# Supplementary material for: Evaluation of functional tests performance using a camera-based and machine learning approach
Source: PLoS One. 2023 Nov 3;18(11):e0288279. doi: 10.1371/journal.pone.0288279 (PMC10624324; doi:10.1371/journal.pone.0288279)
Supplement: S1 Data — This dataset includes all the extracted keypoints of movements and the associated features and statistics, which were used for the analyses presented in the main manuscript. (ZIP) [file pone.0288279.s001.zip]

Archive with 377 entries (372 files):
- PLOS_data_28032023/example.py
- PLOS_data_28032023/extracted_features/
- PLOS_data_28032023/extracted_features/SDT_features_.xlsx
- PLOS_data_28032023/extracted_features/SLST_features_.xlsx
- PLOS_data_28032023/original_movement_data/
- PLOS_data_28032023/original_movement_data/CSV/
- PLOS_data_28032023/original_movement_data/CSV/000008_PNJN_P_crop.csv
- PLOS_data_28032023/original_movement_data/CSV/000008_SDT_P_crop.csv
- PLOS_data_28032023/original_movement_data/CSV/000009_PNJN_P_crop.csv
- PLOS_data_28032023/original_movement_data/CSV/000009_SDT_P_crop.csv
- PLOS_data_28032023/original_movement_data/CSV/000010_PNJN_P_crop.csv
- PLOS_data_28032023/original_movement_data/CSV/000010_SDT_P_crop.csv
- PLOS_data_28032023/original_movement_data/CSV/000011_PNJN_P_crop.csv
- PLOS_data_28032023/original_movement_data/CSV/000011_SDT_P_crop.csv
- PLOS_data_28032023/original_movement_data/CSV/000012_PNJN_P_crop.csv
- PLOS_data_28032023/original_movement_data/CSV/000012_SDT_P_crop.csv
- PLOS_data_28032023/original_movement_data/CSV/000013_PNJN_P_crop.csv
- PLOS_data_28032023/original_movement_data/CSV/000013_SDT_P_crop.csv
- PLOS_data_28032023/original_movement_data/CSV/000014_PNJN_P_crop.csv
- PLOS_data_28032023/original_movement_data/CSV/000014_SDT_P_crop.csv
- PLOS_data_28032023/original_movement_data/CSV/000015_PNJN_P_crop.csv
- PLOS_data_28032023/original_movement_data/CSV/000015_SDT_P_crop.csv
- PLOS_data_28032023/original_movement_data/CSV/000016_PNJN_P_crop.csv
- PLOS_data_28032023/original_movement_data/CSV/000016_SDT_P_crop.csv
- PLOS_data_28032023/original_movement_data/CSV/000017_PNJN_P_crop.csv
- PLOS_data_28032023/original_movement_data/CSV/000017_SDT_P_crop.csv
- PLOS_data_28032023/original_movement_data/CSV/000018_PNJN_P_crop.csv
- PLOS_data_28032023/original_movement_data/CSV/000018_SDT_P_crop.csv
- PLOS_data_28032023/original_movement_data/CSV/000019_PNJN_P_crop.csv
- PLOS_data_28032023/original_movement_data/CSV/000019_SDT_P_crop.csv
- PLOS_data_28032023/original_movement_data/CSV/000020_PNJN_P_crop.csv
- PLOS_data_28032023/original_movement_data/CSV/000020_SDT_P_crop.csv
- PLOS_data_28032023/original_movement_data/CSV/000021_PNJN_P_crop.csv
- PLOS_data_28032023/original_movement_data/CSV/000021_SDT_P_crop.csv
- PLOS_data_28032023/original_movement_data/CSV/000022_PNJN_P_crop.csv
- PLOS_data_28032023/original_movement_data/CSV/000022_SDT_P_crop.csv
- PLOS_data_28032023/original_movement_data/CSV/000023_PNJN_P_crop.csv
- PLOS_data_28032023/original_movement_data/CSV/000023_SDT_P_crop.csv
- PLOS_data_28032023/original_movement_data/CSV/000024_PNJN_P_crop.csv
- PLOS_data_28032023/original_movement_data/CSV/000024_SDT_P_crop.csv
- PLOS_data_28032023/original_movement_data/CSV/000025_PNJN_P_crop.csv
- PLOS_data_28032023/original_movement_data/CSV/000025_SDT_P_crop.csv
- PLOS_data_28032023/original_movement_data/CSV/000026_PNJN_P_crop.csv
- PLOS_data_28032023/original_movement_data/CSV/000026_SDT_P_crop.csv
- PLOS_data_28032023/original_movement_data/CSV/000027_PNJN_P_crop.csv
- PLOS_data_28032023/original_movement_data/CSV/000027_SDT_P_crop.csv
- PLOS_data_28032023/original_movement_data/CSV/000028_PNJN_P_crop.csv
- PLOS_data_28032023/original_movement_data/CSV/000028_SDT_P_crop.csv
- PLOS_data_28032023/original_movement_data/CSV/000029_PNJN_P_crop.csv
- PLOS_data_28032023/original_movement_data/CSV/000029_SDT_P_crop.csv
- PLOS_data_28032023/original_movement_data/CSV/000030_PNJN_P_crop.csv
- PLOS_data_28032023/original_movement_data/CSV/000030_SDT_P_crop.csv
- PLOS_data_28032023/original_movement_data/CSV/000031_PNJN_P_crop.csv
- PLOS_data_28032023/original_movement_data/CSV/000031_SDT_P_crop.csv
- PLOS_data_28032023/original_movement_data/CSV/000032_PNJN_P_crop.csv
- PLOS_data_28032023/original_movement_data/CSV/000032_SDT_P_crop.csv
- PLOS_data_28032023/original_movement_data/CSV/000033_PNJN_P_crop.csv
- PLOS_data_28032023/original_movement_data/CSV/000033_SDT_P_crop.csv
- PLOS_data_28032023/original_movement_data/CSV/000034_PNJN_P_crop.csv
- PLOS_data_28032023/original_movement_data/CSV/000034_SDT_P_crop.csv
- PLOS_data_28032023/original_movement_data/CSV/000035_PNJN_P_crop.csv
- PLOS_data_28032023/original_movement_data/CSV/000035_SDT_P_crop.csv
- PLOS_data_28032023/original_movement_data/CSV/000036_PNJN_P_crop.csv
- PLOS_data_28032023/original_movement_data/CSV/000036_SDT_P_crop.csv
- PLOS_data_28032023/original_movement_data/CSV/000037_PNJN_P_crop.csv
- PLOS_data_28032023/original_movement_data/CSV/000037_SDT_P_crop.csv
- PLOS_data_28032023/original_movement_data/CSV/000038_PNJN_P_crop.csv
- PLOS_data_28032023/original_movement_data/CSV/000038_SDT_P_crop.csv
- PLOS_data_28032023/original_movement_data/CSV/000039_PNJN_P_crop.csv
- PLOS_data_28032023/original_movement_data/CSV/000039_SDT_P_crop.csv
- PLOS_data_28032023/original_movement_data/CSV/000040_PNJN_P_crop.csv
- PLOS_data_28032023/original_movement_data/CSV/000040_SDT_P_crop.csv
- PLOS_data_28032023/original_movement_data/CSV/000041_PNJN_P_crop.csv
- PLOS_data_28032023/original_movement_data/CSV/000041_SDT_P_crop.csv
- PLOS_data_28032023/original_movement_data/CSV/000042_PNJN_P_crop.csv
- PLOS_data_28032023/original_movement_data/CSV/000042_SDT_P_crop.csv
- PLOS_data_28032023/original_movement_data/CSV/000043_PNJN_P_crop.csv
- PLOS_data_28032023/original_movement_data/CSV/000043_SDT_P_crop.csv
- PLOS_data_28032023/original_movement_data/CSV/000044_PNJN_P_crop.csv
- PLOS_data_28032023/original_movement_data/CSV/000044_SDT_P_crop.csv
- PLOS_data_28032023/original_movement_data/CSV/000045_PNJN_P_crop.csv
- PLOS_data_28032023/original_movement_data/CSV/000045_SDT_P_crop.csv
- PLOS_data_28032023/original_movement_data/CSV/000046_PNJN_P_crop.csv
- PLOS_data_28032023/original_movement_data/CSV/000046_SDT_P_crop.csv
- PLOS_data_28032023/original_movement_data/CSV/000047_PNJN_P_crop.csv
- PLOS_data_28032023/original_movement_data/CSV/000047_SDT_P_crop.csv
- PLOS_data_28032023/original_movement_data/CSV/000048_PNJN_P_crop.csv
- PLOS_data_28032023/original_movement_data/CSV/000048_SDT_P_crop.csv
- PLOS_data_28032023/original_movement_data/CSV/000049_PNJN_P_crop.csv
- PLOS_data_28032023/original_movement_data/CSV/000049_SDT_P_crop.csv
- PLOS_data_28032023/original_movement_data/CSV/000050_PNJN_P_crop.csv
- PLOS_data_28032023/original_movement_data/CSV/000050_SDT_P_crop.csv
- PLOS_data_28032023/original_movement_data/CSV/000051_PNJN_P_crop.csv
- PLOS_data_28032023/original_movement_data/CSV/000051_SDT_P_crop.csv
- PLOS_data_28032023/original_movement_data/CSV/000052_PNJN_P_crop.csv
- PLOS_data_28032023/original_movement_data/CSV/000052_SDT_P_crop.csv
- PLOS_data_28032023/original_movement_data/CSV/000053_PNJN_P_crop.csv
- PLOS_data_28032023/original_movement_data/CSV/000053_SDT_P_crop.csv
- PLOS_data_28032023/original_movement_data/Npy/
- PLOS_data_28032023/original_movement_data/Npy/000008_PNJN_P_crop.csv
- PLOS_data_28032023/original_movement_data/Npy/000008_PNJN_P_crop.npy
- PLOS_data_28032023/original_movement_data/Npy/000008_SDT_P_crop.csv
- PLOS_data_28032023/original_movement_data/Npy/000008_SDT_P_crop.npy
- PLOS_data_28032023/original_movement_data/Npy/000009_PNJN_P_crop.csv
- PLOS_data_28032023/original_movement_data/Npy/000009_PNJN_P_crop.npy
- PLOS_data_28032023/original_movement_data/Npy/000009_SDT_P_crop.csv
- PLOS_data_28032023/original_movement_data/Npy/000009_SDT_P_crop.npy
- PLOS_data_28032023/original_movement_data/Npy/000010_PNJN_P_crop.csv
- PLOS_data_28032023/original_movement_data/Npy/000010_PNJN_P_crop.npy
- PLOS_data_28032023/original_movement_data/Npy/000010_SDT_P_crop.csv
- PLOS_data_28032023/original_movement_data/Npy/000010_SDT_P_crop.npy
- PLOS_data_28032023/original_movement_data/Npy/000011_PNJN_P_crop.csv
- PLOS_data_28032023/original_movement_data/Npy/000011_PNJN_P_crop.npy
- PLOS_data_28032023/original_movement_data/Npy/000011_SDT_P_crop.csv
- PLOS_data_28032023/original_movement_data/Npy/000011_SDT_P_crop.npy
- PLOS_data_28032023/original_movement_data/Npy/000012_PNJN_P_crop.csv
- PLOS_data_28032023/original_movement_data/Npy/000012_PNJN_P_crop.npy
- PLOS_data_28032023/original_movement_data/Npy/000012_SDT_P_crop.csv
- PLOS_data_28032023/original_movement_data/Npy/000012_SDT_P_crop.npy
- PLOS_data_28032023/original_movement_data/Npy/000013_PNJN_P_crop.csv
- PLOS_data_28032023/original_movement_data/Npy/000013_PNJN_P_crop.npy
- PLOS_data_28032023/original_movement_data/Npy/000013_SDT_P_crop.csv
- PLOS_data_28032023/original_movement_data/Npy/000013_SDT_P_crop.npy
- PLOS_data_28032023/original_movement_data/Npy/000014_PNJN_P_crop.csv
- PLOS_data_28032023/original_movement_data/Npy/000014_PNJN_P_crop.npy
- PLOS_data_28032023/original_movement_data/Npy/000014_SDT_P_crop.csv
- PLOS_data_28032023/original_movement_data/Npy/000014_SDT_P_crop.npy
- PLOS_data_28032023/original_movement_data/Npy/000015_PNJN_P_crop.csv
- PLOS_data_28032023/original_movement_data/Npy/000015_PNJN_P_crop.npy
- PLOS_data_28032023/original_movement_data/Npy/000015_SDT_P_crop.csv
- PLOS_data_28032023/original_movement_data/Npy/000015_SDT_P_crop.npy
- PLOS_data_28032023/original_movement_data/Npy/000016_PNJN_P_crop.csv
- PLOS_data_28032023/original_movement_data/Npy/000016_PNJN_P_crop.npy
- PLOS_data_28032023/original_movement_data/Npy/000016_SDT_P_crop.csv
- PLOS_data_28032023/original_movement_data/Npy/000016_SDT_P_crop.npy
- PLOS_data_28032023/original_movement_data/Npy/000017_PNJN_P_crop.csv
- PLOS_data_28032023/original_movement_data/Npy/000017_PNJN_P_crop.npy
- PLOS_data_28032023/original_movement_data/Npy/000017_SDT_P_crop.csv
- PLOS_data_28032023/original_movement_data/Npy/000017_SDT_P_crop.npy
- PLOS_data_28032023/original_movement_data/Npy/000018_PNJN_P_crop.csv
- PLOS_data_28032023/original_movement_data/Npy/000018_PNJN_P_crop.npy
- PLOS_data_28032023/original_movement_data/Npy/000018_SDT_P_crop.csv
- PLOS_data_28032023/original_movement_data/Npy/000018_SDT_P_crop.npy
- PLOS_data_28032023/original_movement_data/Npy/000019_PNJN_P_crop.csv
- PLOS_data_28032023/original_movement_data/Npy/000019_PNJN_P_crop.npy
- PLOS_data_28032023/original_movement_data/Npy/000019_SDT_P_crop.csv
- PLOS_data_28032023/original_movement_data/Npy/000019_SDT_P_crop.npy
- PLOS_data_28032023/original_movement_data/Npy/000020_PNJN_P_crop.csv
- PLOS_data_28032023/original_movement_data/Npy/000020_PNJN_P_crop.npy
- PLOS_data_28032023/original_movement_data/Npy/000020_SDT_P_crop.csv
- PLOS_data_28032023/original_movement_data/Npy/000020_SDT_P_crop.npy
- PLOS_data_28032023/original_movement_data/Npy/000021_PNJN_P_crop.csv
- PLOS_data_28032023/original_movement_data/Npy/000021_PNJN_P_crop.npy
- PLOS_data_28032023/original_movement_data/Npy/000021_SDT_P_crop.csv
- PLOS_data_28032023/original_movement_data/Npy/000021_SDT_P_crop.npy
- PLOS_data_28032023/original_movement_data/Npy/000022_PNJN_P_crop.csv
- PLOS_data_28032023/original_movement_data/Npy/000022_PNJN_P_crop.npy
- PLOS_data_28032023/original_movement_data/Npy/000022_SDT_P_crop.csv
- PLOS_data_28032023/original_movement_data/Npy/000022_SDT_P_crop.npy
- PLOS_data_28032023/original_movement_data/Npy/000023_PNJN_P_crop.csv
- PLOS_data_28032023/original_movement_data/Npy/000023_PNJN_P_crop.npy
- PLOS_data_28032023/original_movement_data/Npy/000023_SDT_P_crop.csv
- PLOS_data_28032023/original_movement_data/Npy/000023_SDT_P_crop.npy
- PLOS_data_28032023/original_movement_data/Npy/000024_PNJN_P_crop.csv
- PLOS_data_28032023/original_movement_data/Npy/000024_PNJN_P_crop.npy
- PLOS_data_28032023/original_movement_data/Npy/000024_SDT_P_crop.csv
- PLOS_data_28032023/original_movement_data/Npy/000024_SDT_P_crop.npy
- PLOS_data_28032023/original_movement_data/Npy/000025_PNJN_P_crop.csv
- PLOS_data_28032023/original_movement_data/Npy/000025_PNJN_P_crop.npy
- PLOS_data_28032023/original_movement_data/Npy/000025_SDT_P_crop.csv
- PLOS_data_28032023/original_movement_data/Npy/000025_SDT_P_crop.npy
- PLOS_data_28032023/original_movement_data/Npy/000026_PNJN_P_crop.csv
- PLOS_data_28032023/original_movement_data/Npy/000026_PNJN_P_crop.npy
- PLOS_data_28032023/original_movement_data/Npy/000026_SDT_P_crop.csv
- PLOS_data_28032023/original_movement_data/Npy/000026_SDT_P_crop.npy
- PLOS_data_28032023/original_movement_data/Npy/000027_PNJN_P_crop.csv
- PLOS_data_28032023/original_movement_data/Npy/000027_PNJN_P_crop.npy
- PLOS_data_28032023/original_movement_data/Npy/000027_SDT_P_crop.csv
- PLOS_data_28032023/original_movement_data/Npy/000027_SDT_P_crop.npy
- PLOS_data_28032023/original_movement_data/Npy/000028_PNJN_P_crop.csv
- PLOS_data_28032023/original_movement_data/Npy/000028_PNJN_P_crop.npy
- PLOS_data_28032023/original_movement_data/Npy/000028_SDT_P_crop.csv
- PLOS_data_28032023/original_movement_data/Npy/000028_SDT_P_crop.npy
- PLOS_data_28032023/original_movement_data/Npy/000029_PNJN_P_crop.csv
- PLOS_data_28032023/original_movement_data/Npy/000029_PNJN_P_crop.npy
- PLOS_data_28032023/original_movement_data/Npy/000029_SDT_P_crop.csv
- PLOS_data_28032023/original_movement_data/Npy/000029_SDT_P_crop.npy
- PLOS_data_28032023/original_movement_data/Npy/000030_PNJN_P_crop.csv
- PLOS_data_28032023/original_movement_data/Npy/000030_PNJN_P_crop.npy
- PLOS_data_28032023/original_movement_data/Npy/000030_SDT_P_crop.csv
- PLOS_data_28032023/original_movement_data/Npy/000030_SDT_P_crop.npy
- PLOS_data_28032023/original_movement_data/Npy/000031_PNJN_P_crop.csv
- PLOS_data_28032023/original_movement_data/Npy/000031_PNJN_P_crop.npy
- PLOS_data_28032023/original_movement_data/Npy/000031_SDT_P_crop.csv
- PLOS_data_28032023/original_movement_data/Npy/000031_SDT_P_crop.npy
- PLOS_data_28032023/original_movement_data/Npy/000032_PNJN_P_crop.csv
- PLOS_data_28032023/original_movement_data/Npy/000032_PNJN_P_crop.npy
- PLOS_data_28032023/original_movement_data/Npy/000032_SDT_P_crop.csv
- PLOS_data_28032023/original_movement_data/Npy/000032_SDT_P_crop.npy
- PLOS_data_28032023/original_movement_data/Npy/000033_PNJN_P_crop.csv
- PLOS_data_28032023/original_movement_data/Npy/000033_PNJN_P_crop.npy
- PLOS_data_28032023/original_movement_data/Npy/000033_SDT_P_crop.csv
- PLOS_data_28032023/original_movement_data/Npy/000033_SDT_P_crop.npy
- PLOS_data_28032023/original_movement_data/Npy/000034_PNJN_P_crop.csv
- PLOS_data_28032023/original_movement_data/Npy/000034_PNJN_P_crop.npy
- PLOS_data_28032023/original_movement_data/Npy/000034_SDT_P_crop.csv
- PLOS_data_28032023/original_movement_data/Npy/000034_SDT_P_crop.npy
- PLOS_data_28032023/original_movement_data/Npy/000035_PNJN_P_crop.csv
- PLOS_data_28032023/original_movement_data/Npy/000035_PNJN_P_crop.npy
- PLOS_data_28032023/original_movement_data/Npy/000035_SDT_P_crop.csv
- PLOS_data_28032023/original_movement_data/Npy/000035_SDT_P_crop.npy
- PLOS_data_28032023/original_movement_data/Npy/000036_PNJN_P_crop.csv
- PLOS_data_28032023/original_movement_data/Npy/000036_PNJN_P_crop.npy
- PLOS_data_28032023/original_movement_data/Npy/000036_SDT_P_crop.csv
- PLOS_data_28032023/original_movement_data/Npy/000036_SDT_P_crop.npy
- PLOS_data_28032023/original_movement_data/Npy/000037_PNJN_P_crop.csv
- PLOS_data_28032023/original_movement_data/Npy/000037_PNJN_P_crop.npy
- PLOS_data_28032023/original_movement_data/Npy/000037_SDT_P_crop.csv
- PLOS_data_28032023/original_movement_data/Npy/000037_SDT_P_crop.npy
- PLOS_data_28032023/original_movement_data/Npy/000038_PNJN_P_crop.csv
- PLOS_data_28032023/original_movement_data/Npy/000038_PNJN_P_crop.npy
- PLOS_data_28032023/original_movement_data/Npy/000038_SDT_P_crop.csv
- PLOS_data_28032023/original_movement_data/Npy/000038_SDT_P_crop.npy
- PLOS_data_28032023/original_movement_data/Npy/000039_PNJN_P_crop.csv
- PLOS_data_28032023/original_movement_data/Npy/000039_PNJN_P_crop.npy
- PLOS_data_28032023/original_movement_data/Npy/000039_SDT_P_crop.csv
- PLOS_data_28032023/original_movement_data/Npy/000039_SDT_P_crop.npy
- PLOS_data_28032023/original_movement_data/Npy/000040_PNJN_P_crop.csv
- PLOS_data_28032023/original_movement_data/Npy/000040_PNJN_P_crop.npy
- PLOS_data_28032023/original_movement_data/Npy/000040_SDT_P_crop.csv
- PLOS_data_28032023/original_movement_data/Npy/000040_SDT_P_crop.npy
- PLOS_data_28032023/original_movement_data/Npy/000041_PNJN_P_crop.csv
- PLOS_data_28032023/original_movement_data/Npy/000041_PNJN_P_crop.npy
- PLOS_data_28032023/original_movement_data/Npy/000041_SDT_P_crop.csv
- PLOS_data_28032023/original_movement_data/Npy/000041_SDT_P_crop.npy
- PLOS_data_28032023/original_movement_data/Npy/000042_PNJN_P_crop.csv
- PLOS_data_28032023/original_movement_data/Npy/000042_PNJN_P_crop.npy
- PLOS_data_28032023/original_movement_data/Npy/000042_SDT_P_crop.csv
- PLOS_data_28032023/original_movement_data/Npy/000042_SDT_P_crop.npy
- PLOS_data_28032023/original_movement_data/Npy/000043_PNJN_P_crop.csv
- PLOS_data_28032023/original_movement_data/Npy/000043_PNJN_P_crop.npy
- PLOS_data_28032023/original_movement_data/Npy/000043_SDT_P_crop.csv
- PLOS_data_28032023/original_movement_data/Npy/000043_SDT_P_crop.npy
- PLOS_data_28032023/original_movement_data/Npy/000044_PNJN_P_crop.csv
- PLOS_data_28032023/original_movement_data/Npy/000044_PNJN_P_crop.npy
- PLOS_data_28032023/original_movement_data/Npy/000044_SDT_P_crop.csv
- PLOS_data_28032023/original_movement_data/Npy/000044_SDT_P_crop.npy
- PLOS_data_28032023/original_movement_data/Npy/000045_PNJN_P_crop.csv
- PLOS_data_28032023/original_movement_data/Npy/000045_PNJN_P_crop.npy
- PLOS_data_28032023/original_movement_data/Npy/000045_SDT_P_crop.csv
- PLOS_data_28032023/original_movement_data/Npy/000045_SDT_P_crop.npy
- PLOS_data_28032023/original_movement_data/Npy/000046_PNJN_P_crop.csv
- PLOS_data_28032023/original_movement_data/Npy/000046_PNJN_P_crop.npy
- PLOS_data_28032023/original_movement_data/Npy/000046_SDT_P_crop.csv
- PLOS_data_28032023/original_movement_data/Npy/000046_SDT_P_crop.npy
- PLOS_data_28032023/original_movement_data/Npy/000047_PNJN_P_crop.csv
- PLOS_data_28032023/original_movement_data/Npy/000047_PNJN_P_crop.npy
- PLOS_data_28032023/original_movement_data/Npy/000047_SDT_P_crop.csv
- PLOS_data_28032023/original_movement_data/Npy/000047_SDT_P_crop.npy
- PLOS_data_28032023/original_movement_data/Npy/000048_PNJN_P_crop.csv
- PLOS_data_28032023/original_movement_data/Npy/000048_PNJN_P_crop.npy
- PLOS_data_28032023/original_movement_data/Npy/000048_SDT_P_crop.csv
- PLOS_data_28032023/original_movement_data/Npy/000048_SDT_P_crop.npy
- PLOS_data_28032023/original_movement_data/Npy/000049_PNJN_P_crop.csv
- PLOS_data_28032023/original_movement_data/Npy/000049_PNJN_P_crop.npy
- PLOS_data_28032023/original_movement_data/Npy/000049_SDT_P_crop.csv
- PLOS_data_28032023/original_movement_data/Npy/000049_SDT_P_crop.npy
- PLOS_data_28032023/original_movement_data/Npy/000050_PNJN_P_crop.csv
- PLOS_data_28032023/original_movement_data/Npy/000050_PNJN_P_crop.npy
- PLOS_data_28032023/original_movement_data/Npy/000050_SDT_P_crop.csv
- PLOS_data_28032023/original_movement_data/Npy/000050_SDT_P_crop.npy
- PLOS_data_28032023/original_movement_data/Npy/000051_PNJN_P_crop.csv
- PLOS_data_28032023/original_movement_data/Npy/000051_PNJN_P_crop.npy
- PLOS_data_28032023/original_movement_data/Npy/000051_SDT_P_crop.csv
- PLOS_data_28032023/original_movement_data/Npy/000051_SDT_P_crop.npy
- PLOS_data_28032023/original_movement_data/Npy/000052_PNJN_P_crop.csv
- PLOS_data_28032023/original_movement_data/Npy/000052_PNJN_P_crop.npy
- PLOS_data_28032023/original_movement_data/Npy/000052_SDT_P_crop.csv
- PLOS_data_28032023/original_movement_data/Npy/000052_SDT_P_crop.npy
- PLOS_data_28032023/original_movement_data/Npy/000053_PNJN_P_crop.csv
- PLOS_data_28032023/original_movement_data/Npy/000053_PNJN_P_crop.npy
- PLOS_data_28032023/original_movement_data/Npy/000053_SDT_P_crop.csv
- PLOS_data_28032023/original_movement_data/Npy/000053_SDT_P_crop.npy
- PLOS_data_28032023/Readme.txt
- PLOS_data_28032023/selected_parameters_time_series/
- PLOS_data_28032023/selected_parameters_time_series/000010_PNJN_P_vybrane_body_vse.csv
- PLOS_data_28032023/selected_parameters_time_series/000010_SDT_P_vybrane_body_vse.csv
- PLOS_data_28032023/selected_parameters_time_series/000011_PNJN_P_vybrane_body_vse.csv
- PLOS_data_28032023/selected_parameters_time_series/000011_SDT_P_vybrane_body_vse.csv
- PLOS_data_28032023/selected_parameters_time_series/000012_PNJN_P_vybrane_body_vse.csv
- PLOS_data_28032023/selected_parameters_time_series/000012_SDT_P_vybrane_body_vse.csv
- PLOS_data_28032023/selected_parameters_time_series/000013_PNJN_P_vybrane_body_vse.csv
- PLOS_data_28032023/selected_parameters_time_series/000013_SDT_P_vybrane_body_vse.csv
- PLOS_data_28032023/selected_parameters_time_series/000014_PNJN_P_vybrane_body_vse.csv
- PLOS_data_28032023/selected_parameters_time_series/000014_SDT_P_vybrane_body_vse.csv
- PLOS_data_28032023/selected_parameters_time_series/000015_PNJN_P_vybrane_body_vse.csv
- PLOS_data_28032023/selected_parameters_time_series/000015_SDT_P_vybrane_body_vse.csv
- PLOS_data_28032023/selected_parameters_time_series/000016_PNJN_P_vybrane_body_vse.csv
- PLOS_data_28032023/selected_parameters_time_series/000016_SDT_P_vybrane_body_vse.csv
- PLOS_data_28032023/selected_parameters_time_series/000017_PNJN_P_vybrane_body_vse.csv
[truncated: 77 more entries]
