# Supplementary material for: Evaluation of functional tests performance using a camera-based and machine learning approach
Source: PLoS One. 2023 Nov 3;18(11):e0288279. doi: 10.1371/journal.pone.0288279 (PMC10624324; doi:10.1371/journal.pone.0288279)
Supplement: S1 Data — This dataset includes all the extracted keypoints of movements and the associated features and statistics, which were used for the analyses presented in the main manuscript. (ZIP) [file pone.0288279.s001.zip › PLOS_data_28032023/extracted_features/SDT_features_.xlsx]

## Sheet: SDT_L_vysledky_pro_SPS_26102021
MIN_Var1	MIN_hips	MIN_bothShoulders	MIN_spine	MIN_NeckRShoulderRElbow	MIN_NeckLShoulderLElbow	MIN_MidHipRHipRKnee	MIN_MidHipLHipLKnee	MIN_RHipRKneeRAnkle	MIN_LHipLKneeLAnkle	MIN_NoseNeckMidHip	MIN_Neck_MidHip	MIN_RWrist_MidHip	MIN_RWrist_LWrist	MIN_MidHipL_SmallToe	MIN_MidHipL_RSmallToe	MAX_Var1	MAX_hips	MAX_bothShoulders	MAX_spine	MAX_NeckRShoulderRElbow	MAX_NeckLShoulderLElbow	MAX_MidHipRHipRKnee	MAX_MidHipLHipLKnee	MAX_RHipRKneeRAnkle	MAX_LHipLKneeLAnkle	MAX_NoseNeckMidHip	MAX_Neck_MidHip	MAX_RWrist_MidHip	MAX_RWrist_LWrist	MAX_MidHipL_SmallToe	MAX_MidHipL_RSmallToe	MED_Var1	MED_hips	MED_bothShoulders	MED_spine	MED_NeckRShoulderRElbow	MED_NeckLShoulderLElbow	MED_MidHipRHipRKnee	MED_MidHipLHipLKnee	MED_RHipRKneeRAnkle	MED_LHipLKneeLAnkle	MED_NoseNeckMidHip	MED_Neck_MidHip	MED_RWrist_MidHip	MED_RWrist_LWrist	MED_MidHipL_SmallToe	MED_MidHipL_RSmallToe	MEAN_Var1	MEAN_hips
0	0	0	0	0	0	0	0	0	0	0	0	0	0	0	0	0	0	0	0	0	0	0	0	0	0	0	0	0	0	0	0	0	0	0	0	0	0	0	0	0	0	0	0	0	0	0	0	0	0
0	0	0	0	0	0	0	0	0	0	0	0	0	0	0	0	0	0	0	0	0	0	0	0	0	0	0	0	0	0	0	0	0	0	0	0	0	0	0	0	0	0	0	0	0	0	0	0	0	0
0	0	0	0	0	0	0	0	0	0	0	0	0	0	0	0	0	0	0	0	0	0	0	0	0	0	0	0	0	0	0	0	0	0	0	0	0	0	0	0	0	0	0	0	0	0	0	0	0	0
0	0	0	0	0	0	0	0	0	0	0	0	0	0	0	0	0	0	0	0	0	0	0	0	0	0	0	0	0	0	0	0	0	0	0	0	0	0	0	0	0	0	0	0	0	0	0	0	0	0
0	0	0	0	0	0	0	0	0	0	0	0	0	0	0	0	0	0	0	0	0	0	0	0	0	0	0	0	0	0	0	0	0	0	0	0	0	0	0	0	0	0	0	0	0	0	0	0	0	0
0	0	0	0	0	0	0	0	0	0	0	0	0	0	0	0	0	0	0	0	0	0	0	0	0	0	0	0	0	0	0	0	0	0	0	0	0	0	0	0	0	0	0	0	0	0	0	0	0	0
0	0	0	0	0	0	0	0	0	0	0	0	0	0	0	0	0	0	0	0	0	0	0	0	0	0	0	0	0	0	0	0	0	0	0	0	0	0	0	0	0	0	0	0	0	0	0	0	0	0
0	79.63	74.55	-13.55	93.07	226.21	82.72	259.58	172.98	172.22	172.63	0.997	0.385	0.832	1.467	1.773	0	90	90	2.47	148.64	268.44	102.33	283.17	186.77	203.77	194.04	1.003	1.202	2.111	1.911	2.29	0	88.02	88.79	-1.695	102.81	256.92	91.93	270.895	180.775	179.27	182.485	1	0.5035	1.1265	1.798	1.887	0	1.94052
0	77.57	80.83	-7.5	94.36	252.11	80.51	260.85	178.01	170.66	167.06	0.997	0.438	0.891	1.408	1.947	0	90	90	0.82	113.11	268.4	96.76	277.22	187.16	200.02	185.65	1.003	0.631	1.146	2.165	2.414	0	88.02	88.75	-3.31	99.87	263.465	89.99	271	182.055	178.18	177.96	1	0.498	0.981	2.004	2.122	0	2.7585
0	79.03	81.79	-9.3	93.03	241.7	78.18	261.05	175.61	175.67	168.51	0.997	0.359	0.77	1.385	1.634	0	90	90	-0.02	111.94	265.54	96.94	283.26	188.77	189.18	193.62	1.003	0.6	1.373	1.792	2.193	0	86.42	87.56	-4.745	102.785	257.685	89.93	271.375	181.66	180.195	182.32	1	0.477	1.018	1.685	1.788	0	2.73344
0	78.77	77.62	-7.43	93.01	248.08	75.24	263.77	171.05	172.11	169.26	0.998	0.369	0.729	1.125	1.462	0	90	87.86	-0.02	124.38	265.44	94.31	279.77	185.28	197.83	185.2	1.002	0.899	1.312	1.67	1.845	0	86.32	84.71	-2.1	103.14	256.23	86.45	272.815	179.93	180.2	178.425	1	0.531	0.963	1.564	1.611	0	2.79989
0	82.45	82.77	-7.19	90.7	256.46	79.7	264.05	177.48	173.05	171.69	0.997	0.378	0.789	1.331	1.776	0	90	90	-0.03	144.06	269.62	94.64	283.58	188.54	189.51	205.97	1.003	1.369	1.552	1.97	2.093	0	88.155	88.64	-3.175	97.115	263.405	88.035	273.54	182.65	181.06	182.1	1	0.451	0.889	1.851	1.954	0	1.8619
0	78.43	82.36	-5.51	100.68	226.31	83.92	259.05	171.87	170.14	161.69	0.997	0.467	0.958	1.383	1.741	0	90	90	4.1	133.65	261.3	101.27	292.89	188.54	187.03	195.76	1.003	1.018	1.974	1.863	2.179	0	88.2	88.76	-0.065	107.575	253.43	94.575	270.985	182.695	179.975	174.785	1	0.616	1.2165	1.746	1.8455	0	2.11593
0	66.07	62.42	-35.21	98.52	180.24	60.59	250.7	177.34	170.13	7.33	0.995	0.41	0.882	1.441	1.646	0	90	90	2.37	198.43	266.33	98	286.54	188.62	192.22	188.06	1.006	3.18	5.21	4.29	4.525	0	86.52	88.75	-1.66	107.255	258.22	87.48	272.38	181.99	177.37	176.96	1	0.481	1.043	1.698	1.776	0	3.7131
0	82.66	77.95	-8.86	93.38	246.68	79.5	266.19	173.86	170.94	160.63	0.997	0.405	0.736	1.465	1.989	0	90	90	6.09	111.77	268.22	96.19	280.98	187.75	197.46	216.23	1.003	0.719	1.464	2.295	4.345	0	88.09	85.01	-2.805	100.8	258.665	88.025	274.475	185.255	180.43	182.775	1	0.561	1.091	2.0705	2.196	0	1.82702
0	81.2	80.95	-7.54	92.06	255.74	83.82	262.22	169.27	178.84	173.04	0.997	0.358	0.723	1.33	1.547	0	90	90	2.89	103.85	269.77	103.01	286.04	190.55	192.25	189.3	1.003	0.528	0.996	1.857	1.992	0	88.29	88.9	-1.43	98.375	261.76	94.605	271.465	175.99	184.005	180.705	1	0.412	0.863	1.596	1.6925	0	1.88263
0	79.12	81.76	-11.42	91.76	253.58	80.37	260.68	177.07	175.98	158.09	0.997	0.356	0.756	1.346	1.735	0	90	90	0	107.84	266.1	100.36	287.24	190.03	192.92	188.32	1.003	0.545	1.143	2.03	2.116	0	88.15	87.62	-3.795	100.22	259.675	91.94	271.955	183.365	181.13	172.355	1	0.438	0.967	1.751	1.851	0	2.12902
0	79.1	77.77	-13.43	100.8	248.44	80.45	260.91	173.51	174.26	141.66	0.997	0.405	0.875	1.408	1.628	0	90	90	1.46	122.51	262.5	99.45	286.76	186.24	199.63	189.74	1.003	0.703	1.404	1.802	2.084	0	86.43	88.79	-4.035	108.295	256.38	89.035	272.86	179.91	181.69	177.535	1	0.519	1.058	1.659	1.739	0	2.56433
0	74.12	71.59	-19.51	95.45	228.94	80.85	252.69	172.78	166.01	163.81	0.997	0.353	0.82	1.342	1.762	0	90	90	6.56	122.03	270.98	101.17	286.64	188.52	195.44	199.1	1.003	0.717	1.648	1.914	4.119	0	88.05	87.51	-4.84	104.77	259.16	91.97	272.985	180.87	179.1	180	1	0.451	1.0395	1.813	1.8935	0	2.97763
0	80.9	82.13	-6.5	97.54	252.29	82.5	264.81	173.52	173.13	165.05	0.997	0.452	0.888	1.378	1.762	0	90	90	-0.04	112.06	267.1	98.57	281.38	187.77	195.78	194.52	1.003	0.632	1.289	1.919	2.092	0	88.12	88.74	-3.36	105.15	260.21	91.915	273.13	181.885	180.855	180.04	1	0.529	1.095	1.7805	1.8705	0	1.86756
0	78.76	72.8	-15.35	90.43	242.54	75.42	254.78	171.18	178.18	165.5	0.997	0.423	0.892	1.464	1.837	0	90	89.95	0.79	148.48	267.03	96.56	285.2	186.43	212.74	192.95	1.003	1.271	2.084	2.043	2.209	0	86.47	85.15	-2.5	100.96	255.005	89.9	270.675	178.31	185.605	180.73	1	0.57	1.175	1.8755	1.966	0	2.74899
0	78.4	74.82	-14.05	100.99	244.91	75.31	262.75	174.88	160.3	99.15	0.997	0.412	0.823	1.451	1.529	0	90	90	2.54	124.98	263.65	104.48	293.84	189.82	182.1	220.07	1.002	0.695	1.444	1.664	2.164	0	88.21	87.965	-2.82	108.025	255.75	91.73	272.57	181.45	175.58	170.35	1	0.516	0.977	1.578	1.651	0	2.72206
0	76.53	70.84	-61.37	94.46	192.22	0	0	0	0	158.38	0.997	0.369	0.358	0	0	0	90	90	11.27	146.69	271.18	100.95	285.26	187.37	194.72	302.2	1.003	1.438	2.149	2.034	2.48	0	88.05	88.71	-2.46	102.46	261.58	89.11	270.89	181.945	183.245	180.365	0.999	0.509	0.959	1.8285	1.912	0	3.57166
0	74.41	73.5	-29.26	97.49	206.46	62.62	245.37	175.64	165.19	106.26	0.997	0.379	0.827	1.265	1.576	0	90	89.99	-0.03	141.45	268.26	100.61	288.33	194.71	201.27	195.25	1.003	0.584	2.049	1.849	2.206	0	87.76	88.56	-4.16	105.96	256.36	86.55	273.46	182.2	180.76	181.78	1	0.471	1.11	1.645	1.756	0	2.19643
0	79.98	81.75	-7.89	92.03	254.33	75.26	260.2	178.82	173.19	167.87	0.997	0.433	0.846	1.405	1.748	0	90	89.95	-0.04	109.42	269.72	91.76	279.33	190.59	202.34	195.2	1.003	0.554	1.064	1.924	2.155	0	86.355	86.27	-4.855	98.96	263.05	86.47	273.285	183.785	180.315	181.225	1	0.471	0.926	1.785	1.918	0	2.02764
0	78.44	81.05	-7.97	96.09	222.19	80.46	260.96	176.44	164.39	165.03	0.997	0.487	0.998	1.472	1.91	0	90	90	2.38	122.06	268.17	102.4	287.34	194.13	191.59	188.51	1.003	0.747	1.76	2.158	2.168	0	88.06	88.76	-0.825	103.685	257.92	91.625	273.42	181.33	179.06	178.685	1	0.597	1.1555	1.916	2.02	0	2.31821
0	82.45	73.23	-14.83	101.4	237.97	82.99	263.63	171.17	174.49	164.26	0.997	0.523	1.13	1.357	1.815	0	90	90	5.21	147.25	258.52	97.98	283.11	185.83	208.89	194.17	1.003	1.182	1.902	2.01	2.16	0	88.07	88.77	-1.69	115.04	250.33	90.18	273.22	180.53	182.73	180.77	1	0.761	1.508	1.88	1.977	0	1.85269
0	72.26	63.98	-21.11	87.67	242.4	74.79	256.16	174.95	178.07	145.22	0.997	0.405	0.876	1.552	1.927	0	90	90	0.89	109.65	266.78	97.63	283.27	184.2	196.6	186.76	1.003	0.819	1.622	2.254	2.481	0	86.1	86.38	-2.76	97.09	257.95	91.73	270.43	179.96	183.12	171.07	1	0.585	1.214	2.025	2.108	0	3.48595
0	75.06	79.41	-13.59	94.44	251.49	74.04	256.39	178.81	172.15	173.14	0.997	0.343	0.714	1.339	1.612	0	90	90	0.03	109.75	268.21	97.91	283.14	191	189.69	207.56	1.003	0.444	0.986	1.775	2.068	0	87.89	87.11	-4.175	102.025	260.48	88.735	271.13	184.255	180.01	189.535	1	0.3795	0.824	1.6425	1.7305	0	3.81096
0	79.55	84.65	-5.67	93.46	251.06	76.27	260.65	174.27	174.82	158.4	0.997	0.372	0.819	1.193	1.564	0	90	90	0.85	107.86	268.93	99.17	282.25	191.37	205.55	183.2	1.003	0.609	1.345	1.752	2.013	0	88.16	88.77	-0.86	100.825	258.72	91.18	272.19	183.16	182.475	173.46	1	0.463	0.957	1.632	1.6965	0	2.52307
0	67.94	53.42	-38.31	94.1	212.64	69.5	241.99	175.68	173.45	126.02	0.997	0.436	0.866	1.333	1.568	0	90	89.99	3.94	166.61	270.59	95.29	280.8	190.14	224.89	185.02	1.003	1.506	2.537	1.939	2.086	0	87.9	85.87	-5.6	105.355	256.005	86.33	270.46	181.215	180.935	167.915	1	0.596	1.0695	1.622	1.659	0	4.28351
0	78.02	81.73	-10.04	93.04	244.97	77.03	259.98	175.6	176.26	169.67	0.997	0.351	0.762	1.418	1.742	0	90	90	0.76	109.98	268.35	99.09	283.87	189.29	190.73	194.88	1.003	0.647	1.288	1.925	2.065	0	86.305	85.44	-2.4	98.84	255.59	90.68	272.63	179.865	181.39	180.96	1	0.4465	1.024	1.784	1.902	0	2.68055
0	78.78	74.25	-10.34	104.9	173.99	79.91	264.28	152.42	173.01	133.03	0.997	0.365	0.835	1.278	1.483	0	90	90	3.75	181.56	267.05	101.85	282.36	183.62	199.28	228.5	1.003	1.687	2.416	1.775	1.994	0	88.21	86.29	-2.34	116	243.785	88.945	274.055	177.995	182.05	181.33	1	0.669	1.458	1.58	1.664	0	2.31325
0	77.98	80.64	-9.56	96.98	235.74	78.25	261.91	176.29	170.41	154.68	0.997	0.383	0.811	1.378	1.591	0	90	90	1.6	119.95	270.78	95.66	281.74	187.82	196.65	187.23	1.003	0.748	1.439	1.806	2	0	86.045	86.395	-5.715	104.98	262.345	87.295	273.265	182.2	176.08	176.625	1	0.546	1.106	1.6935	1.724	0	2.29959
0	75.05	76.65	-13	93.51	249.98	77.56	255.32	173.48	172.72	155.48	0.997	0.392	0.842	1.389	1.725	0	90	90	2.65	113.16	270.25	100.95	285.16	187.79	192.33	200.61	1.003	0.602	1.144	2.016	2.171	0	88.025	87.29	-3.405	100.77	261.34	89.935	272.08	180.165	179.65	178.585	1	0.4755	0.947	1.804	1.931	0	3.20846
0	77.14	70.09	-16.71	95.31	243.07	77.29	260.7	181.3	169.81	171.72	0.997	0.355	0.44	1.231	1.561	0	90	90	-0.02	119.02	264.51	95.94	284.18	192.81	195.04	218.75	1.003	0.838	1.583	1.757	2.072	0	86.18	88.72	-5.32	102.465	255.795	87.635	272.85	187.065	177.935	193.865	1	0.474	1.101	1.588	1.756	0	3.20675
0	76.14	74.48	-8.92	91.07	212.47	74.16	257.12	176.22	173.13	171.42	0.997	0.36	0.888	1.502	1.638	0	90	88.67	-0.79	118.69	262.34	95.56	282.49	189.59	185.06	203.56	1.003	0.74	1.621	1.956	2.122	0	86.285	82.21	-4.91	101.025	245.12	86.44	270.725	182.1	180.465	183.325	1	0.551	1.109	1.729	1.793	0	3.65582
0	83.92	82.7	-6.18	97.44	247.01	83.46	267.32	168.85	168.9	175.37	0.997	0.433	0.984	1.346	1.722	0	90	90	0	110.9	265.75	97.97	288.99	186.86	192.22	189.98	1.003	0.549	1.295	1.893	2.008	0	89.91	88	-2.34	103.675	257.885	91	277.205	182.49	179.14	183.325	1	0.491	1.138	1.7315	1.8465	0	1.16935
0	71.65	74.44	-18.7	95	246.39	77.03	251.24	177.02	173.98	178.93	0.997	0.416	0.846	1.486	1.66	0	89.99	90	0.76	119.74	264.54	95.87	283.62	190.29	191.41	198.47	1.003	0.754	1.531	1.856	1.984	0	84.61	87.62	-3.985	100.745	258.79	87.15	269.37	183.95	180.845	188.365	1	0.467	0.943	1.7215	1.81	0	3.07163
0	79.49	80.18	-8.77	92.36	240.72	81.35	261.07	176.45	162.99	161.41	0.997	0.452	0.915	1.385	1.698	0	90	88.76	-0.03	111.43	263.35	97.08	287.66	189.84	183.53	200.22	1.003	0.715	1.445	1.885	2.091	0	86.63	83.995	-4.77	98.755	253.365	89.02	270.88	182.735	176.995	180.255	1	0.555	1.0925	1.7705	1.867	0	2.49515
0	81.13	80.95	-8.95	92.88	239.29	82.43	261.85	178.89	172.73	150.69	0.997	0.278	0.48	1.368	1.673	0	90	89.99	-0.75	109.77	265.24	94.7	284.93	186.83	185.93	188.67	1.003	0.598	1.33	1.829	1.996	0	86.495	85.68	-4.52	101.285	254.54	89.44	273.795	183.625	179.66	169.26	1	0.512	1.047	1.704	1.815	0	2.22079
0	79.42	76.29	-9.62	97.87	234.04	78.92	264.4	175.12	174.78	136.24	0.998	0.408	0.853	1.327	1.571	0	90	90	4.3	124.47	254.01	97.97	288.07	186.98	207.09	187.31	1.003	0.73	1.377	1.75	2.047	0	88.19	85.6	-2.81	107.86	245.41	90.03	275.8	182.58	180.11	162.53	1	0.511	1.076	1.604	1.754	0	2.60852
0	80.86	80.38	-9.75	87.3	254.74	76.2	259.08	174.06	177.92	176.24	0.998	0.379	0.794	1.279	1.585	0	90	88.94	-1.43	100.95	268.39	94.83	282.76	186.84	186.93	187.88	1.002	0.45	0.901	3.264	1.823	0	86.51	85.72	-4.91	95.375	264	85.08	270.61	182.755	181.29	182.48	1	0.407	0.848	1.642	1.706	0	2.11012
0	80.27	82.82	-6.3	99.74	249.09	82.76	263.69	173.18	176.33	157.52	0.997	0.418	0.81	1.245	1.5	0	90	90	1.5	126.25	269.16	100.96	286.5	187.26	193.43	186.73	1.003	0.643	1.307	1.684	1.971	0	88.14	88.84	-1.485	113.61	261.295	91.985	275.51	180.455	185.195	172.275	1	0.504	0.9275	1.53	1.6655	0	2.58462
0	77.73	74.05	-14.72	89.11	223.99	81.31	259.95	171.07	173.86	164.44	0.997	0.291	0.241	1.348	1.518	0	90	90	5.56	115.19	276.65	97.82	286.39	186.54	189.11	217.34	1.002	0.549	2.919	3.534	2.077	0	86.41	86.525	-5.27	99.93	250.72	90.855	274.055	179.95	179.14	191.53	1	0.417	1.157	1.57	1.648	0	2.55064
0	77.78	74.7	-12.33	96.86	244.67	79.75	256.06	174.36	175.82	161.99	0.998	0.296	0.631	1.284	1.634	0	89.99	90	4.24	113.14	262.63	95.52	280.87	184.22	197.47	191.68	1.002	0.589	1.163	1.781	1.871	0	86.57	87.76	-2.865	105.755	254.63	88.28	271.985	180.055	181.31	178.67	1	0.488	0.976	1.667	1.716	0	2.84859
0	74.06	50.72	-14.91	95.99	225.18	75.73	254.95	174.15	166.23	144.44	0.997	0.423	0.825	1.189	1.547	0	90	89.99	25.57	138.59	262.7	104.29	288.35	189.13	191.5	208.31	1.003	0.953	2.318	1.763	1.802	0	83.52	79.64	-7.43	103.28	254.05	87.29	269.99	180.06	179.94	173.11	1	0.569	1.121	1.633	1.66	0	4.06493
0	79.46	80.94	-11.53	96.33	244	79.52	266.11	174.76	167.64	143.89	0.998	0.376	0.868	1.339	1.646	0	90	90	-0.69	110.27	264.34	95.89	287.28	185.78	190.36	187.91	1.002	0.491	1.263	1.756	1.948	0	88.235	85.745	-5.64	103.015	255.385	90.18	274.59	180.515	179.73	167.835	1	0.424	1.046	1.6375	1.7705	0	2.5006
0	78.02	81.78	-9.42	97.63	251.95	74.94	263.01	174.05	167.38	167.78	0.997	0.379	0.842	1.315	1.725	0	90	90	0.84	112.26	268.66	95.04	281.4	189.02	196.56	208.07	1.003	0.593	1.268	1.945	2.052	0	87.96	88.6	-3.38	104.37	261.575	88.01	272.745	182.84	177.935	181.195	1	0.478	1.036	1.7685	1.866	0	3.06252
0	79.51	84.13	-7.92	99.14	242.79	75.56	263.78	175.58	175.21	167.04	0.998	0.387	0.875	1.377	1.535	0	90	90	0.65	115.37	258.96	97.11	283.78	189.47	187.46	185.8	1.002	0.546	1.23	1.705	1.762	0	88.26	88.82	-4.62	107.315	253.165	89.365	272.835	183.05	179.74	180.24	1	0.467	1.053	1.591	1.625	0	2.64549
0	79.75	78.51	-10.48	97.66	249.42	81.5	264.13	175.56	170.06	159.28	0.998	0.408	0.844	1.284	1.658	0	90	90	1.39	114.02	266.34	95.29	288.15	185.28	186.16	190.46	1.002	0.511	0.965	1.815	1.864	0	86.67	86.635	-3.79	105.315	259.75	89.95	273.18	180.76	176.315	173.26	1	0.477	0.905	1.7295	1.776	0	2.74341
0	79.76	80.57	-11.09	100.55	243.68	78.96	263.59	172.32	174.91	99.18	0.997	0.412	0.855	1.286	1.55	0	90	90	0.01	120.05	263.59	101.68	286.62	189.32	204.66	198.01	1.003	0.707	1.511	1.761	2.091	0	88.15	87.9	-4.44	106.195	255.08	91.18	272.335	180.055	183.74	180.195	1	0.512	1.102	1.5485	1.73	0	2.48209
0	78.05	80.69	-11.18	98.04	237.16	82	262.65	178.76	161.82	158.54	0.997	0.447	0.863	1.249	1.576	0	90	90	3.94	115.82	263.98	100.62	295.18	190.97	194.29	197.31	1.003	0.656	1.53	1.834	1.951	0	86.49	86.84	-5.03	106.02	255.925	90.13	274.895	184.615	174.71	176.48	1	0.51	1.1545	1.6265	1.692	0	3.59345
[truncated: 49 more columns]
