# Supplementary material for: Evaluation of functional tests performance using a camera-based and machine learning approach
Source: PLoS One. 2023 Nov 3;18(11):e0288279. doi: 10.1371/journal.pone.0288279 (PMC10624324; doi:10.1371/journal.pone.0288279)
Supplement: S1 Data — This dataset includes all the extracted keypoints of movements and the associated features and statistics, which were used for the analyses presented in the main manuscript. (ZIP) [file pone.0288279.s001.zip › PLOS_data_28032023/extracted_features/SLST_features_.xlsx]

## Sheet: PNJN_L_vysledky_pro_SPS_2610202
MIN_Var1	MIN_hips	MIN_bothShoulders	MIN_spine	MIN_NeckRShoulderRElbow	MIN_NeckLShoulderLElbow	MIN_MidHipRHipRKnee	MIN_MidHipLHipLKnee	MIN_RHipRKneeRAnkle	MIN_LHipLKneeLAnkle	MIN_NoseNeckMidHip	MIN_Neck_MidHip	MIN_RWrist_MidHip	MIN_RWrist_LWrist	MIN_MidHipL_SmallToe	MIN_MidHipL_RSmallToe	MAX_Var1	MAX_hips	MAX_bothShoulders	MAX_spine	MAX_NeckRShoulderRElbow	MAX_NeckLShoulderLElbow	MAX_MidHipRHipRKnee	MAX_MidHipLHipLKnee	MAX_RHipRKneeRAnkle	MAX_LHipLKneeLAnkle	MAX_NoseNeckMidHip	MAX_Neck_MidHip	MAX_RWrist_MidHip	MAX_RWrist_LWrist	MAX_MidHipL_SmallToe	MAX_MidHipL_RSmallToe	MED_Var1	MED_hips	MED_bothShoulders	MED_spine	MED_NeckRShoulderRElbow	MED_NeckLShoulderLElbow	MED_MidHipRHipRKnee	MED_MidHipLHipLKnee	MED_RHipRKneeRAnkle	MED_LHipLKneeLAnkle	MED_NoseNeckMidHip	MED_Neck_MidHip	MED_RWrist_MidHip	MED_RWrist_LWrist	MED_MidHipL_SmallToe	MED_MidHipL_RSmallToe	MEAN_Var1	MEAN_hips
0	0	0	0	0	0	0	0	0	0	0	0	0	0	0	0	0	0	0	0	0	0	0	0	0	0	0	0	0	0	0	0	0	0	0	0	0	0	0	0	0	0	0	0	0	0	0	0	0	0
0	0	0	0	0	0	0	0	0	0	0	0	0	0	0	0	0	0	0	0	0	0	0	0	0	0	0	0	0	0	0	0	0	0	0	0	0	0	0	0	0	0	0	0	0	0	0	0	0	0
0	0	0	0	0	0	0	0	0	0	0	0	0	0	0	0	0	0	0	0	0	0	0	0	0	0	0	0	0	0	0	0	0	0	0	0	0	0	0	0	0	0	0	0	0	0	0	0	0	0
0	0	0	0	0	0	0	0	0	0	0	0	0	0	0	0	0	0	0	0	0	0	0	0	0	0	0	0	0	0	0	0	0	0	0	0	0	0	0	0	0	0	0	0	0	0	0	0	0	0
0	0	0	0	0	0	0	0	0	0	0	0	0	0	0	0	0	0	0	0	0	0	0	0	0	0	0	0	0	0	0	0	0	0	0	0	0	0	0	0	0	0	0	0	0	0	0	0	0	0
0	0	0	0	0	0	0	0	0	0	0	0	0	0	0	0	0	0	0	0	0	0	0	0	0	0	0	0	0	0	0	0	0	0	0	0	0	0	0	0	0	0	0	0	0	0	0	0	0	0
0	0	0	0	0	0	0	0	0	0	0	0	0	0	0	0	0	0	0	0	0	0	0	0	0	0	0	0	0	0	0	0	0	0	0	0	0	0	0	0	0	0	0	0	0	0	0	0	0	0
0	80.25	82.93	-6.6	86	249.42	83.24	256.96	72.84	168.4	180.13	0.997	0.364	0.753	1.662	0.986	0	90	90	0	106.62	268.48	103.2	282.05	223.43	181.49	206.68	1.003	0.569	1.276	1.957	2.02	0	86.39	87.73	-3.89	97.215	257.98	93.56	269	176.95	177.9	189.07	1	0.444	1.04	1.848	1.769	0	2.30748
0	77.99	-48.06	-12.49	90.16	251.07	86.12	261.35	156.33	172.59	170.41	0.997	0.445	0.918	1.734	1.196	0	90	90	-0.01	106.22	322.03	101.97	275.75	189.42	188.59	190.49	1.003	0.563	3.517	2.186	2.21	0	84.605	85.24	-5.64	96.6	260.02	93.27	269.985	180.92	178.36	179.82	1	0.484	0.9955	2.039	2.005	0	3.42499
0	77.7	78.51	-13.3	91.9	242.2	70.96	254.67	28.55	155.33	165.2	0.997	0.363	0.765	0.78	0.647	0	90	90	6.31	109.96	269.47	98.41	286.37	197.05	337.2	206.95	1.003	0.62	1.277	4.125	3.926	0	88.27	86.74	-1.49	98.275	258.3	89.76	269.07	179.2	181.02	185.28	1	0.455	0.934	1.759	1.7675	0	2.82333
0	76.01	74.47	-13.53	93.32	246.11	77.73	253.39	159.64	174.14	171.86	0.998	0.454	0.84	1.369	0.963	0	90	90	2.6	126.45	267.1	102.28	276.75	189.68	321.86	190.34	1.002	0.996	1.548	3.053	1.773	0	84.65	83.65	-5.86	101.955	258.78	91.52	266.535	179.995	180.705	178.9	1	0.521	0.975	1.589	1.587	0	3.9409
0	82.95	85.38	-5.37	90.42	258.81	79.88	265.56	25.13	167.03	173.73	0.997	0.369	0.764	1.556	0.758	0	90	90	0.72	101.17	268.52	94.92	283.93	331.17	185.97	190.78	1.003	0.479	0.946	1.992	3.882	0	88.22	88.87	-1.51	96.295	262.835	86.74	273.555	181.895	180.02	182.38	1	0.43	0.864	1.8815	1.897	0	1.41598
0	76.38	77.11	-14.95	95.82	244.18	86.61	258.21	0.22	162.4	165.28	0.997	0.463	0.998	1.457	0.856	0	90	90	3.8	120.81	261.2	107.39	284	359.95	190.7	208.99	1.003	0.785	1.508	1.91	4.177	0	85.15	87.71	-3.83	104.02	254.91	94.575	268.09	184.18	179.06	183.525	1	0.561	1.1695	1.8	1.808	0	3.44232
0	72.1	78.22	-16.46	101.24	235.2	79.83	259.09	106.71	167.61	167.33	0.997	0.359	0.634	1.548	1.065	0	90	90	-0.05	120.17	265.8	101.36	281.2	191.15	179.91	189.37	1.003	0.855	1.795	1.906	1.918	0	83.26	88.78	-6.04	107.46	259.725	91.135	270.94	175.15	172.255	179.45	1	0.497	1.062	1.729	1.5495	0	2.94712
0	80.91	80.37	-9.97	91.94	251.78	80.94	266.72	179.57	171.18	152.67	0.997	0.096	0.396	1.661	1.509	0	90	90	4.47	109	268.41	99.89	283.6	199.87	182.59	202.71	1.003	0.624	1.438	2.348	2.354	0	88.14	88.72	-1.795	101.625	260.715	89.97	274.06	184.465	177.19	177.98	1	0.536	1.031	2.173	2.185	0	2.22446
0	80.06	83.04	-7.84	93.71	253.97	84.27	260.24	1.15	168.64	172.85	0.998	0.365	0.751	1.303	0.56	0	90	90	3.29	105.1	268.64	105.97	285.71	328.11	191.43	197.62	1.002	0.474	1.039	1.715	3.564	0	88.32	88.93	-1.39	99.63	263.51	95.71	270.47	169.51	183.94	181.67	1	0.416	0.868	1.548	1.544	0	1.94735
0	80.61	82.03	-10.27	92.44	246.01	85.07	258.9	89.23	174.71	168.51	0.998	0.182	0.355	1.578	1.06	0	90	90	0.7	109.31	264.33	104.34	280.39	324.37	184.89	211.13	1.003	0.5	1.143	1.858	3.646	0	88.23	87.765	-5.08	100.71	258.755	94.355	268.48	181.61	179.72	180.075	1	0.426	0.973	1.7425	1.74	0	2.27701
0	83.15	83.38	-6.26	95.39	244.2	82.86	266.61	28.4	170.34	165.89	0.998	0.386	0.808	1.393	0.798	0	90	90	-0.01	107.48	265.41	96.16	282.75	358.63	186.05	198.65	1.002	0.488	1.124	1.746	3.514	0	86.8	87.925	-2.725	101.34	257.165	90.17	273.85	180.9	180.16	183.25	1	0.433	0.961	1.638	1.673	0	1.6446
0	80.22	82.83	-9.19	95.83	240.89	86.37	260.62	118.65	162.49	166.51	0.997	0.387	0.843	1.611	1.123	0	90	90	3.81	108.81	269.29	109.79	283.86	208.91	183.52	195.61	1.003	0.528	1.435	1.954	2.014	0	88.085	88.78	-1.58	101.88	261.145	96.295	269.93	180.095	176.67	181.635	1	0.446	0.958	1.853	1.842	0	2.37655
0	82.68	81.59	-6.34	90.59	249.69	83.59	261.02	40.3	168.47	160.89	0.997	0.44	0.919	1.594	0.932	0	90	90	4.72	108.08	267.12	103.88	286.65	330.48	181.47	200.84	1.003	0.632	1.279	1.92	3.84	0	88.25	88.72	-1.54	99.54	259.5	91.84	273.53	177.13	173.98	175.27	1	0.4995	1.029	1.841	1.849	0	1.85674
0	81.22	83.38	-5.42	93.27	252.16	81.05	262.06	15.73	175.49	165.43	0.997	0.411	0.839	1.673	0.878	0	90	89.9	-0.03	103.9	268.47	97.93	278.55	328.74	186.95	187.22	1.003	0.514	1.094	2.021	3.801	0	86.56	87.79	-2.34	98.73	260.955	91.515	269.905	174.555	182.105	177.295	1	0.448	0.97	1.941	1.952	0	2.34705
0	72.56	66.9	-21.79	98.86	226.92	83.05	251.46	29.73	157.52	139.76	0.998	0.457	0.905	1.442	0.593	0	90	90	2.43	134.23	262.33	106.99	289.53	185.39	183.99	203.02	1.002	0.952	2.041	1.703	3.588	0	86.5	87.11	-2.57	106.94	251.805	93.445	271.305	175.13	176.315	177.555	1	0.538	1.085	1.6115	1.583	0	3.97403
0	76.04	83.06	-8.08	92.85	254.84	85.49	260.39	0.18	162.76	164.16	0.997	0.427	0.799	1.733	0.81	0	90	90	2.3	111.23	269.1	113.42	283.27	358.36	184.67	215.35	1.003	0.663	1.158	2.013	4.211	0	86.36	88.77	-3.25	101.19	262.68	97.91	272.08	180.975	177.52	182.04	1	0.5225	1.006	1.873	1.939	0	3.48281
0	79.61	83.39	-7.11	92.96	244.77	79.25	265.47	128.31	172.64	174.99	0.997	0.376	0.819	1.403	1.032	0	90	89.98	-0.01	109.81	268.35	98.09	282.2	217.82	184.48	188.54	1.003	0.51	1.413	1.817	1.821	0	88.02	87.49	-3.885	100.28	260.265	86.35	274.14	183.01	179.415	182.48	1	0.444	0.956	1.665	1.654	0	2.31455
0	79.46	81.94	-9.46	93.47	253.95	80.47	263.9	180.24	173.63	162.65	0.997	0.428	0.86	1.595	1.069	0	90	90	-0.02	108.29	268.49	95.41	279.02	223.68	182.68	185.4	1.003	0.55	1.118	3.88	1.962	0	86.44	88.69	-4.605	100.655	263.54	89.12	273.18	188.08	179.755	178.12	1	0.463	0.907	1.814	1.6915	0	2.65447
0	79.48	80.74	-9.18	95.89	240.26	82.95	263.47	168.62	169.33	166	0.997	0.44	0.897	1.632	1.276	0	90	90	4.39	111.07	268.56	96.92	281.28	198.9	185.88	187.68	1.003	0.642	1.464	2.032	2.069	0	86.55	88.85	-1.49	103.39	253.525	91	274.17	181.05	179.075	178.58	1	0.542	1.159	1.892	1.666	0	2.01059
0	80.91	85.16	-5.66	93.05	250.38	83.79	266.99	26.33	172.18	173.69	0.997	0.35	0.681	1.567	0.68	0	90	90	2.39	108.31	269.12	98.89	282.7	186.06	186.37	188.12	1.003	0.576	1.114	2.041	4.342	0	88.16	88.81	-1.22	101.62	258.5	90	274.615	169.99	180.74	180.71	0.999	0.486	1.041	1.866	1.8715	0	2.03668
0	78.02	81.89	-8.32	88.87	244.05	84.15	260.42	0.04	170.23	151.96	0.997	0.476	0.88	1.847	1.117	0	90	90	0.85	101.08	269.31	105	278.54	360	187.33	188.29	1.003	0.597	1.419	2.223	4.381	0	84.515	85.42	-5.125	96.17	257.765	93.895	270.645	179.95	181.48	175.97	1	0.514	1.0605	2.036	2.088	0	3.11689
0	72.31	65.81	-22.74	91.04	246.33	76.05	258.36	120.37	164.2	165.69	0.997	0.346	0.777	1.478	1.125	0	90	89.99	0.02	129.88	267.26	95.86	285.7	190.34	184.44	200.29	1.003	1.07	1.848	1.902	1.799	0	85.84	87.18	-6.4	99.47	262.31	87.92	270.91	182.34	178.89	185.05	1	0.395	0.877	1.703	1.688	0	3.82303
0	82.19	84.1	-6.33	93.02	251.72	82.94	262.62	26.26	172.09	164.02	0.997	0.35	0.785	1.319	0.662	0	90	90	0.78	104.58	266.93	103.84	280.09	192.79	189.06	185.4	1.003	0.55	1.057	1.722	4.286	0	88.15	88.81	-1.54	100.115	260.75	90.96	273.5	141.425	181.565	172.105	0.999	0.458	0.929	1.633	1.698	0	1.73448
0	77.99	77.96	-10.07	89.06	248.55	83.34	260.08	40.24	171.68	153.75	0.997	0.385	0.799	1.416	0.867	0	90	90	0.72	105.22	266.78	97.32	275.12	216.46	188.78	189.94	1.003	0.574	1.076	1.728	1.739	0	84.535	82.41	-6.92	96.295	260.27	90.955	269.55	181.09	178.865	176.12	1	0.519	0.992	1.645	1.473	0	2.86973
0	79.15	82.27	-9.04	92.09	249.45	79.46	262.09	131.32	171.54	152.82	0.997	0.342	0.72	1.644	1.153	0	90	90	1.49	104.84	268.44	98.8	277.85	186.09	185.16	194.64	1.003	0.468	1.102	2.03	3.725	0	84.81	87.69	-5.33	100.085	259.63	90.76	269.945	177.655	179.61	183.4	1	0.422	0.945	1.8785	1.869	0	2.91275
0	72.6	73.48	-18.92	104.44	241.63	83.3	256.85	40.79	173.76	152.79	0.997	0.43	0.941	1.336	0.589	0	90	90	4.32	119.52	260.2	100.84	280.52	184.14	185.43	199.33	1.003	0.624	1.388	1.788	4.199	0	86.72	88.78	-3.7	109.3	252.095	90.965	271.145	174.64	179.555	184.59	1	0.521	1.1405	1.5825	1.5765	0	3.26807
0	79.46	81.71	-11.73	98.56	252.95	83.02	262.4	18.31	167.46	152.35	0.997	0.42	0.842	1.587	0.923	0	90	90	-0.77	113.59	269.92	99.36	280.5	358.74	177.92	201.79	1.003	0.638	1.22	1.828	4.026	0	84.635	87.62	-6.235	106.25	261.67	91.99	272.99	184.535	172.09	177.965	1	0.545	1.0905	1.7205	1.7085	0	2.68501
0	78.42	81.78	-9.54	91.96	256.51	82.58	259.73	134.54	168.26	168.86	0.997	0.411	0.892	1.697	1.294	0	90	90	-0.03	105.84	269.77	99.29	282.64	187.05	186.33	198.18	1.003	0.53	1.071	2.115	2.169	0	86.34	87.58	-5.88	101.23	263.8	90.125	271.73	179.09	179.165	183.05	1	0.4825	0.971	1.943	1.942	0	2.43281
0	80.29	83.86	-6.58	92.02	249.19	84.17	260.55	99.91	164.65	163.28	0.997	0.347	0.885	1.459	1.001	0	90	90	-0.01	105.14	263.62	98.8	283.66	191.6	181.14	221.72	1.003	0.465	1.133	1.734	4.317	0	86.42	88.85	-3.22	101.88	257.43	91.84	274.55	182.92	173.56	191.92	1	0.426	0.958	1.601	1.538	0	2.31205
0	79.43	76.84	-10.99	89.9	246.36	81.74	260.65	0.48	173.4	169.4	0.997	0.424	0.923	1.6	0.742	0	90	84.16	-0.03	105.66	261.98	99.81	278.31	359.91	184.17	190.51	1.003	0.553	1.231	1.868	4.069	0	84.8	80.59	-6.215	96.24	253.79	90.455	271.465	182.795	179.735	183.09	1	0.47	1.091	1.753	1.791	0	2.64174
0	82.7	82.87	-7.29	97.26	247.83	87.48	264.57	33.2	166.95	177.71	0.997	0.313	0.909	1.457	0.753	0	90	90	2.24	111.18	268.14	101.82	284.46	185.24	185.26	191.87	1.003	0.562	1.195	1.843	4.102	0	88.205	88	-3.68	102.73	260.57	94.305	272.85	177.4	178.74	183.74	1	0.447	1.014	1.741	1.712	0	1.39611
0	77.77	55.04	-9.33	94.31	250.37	80.43	261.52	88.37	166.55	165.62	0.997	0.422	0.856	1.546	1.011	0	89.99	90	0.75	322.1	268.21	98.57	282.12	192.58	184.92	204.29	1.003	3.89	4.264	1.867	1.893	0	84.805	87.68	-3.785	100.65	260.26	88.05	269.995	180.12	179.075	185.05	1	0.506	0.985	1.725	1.702	0	2.55804
0	77.21	79.43	-10.68	91.14	233.43	76.5	258.7	29.8	165.89	155.84	0.997	0.227	0.352	1.583	0.725	0	90	90	1.52	108.97	265.66	96.87	282.52	190.94	180.64	215.27	1.003	0.632	1.555	1.927	4.05	0	86.52	87.74	-3.01	100.22	257.42	88.84	267.92	180.02	174.39	181.52	1	0.537	1.097	1.795	1.806	0	3.40758
0	78.15	82.72	-9.08	92.08	249.42	76.95	260.05	0.18	170.93	150.86	0.998	0.411	0.903	1.429	0.712	0	89.95	90	-0.69	107.58	263.8	93.43	277.1	358.21	183.58	196.18	1.002	0.494	1.057	1.773	3.514	0	83.12	86.775	-6.16	101.465	257.32	85.775	268.985	183.565	177.985	171.8	1	0.46	0.977	1.637	3.2485	0	2.3004
0	80.09	80.54	-8.49	92.74	237.39	83.42	261.76	16.35	164.97	148.07	0.998	0.351	0.878	1.454	0.635	0	90	88.03	0.69	107.79	252.59	104.32	285.07	320.97	181.07	187.08	1.002	0.519	1.085	1.769	3.466	0	86.77	83.79	-4.57	99.4	246.41	93.71	273.52	57.395	176.68	174.055	1	0.445	0.9615	1.63	1.7385	0	2.70802
0	79.77	81.6	-9.21	87.15	253.97	79.24	257.17	74.97	175.05	162.4	0.998	0.37	0.785	1.403	0.795	0	89.99	87.87	-0.67	99.75	268.29	96.15	281.29	327.7	189.89	188.12	1.002	0.464	0.91	1.728	3.197	0	84.99	83.88	-5.245	92.11	263.58	85.955	267.695	180.93	183	181.335	1	0.401	0.831	1.619	1.2855	0	2.39047
0	81.2	85.4	-8.32	97.15	255.37	84.24	266.09	0.33	168.18	164.87	0.998	0.39	0.803	1.454	0.717	0	90	90	0.01	109.94	269.1	97.85	279.67	359.7	184.27	193.27	1.002	0.481	0.963	1.697	3.539	0	86.46	89.93	-3.39	102.82	261.42	89.99	272.92	171.12	180.46	180.1	1	0.412	0.867	1.562	1.681	0	2.41037
0	79.71	83.48	-6.65	92.23	237.14	82.01	263.83	4.55	173.29	178.83	0.998	0.225	0.427	1.319	0.652	0	90	90	0.65	103.73	272.01	99.78	278.76	355.52	182.11	210.74	1.002	0.459	1.319	1.656	3.301	0	84.8	87.88	-4.54	97.3	261.06	90.155	270.97	176.605	178.33	190.96	1	0.367	0.8385	1.518	1.408	0	2.59784
0	78.8	82.52	-7.2	96.12	248.28	78.89	260.74	71.45	174.5	159.52	0.998	0.426	0.883	1.461	0.84	0	89.95	90	-0.05	108.65	262.61	92.85	275.57	324.41	185.58	191.5	1.002	0.505	1.045	1.781	3.301	0	83.46	86.8	-4.735	102.58	256.07	86.19	270.1	175.525	179.905	177.255	1	0.468	0.984	1.672	1.579	0	2.77399
0	70.23	65.37	-18.63	98.01	237.87	78.89	253.62	0.75	164.2	127.75	0.998	0.467	0.849	1.338	0.691	0	90	90	4.18	115.55	260.03	101.7	282.82	356.72	186.83	202.42	1.002	0.685	1.484	1.717	3.748	0	82.35	82.71	-5.39	107.49	253.09	89.74	267.55	178.06	180.47	175.76	1	0.57	1.134	1.601	1.562	0	4.9674
0	81.18	81.74	-10.55	92.61	237.69	84.16	264.31	97.93	170.2	146.38	0.998	0.305	0.841	1.483	1.043	0	90	90	3.36	106.01	266.47	96.21	286.76	184.47	181.73	189.78	1.002	0.456	1.385	1.837	1.828	0	86.83	86.88	-5.3	98.345	256.955	89.26	274.075	175.775	176.705	170.085	1	0.368	1.001	1.6585	1.5995	0	2.13774
0	78.36	82.17	-7.55	93.69	252.27	77.88	261.59	4.81	164.28	157.17	0.997	0.378	0.816	1.499	0.7	0	90	90	0.74	108.35	269.21	101.93	285.92	329.32	181.09	212.32	1.003	0.535	1.034	1.835	4.572	0	86.31	88.57	-4.85	100.8	261.225	89.125	272.38	179.04	175.425	185.61	1	0.436	0.945	1.743	1.808	0	3.35795
0	77.48	79.1	-13.73	96.55	225.1	82.83	259.75	0.06	166.73	164.67	0.998	0.359	0.75	1.359	0.641	0	90	90	-0.6	119.88	265.01	101.72	286.78	359.02	329.37	196.61	1.002	0.728	1.686	2.767	3.281	0	86.93	87.88	-4.905	109.255	244.645	91.55	270.59	179.325	180.03	182.185	1	0.518	1.177	1.518	1.634	0	2.77044
0	78.13	81.59	-9.52	96.68	251.04	83.86	260.96	125.52	169.54	167.67	0.998	0.379	0.774	1.495	1.133	0	90	90	0.65	110.24	265.44	220.08	278.47	310.48	181.17	197.51	1.002	0.46	0.885	1.763	3.013	0	84.955	85.84	-4.5	102.63	258.45	90.045	269.92	176.53	177.38	180.96	1	0.423	0.83	1.659	1.634	0	3.46602
0	80.08	84.03	-6.86	101.03	249.34	83.78	265.86	79.08	168.12	171.64	0.998	0.404	0.892	1.349	0.9	0	90	90	0.66	114.43	260.87	99.9	282.57	182.84	184.1	215.4	1.002	0.508	1.099	1.754	1.742	0	86.59	89	-3.45	106.05	257.3	91.55	272.94	138.895	179.455	186.305	1	0.475	1.022	1.56	1.1365	0	1.86629
0	78.11	80.7	-10.45	94.92	234.63	79.32	263.12	0.88	170.61	156.77	0.998	0.46	0.933	1.459	0.595	0	90	90	3.77	116.81	263.76	99.81	284.09	359.44	180.86	223.64	1.002	0.699	1.548	1.758	3.197	0	85.45	86.165	-3.855	104.185	246.525	92.025	272.925	170.385	176.36	181.015	1	0.533	1.326	1.633	1.644	0	3.38404
[truncated: 49 more columns]
