# Supplementary material for: Evaluation of functional tests performance using a camera-based and machine learning approach
Source: PLoS One. 2023 Nov 3;18(11):e0288279. doi: 10.1371/journal.pone.0288279 (PMC10624324; doi:10.1371/journal.pone.0288279)
Supplement: S1 Data — This dataset includes all the extracted keypoints of movements and the associated features and statistics, which were used for the analyses presented in the main manuscript. (ZIP) [file pone.0288279.s001.zip › PLOS_data_28032023/original_movement_data/CSV/000008_PNJN_P_crop.csv]

[513.63458252 275.05517578 0.89373362]	[521.175354 354.5748291 0.91820002]	[459.62243652 351.94732666 0.84400952]	[423.7980957 444.31912231 0.88195348]	[477.62759399 475.12252808 0.83785546]	[582.81030273 357.0451355 0.89153999]	[605.98150635 454.59841919 0.89164662]	[564.92047119 467.44586182 0.87731916]	[508.53881836 544.4083252 0.72863072]	[472.59494019 544.36187744 0.70688236]	[462.36584473 706.04260254 0.85692561]	[4.59710541e+02 8.67593445e+02 8.36138129e-01]	[547.04730225 544.43273926 0.74634105]	[562.38452148 708.58612061 0.87720013]	[5.77683044e+02 8.70143066e+02 7.88057446e-01]	[500.81967163 262.17160034 0.90988022]	[523.94073486 259.57315063 0.91265523]	[482.97735596 274.89144897 0.85254836]	[544.52502441 267.30914307 0.88526958]	[5.85394470e+02 9.08741333e+02 8.15592647e-01]	[6.03288696e+02 8.95963745e+02 7.86286294e-01]	[5.64974243e+02 8.75391541e+02 7.30059743e-01]	[4.64917725e+02 9.00993469e+02 7.40103662e-01]	[4.46868866e+02 8.95902832e+02 7.39060402e-01]	[4.59797668e+02 8.72833008e+02 7.08165348e-01]
[513.6338501 275.05566406 0.89373553]	[521.17565918 354.57446289 0.91810548]	[459.62176514 351.94674683 0.84371185]	[423.79998779 444.32336426 0.88100773]	[477.62878418 475.11981201 0.83773673]	[582.81066895 357.04455566 0.89114523]	[605.98052979 454.59216309 0.89100802]	[564.92596436 467.44302368 0.87702501]	[508.53646851 544.40039062 0.72879678]	[472.59259033 544.35437012 0.70636183]	[462.36621094 706.04284668 0.85688442]	[4.59709991e+02 8.67594055e+02 8.36239398e-01]	[547.04400635 544.42462158 0.74682581]	[562.38311768 708.57592773 0.87800711]	[5.77683594e+02 8.70139038e+02 7.87307680e-01]	[500.81936646 262.17196655 0.90976477]	[523.94042969 259.57327271 0.91242993]	[482.97659302 274.88757324 0.85145414]	[544.52703857 267.29638672 0.88431787]	[5.85395386e+02 9.08736938e+02 8.15855742e-01]	[6.03290161e+02 8.95959229e+02 7.86632717e-01]	[5.64974548e+02 8.75390137e+02 7.30260968e-01]	[4.64917297e+02 9.00995056e+02 7.40811169e-01]	[4.46869263e+02 8.95905273e+02 7.39090264e-01]	[4.59797058e+02 8.72835144e+02 7.07751691e-01]
[513.63848877 275.05111694 0.89333117]	[521.17730713 354.56997681 0.91824979]	[459.61853027 351.94271851 0.84291685]	[423.77243042 444.32846069 0.88524497]	[477.6260376 475.12811279 0.83743024]	[582.81494141 357.03503418 0.89033234]	[605.96472168 454.60241699 0.89521551]	[564.91503906 467.45388794 0.87629503]	[511.00119019 544.40386963 0.72693557]	[475.06509399 544.34613037 0.70656538]	[462.3638916 706.06719971 0.86052501]	[4.59711090e+02 8.67608337e+02 8.39553356e-01]	[547.06158447 544.43444824 0.74373883]	[562.37817383 708.56750488 0.88082731]	[5.75230164e+02 8.70145691e+02 7.87048995e-01]	[500.81964111 262.17047119 0.90990651]	[523.9385376 257.21005249 0.91345567]	[482.97610474 274.89154053 0.85539627]	[544.52355957 267.28451538 0.88539243]	[5.85407715e+02 9.08744019e+02 8.14573109e-01]	[6.03299622e+02 8.95965393e+02 7.87667394e-01]	[5.64965576e+02 8.75397095e+02 7.30016708e-01]	[4.64916748e+02 9.00990784e+02 7.45513022e-01]	[4.46873962e+02 8.95902527e+02 7.42565870e-01]	[4.59798553e+02 8.72846069e+02 7.11538970e-01]
[513.6373291 275.04983521 0.89306855]	[521.17718506 354.57226562 0.91821027]	[459.61181641 351.95196533 0.842785 ]	[421.39694214 444.33084106 0.8893221 ]	[477.62921143 475.13476562 0.8387056 ]	[582.81817627 357.03448486 0.89049411]	[605.95544434 454.55184937 0.89130545]	[564.94018555 467.44882202 0.87391621]	[508.54321289 544.40124512 0.72805959]	[472.60708618 544.34124756 0.70587081]	[462.35754395 706.05932617 0.8583734 ]	[4.59706177e+02 8.67606689e+02 8.39542687e-01]	[547.04925537 544.43988037 0.74461585]	[562.37188721 708.55810547 0.88200301]	[5.75232971e+02 8.70127136e+02 7.84596205e-01]	[500.81973267 262.17047119 0.90997809]	[523.93713379 257.20779419 0.91373217]	[482.97973633 274.89144897 0.85436082]	[544.52398682 267.26998901 0.88463867]	[5.85399109e+02 9.08724670e+02 8.17073584e-01]	[6.03296692e+02 8.95946899e+02 7.90775836e-01]	[5.64969421e+02 8.75377991e+02 7.32121348e-01]	[4.64906555e+02 9.00999451e+02 7.44809031e-01]	[4.44431274e+02 8.95905273e+02 7.40820467e-01]	[4.59794128e+02 8.72847656e+02 7.11769879e-01]
[513.63031006 275.05130005 0.89274204]	[521.17687988 354.57299805 0.91738695]	[459.60324097 351.95046997 0.84157151]	[421.36810303 444.3140564 0.89679122]	[477.63989258 475.15106201 0.8415525 ]	[582.82672119 357.03375244 0.89113557]	[605.97845459 452.04299927 0.88560224]	[564.96685791 467.44070435 0.87212282]	[508.55041504 544.37854004 0.7282815 ]	[475.06262207 541.91320801 0.70700979]	[462.35241699 706.08764648 0.86136997]	[4.59711212e+02 8.67607117e+02 8.39530826e-01]	[547.05828857 544.41925049 0.74354714]	[562.36791992 708.59698486 0.87819636]	[5.75228821e+02 8.70133240e+02 7.85429358e-01]	[500.81661987 262.17068481 0.90988368]	[523.93334961 257.20809937 0.91381729]	[482.98336792 274.89178467 0.85278094]	[544.52197266 267.26925659 0.88538122]	[5.85397217e+02 9.08726013e+02 8.16314518e-01]	[6.03294861e+02 8.95948730e+02 7.90370524e-01]	[5.64967407e+02 8.75382080e+02 7.32890904e-01]	[4.64935120e+02 9.00989502e+02 7.48887420e-01]	[4.46882538e+02 8.95904602e+02 7.46017575e-01]	[4.59792480e+02 8.72853516e+02 7.11013675e-01]
[513.62457275 275.09375 0.89575493]	[521.17120361 354.57821655 0.91590977]	[457.22198486 351.95999146 0.84170741]	[421.37527466 444.30184937 0.89663249]	[477.60128784 475.1656189 0.83489126]	[582.82275391 357.03030396 0.89079952]	[605.99920654 452.02740479 0.88123477]	[564.93707275 467.46383667 0.8727566 ]	[508.54766846 544.39880371 0.72898102]	[472.60986328 544.33587646 0.70652276]	[462.35131836 706.08569336 0.86202133]	[4.59713654e+02 8.67601501e+02 8.39418292e-01]	[547.05657959 544.44378662 0.74320799]	[562.36541748 708.58862305 0.87788695]	[5.75234863e+02 8.70133301e+02 7.85385132e-01]	[500.8130188 262.21456909 0.90593117]	[523.93682861 259.61376953 0.90662527]	[482.97503662 274.9019165 0.85675144]	[544.52319336 267.30432129 0.88585693]	[5.85397034e+02 9.08720337e+02 8.16381574e-01]	[6.03295654e+02 8.95942810e+02 7.91481376e-01]	[5.64974182e+02 8.75380737e+02 7.31895030e-01]	[4.64934601e+02 9.00987915e+02 7.49156654e-01]	[4.46883209e+02 8.95901489e+02 7.46269226e-01]	[4.59794891e+02 8.72847595e+02 7.10083961e-01]
[513.63098145 275.09295654 0.89598131]	[521.17346191 354.58023071 0.9157933 ]	[457.22103882 351.96109009 0.84196877]	[421.33843994 441.90719604 0.90987682]	[475.16885376 477.60403442 0.83541155]	[582.82574463 357.03256226 0.89134973]	[606.05737305 452.03610229 0.87267715]	[564.9677124 467.47515869 0.86809665]	[508.54644775 544.35839844 0.72747236]	[472.60940552 541.89727783 0.70395684]	[462.35293579 706.08148193 0.860829 ]	[4.59716614e+02 8.67592041e+02 8.36885035e-01]	[547.05249023 544.40509033 0.74321818]	[562.36383057 708.5758667 0.8780008 ]	[5.75230530e+02 8.70135620e+02 7.85303831e-01]	[500.81478882 262.21472168 0.90588343]	[523.93756104 259.60946655 0.90855736]	[482.97421265 274.90097046 0.85640526]	[544.51849365 267.28713989 0.88660413]	[5.85395691e+02 9.08723755e+02 8.15586686e-01]	[6.03294434e+02 8.95946289e+02 7.90222406e-01]	[5.64971802e+02 8.75384827e+02 7.31436431e-01]	[4.64936951e+02 9.00989441e+02 7.48423457e-01]	[4.46884735e+02 8.95899780e+02 7.45538652e-01]	[4.59799744e+02 8.72837219e+02 7.08266973e-01]
[513.59283447 275.06628418 0.89154553]	[521.17248535 354.58139038 0.91587424]	[457.21432495 351.96237183 0.84059322]	[421.33602905 441.90112305 0.91218472]	[475.1600647 477.61151123 0.83503604]	[582.82769775 357.04138184 0.89126122]	[606.09661865 452.04104614 0.86273861]	[564.93554688 470.01712036 0.86257583]	[508.53338623 544.38299561 0.72810763]	[472.58425903 544.32952881 0.70269805]	[462.35595703 706.07403564 0.86192751]	[4.59721161e+02 8.67588440e+02 8.36692154e-01]	[547.04296875 544.41784668 0.74475902]	[562.35754395 708.56512451 0.88002414]	[5.77682617e+02 8.70137268e+02 7.86016166e-01]	[500.78955078 262.18673706 0.90569568]	[523.9163208 257.20599365 0.91862512]	[482.98678589 274.90795898 0.84554672]	[544.51556396 264.79833984 0.89045477]	[5.85395996e+02 9.08716614e+02 8.15251470e-01]	[6.03291931e+02 8.95939880e+02 7.91652679e-01]	[5.64978516e+02 8.75385071e+02 7.32607126e-01]	[4.64937958e+02 9.00982605e+02 7.49238729e-01]	[4.46887024e+02 8.95895386e+02 7.46665955e-01]	[4.59805878e+02 8.72836487e+02 7.07213879e-01]
[513.58868408 275.05160522 0.89050364]	[521.17144775 354.57907104 0.91593713]	[457.2053833 351.96429443 0.83968073]	[421.33068848 441.88534546 0.91669929]	[475.14788818 477.62127686 0.83463788]	[582.83044434 357.0369873 0.89108616]	[606.09844971 452.03344727 0.86252224]	[564.89251709 472.55111694 0.86160785]	[508.55218506 544.37664795 0.72702771]	[472.60269165 544.32940674 0.70339185]	[462.35845947 706.07965088 0.85692 ]	[4.59720703e+02 8.67596863e+02 8.37409973e-01]	[547.0668335 544.40515137 0.74182022]	[562.36047363 708.55621338 0.87853211]	[5.77686768e+02 8.70132751e+02 7.85689712e-01]	[500.79299927 262.15826416 0.9086194 ]	[523.91680908 257.20062256 0.92152178]	[482.98995972 274.87365723 0.83680838]	[544.51422119 264.80050659 0.89033282]	[5.85401794e+02 9.08721619e+02 8.14836919e-01]	[6.03295410e+02 8.95941833e+02 7.91617453e-01]	[5.64979736e+02 8.75377869e+02 7.30894625e-01]	[4.64932709e+02 9.00987244e+02 7.49236405e-01]	[4.46883850e+02 8.95897888e+02 7.46533394e-01]	[4.59806519e+02 8.72843018e+02 7.06090927e-01]
[513.59661865 275.03790283 0.88874048]	[521.16900635 354.57632446 0.91510803]	[457.20651245 351.96017456 0.84004283]	[421.31149292 441.87454224 0.92020702]	[475.08636475 477.61416626 0.82592738]	[582.82928467 357.03256226 0.89001983]	[606.09674072 451.99194336 0.86042267]	[564.90161133 472.58129883 0.86565435]	[508.5423584 544.36126709 0.72845465]	[472.59664917 541.91583252 0.70359612]	[462.36203003 706.0645752 0.8575629 ]	[4.59722717e+02 8.67598083e+02 8.38409424e-01]	[547.05493164 544.39508057 0.74397945]	[562.35662842 708.54846191 0.87974674]	[5.77686646e+02 8.70127319e+02 7.84889162e-01]	[500.7928772 262.14767456 0.90935355]	[523.91638184 257.18478394 0.92265511]	[482.9859314 274.8861084 0.84388763]	[544.51226807 264.78564453 0.89182609]	[5.85401245e+02 9.08719421e+02 8.15560758e-01]	[6.03292358e+02 8.95938782e+02 7.92456150e-01]	[5.64980530e+02 8.75370422e+02 7.31327355e-01]	[4.64932220e+02 9.00985657e+02 7.49793768e-01]	[4.46883545e+02 8.95895447e+02 7.47255206e-01]	[4.59808472e+02 8.72846069e+02 7.07344890e-01]
[513.58789062 275.0352478 0.88784242]	[521.17016602 354.57620239 0.91549885]	[457.2088623 351.95812988 0.83977675]	[421.31103516 441.87011719 0.92272687]	[475.07937622 477.62243652 0.82651269]	[582.8293457 357.03222656 0.88990355]	[606.10223389 452.00549316 0.85931939]	[564.89733887 475.07907104 0.87109649]	[508.53100586 544.38751221 0.72854525]	[472.57662964 544.347229 0.7045266 ]	[462.36190796 706.07086182 0.85792673]	[4.59725189e+02 8.67599670e+02 8.39251518e-01]	[547.04840088 544.41845703 0.74363798]	[562.35559082 708.55511475 0.87885094]	[5.77684998e+02 8.70119934e+02 7.83928514e-01]	[500.78829956 262.14675903 0.90893018]	[523.90930176 257.18041992 0.92560488]	[482.98605347 274.88815308 0.84339106]	[544.50708008 264.7805481 0.89289498]	[5.85395508e+02 9.08716858e+02 8.16040516e-01]	[6.03291077e+02 8.95934082e+02 7.92457402e-01]	[5.64981628e+02 8.75359924e+02 7.29738891e-01]	[4.64928741e+02 9.00980286e+02 7.50958860e-01]	[4.46881348e+02 8.95890991e+02 7.48819172e-01]	[4.59811584e+02 8.72849854e+02 7.07291007e-01]
[513.57373047 275.03308105 0.88675743]	[521.17010498 354.57653809 0.91595483]	[457.2098999 351.95724487 0.83973885]	[421.30685425 441.86154175 0.92514569]	[472.59683228 477.62518311 0.82472861]	[582.82879639 357.03115845 0.88997251]	[606.11633301 452.04000854 0.85755712]	[564.89044189 475.09835815 0.87068152]	[508.53045654 544.38562012 0.72887301]	[472.56735229 544.35101318 0.7034722 ]	[462.35864258 706.07513428 0.85856235]	[4.59728394e+02 8.67603516e+02 8.40810597e-01]	[547.04864502 544.41906738 0.74377418]	[562.35638428 708.56018066 0.88236099]	[5.77688049e+02 8.70109497e+02 7.82668114e-01]	[500.7835083 262.14486694 0.90862525]	[523.90008545 257.18023682 0.92660713]	[482.98440552 274.88574219 0.84251159]	[544.503479 264.77880859 0.89364415]	[5.85402710e+02 9.08714905e+02 8.15615177e-01]	[6.03296448e+02 8.95930603e+02 7.93815136e-01]	[5.64981689e+02 8.75347412e+02 7.33910441e-01]	[4.64927307e+02 9.00985168e+02 7.50962734e-01]	[4.46879700e+02 8.95894470e+02 7.48782158e-01]	[4.59815887e+02 8.72856506e+02 7.07589865e-01]
[513.57452393 275.03375244 0.88708901]	[521.17510986 354.57501221 0.91709137]	[457.21011353 351.95614624 0.83980471]	[421.3057251 441.87207031 0.92371798]	[475.12640381 477.67022705 0.84339362]	[582.83111572 357.02716064 0.8897053 ]	[606.11065674 452.04122925 0.85982537]	[564.92144775 475.12918091 0.87600124]	[511.00946045 544.39093018 0.72933793]	[472.60586548 544.3482666 0.70646155]	[462.36508179 706.08068848 0.86014712]	[4.59726929e+02 8.67616760e+02 8.42641056e-01]	[549.49578857 544.43109131 0.74043101]	[562.36206055 708.57055664 0.88118738]	[5.77686707e+02 8.70115967e+02 7.83076167e-01]	[500.78479004 262.14523315 0.90883458]	[523.90039062 257.17974854 0.92491478]	[482.9833374 274.88238525 0.8407324 ]	[544.50640869 264.77340698 0.89145249]	[5.85415771e+02 9.08724854e+02 8.17427397e-01]	[6.03305115e+02 8.95938660e+02 7.95233190e-01]	[5.64975098e+02 8.75357483e+02 7.32925713e-01]	[4.64936096e+02 8.98509521e+02 7.53894508e-01]	[4.46885010e+02 8.95886719e+02 7.51857042e-01]	[4.59812561e+02 8.72873169e+02 7.08082020e-01]
[513.57452393 275.03381348 0.88706791]	[521.17669678 354.57632446 0.9176994 ]	[457.21054077 351.95794678 0.83999878]	[421.30987549 441.87582397 0.92320269]	[475.13409424 477.67028809 0.84418881]	[582.83349609 357.02844238 0.89030898]	[606.1071167 452.03924561 0.86014676]	[564.92437744 475.13269043 0.87564635]	[511.01730347 544.38909912 0.72907734]	[472.61175537 544.34307861 0.70593494]	[462.36312866 706.08636475 0.86018276]	[4.59728088e+02 8.67614075e+02 8.42275381e-01]	[549.50396729 544.42987061 0.73978591]	[562.36590576 708.58312988 0.87948209]	[5.77685852e+02 8.70115173e+02 7.83118367e-01]	[500.78497314 262.14450073 0.90883148]	[523.90087891 257.17926025 0.92489302]	[482.98358154 274.88290405 0.84070969]	[544.50756836 264.77416992 0.8913064 ]	[5.85415100e+02 9.08727356e+02 8.17606568e-01]	[6.03303650e+02 8.95941345e+02 7.94483542e-01]	[5.64975769e+02 8.75356140e+02 7.32218444e-01]	[4.64938049e+02 8.98512878e+02 7.52789676e-01]	[4.46888336e+02 8.95887695e+02 7.50617981e-01]	[4.59813324e+02 8.72868469e+02 7.08038509e-01]
[513.57537842 275.03259277 0.88694066]	[521.17468262 354.5741272 0.91717339]	[457.21020508 351.95339966 0.83932632]	[421.31173706 441.88024902 0.92197299]	[475.1628418 477.69335938 0.85317761]	[582.83178711 357.02655029 0.88990271]	[606.10882568 452.01702881 0.85895431]	[564.92828369 475.17675781 0.88356119]	[511.01702881 544.38543701 0.73265785]	[475.06304932 544.34246826 0.71050179]	[462.36105347 706.08843994 0.86025876]	[4.59726044e+02 8.67609009e+02 8.40572715e-01]	[549.50244141 544.42010498 0.74274862]	[562.3671875 708.581604 0.88064641]	[5.77683777e+02 8.70114563e+02 7.82753944e-01]	[500.78546143 262.1427002 0.90871334]	[523.90161133 257.17886353 0.92442942]	[482.98361206 274.88204956 0.8411411 ]	[544.50866699 264.77807617 0.89075017]	[5.85413513e+02 9.08729980e+02 8.17838550e-01]	[6.03303040e+02 8.95943848e+02 7.93947399e-01]	[5.64971313e+02 8.75356995e+02 7.33318388e-01]	[4.64939056e+02 8.98517090e+02 7.51657188e-01]	[4.46889862e+02 8.95891602e+02 7.48834789e-01]	[4.59809753e+02 8.72864319e+02 7.07359970e-01]
[513.57293701 275.03341675 0.88704205]	[521.171875 354.57495117 0.91672027]	[457.20803833 351.95825195 0.8396641 ]	[421.32165527 441.88262939 0.9201315 ]	[475.16055298 477.68640137 0.85164171]	[582.82714844 357.02661133 0.88954079]	[606.1239624 452.00253296 0.85400015]	[564.9331665 477.59802246 0.88537228]	[511.01678467 544.39105225 0.73085326]	[475.05996704 544.34686279 0.70947379]	[462.36276245 706.11676025 0.86147511]	[4.59725555e+02 8.67615906e+02 8.41952443e-01]	[549.51202393 544.42712402 0.7397567 ]	[562.36798096 708.61859131 0.87678659]	[5.77688354e+02 8.70109070e+02 7.83099174e-01]	[500.78103638 262.14550781 0.90858573]	[523.8994751 257.17745972 0.92531055]	[482.97796631 274.88317871 0.84228444]	[544.50732422 264.76495361 0.89128041]	[5.85404968e+02 9.08725769e+02 8.19498181e-01]	[6.03298157e+02 8.95939209e+02 7.93560624e-01]	[5.64977600e+02 8.75349731e+02 7.33572006e-01]	[4.64928467e+02 9.00985962e+02 7.50341415e-01]	[4.46882538e+02 8.95897949e+02 7.47449219e-01]	[4.59809052e+02 8.72869324e+02 7.06396043e-01]
[513.56365967 275.06063843 0.88905966]	[521.17437744 354.58044434 0.91859972]	[457.21096802 351.97235107 0.84161294]	[421.32427979 441.87936401 0.92246741]	[475.15322876 477.70187378 0.85188842]	[582.82745361 357.03167725 0.89021194]	[606.12408447 452.01229858 0.85417902]	[564.94091797 477.63018799 0.88979977]	[511.00387573 544.38549805 0.73104829]	[472.59100342 544.33612061 0.70831031]	[462.36315918 706.11358643 0.85967153]	[4.59726501e+02 8.67615295e+02 8.40068936e-01]	[549.49938965 544.42163086 0.7411359 ]	[562.3729248 708.60461426 0.88125885]	[5.77690430e+02 8.70118225e+02 7.84949005e-01]	[500.77633667 262.19088745 0.90354091]	[523.88580322 257.2038269 0.91949236]	[482.98071289 274.90197754 0.83923054]	[544.49737549 264.75387573 0.89321047]	[5.85391113e+02 9.08724731e+02 8.16561580e-01]	[6.03291321e+02 8.95944031e+02 7.89040208e-01]	[5.64979553e+02 8.75359375e+02 7.32313991e-01]	[4.64934784e+02 9.00988159e+02 7.44180262e-01]	[4.46883820e+02 8.95901367e+02 7.41629004e-01]	[4.59811523e+02 8.72869568e+02 7.02715516e-01]
[513.559021 275.12390137 0.89346528]	[521.17718506 354.58349609 0.91815138]	[457.21725464 351.97320557 0.84189481]	[421.33285522 441.8885498 0.91959345]	[475.17404175 477.72268677 0.8559972 ]	[582.82672119 357.02987671 0.89070505]	[606.11767578 452.02322388 0.85447407]	[564.90264893 477.65826416 0.89671719]	[508.54434204 544.39746094 0.73219144]	[472.57556152 544.35351562 0.70981628]	[462.3671875 706.11456299 0.86007631]	[4.59727081e+02 8.67619507e+02 8.41128945e-01]	[547.07067871 544.42944336 0.74344736]	[562.37353516 708.581604 0.88389808]	[5.77688843e+02 8.70115967e+02 7.85418749e-01]	[500.77111816 262.25683594 0.89772511]	[523.89172363 259.6335144 0.91296655]	[482.96170044 274.94107056 0.84867823]	[544.48162842 267.31747437 0.89301723]	[5.85389282e+02 9.08723572e+02 8.17387700e-01]	[6.03287170e+02 8.95943359e+02 7.89064944e-01]	[5.64980347e+02 8.75351929e+02 7.33960509e-01]	[4.64934845e+02 9.00992004e+02 7.44098186e-01]	[4.46883911e+02 8.95904724e+02 7.41306126e-01]	[4.59811188e+02 8.72874451e+02 7.02549458e-01]
[511.0960083 277.4972229 0.89540607]	[521.18682861 354.58865356 0.91987526]	[459.60333252 351.96975708 0.84189242]	[421.30593872 441.89733887 0.92313713]	[477.60723877 480.1305542 0.8659699 ]	[582.82989502 357.03494263 0.89189279]	[608.4989624 452.05050659 0.84891409]	[564.91381836 477.69055176 0.90506166]	[508.54727173 544.43945312 0.72986013]	[472.57620239 544.38848877 0.71129662]	[462.37271118 706.10375977 0.861027 ]	[4.59727203e+02 8.67622498e+02 8.41922820e-01]	[549.49945068 544.47399902 0.73812956]	[562.37384033 708.58428955 0.88386816]	[5.77687744e+02 8.67705933e+02 7.83566475e-01]	[500.77438354 264.74841309 0.8957209 ]	[523.89764404 259.70144653 0.90004796]	[482.9666748 274.92572021 0.83431762]	[544.47729492 269.82675171 0.89672637]	[5.85386536e+02 9.08721619e+02 8.17959785e-01]	[6.03284973e+02 8.95938538e+02 7.89557934e-01]	[5.64982239e+02 8.75331970e+02 7.34901726e-01]	[4.64940186e+02 9.00990662e+02 7.44987726e-01]	[4.46889496e+02 8.95904846e+02 7.42042899e-01]	[4.59808746e+02 8.72878296e+02 7.02913761e-01]
[511.0027771 277.69589233 0.87738496]	[521.17401123 354.59573364 0.91582584]	[459.60809326 352.01425171 0.84719187]	[421.25598145 441.91937256 0.92783225]	[472.53161621 480.27938843 0.86974603]	[582.81048584 357.02850342 0.88519216]	[606.12884521 449.5145874 0.847054 ]	[565.04058838 480.26290894 0.90832525]	[511.02062988 544.45233154 0.73479515]	[475.08462524 544.36785889 0.72258002]	[462.37075806 706.09375 0.862607 ]	[4.59725555e+02 8.67627808e+02 8.42759132e-01]	[549.48931885 546.92346191 0.74190289]	[562.37689209 708.56481934 0.88564175]	[5.77706665e+02 8.70112244e+02 7.87306964e-01]	[500.7003479 269.90463257 0.90081716]	[523.80255127 264.80923462 0.88598168]	[482.85040283 274.94558716 0.7988224 ]	[544.43664551 267.33596802 0.90051055]	[5.85389709e+02 9.08733215e+02 8.12596798e-01]	[6.00890808e+02 8.95948792e+02 7.81985819e-01]	[5.64996399e+02 8.75351624e+02 7.31864095e-01]	[4.64938660e+02 9.00999390e+02 7.46792555e-01]	[4.46889465e+02 8.95911987e+02 7.42916763e-01]	[4.59806824e+02 8.72884766e+02 7.03065991e-01]
[508.46630859 280.17709351 0.8677038 ]	[521.17010498 356.96987915 0.9184767 ]	[459.60498047 354.46405029 0.84837902]	[421.22390747 441.86517334 0.93359846]	[467.46044922 482.74108887 0.87434858]	[582.80737305 357.02410889 0.88290161]	[606.11016846 452.01876831 0.85073966]	[565.03027344 482.74468994 0.90731597]	[508.52679443 544.50201416 0.74229437]	[472.58807373 544.43572998 0.72703236]	[462.37457275 706.09375 0.85971034]	[4.59721954e+02 8.67607056e+02 8.39950144e-01]	[547.04888916 546.96362305 0.74764633]	[562.38568115 708.6027832 0.87938899]	[5.77708557e+02 8.70131470e+02 7.90172040e-01]	[500.6479187 272.41311646 0.90832859]	[521.43286133 269.87188721 0.90756625]	[482.87368774 274.98269653 0.5808875 ]	[544.40679932 269.87335205 0.91574317]	[5.85387268e+02 9.08716003e+02 8.08861494e-01]	[6.00887390e+02 8.95935547e+02 7.83763349e-01]	[5.64998962e+02 8.75366089e+02 7.28614867e-01]	[4.64931274e+02 9.01018066e+02 7.47402489e-01]	[4.46879669e+02 8.95926392e+02 7.43132412e-01]	[4.59809875e+02 8.72864258e+02 7.02658713e-01]
[508.44186401 282.7454834 0.84569132]	[521.1630249 356.96817017 0.91962665]	[459.60379028 354.48031616 0.85007012]	[421.22012329 441.80953979 0.94038522]	[464.88140869 482.90817261 0.88515687]	[582.7890625 357.02249146 0.87808061]	[606.03338623 452.08148193 0.86458886]	[565.0078125 482.87908936 0.91222066]	[511.0328064 544.43792725 0.74292028]	[475.09255981 544.37316895 0.72913051]	[462.38253784 706.07324219 0.85529184]	[4.59715179e+02 8.67599792e+02 8.37784827e-01]	[549.49853516 544.46813965 0.743949 ]	[562.39276123 708.59918213 0.87907976]	[5.77721497e+02 8.70145630e+02 7.92449653e-01]	[498.26651001 274.9185791 0.92109656]	[521.38592529 272.42425537 0.92344773]	[482.79574585 275.06796265 0.61843705]	[544.35473633 269.90045166 0.91929901]	[5.85391907e+02 9.08718384e+02 8.08685899e-01]	[6.00889343e+02 8.95939880e+02 7.81664729e-01]	[5.65014160e+02 8.75382568e+02 7.22572029e-01]	[4.64934753e+02 9.01014465e+02 7.46239781e-01]	[4.46878815e+02 8.95927002e+02 7.41674483e-01]	[4.59803986e+02 8.72859558e+02 7.03007519e-01]
[505.92486572 290.34838867 0.85805303]	[518.79815674 356.96902466 0.91733682]	[457.21496582 354.48120117 0.84911621]	[421.22994995 441.79519653 0.95116913]	[462.43380737 487.96270752 0.83802509]	[582.77203369 357.02789307 0.8745625 ]	[605.92657471 452.05682373 0.88113415]	[564.89605713 487.94152832 0.88073409]	[511.0413208 546.92352295 0.73488158]	[475.0994873 544.41784668 0.72321278]	[462.38272095 706.07354736 0.85485816]	[4.59713593e+02 8.67591309e+02 8.36325169e-01]	[549.50463867 546.98394775 0.73291761]	[562.39648438 708.56646729 0.88168681]	[5.77731384e+02 8.70144287e+02 7.92164207e-01]	[498.13626099 275.05340576 0.92498231]	[521.31756592 274.91900635 0.93798411]	[480.37268066 275.12948608 0.58438778]	[544.30358887 269.90588379 0.92329574]	[5.85393860e+02 9.08732178e+02 8.10440123e-01]	[6.03287842e+02 8.95954712e+02 7.80198932e-01]	[5.65022339e+02 8.75380249e+02 7.18046546e-01]	[4.64947937e+02 9.01007568e+02 7.44412065e-01]	[4.46888977e+02 8.95922302e+02 7.40196764e-01]	[4.59798248e+02 8.72851807e+02 7.00236976e-01]
[503.42990112 292.87786865 0.9010843 ]	[518.78253174 354.59362793 0.91174304]	[457.16647339 354.48327637 0.8418026 ]	[421.22189331 441.83056641 0.9412477 ]	[462.25079346 500.67242432 0.8876124 ]	[582.77886963 357.01760864 0.87543184]	[603.5322876 454.54641724 0.88597375]	[564.89892578 498.13848877 0.87993807]	[508.55270386 546.94677734 0.7283147 ]	[472.57064819 544.48724365 0.70865583]	[462.3742981 706.08898926 0.85677445]	[4.59705780e+02 8.67584717e+02 8.33793700e-01]	[549.49291992 546.94433594 0.72844666]	[562.38098145 708.53521729 0.88204813]	[5.77751221e+02 8.70138733e+02 7.92001128e-01]	[493.12918091 277.47549438 0.91048092]	[521.18157959 275.00006104 0.93545711]	[4.80294769e+02 2.77521606e+02 3.98223251e-01]	[541.91125488 272.35195923 0.91198218]	[5.85382812e+02 9.08710510e+02 8.09450269e-01]	[6.00888855e+02 8.95932739e+02 7.80943632e-01]	[5.65039612e+02 8.75375183e+02 7.11867392e-01]	[4.64948181e+02 9.01007446e+02 7.45217681e-01]	[4.46888947e+02 8.95924500e+02 7.40666509e-01]	[4.59786469e+02 8.72844666e+02 6.99062586e-01]
[503.36413574 293.0098877 0.93361217]	[518.75115967 354.58853149 0.90460992]	[457.11953735 354.48190308 0.83089828]	[421.1781311 441.90817261 0.92699653]	[457.21066284 503.28741455 0.8976357 ]	[582.7734375 357.01644897 0.87572694]	[603.42211914 452.08206177 0.88329816]	[565.00585938 500.65994263 0.8976171 ]	[511.0133667 544.32159424 0.73432976]	[475.07992554 541.84277344 0.70360553]	[462.36190796 706.11889648 0.85895932]	[4.59702362e+02 8.67601501e+02 8.36720049e-01]	[547.05200195 544.3215332 0.74510908]	[562.38037109 708.54162598 0.88173765]	[5.77743713e+02 8.70134216e+02 7.91040838e-01]	[490.55664062 277.60394287 0.9040072 ]	[518.7635498 275.08032227 0.92790765]	[4.80266968e+02 2.77633820e+02 3.98275167e-01]	[541.86053467 272.42327881 0.92215675]	[5.85383362e+02 9.08712158e+02 8.10191035e-01]	[6.00887390e+02 8.95934631e+02 7.78812885e-01]	[5.65032532e+02 8.75369568e+02 7.17210591e-01]	[4.64949036e+02 9.01011597e+02 7.45544970e-01]	[4.46885712e+02 8.95926880e+02 7.40578651e-01]	[4.59781647e+02 8.72857361e+02 7.00932205e-01]
[503.29779053 295.44869995 0.94113034]	[518.69171143 354.59664917 0.89480841]	[457.0774231 354.51773071 0.8295508 ]	[421.1602478 444.32995605 0.92234975]	[446.94491577 511.04202271 0.80243766]	[580.33691406 357.02322388 0.86654019]	[603.28076172 457.09176636 0.88286972]	[564.92236328 503.43899536 0.91396075]	[508.48590088 544.41882324 0.73832566]	[472.54214478 544.41589355 0.69985592]	[462.34005737 708.52325439 0.86095458]	[4.59703247e+02 8.67597290e+02 8.37129295e-01]	[546.95294189 544.38446045 0.75771439]	[562.36907959 708.5614624 0.88041741]	[5.77750488e+02 8.70129944e+02 7.91875362e-01]	[487.99761963 277.68548584 0.89250278]	[518.69873047 277.47955322 0.91019112]	[4.80203247e+02 2.77655792e+02 4.06869292e-01]	[541.7901001 272.49423218 0.92887866]	[5.85369507e+02 9.08691772e+02 8.05415452e-01]	[6.00882263e+02 8.95916992e+02 7.80811965e-01]	[5.65049255e+02 8.75364990e+02 7.17880547e-01]	[4.64949188e+02 9.01015015e+02 7.47072637e-01]	[4.46885925e+02 8.95927307e+02 7.43233562e-01]	[4.59774414e+02 8.72847839e+02 7.02032804e-01]
[503.29623413 295.44833374 0.94098961]	[518.69116211 354.59820557 0.89497006]	[457.07818604 354.52026367 0.83032471]	[421.1602478 444.33010864 0.92230964]	[446.94152832 511.03662109 0.80296248]	[580.33544922 357.02520752 0.86690617]	[603.28369141 457.08679199 0.8820222 ]	[564.92492676 503.43600464 0.9140476 ]	[508.47497559 544.41479492 0.73807257]	[472.52859497 544.41296387 0.69957757]	[462.33615112 708.51550293 0.86216271]	[4.59702881e+02 8.67600586e+02 8.37519288e-01]	[546.94934082 544.38104248 0.75678086]	[562.36035156 708.54260254 0.88132411]	[5.77747437e+02 8.70124390e+02 7.90516496e-01]	[487.9977417 277.68521118 0.89239252]	[518.6986084 277.48059082 0.91018289]	[4.80202179e+02 2.77647583e+02 4.00293320e-01]	[541.79217529 272.49563599 0.92907941]	[5.85382935e+02 9.08695984e+02 8.03382933e-01]	[6.00889526e+02 8.95917725e+02 7.79533207e-01]	[5.65043335e+02 8.75353271e+02 7.18928874e-01]	[4.64942230e+02 9.01009644e+02 7.47437477e-01]	[4.46882416e+02 8.95924805e+02 7.43243217e-01]	[4.59777130e+02 8.72852417e+02 7.01977730e-01]
[500.88821411 295.54995728 0.94972676]	[516.16912842 356.97415161 0.88368988]	[454.54925537 354.57199097 0.82153308]	[418.79870605 444.36868286 0.91316622]	[441.66998291 518.68286133 0.87786764]	[580.27105713 357.01010132 0.85605145]	[600.82354736 457.11135864 0.87396878]	[565.04705811 508.49700928 0.85802251]	[508.45532227 544.46020508 0.74386251]	[470.01437378 544.47705078 0.70387918]	[462.33630371 706.12939453 0.86005288]	[4.59699402e+02 8.67595093e+02 8.33427370e-01]	[546.97058105 544.40649414 0.75284189]	[562.35931396 708.55432129 0.87794447]	[5.77733704e+02 8.70133484e+02 7.90004015e-01]	[485.48361206 280.11407471 0.8903451 ]	[516.19165039 277.60327148 0.88790876]	[4.80103973e+02 2.77643402e+02 3.91748965e-01]	[541.74578857 274.88299561 0.92487895]	[5.85380859e+02 9.08707336e+02 8.02820802e-01]	[6.00883667e+02 8.95935974e+02 7.78027177e-01]	[5.65026123e+02 8.75362366e+02 7.20710456e-01]	[4.64940735e+02 9.00992615e+02 7.43862629e-01]	[4.46884491e+02 8.95910400e+02 7.42047369e-01]	[4.59766785e+02 8.72844788e+02 6.99690282e-01]
[500.81829834 295.62768555 0.95768213]	[513.59240723 356.95874023 0.87021512]	[449.48529053 354.57543945 0.82243919]	[421.14404297 444.40914917 0.90391767]	[436.65557861 521.37304688 0.88860774]	[577.73272705 356.990448 0.83477038]	[600.73480225 454.6206665 0.84683847]	[567.48162842 516.10681152 0.84624189]	[505.95547485 546.96728516 0.75640392]	[467.39379883 546.95776367 0.71766508]	[462.31680298 708.50396729 0.85995126]	[4.59707611e+02 8.65117126e+02 8.30696702e-01]	[546.94689941 544.49005127 0.75551003]	[562.36328125 708.55596924 0.87775278]	[5.77720764e+02 8.70133850e+02 7.88545251e-01]	[485.36486816 280.23208618 0.88864684]	[513.62329102 277.6661377 0.87144297]	[4.77674377e+02 2.80125397e+02 2.42026865e-01]	[539.31018066 274.90213013 0.91817689]	[5.85381775e+02 9.08704956e+02 8.05707812e-01]	[6.00879639e+02 8.95929749e+02 7.83313632e-01]	[5.65025940e+02 8.75356812e+02 7.17071950e-01]	[4.67397888e+02 9.00985291e+02 7.45727241e-01]	[4.46898499e+02 8.95901917e+02 7.41885781e-01]	[4.59785522e+02 8.72805237e+02 6.98502660e-01]
[500.69677734 297.99050903 0.94090754]	[508.53271484 356.97451782 0.87974763]	[446.88214111 356.98272705 0.83955586]	[421.18475342 446.88226318 0.90927196]	[423.83120728 523.91149902 0.87492675]	[575.18597412 357.0039978 0.83131123]	[598.22875977 454.64810181 0.83399403]	[567.5345459 518.79266357 0.88393766]	[503.50119019 544.42700195 0.77026349]	[464.86456299 544.43243408 0.74019521]	[462.29553223 706.03210449 0.8597523 ]	[4.59704559e+02 8.65094360e+02 8.27884376e-01]	[544.4921875 544.4006958 0.77432293]	[562.34655762 708.56347656 0.88052398]	[5.77730408e+02 8.70154724e+02 7.92115092e-01]	[482.82232666 282.73916626 0.8877452 ]	[508.50424194 277.70376587 0.88000154]	[4.70037872e+02 2.80212341e+02 2.03201428e-01]	[539.15899658 272.48956299 0.88249409]	[5.85382385e+02 9.08712158e+02 8.10212016e-01]	[6.00881409e+02 8.95935425e+02 7.83357143e-01]	[5.65040283e+02 8.75392395e+02 7.13437796e-01]	[4.64944305e+02 8.98512085e+02 7.47653842e-01]	[4.46878296e+02 8.95888977e+02 7.44698524e-01]	[4.59797180e+02 8.72788025e+02 6.99623585e-01]
[498.21377563 298.02905273 0.91832709]	[505.97528076 356.96179199 0.8963145 ]	[444.35864258 356.98898315 0.85999465]	[418.80023193 444.44070435 0.90710431]	[421.13796997 536.68341064 0.865978 ]	[570.10552979 356.98895264 0.83291447]	[593.13720703 454.6416626 0.82848167]	[570.02941895 523.81530762 0.88471204]	[503.44238281 544.44134521 0.76412815]	[462.41995239 544.42950439 0.73082799]	[462.2684021 706.01477051 0.8647269 ]	[4.59702881e+02 8.65059387e+02 8.23132634e-01]	[544.421875 544.43096924 0.76662374]	[562.31237793 708.53570557 0.88366389]	[5.77735107e+02 8.70140686e+02 7.88787961e-01]	[482.71044922 285.28414917 0.88180757]	[505.93151855 280.11010742 0.8861084 ]	[4.67480652e+02 2.82708191e+02 2.63340533e-01]	[531.59960938 272.44842529 0.85107797]	[5.85396912e+02 9.08710876e+02 8.07690144e-01]	[6.03294556e+02 8.95936035e+02 7.82862961e-01]	[5.65032043e+02 8.75400085e+02 7.08983839e-01]	[4.64910339e+02 8.98479858e+02 7.43800461e-01]	[4.44414093e+02 8.95851868e+02 7.42130637e-01]	[4.59815002e+02 8.72765076e+02 6.99098766e-01]
[490.4805603 298.08700562 0.89136583]	[503.43933105 356.96563721 0.92113507]	[441.76309204 357.02301025 0.88900399]	[418.57125854 446.97198486 0.86984593]	[405.92901611 536.65667725 0.82095474]	[567.49316406 356.96749878 0.85213315]	[588.0043335 454.57049561 0.84711069]	[577.69561768 524.01367188 0.84782213]	[503.40771484 544.40429688 0.76487643]	[462.33877563 544.34326172 0.74357581]	[459.81533813 706.01806641 0.85168064]	[4.59709198e+02 8.65075378e+02 8.23488832e-01]	[544.38146973 544.42712402 0.7637375 ]	[562.24926758 708.63122559 0.86677462]	[5.77712646e+02 8.70181641e+02 7.89717257e-01]	[480.15423584 287.83361816 0.88796753]	[500.87976074 280.20916748 0.91073942]	[4.62441376e+02 2.82754150e+02 1.81768671e-01]	[523.98498535 274.93670654 0.91826057]	[5.85429749e+02 9.08740112e+02 8.06507111e-01]	[6.03319702e+02 8.95962097e+02 7.85604656e-01]	[5.65006470e+02 8.75457886e+02 7.06786513e-01]	[4.64929932e+02 8.98493347e+02 7.44088113e-01]	[4.46873383e+02 8.95864563e+02 7.41534054e-01]	[4.59824982e+02 8.72747070e+02 7.00676084e-01]
[485.39529419 298.17514038 0.90980148]	[503.31622314 356.962677 0.93626273]	[439.30892944 357.0541687 0.89127231]	[416.14440918 446.95428467 0.85954177]	[400.75234985 539.27386475 0.89896762]	[565.0067749 354.57455444 0.85787916]	[585.46679688 454.55130005 0.86902094]	[577.75738525 528.98614502 0.83137965]	[503.29211426 544.45556641 0.75218165]	[462.22366333 544.40515137 0.74185556]	[459.77606201 705.99804688 0.84532756]	[4.59697052e+02 8.65122620e+02 8.23608875e-01]	[544.28851318 544.47729492 0.74890733]	[562.20684814 708.70605469 0.84519917]	[5.77690796e+02 8.70199341e+02 7.87903309e-01]	[477.61422729 290.37231445 0.86822289]	[500.71640015 282.75598145 0.89156508]	[4.62228943e+02 2.85257050e+02 1.56660900e-01]	[523.84790039 274.95266724 0.94554043]	[5.85447937e+02 9.08737976e+02 8.04928124e-01]	[6.03334167e+02 8.95954285e+02 7.87201822e-01]	[5.64996338e+02 8.77909424e+02 7.06519008e-01]	[4.64926270e+02 8.98490173e+02 7.48043478e-01]	[4.46882324e+02 8.95874146e+02 7.43437409e-01]	[4.59820160e+02 8.72783020e+02 7.04325974e-01]
[482.89068604 300.65652466 0.91539752]	[500.83242798 356.98242188 0.9495697 ]	[439.18603516 357.05755615 0.87709236]	[416.09338379 449.44592285 0.84731299]	[398.21011353 536.71960449 0.87536931]	[564.82672119 354.54202271 0.85304713]	[585.32519531 454.59436035 0.88115239]	[580.21490479 531.59881592 0.81884217]	[500.79901123 544.41571045 0.75519866]	[459.80224609 544.38397217 0.74758655]	[459.71658325 708.54107666 0.83119774]	[4.59697388e+02 8.67571655e+02 8.25204194e-01]	[541.79144287 544.43835449 0.74055678]	[559.81622314 711.23126221 0.82944548]	[5.75231201e+02 8.70203552e+02 7.88505077e-01]	[472.54586792 292.90609741 0.86108744]	[498.24606323 285.30300903 0.86874586]	[4.59751312e+02 2.87852753e+02 1.54580727e-01]	[521.40899658 274.9972229 0.94874656]	[5.85451538e+02 9.08728516e+02 8.10008585e-01]	[6.03345459e+02 8.95944946e+02 7.94972897e-01]	[5.64990173e+02 8.77933411e+02 7.09308386e-01]	[4.64927582e+02 8.98479736e+02 7.50733078e-01]	[4.46885712e+02 8.95875732e+02 7.47267306e-01]	[4.59822510e+02 8.72799561e+02 7.06275702e-01]
[482.72692871 300.67858887 0.92384046]	[500.66107178 357.0007019 0.93052578]	[436.62716675 357.09689331 0.8598913 ]	[410.99182129 452.01287842 0.82277501]	[395.62905884 539.25372314 0.88566655]	[562.33007812 354.50335693 0.84765452]	[582.93499756 454.59439087 0.88056743]	[580.22210693 536.69580078 0.82400471]	[500.65176392 544.44909668 0.74826336]	[459.69766235 544.42596436 0.74435651]	[459.66323853 708.60522461 0.818811 ]	[4.59704559e+02 8.67575439e+02 8.27910423e-01]	[539.29174805 544.49389648 0.72881216]	[559.7008667 711.19995117 0.81250697]	[5.75216980e+02 8.70184875e+02 7.85605609e-01]	[464.97650146 292.97659302 0.87890399]	[495.61795044 287.83496094 0.83972543]	[4.57195801e+02 2.87876709e+02 1.07631519e-01]	[521.2779541 275.04559326 0.93297869]	[5.85430359e+02 9.08716431e+02 8.10034096e-01]	[6.03325928e+02 8.95935547e+02 7.94894278e-01]	[5.64991333e+02 8.77895020e+02 7.09715664e-01]	[4.64928253e+02 8.98496521e+02 7.49158502e-01]	[4.46889374e+02 8.95889832e+02 7.45812356e-01]	[4.62208527e+02 8.72794800e+02 7.11224079e-01]
[480.3097229 300.69570923 0.92397171]	[498.15423584 356.97521973 0.90255463]	[434.06985474 357.07058716 0.84174508]	[405.91882324 452.03451538 0.83021396]	[395.56134033 539.28094482 0.88117027]	[559.82403564 354.52789307 0.83108813]	[582.82958984 454.59338379 0.87210262]	[580.22113037 536.72589111 0.82723647]	[498.14538574 544.43554688 0.72626847]	[459.61141968 544.4029541 0.73012376]	[459.62713623 708.5345459 0.81600505]	[4.59704163e+02 8.65124329e+02 8.25098157e-01]	[536.68865967 544.49438477 0.71346176]	[554.67633057 711.14910889 0.7982313 ]	[5.75225281e+02 8.70180481e+02 7.84567893e-01]	[464.83206177 293.01693726 0.89839947]	[490.5411377 287.85317993 0.84254223]	[4.54603912e+02 2.92958649e+02 1.32301420e-01]	[518.79040527 275.09011841 0.92270827]	[5.85421021e+02 9.08708008e+02 8.09742093e-01]	[6.03317871e+02 8.95926758e+02 7.96182930e-01]	[5.65011047e+02 8.77883240e+02 7.06887662e-01]	[4.64915955e+02 8.98478271e+02 7.47853696e-01]	[4.46880066e+02 8.95876892e+02 7.41435051e-01]	[4.62227905e+02 8.72789246e+02 7.09512293e-01]
[480.30957031 300.69696045 0.92390829]	[498.15139771 356.97610474 0.90206349]	[434.06973267 357.07226562 0.84183526]	[405.91864014 452.03677368 0.82983863]	[395.56396484 539.28399658 0.88179553]	[559.81854248 354.52633667 0.83066785]	[582.83422852 454.57489014 0.87163424]	[580.2208252 536.72619629 0.82753384]	[498.12615967 544.44732666 0.72224498]	[459.59020996 544.41387939 0.72740126]	[459.6300354 708.52825928 0.82528651]	[4.59707336e+02 8.67581055e+02 8.27076375e-01]	[536.67932129 544.5010376 0.71063292]	[554.66870117 711.13891602 0.79836607]	[5.75227051e+02 8.70176575e+02 7.83942044e-01]	[464.83157349 293.01828003 0.89855105]	[490.54296875 287.85296631 0.84267384]	[4.54602417e+02 2.92962463e+02 1.32308766e-01]	[518.78997803 275.08929443 0.92276138]	[5.85425232e+02 9.08712463e+02 8.09323132e-01]	[6.03321777e+02 8.95929626e+02 7.94501901e-01]	[5.65006226e+02 8.75458496e+02 7.06840038e-01]	[4.64928497e+02 8.98493774e+02 7.47381330e-01]	[4.46887421e+02 8.95890991e+02 7.41752625e-01]	[4.62221893e+02 8.72805542e+02 7.08767354e-01]
[480.30889893 300.69723511 0.92391902]	[498.15066528 356.97537231 0.90174633]	[434.06872559 357.07064819 0.8412925 ]	[405.91763306 452.03997803 0.83043891]	[395.56460571 539.28820801 0.88247859]	[559.81842041 354.52731323 0.83082569]	[582.831604 454.58718872 0.87209183]	[580.2208252 536.7253418 0.82708478]	[498.12158203 544.43457031 0.7220009 ]	[459.58895874 544.40100098 0.72709775]	[459.62948608 708.52880859 0.82362056]	[4.59706726e+02 8.67572815e+02 8.26157451e-01]	[536.67156982 544.48846436 0.71078306]	[554.66326904 711.13586426 0.79906648]	[5.75226501e+02 8.70172607e+02 7.83669114e-01]	[464.83120728 293.01895142 0.89854228]	[490.54196167 287.85253906 0.84291327]	[4.54603302e+02 2.92961212e+02 1.31618083e-01]	[518.79119873 275.08578491 0.92245746]	[5.85424072e+02 9.08710388e+02 8.10231030e-01]	[6.03320923e+02 8.95926941e+02 7.95378685e-01]	[5.65004639e+02 8.75450745e+02 7.07618475e-01]	[4.64927307e+02 8.98491882e+02 7.47039914e-01]	[4.46885315e+02 8.95888916e+02 7.41494298e-01]	[4.62221100e+02 8.72798706e+02 7.08069623e-01]
[480.13320923 303.26016235 0.87442946]	[490.56460571 356.96578979 0.87006998]	[428.93447876 357.0786438 0.83954978]	[403.27853394 454.56985474 0.87306666]	[392.98196411 539.23095703 0.85710621]	[557.19744873 354.52703857 0.81316006]	[580.34326172 454.58648682 0.85027027]	[577.75848389 539.2421875 0.8354907 ]	[493.09091187 544.4730835 0.70962507]	[457.07086182 544.45800781 0.70374393]	[457.20141602 708.5456543 0.82139963]	[4.59693695e+02 8.65047668e+02 8.18215132e-01]	[531.55926514 544.50128174 0.70360339]	[552.06762695 708.66522217 0.80610842]	[5.77704895e+02 8.70154602e+02 7.86837041e-01]	[462.27929688 295.44851685 0.93527889]	[485.46640015 290.37054443 0.87457573]	[4.49486816e+02 2.92924500e+02 1.51067644e-01]	[516.13543701 275.03149414 0.89044905]	[5.85428345e+02 9.08726318e+02 8.11340451e-01]	[6.03333679e+02 8.95933350e+02 7.95226932e-01]	[5.65024597e+02 8.75440491e+02 7.09582925e-01]	[4.64918274e+02 8.98460876e+02 7.45616436e-01]	[4.44434479e+02 8.95851624e+02 7.41483629e-01]	[4.62218353e+02 8.72735168e+02 7.05999851e-01]
[480.1333313 303.26165771 0.87423044]	[490.56829834 356.9637146 0.86936748]	[428.93502808 357.07754517 0.83942699]	[403.27893066 454.56948853 0.87302566]	[392.98031616 539.23608398 0.8576684 ]	[557.20123291 354.52124023 0.81230056]	[580.34448242 454.58425903 0.85066879]	[577.7633667 539.23760986 0.83599186]	[493.09487915 544.47357178 0.70909637]	[457.07131958 544.45788574 0.70388556]	[457.20150757 708.56170654 0.8183552 ]	[4.59691498e+02 8.65041077e+02 8.18083346e-01]	[531.56500244 544.50524902 0.70388919]	[549.6026001 708.6385498 0.81128585]	[5.77703552e+02 8.70121033e+02 7.83067882e-01]	[462.27960205 295.44979858 0.93587255]	[485.46759033 290.37036133 0.87480932]	[4.49482483e+02 2.92930145e+02 1.46304488e-01]	[516.14300537 275.02529907 0.89060992]	[5.85425171e+02 9.08726440e+02 8.11602831e-01]	[6.03331238e+02 8.95929321e+02 7.95245528e-01]	[5.65021362e+02 8.75401184e+02 7.13336587e-01]	[4.64915131e+02 8.98466064e+02 7.48175442e-01]	[4.44432587e+02 8.95854431e+02 7.44694352e-01]	[4.62215240e+02 8.72729858e+02 7.06884265e-01]
[464.86065674 305.76519775 0.84948069]	[482.79260254 354.5663147 0.93439656]	[418.76516724 357.05691528 0.89696217]	[398.26702881 454.63174438 0.89113945]	[380.33270264 541.88555908 0.91407877]	[544.45355225 354.50463867 0.85242385]	[567.46185303 452.05712891 0.85130543]	[577.70422363 541.94927979 0.87135959]	[482.95925903 546.99920654 0.71961045]	[444.3565979 546.95831299 0.697402 ]	[449.48620605 708.63793945 0.77081537]	[4.59673920e+02 8.65088623e+02 8.27542901e-01]	[523.87548828 547.00823975 0.72204041]	[546.95581055 708.69274902 0.83653879]	[5.77704590e+02 8.67709167e+02 7.83755183e-01]	[454.63626099 295.50772095 0.90899515]	[480.15136719 292.88485718 0.89049911]	[4.39305908e+02 2.90452698e+02 1.17473662e-01]	[503.2746582 274.99926758 0.95449597]	[5.8538800e+02 9.0871283e+02 8.1265974e-01]	[6.03305298e+02 8.95920471e+02 7.90791571e-01]	[5.67447266e+02 8.75376770e+02 7.05078781e-01]	[4.64911896e+02 9.00991882e+02 7.57289708e-01]	[4.46870819e+02 8.95913269e+02 7.45680034e-01]	[4.62207947e+02 8.72734985e+02 7.34920323e-01]
[462.29260254 303.2986145 0.87925774]	[480.30303955 354.59753418 0.94078958]	[418.62838745 357.06991577 0.87762487]	[398.15643311 454.63336182 0.8858946 ]	[380.25457764 541.91137695 0.9250316 ]	[541.91021729 354.46179199 0.84242654]	[564.93914795 451.99053955 0.87895244]	[572.65313721 541.93347168 0.87585598]	[482.87506104 544.47607422 0.73433626]	[441.89645386 544.46746826 0.715828 ]	[446.89044189 708.71270752 0.77238196]	[4.59673157e+02 8.65087830e+02 8.32511246e-01]	[523.82244873 544.47735596 0.71938109]	[544.48516846 708.67938232 0.85523283]	[5.77685425e+02 8.67637817e+02 7.76558995e-01]	[449.48156738 295.50457764 0.8944245 ]	[477.61373901 292.92279053 0.87200546]	[4.39159790e+02 2.92898865e+02 8.64114463e-02]	[500.85333252 275.09701538 0.94790405]	[5.85355957e+02 9.08705872e+02 8.07859182e-01]	[6.00884155e+02 8.95910339e+02 7.81263351e-01]	[5.67447205e+02 8.72907532e+02 7.02473879e-01]	[4.64923370e+02 9.00989990e+02 7.56898284e-01]	[4.46879150e+02 8.95912842e+02 7.46168971e-01]	[4.62217438e+02 8.72728943e+02 7.45670199e-01]
[462.19692993 303.30001831 0.88697332]	[477.74588013 354.58569336 0.91326106]	[416.05053711 357.0446167 0.84781277]	[398.09857178 454.6343689 0.88530064]	[380.14593506 541.82574463 0.93026841]	[541.7376709 352.03012085 0.83130157]	[564.83190918 454.57937622 0.89482832]	[570.10546875 544.34533691 0.87483281]	[482.74102783 546.95037842 0.73535347]	[441.73834229 546.93139648 0.72393274]	[444.32705688 713.76922607 0.77605295]	[4.59662323e+02 8.65098389e+02 8.36268485e-01]	[521.40075684 544.48059082 0.71559149]	[544.41119385 708.63427734 0.8759315 ]	[5.77691223e+02 8.67641968e+02 7.79611409e-01]	[444.4432373 295.50454712 0.90556681]	[475.06292725 292.89697266 0.85456562]	[4.36642365e+02 2.93005859e+02 1.32589832e-01]	[500.74176025 275.10656738 0.93529254]	[5.82971436e+02 9.08732117e+02 8.05371523e-01]	[6.00884705e+02 8.95931091e+02 7.76712835e-01]	[5.67463989e+02 8.72903076e+02 7.00813293e-01]	[4.64897949e+02 9.00995605e+02 7.54902244e-01]	[4.44429474e+02 8.95911255e+02 7.46524394e-01]	[4.62218903e+02 8.72736023e+02 7.55736053e-01]
[459.62814331 308.37438965 0.8686229 ]	[469.96298218 354.53961182 0.85985172]	[405.87915039 356.98892212 0.83500504]	[392.97866821 452.06829834 0.83439553]	[377.58752441 541.77478027 0.92110324]	[534.11938477 352.01916504 0.79948127]	[559.79803467 449.51934814 0.84083128]	[567.53344727 544.49169922 0.86827493]	[477.71264648 547.00213623 0.72741884]	[439.16119385 547.01818848 0.72304499]	[441.86831665 711.22491455 0.80855805]	[4.59626465e+02 8.65126038e+02 8.25128376e-01]	[518.68682861 546.97546387 0.70140278]	[544.28936768 708.67602539 0.88277662]	[5.72605225e+02 8.62572144e+02 7.52500355e-01]	[441.76351929 295.5880127 0.94108903]	[464.93392944 292.95037842 0.89562285]	[4.28929077e+02 2.92949951e+02 1.58940300e-01]	[493.07388306 274.99185181 0.87410617]	[5.82913269e+02 9.08726624e+02 7.99323142e-01]	[6.00796448e+02 8.95917175e+02 7.57568121e-01]	[5.64964233e+02 8.72736267e+02 6.96498990e-01]	[4.64893799e+02 8.98491272e+02 7.47555435e-01]	[4.44426575e+02 8.95895630e+02 7.40090013e-01]	[4.59825439e+02 8.72773193e+02 7.45197475e-01]
[457.07363892 305.85079956 0.83989769]	[464.87402344 354.47637939 0.87960047]	[400.85842896 354.57577515 0.86694634]	[382.84155273 454.63217163 0.85827416]	[377.49737549 541.78747559 0.91124988]	[528.9642334 351.99133301 0.8156687 ]	[554.67242432 454.5645752 0.81714803]	[567.43908691 544.48345947 0.89668852]	[475.1725769 546.94763184 0.71421289]	[436.66708374 546.9921875 0.70735699]	[441.82391357 711.2557373 0.81491143]	[4.59623596e+02 8.65124573e+02 8.21387410e-01]	[513.63195801 544.47808838 0.69790238]	[541.89123535 708.69689941 0.88826025]	[5.67585327e+02 8.59947144e+02 7.59829044e-01]	[439.28219604 295.5227356 0.9422946 ]	[462.38882446 292.94781494 0.92594069]	[4.23916412e+02 2.92929138e+02 2.04608962e-01]	[485.46154785 275.02548218 0.88175952]	[5.82906555e+02 9.08695557e+02 7.78040886e-01]	[5.98292236e+02 8.95856934e+02 7.36818552e-01]	[5.64853088e+02 8.70225159e+02 6.98642969e-01]	[4.64899841e+02 8.98497131e+02 7.42568672e-01]	[4.44425262e+02 8.95910217e+02 7.33095944e-01]	[4.59832062e+02 8.72777527e+02 7.35513985e-01]
[451.99731445 305.82632446 0.82807547]	[462.4100647 354.49737549 0.90249848]	[400.70849609 356.97344971 0.88713753]	[382.72207642 454.61148071 0.87056041]	[375.07272339 541.79284668 0.90088296]	[526.43756104 352.01635742 0.82888591]	[547.03839111 452.08575439 0.83691239]	[564.96459961 544.50549316 0.91185421]	[472.58950806 544.43066406 0.70241654]	[436.5668335 546.92993164 0.69032484]	[441.82943726 713.71044922 0.80718392]	[4.59618042e+02 8.65119324e+02 8.18098545e-01]	[508.5519104 544.3572998 0.68618715]	[541.80187988 708.70855713 0.89201128]	[5.65008301e+02 8.54873596e+02 8.11012208e-01]	[439.1539917 295.52337646 0.94112146]	[462.21542358 292.93582153 0.9377051 ]	[4.23778900e+02 2.92914551e+02 1.73460871e-01]	[482.92990112 275.03527832 0.92372167]	[5.82821960e+02 9.08690979e+02 7.53864050e-01]	[5.95716431e+02 8.93447876e+02 7.17479825e-01]	[5.62323669e+02 8.67616150e+02 6.60637796e-01]	[4.64883423e+02 8.98483093e+02 7.38465130e-01]	[4.44407593e+02 8.95899353e+02 7.32120633e-01]	[4.59832214e+02 8.72765747e+02 7.34387100e-01]
[446.92050171 305.84255981 0.83063108]	[462.32424927 354.48898315 0.91873252]	[400.63616943 354.5960083 0.89099348]	[380.23974609 454.55148315 0.88417459]	[372.47131348 541.75799561 0.87374943]	[523.95111084 352.0144043 0.84711957]	[544.53448486 452.07611084 0.86115754]	[562.47406006 544.41357422 0.9245128 ]	[472.52319336 544.38464355 0.69925976]	[434.09881592 544.45074463 0.68877578]	[441.78500366 711.25512695 0.81034929]	[4.59614655e+02 8.65096863e+02 8.16794932e-01]	[508.48519897 541.90777588 0.68759054]	[541.73083496 711.1171875 0.87289244]	[5.64838928e+02 8.52328308e+02 8.39006305e-01]	[436.66717529 295.53710938 0.92683822]	[459.76470947 292.94470215 0.92298424]	[4.21285370e+02 2.90437286e+02 1.91126704e-01]	[482.80682373 275.01217651 0.94425571]	[5.80247559e+02 9.06173950e+02 6.98034525e-01]	[5.88104675e+02 8.93353455e+02 7.00500071e-01]	[5.59787231e+02 8.62536926e+02 6.13359094e-01]	[4.64870239e+02 8.98472778e+02 7.43660271e-01]	[4.44416931e+02 8.95887390e+02 7.33341575e-01]	[4.59825073e+02 8.72737366e+02 7.34042645e-01]
[444.38418579 305.85458374 0.83984095]	[462.23428345 354.48577881 0.92665529]	[398.20834351 356.9848938 0.88846231]	[380.12652588 454.57611084 0.89383465]	[364.86639404 541.73431396 0.87131542]	[523.85736084 349.4480896 0.84264582]	[544.37866211 449.45263672 0.88691282]	[562.36810303 544.33673096 0.92903626]	[467.49328613 541.88861084 0.70753956]	[431.56033325 544.38366699 0.68950045]	[441.777771 711.19836426 0.81865776]	[4.59600281e+02 8.65060974e+02 8.05629849e-01]	[505.94528198 541.84222412 0.70775479]	[539.31433105 711.12493896 0.85707265]	[562.32067871 849.79016113 0.85667932]	[436.56408691 295.578125 0.91651082]	[459.66043091 292.96890259 0.91079116]	[4.21175201e+02 2.92891724e+02 1.40729263e-01]	[482.72583008 275.03457642 0.95470667]	[5.75174377e+02 8.98470764e+02 6.92895889e-01]	[5.85540039e+02 8.90741943e+02 7.30822206e-01]	[5.52090515e+02 8.57432617e+02 6.32588923e-01]	[4.64911469e+02 8.98469177e+02 7.37633765e-01]	[4.46880585e+02 8.95893066e+02 7.28120923e-01]	[4.59796570e+02 8.72706665e+02 7.25817680e-01]
[444.3236084 308.3928833 0.85210681]	[459.79495239 354.49530029 0.93109 ]	[398.11987305 357.00094604 0.87792349]	[377.66235352 454.58657837 0.8896668 ]	[362.22567749 541.82641602 0.90820998]	[521.36016846 349.39334106 0.8382569 ]	[544.30700684 449.46517944 0.88780075]	[562.30706787 544.31524658 0.91606295]	[467.43252563 541.8807373 0.71238053]	[431.51663208 544.35870361 0.68380785]	[441.76757812 711.14630127 0.8235299 ]	[4.59608856e+02 8.65048218e+02 8.07992756e-01]	[505.87286377 541.85162354 0.71886885]	[536.69818115 708.70758057 0.8429026 ]	[5.57230347e+02 8.49714355e+02 8.07157993e-01]	[434.08013916 295.61709595 0.90992141]	[459.61248779 293.01147461 0.90681219]	[4.21131104e+02 2.92971405e+02 1.98556289e-01]	[480.32312012 275.09283447 0.95292306]	[5.70116943e+02 8.98464111e+02 7.00251102e-01]	[5.85353455e+02 8.90721313e+02 7.45076299e-01]	[5.44478638e+02 8.54919128e+02 6.93912506e-01]	[4.64862579e+02 8.98511414e+02 7.34495342e-01]	[4.44422852e+02 8.95909546e+02 7.24389732e-01]	[4.59824402e+02 8.72696960e+02 7.29167104e-01]
[441.84646606 308.33050537 0.87185115]	[459.67721558 354.46670532 0.91580606]	[398.02410889 356.97091675 0.85827112]	[377.61633301 454.59381104 0.88700485]	[359.76593018 541.89074707 0.92256153]	[521.25732422 346.88803101 0.8285163 ]	[541.91784668 449.48959351 0.88881171]	[562.25408936 544.40722656 0.91453499]	[467.41851807 541.8770752 0.71745461]	[428.94116211 544.36938477 0.68866873]	[441.76223755 708.69580078 0.83229643]	[4.59589355e+02 8.62512939e+02 8.01461458e-01]	[505.93869019 541.80725098 0.71682566]	[534.13220215 708.67730713 0.83221793]	[5.52056946e+02 8.47092102e+02 7.83723593e-01]	[431.48568726 295.57043457 0.89949608]	[457.14614868 292.99890137 0.89365184]	[4.18685028e+02 2.92977051e+02 1.85168907e-01]	[480.25445557 275.128479 0.94185317]	[5.65025146e+02 8.95833679e+02 7.59222865e-01]	[5.82822754e+02 8.88153870e+02 7.51664639e-01]	[5.44360107e+02 8.52250549e+02 7.40389645e-01]	[4.64895447e+02 9.00998718e+02 7.31227160e-01]	[4.46871033e+02 8.95931824e+02 7.17147946e-01]	[4.59807983e+02 8.70273865e+02 7.23599851e-01]
[441.70629883 305.84228516 0.88667977]	[457.21115112 354.46688843 0.89244163]	[393.05996704 357.01705933 0.83709753]	[377.57946777 454.58410645 0.88270938]	[359.6416626 541.79022217 0.93023884]	[521.18835449 346.88571167 0.8196727 ]	[541.8269043 449.45196533 0.89017588]	[562.21325684 544.43096924 0.90783179]	[467.39855957 544.33331299 0.7185874 ]	[428.9329834 544.41290283 0.68880445]	[441.76480103 708.71826172 0.83276963]	[4.57223267e+02 8.60007568e+02 8.01413774e-01]	[505.8996582 541.84771729 0.72717535]	[529.0380249 708.63342285 0.82795078]	[5.44530945e+02 8.34402100e+02 8.15956414e-01]	[426.36138916 295.53012085 0.90069097]	[454.56887817 292.94024658 0.86907685]	[4.16107819e+02 2.92927307e+02 1.56165451e-01]	[480.16543579 275.07714844 0.93657827]	[5.62440247e+02 8.93364441e+02 7.85068214e-01]	[5.77734863e+02 8.85618225e+02 7.04968274e-01]	[5.41840515e+02 8.44612183e+02 7.29406953e-01]	[4.64945648e+02 9.01008118e+02 7.30461419e-01]	[4.46916321e+02 8.95941895e+02 7.20648706e-01]	[4.59756500e+02 8.70248413e+02 7.23552227e-01]
[441.70578003 305.84292603 0.88682902]	[457.21102905 354.46813965 0.89292765]	[393.05975342 357.015625 0.83722007]	[377.57849121 454.58605957 0.88280904]	[359.63903809 541.79150391 0.92976499]	[521.18927002 346.88653564 0.81990993]	[541.82525635 449.45425415 0.88987273]	[562.21429443 544.43255615 0.90791607]	[464.97692871 541.8895874 0.71784902]	[428.91748047 544.39367676 0.68720901]	[441.75933838 708.7088623 0.8292681 ]	[4.57221283e+02 8.59988953e+02 8.01126361e-01]	[505.89315796 541.82385254 0.7253471 ]	[529.02783203 708.6192627 0.83051598]	[5.44534424e+02 8.34404480e+02 8.13636005e-01]	[426.36108398 295.53036499 0.90066272]	[454.56887817 292.94119263 0.86909217]	[4.16107574e+02 2.92927826e+02 1.55666515e-01]	[480.168396 275.08074951 0.93700802]	[5.62440552e+02 8.93361389e+02 7.82963157e-01]	[5.77733398e+02 8.85616089e+02 7.03499079e-01]	[5.41844482e+02 8.47046387e+02 7.27462828e-01]	[4.64937836e+02 9.00996216e+02 7.29804635e-01]	[4.46908752e+02 8.95931885e+02 7.21213222e-01]	[4.59757843e+02 8.70237122e+02 7.21418858e-01]
[439.29858398 308.37295532 0.89066947]	[457.12347412 354.45715332 0.87600601]	[392.97189331 357.02941895 0.82770783]	[377.51596069 454.61608887 0.87535673]	[357.20184326 541.77972412 0.92937291]	[518.77166748 346.86672974 0.81539935]	[541.78674316 449.44113159 0.87873334]	[559.75366211 544.45080566 0.89337498]	[464.93173218 544.35540771 0.7220155 ]	[426.3994751 544.4197998 0.68891597]	[441.77804565 711.22253418 0.82177567]	[4.57206940e+02 8.62508545e+02 8.02666306e-01]	[503.47845459 541.86193848 0.73203731]	[528.9866333 708.68640137 0.82908505]	[544.32232666 834.32452393 0.85528648]	[423.81640625 295.56088257 0.91406476]	[449.52819824 292.93637085 0.87296379]	[4.13510895e+02 2.92907806e+02 1.46526605e-01]	[477.71255493 274.99508667 0.91425771]	[5.59770264e+02 8.90733521e+02 7.50173807e-01]	[5.70082153e+02 8.77936218e+02 6.81535482e-01]	[5.36735046e+02 8.44529602e+02 6.33816421e-01]	[4.64934906e+02 9.00997620e+02 7.37303078e-01]	[4.46903778e+02 8.95941101e+02 7.27916777e-01]	[4.59728210e+02 8.70267517e+02 7.26041436e-01]
[439.23849487 308.400177 0.89411724]	[457.06359863 352.02481079 0.85958403]	[390.46401978 357.02255249 0.82372677]	[375.10644531 457.08712769 0.87216365]	[357.09646606 541.82971191 0.92687881]	[518.7119751 346.81454468 0.81155664]	[541.74121094 452.00228882 0.86572248]	[557.22174072 544.3793335 0.87644506]	[464.90286255 544.38299561 0.72865796]	[426.38366699 544.43884277 0.69354218]	[441.77487183 711.21801758 0.82880211]	[4.57197876e+02 8.60008972e+02 8.01056087e-01]	[503.44387817 541.90124512 0.73893917]	[526.49041748 708.67724609 0.8443101 ]	[541.8927002 831.77459717 0.86570644]	[421.37445068 295.59936523 0.92922866]	[449.44430542 292.95297241 0.88406855]	[4.10992889e+02 2.92941467e+02 1.55533001e-01]	[477.61135864 275.01217651 0.90008104]	[5.52145691e+02 8.90638245e+02 7.13013530e-01]	[5.65005798e+02 8.75407471e+02 6.85930133e-01]	[5.34161621e+02 8.39423279e+02 5.86557508e-01]	[4.64939178e+02 8.98513977e+02 7.39019454e-01]	[4.46918549e+02 8.95929688e+02 7.28614390e-01]	[4.59709564e+02 8.70266174e+02 7.23104119e-01]
[439.19888306 308.40716553 0.88945258]	[454.55975342 354.46609497 0.85646236]	[390.43649292 357.05764771 0.82963741]	[375.01602173 457.20220947 0.8781386 ]	[357.02545166 544.30822754 0.92352164]	[516.18426514 346.81430054 0.80325812]	[539.32202148 449.46240234 0.85136133]	[557.16247559 544.35406494 0.87104285]	[464.89068604 544.38232422 0.73190778]	[426.36911011 544.44470215 0.69203568]	[441.77496338 711.1920166 0.83243984]	[4.57201111e+02 8.59999268e+02 8.02798808e-01]	[503.4390564 541.89099121 0.74078608]	[526.45904541 708.64727783 0.84640038]	[541.7253418 829.20880127 0.8529458 ]	[421.32510376 295.6166687 0.93877232]	[446.91815186 292.9588623 0.8940323 ]	[4.10974518e+02 2.92987946e+02 1.76174253e-01]	[475.07528687 274.95959473 0.87302494]	[5.46925659e+02 8.85596741e+02 7.14643598e-01]	[5.6235022e+02 8.7281781e+02 7.2006464e-01]	[5.29063660e+02 8.34268982e+02 5.98282576e-01]	[4.67404419e+02 8.98506226e+02 7.44382441e-01]	[4.46951202e+02 8.95925842e+02 7.31670797e-01]	[4.59705933e+02 8.70259766e+02 7.18133926e-01]
[439.16021729 308.35897827 0.8829776 ]	[451.98596191 354.48727417 0.85224736]	[387.8734436 357.08575439 0.83632088]	[372.49346924 459.64651489 0.87695861]	[356.97521973 544.34503174 0.91192472]	[516.1159668 344.34344482 0.80129677]	[539.2711792 449.44799805 0.8466624 ]	[554.70507812 544.328125 0.87333214]	[464.87615967 544.37432861 0.73664314]	[426.35140991 544.44866943 0.69972754]	[441.76629639 708.66375732 0.84885651]	[4.57205048e+02 8.59989014e+02 8.02949131e-01]	[503.43612671 541.87548828 0.73804426]	[524.02130127 708.64227295 0.85436898]	[5.39216797e+02 8.26567139e+02 8.23219121e-01]	[421.27584839 295.59872437 0.94073939]	[444.42773438 292.93106079 0.8949064 ]	[4.08449463e+02 2.92972229e+02 2.11749345e-01]	[470.02816772 274.94961548 0.86700678]	[5.44388916e+02 8.80505310e+02 7.41809487e-01]	[5.59814453e+02 8.72703491e+02 7.17900991e-01]	[5.26517639e+02 8.29224304e+02 6.52833521e-01]	[4.64955658e+02 8.98504578e+02 7.46195376e-01]	[4.46927826e+02 8.95919678e+02 7.36126781e-01]	[4.59725067e+02 8.70242249e+02 7.18997717e-01]
[439.07424927 308.40106201 0.86471766]	[449.45388794 354.52261353 0.85905802]	[385.31863403 357.13265991 0.85040599]	[369.89590454 459.69702148 0.87551415]	[354.59313965 544.35681152 0.90983212]	[513.60357666 346.8225708 0.79647285]	[539.24029541 449.43490601 0.84158778]	[554.7074585 544.29644775 0.87401211]	[464.88021851 544.39263916 0.73655766]	[426.36288452 544.47277832 0.69842714]	[441.77374268 711.19415283 0.8306061 ]	[4.59581085e+02 8.59972046e+02 8.07005942e-01]	[503.44439697 541.89154053 0.73803717]	[526.44360352 711.2487793 0.81141955]	[5.34132629e+02 8.24079346e+02 8.02458823e-01]	[421.18740845 295.57702637 0.94186068]	[444.35650635 292.93518066 0.9044255 ]	[4.05916626e+02 2.92982452e+02 1.80947646e-01]	[469.97250366 274.94299316 0.86012781]	[5.41879822e+02 8.75445251e+02 7.70937860e-01]	[5.57258423e+02 8.70193787e+02 7.13634014e-01]	[5.23954285e+02 8.29106689e+02 6.76093280e-01]	[4.67427948e+02 8.98513245e+02 7.46531487e-01]	[4.46961182e+02 8.95914551e+02 7.38479674e-01]	[4.59731079e+02 8.70204590e+02 7.25820005e-01]
[436.67233276 308.35440063 0.85773253]	[446.95288086 354.52264404 0.86530793]	[382.86657715 357.13577271 0.85697234]	[367.36895752 459.64352417 0.87197006]	[354.57644653 544.39404297 0.91282743]	[511.08218384 346.80978394 0.80002004]	[539.21282959 446.94030762 0.84045506]	[554.69610596 541.92169189 0.87815952]	[464.86340332 544.41210938 0.73956782]	[423.90725708 544.49804688 0.70049781]	[441.78079224 713.71282959 0.82176751]	[4.59598602e+02 8.59976013e+02 8.11367989e-01]	[503.44207764 541.90100098 0.73858631]	[526.44207764 716.30084229 0.79074663]	[5.31576355e+02 8.18886353e+02 7.92532146e-01]	[421.15921021 295.55563354 0.93813813]	[441.93008423 292.93099976 0.91252136]	[4.05871002e+02 2.92965485e+02 2.42920950e-01]	[467.4046936 274.94760132 0.86652094]	[5.39305481e+02 8.72834839e+02 7.88922429e-01]	[5.52145935e+02 8.67601685e+02 6.87783897e-01]	[5.23926758e+02 8.24032410e+02 6.52934194e-01]	[4.67435822e+02 8.98482971e+02 7.49429941e-01]	[4.46969360e+02 8.95886780e+02 7.41957724e-01]	[4.59747192e+02 8.70210083e+02 7.35195696e-01]
[436.58261108 308.337677 0.84593308]	[444.44918823 354.52633667 0.87602472]	[382.82293701 357.11578369 0.86347187]	[367.34658813 459.67715454 0.87745917]	[354.58401489 544.45806885 0.90757275]	[511.00805664 346.84844971 0.80087042]	[539.19708252 446.96194458 0.83716416]	[557.23120117 544.36779785 0.88454401]	[464.82086182 544.45367432 0.74095482]	[423.86920166 546.95050049 0.71116149]	[441.77380371 713.70581055 0.8211531 ]	[4.59596527e+02 8.59952393e+02 8.07926655e-01]	[503.41973877 544.36273193 0.73782009]	[523.91790771 713.70013428 0.82095379]	[524.02697754 811.14056396 0.8785882 ]	[418.75787354 295.54067993 0.9418093 ]	[441.85748291 292.93429565 0.9263612 ]	[4.03394928e+02 2.92933685e+02 2.30199546e-01]	[464.89303589 274.97598267 0.8908639 ]	[5.28989319e+02 8.70137695e+02 7.85865903e-01]	[5.44482727e+02 8.57363098e+02 7.22378314e-01]	[5.21330688e+02 8.11192810e+02 7.00943708e-01]	[4.67477570e+02 9.01006897e+02 7.42934406e-01]	[4.49470520e+02 8.95937805e+02 7.34355748e-01]	[4.59744507e+02 8.70189636e+02 7.30210483e-01]
[436.5484314 308.32757568 0.8395679 ]	[444.43499756 354.53253174 0.87978458]	[382.81079102 357.11752319 0.86640465]	[367.35012817 459.67495728 0.87770629]	[354.60134888 544.4498291 0.91119415]	[508.5446167 346.87216187 0.8009854 ]	[539.1817627 446.96582031 0.83296186]	[559.69219971 544.37408447 0.88773704]	[462.43664551 544.42163086 0.74165732]	[423.81436157 544.49786377 0.71416497]	[441.77407837 711.21990967 0.82814103]	[4.59578308e+02 8.59932251e+02 7.98995852e-01]	[503.41729736 544.33276367 0.7338202 ]	[523.88977051 716.25683594 0.79497147]	[523.91778564 808.58892822 0.88883495]	[418.73199463 295.52737427 0.94117498]	[441.83499146 292.92660522 0.92938191]	[4.03375732e+02 2.92909729e+02 2.01748282e-01]	[464.88671875 274.97085571 0.89282691]	[5.28984619e+02 8.67596497e+02 7.70151138e-01]	[5.44460571e+02 8.52361877e+02 7.44146347e-01]	[5.21191406e+02 8.08582520e+02 6.89738214e-01]	[4.67480286e+02 9.01035645e+02 7.37637043e-01]	[4.49477020e+02 8.95958557e+02 7.23297477e-01]	[4.59719604e+02 8.70180298e+02 7.23846316e-01]
[434.10961914 305.82250977 0.83772516]	[444.43121338 354.53833008 0.88175666]	[382.80331421 357.12069702 0.86787117]	[367.35968018 459.64434814 0.87047958]	[356.97940063 544.40466309 0.91664201]	[508.5378418 346.90267944 0.79938805]	[539.17242432 446.96203613 0.83235431]	[559.73022461 544.3684082 0.89720744]	[462.42025757 544.43902588 0.74475479]	[423.79318237 546.93768311 0.71537578]	[441.75689697 713.72570801 0.80962139]	[4.59587463e+02 8.59933044e+02 8.00675035e-01]	[503.40551758 544.33947754 0.73458064]	[523.83312988 713.68829346 0.80680716]	[523.81011963 806.12445068 0.90228736]	[418.71716309 295.50750732 0.93828619]	[441.81729126 292.90216064 0.92699122]	[4.03376556e+02 2.92884552e+02 1.70460999e-01]	[464.89019775 274.96960449 0.89267826]	[5.23997009e+02 8.65050354e+02 7.88469672e-01]	[5.44346619e+02 8.52268738e+02 7.55684495e-01]	[5.18676453e+02 8.08529419e+02 6.61421537e-01]	[4.67464508e+02 9.01051331e+02 7.35805392e-01]	[4.49468689e+02 8.95966003e+02 7.22712874e-01]	[4.59750488e+02 8.70177429e+02 7.20837951e-01]
[434.10964966 305.80395508 0.83909225]	[444.43493652 354.52172852 0.87946296]	[382.79940796 357.10845947 0.86634237]	[367.39385986 459.69631958 0.87797856]	[356.99530029 544.39007568 0.91532773]	[508.53381348 346.87438965 0.80403495]	[536.73999023 449.43725586 0.82490897]	[559.79321289 544.34613037 0.90475237]	[462.40466309 544.40667725 0.75243127]	[423.80050659 544.4776001 0.72113991]	[441.7432251 716.28442383 0.80364048]	[4.59590088e+02 8.57437134e+02 8.03410113e-01]	[503.37924194 544.32928467 0.73687166]	[523.81835938 718.87823486 0.75536913]	[521.40698242 806.00579834 0.88035339]	[418.71258545 295.4942627 0.93854105]	[441.83123779 292.88903809 0.92284036]	[4.03383057e+02 2.92884949e+02 1.54843971e-01]	[464.91143799 274.97549438 0.88389784]	[5.23799133e+02 8.59975220e+02 8.07768106e-01]	[5.41800598e+02 8.52208008e+02 7.72511542e-01]	[5.16118042e+02 8.06018250e+02 6.24207199e-01]	[4.67489990e+02 8.98511475e+02 7.27960408e-01]	[4.49500702e+02 8.95906250e+02 7.18299925e-01]	[4.59757324e+02 8.70148438e+02 7.28170574e-01]
[434.12612915 305.75793457 0.8422007 ]	[444.42327881 354.52822876 0.88112503]	[382.79193115 357.10476685 0.86746335]	[367.41567993 459.68682861 0.87399679]	[357.01971436 544.44213867 0.91794091]	[508.52471924 346.89373779 0.80476117]	[536.7265625 449.440979 0.82337266]	[559.81756592 544.35601807 0.90441626]	[462.35809326 544.39782715 0.75737846]	[421.38381958 544.4588623 0.72634351]	[441.72540283 713.72015381 0.80740565]	[4.59584961e+02 8.57449829e+02 8.00759315e-01]	[503.32839966 541.90917969 0.73723507]	[523.76538086 711.12384033 0.75983518]	[521.33575439 800.96142578 0.86003643]	[418.72848511 295.46429443 0.93580073]	[441.84118652 290.45483398 0.91792381]	[4.05821686e+02 2.90423309e+02 1.75334707e-01]	[464.9107666 274.98477173 0.88444686]	[5.21353638e+02 8.57372253e+02 7.93321073e-01]	[5.39279114e+02 8.49762451e+02 7.36553788e-01]	[5.13564758e+02 8.03463745e+02 6.18973672e-01]	[4.69974426e+02 8.98514648e+02 7.23950624e-01]	[4.49519012e+02 8.95913635e+02 7.11865842e-01]	[4.59748749e+02 8.70151978e+02 7.31818557e-01]
[434.12762451 305.76272583 0.84188634]	[444.42590332 354.52490234 0.87996739]	[382.79647827 357.1000061 0.86642301]	[367.41397095 459.68539429 0.8736828 ]	[357.02301025 544.43786621 0.91845953]	[508.5274353 346.89385986 0.80477226]	[536.72503662 449.4552002 0.8225947 ]	[559.8168335 544.35803223 0.90412414]	[462.35357666 544.40319824 0.75749642]	[421.38064575 544.46636963 0.72606117]	[441.72619629 713.74853516 0.80651081]	[4.59585388e+02 8.57453125e+02 8.00621510e-01]	[503.32455444 541.91223145 0.73670059]	[523.76434326 711.14001465 0.75903416]	[521.33441162 800.96142578 0.86001384]	[418.72918701 295.46420288 0.93512774]	[441.84225464 292.86938477 0.91763604]	[4.05819977e+02 2.90422607e+02 1.80185452e-01]	[464.90917969 274.98144531 0.88307762]	[5.21352966e+02 8.57376648e+02 7.92375326e-01]	[5.39275452e+02 8.49765015e+02 7.35966623e-01]	[5.13562683e+02 8.03461914e+02 6.19083583e-01]	[4.69978729e+02 8.98510132e+02 7.23752975e-01]	[4.49520721e+02 8.95910889e+02 7.11660028e-01]	[4.59748474e+02 8.70152100e+02 7.33298063e-01]
[434.13034058 303.28140259 0.84481597]	[444.40707397 354.52261353 0.88114572]	[382.77780151 357.09356689 0.86759132]	[369.91110229 459.72503662 0.87875098]	[357.03570557 544.46099854 0.91763037]	[508.51025391 346.89660645 0.80642098]	[536.72973633 449.47018433 0.82177669]	[559.84820557 544.37005615 0.90970838]	[462.33117676 544.3973999 0.75511217]	[421.33618164 544.44720459 0.73067749]	[441.73071289 711.24609375 0.81095183]	[4.59583313e+02 8.57413086e+02 8.02628219e-01]	[503.3190918 544.32806396 0.73238975]	[521.42437744 716.32342529 0.75182128]	[521.24841309 795.88037109 0.85247988]	[418.73931885 295.4402771 0.92916191]	[441.84979248 290.43725586 0.91379637]	[4.05817841e+02 2.90375519e+02 2.03129679e-01]	[464.91131592 274.96453857 0.88199615]	[5.21316895e+02 8.54834167e+02 7.83686280e-01]	[5.39186829e+02 8.49637939e+02 6.95901215e-01]	[5.08475555e+02 7.98363708e+02 6.10673487e-01]	[4.70021149e+02 9.00983704e+02 7.17732728e-01]	[4.52006958e+02 8.95923401e+02 7.00666785e-01]	[4.59728485e+02 8.67711914e+02 7.16363966e-01]
[436.54147339 303.25689697 0.84913492]	[444.39367676 354.52270508 0.88291514]	[382.76907349 357.0925293 0.86864203]	[369.90655518 459.69747925 0.87412417]	[357.04919434 544.43084717 0.92321372]	[508.49667358 346.90386963 0.80783641]	[536.71081543 449.5088501 0.81972814]	[562.22406006 544.38513184 0.91190046]	[462.32022095 544.39447021 0.75636858]	[421.32647705 544.43310547 0.73225999]	[441.73156738 711.20605469 0.81807262]	[4.59590424e+02 8.57408203e+02 8.02243590e-01]	[503.30587769 544.3303833 0.73470896]	[521.37268066 716.26519775 0.76362902]	[521.19262695 793.34753418 0.84768331]	[418.74499512 295.41647339 0.92572933]	[441.84991455 290.4156189 0.91156775]	[4.05814056e+02 2.87890533e+02 2.27139592e-01]	[464.90774536 274.9677124 0.88324076]	[5.21301208e+02 8.52340210e+02 7.79932737e-01]	[5.36701294e+02 8.47121399e+02 6.68387890e-01]	[5.05981964e+02 7.93336304e+02 6.11774623e-01]	[4.70030548e+02 9.00991394e+02 7.13185012e-01]	[4.52034576e+02 8.95930725e+02 6.93736434e-01]	[4.59725830e+02 8.70115295e+02 7.12125599e-01]
[436.54519653 303.26290894 0.84920549]	[444.37841797 354.51342773 0.88400215]	[382.74639893 357.08361816 0.87205863]	[369.92697144 459.6713562 0.87018025]	[357.04864502 544.41668701 0.92416441]	[508.47817993 346.90048218 0.81080347]	[536.70758057 449.51296997 0.81829298]	[562.21252441 544.3706665 0.91025907]	[462.31719971 544.42370605 0.75492489]	[421.3237915 544.46325684 0.7300235 ]	[441.73007202 711.24859619 0.81190568]	[4.59601959e+02 8.59938904e+02 8.02377582e-01]	[503.30541992 544.35797119 0.73558223]	[521.35791016 718.85552979 0.78293169]	[518.79663086 793.25561523 0.85216814]	[418.74926758 295.41851807 0.9253071 ]	[441.85403442 290.42092896 0.91167986]	[4.03403748e+02 2.87880249e+02 2.37738192e-01]	[464.90335083 274.96099854 0.88174093]	[5.21236816e+02 8.52197693e+02 7.73653626e-01]	[5.34143066e+02 8.44536072e+02 6.56426191e-01]	[5.05952423e+02 7.90801453e+02 6.51433229e-01]	[4.70009399e+02 8.98514221e+02 7.13976920e-01]	[4.52009521e+02 8.95932190e+02 6.93370342e-01]	[4.59758667e+02 8.70165344e+02 7.28512466e-01]
[436.55480957 303.27600098 0.84876108]	[444.36886597 354.51568604 0.88696396]	[382.72409058 357.08169556 0.87389314]	[369.91665649 459.67327881 0.86813205]	[357.04071045 544.41650391 0.9222495 ]	[508.45547485 349.39276123 0.81183511]	[536.65484619 449.50009155 0.81483918]	[559.81622314 544.29852295 0.90410602]	[462.28134155 544.45111084 0.74610734]	[421.28945923 544.49517822 0.72421706]	[441.72817993 711.2520752 0.80859053]	[4.59615906e+02 8.57419312e+02 8.10747504e-01]	[503.27459717 544.37652588 0.72624302]	[521.32318115 721.38330078 0.77690595]	[518.74176025 790.72039795 0.85075212]	[418.75631714 295.42807007 0.92573416]	[441.85852051 290.42910767 0.9123522 ]	[4.03406281e+02 2.87873474e+02 2.44535372e-01]	[464.89709473 274.94320679 0.8819223 ]	[5.21246399e+02 8.49653381e+02 8.01858187e-01]	[5.36655396e+02 8.36913452e+02 6.82894051e-01]	[5.05910400e+02 7.90629028e+02 6.82025790e-01]	[4.67481506e+02 8.98456909e+02 7.07375824e-01]	[4.49484436e+02 8.95863464e+02 6.88756108e-01]	[4.59781250e+02 8.70119629e+02 7.28500247e-01]
[436.54171753 303.28988647 0.84489763]	[444.34732056 354.5234375 0.89034557]	[380.34289551 357.08761597 0.87655699]	[369.89382935 459.65289307 0.86165267]	[357.03131104 544.44970703 0.91987133]	[508.44317627 349.40545654 0.81210953]	[536.65844727 449.51849365 0.81367528]	[559.79290771 544.34375 0.89802915]	[462.29165649 546.94537354 0.74164784]	[421.29373169 547.00427246 0.71979326]	[441.73031616 716.3147583 0.79736131]	[4.59635925e+02 8.57434875e+02 8.15129459e-01]	[503.28799438 544.42425537 0.72461247]	[521.28717041 718.88348389 0.77851278]	[518.72167969 790.68408203 0.8467899 ]	[418.74581909 295.4414978 0.92824048]	[441.8500061 290.43942261 0.91449386]	[4.05815033e+02 2.87888489e+02 2.16977105e-01]	[464.90011597 274.93591309 0.88062823]	[5.21223145e+02 8.49599731e+02 8.00179362e-01]	[5.34178467e+02 8.36843811e+02 6.92528605e-01]	[5.05910645e+02 7.88219421e+02 6.68976247e-01]	[4.67466034e+02 8.98436829e+02 7.15141237e-01]	[4.49466309e+02 8.95849365e+02 6.97252989e-01]	[4.59821411e+02 8.70131531e+02 7.32437313e-01]
[436.53973389 305.76821899 0.84054494]	[444.34732056 354.52609253 0.89068633]	[380.33856201 357.0826416 0.87773275]	[367.35421753 459.64395142 0.86379719]	[357.01239014 544.4130249 0.92024994]	[508.44104004 349.43414307 0.81240618]	[536.64672852 452.01669312 0.81206071]	[559.76257324 544.37908936 0.89203775]	[462.30227661 546.99633789 0.73740482]	[421.31231689 549.49743652 0.71360976]	[441.74621582 716.33044434 0.80144036]	[4.59645386e+02 8.57431824e+02 8.19102049e-01]	[503.29238892 544.47503662 0.72135818]	[521.26037598 718.84820557 0.7755928 ]	[518.68261719 790.64666748 0.84086549]	[418.7383728 295.45996094 0.93077463]	[441.84127808 290.45562744 0.91727686]	[4.05823517e+02 2.90382782e+02 1.88186765e-01]	[464.9067688 274.95352173 0.88461208]	[5.21184753e+02 8.49605835e+02 7.97869980e-01]	[5.34094482e+02 8.36852600e+02 6.87489867e-01]	[5.05892242e+02 7.88163696e+02 6.80921495e-01]	[4.67464600e+02 8.98431580e+02 7.19453931e-01]	[4.49470642e+02 8.95841370e+02 7.01949835e-01]	[4.62212952e+02 8.70115112e+02 7.39898801e-01]
[436.55557251 305.77825928 0.84298635]	[444.33950806 354.52145386 0.89102948]	[380.33361816 357.0769043 0.88008058]	[364.87158203 459.63565063 0.86743534]	[356.99008179 544.38476562 0.91898811]	[506.019104 349.42074585 0.81391972]	[534.17614746 452.02349854 0.81370968]	[559.72143555 544.44165039 0.88785344]	[462.29174805 546.949646 0.74809772]	[421.30670166 547.00360107 0.72230285]	[441.72106934 716.26818848 0.79534084]	[4.59648926e+02 8.59939087e+02 8.17053676e-01]	[503.29019165 544.43450928 0.72934556]	[521.15625 718.8303833 0.74479622]	[516.16638184 788.18835449 0.82823747]	[418.74832153 295.4647522 0.93123698]	[441.85317993 292.8694458 0.91673487]	[4.05832397e+02 2.90397247e+02 1.98006496e-01]	[464.92272949 274.96194458 0.88337111]	[5.18705688e+02 8.47110046e+02 7.63261199e-01]	[5.29068787e+02 8.34313721e+02 6.94128394e-01]	[5.03439331e+02 7.88081726e+02 7.00370431e-01]	[4.67460938e+02 8.98432678e+02 7.21873522e-01]	[4.49471832e+02 8.95854431e+02 7.03541815e-01]	[4.62222565e+02 8.70164856e+02 7.51285672e-01]
[436.56750488 305.77593994 0.84518027]	[444.33374023 354.5135498 0.8896606 ]	[380.32989502 357.04907227 0.87784922]	[364.82418823 459.59143066 0.86884284]	[356.97689819 544.37329102 0.92456502]	[506.01385498 349.44775391 0.81412691]	[534.13586426 452.04269409 0.81519926]	[557.27416992 544.46923828 0.87383574]	[462.25808716 546.95013428 0.74228209]	[421.25274658 546.98321533 0.72249538]	[441.72158813 716.2824707 0.80687296]	[4.59648376e+02 8.59991943e+02 8.17188680e-01]	[503.2713623 544.44525146 0.72299463]	[518.79211426 716.32598877 0.748667 ]	[513.63122559 788.17822266 0.82871497]	[418.75500488 295.46347046 0.93159246]	[441.86791992 292.87182617 0.91537684]	[4.05839111e+02 2.90413361e+02 1.98585257e-01]	[464.93261719 274.98471069 0.88379705]	[5.18719421e+02 8.47081543e+02 7.39669859e-01]	[5.29072083e+02 8.34269165e+02 6.84617817e-01]	[5.03360748e+02 7.88082397e+02 7.22190738e-01]	[4.67462708e+02 8.98462891e+02 7.23550260e-01]	[4.49479309e+02 8.95886292e+02 7.05332696e-01]	[4.62216431e+02 8.70205261e+02 7.59191334e-01]
[436.57095337 305.77423096 0.84629291]	[444.3303833 354.51287842 0.89091563]	[380.33215332 357.0390625 0.87767458]	[362.33969116 457.15917969 0.86936587]	[354.56954956 544.34143066 0.91231042]	[506.00079346 349.45544434 0.81545317]	[534.11126709 452.05258179 0.81639373]	[557.24017334 544.45263672 0.86922669]	[462.23443604 546.96759033 0.73840088]	[421.22265625 546.98974609 0.72065985]	[441.70831299 713.76696777 0.8071571 ]	[4.59619568e+02 8.59944031e+02 8.13223124e-01]	[503.26364136 544.47332764 0.71694696]	[518.76843262 721.43591309 0.76131284]	[513.57000732 788.15600586 0.82619721]	[418.75665283 295.45935059 0.92998081]	[441.8760376 292.86972046 0.91324282]	[4.05835632e+02 2.90406097e+02 2.08146855e-01]	[464.94439697 274.99142456 0.88301992]	[5.18664185e+02 8.44599487e+02 7.35088110e-01]	[5.29041870e+02 8.31832703e+02 6.97499871e-01]	[5.03312256e+02 7.88026184e+02 7.28336394e-01]	[4.67458282e+02 8.98451660e+02 7.18401611e-01]	[4.49458527e+02 8.95876221e+02 6.98784471e-01]	[4.59820435e+02 8.70171204e+02 7.50918925e-01]
[436.56863403 305.75473022 0.84680986]	[444.31216431 354.51098633 0.89183486]	[380.31713867 357.04104614 0.87844896]	[362.31509399 457.19033813 0.88006175]	[354.48135376 544.31878662 0.89514846]	[505.97927856 349.45877075 0.81757462]	[534.08978271 454.54919434 0.81801516]	[557.19024658 544.44842529 0.86258036]	[462.22991943 546.94311523 0.74349517]	[421.22851562 546.9631958 0.72517484]	[441.66760254 713.72735596 0.81312865]	[4.59590912e+02 8.59924377e+02 8.07988763e-01]	[503.25158691 544.44744873 0.72322935]	[518.73199463 718.82800293 0.72458732]	[513.57635498 788.16674805 0.82899886]	[418.76034546 295.45144653 0.92796624]	[441.87811279 290.4569397 0.91203934]	[4.05841736e+02 2.90391998e+02 2.20520690e-01]	[464.94369507 274.99169922 0.88443017]	[5.16183960e+02 8.44604919e+02 7.47089565e-01]	[5.29000122e+02 8.31852661e+02 7.11939037e-01]	[5.03333527e+02 7.88044128e+02 7.16693401e-01]	[4.67456299e+02 8.98434570e+02 7.19073117e-01]	[4.49467957e+02 8.95866516e+02 6.98061585e-01]	[4.59788116e+02 8.70157654e+02 7.48399138e-01]
[436.55215454 303.28359985 0.84751952]	[441.92706299 354.49606323 0.89268064]	[380.28161621 357.03494263 0.88224453]	[362.28936768 457.21560669 0.88126475]	[351.98413086 544.3605957 0.88483906]	[505.95681763 349.43658447 0.81990623]	[531.59020996 454.54840088 0.82250792]	[554.67541504 544.39422607 0.86158305]	[462.22558594 544.48278809 0.74723166]	[421.22918701 546.93798828 0.72838414]	[439.32910156 713.73254395 0.81411248]	[4.57206207e+02 8.57433472e+02 8.03993106e-01]	[503.24780273 544.42120361 0.7244969 ]	[518.69348145 716.30029297 0.72273606]	[511.07067871 788.15386963 0.83103013]	[418.76092529 295.44354248 0.92757726]	[441.86526489 290.45071411 0.91269338]	[4.05857269e+02 2.90399048e+02 2.18050599e-01]	[464.92190552 275.0085144 0.88921046]	[5.16153931e+02 8.44589539e+02 7.48852551e-01]	[5.28977478e+02 8.31839966e+02 7.15872347e-01]	[5.03290344e+02 7.88041077e+02 7.18591332e-01]	[4.67434204e+02 8.98420410e+02 7.09874630e-01]	[4.46970703e+02 8.95840759e+02 6.88720405e-01]	[4.59770172e+02 8.70125000e+02 7.40784049e-01]
[434.128479 303.27859497 0.8454051 ]	[441.91714478 354.49813843 0.89576399]	[380.26016235 357.0425415 0.88614511]	[362.23474121 457.20361328 0.88803971]	[349.45285034 541.94226074 0.87552786]	[505.94839478 349.42651367 0.8206895 ]	[529.07775879 452.07998657 0.82445967]	[554.62878418 544.33416748 0.86975318]	[462.22006226 544.4901123 0.74355918]	[421.22634888 546.93023682 0.7241171 ]	[439.31304932 713.74108887 0.81421286]	[4.57176270e+02 8.54922913e+02 8.03861678e-01]	[503.24768066 544.44445801 0.72093165]	[5.18659302e+02 7.16308655e+02 7.13533640e-01]	[508.54562378 788.09912109 0.82985312]	[418.74716187 295.44290161 0.92970395]	[441.8538208 290.45187378 0.91631496]	[4.05813507e+02 2.90364227e+02 2.38778755e-01]	[464.8883667 274.98849487 0.89052588]	[5.16113892e+02 8.42024048e+02 7.39670873e-01]	[5.26513062e+02 8.31757080e+02 7.29115844e-01]	[5.00880707e+02 7.85585266e+02 7.10915148e-01]	[4.67427826e+02 8.95943054e+02 7.12575555e-01]	[4.46947723e+02 8.93407776e+02 6.91267729e-01]	[4.59754791e+02 8.67640808e+02 7.30690241e-01]
[434.13000488 303.27890015 0.84539282]	[441.91384888 354.49780273 0.89687186]	[380.25805664 357.04568481 0.88672698]	[362.23910522 457.20245361 0.88757384]	[349.45376587 541.93414307 0.8761763 ]	[505.94195557 349.41888428 0.82156622]	[529.07299805 452.0826416 0.82549965]	[554.62701416 544.34130859 0.86978292]	[462.22299194 544.47680664 0.74303132]	[421.22625732 544.49414062 0.72361112]	[439.30639648 713.7565918 0.81329834]	[4.57176575e+02 8.54917847e+02 8.04306269e-01]	[503.25018311 544.4296875 0.72122306]	[5.18661987e+02 7.13743103e+02 7.09232628e-01]	[508.54452515 788.11193848 0.82979983]	[418.74661255 295.44284058 0.92960203]	[441.85699463 290.45214844 0.91574669]	[4.05815216e+02 2.90357330e+02 2.38185912e-01]	[464.89346313 274.98809814 0.88997555]	[5.13659302e+02 8.42030884e+02 7.40489066e-01]	[5.26515625e+02 8.31762207e+02 7.30798781e-01]	[5.00885040e+02 7.88013367e+02 7.11940289e-01]	[4.67431122e+02 8.95938477e+02 7.12051272e-01]	[4.46947449e+02 8.93404724e+02 6.91672444e-01]	[4.59752716e+02 8.67637451e+02 7.28556633e-01]
[434.07913208 303.29672241 0.84134537]	[441.91363525 354.50735474 0.89941317]	[380.23944092 357.06838989 0.8902573 ]	[359.8175354 457.20245361 0.89333814]	[349.39910889 544.36529541 0.86999774]	[505.94464111 349.42474365 0.81996036]	[529.04083252 454.54330444 0.83250344]	[552.1295166 544.32977295 0.87090367]	[462.22506714 544.47174072 0.74704033]	[421.23132324 544.4876709 0.72823983]	[439.3079834 711.24713135 0.81603652]	[4.57147186e+02 8.54916687e+02 8.01963091e-01]	[503.24545288 544.43286133 0.72277761]	[518.67041016 713.7388916 0.72061431]	[508.48318481 788.08148193 0.84201688]	[418.71054077 295.44692993 0.93174875]	[441.82751465 292.88238525 0.92375326]	[4.03353546e+02 2.87855316e+02 2.44506210e-01]	[464.86203003 274.99642944 0.89052343]	[5.11087555e+02 8.41973694e+02 7.48956323e-01]	[5.26437500e+02 8.31719849e+02 7.46444583e-01]	[5.00852539e+02 7.85577942e+02 7.16586113e-01]	[4.67419006e+02 8.95934875e+02 7.14593053e-01]	[4.46934204e+02 8.93397949e+02 6.95196331e-01]	[4.59713531e+02 8.67643372e+02 7.34120131e-01]
[434.0279541 305.76544189 0.83492702]	[441.88867188 354.50170898 0.90638298]	[380.19674683 357.09008789 0.89712274]	[359.81774902 457.18826294 0.88874751]	[346.81262207 544.42340088 0.86902249]	[505.92062378 349.39105225 0.82326281]	[529.01672363 452.04437256 0.83422327]	[552.09844971 544.31097412 0.87230343]	[462.24487305 544.44616699 0.75009233]	[421.24252319 544.46002197 0.7323885 ]	[439.31414795 713.72924805 0.8148092 ]	[4.57162079e+02 8.54895996e+02 8.07547987e-01]	[503.26596069 544.39941406 0.72788447]	[518.69720459 721.39874268 0.74800372]	[506.01681519 785.57635498 0.84708607]	[418.68362427 295.46884155 0.93513691]	[441.77752686 292.90762329 0.93375564]	[4.03304932e+02 2.87869385e+02 2.54873127e-01]	[462.43377686 275.07369995 0.91720736]	[5.05922699e+02 8.36899963e+02 7.80718207e-01]	[5.23873596e+02 8.29267578e+02 7.57948041e-01]	[5.00827972e+02 7.82992432e+02 7.24855959e-01]	[4.67445557e+02 8.95949707e+02 7.02856183e-01]	[4.46945435e+02 8.93416565e+02 6.84770942e-01]	[4.59718567e+02 8.67630310e+02 7.31027246e-01]
[431.52484131 305.80157471 0.83150125]	[441.85583496 354.53106689 0.91830271]	[380.1484375 357.16464233 0.90687168]	[359.76721191 459.63253784 0.90075815]	[344.29821777 544.40112305 0.87735236]	[505.88058472 346.87338257 0.83098233]	[528.99542236 452.03552246 0.83773261]	[552.1003418 544.28753662 0.86963248]	[462.26480103 544.4630127 0.75139928]	[421.26953125 544.50134277 0.72700816]	[441.65969849 713.75421143 0.80992067]	[4.57167267e+02 8.57394897e+02 8.00417185e-01]	[503.27252197 544.38623047 0.732144 ]	[518.76403809 721.38922119 0.77832747]	[505.97366333 770.28497314 0.85844684]	[418.65390015 295.49353027 0.94007599]	[441.73278809 292.92010498 0.9384737 ]	[4.00872620e+02 2.90390778e+02 3.48512322e-01]	[462.36987305 275.09152222 0.94160569]	[503.33505249 829.0892334 0.90326744]	[5.21321716e+02 8.18884399e+02 7.93662071e-01]	[5.00818878e+02 7.67643555e+02 7.65396714e-01]	[4.67414764e+02 8.98454956e+02 7.05313981e-01]	[4.46968689e+02 8.95861694e+02 6.88662648e-01]	[4.59693512e+02 8.67673828e+02 7.48588324e-01]
[431.49868774 305.82000732 0.83107996]	[441.84658813 354.51861572 0.91800594]	[380.14233398 357.16467285 0.91054082]	[359.75531006 459.64752197 0.90904784]	[344.32653809 544.43560791 0.87238139]	[503.4928894 346.81625366 0.83830225]	[529.01428223 452.00946045 0.83120143]	[552.13116455 541.94073486 0.8690396 ]	[462.26239014 544.37103271 0.76309681]	[421.28851318 544.41217041 0.73880535]	[441.69274902 711.21051025 0.81069934]	[4.57209900e+02 8.59965271e+02 7.96973228e-01]	[503.24868774 541.87213135 0.73774183]	[521.19317627 713.69171143 0.7715019 ]	[505.95184326 767.5680542 0.87887287]	[418.63650513 295.51177979 0.94108605]	[441.71115112 292.92294312 0.93687409]	[4.00841095e+02 2.90398102e+02 3.91214043e-01]	[462.32620239 275.06268311 0.94277525]	[503.31433105 821.4597168 0.83481348]	[5.21266296e+02 8.11268799e+02 7.95441568e-01]	[5.00803802e+02 7.62488953e+02 7.57415712e-01]	[4.67399353e+02 8.98505493e+02 6.97732151e-01]	[4.46949829e+02 8.95915955e+02 6.86652124e-01]	[4.59725494e+02 8.70203247e+02 7.55825758e-01]
[431.46688843 305.81869507 0.83119202]	[441.84133911 354.51309204 0.91730732]	[380.13534546 357.16326904 0.91103172]	[359.7590332 459.70574951 0.91882706]	[346.8053894 544.43322754 0.87362045]	[503.49090576 344.3458252 0.8428092 ]	[529.03356934 449.5078125 0.82648581]	[554.66595459 541.92272949 0.87017846]	[462.28427124 544.39459229 0.76220787]	[421.30862427 544.4463501 0.73697799]	[441.73239136 713.70904541 0.80403858]	[4.59582825e+02 8.62549744e+02 8.03440928e-01]	[503.27359009 541.88696289 0.73670042]	[521.20300293 713.74224854 0.80223912]	[503.52746582 759.86633301 0.83994174]	[418.61694336 295.5291748 0.94402122]	[441.67654419 292.91400146 0.93203527]	[4.00821869e+02 2.90454498e+02 3.63292545e-01]	[462.29425049 275.03411865 0.94407141]	[503.27325439 811.30761719 0.8677848 ]	[5.18792480e+02 8.08530884e+02 7.85818577e-01]	[500.76550293 752.16094971 0.81349534]	[4.64936920e+02 9.01005493e+02 7.06095457e-01]	[4.46926910e+02 8.95950439e+02 6.97623253e-01]	[4.59740082e+02 8.70301208e+02 7.55063772e-01]
[429.00271606 305.83016968 0.82974577]	[441.84063721 354.51300049 0.91693723]	[380.13980103 357.15612793 0.9118101 ]	[359.80276489 459.75366211 0.92106521]	[349.38583374 544.47442627 0.8653664 ]	[503.48733521 344.35415649 0.84083986]	[529.07861328 449.50546265 0.81934583]	[557.18536377 544.30975342 0.86849415]	[462.29537964 544.40753174 0.76491749]	[421.31893921 544.465271 0.73672283]	[441.74508667 713.73822021 0.80281019]	[4.59597107e+02 8.65067627e+02 8.12301993e-01]	[503.27706909 541.89312744 0.7398147 ]	[521.16333008 711.18859863 0.82347417]	[505.87145996 754.84283447 0.84454346]	[418.61834717 295.54156494 0.94598621]	[441.6645813 292.93017578 0.9335174 ]	[4.00821289e+02 2.92886658e+02 3.90483469e-01]	[462.27676392 275.03741455 0.95107281]	[503.29421997 808.70965576 0.88543373]	[5.21199280e+02 8.01002625e+02 7.77761877e-01]	[500.78033447 749.70513916 0.81370473]	[4.64933319e+02 9.01040466e+02 7.18436599e-01]	[4.46929474e+02 8.95973206e+02 7.08002210e-01]	[4.59742462e+02 8.70327515e+02 7.60545731e-01]
[428.99917603 305.84637451 0.82907152]	[441.84326172 354.52203369 0.91854751]	[380.14953613 357.16601562 0.91130579]	[359.81671143 459.69747925 0.90997577]	[351.93832397 544.5279541 0.85804266]	[503.48770142 346.82836914 0.834499 ]	[531.57275391 449.51629639 0.81429088]	[557.26531982 544.38220215 0.8757779 ]	[462.32003784 544.41772461 0.76151735]	[421.33395386 544.48168945 0.7306934 ]	[441.73864746 716.25714111 0.80561739]	[4.59596466e+02 8.62556580e+02 8.08981240e-01]	[503.30194092 541.90844727 0.73520905]	[518.79125977 711.14727783 0.81877786]	[505.95123291 752.18389893 0.8507663 ]	[418.62167358 295.5647583 0.94837856]	[441.65853882 292.94992065 0.93602687]	[4.00817535e+02 2.92915466e+02 4.00505126e-01]	[462.2633667 275.06845093 0.9591797 ]	[503.31155396 805.99682617 0.85022408]	[521.24981689 793.25073242 0.82121581]	[500.85467529 747.1539917 0.7926324 ]	[4.64960999e+02 9.01000122e+02 7.13960886e-01]	[4.46958618e+02 8.95942749e+02 7.06213415e-01]	[4.59734131e+02 8.70284424e+02 7.60365725e-01]
[428.99655151 308.31698608 0.82759237]	[441.8487854 354.53393555 0.91849434]	[380.15255737 357.18438721 0.91196179]	[362.24841309 459.68154907 0.90274894]	[354.45092773 546.95672607 0.86373675]	[503.49572754 346.8298645 0.83259511]	[531.58227539 449.46731567 0.81439888]	[559.73413086 544.31970215 0.89050472]	[462.29760742 544.44494629 0.758066 ]	[421.30474854 546.93572998 0.73195589]	[441.76461792 713.75970459 0.80952936]	[4.59611603e+02 8.65054871e+02 8.13824654e-01]	[503.30117798 544.34295654 0.7337659 ]	[518.70849609 708.7010498 0.80559522]	[506.03207397 749.60687256 0.83827287]	[418.61526489 295.57492065 0.94809532]	[439.33163452 292.96136475 0.93785292]	[4.00813629e+02 2.92912689e+02 3.78116935e-01]	[462.26672363 275.07440186 0.95845222]	[503.25402832 798.41125488 0.82155961]	[521.18927002 790.74133301 0.83347642]	[5.03313049e+02 7.46969177e+02 7.41061389e-01]	[4.64958649e+02 9.01012573e+02 7.18793690e-01]	[4.46957550e+02 8.95960205e+02 7.08751559e-01]	[4.59760498e+02 8.70316956e+02 7.59081185e-01]
[428.99981689 308.3465271 0.82644171]	[441.8494873 354.54278564 0.91935396]	[380.16110229 357.19494629 0.90987253]	[362.32025146 459.72836304 0.90167093]	[354.55581665 546.93200684 0.88431454]	[505.87246704 346.83319092 0.83079314]	[531.62109375 449.4630127 0.80950022]	[559.80645752 544.30938721 0.9023357 ]	[462.28649902 544.42626953 0.75927877]	[421.28747559 544.49725342 0.73271638]	[441.76324463 711.2444458 0.80914426]	[4.59613495e+02 8.65087830e+02 8.16440940e-01]	[503.29214478 541.90820312 0.73182869]	[518.64672852 708.6262207 0.8048479 ]	[505.97674561 747.02124023 0.82002395]	[418.61489868 295.5927124 0.95036674]	[441.65859985 292.98141479 0.9416371 ]	[4.00825531e+02 2.92942383e+02 3.44455898e-01]	[462.27502441 275.06582642 0.95225978]	[503.25256348 793.27593994 0.8317287 ]	[518.75219727 788.18566895 0.8125273 ]	[5.03269470e+02 7.39382446e+02 6.86366916e-01]	[4.64943848e+02 9.01007690e+02 7.19815671e-01]	[4.46941498e+02 8.95956543e+02 7.09650695e-01]	[4.59766235e+02 8.72711243e+02 7.50684798e-01]
[431.47763062 308.40512085 0.82679152]	[441.86154175 354.53701782 0.91721177]	[380.17660522 357.18127441 0.91017556]	[364.8081665 459.72369385 0.88793254]	[356.96789551 544.51049805 0.90294939]	[505.89358521 346.8500061 0.831029 ]	[534.12426758 449.52429199 0.80574524]	[562.2210083 544.39178467 0.91186208]	[462.29290771 544.40911865 0.76042932]	[421.29220581 544.48266602 0.73191845]	[441.74810791 711.18450928 0.80319148]	[4.59628387e+02 8.65132385e+02 8.18901181e-01]	[503.30267334 541.88726807 0.73300767]	[516.11279297 706.05352783 0.74188632]	[505.98150635 741.93707275 0.78958249]	[418.62176514 295.61309814 0.95149231]	[441.67407227 293.01101685 0.94842333]	[4.00837494e+02 2.92964600e+02 3.38577747e-01]	[462.30105591 275.07897949 0.9528389 ]	[503.29016113 788.22473145 0.85419685]	[5.18765503e+02 7.85472473e+02 7.74444342e-01]	[5.03317291e+02 7.31731323e+02 7.02047288e-01]	[4.67402069e+02 9.01044006e+02 7.12014139e-01]	[4.49437683e+02 8.98417725e+02 6.99575901e-01]	[4.59759247e+02 8.72745117e+02 7.31629491e-01]
[431.49667358 310.86810303 0.82741523]	[441.87954712 354.5395813 0.9148044 ]	[380.19433594 357.16171265 0.90856349]	[364.88150024 459.75134277 0.88069868]	[356.99459839 544.49786377 0.9029662 ]	[505.93164062 349.36795044 0.8220346 ]	[536.6484375 449.52566528 0.80779451]	[562.24487305 544.39477539 0.91654789]	[462.26965332 544.38439941 0.76417673]	[421.28042603 544.46539307 0.73501259]	[441.73928833 711.16760254 0.80671537]	[4.59648163e+02 8.67571777e+02 8.23262274e-01]	[503.26663208 541.87188721 0.73297 ]	[5.13562256e+02 7.03431702e+02 6.95301294e-01]	[506.00640869 736.80700684 0.78437626]	[418.61953735 295.61758423 0.95142037]	[441.68228149 293.01086426 0.95105469]	[4.00847076e+02 2.92984406e+02 2.75675535e-01]	[462.32113647 275.07711792 0.94815236]	[503.34616089 785.55889893 0.83972991]	[521.22351074 775.28765869 0.79319465]	[5.03351471e+02 7.29208496e+02 7.21148551e-01]	[4.67397797e+02 9.01042114e+02 7.13102877e-01]	[4.46956085e+02 8.95981995e+02 7.04038024e-01]	[4.59771423e+02 8.72744812e+02 7.26834357e-01]
[431.51422119 310.89431763 0.83133364]	[441.89035034 354.54293823 0.91254389]	[380.21929932 357.15036011 0.90634418]	[369.91836548 459.70358276 0.86839157]	[357.05056763 544.46704102 0.92186284]	[505.94223022 349.38034058 0.82074994]	[536.67993164 449.51074219 0.81452072]	[562.2800293 544.36517334 0.92376119]	[462.23110962 541.88964844 0.77304363]	[421.2416687 544.37475586 0.74573618]	[441.75961304 711.1260376 0.80463266]	[4.59661743e+02 8.67574829e+02 8.27887893e-01]	[500.89208984 541.80664062 0.73363012]	[511.099823 703.44445801 0.72180659]	[508.47253418 731.70477295 0.79421765]	[418.62509155 295.63180542 0.95253122]	[441.69555664 295.38851929 0.95753455]	[4.00847076e+02 2.92966736e+02 2.37355515e-01]	[462.35470581 275.09521484 0.94384766]	[503.26568604 780.41723633 0.82345951]	[518.77484131 770.28851318 0.81329113]	[5.03416351e+02 7.29071472e+02 7.07761765e-01]	[4.67416046e+02 9.01065308e+02 7.13597596e-01]	[4.49439362e+02 8.98430481e+02 7.03528225e-01]	[4.59784546e+02 8.72747620e+02 7.29328096e-01]
[431.54180908 310.92651367 0.83480191]	[441.92050171 354.56591797 0.90674281]	[380.25799561 357.17407227 0.9008826 ]	[372.47573853 459.59640503 0.85387021]	[357.09341431 544.42340088 0.92735624]	[505.96908569 349.39498901 0.8174445 ]	[539.16595459 449.47839355 0.82171553]	[562.30895996 544.41400146 0.92455155]	[462.24813843 544.41778564 0.75824028]	[421.24752808 544.48455811 0.7312876 ]	[441.77337646 708.70159912 0.80545306]	[4.59665497e+02 8.67575195e+02 8.25967550e-01]	[503.25976562 544.35321045 0.72421831]	[508.55331421 703.43969727 0.73346448]	[505.9715271 729.203125 0.81221342]	[418.63095093 295.64315796 0.95056522]	[441.72024536 295.39624023 0.96119213]	[4.00844238e+02 2.92954712e+02 1.86483413e-01]	[462.39599609 275.0920105 0.92950344]	[500.89157104 772.82867432 0.83253926]	[518.74487305 770.11657715 0.83379197]	[5.03319275e+02 7.26542603e+02 6.68286920e-01]	[4.67415802e+02 9.01059204e+02 7.19292402e-01]	[4.49443176e+02 8.98431519e+02 7.07107961e-01]	[4.59776703e+02 8.72757202e+02 7.20326245e-01]
[431.53656006 310.92645264 0.83518052]	[441.92172241 354.56256104 0.90603709]	[380.25717163 357.17288208 0.90098679]	[372.47854614 459.61224365 0.85560977]	[357.09133911 544.42407227 0.92711955]	[505.96957397 349.38787842 0.81678325]	[539.16448975 449.48953247 0.82110864]	[562.3059082 544.41644287 0.92373514]	[462.24603271 544.44219971 0.75525337]	[421.24514771 544.50134277 0.72833961]	[441.77728271 708.69848633 0.8066268 ]	[4.59665314e+02 8.65121521e+02 8.23256969e-01]	[503.25839233 544.38262939 0.72469431]	[511.00811768 703.51281738 0.75529981]	[505.96490479 729.21051025 0.80387217]	[418.62689209 295.63754272 0.94945806]	[441.71603394 295.39297485 0.96128225]	[4.00837769e+02 2.92949432e+02 1.89631015e-01]	[462.39819336 275.08383179 0.92803943]	[500.88519287 775.26153564 0.82645684]	[518.72869873 770.12078857 0.82822472]	[5.03311218e+02 7.26542969e+02 6.59001946e-01]	[4.67416656e+02 9.01054199e+02 7.18087554e-01]	[4.49446014e+02 8.98422668e+02 7.05487013e-01]	[4.59783447e+02 8.72736023e+02 7.18673944e-01]
[434.02124023 310.92196655 0.83797473]	[444.3026123 354.5581665 0.90070438]	[380.2895813 357.14300537 0.89410269]	[372.54724121 457.2098999 0.8636421 ]	[357.12368774 544.32794189 0.93305588]	[505.99923706 349.418396 0.81403124]	[539.21728516 452.0161438 0.83346629]	[562.29797363 544.42993164 0.92249095]	[462.19552612 544.37121582 0.76911879]	[421.20507812 544.45898438 0.73918176]	[441.75579834 708.70361328 0.80843306]	[4.59667664e+02 8.67597290e+02 8.29816818e-01]	[500.8572998 541.86425781 0.73112369]	[508.5274353 703.43237305 0.73668408]	[505.99273682 729.0814209 0.80474347]	[418.65255737 295.63970947 0.95565146]	[441.74935913 295.38842773 0.95807993]	[4.03243896e+02 2.92997406e+02 1.77887827e-01]	[462.4453125 275.11032104 0.91449142]	[500.86001587 770.22619629 0.86325455]	[518.72589111 767.60736084 0.82713228]	[5.03359406e+02 7.26431946e+02 6.46845698e-01]	[4.64956451e+02 9.01031067e+02 7.03787386e-01]	[4.46963043e+02 8.95974609e+02 6.94693506e-01]	[4.59794922e+02 8.72769836e+02 7.19860673e-01]
[436.55938721 310.95471191 0.8549037 ]	[444.39346313 354.57116699 0.88884008]	[382.7800293 357.14181519 0.87358534]	[375.02798462 459.61331177 0.88359624]	[357.19552612 544.32739258 0.93305862]	[508.5144043 351.91513062 0.80273283]	[539.23052979 452.072052 0.83833998]	[562.30541992 544.51489258 0.9099831 ]	[459.85681152 544.41381836 0.75967085]	[421.1897583 544.49108887 0.7293179 ]	[441.77703857 711.16821289 0.8024593 ]	[4.59674774e+02 8.67600464e+02 8.30639720e-01]	[500.85137939 544.33178711 0.72641689]	[508.49234009 703.40264893 0.74086523]	[503.49075317 726.4364624 0.76223123]	[418.730896 295.64016724 0.95597476]	[441.8694458 295.40884399 0.9475134 ]	[4.03330933e+02 2.92947784e+02 1.98381126e-01]	[464.90844727 277.47406006 0.89259917]	[500.89321899 767.50195312 0.8457126 ]	[5.16221191e+02 7.59929749e+02 7.26758718e-01]	[5.00814819e+02 7.16285645e+02 6.14397347e-01]	[4.67407227e+02 9.01027466e+02 7.13851213e-01]	[4.49438202e+02 8.95978638e+02 7.02789247e-01]	[4.59792419e+02 8.72777344e+02 7.13584185e-01]
[436.63146973 310.92172241 0.8638956 ]	[444.43948364 354.57272339 0.88297349]	[382.8107605 357.11627197 0.86774296]	[375.04156494 459.62393188 0.88979924]	[357.19503784 544.33538818 0.93300194]	[511.02062988 351.94815063 0.79822159]	[539.2545166 454.56054688 0.84620625]	[562.29870605 544.53222656 0.90705276]	[462.1852417 544.42889404 0.76014155]	[421.1946106 544.49908447 0.73256075]	[441.77947998 711.17523193 0.80277056]	[4.59677216e+02 8.67596985e+02 8.32693398e-01]	[500.85223389 544.35400391 0.72919697]	[508.50213623 703.43212891 0.74270546]	[503.41409302 723.98760986 0.7512995 ]	[418.78793335 295.6338501 0.95299029]	[441.92706299 295.4005127 0.93170828]	[4.05831573e+02 2.92977875e+02 2.14583665e-01]	[464.97451782 275.09857178 0.88382816]	[500.80163574 765.0357666 0.82151401]	[5.13597412e+02 7.57370300e+02 7.03963161e-01]	[5.00725220e+02 7.13769775e+02 6.16127193e-01]	[4.67431702e+02 9.01034180e+02 7.11141169e-01]	[4.49467560e+02 8.98411194e+02 7.00246453e-01]	[4.59790131e+02 8.72785095e+02 7.15173364e-01]
[436.68624878 310.87963867 0.86619765]	[446.88964844 354.58340454 0.87906164]	[382.82757568 357.10983276 0.862643 ]	[375.06332397 459.59985352 0.88771814]	[357.15881348 541.91949463 0.92917311]	[511.06732178 351.97052002 0.79820049]	[539.25689697 454.56317139 0.84638309]	[562.28302002 546.93157959 0.90133351]	[459.85482788 544.42718506 0.75970048]	[421.18667603 544.5010376 0.73060793]	[441.78945923 711.23602295 0.79396576]	[4.59670868e+02 8.67598755e+02 8.34219158e-01]	[500.8487854 544.35614014 0.73006415]	[508.5255127 703.41418457 0.73869973]	[503.3677063 723.92749023 0.75570935]	[421.16882324 295.61633301 0.95289612]	[444.34335327 293.01998901 0.91995025]	[4.05882416e+02 2.92985107e+02 2.32864738e-01]	[467.46682739 275.12640381 0.87509251]	[500.74185181 765.02581787 0.80804402]	[5.08520538e+02 7.57345886e+02 7.01428294e-01]	[5.00685638e+02 7.13696106e+02 6.20109081e-01]	[4.67442352e+02 9.01046875e+02 7.11211205e-01]	[4.49476562e+02 8.98425110e+02 6.99996054e-01]	[4.59776764e+02 8.72786987e+02 7.20277786e-01]
[439.09680176 310.86413574 0.87436092]	[446.9203186 354.57351685 0.87528116]	[382.85290527 357.08538818 0.85445452]	[375.02658081 457.20925903 0.87816644]	[357.13162231 541.84118652 0.92239976]	[513.57220459 351.98904419 0.79794699]	[539.27844238 454.60235596 0.85395491]	[562.28479004 546.97058105 0.89591825]	[462.18734741 544.37341309 0.7642436 ]	[421.19528198 544.43640137 0.73554534]	[441.78460693 711.18395996 0.79620177]	[4.59677460e+02 8.67606445e+02 8.36295187e-01]	[500.84429932 541.88085938 0.7294215 ]	[511.00228882 703.37841797 0.73803747]	[503.27444458 721.39239502 0.76502419]	[421.2104187 295.61135864 0.95041203]	[444.39776611 292.98410034 0.90675139]	[4.08382019e+02 2.92982697e+02 2.10410327e-01]	[470.01724243 275.07580566 0.87482649]	[500.68139648 765.03344727 0.79490095]	[5.05977509e+02 7.57316223e+02 7.04677761e-01]	[4.95695648e+02 7.11131348e+02 6.11210704e-01]	[4.67443512e+02 9.01029663e+02 7.05632508e-01]	[4.49487366e+02 8.98414856e+02 6.94236100e-01]	[4.59783569e+02 8.72791382e+02 7.20929265e-01]
[439.13339233 308.40792847 0.88243645]	[446.94171143 354.56332397 0.87092566]	[382.85977173 357.07330322 0.85183978]	[375.00384521 457.13577271 0.86750609]	[357.08816528 541.78942871 0.91185498]	[513.60345459 351.98532104 0.79852295]	[539.27886963 454.59890747 0.85461265]	[562.28393555 547.00811768 0.88999873]	[459.84655762 544.39031982 0.7660442 ]	[421.18365479 544.45147705 0.73560578]	[441.7947998 711.18731689 0.79729873]	[4.59677094e+02 8.67611511e+02 8.38219285e-01]	[500.82397461 541.909729 0.73263896]	[511.02346802 703.41009521 0.75442791]	[500.85861206 721.37194824 0.77937281]	[421.25085449 295.61685181 0.95298868]	[444.4493103 292.98455811 0.90166438]	[4.08420715e+02 2.93003845e+02 2.00551897e-01]	[472.56015015 275.09136963 0.87756968]	[498.23736572 765.04980469 0.8016578 ]	[5.03489380e+02 7.57333435e+02 7.30440617e-01]	[4.93080475e+02 7.08674377e+02 6.22747838e-01]	[4.67449402e+02 9.01031555e+02 7.06460774e-01]	[4.49493591e+02 8.98415771e+02 6.93306327e-01]	[4.59787720e+02 8.72789734e+02 7.22642541e-01]
[439.15762329 308.40887451 0.88556623]	[446.96035767 354.54959106 0.8670004 ]	[382.86141968 357.0512085 0.84917295]	[374.97106934 457.08880615 0.85225701]	[357.04763794 541.84588623 0.91639692]	[513.63061523 351.96307373 0.79691052]	[539.27600098 454.59381104 0.85165811]	[562.2855835 547.02313232 0.88737917]	[459.84432983 544.4052124 0.76254493]	[421.18551636 544.47106934 0.72881758]	[441.79547119 711.21502686 0.79567182]	[4.59681305e+02 8.67619751e+02 8.41222286e-01]	[500.82089233 544.33129883 0.73040944]	[511.03182983 703.39117432 0.7549414 ]	[500.78912354 718.89624023 0.80097687]	[421.28067017 295.61349487 0.94941211]	[446.89022827 292.98123169 0.90013504]	[4.08441315e+02 2.92972443e+02 1.95845187e-01]	[472.58786011 275.0473938 0.87700021]	[498.12631226 765.05670166 0.81709695]	[503.41784668 757.34155273 0.76638734]	[4.88024933e+02 7.08651123e+02 6.39929950e-01]	[4.67443298e+02 9.01026550e+02 7.07071781e-01]	[4.49492218e+02 8.98414429e+02 6.94377661e-01]	[4.59801300e+02 8.72796204e+02 7.24012792e-01]
[439.17947388 310.86203003 0.88906837]	[446.97280884 354.53942871 0.86388195]	[382.87197876 357.02545166 0.84517491]	[372.44918823 457.12564087 0.85229474]	[357.00817871 541.8012085 0.90899938]	[513.640625 351.96206665 0.79606062]	[539.27709961 454.60388184 0.850389 ]	[562.28314209 547.04406738 0.88265818]	[459.85531616 544.4541626 0.75800306]	[421.19900513 546.93963623 0.72592366]	[441.79559326 713.70410156 0.79551095]	[4.59679749e+02 8.67603271e+02 8.40451360e-01]	[500.82989502 544.38372803 0.7309134 ]	[511.02975464 703.4354248 0.76209831]	[500.7923584 721.41821289 0.80318505]	[421.29885864 295.61120605 0.9464227 ]	[446.918396 292.97467041 0.89729416]	[4.08466583e+02 2.92957397e+02 2.10774511e-01]	[475.07302856 275.02032471 0.8763361 ]	[498.13754272 767.4765625 0.81119627]	[503.42471313 757.39569092 0.75797534]	[4.88019470e+02 7.08696533e+02 6.44642115e-01]	[4.67450073e+02 9.01012817e+02 7.06860840e-01]	[4.49497009e+02 8.95982300e+02 6.96175873e-01]	[4.59796356e+02 8.72784973e+02 7.27128029e-01]
[439.20065308 310.86663818 0.89200467]	[449.44345093 354.5473938 0.86421049]	[385.29919434 357.01699829 0.84353721]	[367.36227417 457.18380737 0.863276 ]	[354.59692383 541.78594971 0.91011775]	[513.65087891 351.97079468 0.79700464]	[539.26806641 454.63024902 0.85187215]	[562.27423096 547.04138184 0.88057584]	[459.83004761 544.43969727 0.75887543]	[421.1796875 544.49963379 0.72869027]	[441.79324341 713.70373535 0.79393816]	[4.59684845e+02 8.67612671e+02 8.40428591e-01]	[500.80288696 544.37652588 0.72784376]	[511.01065063 703.42999268 0.76064473]	[500.76626587 721.46490479 0.80887723]	[421.31997681 295.61795044 0.94487292]	[446.94622803 292.97366333 0.89300156]	[4.10942108e+02 2.92954529e+02 2.23325282e-01]	[475.09527588 275.02191162 0.88193166]	[498.16915894 767.50769043 0.80746096]	[5.03439148e+02 7.59874939e+02 7.51437306e-01]	[4.87985901e+02 7.11152771e+02 6.47621691e-01]	[4.67438171e+02 9.01010986e+02 7.08610654e-01]	[4.49483795e+02 8.95976196e+02 6.98344469e-01]	[4.59804810e+02 8.72783386e+02 7.22491086e-01]
[439.22079468 310.8878479 0.8974247 ]	[449.47735596 354.54364014 0.86242324]	[385.32595825 357.00030518 0.8383193 ]	[364.82327271 457.11715698 0.86309063]	[354.54830933 541.82629395 0.90382838]	[516.1229248 351.99725342 0.79874033]	[539.2767334 457.11364746 0.86096156]	[562.27984619 547.07104492 0.87505114]	[459.83328247 544.41314697 0.76404136]	[421.17630005 544.48394775 0.7331568 ]	[441.80230713 713.70166016 0.7881248 ]	[4.59679474e+02 8.67620361e+02 8.38908792e-01]	[500.81985474 544.34484863 0.73104531]	[511.01953125 703.38653564 0.74593288]	[500.73800659 721.43707275 0.79351068]	[421.34344482 295.62628174 0.94239414]	[449.42919922 292.99749756 0.8912245 ]	[4.10967316e+02 2.92945587e+02 2.28684515e-01]	[475.16262817 275.07183838 0.89494431]	[498.13723755 767.57232666 0.80714834]	[5.03434814e+02 7.59951782e+02 7.47184515e-01]	[4.87938080e+02 7.08705811e+02 6.42594039e-01]	[4.67454834e+02 9.01064209e+02 7.07830369e-01]	[4.49507416e+02 8.98449585e+02 6.94683433e-01]	[4.59789948e+02 8.72790405e+02 7.16937482e-01]
[439.22250366 310.89257812 0.89880466]	[449.4614563 354.55703735 0.86554325]	[385.30465698 357.00799561 0.84142876]	[364.78182983 454.62915039 0.85469621]	[354.4520874 541.8482666 0.88853842]	[513.65667725 352.01470947 0.79937255]	[539.25292969 457.14254761 0.86221403]	[562.26226807 547.05285645 0.87430543]	[459.82827759 544.43133545 0.76143736]	[421.17547607 544.49304199 0.73125672]	[441.78897095 711.2487793 0.7898103 ]	[4.59681000e+02 8.67587708e+02 8.30677211e-01]	[500.81451416 544.37139893 0.7304104 ]	[511.00387573 703.41107178 0.74373633]	[500.72000122 721.46673584 0.79203171]	[421.34713745 295.62661743 0.9422152 ]	[449.43463135 293.00201416 0.89140487]	[4.10973694e+02 2.92940308e+02 2.23349512e-01]	[477.59307861 275.10418701 0.89921498]	[495.67678833 767.61804199 0.80515707]	[5.03392029e+02 7.62443970e+02 7.58340478e-01]	[4.87934296e+02 7.08711060e+02 6.36437416e-01]	[4.67471710e+02 9.03541748e+02 7.01953173e-01]	[4.49520874e+02 8.98450256e+02 6.88472927e-01]	[4.59786224e+02 8.72765625e+02 7.12753832e-01]
[439.22140503 310.90200806 0.89854169]	[449.45727539 354.55978394 0.86597455]	[385.30386353 356.99917603 0.83918238]	[362.34692383 454.6300354 0.8569234 ]	[351.93237305 541.79571533 0.87397301]	[513.64758301 354.44442749 0.80086565]	[539.23626709 457.18222046 0.86388838]	[562.25708008 549.49243164 0.86748981]	[459.80584717 544.40844727 0.76312226]	[421.15505981 544.46618652 0.73064375]	[441.77560425 713.70709229 0.78927344]	[4.59677155e+02 8.67601868e+02 8.35189044e-01]	[500.79782104 544.35321045 0.73186117]	[508.51461792 703.41864014 0.75398701]	[500.76211548 724.03442383 0.82436848]	[421.35009766 295.61782837 0.93975449]	[449.44219971 293.0062561 0.89275551]	[4.10967072e+02 2.92897614e+02 2.26691931e-01]	[477.6005249 275.07357788 0.90006721]	[495.665802 770.10858154 0.80396247]	[503.40777588 765.04284668 0.77871764]	[4.88007111e+02 7.13722595e+02 6.32820189e-01]	[4.67428925e+02 9.01059753e+02 6.99160874e-01]	[4.49486023e+02 8.98429871e+02 6.87545896e-01]	[4.59799255e+02 8.72774353e+02 7.19640076e-01]
[439.22381592 310.91073608 0.89957404]	[449.4480896 354.55053711 0.8642813 ]	[385.29238892 356.98101807 0.8390913 ]	[362.302948 457.07562256 0.86691642]	[349.40951538 541.76879883 0.87023544]	[513.63665771 354.45147705 0.80274451]	[539.22644043 457.22045898 0.86808878]	[562.23956299 549.50518799 0.86216378]	[459.77075195 544.42211914 0.76135415]	[418.79141235 544.47058105 0.72883725]	[441.77435303 713.70617676 0.78883636]	[4.59680145e+02 8.67601990e+02 8.35800409e-01]	[500.76315308 544.37908936 0.73158181]	[508.46057129 703.39349365 0.74753237]	[500.79391479 726.48126221 0.84003282]	[421.35528564 295.61447144 0.93637091]	[449.4480896 293.01153564 0.89276952]	[4.10973022e+02 2.90447144e+02 2.28057727e-01]	[477.60952759 275.07745361 0.90313578]	[495.63470459 770.1463623 0.79723787]	[503.4057312 767.47473145 0.78034312]	[4.90535095e+02 7.16310486e+02 6.32137716e-01]	[4.67428925e+02 9.01053162e+02 7.01704800e-01]	[4.49483582e+02 8.98428467e+02 6.91156983e-01]	[4.59804108e+02 8.72781494e+02 7.23138928e-01]
[439.22894287 310.92004395 0.90186906]	[446.97143555 354.54278564 0.86714107]	[382.83218384 356.98226929 0.85046875]	[362.26043701 457.08309937 0.87387145]	[344.35534668 541.77307129 0.87153375]	[513.60882568 352.02935791 0.80234778]	[539.17419434 457.16043091 0.85533834]	[562.22143555 549.52246094 0.8631506 ]	[459.75479126 544.44970703 0.75804979]	[418.7729187 544.49798584 0.7251606 ]	[441.75378418 713.69580078 0.7917704 ]	[4.59660706e+02 8.67584351e+02 8.32210898e-01]	[500.75784302 544.40777588 0.73223752]	[508.5065918 703.47949219 0.76564646]	[500.80044556 726.44842529 0.8273735 ]	[421.36117554 295.62149048 0.93533862]	[449.44989014 293.01708984 0.8936218 ]	[4.10988922e+02 2.92888000e+02 2.43761301e-01]	[477.60238647 275.07595825 0.9048382 ]	[498.1199646 770.12811279 0.81254345]	[503.44451904 765.08203125 0.78023112]	[4.90542969e+02 7.13786499e+02 6.32315695e-01]	[4.67416199e+02 9.01054871e+02 7.00520873e-01]	[4.49462311e+02 8.98429504e+02 6.90960765e-01]	[4.59801178e+02 8.72764587e+02 7.23214984e-01]
[439.22869873 310.92108154 0.90238762]	[446.92712402 354.54400635 0.87298882]	[382.77911377 356.99526978 0.85949278]	[362.23245239 457.08898926 0.88073188]	[344.30377197 541.77209473 0.87528467]	[511.10238647 352.02859497 0.80303192]	[536.7265625 457.13439941 0.84561354]	[559.83734131 549.50854492 0.86144584]	[459.75024414 544.46478271 0.7529152 ]	[418.77227783 546.93280029 0.72149235]	[441.72268677 713.71697998 0.79979956]	[4.59639740e+02 8.65113281e+02 8.23590577e-01]	[500.75738525 544.41912842 0.7305333 ]	[508.53768921 703.51422119 0.77240944]	[500.83340454 726.43237305 0.82357681]	[421.35714722 295.62792969 0.93533361]	[449.44708252 293.02609253 0.89471185]	[4.10976990e+02 2.92889557e+02 2.53465891e-01]	[475.175354 275.09024048 0.89664811]	[498.16052246 770.16644287 0.8108753 ]	[503.47097778 767.48413086 0.77076161]	[4.93074524e+02 7.13760254e+02 6.42693579e-01]	[4.67445526e+02 9.03541321e+02 6.94918096e-01]	[4.49489014e+02 8.98444214e+02 6.83635831e-01]	[4.59773651e+02 8.72721985e+02 7.16334343e-01]
[439.21246338 310.92645264 0.90187347]	[446.89407349 354.54476929 0.87599528]	[382.75650024 356.99996948 0.86311078]	[359.83535767 457.07180786 0.88498127]	[344.24703979 541.75939941 0.87731075]	[511.06756592 352.02090454 0.80539078]	[536.68603516 457.12713623 0.84291565]	[559.82849121 549.49108887 0.86182052]	[459.75765991 544.43438721 0.75420201]	[418.77688599 544.47113037 0.72342229]	[441.70523071 713.75262451 0.79796791]	[4.59621796e+02 8.65078674e+02 8.15930367e-01]	[500.75973511 544.39923096 0.72886842]	[508.54516602 703.51287842 0.77923781]	[500.87228394 726.42071533 0.82051337]	[421.34063721 295.64123535 0.94036329]	[449.42782593 295.39474487 0.89839917]	[4.10979462e+02 2.92934296e+02 2.38118559e-01]	[475.15396118 275.11517334 0.88788205]	[498.22817993 770.18499756 0.8072384 ]	[5.05884644e+02 7.67493225e+02 7.57812262e-01]	[4.93121857e+02 7.13751343e+02 6.49654627e-01]	[4.67405579e+02 9.01017761e+02 7.04476416e-01]	[4.49437103e+02 8.95964294e+02 6.95682764e-01]	[4.59770844e+02 8.70317871e+02 7.17494845e-01]
[439.17144775 310.87863159 0.8894788 ]	[444.43783569 354.51773071 0.87646693]	[380.3302002 356.98257446 0.8694787 ]	[359.82580566 454.61984253 0.88159513]	[341.80401611 541.75689697 0.88042378]	[511.03207397 352.00308228 0.80673391]	[536.64904785 457.10946655 0.83611679]	[559.79040527 547.04364014 0.86329615]	[459.75524902 544.39971924 0.75890583]	[418.77874756 544.42907715 0.72923011]	[441.68417358 713.75177002 0.80248719]	[4.59613007e+02 8.65113525e+02 8.18352997e-01]	[500.75488281 544.37316895 0.72892314]	[508.51885986 703.48809814 0.77580404]	[500.89959717 726.46508789 0.82541597]	[421.30725098 295.62252808 0.94438183]	[446.93463135 295.38665771 0.90176028]	[4.10950562e+02 2.92966248e+02 2.19402835e-01]	[475.10238647 275.09121704 0.88128334]	[498.25457764 770.21832275 0.80904782]	[5.05941650e+02 7.67523132e+02 7.60492086e-01]	[4.95656860e+02 7.16306702e+02 6.51156902e-01]	[4.64932404e+02 9.00990601e+02 7.02689886e-01]	[4.46950714e+02 8.95935425e+02 6.94740236e-01]	[4.59768768e+02 8.72719482e+02 7.19289005e-01]
[439.1522522 310.87176514 0.88709348]	[444.4090271 354.51620483 0.88168919]	[380.30166626 356.99520874 0.87450975]	[359.81741333 454.61203003 0.8797757 ]	[341.80633545 541.7913208 0.88310575]	[508.55233765 352.01373291 0.80854166]	[534.13079834 454.64849854 0.82014167]	[559.76861572 546.99133301 0.86795759]	[459.76034546 544.37365723 0.75802779]	[418.78033447 544.40740967 0.72936016]	[441.69393921 713.78149414 0.79883885]	[4.59619537e+02 8.65124939e+02 8.20964098e-01]	[500.76000977 544.34674072 0.72656405]	[508.5007019 705.93804932 0.78238815]	[503.23666382 726.53094482 0.8120594 ]	[421.2767334 295.60824585 0.94107556]	[446.92034912 295.38687134 0.90228105]	[4.08403503e+02 2.92926270e+02 2.90079296e-01]	[472.59613037 275.12243652 0.87386107]	[500.68597412 770.237854 0.79420209]	[5.06015808e+02 7.67562439e+02 7.47967422e-01]	[4.98144592e+02 7.18866577e+02 6.34694993e-01]	[4.67396210e+02 9.01000610e+02 6.98661327e-01]	[4.49442780e+02 8.95952881e+02 6.90512061e-01]	[4.59757111e+02 8.72731018e+02 7.22519934e-01]
[439.11071777 310.86935425 0.87739855]	[444.36001587 354.50390625 0.88799691]	[380.2696228 356.98995972 0.88096476]	[359.80303955 454.61029053 0.88065785]	[341.81860352 541.79205322 0.87999105]	[508.4901123 351.99127197 0.81338042]	[531.60772705 457.0664978 0.82302982]	[559.75213623 546.94775391 0.87136948]	[459.77053833 544.37097168 0.75887644]	[418.79473877 544.40386963 0.73156691]	[441.70132446 713.75219727 0.79803699]	[4.59625031e+02 8.65130249e+02 8.19205284e-01]	[500.75982666 544.34222412 0.72632611]	[508.50854492 705.90167236 0.78044796]	[503.30374146 726.56982422 0.82008874]	[421.23608398 295.60440063 0.93862045]	[446.87005615 295.39102173 0.90426159]	[4.05910889e+02 2.92905579e+02 3.02871346e-01]	[472.5128479 277.47991943 0.8712272 ]	[500.7515564 770.20367432 0.84033227]	[511.06536865 767.53759766 0.77238047]	[4.98222351e+02 7.21385498e+02 6.54614687e-01]	[4.64957001e+02 9.01004639e+02 6.96550667e-01]	[4.49435272e+02 8.95953491e+02 6.86316252e-01]	[4.59766968e+02 8.72731689e+02 7.21998274e-01]
[439.06503296 310.92385864 0.8736425 ]	[444.3107605 354.51593018 0.89453095]	[380.22787476 357.04333496 0.89125448]	[359.79544067 454.63449097 0.88232422]	[344.27816772 541.80950928 0.87795663]	[506.01303101 351.96606445 0.81613845]	[531.60748291 454.65005493 0.82083058]	[559.7520752 546.9407959 0.87343037]	[459.76104736 544.35778809 0.76147211]	[418.79650879 544.39642334 0.73392785]	[441.71447754 713.7467041 0.79802674]	[4.59618683e+02 8.65130676e+02 8.18925977e-01]	[500.74285889 544.32757568 0.72549134]	[508.52972412 705.90289307 0.77837831]	[503.35079956 726.61053467 0.81985348]	[421.19442749 295.62997437 0.94090581]	[444.40322876 295.43215942 0.92002118]	[4.05850769e+02 2.90441986e+02 2.98794925e-01]	[469.95449829 277.49249268 0.8703177 ]	[500.79864502 770.16522217 0.84197044]	[513.60913086 767.50842285 0.77252877]	[5.00675293e+02 7.21453186e+02 6.60234690e-01]	[4.67410217e+02 9.01024658e+02 7.01183021e-01]	[4.49462708e+02 8.95974792e+02 6.87904835e-01]	[4.59750763e+02 8.72737427e+02 7.23042071e-01]
[436.67608643 310.95236206 0.87288594]	[441.92565918 354.50482178 0.8966257 ]	[380.21661377 357.03717041 0.8909058 ]	[359.79199219 454.64749146 0.88345397]	[344.31359863 541.89117432 0.87813032]	[505.96438599 351.92816162 0.81831014]	[531.60528564 454.64001465 0.82008761]	[559.74981689 546.92254639 0.87350881]	[459.77850342 544.37365723 0.75879592]	[418.79898071 544.41052246 0.72897601]	[441.71258545 713.74993896 0.79503763]	[4.59626312e+02 8.67582153e+02 8.20897937e-01]	[500.76504517 544.33673096 0.7267704 ]	[508.53051758 705.90325928 0.76530135]	[503.39498901 726.53424072 0.79951692]	[421.16931152 297.99343872 0.94362783]	[444.33078003 295.44592285 0.93106294]	[4.05829620e+02 2.92937836e+02 3.15589130e-01]	[464.96270752 275.12063599 0.88870609]	[500.84609985 770.08081055 0.83103871]	[5.16125427e+02 7.65047058e+02 7.42654443e-01]	[5.00705170e+02 7.21348938e+02 6.47144377e-01]	[4.67396820e+02 9.01048645e+02 6.98472083e-01]	[4.49453491e+02 8.98418457e+02 6.84949636e-01]	[4.59765350e+02 8.72748596e+02 7.17762411e-01]
[436.66790771 313.40908813 0.88156116]	[441.90005493 354.52505493 0.90698892]	[380.19464111 357.06900024 0.89501542]	[359.77615356 457.12423706 0.88760632]	[344.33651733 544.30163574 0.87505406]	[505.92837524 351.91540527 0.82114059]	[531.59869385 454.62838745 0.82015753]	[559.76092529 544.53826904 0.87689471]	[459.79000854 544.36401367 0.76289397]	[418.80111694 544.40704346 0.73343652]	[441.7333374 713.71710205 0.79470611]	[4.59629395e+02 8.67582703e+02 8.22471499e-01]	[500.77612305 541.90631104 0.7290408 ]	[508.5453186 703.51409912 0.76751226]	[503.41412354 726.51727295 0.79279101]	[421.16052246 298.03656006 0.94593292]	[444.31906128 295.48779297 0.94132543]	[4.03387482e+02 2.92974091e+02 3.67282152e-01]	[464.89157104 277.52954102 0.8992421 ]	[500.85623169 770.0836792 0.83199352]	[5.16134766e+02 7.65053345e+02 7.42979050e-01]	[5.00723236e+02 7.18856262e+02 6.39779389e-01]	[4.67434723e+02 9.01060974e+02 7.02667356e-01]	[4.49491272e+02 8.98439758e+02 6.87116027e-01]	[4.59747162e+02 8.72741333e+02 7.18943954e-01]
[436.64505005 313.42797852 0.88405454]	[441.89318848 354.53527832 0.90991318]	[380.18539429 357.08682251 0.89740241]	[359.78945923 457.14761353 0.89316559]	[349.37075806 544.31884766 0.86919332]	[505.90994263 349.45959473 0.82333094]	[531.61083984 454.6295166 0.81956059]	[559.79772949 546.91619873 0.88027924]	[459.81719971 544.33032227 0.76859885]	[421.16775513 544.37634277 0.74084342]	[441.73519897 711.22277832 0.79883975]	[4.59635925e+02 8.67595215e+02 8.27614009e-01]	[500.80166626 541.8626709 0.73280501]	[508.55056763 703.44085693 0.75675416]	[503.42541504 726.49353027 0.80351937]	[418.79486084 298.05621338 0.95103663]	[441.92095947 295.50708008 0.95355731]	[4.03366089e+02 2.95433380e+02 3.73610675e-01]	[464.85067749 277.56933594 0.90489149]	[500.85955811 770.06726074 0.84731746]	[5.16152344e+02 7.65045410e+02 7.54494071e-01]	[5.00740753e+02 7.18831421e+02 6.51802361e-01]	[4.67443787e+02 9.01066223e+02 7.10204005e-01]	[4.49499969e+02 8.98448059e+02 6.93548858e-01]	[4.59744385e+02 8.72755920e+02 7.20968485e-01]
[436.5980835 313.47891235 0.88599968]	[441.88531494 354.55612183 0.9146294 ]	[380.16726685 357.11395264 0.90036571]	[359.77832031 459.60879517 0.90662038]	[349.44839478 544.33575439 0.87254107]	[505.89987183 351.93411255 0.82537317]	[531.62451172 454.61230469 0.81654119]	[559.82342529 546.92523193 0.88080764]	[459.83810425 544.37036133 0.76587951]	[421.18301392 544.42706299 0.74136639]	[441.74951172 711.23413086 0.79601622]	[4.59630463e+02 8.67599670e+02 8.25360835e-01]	[500.82443237 541.89770508 0.72984874]	[511.06582642 703.46331787 0.76047075]	[503.40661621 726.48803711 0.80670464]	[418.74664307 298.07589722 0.95363021]	[441.89645386 295.53900146 0.96348089]	[4.03307434e+02 2.95440247e+02 3.73816699e-01]	[464.82775879 277.5741272 0.90366679]	[500.8692627 770.10223389 0.84139228]	[5.16151245e+02 7.65072266e+02 7.57231891e-01]	[5.00708893e+02 7.18797180e+02 6.56460643e-01]	[4.67441559e+02 9.01026428e+02 7.13741362e-01]	[4.49498108e+02 8.98416016e+02 6.96698785e-01]	[4.59732330e+02 8.72758850e+02 7.20083952e-01]
[436.58166504 313.48275757 0.88409567]	[441.87731934 354.56304932 0.91623437]	[380.15643311 357.12701416 0.90034914]	[359.81539917 459.67147827 0.90829551]	[351.93151855 544.40844727 0.87252158]	[505.88235474 351.93051147 0.82737565]	[531.61468506 454.62704468 0.82022023]	[562.21569824 546.91491699 0.88576138]	[459.85076904 544.3527832 0.76210141]	[421.20330811 544.41009521 0.73855966]	[441.77279663 711.21447754 0.80302125]	[4.59639893e+02 8.67614502e+02 8.28785002e-01]	[500.8190918 541.87103271 0.72595024]	[513.6227417 705.90551758 0.78141707]	[503.38916016 726.46887207 0.81554401]	[418.73770142 298.07681274 0.95379627]	[441.88253784 295.54998779 0.96742666]	[403.28823853 295.47146606 0.41303724]	[462.45785522 277.60421753 0.90370262]	[500.88076782 770.11975098 0.83469343]	[5.13666321e+02 7.65088928e+02 7.58109212e-01]	[5.00681335e+02 7.16267944e+02 6.75347328e-01]	[4.67434082e+02 9.01020142e+02 7.11720765e-01]	[4.49493134e+02 8.95984070e+02 6.95337653e-01]	[4.59735046e+02 8.72776855e+02 7.17795730e-01]
[436.56878662 313.50143433 0.88455737]	[441.87680054 354.58926392 0.91844088]	[380.15270996 357.15878296 0.90295935]	[362.19934082 459.62365723 0.90223217]	[352.02825928 544.40356445 0.88270622]	[505.89425659 351.97253418 0.82913876]	[534.11529541 454.61734009 0.81866997]	[562.23529053 546.95367432 0.88753629]	[462.19363403 544.39385986 0.76233339]	[421.21878052 544.45983887 0.73709166]	[441.79980469 711.20385742 0.82434857]	[4.59655792e+02 8.67687622e+02 8.38773727e-01]	[500.83563232 541.90130615 0.72795439]	[516.11462402 705.92260742 0.78307557]	[503.36651611 726.51422119 0.82149279]	[418.72946167 298.10354614 0.95266294]	[441.86553955 295.57180786 0.97470433]	[403.27212524 295.51574707 0.40829253]	[462.44873047 277.65460205 0.90322167]	[500.86801147 770.14953613 0.83804971]	[513.62438965 767.47924805 0.7699936 ]	[4.98258270e+02 7.16290405e+02 6.69580102e-01]	[4.67465698e+02 9.03580688e+02 7.19729006e-01]	[4.49518066e+02 8.98504395e+02 6.98139429e-01]	[4.59732452e+02 8.72854553e+02 7.18826890e-01]
[436.55310059 315.94262695 0.88852656]	[441.87796021 356.98925781 0.92347515]	[380.14535522 357.21929932 0.90618008]	[362.206604 459.67398071 0.90707588]	[354.44799805 544.43878174 0.87676764]	[505.90161133 354.44558716 0.83341199]	[534.13592529 454.64505005 0.82239377]	[562.25335693 546.91638184 0.89617664]	[462.22988892 544.47558594 0.75495642]	[421.25457764 546.97631836 0.72526723]	[441.85388184 713.70898438 0.80527067]	[4.59663239e+02 8.67690491e+02 8.35219622e-01]	[500.88214111 544.38183594 0.72900301]	[516.13757324 705.91601562 0.77773601]	[503.35473633 726.54962158 0.84020567]	[418.69116211 298.16995239 0.94172394]	[441.85430908 295.61730957 0.97746676]	[4.00874359e+02 2.95553619e+02 3.23464751e-01]	[464.82458496 277.62387085 0.90342909]	[500.80001831 770.20672607 0.8356896 ]	[513.57226562 767.5604248 0.77501917]	[4.98260040e+02 7.18802673e+02 6.74581468e-01]	[4.67457886e+02 9.03587708e+02 7.20480144e-01]	[4.49502136e+02 8.98500366e+02 6.99964821e-01]	[4.59733490e+02 8.72853760e+02 7.10997045e-01]
[436.55606079 315.96292114 0.89429355]	[441.86914062 357.01672363 0.92929763]	[380.14993286 359.57611084 0.90751266]	[362.22689819 459.70574951 0.91061753]	[354.51980591 544.51715088 0.88217396]	[505.88983154 354.48995972 0.84210265]	[534.1829834 457.07098389 0.82479346]	[562.26171875 546.94995117 0.89296913]	[462.2612915 546.98339844 0.7455613 ]	[421.28112793 549.51617432 0.71536517]	[441.90420532 713.76721191 0.79372621]	[4.59677643e+02 8.67660583e+02 8.33548725e-01]	[503.25518799 544.44689941 0.72255242]	[518.65551758 705.94451904 0.79100013]	[503.32296753 726.56445312 0.86645013]	[418.7015686 298.19558716 0.93888044]	[441.85180664 295.65649414 0.97925937]	[4.00888275e+02 2.95582764e+02 3.57111365e-01]	[462.4581604 277.69345093 0.89655501]	[500.75976562 770.27575684 0.83295143]	[511.02352905 767.61328125 0.78241414]	[4.98200378e+02 7.16315491e+02 7.03917503e-01]	[4.67455078e+02 9.01038574e+02 7.11685896e-01]	[4.49489990e+02 8.98420349e+02 7.00030982e-01]	[4.59745483e+02 8.72823853e+02 7.23291695e-01]
[436.55923462 315.9649353 0.89503717]	[441.87081909 357.01742554 0.92876172]	[380.15060425 359.57543945 0.90781844]	[362.22314453 459.69631958 0.91071928]	[354.51980591 544.51397705 0.88207597]	[505.89123535 354.49465942 0.84315848]	[534.18127441 457.08898926 0.82859564]	[562.26062012 546.94329834 0.89436632]	[462.25509644 546.97924805 0.74561244]	[421.27334595 549.50628662 0.71628523]	[441.89587402 713.74798584 0.79522687]	[4.59677246e+02 8.67666931e+02 8.33987474e-01]	[503.25238037 544.440979 0.72189158]	[518.64294434 705.95245361 0.79085237]	[503.32452393 726.57043457 0.86191082]	[418.70254517 298.1947937 0.93986142]	[441.85437012 295.65640259 0.98023188]	[4.00889526e+02 2.95585327e+02 3.46661985e-01]	[464.82540894 277.69836426 0.89476728]	[500.75421143 770.2824707 0.82791013]	[511.01751709 767.62036133 0.77973074]	[4.98208130e+02 7.16317993e+02 6.98969007e-01]	[4.67450806e+02 9.01042480e+02 7.12292433e-01]	[4.49488770e+02 8.98422180e+02 6.99595571e-01]	[4.59744568e+02 8.72830505e+02 7.24123180e-01]
[436.559021 315.96520996 0.89486122]	[441.86846924 357.01858521 0.9293232 ]	[380.15115356 359.57446289 0.9080013 ]	[362.24230957 459.6847229 0.90839064]	[354.52319336 544.51385498 0.88259697]	[505.88574219 354.49627686 0.84409451]	[536.65454102 457.13769531 0.84002161]	[562.25811768 546.94036865 0.89369392]	[462.26895142 546.99176025 0.74331921]	[421.28240967 549.5322876 0.71451432]	[441.89923096 713.72839355 0.80025941]	[4.59675903e+02 8.67654114e+02 8.31804872e-01]	[503.2668457 544.44543457 0.72116566]	[518.66070557 705.96252441 0.79574865]	[503.32345581 726.56494141 0.86151612]	[418.70217896 298.19500732 0.93972135]	[441.85418701 295.65658569 0.98003978]	[4.00889526e+02 2.95584778e+02 3.45903158e-01]	[464.82571411 277.69848633 0.89432579]	[500.75457764 770.28546143 0.82710683]	[511.02041626 767.61968994 0.77998537]	[4.98206177e+02 7.16304932e+02 7.00880051e-01]	[4.67463684e+02 9.01031006e+02 7.10873485e-01]	[4.49507599e+02 8.98411926e+02 6.97213531e-01]	[4.59735107e+02 8.72819885e+02 7.24720001e-01]
[436.57681274 315.98880005 0.90503418]	[441.86199951 357.04919434 0.93678641]	[380.14996338 359.6137085 0.90642387]	[362.28823853 459.74499512 0.90998942]	[354.57434082 544.4967041 0.89691448]	[505.90020752 354.53601074 0.84611243]	[536.65826416 457.17559814 0.85116792]	[562.2633667 547.02349854 0.88059443]	[462.27642822 546.98364258 0.7473501 ]	[421.29830933 549.52160645 0.71848035]	[444.31954956 716.33673096 0.79439151]	[4.59704254e+02 8.67692261e+02 8.39454889e-01]	[503.26245117 544.43835449 0.72334445]	[518.71594238 706.02209473 0.802899 ]	[503.25354004 726.45056152 0.84308934]	[418.72994995 298.23739624 0.92962658]	[441.86795044 298.02319336 0.97692168]	[403.25616455 295.58587646 0.40959203]	[464.81777954 280.1232605 0.89146954]	[500.69622803 772.75543213 0.78721875]	[5.06024567e+02 7.67676514e+02 7.48183131e-01]	[4.95684875e+02 7.11213867e+02 6.99230254e-01]	[4.67471527e+02 9.01011841e+02 6.93789780e-01]	[4.49521179e+02 8.95962341e+02 6.81411088e-01]	[4.59761597e+02 8.72827148e+02 7.24214673e-01]
[436.61987305 316.0953064 0.92673004]	[441.87243652 357.15081787 0.94109255]	[380.16040039 359.74707031 0.90012121]	[362.29751587 459.79187012 0.90492165]	[354.56872559 544.53613281 0.89145863]	[505.91247559 356.99319458 0.86104119]	[536.66436768 459.64138794 0.86714065]	[562.29437256 549.58050537 0.86589658]	[462.26974487 549.51690674 0.73915279]	[421.31710815 552.10791016 0.70922661]	[446.90139771 721.41644287 0.77511954]	[4.59708191e+02 8.67702332e+02 8.51784885e-01]	[500.89053345 544.49041748 0.71683502]	[518.79205322 706.11395264 0.82167202]	[500.80529785 726.51519775 0.88189667]	[418.76647949 300.70526123 0.9068414 ]	[444.29324341 298.14181519 0.94677091]	[403.31140137 295.60525513 0.4100033 ]	[464.89178467 280.21697998 0.87549096]	[498.26580811 777.8392334 0.78163856]	[5.05920776e+02 7.70180481e+02 7.59688914e-01]	[490.52053833 711.21801758 0.73648357]	[4.67488159e+02 9.01030151e+02 7.12751389e-01]	[4.49512878e+02 8.95970337e+02 7.01575518e-01]	[4.59746185e+02 8.72840515e+02 7.41315782e-01]
[436.63806152 316.12060547 0.93385738]	[441.87857056 357.18331909 0.94113231]	[380.17718506 359.7633667 0.89563942]	[362.27511597 462.19821167 0.90751487]	[354.55514526 546.972229 0.88103205]	[505.91036987 357.0246582 0.86767888]	[536.66149902 459.69055176 0.87704074]	[562.30432129 552.07849121 0.86547887]	[462.26904297 549.53094482 0.74185735]	[421.31600952 552.11505127 0.71414036]	[449.43170166 723.98278809 0.78627676]	[4.59706726e+02 8.67696106e+02 8.52527380e-01]	[500.89056396 546.94439697 0.7196874 ]	[521.15692139 708.51391602 0.83200324]	[500.73944092 726.54370117 0.88909119]	[418.78488159 300.73071289 0.89758807]	[444.32119751 298.1781311 0.93584025]	[403.32415771 295.60394287 0.42237958]	[464.92047119 280.23391724 0.86950427]	[498.2359314 777.83624268 0.79606509]	[5.05898682e+02 7.70165894e+02 7.69954264e-01]	[487.96472168 711.24719238 0.73494524]	[4.67488190e+02 8.98509277e+02 7.08063304e-01]	[4.51999390e+02 8.95932739e+02 6.99816644e-01]	[4.59731537e+02 8.72832886e+02 7.47503281e-01]
[436.63696289 316.1446228 0.93249601]	[441.88894653 359.56918335 0.93871129]	[380.1776123 359.80221558 0.89055544]	[362.24978638 462.23532104 0.90602207]	[354.53036499 547.06213379 0.86322355]	[505.93777466 357.05563354 0.86747241]	[536.6473999 459.72680664 0.87711096]	[562.30450439 552.08062744 0.86627144]	[462.30447388 552.09173584 0.73743683]	[421.34909058 554.69195557 0.7094596 ]	[449.47467041 726.45532227 0.78924394]	[4.59717468e+02 8.70120483e+02 8.61863136e-01]	[503.26309204 547.01324463 0.71414596]	[518.76599121 708.5579834 0.83343959]	[500.74255371 726.65460205 0.90012431]	[418.77880859 300.75344849 0.89210498]	[444.32391357 298.19039917 0.93395853]	[4.03354218e+02 2.95643097e+02 3.69690299e-01]	[464.93927002 280.24765015 0.86182767]	[498.14251709 777.90441895 0.82074565]	[503.48590088 770.22698975 0.81392843]	[487.97668457 716.28649902 0.72288531]	[4.67494537e+02 8.98506226e+02 7.03429222e-01]	[4.52019653e+02 8.95933655e+02 6.98223710e-01]	[4.59728607e+02 8.72859497e+02 7.53113985e-01]
[436.65490723 316.14715576 0.93592083]	[441.89929199 359.60162354 0.93824226]	[380.18212891 362.19534302 0.8852005 ]	[362.25192261 462.26010132 0.90304482]	[354.51040649 549.51263428 0.85930502]	[505.95233154 357.08151245 0.86833936]	[536.65557861 459.75054932 0.88008714]	[562.28814697 552.09259033 0.86370277]	[462.31890869 552.12030029 0.73436451]	[421.3633728 557.18756104 0.70719856]	[449.49258423 726.54669189 0.79360998]	[4.59711761e+02 8.70129333e+02 8.63338709e-01]	[503.27371216 549.51049805 0.71137601]	[518.71191406 708.53765869 0.82831925]	[500.72930908 729.0291748 0.89981723]	[418.78707886 300.76361084 0.89335763]	[444.32974243 298.18942261 0.92947638]	[4.03373383e+02 2.98012787e+02 3.67531717e-01]	[464.95272827 282.70999146 0.85793197]	[495.6975708 780.3850708 0.82725805]	[503.48428345 770.24279785 0.82586485]	[487.96694946 718.82177734 0.71961188]	[4.67446808e+02 8.98506836e+02 7.08781719e-01]	[4.49519470e+02 8.95923279e+02 7.03901887e-01]	[4.59728302e+02 8.72858765e+02 7.61040628e-01]
[436.69677734 316.16061401 0.94077736]	[441.90942383 359.63046265 0.9365074 ]	[380.19216919 362.21817017 0.8825413 ]	[362.27276611 462.26901245 0.89877093]	[354.47302246 549.56329346 0.84717059]	[505.95352173 357.10842896 0.87324727]	[536.65710449 459.78826904 0.87901676]	[562.28790283 554.62573242 0.8649534 ]	[462.31716919 554.67272949 0.73650086]	[421.36373901 557.24914551 0.70918822]	[449.50009155 726.5635376 0.79094154]	[4.59713531e+02 8.70150452e+02 8.65884960e-01]	[503.27340698 549.57733154 0.70621443]	[518.69818115 708.5647583 0.82826108]	[500.72079468 729.05230713 0.8993662 ]	[421.14767456 303.19622803 0.88715339]	[444.38049316 298.20654297 0.91679418]	[4.03386200e+02 2.98021362e+02 3.90540361e-01]	[464.97119141 282.69903564 0.85361868]	[498.12158203 780.47113037 0.82671046]	[503.4894104 770.28820801 0.8154453 ]	[487.94619751 718.87322998 0.72513616]	[4.67430298e+02 9.01005615e+02 7.08934844e-01]	[4.49501617e+02 8.95946411e+02 7.02582836e-01]	[4.59727631e+02 8.72874817e+02 7.61495471e-01]
[439.0803833 316.17709351 0.94110012]	[441.92471313 359.65890503 0.93376541]	[380.21005249 362.22866821 0.87879407]	[362.26571655 462.28921509 0.90040183]	[354.44647217 549.59362793 0.84005827]	[505.96231079 357.15353394 0.87748778]	[536.65722656 459.81686401 0.8796863 ]	[562.28497314 554.67089844 0.86691433]	[462.30471802 554.640625 0.73395586]	[421.35287476 557.22314453 0.70576322]	[449.52099609 726.54217529 0.78909659]	[4.59715668e+02 8.70160156e+02 8.65836024e-01]	[503.25518799 549.54492188 0.70583272]	[518.74365234 708.62438965 0.83118314]	[500.67541504 729.04504395 0.882155 ]	[421.17150879 303.2253418 0.88263166]	[444.40328979 298.22894287 0.9099108 ]	[4.03399750e+02 2.98031036e+02 3.89703274e-01]	[467.39434814 282.70907593 0.84946966]	[495.69921875 780.45062256 0.81699663]	[503.46853638 770.2699585 0.80988586]	[4.85469788e+02 7.18814453e+02 7.15528905e-01]	[4.67422882e+02 9.01049561e+02 7.09406316e-01]	[4.49493347e+02 8.95974243e+02 6.99771881e-01]	[4.59730865e+02 8.72870300e+02 7.60585010e-01]
[439.10519409 318.51800537 0.94742924]	[444.29193115 359.69018555 0.93139249]	[380.20559692 362.25558472 0.87736064]	[362.2520752 462.31948853 0.89931911]	[351.99893188 552.06097412 0.83598959]	[505.9866333 357.18026733 0.87628758]	[536.69500732 462.21224976 0.87575078]	[562.28601074 557.21136475 0.87334627]	[462.31365967 557.17663574 0.73771131]	[421.36407471 559.72387695 0.71041614]	[452.01245117 726.61480713 0.7919665 ]	[4.59711792e+02 8.70170105e+02 8.70033264e-01]	[503.2651062 552.08465576 0.70615757]	[518.75531006 708.68743896 0.83030021]	[498.25213623 729.03649902 0.86972427]	[421.19998169 303.24606323 0.87863129]	[444.44638062 298.25076294 0.89911103]	[403.41073608 298.03027344 0.41091794]	[467.45465088 282.73855591 0.84214008]	[495.68289185 780.45367432 0.8217265 ]	[503.41696167 770.2722168 0.81433684]	[485.39413452 716.33258057 0.73129672]	[4.67448395e+02 9.03550354e+02 7.14409411e-01]	[4.49508148e+02 8.98430908e+02 7.01390505e-01]	[4.59720215e+02 8.72880859e+02 7.60630429e-01]
[439.12915039 318.52880859 0.95193851]	[444.30349731 359.71789551 0.93010253]	[380.21774292 362.28189087 0.87404358]	[362.22903442 462.3678894 0.89720297]	[351.97689819 552.06036377 0.83445323]	[505.99908447 357.20703125 0.87329972]	[536.71765137 462.3059082 0.87176007]	[562.28582764 557.23553467 0.87691623]	[462.33505249 557.23181152 0.74206948]	[421.38983154 559.77044678 0.71248406]	[452.06542969 729.08197021 0.8034786 ]	[4.59717529e+02 8.70169006e+02 8.70009065e-01]	[503.28366089 554.63305664 0.71061033]	[518.69360352 708.71899414 0.82256448]	[500.64578247 729.15362549 0.87462825]	[421.22912598 303.26818848 0.87617147]	[446.89645386 300.62460327 0.89155656]	[405.83639526 298.05029297 0.42040595]	[467.49417114 282.77758789 0.83221644]	[495.6633606 782.96911621 0.82820272]	[503.39053345 772.69702148 0.82401252]	[485.44866943 721.45648193 0.73127824]	[4.67465607e+02 9.03557739e+02 7.15867877e-01]	[4.49518372e+02 8.98435425e+02 7.01204300e-01]	[4.59719818e+02 8.72868469e+02 7.61963725e-01]
[439.14279175 318.53475952 0.95664674]	[444.30990601 359.74005127 0.92706537]	[380.23202515 362.29641724 0.87031507]	[362.21282959 462.40722656 0.8951782 ]	[351.94451904 552.06738281 0.83167434]	[506.00823975 359.57037354 0.87331229]	[536.72668457 462.33724976 0.86890209]	[562.27655029 557.24865723 0.87770617]	[462.34313965 557.25689697 0.74426496]	[421.3949585 559.79138184 0.71458912]	[454.55874634 729.09918213 0.81325126]	[459.71517944 870.171875 0.87315392]	[503.28967285 554.66607666 0.71181899]	[518.70019531 711.12677002 0.82165581]	[500.65148926 729.18603516 0.87530923]	[421.2512207 303.28805542 0.87609136]	[446.92428589 300.63632202 0.88803858]	[405.85864258 298.08123779 0.43953019]	[469.96841431 285.26977539 0.82734907]	[495.63653564 782.97631836 0.83674878]	[503.37356567 772.70697021 0.83399588]	[485.43637085 723.93225098 0.74038529]	[4.67481628e+02 9.03598083e+02 7.25785673e-01]	[4.51994598e+02 8.98474609e+02 7.08246708e-01]	[4.59705200e+02 8.72871948e+02 7.65815854e-01]
[439.14456177 318.55032349 0.95341182]	[444.32666016 359.77478027 0.92291808]	[380.24707031 362.31866455 0.86404693]	[362.19769287 462.447052 0.88809842]	[349.44448853 552.11108398 0.82853317]	[508.44024658 359.62097168 0.87277985]	[536.73498535 462.35061646 0.86808521]	[562.28686523 559.70861816 0.88703442]	[462.31924438 557.25714111 0.74417341]	[421.37576294 559.78771973 0.71454793]	[454.56588745 729.13427734 0.81449586]	[459.70593262 870.14752197 0.87160522]	[503.26739502 554.66772461 0.71203351]	[518.72674561 711.18145752 0.82677633]	[500.63000488 729.16912842 0.8742367 ]	[421.25439453 303.29800415 0.87509573]	[446.93765259 300.65063477 0.88516772]	[405.86416626 298.08770752 0.42096728]	[470.00601196 285.29708862 0.82188994]	[495.62884521 782.96166992 0.83026034]	[503.34625244 772.69366455 0.83612347]	[485.4133606 721.46368408 0.7526325 ]	[4.67474579e+02 9.03586304e+02 7.38309741e-01]	[4.51996490e+02 8.98455688e+02 7.19217658e-01]	[4.59699005e+02 8.72826294e+02 7.78954625e-01]
[439.16522217 318.5647583 0.95092303]	[444.35452271 359.80670166 0.91489899]	[380.28500366 362.33737183 0.85675406]	[359.83251953 464.83230591 0.88947988]	[349.44384766 552.09741211 0.8254745 ]	[508.47280884 359.67138672 0.86885536]	[536.74505615 462.36825562 0.86702007]	[562.29882812 559.77526855 0.89781088]	[462.31149292 559.75854492 0.75387204]	[421.37011719 562.26495361 0.72430789]	[454.56973267 729.1116333 0.81767869]	[4.59699402e+02 8.70144470e+02 8.68591905e-01]	[503.26647949 557.190979 0.71711236]	[518.71783447 711.20800781 0.82028145]	[498.26339722 729.15209961 0.86729288]	[421.28848267 305.76330566 0.8706879 ]	[446.96905518 300.67263794 0.87964594]	[405.90042114 298.09194946 0.43037021]	[470.02398682 285.30657959 0.81839067]	[495.63064575 782.95446777 0.82337779]	[503.34558105 770.30639648 0.83103549]	[485.41229248 721.42712402 0.7468521 ]	[4.67466217e+02 9.03578308e+02 7.32331514e-01]	[4.49519592e+02 8.98443665e+02 7.13456869e-01]	[4.59695251e+02 8.72829407e+02 7.76466072e-01]
[439.18139648 318.58569336 0.94755846]	[444.37597656 362.20101929 0.90749735]	[380.3069458 362.35162354 0.85086101]	[359.82519531 464.85540771 0.8909598 ]	[349.42330933 552.11224365 0.82397193]	[508.51513672 359.72113037 0.86113894]	[539.175354 462.42953491 0.86030114]	[562.29962158 559.84307861 0.90445441]	[462.31225586 559.78985596 0.75929856]	[421.35632324 562.29766846 0.73115671]	[454.57470703 729.12469482 0.81870979]	[4.59695526e+02 8.70133301e+02 8.66278768e-01]	[503.28131104 557.21917725 0.72154778]	[518.7333374 711.22949219 0.8152743 ]	[498.24899292 729.14227295 0.86082381]	[421.31472778 305.7835083 0.86932206]	[449.44711304 300.70098877 0.87546748]	[405.93322754 298.09341431 0.44189259]	[470.05001831 285.32580566 0.81520188]	[495.63293457 782.95257568 0.81721818]	[503.34390259 770.29724121 0.82446796]	[485.40951538 721.40350342 0.74160945]	[4.67467255e+02 9.03542603e+02 7.25071490e-01]	[4.49520294e+02 8.98412048e+02 7.11494207e-01]	[4.59684723e+02 8.72813599e+02 7.79323339e-01]
[439.18936157 318.58685303 0.94467378]	[444.3866272 362.22610474 0.90266645]	[380.31524658 364.78924561 0.84701538]	[359.81271362 464.86917114 0.89087111]	[349.39672852 552.10162354 0.82176185]	[508.53198242 359.74908447 0.85471433]	[539.18017578 464.84402466 0.85372251]	[562.2857666 562.22875977 0.90807462]	[462.32070923 559.78741455 0.75758457]	[421.37536621 562.29376221 0.72747231]	[454.55764771 729.20001221 0.81212807]	[4.59693207e+02 8.70147156e+02 8.69777918e-01]	[503.27886963 557.21453857 0.7213937 ]	[518.68798828 711.20227051 0.80878836]	[498.22503662 729.15441895 0.86540115]	[421.32989502 305.79275513 0.86714721]	[449.4598999 300.70736694 0.87117499]	[408.39160156 298.11355591 0.4339802 ]	[472.54922485 287.80465698 0.8167752 ]	[495.61535645 782.99536133 0.83525187]	[503.34075928 772.70776367 0.83480716]	[485.38424683 721.43103027 0.75532424]	[4.67466339e+02 9.03559937e+02 7.26120710e-01]	[4.49511627e+02 8.98429260e+02 7.11819410e-01]	[4.59689301e+02 8.72832092e+02 7.79684603e-01]
[439.19656372 318.5965271 0.94218016]	[444.38299561 362.2406311 0.90077502]	[380.31414795 364.8117981 0.84429133]	[359.81216431 464.91482544 0.88611829]	[349.3927002 552.07489014 0.82198441]	[508.52352905 359.76138306 0.85386497]	[539.19500732 464.8838501 0.85273308]	[562.24621582 562.23895264 0.90672588]	[462.31124878 559.80029297 0.76160848]	[421.36914062 562.31628418 0.73336053]	[452.06271362 731.65209961 0.80183512]	[459.69116211 870.21795654 0.88081503]	[503.26760864 557.2243042 0.72433352]	[518.71911621 711.21868896 0.81276304]	[498.21447754 729.1675415 0.8673439 ]	[421.34606934 305.80249023 0.86532742]	[449.48574829 300.72167969 0.86710221]	[408.40304565 298.121521 0.45260888]	[472.57592773 287.80300903 0.81605709]	[495.63201904 783.0045166 0.82967448]	[503.33517456 772.71185303 0.82387978]	[485.36465454 721.43988037 0.77133334]	[4.67435120e+02 9.03594910e+02 7.35423744e-01]	[4.49479614e+02 8.98474731e+02 7.16308951e-01]	[4.59700775e+02 8.72932068e+02 7.66074598e-01]
[439.19552612 318.5980835 0.9427979 ]	[444.37783813 362.2543335 0.8997196 ]	[380.30801392 364.82910156 0.84393483]	[359.81893921 464.85848999 0.89015573]	[349.38113403 552.05657959 0.82256997]	[508.51580811 359.76895142 0.85291129]	[536.73815918 464.85733032 0.85072094]	[562.24060059 562.23162842 0.90298915]	[462.31829834 559.82177734 0.76227504]	[421.36749268 562.34136963 0.73668855]	[452.00149536 731.70831299 0.79928541]	[459.69155884 870.1930542 0.87513328]	[503.28326416 557.24414062 0.72436893]	[518.7208252 711.21246338 0.81771463]	[498.2124939 729.21038818 0.8663761 ]	[421.34124756 305.80249023 0.86514187]	[449.48873901 300.72140503 0.86668813]	[408.39505005 298.12097168 0.44781527]	[472.59613037 287.80023193 0.81578016]	[495.67602539 785.46228027 0.83914346]	[503.34518433 772.73132324 0.82945323]	[485.35739136 723.93029785 0.77966356]	[4.67419403e+02 9.03548279e+02 7.30417967e-01]	[4.49467468e+02 8.98433777e+02 7.15563476e-01]	[4.59708801e+02 8.72904602e+02 7.60169089e-01]
[439.19677734 318.58554077 0.9445433 ]	[444.37161255 362.27230835 0.89825225]	[380.29391479 364.8449707 0.84536743]	[359.81573486 464.82470703 0.89285737]	[349.37228394 552.07330322 0.82167393]	[508.51861572 359.78039551 0.85134566]	[536.72796631 464.85705566 0.85007292]	[562.21142578 562.25183105 0.89791101]	[462.31417847 559.83703613 0.76337743]	[421.35687256 562.355896 0.7394374 ]	[452.00350952 731.69403076 0.80358428]	[459.69567871 870.19244385 0.87280989]	[503.28753662 557.26269531 0.72472173]	[518.73370361 713.75286865 0.81583077]	[498.13635254 731.6496582 0.84232014]	[421.33789062 305.77841187 0.86532933]	[449.49603271 300.70455933 0.86889637]	[408.39465332 298.1187439 0.45765486]	[472.60351562 287.79641724 0.81736892]	[495.66265869 785.47009277 0.83344311]	[503.32336426 772.74078369 0.82423621]	[482.91497803 723.95275879 0.77706152]	[4.67408875e+02 9.03564331e+02 7.29032934e-01]	[4.49462006e+02 8.98449280e+02 7.13722527e-01]	[4.59718506e+02 8.72898621e+02 7.58722961e-01]
[439.1937561 318.55795288 0.946926 ]	[444.36453247 362.26889038 0.89931762]	[380.28479004 364.85855103 0.84464943]	[359.8104248 464.88516235 0.88694102]	[346.9039917 552.11553955 0.82199323]	[508.509552 359.77160645 0.85508883]	[536.69152832 464.85302734 0.85045862]	[559.84710693 562.24481201 0.89478362]	[462.31988525 559.8359375 0.76173019]	[421.35958862 562.36529541 0.73841602]	[449.49838257 731.68499756 0.80263251]	[459.69784546 870.18859863 0.87419879]	[503.29315186 557.25091553 0.72501439]	[518.73822021 713.765625 0.81646603]	[498.15921021 731.70831299 0.84241575]	[421.33538818 303.2951355 0.86909342]	[449.48962402 300.67874146 0.8710466 ]	[408.41195679 298.11410522 0.47438875]	[472.58752441 287.84320068 0.81941986]	[495.68093872 785.50268555 0.84023982]	[503.33908081 772.77526855 0.82348508]	[482.92654419 724.02185059 0.77528608]	[4.67415497e+02 9.03567688e+02 7.29022682e-01]	[4.49465485e+02 8.98453125e+02 7.13774800e-01]	[4.59722076e+02 8.72896362e+02 7.61447787e-01]
[439.18499756 318.54763794 0.9498623 ]	[444.34265137 362.27050781 0.90070635]	[380.25708008 364.87161255 0.84575164]	[359.8074646 464.93170166 0.88111645]	[346.89755249 552.14459229 0.82415164]	[508.49829102 359.76391602 0.85630184]	[536.67224121 464.85430908 0.84963644]	[559.83398438 562.24401855 0.88995945]	[462.32266235 562.28674316 0.763179 ]	[421.35409546 562.39239502 0.73814625]	[449.52316284 731.71063232 0.79592878]	[459.70193481 870.18304443 0.87634009]	[503.29586792 559.7331543 0.72432184]	[518.73669434 713.78851318 0.81634718]	[498.13891602 731.7824707 0.83138657]	[421.31500244 303.28912354 0.8716805 ]	[449.45529175 300.64816284 0.87676287]	[408.40969849 298.11672974 0.43600407]	[472.54504395 287.84158325 0.82069361]	[495.6421814 785.5480957 0.84626335]	[503.31329346 772.83062744 0.82321584]	[482.90072632 726.49316406 0.78694975]	[4.67416595e+02 9.03563293e+02 7.30769813e-01]	[4.49476288e+02 8.98445862e+02 7.14772999e-01]	[4.59713715e+02 8.72892517e+02 7.66955733e-01]
[439.16491699 318.53179932 0.95064658]	[444.33343506 362.2774353 0.89972579]	[380.25286865 367.33636475 0.84513718]	[359.80056763 464.95410156 0.87981522]	[346.871521 554.6519165 0.82892156]	[508.48574829 359.76538086 0.8565557 ]	[536.6875 464.85940552 0.84917152]	[559.84753418 562.25415039 0.89469981]	[462.35458374 562.32952881 0.76529098]	[421.37692261 562.42730713 0.74098253]	[452.0093689 731.7789917 0.78791553]	[459.69638062 870.19665527 0.87886953]	[503.31799316 559.7947998 0.72865677]	[518.79534912 713.75671387 0.82810718]	[498.11380005 734.25500488 0.82956177]	[421.29257202 303.27398682 0.87517869]	[446.98083496 300.62780762 0.8787632 ]	[408.38674927 298.11190796 0.41577357]	[472.5401001 287.84719849 0.82217455]	[495.6880188 785.56866455 0.84704161]	[503.32644653 775.28375244 0.81162918]	[482.8536377 726.56115723 0.81260276]	[4.67407043e+02 9.03565979e+02 7.34255373e-01]	[4.49458984e+02 8.98446472e+02 7.17820585e-01]	[4.59707001e+02 8.72913269e+02 7.63569355e-01]
[439.13925171 318.52645874 0.94705737]	[444.31668091 362.28256226 0.90079093]	[380.2411499 367.36825562 0.84672296]	[359.79318237 467.39035034 0.87862158]	[349.36972046 554.67230225 0.82909626]	[508.4788208 359.76025391 0.85745913]	[536.69610596 464.85540771 0.84911889]	[559.84417725 562.26623535 0.89168376]	[462.37438965 562.3270874 0.76269716]	[423.77032471 562.43121338 0.73866427]	[452.05957031 734.269104 0.78882515]	[459.69342041 870.20776367 0.88084722]	[503.33395386 559.79620361 0.72787458]	[518.77099609 713.73095703 0.82655233]	[498.16384888 734.30682373 0.83657807]	[421.26437378 303.25942993 0.87816191]	[446.96157837 300.62515259 0.88059497]	[405.90875244 298.10864258 0.40772539]	[472.52770996 287.8538208 0.81771207]	[498.1348877 785.58044434 0.84802294]	[503.36236572 775.30145264 0.80048895]	[482.87133789 726.637146 0.82187855]	[4.64959717e+02 9.03571960e+02 7.36682236e-01]	[4.49441162e+02 8.98451233e+02 7.19215512e-01]	[4.59709686e+02 8.72923584e+02 7.62918949e-01]
[439.1423645 318.52993774 0.94836527]	[444.32290649 362.29870605 0.89823872]	[380.24978638 367.3885498 0.84560388]	[359.79394531 467.43981934 0.87337035]	[349.4548645 557.16369629 0.83473843]	[508.48413086 359.77383423 0.85516387]	[536.69683838 464.84973145 0.84959906]	[562.22705078 562.25909424 0.89584041]	[462.37869263 562.27966309 0.75599432]	[423.79110718 562.38531494 0.73412907]	[454.55725098 731.75799561 0.79044145]	[459.68862915 870.19708252 0.87839735]	[503.3258667 559.73022461 0.72145385]	[521.19024658 713.72210693 0.83569694]	[498.21325684 734.28649902 0.84451038]	[421.26248169 303.26730347 0.87753862]	[446.96508789 300.62667847 0.87955111]	[405.89852905 298.12356567 0.42353544]	[472.52075195 290.34075928 0.81642592]	[498.15866089 785.59539795 0.84340185]	[503.36630249 775.31262207 0.79177564]	[482.91912842 726.62341309 0.81394792]	[4.64960480e+02 9.03620361e+02 7.44307101e-01]	[4.49433228e+02 8.98488342e+02 7.23617792e-01]	[4.59709290e+02 8.72913757e+02 7.62082160e-01]
[439.14572144 318.53192139 0.94979942]	[444.32025146 362.3145752 0.8946541 ]	[380.25524902 367.40893555 0.84408629]	[359.79309082 467.47528076 0.87302482]	[351.93966675 557.24261475 0.84778786]	[508.47885132 359.79000854 0.85258371]	[536.69952393 464.85821533 0.84891456]	[562.23919678 562.25915527 0.89870012]	[462.37869263 562.30883789 0.75819361]	[423.79577637 562.4197998 0.73388708]	[454.59765625 731.70257568 0.80098319]	[459.69189453 870.16027832 0.87665594]	[503.32037354 559.76660156 0.72293979]	[521.20306396 713.75024414 0.83292747]	[500.63458252 734.27233887 0.84994221]	[421.2651062 303.27474976 0.87638617]	[446.96395874 300.62838745 0.87877762]	[405.89212036 298.13687134 0.44364396]	[470.05209351 290.34237671 0.81767482]	[498.18319702 785.58911133 0.8427341 ]	[503.39785767 775.31420898 0.78079289]	[485.38684082 726.61755371 0.79358375]	[4.67409454e+02 9.03598633e+02 7.42578268e-01]	[4.49450226e+02 8.98456360e+02 7.25441694e-01]	[4.59715027e+02 8.72864563e+02 7.71503448e-01]
[439.15246582 318.5380249 0.95182395]	[444.32223511 362.34136963 0.89019883]	[380.25384521 369.918396 0.84339166]	[359.80886841 469.97042847 0.86668098]	[351.96264648 559.7019043 0.85429114]	[508.49926758 359.8069458 0.84798825]	[536.69036865 464.84020996 0.84902465]	[562.25616455 562.27154541 0.90432537]	[462.38171387 562.31982422 0.75655508]	[423.79754639 562.42944336 0.73184711]	[454.60235596 731.6920166 0.80462444]	[459.69122314 870.15179443 0.87581491]	[503.32095337 559.78869629 0.72357649]	[521.21026611 713.769104 0.82962972]	[500.67459106 734.25378418 0.85958397]	[421.27035522 303.27877808 0.87641138]	[446.97570801 300.62954712 0.87825972]	[405.89584351 298.12359619 0.44037771]	[472.5262146 290.34249878 0.81933051]	[498.2270813 785.54925537 0.84326571]	[503.45574951 775.2644043 0.77696174]	[485.42544556 726.59515381 0.79794151]	[4.67416290e+02 9.03599548e+02 7.45108247e-01]	[4.49453827e+02 8.98453308e+02 7.26260781e-01]	[4.59713409e+02 8.72849670e+02 7.68474042e-01]
[439.152771 318.54379272 0.95039552]	[444.32043457 364.77383423 0.88740718]	[380.26092529 369.94869995 0.84178931]	[359.81817627 469.98553467 0.8656106 ]	[351.9815979 559.74066162 0.86253464]	[508.50415039 359.82092285 0.8455022 ]	[536.73345947 464.89129639 0.84380871]	[562.27386475 562.35467529 0.91723275]	[462.37866211 562.37493896 0.76425183]	[423.78601074 564.88952637 0.73678935]	[454.62924194 731.71813965 0.80838692]	[459.68856812 870.14624023 0.87430447]	[503.32995605 562.2722168 0.73115206]	[521.2164917 716.30767822 0.82965779]	[500.68078613 734.22503662 0.8590287 ]	[421.26907349 303.28665161 0.87604278]	[446.97253418 300.63531494 0.87685722]	[405.89871216 298.11730957 0.41226158]	[472.53158569 287.88549805 0.82190025]	[498.25515747 785.51739502 0.83934504]	[5.05872803e+02 7.72799438e+02 7.71999717e-01]	[485.44763184 726.55218506 0.78807163]	[4.67418976e+02 9.03603760e+02 7.46072829e-01]	[4.49457550e+02 8.98452576e+02 7.26068854e-01]	[4.59709900e+02 8.72840332e+02 7.69826889e-01]
[439.16442871 318.55184937 0.95061803]	[444.33746338 364.78665161 0.88390315]	[380.26864624 369.96499634 0.8411451 ]	[362.2192688 467.49334717 0.86217475]	[352.01522827 559.74487305 0.86503023]	[508.52612305 362.20446777 0.84123194]	[539.18292236 464.93768311 0.84280092]	[562.30499268 564.81842041 0.92217535]	[462.38891602 562.39099121 0.7655558 ]	[423.80065918 564.90106201 0.73793733]	[454.63342285 731.74688721 0.80984318]	[459.69198608 870.15167236 0.87752688]	[503.3392334 562.29229736 0.73324114]	[521.22491455 716.31079102 0.82441658]	[500.70053101 731.75964355 0.86389464]	[421.28231812 303.30050659 0.87423521]	[449.43530273 300.64712524 0.87466252]	[405.91622925 298.12820435 0.41955003]	[472.54449463 290.34277344 0.82386065]	[500.65490723 785.52905273 0.83188665]	[5.05906494e+02 7.72798096e+02 7.55549610e-01]	[485.46389771 726.51208496 0.78653991]	[4.67412720e+02 9.03601746e+02 7.45609522e-01]	[4.49451233e+02 8.98446533e+02 7.26986349e-01]	[4.59716766e+02 8.72835144e+02 7.75561929e-01]
[439.18170166 318.55053711 0.95066392]	[444.36322021 364.80770874 0.87865871]	[380.28710938 372.43920898 0.83796042]	[362.24203491 467.4937439 0.85713851]	[352.02786255 559.76263428 0.86889732]	[508.53900146 362.21380615 0.83996952]	[539.18212891 464.92446899 0.8427645 ]	[562.31097412 564.83093262 0.92425197]	[462.38674927 562.40679932 0.76351273]	[423.79098511 564.91485596 0.73626339]	[454.62634277 731.74383545 0.8136031 ]	[459.69110107 870.14813232 0.8780632 ]	[503.34353638 562.31280518 0.73235273]	[521.23791504 718.81268311 0.81963634]	[500.72186279 731.70843506 0.86867106]	[421.30102539 303.30007935 0.87312806]	[449.45608521 300.6427002 0.87361586]	[405.93240356 298.14486694 0.43099007]	[472.55160522 290.34368896 0.82613403]	[500.65646362 785.53625488 0.82702339]	[5.05920746e+02 7.72799927e+02 7.44817376e-01]	[485.48535156 726.4642334 0.78108329]	[4.67405212e+02 9.03616394e+02 7.46346474e-01]	[4.49446747e+02 8.98458374e+02 7.26026952e-01]	[4.59720215e+02 8.72834412e+02 7.76447713e-01]
[439.19555664 318.52938843 0.95172411]	[444.38040161 364.82598877 0.87223792]	[380.30578613 372.45874023 0.83575773]	[362.25427246 467.48834229 0.85440063]	[352.03079224 559.75592041 0.8688935 ]	[508.55343628 362.22827148 0.83612972]	[539.19207764 464.95776367 0.84134817]	[562.31585693 564.87084961 0.92323995]	[462.37582397 564.86462402 0.76634914]	[421.38980103 564.96258545 0.73987871]	[454.60928345 731.78216553 0.81146526]	[459.69012451 870.15960693 0.87878156]	[503.32849121 562.36303711 0.73874831]	[521.19525146 716.32928467 0.81392908]	[500.70211792 731.70782471 0.86318368]	[421.32275391 303.26928711 0.87614286]	[449.49359131 298.25875854 0.87451524]	[408.4057312 298.14767456 0.45739669]	[472.59078979 290.34881592 0.82927406]	[500.66558838 785.52923584 0.82754534]	[5.05933075e+02 7.72789612e+02 7.42493868e-01]	[485.47485352 726.44927979 0.77666795]	[4.67408539e+02 9.03591980e+02 7.41121233e-01]	[4.49447449e+02 8.98438110e+02 7.24141181e-01]	[4.59713562e+02 8.72844299e+02 7.80544400e-01]
[439.22341919 316.1550293 0.95083368]	[444.40139771 364.8465271 0.86544049]	[380.32998657 372.47549438 0.833758 ]	[362.25039673 467.49996948 0.85725731]	[354.45535278 559.75274658 0.8723408 ]	[511.02520752 362.24017334 0.83529431]	[539.20794678 467.40164185 0.84037358]	[562.31866455 564.88348389 0.9247815 ]	[462.36608887 564.85778809 0.7681371 ]	[421.37252808 564.94848633 0.74447405]	[454.59481812 734.23065186 0.80559999]	[459.69052124 870.15783691 0.87666035]	[503.3326416 562.36071777 0.73916543]	[521.17315674 716.32574463 0.81223965]	[500.67379761 731.70910645 0.85936761]	[421.37747192 303.23141479 0.87167954]	[449.52178955 298.22766113 0.87542439]	[408.46258545 298.15203857 0.54218459]	[472.57437134 290.34692383 0.83086914]	[500.65466309 785.51000977 0.82840532]	[5.05917664e+02 7.72772339e+02 7.53897965e-01]	[485.45339966 726.44274902 0.7715084 ]	[4.67419189e+02 9.03582886e+02 7.42333412e-01]	[4.49453003e+02 8.98433533e+02 7.25255072e-01]	[4.59713837e+02 8.72837952e+02 7.79394865e-01]
[439.25216675 316.12124634 0.95179653]	[444.40567017 364.83981323 0.86568433]	[380.33782959 372.46490479 0.82997924]	[362.24404907 467.46981812 0.86113238]	[354.44848633 559.75073242 0.87096322]	[511.04348755 362.24093628 0.83419275]	[539.20330811 464.96655273 0.8399871 ]	[562.32067871 564.86584473 0.92613822]	[462.37588501 564.85253906 0.76679367]	[421.38220215 564.94665527 0.74425697]	[454.60375977 734.25671387 0.80161124]	[459.69238281 870.13690186 0.87409377]	[503.34414673 562.35095215 0.73879313]	[521.15655518 716.31408691 0.81523293]	[500.63000488 731.69805908 0.85357749]	[423.78390503 300.7593689 0.87360227]	[452.0375061 298.19564819 0.87851644]	[410.96408081 298.12744141 0.59201145]	[475.09985352 287.88690186 0.83500719]	[498.25256348 785.49090576 0.82932699]	[5.05875763e+02 7.72763184e+02 7.65005946e-01]	[485.41696167 724.03161621 0.7807377 ]	[4.67438354e+02 9.03562988e+02 7.39829063e-01]	[4.49469330e+02 8.98417358e+02 7.25884974e-01]	[4.59706879e+02 8.72809753e+02 7.79658437e-01]
[439.26327515 316.1010437 0.95107293]	[444.41299438 364.85610962 0.86101627]	[380.33731079 372.48199463 0.83205616]	[362.28244019 467.45880127 0.85438895]	[354.49157715 559.72924805 0.87435287]	[511.05847168 362.25256348 0.83244061]	[539.19586182 464.95962524 0.8367306 ]	[562.32098389 564.83032227 0.92758477]	[462.35641479 562.41424561 0.76766682]	[421.38430786 564.93377686 0.73829448]	[454.6187439 734.27191162 0.80189174]	[459.69882202 870.13299561 0.87753046]	[503.30905151 562.29669189 0.73498636]	[521.175354 716.28399658 0.8157413 ]	[500.63137817 731.68621826 0.85022932]	[423.80169678 300.72457886 0.87900162]	[452.07357788 298.17828369 0.87992764]	[410.96456909 298.0947876 0.63827109]	[475.13034058 290.35858154 0.8392362 ]	[498.19482422 785.4788208 0.82777447]	[503.44082642 772.76818848 0.77863938]	[485.4234314 724.01348877 0.76915956]	[4.67445007e+02 9.03585083e+02 7.51691341e-01]	[4.49490906e+02 8.98444153e+02 7.34061956e-01]	[4.59699921e+02 8.72804810e+02 7.81111777e-01]
[439.28427124 316.09390259 0.95066202]	[444.4225769 364.85189819 0.85985804]	[380.33984375 372.46347046 0.82959998]	[362.27816772 467.45062256 0.85613632]	[354.50317383 559.71875 0.87543178]	[511.06582642 362.25875854 0.83151948]	[539.20941162 464.95523071 0.83920187]	[562.31646729 564.85076904 0.92687643]	[462.35626221 562.40039062 0.76667297]	[421.38769531 564.91827393 0.73796451]	[454.60302734 734.29681396 0.79891926]	[459.7020874 870.14233398 0.8783313 ]	[503.31381226 562.27832031 0.73215687]	[521.16943359 716.27032471 0.8129847 ]	[498.26705933 731.66320801 0.85195446]	[423.82296753 300.70471191 0.88193643]	[454.54891968 298.16400146 0.88413447]	[410.98916626 298.08096313 0.60501456]	[477.58599854 287.865448 0.84061599]	[498.17892456 785.47052002 0.82156229]	[503.4085083 772.75695801 0.77782762]	[485.40042114 724.00012207 0.77309954]	[4.67462402e+02 9.03591003e+02 7.50744820e-01]	[4.49511261e+02 8.98454956e+02 7.31738806e-01]	[4.59698608e+02 8.72820801e+02 7.78116763e-01]
[439.28482056 316.09393311 0.95082903]	[444.42526245 364.84869385 0.8603434 ]	[380.34197998 372.4548645 0.82849073]	[362.27816772 467.45230103 0.85661823]	[354.49972534 559.71087646 0.87463546]	[511.06826782 362.25900269 0.83152139]	[539.20562744 464.94702148 0.83966434]	[562.3190918 564.85162354 0.92736173]	[462.36138916 562.41192627 0.76616275]	[421.38232422 564.92340088 0.73914385]	[454.60769653 734.29315186 0.79875159]	[459.70223999 870.13928223 0.87800139]	[503.32714844 562.29998779 0.73427278]	[521.17047119 716.27154541 0.81470668]	[498.26187134 731.65618896 0.85117179]	[423.82321167 300.70385742 0.88185954]	[454.54946899 298.16238403 0.88453251]	[410.98873901 298.07855225 0.60644734]	[477.58627319 287.86312866 0.84192413]	[498.18563843 785.46820068 0.82027578]	[503.40908813 772.75390625 0.7755869 ]	[485.39874268 723.99371338 0.77103931]	[4.67468140e+02 9.03593994e+02 7.52504885e-01]	[4.49517242e+02 8.98460022e+02 7.33100235e-01]	[4.59695557e+02 8.72817749e+02 7.78203666e-01]
[439.28137207 316.09384155 0.9508251 ]	[444.42559814 364.85083008 0.85983843]	[380.34350586 372.45574951 0.82826334]	[362.27676392 467.45629883 0.85699046]	[354.50030518 559.70849609 0.87449718]	[511.06896973 362.26098633 0.83093727]	[539.20385742 464.94525146 0.83998531]	[562.31939697 564.85498047 0.92691892]	[462.3503418 562.41119385 0.76798773]	[421.37557983 564.92370605 0.7402153 ]	[454.603302 734.28924561 0.79813433]	[459.70068359 870.14825439 0.87934434]	[503.31304932 562.29449463 0.73500586]	[521.16821289 716.29333496 0.81356549]	[498.25045776 731.64697266 0.849895 ]	[423.82232666 300.70324707 0.88220429]	[454.5447998 298.16375732 0.88300532]	[410.99365234 298.07983398 0.60727155]	[477.5881958 287.87445068 0.84355509]	[498.18746948 785.46514893 0.82017916]	[503.40856934 772.7512207 0.7757051 ]	[485.40124512 723.98016357 0.7656821 ]	[4.67463165e+02 9.03594849e+02 7.53572345e-01]	[4.49512115e+02 8.98459839e+02 7.33440280e-01]	[4.59696808e+02 8.72829102e+02 7.78856635e-01]
[439.29785156 316.06536865 0.94571251]	[444.43121338 364.84738159 0.85986364]	[380.34484863 372.44265747 0.82636976]	[362.26773071 467.45272827 0.85974628]	[354.49700928 559.69848633 0.87256765]	[511.07803345 362.26318359 0.83052903]	[539.20446777 464.94503784 0.84120381]	[562.30151367 564.86553955 0.92346168]	[462.34945679 564.85955811 0.77077878]	[421.36740112 564.97045898 0.74167907]	[454.57556152 734.2755127 0.79776841]	[459.70025635 870.14587402 0.87724477]	[503.31414795 562.33001709 0.7389096 ]	[521.16424561 716.30792236 0.80980521]	[498.25674438 731.66937256 0.84267712]	[423.85253906 300.67739868 0.88319165]	[454.55685425 298.12960815 0.8884837 ]	[411.03967285 298.07073975 0.62109101]	[477.59362793 287.83828735 0.84533501]	[498.15899658 783.03619385 0.82219452]	[503.39752197 772.75231934 0.78482729]	[485.39926147 723.9921875 0.75861543]	[4.67475006e+02 9.03614014e+02 7.50480235e-01]	[4.49522217e+02 8.98481323e+02 7.29297161e-01]	[4.59693024e+02 8.72829468e+02 7.77135849e-01]
[441.67327881 316.00430298 0.93816531]	[444.41610718 364.83358765 0.86407107]	[380.3465271 369.95977783 0.82476598]	[362.28244019 467.41976929 0.85766172]	[354.49716187 559.70178223 0.87260193]	[511.06506348 362.25747681 0.83286858]	[536.74365234 464.925354 0.83746225]	[559.82196045 564.82110596 0.90266913]	[462.31240845 564.8560791 0.77425259]	[421.33996582 564.96759033 0.74642944]	[452.07528687 734.3137207 0.79343319]	[459.68457031 870.1618042 0.87823772]	[503.28662109 562.31738281 0.73776495]	[521.1696167 716.31555176 0.81627887]	[498.1751709 729.21679688 0.84968603]	[423.91412354 298.25592041 0.88775975]	[454.60351562 298.05731201 0.90178657]	[413.52542114 297.99295044 0.66466975]	[477.62368774 285.31164551 0.84743398]	[495.66589355 783.02008057 0.82021338]	[503.32870483 772.72851562 0.79402661]	[485.35293579 723.91503906 0.77402663]	[4.67470428e+02 9.03594299e+02 7.58657575e-01]	[4.51995972e+02 8.98480774e+02 7.34103203e-01]	[4.59677429e+02 8.72860291e+02 7.71429837e-01]
[441.68765259 315.97344971 0.93432838]	[444.40884399 364.83831787 0.86378354]	[380.34100342 369.95407104 0.82691526]	[362.31576538 464.96694946 0.85471326]	[354.48245239 559.70544434 0.87092376]	[511.05316162 362.25653076 0.83396536]	[536.71069336 464.92544556 0.83843023]	[559.79034424 562.4284668 0.90164143]	[462.32333374 564.85845947 0.77890474]	[421.3409729 564.97167969 0.74950677]	[452.00967407 734.25726318 0.79616421]	[459.6791687 870.16070557 0.87739843]	[503.30877686 562.32879639 0.7435357 ]	[521.16436768 716.27807617 0.81186044]	[498.15454102 729.17034912 0.85023677]	[426.34411621 298.23431396 0.89035624]	[454.61618042 298.02703857 0.90397274]	[413.55352783 298.01177979 0.67957073]	[477.6340332 285.31738281 0.85018039]	[495.6423645 783.00860596 0.81745774]	[503.31164551 772.71105957 0.80036008]	[485.35195923 721.41790771 0.7677508 ]	[4.67454987e+02 9.03568604e+02 7.60444880e-01]	[4.49513519e+02 8.98455261e+02 7.36642301e-01]	[4.59680817e+02 8.72861572e+02 7.74905145e-01]
[441.70440674 315.93423462 0.92940921]	[444.40344238 364.82504272 0.86609727]	[380.33569336 369.94363403 0.8274433 ]	[362.31497192 464.96923828 0.85560113]	[354.47909546 559.69451904 0.8684513 ]	[511.0513916 362.23434448 0.83707702]	[536.66595459 464.93435669 0.83161062]	[559.73266602 562.3470459 0.88985741]	[462.31112671 562.4274292 0.77889591]	[421.33068848 564.94122314 0.75156713]	[451.99395752 731.76019287 0.80713457]	[459.68283081 870.16693115 0.87766087]	[503.29501343 562.30505371 0.74002612]	[518.7769165 713.77612305 0.80709505]	[498.18234253 729.14367676 0.85958356]	[426.37121582 298.19973755 0.89441246]	[454.63049316 297.98800659 0.90495592]	[413.58572388 298.00778198 0.71100849]	[477.64434814 285.26928711 0.85141832]	[495.68725586 782.97399902 0.83442557]	[503.35165405 770.30145264 0.81735218]	[485.36331177 721.39404297 0.77357787]	[4.67443024e+02 9.03574036e+02 7.57850707e-01]	[4.49497375e+02 8.98457764e+02 7.35526264e-01]	[4.59693634e+02 8.72870972e+02 7.69879580e-01]
[441.71282959 313.49490356 0.92489922]	[444.40182495 364.7663269 0.8722285 ]	[380.3348999 367.41574097 0.82644266]	[362.31201172 464.94799805 0.86250663]	[354.46087646 559.70147705 0.86340052]	[511.04714966 362.19543457 0.84310246]	[536.64697266 464.94052124 0.82649267]	[559.69146729 562.37255859 0.88385421]	[462.31436157 562.39581299 0.7766158 ]	[421.33636475 564.89971924 0.75088865]	[449.48034668 731.74249268 0.8109079 ]	[459.68276978 870.20953369 0.88386607]	[503.29528809 562.28546143 0.73721027]	[521.16247559 713.78527832 0.80641878]	[498.21582031 729.08850098 0.86448383]	[426.36889648 298.14242554 0.90052551]	[454.62719727 295.5947876 0.90778124]	[413.58413696 295.65307617 0.6942631 ]	[477.65286255 282.74807739 0.8568083 ]	[498.13598633 782.96081543 0.82699901]	[503.36880493 770.29742432 0.80667341]	[485.39221191 718.86633301 0.76652294]	[4.67422699e+02 9.03568176e+02 7.57445693e-01]	[4.49463043e+02 8.98457214e+02 7.36817658e-01]	[4.59713867e+02 8.72933167e+02 7.57667005e-01]
[441.70220947 313.41455078 0.90902621]	[444.4006958 362.29348755 0.8821308 ]	[380.33071899 364.88198853 0.83062208]	[362.31295776 464.88766479 0.86887026]	[354.47320557 557.21112061 0.85967326]	[511.0267334 359.78741455 0.84845024]	[534.18811035 464.88800049 0.8319838 ]	[557.2097168 562.37475586 0.8753854 ]	[462.28985596 562.34503174 0.77890414]	[421.31311035 564.85284424 0.75555295]	[449.50927734 731.66577148 0.81623888]	[459.67178345 870.19238281 0.87727451]	[503.27700806 559.81347656 0.73450857]	[521.15722656 713.70794678 0.80764431]	[498.26461792 729.08227539 0.86858124]	[426.35064697 298.05651855 0.90374541]	[454.61196899 295.51721191 0.90408695]	[413.55380249 295.59335327 0.65117455]	[477.68609619 280.22290039 0.87542319]	[498.11633301 782.98339844 0.82570201]	[503.37017822 772.70196533 0.80411959]	[485.42614746 718.85241699 0.75417012]	[4.67410248e+02 9.03601379e+02 7.51327515e-01]	[4.49441711e+02 8.98481934e+02 7.27869332e-01]	[4.59715240e+02 8.72921326e+02 7.56669223e-01]
[441.66625977 308.39819336 0.88991177]	[444.39608765 362.22134399 0.89080662]	[380.32348633 364.80819702 0.83947313]	[362.32312012 464.85620117 0.87157428]	[354.49078369 557.18768311 0.85966682]	[511.03591919 359.74499512 0.85164165]	[536.66387939 464.85516357 0.84101361]	[557.17584229 562.35900879 0.87258196]	[462.293396 562.31854248 0.77133721]	[421.31832886 562.4163208 0.74841011]	[449.45339966 731.67126465 0.81782603]	[459.67486572 870.21130371 0.88199878]	[503.27511597 559.78259277 0.72851294]	[521.19793701 713.74920654 0.81719625]	[498.24087524 729.04101562 0.86135226]	[423.88922119 295.58343506 0.90693957]	[454.55001831 295.42617798 0.88561773]	[413.50320435 295.52243042 0.61713266]	[477.68655396 280.1980896 0.88045681]	[498.14926147 782.9675293 0.83658165]	[503.38928223 772.70239258 0.80442673]	[485.40899658 716.30834961 0.74232858]	[4.67412689e+02 9.03592041e+02 7.52997935e-01]	[4.49453827e+02 8.98484314e+02 7.30196834e-01]	[4.59719482e+02 8.75332214e+02 7.58024573e-01]
[441.69598389 305.7840271 0.89081806]	[444.37036133 359.80731201 0.89867562]	[380.3041687 362.35043335 0.846443 ]	[362.30889893 464.84902954 0.8742764 ]	[354.49475098 554.64532471 0.85169756]	[508.54696655 359.67855835 0.85874379]	[536.66400146 462.4442749 0.849069 ]	[557.19152832 562.31030273 0.87410754]	[462.28256226 562.26971436 0.76475972]	[421.30535889 562.37854004 0.74928594]	[449.46490479 729.23608398 0.8257013 ]	[459.68249512 870.20715332 0.88201475]	[503.27612305 559.73199463 0.72301698]	[521.20483398 711.1864624 0.82334805]	[500.63925171 729.04125977 0.88315737]	[423.91430664 295.48742676 0.90462071]	[454.58175659 292.95709229 0.87198281]	[411.01974487 295.44882202 0.67346805]	[477.66046143 280.11016846 0.89459103]	[498.14709473 782.93890381 0.84191418]	[503.42599487 770.3012085 0.8135854 ]	[485.4190979 716.31359863 0.77188683]	[4.67427429e+02 9.03577698e+02 7.49384165e-01]	[4.49465790e+02 8.98473267e+02 7.29189098e-01]	[4.59734039e+02 8.75321472e+02 7.57388651e-01]
[441.6925354 303.21954346 0.90256792]	[444.39678955 359.73706055 0.90419906]	[380.31274414 362.27380371 0.85621911]	[362.26644897 464.82272339 0.88409913]	[354.5355835 552.14306641 0.85676926]	[511.0189209 359.61135864 0.85771126]	[536.69042969 462.3800354 0.86133462]	[557.20977783 562.2612915 0.86896133]	[462.28756714 559.76257324 0.75065452]	[421.32830811 562.29351807 0.7314195 ]	[446.96456909 729.08081055 0.82505369]	[459.68377686 870.19244385 0.87711763]	[503.27044678 557.18499756 0.70966083]	[521.16296387 708.66998291 0.82163411]	[500.72869873 726.64160156 0.89540076]	[426.33914185 295.41455078 0.8925364 ]	[454.5965271 292.87203979 0.86496472]	[411.01733398 292.97491455 0.64866042]	[477.67791748 277.70278931 0.90606213]	[498.19052124 782.93115234 0.82048428]	[503.46328735 770.30426025 0.79048973]	[487.95962524 713.77722168 0.73905504]	[4.67434631e+02 9.03609863e+02 7.48232961e-01]	[4.49472809e+02 8.98499634e+02 7.23526776e-01]	[4.59740509e+02 8.72930725e+02 7.54383028e-01]
[441.66992188 300.68572998 0.92137063]	[444.39105225 359.66567993 0.91003424]	[380.31811523 362.20806885 0.85995376]	[362.29318237 462.3616333 0.89286184]	[354.52328491 552.09832764 0.84866911]	[508.54092407 357.19616699 0.86070359]	[536.6517334 462.2600708 0.86953717]	[557.21807861 559.76983643 0.85223895]	[462.30654907 557.19152832 0.73842108]	[421.34338379 559.74481201 0.71914285]	[446.8795166 729.03631592 0.82874429]	[459.68920898 870.18157959 0.87439698]	[503.28616333 552.10748291 0.70818442]	[521.18347168 708.60827637 0.83766824]	[500.72958374 726.63146973 0.89831948]	[423.89743042 292.94598389 0.88383615]	[454.58462524 287.87893677 0.85857105]	[410.99371338 292.90634155 0.68852568]	[477.66241455 277.63818359 0.91222644]	[498.19085693 780.44854736 0.81059325]	[503.45605469 770.29150391 0.79743141]	[487.95761108 713.75860596 0.74528462]	[4.67441498e+02 9.03592407e+02 7.37650871e-01]	[4.49466064e+02 8.98485474e+02 7.20039845e-01]	[4.59748962e+02 8.72912903e+02 7.48715043e-01]
[441.68408203 298.20358276 0.93704778]	[444.43173218 359.58288574 0.90929711]	[380.33947754 359.7850647 0.86209607]	[364.77865601 462.28244019 0.88774168]	[356.96737671 549.53411865 0.86257768]	[511.02001953 357.10299683 0.85308135]	[534.14038086 459.79138184 0.87056077]	[557.21710205 557.16479492 0.82572162]	[462.31295776 554.64709473 0.73339707]	[421.33468628 557.22332764 0.71248078]	[444.41671753 726.61010742 0.83413917]	[459.69351196 870.15332031 0.87020123]	[503.30557251 549.55810547 0.70747238]	[521.22503662 708.54699707 0.84339392]	[500.75183105 726.54919434 0.90125889]	[423.89813232 290.40579224 0.86571383]	[454.62411499 285.24258423 0.85739166]	[411.02166748 290.4223938 0.71213019]	[477.66949463 277.5640564 0.91685951]	[498.21270752 777.90454102 0.79289776]	[503.46325684 770.24945068 0.78552163]	[487.97598267 711.24749756 0.76845109]	[4.67434326e+02 9.03602844e+02 7.31048226e-01]	[4.49474304e+02 8.98490112e+02 7.11157739e-01]	[4.59762665e+02 8.72869995e+02 7.51057863e-01]
[441.70376587 298.04614258 0.93793178]	[444.44580078 357.14797974 0.90621388]	[382.72808838 359.68161011 0.86557323]	[367.35174561 459.80142212 0.88430595]	[356.987854 547.02526855 0.87686217]	[511.01483154 357.02114868 0.84019721]	[534.1796875 459.70785522 0.86617494]	[557.26879883 554.63342285 0.82967293]	[462.31997681 554.62994385 0.73218751]	[421.34844971 557.18432617 0.7082178 ]	[444.31845093 721.44592285 0.79605269]	[4.59687958e+02 8.70142334e+02 8.59570503e-01]	[503.30654907 549.55322266 0.70996648]	[521.18652344 706.10266113 0.83477712]	[500.78808594 726.52978516 0.88954097]	[426.34945679 285.2649231 0.84936517]	[457.06777954 280.19903564 0.87346292]	[413.5246582 285.24740601 0.71067041]	[477.66217041 275.1288147 0.91927791]	[498.19787598 780.39727783 0.79722124]	[503.47167969 770.2598877 0.79699212]	[490.49905396 711.24761963 0.74185663]	[4.64950775e+02 9.03561584e+02 7.13982880e-01]	[4.46969086e+02 8.98439270e+02 6.98613107e-01]	[4.59779724e+02 8.72863647e+02 7.42332995e-01]
[441.72714233 295.63446045 0.93299526]	[446.87561035 357.04165649 0.90163147]	[382.7411499 357.22320557 0.86538219]	[364.8609314 459.82446289 0.88956594]	[357.05273438 546.93902588 0.90372282]	[511.05859375 354.55804443 0.82599401]	[534.17852783 457.2230835 0.84705502]	[559.69439697 552.09936523 0.83248115]	[462.34481812 549.57727051 0.72679031]	[421.37042236 552.14160156 0.70266873]	[444.30822754 718.8503418 0.80087185]	[4.59688904e+02 8.70113647e+02 8.50352407e-01]	[503.32809448 547.012146 0.7117368 ]	[521.17907715 706.02423096 0.83143163]	[500.87298584 726.47766113 0.8770591 ]	[426.37466431 282.67098999 0.85750306]	[457.08950806 277.7177124 0.89305198]	[413.54562378 280.23406982 0.71906388]	[477.65112305 275.01669312 0.91564912]	[4.98228912e+02 7.77849182e+02 7.65867472e-01]	[5.05875854e+02 7.70202393e+02 7.64541686e-01]	[493.06787109 711.21289062 0.73873627]	[4.64956390e+02 9.01062073e+02 7.08697319e-01]	[4.49443329e+02 8.98417175e+02 6.94538414e-01]	[4.59779724e+02 8.72842041e+02 7.29788542e-01]
[441.7220459 295.53121948 0.92768836]	[446.8873291 356.98336792 0.89264601]	[382.73977661 357.128479 0.86385959]	[369.90591431 459.70605469 0.87305069]	[357.11849976 544.47045898 0.92775416]	[511.08459473 354.49453735 0.81500185]	[534.17126465 457.11181641 0.82471269]	[559.71051025 549.56256104 0.84085983]	[462.34542847 547.03210449 0.74073356]	[421.3651123 549.58392334 0.71315014]	[441.90145874 716.29803467 0.80532646]	[4.59695984e+02 8.70107117e+02 8.44884217e-01]	[503.3286438 544.48822021 0.72479165]	[521.20239258 703.50140381 0.81944549]	[500.87768555 723.96063232 0.86362773]	[426.38275146 280.118927 0.87906396]	[457.09558105 277.58688354 0.91335225]	[413.53491211 277.66937256 0.74164766]	[477.66699219 274.91921997 0.90894222]	[498.24807739 772.80633545 0.79930747]	[505.90136719 767.71008301 0.77729374]	[493.06869507 708.69464111 0.74599123]	[4.67442474e+02 9.01039368e+02 6.99578285e-01]	[4.49507446e+02 8.98417480e+02 6.86469793e-01]	[4.59774414e+02 8.72851257e+02 7.23579645e-01]
[441.74838257 295.43164062 0.92768836]	[446.91098022 354.59924316 0.88651317]	[382.7588501 357.07974243 0.86339128]	[369.91665649 457.19293213 0.85702121]	[357.19619751 544.34460449 0.93522394]	[513.59594727 354.45715332 0.80832386]	[536.69567871 454.60870361 0.82174474]	[559.74285889 549.51367188 0.85213047]	[462.34838867 546.97906494 0.74366063]	[421.3739624 549.51245117 0.71333688]	[441.89550781 713.76080322 0.80782062]	[4.59680145e+02 8.67693420e+02 8.40227842e-01]	[503.32800293 544.44384766 0.72673649]	[521.22479248 703.4786377 0.82622004]	[500.88775635 721.42852783 0.84604311]	[426.41043091 277.67834473 0.89238632]	[457.10928345 277.46563721 0.92500514]	[416.02157593 277.64956665 0.76796103]	[477.69302368 272.4420166 0.89914638]	[498.24551392 772.72436523 0.80867547]	[505.87631226 767.63983154 0.77372813]	[493.07983398 708.59558105 0.75610262]	[4.67453339e+02 9.01045776e+02 7.08632588e-01]	[4.49496368e+02 8.98430969e+02 6.93692565e-01]	[4.59769318e+02 8.72840393e+02 7.25366890e-01]
[441.76486206 293.01037598 0.92600727]	[446.97045898 354.55960083 0.87439752]	[382.79702759 357.05093384 0.85737777]	[374.98260498 457.09695435 0.85472429]	[359.59793091 544.30718994 0.93202877]	[513.64959717 351.95599365 0.80131328]	[539.17205811 454.63119507 0.83008134]	[559.76098633 547.02355957 0.86636168]	[462.37094116 544.47186279 0.75546384]	[421.3921814 546.98388672 0.72079265]	[441.8480835 711.14282227 0.80218393]	[4.59680450e+02 8.67651367e+02 8.36755991e-01]	[503.3465271 544.37261963 0.73657304]	[521.22253418 703.46105957 0.8272475 ]	[500.83966064 718.84411621 0.83656907]	[426.43130493 277.62014771 0.89688563]	[457.11923218 275.06259155 0.92251933]	[416.06997681 277.58670044 0.77561659]	[477.73028564 269.90307617 0.8898195 ]	[498.24829102 770.2779541 0.81538206]	[503.47598267 767.56939697 0.77110416]	[493.05322266 706.1036377 0.76022756]	[4.67429230e+02 9.01059204e+02 7.03683972e-01]	[4.49464630e+02 8.98429871e+02 6.90297782e-01]	[4.59803497e+02 8.72806091e+02 7.24168003e-01]
[441.78591919 290.44439697 0.90275705]	[449.43887329 354.54528809 0.86598194]	[382.79776001 357.0201416 0.85202241]	[375.04650879 457.12713623 0.8707673 ]	[359.65612793 544.40185547 0.93642461]	[516.12927246 351.93774414 0.79927057]	[539.20355225 454.61676025 0.83426982]	[559.78088379 547.04071045 0.86754346]	[462.36135864 546.94122314 0.75176597]	[421.36694336 547.04064941 0.71776426]	[441.83618164 711.2074585 0.81752425]	[4.59667999e+02 8.67628845e+02 8.38802934e-01]	[503.34866333 544.40454102 0.73411542]	[521.23730469 703.45385742 0.82773876]	[500.84640503 716.31298828 0.83514941]	[426.45663452 277.50674438 0.89496076]	[457.12701416 274.94192505 0.91103387]	[416.09536743 277.5300293 0.73613745]	[480.13104248 267.31323242 0.88832182]	[498.23693848 770.24603271 0.8148548 ]	[5.03434631e+02 7.67541382e+02 7.64462948e-01]	[493.05490112 706.0625 0.75827563]	[4.67438080e+02 9.01052246e+02 7.16999650e-01]	[4.49461243e+02 8.98429260e+02 7.02387094e-01]	[4.59796326e+02 8.72785278e+02 7.34035492e-01]
[441.8168335 287.8833313 0.88446379]	[449.50411987 354.51220703 0.85680562]	[382.85534668 356.97790527 0.83910298]	[377.50061035 457.14627075 0.88855785]	[359.74447632 544.37487793 0.92683691]	[516.16119385 351.9263916 0.80044568]	[539.17248535 452.06234741 0.81872511]	[559.80072021 547.06152344 0.86651063]	[462.35876465 544.46356201 0.76092768]	[421.38012695 546.97723389 0.72665906]	[441.79925537 711.20819092 0.82034087]	[4.59676941e+02 8.67636658e+02 8.43314409e-01]	[503.34417725 544.36480713 0.73834902]	[521.24743652 703.4597168 0.82917398]	[500.84173584 716.25958252 0.83072102]	[428.97848511 275.09695435 0.89551884]	[457.15115356 274.89385986 0.90395403]	[416.12289429 277.46331787 0.80513877]	[480.16131592 267.27319336 0.89569283]	[498.21600342 770.23199463 0.81811297]	[5.03430603e+02 7.67526978e+02 7.61176646e-01]	[493.05297852 706.02929688 0.75121427]	[4.67437683e+02 9.01060364e+02 7.16175795e-01]	[4.49463837e+02 8.98439331e+02 7.02839136e-01]	[4.59806244e+02 8.72798096e+02 7.34664440e-01]
[441.83035278 287.82507324 0.88084149]	[452.00064087 354.48989868 0.84952676]	[385.30291748 356.97235107 0.83218324]	[377.51705933 457.19094849 0.89992762]	[359.80273438 544.41027832 0.9104566 ]	[516.20141602 349.45449829 0.80215263]	[539.18353271 452.05029297 0.8203727 ]	[559.80651855 547.06237793 0.86701995]	[462.32556152 544.44775391 0.75836462]	[421.32705688 546.94970703 0.72964549]	[441.78466797 711.23876953 0.80747414]	[4.59677795e+02 8.67649170e+02 8.45084071e-01]	[503.32357788 544.35241699 0.7334128 ]	[521.24127197 703.47729492 0.83214688]	[500.81399536 716.29241943 0.82570809]	[431.46456909 275.05563354 0.89793146]	[457.16937256 272.50283813 0.90053648]	[416.16235352 275.13894653 0.82570624]	[480.16326904 267.31289673 0.89755696]	[498.17608643 770.27246094 0.81449693]	[503.4102478 767.56982422 0.77029204]	[490.54666138 706.05804443 0.75091618]	[4.67420929e+02 9.03549988e+02 7.16102540e-01]	[4.49434631e+02 8.98453186e+02 7.02557266e-01]	[4.59822540e+02 8.72815247e+02 7.35588849e-01]
[441.87521362 287.80999756 0.87153876]	[452.02682495 354.48233032 0.8499254 ]	[385.34777832 354.58959961 0.82734203]	[377.56054688 457.18179321 0.90463221]	[362.22595215 544.4519043 0.89032495]	[516.20947266 349.45370483 0.8039127 ]	[539.19665527 452.06478882 0.82820261]	[559.79937744 549.49450684 0.86488259]	[462.3248291 544.44396973 0.75863016]	[421.31893921 546.93896484 0.73111427]	[441.75311279 713.68737793 0.79912633]	[4.59682678e+02 8.67649475e+02 8.45857441e-01]	[503.32910156 544.35290527 0.73463637]	[521.25292969 703.49969482 0.83605456]	[500.78900146 718.87518311 0.83208567]	[431.5284729 275.02069092 0.90323079]	[459.58218384 272.48864746 0.90688813]	[418.54043579 275.13412476 0.85201204]	[480.18600464 267.32192993 0.90089005]	[498.15914917 772.74816895 0.8026942 ]	[503.38543701 767.65454102 0.79031408]	[490.51016235 708.52832031 0.7654236 ]	[4.67417419e+02 9.03571411e+02 7.23862827e-01]	[4.49437531e+02 8.98471130e+02 7.04638302e-01]	[4.62212799e+02 8.72811462e+02 7.32498109e-01]
[441.90628052 287.83337402 0.86446404]	[452.07888794 354.49182129 0.85322368]	[385.39871216 354.57150269 0.81838739]	[377.62127686 457.18692017 0.91424906]	[362.29205322 544.43261719 0.88267452]	[518.6685791 351.92822266 0.80720365]	[539.19317627 452.07901001 0.82569367]	[559.77386475 549.55078125 0.85266906]	[462.32901001 544.47332764 0.75360072]	[421.32778931 546.96862793 0.72837943]	[441.75991821 711.22698975 0.80707699]	[4.59689850e+02 8.67664673e+02 8.45297575e-01]	[503.32644653 544.38409424 0.73388189]	[521.15447998 703.47039795 0.811544 ]	[500.81896973 723.9241333 0.84502923]	[434.03475952 275.00601196 0.90604258]	[459.62939453 272.49960327 0.91574085]	[418.54223633 275.09313965 0.87366772]	[480.22668457 267.2878418 0.90522885]	[498.14938354 772.80401611 0.80366606]	[503.41085815 767.69921875 0.80826318]	[490.54003906 708.68170166 0.72484261]	[4.67414215e+02 9.03564697e+02 7.19315231e-01]	[4.46969360e+02 8.98466187e+02 7.02716470e-01]	[4.62218628e+02 8.72839233e+02 7.25529671e-01]
[444.32598877 287.84378052 0.85365814]	[454.55612183 354.52020264 0.86376834]	[385.40127563 354.58685303 0.81899691]	[377.62960815 457.21798706 0.92409194]	[364.78707886 544.4553833 0.87309068]	[518.7043457 351.96984863 0.81482852]	[539.19909668 452.07354736 0.82470232]	[559.74731445 549.52307129 0.85214686]	[462.33633423 544.4901123 0.75271994]	[421.33761597 546.98114014 0.72721428]	[441.74710083 711.2210083 0.80386859]	[4.59678925e+02 8.67665955e+02 8.48226190e-01]	[503.33377075 544.40307617 0.73437792]	[518.69219971 705.9005127 0.80597425]	[500.7890625 726.53442383 0.88502908]	[434.10742188 275.00872803 0.9123944 ]	[459.69543457 272.49447632 0.92461342]	[418.58706665 275.04055786 0.8745392 ]	[480.2802124 264.7243042 0.91298634]	[498.15853882 777.83618164 0.80984938]	[503.47763062 770.16864014 0.83325267]	[490.53607178 716.27435303 0.71674383]	[4.67425629e+02 9.01066406e+02 7.23303974e-01]	[4.49458038e+02 8.98457886e+02 7.07278013e-01]	[4.62211273e+02 8.72852112e+02 7.24554300e-01]
[444.40252686 287.8444519 0.84395725]	[454.60580444 354.52981567 0.87224364]	[387.87283325 356.96844482 0.82075018]	[377.65219116 459.60388184 0.92282659]	[367.33731079 544.45678711 0.85493177]	[518.74261475 351.98492432 0.82140839]	[539.21673584 452.04776001 0.82446003]	[559.74151611 549.52062988 0.85198808]	[462.35766602 546.96618652 0.74515653]	[421.34841919 547.02319336 0.71887571]	[441.75732422 711.24938965 0.79731566]	[4.59680176e+02 8.67656677e+02 8.48088205e-01]	[503.35119629 544.44903564 0.73044068]	[518.67401123 706.07177734 0.82525301]	[500.72128296 726.61889648 0.8793627 ]	[436.55938721 275.00622559 0.91761494]	[459.75488281 272.47198486 0.92700166]	[418.60098267 275.06228638 0.87992644]	[480.30975342 262.23568726 0.91525137]	[498.1307373 780.4229126 0.80711752]	[503.44247437 770.25488281 0.84080952]	[4.88010956e+02 7.16341064e+02 7.14843512e-01]	[4.67450836e+02 9.03546021e+02 7.22492695e-01]	[4.49476959e+02 8.98469360e+02 7.05613136e-01]	[4.59830200e+02 8.72834961e+02 7.30904818e-01]
[446.91784668 285.32302856 0.8325116 ]	[454.65057373 354.50997925 0.87355632]	[387.93283081 354.58865356 0.81890875]	[377.67114258 457.1953125 0.91498905]	[367.40368652 544.44415283 0.8552295 ]	[518.75244141 351.9597168 0.82340205]	[539.23815918 452.06228638 0.82708222]	[559.72955322 547.06616211 0.85618895]	[462.390625 546.96777344 0.74379671]	[421.38464355 547.01861572 0.71721566]	[441.76022339 713.70019531 0.79731065]	[4.59680878e+02 8.67660828e+02 8.47608209e-01]	[503.37112427 544.46148682 0.73138583]	[518.64819336 706.07745361 0.82493412]	[500.73098755 729.07037354 0.89597416]	[436.64257812 274.9710083 0.92493474]	[459.81848145 272.43716431 0.92731869]	[418.66183472 275.06115723 0.89747411]	[480.32342529 262.22692871 0.91493976]	[498.12945557 782.99273682 0.82746196]	[503.44592285 772.71044922 0.84160423]	[488.00778198 721.45776367 0.75445032]	[4.67470337e+02 9.03564575e+02 7.23119318e-01]	[4.49494507e+02 8.98488831e+02 7.04080641e-01]	[4.62207123e+02 8.72829895e+02 7.32417107e-01]
[446.92739868 285.24685669 0.83610106]	[457.09088135 354.49050903 0.87155449]	[390.43600464 354.54333496 0.81529808]	[377.68133545 457.19512939 0.91495287]	[367.42709351 544.45251465 0.8535744 ]	[518.76080322 351.96270752 0.82489681]	[539.26422119 454.55340576 0.83460772]	[559.73236084 549.4909668 0.85392612]	[462.38296509 546.97766113 0.74221009]	[421.38284302 547.0302124 0.71385407]	[441.79043579 713.6963501 0.79679304]	[4.59674316e+02 8.67667297e+02 8.44739199e-01]	[503.35998535 544.46716309 0.73096329]	[518.63934326 708.50012207 0.82121027]	[500.71270752 729.15441895 0.8850444 ]	[436.66723633 274.9336853 0.92129141]	[459.83535767 272.41201782 0.9247812 ]	[418.71368408 275.07424927 0.89947724]	[480.34951782 262.25894165 0.91253233]	[498.24853516 785.6081543 0.82803512]	[503.50018311 775.28204346 0.7799077 ]	[487.97103882 723.97821045 0.77403998]	[4.67493317e+02 9.03561523e+02 7.25448728e-01]	[4.49513947e+02 8.98496338e+02 7.05915809e-01]	[4.59806946e+02 8.72845886e+02 7.34412849e-01]
[446.96054077 282.76907349 0.83659798]	[457.12042236 354.47592163 0.87530971]	[390.47213745 354.50961304 0.81267846]	[377.68008423 457.18444824 0.91496277]	[369.89230347 544.47814941 0.84993309]	[518.77410889 351.96505737 0.82861853]	[539.27032471 454.56982422 0.83663541]	[559.75549316 549.49542236 0.85878152]	[462.39819336 546.95483398 0.74003071]	[421.39736938 547.00769043 0.71099383]	[441.79550171 713.75610352 0.78936678]	[4.59665466e+02 8.67627747e+02 8.37657332e-01]	[503.37945557 544.44555664 0.72906584]	[518.6494751 708.53759766 0.81599545]	[500.63357544 729.19677734 0.86544371]	[439.06933594 274.90869141 0.92522889]	[462.18838501 272.40341187 0.92571276]	[418.74777222 275.04595947 0.90347052]	[480.35656738 264.74847412 0.9087494 ]	[500.70999146 788.1696167 0.8311137 ]	[5.05974030e+02 7.77901489e+02 7.37683654e-01]	[485.40411377 724.00811768 0.81154478]	[4.67484833e+02 9.03556335e+02 7.29542077e-01]	[4.49512146e+02 8.98478027e+02 7.09013104e-01]	[4.59789124e+02 8.72795410e+02 7.46180713e-01]
[449.44155884 282.7734375 0.83579081]	[457.13052368 354.4671936 0.8749131 ]	[390.5062561 354.50305176 0.81268096]	[377.69598389 457.19055176 0.91753483]	[367.41958618 544.47583008 0.8531841 ]	[518.78692627 351.9473877 0.82958734]	[539.25231934 452.06930542 0.82503957]	[559.77703857 549.48999023 0.86251324]	[462.38473511 546.94360352 0.72983676]	[421.36260986 546.9798584 0.71090066]	[441.80279541 713.72875977 0.78577369]	[4.59670227e+02 8.67584656e+02 8.29659402e-01]	[503.38375854 544.43695068 0.71386844]	[518.69488525 708.64239502 0.81834489]	[500.70272827 734.30645752 0.82881665]	[439.09033203 274.90344238 0.92742544]	[462.2180481 272.41818237 0.93353236]	[418.73626709 275.05175781 0.92395359]	[480.37069702 267.28811646 0.90146613]	[5.00823578e+02 7.93312744e+02 7.42617667e-01]	[5.08492310e+02 7.88071228e+02 7.04982102e-01]	[485.45648193 729.05615234 0.75155926]	[4.67429718e+02 9.01051025e+02 7.28990257e-01]	[4.49456787e+02 8.98426025e+02 7.10672796e-01]	[4.59813324e+02 8.72762878e+02 7.54263878e-01]
[446.97906494 282.71334839 0.84230542]	[457.1348877 354.46191406 0.87503368]	[392.97232056 354.49200439 0.81098408]	[377.69161987 457.19314575 0.91751766]	[367.42172241 544.46759033 0.85642946]	[518.78186035 351.93997192 0.82862461]	[539.29327393 454.57751465 0.83757144]	[559.78753662 547.06512451 0.86620271]	[462.42468262 546.97253418 0.72289103]	[423.77990723 547.01806641 0.70311284]	[441.81124878 716.29150391 0.78874367]	[4.59672729e+02 8.67576233e+02 8.28681946e-01]	[503.4119873 544.4642334 0.7076565]	[518.77374268 708.68005371 0.82298416]	[500.69366455 744.54864502 0.85386264]	[439.09231567 274.85836792 0.9175663 ]	[462.22186279 272.38803101 0.92486322]	[418.74969482 274.98275757 0.91117388]	[482.70892334 267.28329468 0.89887863]	[5.03436768e+02 8.08526733e+02 7.52515912e-01]	[5.16154358e+02 7.93295593e+02 6.66945875e-01]	[4.85428467e+02 7.36782532e+02 7.07659841e-01]	[4.67457611e+02 9.01031006e+02 7.18363166e-01]	[4.49483948e+02 8.98419556e+02 7.00528204e-01]	[4.59823975e+02 8.72762573e+02 7.48752475e-01]
[449.45092773 280.2538147 0.84481382]	[457.13851929 354.47000122 0.87608093]	[392.97262573 354.50738525 0.81004852]	[377.69628906 459.60043335 0.92065275]	[367.42929077 544.47564697 0.85392243]	[518.79101562 351.94909668 0.82862574]	[539.31237793 454.60806274 0.84480816]	[559.80615234 547.06903076 0.86686945]	[462.45108032 547.00805664 0.72114003]	[423.82019043 549.51702881 0.69994926]	[441.80108643 716.31188965 0.78315794]	[4.59661255e+02 8.65068115e+02 8.25519741e-01]	[503.43005371 546.93182373 0.70954221]	[521.22460938 711.13916016 0.84016877]	[500.84542847 749.58880615 0.90725601]	[439.11383057 272.47161865 0.91204047]	[462.24456787 272.37307739 0.91872907]	[418.7947998 274.93740845 0.89543861]	[482.75149536 267.30184937 0.89960086]	[5.08532715e+02 8.11318542e+02 7.06259370e-01]	[5.21275330e+02 8.06012451e+02 6.74234390e-01]	[487.95626831 744.49279785 0.75192231]	[4.67441345e+02 9.00987244e+02 7.09111452e-01]	[4.49455536e+02 8.95960632e+02 7.01928437e-01]	[4.59808136e+02 8.72721008e+02 7.46828914e-01]
[449.49261475 280.22756958 0.84699774]	[457.16436768 354.46789551 0.8798852 ]	[393.00238037 354.50488281 0.81297696]	[377.70724487 459.60864258 0.91830164]	[369.90921021 544.4753418 0.85461074]	[521.18310547 351.94674683 0.83190829]	[541.70300293 457.07369995 0.85213679]	[559.82562256 549.49108887 0.86780441]	[464.85974121 547.01031494 0.72171962]	[423.86431885 549.51446533 0.69611424]	[441.78347778 718.82403564 0.78857815]	[4.59658569e+02 8.65051514e+02 8.28717291e-01]	[503.48348999 546.92987061 0.71147388]	[521.265625 716.28552246 0.79500109]	[503.30374146 762.44329834 0.85865164]	[439.14251709 272.4473877 0.91770881]	[462.27459717 269.92230225 0.90687883]	[421.14535522 274.88555908 0.88626564]	[482.78936768 264.7414856 0.89900136]	[5.21268799e+02 8.29072083e+02 7.00975120e-01]	[5.26541565e+02 8.13781372e+02 6.09600306e-01]	[493.11383057 752.26147461 0.75620252]	[4.67450470e+02 8.98499817e+02 7.11777866e-01]	[4.49452240e+02 8.95935791e+02 7.08173454e-01]	[4.59810425e+02 8.70312012e+02 7.52495348e-01]
[451.99328613 280.22512817 0.84713668]	[457.1963501 354.4680481 0.88472533]	[393.02389526 354.50219727 0.8161965 ]	[377.71884155 457.21453857 0.91727257]	[369.90811157 544.47711182 0.85402429]	[521.20343018 351.95355225 0.83782518]	[541.71105957 454.64477539 0.85554135]	[559.84265137 546.99810791 0.8841638 ]	[464.87615967 547.01202393 0.72041863]	[423.90084839 549.52722168 0.69263363]	[441.76184082 716.32232666 0.79891604]	[4.59643463e+02 8.65062927e+02 8.20731819e-01]	[503.48312378 546.92883301 0.71370739]	[521.29119873 708.55810547 0.81415218]	[505.87130737 772.76501465 0.83945429]	[439.1680603 272.43630981 0.92065173]	[462.30749512 269.9029541 0.89969748]	[421.18130493 274.88882446 0.8911705 ]	[482.80615234 264.72399902 0.89737356]	[5.23972168e+02 8.34303833e+02 7.16407955e-01]	[5.39266663e+02 8.26595642e+02 6.86000407e-01]	[5.00686493e+02 7.70254150e+02 7.39877343e-01]	[4.67435425e+02 8.98429199e+02 7.02151239e-01]	[4.46960815e+02 8.95874512e+02 7.02784479e-01]	[4.59797607e+02 8.70316956e+02 7.42628098e-01]
[452.04327393 280.19210815 0.85536176]	[457.222229 354.4671936 0.88928354]	[393.04806519 354.51623535 0.82158452]	[377.73052979 457.21713257 0.91845459]	[369.93997192 544.45495605 0.86116666]	[521.21276855 351.92788696 0.83699489]	[541.7086792 454.58062744 0.84946263]	[562.2387085 544.53924561 0.89981133]	[464.89880371 549.53216553 0.71671337]	[426.38409424 552.07794189 0.68587035]	[441.79327393 721.38079834 0.81235611]	[4.59655426e+02 8.65047852e+02 8.13470125e-01]	[503.47457886 547.00750732 0.70993584]	[521.3616333 711.24822998 0.7807948 ]	[508.53076172 790.66583252 0.82912248]	[439.18521118 272.390625 0.91580594]	[462.35321045 269.84466553 0.89163613]	[421.18035889 274.89144897 0.89653373]	[482.85113525 264.7321167 0.89659268]	[5.36743347e+02 8.49714844e+02 7.50946283e-01]	[5.44388306e+02 8.34371948e+02 7.17607737e-01]	[5.00729553e+02 7.90690430e+02 7.56341696e-01]	[4.67473785e+02 8.98481873e+02 7.09102988e-01]	[4.49432526e+02 8.95920837e+02 7.06828117e-01]	[4.59774719e+02 8.70299500e+02 7.21382856e-01]
[454.54052734 280.19070435 0.85806352]	[459.58996582 354.48226929 0.89414632]	[393.05990601 354.54602051 0.82533264]	[377.74429321 457.21432495 0.91602623]	[372.46508789 544.49578857 0.85709071]	[521.23431396 349.44558716 0.83797598]	[541.73028564 452.04983521 0.84852344]	[562.27362061 546.93780518 0.8974694 ]	[464.93005371 547.02032471 0.71736926]	[426.40652466 549.55145264 0.68541843]	[441.83108521 718.84448242 0.81153488]	[4.59652374e+02 8.62551636e+02 8.11560929e-01]	[505.8711853 546.95220947 0.71312159]	[523.78765869 711.16052246 0.77902836]	[518.63452148 803.5055542 0.82034922]	[439.21203613 272.37652588 0.91679382]	[462.39700317 269.82827759 0.88315392]	[421.19366455 274.87838745 0.90147227]	[482.88174438 264.75283813 0.89144599]	[5.41937805e+02 8.65047180e+02 7.31159568e-01]	[5.49585022e+02 8.49730896e+02 6.76366985e-01]	[5.00863983e+02 8.06079712e+02 7.51713872e-01]	[4.69984192e+02 8.98478210e+02 7.14972138e-01]	[4.49474640e+02 8.95920776e+02 7.12522864e-01]	[4.59759674e+02 8.70250305e+02 7.20073938e-01]
[454.59750366 280.18084717 0.86516875]	[459.62710571 354.43676758 0.89352804]	[395.52697754 354.49301147 0.82227039]	[380.11239624 457.16604614 0.9068777 ]	[372.49984741 544.5246582 0.84920859]	[521.25231934 349.41479492 0.83983886]	[541.75854492 454.59378052 0.85493332]	[562.30957031 546.93518066 0.90235001]	[467.43444824 546.93988037 0.70816129]	[428.94589233 547.01837158 0.68095154]	[441.88302612 718.81848145 0.80942905]	[4.59653748e+02 8.62550598e+02 8.16524148e-01]	[505.94665527 544.4397583 0.7049154 ]	[523.90423584 711.19458008 0.8274557 ]	[523.75109863 811.3404541 0.90924054]	[439.25491333 272.36459351 0.91299343]	[462.44793701 269.83041382 0.87502491]	[421.23922729 274.87734985 0.90303499]	[482.93026733 264.78717041 0.87984604]	[5.49512817e+02 8.72875854e+02 7.30534196e-01]	[5.62244629e+02 8.65062927e+02 6.91018105e-01]	[5.11018311e+02 8.16349976e+02 6.69049680e-01]	[4.67491272e+02 8.98497437e+02 7.13121116e-01]	[4.49471802e+02 8.95923645e+02 7.11533546e-01]	[4.59747986e+02 8.70218018e+02 7.31946349e-01]
[457.08969116 280.1802063 0.87685496]	[459.68353271 352.00942993 0.89954197]	[395.62759399 354.47027588 0.83355206]	[380.13796997 457.13583374 0.9024511 ]	[375.02008057 544.44525146 0.88381201]	[521.29949951 349.41152954 0.84651399]	[541.79516602 454.58364868 0.86486864]	[562.33325195 544.50299072 0.91224253]	[467.47793579 546.98931885 0.70225596]	[431.51409912 549.52886963 0.67621338]	[441.90432739 721.39434814 0.80805564]	[4.59650513e+02 8.62509033e+02 8.20873916e-01]	[505.94650269 544.49212646 0.70014375]	[524.00762939 721.37365723 0.80637741]	[526.50482178 829.07592773 0.86137068]	[439.31478882 272.39404297 0.92042619]	[464.86340332 269.83752441 0.87113512]	[421.32989502 274.91442871 0.90158588]	[482.97525024 264.71743774 0.87734276]	[5.59732605e+02 8.83044373e+02 7.30985165e-01]	[5.64938232e+02 8.70314636e+02 7.58926630e-01]	[5.21239502e+02 8.31749634e+02 7.76962161e-01]	[4.67399902e+02 8.98488708e+02 7.23740339e-01]	[4.46959442e+02 8.95882996e+02 7.24981964e-01]	[4.59774170e+02 8.70162231e+02 7.68541932e-01]
[457.1519165 280.16589355 0.88886493]	[459.75204468 352.02215576 0.90528381]	[398.04330444 354.47763062 0.84201634]	[380.1867981 457.08309937 0.89831674]	[375.07446289 544.43084717 0.89808947]	[521.37481689 349.41616821 0.85004425]	[541.83221436 452.03549194 0.86576611]	[562.37786865 544.53082275 0.91134483]	[469.96575928 547.01971436 0.69336176]	[431.52407837 549.56512451 0.67150784]	[444.29656982 721.44329834 0.80942816]	[4.59675629e+02 8.65055054e+02 8.31005454e-01]	[506.00918579 546.93859863 0.68787038]	[526.47747803 716.31567383 0.79701465]	[5.36736084e+02 8.36870300e+02 8.10359597e-01]	[441.67419434 272.37661743 0.91598719]	[464.93807983 269.83145142 0.86717731]	[421.37597656 274.91552734 0.89427882]	[485.42709351 264.7310791 0.85837579]	[5.64839111e+02 8.88232178e+02 7.75742829e-01]	[5.70099304e+02 8.72920105e+02 7.26503372e-01]	[5.23830688e+02 8.49609497e+02 7.72205949e-01]	[4.67421570e+02 8.98448608e+02 7.35178649e-01]	[4.49442505e+02 8.95871582e+02 7.35663950e-01]	[4.59816864e+02 8.70234192e+02 7.71006107e-01]
[457.15356445 280.16741943 0.88861877]	[459.75177002 352.02587891 0.90516096]	[398.04385376 354.48312378 0.84286129]	[380.18426514 457.08267212 0.89876896]	[375.07406616 544.42791748 0.89847666]	[521.37597656 349.41546631 0.8500638 ]	[541.83306885 452.03985596 0.86509359]	[562.37866211 544.52954102 0.91143382]	[469.96252441 547.00427246 0.69490296]	[431.51953125 549.54644775 0.67256439]	[444.30395508 721.4442749 0.80774224]	[4.59674042e+02 8.65072815e+02 8.33379269e-01]	[506.00326538 544.49676514 0.68982363]	[526.47924805 718.8225708 0.79398257]	[5.36735229e+02 8.36873413e+02 8.09688687e-01]	[441.67529297 272.37869263 0.915959 ]	[464.94000244 269.8331604 0.86681509]	[421.37564087 274.91741943 0.89482534]	[485.42959595 264.73675537 0.85772723]	[5.64843933e+02 8.88230713e+02 7.75133669e-01]	[5.70107788e+02 8.72919556e+02 7.26260602e-01]	[5.23831055e+02 8.49614075e+02 7.71951139e-01]	[4.67417847e+02 8.98453735e+02 7.35689223e-01]	[4.49439087e+02 8.95877014e+02 7.36955762e-01]	[4.59816437e+02 8.70250977e+02 7.71303654e-01]
[459.61758423 280.17102051 0.90043753]	[459.82064819 352.00750732 0.90455461]	[398.10324097 354.48410034 0.85254586]	[380.22897339 457.13256836 0.89778602]	[375.11004639 544.30682373 0.90978092]	[523.78778076 349.37594604 0.85071212]	[541.90509033 454.58270264 0.87082255]	[562.41259766 546.93182373 0.9092223 ]	[472.51861572 549.51611328 0.68333173]	[434.05075073 552.08203125 0.67021841]	[441.91140747 721.43011475 0.81027824]	[4.59678528e+02 8.65098389e+02 8.41805398e-01]	[508.54452515 546.97296143 0.67442739]	[526.50708008 711.13366699 0.83378989]	[541.92919922 844.54681396 0.85545981]	[441.7649231 272.38528442 0.92140931]	[467.45022583 269.85171509 0.85949755]	[423.8008728 274.93359375 0.88752979]	[485.49905396 264.74804688 0.85191375]	[5.67455505e+02 8.93286499e+02 7.77543962e-01]	[5.80270203e+02 8.83040588e+02 7.31625617e-01]	[5.34095520e+02 8.52182983e+02 7.40100801e-01]	[4.67461487e+02 9.00999939e+02 7.49187946e-01]	[4.49455353e+02 8.95940979e+02 7.40136325e-01]	[4.62206604e+02 8.70269714e+02 7.70304322e-01]
[459.83203125 280.17419434 0.91775769]	[462.30407715 352.02053833 0.90584862]	[398.22799683 354.4821167 0.86293072]	[382.74206543 457.15344238 0.88733733]	[377.52008057 541.8994751 0.92153132]	[523.98706055 351.92999268 0.84231889]	[544.33349609 452.0637207 0.86028486]	[564.90887451 547.04504395 0.89054328]	[475.15505981 549.546875 0.6919235 ]	[436.61169434 552.10009766 0.68596071]	[444.30419922 721.41693115 0.79699349]	[4.59685211e+02 8.65137024e+02 8.43942761e-01]	[516.15362549 547.01611328 0.67882204]	[536.69885254 711.18457031 0.81890786]	[5.49556702e+02 8.49748596e+02 8.16615224e-01]	[444.34204102 272.41012573 0.89932925]	[472.57321167 269.83636475 0.85518461]	[426.44906616 274.9927063 0.86561215]	[490.56060791 264.71261597 0.84731621]	[5.75229736e+02 8.98508850e+02 7.13165164e-01]	[5.85415039e+02 8.90748718e+02 7.75089920e-01]	[5.41876282e+02 8.57419373e+02 7.85439134e-01]	[4.67464142e+02 9.03566406e+02 7.54452229e-01]	[4.49452026e+02 8.98430298e+02 7.25995779e-01]	[4.62209106e+02 8.70316528e+02 7.61033416e-01]
[462.24526978 280.171875 0.91510081]	[462.37670898 354.44433594 0.90018547]	[400.63467407 354.47079468 0.86370713]	[382.85180664 457.2116394 0.87543142]	[377.6625061 544.32196045 0.93977469]	[526.4262085 351.96960449 0.8319456 ]	[544.39996338 452.06747437 0.86157376]	[565.02679443 549.49517822 0.8658663 ]	[477.65216064 552.059021 0.69982702]	[439.06652832 552.11224365 0.69500989]	[444.30957031 721.4041748 0.79730767]	[4.59687378e+02 8.67588257e+02 8.47631991e-01]	[518.6652832 549.52630615 0.68198353]	[539.27404785 711.23596191 0.84596735]	[5.57254089e+02 8.52371216e+02 8.00190151e-01]	[446.87759399 272.37991333 0.86998415]	[475.15292358 267.34313965 0.86226368]	[431.49468994 274.92129517 0.85148335]	[495.64291382 262.18029785 0.85381347]	[5.77768372e+02 9.01036926e+02 6.89284265e-01]	[5.85549072e+02 8.90819031e+02 7.36106336e-01]	[5.44426697e+02 8.67635254e+02 7.39433646e-01]	[4.67430267e+02 9.01068115e+02 7.57022321e-01]	[4.46957581e+02 8.95969238e+02 7.29458630e-01]	[4.62207336e+02 8.72699219e+02 7.64011681e-01]
[462.32730103 280.19223022 0.90499902]	[462.43200684 352.00143433 0.88723952]	[400.69610596 354.45114136 0.86021364]	[387.86917114 459.59014893 0.85608649]	[377.71231079 541.91906738 0.93594867]	[526.50976562 351.91491699 0.82051605]	[544.48620605 454.56500244 0.85828012]	[567.43969727 549.48815918 0.85302573]	[477.70449829 549.52935791 0.70929533]	[439.10668945 549.55548096 0.70656437]	[444.32354736 721.43768311 0.80003649]	[4.59676147e+02 8.65136841e+02 8.39850426e-01]	[518.73425293 547.03155518 0.6965639 ]	[541.7355957 713.69696045 0.86194944]	[5.62265930e+02 8.54852783e+02 8.28436911e-01]	[449.47280884 272.40313721 0.85872412]	[477.69128418 267.35818481 0.88121033]	[434.10473633 274.89364624 0.85775119]	[498.24981689 262.20852661 0.87949139]	[5.80291077e+02 9.03588684e+02 7.25828707e-01]	[5.88079895e+02 8.93245728e+02 7.44465351e-01]	[5.47048157e+02 8.70141541e+02 6.94253564e-01]	[4.67432434e+02 9.01021423e+02 7.53055751e-01]	[4.46942688e+02 8.95936707e+02 7.30612516e-01]	[4.59828735e+02 8.72704041e+02 7.60239244e-01]
[462.42446899 280.18319702 0.89329886]	[464.94525146 351.98370361 0.85938901]	[400.82492065 351.98416138 0.84742641]	[390.4520874 457.14746094 0.84809124]	[380.11212158 541.94525146 0.93814135]	[531.55804443 351.96206665 0.80608213]	[546.97955322 457.08840942 0.85461593]	[567.56860352 549.51422119 0.83189434]	[480.20053101 549.52630615 0.73002768]	[439.2175293 549.51757812 0.7259075 ]	[444.3895874 718.90197754 0.78605813]	[4.59691925e+02 8.67598145e+02 8.47476721e-01]	[521.25250244 549.49475098 0.71388811]	[541.78674316 711.20092773 0.87403655]	[5.62370667e+02 8.54808472e+02 8.40541601e-01]	[454.5652771 272.37954712 0.86375791]	[480.16607666 267.36181641 0.8996073 ]	[436.68823242 274.8984375 0.88467926]	[500.72045898 264.74520874 0.89833015]	[5.82765320e+02 9.08610596e+02 7.49991298e-01]	[5.90593079e+02 8.93335510e+02 7.32865393e-01]	[5.52102661e+02 8.67631348e+02 6.35396957e-01]	[4.67421906e+02 9.03544800e+02 7.53037333e-01]	[4.46933838e+02 8.95984009e+02 7.29305685e-01]	[4.62203827e+02 8.72728943e+02 7.60919571e-01]
[464.92556763 280.20721436 0.8729887 ]	[470.03833008 351.96807861 0.83649594]	[403.38665771 351.94360352 0.81543159]	[395.59814453 457.14990234 0.88129914]	[380.20349121 544.46185303 0.91956329]	[536.67260742 351.94137573 0.8056407 ]	[549.55401611 457.12060547 0.84259808]	[570.09606934 549.515625 0.82306659]	[480.31317139 549.53820801 0.73673522]	[439.28570557 549.53820801 0.72417486]	[444.42987061 718.89794922 0.77159142]	[4.59698059e+02 8.67574158e+02 8.41584980e-01]	[521.36645508 549.50604248 0.71663642]	[541.85168457 711.12243652 0.88351214]	[5.62471008e+02 8.54849487e+02 8.43407631e-01]	[457.12164307 272.39361572 0.89162105]	[480.29367065 269.84680176 0.90483177]	[439.12347412 274.91744995 0.89899898]	[500.81109619 264.70895386 0.90698528]	[5.82784607e+02 9.08636719e+02 7.48136520e-01]	[5.90633972e+02 8.93350952e+02 7.29874313e-01]	[5.54699707e+02 8.67615051e+02 6.33887351e-01]	[4.67429871e+02 9.01068115e+02 7.51786649e-01]	[4.46933289e+02 8.95972534e+02 7.29227543e-01]	[4.62203308e+02 8.72716858e+02 7.53805161e-01]
[467.50082397 280.16238403 0.85979289]	[477.58602905 352.00375366 0.85484213]	[408.47180176 351.93173218 0.79911548]	[398.0916748 457.13977051 0.90179855]	[380.27377319 544.31604004 0.92127669]	[539.26904297 351.97467041 0.82627237]	[557.18115234 454.64028931 0.82250369]	[572.66143799 549.53997803 0.81844819]	[482.74615479 549.54864502 0.73060757]	[441.68408203 549.55596924 0.70972353]	[446.93591309 718.86737061 0.75219661]	[4.59694397e+02 8.65122925e+02 8.36671412e-01]	[523.81610107 549.4956665 0.71372193]	[541.91021729 708.58966064 0.88907576]	[5.64855957e+02 8.57412476e+02 8.24033737e-01]	[459.61871338 272.36428833 0.9033736 ]	[482.75827026 269.84631348 0.89973366]	[439.26452637 274.89257812 0.90721047]	[500.89675903 264.78485107 0.90001762]	[5.82787476e+02 9.08679260e+02 7.47003913e-01]	[5.93143127e+02 8.93409668e+02 7.18577981e-01]	[5.57233521e+02 8.70142273e+02 6.60929263e-01]	[4.67434692e+02 9.01054749e+02 7.46377528e-01]	[4.46926361e+02 8.95951782e+02 7.24389434e-01]	[4.59834167e+02 8.72703674e+02 7.46589601e-01]
[472.5776062 280.15216064 0.86255324]	[477.73696899 354.47390747 0.89169836]	[413.54672241 351.99627686 0.80927575]	[398.17303467 457.14254761 0.9089343 ]	[380.32852173 541.92041016 0.92006874]	[541.76727295 352.01156616 0.84655964]	[559.80987549 457.10366821 0.86021352]	[577.77209473 549.58099365 0.83029824]	[482.86090088 549.56011963 0.72607172]	[441.79992676 549.5692749 0.7070812 ]	[449.46356201 716.29528809 0.73893225]	[4.59692810e+02 8.65100342e+02 8.36462021e-01]	[523.89660645 549.50006104 0.71032035]	[541.94152832 708.54455566 0.89216954]	[5.64860779e+02 8.57393921e+02 8.28878939e-01]	[459.72970581 272.34521484 0.90913606]	[482.90841675 269.81671143 0.87634087]	[441.73303223 272.496521 0.89737999]	[503.40386963 264.79699707 0.89026207]	[5.80316956e+02 9.08702515e+02 7.45618105e-01]	[5.90648071e+02 8.93412720e+02 7.19670177e-01]	[5.57250854e+02 8.70108643e+02 6.47779107e-01]	[4.67428680e+02 9.03560059e+02 7.41964817e-01]	[4.46918610e+02 8.95962463e+02 7.17504025e-01]	[4.59826080e+02 8.70307861e+02 7.52102077e-01]
[477.67047119 280.16259766 0.89028233]	[480.29870605 354.51065063 0.92394775]	[418.61032104 354.47454834 0.85335863]	[398.27780151 457.18270874 0.90912151]	[382.80072021 544.33105469 0.90490234]	[544.29528809 354.47036743 0.86131155]	[562.33319092 457.12139893 0.88251436]	[580.34674072 552.09088135 0.85332954]	[485.35540771 549.55914307 0.71085286]	[444.30767822 549.54675293 0.69621623]	[452.08566284 713.76922607 0.75343102]	[4.59683594e+02 8.65096313e+02 8.29202354e-01]	[524.01928711 549.50622559 0.70121866]	[544.38903809 708.6307373 0.873734 ]	[5.64893311e+02 8.62551941e+02 8.18398237e-01]	[462.21426392 272.37530518 0.91759217]	[485.4826355 269.84405518 0.86717516]	[444.30322266 274.92675781 0.87885308]	[506.01358032 264.73779297 0.85329801]	[5.82777344e+02 9.08698853e+02 7.51478970e-01]	[5.93164307e+02 8.93429260e+02 7.30516732e-01]	[5.59711609e+02 8.70327820e+02 6.89568758e-01]	[4.69966583e+02 9.03560608e+02 7.46205866e-01]	[4.49448853e+02 8.95984253e+02 7.16479599e-01]	[4.59764252e+02 8.70317627e+02 7.39705920e-01]
[480.31259155 280.14074707 0.92663318]	[482.85391235 354.47805786 0.91339487]	[418.78872681 354.45822144 0.86489111]	[400.80297852 454.57452393 0.88059735]	[387.93295288 544.31311035 0.87421018]	[544.52941895 354.50292969 0.85108042]	[564.80377197 457.21340942 0.89273286]	[582.80224609 552.07946777 0.87131262]	[485.45327759 552.06787109 0.70337296]	[446.90441895 549.57440186 0.6755926 ]	[457.07775879 716.30267334 0.76340044]	[4.59685852e+02 8.65094727e+02 8.29891562e-01]	[526.42449951 549.57757568 0.69721168]	[544.4800415 711.17010498 0.84669822]	[5.64918457e+02 8.65104980e+02 8.21099639e-01]	[464.85171509 272.40325928 0.89720535]	[493.04901123 269.84164429 0.85472542]	[449.51272583 275.00262451 0.84950519]	[511.09130859 264.77227783 0.84246904]	[5.82779297e+02 9.08663757e+02 7.67204523e-01]	[5.93184143e+02 8.93411926e+02 7.52100170e-01]	[5.59735657e+02 8.72779053e+02 7.04353750e-01]	[4.67478912e+02 9.01059570e+02 7.46700585e-01]	[4.49434021e+02 8.95962463e+02 7.19711244e-01]	[4.59762726e+02 8.70309631e+02 7.34192431e-01]
[482.81237793 280.15930176 0.91765726]	[485.37966919 354.48754883 0.88721538]	[421.28973389 354.44918823 0.8562144 ]	[403.34207153 457.15661621 0.87418866]	[395.49282837 546.93029785 0.86329675]	[549.49414062 354.50970459 0.82822645]	[564.89642334 454.63336182 0.87732118]	[582.97729492 552.11724854 0.87291038]	[488.00335693 549.55438232 0.68539751]	[449.47116089 549.54302979 0.66320586]	[457.19308472 716.26654053 0.77419448]	[4.59670502e+02 8.65047607e+02 8.21108699e-01]	[529.0111084 549.53887939 0.67759049]	[546.96313477 711.17108154 0.82808876]	[5.64966003e+02 8.67576965e+02 8.20671916e-01]	[469.98120117 272.40179443 0.85904562]	[498.17831421 267.34536743 0.87882984]	[457.12600708 274.94265747 0.8736313 ]	[518.77886963 264.76602173 0.88259614]	[5.82836975e+02 9.08665466e+02 7.67034531e-01]	[5.95706421e+02 8.93427002e+02 7.54259288e-01]	[5.59774719e+02 8.72810791e+02 7.23547220e-01]	[4.67469360e+02 9.01036011e+02 7.47271299e-01]	[4.46959106e+02 8.95930237e+02 7.21232176e-01]	[4.59745758e+02 8.70287231e+02 7.24560201e-01]
[485.34140015 280.21310425 0.88469249]	[490.56964111 354.48052979 0.84561926]	[426.39437866 351.98965454 0.81378192]	[410.9803772 457.19766235 0.85517764]	[398.04086304 544.46044922 0.91397458]	[557.18939209 354.51049805 0.81823981]	[567.47570801 457.2175293 0.87773776]	[585.46453857 554.66741943 0.87220883]	[495.66537476 552.0802002 0.69738442]	[457.08920288 549.56158447 0.68887478]	[459.64318848 711.24713135 0.79406655]	[4.59681976e+02 8.65108093e+02 8.31315458e-01]	[536.72747803 554.62963867 0.68634862]	[547.01696777 708.659729 0.84217805]	[5.64969910e+02 8.67618469e+02 8.30085456e-01]	[475.1451416 272.4185791 0.88236868]	[500.73016357 269.84729004 0.90544045]	[459.6192627 274.94891357 0.89354157]	[521.32019043 264.73275757 0.90368354]	[5.82839905e+02 9.08662903e+02 7.76524782e-01]	[5.95706726e+02 8.93423706e+02 7.69620538e-01]	[5.59787842e+02 8.72831299e+02 7.33406126e-01]	[4.67440460e+02 9.01028564e+02 7.47109175e-01]	[4.46949432e+02 8.95925049e+02 7.23118305e-01]	[4.59748016e+02 8.72706787e+02 7.30058849e-01]
[487.96618652 280.18249512 0.86425292]	[498.17312622 354.54067993 0.88690782]	[434.02999878 354.4597168 0.80832607]	[418.60018921 457.1355896 0.89583093]	[398.20718384 544.30181885 0.93373764]	[559.83691406 354.52035522 0.84314644]	[575.15704346 457.17422485 0.83968419]	[588.01739502 557.16546631 0.84945977]	[500.64788818 554.62963867 0.72008449]	[459.61694336 552.0760498 0.705531 ]	[459.72512817 713.73260498 0.79720598]	[4.59677399e+02 8.65109985e+02 8.36733341e-01]	[541.77111816 554.69696045 0.7214663 ]	[549.5892334 711.15960693 0.79554194]	[5.64983582e+02 8.67606018e+02 8.24615598e-01]	[480.12393188 272.38595581 0.90280473]	[503.25595093 269.8840332 0.90552014]	[459.86230469 274.89944458 0.87674397]	[523.80480957 267.29443359 0.90347242]	[5.82817322e+02 9.08647095e+02 7.83608139e-01]	[5.95690125e+02 8.93422546e+02 7.75515378e-01]	[5.59796631e+02 8.72800598e+02 7.27777958e-01]	[4.67425598e+02 9.01024109e+02 7.58731604e-01]	[4.46944183e+02 8.95929443e+02 7.35487700e-01]	[4.59747070e+02 8.72722534e+02 7.28917241e-01]
[495.61575317 280.13653564 0.86875701]	[500.7711792 354.56845093 0.93044674]	[439.1270752 354.48840332 0.85207999]	[418.71832275 457.18792725 0.91127318]	[400.6968689 544.47875977 0.91574901]	[562.41015625 354.5411377 0.8690666 ]	[582.73120117 457.13598633 0.87069178]	[590.6217041 557.20739746 0.82743001]	[500.87301636 549.51068115 0.72439229]	[459.82489014 546.99047852 0.71616936]	[459.80752563 708.71740723 0.81655765]	[4.59669952e+02 8.65122742e+02 8.33681822e-01]	[541.92175293 549.54528809 0.71418262]	[554.65081787 711.11968994 0.80292732]	[5.65005554e+02 8.67709167e+02 8.30536604e-01]	[480.32937622 272.3727417 0.91453236]	[503.49981689 269.83270264 0.87348431]	[462.44885254 274.96243286 0.85500944]	[526.41094971 267.32156372 0.86797619]	[5.82818176e+02 9.08651672e+02 7.93844700e-01]	[5.95705627e+02 8.93455017e+02 7.77837992e-01]	[5.62236755e+02 8.72936157e+02 7.35570729e-01]	[4.67417816e+02 9.01064331e+02 7.52763569e-01]	[4.46936920e+02 8.95956665e+02 7.28171408e-01]	[4.59727783e+02 8.72757690e+02 7.17969060e-01]
[500.72537231 280.1385498 0.91614163]	[503.38500977 354.54919434 0.92293322]	[441.6751709 354.55905151 0.87157905]	[421.20855713 457.12124634 0.89814883]	[403.2449646 544.49334717 0.89039749]	[565.03216553 354.55786133 0.85884404]	[582.97540283 457.17034912 0.88314873]	[598.26654053 557.19006348 0.82517314]	[503.42904663 549.57568359 0.72261155]	[462.38876343 549.50585938 0.70789462]	[462.23208618 708.61688232 0.84929442]	[4.59675201e+02 8.65060669e+02 8.28658164e-01]	[544.42431641 552.07543945 0.71203214]	[559.71112061 708.66638184 0.82672471]	[5.65013123e+02 8.70106262e+02 8.31567764e-01]	[482.89785767 272.39883423 0.91363454]	[508.55477905 269.83432007 0.85264289]	[467.4949646 275.03463745 0.83161616]	[531.55725098 264.76580811 0.84197247]	[5.82829895e+02 9.08664978e+02 8.02047729e-01]	[5.95729126e+02 8.95835571e+02 7.85650969e-01]	[5.62237610e+02 8.75318237e+02 7.37088621e-01]	[4.67421021e+02 9.01033875e+02 7.54782796e-01]	[4.46929260e+02 8.95926331e+02 7.31490791e-01]	[4.59738464e+02 8.72723267e+02 7.05870986e-01]
[503.27233887 280.11483765 0.93027169]	[505.9203186 354.55667114 0.89585805]	[441.8414917 354.52728271 0.86069858]	[421.39587402 457.19543457 0.89211237]	[405.92581177 544.36901855 0.8807801 ]	[567.57800293 354.54989624 0.83706343]	[585.40881348 457.08892822 0.88028419]	[600.88574219 554.62701416 0.85579598]	[505.95031738 549.53033447 0.7020514 ]	[467.3963623 547.04168701 0.67949104]	[462.34689331 708.57751465 0.84157753]	[4.59704407e+02 8.65106934e+02 8.34713459e-01]	[544.54620361 549.55407715 0.69585323]	[562.23083496 708.61157227 0.85944009]	[5.65044922e+02 8.67663330e+02 8.20031345e-01]	[487.94091797 272.3956604 0.87267423]	[516.18743896 267.30978394 0.86053324]	[475.16873169 274.99526978 0.85366654]	[539.20556641 264.765625 0.87190765]	[5.82826355e+02 9.08664001e+02 7.95450449e-01]	[5.95735229e+02 8.95846008e+02 7.80030847e-01]	[5.62257812e+02 8.72905762e+02 7.40948081e-01]	[4.67413452e+02 9.01043030e+02 7.46799409e-01]	[4.46911041e+02 8.95924072e+02 7.30911493e-01]	[4.59776703e+02 8.72783752e+02 6.95829630e-01]
[503.44854736 280.15280151 0.90430385]	[511.04904175 354.51455688 0.85265326]	[446.88616943 354.47790527 0.82330275]	[428.92559814 457.20108032 0.8632139 ]	[416.04092407 547.01477051 0.8552413 ]	[575.21588135 354.50985718 0.81572729]	[585.54797363 454.63580322 0.86170149]	[603.43939209 554.64666748 0.87166208]	[511.0249939 547.03100586 0.69044381]	[475.06039429 546.96893311 0.68601918]	[464.82131958 708.50280762 0.82877225]	[4.59741180e+02 8.65107971e+02 8.41898382e-01]	[549.50396729 549.55047607 0.68706703]	[562.31420898 708.51367188 0.87532026]	[5.65049805e+02 8.67634827e+02 8.19219708e-01]	[495.59234619 272.41534424 0.87031949]	[521.17474365 267.36581421 0.89115906]	[480.1171875 275.0022583 0.89155275]	[541.76544189 267.28045654 0.89240092]	[5.82837769e+02 9.08647400e+02 7.97661602e-01]	[5.95751648e+02 8.93460938e+02 7.85858750e-01]	[5.62252380e+02 8.72874207e+02 7.51364648e-01]	[4.67402802e+02 9.01030579e+02 7.41809130e-01]	[4.46887878e+02 8.95905518e+02 7.36647308e-01]	[4.59818604e+02 8.72800598e+02 7.01883912e-01]
[505.97854614 280.13369751 0.88123763]	[518.66546631 354.55895996 0.88380432]	[452.05157471 354.50186157 0.80936992]	[436.68032837 457.20617676 0.89194393]	[418.61380005 546.96368408 0.89378613]	[580.34094238 354.51290894 0.83864826]	[590.59918213 457.08908081 0.83714962]	[605.95349121 554.65777588 0.87154984]	[513.65960693 546.97570801 0.68929505]	[475.15625 544.47686768 0.69265753]	[467.4034729 708.51708984 0.79028517]	[4.59765839e+02 8.67592957e+02 8.45047951e-01]	[554.70080566 549.51135254 0.67392039]	[562.41351318 708.56182861 0.87745124]	[5.65065796e+02 8.67638855e+02 8.14561605e-01]	[498.20074463 272.36660767 0.8928352 ]	[521.33868408 267.36032104 0.89670831]	[480.28311157 274.98342896 0.90763021]	[541.9074707 264.74710083 0.90946364]	[5.82811707e+02 9.08644714e+02 7.94948578e-01]	[5.95740662e+02 8.95834106e+02 7.82280326e-01]	[5.62268921e+02 8.72882996e+02 7.49400198e-01]	[4.64952576e+02 9.01036499e+02 7.41806090e-01]	[4.46890045e+02 8.95917786e+02 7.37603664e-01]	[4.62230438e+02 8.72860107e+02 6.92314208e-01]
[511.03591919 277.73086548 0.86654234]	[521.1496582 354.56732178 0.90806293]	[457.12634277 354.5211792 0.83470839]	[439.19332886 459.63708496 0.92593902]	[421.15158081 546.94842529 0.90121228]	[582.81695557 354.5050354 0.85632992]	[598.27752686 457.12527466 0.84546751]	[606.11407471 554.62121582 0.85147113]	[518.73443604 547.02838135 0.71580637]	[477.74743652 546.95892334 0.71484804]	[469.97918701 708.53057861 0.78302497]	[4.59771149e+02 8.67625793e+02 8.54675055e-01]	[559.82501221 552.06488037 0.70535463]	[564.81463623 708.68383789 0.8692742 ]	[5.67441467e+02 8.67689575e+02 8.19683075e-01]	[500.71078491 269.90176392 0.90250057]	[523.84521484 267.30999756 0.89038235]	[482.79751587 274.86883545 0.85432196]	[544.38269043 264.75250244 0.9064585 ]	[5.82816284e+02 9.08644897e+02 7.99381495e-01]	[5.95751465e+02 8.95847778e+02 7.85476923e-01]	[5.62276672e+02 8.72934875e+02 7.54252374e-01]	[4.64921417e+02 9.01055420e+02 7.50407875e-01]	[4.46871246e+02 8.95925354e+02 7.43039608e-01]	[4.62237152e+02 8.72887878e+02 6.96104288e-01]
[516.16790771 277.71496582 0.87802523]	[521.26483154 354.59191895 0.92897725]	[459.64584351 354.54278564 0.85752803]	[439.28765869 459.65066528 0.92117292]	[421.37301636 552.0557251 0.85790879]	[582.92889404 354.51535034 0.86228395]	[603.28039551 457.12756348 0.86842567]	[608.62902832 554.62646484 0.82567358]	[521.20666504 546.96185303 0.71372855]	[480.20318604 544.47277832 0.70832211]	[470.04779053 708.64105225 0.78100091]	[4.59777466e+02 8.67579407e+02 8.51388812e-01]	[562.28070068 549.50115967 0.70852005]	[564.9163208 708.69683838 0.86601627]	[5.65073669e+02 8.67619568e+02 8.14498663e-01]	[500.86181641 269.90722656 0.9095214 ]	[524.01849365 267.29598999 0.86593348]	[482.95910645 274.91986084 0.86973071]	[546.92779541 264.72460938 0.87515134]	[5.82823853e+02 9.08621399e+02 7.92476296e-01]	[5.95757080e+02 8.93448303e+02 7.81366944e-01]	[5.62254578e+02 8.72880859e+02 7.55978227e-01]	[4.64899139e+02 9.01022217e+02 7.47275591e-01]	[4.44423645e+02 8.95882812e+02 7.41857648e-01]	[4.62240906e+02 8.72832031e+02 7.09968328e-01]
[518.76031494 277.72680664 0.90059614]	[521.41583252 354.58682251 0.93249065]	[459.72991943 354.59237671 0.8716228 ]	[441.80685425 457.13848877 0.8909899 ]	[426.45211792 547.06109619 0.82468075]	[585.4440918 354.53781128 0.86479384]	[603.44329834 457.0954895 0.86678559]	[611.11651611 552.14111328 0.81919825]	[521.41021729 547.01867676 0.69640964]	[480.34555054 546.94366455 0.70109379]	[472.60559082 708.62414551 0.78198349]	[4.59777191e+02 8.67597107e+02 8.56648445e-01]	[562.44891357 549.56756592 0.69714451]	[564.98388672 711.23419189 0.8414793 ]	[5.65073547e+02 8.67610413e+02 8.19488764e-01]	[503.28384399 269.89743042 0.91098934]	[528.97094727 267.3012085 0.8534382 ]	[485.3895874 274.92556763 0.86953586]	[549.55072021 262.23452759 0.85267186]	[5.82796021e+02 9.06183594e+02 8.04472625e-01]	[5.95752808e+02 8.93441833e+02 7.95244634e-01]	[5.62264221e+02 8.72881714e+02 7.68467069e-01]	[4.64902252e+02 9.01012695e+02 7.50589669e-01]	[4.46875092e+02 8.95881897e+02 7.41703391e-01]	[4.62239136e+02 8.72845154e+02 7.13569701e-01]
[521.28222656 277.7052002 0.92697698]	[523.91583252 354.55661011 0.92147881]	[459.84057617 354.59863281 0.87649018]	[441.92453003 457.1574707 0.88298368]	[436.61013794 549.5145874 0.84443873]	[587.97198486 354.55679321 0.85167527]	[605.85449219 454.64498901 0.87559748]	[616.20703125 552.07714844 0.81475198]	[523.82037354 547.02502441 0.69795895]	[482.73452759 546.96600342 0.70156664]	[475.14004517 708.64318848 0.78794658]	[4.59785522e+02 8.67619812e+02 8.60334337e-01]	[564.85266113 549.5536499 0.69487447]	[564.99298096 711.18127441 0.85158211]	[5.67457703e+02 8.67653015e+02 8.19740534e-01]	[503.43887329 269.86703491 0.89896435]	[531.58331299 264.80200195 0.84349495]	[488.00411987 274.959198 0.83880222]	[552.13604736 262.25030518 0.84712285]	[5.82799683e+02 9.06183044e+02 8.10151994e-01]	[5.98231567e+02 8.93456604e+02 7.98297048e-01]	[5.62294678e+02 8.72918152e+02 7.66130924e-01]	[4.64911346e+02 9.00996643e+02 7.55692899e-01]	[4.46894501e+02 8.95871216e+02 7.45937586e-01]	[4.62250092e+02 8.72864075e+02 7.15603650e-01]
[521.40582275 277.67282104 0.93724036]	[523.97631836 354.54104614 0.90717268]	[462.2194519 354.54360962 0.86887652]	[444.44763184 459.5960083 0.86631411]	[439.16595459 549.49133301 0.88563269]	[588.03778076 354.57339478 0.84729207]	[605.91778564 457.1942749 0.89010221]	[618.84753418 552.0880127 0.83076841]	[523.90393066 549.52264404 0.70226675]	[482.84014893 546.99865723 0.70020366]	[477.63388062 708.61712646 0.80210167]	[4.59790375e+02 8.67615173e+02 8.59899938e-01]	[564.91375732 552.07250977 0.69788063]	[565.02648926 711.19885254 0.84224212]	[5.67472351e+02 8.67644104e+02 8.16129327e-01]	[505.93692017 269.85708618 0.87498063]	[536.63647461 264.72714233 0.84866589]	[493.10592651 274.92196655 0.8233965 ]	[557.19970703 262.22869873 0.85619992]	[5.82794495e+02 9.06172668e+02 8.12569916e-01]	[5.98233582e+02 8.93453918e+02 8.01490366e-01]	[5.62304749e+02 8.72912903e+02 7.70973384e-01]	[4.64925079e+02 9.01011108e+02 7.54781425e-01]	[4.46908691e+02 8.95879761e+02 7.45310664e-01]	[4.62237915e+02 8.72855286e+02 7.15679169e-01]
[523.80010986 277.66479492 0.94241893]	[526.40264893 354.52807617 0.89576507]	[462.30166626 354.52130127 0.86318856]	[452.03329468 457.17129517 0.84224343]	[439.29937744 549.49414062 0.8899405 ]	[588.08343506 354.5218811 0.83856416]	[605.96466064 457.09603882 0.88119239]	[621.32318115 549.59106445 0.84520465]	[523.93231201 547.00976562 0.71141279]	[482.8578186 546.95288086 0.70656872]	[477.69885254 708.53759766 0.81308568]	[4.59794678e+02 8.67605103e+02 8.56894314e-01]	[564.95422363 549.54620361 0.7024256 ]	[565.04071045 711.12506104 0.84729749]	[5.67471313e+02 8.67633545e+02 8.13934445e-01]	[506.02316284 269.86526489 0.86220998]	[539.16711426 262.24960327 0.86724961]	[495.63470459 274.9201355 0.84687388]	[559.76263428 262.23284912 0.88479078]	[5.82798767e+02 9.06173706e+02 8.09760094e-01]	[5.98236755e+02 8.93451416e+02 7.97819674e-01]	[5.62300415e+02 8.72903198e+02 7.68044472e-01]	[4.64913147e+02 9.01005554e+02 7.51757681e-01]	[4.46899689e+02 8.95872681e+02 7.41486490e-01]	[4.62236938e+02 8.72849609e+02 7.14754045e-01]
[523.84014893 277.67929077 0.94196749]	[526.45880127 354.54122925 0.89115971]	[462.34161377 354.53347778 0.86424565]	[457.18096924 459.66149902 0.89902365]	[441.79107666 552.10437012 0.8757503 ]	[590.56481934 354.52355957 0.8296954 ]	[605.99865723 457.19177246 0.88043267]	[621.37219238 552.06121826 0.84567201]	[523.97650146 547.00067139 0.7028513 ]	[482.94915771 546.97338867 0.68625784]	[477.69610596 708.597229 0.80306613]	[4.59798248e+02 8.67653625e+02 8.65458965e-01]	[564.96112061 549.50811768 0.69995117]	[565.03894043 708.70568848 0.85598612]	[5.67462891e+02 8.67625305e+02 8.15900803e-01]	[508.53421021 269.89379883 0.85246652]	[539.22515869 264.73815918 0.88078743]	[498.16952515 274.92605591 0.8591612 ]	[562.22680664 264.70944214 0.89363807]	[5.82802307e+02 9.06189880e+02 8.13871384e-01]	[5.98230774e+02 8.93460022e+02 7.98865676e-01]	[5.62293396e+02 8.72893066e+02 7.70196080e-01]	[4.64914917e+02 9.01036072e+02 7.50924885e-01]	[4.46903320e+02 8.95898682e+02 7.39050865e-01]	[4.62238159e+02 8.72894958e+02 7.14590609e-01]
[523.87371826 277.67144775 0.93721193]	[526.54443359 354.53564453 0.87722433]	[464.8508606 354.45846558 0.83630532]	[459.60269165 459.63250732 0.90180051]	[441.87854004 552.07055664 0.86206824]	[590.64569092 354.56161499 0.82510114]	[606.02191162 457.15466309 0.87450588]	[623.78448486 552.12054443 0.85545182]	[523.99053955 549.53637695 0.70232981]	[482.9519043 547.03509521 0.68713385]	[477.74298096 708.61077881 0.81069422]	[4.59801483e+02 8.67659363e+02 8.66808057e-01]	[564.99438477 552.0802002 0.69755006]	[565.03356934 708.69799805 0.86317211]	[5.67469788e+02 8.67603638e+02 8.12366068e-01]	[511.05352783 269.85934448 0.84525645]	[539.27532959 264.71282959 0.88712746]	[498.22149658 274.92053223 0.86888111]	[562.26263428 264.7164917 0.90127677]	[5.82798523e+02 9.06189148e+02 8.13350618e-01]	[5.98226929e+02 8.93460083e+02 7.98432648e-01]	[5.62301086e+02 8.72874207e+02 7.72234917e-01]	[4.64918304e+02 9.01040466e+02 7.49652684e-01]	[4.46911652e+02 8.95904602e+02 7.37367928e-01]	[4.62236206e+02 8.72904419e+02 7.13372648e-01]
[523.90209961 277.64395142 0.93453211]	[528.99212646 354.52548218 0.86808133]	[464.89285278 354.45059204 0.82833976]	[459.64962769 459.64724731 0.92029548]	[444.41775513 549.56402588 0.83388114]	[593.12695312 354.55703735 0.82298541]	[606.04602051 457.15829468 0.87498033]	[623.81158447 554.61187744 0.85824311]	[524.02471924 549.50042725 0.69665098]	[485.39379883 547.00115967 0.6766212 ]	[480.12185669 708.62341309 0.8208921 ]	[4.59796051e+02 8.67648315e+02 8.65784705e-01]	[565.01513672 549.56018066 0.6921916 ]	[565.05157471 708.71270752 0.85517335]	[5.67464722e+02 8.67618042e+02 8.14703822e-01]	[513.57513428 267.36129761 0.84071898]	[539.31347656 262.23974609 0.8939169 ]	[498.24893188 274.89285278 0.87161458]	[562.28009033 262.24002075 0.90742087]	[5.82813843e+02 9.08612549e+02 8.14486861e-01]	[5.98234436e+02 8.93463928e+02 7.98034072e-01]	[5.62293091e+02 8.72890747e+02 7.71854460e-01]	[4.64895569e+02 9.01043152e+02 7.51696169e-01]	[4.46888489e+02 8.95902588e+02 7.37451255e-01]	[4.62239014e+02 8.72898560e+02 7.13118494e-01]
[523.93127441 277.64575195 0.92985857]	[529.00616455 354.51873779 0.86638629]	[464.90652466 354.46084595 0.82847756]	[459.71920776 459.68988037 0.92869937]	[446.97213745 549.56799316 0.81066602]	[593.15515137 354.51315308 0.81651467]	[606.043396 457.15942383 0.8710351 ]	[623.82965088 554.61102295 0.85936743]	[526.40557861 547.0133667 0.70006007]	[485.43157959 546.96697998 0.67853665]	[480.13885498 708.5501709 0.82909167]	[4.59792450e+02 8.67631042e+02 8.60534132e-01]	[565.0201416 549.55303955 0.69352657]	[565.05334473 708.67456055 0.8624357 ]	[5.67458984e+02 8.67618042e+02 8.15258920e-01]	[513.62554932 267.35559082 0.84317529]	[541.70300293 262.24237061 0.89794177]	[500.6295166 274.91168213 0.88137782]	[562.29040527 264.71136475 0.90562522]	[5.82824524e+02 9.08616394e+02 8.14493179e-01]	[5.98240051e+02 8.93464478e+02 7.97545671e-01]	[5.62287048e+02 8.72892029e+02 7.72643447e-01]	[4.64907166e+02 9.01039978e+02 7.44729042e-01]	[4.46903839e+02 8.95897400e+02 7.30697513e-01]	[4.62224457e+02 8.72872559e+02 7.12043643e-01]
[523.93634033 277.63497925 0.92986447]	[529.06365967 354.52630615 0.86040789]	[464.93753052 354.46786499 0.8234539 ]	[459.73632812 459.69952393 0.93350995]	[446.96960449 549.54632568 0.81562197]	[595.68469238 354.53381348 0.81747067]	[606.03808594 457.10437012 0.8655712 ]	[623.82952881 554.6184082 0.85844129]	[526.41516113 547.00213623 0.70301205]	[485.43304443 546.95788574 0.68326044]	[480.13928223 708.54705811 0.83138543]	[4.59782715e+02 8.67632507e+02 8.62784564e-01]	[565.03344727 549.543396 0.69404632]	[565.05596924 708.69628906 0.85739475]	[5.67461060e+02 8.67609314e+02 8.14545035e-01]	[513.64215088 267.33538818 0.84347874]	[541.70544434 262.21963501 0.90227413]	[500.64596558 274.91088867 0.88333017]	[562.30114746 262.25976562 0.90627396]	[5.82792236e+02 9.06176025e+02 8.12057436e-01]	[5.95755005e+02 8.93449036e+02 7.98220456e-01]	[5.62295105e+02 8.72881165e+02 7.72978604e-01]	[4.64931824e+02 9.03575012e+02 7.50510991e-01]	[4.46912170e+02 8.95950806e+02 7.28572130e-01]	[4.62209564e+02 8.72882874e+02 7.10962594e-01]
[523.94030762 277.63870239 0.92544228]	[531.53900146 354.5319519 0.85859376]	[464.95150757 354.47219849 0.8225702 ]	[459.71032715 459.68209839 0.92925441]	[444.42364502 549.60009766 0.82730037]	[595.71832275 354.54016113 0.81820607]	[606.04205322 457.14752197 0.87617606]	[623.81915283 554.62908936 0.85797393]	[526.40386963 546.96850586 0.70021546]	[485.41592407 546.93029785 0.68028301]	[480.13763428 708.53234863 0.83069313]	[4.59788422e+02 8.67622253e+02 8.61347318e-01]	[565.01861572 549.50476074 0.69433326]	[565.05151367 708.68603516 0.85970247]	[5.67466370e+02 8.67617554e+02 8.15476894e-01]	[513.65490723 267.31741333 0.84283602]	[541.71356201 262.21801758 0.90257484]	[500.64611816 274.90231323 0.88330376]	[562.32775879 262.23275757 0.91384715]	[5.82791199e+02 9.06174927e+02 8.14673066e-01]	[5.95755127e+02 8.93450684e+02 8.01295161e-01]	[5.62302185e+02 8.72887817e+02 7.73982048e-01]	[4.64935059e+02 9.03555176e+02 7.49878168e-01]	[4.46915405e+02 8.95935425e+02 7.30560780e-01]	[4.62220062e+02 8.72873352e+02 7.11493075e-01]
[523.94085693 277.6317749 0.92549801]	[531.55957031 354.54229736 0.85864913]	[464.96496582 354.45776367 0.81895351]	[459.66714478 459.68359375 0.93067193]	[444.30236816 549.57958984 0.85380989]	[595.73455811 354.5675354 0.82078439]	[606.03039551 457.19540405 0.88456106]	[623.80767822 554.70507812 0.86038083]	[526.39343262 547.0177002 0.69989878]	[485.37368774 546.98376465 0.68723559]	[480.12979126 708.55456543 0.82784098]	[4.59795807e+02 8.67625244e+02 8.62819433e-01]	[565.02575684 549.55322266 0.69227964]	[565.05596924 708.70373535 0.85531652]	[5.67463135e+02 8.67625000e+02 8.16920221e-01]	[516.11193848 267.30450439 0.8430565 ]	[541.71618652 262.21347046 0.90303522]	[500.64672852 274.89703369 0.88210672]	[562.34069824 262.20626831 0.91883618]	[5.82800537e+02 9.06176697e+02 8.15509915e-01]	[5.98224365e+02 8.93454956e+02 8.02243233e-01]	[5.62299316e+02 8.72897827e+02 7.73126662e-01]	[4.64937561e+02 9.03545776e+02 7.47392297e-01]	[4.46919006e+02 8.95928101e+02 7.29499102e-01]	[4.62226990e+02 8.72874939e+02 7.11810052e-01]
[523.93530273 277.62982178 0.92598319]	[531.56152344 354.54071045 0.85927725]	[467.39477539 352.02758789 0.81558514]	[459.66326904 459.64517212 0.91544384]	[441.83978271 552.05999756 0.86655462]	[595.73327637 354.58102417 0.82203233]	[606.0133667 457.20010376 0.88529152]	[623.78253174 554.6975708 0.85584265]	[526.39587402 549.52905273 0.69488686]	[485.40109253 547.01239014 0.68084538]	[480.11050415 708.59564209 0.81820905]	[4.59796021e+02 8.67627075e+02 8.63172650e-01]	[565.00769043 552.0847168 0.69126904]	[565.0592041 711.16040039 0.85008115]	[5.67453674e+02 8.67616821e+02 8.18462551e-01]	[513.65881348 267.30310059 0.84352183]	[541.71105957 262.21179199 0.90072858]	[500.6477356 274.87893677 0.87426019]	[562.34326172 262.18740845 0.9211458 ]	[5.82786438e+02 9.06165344e+02 8.14929366e-01]	[5.95750549e+02 8.93441223e+02 8.03645730e-01]	[5.62293274e+02 8.72884094e+02 7.73810506e-01]	[4.64936707e+02 9.01065063e+02 7.48158574e-01]	[4.46914703e+02 8.95918640e+02 7.31923938e-01]	[4.62232483e+02 8.72874756e+02 7.12911308e-01]
[523.92901611 277.62527466 0.92735833]	[531.58770752 354.53811646 0.85686553]	[467.41201782 352.01223755 0.81423646]	[459.64193726 459.66732788 0.92033899]	[441.81027222 549.55102539 0.87694192]	[595.74066162 354.59512329 0.82510078]	[606.00531006 459.6036377 0.89256632]	[623.77990723 554.62921143 0.85036141]	[526.40985107 547.00793457 0.70216948]	[485.40402222 546.95202637 0.69068331]	[480.11401367 708.5390625 0.82905924]	[4.59790344e+02 8.67631653e+02 8.64223123e-01]	[565.02178955 549.55426025 0.69397002]	[565.04711914 711.15722656 0.85202211]	[5.67451599e+02 8.67612488e+02 8.17892671e-01]	[513.64916992 267.29318237 0.84309101]	[541.70465088 262.20611572 0.90086049]	[500.64852905 274.86575317 0.87120265]	[562.33673096 262.19515991 0.92062062]	[5.82788879e+02 9.06179871e+02 8.16645801e-01]	[5.95752197e+02 8.93447327e+02 8.04049492e-01]	[5.62289001e+02 8.72873474e+02 7.70385265e-01]	[4.67394836e+02 9.03549988e+02 7.47452438e-01]	[4.46933838e+02 8.95935181e+02 7.28843391e-01]	[4.62218689e+02 8.72875916e+02 7.14204252e-01]
[523.92993164 277.62075806 0.92823786]	[531.58001709 354.55203247 0.85990787]	[467.39584351 352.01025391 0.81639123]	[459.6322937 457.21011353 0.90999728]	[441.71136475 547.06103516 0.89399558]	[595.73156738 356.9770813 0.82743061]	[605.99768066 459.67266846 0.90368819]	[621.40826416 554.63018799 0.85040766]	[523.97875977 546.97491455 0.72314739]	[482.93554688 544.48516846 0.7121067 ]	[480.1232605 708.49755859 0.83425415]	[4.59791107e+02 8.67617920e+02 8.61567557e-01]	[564.96820068 549.51898193 0.71060008]	[565.04296875 711.16619873 0.8526091 ]	[5.67447754e+02 8.67616699e+02 8.18330050e-01]	[513.64715576 267.29177856 0.84192866]	[541.70166016 262.19985962 0.90279663]	[500.65008545 274.87573242 0.87721735]	[562.32928467 262.21594238 0.92059255]	[5.82790894e+02 9.06179199e+02 8.15239608e-01]	[5.95757385e+02 8.93448608e+02 8.02601993e-01]	[5.62282776e+02 8.72882263e+02 7.71093845e-01]	[4.67395874e+02 9.03546204e+02 7.47297883e-01]	[4.46937531e+02 8.95932190e+02 7.29302704e-01]	[4.62216492e+02 8.72860291e+02 7.13914275e-01]
[523.92211914 277.62042236 0.93035376]	[531.56231689 354.54156494 0.85955608]	[464.95507812 352.00650024 0.82038498]	[457.22299194 457.14154053 0.88410562]	[439.25476074 544.45825195 0.92368215]	[595.71655273 356.97473145 0.8273676 ]	[605.97747803 459.67919922 0.90788245]	[621.35174561 557.23217773 0.85201508]	[523.98309326 549.5065918 0.71790385]	[482.95330811 546.98913574 0.70334136]	[477.7409668 708.5289917 0.82887363]	[4.59793640e+02 8.67613586e+02 8.61446977e-01]	[564.9677124 552.06469727 0.70673335]	[565.04534912 711.20843506 0.8467285 ]	[5.67440491e+02 8.67614014e+02 8.19836497e-01]	[513.63256836 267.29962158 0.84134007]	[541.69293213 262.203125 0.90195358]	[500.64953613 274.89437866 0.88180143]	[562.32348633 262.24057007 0.9181819 ]	[5.82793213e+02 9.06181030e+02 8.16834450e-01]	[5.95758057e+02 8.93446411e+02 8.04707348e-01]	[5.62277588e+02 8.72878906e+02 7.72093534e-01]	[4.67399628e+02 9.03548157e+02 7.48880029e-01]	[4.46942627e+02 8.95931458e+02 7.30167091e-01]	[4.62218689e+02 8.72859436e+02 7.13007033e-01]
[523.91430664 277.63168335 0.93184626]	[529.07354736 354.51211548 0.85693967]	[464.93893433 351.97180176 0.81946087]	[457.12478638 457.2041626 0.87850511]	[439.18930054 546.92547607 0.91011161]	[595.66625977 354.5993042 0.82435215]	[605.9644165 459.70401001 0.91258216]	[621.30780029 559.73815918 0.85625899]	[523.98498535 547.00939941 0.71543872]	[482.9446106 546.95288086 0.70247787]	[477.73382568 706.11651611 0.82607836]	[4.59783203e+02 8.67614563e+02 8.60538960e-01]	[564.97027588 549.56408691 0.70336223]	[565.03283691 711.15441895 0.85478979]	[5.67438354e+02 8.67605957e+02 8.18699360e-01]	[513.61395264 267.32174683 0.84059757]	[541.68682861 262.22250366 0.89974004]	[500.64468384 274.90142822 0.8834368 ]	[562.30938721 264.722229 0.91314137]	[5.82787903e+02 9.06183228e+02 8.14998150e-01]	[5.95750183e+02 8.93448059e+02 8.01449478e-01]	[5.62277832e+02 8.72872314e+02 7.69665420e-01]	[4.64954529e+02 9.03539246e+02 7.50043333e-01]	[4.46935883e+02 8.95925171e+02 7.33288884e-01]	[4.62210785e+02 8.72860168e+02 7.13233232e-01]
[523.89715576 277.62197876 0.93642217]	[529.01861572 354.52050781 0.86645484]	[464.92492676 351.97723389 0.82316768]	[454.57162476 459.65371704 0.88120955]	[439.11999512 546.96563721 0.90267545]	[593.14593506 356.96337891 0.82764751]	[605.93829346 459.69570923 0.90956402]	[618.79260254 559.75939941 0.84549963]	[523.95404053 546.98931885 0.72254109]	[482.9387207 546.92590332 0.710042 ]	[477.71032715 706.11608887 0.82409871]	[4.59785370e+02 8.67622742e+02 8.60660851e-01]	[564.91833496 549.54907227 0.707847 ]	[565.03137207 711.14227295 0.85188329]	[5.65078491e+02 8.67633179e+02 8.22311819e-01]	[513.57977295 267.32543945 0.83960891]	[539.31158447 262.21243286 0.89838868]	[500.65838623 274.91928101 0.88079154]	[562.29156494 264.73477173 0.90979242]	[5.82792358e+02 9.08608887e+02 8.13586593e-01]	[5.95747681e+02 8.93455139e+02 7.98328698e-01]	[5.62271118e+02 8.72895020e+02 7.66660035e-01]	[4.67407501e+02 9.01064148e+02 7.43304908e-01]	[4.46952301e+02 8.95927856e+02 7.26527989e-01]	[4.59822174e+02 8.72864624e+02 7.10405648e-01]
[523.87084961 277.59936523 0.94268739]	[526.54467773 354.54067993 0.87735337]	[464.86135864 351.97042847 0.83315182]	[452.01617432 457.2149353 0.86127454]	[436.68008423 546.96508789 0.88901168]	[590.6451416 356.99743652 0.83539855]	[605.92871094 459.77182007 0.91614407]	[616.2689209 559.79309082 0.84505391]	[523.88800049 549.5168457 0.71197933]	[482.83047485 546.97644043 0.71367276]	[477.65841675 708.550354 0.81122541]	[4.59791016e+02 8.67599915e+02 8.57047915e-01]	[564.89880371 552.08215332 0.70428526]	[565.02105713 711.17633057 0.85202205]	[5.65075867e+02 8.67619812e+02 8.20867240e-01]	[511.07263184 267.31689453 0.84089249]	[539.2779541 262.18814087 0.89682627]	[500.64120483 274.91549683 0.87091869]	[562.26904297 264.70922852 0.90947747]	[5.82794739e+02 9.06189758e+02 8.14381778e-01]	[5.95748962e+02 8.93449890e+02 8.00423443e-01]	[5.62267456e+02 8.72885620e+02 7.66491890e-01]	[4.67409088e+02 9.01056580e+02 7.42839992e-01]	[4.46944916e+02 8.95922607e+02 7.26944089e-01]	[4.62217438e+02 8.72858337e+02 7.04687595e-01]
[523.84869385 277.59069824 0.94434375]	[526.51672363 354.55273438 0.88376367]	[462.43151855 352.00003052 0.84415251]	[449.44033813 457.15136719 0.84832698]	[436.5663147 546.95343018 0.86673647]	[590.63543701 357.00708008 0.83846217]	[605.89526367 459.78759766 0.9184016 ]	[613.69470215 559.75036621 0.83542395]	[523.89489746 547.01751709 0.71604037]	[482.84402466 546.94622803 0.71230125]	[477.62466431 708.55383301 0.80673367]	[4.59786804e+02 8.67599365e+02 8.57239366e-01]	[564.88378906 549.56762695 0.71076661]	[565.01727295 711.14019775 0.85502869]	[5.65072876e+02 8.67613037e+02 8.21168125e-01]	[511.03335571 267.32507324 0.84114379]	[539.23931885 262.18325806 0.88908112]	[498.25976562 274.91207886 0.86974472]	[562.23638916 262.22937012 0.9118247 ]	[5.82803528e+02 9.06190186e+02 8.14392805e-01]	[5.98223633e+02 8.93453918e+02 8.00659180e-01]	[5.62252991e+02 8.72880615e+02 7.69413292e-01]	[4.67396118e+02 9.03550598e+02 7.40452766e-01]	[4.46932037e+02 8.95935425e+02 7.23419249e-01]	[4.62219757e+02 8.72843567e+02 7.06976116e-01]
[523.83721924 277.57815552 0.94362473]	[526.4901123 354.55480957 0.88792002]	[462.384552 354.4524231 0.85429323]	[446.88745117 457.21124268 0.8693341 ]	[434.04071045 546.94580078 0.85494852]	[590.61022949 356.98257446 0.83776504]	[605.89074707 459.73703003 0.91376781]	[611.17822266 559.73510742 0.84164429]	[523.84075928 549.52929688 0.71048158]	[482.78115845 546.98706055 0.71282065]	[475.16299438 708.63464355 0.79763061]	[4.59769165e+02 8.67632446e+02 8.59252334e-01]	[564.85626221 552.09460449 0.70814025]	[564.9987793 711.16412354 0.85335183]	[5.65056396e+02 8.67581543e+02 8.21756363e-01]	[508.5506897 267.31506348 0.8422758 ]	[539.2276001 262.16348267 0.88923651]	[498.23168945 274.93258667 0.88219696]	[562.20812988 264.72402954 0.90312129]	[5.82799316e+02 9.06180725e+02 8.12883019e-01]	[5.95755432e+02 8.93435303e+02 8.01747978e-01]	[5.59835938e+02 8.72843689e+02 7.62539208e-01]	[4.67410400e+02 9.03556580e+02 7.36772478e-01]	[4.46942200e+02 8.95947998e+02 7.18619883e-01]	[4.59818298e+02 8.72868164e+02 7.04066515e-01]
[523.83734131 277.5776062 0.9435882 ]	[526.48986816 354.55679321 0.88867986]	[462.38302612 354.45617676 0.85519719]	[446.87014771 457.2177124 0.87236565]	[434.04846191 546.9397583 0.85699588]	[590.61047363 356.98358154 0.83775586]	[605.89489746 459.73748779 0.91422534]	[611.17907715 559.73754883 0.84158373]	[523.8482666 549.50994873 0.71028948]	[482.79101562 546.96948242 0.7139371 ]	[475.17214966 708.60113525 0.80306864]	[4.59770050e+02 8.67622253e+02 8.58466148e-01]	[564.85925293 552.07196045 0.70628613]	[565.00079346 711.17895508 0.85251349]	[5.65057739e+02 8.67597351e+02 8.24344754e-01]	[508.55072021 267.31503296 0.84221083]	[539.22753906 262.16262817 0.88913888]	[498.23025513 274.93399048 0.88167977]	[562.20782471 264.72375488 0.90297645]	[5.82814819e+02 9.08609314e+02 8.15219760e-01]	[5.98224121e+02 8.93446289e+02 8.04257691e-01]	[5.62233337e+02 8.72859802e+02 7.64004171e-01]	[4.67419098e+02 9.03541626e+02 7.37292588e-01]	[4.46951477e+02 8.95936951e+02 7.18727589e-01]	[4.59818085e+02 8.72858093e+02 7.04534829e-01]
[523.8079834 277.57260132 0.94396949]	[526.44763184 354.56594849 0.8953414 ]	[462.33856201 354.47247314 0.85958683]	[444.40805054 457.20535278 0.87480736]	[431.47619629 544.53973389 0.85363781]	[590.56549072 356.99789429 0.84701312]	[603.52160645 459.74621582 0.90387797]	[611.1239624 559.72601318 0.84687448]	[523.8079834 549.565979 0.71037388]	[482.74053955 546.99853516 0.71641189]	[475.1293335 708.64587402 0.80379432]	[4.59774139e+02 8.67605957e+02 8.57404351e-01]	[564.83642578 554.64312744 0.71106881]	[564.98199463 711.2288208 0.85287094]	[5.65054199e+02 8.67597961e+02 8.26257229e-01]	[508.49633789 267.29989624 0.84899837]	[539.1932373 262.14828491 0.88146007]	[498.17181396 274.89807129 0.85806823]	[559.81512451 262.22052002 0.90159184]	[5.82808044e+02 9.06191406e+02 8.13644767e-01]	[5.95754333e+02 8.93440735e+02 8.03072810e-01]	[5.59836731e+02 8.72856201e+02 7.65305042e-01]	[4.67415253e+02 9.03549500e+02 7.38200784e-01]	[4.46940399e+02 8.95940491e+02 7.18744040e-01]	[4.62213348e+02 8.72851501e+02 7.04316020e-01]
[521.38415527 277.57778931 0.93907785]	[523.96343994 354.55499268 0.9113149 ]	[462.22692871 354.5241394 0.86943728]	[441.89154053 457.19302368 0.89145792]	[423.91238403 546.93804932 0.85917759]	[588.01831055 356.97106934 0.85729116]	[603.45684814 459.7545166 0.90775537]	[608.58630371 557.26434326 0.85764909]	[521.38293457 549.52178955 0.71795666]	[480.34118652 546.95825195 0.72486985]	[475.06411743 708.59558105 0.79898965]	[4.59778412e+02 8.67587585e+02 8.53325963e-01]	[562.41424561 552.11120605 0.71870607]	[564.94689941 711.17602539 0.86268592]	[5.65058777e+02 8.67589905e+02 8.23141873e-01]	[505.934021 267.30484009 0.86821568]	[534.17047119 262.17385864 0.85082769]	[495.62384033 274.918396 0.84622025]	[557.16564941 262.22671509 0.86517388]	[5.82793579e+02 9.06186340e+02 8.12567711e-01]	[5.95744507e+02 8.93440308e+02 8.01990092e-01]	[5.62240723e+02 8.72848450e+02 7.64419317e-01]	[4.67395111e+02 9.03556396e+02 7.41720855e-01]	[4.46916046e+02 8.95938232e+02 7.22941697e-01]	[4.62230042e+02 8.72832031e+02 7.05198586e-01]
[521.27264404 277.64923096 0.9358362 ]	[523.90527344 354.56643677 0.92179519]	[459.84423828 354.55899048 0.87578452]	[441.8565979 457.14907837 0.89465064]	[423.8742981 546.99456787 0.85669053]	[587.97460938 356.98590088 0.86371267]	[603.38903809 459.73287964 0.91217434]	[608.54437256 557.21160889 0.86169899]	[521.32226562 547.0045166 0.72034568]	[480.306427 544.48522949 0.72123367]	[472.57730103 708.64825439 0.78743863]	[4.59770569e+02 8.67589233e+02 8.51841807e-01]	[562.35736084 549.5736084 0.71702313]	[564.92962646 711.12640381 0.86415517]	[5.65056396e+02 8.67603088e+02 8.23988557e-01]	[503.46221924 269.8203125 0.88794708]	[531.54705811 264.73596191 0.84474236]	[490.56762695 274.92300415 0.81961042]	[552.13934326 262.19735718 0.85972106]	[5.82798828e+02 9.08613342e+02 8.10466170e-01]	[5.95741333e+02 8.93446167e+02 7.98819065e-01]	[5.62243408e+02 8.72856018e+02 7.61318207e-01]	[4.64957031e+02 9.03552490e+02 7.38732100e-01]	[4.46911591e+02 8.95934204e+02 7.22929835e-01]	[4.62225403e+02 8.72828857e+02 7.03630090e-01]
[518.77947998 277.67880249 0.9174239 ]	[523.78234863 354.56814575 0.93272394]	[459.77267456 354.54852295 0.87437195]	[441.78039551 457.15414429 0.89492422]	[423.78771973 546.99676514 0.870628 ]	[585.49841309 354.59790039 0.86560756]	[603.32055664 459.71179199 0.9029277 ]	[608.5010376 557.20300293 0.86022156]	[521.23583984 547.00402832 0.72013605]	[480.22821045 546.92767334 0.7192387 ]	[472.51721191 708.69219971 0.79139954]	[4.59767975e+02 8.67597412e+02 8.53648305e-01]	[562.29425049 549.55938721 0.71624589]	[564.87646484 708.70458984 0.87415206]	[5.65060425e+02 8.67592407e+02 8.21622372e-01]	[503.33203125 269.87155151 0.91131508]	[526.55273438 264.79504395 0.85616505]	[487.95648193 274.9335022 0.79033059]	[549.60375977 262.24362183 0.84744573]	[5.82791687e+02 9.08618286e+02 8.08170497e-01]	[5.95730408e+02 8.93450134e+02 7.95892715e-01]	[5.62258545e+02 8.72842896e+02 7.63053894e-01]	[4.67416351e+02 9.03577881e+02 7.37254739e-01]	[4.46925812e+02 8.95960815e+02 7.16354728e-01]	[4.62215332e+02 8.72840698e+02 7.03198493e-01]
[518.66320801 277.68756104 0.89749372]	[521.35296631 354.58737183 0.9352349 ]	[459.71640015 354.51980591 0.8695212 ]	[441.7088623 457.190979 0.90428913]	[421.3815918 547.00506592 0.88156253]	[585.35998535 354.56912231 0.86675715]	[600.87023926 459.7253418 0.89453673]	[606.10980225 557.23449707 0.86659247]	[518.7855835 546.9944458 0.7196908]	[480.16308594 546.93609619 0.72352326]	[469.98904419 708.68017578 0.79340339]	[4.59762177e+02 8.67597046e+02 8.50939274e-01]	[559.8460083 549.53045654 0.70670974]	[564.82550049 708.72467041 0.8659566 ]	[5.65063049e+02 8.67619446e+02 8.23849559e-01]	[503.24093628 269.86798096 0.91273165]	[526.45648193 264.78182983 0.86252475]	[485.38796997 274.9069519 0.84335369]	[547.06567383 262.25109863 0.8548851 ]	[5.82786743e+02 9.08620911e+02 8.04266572e-01]	[5.95722534e+02 8.93451660e+02 7.93101549e-01]	[5.62270142e+02 8.72862000e+02 7.62426257e-01]	[4.67409088e+02 9.03584900e+02 7.33441114e-01]	[4.46909393e+02 8.95967590e+02 7.13713884e-01]	[4.62214111e+02 8.72844971e+02 6.99992955e-01]
[516.1651001 277.6385498 0.89290947]	[521.25048828 354.574646 0.92628217]	[459.66467285 354.47174072 0.86028469]	[439.30966187 459.6399231 0.92141271]	[421.30606079 546.98815918 0.89570248]	[582.90917969 354.56991577 0.86979747]	[600.80871582 459.73706055 0.89280701]	[605.99121094 557.18139648 0.87111378]	[518.69140625 547.0166626 0.70930219]	[477.70510864 546.95257568 0.7111336 ]	[469.95132446 708.63812256 0.79173708]	[4.59757935e+02 8.67619324e+02 8.50835145e-01]	[559.78186035 549.56488037 0.69878316]	[562.45739746 708.67260742 0.87583309]	[5.65063171e+02 8.67610413e+02 8.20633650e-01]	[500.85812378 269.83279419 0.90651345]	[524.0144043 264.71078491 0.8686946 ]	[482.98831177 274.92950439 0.85937649]	[546.91748047 264.71893311 0.88169146]	[5.82786316e+02 9.08622742e+02 8.03200126e-01]	[5.95721802e+02 8.93454834e+02 7.91479230e-01]	[5.62267639e+02 8.72853516e+02 7.58091390e-01]	[4.67429932e+02 9.03596436e+02 7.32231379e-01]	[4.46930481e+02 8.95982117e+02 7.08190620e-01]	[4.59816254e+02 8.72860046e+02 6.95362210e-01]
[511.08551025 277.60107422 0.88630176]	[521.17077637 354.55499268 0.91429293]	[457.18161011 354.47634888 0.83890474]	[439.26565552 459.62020874 0.92251825]	[421.22381592 546.93518066 0.9027878 ]	[582.83221436 354.52661133 0.86192101]	[598.22619629 459.77087402 0.87138534]	[605.90063477 557.21295166 0.87674075]	[516.17785645 546.93859863 0.70487106]	[477.64190674 544.47424316 0.70548469]	[467.45410156 708.6730957 0.79085076]	[4.59752167e+02 8.67628296e+02 8.50195289e-01]	[557.23260498 547.0090332 0.68996584]	[562.43499756 708.56231689 0.88226908]	[5.65049805e+02 8.67616272e+02 8.20723236e-01]	[500.73968506 267.34164429 0.8974272 ]	[523.87506104 262.21679688 0.89128661]	[482.86523438 274.86853027 0.82652116]	[544.43786621 262.25839233 0.90926582]	[5.82779846e+02 9.08615112e+02 7.99768686e-01]	[5.95713623e+02 8.93446106e+02 7.90520012e-01]	[5.62252258e+02 8.72853394e+02 7.46108413e-01]	[4.67425476e+02 9.03607605e+02 7.33565032e-01]	[4.46932861e+02 8.98415955e+02 7.09361970e-01]	[4.59808960e+02 8.72868896e+02 6.96505725e-01]
[508.46456909 277.63174438 0.89352351]	[518.69421387 354.53393555 0.88867867]	[454.57424927 354.47692871 0.81358421]	[439.22518921 459.65374756 0.93607807]	[418.79321289 544.48730469 0.9264313 ]	[580.36474609 354.48547363 0.83715665]	[590.63305664 459.61334229 0.85152483]	[603.4753418 554.69061279 0.8642174 ]	[513.63287354 547.0144043 0.69477713]	[475.13674927 546.96838379 0.69338518]	[464.95327759 708.605896 0.80501729]	[4.59757660e+02 8.67577332e+02 8.44500899e-01]	[554.66589355 549.5357666 0.67999315]	[562.37878418 708.61657715 0.87281156]	[5.65060120e+02 8.67638367e+02 8.18237424e-01]	[498.26324463 267.36212158 0.8817609 ]	[521.41278076 262.25268555 0.89543283]	[482.71063232 274.88980103 0.83236796]	[544.31329346 262.22045898 0.91910535]	[5.82789062e+02 9.08612793e+02 7.98161030e-01]	[5.95729309e+02 8.93448120e+02 7.89011121e-01]	[5.62274597e+02 8.72883606e+02 7.47972190e-01]	[4.67425415e+02 9.03602112e+02 7.36138821e-01]	[4.46912354e+02 8.95974182e+02 7.12410331e-01]	[4.62216431e+02 8.72821960e+02 6.97031736e-01]
[503.47232056 277.62615967 0.92206514]	[516.14245605 354.54879761 0.86709255]	[449.51446533 354.50170898 0.81159401]	[439.16168213 459.61993408 0.92945617]	[418.69055176 544.53094482 0.91535819]	[580.26586914 354.50238037 0.82450438]	[588.0604248 459.66366577 0.87761348]	[603.37573242 554.61816406 0.8624078 ]	[511.03549194 547.00091553 0.69478011]	[472.59448242 546.96173096 0.68746877]	[464.85678101 708.52740479 0.81645709]	[4.59756958e+02 8.65122803e+02 8.41608644e-01]	[549.53857422 549.52001953 0.68530571]	[562.30090332 708.56030273 0.8771289 ]	[5.65060669e+02 8.70108093e+02 8.27020586e-01]	[495.67175293 267.35256958 0.85687864]	[521.2409668 262.2227478 0.89961201]	[480.25735474 274.91482544 0.84521067]	[541.88134766 262.15444946 0.91854459]	[5.82809570e+02 9.08643921e+02 8.00571084e-01]	[5.95740479e+02 8.95837036e+02 7.86491930e-01]	[5.62280212e+02 8.75319336e+02 7.42854416e-01]	[4.67431458e+02 9.01056152e+02 7.40869880e-01]	[4.46905548e+02 8.95919434e+02 7.26630330e-01]	[4.62236084e+02 8.72812134e+02 6.98234558e-01]
[503.36456299 277.62219238 0.93911147]	[511.00369263 354.51037598 0.8540166 ]	[446.88037109 354.45574951 0.82103956]	[436.69174194 459.63140869 0.91173935]	[418.58731079 546.9854126 0.89956129]	[575.184021 354.49655151 0.80894023]	[585.56762695 459.61846924 0.88606405]	[603.27484131 554.6361084 0.85842574]	[506.01177979 546.95849609 0.70492989]	[469.95858765 546.93670654 0.68579715]	[462.44625854 708.50299072 0.83197451]	[4.59748260e+02 8.65078308e+02 8.43280077e-01]	[546.93670654 547.0065918 0.69996017]	[562.26654053 708.58911133 0.87510133]	[5.65055420e+02 8.67692017e+02 8.26777458e-01]	[493.04052734 267.34469604 0.84071797]	[518.78057861 262.22167969 0.89118493]	[480.12945557 274.9152832 0.87203145]	[541.77703857 262.22628784 0.91073442]	[5.82796936e+02 9.08638916e+02 7.99441040e-01]	[5.95733032e+02 8.95834656e+02 7.86868393e-01]	[5.62275208e+02 8.72923035e+02 7.47775733e-01]	[4.67414154e+02 9.01064575e+02 7.47150242e-01]	[4.46894501e+02 8.95921021e+02 7.32088506e-01]	[4.62224884e+02 8.72775024e+02 7.07960904e-01]
[503.28051758 277.57516479 0.94585788]	[506.00949097 354.50405884 0.86926866]	[444.31393433 354.45391846 0.84110731]	[434.03308105 457.21853638 0.86412102]	[418.53985596 547.03790283 0.88409978]	[570.09057617 354.49240112 0.81629741]	[585.46295166 459.6237793 0.9009763 ]	[600.82855225 554.63153076 0.84739137]	[505.91390991 549.4967041 0.709952 ]	[464.94927979 547.02807617 0.69391006]	[462.39373779 708.5489502 0.84435999]	[4.59732239e+02 8.65136230e+02 8.44765365e-01]	[544.52142334 549.53790283 0.70153248]	[562.2355957 711.17346191 0.84750658]	[5.65053772e+02 8.67701721e+02 8.28839421e-01]	[487.97283936 267.29818726 0.85042274]	[518.67803955 262.17077637 0.87988281]	[477.66256714 274.88259888 0.85015678]	[539.31170654 262.21353149 0.89594674]	[5.82791565e+02 9.08639038e+02 7.98141062e-01]	[5.95723694e+02 8.95838318e+02 7.84677386e-01]	[5.62275330e+02 8.72928833e+02 7.54833996e-01]	[4.67407074e+02 9.03541077e+02 7.45119572e-01]	[4.46891571e+02 8.95936707e+02 7.32302487e-01]	[4.59818359e+02 8.72809937e+02 7.09519804e-01]
[500.82632446 277.58071899 0.94270825]	[503.47268677 354.49554443 0.89746368]	[441.7376709 354.49502563 0.86976218]	[426.39251709 459.62823486 0.87799394]	[416.03619385 547.01031494 0.8593483 ]	[567.52178955 354.46414185 0.82938617]	[585.37005615 457.13500977 0.88923985]	[598.28643799 557.19329834 0.8289085 ]	[503.46130371 549.50201416 0.71325892]	[464.82861328 547.0090332 0.70314848]	[462.29876709 706.12811279 0.85297859]	[4.59708008e+02 8.65123230e+02 8.36461782e-01]	[544.43823242 549.54516602 0.70212424]	[559.81982422 713.69769287 0.82892561]	[5.65050476e+02 8.67673706e+02 8.24576139e-01]	[485.37020874 267.30697632 0.87435281]	[513.59594727 262.17678833 0.85023892]	[475.09408569 274.91796875 0.83499092]	[534.16027832 262.20651245 0.85677266]	[5.82760986e+02 9.08628540e+02 7.90148437e-01]	[5.95688110e+02 8.93460754e+02 7.78346062e-01]	[5.62286621e+02 8.72895508e+02 7.53516495e-01]	[4.67406769e+02 9.01027527e+02 7.47458518e-01]	[4.46907898e+02 8.95919800e+02 7.33577013e-01]	[4.59789032e+02 8.72796631e+02 7.04968691e-01]
[498.22113037 277.61135864 0.92332333]	[503.32562256 354.52627563 0.91971952]	[439.28372192 354.57601929 0.87936443]	[423.80358887 457.19537354 0.88731092]	[408.45428467 546.96343994 0.84780174]	[564.99102783 354.4720459 0.85021877]	[582.97973633 457.1222229 0.8793608 ]	[593.10784912 557.21893311 0.82382894]	[503.34832764 549.5144043 0.7199313 ]	[462.31481934 546.99212646 0.72024566]	[462.24554443 706.12780762 0.85554099]	[4.59687469e+02 8.65090271e+02 8.30811262e-01]	[544.3480835 549.57055664 0.70983887]	[557.203125 708.69458008 0.80881894]	[5.65040588e+02 8.67646912e+02 8.23351681e-01]	[482.78546143 267.35150146 0.90354347]	[505.99343872 262.25064087 0.86237925]	[467.43997192 274.91836548 0.79867911]	[529.01190186 262.19754028 0.85301256]	[5.82766296e+02 9.08628052e+02 7.91136265e-01]	[5.95689575e+02 8.93451477e+02 7.77706087e-01]	[5.62279907e+02 8.72879578e+02 7.49132574e-01]	[4.64955841e+02 9.01021423e+02 7.49682963e-01]	[4.46897644e+02 8.95917725e+02 7.33575463e-01]	[4.59772797e+02 8.72777954e+02 7.07389772e-01]
[495.63214111 277.62338257 0.8913998 ]	[500.80041504 354.56289673 0.93184829]	[439.177948 354.51757812 0.86824799]	[421.27474976 457.1786499 0.90323329]	[403.32684326 547.01324463 0.86525047]	[562.41949463 354.48614502 0.85888195]	[582.80212402 457.16760254 0.88079977]	[590.54345703 557.1986084 0.8356719 ]	[500.84243774 546.9732666 0.72586864]	[459.83370972 544.48095703 0.7284143 ]	[459.82202148 708.63598633 0.82388687]	[4.59692169e+02 8.65136169e+02 8.36441696e-01]	[541.86853027 549.50360107 0.71492338]	[552.1083374 708.6940918 0.81422746]	[5.65044189e+02 8.67630493e+02 8.17925751e-01]	[480.33349609 267.36126709 0.90142405]	[503.48355103 262.24957275 0.86895472]	[464.8223877 274.92565918 0.84787428]	[526.40466309 264.73303223 0.87740463]	[5.80350281e+02 9.08610596e+02 7.85522282e-01]	[5.93200256e+02 8.93441101e+02 7.74319351e-01]	[5.62301331e+02 8.72879456e+02 7.48095095e-01]	[4.64938904e+02 9.01007996e+02 7.58970022e-01]	[4.46890961e+02 8.95914001e+02 7.46445835e-01]	[4.59781799e+02 8.72790039e+02 7.19219506e-01]
[488.0118103 277.70999146 0.87472647]	[500.64147949 354.52905273 0.9077726 ]	[436.64886475 354.50088501 0.84376526]	[418.76815796 459.70062256 0.93143475]	[400.81466675 549.50354004 0.87922317]	[562.27423096 354.4475708 0.84297097]	[580.29693604 459.62704468 0.88011789]	[587.98052979 554.66949463 0.84716904]	[500.66583252 549.50610352 0.72539794]	[459.66870117 547.0032959 0.72585118]	[459.72311401 711.22106934 0.7972042 ]	[4.59687286e+02 8.67583984e+02 8.36208284e-01]	[541.75384521 552.05731201 0.71302742]	[547.07263184 708.59667969 0.83494127]	[5.65038696e+02 8.67622253e+02 8.13931644e-01]	[480.16033936 269.87234497 0.90004176]	[503.29196167 264.81069946 0.88768589]	[462.26831055 272.48129272 0.80971825]	[523.86706543 262.25283813 0.90628743]	[5.82768066e+02 9.08623291e+02 7.81713486e-01]	[5.95678955e+02 8.93441956e+02 7.70949960e-01]	[5.62291199e+02 8.72860413e+02 7.39366293e-01]	[4.64951050e+02 9.01005493e+02 7.60154188e-01]	[4.46903717e+02 8.95916870e+02 7.44758606e-01]	[4.59782593e+02 8.72787231e+02 7.23819196e-01]
[485.37026978 280.12985229 0.89786297]	[495.6812439 354.50579834 0.86586624]	[431.52645874 354.47592163 0.80821484]	[418.68255615 459.64801025 0.92938685]	[400.62060547 546.96881104 0.90796661]	[559.78356934 351.99435425 0.82020164]	[575.1473999 459.59591675 0.84824812]	[585.48486328 552.13775635 0.86089563]	[498.13995361 549.51794434 0.70954674]	[457.16549683 547.04138184 0.70720428]	[459.68960571 711.15789795 0.79628474]	[4.59682648e+02 8.65121887e+02 8.36600840e-01]	[539.22149658 552.07763672 0.69644082]	[547.03326416 708.68383789 0.82550967]	[5.65025024e+02 8.67614563e+02 8.17860663e-01]	[477.60971069 272.35919189 0.88160741]	[500.75958252 267.3381958 0.89882147]	[459.76324463 274.98248291 0.85391772]	[521.36004639 264.73260498 0.90365285]	[5.82791321e+02 9.08626465e+02 7.88229167e-01]	[5.95701904e+02 8.93433716e+02 7.77483404e-01]	[5.62269470e+02 8.72858154e+02 7.35255003e-01]	[4.64959961e+02 9.00983154e+02 7.61937201e-01]	[4.46910553e+02 8.95903870e+02 7.48740733e-01]	[4.59778229e+02 8.72754639e+02 7.28438795e-01]
[482.85406494 280.19885254 0.90780932]	[490.49481201 354.49505615 0.8496868 ]	[426.35934448 354.46670532 0.82250386]	[418.57946777 457.20388794 0.90659869]	[398.11471558 546.97686768 0.90407622]	[554.66870117 354.48123169 0.80863065]	[567.44995117 457.1071167 0.86205494]	[582.97790527 552.07543945 0.8696745 ]	[493.04577637 546.93371582 0.69393039]	[454.60638428 546.92779541 0.69053358]	[459.65853882 708.56848145 0.82632726]	[4.59695770e+02 8.65131226e+02 8.31827879e-01]	[531.5489502 546.9498291 0.68505877]	[546.96551514 708.59533691 0.83895493]	[5.65023071e+02 8.67670105e+02 8.22723746e-01]	[472.51379395 272.43661499 0.86543167]	[498.24664307 269.83688354 0.88589025]	[457.20251465 275.04394531 0.87361717]	[521.262146 264.78204346 0.89505148]	[5.82820374e+02 9.08635620e+02 7.84502268e-01]	[5.95742310e+02 8.93430908e+02 7.74946272e-01]	[5.62275085e+02 8.72914673e+02 7.38617361e-01]	[4.64916382e+02 8.98455078e+02 7.66113520e-01]	[4.46884094e+02 8.95848389e+02 7.55265355e-01]	[4.59822815e+02 8.72773621e+02 7.22735286e-01]
[482.72817993 280.1730957 0.92731792]	[485.39883423 354.46917725 0.87987959]	[421.35687256 352.02664185 0.84836107]	[410.98120117 457.17172241 0.85194898]	[395.61154175 547.03771973 0.87492281]	[547.06878662 352.02752686 0.81812066]	[564.94189453 454.62139893 0.86144757]	[582.83764648 552.09210205 0.86329752]	[487.98327637 544.49053955 0.69551992]	[449.51464844 546.95159912 0.67338753]	[459.5831604 711.14215088 0.80210662]	[4.59700653e+02 8.67578247e+02 8.33825409e-01]	[526.5010376 544.45440674 0.69845223]	[544.53259277 708.65594482 0.85340315]	[5.65034241e+02 8.67708557e+02 8.20276737e-01]	[467.39987183 272.44470215 0.88390672]	[495.63824463 269.83920288 0.86287564]	[457.06808472 274.99252319 0.82199907]	[518.69555664 262.26098633 0.87081242]	[5.82794067e+02 9.08618042e+02 7.70874441e-01]	[5.95717651e+02 8.93429871e+02 7.66791403e-01]	[5.62297058e+02 8.75326111e+02 7.30571449e-01]	[4.64909393e+02 8.98479187e+02 7.67366052e-01]	[4.46875366e+02 8.95872375e+02 7.55647480e-01]	[4.62206451e+02 8.72786987e+02 7.21032202e-01]
[480.197052 280.20703125 0.9101029 ]	[482.89138794 354.4887085 0.90642238]	[421.16983032 354.5249939 0.8760609 ]	[403.34606934 457.15258789 0.87188888]	[390.45901489 546.96032715 0.85284364]	[546.91699219 354.44418335 0.83697879]	[564.83654785 454.62463379 0.88440299]	[580.36749268 549.53356934 0.86197686]	[485.41696167 549.53216553 0.71206242]	[444.44430542 549.5625 0.68342972]	[457.16622925 711.12634277 0.79778981]	[4.59700134e+02 8.67574707e+02 8.31522524e-01]	[524.01409912 547.03338623 0.70995343]	[544.480896 708.59729004 0.87065482]	[5.65034729e+02 8.67648865e+02 8.11047375e-01]	[462.36169434 272.43914795 0.92546165]	[490.49862671 269.90341187 0.86236376]	[446.97875977 274.99264526 0.77485502]	[511.06994629 267.30667114 0.83747351]	[5.82772583e+02 9.06181824e+02 7.64895499e-01]	[5.95704895e+02 8.93415222e+02 7.62790799e-01]	[5.62303040e+02 8.72889404e+02 7.20392823e-01]	[4.64912231e+02 8.98475464e+02 7.64428198e-01]	[4.46875488e+02 8.95864990e+02 7.53272772e-01]	[4.59830292e+02 8.72771973e+02 7.22404122e-01]
[477.60134888 280.25268555 0.86499196]	[482.72290039 354.49584961 0.91843462]	[418.69763184 354.50790405 0.87418348]	[400.77282715 457.08798218 0.88628763]	[382.80990601 544.47637939 0.88478446]	[544.3638916 352.01965332 0.85528278]	[562.42419434 457.07730103 0.89016604]	[580.24505615 554.61761475 0.83646226]	[485.35635376 546.9866333 0.72333169]	[444.35299683 546.99401855 0.70128781]	[454.62319946 708.64019775 0.78940111]	[4.59704681e+02 8.65131897e+02 8.31388950e-01]	[523.96405029 546.96008301 0.72068131]	[544.42987061 708.63122559 0.87344933]	[5.65040771e+02 8.67663452e+02 8.09466720e-01]	[459.84780884 272.46826172 0.93457884]	[485.42388916 269.92712402 0.88183326]	[444.31317139 274.99740601 0.84571272]	[505.9861145 267.35006714 0.85662127]	[5.82776245e+02 9.08611816e+02 7.52608895e-01]	[5.95703308e+02 8.93420898e+02 7.51788974e-01]	[5.62312256e+02 8.72898315e+02 7.16340899e-01]	[4.64923584e+02 8.98467285e+02 7.62099624e-01]	[4.46880890e+02 8.95860962e+02 7.51710773e-01]	[4.62208252e+02 8.72754883e+02 7.22449362e-01]
[470.01361084 282.72576904 0.83693421]	[480.18667603 354.48135376 0.9144429 ]	[418.56292725 354.47991943 0.85159492]	[398.26287842 457.22293091 0.91605365]	[380.2890625 544.5112915 0.90827304]	[541.80987549 351.93551636 0.83915508]	[562.25183105 454.63995361 0.87114418]	[575.15515137 549.56018066 0.81669873]	[482.90441895 546.98083496 0.72622609]	[441.87457275 546.98254395 0.71270442]	[451.99972534 708.66937256 0.77465296]	[4.59698303e+02 8.65093323e+02 8.27861905e-01]	[523.87908936 546.94488525 0.71201855]	[544.36279297 708.59033203 0.8836875 ]	[5.65031616e+02 8.67623474e+02 8.05665553e-01]	[459.6932373 274.86706543 0.93279862]	[482.82458496 272.41546631 0.91310412]	[441.79632568 274.92715454 0.83870697]	[503.39675903 267.32739258 0.89562953]	[5.80341980e+02 9.08636047e+02 7.56542206e-01]	[5.93193726e+02 8.93432556e+02 7.46822894e-01]	[5.62305237e+02 8.72829834e+02 7.00182438e-01]	[4.67393585e+02 8.98488281e+02 7.61639476e-01]	[4.46921051e+02 8.95873169e+02 7.45197833e-01]	[4.59825226e+02 8.72701111e+02 7.26992428e-01]
[467.40664673 282.71618652 0.84716803]	[477.68814087 354.49963379 0.88995349]	[413.5513916 354.48754883 0.82019764]	[398.1791687 457.18728638 0.91685319]	[380.12628174 544.37207031 0.93916559]	[541.70544434 352.00650024 0.83216542]	[559.69769287 454.59991455 0.83471328]	[572.57720947 552.06109619 0.81630462]	[482.76925659 546.97253418 0.73338819]	[441.74719238 546.97265625 0.72112888]	[446.89083862 711.20483398 0.77038336]	[4.59675934e+02 8.65106079e+02 8.33421230e-01]	[523.78619385 544.48779297 0.71412289]	[541.94171143 708.58398438 0.90067089]	[5.64963623e+02 8.60005676e+02 8.00006926e-01]	[457.20330811 274.87670898 0.91418678]	[480.35095215 272.39205933 0.91375661]	[439.32336426 274.9977417 0.81720412]	[500.88446045 264.79547119 0.90060908]	[5.80304871e+02 9.08657715e+02 7.60687947e-01]	[5.93145325e+02 8.93417603e+02 7.42051184e-01]	[5.62237671e+02 8.70239807e+02 6.50444627e-01]	[4.64937103e+02 8.98515869e+02 7.64708042e-01]	[4.46902832e+02 8.95903992e+02 7.43765712e-01]	[4.59830566e+02 8.72701355e+02 7.46703684e-01]
[462.44766235 285.26776123 0.86001396]	[475.09140015 354.46179199 0.85356247]	[408.45281982 354.46154785 0.80958229]	[398.07226562 457.20666504 0.91062307]	[377.62332153 544.35400391 0.93157464]	[539.21276855 351.93612671 0.80965418]	[554.63482666 457.07965088 0.82570916]	[567.57073975 554.62658691 0.82626903]	[480.33599854 546.99829102 0.73647988]	[439.31970215 547.01623535 0.7165131 ]	[444.41690063 713.73736572 0.76808906]	[4.59675507e+02 8.67580017e+02 8.36559355e-01]	[521.36828613 546.94439697 0.71827728]	[541.90496826 708.55847168 0.89604652]	[5.64945923e+02 8.59979492e+02 8.05918336e-01]	[454.59555054 274.93075562 0.90145779]	[480.19436646 272.41461182 0.90717649]	[439.16015625 275.03167725 0.83147514]	[500.79602051 264.75289917 0.90476203]	[5.80280090e+02 9.08677124e+02 7.44601667e-01]	[5.93110474e+02 8.93436279e+02 7.23517656e-01]	[5.62233337e+02 8.70228943e+02 6.56893551e-01]	[4.64924622e+02 9.00996094e+02 7.60618329e-01]	[4.46889374e+02 8.95922180e+02 7.40525424e-01]	[4.62201996e+02 8.72724426e+02 7.47369766e-01]
[462.32955933 285.25680542 0.88303572]	[469.96350098 354.44470215 0.84327602]	[405.83969116 352.02633667 0.81972158]	[395.52435303 457.13998413 0.86678922]	[377.50061035 544.440979 0.91824281]	[534.09924316 351.95999146 0.79987717]	[547.06817627 457.08544922 0.84457648]	[567.48937988 552.12011719 0.83994436]	[480.16894531 549.55175781 0.72166932]	[439.21032715 549.5491333 0.71024865]	[444.33648682 716.28320312 0.78060913]	[4.59653198e+02 8.65129578e+02 8.34195435e-01]	[521.20581055 549.54492188 0.69880301]	[541.78509521 708.58892822 0.89407361]	[5.64872803e+02 8.57442566e+02 8.16253901e-01]	[449.51141357 274.94030762 0.89398563]	[477.70263672 272.43258667 0.89885199]	[436.68045044 275.07757568 0.84161317]	[500.68527222 267.26885986 0.89429206]	[5.80284180e+02 9.08694275e+02 7.27658927e-01]	[5.90619934e+02 8.93428650e+02 7.07391083e-01]	[5.59762695e+02 8.70188293e+02 6.51320696e-01]	[4.64924469e+02 9.01000000e+02 7.62345910e-01]	[4.46883270e+02 8.95933655e+02 7.41089940e-01]	[4.59832306e+02 8.72718323e+02 7.54453659e-01]
[462.24688721 282.76358032 0.89853156]	[464.91204834 352.02566528 0.86623573]	[400.86764526 354.45901489 0.84850633]	[385.3821106 457.21737671 0.86577612]	[372.47052002 544.47167969 0.87104625]	[529.02154541 351.95639038 0.8101058 ]	[546.91986084 454.61572266 0.84799343]	[565.00378418 549.5916748 0.86072826]	[477.7321167 549.56524658 0.7150889 ]	[439.16122437 549.58081055 0.70741886]	[444.31918335 716.30023193 0.78261256]	[4.59655426e+02 8.67573364e+02 8.34784627e-01]	[518.72912598 549.54730225 0.68537039]	[541.76593018 708.70831299 0.87588346]	[5.64805481e+02 8.54805115e+02 8.37904632e-01]	[446.902771 274.93991089 0.898736 ]	[475.14550781 272.39572144 0.86900824]	[436.56030273 275.06057739 0.8174336 ]	[498.18304443 262.23443604 0.8813808 ]	[5.77715576e+02 9.08668823e+02 7.32824326e-01]	[5.88043335e+02 8.93401794e+02 7.34084427e-01]	[5.57242859e+02 8.65077637e+02 5.94354868e-01]	[4.64946045e+02 9.01018494e+02 7.60599554e-01]	[4.46908295e+02 8.95953613e+02 7.38168299e-01]	[4.59820374e+02 8.72741211e+02 7.53880024e-01]
[459.80203247 282.76184082 0.89736134]	[462.44378662 354.45904541 0.88335848]	[400.75894165 354.50192261 0.86457777]	[382.82015991 457.20083618 0.87416601]	[367.37210083 544.37939453 0.87670547]	[526.50738525 351.96072388 0.82023257]	[544.48205566 452.06851196 0.8445161 ]	[564.86090088 549.5447998 0.88129324]	[477.63217163 549.52111816 0.70571911]	[436.67938232 549.55999756 0.6921742 ]	[441.92437744 718.84796143 0.78632343]	[4.59647552e+02 8.65115723e+02 8.30648482e-01]	[516.19458008 547.01831055 0.67688257]	[539.32208252 711.17486572 0.85061044]	[5.62439758e+02 8.54874023e+02 8.38826060e-01]	[444.32302856 274.9569397 0.92067611]	[472.52108765 272.41680908 0.86354429]	[431.55200195 275.09744263 0.73721182]	[495.60501099 262.25842285 0.84673893]	[5.75190125e+02 9.06120544e+02 7.50830352e-01]	[5.88007935e+02 8.93304138e+02 7.69598842e-01]	[5.57216858e+02 8.67697754e+02 6.14243686e-01]	[4.64944946e+02 9.00986816e+02 7.63001204e-01]	[4.46915741e+02 8.95926331e+02 7.40094125e-01]	[4.59812378e+02 8.72708618e+02 7.53150225e-01]
[459.64169312 282.77450562 0.87867075]	[462.38894653 354.48345947 0.89779037]	[400.68081665 354.53866577 0.87469333]	[380.32022095 457.18789673 0.88964868]	[362.34597778 544.32928467 0.89346224]	[526.43994141 351.98913574 0.83005327]	[544.37609863 452.07730103 0.85203993]	[562.4407959 547.01812744 0.89951032]	[475.168396 549.51849365 0.6967001 ]	[436.62176514 549.57373047 0.68511039]	[441.92407227 718.81842041 0.78558886]	[4.59642212e+02 8.65044800e+02 8.20057690e-01]	[516.13116455 547.01849365 0.67577481]	[539.26708984 711.24822998 0.8342191 ]	[5.62273743e+02 8.52318359e+02 8.45896423e-01]	[441.79406738 274.94821167 0.94592595]	[467.47866821 272.43215942 0.87566382]	[426.38775635 275.04953003 0.74558342]	[490.57107544 264.74258423 0.83549291]	[5.70025574e+02 9.01052673e+02 7.20886827e-01]	[5.85432434e+02 8.90859863e+02 7.71710038e-01]	[5.49579041e+02 8.65076904e+02 6.21176481e-01]	[4.67402954e+02 9.01003906e+02 7.56133556e-01]	[4.46945251e+02 8.95935974e+02 7.30551124e-01]	[4.59790802e+02 8.70285156e+02 7.46423721e-01]
[457.1572876 285.26885986 0.85918099]	[462.32543945 354.4916687 0.90971112]	[400.62734985 354.56921387 0.88010478]	[380.25958252 457.13751221 0.89582229]	[362.22293091 544.32049561 0.910142 ]	[523.97399902 351.9788208 0.8425234 ]	[544.33026123 452.02209473 0.85790563]	[562.387146 547.01904297 0.89881998]	[475.11071777 547.02575684 0.69750488]	[436.60562134 549.5413208 0.69011408]	[441.91387939 718.81555176 0.79389977]	[4.59652466e+02 8.65053528e+02 8.23428094e-01]	[513.58813477 546.95849609 0.67789793]	[536.65441895 708.72521973 0.8141861 ]	[5.59773682e+02 8.52253723e+02 8.22625279e-01]	[441.69302368 274.96710205 0.95138121]	[464.9637146 272.47384644 0.89067131]	[423.86505127 275.03314209 0.79875016]	[487.96182251 267.32751465 0.84083033]	[5.67513428e+02 8.98476318e+02 7.32214451e-01]	[5.82955627e+02 8.90768311e+02 7.71860600e-01]	[5.46992188e+02 8.62560852e+02 6.52400613e-01]	[4.67410828e+02 9.01021301e+02 7.58884370e-01]	[4.46956268e+02 8.95939331e+02 7.32613564e-01]	[4.59800842e+02 8.70285706e+02 7.44055510e-01]
[454.63864136 285.2840271 0.84374481]	[462.2605896 354.48587036 0.91637784]	[398.23226929 354.55206299 0.87737674]	[380.18341064 457.12915039 0.89816862]	[359.7772522 544.3526001 0.91690022]	[523.89508057 351.95159912 0.851017 ]	[541.94708252 452.03875732 0.864169 ]	[562.34313965 546.99279785 0.89736342]	[472.57839966 547.03063965 0.69673276]	[436.54748535 549.55090332 0.68816304]	[441.9130249 718.81835938 0.79198217]	[4.59651520e+02 8.62570862e+02 8.26485813e-01]	[511.01760864 546.96697998 0.68178505]	[529.02838135 708.69927979 0.82817394]	[5.57174622e+02 8.49670837e+02 7.99703240e-01]	[439.29333496 274.96459961 0.94865906]	[464.82901001 272.46511841 0.90026772]	[421.41543579 275.06063843 0.82787144]	[485.40145874 267.34506226 0.86612761]	[5.64955139e+02 8.95893677e+02 7.74310946e-01]	[5.82800293e+02 8.90618835e+02 7.54115462e-01]	[5.44513550e+02 8.54819336e+02 7.07224548e-01]	[4.67429749e+02 9.01043518e+02 7.58484840e-01]	[4.46970734e+02 8.95955505e+02 7.30584860e-01]	[4.59804932e+02 8.70252563e+02 7.49093890e-01]
[454.5380249 285.32574463 0.83564061]	[462.19979858 354.46844482 0.91722268]	[398.20004272 354.54125977 0.87701797]	[380.1368103 457.18389893 0.9083879 ]	[359.73120117 544.39129639 0.91892308]	[523.81359863 349.46276855 0.85066491]	[541.92047119 454.56735229 0.87646443]	[562.30474854 546.95123291 0.9037621 ]	[472.51608276 546.9979248 0.69848198]	[434.07510376 549.50714111 0.68640745]	[441.92391968 718.83935547 0.79581267]	[4.59657074e+02 8.62544434e+02 8.29447448e-01]	[508.50930786 544.4942627 0.68925816]	[526.49835205 711.1786499 0.84003669]	[5.49593384e+02 8.47146606e+02 7.90083051e-01]	[439.24835205 274.99105835 0.95499349]	[462.37130737 274.86743164 0.9191882 ]	[421.39212036 275.04193115 0.81024969]	[482.94100952 269.84463501 0.89135879]	[5.62379089e+02 8.93392151e+02 8.18286240e-01]	[5.77773438e+02 8.88147400e+02 7.42646456e-01]	[5.44406738e+02 8.52280823e+02 7.53537118e-01]	[4.67446320e+02 9.01060303e+02 7.66137183e-01]	[4.49444275e+02 8.95965454e+02 7.38249600e-01]	[4.59808777e+02 8.70221191e+02 7.51317203e-01]
[452.01422119 285.33261108 0.83324909]	[459.81942749 354.45532227 0.91705942]	[398.17175293 354.54919434 0.87386554]	[377.7512207 459.63833618 0.91713798]	[359.69885254 544.44897461 0.90996099]	[521.3939209 349.41540527 0.84758872]	[541.90759277 454.62216187 0.88030738]	[562.30932617 546.97003174 0.90337133]	[469.96963501 544.47253418 0.70274323]	[431.54852295 546.95227051 0.68730748]	[444.29428101 718.82275391 0.79121053]	[4.59672180e+02 8.62566650e+02 8.34560037e-01]	[506.02328491 544.41333008 0.69703829]	[526.3949585 711.25079346 0.83633322]	[5.44552917e+02 8.41991089e+02 7.99766541e-01]	[439.20779419 275.00167847 0.95775747]	[462.30532837 274.87762451 0.93094182]	[421.34036255 275.04217529 0.8212806 ]	[482.86178589 267.34805298 0.90195858]	[5.59782837e+02 8.93245911e+02 7.97292709e-01]	[5.72596863e+02 8.83097046e+02 7.10045218e-01]	[5.41871155e+02 8.49644226e+02 7.10279405e-01]	[4.67459412e+02 9.03542725e+02 7.63577700e-01]	[4.49445465e+02 8.95975952e+02 7.39166915e-01]	[4.59811279e+02 8.70226868e+02 7.52620637e-01]
[449.47528076 287.82730103 0.83116251]	[459.78521729 354.47528076 0.92004323]	[398.13354492 354.56420898 0.87025428]	[377.73184204 459.63113403 0.92075413]	[359.64746094 544.40661621 0.91845328]	[521.3684082 349.43359375 0.84621227]	[541.88122559 454.56222534 0.87556911]	[562.28826904 546.97503662 0.90007651]	[467.46160889 544.47088623 0.7030738 ]	[431.48782349 546.95758057 0.68191761]	[441.9190979 718.82897949 0.79700261]	[4.59682404e+02 8.62531799e+02 8.37175965e-01]	[505.95504761 544.41992188 0.70467728]	[523.90948486 713.78179932 0.83871365]	[544.30603027 834.35522461 0.84518081]	[439.15802002 275.02651978 0.95357651]	[462.24813843 274.89624023 0.94182861]	[421.28100586 275.03613281 0.8072648 ]	[482.8132019 267.29733276 0.90964371]	[5.52149841e+02 8.90757141e+02 7.43960977e-01]	[5.67478577e+02 8.80451843e+02 6.90893531e-01]	[5.39226013e+02 8.42015442e+02 5.98555684e-01]	[4.67406464e+02 9.01015442e+02 7.75735915e-01]	[4.46946808e+02 8.95924072e+02 7.60196149e-01]	[4.62216217e+02 8.70205139e+02 7.49581456e-01]
[449.4375 287.8182373 0.82966506]	[459.77069092 354.50463867 0.92515463]	[398.11630249 354.58718872 0.87307805]	[377.69985962 459.67904663 0.92722082]	[359.58261108 544.38641357 0.92321467]	[521.36260986 351.91638184 0.84376806]	[541.88031006 454.5892334 0.87790722]	[562.29748535 546.98461914 0.90230381]	[467.41177368 546.97064209 0.70498568]	[428.92575073 547.02423096 0.67995936]	[441.91870117 718.87145996 0.79800135]	[4.59693970e+02 8.62531006e+02 8.37363660e-01]	[505.93692017 544.48394775 0.70438319]	[523.80731201 718.82696533 0.8366617 ]	[541.83636475 831.72937012 0.86220568]	[439.12811279 275.01535034 0.94753128]	[462.2277832 274.89074707 0.94346911]	[421.20742798 275.03121948 0.8407315 ]	[482.78912354 267.29864502 0.91107756]	[5.47012817e+02 8.88137817e+02 7.23752081e-01]	[5.64835938e+02 8.72910034e+02 7.11051702e-01]	[5.36701477e+02 8.36846313e+02 5.56162119e-01]	[4.67445953e+02 8.98490234e+02 7.77782321e-01]	[4.49434601e+02 8.95896790e+02 7.61245072e-01]	[4.62222229e+02 8.70224854e+02 7.41382599e-01]
[449.43823242 287.84420776 0.82881027]	[459.75253296 354.52960205 0.93037403]	[398.10031128 356.97756958 0.87571609]	[377.69628906 457.22061157 0.91682088]	[357.17678833 544.33465576 0.93197477]	[521.34753418 351.96856689 0.84967744]	[541.87719727 454.61502075 0.88314259]	[562.30603027 547.02966309 0.89761573]	[464.9357605 544.47741699 0.71338058]	[426.40155029 546.94885254 0.68862188]	[441.88925171 718.85290527 0.80187494]	[4.59697906e+02 8.62512451e+02 8.30516040e-01]	[505.86691284 544.42230225 0.71638221]	[521.37799072 713.77075195 0.84475881]	[5.39184082e+02 8.31697083e+02 8.29743803e-01]	[439.1234436 275.05233765 0.94981933]	[462.21002197 274.90106201 0.94341737]	[421.1947937 275.08758545 0.85577214]	[482.76925659 267.30526733 0.91389376]	[5.44413696e+02 8.80528625e+02 7.26902366e-01]	[5.62257141e+02 8.72712219e+02 7.32474506e-01]	[5.26512817e+02 8.36878113e+02 5.88251173e-01]	[4.67455627e+02 9.00981384e+02 7.68491566e-01]	[4.49440125e+02 8.95911194e+02 7.54092515e-01]	[4.62233032e+02 8.70214844e+02 7.33570218e-01]
[449.43283081 287.87509155 0.82883215]	[459.7557373 354.54284668 0.93197155]	[398.10418701 357.00100708 0.87792349]	[377.64505005 459.63879395 0.92855704]	[357.09274292 544.34106445 0.93224293]	[521.34521484 351.98617554 0.84919941]	[541.86083984 457.11022949 0.8964982 ]	[562.33337402 547.06298828 0.89819884]	[464.87088013 546.95562744 0.72504508]	[426.34381104 546.99591064 0.69326937]	[441.85519409 721.38946533 0.8104493 ]	[4.59704681e+02 8.59999512e+02 8.29620004e-01]	[503.43075562 544.46630859 0.72424048]	[521.3057251 713.78289795 0.84337795]	[5.31582092e+02 8.29117188e+02 8.13826203e-01]	[439.11895752 275.07974243 0.94891894]	[462.20028687 274.91241455 0.94097227]	[421.20178223 275.11453247 0.83237451]	[482.76153564 267.30111694 0.91278541]	[5.41786072e+02 8.77984314e+02 7.49903798e-01]	[5.57191772e+02 8.70316040e+02 7.18066752e-01]	[5.23935425e+02 8.31727966e+02 6.48266613e-01]	[4.67490692e+02 9.01028503e+02 7.60765493e-01]	[4.49458740e+02 8.95930542e+02 7.48714507e-01]	[4.62249390e+02 8.70173706e+02 7.35354781e-01]
[449.43817139 290.34692383 0.82929921]	[459.76062012 354.54129028 0.93192685]	[398.12002563 356.98080444 0.87860155]	[377.59259033 457.15023804 0.90692163]	[357.00610352 544.34008789 0.92687875]	[521.35174561 352.01434326 0.8531509 ]	[541.86328125 457.19143677 0.90569043]	[562.35803223 549.55712891 0.88879979]	[464.84326172 546.9755249 0.72761172]	[423.87316895 546.98931885 0.70136344]	[441.83120728 718.87145996 0.80995327]	[4.59694153e+02 8.59940613e+02 8.24370980e-01]	[503.42990112 544.49041748 0.72137755]	[521.21130371 713.78295898 0.81797135]	[5.26457397e+02 8.21493958e+02 7.90656686e-01]	[439.11294556 275.09631348 0.94806236]	[462.20288086 274.92315674 0.94028199]	[421.20788574 275.13726807 0.81986421]	[482.77355957 267.31726074 0.91075861]	[5.39199463e+02 8.72915222e+02 7.63546944e-01]	[5.49563782e+02 8.67670166e+02 7.10821867e-01]	[5.23788086e+02 8.26627930e+02 6.39110863e-01]	[4.69961823e+02 9.01016052e+02 7.48344302e-01]	[4.49481964e+02 8.95924744e+02 7.38811612e-01]	[4.62226929e+02 8.70125671e+02 7.30756879e-01]
[449.45373535 290.36184692 0.83042616]	[459.74514771 354.55639648 0.93314898]	[398.109375 356.98669434 0.87854993]	[377.52728271 457.12838745 0.89364809]	[354.4760437 541.94238281 0.89897585]	[521.34588623 354.44866943 0.85717666]	[541.8538208 457.17367554 0.9051826 ]	[562.38269043 552.10913086 0.87980479]	[462.41693115 546.98461914 0.73096073]	[423.77667236 547.00213623 0.70841229]	[441.80828857 718.84545898 0.80956185]	[4.59692169e+02 8.57447510e+02 8.25240314e-01]	[503.39108276 546.92974854 0.72030777]	[518.75671387 716.30969238 0.78235364]	[523.93933105 813.86218262 0.8314966 ]	[439.12078857 275.10968018 0.94842768]	[462.20996094 274.93243408 0.93948996]	[421.23901367 277.46206665 0.8141048 ]	[482.78939819 267.31671143 0.90962809]	[5.31594727e+02 8.70287720e+02 7.43466616e-01]	[5.46957397e+02 8.60000427e+02 6.74817681e-01]	[5.21320862e+02 8.18921936e+02 6.00384057e-01]	[4.69967224e+02 9.00987244e+02 7.52236128e-01]	[4.49499664e+02 8.95903687e+02 7.39042401e-01]	[4.62213989e+02 8.67713684e+02 7.15742826e-01]
[449.4526062 290.36050415 0.83023524]	[459.74533081 354.55648804 0.93278557]	[398.11193848 356.98336792 0.87769574]	[377.52850342 457.12756348 0.89384729]	[354.47714233 541.93255615 0.89896846]	[521.34814453 354.45071411 0.85706943]	[541.8527832 457.17379761 0.90355408]	[562.38647461 552.1036377 0.87963033]	[462.4173584 546.96697998 0.73331332]	[423.77877808 546.9854126 0.70890945]	[441.81008911 718.84466553 0.80970263]	[4.59692047e+02 8.57446411e+02 8.25660765e-01]	[503.38961792 544.48291016 0.72324896]	[518.74389648 716.32104492 0.78423929]	[523.94055176 813.86468506 0.83033711]	[439.12164307 275.10748291 0.94855952]	[462.20928955 274.93063354 0.93958759]	[421.23934937 277.46203613 0.81468529]	[482.78915405 267.31680298 0.9092561 ]	[5.31592285e+02 8.70287781e+02 7.41201282e-01]	[5.46954285e+02 8.60002808e+02 6.72764242e-01]	[5.21325439e+02 8.18928894e+02 5.99242091e-01]	[4.69975281e+02 9.00983948e+02 7.53355443e-01]	[4.49508453e+02 8.95899475e+02 7.38619566e-01]	[4.62212555e+02 8.67713562e+02 7.16630697e-01]
[449.4831543 290.3578186 0.83243787]	[459.73544312 354.56744385 0.93128949]	[398.09249878 356.99243164 0.87699103]	[375.07601929 457.11349487 0.87436157]	[349.40594482 544.30389404 0.88967389]	[521.34051514 354.46780396 0.85874635]	[541.84741211 459.66381836 0.91390055]	[562.41595459 554.66015625 0.87438542]	[462.38851929 544.42260742 0.76383924]	[423.77310181 544.45922852 0.73191911]	[441.7723999 716.31494141 0.80854166]	[4.59685150e+02 8.57417786e+02 8.24558616e-01]	[503.35122681 544.36218262 0.74709564]	[516.19573975 716.25244141 0.74579918]	[523.79968262 811.18249512 0.89503008]	[439.1479187 275.11123657 0.95296091]	[462.2276001 274.94058228 0.9407773 ]	[421.27471924 277.46212769 0.80310684]	[482.81835938 267.36560059 0.90111297]	[5.26459412e+02 8.67667786e+02 7.52326727e-01]	[5.44438293e+02 8.54799316e+02 6.99348211e-01]	[5.18791504e+02 8.11267456e+02 6.35914683e-01]	[4.69994537e+02 8.98495728e+02 7.40168035e-01]	[4.51996887e+02 8.95894470e+02 7.26109803e-01]	[4.62209412e+02 8.67687073e+02 7.14965284e-01]
[449.48529053 290.35479736 0.83254832]	[459.70962524 354.57931519 0.93297386]	[398.11077881 354.59115601 0.87499893]	[372.50366211 449.5145874 0.83893037]	[341.70574951 539.30395508 0.88642287]	[521.32055664 354.4961853 0.86398673]	[541.80548096 459.62026978 0.9043014 ]	[562.37341309 557.17041016 0.87154973]	[462.27902222 544.43371582 0.76144153]	[421.29956055 544.45605469 0.73887658]	[441.7333374 716.30560303 0.80950409]	[4.59673859e+02 8.57452393e+02 8.18807125e-01]	[503.26434326 544.38482666 0.7363981 ]	[516.11395264 723.96533203 0.74706692]	[521.25048828 803.50238037 0.82735908]	[439.15374756 275.09863281 0.95426083]	[462.23327637 274.93795776 0.94282246]	[421.29858398 277.46533203 0.77976209]	[482.82995605 269.83392334 0.90227169]	[5.21387268e+02 8.57412720e+02 7.16864347e-01]	[5.39253723e+02 8.49736145e+02 6.70789897e-01]	[5.13566589e+02 8.03515930e+02 5.34005761e-01]	[4.72519592e+02 8.98469666e+02 7.34922647e-01]	[4.52061432e+02 8.95885742e+02 7.15368092e-01]	[4.59824982e+02 8.67712219e+02 7.26641178e-01]
[449.48413086 290.35174561 0.83173466]	[459.69647217 354.57751465 0.93189067]	[398.10809326 354.56970215 0.87185693]	[369.97528076 449.50576782 0.8325128 ]	[339.22375488 539.25146484 0.89059877]	[521.30322266 354.51959229 0.86505187]	[541.78637695 459.64404297 0.9033516 ]	[562.36950684 554.69458008 0.8742916 ]	[462.26501465 544.49163818 0.75321013]	[421.27548218 546.9395752 0.73267341]	[441.71737671 713.7668457 0.81022066]	[4.59668701e+02 8.59951416e+02 8.22257221e-01]	[503.25930786 544.44329834 0.72700077]	[516.1427002 723.93457031 0.74292707]	[521.20672607 795.85461426 0.83916378]	[439.15362549 275.09283447 0.95418906]	[462.23666382 274.93939209 0.94360423]	[421.29708862 275.13925171 0.77442324]	[482.83108521 269.82714844 0.90058166]	[5.21264648e+02 8.52294983e+02 8.03542852e-01]	[5.36668518e+02 8.47076660e+02 6.80113316e-01]	[5.11027771e+02 7.95831970e+02 5.94082475e-01]	[4.72539703e+02 9.00995239e+02 7.31302142e-01]	[4.54549591e+02 8.95951843e+02 7.11167634e-01]	[4.59810730e+02 8.70144287e+02 7.44906843e-01]
[449.45635986 287.87124634 0.82893777]	[459.67633057 354.57556152 0.92856133]	[398.08157349 354.56759644 0.86969495]	[369.93209839 449.43734741 0.83141798]	[339.17181396 539.2008667 0.8929345 ]	[521.29302979 354.52438354 0.86248773]	[541.78094482 459.63934326 0.90437341]	[562.37078857 557.20458984 0.87785804]	[462.26318359 544.48968506 0.75736582]	[421.27902222 546.95397949 0.73297256]	[441.72045898 718.83013916 0.80314994]	[4.59670044e+02 8.59963867e+02 8.26916516e-01]	[503.25018311 544.42382812 0.73177683]	[516.17651367 726.54852295 0.78394419]	[518.78125 790.6696167 0.84798896]	[439.14257812 275.07568359 0.9517417 ]	[462.21850586 274.92318726 0.93834615]	[421.2779541 275.12802124 0.78745282]	[482.8180542 267.35858154 0.90216625]	[5.18697815e+02 8.49591675e+02 7.86351919e-01]	[5.29056885e+02 8.36893066e+02 6.92211628e-01]	[5.08489075e+02 7.88147217e+02 6.81348622e-01]	[4.70009766e+02 9.00985046e+02 7.30630398e-01]	[4.52041077e+02 8.95939392e+02 7.11039722e-01]	[4.59827454e+02 8.70159302e+02 7.56190062e-01]
[446.97384644 287.86117554 0.82864404]	[459.63357544 354.56942749 0.92118657]	[398.05691528 354.53860474 0.86166537]	[367.41470337 449.44015503 0.82788616]	[339.08682251 539.23150635 0.90494019]	[521.26171875 354.52676392 0.85960227]	[541.76171875 459.67874146 0.90623498]	[562.33966064 559.69976807 0.87909549]	[462.22296143 544.45025635 0.76081276]	[421.25262451 544.49102783 0.73554552]	[441.74215698 716.31573486 0.80393374]	[4.59654449e+02 8.59951904e+02 8.22492301e-01]	[500.86499023 544.38146973 0.72910446]	[516.1730957 721.43005371 0.73020029]	[518.65441895 785.54864502 0.8225714 ]	[439.1229248 275.06829834 0.94937265]	[462.20257568 274.92642212 0.93892628]	[421.22821045 275.11474609 0.81575525]	[482.79272461 267.34420776 0.9033677 ]	[5.16151978e+02 8.39444763e+02 7.60260105e-01]	[5.29008118e+02 8.31731079e+02 7.34488308e-01]	[5.05943939e+02 7.82994324e+02 6.87380373e-01]	[4.72519440e+02 9.00983093e+02 7.20975280e-01]	[4.52074463e+02 8.95935486e+02 7.01837122e-01]	[4.59785278e+02 8.70157837e+02 7.59657860e-01]
[446.9347229 287.85690308 0.83084029]	[459.59707642 354.5418396 0.91120356]	[395.63604736 354.49575806 0.8491894 ]	[367.37017822 449.42962646 0.83067602]	[339.0690918 539.2144165 0.9027465]	[521.23919678 354.51358032 0.85333031]	[541.71893311 459.65081787 0.89208251]	[562.26434326 557.25439453 0.8707999 ]	[459.85354614 544.43048096 0.75257015]	[421.20458984 544.45983887 0.73231244]	[441.72744751 716.32385254 0.80584365]	[4.59641968e+02 8.59953613e+02 8.21975827e-01]	[500.83184814 544.37481689 0.72482187]	[516.21563721 723.91467285 0.75017035]	[516.21362305 780.43353271 0.8050772 ]	[439.09786987 275.06161499 0.94524503]	[459.85305786 274.91845703 0.94100177]	[421.2109375 275.11676025 0.79079181]	[482.76797485 267.32653809 0.90826249]	[5.13605408e+02 8.31823669e+02 8.18269074e-01]	[5.26496216e+02 8.29095825e+02 7.49473691e-01]	[5.05951324e+02 7.75283203e+02 6.89136922e-01]	[4.70022522e+02 9.01007812e+02 7.19982326e-01]	[4.52029724e+02 8.95959106e+02 7.01978028e-01]	[4.59777069e+02 8.70168640e+02 7.62398601e-01]
[446.87484741 287.8789978 0.83566886]	[459.57943726 354.52102661 0.90708393]	[395.57943726 354.45962524 0.83412349]	[367.35830688 449.45120239 0.8338958 ]	[339.07226562 539.25219727 0.90677279]	[521.22424316 354.49505615 0.84834373]	[541.68609619 459.67175293 0.89060837]	[559.82000732 557.21887207 0.85782897]	[459.82049561 544.46368408 0.74843866]	[421.15429688 544.50317383 0.72864288]	[441.69827271 716.3135376 0.80989426]	[4.59629211e+02 8.59983704e+02 8.16480279e-01]	[500.82824707 544.40252686 0.72580636]	[516.19610596 721.44500732 0.74427027]	[518.64019775 772.76843262 0.82477009]	[436.68273926 275.06478882 0.93630278]	[459.81167603 274.9213562 0.94030309]	[421.17733765 275.11929321 0.72177839]	[482.74356079 267.31552124 0.91144592]	[511.03881836 829.11383057 0.82975984]	[5.26424316e+02 8.18960388e+02 7.42635548e-01]	[5.05986389e+02 7.70185669e+02 7.21502781e-01]	[4.69983734e+02 9.01001221e+02 7.07212031e-01]	[4.52006042e+02 8.95965881e+02 6.88731313e-01]	[4.59760223e+02 8.70204834e+02 7.60273457e-01]
[444.39208984 287.88070679 0.84571499]	[457.19329834 354.52331543 0.8988055 ]	[395.51568604 354.4682312 0.82880044]	[367.36627197 449.45443726 0.83472109]	[339.10189819 539.24517822 0.90854746]	[521.21130371 354.47134399 0.84135187]	[539.28985596 459.65856934 0.89162719]	[559.71704102 554.70343018 0.83714747]	[459.81655884 546.93762207 0.74166059]	[421.14324951 546.96447754 0.72485453]	[441.69274902 716.29199219 0.80957043]	[4.59630310e+02 8.60007324e+02 8.18602324e-01]	[500.82974243 544.44384766 0.72338104]	[518.63232422 721.44665527 0.72997028]	[516.21838379 767.63891602 0.83712965]	[436.61108398 275.05813599 0.92772877]	[459.74993896 274.91061401 0.938627 ]	[418.7930603 275.11044312 0.6999529 ]	[480.38204956 267.2940979 0.91070819]	[5.11033447e+02 8.21439636e+02 7.54743874e-01]	[5.26409729e+02 8.11266541e+02 7.55293012e-01]	[5.05964447e+02 7.64983704e+02 7.16413617e-01]	[4.67487793e+02 9.01029541e+02 7.09371328e-01]	[4.49492035e+02 8.95980652e+02 6.91565156e-01]	[4.59769348e+02 8.70237610e+02 7.60887742e-01]
[444.31582642 290.35894775 0.86040562]	[457.14016724 354.53961182 0.89414674]	[393.0390625 354.50140381 0.82688636]	[367.38113403 449.50393677 0.83284497]	[339.22067261 539.28326416 0.90193272]	[521.17687988 354.45825195 0.83189452]	[539.22119141 459.64532471 0.88092017]	[557.16491699 557.16864014 0.821428 ]	[459.79022217 546.93408203 0.75222373]	[418.80130005 546.97589111 0.73156142]	[441.69799805 713.70935059 0.8092736 ]	[4.59626648e+02 8.59994263e+02 8.19740713e-01]	[500.79559326 544.43621826 0.73327148]	[5.16129211e+02 7.03470642e+02 5.94281852e-01]	[513.65673828 762.425354 0.79856497]	[434.12359619 275.07150269 0.91635072]	[459.69439697 274.91900635 0.93329275]	[418.73788452 275.10412598 0.66948581]	[480.33578491 267.27816772 0.90883058]	[513.62579346 811.13757324 0.83068955]	[5.26431274e+02 8.06014404e+02 7.54034996e-01]	[5.03473663e+02 7.54814758e+02 7.17739701e-01]	[4.67479584e+02 9.01029846e+02 7.07498550e-01]	[4.49493469e+02 8.95976685e+02 6.91434681e-01]	[4.59758636e+02 8.70230713e+02 7.65367508e-01]
[441.89453125 290.38659668 0.87913662]	[457.11108398 354.53823853 0.88731724]	[393.00384521 354.50561523 0.82307863]	[367.4152832 449.52154541 0.83061707]	[339.30227661 539.28137207 0.8874951 ]	[518.76531982 354.46716309 0.82818246]	[539.19946289 459.64874268 0.87438166]	[552.11608887 557.1895752 0.81888181]	[459.79324341 547.00286865 0.74311632]	[418.79901123 547.02819824 0.72415972]	[441.69241333 711.24237061 0.80620062]	[4.59610809e+02 8.59996277e+02 8.13750446e-01]	[500.80044556 546.93597412 0.72326088]	[513.64794922 711.15985107 0.72160077]	[516.11340332 752.21459961 0.81993258]	[434.04370117 275.09140015 0.91167998]	[459.631073 274.93054199 0.9290297 ]	[418.68847656 275.10742188 0.64803767]	[480.29092407 267.31048584 0.9084276 ]	[5.11086243e+02 8.06032349e+02 7.91186333e-01]	[5.26397461e+02 7.93271240e+02 7.81835377e-01]	[505.94992065 749.60101318 0.75417042]	[4.67489746e+02 9.01049805e+02 7.09561527e-01]	[4.49515717e+02 8.98423096e+02 6.90009296e-01]	[4.59745483e+02 8.70216553e+02 7.59678662e-01]
[441.84893799 290.39828491 0.89116085]	[454.64700317 354.52703857 0.8758046 ]	[390.48410034 354.49255371 0.8168633 ]	[369.89758301 452.01617432 0.8323437 ]	[341.73165894 541.7097168 0.88680881]	[518.73748779 354.48239136 0.82617831]	[536.70941162 459.59906006 0.86715031]	[549.53979492 557.17474365 0.82951802]	[459.75775146 544.47668457 0.75272918]	[418.7791748 546.95904541 0.72933644]	[441.67755127 711.18792725 0.80177915]	[4.59618011e+02 8.60006470e+02 8.09657693e-01]	[500.76831055 544.39666748 0.7291339 ]	[516.11193848 708.51690674 0.73502809]	[513.60638428 747.10119629 0.81529415]	[431.51089478 275.10806274 0.90396112]	[457.22589111 274.92672729 0.91858923]	[418.64395142 277.45895386 0.664913 ]	[480.26525879 267.31427002 0.90525633]	[5.08454865e+02 7.93335999e+02 7.66922295e-01]	[523.83374023 788.19616699 0.78831309]	[5.05917389e+02 7.41988464e+02 6.70747161e-01]	[4.69977783e+02 9.03556091e+02 7.01345265e-01]	[4.52018219e+02 8.98462708e+02 6.78362966e-01]	[4.59745819e+02 8.70221252e+02 7.49016404e-01]
[441.78707886 290.43063354 0.90299428]	[452.05105591 354.48937988 0.85607171]	[387.87902832 354.48657227 0.81668174]	[369.94439697 454.56060791 0.83450639]	[346.85934448 541.91894531 0.88618839]	[518.66235352 351.99880981 0.8104037 ]	[531.61621094 459.61187744 0.8604452 ]	[546.9866333 554.62976074 0.84289992]	[459.73928833 546.94348145 0.74415582]	[418.76013184 546.99591064 0.72748232]	[439.31417847 711.21636963 0.81188035]	[4.57220520e+02 8.62515869e+02 7.98081279e-01]	[500.73989868 544.45513916 0.72414863]	[513.62365723 706.11584473 0.78517169]	[511.09643555 731.73956299 0.79439712]	[428.94094849 275.11169434 0.89757258]	[457.18130493 274.92889404 0.920955 ]	[418.5632019 277.46633911 0.6940589 ]	[480.22433472 267.30957031 0.89973366]	[505.97970581 782.94677734 0.79002231]	[523.80950928 770.26068115 0.82060182]	[5.05905212e+02 7.29046509e+02 6.96881771e-01]	[4.67460266e+02 9.03543945e+02 7.04928815e-01]	[4.49481384e+02 8.98443604e+02 6.88735664e-01]	[4.59703400e+02 8.70242004e+02 7.28973627e-01]
[441.78857422 290.43548584 0.90331399]	[452.05169678 354.49301147 0.85659945]	[387.88302612 354.49057007 0.81668133]	[369.94372559 454.55770874 0.83422112]	[346.86254883 541.9173584 0.88619339]	[518.6605835 351.99795532 0.81002706]	[531.60546875 459.60754395 0.85919321]	[546.98736572 554.6338501 0.84202081]	[459.72549438 546.93664551 0.74251997]	[418.75949097 546.98638916 0.72720397]	[439.3145752 711.2088623 0.8118881]	[4.57220001e+02 8.62517578e+02 7.98037112e-01]	[500.71572876 544.45080566 0.72050345]	[513.62316895 706.11480713 0.78350192]	[511.10565186 731.73931885 0.79420793]	[428.93896484 275.11468506 0.89717197]	[457.1829834 274.92855835 0.92111456]	[418.55685425 277.46737671 0.69560707]	[480.22488403 267.3097229 0.89973509]	[505.97717285 782.94274902 0.78968644]	[523.80731201 770.25799561 0.82138526]	[5.05912994e+02 7.29044800e+02 6.97100401e-01]	[4.67460938e+02 9.03546631e+02 7.05678940e-01]	[4.49481567e+02 8.98446350e+02 6.89301848e-01]	[4.59702850e+02 8.70245056e+02 7.28442252e-01]
[441.75765991 290.4072876 0.90212893]	[451.99911499 354.47467041 0.85123134]	[385.3873291 354.46694946 0.81673706]	[372.46069336 454.60021973 0.8397212 ]	[349.46408081 541.87969971 0.88612127]	[516.19006348 352.00442505 0.80825734]	[531.54534912 459.62069702 0.86172271]	[546.91479492 552.14331055 0.85084951]	[459.75628662 544.49230957 0.74709982]	[418.78085327 546.96893311 0.72823471]	[439.30133057 711.16333008 0.81552112]	[4.57205536e+02 8.62554199e+02 7.95726955e-01]	[500.7432251 544.42883301 0.72589737]	[513.60058594 705.94616699 0.77035701]	[511.08959961 729.13897705 0.78033495]	[426.43984985 275.08627319 0.89968455]	[457.15585327 274.91320801 0.91751844]	[416.16900635 277.46679688 0.70266199]	[480.18753052 267.32720947 0.89579415]	[5.03441895e+02 7.75261536e+02 7.68498659e-01]	[521.29443359 770.08032227 0.79645938]	[5.05902161e+02 7.26468811e+02 6.31558359e-01]	[4.67413818e+02 9.01063782e+02 7.06223488e-01]	[4.49445557e+02 8.98432556e+02 6.92682803e-01]	[4.59685211e+02 8.70284851e+02 7.11025953e-01]
[441.72549438 290.40350342 0.9037106 ]	[449.4927063 354.44827271 0.84814519]	[385.32049561 354.46029663 0.82443213]	[372.48327637 454.64318848 0.84646833]	[352.02850342 544.35827637 0.89077306]	[516.16442871 351.95880127 0.80546576]	[528.9944458 457.17202759 0.85216117]	[544.5269165 549.57348633 0.85408539]	[459.73306274 544.48925781 0.74672961]	[418.75622559 546.97210693 0.72683591]	[439.27444458 711.18847656 0.80913508]	[4.57205902e+02 8.65068481e+02 8.00704658e-01]	[500.72781372 544.42388916 0.7220543 ]	[513.62133789 703.46850586 0.71482134]	[5.13620422e+02 7.26612915e+02 6.43076479e-01]	[426.39279175 275.10018921 0.90532005]	[457.10089111 274.91390991 0.90947902]	[416.12191772 277.50195312 0.72668707]	[480.13375854 269.82092285 0.8914609 ]	[5.03430542e+02 7.70087402e+02 7.30423272e-01]	[5.21250916e+02 7.65009094e+02 6.77493811e-01]	[5.05961823e+02 7.23939331e+02 5.00357687e-01]	[4.67427399e+02 9.01033264e+02 7.08365917e-01]	[4.49448273e+02 8.98413452e+02 6.94575548e-01]	[4.59675659e+02 8.72706055e+02 7.07947731e-01]
[439.32815552 290.3600769 0.90035653]	[446.96328735 352.02850342 0.84799039]	[382.85198975 354.46542358 0.83271146]	[372.55578613 457.1027832 0.8587445 ]	[354.53753662 544.42822266 0.90562826]	[513.64599609 349.45715332 0.79942328]	[528.96203613 457.16555786 0.85740238]	[544.50109863 549.59802246 0.85618573]	[459.74325562 544.45611572 0.74783975]	[418.76062012 546.93725586 0.72342259]	[439.27520752 711.15997314 0.80668902]	[4.57184753e+02 8.65067871e+02 7.92861223e-01]	[500.72808838 544.39300537 0.71739608]	[516.10900879 705.94781494 0.72944182]	[5.13604370e+02 7.26461731e+02 5.66433489e-01]	[423.87521362 275.08673096 0.91797614]	[454.56130981 274.8805542 0.88844109]	[416.04815674 277.4743042 0.63209593]	[477.72238159 264.79614258 0.88205624]	[5.03462006e+02 7.64986328e+02 6.93876982e-01]	[5.18780273e+02 7.54790100e+02 6.35502994e-01]	[5.05948578e+02 7.16334106e+02 4.35164243e-01]	[4.67438568e+02 9.01064331e+02 7.13451862e-01]	[4.49457550e+02 8.98443726e+02 6.97431326e-01]	[4.59645203e+02 8.72720215e+02 6.92073941e-01]
[439.27005005 287.87478638 0.89631236]	[446.91610718 354.45050049 0.85144269]	[382.79309082 354.48150635 0.84540975]	[375.02474976 457.16110229 0.89193571]	[356.97085571 544.44818115 0.91830939]	[513.57513428 349.44229126 0.80565214]	[526.52044678 457.16717529 0.8702755 ]	[544.44720459 549.59320068 0.867495 ]	[459.76644897 546.93347168 0.75496823]	[418.77297974 546.97918701 0.72106969]	[439.29190063 711.18157959 0.80282998]	[4.57166199e+02 8.62560364e+02 7.83581674e-01]	[500.76702881 544.45166016 0.71472353]	[516.11956787 706.07196045 0.74704742]	[5.11086609e+02 7.29186401e+02 3.43476295e-01]	[423.81478882 275.07147217 0.9235034 ]	[452.01583862 274.88308716 0.87941682]	[413.56643677 275.1262207 0.6423595 ]	[477.62741089 264.77420044 0.86883479]	[5.05883820e+02 7.59906189e+02 5.04550636e-01]	[5.18738586e+02 7.52239014e+02 5.00458121e-01]	[5.05914215e+02 7.29038940e+02 3.21543604e-01]	[4.67455750e+02 9.01020142e+02 7.13872850e-01]	[4.49456512e+02 8.95977356e+02 7.01801717e-01]	[4.59628540e+02 8.72697937e+02 6.79786384e-01]
[439.21313477 287.85586548 0.89101207]	[446.86746216 351.97921753 0.84164125]	[382.74520874 354.45254517 0.8464669 ]	[375.0463562 457.15814209 0.89205384]	[357.01763916 544.41876221 0.93386006]	[511.0824585 349.37637329 0.8034147 ]	[526.49200439 457.15960693 0.87129354]	[544.44830322 549.56536865 0.86870855]	[459.76257324 546.93835449 0.76310551]	[418.78039551 547.00482178 0.72039014]	[439.30990601 711.18127441 0.80204618]	[4.57194214e+02 8.65039978e+02 7.83683717e-01]	[500.73483276 544.465271 0.7104156 ]	[5.16172729e+02 7.05942078e+02 7.04747319e-01]	[5.11031464e+02 7.29122681e+02 2.17584401e-01]	[421.38912964 275.0619812 0.92944682]	[449.48529053 274.87368774 0.8742643 ]	[411.02416992 275.11407471 0.63329506]	[475.13439941 264.77120972 0.85005218]	[5.05886078e+02 7.49771667e+02 4.00066882e-01]	[5.18756165e+02 7.47176270e+02 4.06877875e-01]	[5.05994354e+02 7.29106567e+02 2.11482480e-01]	[4.67431580e+02 9.00997253e+02 7.06075549e-01]	[4.49446259e+02 8.95954041e+02 6.93649054e-01]	[4.59651886e+02 8.72706726e+02 6.79589748e-01]
[439.17919922 287.88378906 0.89668322]	[444.40264893 351.93762207 0.84342706]	[380.35235596 354.45941162 0.84538072]	[375.04275513 457.14208984 0.87980008]	[357.04104614 544.40441895 0.93848526]	[511.02233887 346.87124634 0.80604458]	[526.49346924 457.16836548 0.87311685]	[544.45935059 549.54064941 0.8704896 ]	[459.77655029 546.97393799 0.76280934]	[418.79168701 549.49353027 0.7185663 ]	[441.67260742 711.21691895 0.80426615]	[4.57208405e+02 8.65072021e+02 7.90030479e-01]	[500.7489624 544.49371338 0.71133399]	[516.21679688 705.99713135 0.73590618]	[5.08491241e+02 7.34269287e+02 1.17971539e-01]	[421.3381958 275.07843018 0.93610394]	[449.43560791 274.87786865 0.87645167]	[410.94143677 275.08200073 0.59224141]	[475.09603882 264.73059082 0.84118438]	[5.03472107e+02 7.49693481e+02 2.57263601e-01]	[5.18704041e+02 7.47116699e+02 2.52046436e-01]	[5.08536499e+02 7.36822327e+02 1.22144692e-01]	[4.67441406e+02 9.01004089e+02 7.05856919e-01]	[4.49453461e+02 8.95966064e+02 6.93764925e-01]	[4.59659973e+02 8.72741821e+02 6.82401896e-01]
[439.15707397 290.35992432 0.89667737]	[444.34701538 351.94491577 0.85242951]	[380.31518555 354.47479248 0.85323805]	[375.02218628 457.08731079 0.8631081 ]	[357.04733276 544.38586426 0.9381426 ]	[508.49890137 346.85552979 0.81189132]	[526.51416016 457.16192627 0.87147319]	[544.49609375 549.50238037 0.86812747]	[459.80340576 546.95977783 0.76496667]	[421.14697266 549.50311279 0.71800816]	[441.70574951 711.20941162 0.80797619]	[4.59600586e+02 8.62560303e+02 7.92981625e-01]	[500.77456665 544.46063232 0.72037739]	[516.20941162 703.49487305 0.71746379]	[5.11026581e+02 7.41976379e+02 9.78042483e-02]	[421.31582642 275.10531616 0.9346624 ]	[446.96447754 274.91702271 0.88216305]	[408.43948364 275.06958008 0.59175646]	[472.60760498 264.75332642 0.83249891]	[5.05901764e+02 7.49615417e+02 1.65979266e-01]	[5.18720947e+02 7.47088684e+02 1.67317197e-01]	[5.36679749e+02 8.39448547e+02 1.04138009e-01]	[4.67455933e+02 9.01007996e+02 7.09723353e-01]	[4.49472412e+02 8.95963989e+02 6.94460452e-01]	[4.59699188e+02 8.72710083e+02 6.78226411e-01]
[439.13562012 290.39547729 0.89719152]	[444.31347656 351.95349121 0.85843378]	[380.28988647 354.48022461 0.85807705]	[374.99789429 454.65011597 0.85165775]	[357.04818726 544.42120361 0.93530697]	[508.44952393 346.85205078 0.81635749]	[528.96936035 457.16693115 0.86732364]	[544.52484131 549.53674316 0.85885876]	[459.80377197 546.92785645 0.76550782]	[421.16467285 547.02130127 0.7192837 ]	[441.72906494 711.18841553 0.81889182]	[4.59632111e+02 8.62563660e+02 7.96789706e-01]	[500.76446533 544.42382812 0.72262365]	[518.70367432 703.41784668 0.74007559]	[5.13619263e+02 7.49605652e+02 7.59404749e-02]	[421.29867554 277.48577881 0.93435752]	[446.92193604 274.96383667 0.89404166]	[408.42770386 275.10974121 0.58772779]	[472.54391479 264.77862549 0.82555455]	[0. 0. 0.]	[0. 0. 0.]	[5.39237915e+02 8.39449463e+02 1.06339566e-01]	[4.67487091e+02 9.01032410e+02 6.98237181e-01]	[4.49502075e+02 8.95977905e+02 6.83310151e-01]	[4.59735962e+02 8.72703430e+02 6.77878499e-01]
[439.15136719 292.86911011 0.90248895]	[444.3024292 351.9788208 0.86214042]	[380.26290894 354.51419067 0.86747831]	[372.54211426 454.64880371 0.84473717]	[357.03826904 544.38604736 0.93718439]	[508.45437622 346.88833618 0.81444526]	[526.54229736 457.1385498 0.86543018]	[546.92608643 549.56518555 0.85169083]	[459.83444214 546.94500732 0.76285821]	[421.17636108 547.03814697 0.71647418]	[441.73678589 711.18121338 0.82068801]	[4.59624512e+02 8.62567200e+02 7.95020103e-01]	[500.81036377 544.43292236 0.72051758]	[518.72613525 703.40203857 0.72452742]	[5.16195190e+02 7.36805847e+02 1.16475865e-01]	[421.31005859 277.54595947 0.93472427]	[446.92938232 275.00491333 0.89548504]	[408.42016602 277.4987793 0.6249482 ]	[472.52890015 264.80606079 0.82425022]	[5.08483307e+02 7.49625671e+02 1.97994038e-01]	[5.21238586e+02 7.47036316e+02 2.08122447e-01]	[5.39278503e+02 8.36853760e+02 9.59726572e-02]	[4.69962677e+02 9.01062134e+02 7.00565159e-01]	[4.49520203e+02 8.98432617e+02 6.86326861e-01]	[4.59715607e+02 8.72702637e+02 6.77448809e-01]
[439.14517212 292.91647339 0.90915745]	[444.29522705 351.99209595 0.86439979]	[380.25292969 354.52633667 0.87218928]	[372.45431519 457.09170532 0.84600884]	[357.02932739 544.35217285 0.93932992]	[508.44866943 349.36590576 0.81500375]	[528.98352051 457.16403198 0.86635661]	[546.98461914 549.5166626 0.84883279]	[459.83111572 546.93231201 0.76383513]	[421.15359497 547.02996826 0.7175644 ]	[441.72790527 711.19818115 0.81304139]	[4.59625336e+02 8.62565186e+02 7.93988943e-01]	[500.83175659 544.42163086 0.72372037]	[518.65350342 703.42724609 0.70691764]	[5.13623779e+02 7.34247803e+02 1.34700939e-01]	[421.29803467 277.60919189 0.93503755]	[446.89782715 275.04568481 0.90044421]	[408.46444702 277.61517334 0.60335439]	[470.04629517 267.32290649 0.82795346]	[5.08460602e+02 7.49711487e+02 2.38037482e-01]	[5.21222290e+02 7.47093506e+02 2.53912061e-01]	[5.13616943e+02 7.34283508e+02 1.32540032e-01]	[4.69966034e+02 9.01053467e+02 7.01372981e-01]	[4.51994781e+02 8.98428772e+02 6.87349260e-01]	[4.59714752e+02 8.72699219e+02 6.78400040e-01]
[439.13491821 295.41345215 0.91892576]	[441.91622925 351.96173096 0.87828332]	[380.23895264 354.50796509 0.8774879 ]	[367.34716797 457.17730713 0.8642931 ]	[354.57040405 544.41424561 0.91208971]	[506.0194397 346.85076904 0.82224619]	[529.03027344 457.19586182 0.86920154]	[547.02832031 547.05731201 0.84080458]	[459.79782104 544.4465332 0.75538874]	[421.1519165 546.93078613 0.72202408]	[441.69311523 711.21966553 0.79691118]	[4.59630798e+02 8.65081116e+02 8.08558464e-01]	[500.78427124 544.35961914 0.7364819 ]	[5.16150269e+02 6.98352722e+02 6.46385789e-01]	[5.16142944e+02 7.26463501e+02 5.49400926e-01]	[421.29855347 277.69802856 0.93169349]	[446.94805908 277.47396851 0.89895695]	[408.4256897 277.61550903 0.56698984]	[472.51345825 269.86206055 0.83412379]	[5.05921326e+02 7.59918091e+02 6.14904821e-01]	[5.21192200e+02 7.52200806e+02 5.95332623e-01]	[5.08447876e+02 7.21380066e+02 4.18996364e-01]	[4.67493713e+02 9.03577942e+02 7.03578830e-01]	[4.51997711e+02 8.98486389e+02 6.85565710e-01]	[4.59736969e+02 8.72737183e+02 6.91927493e-01]
[439.14797974 295.45800781 0.92901754]	[441.92163086 351.97137451 0.87608969]	[380.25357056 354.50869751 0.8710447 ]	[364.83184814 457.2088623 0.86677539]	[354.48648071 544.35321045 0.89709538]	[508.44088745 346.88110352 0.81804866]	[529.02380371 457.15350342 0.85813212]	[549.49761963 547.02056885 0.83784795]	[459.79980469 544.42675781 0.75726914]	[421.14508057 546.92486572 0.72428608]	[441.68270874 711.22741699 0.78902572]	[4.59644897e+02 8.65110962e+02 8.12464416e-01]	[500.79736328 544.34533691 0.73742265]	[5.16110901e+02 6.93256042e+02 6.47229373e-01]	[5.11064117e+02 7.26526550e+02 6.27991140e-01]	[421.29745483 280.09860229 0.9225421 ]	[446.9602356 277.50970459 0.89423317]	[408.43060303 277.66064453 0.50850451]	[472.52468872 269.86965942 0.83567721]	[5.03435364e+02 7.65030151e+02 6.68887496e-01]	[5.18703308e+02 7.57350830e+02 6.02832437e-01]	[5.05881317e+02 7.21379456e+02 4.83767152e-01]	[4.67468384e+02 9.03569885e+02 6.95582151e-01]	[4.49504944e+02 8.98471191e+02 6.78915203e-01]	[4.59764893e+02 8.72751648e+02 6.95787191e-01]
[439.15109253 295.45596313 0.92874652]	[441.91567993 351.97174072 0.87778735]	[380.2505188 354.50915527 0.87112623]	[364.83303833 457.2074585 0.86635363]	[354.49319458 544.34216309 0.89829057]	[506.01626587 346.87893677 0.81893945]	[529.03179932 457.15655518 0.85805422]	[549.49554443 547.03070068 0.83706605]	[459.79470825 544.4128418 0.75986415]	[421.14361572 544.49053955 0.72699767]	[441.68151855 711.22967529 0.78754169]	[4.59640259e+02 8.65111816e+02 8.13189149e-01]	[500.78775024 544.33221436 0.73734391]	[5.13657837e+02 6.93211060e+02 6.45752192e-01]	[5.11061676e+02 7.26526978e+02 6.34018302e-01]	[421.30215454 280.09896851 0.92230672]	[446.96560669 277.50878906 0.89354479]	[408.43667603 277.67556763 0.53169465]	[472.52349854 269.87609863 0.83635151]	[5.03428223e+02 7.65016113e+02 6.70921445e-01]	[5.18697205e+02 7.57341187e+02 6.04131579e-01]	[5.05879333e+02 7.21381470e+02 4.87502873e-01]	[4.67468933e+02 9.03589355e+02 6.98142290e-01]	[4.49508636e+02 8.98487061e+02 6.80147052e-01]	[4.59756683e+02 8.72752869e+02 6.95368707e-01]
[439.14154053 295.50689697 0.93250245]	[441.91293335 351.98788452 0.88125116]	[380.24859619 354.51397705 0.86891419]	[364.81338501 457.14086914 0.85627466]	[351.99972534 544.34436035 0.88455105]	[506.00836182 349.40698242 0.81475306]	[529.01593018 457.14575195 0.85547584]	[549.52313232 547.03521729 0.83965862]	[459.78689575 544.41253662 0.75761348]	[418.8026123 544.49633789 0.72977388]	[441.70797729 711.21020508 0.80805969]	[4.59643616e+02 8.65129272e+02 8.15352976e-01]	[500.77935791 544.33575439 0.72885966]	[513.62841797 695.80603027 0.69926441]	[506.0055542 723.9934082 0.78376096]	[421.30184937 280.14611816 0.91206998]	[446.97201538 277.56997681 0.88964492]	[408.43798828 277.66879272 0.5427562 ]	[470.03662109 272.35617065 0.84120578]	[503.30056763 765.07556152 0.8213619 ]	[5.18719910e+02 7.59878418e+02 7.37036347e-01]	[5.03317322e+02 7.16243774e+02 6.50268495e-01]	[4.67447449e+02 9.03594482e+02 7.04596817e-01]	[4.49494507e+02 8.98489319e+02 6.84532166e-01]	[4.59766296e+02 8.72757874e+02 6.97646618e-01]
[439.12976074 295.57751465 0.934901 ]	[441.91571045 351.9994812 0.88054872]	[380.24282837 354.53134155 0.86885124]	[364.76898193 457.13061523 0.8559109 ]	[351.9180603 544.296875 0.87179595]	[506.00418091 349.45141602 0.81456667]	[529.01220703 457.16619873 0.85883921]	[549.53015137 547.05047607 0.83626997]	[459.78829956 544.40777588 0.75827461]	[421.14376831 544.49035645 0.730748 ]	[441.7253418 711.19488525 0.80792207]	[4.59641144e+02 8.65133728e+02 8.18509698e-01]	[500.77249146 544.33404541 0.72903281]	[513.6307373 695.74639893 0.72550267]	[503.48110962 723.96411133 0.80135822]	[421.28085327 280.21539307 0.89350808]	[446.98168945 277.64501953 0.87923968]	[405.9357605 277.62774658 0.52966672]	[470.04931641 269.91308594 0.83883071]	[503.25628662 767.63238525 0.83857286]	[5.16221313e+02 7.62517029e+02 7.36898363e-01]	[5.00770020e+02 7.13714050e+02 6.59136355e-01]	[4.67450653e+02 9.03621399e+02 7.09342122e-01]	[4.49494263e+02 8.98510681e+02 6.88324332e-01]	[4.59763702e+02 8.72741089e+02 7.04581141e-01]
[439.12020874 297.99026489 0.93724412]	[441.91577148 352.01708984 0.88283861]	[380.24395752 354.53521729 0.86948913]	[362.2963562 457.16760254 0.87603569]	[346.89187622 544.29107666 0.87053621]	[506.0173645 351.93148804 0.81397969]	[529.00494385 457.13122559 0.85440481]	[549.54602051 549.51251221 0.82885683]	[459.79037476 544.421875 0.75426978]	[421.13995361 544.50317383 0.72552454]	[441.75366211 711.20947266 0.80760849]	[4.59654694e+02 8.67576294e+02 8.22773337e-01]	[500.77896118 544.34869385 0.72808391]	[516.16107178 700.91223145 0.7590549 ]	[503.39569092 724.0045166 0.8192054 ]	[421.25622559 282.74301147 0.88119793]	[446.94989014 277.72653198 0.87374455]	[405.93215942 277.68997192 0.47436136]	[470.02267456 272.38171387 0.84360963]	[500.86108398 770.12310791 0.8428691 ]	[5.13633545e+02 7.65076904e+02 7.56118298e-01]	[4.98252869e+02 7.13721191e+02 6.71544135e-01]	[4.67448425e+02 9.03613037e+02 7.12211609e-01]	[4.49498749e+02 8.98497314e+02 6.90674722e-01]	[4.59767120e+02 8.72742065e+02 7.11621165e-01]
[439.10281372 298.00949097 0.93316734]	[441.91653442 352.01345825 0.88239932]	[380.24572754 354.53244019 0.86788428]	[362.27587891 457.16790771 0.88053995]	[346.8314209 541.94317627 0.87794244]	[506.00839233 351.94616699 0.81543291]	[528.96264648 457.10693359 0.85477966]	[549.56286621 549.52844238 0.82393503]	[459.79547119 544.40722656 0.75555176]	[421.15643311 544.47888184 0.73058921]	[441.75177002 711.21881104 0.81058896]	[4.59656647e+02 8.67603394e+02 8.31880748e-01]	[500.77441406 544.34033203 0.7273398 ]	[516.14343262 703.37097168 0.75488681]	[503.35528564 724.00427246 0.81954163]	[421.24761963 282.74902344 0.88075459]	[446.94543457 280.12872314 0.86898059]	[405.887146 277.65551758 0.47724921]	[470.04885864 272.4548645 0.85138267]	[500.84643555 770.16693115 0.83287841]	[5.13605530e+02 7.67481079e+02 7.58781731e-01]	[4.98199249e+02 7.13720154e+02 6.70355141e-01]	[4.67425476e+02 9.03619385e+02 7.14765728e-01]	[4.49485443e+02 8.98492371e+02 6.92255795e-01]	[4.59768127e+02 8.72757690e+02 7.19986260e-01]
[439.10726929 298.04888916 0.92977858]	[441.92132568 354.46307373 0.88656747]	[380.23959351 354.57519531 0.87264001]	[362.22357178 457.16998291 0.8818934 ]	[344.33126831 541.94329834 0.88169956]	[506.01803589 351.98937988 0.8174156 ]	[526.4956665 454.65032959 0.85232842]	[549.57159424 549.55969238 0.82160503]	[459.8114624 544.49334717 0.74412793]	[421.16433716 547.0057373 0.71984959]	[441.7739563 713.69555664 0.81097233]	[4.59653778e+02 8.65139587e+02 8.22475255e-01]	[500.80157471 544.41571045 0.72861564]	[516.16320801 703.41455078 0.75959343]	[503.28341675 726.44042969 0.8391999 ]	[421.25616455 285.28555298 0.87626904]	[446.92282104 280.17825317 0.86241066]	[405.88223267 277.71514893 0.50383419]	[470.02087402 272.43045044 0.85304147]	[500.79879761 770.18676758 0.83606589]	[5.11045013e+02 7.67487976e+02 7.61955857e-01]	[4.95673645e+02 7.13757141e+02 6.66034222e-01]	[4.67413147e+02 9.03554504e+02 7.06914186e-01]	[4.49455383e+02 8.98430908e+02 6.92327142e-01]	[4.59763672e+02 8.72731689e+02 7.21236408e-01]
[439.09475708 298.06710815 0.9314937 ]	[441.91845703 354.48449707 0.89054912]	[380.2265625 354.59320068 0.87456763]	[362.21984863 457.14331055 0.87729526]	[344.33319092 541.92584229 0.88230789]	[506.01324463 354.45437622 0.81975609]	[526.49536133 457.12054443 0.86379111]	[549.55737305 552.06359863 0.81953824]	[459.78515625 546.94134521 0.73846036]	[421.14431763 547.02142334 0.713754 ]	[441.79562378 713.72558594 0.81339532]	[4.59648621e+02 8.67588684e+02 8.26160252e-01]	[500.76385498 544.4342041 0.7237432 ]	[516.14581299 705.94421387 0.78868693]	[503.24963379 726.48931885 0.84743798]	[421.24606323 285.32580566 0.87686741]	[446.90130615 280.22402954 0.85915595]	[405.84609985 277.7048645 0.51843834]	[469.9982605 272.42971802 0.85156977]	[500.80114746 770.24176025 0.82737267]	[511.04214478 767.54187012 0.76986802]	[4.95647308e+02 7.13787659e+02 6.68630838e-01]	[4.67409027e+02 9.03567444e+02 7.07715392e-01]	[4.49447998e+02 8.98444031e+02 6.92230225e-01]	[4.59755035e+02 8.72745667e+02 7.25459516e-01]
[439.11468506 298.0718689 0.93123394]	[441.91482544 354.50363159 0.89514536]	[380.22213745 356.98135376 0.87565529]	[362.21084595 457.14498901 0.87473392]	[344.29071045 544.31512451 0.883376 ]	[505.99813843 354.46722412 0.82388723]	[526.48504639 457.12512207 0.86381435]	[549.52886963 552.08502197 0.82267135]	[459.77236938 546.96130371 0.73667794]	[418.80221558 547.0368042 0.71205693]	[441.80545044 713.71838379 0.81613779]	[4.59642151e+02 8.67603210e+02 8.29202294e-01]	[500.74606323 544.45275879 0.7207858 ]	[516.11193848 703.50048828 0.77126038]	[503.28729248 726.51672363 0.85973859]	[421.28100586 287.80023193 0.87604743]	[446.92105103 280.2406311 0.85391438]	[405.87289429 277.7286377 0.57799679]	[469.9876709 272.43734741 0.85361898]	[500.78656006 770.28179932 0.82131273]	[511.05862427 767.58300781 0.77576661]	[4.98148895e+02 7.16298523e+02 6.78527832e-01]	[4.67428131e+02 9.03577637e+02 7.12440848e-01]	[4.49470703e+02 8.98458801e+02 6.95227981e-01]	[4.59734009e+02 8.72758850e+02 7.28114605e-01]
[439.12158203 298.10931396 0.92944074]	[441.90652466 354.51855469 0.89943349]	[380.20172119 357.00338745 0.87883723]	[362.20770264 457.17562866 0.87646067]	[344.26113892 544.36999512 0.8834241 ]	[505.98321533 354.4781189 0.82958108]	[526.46386719 457.13430786 0.86288369]	[549.52331543 552.09393311 0.822142 ]	[459.77972412 546.98345947 0.73486531]	[421.14212036 549.51074219 0.71118909]	[441.79498291 713.72839355 0.8161096 ]	[4.59637085e+02 8.67610107e+02 8.29359114e-01]	[500.7555542 544.4732666 0.72130632]	[516.13122559 705.96142578 0.790326 ]	[503.28079224 726.53356934 0.85817611]	[421.2833252 287.85641479 0.87743992]	[446.91693115 282.68917847 0.85135186]	[405.85366821 280.1116333 0.58460146]	[469.97476196 272.43685913 0.85128319]	[500.81124878 770.28125 0.82353336]	[511.0821228 767.57800293 0.7815904 ]	[4.98152618e+02 7.16304932e+02 6.83118999e-01]	[4.67424377e+02 9.03582947e+02 7.04200804e-01]	[4.49475433e+02 8.98457153e+02 6.85770750e-01]	[4.59728638e+02 8.72756226e+02 7.26280034e-01]
[439.10806274 298.13742065 0.92731428]	[441.90014648 354.53530884 0.90319341]	[380.18908691 357.01708984 0.8819719 ]	[362.20169067 457.16717529 0.87736678]	[344.27108765 544.39251709 0.88152617]	[505.97842407 354.49060059 0.8310644 ]	[526.43371582 457.1192627 0.86546338]	[549.51098633 554.61199951 0.82338798]	[459.75369263 546.99542236 0.72899556]	[418.77804565 549.52319336 0.70709664]	[441.77957153 713.78045654 0.81670058]	[4.59626465e+02 8.67630249e+02 8.34023952e-01]	[500.74536133 544.4798584 0.71842188]	[516.11669922 705.98986816 0.79334557]	[503.29574585 726.56335449 0.85729128]	[421.26559448 290.34741211 0.87984955]	[446.87509155 282.72247314 0.85067642]	[405.83737183 280.19204712 0.55213696]	[469.95822144 274.87158203 0.85965526]	[500.83255005 770.2611084 0.82805252]	[513.57769775 767.55511475 0.78078657]	[4.98196503e+02 7.18812622e+02 6.84391618e-01]	[4.67407349e+02 9.03606934e+02 7.14883924e-01]	[4.49475677e+02 8.98476990e+02 6.89416766e-01]	[4.59720001e+02 8.72766235e+02 7.31500506e-01]
[439.14318848 300.65097046 0.91480279]	[441.887146 354.56451416 0.90962785]	[380.17147827 357.0559082 0.88715208]	[359.81796265 459.59881592 0.89308995]	[344.32772827 544.42529297 0.87377524]	[505.94024658 354.51583862 0.8421151 ]	[526.41333008 457.15786743 0.86990523]	[549.49078369 554.65698242 0.82930773]	[459.77102661 549.5032959 0.72610295]	[418.78671265 552.06445312 0.70324081]	[441.79788208 716.33459473 0.81840837]	[4.59639374e+02 8.70100220e+02 8.43701482e-01]	[500.76760864 546.95263672 0.72045273]	[516.12811279 706.04144287 0.80281442]	[503.28982544 726.55444336 0.84426057]	[421.28790283 292.89492798 0.89604592]	[446.91616821 287.80718994 0.84854376]	[403.40197754 282.74655151 0.64472461]	[469.95541382 274.98703003 0.87803912]	[500.87280273 770.25244141 0.82679093]	[513.60559082 767.53363037 0.7713657 ]	[4.98183746e+02 7.16304810e+02 6.73851490e-01]	[4.64952026e+02 9.06126587e+02 7.26839781e-01]	[4.49434235e+02 9.00995789e+02 6.92531526e-01]	[4.59735321e+02 8.72845093e+02 7.29335129e-01]
[439.12997437 300.6697998 0.91246265]	[441.8762207 354.59677124 0.91794014]	[380.16363525 357.10913086 0.89280367]	[359.82312012 459.64584351 0.89984876]	[344.3326416 544.45367432 0.87074399]	[505.93029785 354.53198242 0.84695399]	[526.40686035 457.14932251 0.870139 ]	[549.49584961 554.69012451 0.83135027]	[459.75836182 549.49279785 0.72659731]	[418.76495361 549.57348633 0.70573443]	[441.7868042 718.8885498 0.82508487]	[4.59636597e+02 8.67709412e+02 8.41853201e-01]	[500.7623291 546.94085693 0.71917439]	[516.14227295 706.03564453 0.80350536]	[503.2890625 726.57385254 0.84818751]	[421.27627563 292.93536377 0.90530741]	[446.89752197 287.8536377 0.85484439]	[403.40673828 287.79776001 0.6414212 ]	[467.4977417 275.0737915 0.88650805]	[500.87701416 770.24475098 0.82888979]	[513.60809326 767.52581787 0.77179223]	[4.98184875e+02 7.16319031e+02 6.78809941e-01]	[4.64952057e+02 9.06130310e+02 7.24434555e-01]	[4.46969696e+02 9.00989807e+02 6.91197038e-01]	[4.59744812e+02 8.72840088e+02 7.26912320e-01]
[439.13354492 300.66970825 0.91331577]	[441.87261963 354.59585571 0.91856897]	[380.16030884 357.10980225 0.89307553]	[359.82324219 459.65515137 0.90035975]	[344.33444214 544.46313477 0.86826003]	[505.92880249 354.53140259 0.84683996]	[526.40759277 457.16125488 0.87243664]	[549.49224854 554.68878174 0.83155912]	[459.76327515 549.50482178 0.7280758 ]	[418.76464844 549.58288574 0.70548815]	[441.79656982 718.89324951 0.82152051]	[4.59636566e+02 8.70099426e+02 8.41039658e-01]	[500.76593018 546.95495605 0.71936423]	[516.15222168 706.04577637 0.80345833]	[503.28881836 726.5680542 0.84773493]	[421.27508545 292.93722534 0.90624899]	[446.89685059 287.8465271 0.85493171]	[403.41046143 287.81573486 0.6354084 ]	[467.49487305 275.06887817 0.886608 ]	[500.88085938 770.24139404 0.8298775 ]	[513.61407471 767.52142334 0.77209073]	[4.98184296e+02 7.16309143e+02 6.78484201e-01]	[4.64950623e+02 9.06127319e+02 7.24207640e-01]	[4.46968628e+02 9.00987305e+02 6.91068292e-01]	[4.59738342e+02 8.72843994e+02 7.26285398e-01]
[439.1137085 300.69937134 0.90545499]	[441.86801147 356.98608398 0.92436707]	[380.1491394 357.1635437 0.89325052]	[359.82141113 459.67190552 0.90030485]	[344.3326416 546.91650391 0.85254788]	[505.91149902 354.54086304 0.84904647]	[526.39575195 457.18881226 0.87858057]	[549.49926758 557.1661377 0.83279347]	[459.79119873 549.52581787 0.72955352]	[418.78625488 552.10375977 0.70609927]	[441.80230713 721.44293213 0.8269819 ]	[4.59625916e+02 8.67695435e+02 8.41059268e-01]	[500.79452515 546.95458984 0.72156155]	[516.17895508 706.08343506 0.80335033]	[503.277771 726.55822754 0.85079443]	[421.24468994 292.97348022 0.91312969]	[446.87414551 287.88317871 0.85948157]	[403.36477661 290.35409546 0.62752509]	[467.4750061 275.10189819 0.88617235]	[500.87036133 770.25396729 0.82815278]	[513.59063721 767.53051758 0.77139324]	[4.98165344e+02 7.16280640e+02 6.84848428e-01]	[4.67393921e+02 9.06101074e+02 7.27642775e-01]	[4.46969666e+02 8.98505493e+02 6.98258698e-01]	[4.59724854e+02 8.72827209e+02 7.30777025e-01]
[439.09866333 300.73059082 0.89737159]	[441.85931396 356.99023438 0.92554539]	[380.14096069 357.18258667 0.89493084]	[359.80148315 459.72076416 0.90809262]	[344.33618164 546.91827393 0.85339153]	[505.89498901 354.53271484 0.8499915 ]	[524.0300293 457.19900513 0.8798309 ]	[549.51678467 554.69177246 0.82929772]	[459.80126953 549.50299072 0.73048407]	[418.79425049 552.07006836 0.70740014]	[441.80361938 721.38861084 0.82309192]	[4.59625824e+02 8.67698792e+02 8.39810729e-01]	[500.80166626 546.92907715 0.72026265]	[518.63800049 706.08782959 0.80861634]	[503.28503418 726.53161621 0.85224545]	[421.22866821 293.01312256 0.9216193 ]	[446.86813354 290.37020874 0.86523181]	[403.34811401 290.41497803 0.64302081]	[467.45773315 277.46722412 0.88333911]	[500.88516235 770.24920654 0.83224213]	[513.60974121 767.52453613 0.77323204]	[4.98164337e+02 7.13765625e+02 6.91080034e-01]	[4.64957611e+02 9.06109436e+02 7.23167896e-01]	[4.49436310e+02 8.98519592e+02 6.89327419e-01]	[4.59725464e+02 8.72823303e+02 7.35118508e-01]
[439.07681274 300.75787354 0.88900948]	[441.85977173 356.99749756 0.92822337]	[380.13293457 357.20617676 0.89673579]	[359.7961731 459.72598267 0.91069412]	[344.34222412 546.93328857 0.84906083]	[505.88696289 354.52920532 0.8498708 ]	[526.39172363 457.19458008 0.88136637]	[549.52020264 554.67352295 0.82819939]	[459.80758667 546.9666748 0.73578602]	[421.14984131 549.51013184 0.70950401]	[441.8480835 718.86572266 0.80901837]	[4.59634766e+02 8.67704163e+02 8.37285697e-01]	[500.79516602 544.42077637 0.72335947]	[518.66870117 706.0536499 0.80848265]	[503.32214355 726.52783203 0.85077024]	[421.206604 295.39276123 0.92688215]	[444.44671631 290.39819336 0.87187314]	[403.34912109 290.44549561 0.63277686]	[467.46313477 277.51571655 0.88292658]	[503.25201416 770.25878906 0.83168542]	[513.63653564 767.53253174 0.77541298]	[4.98203491e+02 7.13753540e+02 7.01166153e-01]	[4.64932007e+02 9.03622864e+02 7.21481740e-01]	[4.46945587e+02 8.98481873e+02 6.93965912e-01]	[4.59736694e+02 8.72833252e+02 7.26967931e-01]
[439.0748291 300.77044678 0.88725781]	[441.8531189 357.01773071 0.93195426]	[380.11529541 359.56677246 0.89835268]	[359.80072021 459.74874878 0.90964353]	[344.3182373 546.96704102 0.84785718]	[505.88696289 354.5435791 0.85172844]	[526.4019165 457.22360229 0.88260794]	[549.54498291 554.69165039 0.82462823]	[459.81387329 547.01867676 0.73287904]	[421.15185547 549.57470703 0.7094602 ]	[441.90127563 718.86181641 0.80276757]	[4.59653992e+02 8.70115173e+02 8.47356200e-01]	[500.80276489 544.47857666 0.71754223]	[518.70013428 706.0402832 0.8173728 ]	[503.29977417 726.52032471 0.86013144]	[421.20480347 295.40499878 0.93108141]	[444.45059204 290.41638184 0.87373114]	[403.34484863 292.89599609 0.66744459]	[467.45880127 277.56207275 0.88278139]	[503.25558472 770.23327637 0.83856648]	[513.63104248 767.5078125 0.77749681]	[4.98171173e+02 7.13742798e+02 7.03202188e-01]	[4.64940979e+02 9.03628967e+02 7.21040606e-01]	[4.46944550e+02 8.98489624e+02 6.95200384e-01]	[4.59752441e+02 8.72888000e+02 7.28015780e-01]
[439.06976318 303.21450806 0.88325322]	[441.85235596 357.02981567 0.93573892]	[380.12124634 359.58251953 0.89952058]	[359.79202271 459.74914551 0.91215503]	[344.30245972 547.02575684 0.84383702]	[505.88150024 354.55014038 0.85326618]	[526.41333008 459.60928345 0.88536155]	[549.56689453 554.69610596 0.82034099]	[459.83050537 549.50396729 0.72818732]	[421.16467285 552.07092285 0.70538086]	[444.33636475 721.39556885 0.80237472]	[4.59680969e+02 8.70120117e+02 8.50321710e-01]	[500.81860352 546.9520874 0.71384811]	[518.73907471 706.06719971 0.82315421]	[503.28775024 726.51647949 0.86114872]	[421.20596313 295.42483521 0.93441093]	[444.4498291 290.44506836 0.8788963 ]	[403.34960938 292.93667603 0.68248188]	[467.46273804 277.60897827 0.8743661 ]	[500.89083862 770.23065186 0.83651739]	[513.6071167 767.50561523 0.77257943]	[4.98156433e+02 7.13717834e+02 7.01363385e-01]	[4.64953461e+02 9.03583008e+02 7.13489175e-01]	[4.46950165e+02 8.98436523e+02 6.95332170e-01]	[4.59768463e+02 8.72875244e+02 7.25778759e-01]
[439.07455444 303.24145508 0.8804301 ]	[441.84771729 357.04833984 0.93847072]	[380.10946655 359.61889648 0.90084058]	[359.79568481 459.76751709 0.9039861 ]	[344.31491089 547.05474854 0.8377713 ]	[505.88735962 354.56500244 0.85492718]	[526.40722656 459.6138916 0.88978267]	[549.57879639 554.68353271 0.81774241]	[462.19897461 549.50732422 0.7263332 ]	[421.20571899 552.09063721 0.70275438]	[444.39944458 724.03125 0.8219341 ]	[4.59691376e+02 8.70110535e+02 8.49215627e-01]	[500.85125732 544.48278809 0.71063519]	[521.15332031 706.13165283 0.82014531]	[503.25671387 726.44000244 0.84829873]	[421.22067261 295.44927979 0.93640625]	[444.45266724 292.89120483 0.88214183]	[403.35632324 292.94412231 0.71385145]	[467.4491272 277.6131897 0.87953645]	[500.8684082 770.25469971 0.82004625]	[5.11062103e+02 7.67542297e+02 7.49084234e-01]	[495.63845825 711.14074707 0.71194214]	[4.67406067e+02 9.03559692e+02 7.11076617e-01]	[4.49441956e+02 8.98426147e+02 6.94390833e-01]	[4.59763977e+02 8.72840088e+02 7.27170408e-01]
[439.07415771 303.24093628 0.87987739]	[441.84918213 357.04983521 0.9385339 ]	[380.1138916 359.61868286 0.90041375]	[359.79351807 459.77633667 0.90591067]	[344.32580566 547.07012939 0.83409506]	[505.88858032 354.56686401 0.85520977]	[526.40667725 459.61245728 0.88950753]	[549.58178711 554.67797852 0.81742948]	[462.19723511 549.51269531 0.72448158]	[421.19656372 552.09698486 0.70083439]	[444.39678955 724.02050781 0.82287371]	[4.59690186e+02 8.70108276e+02 8.49258244e-01]	[500.86154175 546.9286499 0.70957172]	[521.15789795 706.12915039 0.8208226 ]	[503.25811768 726.43182373 0.84799087]	[421.22045898 295.44958496 0.93628287]	[444.45022583 292.89041138 0.88257653]	[403.35919189 292.9513855 0.71192569]	[467.44555664 277.61114502 0.87946308]	[500.86676025 770.25445557 0.82136303]	[5.11060852e+02 7.67542236e+02 7.49549687e-01]	[495.63833618 711.12713623 0.71388137]	[4.67401947e+02 9.03569946e+02 7.13074148e-01]	[4.46970184e+02 8.98424377e+02 6.95915759e-01]	[4.59767365e+02 8.72837585e+02 7.29156613e-01]
[439.05966187 303.28900146 0.87170339]	[441.8381958 357.06607056 0.94265193]	[380.10308838 359.6572876 0.90020597]	[359.7913208 459.79205322 0.90524501]	[344.31661987 549.50775146 0.83280736]	[503.4894104 354.58181763 0.86175919]	[526.41748047 459.61114502 0.88904911]	[549.58892822 557.18206787 0.82146424]	[462.21005249 549.54595947 0.72639316]	[421.22644043 554.62316895 0.70485735]	[444.38800049 726.46032715 0.82706428]	[4.59692596e+02 8.70100037e+02 8.46842349e-01]	[500.85830688 546.96173096 0.70974427]	[521.14959717 706.12890625 0.81753659]	[503.24539185 724.01861572 0.83894342]	[421.21548462 295.49923706 0.94371915]	[444.42108154 292.94042969 0.89002001]	[403.37390137 292.98001099 0.70848131]	[467.41830444 277.6395874 0.88213003]	[500.84960938 770.24560547 0.82406986]	[5.11022736e+02 7.67529541e+02 7.46160746e-01]	[495.61242676 708.71728516 0.70924366]	[4.67399689e+02 9.03541687e+02 7.11772442e-01]	[4.46964935e+02 8.95973450e+02 6.99097872e-01]	[4.59767395e+02 8.72820190e+02 7.26730704e-01]
[439.09490967 305.8421936 0.87796623]	[441.828125 357.11691284 0.9497956 ]	[380.10247803 359.73425293 0.89599633]	[359.77661133 462.21633911 0.9124729 ]	[344.28918457 549.54516602 0.8314169 ]	[503.4770813 354.59494019 0.86945951]	[526.43493652 459.63543701 0.89529562]	[552.11138916 554.68707275 0.8136521 ]	[462.25469971 549.57678223 0.72909641]	[421.26150513 554.66644287 0.70906341]	[444.34881592 726.47662354 0.82979929]	[4.59679810e+02 8.70127686e+02 8.49258780e-01]	[503.25369263 546.98803711 0.71050858]	[521.22753906 706.12286377 0.82105994]	[500.90878296 723.93103027 0.84311903]	[421.23797607 295.57693481 0.95941854]	[444.44985962 293.01882935 0.89417386]	[403.35974121 293.02774048 0.76015997]	[464.97409058 277.68539429 0.87794983]	[500.80249023 770.24053955 0.82109421]	[5.08476746e+02 7.67531433e+02 7.40866721e-01]	[493.06170654 708.60552979 0.73296958]	[4.64959290e+02 9.03601257e+02 7.13710546e-01]	[4.49434662e+02 8.98461853e+02 6.90726519e-01]	[4.59752411e+02 8.72838257e+02 7.34513104e-01]
[439.10308838 305.85070801 0.8794387 ]	[441.83441162 357.1473999 0.94953066]	[380.11038208 359.77105713 0.89195609]	[359.7722168 462.22964478 0.91447723]	[344.24984741 549.5848999 0.83390248]	[503.48291016 356.97305298 0.87126982]	[526.44122314 459.63851929 0.89523554]	[552.11187744 554.66009521 0.81226695]	[462.25964355 549.55511475 0.72565836]	[421.27148438 554.63604736 0.70572293]	[444.36587524 726.46356201 0.82614893]	[4.59679474e+02 8.70120544e+02 8.46882939e-01]	[503.24932861 546.97155762 0.70970815]	[521.25311279 708.50506592 0.82447666]	[500.89038086 723.97338867 0.85715979]	[421.24435425 295.58398438 0.95934218]	[446.87496948 295.38977051 0.89423728]	[403.34289551 293.02474976 0.76974201]	[467.40341187 277.68930054 0.87153846]	[500.77554321 770.28411865 0.81998169]	[5.08448944e+02 7.67567993e+02 7.49469221e-01]	[490.56570435 708.63653564 0.74307638]	[4.67399872e+02 9.03602539e+02 7.14509845e-01]	[4.46967834e+02 8.98459534e+02 6.93300366e-01]	[4.59750092e+02 8.72840515e+02 7.27174222e-01]
[439.10559082 308.35629272 0.88329709]	[441.84408569 357.21237183 0.94938201]	[380.10754395 362.21151733 0.88114077]	[359.7878418 462.28479004 0.91328192]	[344.27218628 552.14343262 0.82957739]	[503.4989624 357.00967407 0.87612498]	[526.50036621 459.73260498 0.89779592]	[552.11212158 554.69067383 0.81151795]	[462.30349731 549.56866455 0.72449017]	[421.33175659 554.64489746 0.70317674]	[446.87976074 726.47601318 0.80963027]	[4.59682953e+02 8.70126343e+02 8.51882637e-01]	[503.28717041 546.98565674 0.71012777]	[521.31140137 708.55541992 0.83610189]	[500.8815918 723.92193604 0.85028446]	[421.24539185 295.61282349 0.9586941 ]	[446.8895874 295.41751099 0.89998376]	[403.34237671 293.02752686 0.74411702]	[467.4335022 277.71893311 0.86172873]	[500.7727356 770.22821045 0.81820542]	[5.05982697e+02 7.67523682e+02 7.28336871e-01]	[490.56015015 708.58813477 0.74442017]	[4.67404755e+02 9.03587341e+02 7.10124731e-01]	[4.49446289e+02 8.98445007e+02 6.90792918e-01]	[4.59717529e+02 8.72839661e+02 7.34466493e-01]
[439.10098267 308.38064575 0.8832956 ]	[441.85409546 357.22897339 0.9468835 ]	[380.12615967 362.21511841 0.88062841]	[359.80038452 462.3366394 0.90434015]	[344.28704834 554.652771 0.83232969]	[505.86828613 357.03244019 0.88052982]	[526.50085449 459.74160767 0.89798558]	[552.12695312 557.19561768 0.81500328]	[462.31942749 549.57739258 0.72486925]	[421.36657715 554.64953613 0.70327932]	[446.94558716 726.58728027 0.80739176]	[4.59669708e+02 8.67703857e+02 8.47742319e-01]	[503.28323364 546.99353027 0.70870948]	[521.36212158 708.59729004 0.83137077]	[500.88885498 723.90563965 0.84618533]	[421.23846436 295.62835693 0.95758379]	[446.8855896 295.43386841 0.90294784]	[403.3475647 295.40548706 0.73137671]	[467.42895508 280.09872437 0.85748476]	[500.75543213 770.2300415 0.81363797]	[5.05974731e+02 7.67540161e+02 7.17440784e-01]	[490.56344604 708.57305908 0.74295729]	[4.64955353e+02 9.03556030e+02 7.19019949e-01]	[4.46952850e+02 8.95983093e+02 7.03280747e-01]	[4.59722382e+02 8.72803894e+02 7.45967209e-01]
[439.10171509 308.37979126 0.8835063 ]	[441.85549927 357.22805786 0.94643682]	[380.12753296 362.21096802 0.88072294]	[359.79928589 462.3399353 0.90567386]	[344.28631592 554.65411377 0.83258247]	[505.86831665 357.03329468 0.88046658]	[526.50634766 459.74441528 0.89831078]	[552.12493896 557.20495605 0.81747788]	[462.32507324 552.06768799 0.72273397]	[421.37454224 554.67010498 0.70171583]	[446.94888306 726.59295654 0.80989695]	[4.59678375e+02 8.67703064e+02 8.49571049e-01]	[503.28491211 546.99908447 0.70583802]	[521.36206055 708.5723877 0.83138293]	[500.90203857 723.92120361 0.85041022]	[421.24111938 295.62911987 0.9576664 ]	[446.88671875 295.43502808 0.9030056 ]	[403.35342407 295.41149902 0.73329777]	[467.43280029 280.10543823 0.85672837]	[500.75985718 770.22808838 0.81383443]	[5.05983582e+02 7.67538574e+02 7.18113303e-01]	[490.57620239 708.59051514 0.74189943]	[4.64959930e+02 9.03548096e+02 7.18581140e-01]	[4.46963013e+02 8.95978088e+02 7.03469634e-01]	[4.59732758e+02 8.72800659e+02 7.45308816e-01]
[439.11737061 310.91494751 0.89395809]	[441.86663818 359.59375 0.94393373]	[380.12588501 362.22930908 0.87947214]	[359.81689453 464.83203125 0.88797981]	[344.28936768 557.2086792 0.84156084]	[505.89480591 357.06982422 0.87834543]	[526.54205322 459.80505371 0.891168 ]	[554.62109375 557.22473145 0.81939816]	[462.32827759 554.63757324 0.72572786]	[421.38458252 557.22265625 0.70374101]	[449.50256348 726.62310791 0.81108522]	[4.59690186e+02 8.70141479e+02 8.56184959e-01]	[503.28909302 549.54675293 0.702829 ]	[521.35974121 708.6138916 0.82064807]	[503.23068237 723.9586792 0.85364556]	[421.25518799 298.0057373 0.95509958]	[446.89923096 295.48812866 0.91435969]	[403.37954712 295.44952393 0.69957435]	[467.44845581 280.16409302 0.84197903]	[500.73748779 772.69207764 0.78396195]	[5.05966187e+02 7.67621643e+02 7.08792806e-01]	[490.56945801 708.62744141 0.73871261]	[4.67432648e+02 9.06105225e+02 7.29915380e-01]	[4.49463806e+02 8.98503540e+02 7.03968108e-01]	[4.59720703e+02 8.72853943e+02 7.38051534e-01]
[439.12966919 310.94610596 0.8970148 ]	[441.86032104 359.63684082 0.94486052]	[380.13516235 362.27633667 0.87533945]	[359.81048584 464.92700195 0.87912726]	[344.31552124 557.23291016 0.84359717]	[505.88015747 357.09985352 0.88227361]	[528.97796631 459.85317993 0.88100606]	[554.64373779 557.27172852 0.82790357]	[462.33312988 557.17755127 0.72778827]	[421.38754272 559.74591064 0.707026 ]	[452.07705688 729.0692749 0.81677103]	[4.59683105e+02 8.70132141e+02 8.55851233e-01]	[503.29452515 552.0647583 0.70268029]	[521.39111328 708.68572998 0.82123554]	[503.23788452 723.96374512 0.85246152]	[421.27871704 298.02185059 0.95355719]	[446.91818237 295.51516724 0.91671532]	[403.39474487 295.4697876 0.70928144]	[467.48703003 280.18673706 0.82909012]	[500.75424194 770.29022217 0.79185015]	[5.06003113e+02 7.67607361e+02 7.02158988e-01]	[493.06375122 708.64263916 0.72654754]	[4.67407043e+02 9.06122131e+02 7.30996549e-01]	[4.46969604e+02 8.98493774e+02 7.04782486e-01]	[4.59716003e+02 8.72820496e+02 7.52385437e-01]
[439.1703186 313.42199707 0.91073346]	[441.85757446 359.69967651 0.9427129 ]	[380.14840698 362.33984375 0.8662799 ]	[359.81692505 464.95907593 0.87445116]	[344.35546875 557.22320557 0.83709574]	[505.86965942 357.1519165 0.88687575]	[529.01293945 462.23144531 0.87928295]	[557.1751709 559.75866699 0.84459269]	[462.33319092 557.19958496 0.72865862]	[421.39126587 559.76782227 0.70666766]	[454.55960083 729.07373047 0.82050782]	[4.59685120e+02 8.70119263e+02 8.55706036e-01]	[503.29910278 552.09313965 0.7011987 ]	[521.36199951 708.70605469 0.80707431]	[503.27096558 726.45111084 0.86173856]	[421.32806396 298.08486938 0.94548017]	[446.95715332 295.56121826 0.91098726]	[405.86248779 295.53057861 0.74465972]	[467.49661255 280.20117188 0.83392549]	[500.76031494 772.76293945 0.78382587]	[5.08491577e+02 7.67681274e+02 7.03264356e-01]	[493.12716675 711.171875 0.72899234]	[4.64959015e+02 9.03620483e+02 7.25882113e-01]	[4.46959625e+02 8.98454956e+02 7.06051350e-01]	[4.59723541e+02 8.72801636e+02 7.57206380e-01]
[439.1960144 313.46530151 0.92085958]	[441.8583374 359.75982666 0.93758625]	[380.14483643 364.81063843 0.85821533]	[359.82171631 467.46411133 0.86432552]	[346.88833618 559.69085693 0.84258878]	[505.88021851 357.21762085 0.8889401 ]	[529.06414795 462.30224609 0.87415278]	[557.21270752 559.81793213 0.85879904]	[462.34619141 557.24688721 0.7331779 ]	[423.7779541 559.83465576 0.71287602]	[454.61004639 729.1418457 0.82462239]	[4.59674866e+02 8.70116394e+02 8.58496130e-01]	[503.30010986 552.12835693 0.69797331]	[521.39532471 711.14160156 0.80929333]	[503.27548218 726.50683594 0.87774968]	[421.34469604 298.13320923 0.93881691]	[449.44412231 295.59542847 0.90489864]	[405.89190674 295.60089111 0.76189303]	[469.99993896 280.22616577 0.83277392]	[500.77526855 772.7678833 0.81185997]	[5.08521667e+02 7.67686401e+02 7.28009343e-01]	[495.6104126 713.68725586 0.73435652]	[4.67416168e+02 9.06122314e+02 7.37457395e-01]	[4.49447174e+02 8.98501282e+02 7.09560692e-01]	[4.59695312e+02 8.72802124e+02 7.59674668e-01]
[439.22573853 313.53448486 0.93354511]	[441.86361694 359.79382324 0.93271726]	[380.14797974 364.859375 0.8543883 ]	[359.8192749 469.99160767 0.86009014]	[349.43362427 559.75506592 0.85332257]	[505.89486694 359.58834839 0.88989764]	[531.53546143 462.34381104 0.86925346]	[557.23675537 562.2411499 0.86588806]	[462.35528564 559.72509766 0.73593587]	[423.79922485 562.28607178 0.71851748]	[454.62762451 729.17523193 0.82423168]	[4.59676880e+02 8.70103027e+02 8.59247208e-01]	[503.30218506 554.63262939 0.69888258]	[521.37091064 711.18041992 0.81266832]	[503.27359009 726.57220459 0.88839662]	[421.3862915 298.17950439 0.92495298]	[449.51107788 295.65200806 0.89810252]	[405.91503906 295.60375977 0.76223487]	[472.51364136 280.23809814 0.82662576]	[500.8006897 772.7855835 0.82246667]	[5.11019745e+02 7.67685242e+02 7.38603890e-01]	[495.6144104 713.78112793 0.74626136]	[4.67428497e+02 9.06105164e+02 7.38210618e-01]	[4.49448700e+02 8.98484985e+02 7.12833643e-01]	[4.59703583e+02 8.72786621e+02 7.61133552e-01]
[439.25332642 315.92663574 0.93578207]	[441.87625122 359.82077026 0.92514378]	[380.17437744 367.34799194 0.84816515]	[362.20050049 469.99172974 0.85588384]	[351.91809082 559.77490234 0.857687 ]	[505.90969849 359.61547852 0.88911343]	[531.55688477 462.36077881 0.86740583]	[557.22973633 562.27441406 0.86918855]	[462.34439087 559.76721191 0.74431205]	[423.78955078 562.31115723 0.7234726 ]	[454.62380981 729.1854248 0.82478946]	[4.59682159e+02 8.70095642e+02 8.59662235e-01]	[503.28744507 554.69390869 0.70472401]	[521.40698242 711.21112061 0.8099463 ]	[503.30056763 726.62512207 0.89599943]	[423.78857422 298.20172119 0.91385907]	[452.02001953 298.00958252 0.89611173]	[405.91238403 295.60079956 0.75623006]	[472.5463562 280.24127197 0.82926071]	[500.82174683 775.27783203 0.81437236]	[5.11049835e+02 7.70097229e+02 7.43738055e-01]	[495.64541626 716.30047607 0.76765335]	[4.67417480e+02 9.03626892e+02 7.33352602e-01]	[4.49451080e+02 8.98465210e+02 7.10916102e-01]	[4.59711548e+02 8.72775757e+02 7.66045868e-01]
[439.27853394 315.9800415 0.94462442]	[441.89807129 362.23483276 0.91705412]	[380.18490601 367.3946228 0.84725595]	[362.25372314 469.96572876 0.85109067]	[351.95507812 559.79101562 0.86403543]	[505.9621582 359.66638184 0.88053292]	[531.590271 462.415802 0.85496819]	[557.22723389 562.27301025 0.86673826]	[462.34545898 559.79577637 0.75037235]	[423.79071045 562.34503174 0.72969067]	[457.06637573 729.23205566 0.82511747]	[4.59675995e+02 8.67704468e+02 8.57544422e-01]	[503.28890991 557.19836426 0.70830649]	[521.40368652 711.25219727 0.80708641]	[503.29046631 729.02606201 0.88259649]	[423.81808472 298.24627686 0.9014132 ]	[452.07162476 298.05133057 0.89424062]	[408.40216064 295.63723755 0.74422598]	[472.57940674 282.68341064 0.83104771]	[500.83023071 775.35681152 0.79514134]	[5.11068298e+02 7.70151733e+02 7.33028829e-01]	[495.6491394 718.81921387 0.74878287]	[4.64952881e+02 9.03584534e+02 7.27990210e-01]	[4.46948364e+02 8.95985535e+02 7.11020589e-01]	[4.59713501e+02 8.72768494e+02 7.65063345e-01]
[439.28927612 316.00112915 0.94595444]	[441.9206543 362.26132202 0.90887117]	[380.20419312 367.41644287 0.84601915]	[362.27627563 467.4777832 0.85119277]	[351.98233032 559.84454346 0.87166774]	[506.00619507 359.69549561 0.86934531]	[531.6260376 462.43338013 0.84720379]	[557.24450684 562.30163574 0.87144315]	[462.35470581 559.83190918 0.7528646 ]	[423.79180908 562.38049316 0.73117709]	[457.11022949 729.2355957 0.83190352]	[4.59680420e+02 8.70096008e+02 8.58518481e-01]	[503.29797363 557.23779297 0.71248859]	[521.36279297 713.6942749 0.80577415]	[503.29605103 729.04882812 0.87858337]	[423.82553101 298.26126099 0.89710546]	[454.54644775 298.06469727 0.89643532]	[408.40161133 295.64233398 0.71032673]	[472.60681152 282.70050049 0.82762903]	[500.84991455 777.85473633 0.79789108]	[5.13581604e+02 7.70172913e+02 7.35147178e-01]	[495.66329956 718.85998535 0.74155736]	[4.67394745e+02 9.03602539e+02 7.33101308e-01]	[4.46968109e+02 8.98424194e+02 7.16223240e-01]	[4.59705139e+02 8.72772583e+02 7.67326295e-01]
[439.32946777 316.01107788 0.94227374]	[444.30841064 362.31497192 0.89594144]	[380.24105835 369.91088867 0.84303534]	[362.30392456 467.44787598 0.84880435]	[351.98880005 562.23583984 0.87743795]	[508.46691895 359.75088501 0.85588861]	[534.14208984 464.92022705 0.83208972]	[557.23052979 562.34680176 0.87279475]	[462.3503418 562.2789917 0.75279731]	[423.79483032 562.40454102 0.72903383]	[457.15692139 729.24041748 0.84103841]	[4.59680878e+02 8.70129883e+02 8.66546571e-01]	[503.28421021 557.2532959 0.70976371]	[521.42687988 713.68499756 0.80908245]	[503.31576538 729.09588623 0.88408357]	[423.87414551 300.63143921 0.88934577]	[454.59350586 298.0741272 0.90306598]	[410.93960571 298.00683594 0.67787319]	[475.10754395 282.69833374 0.82781672]	[500.87588501 777.89245605 0.79990131]	[5.13617493e+02 7.70206238e+02 7.38310933e-01]	[495.66601562 721.37744141 0.74558085]	[4.67419647e+02 9.06096558e+02 7.37106502e-01]	[4.49438446e+02 8.98469360e+02 7.16807246e-01]	[4.59694855e+02 8.72811096e+02 7.71707892e-01]
[441.68438721 316.03283691 0.94094312]	[444.32940674 362.33071899 0.88942951]	[380.27655029 369.91064453 0.83614975]	[362.33007812 467.46841431 0.84334749]	[351.98934937 562.2387085 0.87764323]	[508.49478149 359.77841187 0.84794629]	[534.17108154 464.90756226 0.82939398]	[557.22454834 562.371521 0.87817681]	[462.38018799 562.40606689 0.75588155]	[423.83096313 564.93768311 0.72617912]	[457.18032837 734.24523926 0.82831109]	[4.59695953e+02 8.70102478e+02 8.66305292e-01]	[503.31011963 562.28314209 0.72040498]	[523.82635498 718.81323242 0.82212263]	[503.27578735 729.0479126 0.88226008]	[423.91189575 300.65319824 0.87927812]	[454.63186646 298.10968018 0.90433109]	[410.95584106 298.00915527 0.67729545]	[475.16094971 282.71328735 0.82546067]	[500.86062622 777.87408447 0.7841695 ]	[5.11078766e+02 7.70190430e+02 7.08874524e-01]	[495.65206909 716.32965088 0.74477273]	[4.67413849e+02 9.03553589e+02 7.25620210e-01]	[4.49448273e+02 8.95967346e+02 7.13493288e-01]	[4.59709625e+02 8.72753723e+02 7.82415986e-01]
[441.69940186 316.05456543 0.94367123]	[444.36981201 362.34100342 0.88330799]	[380.31838989 369.94342041 0.83271974]	[362.32269287 467.49734497 0.84102321]	[352.00109863 562.23443604 0.87831455]	[508.53118896 359.7835083 0.84518176]	[534.18133545 464.88217163 0.83529472]	[557.23248291 562.35180664 0.87830985]	[462.38391113 562.41461182 0.75671041]	[423.83026123 564.94970703 0.72759473]	[457.20617676 734.25445557 0.82984143]	[4.59692688e+02 8.70120972e+02 8.68360400e-01]	[503.32052612 562.28729248 0.72171932]	[523.83776855 718.84417725 0.825822 ]	[503.26345825 729.0501709 0.87969559]	[426.35684204 300.66229248 0.87768161]	[454.65390015 298.13751221 0.9071424 ]	[411.03930664 298.02496338 0.68457472]	[477.60031128 285.24719238 0.82843721]	[500.86300659 777.88677979 0.79183882]	[5.11089569e+02 7.70194641e+02 7.14408696e-01]	[495.63262939 716.33605957 0.73459941]	[4.67425751e+02 9.03555603e+02 7.29634762e-01]	[4.49456238e+02 8.95975403e+02 7.15108097e-01]	[4.59695374e+02 8.72776733e+02 7.79434383e-01]
[441.69946289 316.05480957 0.94359094]	[444.37002563 362.34066772 0.88317019]	[380.31838989 369.94210815 0.8328957 ]	[362.32119751 467.49539185 0.84151512]	[352.00305176 562.23736572 0.87896383]	[508.53262329 359.78405762 0.8450529 ]	[534.18121338 464.89212036 0.83315957]	[557.23400879 562.34124756 0.87733722]	[462.38531494 562.41345215 0.75620997]	[423.83358765 564.9498291 0.72668165]	[457.20370483 734.25201416 0.82936609]	[459.69592285 870.11431885 0.87019652]	[503.32028198 562.28521729 0.72150475]	[523.83789062 718.84197998 0.82644987]	[503.26315308 729.05096436 0.88069201]	[426.35681152 300.66223145 0.87763464]	[457.0645752 298.1399231 0.9069953]	[411.03787231 298.02542114 0.68690932]	[477.59997559 285.25305176 0.82785177]	[500.86209106 777.88244629 0.79310626]	[5.11087830e+02 7.70193298e+02 7.15511203e-01]	[495.62893677 718.81207275 0.73574716]	[4.67433929e+02 9.03552856e+02 7.29916573e-01]	[4.49466919e+02 8.95972717e+02 7.16292560e-01]	[4.59696747e+02 8.72767151e+02 7.80658245e-01]
[441.7244873 316.04745483 0.9438647 ]	[444.38986206 362.35269165 0.87749308]	[380.34777832 369.95513916 0.82760924]	[364.77249146 467.4800415 0.83465242]	[352.02346802 559.84448242 0.87801105]	[508.55117798 359.79641724 0.84250313]	[536.64898682 464.88671875 0.83373022]	[557.25402832 562.36444092 0.88062966]	[462.38092041 562.39929199 0.76295227]	[423.83468628 564.93103027 0.73237008]	[459.5791626 734.24365234 0.8339017 ]	[459.68725586 870.14154053 0.87549573]	[503.31460571 562.27233887 0.72807932]	[523.80975342 718.82592773 0.82061791]	[503.26135254 729.09558105 0.88152051]	[426.39447021 300.65875244 0.8783462 ]	[457.09075928 298.13244629 0.91488451]	[413.53204346 298.05096436 0.66927552]	[477.60751343 287.80963135 0.82902133]	[500.86373901 780.38842773 0.79603237]	[5.13581238e+02 7.70227051e+02 7.19749272e-01]	[495.6138916 718.87976074 0.73014098]	[4.67452606e+02 9.03584106e+02 7.47622490e-01]	[4.49487244e+02 8.98443420e+02 7.29240716e-01]	[4.59675446e+02 8.72806396e+02 7.79560506e-01]
[441.762146 316.06500244 0.94107425]	[444.44546509 364.78036499 0.8662076 ]	[382.76159668 369.95373535 0.8239162 ]	[362.31936646 470.01885986 0.84406018]	[352.01828003 562.21960449 0.87905639]	[511.07543945 359.82565308 0.83668208]	[536.66772461 464.89685059 0.83323264]	[557.26330566 562.37420654 0.88407898]	[462.39193726 562.40826416 0.76176238]	[423.83810425 564.94122314 0.73112428]	[459.59823608 734.24273682 0.83815747]	[459.68637085 870.12884521 0.87114048]	[503.32891846 562.28314209 0.72915781]	[523.77905273 718.8258667 0.82211941]	[503.26095581 729.14532471 0.88331801]	[426.44186401 300.67266846 0.87361658]	[457.12268066 298.13842773 0.92297959]	[413.5803833 298.07138062 0.68908656]	[477.62823486 287.85714722 0.83537918]	[500.85440063 780.40527344 0.7972548 ]	[5.13574463e+02 7.70246948e+02 7.20028043e-01]	[495.60598755 721.42266846 0.73583293]	[4.67471863e+02 9.03576538e+02 7.45439589e-01]	[4.49512512e+02 8.98438965e+02 7.24687457e-01]	[4.59667542e+02 8.72795044e+02 7.77931452e-01]
[441.79174805 316.08425903 0.93746018]	[446.89804077 364.77844238 0.86144459]	[382.80053711 369.93545532 0.81744844]	[362.34555054 470.00253296 0.83498645]	[352.03060913 559.8427124 0.87897217]	[513.57696533 362.21780396 0.8351149 ]	[536.70965576 464.90744019 0.83454204]	[557.26873779 562.39752197 0.88597429]	[462.38186646 562.43292236 0.76408893]	[423.8218689 564.96838379 0.73138678]	[459.59448242 734.23529053 0.83958286]	[459.6869812 870.13323975 0.87072504]	[503.32269287 562.3069458 0.73451495]	[521.42474365 718.81158447 0.82338387]	[503.26733398 729.18103027 0.88055807]	[428.93185425 300.6842041 0.87190491]	[457.15484619 298.15097046 0.92525864]	[416.03445435 298.07785034 0.69623411]	[477.68954468 287.84555054 0.84415549]	[500.8536377 780.45892334 0.78807783]	[5.13594360e+02 7.70288940e+02 7.06584752e-01]	[495.61608887 723.90917969 0.73859102]	[4.67476959e+02 9.03592651e+02 7.45189190e-01]	[4.49515411e+02 8.98453735e+02 7.22993731e-01]	[4.59667908e+02 8.72796753e+02 7.76717842e-01]
[441.80880737 316.11257935 0.93457305]	[446.91110229 364.78753662 0.85922742]	[382.83447266 369.92541504 0.81216151]	[362.35272217 470.03317261 0.83427924]	[352.0295105 559.83300781 0.87879914]	[513.58319092 362.23336792 0.83347046]	[536.72753906 464.93005371 0.82774264]	[559.69256592 562.43890381 0.88752103]	[462.38336182 562.43365479 0.7627362 ]	[423.82192993 564.96655273 0.72948599]	[459.58709717 734.26281738 0.83859366]	[459.69403076 870.1293335 0.87189227]	[503.32073975 562.31707764 0.73404145]	[521.42230225 718.85919189 0.83007979]	[503.2520752 729.20092773 0.87919641]	[428.96157837 300.70388794 0.86790019]	[457.18359375 298.17944336 0.92033631]	[416.08502197 298.07955933 0.69804978]	[480.10662842 287.88473511 0.85593784]	[500.87133789 782.96386719 0.79234976]	[5.13592896e+02 7.72721924e+02 7.01441467e-01]	[493.12863159 723.909729 0.74099386]	[4.67476562e+02 9.03616821e+02 7.45542824e-01]	[4.49518188e+02 8.98467407e+02 7.20507562e-01]	[4.59679535e+02 8.72784241e+02 7.79357374e-01]
[441.83773804 316.11642456 0.92949355]	[446.95248413 364.80718994 0.8522824 ]	[382.86688232 369.93209839 0.80814952]	[364.78652954 469.98721313 0.83099896]	[354.44522095 559.82086182 0.8782627 ]	[513.60943604 362.25961304 0.83248347]	[536.74871826 464.91421509 0.83205843]	[559.70123291 562.44372559 0.88925791]	[462.37692261 562.42199707 0.76336706]	[423.82336426 564.9430542 0.73002529]	[459.58773804 734.29162598 0.83886093]	[459.69812012 870.14990234 0.87479848]	[503.31039429 562.31335449 0.73328549]	[521.40759277 721.36035156 0.83128917]	[500.91433716 729.20581055 0.87134296]	[431.47155762 300.70651245 0.86754751]	[457.21606445 298.18429565 0.92029852]	[416.17044067 298.07498169 0.71194434]	[480.13119507 290.37353516 0.86732548]	[500.87011719 782.98498535 0.79463243]	[5.13580872e+02 7.72737366e+02 6.96130335e-01]	[493.08618164 723.91589355 0.73478162]	[4.67475433e+02 9.03623047e+02 7.47786522e-01]	[4.49513763e+02 8.98478027e+02 7.24061012e-01]	[4.59681946e+02 8.72811707e+02 7.79767454e-01]
[441.88595581 316.10058594 0.92440194]	[449.45574951 364.81051636 0.84767216]	[385.31506348 369.9319458 0.8053683 ]	[364.80023193 469.96057129 0.83112323]	[354.47015381 559.7611084 0.87534392]	[516.12017822 362.27511597 0.83105701]	[539.17504883 464.93560791 0.83422917]	[559.69262695 562.44934082 0.88623971]	[462.39456177 562.43121338 0.75999415]	[423.84048462 564.95544434 0.72815299]	[459.587677 734.28485107 0.83896351]	[459.69955444 870.15722656 0.8769356 ]	[503.32516479 562.32232666 0.73243445]	[521.36846924 718.89196777 0.82791847]	[500.90328979 729.21392822 0.86364639]	[431.53536987 300.69781494 0.8693192 ]	[459.61001587 298.16247559 0.93053877]	[418.57342529 298.07632446 0.7202366 ]	[480.16317749 290.36746216 0.87281901]	[500.8828125 782.97796631 0.7889635 ]	[5.13608276e+02 7.72725952e+02 6.93400621e-01]	[493.07800293 723.92773438 0.72527409]	[4.67475006e+02 9.03618652e+02 7.47289002e-01]	[4.49515839e+02 8.98475830e+02 7.23617196e-01]	[4.59682007e+02 8.72818848e+02 7.79421985e-01]
[444.30108643 316.0713501 0.91897196]	[449.48873901 364.78024292 0.84977901]	[385.33047485 369.89892578 0.80304807]	[364.83395386 469.97201538 0.83170789]	[354.4631958 559.73455811 0.86971223]	[516.14477539 362.26577759 0.83473867]	[539.17352295 464.93960571 0.83334517]	[559.68878174 562.43457031 0.88399416]	[462.38687134 562.3939209 0.76030028]	[423.84329224 564.91174316 0.72790486]	[459.58609009 734.30432129 0.83726448]	[459.69168091 870.14825439 0.87322247]	[503.31011963 562.28521729 0.72930884]	[521.36334229 718.88226318 0.83043444]	[500.89538574 729.21154785 0.86233318]	[434.05905151 300.68041992 0.876104 ]	[459.65209961 298.14300537 0.93970245]	[418.63131714 298.02307129 0.7162599 ]	[480.19552612 287.87365723 0.87116468]	[500.88244629 782.99291992 0.78596342]	[5.13605835e+02 7.72739502e+02 6.87242746e-01]	[493.07400513 723.92950439 0.72425687]	[4.67460999e+02 9.03609314e+02 7.48738766e-01]	[4.49497711e+02 8.98465820e+02 7.26080418e-01]	[4.59675140e+02 8.72813965e+02 7.79077947e-01]
[444.34487915 316.02947998 0.91232187]	[449.51763916 364.76660156 0.84941769]	[385.36077881 367.4175415 0.80010974]	[364.84915161 469.99325562 0.82928413]	[354.46994019 559.74853516 0.87275451]	[516.17474365 362.2666626 0.83594805]	[539.16442871 464.91256714 0.83718085]	[559.70092773 562.43304443 0.8868916 ]	[462.39584351 562.38543701 0.75786096]	[423.84588623 564.90789795 0.72753781]	[457.21755981 734.2635498 0.83577693]	[459.69155884 870.16644287 0.8728283 ]	[503.3241272 562.27386475 0.72541726]	[521.36016846 718.86462402 0.82795435]	[500.89151001 729.21783447 0.86548066]	[434.10354614 300.64315796 0.88108337]	[459.68548584 298.10302734 0.94265229]	[418.67843628 298.04425049 0.71587861]	[480.2322998 287.85644531 0.87820625]	[500.85150146 782.99707031 0.79468364]	[5.13581909e+02 7.72743225e+02 6.92245901e-01]	[493.07397461 723.92474365 0.72643203]	[4.67461060e+02 9.06099854e+02 7.47560918e-01]	[4.49491547e+02 8.98493713e+02 7.21342683e-01]	[4.59680450e+02 8.72839050e+02 7.71490097e-01]
[444.40875244 315.99926758 0.89898407]	[452.02142334 362.33511353 0.85488307]	[387.86743164 367.37921143 0.79819942]	[367.34918213 469.97796631 0.82665002]	[354.46792603 559.71191406 0.86682445]	[516.1986084 362.25366211 0.84003735]	[539.17199707 464.9223938 0.83589429]	[559.71368408 562.42352295 0.88938665]	[462.41479492 562.36273193 0.75637639]	[423.87371826 564.8828125 0.72514004]	[457.18847656 734.28656006 0.83166438]	[459.69869995 870.16992188 0.87053514]	[503.33453369 559.82769775 0.72544599]	[521.36425781 718.83013916 0.82633567]	[500.90991211 729.24420166 0.87078458]	[436.57821655 300.63427734 0.88451159]	[459.71560669 298.0824585 0.94286382]	[418.70999146 298.0057373 0.73124409]	[480.24642944 287.79455566 0.87666202]	[500.82449341 783.02789307 0.80552471]	[5.11095245e+02 7.72777344e+02 6.95984006e-01]	[493.07989502 723.96966553 0.74701905]	[4.67439423e+02 9.03626343e+02 7.32390285e-01]	[4.49475464e+02 8.98481506e+02 7.11145699e-01]	[4.59702515e+02 8.72839905e+02 7.66989112e-01]
[446.95181274 313.54226685 0.86753458]	[452.05819702 362.25512695 0.87113321]	[387.94451904 364.83581543 0.80502105]	[367.41464233 467.43911743 0.82578272]	[354.506073 557.20465088 0.86185551]	[516.20349121 359.79122925 0.86222988]	[539.23345947 464.88494873 0.84875339]	[559.68920898 562.34539795 0.87821138]	[462.41552734 562.33178711 0.75644958]	[423.8760376 564.85797119 0.72463346]	[457.087677 731.64245605 0.83543795]	[4.59698883e+02 8.70140869e+02 8.66859913e-01]	[503.33337402 559.79382324 0.72512567]	[521.37701416 713.7510376 0.81533325]	[503.29876709 729.24359131 0.88959885]	[436.68447876 298.18685913 0.90880829]	[459.79858398 298.00061035 0.94218147]	[418.74334717 295.587677 0.81788969]	[480.27856445 285.25213623 0.87548769]	[500.85031128 785.4755249 0.81999505]	[5.13615112e+02 7.72804688e+02 7.19102085e-01]	[495.6602478 723.99261475 0.78498662]	[4.67426178e+02 9.06128235e+02 7.36775458e-01]	[4.49462463e+02 8.98514038e+02 7.06257522e-01]	[4.59721680e+02 8.72809509e+02 7.69251585e-01]
[449.43353271 313.49072266 0.85645032]	[454.54885864 362.21426392 0.88035053]	[390.45004272 362.34973145 0.81330258]	[369.94714355 464.92626953 0.83903915]	[354.5015564 557.21148682 0.86197627]	[518.65283203 359.76721191 0.86716789]	[539.24456787 462.42190552 0.8657577 ]	[559.71484375 562.25701904 0.87603629]	[462.43304443 562.3067627 0.75472784]	[423.89285278 562.40795898 0.72349697]	[454.646698 729.20617676 0.8356517 ]	[4.59698334e+02 8.70159058e+02 8.69364798e-01]	[503.3470459 559.80114746 0.73286831]	[521.3762207 711.25109863 0.82408518]	[503.31924438 729.23718262 0.89361137]	[436.69332886 298.13314819 0.91961968]	[459.83676147 295.61703491 0.94721073]	[418.7567749 295.5723877 0.78239238]	[480.3293457 282.72509766 0.88470495]	[500.88299561 783.02453613 0.80910808]	[5.13640198e+02 7.72776245e+02 7.20657408e-01]	[495.67739868 723.97393799 0.79333496]	[4.67434174e+02 9.06123108e+02 7.41972923e-01]	[4.49465179e+02 8.98516174e+02 7.10871696e-01]	[4.59723816e+02 8.72838501e+02 7.62868047e-01]
[446.9602356 310.95324707 0.84404588]	[454.61114502 359.79943848 0.89371401]	[390.48284912 362.29263306 0.8232252 ]	[369.97998047 464.90634155 0.84774643]	[354.50317383 554.69830322 0.85691595]	[518.70123291 359.70571899 0.87904572]	[539.27172852 462.40426636 0.87269813]	[559.72045898 562.22595215 0.86857146]	[462.44003296 562.28594971 0.75152373]	[423.90713501 562.38006592 0.72074747]	[454.63052368 729.14794922 0.83382022]	[459.6965332 870.19116211 0.8703059 ]	[503.34512329 559.77679443 0.73241341]	[521.38769531 711.16784668 0.82373369]	[503.36743164 729.19403076 0.8877719 ]	[439.06774902 298.00601196 0.93561286]	[459.8371582 295.52612305 0.94937152]	[418.77279663 295.47625732 0.77792394]	[480.3465271 280.25650024 0.89818895]	[503.28674316 782.9864502 0.8180908 ]	[5.16164307e+02 7.72720276e+02 7.43699968e-01]	[498.14749146 723.93109131 0.77885187]	[4.67432556e+02 9.06137390e+02 7.41578162e-01]	[4.49471130e+02 9.01001221e+02 7.07952559e-01]	[4.59721619e+02 8.72882568e+02 7.53014088e-01]
[446.96136475 310.95162964 0.84389269]	[454.6104126 359.79943848 0.89363486]	[390.4810791 362.29241943 0.82297122]	[369.98162842 464.90911865 0.84763426]	[354.51196289 554.69567871 0.85878098]	[518.70123291 359.70578003 0.87915576]	[539.27093506 462.40307617 0.87263685]	[559.71435547 562.2243042 0.86674768]	[462.42819214 562.26867676 0.75081885]	[423.88980103 562.36206055 0.72035128]	[454.62374878 729.13189697 0.83444297]	[4.59701660e+02 8.70172302e+02 8.69722366e-01]	[503.3397522 559.75170898 0.73040795]	[521.40344238 711.17962646 0.82253152]	[503.36398315 729.18292236 0.88952887]	[439.06832886 298.00698853 0.93604428]	[459.83740234 295.52774048 0.94881368]	[418.77322388 295.48092651 0.78020853]	[480.34185791 282.67382812 0.89552677]	[503.28594971 782.98321533 0.81782502]	[5.16160339e+02 7.72716614e+02 7.43635535e-01]	[495.70272827 723.91937256 0.77390033]	[4.67424316e+02 9.06132141e+02 7.39397883e-01]	[4.49455811e+02 9.00985840e+02 7.06293523e-01]	[4.59733887e+02 8.72858093e+02 7.54618943e-01]
[446.97216797 308.38192749 0.83678877]	[457.06262207 359.73413086 0.90865046]	[390.49996948 362.2255249 0.82918918]	[372.4513855 464.84002686 0.85629213]	[354.56564331 554.64978027 0.86388761]	[518.74029541 359.6242981 0.8869493 ]	[539.25415039 462.24368286 0.88797343]	[559.76403809 559.74554443 0.86468071]	[462.4491272 557.23260498 0.73233253]	[423.90487671 559.79962158 0.70847863]	[454.58843994 729.05603027 0.83506435]	[4.59710663e+02 8.70148499e+02 8.68545890e-01]	[503.36135864 554.63922119 0.71859926]	[523.81842041 711.15356445 0.83082974]	[503.39306641 729.12536621 0.8924402 ]	[439.08596802 295.62463379 0.94502223]	[459.85180664 295.46670532 0.94238448]	[421.13067627 295.43478394 0.75109488]	[480.36398315 280.20257568 0.906928 ]	[503.37542725 782.9720459 0.81178266]	[5.18657654e+02 7.70298401e+02 7.50972092e-01]	[498.16860962 721.40234375 0.77630961]	[4.67435730e+02 9.03617249e+02 7.38311350e-01]	[4.49471313e+02 8.98480713e+02 7.14468300e-01]	[4.59740021e+02 8.72831848e+02 7.56057143e-01]
[449.45236206 305.81564331 0.8360604 ]	[457.09335327 359.61251831 0.92058468]	[392.99884033 359.75875854 0.84199411]	[374.96887207 462.3132019 0.88310003]	[356.96780396 549.51971436 0.86950815]	[518.73742676 357.17156982 0.88793093]	[539.24853516 459.76028442 0.88152426]	[559.7701416 557.23126221 0.85323811]	[464.86761475 557.17590332 0.72125566]	[426.41766357 559.71728516 0.68915868]	[454.64337158 726.52459717 0.84079802]	[4.59710510e+02 8.70120117e+02 8.58288407e-01]	[503.40551758 554.63531494 0.71530223]	[523.8135376 708.72467041 0.84340978]	[503.44021606 729.18280029 0.89211971]	[439.11126709 295.55606079 0.94775718]	[462.19882202 295.39447021 0.93619311]	[421.13549805 293.00613403 0.76205325]	[480.37991333 280.13998413 0.91469014]	[503.44436646 785.47253418 0.8234964 ]	[5.18733643e+02 7.72756775e+02 7.71018028e-01]	[498.21078491 721.44592285 0.78445154]	[4.67493317e+02 9.03560791e+02 7.30514169e-01]	[4.49501099e+02 8.98446777e+02 7.13677227e-01]	[4.59741669e+02 8.72830383e+02 7.38084078e-01]
[449.47668457 303.27148438 0.84249026]	[457.14953613 357.17089844 0.92988944]	[393.05334473 359.65643311 0.85448319]	[375.03900146 462.20773315 0.90405881]	[357.01037598 547.02301025 0.89133221]	[518.75415039 357.07330322 0.88230836]	[539.30419922 459.72265625 0.8847515 ]	[559.79833984 554.70489502 0.85570955]	[464.91262817 554.64422607 0.71482831]	[428.92614746 557.22479248 0.68488246]	[454.57791138 726.50067139 0.82390356]	[4.59702789e+02 8.67684387e+02 8.53339195e-01]	[503.44699097 552.08636475 0.71069378]	[523.78509521 708.62207031 0.84566736]	[503.4559021 729.20220947 0.88142878]	[439.13757324 295.44522095 0.93594599]	[462.2371521 292.9571228 0.92872083]	[421.14337158 290.39395142 0.76419646]	[482.70550537 277.70916748 0.91959596]	[505.87918091 788.0402832 0.81059265]	[5.18783508e+02 7.75356934e+02 7.24175513e-01]	[498.2406311 723.92327881 0.7790314 ]	[4.69961700e+02 9.03551636e+02 7.38954842e-01]	[4.49491608e+02 8.98427673e+02 7.21744120e-01]	[4.59763367e+02 8.72784729e+02 7.42455900e-01]
[452.02593994 300.76702881 0.8505069 ]	[457.17312622 357.04101562 0.92801011]	[395.50708008 357.18328857 0.85606134]	[375.12371826 459.70632935 0.90903795]	[357.02603149 546.91772461 0.90424514]	[518.74316406 354.59051514 0.85662949]	[541.68261719 459.60916138 0.86088169]	[562.21234131 552.10595703 0.86479801]	[467.39959717 549.5592041 0.70476037]	[431.46337891 552.11791992 0.6717428 ]	[454.57485962 726.44232178 0.79943258]	[4.59697479e+02 8.67616516e+02 8.42421889e-01]	[505.86968994 547.02056885 0.70487857]	[523.94195557 708.668396 0.85547894]	[503.48727417 734.22570801 0.86602551]	[439.15917969 292.98565674 0.91933012]	[462.31356812 290.43603516 0.90736783]	[421.14831543 285.30548096 0.77496666]	[482.74234009 277.63922119 0.92457366]	[5.13625732e+02 7.90744141e+02 7.86569774e-01]	[5.21345459e+02 7.85562439e+02 7.56656289e-01]	[498.26281738 726.54187012 0.84429246]	[4.70028351e+02 9.03564453e+02 7.41934419e-01]	[4.52024139e+02 8.98453308e+02 7.20396757e-01]	[4.59739868e+02 8.72734131e+02 7.46439099e-01]
[454.55300903 300.66830444 0.8668949 ]	[457.18539429 356.96615601 0.91819859]	[393.06549072 357.09466553 0.84496033]	[377.50576782 459.63150024 0.91040874]	[357.07870483 544.32885742 0.92455137]	[518.76757812 354.49127197 0.84371132]	[541.71337891 457.07565308 0.85074174]	[562.24603271 549.52545166 0.87630159]	[467.44067383 547.00006104 0.70651335]	[431.51425171 549.55407715 0.6733979 ]	[452.01000977 726.49127197 0.788517 ]	[4.59678833e+02 8.67588867e+02 8.36810410e-01]	[505.88705444 544.47930908 0.71066284]	[523.99591064 708.67254639 0.84970635]	[505.94714355 741.98815918 0.85442853]	[439.18154907 290.43136597 0.90107036]	[462.37442017 287.82058716 0.89170396]	[421.15762329 280.2348938 0.77833986]	[482.79684448 277.51046753 0.91156262]	[5.21195251e+02 8.03500977e+02 7.75607228e-01]	[5.26452759e+02 7.90651917e+02 7.25799799e-01]	[500.72677612 731.66589355 0.80216825]	[4.70019287e+02 9.03541199e+02 7.40929782e-01]	[4.52029449e+02 8.98446777e+02 7.21580029e-01]	[4.59718903e+02 8.72734741e+02 7.51064777e-01]
[454.55337524 300.66671753 0.86711848]	[457.18408203 356.96417236 0.91794461]	[393.06396484 357.09030151 0.84465623]	[377.50454712 459.63143921 0.91004193]	[357.07781982 544.33050537 0.92425221]	[518.76660156 354.49050903 0.84345871]	[541.7109375 457.07681274 0.85134351]	[562.24353027 549.52142334 0.87645036]	[467.44168091 546.96923828 0.70857096]	[431.5239563 549.5178833 0.67623079]	[452.01629639 726.48443604 0.78700227]	[4.59677460e+02 8.67583496e+02 8.34769487e-01]	[505.87963867 544.44934082 0.71377599]	[523.99511719 708.6663208 0.85026026]	[505.95275879 741.99023438 0.85355985]	[439.18188477 290.43051147 0.90140378]	[462.37347412 287.81967163 0.89176965]	[421.15542603 280.23074341 0.77941597]	[482.79574585 277.50860596 0.91062641]	[5.21191040e+02 8.03500671e+02 7.75683224e-01]	[5.26457458e+02 7.90653137e+02 7.25770533e-01]	[500.73214722 731.67431641 0.80123085]	[4.70018341e+02 9.03542175e+02 7.39464760e-01]	[4.52028564e+02 8.98446899e+02 7.20465660e-01]	[4.59717743e+02 8.72728821e+02 7.48778999e-01]
[454.6043396 298.11706543 0.89706075]	[457.20401001 354.52255249 0.90746075]	[393.06829834 356.99362183 0.83523083]	[377.52288818 457.12939453 0.88937646]	[357.11868286 544.33166504 0.9280529 ]	[518.77947998 351.94424438 0.82980549]	[541.74005127 454.59228516 0.85529542]	[562.26098633 546.98242188 0.89496273]	[467.47503662 546.97772217 0.70693105]	[431.53875732 549.54528809 0.67703348]	[449.48181152 721.46075439 0.7704587 ]	[4.59674957e+02 8.65109497e+02 8.29974234e-01]	[505.91195679 544.45770264 0.71267545]	[526.43920898 708.62762451 0.85384667]	[505.99411011 749.55090332 0.89371163]	[439.19555664 285.30209351 0.88831341]	[462.41223145 282.70443726 0.88609874]	[421.13769531 277.73684692 0.81717378]	[482.83453369 275.0062561 0.90900421]	[5.23897705e+02 8.08697815e+02 7.92627931e-01]	[5.3418335e+02 7.9584967e+02 6.7540133e-01]	[500.72930908 744.55322266 0.8423757 ]	[4.69983368e+02 9.01057312e+02 7.32390344e-01]	[4.52014099e+02 8.98428223e+02 7.15151966e-01]	[4.59720917e+02 8.72700989e+02 7.45725751e-01]
[457.16333008 298.01034546 0.92390728]	[459.62963867 351.98175049 0.89956784]	[395.54580688 354.5362854 0.83246917]	[377.55001831 454.62948608 0.88267148]	[357.18789673 541.86968994 0.93848294]	[521.24163818 346.82006836 0.84003866]	[541.80932617 446.91278076 0.86967999]	[562.4430542 544.4654541 0.91633248]	[472.59408569 544.37475586 0.70816898]	[436.58563232 544.47735596 0.70104986]	[444.40338135 716.29620361 0.78313965]	[4.59659424e+02 8.65076111e+02 8.22176099e-01]	[508.5461731 541.88378906 0.68460596]	[531.57110596 705.98547363 0.74133545]	[521.27471924 785.55718994 0.91550952]	[441.66000366 282.71279907 0.89243531]	[464.90548706 280.16110229 0.87837172]	[421.2852478 277.57110596 0.84670222]	[482.9503479 272.47784424 0.8806417 ]	[5.44449707e+02 8.44574463e+02 7.63750732e-01]	[5.57237793e+02 8.31644897e+02 7.26129591e-01]	[5.03438324e+02 7.85560852e+02 7.75657892e-01]	[4.67414551e+02 9.01037476e+02 7.17110813e-01]	[4.46944305e+02 8.95958435e+02 7.12832749e-01]	[4.59752716e+02 8.70279358e+02 7.35632658e-01]
[457.20477295 298.00335693 0.92890126]	[459.68130493 351.9407959 0.90166235]	[395.60406494 354.50509644 0.83506101]	[377.574646 457.07635498 0.89064932]	[357.20245361 541.86578369 0.94107574]	[521.29425049 344.33609009 0.85197955]	[541.84710693 446.89031982 0.87158066]	[564.82116699 544.38598633 0.92135543]	[475.10845947 544.44433594 0.70233029]	[436.61352539 546.97033691 0.69192851]	[444.39492798 716.30517578 0.78575951]	[4.59670929e+02 8.65038818e+02 8.25651467e-01]	[513.58831787 544.35705566 0.68081516]	[531.58886719 708.51959229 0.75886154]	[523.83007812 793.30853271 0.91893411]	[441.70233154 282.70071411 0.89442044]	[464.97390747 280.15701294 0.87166864]	[421.32528687 277.51071167 0.84440178]	[485.36010742 272.45043945 0.87007993]	[5.54676086e+02 8.52345764e+02 7.66701400e-01]	[5.64832520e+02 8.44512512e+02 7.40524828e-01]	[5.13615234e+02 7.95831299e+02 7.43814588e-01]	[4.69965454e+02 9.01035767e+02 7.20639884e-01]	[4.49476379e+02 8.95984192e+02 7.10639656e-01]	[4.59757965e+02 8.70232788e+02 7.40558147e-01]
[459.63256836 295.63079834 0.93583614]	[459.75869751 349.45855713 0.90348899]	[398.06381226 354.46612549 0.83909011]	[377.59335327 454.63482666 0.88821852]	[357.22164917 541.88409424 0.93937898]	[521.3526001 344.34887695 0.85602224]	[541.90026855 446.93048096 0.87626296]	[564.9397583 544.46325684 0.9052611 ]	[477.60177612 544.47186279 0.71092445]	[436.67327881 546.95953369 0.69727486]	[444.38772583 716.2600708 0.78879368]	[4.59657104e+02 8.62562256e+02 8.25306535e-01]	[516.15161133 544.40911865 0.69006324]	[539.1875 708.60858154 0.8035984 ]	[526.52380371 808.59674072 0.86263633]	[441.76867676 282.68112183 0.89280444]	[467.46026611 280.10913086 0.86969209]	[421.41397095 277.54580688 0.83116549]	[485.40551758 272.44512939 0.86727375]	[5.62322937e+02 8.67576782e+02 7.63762712e-01]	[5.67483887e+02 8.52206909e+02 7.25839674e-01]	[5.21181580e+02 8.11160583e+02 8.05809081e-01]	[4.67484711e+02 9.01049866e+02 7.25196958e-01]	[4.49462250e+02 8.98419006e+02 7.15753317e-01]	[4.59757843e+02 8.70221313e+02 7.50891209e-01]
[459.69619751 295.62670898 0.94130969]	[459.81802368 349.4430542 0.90529388]	[398.11196899 354.45159912 0.84492296]	[377.60858154 454.6000061 0.88274276]	[359.56738281 541.82232666 0.93458939]	[521.42523193 344.34182739 0.85915005]	[544.27868652 446.91146851 0.8815155 ]	[565.02441406 544.43389893 0.89994663]	[477.64993286 544.44897461 0.71525675]	[439.09451294 546.93005371 0.69997114]	[444.39474487 713.7489624 0.79319787]	[4.59664398e+02 8.62524231e+02 8.21338892e-01]	[516.20501709 544.39111328 0.69103777]	[539.30413818 711.20587158 0.79773265]	[5.39218384e+02 8.21485779e+02 8.11041772e-01]	[441.84390259 280.25592041 0.88406366]	[470.01254272 277.7364502 0.86826205]	[423.84912109 277.54394531 0.82310367]	[487.91937256 272.47518921 0.85473633]	[5.67485291e+02 8.72730591e+02 7.66967475e-01]	[5.75203735e+02 8.59943542e+02 6.88505888e-01]	[5.23812256e+02 8.29079468e+02 7.66857505e-01]	[4.67485046e+02 9.01023560e+02 7.31069684e-01]	[4.49484222e+02 8.95968811e+02 7.20415056e-01]	[4.59758911e+02 8.70190186e+02 7.47644007e-01]
[459.76687622 295.6098938 0.94212437]	[462.20733643 349.43603516 0.90152955]	[398.17181396 352.01306152 0.85037839]	[377.64822388 454.5541687 0.88103628]	[359.58477783 541.81677246 0.93685389]	[523.82720947 344.34268188 0.86082554]	[544.32720947 444.43075562 0.87839472]	[565.07757568 544.40527344 0.89031839]	[477.71337891 544.46594238 0.72655636]	[439.13598633 546.92907715 0.71127784]	[444.37203979 713.75891113 0.79164064]	[4.59676697e+02 8.62534485e+02 8.26885760e-01]	[518.70239258 544.41192627 0.70794469]	[539.30517578 708.59503174 0.82403249]	[541.95635986 829.18005371 0.89427662]	[444.30361938 280.23733521 0.87492454]	[472.58911133 277.72821045 0.87374097]	[426.34405518 277.5887146 0.80970794]	[487.99453735 274.89852905 0.85041416]	[5.77714539e+02 8.83053406e+02 6.87295258e-01]	[5.82950745e+02 8.70288330e+02 7.21203327e-01]	[5.31588806e+02 8.34301392e+02 7.23502219e-01]	[4.69962311e+02 8.98505127e+02 7.43092060e-01]	[4.49469727e+02 8.95936279e+02 7.29944706e-01]	[4.59816772e+02 8.70223694e+02 7.42852926e-01]
[459.76507568 295.60586548 0.94251633]	[462.2071228 349.43167114 0.90148294]	[398.17205811 352.01025391 0.85042328]	[377.6484375 454.55111694 0.8807441 ]	[359.58197021 541.81402588 0.93675524]	[523.82385254 344.33996582 0.86137807]	[544.32684326 444.42947388 0.87845665]	[565.07879639 544.41052246 0.88854235]	[477.72817993 544.42700195 0.73141128]	[439.14639282 544.47174072 0.71896273]	[444.36914062 713.76367188 0.79251134]	[4.59675018e+02 8.62530273e+02 8.26689899e-01]	[518.70428467 544.37530518 0.7064212 ]	[539.29974365 708.58306885 0.82668686]	[541.95831299 829.18499756 0.89506006]	[444.30545044 280.2338562 0.87537903]	[472.58862305 277.72616577 0.87434536]	[426.34371948 277.57620239 0.80846602]	[487.99960327 274.88897705 0.84734046]	[5.77726013e+02 8.83062439e+02 6.91714525e-01]	[5.82957581e+02 8.70296021e+02 7.24565506e-01]	[5.31588928e+02 8.34305481e+02 7.23357439e-01]	[4.69977661e+02 8.98503845e+02 7.45958388e-01]	[4.49487793e+02 8.95937134e+02 7.30082452e-01]	[4.59804352e+02 8.70217651e+02 7.43662000e-01]
[462.1946106 295.60827637 0.93829751]	[462.27587891 349.42263794 0.89833808]	[398.24484253 352.00982666 0.85965359]	[377.67834473 452.06304932 0.88139915]	[359.61065674 541.81427002 0.93364894]	[523.92041016 344.32495117 0.85548645]	[544.34594727 444.38711548 0.88647693]	[567.51379395 544.43389893 0.87602252]	[480.13201904 544.40936279 0.73929334]	[439.20452881 544.44567871 0.72568583]	[444.3789978 716.25482178 0.7859422 ]	[4.59678528e+02 8.65041016e+02 8.23810399e-01]	[518.74487305 544.36541748 0.70780134]	[541.82501221 711.11535645 0.86884487]	[5.47039917e+02 8.34395752e+02 8.09555233e-01]	[444.42199707 280.215271 0.86629421]	[475.16427612 277.71572876 0.8928383 ]	[428.93536377 277.60385132 0.80421644]	[493.08361816 272.50027466 0.84234083]	[5.80372253e+02 8.90649170e+02 7.74290502e-01]	[5.85571472e+02 8.75368469e+02 7.47118831e-01]	[5.41793030e+02 8.49634094e+02 7.76488066e-01]	[4.70021576e+02 9.00989746e+02 7.61709809e-01]	[4.49520020e+02 8.95945557e+02 7.35964358e-01]	[4.59797302e+02 8.70267029e+02 7.37783194e-01]
[462.27362061 295.60186768 0.93437868]	[462.33422852 349.45022583 0.89689773]	[400.6383667 352.01882935 0.86089659]	[377.72561646 454.62615967 0.88914388]	[359.6875 541.80786133 0.92260164]	[523.99926758 346.82217407 0.84119928]	[544.42480469 444.39639282 0.87221932]	[570.06707764 544.47460938 0.85119224]	[480.22381592 544.43499756 0.75063455]	[439.27560425 544.4876709 0.72647136]	[444.38012695 716.25634766 0.78257465]	[4.59683929e+02 8.65038269e+02 8.26439500e-01]	[521.22479248 544.36785889 0.72303236]	[541.89935303 708.6270752 0.89537805]	[5.59715515e+02 8.47162903e+02 8.28739524e-01]	[446.94302368 280.20950317 0.85729635]	[477.64517212 277.7119751 0.90582174]	[428.9894104 277.58520508 0.80803603]	[495.618927 272.49765015 0.84260291]	[5.88040466e+02 8.93393860e+02 7.56507397e-01]	[5.98250854e+02 8.85624268e+02 7.25167096e-01]	[5.44392151e+02 8.52343750e+02 7.78749287e-01]	[4.69994354e+02 8.98499329e+02 7.63801754e-01]	[4.49499542e+02 8.95918640e+02 7.41940081e-01]	[4.59808197e+02 8.70272095e+02 7.42527246e-01]
[462.38534546 295.61383057 0.92519581]	[462.412323 351.92788696 0.88478947]	[400.69577026 354.44717407 0.85910839]	[380.15301514 452.0692749 0.87855089]	[359.76544189 541.78942871 0.91650808]	[526.47930908 346.85565186 0.828255 ]	[546.92144775 449.44113159 0.84050161]	[570.12646484 544.39880371 0.85323161]	[480.28991699 544.40362549 0.74901718]	[439.29940796 544.45812988 0.72573221]	[444.42633057 716.29888916 0.76831228]	[4.59692871e+02 8.65044556e+02 8.25931311e-01]	[521.30059814 544.33581543 0.72458053]	[541.91442871 708.6237793 0.89097273]	[562.42651367 849.6149292 0.85050309]	[451.99346924 280.1991272 0.85743701]	[480.11260986 277.69906616 0.92354894]	[434.04519653 277.57516479 0.81896245]	[498.17483521 272.45080566 0.86268938]	[5.88011108e+02 8.98442200e+02 7.13123500e-01]	[6.00755432e+02 8.90667480e+02 7.28328526e-01]	[5.52115845e+02 8.54825134e+02 6.88162923e-01]	[4.69988068e+02 8.98494812e+02 7.59298921e-01]	[4.49480469e+02 8.95912598e+02 7.37459838e-01]	[4.59817596e+02 8.70287720e+02 7.43473887e-01]
[464.91827393 295.57800293 0.91245228]	[464.89416504 349.46243286 0.86149222]	[400.82421875 354.44741821 0.84729314]	[380.28945923 449.49719238 0.87233138]	[362.24752808 541.73895264 0.89773107]	[529.05895996 346.83215332 0.81104326]	[549.51263428 449.46447754 0.81870413]	[575.13793945 544.43939209 0.84790677]	[482.73275757 544.42474365 0.74882275]	[441.74868774 544.47808838 0.73001069]	[446.89401245 716.31640625 0.75260651]	[4.59695038e+02 8.62575684e+02 8.22330058e-01]	[521.39996338 544.34240723 0.72482562]	[544.34643555 708.64666748 0.89089137]	[564.93847656 852.17156982 0.8604815 ]	[457.07302856 280.21008301 0.87075424]	[480.23904419 277.67733765 0.94214469]	[436.69000244 277.57070923 0.839495 ]	[500.65176392 272.40945435 0.87489843]	[5.90575073e+02 9.03570374e+02 7.08494186e-01]	[6.03396118e+02 8.90827271e+02 7.80514002e-01]	[5.59741516e+02 8.57417114e+02 7.05986977e-01]	[4.69971161e+02 8.98498474e+02 7.54847407e-01]	[4.49456329e+02 8.95908630e+02 7.36203969e-01]	[4.59832916e+02 8.70283569e+02 7.34537840e-01]
[467.49453735 295.58398438 0.88999486]	[469.95620728 349.42611694 0.83716106]	[403.33682251 351.95639038 0.82488567]	[382.74526978 452.06488037 0.86125523]	[362.34457397 541.72003174 0.88066959]	[536.63659668 346.85235596 0.80409133]	[554.6607666 449.45300293 0.80407441]	[577.76745605 544.47912598 0.86348265]	[482.83728027 544.40197754 0.74567568]	[441.82489014 544.46484375 0.72529793]	[446.92294312 718.81970215 0.7445274 ]	[4.59692963e+02 8.62532349e+02 8.19372773e-01]	[523.85797119 541.90045166 0.72836626]	[544.48364258 708.59686279 0.88062286]	[5.67521790e+02 8.52259705e+02 8.20457280e-01]	[457.19116211 280.2038269 0.88531977]	[480.3659668 277.67538452 0.94347507]	[439.18215942 277.56219482 0.83503139]	[500.76696777 272.4473877 0.89522481]	[5.90545044e+02 9.03620850e+02 7.27868855e-01]	[6.03468079e+02 8.93248840e+02 7.99141526e-01]	[5.62325867e+02 8.62575012e+02 7.19737768e-01]	[4.67471283e+02 8.98506287e+02 7.43858457e-01]	[4.46952942e+02 8.95895691e+02 7.30612516e-01]	[4.59830902e+02 8.70252441e+02 7.29340017e-01]
[472.59042358 295.56661987 0.89086193]	[475.10516357 349.40350342 0.84499711]	[408.40893555 349.46179199 0.80228394]	[385.32458496 452.05975342 0.83866566]	[369.91452026 541.70019531 0.86556822]	[539.22918701 346.84234619 0.82302248]	[559.7210083 446.93881226 0.82357848]	[580.32287598 546.92242432 0.88632792]	[482.91424561 544.38903809 0.74976212]	[444.29678345 544.46032715 0.71841699]	[449.48168945 713.70507812 0.75586116]	[4.59690735e+02 8.62523621e+02 8.14341307e-01]	[523.90386963 541.89807129 0.73770434]	[546.92401123 708.62731934 0.86833656]	[5.72601868e+02 8.52383118e+02 7.86803663e-01]	[459.6774292 280.16650391 0.90642214]	[482.81628418 277.66506958 0.94049305]	[441.65719604 277.54772949 0.84208506]	[500.88497925 272.47216797 0.90119338]	[5.90581970e+02 9.06160828e+02 7.54981816e-01]	[6.03500916e+02 8.93308472e+02 8.15368235e-01]	[5.64867798e+02 8.67593140e+02 7.27389216e-01]	[4.67480927e+02 9.00990845e+02 7.35062182e-01]	[4.46953278e+02 8.95908997e+02 7.22894967e-01]	[4.59813873e+02 8.70250122e+02 7.20623732e-01]
[477.69805908 295.59683228 0.92502129]	[480.25314331 351.96429443 0.91162682]	[418.55075073 351.9989624 0.830208 ]	[398.0267334 446.97888184 0.85961616]	[377.50613403 541.72949219 0.89719999]	[541.87591553 349.38873291 0.84540939]	[562.34667969 449.50811768 0.85450345]	[582.86383057 547.05493164 0.88741136]	[485.41400146 546.93103027 0.73108596]	[444.43936157 546.95343018 0.69672751]	[457.08050537 708.70050049 0.7776376 ]	[4.59705902e+02 8.62538391e+02 8.13914955e-01]	[524.01824951 544.44824219 0.73071426]	[549.55810547 708.56665039 0.85045749]	[5.80337585e+02 8.62549927e+02 7.85190582e-01]	[462.22476196 280.18460083 0.91286224]	[485.48904419 277.71185303 0.8811813 ]	[441.8973999 277.50082397 0.83382857]	[505.90374756 272.45791626 0.87194258]	[5.90551025e+02 9.08673462e+02 7.91873813e-01]	[6.05956665e+02 8.93422729e+02 8.10643613e-01]	[5.67548645e+02 8.72761230e+02 6.63554549e-01]	[4.67484894e+02 9.00998718e+02 7.29047775e-01]	[4.46966888e+02 8.95903748e+02 7.17672110e-01]	[4.59801117e+02 8.70262878e+02 7.07959056e-01]
[480.24798584 295.55664062 0.94262731]	[482.79638672 351.9571228 0.90714228]	[418.71908569 351.9743042 0.85439396]	[398.16595459 449.52389526 0.88378447]	[377.63085938 541.76239014 0.92249691]	[544.46807861 349.46337891 0.84106803]	[564.83203125 449.52127075 0.86836815]	[582.99871826 549.53588867 0.8801235 ]	[487.91833496 547.02972412 0.70151913]	[446.93701172 547.04437256 0.674559 ]	[457.15039062 711.20581055 0.77962303]	[4.59700012e+02 8.65099609e+02 8.21680009e-01]	[526.51495361 546.97698975 0.70402449]	[557.19451904 708.73236084 0.82110113]	[5.82778687e+02 8.62552612e+02 7.98783243e-01]	[462.41546631 280.15826416 0.90028101]	[493.05282593 277.65155029 0.88364488]	[446.86828613 277.59033203 0.7969414 ]	[508.52944946 272.46380615 0.84829992]	[5.88071777e+02 9.08675964e+02 7.81918585e-01]	[6.05942993e+02 8.93443237e+02 7.87110269e-01]	[5.72583984e+02 8.72752136e+02 6.30496383e-01]	[4.67467377e+02 9.00981995e+02 7.31997371e-01]	[4.46954407e+02 8.95900330e+02 7.21088469e-01]	[4.59789032e+02 8.72709167e+02 7.08984792e-01]
[482.73010254 295.54385376 0.93982351]	[482.94555664 351.96405029 0.8865822 ]	[421.19921875 352.01376343 0.85702801]	[400.61972046 454.57049561 0.88365716]	[380.1550293 541.80755615 0.93013966]	[547.04718018 351.93261719 0.81684458]	[564.9730835 452.04614258 0.85693139]	[585.49609375 552.06762695 0.86314797]	[490.5769043 546.97814941 0.69158572]	[454.5531311 546.98394775 0.67678487]	[459.59686279 713.72125244 0.77612925]	[4.59703888e+02 8.65111816e+02 8.26163590e-01]	[531.56158447 546.95324707 0.69050932]	[559.79742432 711.12457275 0.84513915]	[5.82839722e+02 8.65083618e+02 8.15762877e-01]	[467.3890686 280.11346436 0.87974143]	[498.13046265 277.62875366 0.91013056]	[452.04299927 277.56381226 0.79037184]	[516.20404053 272.40985107 0.85835385]	[5.88010376e+02 9.08729492e+02 8.05155993e-01]	[6.05922424e+02 8.95893921e+02 7.94181645e-01]	[5.75184814e+02 8.72774780e+02 6.25799656e-01]	[4.67439911e+02 9.00982117e+02 7.37690389e-01]	[4.46936035e+02 8.95897827e+02 7.28778720e-01]	[4.59801758e+02 8.72722595e+02 7.09818065e-01]
[482.8744812 295.53179932 0.93849552]	[487.98800659 351.98068237 0.84525687]	[423.80395508 352.01901245 0.83474171]	[403.24560547 449.51065063 0.86015505]	[382.72662354 541.71832275 0.88990283]	[554.6763916 351.96472168 0.80032581]	[570.09631348 457.11853027 0.83677393]	[588.03839111 554.6640625 0.83884525]	[498.18096924 546.94750977 0.71867782]	[457.19525146 546.92572021 0.7028358 ]	[459.66467285 711.24841309 0.78697741]	[4.59705475e+02 8.65138184e+02 8.25986981e-01]	[539.2454834 546.9541626 0.71009541]	[562.21850586 708.6630249 0.86426634]	[5.82902954e+02 8.67573181e+02 8.25757682e-01]	[470.05075073 280.10473633 0.87727672]	[500.63238525 277.57369995 0.93540418]	[457.18914795 277.58862305 0.79003465]	[521.19500732 272.421875 0.89906108]	[5.88035645e+02 9.08711853e+02 8.10502410e-01]	[6.05967590e+02 8.95890198e+02 8.03635895e-01]	[5.77741150e+02 8.72832214e+02 6.31601334e-01]	[4.67426331e+02 8.98504211e+02 7.35134006e-01]	[4.46926300e+02 8.95885986e+02 7.29907334e-01]	[4.59794006e+02 8.72740295e+02 7.10210204e-01]
[487.94522095 295.44812012 0.88970709]	[498.12860107 354.44561768 0.86811382]	[431.49917603 351.98617554 0.8024202 ]	[408.42486572 452.05685425 0.82501227]	[387.86309814 541.75036621 0.87076598]	[559.80426025 351.9831543 0.82074451]	[577.7678833 449.49050903 0.80355293]	[593.17254639 552.09564209 0.80488938]	[500.77410889 546.96392822 0.73730063]	[459.7600708 546.94494629 0.72134256]	[459.7437439 713.77111816 0.80085504]	[4.59695953e+02 8.67619324e+02 8.32252860e-01]	[541.84100342 546.96228027 0.722709 ]	[562.31378174 708.6126709 0.8868323 ]	[5.82944580e+02 8.67649963e+02 8.36041570e-01]	[477.68551636 277.67370605 0.91021478]	[500.85662842 277.52688599 0.95102608]	[459.75878906 277.52407837 0.82146406]	[521.35205078 272.38354492 0.89637291]	[5.88080261e+02 9.08703552e+02 7.89891839e-01]	[6.06022644e+02 8.95880920e+02 7.88294673e-01]	[5.77777588e+02 8.72907471e+02 6.39261544e-01]	[4.67445312e+02 9.01040222e+02 7.46259809e-01]	[4.46954376e+02 8.95953796e+02 7.28031516e-01]	[4.59769897e+02 8.72791260e+02 7.06516504e-01]
[493.10183716 292.98687744 0.86163652]	[500.74746704 354.52206421 0.92453319]	[436.69351196 354.52490234 0.84617257]	[418.55322266 452.0847168 0.86110711]	[395.5184021 541.8739624 0.89020765]	[562.3963623 354.44393921 0.84797889]	[582.86425781 457.17132568 0.88197768]	[600.83251953 552.07867432 0.84812307]	[503.34115601 546.9440918 0.73493159]	[462.27636719 544.49139404 0.72888875]	[459.84146118 708.66308594 0.81900859]	[4.59691101e+02 8.65141541e+02 8.28720927e-01]	[544.38128662 544.47875977 0.71533692]	[562.47851562 708.68530273 0.86318898]	[5.82989197e+02 8.67624268e+02 8.33198667e-01]	[480.25161743 277.54760742 0.95364487]	[503.38400269 275.11453247 0.95309794]	[462.30038452 277.46032715 0.84905636]	[523.91094971 272.46157837 0.91277766]	[5.90611816e+02 9.08671875e+02 7.76366830e-01]	[6.06085815e+02 8.95849243e+02 7.89743960e-01]	[5.80249634e+02 8.72868164e+02 6.61811531e-01]	[4.67442932e+02 9.01046570e+02 7.46901035e-01]	[4.46964020e+02 8.95956787e+02 7.25334883e-01]	[4.59759369e+02 8.72779541e+02 6.99675024e-01]
[493.10122681 292.98602295 0.86162722]	[500.74591064 354.52270508 0.9246949 ]	[436.69363403 354.52325439 0.84632981]	[418.55300903 452.08325195 0.86133778]	[395.51507568 541.86431885 0.88941407]	[562.39672852 354.44561768 0.84810627]	[582.8616333 457.16552734 0.88098139]	[600.83544922 552.06915283 0.84885639]	[503.33798218 546.93927002 0.73380619]	[462.271698 544.48986816 0.7272746 ]	[459.84420776 708.70355225 0.81330997]	[4.59691010e+02 8.67586060e+02 8.31470609e-01]	[544.37786865 544.47271729 0.7140218 ]	[564.80822754 708.68768311 0.86276096]	[5.82991333e+02 8.67626709e+02 8.32237244e-01]	[480.25143433 277.54718018 0.95388359]	[503.38418579 275.11474609 0.95282304]	[462.30200195 277.46148682 0.84860015]	[523.91143799 272.46835327 0.91416043]	[5.90600708e+02 9.08671143e+02 7.75366843e-01]	[6.06081482e+02 8.95850769e+02 7.86993325e-01]	[5.80255676e+02 8.72868896e+02 6.60343051e-01]	[4.67434296e+02 9.01065063e+02 7.48234153e-01]	[4.46959778e+02 8.95973511e+02 7.25238919e-01]	[4.59756775e+02 8.72792175e+02 7.00098097e-01]
[498.19070435 292.89169312 0.87541395]	[503.38934326 354.50354004 0.91647643]	[439.29208374 354.52005005 0.87638068]	[418.75686646 454.61862183 0.89078349]	[398.15493774 541.93670654 0.9267785 ]	[567.46453857 354.52005005 0.84511924]	[585.38037109 454.57168579 0.86613369]	[603.36450195 549.5994873 0.86857122]	[505.92324829 549.52661133 0.71629369]	[464.88769531 549.50134277 0.70133042]	[462.28399658 708.70428467 0.83732015]	[4.59690430e+02 8.65140381e+02 8.31051826e-01]	[546.94696045 549.51782227 0.70102352]	[564.92547607 711.13201904 0.86269754]	[5.85359009e+02 8.67648621e+02 8.39382648e-01]	[482.74893188 277.51144409 0.95909393]	[505.97973633 275.03012085 0.91867357]	[464.8550415 275.07446289 0.81084049]	[529.00830078 269.89889526 0.84841371]	[5.90551575e+02 9.08667664e+02 7.88145781e-01]	[6.06075745e+02 8.95869934e+02 7.87668288e-01]	[5.80326782e+02 8.72868103e+02 6.96727455e-01]	[4.67459351e+02 9.01060547e+02 7.37234592e-01]	[4.49441803e+02 8.95971863e+02 7.16639042e-01]	[4.59729736e+02 8.72796692e+02 6.95544362e-01]
[500.74627686 287.80569458 0.88454562]	[505.99081421 354.52603149 0.87842798]	[444.30923462 354.5307312 0.85192353]	[421.32565308 454.55007935 0.8764298 ]	[400.74145508 544.35076904 0.92011464]	[570.11773682 354.4822998 0.81049925]	[587.99072266 457.14614868 0.85956836]	[605.97637939 554.64379883 0.86330283]	[511.03851318 547.00744629 0.68350285]	[472.55490112 546.97283936 0.67115992]	[462.44445801 711.14660645 0.81601578]	[4.59736847e+02 8.67587585e+02 8.44442546e-01]	[549.559021 547.01489258 0.67838061]	[567.46142578 711.19110107 0.82164681]	[5.85333496e+02 8.67661865e+02 8.40585113e-01]	[482.94714355 275.04388428 0.93473381]	[511.04083252 274.90597534 0.88802832]	[472.55148315 275.11450195 0.65832448]	[536.6887207 269.86685181 0.85533988]	[5.90554871e+02 9.08678894e+02 7.88772047e-01]	[6.06074829e+02 8.95878479e+02 7.84629464e-01]	[5.80261841e+02 8.72890198e+02 6.92421556e-01]	[4.67428467e+02 9.01058899e+02 7.36160040e-01]	[4.46940033e+02 8.95945740e+02 7.21935570e-01]	[4.59796173e+02 8.72835999e+02 6.95691466e-01]
[503.30560303 285.27615356 0.89203328]	[516.19512939 354.55667114 0.86989325]	[449.51281738 354.57424927 0.81341588]	[428.92453003 457.11196899 0.84629834]	[403.36950684 544.35113525 0.8927412 ]	[580.30279541 354.44552612 0.81846803]	[598.26550293 457.12567139 0.83479863]	[608.56726074 557.23370361 0.85078853]	[518.6807251 549.51257324 0.69894046]	[477.70849609 547.01043701 0.69782877]	[467.48883057 708.69128418 0.7863524 ]	[4.59756989e+02 8.67625610e+02 8.52289259e-01]	[559.76269531 549.58007812 0.68900323]	[567.55181885 708.66467285 0.80941123]	[5.85348511e+02 8.67680786e+02 8.36536348e-01]	[487.99008179 274.97375488 0.8995769 ]	[518.67370605 272.45498657 0.88421947]	[477.74386597 275.13848877 0.68586814]	[541.77362061 269.86535645 0.90685833]	[5.90584900e+02 9.08667297e+02 7.88132787e-01]	[6.06084900e+02 8.95878418e+02 7.87697732e-01]	[5.80262695e+02 8.72926086e+02 6.92389131e-01]	[4.67428925e+02 9.03567505e+02 7.36220479e-01]	[4.46948059e+02 8.95967896e+02 7.15603590e-01]	[4.59799530e+02 8.72886353e+02 6.90346658e-01]
[503.47393799 282.69351196 0.88174087]	[521.22766113 354.58700562 0.92217588]	[457.16122437 356.98706055 0.84780043]	[439.08822632 457.15808105 0.88776469]	[413.60006714 546.9263916 0.86084139]	[582.890625 354.45501709 0.84429848]	[603.40234375 457.21646118 0.88373852]	[616.22528076 557.25305176 0.81772643]	[521.33227539 544.47979736 0.73455197]	[480.32299805 544.43029785 0.73535568]	[472.54663086 708.62811279 0.78371084]	[4.59753845e+02 8.67603760e+02 8.55177820e-01]	[562.36578369 546.97009277 0.71542698]	[570.08453369 708.71875 0.8021425 ]	[5.85362061e+02 8.67677368e+02 8.43068123e-01]	[495.62866211 274.87704468 0.89191747]	[521.22729492 272.35073853 0.90292776]	[480.29751587 275.04074097 0.61766475]	[541.94622803 267.31259155 0.91301954]	[5.90541321e+02 9.08670227e+02 8.01116705e-01]	[6.06061218e+02 8.95892944e+02 7.96883941e-01]	[5.80284119e+02 8.72890015e+02 7.11475372e-01]	[4.67469391e+02 9.01062073e+02 7.37460434e-01]	[4.49463013e+02 8.95950500e+02 7.22506940e-01]	[4.59768494e+02 8.72857910e+02 6.93297088e-01]
[508.53033447 280.22872925 0.85249567]	[523.85571289 354.57614136 0.92459649]	[459.76498413 357.01065063 0.88495862]	[439.28735352 459.62258911 0.92792761]	[418.7182312 544.52557373 0.91069573]	[585.56860352 354.50762939 0.84593087]	[605.91174316 457.16662598 0.88364923]	[621.40740967 557.16662598 0.85181832]	[523.87567139 546.96264648 0.73612195]	[482.8125 544.47644043 0.7367 ]	[477.67132568 708.5925293 0.80294663]	[4.59752625e+02 8.67646362e+02 8.62173736e-01]	[564.88879395 547.00524902 0.71314073]	[580.22094727 711.14831543 0.79675943]	[5.85402344e+02 8.70108337e+02 8.46358895e-01]	[500.69491577 272.45281982 0.92073196]	[523.81005859 269.91809082 0.92043757]	[482.93151855 274.96697998 0.53207779]	[544.52050781 269.84265137 0.89772272]	[5.88101440e+02 9.08690979e+02 8.03049922e-01]	[6.06067200e+02 8.95928101e+02 7.92730868e-01]	[5.80333496e+02 8.72922974e+02 7.18598068e-01]	[4.67450897e+02 9.03542297e+02 7.42347002e-01]	[4.49457703e+02 8.95961914e+02 7.27470279e-01]	[4.59748718e+02 8.72907349e+02 6.90536678e-01]
[521.31237793 277.6368103 0.94269127]	[531.58422852 354.55786133 0.85753405]	[464.95443726 354.57717896 0.83714306]	[446.96566772 459.74743652 0.89113063]	[428.97265625 547.0244751 0.84093422]	[598.22808838 354.45404053 0.80302572]	[616.21374512 459.61395264 0.86033094]	[626.58636475 557.2277832 0.88074565]	[531.54437256 546.99481201 0.68476325]	[493.05560303 546.94659424 0.68329024]	[480.19674683 708.64306641 0.81887913]	[459.79830933 870.12017822 0.87583005]	[570.0725708 549.51062012 0.67369097]	[582.82232666 708.69824219 0.83385485]	[5.85433838e+02 8.67685913e+02 8.40617537e-01]	[503.50549316 269.8298645 0.87886852]	[531.62744141 262.2305603 0.8478958 ]	[495.65493774 274.94787598 0.69962585]	[559.69598389 262.22521973 0.87452245]	[5.90572998e+02 9.08663818e+02 7.92378664e-01]	[6.06096008e+02 8.95918152e+02 7.85217822e-01]	[5.80332886e+02 8.72914368e+02 7.25207984e-01]	[4.67432495e+02 9.03581726e+02 7.53557324e-01]	[4.49463593e+02 8.98412292e+02 7.30258584e-01]	[4.59800110e+02 8.75354614e+02 6.98603630e-01]
[523.80541992 277.55847168 0.95300788]	[536.72198486 354.5697937 0.87374771]	[470.03741455 356.9682312 0.81594324]	[459.59133911 459.68405151 0.91368699]	[439.06820679 549.55981445 0.86289912]	[600.84667969 352.00845337 0.82178819]	[621.3838501 459.72720337 0.89318371]	[629.11364746 559.74749756 0.86958617]	[536.68756104 546.96960449 0.68675286]	[498.13375854 544.49639893 0.69850141]	[480.24905396 708.61029053 0.82488674]	[459.81152344 867.67907715 0.87220722]	[577.74633789 547.03509521 0.6736064 ]	[582.93408203 711.11999512 0.83325213]	[5.85448669e+02 8.67658630e+02 8.39104414e-01]	[508.46420288 267.30169678 0.85509419]	[539.23193359 259.70043945 0.89487123]	[498.25314331 274.99432373 0.77972579]	[562.31829834 262.21139526 0.92195868]	[5.90593750e+02 9.08661316e+02 7.88311422e-01]	[6.08502869e+02 8.95920288e+02 7.84010351e-01]	[5.80321228e+02 8.72891663e+02 7.33539820e-01]	[4.67432129e+02 9.03597412e+02 7.57535815e-01]	[4.49450134e+02 8.95987122e+02 7.31140137e-01]	[4.59812408e+02 8.72922974e+02 7.01939404e-01]
[523.90917969 277.49459839 0.94372284]	[541.67260742 354.58309937 0.9117285 ]	[475.16705322 356.97363281 0.8309375 ]	[459.77416992 459.70306396 0.93172455]	[439.30529785 549.49493408 0.88903934]	[603.33392334 352.01821899 0.8389194 ]	[623.87872314 459.61843872 0.88798875]	[631.69854736 559.78149414 0.84542662]	[539.24346924 549.52978516 0.69621342]	[498.21380615 547.02819824 0.69645393]	[480.29412842 708.69171143 0.80924177]	[459.82217407 867.671875 0.87186706]	[580.36743164 552.08935547 0.69394463]	[582.98773193 711.1751709 0.84807348]	[5.85459045e+02 8.67695374e+02 8.43764424e-01]	[513.5602417 262.23208618 0.848849 ]	[541.72265625 259.59884644 0.9219833 ]	[500.75817871 274.8890686 0.65955055]	[562.43798828 262.14962769 0.93643141]	[5.90582886e+02 9.08649963e+02 7.90196538e-01]	[6.08504150e+02 8.95926147e+02 7.84527898e-01]	[5.80326172e+02 8.72916199e+02 7.41064191e-01]	[4.67415863e+02 9.03567078e+02 7.57946253e-01]	[4.49445435e+02 8.95959351e+02 7.34086335e-01]	[4.59818848e+02 8.72910278e+02 7.03941166e-01]
[526.50445557 275.09622192 0.91488087]	[541.80340576 354.59912109 0.93635708]	[480.13265991 356.97183228 0.86109555]	[462.19924927 459.68432617 0.92062986]	[441.88449097 552.09863281 0.86321235]	[603.46820068 354.462677 0.8540802 ]	[624.03295898 459.72903442 0.90972555]	[636.73449707 559.71643066 0.83158088]	[541.72064209 549.550354 0.70919997]	[500.70150757 547.00274658 0.71307677]	[480.33676147 708.68078613 0.81886923]	[459.79150391 867.68121338 0.87332821]	[582.81176758 552.12347412 0.6997354 ]	[585.35870361 711.1394043 0.84600908]	[5.85467102e+02 8.67691162e+02 8.43586326e-01]	[518.71173096 262.15563965 0.87138593]	[541.92645264 257.18032837 0.93984663]	[503.30615234 272.46670532 0.72520435]	[564.89294434 259.71728516 0.94578797]	[5.90569458e+02 9.08647217e+02 7.91083336e-01]	[6.08501526e+02 8.95931458e+02 7.82964230e-01]	[5.80337463e+02 8.72919678e+02 7.44600713e-01]	[4.67417297e+02 9.03585388e+02 7.60449469e-01]	[4.49440735e+02 8.95978455e+02 7.34377623e-01]	[4.5977475e+02 8.7292572e+02 7.0443356e-01]
[534.10003662 275.08435059 0.8837713 ]	[541.91320801 354.58877563 0.93874145]	[480.22277832 354.59912109 0.8777042 ]	[462.41043091 459.64028931 0.89783609]	[446.94223022 552.12658691 0.82002664]	[605.96173096 354.50488281 0.86424005]	[626.42724609 459.71759033 0.90846801]	[641.78808594 559.74499512 0.85392576]	[541.82562256 546.96569824 0.71399647]	[500.79879761 544.46618652 0.72222215]	[482.76751709 708.57891846 0.83894074]	[459.81027222 867.67687988 0.8712002 ]	[582.88916016 549.49645996 0.70513809]	[585.4107666 711.16717529 0.84955353]	[5.85478271e+02 8.67665955e+02 8.39935899e-01]	[521.25762939 259.73086548 0.90340137]	[544.43634033 257.15829468 0.93255836]	[503.43988037 272.43191528 0.77135849]	[565.07452393 259.7036438 0.91450995]	[5.90549377e+02 9.08623901e+02 7.88446128e-01]	[6.08503235e+02 8.95919495e+02 7.84691274e-01]	[5.80347656e+02 8.72904907e+02 7.49093771e-01]	[4.67423523e+02 9.03589661e+02 7.60963500e-01]	[4.49444702e+02 8.95977356e+02 7.33995974e-01]	[4.59788330e+02 8.72927917e+02 7.03135967e-01]
[536.73291016 275.07168579 0.89712358]	[544.32470703 354.59088135 0.9326399 ]	[480.2722168 357.0201416 0.88546813]	[464.85461426 459.72790527 0.90499145]	[457.14071655 557.18768311 0.84722269]	[606.09082031 354.53381348 0.85473752]	[626.44671631 459.6541748 0.89908266]	[641.79351807 559.75964355 0.85393733]	[541.87713623 549.51715088 0.7020331 ]	[500.86206055 546.96502686 0.71019006]	[482.83349609 708.54351807 0.84029114]	[459.80740356 867.67645264 0.86975718]	[582.91339111 552.08758545 0.69725704]	[585.44854736 711.24102783 0.83983129]	[5.85487854e+02 8.67658264e+02 8.39527309e-01]	[521.36553955 262.1491394 0.91629255]	[546.91619873 257.16055298 0.91343343]	[505.89151001 272.45611572 0.81913173]	[567.56317139 259.69558716 0.8921656 ]	[5.90550110e+02 9.08610291e+02 7.89498568e-01]	[6.08507812e+02 8.95912903e+02 7.88689792e-01]	[5.80348389e+02 8.72902161e+02 7.51635611e-01]	[4.67439331e+02 9.03580078e+02 7.58435130e-01]	[4.49454529e+02 8.95972412e+02 7.33209491e-01]	[4.59768372e+02 8.72926758e+02 7.02354670e-01]
[539.22247314 275.03991699 0.90633881]	[544.3973999 354.57574463 0.9230442 ]	[480.32678223 356.9831543 0.8822276 ]	[464.95672607 459.76010132 0.88571715]	[459.68493652 554.67071533 0.86768323]	[608.53503418 354.59420776 0.85280746]	[626.47900391 459.68444824 0.90251404]	[641.84375 559.80200195 0.86945808]	[544.2956543 549.55999756 0.70532703]	[503.28137207 547.01409912 0.71484125]	[482.86315918 708.53417969 0.83334577]	[4.59810486e+02 8.67642700e+02 8.67371619e-01]	[582.96966553 552.12646484 0.69776082]	[585.46466064 713.72601318 0.83752185]	[5.85486023e+02 8.67660156e+02 8.40688407e-01]	[521.43701172 259.69073486 0.9182992 ]	[546.99688721 257.13827515 0.90693617]	[506.00778198 272.43118286 0.80110776]	[570.06970215 259.67095947 0.87989217]	[5.90543945e+02 9.06191406e+02 7.89626479e-01]	[6.08499634e+02 8.95914307e+02 7.89383233e-01]	[5.80347595e+02 8.72903625e+02 7.55473554e-01]	[4.67438721e+02 9.03572327e+02 7.58789241e-01]	[4.49452087e+02 8.95960510e+02 7.35469222e-01]	[4.59761169e+02 8.72893677e+02 7.03990400e-01]
[539.32073975 275.02636719 0.91628909]	[544.4574585 354.58230591 0.91869736]	[480.36679077 354.59527588 0.87861693]	[470.03747559 459.74298096 0.87028384]	[459.7852478 552.0692749 0.88603324]	[608.56066895 356.96917725 0.85363203]	[626.49615479 459.69329834 0.90331221]	[641.8604126 559.80200195 0.87229913]	[544.36499023 552.0579834 0.71267998]	[503.34790039 547.02478027 0.71299624]	[482.87368774 708.53356934 0.83748227]	[4.59809235e+02 8.67632141e+02 8.65928769e-01]	[585.36334229 554.62774658 0.70421112]	[585.48669434 713.75524902 0.83314109]	[5.85496216e+02 8.67661682e+02 8.40511262e-01]	[523.86083984 259.64849854 0.92514032]	[549.53887939 257.14151001 0.88896215]	[508.50320435 272.39239502 0.79667044]	[572.59387207 259.69049072 0.86725533]	[5.88106750e+02 9.06192749e+02 7.93196738e-01]	[6.08496460e+02 8.95917175e+02 7.90889502e-01]	[5.82755981e+02 8.72902649e+02 7.57578552e-01]	[4.67430969e+02 9.03571350e+02 7.60049522e-01]	[4.49443481e+02 8.95955261e+02 7.37306237e-01]	[4.59761810e+02 8.72880249e+02 7.03611672e-01]
[truncated: 246 more rows]
