# Supplementary material for: Evaluation of functional tests performance using a camera-based and machine learning approach
Source: PLoS One. 2023 Nov 3;18(11):e0288279. doi: 10.1371/journal.pone.0288279 (PMC10624324; doi:10.1371/journal.pone.0288279)
Supplement: S1 Data — This dataset includes all the extracted keypoints of movements and the associated features and statistics, which were used for the analyses presented in the main manuscript. (ZIP) [file pone.0288279.s001.zip › PLOS_data_28032023/original_movement_data/CSV/000008_SDT_P_crop.csv]

[421.29284668 221.14691162 0.89211518]	[426.36911011 275.03198242 0.90618157]	[372.44046021 275.12948608 0.85186636]	[357.15261841 374.9776001 0.90241838]	[339.05545044 459.63104248 0.92029285]	[485.37078857 274.96697998 0.88209522]	[500.80999756 372.51922607 0.88719952]	[508.50796509 459.81436157 0.87967926]	[426.36138916 462.25717163 0.73199213]	[390.49920654 462.28482056 0.70002681]	[398.06021118 613.68939209 0.81821597]	[400.64025879 764.97454834 0.83082098]	[462.38284302 462.24316406 0.75367534]	[477.61090088 613.71337891 0.80486405]	[482.88314819 762.44403076 0.80636942]	[411.01165771 213.42448425 0.90523815]	[436.55407715 210.87571716 0.88585502]	[398.04092407 213.48377991 0.88423687]	[457.07608032 198.10845947 0.86065048]	[4.82922119e+02 7.98382385e+02 7.79118180e-01]	[503.35549927 790.76416016 0.80508453]	[4.80264984e+02 7.70123779e+02 7.20551550e-01]	[4.05868347e+02 7.98397766e+02 7.39567637e-01]	[3.85375702e+02 7.93282166e+02 7.68000007e-01]	[4.00842743e+02 7.70102173e+02 7.00218439e-01]
[421.29333496 221.14736938 0.89202505]	[426.37026978 275.03250122 0.90607327]	[372.4440918 275.12911987 0.85203975]	[357.15307617 372.55224609 0.90063465]	[339.05764771 459.62884521 0.9201628 ]	[485.36978149 274.96890259 0.88242102]	[500.81030273 372.52380371 0.88740349]	[508.50167847 459.81500244 0.87966335]	[426.35250854 462.27127075 0.73362303]	[390.48901367 462.29977417 0.70127457]	[398.05807495 613.6987915 0.81779754]	[400.64089966 764.96618652 0.83019173]	[462.37649536 462.25534058 0.75601161]	[477.60592651 613.71948242 0.80676335]	[482.88418579 762.43499756 0.8063699 ]	[411.01272583 213.42463684 0.90521407]	[436.55426025 210.87521362 0.88600433]	[398.04067993 213.4833374 0.88460243]	[457.07659912 198.10543823 0.86106926]	[4.82921051e+02 7.98381348e+02 7.81153202e-01]	[503.35354614 790.7623291 0.80807078]	[4.80267242e+02 7.70116760e+02 7.22137451e-01]	[4.05878479e+02 7.98390503e+02 7.38859951e-01]	[3.85385284e+02 7.93279114e+02 7.67280877e-01]	[4.00839447e+02 7.70096802e+02 7.01569378e-01]
[421.29165649 221.14100647 0.89289612]	[426.34567261 275.02880859 0.90719414]	[369.95739746 275.12924194 0.85071868]	[357.14746094 372.54504395 0.89939845]	[339.05804443 459.64016724 0.92167497]	[485.35137939 274.96435547 0.88305926]	[500.80596924 374.99285889 0.89349556]	[508.49353027 459.83023071 0.88200521]	[426.34381104 462.27545166 0.73528653]	[390.47573853 462.30700684 0.70165384]	[398.05157471 613.67401123 0.81288379]	[400.6322937 764.96313477 0.8288492 ]	[462.3727417 462.25289917 0.75817722]	[477.60751343 616.18493652 0.80714417]	[482.88543701 762.44622803 0.80759484]	[411.01068115 213.41650391 0.90354812]	[436.55383301 210.86460876 0.88449764]	[398.03085327 213.46925354 0.88191128]	[457.06359863 198.09892273 0.85819125]	[4.82924469e+02 7.98386841e+02 7.80752361e-01]	[503.35897827 790.76269531 0.80892313]	[4.80269440e+02 7.70116272e+02 7.22775698e-01]	[4.05871155e+02 7.98397949e+02 7.37284541e-01]	[3.85377625e+02 7.93280579e+02 7.67275810e-01]	[4.00832336e+02 7.70094421e+02 7.00854480e-01]
[421.30075073 221.16778564 0.88893199]	[423.92007446 275.02429199 0.90977895]	[369.9508667 275.12268066 0.85152888]	[357.13861084 374.99157715 0.90272158]	[339.05923462 459.65945435 0.92391938]	[482.96682739 274.95996094 0.88504803]	[500.7951355 374.97137451 0.8907249 ]	[508.48684692 459.82266235 0.88260919]	[423.92398071 462.25704956 0.74011731]	[390.47158813 462.29452515 0.70576531]	[398.04953003 613.67193604 0.81107777]	[400.63217163 764.96032715 0.82905978]	[462.36419678 462.23773193 0.76188397]	[477.60122681 616.1918335 0.80701411]	[482.88626099 762.4430542 0.80795658]	[411.01965332 213.44172668 0.90675569]	[436.5635376 210.89709473 0.88954008]	[398.03945923 213.50117493 0.88878763]	[454.64248657 198.15438843 0.84515601]	[4.82919556e+02 7.98371643e+02 7.79664636e-01]	[503.35940552 790.75360107 0.80977219]	[4.80270966e+02 7.70112671e+02 7.24503100e-01]	[4.05868164e+02 7.98397217e+02 7.36904323e-01]	[3.85376556e+02 7.93280823e+02 7.67559767e-01]	[4.00832214e+02 7.70092224e+02 7.00336695e-01]
[421.28045654 221.19468689 0.89022613]	[423.91278076 275.02301025 0.9123292 ]	[369.94345093 275.11309814 0.85242444]	[357.14013672 374.99420166 0.90552866]	[339.05584717 459.66549683 0.92440701]	[482.96835327 274.95739746 0.88622284]	[500.79486084 372.54058838 0.891837 ]	[508.48864746 459.822052 0.88169354]	[423.92105103 462.25976562 0.74104679]	[390.47463989 462.28747559 0.70602208]	[398.05270386 613.64141846 0.81602579]	[400.63748169 762.49365234 0.83104444]	[462.35974121 462.24822998 0.76313001]	[477.60430908 616.18389893 0.80678827]	[482.89135742 762.43322754 0.804281 ]	[410.97784424 213.45628357 0.90730321]	[436.54800415 210.91708374 0.89016259]	[398.01635742 213.48687744 0.86835212]	[454.63031006 198.15177917 0.84491354]	[4.82929199e+02 7.98358948e+02 7.74489820e-01]	[503.36328125 790.74255371 0.80329895]	[4.80276520e+02 7.70106934e+02 7.21572638e-01]	[4.05888733e+02 7.98392639e+02 7.49818921e-01]	[3.87860840e+02 7.93290039e+02 7.79392958e-01]	[4.00834412e+02 7.70091980e+02 7.01826990e-01]
[421.23651123 221.18508911 0.89694554]	[423.8999939 275.01296997 0.91275293]	[369.92980957 275.10488892 0.85251915]	[357.13702393 374.98233032 0.90308362]	[339.05697632 459.67108154 0.92621017]	[482.95596313 274.94979858 0.8857801 ]	[500.7996521 372.54000854 0.89165521]	[508.50158691 459.83831787 0.87876832]	[423.90420532 462.25204468 0.74023134]	[390.44256592 462.28353882 0.70354366]	[398.04541016 611.12969971 0.81222528]	[400.63775635 762.45220947 0.82814324]	[462.35684204 462.23474121 0.76016134]	[477.60333252 613.69995117 0.80555111]	[482.89730835 762.41900635 0.80274028]	[408.45181274 213.44491577 0.90538526]	[434.07958984 210.91674805 0.88501501]	[395.63085938 213.44824219 0.8362664 ]	[454.60961914 198.11050415 0.8506192 ]	[4.82926056e+02 7.98354553e+02 7.75818169e-01]	[503.3609314 790.73944092 0.80389178]	[4.80283173e+02 7.70091614e+02 7.25049853e-01]	[4.05901886e+02 7.98376648e+02 7.46086478e-01]	[3.87870300e+02 7.93280884e+02 7.78831899e-01]	[4.00824860e+02 7.67674866e+02 7.02931166e-01]
[421.17605591 221.16181946 0.90163225]	[423.89474487 275.01837158 0.91353822]	[369.92788696 275.11087036 0.8522836 ]	[357.12774658 374.97897339 0.90355122]	[339.05914307 459.66217041 0.92542678]	[482.94714355 274.95776367 0.886011 ]	[500.79779053 372.51593018 0.88764781]	[508.51998901 459.77532959 0.87874085]	[423.8961792 462.24050903 0.74049091]	[390.42416382 462.26974487 0.70323241]	[398.03982544 611.07952881 0.81413138]	[400.6361084 762.43255615 0.82600623]	[462.36029053 462.22705078 0.75666481]	[477.60986328 613.68884277 0.80956167]	[482.89556885 762.43536377 0.8039059 ]	[405.91989136 213.41667175 0.90045154]	[434.01437378 210.90699768 0.87784427]	[395.60421753 213.39422607 0.77042544]	[454.60488892 198.0763092 0.85856104]	[4.82934143e+02 7.98351196e+02 7.73774564e-01]	[503.37051392 790.73797607 0.80371636]	[4.80275665e+02 7.70102600e+02 7.24473536e-01]	[4.05908081e+02 7.98386047e+02 7.45078802e-01]	[3.87874451e+02 7.93283386e+02 7.77338088e-01]	[4.00821045e+02 7.67657043e+02 7.01880872e-01]
[418.74884033 221.09577942 0.91216832]	[423.87918091 275.0211792 0.91514862]	[369.90661621 275.11392212 0.85108972]	[357.11505127 374.98410034 0.90256214]	[339.05731201 459.64678955 0.92295372]	[482.93048096 274.95022583 0.88499689]	[500.79833984 372.49450684 0.88430792]	[511.02047729 462.19070435 0.87478399]	[423.8661499 462.23583984 0.74147934]	[387.94476318 462.26748657 0.70152777]	[398.02838135 611.16589355 0.80918074]	[400.62240601 759.93731689 0.82346767]	[462.32458496 459.81283569 0.75632972]	[477.59091187 613.68286133 0.80369997]	[482.90124512 759.94415283 0.80051619]	[403.38314819 213.36972046 0.902192 ]	[428.9855957 210.8589325 0.87269294]	[395.5630188 213.35290527 0.60125172]	[454.60089111 198.05386353 0.85736758]	[4.82941650e+02 7.95885437e+02 7.70099699e-01]	[503.3699646 790.72979736 0.80214983]	[4.80280487e+02 7.70082397e+02 7.23189592e-01]	[4.05897400e+02 7.98379883e+02 7.46746182e-01]	[3.87861664e+02 7.93276917e+02 7.78902352e-01]	[4.00809418e+02 7.67624084e+02 7.01393962e-01]
[418.73999023 218.63578796 0.92194486]	[423.87167358 275.0163269 0.91635442]	[369.90679932 275.11581421 0.85189819]	[357.10610962 375.02059937 0.91050172]	[336.7059021 459.64962769 0.92173898]	[482.92288208 274.94741821 0.88615644]	[500.79833984 372.48129272 0.88308483]	[511.04217529 462.22973633 0.87450004]	[423.89105225 462.27056885 0.73676819]	[390.43066406 462.2961731 0.69964868]	[398.03787231 616.20062256 0.81311446]	[400.62374878 762.46063232 0.8262043 ]	[462.34326172 462.26077271 0.7556023 ]	[477.59194946 616.18218994 0.80270511]	[482.90359497 762.45178223 0.80172843]	[403.36560059 213.33442688 0.90154922]	[428.96392822 210.81416321 0.86740565]	[395.546875 213.32954407 0.61741209]	[454.55709839 198.03327942 0.86032313]	[4.82946625e+02 7.95886108e+02 7.67184973e-01]	[503.37106323 790.73553467 0.7957558 ]	[4.80267395e+02 7.70121887e+02 7.22591341e-01]	[4.05901459e+02 7.98362183e+02 7.41434515e-01]	[3.87870605e+02 7.93271667e+02 7.72451818e-01]	[4.00797943e+02 7.67670593e+02 6.99265063e-01]
[418.72171021 218.57705688 0.93216085]	[423.8666687 275.01681519 0.91648459]	[369.90670776 275.10971069 0.85191554]	[357.1071167 374.99905396 0.90748727]	[336.70440674 459.66119385 0.92507696]	[482.9140625 274.94903564 0.88638878]	[500.7901001 372.5027771 0.88352352]	[511.0630188 462.21218872 0.8748033 ]	[423.88781738 462.28063965 0.73702419]	[390.44335938 462.29718018 0.6994974 ]	[398.03997803 616.24273682 0.80982161]	[400.62579346 762.47192383 0.82620651]	[462.33120728 462.2784729 0.75636488]	[475.15716553 613.7076416 0.80003273]	[482.91064453 762.42211914 0.7975409 ]	[403.34661865 210.92591858 0.89481604]	[428.94949341 210.7677002 0.86099792]	[395.5668335 213.33255005 0.60553741]	[454.53445435 198.06208801 0.85304654]	[4.82942902e+02 7.95863831e+02 7.69089103e-01]	[503.3631897 790.72149658 0.79831058]	[4.80282074e+02 7.70105713e+02 7.21469402e-01]	[4.05901337e+02 7.98376282e+02 7.42431939e-01]	[3.87870575e+02 7.93282837e+02 7.71826386e-01]	[4.00798065e+02 7.67681763e+02 6.99041367e-01]
[418.70626831 216.15036011 0.93919128]	[423.86947632 275.01724243 0.91722119]	[369.90667725 275.11178589 0.85236275]	[357.10662842 374.99145508 0.90720111]	[336.6895752 459.61621094 0.91944432]	[482.91409302 274.95410156 0.88673753]	[500.79827881 372.47610474 0.88310361]	[511.08776855 462.23080444 0.87026137]	[423.8899231 462.24307251 0.73667353]	[390.4446106 462.26681519 0.69973671]	[398.04391479 616.25732422 0.81588936]	[400.6237793 762.48590088 0.82828903]	[462.33575439 462.23498535 0.75589097]	[475.14831543 616.21636963 0.79729903]	[482.90509033 762.43127441 0.80063987]	[403.34222412 210.85231018 0.88869798]	[428.93533325 208.29995728 0.85631406]	[395.54977417 210.90774536 0.63761032]	[452.06173706 198.04484558 0.85797626]	[4.82946960e+02 7.95878601e+02 7.70790219e-01]	[503.37033081 790.7286377 0.80026931]	[4.80270721e+02 7.70107727e+02 7.21622229e-01]	[4.05903687e+02 7.98380981e+02 7.46187806e-01]	[3.87868073e+02 7.93287659e+02 7.75307059e-01]	[4.00799133e+02 7.67692261e+02 7.00228810e-01]
[418.71173096 216.09521484 0.95115548]	[423.86367798 275.01278687 0.91615164]	[369.89880371 275.10476685 0.85179502]	[357.10269165 374.97174072 0.90477693]	[336.65853882 457.19891357 0.91294611]	[482.91702271 274.95889282 0.88695753]	[500.80130005 372.48220825 0.88443458]	[511.09475708 462.27664185 0.86691546]	[423.8833313 462.25717163 0.74006552]	[390.44836426 462.27200317 0.70261097]	[398.03918457 616.25085449 0.81273198]	[400.62005615 762.48352051 0.82866597]	[462.32723999 462.26226807 0.76016438]	[475.13916016 616.23516846 0.79748285]	[482.90557861 762.42169189 0.79990548]	[403.33938599 210.78465271 0.88093948]	[428.95211792 205.75552368 0.84677321]	[395.56433105 210.89543152 0.62749487]	[452.08105469 198.003479 0.86454195]	[4.82945496e+02 7.95879456e+02 7.69394934e-01]	[503.36761475 790.72668457 0.7995953 ]	[4.80272797e+02 7.70095825e+02 7.23563254e-01]	[4.05891083e+02 7.98379395e+02 7.47056484e-01]	[3.85395935e+02 7.93280640e+02 7.77334034e-01]	[4.00802155e+02 7.67686829e+02 7.02146709e-01]
[418.7102356 216.09446716 0.95079899]	[423.86193848 275.00982666 0.916538 ]	[369.896698 275.10159302 0.85128552]	[357.10229492 374.97109985 0.90475112]	[336.65896606 457.19805908 0.91325641]	[482.91494751 274.95724487 0.88700062]	[500.80758667 372.49978638 0.88595772]	[511.10498047 462.27261353 0.86694419]	[423.88208008 462.25866699 0.74283737]	[390.44958496 462.27624512 0.70499992]	[398.03057861 616.24969482 0.81169689]	[400.61990356 762.47833252 0.8297534 ]	[462.3298645 462.26235962 0.7635563 ]	[475.13604736 616.2543335 0.79536211]	[482.90356445 762.43560791 0.79932237]	[403.33883667 210.78353882 0.880687 ]	[428.95092773 205.75514221 0.84660047]	[395.5637207 210.88926697 0.62545437]	[452.07904053 197.99766541 0.86494517]	[4.82947083e+02 7.95882202e+02 7.69111395e-01]	[503.36868286 790.72888184 0.79847378]	[4.80265869e+02 7.70111572e+02 7.19605863e-01]	[4.05870850e+02 7.95897034e+02 7.49077320e-01]	[3.85380096e+02 7.93258301e+02 7.83656001e-01]	[4.00806732e+02 7.67686523e+02 7.02075958e-01]
[418.74316406 215.96418762 0.95924848]	[423.86920166 274.99478149 0.91424179]	[369.89163208 275.08218384 0.85237145]	[357.09951782 374.99060059 0.90781087]	[336.62463379 457.19845581 0.91314483]	[482.92047119 274.94976807 0.88844335]	[500.80963135 372.49987793 0.8852905 ]	[513.59814453 462.28652954 0.86826599]	[423.8911438 462.30569458 0.73854381]	[390.45541382 462.31622314 0.70191258]	[398.02935791 618.74902344 0.80919617]	[400.62014771 762.47558594 0.82945716]	[462.33547974 462.30688477 0.75974137]	[475.11514282 616.20941162 0.7926482 ]	[482.90679932 762.42529297 0.79770356]	[403.35952759 205.75296021 0.8658703 ]	[431.47964478 200.63299561 0.8451035 ]	[395.54067993 210.80210876 0.69633716]	[452.06610107 195.57096863 0.88073361]	[4.82940979e+02 7.95880127e+02 7.70364821e-01]	[503.36425781 790.73010254 0.79778522]	[4.80274597e+02 7.70106079e+02 7.19485939e-01]	[4.05866791e+02 7.95893555e+02 7.46907413e-01]	[3.85378998e+02 7.93255615e+02 7.82177150e-01]	[4.00809296e+02 7.67684570e+02 6.99530602e-01]
[418.79110718 213.48309326 0.94417655]	[423.87359619 274.97854614 0.91035968]	[367.41430664 275.05944824 0.85099912]	[357.09591675 375.00210571 0.90851152]	[336.62402344 457.19113159 0.91336739]	[482.92245483 274.93817139 0.88797724]	[500.80831909 372.51141357 0.88582081]	[513.60632324 462.28942871 0.86860418]	[423.90875244 462.29577637 0.73623997]	[390.47424316 462.30725098 0.7035771 ]	[398.03778076 616.27813721 0.80813199]	[400.61645508 762.48303223 0.82997888]	[462.35177612 462.2961731 0.75885814]	[475.11160278 616.19842529 0.79282629]	[482.90374756 759.95281982 0.79629946]	[405.84158325 200.59794617 0.86376268]	[434.01309204 197.99902344 0.86752325]	[395.57977295 208.28652954 0.76125193]	[454.53686523 195.55610657 0.89183718]	[4.82938782e+02 7.95878601e+02 7.70083845e-01]	[503.36138916 790.72808838 0.79694873]	[4.80279663e+02 7.70100220e+02 7.17145205e-01]	[4.05860168e+02 7.95890991e+02 7.47157872e-01]	[3.85372498e+02 7.93255127e+02 7.81954408e-01]	[4.00811584e+02 7.67693970e+02 7.00026155e-01]
[418.79058838 213.32037354 0.9196679 ]	[423.87124634 274.9654541 0.90748632]	[367.40597534 275.03527832 0.84946227]	[357.09695435 374.97927856 0.90459579]	[336.61871338 457.181427 0.9114126 ]	[482.91989136 274.93304443 0.88859379]	[500.80609131 372.51699829 0.88519943]	[513.5836792 462.27099609 0.86850137]	[423.91110229 462.28451538 0.73654574]	[390.48352051 462.2940979 0.70445585]	[398.03887939 618.75469971 0.80291384]	[400.61557007 762.48675537 0.83003128]	[462.35290527 462.28497314 0.75975204]	[475.0927124 613.66802979 0.79727978]	[482.90109253 759.94989014 0.7965911 ]	[405.84262085 195.6308136 0.89276063]	[434.03335571 195.45501709 0.89132804]	[395.57574463 205.74363708 0.79828924]	[454.565979 195.56369019 0.90358627]	[4.82924469e+02 7.95875000e+02 7.71848559e-01]	[503.34872437 790.72918701 0.79768223]	[4.80282288e+02 7.70098511e+02 7.17195272e-01]	[4.05843750e+02 7.95887878e+02 7.46583581e-01]	[3.85358124e+02 7.93251526e+02 7.83388793e-01]	[4.00817108e+02 7.67696655e+02 6.97787464e-01]
[421.20462036 210.79292297 0.90871429]	[423.86791992 274.96878052 0.90777344]	[367.38919067 275.02893066 0.85115027]	[357.10202026 374.98175049 0.90568042]	[336.61801147 457.19555664 0.91261029]	[482.92630005 274.9324646 0.887923 ]	[500.80636597 372.5211792 0.88761169]	[513.58917236 462.2840271 0.86935663]	[423.91125488 462.27554321 0.7335881 ]	[390.4788208 462.29064941 0.70204598]	[398.03329468 618.76568604 0.79983479]	[400.61074829 762.48577881 0.82913738]	[462.35171509 462.27096558 0.75725037]	[475.10220337 613.70556641 0.79270887]	[482.90100098 762.44921875 0.79884124]	[405.92175293 195.48898315 0.90953994]	[434.12768555 192.98626709 0.91161746]	[395.5852356 203.1816864 0.82234126]	[454.62078857 195.47363281 0.91123259]	[4.82934021e+02 7.95871704e+02 7.70868361e-01]	[503.35748291 790.72894287 0.79574579]	[4.80271301e+02 7.70131165e+02 7.16023505e-01]	[4.05846344e+02 7.98351440e+02 7.47359633e-01]	[3.85351379e+02 7.93258057e+02 7.82980025e-01]	[4.00811005e+02 7.67695862e+02 7.00340390e-01]
[421.26019287 208.25291443 0.88857162]	[423.86349487 274.97610474 0.90715909]	[367.36721802 275.04049683 0.85281056]	[357.10305786 374.9866333 0.90655017]	[336.63320923 457.22503662 0.91561341]	[482.92849731 274.93313599 0.88817835]	[500.80532837 372.53613281 0.8894217 ]	[513.57305908 462.28842163 0.86912507]	[423.92230225 462.28723145 0.73406029]	[390.49441528 462.30004883 0.70449907]	[398.02822876 618.84527588 0.79948372]	[400.61187744 762.49176025 0.83027685]	[462.35949707 462.28048706 0.75808609]	[475.09942627 613.68206787 0.79353559]	[482.89822388 762.43634033 0.79913491]	[408.43536377 195.40213013 0.90965986]	[436.57885742 192.91120911 0.91715115]	[395.60241699 203.21704102 0.84047717]	[454.63275146 195.48171997 0.91162694]	[4.82925842e+02 7.95870911e+02 7.73439884e-01]	[503.35122681 790.72845459 0.79777402]	[4.80272247e+02 7.70118652e+02 7.16571152e-01]	[4.05838623e+02 7.98360901e+02 7.46651769e-01]	[3.85343475e+02 7.93261353e+02 7.84374297e-01]	[4.00821594e+02 7.67693848e+02 7.01163232e-01]
[421.31890869 203.2008667 0.87468976]	[423.86968994 274.97085571 0.90677214]	[367.37710571 275.02328491 0.84964806]	[357.10397339 375.00805664 0.91056758]	[336.65628052 459.66070557 0.93030089]	[482.93847656 274.93283081 0.88972348]	[500.79647827 374.96609497 0.89207143]	[511.10305786 462.29898071 0.86799562]	[423.91317749 462.28588867 0.7376436 ]	[390.474823 462.30105591 0.70608836]	[398.02865601 618.81634521 0.79940307]	[400.61279297 762.50531006 0.83051324]	[462.35696411 462.27578735 0.76115274]	[475.11459351 613.65618896 0.79631066]	[482.90045166 762.43286133 0.79823112]	[410.95690918 192.95993042 0.90570736]	[436.62020874 192.81541443 0.91380441]	[395.61236572 200.60803223 0.8529864 ]	[454.64151001 195.3651886 0.90512276]	[4.82927643e+02 7.95863220e+02 7.73150384e-01]	[503.35177612 790.72680664 0.79819858]	[4.80273560e+02 7.70119019e+02 7.16085851e-01]	[4.05839844e+02 7.98363098e+02 7.45730042e-01]	[3.85345978e+02 7.93264282e+02 7.82943368e-01]	[4.00821930e+02 7.70091858e+02 6.99149191e-01]
[421.32998657 200.64382935 0.87720186]	[423.86767578 274.96679688 0.90737814]	[367.371521 275.02151489 0.84946489]	[357.10519409 375.02862549 0.91492021]	[336.67248535 459.70559692 0.93782914]	[482.93615723 274.9258728 0.88982546]	[500.79888916 372.54983521 0.89213872]	[511.09765625 462.2819519 0.86976427]	[423.89407349 462.30633545 0.73921794]	[390.43466187 462.32803345 0.70519286]	[398.02505493 618.81549072 0.79865879]	[400.61090088 762.50616455 0.83090395]	[462.34863281 462.29351807 0.76084661]	[475.12634277 613.68383789 0.7957018 ]	[482.89959717 762.440979 0.79885411]	[410.98165894 192.89421082 0.90251064]	[436.62844849 190.38288879 0.90176916]	[395.63806152 198.15281677 0.86131829]	[457.06802368 193.01876831 0.90977025]	[4.82928802e+02 7.95872253e+02 7.73624063e-01]	[503.3526001 790.7331543 0.79864126]	[4.80268188e+02 7.70124023e+02 7.15820372e-01]	[4.05838867e+02 7.98356506e+02 7.44340181e-01]	[3.85348145e+02 7.93260559e+02 7.83333957e-01]	[4.00817169e+02 7.70091003e+02 6.99471891e-01]
[421.34579468 200.63337708 0.87486237]	[423.87411499 274.96279907 0.90598071]	[367.37957764 275.01119995 0.84791625]	[357.11767578 375.02011108 0.91374207]	[336.6819458 459.69692993 0.93484879]	[482.95077515 274.92114258 0.8892982 ]	[500.79840088 374.99554443 0.89690006]	[511.09460449 462.28610229 0.86923409]	[423.91305542 462.28112793 0.73701751]	[390.47451782 462.29699707 0.7063964 ]	[398.02624512 618.80999756 0.80003262]	[400.61981201 764.96405029 0.83374858]	[462.35290527 462.27404785 0.76059169]	[475.12493896 613.65435791 0.79748636]	[482.89801025 762.46655273 0.80175322]	[411.00256348 192.86865234 0.89816374]	[436.66473389 190.37240601 0.9057188 ]	[395.6293335 198.10467529 0.87639093]	[457.0958252 193.02459717 0.91753644]	[4.82938660e+02 7.95883728e+02 7.70457566e-01]	[503.36886597 790.73693848 0.79777414]	[4.80271362e+02 7.70136719e+02 7.14669287e-01]	[4.05832367e+02 7.98368103e+02 7.47403443e-01]	[3.85343567e+02 7.93264282e+02 7.85798013e-01]	[4.00832947e+02 7.70106506e+02 6.98267817e-01]
[421.36392212 200.60069275 0.87297213]	[423.88037109 274.96316528 0.90577477]	[367.38238525 275.00366211 0.84630477]	[357.12973022 375.00622559 0.91170812]	[336.68707275 459.67590332 0.93123448]	[482.95178223 274.92330933 0.88973022]	[500.79937744 374.97006226 0.89399463]	[511.08200073 462.27398682 0.87148827]	[423.89904785 462.28103638 0.73744923]	[390.43457031 462.29837036 0.705172 ]	[398.02398682 618.82324219 0.80015218]	[400.61764526 764.95422363 0.83281356]	[462.35211182 462.27597046 0.7589435 ]	[475.13827515 613.66772461 0.7966038 ]	[482.89807129 762.45330811 0.80016476]	[413.50210571 192.84039307 0.89406943]	[436.68240356 190.35098267 0.90486604]	[395.64962769 198.06855774 0.88813996]	[457.1164856 193.01145935 0.92095083]	[4.82936523e+02 7.95878174e+02 7.69539177e-01]	[503.36413574 790.73303223 0.79791206]	[4.80271790e+02 7.70131409e+02 7.13426650e-01]	[4.05837585e+02 7.98356934e+02 7.47196853e-01]	[3.85349365e+02 7.93258728e+02 7.85511672e-01]	[4.00832001e+02 7.70101318e+02 6.99629784e-01]
[421.37359619 198.12644958 0.88001227]	[423.88214111 274.96295166 0.90565723]	[367.37893677 274.99542236 0.84502137]	[357.13122559 374.99243164 0.90931988]	[339.04653931 459.68670654 0.93074048]	[482.96011353 274.92315674 0.88980365]	[500.79833984 372.55062866 0.89321512]	[511.0788269 462.2723999 0.87222189]	[423.89157104 462.27255249 0.73771298]	[387.95251465 462.28344727 0.70448846]	[398.02471924 618.81048584 0.80357397]	[400.6159668 764.95495605 0.83343881]	[462.35745239 462.27053833 0.75785756]	[475.1399231 613.66955566 0.79733527]	[482.89865112 762.47192383 0.80213529]	[413.5133667 192.79380798 0.8875556 ]	[436.68502808 190.28260803 0.89779913]	[395.64813232 198.03460693 0.88668329]	[457.13348389 192.98991394 0.92387062]	[4.82942535e+02 7.95886475e+02 7.67882705e-01]	[503.36935425 790.73980713 0.79700094]	[4.80266113e+02 7.70145813e+02 7.13069975e-01]	[4.05849335e+02 7.95893311e+02 7.46518850e-01]	[3.85359924e+02 7.93254456e+02 7.84696043e-01]	[4.00821686e+02 7.70100464e+02 7.01895654e-01]
[421.38519287 198.12136841 0.87995291]	[423.88586426 274.95535278 0.90239114]	[367.38085938 274.98681641 0.84281147]	[357.13677979 374.99664307 0.90843737]	[339.09204102 459.73937988 0.93849266]	[482.96157837 274.91876221 0.88849539]	[500.79586792 374.9786377 0.89409292]	[511.06695557 462.27593994 0.87317389]	[423.89901733 462.28833008 0.73887396]	[390.43658447 462.29837036 0.70621341]	[398.02349854 618.80584717 0.80170017]	[400.6171875 764.96148682 0.83443677]	[462.36053467 462.28411865 0.75855327]	[475.14916992 613.71569824 0.79403514]	[482.89883423 762.45587158 0.80085444]	[413.51925659 192.77914429 0.88751638]	[436.70135498 190.26802063 0.89946973]	[395.64038086 195.6166687 0.88729745]	[457.16366577 192.9598999 0.92848682]	[4.82933655e+02 7.95884521e+02 7.67649829e-01]	[503.36035156 790.7364502 0.79751939]	[4.80275085e+02 7.70131714e+02 7.13902295e-01]	[4.05856689e+02 7.95891357e+02 7.44778335e-01]	[3.85367218e+02 7.93255676e+02 7.83770740e-01]	[4.00820770e+02 7.70104980e+02 7.02220619e-01]
[421.3927002 198.1292572 0.87779123]	[423.89273071 274.96017456 0.902022 ]	[367.39453125 274.97885132 0.84120166]	[357.14785767 375.00527954 0.9090209 ]	[339.1100769 459.77960205 0.94317567]	[482.97283936 274.93045044 0.88819242]	[500.79611206 375.02316284 0.89976728]	[511.09085083 462.28097534 0.87166899]	[423.9225769 462.29562378 0.73181432]	[390.46856689 462.30325317 0.70261711]	[398.02383423 618.84106445 0.80030113]	[400.62792969 764.96020508 0.83455205]	[462.37332153 462.29190063 0.75463021]	[477.58517456 616.24359131 0.7949267 ]	[482.89572144 762.4743042 0.80416685]	[413.52365112 192.76681519 0.88465142]	[439.08050537 190.26599121 0.90375733]	[395.62417603 195.56863403 0.89413178]	[457.19039917 192.95213318 0.93157142]	[4.82944946e+02 7.95889526e+02 7.68875897e-01]	[503.37075806 790.73760986 0.79869115]	[4.80265533e+02 7.70145020e+02 7.15461910e-01]	[4.05848175e+02 7.95893188e+02 7.46525228e-01]	[3.85356628e+02 7.93252380e+02 7.85987020e-01]	[4.00840424e+02 7.70105713e+02 6.98840439e-01]
[421.39285278 198.12924194 0.87797201]	[423.89492798 274.95761108 0.90103829]	[367.39718628 274.97747803 0.84110606]	[357.14935303 375.00665283 0.90953916]	[339.1060791 459.78848267 0.94370234]	[485.34713745 274.92687988 0.88714856]	[500.79629517 375.02865601 0.89952284]	[511.08831787 462.28549194 0.87070495]	[423.9185791 462.31420898 0.73172933]	[390.45907593 462.31781006 0.70186925]	[398.02407837 618.84313965 0.79995686]	[400.62582397 764.96038818 0.83369654]	[462.37426758 462.31295776 0.75387061]	[477.58877563 616.24261475 0.79567832]	[482.89901733 762.47546387 0.80390334]	[413.5244751 192.76698303 0.88498771]	[439.08041382 190.26628113 0.90390003]	[395.62442017 195.56604004 0.8944478 ]	[457.19046021 192.95092773 0.93138009]	[4.82942810e+02 7.95886780e+02 7.68093407e-01]	[503.37063599 790.73864746 0.79791284]	[4.80269135e+02 7.70145935e+02 7.16986895e-01]	[4.05847992e+02 7.98356201e+02 7.43559957e-01]	[3.85355774e+02 7.93257263e+02 7.82053173e-01]	[4.00836914e+02 7.70101929e+02 6.99513376e-01]
[421.39932251 198.10894775 0.88023907]	[423.89743042 274.96105957 0.9014926 ]	[367.40481567 274.98196411 0.84009415]	[357.15383911 375.02197266 0.91060001]	[339.13928223 459.76742554 0.94301283]	[485.35827637 274.93063354 0.88630301]	[500.79974365 375.01165771 0.89743805]	[511.10494995 462.2947998 0.8693701 ]	[426.3374939 462.32418823 0.72947299]	[390.45428467 462.32192993 0.70162469]	[398.0211792 621.28448486 0.80032974]	[400.62319946 762.51556396 0.83268762]	[462.38632202 462.32363892 0.7515443 ]	[477.59161377 616.25067139 0.79633486]	[482.89916992 762.48535156 0.80502009]	[413.53323364 190.4005127 0.88275301]	[439.08508301 187.83023071 0.90185285]	[395.62530518 195.56762695 0.89757335]	[457.19802856 192.94839478 0.93160707]	[4.82948883e+02 7.95888611e+02 7.67376184e-01]	[503.37683105 790.73999023 0.79652041]	[4.80266693e+02 7.70153259e+02 7.17990458e-01]	[4.05841644e+02 7.95896790e+02 7.43364215e-01]	[3.85353851e+02 7.93251770e+02 7.83269882e-01]	[4.00837158e+02 7.70092773e+02 6.98751330e-01]
[423.76864624 198.07974243 0.88435507]	[423.90054321 274.95822144 0.90099061]	[367.41949463 274.97192383 0.83836091]	[357.16119385 375.01034546 0.90924013]	[339.1579895 459.73330688 0.93889773]	[485.36062622 274.93170166 0.88526243]	[500.80883789 375.00393677 0.8943125 ]	[513.58428955 462.29022217 0.87125123]	[426.3392334 462.35067749 0.72965962]	[390.43643188 462.34689331 0.70158947]	[398.02374268 621.29101562 0.80528313]	[400.62548828 762.5189209 0.83275616]	[462.40042114 462.35012817 0.7503708 ]	[477.61053467 616.26672363 0.80060786]	[482.90512085 762.47717285 0.80331028]	[413.54769897 190.37541199 0.88182676]	[439.09155273 187.80607605 0.90102303]	[395.6416626 195.56175232 0.90137637]	[457.19702148 192.94789124 0.93106163]	[4.82947723e+02 7.95891479e+02 7.65465260e-01]	[503.37670898 790.7434082 0.79370141]	[4.80269836e+02 7.70147034e+02 7.18032062e-01]	[4.05839508e+02 7.98356323e+02 7.44337916e-01]	[3.85350464e+02 7.93254578e+02 7.84157634e-01]	[4.00840851e+02 7.70097778e+02 6.97700799e-01]
[423.78787231 198.0745697 0.88464916]	[423.90740967 274.96481323 0.89977443]	[369.89297485 274.96762085 0.83776754]	[357.17337036 374.99075317 0.90411526]	[339.1763916 459.6986084 0.92923087]	[485.37411499 274.94293213 0.88499629]	[500.80899048 374.98931885 0.8959859 ]	[513.63421631 462.26101685 0.87607652]	[426.34109497 462.33319092 0.73020458]	[390.44070435 462.32723999 0.70131123]	[398.01815796 618.81549072 0.79553533]	[400.62844849 764.965271 0.83354402]	[462.40133667 462.33468628 0.75107431]	[477.60662842 616.23980713 0.79897404]	[482.90356445 762.43945312 0.8001709 ]	[413.57077026 190.36817932 0.88250291]	[439.10900879 187.80697632 0.9035719 ]	[398.01303101 195.55415344 0.90491068]	[457.20831299 192.94317627 0.93038666]	[4.82942535e+02 7.95879517e+02 7.66134024e-01]	[503.37155151 790.73223877 0.7954241 ]	[4.80276489e+02 7.70119202e+02 7.17092276e-01]	[4.05828583e+02 7.98380981e+02 7.47976780e-01]	[3.85340790e+02 7.93269653e+02 7.85839379e-01]	[4.03253723e+02 7.70106018e+02 6.98667288e-01]
[423.7991333 198.07122803 0.88532853]	[423.91870117 274.96578979 0.89781082]	[369.90393066 274.97329712 0.83934724]	[357.17459106 374.98217773 0.90277958]	[339.1875 459.68765259 0.92733496]	[485.38293457 274.94696045 0.88455391]	[500.81509399 374.97467041 0.89376473]	[513.64880371 462.2331543 0.87891406]	[423.92303467 462.3414917 0.72942013]	[390.42871094 462.33828735 0.69974136]	[398.01947021 621.28417969 0.80112767]	[400.6262207 762.51171875 0.83230853]	[462.39935303 462.34194946 0.75186044]	[477.60540771 616.27520752 0.80234629]	[482.90344238 762.44622803 0.80098146]	[413.58731079 190.36685181 0.88306975]	[439.11651611 187.80728149 0.90464139]	[398.02142334 195.56181335 0.90687191]	[457.21105957 192.93940735 0.93086767]	[4.82944122e+02 7.95891418e+02 7.69125283e-01]	[503.37112427 790.74145508 0.79790837]	[4.80277527e+02 7.70126587e+02 7.18336284e-01]	[4.05834473e+02 7.98375610e+02 7.47206807e-01]	[3.85347046e+02 7.93268433e+02 7.86283374e-01]	[4.03252747e+02 7.70096252e+02 6.97908938e-01]
[423.80218506 198.06481934 0.88637096]	[423.92416382 274.96676636 0.89708382]	[369.92126465 274.97412109 0.84027922]	[357.17443848 374.97497559 0.90190768]	[339.20892334 459.68048096 0.92428035]	[485.37768555 274.94543457 0.88488096]	[500.81900024 372.53582764 0.89220488]	[516.13018799 462.21578979 0.88070822]	[423.92312622 462.31872559 0.73030502]	[390.42962646 462.31790161 0.69932789]	[398.02832031 618.81829834 0.80664444]	[400.62469482 762.51837158 0.83193302]	[462.39691162 462.31546021 0.75551021]	[477.63693237 618.80249023 0.81447721]	[482.90744019 762.45605469 0.8015964 ]	[413.59173584 190.35687256 0.88230622]	[439.12469482 187.8052063 0.90678483]	[398.02255249 195.5546875 0.90526885]	[457.22305298 192.9539032 0.93220723]	[4.82941681e+02 7.98351990e+02 7.68178940e-01]	[503.37866211 790.75024414 0.79576248]	[4.80266907e+02 7.70128967e+02 7.15609312e-01]	[4.05846100e+02 7.98377686e+02 7.47529209e-01]	[3.85355743e+02 7.93272766e+02 7.85511672e-01]	[4.00840240e+02 7.70099365e+02 6.96450472e-01]
[423.80725098 198.0428009 0.88905549]	[426.34698486 274.96954346 0.89705348]	[369.93789673 274.97689819 0.84144676]	[357.18496704 374.97747803 0.90354788]	[339.21484375 459.66635132 0.92350554]	[485.3821106 274.94546509 0.88418067]	[500.83004761 372.49185181 0.88958871]	[516.1385498 462.22839355 0.88222533]	[423.91494751 462.34008789 0.73007685]	[390.41720581 462.34564209 0.69618106]	[395.64996338 618.82751465 0.78586513]	[400.64187622 764.99804688 0.83538848]	[462.39926147 462.32830811 0.74977195]	[477.64089966 618.74145508 0.79825968]	[482.89910889 762.47680664 0.80482674]	[413.60299683 190.34140015 0.88192463]	[439.12857056 187.78193665 0.90754175]	[398.04336548 195.55511475 0.90824181]	[459.58618164 192.95248413 0.93183053]	[4.85355927e+02 7.98351196e+02 7.70125687e-01]	[503.39245605 790.74395752 0.800569 ]	[4.80257996e+02 7.70144775e+02 7.14732766e-01]	[4.05838806e+02 7.98386963e+02 7.51078725e-01]	[3.85351990e+02 7.93276733e+02 7.87556708e-01]	[4.03269226e+02 7.70140381e+02 6.90535247e-01]
[423.82791138 198.03930664 0.88656116]	[426.37841797 274.97210693 0.89544868]	[369.98165894 274.97277832 0.84142715]	[357.17984009 375.00817871 0.90776843]	[339.2093811 459.66213989 0.92226899]	[485.39685059 274.95077515 0.8831107 ]	[500.83514404 372.47436523 0.88619995]	[516.18945312 462.24838257 0.88214433]	[426.37298584 462.34573364 0.72597361]	[390.46536255 462.34143066 0.69659525]	[398.01663208 618.83666992 0.79873979]	[400.64489746 764.99279785 0.83607239]	[462.43746948 462.33456421 0.74124509]	[477.64526367 618.76928711 0.80713886]	[482.91036987 762.48693848 0.80558431]	[416.04214478 190.32350159 0.88377947]	[439.15060425 187.79156494 0.91128719]	[398.06942749 195.53088379 0.91142237]	[459.60089111 192.96276855 0.93579853]	[4.85349274e+02 7.98347473e+02 7.66497433e-01]	[503.38977051 790.74835205 0.79906225]	[4.80265991e+02 7.70148865e+02 7.16757417e-01]	[4.05829163e+02 7.98358582e+02 7.51846492e-01]	[3.85347778e+02 7.93258118e+02 7.91396618e-01]	[4.03270325e+02 7.70136536e+02 6.90254688e-01]
[423.8298645 198.03979492 0.88617086]	[426.38146973 274.97229004 0.89505059]	[369.98214722 274.97238159 0.84127998]	[357.1791687 375.00836182 0.90766764]	[339.20672607 459.65371704 0.922593 ]	[485.40246582 274.95205688 0.88280141]	[500.83334351 372.47607422 0.88577455]	[516.19769287 462.25814819 0.88375938]	[426.37072754 462.34744263 0.72468841]	[390.4704895 462.34228516 0.69550753]	[398.02056885 618.7512207 0.80079252]	[400.64801025 764.98400879 0.83595538]	[462.43359375 462.33642578 0.74061149]	[477.64141846 618.73712158 0.80521691]	[482.90719604 762.48071289 0.80575746]	[416.04519653 190.32366943 0.88435549]	[439.15115356 187.79107666 0.91094637]	[398.0723877 195.52668762 0.91235727]	[459.60568237 192.95318604 0.93680096]	[4.85358032e+02 7.98349854e+02 7.66076684e-01]	[503.39648438 790.74554443 0.7994166 ]	[4.80261444e+02 7.70144165e+02 7.16858625e-01]	[4.05840668e+02 7.98360291e+02 7.52273083e-01]	[3.85356720e+02 7.93259277e+02 7.90922761e-01]	[4.03269897e+02 7.70132385e+02 6.92014337e-01]
[423.84283447 198.02900696 0.88668942]	[426.38876343 274.97781372 0.89499253]	[372.44882202 274.97473145 0.84256649]	[357.17785645 375.00128174 0.90722483]	[339.20159912 459.65994263 0.92396176]	[485.40661621 274.95339966 0.88206065]	[500.83889771 372.46206665 0.88585436]	[516.2210083 462.27200317 0.88695431]	[426.36737061 462.3550415 0.7259686 ]	[390.46356201 462.35180664 0.69660705]	[398.01852417 618.78198242 0.80085599]	[400.64645386 764.98193359 0.83658779]	[462.43182373 462.34020996 0.74369133]	[477.62841797 618.73919678 0.80614674]	[482.90756226 762.48193359 0.8055957 ]	[416.05407715 190.31799316 0.88507074]	[439.16427612 187.78392029 0.91189057]	[398.08648682 195.53218079 0.91461658]	[459.61465454 192.95864868 0.93895775]	[4.85350311e+02 7.98352051e+02 7.64706969e-01]	[503.38763428 790.7510376 0.79772103]	[4.80259857e+02 7.70150085e+02 7.20112264e-01]	[4.05834015e+02 7.95891418e+02 7.52519250e-01]	[3.85357849e+02 7.93250671e+02 7.92468011e-01]	[4.03267548e+02 7.70135559e+02 6.92746222e-01]
[423.85638428 198.03044128 0.8850202 ]	[426.39709473 274.9781189 0.8945576 ]	[372.46432495 274.97000122 0.84387887]	[357.18832397 374.98294067 0.9033255 ]	[339.17849731 459.69946289 0.93088078]	[485.40805054 274.95715332 0.8826614 ]	[500.83917236 372.44424438 0.88530535]	[518.63861084 462.24401855 0.88679057]	[426.36752319 462.35055542 0.72769421]	[390.45877075 462.34814453 0.69673979]	[398.02423096 618.82537842 0.80300045]	[400.64828491 764.98773193 0.83877295]	[462.43783569 462.33966064 0.7444672 ]	[477.64569092 618.77374268 0.81041741]	[482.90313721 762.48443604 0.80678165]	[416.07434082 190.31697083 0.88833523]	[439.17355347 187.79244995 0.91402954]	[398.10232544 195.51359558 0.91694391]	[459.61984253 192.94683838 0.93973339]	[4.85346100e+02 7.98355530e+02 7.63220608e-01]	[503.38760376 790.7557373 0.7965551 ]	[4.80251312e+02 7.70151611e+02 7.20762849e-01]	[4.05835205e+02 7.95879639e+02 7.54112303e-01]	[385.36172485 793.24615479 0.7946161 ]	[4.03270569e+02 7.70143372e+02 6.93847954e-01]
[423.8531189 198.04727173 0.88412821]	[426.38937378 274.98178101 0.89486337]	[372.45947266 274.97470093 0.84301925]	[357.18353271 374.99865723 0.90442574]	[339.1668396 459.73123169 0.93608928]	[485.40844727 274.96124268 0.88266772]	[500.83666992 372.46832275 0.88554358]	[518.65692139 462.21905518 0.88992423]	[426.3682251 462.39102173 0.72620463]	[390.46368408 462.39086914 0.69591993]	[398.02444458 621.28674316 0.80387306]	[400.64672852 764.9800415 0.83790284]	[462.43560791 462.38461304 0.74398303]	[477.65487671 618.78710938 0.81326425]	[482.9102478 762.5012207 0.80714738]	[416.07574463 190.32232666 0.88931268]	[439.17703247 187.80940247 0.91530615]	[398.09243774 195.48895264 0.91632426]	[459.62643433 192.94404602 0.94109941]	[4.8294812e+02 7.9837030e+02 7.6252538e-01]	[503.38256836 790.76501465 0.79440993]	[4.80262787e+02 7.70161316e+02 7.23527253e-01]	[4.05822571e+02 7.95896606e+02 7.51214027e-01]	[3.85351624e+02 7.93253235e+02 7.93108761e-01]	[4.03271423e+02 7.70133911e+02 6.94419980e-01]
[423.85058594 198.05732727 0.88325012]	[426.38623047 274.9821167 0.89501053]	[372.45602417 274.97491455 0.84229052]	[357.17910767 375.02584839 0.90877086]	[339.16159058 459.76083374 0.94137287]	[485.40396118 274.96243286 0.88311744]	[500.83572388 372.47189331 0.88556463]	[518.66021729 462.20425415 0.89015806]	[426.37112427 464.8404541 0.72315758]	[390.46884155 464.83093262 0.69387847]	[398.03179932 621.31091309 0.81332916]	[400.64691162 764.98126221 0.83794057]	[462.44122314 464.82949829 0.73880816]	[477.65222168 618.74530029 0.80990297]	[482.90634155 762.4977417 0.80744433]	[416.07290649 190.32919312 0.88990545]	[439.17572021 187.81867981 0.91589117]	[398.08718872 195.489151 0.91534251]	[459.62774658 192.94313049 0.94221401]	[4.82948975e+02 7.98363525e+02 7.62464643e-01]	[503.38192749 790.76330566 0.79404265]	[4.80260071e+02 7.70165527e+02 7.23396361e-01]	[4.03382324e+02 7.95887512e+02 7.50597537e-01]	[3.85352417e+02 7.93248657e+02 7.92675674e-01]	[4.03269257e+02 7.70135681e+02 6.94175899e-01]
[423.84771729 198.05664062 0.88362771]	[426.38510132 274.9848938 0.89545363]	[372.45553589 274.97692871 0.84238589]	[357.17330933 375.03140259 0.90995258]	[339.1651001 459.74969482 0.94046164]	[485.40383911 274.96655273 0.88357657]	[500.83532715 372.47244263 0.88575983]	[518.66052246 462.20974731 0.89004499]	[426.36581421 464.82901001 0.72443759]	[390.462677 462.40637207 0.69486141]	[398.03503418 621.31713867 0.81391144]	[400.64364624 764.98291016 0.83818895]	[462.43597412 462.39608765 0.74105638]	[477.6519165 618.75408936 0.81027347]	[482.90661621 762.5020752 0.80726588]	[416.0715332 190.32810974 0.88948786]	[439.17230225 187.81732178 0.9149161 ]	[398.08856201 195.48684692 0.91554838]	[459.62246704 192.94374084 0.94091266]	[4.82948120e+02 7.98363159e+02 7.63148785e-01]	[503.38043213 790.7635498 0.79441446]	[4.80260193e+02 7.70168640e+02 7.22095490e-01]	[4.05822845e+02 7.95887329e+02 7.50129223e-01]	[3.85353180e+02 7.93250122e+02 7.91783273e-01]	[4.03264557e+02 7.70136475e+02 6.95187211e-01]
[423.84829712 198.07467651 0.88021135]	[426.38269043 274.98461914 0.89620316]	[372.45050049 274.97558594 0.84194529]	[357.16864014 375.01147461 0.90705359]	[339.15420532 459.76391602 0.94172013]	[485.4019165 274.96588135 0.88387781]	[500.83236694 372.45803833 0.88452566]	[518.66992188 462.21603394 0.89181113]	[426.36679077 464.83175659 0.72632635]	[390.47036743 462.40979004 0.69590676]	[398.05535889 621.28839111 0.81258619]	[400.64398193 764.96899414 0.83710349]	[462.43954468 462.40246582 0.74159378]	[477.64593506 618.75628662 0.80855322]	[482.89712524 762.48321533 0.80725992]	[416.06915283 190.34117126 0.8907153 ]	[439.17077637 187.83050537 0.91507578]	[398.07897949 195.48457336 0.91361916]	[459.61990356 192.9397583 0.93873566]	[4.82946350e+02 7.98361877e+02 7.62993813e-01]	[503.3729248 790.75708008 0.79438096]	[4.80255646e+02 7.70157532e+02 7.21140862e-01]	[4.05826538e+02 7.95882629e+02 7.53477693e-01]	[385.35577393 793.24688721 0.79528856]	[4.03263123e+02 7.70127869e+02 6.95090592e-01]
[423.83123779 198.07453918 0.88175529]	[426.38171387 274.97640991 0.89684385]	[369.98788452 274.96810913 0.83973324]	[357.16937256 374.99740601 0.90420705]	[339.14431763 459.77886963 0.94522119]	[485.40188599 274.96029663 0.88346267]	[500.82369995 372.46490479 0.88241172]	[518.68310547 462.23318481 0.89614415]	[426.37445068 464.84863281 0.72098714]	[390.46957397 464.84130859 0.69168782]	[398.06118774 621.3024292 0.81661451]	[400.64987183 764.97125244 0.83584827]	[462.4465332 464.83392334 0.73536962]	[477.63766479 618.74401855 0.80660343]	[482.90133667 762.51367188 0.80868304]	[416.04867554 190.34544373 0.88842595]	[439.15734863 187.83039856 0.91372275]	[398.06710815 195.49107361 0.910074 ]	[459.6137085 192.94035339 0.93815207]	[4.82949982e+02 7.98360352e+02 7.58281887e-01]	[503.37149048 790.75946045 0.79322469]	[4.80262512e+02 7.70171692e+02 7.21833467e-01]	[4.03374756e+02 7.98355347e+02 7.57556379e-01]	[385.34402466 793.25537109 0.79617774]	[4.03279785e+02 7.70130371e+02 6.93993151e-01]
[423.82070923 198.08265686 0.88100553]	[426.36483765 274.972229 0.89903331]	[369.97589111 274.96307373 0.83982801]	[357.159729 375.00469971 0.90604377]	[339.12310791 459.76895142 0.9464767 ]	[485.38442993 274.9598999 0.88578868]	[500.81759644 372.45022583 0.88064241]	[518.68554688 462.25820923 0.89787883]	[426.35522461 464.8319397 0.72622746]	[390.44729614 464.82626343 0.69681299]	[398.09802246 618.83624268 0.82672513]	[400.65753174 765.01049805 0.84029961]	[462.43032837 462.39944458 0.74168801]	[477.64532471 618.74157715 0.80737615]	[482.90026855 762.50653076 0.80945003]	[416.02902222 190.35757446 0.88672447]	[439.14614868 187.83114624 0.91222447]	[398.05227661 195.52230835 0.90581977]	[459.60144043 192.94213867 0.93479383]	[4.85348358e+02 7.98354736e+02 7.59683192e-01]	[503.3760376 790.7565918 0.79402339]	[4.80260864e+02 7.70166382e+02 7.21629977e-01]	[4.03379120e+02 7.98390503e+02 7.63299823e-01]	[385.35003662 793.27923584 0.79693681]	[4.03285858e+02 7.70160278e+02 6.95707917e-01]
[423.77511597 198.09953308 0.8814742 ]	[423.90777588 274.96621704 0.90264368]	[369.93112183 274.97647095 0.84255326]	[357.13040161 375.07162476 0.92264527]	[339.05279541 459.69558716 0.9354322 ]	[485.35345459 274.95013428 0.88841009]	[500.818573 369.98806763 0.88071305]	[518.69433594 462.2442627 0.8989082 ]	[426.36004639 462.3324585 0.73165876]	[390.46951294 462.33084106 0.70263505]	[398.11248779 618.8180542 0.82813805]	[400.65942383 764.99920654 0.83843219]	[462.41491699 462.334198 0.75215691]	[477.6423645 618.74627686 0.80631918]	[482.90014648 762.5090332 0.8087461 ]	[413.57324219 190.3739624 0.8836633 ]	[439.09991455 190.24778748 0.90496373]	[398.01950073 195.53260803 0.90490222]	[457.18484497 192.95539856 0.92794299]	[4.85355682e+02 7.98356201e+02 7.60071278e-01]	[503.38192749 790.75665283 0.79292405]	[4.80249146e+02 7.70163269e+02 7.21329451e-01]	[4.05821716e+02 7.98394043e+02 7.58348942e-01]	[3.85346771e+02 7.93274536e+02 7.91280746e-01]	[4.03282623e+02 7.70149414e+02 6.96824908e-01]
[421.3739624 198.07919312 0.88859999]	[423.89376831 274.95709229 0.90554303]	[369.91427612 274.96850586 0.84300673]	[357.10275269 375.09411621 0.92552936]	[339.04907227 459.75982666 0.94173408]	[482.97131348 274.9375 0.88995743]	[500.79611206 369.98266602 0.88008195]	[518.6885376 462.26525879 0.89731479]	[426.35183716 462.30392456 0.73509586]	[390.47109985 462.30575562 0.70706648]	[398.11532593 618.8046875 0.82475638]	[400.65652466 765.00634766 0.83995676]	[462.40286255 462.30377197 0.75582689]	[477.62640381 618.73602295 0.80389667]	[482.9012146 762.51721191 0.80980736]	[413.52252197 190.37677002 0.87804234]	[439.06460571 187.81929016 0.89688945]	[395.6494751 195.58288574 0.90197825]	[457.14526367 192.97953796 0.925722 ]	[4.85354065e+02 7.98356384e+02 7.61294663e-01]	[503.38049316 790.7578125 0.79317772]	[4.80249969e+02 7.70172424e+02 7.27583587e-01]	[4.03381409e+02 7.98414856e+02 7.57977366e-01]	[3.85344391e+02 7.93285889e+02 7.88199008e-01]	[4.03276276e+02 7.70156616e+02 6.95198119e-01]
[421.33499146 198.05111694 0.8953492 ]	[423.87731934 274.97189331 0.90897954]	[367.40280151 274.98504639 0.84312153]	[357.09188843 375.118927 0.92927909]	[336.68237305 459.75421143 0.94070041]	[482.95202637 274.94729614 0.89502341]	[500.78729248 372.45797729 0.88119006]	[518.67388916 462.29644775 0.8904345 ]	[423.92694092 462.29919434 0.73935616]	[390.45684814 462.31347656 0.70959532]	[398.13009644 618.81176758 0.82685691]	[400.64419556 765.05932617 0.84597242]	[462.39102173 462.30279541 0.75747102]	[477.63549805 618.76361084 0.80354792]	[482.9006958 762.49816895 0.80915457]	[411.03613281 190.36402893 0.87247479]	[436.67471313 187.79550171 0.89061475]	[395.65072632 195.62612915 0.89537758]	[457.097229 193.00624084 0.9153679 ]	[4.82949219e+02 7.98368591e+02 7.62437582e-01]	[503.36865234 790.76275635 0.7944355 ]	[4.80260223e+02 7.70150818e+02 7.22835958e-01]	[4.03372681e+02 7.98432068e+02 7.63230026e-01]	[3.85341827e+02 7.93302734e+02 7.90019333e-01]	[4.03265961e+02 7.70196167e+02 7.00349629e-01]
[421.28347778 198.0428772 0.90525204]	[423.83853149 274.98455811 0.91456461]	[367.34817505 275.01739502 0.84998977]	[357.06802368 377.51300049 0.9345811 ]	[336.59237671 459.70465088 0.93171489]	[482.90649414 274.94790649 0.90013784]	[500.76754761 372.53237915 0.88622326]	[518.66772461 462.30908203 0.89035195]	[423.9145813 462.3336792 0.74204379]	[390.44543457 462.35140991 0.70815873]	[398.13519287 618.76812744 0.83132446]	[400.65927124 767.49450684 0.84674913]	[462.38265991 462.33203125 0.75774872]	[477.58947754 616.23284912 0.79449034]	[482.89248657 762.47241211 0.80796248]	[408.46731567 190.35848999 0.87109828]	[436.6109314 187.76904297 0.87999451]	[395.56732178 195.61741638 0.86692399]	[454.63754272 192.97738647 0.90800178]	[4.82948334e+02 7.98367432e+02 7.64648020e-01]	[503.36203003 790.7543335 0.79418242]	[4.80258820e+02 7.70130005e+02 7.22584009e-01]	[4.03353424e+02 8.00921692e+02 7.65312254e-01]	[3.85323212e+02 7.93318176e+02 7.89232254e-01]	[4.03301575e+02 7.70222473e+02 6.96184576e-01]
[421.24856567 198.00041199 0.91484541]	[423.79953003 274.97369385 0.91569072]	[364.8616333 275.02798462 0.85508549]	[357.04595947 375.1217041 0.92524832]	[336.5402832 459.68664551 0.92461491]	[482.84124756 274.93081665 0.90034652]	[500.75549316 372.51303101 0.88941395]	[516.20715332 462.28735352 0.88442123]	[423.90222168 462.38772583 0.74261564]	[390.43286133 462.41067505 0.70778936]	[398.14727783 621.30426025 0.84052718]	[400.66873169 767.49768066 0.84522444]	[462.37741089 462.38482666 0.75555801]	[475.15164185 616.24847412 0.79492223]	[482.89263916 762.44232178 0.80511981]	[408.40866089 190.32461548 0.86932909]	[436.54711914 185.26966858 0.86432397]	[395.52908325 195.58876038 0.86453211]	[454.5612793 192.94390869 0.90434492]	[4.82934448e+02 7.98349487e+02 7.65214741e-01]	[503.34927368 790.74005127 0.79493999]	[4.80272949e+02 7.70109375e+02 7.22381711e-01]	[4.03357178e+02 8.00920532e+02 7.59040236e-01]	[3.85322388e+02 7.93313721e+02 7.86342382e-01]	[4.03312866e+02 7.70220459e+02 6.89957261e-01]
[421.2487793 198.00068665 0.9147622 ]	[423.79660034 274.97348022 0.91609776]	[364.8614502 275.0279541 0.85523212]	[357.04492188 375.11962891 0.92481387]	[336.54168701 459.68502808 0.92446023]	[482.83709717 274.93240356 0.90073949]	[500.75726318 372.54281616 0.89030492]	[516.20648193 462.29040527 0.88443679]	[423.89712524 462.37689209 0.74539667]	[390.42852783 462.40109253 0.70948291]	[398.15625 618.81237793 0.83444089]	[400.66390991 765.08795166 0.84274507]	[462.37249756 462.37716675 0.75880915]	[475.16452026 616.23260498 0.79565096]	[482.89624023 762.42810059 0.80495775]	[408.40863037 190.32440186 0.8692075 ]	[436.5473938 185.26861572 0.86445975]	[395.5295105 195.58929443 0.86479622]	[454.56164551 192.9433136 0.90434718]	[4.82918488e+02 7.98351379e+02 7.69959569e-01]	[503.33685303 790.74523926 0.79894149]	[4.80283020e+02 7.70096985e+02 7.25180328e-01]	[4.03367523e+02 7.98429504e+02 7.56073952e-01]	[3.85332458e+02 7.93296814e+02 7.86790788e-01]	[4.03305817e+02 7.70206604e+02 6.89595699e-01]
[418.69345093 197.99624634 0.92593884]	[421.33575439 274.95358276 0.9301911 ]	[362.31317139 275.0579834 0.88077033]	[356.96499634 375.03277588 0.88891625]	[334.0317688 459.67358398 0.90977514]	[480.35003662 274.89526367 0.88991618]	[500.66140747 372.53851318 0.87851059]	[513.60437012 462.22964478 0.87299442]	[423.79989624 462.26379395 0.76336765]	[385.37136841 462.29296875 0.72571701]	[398.16067505 618.74407959 0.83105791]	[400.65673828 767.49102783 0.83752 ]	[462.30712891 462.25091553 0.76962578]	[475.14431763 616.21856689 0.78610289]	[482.88809204 759.94055176 0.80060858]	[403.25506592 190.28190613 0.90767229]	[428.91424561 187.76490784 0.8547141 ]	[390.43243408 195.51968384 0.84511316]	[444.44491577 192.97459412 0.92487371]	[4.82928467e+02 7.98370239e+02 7.63521612e-01]	[503.34506226 790.74664307 0.79480535]	[4.80280975e+02 7.70076172e+02 7.13390827e-01]	[4.05853668e+02 8.00953735e+02 7.54174411e-01]	[3.85363525e+02 7.93344055e+02 7.76972353e-01]	[4.03270111e+02 7.70200989e+02 6.88757062e-01]
[416.16757202 198.01156616 0.90665096]	[421.27005005 274.95043945 0.93809491]	[362.22665405 275.07937622 0.88775539]	[354.50912476 375.08956909 0.8839488 ]	[333.97528076 459.73983765 0.90346634]	[480.26873779 274.87921143 0.88853765]	[498.24087524 372.46591187 0.86175758]	[511.06057739 462.24569702 0.87310243]	[423.7805481 462.35705566 0.75677204]	[385.31835938 462.37411499 0.72361875]	[398.17340088 616.22509766 0.83738285]	[400.64743042 767.49450684 0.8384276 ]	[462.30545044 462.34432983 0.76315272]	[472.60897827 616.22332764 0.78049076]	[482.8833313 759.94775391 0.80198246]	[400.73602295 190.32020569 0.93748415]	[423.90905762 187.77723694 0.8713873 ]	[385.36166382 195.55517578 0.83570635]	[444.36148071 193.01185608 0.93437916]	[4.82930542e+02 7.98393860e+02 7.57729411e-01]	[5.03345032e+02 7.90753113e+02 7.86883414e-01]	[4.80283539e+02 7.67704346e+02 7.18747258e-01]	[4.05882477e+02 8.00923218e+02 7.53484249e-01]	[3.85394928e+02 7.93336182e+02 7.74717391e-01]	[4.00831909e+02 7.70207092e+02 6.88611865e-01]
[416.05184937 198.00817871 0.89310604]	[421.17214966 274.9798584 0.94272184]	[359.71893311 275.09295654 0.90371668]	[351.91494751 377.49349976 0.86975038]	[331.42962646 459.72692871 0.88805574]	[480.19659424 274.92279053 0.89178818]	[498.14001465 372.44140625 0.84755981]	[508.53729248 462.23123169 0.87970781]	[423.77304077 462.38555908 0.75250053]	[385.30548096 462.40847778 0.72052819]	[398.1517334 618.81451416 0.84417582]	[400.65542603 767.49267578 0.84278804]	[462.30145264 462.37426758 0.75855106]	[475.06414795 618.76647949 0.78282022]	[482.88726807 762.43029785 0.80407685]	[400.63674927 190.34046936 0.93932623]	[423.80770874 187.77655029 0.88382524]	[382.80432129 195.59655762 0.86487836]	[441.90652466 193.02505493 0.94933087]	[4.82926605e+02 7.98425903e+02 7.57323325e-01]	[5.03347778e+02 7.90772949e+02 7.83393502e-01]	[4.80270508e+02 7.70076599e+02 7.21944749e-01]	[4.05886292e+02 8.00965149e+02 7.56516516e-01]	[3.87875031e+02 7.93363708e+02 7.67993808e-01]	[4.00842438e+02 7.70199646e+02 6.96561456e-01]
[416.05175781 198.00790405 0.89306378]	[421.16952515 274.97885132 0.94267702]	[359.71780396 275.09121704 0.90366864]	[351.91741943 377.49395752 0.86965913]	[331.43170166 459.72711182 0.88815045]	[480.19570923 274.9230957 0.89172113]	[498.13928223 372.44033813 0.8475458 ]	[508.53713989 462.23083496 0.87971956]	[423.76925659 464.831604 0.75002033]	[385.30245972 464.83450317 0.71849453]	[398.15859985 621.29388428 0.84729445]	[400.65914917 767.50146484 0.84309757]	[462.29940796 462.39657593 0.75581592]	[472.59036255 618.7543335 0.78139496]	[482.88360596 762.43481445 0.80546552]	[400.63677979 190.34033203 0.93938786]	[423.8074646 187.77616882 0.88377768]	[382.80371094 195.59822083 0.86461937]	[441.90704346 193.02391052 0.94914973]	[4.82928955e+02 7.98426514e+02 7.57713139e-01]	[5.03347931e+02 7.90773438e+02 7.83413887e-01]	[4.80266083e+02 7.70083313e+02 7.23509550e-01]	[4.05878174e+02 8.00982605e+02 7.54763663e-01]	[3.87870483e+02 7.95796143e+02 7.65383065e-01]	[4.03255768e+02 7.70209351e+02 6.94642663e-01]
[413.53469849 198.02397156 0.8759656 ]	[418.7093811 275.00234985 0.94393641]	[359.60339355 275.08590698 0.9151054 ]	[344.3190918 377.50222778 0.87379467]	[326.35107422 459.72119141 0.8920995 ]	[480.1267395 274.98117065 0.89362347]	[495.64901733 374.97772217 0.86231774]	[508.47689819 462.2281189 0.88203084]	[421.36166382 464.83074951 0.76192421]	[382.82397461 464.83151245 0.72996497]	[398.15008545 618.84613037 0.85221428]	[400.6578064 767.50482178 0.84814537]	[462.2635498 462.39035034 0.76421952]	[469.99230957 618.74835205 0.78885412]	[482.86477661 762.44799805 0.81210816]	[398.25161743 190.37350464 0.9403252 ]	[421.35946655 187.82911682 0.90057272]	[380.3482666 198.03829956 0.8802616 ]	[441.82015991 195.38130188 0.96653068]	[4.82926880e+02 7.98436646e+02 7.67453313e-01]	[503.34432983 790.76971436 0.79149801]	[4.80271149e+02 7.70091675e+02 7.27059186e-01]	[4.05889679e+02 8.00958191e+02 7.60362923e-01]	[3.87880127e+02 7.93363586e+02 7.72199392e-01]	[4.03254395e+02 7.70213745e+02 6.99886084e-01]
[410.93740845 198.03781128 0.86617517]	[418.62786865 275.04110718 0.94408643]	[357.18438721 275.10562134 0.91666931]	[341.71057129 377.55789185 0.9048667 ]	[321.25265503 459.77926636 0.91985244]	[477.61151123 274.9942627 0.87540942]	[493.05981445 374.99197388 0.85399425]	[506.02902222 462.2505188 0.8831526 ]	[421.31530762 464.86123657 0.76569515]	[382.7572937 464.8510437 0.74000728]	[398.10717773 621.340271 0.86187673]	[400.65280151 767.51922607 0.85493922]	[462.24511719 464.85772705 0.75876933]	[464.95574951 618.7835083 0.82020921]	[482.88360596 762.42144775 0.81188703]	[398.1522522 190.39875793 0.9294585 ]	[421.24002075 190.25643921 0.91868711]	[380.27023315 198.06809998 0.87772632]	[441.70010376 195.38928223 0.96685749]	[4.82903961e+02 7.98433838e+02 7.72222400e-01]	[503.3343811 790.76525879 0.79704833]	[4.80320251e+02 7.67697021e+02 7.30794668e-01]	[4.05887573e+02 8.00926514e+02 7.61226654e-01]	[3.87884674e+02 7.93352722e+02 7.77555823e-01]	[4.03251740e+02 7.70224548e+02 7.04850912e-01]
[405.85925293 198.10145569 0.86942536]	[416.16143799 275.05197144 0.9317044 ]	[357.09033203 275.09512329 0.91468477]	[339.22125244 377.59524536 0.92091978]	[318.73001099 459.75439453 0.92210948]	[472.59115601 275.02276611 0.86115968]	[490.48471069 374.99822998 0.85539365]	[506.01135254 462.28155518 0.88317966]	[421.26644897 464.83978271 0.76774472]	[380.32955933 462.40621948 0.74323654]	[398.12078857 621.32800293 0.85825711]	[400.63659668 767.5222168 0.85699588]	[459.85137939 464.84503174 0.75554419]	[464.83135986 618.77636719 0.83377004]	[482.84500122 759.8918457 0.8114109 ]	[395.64987183 192.77513123 0.9110052 ]	[418.8006897 190.30935669 0.93131125]	[380.08670044 198.02139282 0.91118127]	[439.28213501 195.37394714 0.96446615]	[4.82916016e+02 7.98426697e+02 7.66429842e-01]	[5.03340027e+02 7.90745789e+02 7.84494579e-01]	[4.80274597e+02 7.67641235e+02 7.04387546e-01]	[4.05882751e+02 7.98442017e+02 7.52314925e-01]	[3.87886505e+02 7.93348633e+02 7.73672581e-01]	[4.00826874e+02 7.70214783e+02 7.03653872e-01]
[403.26202393 200.61917114 0.86046022]	[410.96603394 275.10430908 0.89095891]	[354.52255249 277.53152466 0.88071072]	[336.66656494 377.64355469 0.94523668]	[318.51605225 459.76132202 0.93659395]	[464.94799805 275.03363037 0.8741861 ]	[485.44332886 375.00942993 0.8853066 ]	[505.92712402 462.28234863 0.89756525]	[418.71582031 462.33023071 0.77852237]	[380.15841675 462.3203125 0.76714718]	[398.04827881 623.82427979 0.85857511]	[400.61642456 767.50976562 0.85217452]	[459.60357666 462.33908081 0.73310536]	[462.31265259 621.39312744 0.88596308]	[482.84124756 762.51782227 0.82325315]	[393.03887939 192.84703064 0.89680386]	[418.60250854 190.38401794 0.92509568]	[377.5786438 198.10575867 0.86847448]	[439.10525513 195.42689514 0.94406956]	[4.82884796e+02 8.00908386e+02 7.86562085e-01]	[503.33520508 790.75860596 0.79890645]	[4.80286102e+02 7.70121582e+02 7.30400443e-01]	[4.05875824e+02 7.98400513e+02 7.50661492e-01]	[3.85394226e+02 7.93315735e+02 7.79510081e-01]	[4.00834961e+02 7.70190186e+02 6.99435830e-01]
[400.787323 200.66229248 0.87325168]	[405.89697266 277.49154663 0.89295739]	[351.99493408 277.58944702 0.8634007 ]	[336.60372925 377.68054199 0.94977951]	[316.08850098 459.84356689 0.93846762]	[464.86514282 275.09033203 0.88765323]	[485.38769531 374.96636963 0.88423634]	[505.89465332 462.2857666 0.90372789]	[418.56811523 462.36956787 0.76596618]	[377.74133301 462.38064575 0.76698512]	[398.00732422 623.90020752 0.85978508]	[400.63134766 767.51873779 0.85481656]	[454.60339355 462.37466431 0.7164554 ]	[462.2305603 623.79455566 0.89224929]	[482.84368896 762.44091797 0.80683202]	[390.45657349 192.87988281 0.89613879]	[416.15054321 192.76489258 0.90839624]	[375.12228394 200.57844543 0.85672653]	[436.66967773 195.45202637 0.93802589]	[4.82867279e+02 8.00935120e+02 7.77897596e-01]	[5.03326721e+02 7.90777283e+02 7.77624905e-01]	[4.80301178e+02 7.67688477e+02 6.99115872e-01]	[4.05861572e+02 7.98423340e+02 7.49067605e-01]	[3.85378448e+02 7.93333069e+02 7.82049477e-01]	[4.03264343e+02 7.70207520e+02 6.93979621e-01]
[400.75009155 200.68154907 0.87682962]	[403.3581543 277.53375244 0.90302479]	[346.88967896 277.64379883 0.85135829]	[336.53411865 377.73822021 0.94261086]	[315.94525146 459.83062744 0.9267872 ]	[462.43106079 275.0993042 0.89436471]	[482.97113037 374.96911621 0.89405429]	[505.9024353 462.22213745 0.90705287]	[416.13705444 464.85089111 0.75540572]	[377.71633911 464.87051392 0.76377243]	[395.62081909 623.92694092 0.86265433]	[400.64712524 767.52636719 0.85405254]	[451.99465942 464.84225464 0.71031386]	[459.8137207 621.36578369 0.89126027]	[482.75640869 752.25769043 0.84071165]	[387.91925049 192.88677979 0.89906526]	[416.10528564 192.7816925 0.9042924 ]	[375.04989624 200.62315369 0.84567696]	[434.1010437 195.51132202 0.89725673]	[4.82911743e+02 8.00961121e+02 7.32608438e-01]	[5.03349213e+02 7.90727051e+02 7.50900745e-01]	[4.80212128e+02 7.62493774e+02 6.41277552e-01]	[4.05892670e+02 7.98434143e+02 7.46237516e-01]	[3.85386322e+02 7.93340942e+02 7.77020633e-01]	[4.03283783e+02 7.70214844e+02 7.00391054e-01]
[400.68200684 203.16455078 0.88497579]	[403.29373169 277.55285645 0.91062158]	[344.3170166 277.65005493 0.86109394]	[336.45574951 377.72402954 0.92727292]	[313.45452881 462.25732422 0.9061209 ]	[462.3598938 275.10949707 0.89905238]	[482.92321777 374.98144531 0.90221286]	[505.91403198 462.21447754 0.90575248]	[416.01806641 464.85110474 0.7376762 ]	[377.62808228 464.90487671 0.75505745]	[395.58804321 623.88604736 0.85135019]	[400.63427734 767.49078369 0.85968256]	[446.93115234 462.39352417 0.71244431]	[459.72943115 621.33685303 0.8829937 ]	[482.71835327 749.72454834 0.86198509]	[385.36654663 192.93861389 0.91506624]	[413.57879639 192.82719421 0.89521819]	[372.53646851 203.17062378 0.8297556 ]	[428.95315552 195.59103394 0.87680352]	[4.82853333e+02 7.98396362e+02 7.56657600e-01]	[5.00869812e+02 7.90684570e+02 7.59023488e-01]	[4.80219025e+02 7.57329407e+02 6.34580970e-01]	[4.05916779e+02 7.98361755e+02 7.55332947e-01]	[3.87884796e+02 7.93310181e+02 7.84497142e-01]	[4.03251373e+02 7.70178894e+02 7.10123003e-01]
[400.68200684 203.16419983 0.88502818]	[403.29360962 277.55303955 0.91071951]	[344.31478882 277.64978027 0.86148471]	[336.45388794 377.72445679 0.92639983]	[313.45385742 462.25534058 0.90651697]	[462.36349487 275.10964966 0.89858443]	[482.92199707 374.98049927 0.90272743]	[505.91827393 462.21408081 0.90526927]	[416.02172852 464.84793091 0.73780763]	[377.62942505 464.90194702 0.75496078]	[395.58447266 623.88372803 0.85017502]	[400.63140869 767.49102783 0.85975283]	[446.93875122 462.38949585 0.71214706]	[459.73321533 621.3380127 0.88357204]	[482.71908569 749.74334717 0.86144763]	[385.3666687 192.93896484 0.91520965]	[413.57772827 192.82710266 0.89512044]	[372.53656006 203.17115784 0.82983053]	[428.95239258 195.59049988 0.87691814]	[4.82855286e+02 7.98409668e+02 7.60083973e-01]	[5.00873627e+02 7.90692627e+02 7.63045311e-01]	[4.80221649e+02 7.57363464e+02 6.34708285e-01]	[4.08387756e+02 7.98354492e+02 7.55352974e-01]	[3.87890869e+02 7.93306885e+02 7.84924924e-01]	[4.00843994e+02 7.70175964e+02 7.11343229e-01]
[400.61795044 205.70184326 0.88523817]	[403.24545288 277.58892822 0.91633862]	[344.25457764 277.65066528 0.8664695 ]	[333.94290161 377.70932007 0.910025 ]	[310.87701416 462.24493408 0.89455307]	[462.30895996 277.51037598 0.9032166 ]	[482.87185669 374.98495483 0.91247278]	[505.94866943 462.19418335 0.90156192]	[413.506073 464.87823486 0.72833699]	[377.56549072 467.39727783 0.74490404]	[393.068573 626.4118042 0.82016772]	[400.60916138 765.06121826 0.85778296]	[444.42575073 462.40109253 0.7241717 ]	[459.68972778 621.28308105 0.87670004]	[480.31466675 749.59625244 0.88899535]	[382.85983276 192.98782349 0.92707694]	[411.03594971 192.84565735 0.89009023]	[372.4659729 203.20106506 0.80463678]	[426.44113159 195.56118774 0.88876975]	[4.82862091e+02 7.98352539e+02 7.94888377e-01]	[5.00814514e+02 7.90621948e+02 7.75440156e-01]	[4.77732605e+02 7.52239868e+02 6.32944584e-01]	[4.05863220e+02 7.98401001e+02 7.44783580e-01]	[3.85386322e+02 7.93325684e+02 7.72699237e-01]	[4.00834320e+02 7.70112488e+02 7.16861427e-01]
[398.14404297 210.79824829 0.90405911]	[400.78640747 277.72210693 0.92134732]	[341.74893188 280.1663208 0.86187714]	[323.76373291 380.16262817 0.89027292]	[300.74386597 462.25601196 0.91056269]	[459.84564209 277.61917114 0.90806597]	[482.83441162 375.08331299 0.92367482]	[505.96960449 462.27435303 0.89225787]	[408.38464355 464.89385986 0.73395646]	[375.03540039 467.44277954 0.73310637]	[390.49313354 626.46929932 0.80747151]	[400.6083374 765.08435059 0.84863383]	[441.88925171 462.39886475 0.75830579]	[459.60827637 621.26165771 0.8647626 ]	[472.57260132 752.26086426 0.78632039]	[380.34127808 195.48510742 0.94261229]	[408.41677856 192.98286438 0.9002645 ]	[367.38262939 208.25967407 0.79793799]	[426.36376953 195.61767578 0.88729542]	[480.25167847 800.96502686 0.81295234]	[495.68566895 790.73577881 0.80024332]	[4.64868561e+02 7.64997009e+02 6.38726771e-01]	[4.05874542e+02 7.98406616e+02 7.26376057e-01]	[3.85381683e+02 7.93317932e+02 7.53563166e-01]	[4.00842743e+02 7.70132019e+02 7.11010218e-01]
[398.10754395 210.84529114 0.90621167]	[400.72659302 280.11566162 0.92608476]	[339.29000854 280.19400024 0.86776644]	[321.15609741 380.20776367 0.90878785]	[298.22616577 462.29003906 0.92302108]	[459.78994751 277.65335083 0.90762866]	[482.79452515 375.10055542 0.9303658 ]	[505.98733521 462.23321533 0.89442652]	[405.82077026 462.38320923 0.75193781]	[372.51016235 464.89620972 0.72719204]	[390.4465332 623.97344971 0.81258178]	[398.28347778 765.07519531 0.84764338]	[441.8079834 462.31945801 0.77795607]	[457.20202637 618.84075928 0.85054439]	[464.91864014 757.32440186 0.75908464]	[380.31448364 195.5255127 0.94115609]	[408.41513062 195.37376404 0.89858013]	[364.87542725 208.30989075 0.80432028]	[426.36553955 198.08644104 0.86536008]	[4.77724884e+02 8.06084900e+02 7.73645103e-01]	[4.93082794e+02 7.93320801e+02 7.24924386e-01]	[4.59801117e+02 7.67626831e+02 6.77416265e-01]	[4.08456909e+02 8.00938721e+02 7.39966989e-01]	[3.87921600e+02 7.95797302e+02 7.42534995e-01]	[4.00804993e+02 7.70137878e+02 7.35912204e-01]
[398.06451416 210.86564636 0.90205324]	[400.67633057 280.14630127 0.92936158]	[339.20495605 280.21676636 0.87486446]	[318.73364258 380.23144531 0.92520529]	[298.16964722 462.32562256 0.92429191]	[459.73724365 277.69274902 0.90020806]	[482.79507446 377.52633667 0.93670595]	[506.01580811 462.26651001 0.88802624]	[403.39916992 462.38308716 0.75086492]	[372.48547363 464.89874268 0.72368634]	[390.43643188 623.98754883 0.82763201]	[400.62521362 767.48291016 0.8440305 ]	[441.79373169 462.32064819 0.77610022]	[454.6295166 621.29577637 0.81837916]	[462.30792236 762.48217773 0.7956109 ]	[380.26483154 195.53579712 0.94735909]	[405.9069519 195.40374756 0.90288627]	[364.77426147 208.28300476 0.81598115]	[423.90609741 198.13957214 0.86466742]	[4.77616058e+02 8.08590515e+02 7.77886271e-01]	[4.87934204e+02 7.95872070e+02 7.30333447e-01]	[4.57094666e+02 7.70159241e+02 6.57220721e-01]	[4.08465363e+02 7.98416443e+02 7.35344291e-01]	[3.90441498e+02 7.93359985e+02 7.41132438e-01]	[4.00833618e+02 7.70158081e+02 7.31762946e-01]
[398.06488037 210.86497498 0.90211684]	[400.6741333 280.14404297 0.92958146]	[339.20632935 280.21655273 0.87447542]	[318.72988892 380.2225647 0.92807364]	[298.16925049 462.33312988 0.92333543]	[459.73413086 277.69104004 0.90056133]	[482.80264282 377.53335571 0.93755054]	[506.0194397 462.26794434 0.8868916 ]	[403.3977356 462.39486694 0.74872923]	[372.47686768 464.90722656 0.72072047]	[390.43371582 623.97900391 0.82506013]	[400.62683105 767.49560547 0.84343553]	[441.79373169 462.33276367 0.77352154]	[454.63824463 621.30541992 0.81876558]	[462.30319214 762.48712158 0.79543751]	[380.26574707 195.53637695 0.9474104 ]	[405.90652466 195.40492249 0.90286237]	[364.77563477 208.28413391 0.81648517]	[423.90393066 198.14025879 0.86495143]	[4.77615509e+02 8.08586487e+02 7.76934564e-01]	[4.87933929e+02 7.95865112e+02 7.32036650e-01]	[4.57082825e+02 7.70168762e+02 6.55804336e-01]	[4.10958038e+02 7.98425964e+02 7.33906865e-01]	[3.90460846e+02 7.95786682e+02 7.38408208e-01]	[4.00833466e+02 7.70168640e+02 7.26558864e-01]
[398.01644897 210.92414856 0.9001441 ]	[400.62106323 280.15579224 0.93193918]	[339.15802002 280.24584961 0.87375164]	[318.67779541 380.19067383 0.93160832]	[298.10275269 462.33618164 0.92510426]	[459.68582153 277.70803833 0.89663613]	[482.76208496 377.56503296 0.94194371]	[508.44564819 462.28356934 0.88227248]	[403.39370728 462.33093262 0.75633079]	[372.48022461 464.87033081 0.72366852]	[387.94033813 623.9942627 0.8236419 ]	[400.63134766 767.49963379 0.84333116]	[441.78530884 462.26217651 0.77872419]	[452.0440979 621.2913208 0.8109653]	[459.85791016 767.55352783 0.81894171]	[380.2300415 195.58030701 0.94268012]	[405.85992432 195.4712677 0.90194023]	[362.3421936 208.260849 0.82090354]	[423.85006714 200.61730957 0.86242372]	[4.64916199e+02 8.11208984e+02 7.65341580e-01]	[4.82792297e+02 8.06063293e+02 7.64329076e-01]	[4.54551727e+02 7.72770813e+02 6.43974185e-01]	[4.10979218e+02 7.98421570e+02 7.41524279e-01]	[3.90455017e+02 7.93352356e+02 7.49779046e-01]	[4.00835693e+02 7.70202881e+02 7.08035052e-01]
[395.59887695 213.37950134 0.90826774]	[398.20791626 282.69342041 0.91842633]	[339.08035278 282.75750732 0.86775506]	[318.59463501 380.29321289 0.92354339]	[295.64199829 462.37954712 0.92386323]	[457.19995117 280.23190308 0.86101663]	[482.74707031 377.73995972 0.95194465]	[508.45074463 462.37808228 0.87610167]	[403.36248779 467.41329956 0.74336767]	[369.97369385 469.96551514 0.69952154]	[390.42617798 626.48034668 0.81946003]	[400.60791016 765.06945801 0.83694082]	[441.76937866 464.91607666 0.77037489]	[444.38088989 621.38024902 0.83920676]	[4.57143738e+02 7.80445923e+02 7.65165806e-01]	[380.16696167 198.03730774 0.93193692]	[403.38409424 195.54232788 0.89895439]	[362.29403687 210.82798767 0.85004383]	[423.78598022 203.14556885 0.861359 ]	[4.62291779e+02 8.26543701e+02 7.68699706e-01]	[4.80175842e+02 8.13791138e+02 7.77930796e-01]	[4.41843536e+02 7.90599060e+02 7.17753232e-01]	[4.08444366e+02 8.03464966e+02 7.42378831e-01]	[3.90438721e+02 7.95823914e+02 7.30035603e-01]	[4.00816071e+02 7.70192627e+02 6.96232915e-01]
[395.55923462 213.43138123 0.91127467]	[398.19799805 282.77578735 0.90912509]	[339.04769897 285.29168701 0.86329228]	[318.52981567 382.75958252 0.91617227]	[295.6055603 462.38201904 0.9280827 ]	[457.19290161 282.71572876 0.84981173]	[482.74038696 380.15658569 0.95047176]	[508.44525146 462.4206543 0.87213349]	[403.32516479 467.42883301 0.74167413]	[369.92694092 469.98291016 0.69584644]	[387.92123413 626.56451416 0.81530142]	[400.628479 767.52331543 0.83964556]	[441.7401123 464.91790771 0.76789659]	[441.92184448 623.79852295 0.86539644]	[4.54563873e+02 7.88008972e+02 7.71709323e-01]	[380.11282349 198.09716797 0.92812294]	[403.33703613 195.57862854 0.90212959]	[362.23449707 210.86706543 0.86713922]	[421.41375732 203.17607117 0.86571735]	[4.59696533e+02 8.26618164e+02 7.65489101e-01]	[4.75166290e+02 8.16387329e+02 7.41748750e-01]	[4.41777954e+02 7.90800842e+02 7.35285103e-01]	[4.11025299e+02 8.05995178e+02 7.48333335e-01]	[3.92981995e+02 7.98369629e+02 7.22362339e-01]	[4.00781830e+02 7.70271851e+02 6.67258084e-01]
[395.53118896 213.46781921 0.91112983]	[398.17706299 287.79202271 0.90235686]	[336.68469238 287.85308838 0.86517572]	[316.17355347 382.82061768 0.91679907]	[295.58987427 464.82528687 0.91901571]	[457.18026733 285.23605347 0.8373124 ]	[482.72994995 380.2454834 0.95090854]	[508.4480896 464.87033081 0.86404401]	[403.26870728 469.97625732 0.74841797]	[367.38452148 472.53649902 0.69966429]	[385.35879517 629.10559082 0.8145898 ]	[398.2807312 767.57635498 0.83590353]	[441.70510864 467.43530273 0.76590347]	[441.86709595 623.88867188 0.89196455]	[4.49477356e+02 7.88080566e+02 7.58049011e-01]	[380.09561157 198.15319824 0.9179098 ]	[403.29016113 195.63186646 0.89456385]	[362.23339844 210.89245605 0.8688736 ]	[421.37640381 203.23425293 0.87205023]	[4.52067627e+02 8.29070068e+02 6.79207444e-01]	[4.67477753e+02 8.21519287e+02 6.88116491e-01]	[4.41727966e+02 7.93304565e+02 6.73326731e-01]	[4.13506470e+02 8.08547424e+02 7.52318501e-01]	[3.90500092e+02 8.00982239e+02 6.96387470e-01]	[4.00758026e+02 7.70274719e+02 6.63367450e-01]
[395.48751831 213.52914429 0.91105413]	[398.14135742 290.34884644 0.9035818 ]	[336.67034912 290.37109375 0.86810768]	[316.15664673 382.84689331 0.91770631]	[295.56481934 464.89151001 0.91122377]	[457.15170288 285.30941772 0.82840478]	[482.73535156 380.33416748 0.93903697]	[506.02789307 464.92086792 0.85904425]	[403.25094604 472.53927612 0.74578279]	[364.86764526 472.60552979 0.70109463]	[385.359375 631.62115479 0.8032766 ]	[398.26412964 767.55822754 0.83991253]	[441.70843506 470.0133667 0.75785661]	[441.85058594 623.98284912 0.88865578]	[4.46867249e+02 7.85583496e+02 7.68850565e-01]	[377.75961304 200.66101074 0.91361964]	[400.86636353 198.0786438 0.88850874]	[362.21716309 213.32487488 0.88516128]	[421.32739258 205.78134155 0.88778365]	[4.44362915e+02 8.29121948e+02 7.01688230e-01]	[4.62433624e+02 8.24085388e+02 7.04251289e-01]	[4.39265198e+02 7.93228149e+02 7.29803145e-01]	[4.10973694e+02 8.08566162e+02 7.54007041e-01]	[3.90460266e+02 8.01003113e+02 6.86398447e-01]	[4.00761810e+02 7.70267212e+02 6.75779641e-01]
[395.493927 215.93533325 0.91413611]	[398.13256836 292.8710022 0.91017944]	[336.67095947 290.4256897 0.87266153]	[316.13549805 385.29711914 0.90965968]	[295.52255249 464.91311646 0.90536898]	[457.14886475 287.88552856 0.82375991]	[482.71853638 382.77090454 0.93524325]	[506.02209473 467.49249268 0.84503114]	[400.84725952 472.54519653 0.74800813]	[364.80273438 472.60443115 0.70295751]	[385.3427124 631.65380859 0.80275661]	[398.25631714 767.53143311 0.84549111]	[441.65496826 470.02047729 0.74716657]	[441.78591919 626.48217773 0.88007939]	[4.44295105e+02 7.85531250e+02 7.81457901e-01]	[380.08572388 203.22384644 0.90543872]	[400.87902832 200.60620117 0.86777002]	[362.22003174 213.390625 0.89647645]	[421.3324585 208.3505249 0.89742357]	[4.41822540e+02 8.29084534e+02 6.96972787e-01]	[4.62266998e+02 8.24053162e+02 7.11595953e-01]	[4.39181854e+02 7.90771667e+02 7.33334064e-01]	[4.08466034e+02 8.08527771e+02 7.63378382e-01]	[3.90453888e+02 8.00963928e+02 6.96804702e-01]	[4.00772522e+02 7.70217651e+02 6.80125296e-01]
[395.49362183 215.93592834 0.91436279]	[398.13339233 292.8699646 0.90988129]	[336.67077637 290.42489624 0.87242556]	[316.13552856 385.29891968 0.90900546]	[295.5223999 464.91519165 0.90519369]	[457.15231323 287.88705444 0.8241235 ]	[482.72000122 382.76803589 0.9351368 ]	[506.02520752 467.49841309 0.84403813]	[400.84606934 472.52456665 0.74774444]	[364.80593872 472.58605957 0.70286119]	[385.33462524 631.6595459 0.8023656 ]	[398.25390625 767.51837158 0.84613144]	[439.33258057 469.99325562 0.747383 ]	[441.78433228 626.47998047 0.88003957]	[4.44296143e+02 7.85517639e+02 7.80061007e-01]	[380.08544922 203.22511292 0.90508115]	[400.87857056 200.60772705 0.86769384]	[362.21984863 213.39009094 0.89661181]	[421.33251953 208.35169983 0.89722633]	[4.41826080e+02 8.29082642e+02 6.93498909e-01]	[4.62266418e+02 8.24056458e+02 7.10472763e-01]	[4.39181976e+02 7.90763611e+02 7.33571410e-01]	[4.08453156e+02 8.06120056e+02 7.63779998e-01]	[3.90462616e+02 8.00935364e+02 6.99049354e-01]	[4.00770294e+02 7.70205505e+02 6.80097580e-01]
[393.04193115 216.08660889 0.89550507]	[398.10284424 293.01498413 0.92563403]	[336.63671875 292.98550415 0.89258564]	[316.12902832 387.93533325 0.89840615]	[295.44250488 470.02758789 0.87476695]	[457.13482666 292.98043823 0.84778839]	[482.72503662 385.40356445 0.90654457]	[508.45703125 475.14648438 0.85603219]	[400.75244141 477.67059326 0.77327067]	[362.30322266 477.7265625 0.72718644]	[385.38494873 639.28503418 0.80406833]	[398.27185059 767.55279541 0.85573244]	[439.24081421 477.63632202 0.7525146 ]	[439.30725098 631.59802246 0.85481215]	[4.41795685e+02 7.88202942e+02 7.88192034e-01]	[377.75418091 208.34713745 0.9186886 ]	[400.85440063 205.7285614 0.87113297]	[362.2104187 213.55621338 0.90272462]	[421.30566406 213.33760071 0.94179338]	[4.41795227e+02 8.31778442e+02 6.85120642e-01]	[4.62215576e+02 8.29211487e+02 7.29513764e-01]	[4.36651245e+02 7.98378357e+02 6.47066772e-01]	[4.08385956e+02 8.06080017e+02 7.40088582e-01]	[3.87904877e+02 7.98403687e+02 7.05098450e-01]	[4.00808838e+02 7.70245605e+02 6.50264561e-01]
[393.02627563 216.14564514 0.88380337]	[398.09628296 295.46188354 0.94003457]	[336.628479 295.42724609 0.90209043]	[316.10546875 390.46340942 0.8993879 ]	[295.41748047 472.59646606 0.87709051]	[457.15264893 295.47808838 0.87833428]	[480.37393188 390.43551636 0.90162039]	[506.02832031 477.66775513 0.87481868]	[400.65234375 477.72790527 0.78485924]	[362.21209717 480.18508911 0.74508178]	[387.88287354 639.27783203 0.79181069]	[400.61157227 767.5690918 0.8605473 ]	[439.13464355 477.70248413 0.74428457]	[439.28912354 634.17773438 0.841241 ]	[441.7253418 788.21966553 0.81678927]	[377.75592041 210.8318634 0.93126214]	[400.84396362 208.29750061 0.88450736]	[362.20507812 215.98588562 0.90020287]	[421.28637695 213.46063232 0.96831822]	[4.41790131e+02 8.34347717e+02 7.09835410e-01]	[4.59746796e+02 8.31707642e+02 7.56663382e-01]	[4.36580109e+02 7.98391357e+02 6.68834686e-01]	[4.08384277e+02 8.06040649e+02 7.31878459e-01]	[3.87924713e+02 7.95898315e+02 7.04725087e-01]	[4.00810455e+02 7.70291443e+02 6.41028106e-01]
[393.02966309 218.62976074 0.86183113]	[398.09661865 295.56668091 0.9421984 ]	[336.65447998 295.53948975 0.90656781]	[316.07000732 393.01559448 0.90138888]	[293.01150513 475.11444092 0.87433124]	[457.12683105 295.59771729 0.88497949]	[480.33508301 392.97531128 0.90363216]	[505.97503662 480.12792969 0.90089691]	[400.64440918 480.19839478 0.80097461]	[362.22790527 480.24456787 0.75431979]	[390.45611572 639.29376221 0.79667425]	[400.63552856 767.51123047 0.85608929]	[439.10623169 480.19451904 0.75509202]	[439.29629517 639.35131836 0.83907938]	[441.69790649 788.19659424 0.81518531]	[377.74401855 213.317276 0.95051032]	[400.82711792 210.82618713 0.90273267]	[359.82614136 216.13807678 0.88900775]	[421.28289795 213.54568481 0.96508539]	[4.41691315e+02 8.31763306e+02 6.41297281e-01]	[4.59686981e+02 8.29198120e+02 7.06897974e-01]	[4.36608246e+02 7.95852417e+02 6.33014739e-01]	[4.08422302e+02 8.03533630e+02 7.46917844e-01]	[3.90434814e+02 7.95843201e+02 7.34829128e-01]	[4.00798615e+02 7.70232727e+02 6.43304110e-01]
[393.03945923 221.14976501 0.85264939]	[398.09539795 295.64642334 0.94252276]	[336.64001465 295.60775757 0.91176379]	[316.03771973 395.53921509 0.91006386]	[292.96502686 475.15335083 0.86992329]	[457.13839722 298.02212524 0.88691747]	[480.33239746 395.50735474 0.9127928 ]	[505.96725464 480.2918396 0.90662217]	[400.61962891 480.27258301 0.80846131]	[362.20803833 480.33779907 0.76551694]	[390.4725647 639.28649902 0.80409658]	[400.6315918 767.49255371 0.86415482]	[439.07556152 480.25460815 0.75046891]	[439.24703979 641.84594727 0.85357708]	[441.68438721 788.0760498 0.79991037]	[377.74526978 213.40696716 0.96791625]	[400.84384155 210.91197205 0.91577125]	[359.82598877 218.61358643 0.86191571]	[421.30502319 215.97225952 0.9608261 ]	[4.39194702e+02 8.21512451e+02 5.51124752e-01]	[4.57217041e+02 8.21459290e+02 6.02052033e-01]	[4.36610168e+02 7.93284668e+02 6.28884077e-01]	[4.08411621e+02 8.00976379e+02 7.55246520e-01]	[3.87931335e+02 7.93335449e+02 7.46220529e-01]	[4.00812561e+02 7.70211304e+02 6.55579150e-01]
[393.03088379 223.71725464 0.84348094]	[398.06259155 298.08483887 0.93816096]	[336.615448 298.034729 0.91498011]	[316.01956177 395.60159302 0.91818893]	[292.94631958 477.6519165 0.87693489]	[457.09811401 298.1289978 0.87387943]	[480.31842041 395.61282349 0.9253673 ]	[505.94207764 482.76184082 0.90000767]	[398.28005981 480.31460571 0.80475992]	[362.19564819 482.7651062 0.76199788]	[390.47711182 639.34375 0.80622733]	[400.64367676 767.50622559 0.86003363]	[436.67965698 480.30429077 0.7487157 ]	[439.23379517 641.88476562 0.85212255]	[441.68264771 788.21942139 0.81329358]	[377.74172974 213.49645996 0.96914291]	[400.83804321 213.37333679 0.93600076]	[359.81948853 221.19255066 0.84108382]	[421.30511475 216.11657715 0.94354588]	[4.39219940e+02 8.31714111e+02 6.21996105e-01]	[4.57211609e+02 8.29183289e+02 6.63535595e-01]	[4.36608521e+02 7.95871399e+02 6.18998587e-01]	[4.08384003e+02 8.03500427e+02 7.51816928e-01]	[3.87915741e+02 7.93363647e+02 7.45835662e-01]	[4.00826324e+02 7.70226501e+02 6.45103335e-01]
[393.0473938 228.79640198 0.84896284]	[398.01922607 298.18386841 0.92821288]	[336.58242798 298.14172363 0.90943336]	[315.99133301 395.61297607 0.91582936]	[292.8866272 477.63009644 0.86569816]	[454.63046265 298.21417236 0.85872632]	[480.30752563 398.11935425 0.94340289]	[505.90661621 482.87481689 0.90107358]	[398.23779297 482.7583313 0.80966854]	[359.76895142 482.79800415 0.77287006]	[387.94613647 641.82629395 0.81331134]	[400.63528442 765.07800293 0.86539435]	[436.64529419 482.76055908 0.74868554]	[439.20874023 644.3515625 0.85666418]	[4.39334930e+02 7.90774780e+02 7.87021935e-01]	[377.73849487 215.91748047 0.96178597]	[400.84024048 213.46269226 0.94493288]	[359.79208374 223.74050903 0.84168035]	[421.2984314 216.14463806 0.92619538]	[4.41687256e+02 8.34281372e+02 6.19088471e-01]	[4.59645874e+02 8.31690369e+02 6.81482673e-01]	[4.36576050e+02 8.03496704e+02 5.89908600e-01]	[4.08422760e+02 8.03483459e+02 7.59104013e-01]	[3.90433716e+02 7.95791199e+02 7.62419760e-01]	[4.00810303e+02 7.70169739e+02 6.53445959e-01]
[393.03146362 231.3092804 0.86015493]	[395.64993286 300.63189697 0.91868776]	[336.54888916 298.20010376 0.90420824]	[315.9420166 398.06570435 0.92169225]	[290.35006714 477.7437439 0.86719888]	[454.62445068 300.65841675 0.85377419]	[480.28033447 398.22546387 0.95088482]	[505.87286377 482.96618652 0.89452076]	[398.18753052 482.82421875 0.80510563]	[359.72485352 482.8717041 0.77513885]	[387.87435913 641.88134766 0.81285894]	[400.64981079 765.08630371 0.85883719]	[436.59091187 482.82095337 0.74395537]	[439.20483398 644.37701416 0.8552314 ]	[439.31784058 790.74523926 0.7954644 ]	[377.72610474 215.98320007 0.96289128]	[400.84146118 213.51725769 0.94512999]	[359.79946899 228.77391052 0.84424162]	[421.31628418 218.59657288 0.91383934]	[4.39307587e+02 8.31766357e+02 5.93711019e-01]	[4.59654602e+02 8.29227905e+02 6.67421639e-01]	[4.34106445e+02 8.03484680e+02 5.97234070e-01]	[4.08448730e+02 8.03472412e+02 7.69401908e-01]	[3.90456970e+02 7.95794434e+02 7.65694976e-01]	[4.00824921e+02 7.70176636e+02 6.40576124e-01]
[392.97741699 231.38114929 0.8639034 ]	[395.61679077 300.69073486 0.91075891]	[336.52282715 300.63638306 0.88996089]	[313.53128052 398.11151123 0.91980672]	[287.84802246 477.70388794 0.86312503]	[454.58056641 300.69744873 0.84731174]	[480.2543335 398.25189209 0.95197594]	[503.44741821 482.9593811 0.90435028]	[398.16430664 482.81716919 0.80474079]	[359.69989014 482.87252808 0.77871859]	[385.37542725 641.87969971 0.81186551]	[400.63555908 765.05682373 0.86611825]	[436.55923462 482.80322266 0.73668534]	[439.18869019 644.39440918 0.84628654]	[4.41661316e+02 7.90803894e+02 7.86026716e-01]	[377.68011475 216.03764343 0.95766109]	[400.81100464 215.90670776 0.95353287]	[359.7442627 228.81262207 0.85440052]	[421.28387451 221.09625244 0.89540422]	[4.41699677e+02 8.31787842e+02 5.68791687e-01]	[4.59653320e+02 8.29232666e+02 6.41656399e-01]	[4.34115143e+02 8.03531616e+02 5.94989300e-01]	[4.08395203e+02 8.00975281e+02 7.71283746e-01]	[3.90441681e+02 7.93327026e+02 7.78110325e-01]	[4.00812592e+02 7.70133240e+02 6.62112117e-01]
[390.47436523 231.41838074 0.86477989]	[395.6104126 300.75909424 0.89893091]	[336.52722168 300.71881104 0.87927413]	[313.48394775 398.18270874 0.92339987]	[285.28540039 480.17282104 0.87675637]	[454.54620361 300.74145508 0.83911371]	[480.24368286 400.62481689 0.94955498]	[503.35098267 485.36019897 0.90934336]	[398.13113403 482.85098267 0.80068266]	[359.67550659 482.88519287 0.77852297]	[382.7802124 641.92138672 0.83627623]	[400.61654663 765.05285645 0.87238342]	[434.12173462 482.8659668 0.7366668 ]	[439.15463257 644.41503906 0.85376906]	[4.39318726e+02 7.93227417e+02 7.84138918e-01]	[377.64804077 216.06767273 0.95250815]	[400.77023315 215.94914246 0.96299374]	[359.72595215 228.85414124 0.8664397 ]	[421.21850586 221.19697571 0.89386725]	[4.39272247e+02 8.31713928e+02 5.27489960e-01]	[4.57183533e+02 8.29202271e+02 5.95505714e-01]	[4.34089935e+02 8.03553223e+02 5.91164708e-01]	[4.05834320e+02 8.00922791e+02 7.82677054e-01]	[3.87900848e+02 7.93284180e+02 7.93244183e-01]	[4.00829224e+02 7.70128784e+02 6.75013423e-01]
[387.95413208 233.82937622 0.86736906]	[395.59994507 303.22525024 0.89023137]	[336.50308228 300.77218628 0.86521006]	[313.44396973 398.25805664 0.92098278]	[282.71829224 480.26907349 0.89427727]	[454.5395813 303.19580078 0.83144224]	[480.23400879 400.67111206 0.9478429 ]	[503.31399536 485.44458008 0.90381795]	[398.1114502 482.90014648 0.78748035]	[359.65725708 482.92196655 0.77414125]	[380.35476685 641.86566162 0.83654207]	[400.60614014 765.07806396 0.86921084]	[434.10269165 482.92700195 0.7235769 ]	[439.11315918 644.4397583 0.84896564]	[4.39295837e+02 7.93332520e+02 7.72774279e-01]	[377.61343384 216.10520935 0.94153452]	[400.7421875 215.9954071 0.95835608]	[359.7059021 231.29962158 0.86917269]	[421.18661499 223.74357605 0.89436615]	[4.39299072e+02 8.36884155e+02 5.60700595e-01]	[4.57178772e+02 8.34280762e+02 6.33971572e-01]	[4.34042969e+02 8.06112000e+02 5.94720483e-01]	[4.03347321e+02 7.98421448e+02 7.79740334e-01]	[3.87882355e+02 7.93282471e+02 7.89592564e-01]	[4.00836365e+02 7.70152161e+02 6.63016021e-01]
[385.37475586 233.91624451 0.88479102]	[395.55325317 303.29284668 0.87120873]	[336.45089722 303.24780273 0.84889883]	[313.39508057 400.64480591 0.91145551]	[280.24520874 480.32025146 0.90243888]	[452.0473938 303.22491455 0.82764906]	[480.23776245 400.70001221 0.94538283]	[503.28036499 487.92022705 0.89721972]	[398.08459473 485.37600708 0.77609766]	[359.6444397 485.36645508 0.76733232]	[380.29968262 641.85394287 0.84204733]	[400.61831665 765.01239014 0.86690366]	[434.07055664 485.42324829 0.71167153]	[439.07931519 644.53393555 0.83979654]	[4.39264038e+02 8.00988037e+02 7.61373162e-01]	[377.51593018 218.54566956 0.90929574]	[400.64675903 216.06222534 0.94629723]	[359.59829712 231.34390259 0.89364898]	[418.76773071 223.7517395 0.89977044]	[4.41785400e+02 8.47079346e+02 6.75582647e-01]	[4.59639374e+02 8.39424500e+02 6.92555964e-01]	[4.34037292e+02 8.08736023e+02 6.36528552e-01]	[4.03316895e+02 7.98385254e+02 7.75302470e-01]	[3.87867523e+02 7.93249329e+02 7.84382999e-01]	[4.03283722e+02 7.67698914e+02 6.65244579e-01]
[382.85256958 233.9694519 0.90284419]	[395.52282715 305.85064697 0.85444772]	[334.05108643 305.81185913 0.833772 ]	[310.9541626 400.70913696 0.90116179]	[280.13537598 482.78942871 0.91761202]	[452.00366211 303.27871704 0.81684202]	[480.24380493 400.76968384 0.93901879]	[503.29083252 487.95074463 0.89302546]	[398.03845215 487.93164062 0.75796771]	[359.58963013 485.46307373 0.75818664]	[380.20230103 644.35919189 0.8660714 ]	[400.60739136 764.9921875 0.86688328]	[434.03747559 487.9786377 0.69869435]	[439.08129883 644.53265381 0.84858334]	[4.39280731e+02 8.00976746e+02 7.55648494e-01]	[375.07128906 218.62542725 0.88668185]	[398.22579956 216.11190796 0.94084096]	[359.56005859 231.39309692 0.89782369]	[418.69967651 223.73954773 0.90532303]	[4.41829926e+02 8.47088135e+02 6.33037806e-01]	[4.59680878e+02 8.39434814e+02 6.66776836e-01]	[4.34049377e+02 8.08723816e+02 6.29506528e-01]	[4.03274750e+02 7.95888184e+02 7.90861249e-01]	[385.37435913 793.21807861 0.80063963]	[4.03295807e+02 7.67681946e+02 6.61910892e-01]
[382.78268433 234.00732422 0.91770661]	[393.05200195 310.86761475 0.84012294]	[333.99176025 308.40353394 0.82572645]	[310.87963867 400.78146362 0.88488108]	[277.71591187 482.88378906 0.91431624]	[449.43157959 305.79260254 0.81451601]	[480.22967529 400.75015259 0.9424476 ]	[503.32434082 487.92507935 0.89443475]	[398.04489136 485.3604126 0.7700029 ]	[359.59875488 482.92507935 0.77350241]	[380.10549927 641.92883301 0.8696717 ]	[400.62115479 762.46746826 0.85649127]	[434.03259277 485.40472412 0.7088626 ]	[439.05395508 644.54199219 0.84253389]	[4.39251343e+02 8.03489563e+02 7.53632009e-01]	[375.00900269 221.09388733 0.8702457 ]	[398.16503906 218.54742432 0.93074447]	[357.14135742 233.84529114 0.90615642]	[418.64828491 228.84085083 0.90324676]	[4.41792480e+02 8.44555664e+02 5.99304318e-01]	[4.59664398e+02 8.36874268e+02 6.45780087e-01]	[4.34036133e+02 8.08695557e+02 5.98855972e-01]	[4.00827057e+02 7.95881531e+02 7.89548874e-01]	[385.32888794 790.8170166 0.8114115 ]	[4.03344025e+02 7.67558228e+02 6.62318885e-01]
[380.34313965 236.43673706 0.92387253]	[392.97277832 310.95782471 0.84071505]	[333.94577026 310.92382812 0.82414639]	[308.41012573 400.86407471 0.87166363]	[277.67697144 482.92922974 0.91030556]	[446.88116455 308.37091064 0.82091755]	[480.29144287 400.74697876 0.94578773]	[503.43264771 487.94515991 0.87752253]	[398.05111694 485.45898438 0.75856954]	[359.60870361 485.42944336 0.76233405]	[377.7350769 644.40698242 0.87689853]	[400.63937378 762.43756104 0.85404849]	[434.05825806 487.93945312 0.70112276]	[439.08395386 647.00354004 0.85654682]	[4.39228760e+02 8.03552673e+02 7.60245919e-01]	[372.52105713 223.68080139 0.85150146]	[398.08569336 218.66506958 0.91794521]	[357.03823853 233.951828 0.90692514]	[418.56561279 231.35223389 0.90144908]	[4.41838531e+02 8.44617126e+02 6.43213391e-01]	[4.59725494e+02 8.36925232e+02 6.84986889e-01]	[4.31488312e+02 8.11173828e+02 6.11588299e-01]	[4.00831024e+02 7.98361572e+02 7.86561608e-01]	[385.31585693 790.82305908 0.80690241]	[4.03369904e+02 7.67521606e+02 6.62551641e-01]
[380.26898193 236.50813293 0.93154669]	[387.95214844 313.48583984 0.85386795]	[331.46084595 313.53546143 0.83736241]	[308.32757568 403.37475586 0.85287005]	[277.57446289 485.48901367 0.88656819]	[444.38446045 310.87573242 0.82808948]	[480.38320923 400.71630859 0.94945723]	[505.97134399 485.4135437 0.86503392]	[398.11663818 487.99966431 0.75472713]	[359.63815308 487.95352173 0.74560362]	[377.70489502 644.48419189 0.89748394]	[400.64544678 759.93939209 0.85320348]	[436.60900879 490.51278687 0.70285141]	[439.08886719 647.13439941 0.84305447]	[4.39223022e+02 8.08554443e+02 7.75346577e-01]	[369.97970581 226.26756287 0.84169853]	[395.64324951 223.65800476 0.88931942]	[354.59280396 234.06018066 0.90311062]	[416.10183716 233.83125305 0.89975441]	[4.41887390e+02 8.49640991e+02 6.76593661e-01]	[4.59761444e+02 8.42034363e+02 6.93624794e-01]	[4.31470673e+02 8.11320312e+02 6.15615010e-01]	[4.00798340e+02 7.95893860e+02 7.77222812e-01]	[385.30978394 790.81335449 0.80285692]	[4.05825470e+02 7.65087402e+02 6.60927176e-01]
[380.17611694 236.57444763 0.94164282]	[387.85574341 315.93051147 0.86937082]	[331.39801025 316.03720093 0.84546244]	[300.77432251 408.46417236 0.84476078]	[277.48199463 490.52749634 0.87581974]	[444.33309937 313.40512085 0.8439793 ]	[485.34692383 400.81072998 0.89902216]	[513.59515381 482.91339111 0.85815465]	[398.1652832 493.05505371 0.76502728]	[359.66644287 490.53521729 0.74479288]	[377.6578064 644.49237061 0.89680028]	[400.65667725 762.47485352 0.85586679]	[436.67138672 493.09173584 0.71090966]	[439.11956787 649.57836914 0.84390563]	[4.39224304e+02 8.08660034e+02 7.85850286e-01]	[367.34875488 228.79801941 0.84862292]	[395.53436279 223.73358154 0.87067086]	[352.02270508 234.07583618 0.86385566]	[416.01617432 233.88362122 0.89889646]	[4.44330902e+02 8.49770325e+02 6.74268365e-01]	[4.59813446e+02 8.44611816e+02 6.94921911e-01]	[4.28967468e+02 8.13840881e+02 6.13065541e-01]	[4.00801758e+02 7.98383606e+02 7.79041469e-01]	[385.33129883 793.2288208 0.79941201]	[4.05860626e+02 7.67553833e+02 6.49757385e-01]
[377.68273926 239.04849243 0.92632163]	[382.85467529 315.99310303 0.89224923]	[326.36126709 318.5453186 0.85463518]	[298.26303101 413.55511475 0.87530273]	[274.9982605 495.65481567 0.88319546]	[441.85714722 313.3994751 0.85618383]	[485.4753418 398.18484497 0.90153193]	[521.24682617 480.36221313 0.91732246]	[398.19619751 493.08657837 0.76646471]	[359.70269775 490.56030273 0.73933613]	[377.65615845 644.46038818 0.89748955]	[400.65682983 762.45452881 0.84977812]	[436.69122314 493.11178589 0.70983195]	[439.07254028 649.64300537 0.82772237]	[4.39209778e+02 8.08615173e+02 7.80867934e-01]	[362.26150513 231.32131958 0.89839077]	[387.95153809 228.8140564 0.8538745 ]	[346.89666748 236.5214386 0.84976649]	[408.39926147 233.98643494 0.92228156]	[4.41823761e+02 8.49703064e+02 6.70215130e-01]	[4.59675598e+02 8.44568359e+02 6.77437544e-01]	[4.31464142e+02 8.13749512e+02 6.05563104e-01]	[4.00792206e+02 7.98408081e+02 7.80973852e-01]	[385.32614136 793.24639893 0.79761124]	[4.05855103e+02 7.67525391e+02 6.37711048e-01]
[375.10220337 239.14830017 0.88667053]	[382.73855591 316.0539856 0.91011369]	[323.78289795 318.65588379 0.86327624]	[298.16870117 416.06616211 0.89227152]	[274.94342041 498.16848755 0.88769841]	[441.73373413 313.40985107 0.86105508]	[498.12701416 398.03945923 0.88146412]	[526.44311523 477.69052124 0.87713802]	[398.28289795 495.59899902 0.76497495]	[359.78851318 493.08398438 0.73024142]	[377.68118286 644.53704834 0.8848303 ]	[400.67672729 762.42614746 0.84708512]	[439.12469482 495.60488892 0.71616077]	[439.13861084 652.13995361 0.82364428]	[4.39199432e+02 8.08616577e+02 7.89762497e-01]	[359.67141724 231.43255615 0.94613236]	[385.29605103 231.3359375 0.88135171]	[341.78317261 236.62701416 0.86375207]	[403.31286621 236.43685913 0.94109595]	[4.41714020e+02 8.49742004e+02 7.09299743e-01]	[4.57201965e+02 8.47070984e+02 6.97371006e-01]	[4.31493988e+02 8.11324402e+02 6.18077517e-01]	[4.00794952e+02 7.98428589e+02 7.89905787e-01]	[385.34194946 793.25933838 0.79570061]	[4.05878204e+02 7.67504883e+02 6.30884945e-01]
[374.96676636 241.64474487 0.85960728]	[380.27090454 316.10876465 0.93193364]	[321.20080566 321.19976807 0.86354709]	[298.06848145 418.66333008 0.92779791]	[274.87976074 500.81332397 0.90974098]	[439.29040527 310.94244385 0.85779446]	[500.86553955 392.9984436 0.89219636]	[539.32403564 464.84777832 0.87139446]	[400.67025757 495.68170166 0.77111697]	[362.21832275 495.67160034 0.72301555]	[377.71331787 644.51452637 0.8868888 ]	[400.71661377 762.42987061 0.84607029]	[439.18365479 495.65078735 0.73185915]	[439.16360474 652.14257812 0.82664275]	[4.39202118e+02 8.08612000e+02 7.90813088e-01]	[359.56323242 233.90890503 0.96356052]	[382.72628784 231.42546082 0.91609418]	[339.28826904 239.19261169 0.86807793]	[400.8218689 236.5561676 0.95835918]	[4.39283569e+02 8.49741943e+02 7.10573554e-01]	[4.57165558e+02 8.47091797e+02 6.94463968e-01]	[4.31532227e+02 8.11318237e+02 6.24052942e-01]	[4.00769531e+02 7.98442261e+02 7.91125953e-01]	[385.31948853 793.24658203 0.79639959]	[4.08415955e+02 7.67500916e+02 6.24311209e-01]
[369.98550415 246.75906372 0.8389585 ]	[380.24078369 316.16445923 0.93909907]	[318.76828003 323.73083496 0.85362536]	[298.00158691 421.16052246 0.93939352]	[274.87600708 503.31820679 0.91182643]	[439.27096558 310.95040894 0.86029899]	[503.46075439 380.2769165 0.91200811]	[546.94122314 454.65304565 0.84540105]	[400.70721436 495.6489563 0.76626837]	[362.23922729 495.65292358 0.721138 ]	[377.72024536 644.45056152 0.88423055]	[400.72937012 762.484375 0.84783965]	[439.21838379 493.12490845 0.73233253]	[439.12637329 652.17785645 0.83620113]	[4.39217041e+02 8.08598694e+02 8.00074220e-01]	[357.16033936 234.01104736 0.96746027]	[380.25439453 233.91033936 0.96242452]	[339.14706421 239.19372559 0.88690269]	[400.70178223 236.59875488 0.94448513]	[4.39267120e+02 8.49726196e+02 7.33889461e-01]	[4.57184082e+02 8.47083984e+02 7.08728909e-01]	[4.34054657e+02 8.13752075e+02 6.50000155e-01]	[4.00827911e+02 8.00925171e+02 7.73367345e-01]	[3.85368317e+02 7.93268188e+02 7.78374016e-01]	[4.08413055e+02 7.67572998e+02 6.12950087e-01]
[364.87069702 249.35284424 0.84211582]	[380.16085815 318.57058716 0.94636053]	[318.6607666 326.37365723 0.85477126]	[295.64819336 421.37316895 0.9231326 ]	[272.493927 503.4982605 0.88414532]	[439.18991089 310.97134399 0.85897291]	[511.01620483 377.53857422 0.87567037]	[559.83215332 439.20715332 0.87864828]	[400.81356812 495.60305786 0.76207632]	[364.82226562 495.65078735 0.7069369 ]	[377.7489624 644.39379883 0.87949955]	[400.74694824 762.49615479 0.84905207]	[439.28985596 493.05392456 0.73813587]	[439.14642334 652.15240479 0.83955026]	[439.22625732 808.67498779 0.81136751]	[357.01843262 236.43069458 0.95658582]	[380.10769653 234.02294922 0.96944523]	[336.71139526 244.26930237 0.8760097 ]	[398.24276733 239.0667572 0.92820692]	[4.39197815e+02 8.52204834e+02 7.67247260e-01]	[4.57165924e+02 8.49595093e+02 7.31442153e-01]	[4.34088562e+02 8.13852051e+02 6.51647449e-01]	[4.00809570e+02 7.98439148e+02 7.71499991e-01]	[3.85370850e+02 7.93261658e+02 7.75802553e-01]	[4.08444458e+02 7.67583801e+02 6.24437928e-01]
[364.76763916 251.94274902 0.87311447]	[380.12884521 318.66506958 0.94496137]	[318.59680176 333.93502808 0.87417197]	[295.64535522 423.92340088 0.90375656]	[272.48046875 508.53936768 0.84588444]	[439.16418457 313.44732666 0.86444861]	[518.73266602 367.40322876 0.84297991]	[564.86651611 418.74417114 0.92509192]	[400.88195801 495.66781616 0.76197392]	[367.36630249 498.17630005 0.71236438]	[380.08377075 644.40905762 0.87871689]	[400.77438354 762.48431396 0.84801078]	[441.68069458 493.12591553 0.74535811]	[439.21520996 652.12908936 0.85099047]	[439.27560425 808.71392822 0.81358683]	[354.50863647 236.57292175 0.92294025]	[377.69723511 236.47285461 0.96041423]	[336.53408813 249.38632202 0.89451528]	[398.15097046 241.63465881 0.89943022]	[4.39196136e+02 8.52253540e+02 7.59235740e-01]	[4.57146667e+02 8.49663452e+02 7.28598833e-01]	[4.36615295e+02 8.13864258e+02 6.66194379e-01]	[4.03256927e+02 8.00920715e+02 7.64237940e-01]	[3.85391479e+02 7.93250916e+02 7.72604883e-01]	[4.08473694e+02 7.67541443e+02 6.27641082e-01]
[362.21878052 254.39234924 0.9009214 ]	[380.10604858 318.75088501 0.93469685]	[318.57647705 334.05480957 0.88472056]	[297.98364258 431.46490479 0.88697755]	[272.48669434 516.16369629 0.86013234]	[439.13796997 313.53115845 0.86893624]	[521.22015381 359.77600098 0.91145748]	[570.07452393 400.87957764 0.84733844]	[403.3414917 495.66525269 0.75475168]	[369.98275757 498.19692993 0.71733397]	[380.12332153 644.39160156 0.8742044 ]	[400.815979 762.47155762 0.84463418]	[441.75982666 495.60632324 0.75149226]	[439.28421021 652.18463135 0.85226536]	[4.41659058e+02 8.11158325e+02 8.11131895e-01]	[351.96224976 239.0506897 0.88677239]	[377.58172607 236.56204224 0.94234389]	[336.43875122 251.96766663 0.89879763]	[398.0552063 246.80722046 0.88288099]	[4.39262878e+02 8.52316101e+02 7.46433854e-01]	[4.59641602e+02 8.49725098e+02 7.48085201e-01]	[4.36647095e+02 8.16386353e+02 6.68736041e-01]	[4.03300415e+02 8.00937378e+02 7.70242274e-01]	[3.87881897e+02 7.93257324e+02 7.74945974e-01]	[4.11012360e+02 7.67536438e+02 6.44703865e-01]
[359.79742432 254.48773193 0.91881752]	[377.72747803 321.21002197 0.92786503]	[318.52362061 336.60162354 0.90286356]	[297.99816895 434.09173584 0.89396209]	[274.92184448 518.68212891 0.88249344]	[439.13427734 313.52740479 0.86776215]	[521.32635498 357.1423645 0.92724597]	[577.74078369 393.03863525 0.83619303]	[405.85195923 498.21575928 0.75909054]	[374.9725647 500.72296143 0.75089425]	[380.18704224 644.47119141 0.86359632]	[400.80664062 764.99615479 0.8626712 ]	[441.84094238 498.15344238 0.76309127]	[439.26959229 654.69262695 0.84585285]	[4.39333862e+02 8.11254456e+02 8.03988338e-01]	[349.44897461 239.19230652 0.86203742]	[377.52114868 236.62911987 0.92981589]	[334.02832031 254.47396851 0.90677917]	[395.63757324 249.30667114 0.87538427]	[4.41781616e+02 8.52370972e+02 7.19737053e-01]	[4.59724792e+02 8.49725769e+02 7.31179714e-01]	[4.36617371e+02 8.18948059e+02 6.69556379e-01]	[4.03265259e+02 7.98399048e+02 7.85257101e-01]	[385.39260864 790.83776855 0.79429102]	[4.11017151e+02 7.67649719e+02 6.48840666e-01]
[359.79818726 254.48669434 0.91822493]	[377.72692871 321.21014404 0.92748278]	[318.52362061 336.60348511 0.90260792]	[297.99752808 434.09542847 0.89434695]	[274.92218018 518.68023682 0.88107264]	[439.13446045 313.52737427 0.86822146]	[521.33166504 357.1413269 0.92705083]	[577.74133301 393.0456543 0.83683109]	[405.84439087 498.21405029 0.75921613]	[374.96469116 500.72280884 0.74960434]	[380.18649292 644.46679688 0.86525166]	[400.81893921 764.987854 0.86046195]	[441.83831787 498.14868164 0.76259381]	[439.26104736 654.70233154 0.84554076]	[4.41657806e+02 8.11259460e+02 8.03103268e-01]	[349.45007324 239.19151306 0.86230147]	[377.52011108 236.62866211 0.92958909]	[334.02478027 254.47250366 0.90635359]	[395.63790894 249.30235291 0.87482393]	[4.41775299e+02 8.52369507e+02 7.19045222e-01]	[4.59721832e+02 8.49726868e+02 7.31000125e-01]	[4.36624268e+02 8.18951416e+02 6.70482874e-01]	[4.03267029e+02 7.98385193e+02 7.87456095e-01]	[387.86419678 790.83349609 0.79543662]	[4.11035400e+02 7.67646301e+02 6.51329041e-01]
[359.7895813 254.55563354 0.91475487]	[377.73922729 321.30145264 0.91404891]	[318.54397583 336.69943237 0.90677798]	[298.02902222 436.58731079 0.89723629]	[274.96902466 518.75268555 0.89084333]	[439.13977051 315.96835327 0.8803761 ]	[521.25537109 354.5368042 0.8780843 ]	[580.2666626 380.09094238 0.88600701]	[405.88665771 500.73168945 0.76824379]	[375.00042725 500.83447266 0.76507348]	[380.32284546 644.52496338 0.85559624]	[400.83496094 765.05291748 0.86545855]	[441.86712646 500.68743896 0.76612943]	[439.28683472 657.23339844 0.8482849 ]	[441.71343994 811.15917969 0.81561559]	[349.434021 241.72669983 0.8433938 ]	[377.48904419 239.08163452 0.91203439]	[334.02749634 254.57341003 0.91154945]	[395.57229614 251.83016968 0.87847239]	[4.41719666e+02 8.52320801e+02 7.49477386e-01]	[4.59701904e+02 8.49707458e+02 7.47428477e-01]	[4.36679626e+02 8.16363281e+02 7.03717768e-01]	[4.03273407e+02 7.98442505e+02 7.85496116e-01]	[3.87897705e+02 7.93256104e+02 7.87242293e-01]	[4.11033081e+02 7.70092896e+02 6.53706610e-01]
[359.76623535 257.10119629 0.92203581]	[380.08596802 326.33099365 0.90030837]	[318.63824463 339.17132568 0.9024024 ]	[298.13769531 436.69958496 0.90872258]	[277.51412964 521.39343262 0.91945463]	[439.10943604 316.05514526 0.8869276 ]	[521.30212402 352.00723267 0.8612352 ]	[580.29736328 367.37872314 0.82681239]	[408.41931152 503.28820801 0.76800323]	[375.10644531 503.39376831 0.77210236]	[390.48953247 644.46673584 0.8277638 ]	[403.30355835 762.51397705 0.8455866 ]	[441.91577148 500.84524536 0.76043087]	[441.65762329 659.81170654 0.84910876]	[4.41694855e+02 8.11296997e+02 8.08114111e-01]	[349.39312744 249.40438843 0.84715438]	[375.0970459 244.21264648 0.88395441]	[334.02099609 257.08505249 0.90551299]	[395.55499268 254.35247803 0.89509368]	[4.39264771e+02 8.54797852e+02 7.35734403e-01]	[4.59625519e+02 8.52182922e+02 7.52801955e-01]	[4.39097504e+02 8.21475342e+02 6.75877273e-01]	[4.03345520e+02 8.03471619e+02 8.01194310e-01]	[3.90449921e+02 7.93302673e+02 7.93081939e-01]	[4.13557526e+02 7.67576294e+02 6.77103281e-01]
[362.20083618 259.58547974 0.89188224]	[380.10269165 328.90841675 0.90138155]	[318.71453857 339.24545288 0.88918084]	[298.10699463 439.15762329 0.91992879]	[277.49972534 521.38879395 0.9191671 ]	[439.13409424 316.11120605 0.89070743]	[521.36053467 354.49395752 0.85926282]	[580.36987305 364.81231689 0.83529902]	[408.44973755 503.31695557 0.76466638]	[375.12518311 503.42294312 0.76995301]	[398.06726074 644.35369873 0.85373676]	[403.33032227 762.49493408 0.82555532]	[444.2961731 500.87063599 0.75561869]	[441.67227173 657.32293701 0.83591366]	[4.41717133e+02 8.11325623e+02 8.11068356e-01]	[349.45861816 251.94337463 0.87056231]	[377.49914551 246.80340576 0.88920772]	[334.02984619 257.18692017 0.89594996]	[395.62496948 254.39289856 0.90575874]	[4.39236542e+02 8.54853821e+02 7.38899589e-01]	[4.57195282e+02 8.52240540e+02 7.55943060e-01]	[4.39113831e+02 8.21502686e+02 6.92706227e-01]	[4.03275787e+02 8.01005432e+02 7.82532096e-01]	[3.90434509e+02 7.93265503e+02 7.65015125e-01]	[4.13544403e+02 7.67580505e+02 6.73471689e-01]
[362.275177 259.59942627 0.88095498]	[380.15606689 331.44494629 0.90304285]	[318.76220703 341.68521118 0.87492102]	[298.03396606 439.1383667 0.92452008]	[274.99481201 521.3503418 0.91589165]	[439.224823 316.16885376 0.89440131]	[521.30419922 354.59765625 0.86157626]	[577.77941895 364.80151367 0.81703478]	[408.47116089 503.37518311 0.7653634 ]	[377.49719238 503.46105957 0.7693817 ]	[398.18295288 644.38348389 0.87068951]	[403.32653809 759.93151855 0.81837982]	[444.31045532 503.34371948 0.75864261]	[441.73651123 659.83306885 0.84933317]	[4.41720184e+02 8.13752808e+02 8.13467503e-01]	[351.9848938 251.96617126 0.87796307]	[377.58129883 249.30685425 0.90190578]	[336.48968506 259.57461548 0.90168297]	[398.0838623 254.44776917 0.93952119]	[4.41689423e+02 8.57364563e+02 7.27985024e-01]	[4.59641571e+02 8.52283630e+02 7.58036911e-01]	[4.36672638e+02 8.24019653e+02 6.93656504e-01]	[4.03324707e+02 8.03470703e+02 7.86394238e-01]	[3.90475922e+02 7.93283325e+02 7.73148060e-01]	[4.13521210e+02 7.65084412e+02 6.67411804e-01]
[364.78771973 259.61846924 0.87002081]	[380.20925903 333.95617676 0.90809929]	[321.16799927 341.74993896 0.86308879]	[295.57498169 439.11431885 0.93105495]	[272.3661499 521.24450684 0.88219935]	[439.30386353 318.56976318 0.89470553]	[521.32684326 357.1277771 0.89230978]	[577.78363037 375.03210449 0.84971255]	[410.96759033 503.36535645 0.76637781]	[377.52667236 503.44998169 0.77497697]	[400.63827515 644.36126709 0.86156464]	[403.34094238 759.94207764 0.81488746]	[444.32522583 503.32546997 0.75670284]	[441.74749756 657.23864746 0.83598197]	[441.71591187 813.76342773 0.81485277]	[354.5118103 254.33758545 0.8955791 ]	[377.68572998 249.38037109 0.91642064]	[336.60873413 259.61184692 0.91283828]	[398.17196655 254.50669861 0.96064603]	[4.41758728e+02 8.57384277e+02 7.02192962e-01]	[4.59679535e+02 8.52282532e+02 7.53137052e-01]	[4.36646545e+02 8.24037170e+02 6.85163856e-01]	[4.03325745e+02 8.00961853e+02 7.89294243e-01]	[3.90490417e+02 7.93243713e+02 7.82694519e-01]	[4.13527252e+02 7.65087158e+02 6.60426080e-01]
[364.78640747 259.61898804 0.87008613]	[380.20959473 333.95812988 0.9088645 ]	[321.16848755 341.75308228 0.86290294]	[295.56982422 439.13034058 0.93347979]	[272.36099243 521.24926758 0.88139337]	[439.30267334 318.56887817 0.8951149 ]	[521.3168335 357.12554932 0.89224851]	[577.77441406 375.02770996 0.8475877 ]	[410.97918701 503.38034058 0.7645039 ]	[377.53622437 503.46395874 0.77408838]	[400.6418457 644.36755371 0.86250871]	[403.33746338 759.94628906 0.81531608]	[444.33190918 503.34185791 0.75554579]	[441.74942017 657.23687744 0.83625329]	[441.71331787 813.7590332 0.81413156]	[354.51049805 254.33764648 0.89544785]	[377.68551636 249.38169861 0.91664761]	[336.60714722 259.61190796 0.91268742]	[398.17181396 254.51022339 0.96134472]	[4.41752625e+02 8.57399170e+02 6.98891222e-01]	[4.59675995e+02 8.52291687e+02 7.47070849e-01]	[4.36641205e+02 8.24030579e+02 6.85056925e-01]	[4.03331238e+02 8.00968018e+02 7.89240122e-01]	[3.90493347e+02 7.93248108e+02 7.81992197e-01]	[4.13520447e+02 7.65089355e+02 6.60034835e-01]
[367.3742981 259.66415405 0.85837948]	[380.30874634 334.01208496 0.90220958]	[321.27182007 341.8046875 0.84244341]	[292.87683105 436.57485962 0.84705973]	[257.05603027 511.09143066 0.86502111]	[441.73483276 318.618927 0.89881581]	[521.34381104 359.78683472 0.87752593]	[577.78509521 380.16635132 0.87360203]	[410.98727417 503.3991394 0.76187581]	[377.54171753 505.87286377 0.77022028]	[400.67492676 644.40484619 0.86109591]	[403.36581421 759.88977051 0.80423558]	[444.33230591 503.37417603 0.75165492]	[441.75634766 659.82055664 0.83346874]	[4.41795624e+02 8.13819885e+02 7.98639894e-01]	[357.01159668 254.37553406 0.92367965]	[380.10171509 251.84146118 0.92290229]	[339.03500366 259.61663818 0.91807127]	[398.25775146 254.51901245 0.96927911]	[4.44298279e+02 8.59951782e+02 7.05617249e-01]	[4.59826752e+02 8.52357300e+02 7.63713539e-01]	[4.36670624e+02 8.26534912e+02 6.83586240e-01]	[4.03316193e+02 8.00937988e+02 7.64600992e-01]	[3.90467163e+02 7.90827942e+02 7.54439652e-01]	[4.13551575e+02 7.65033386e+02 6.68113172e-01]
[374.98675537 259.70962524 0.86933649]	[382.79376221 336.49578857 0.90170085]	[323.74172974 341.81851196 0.82911968]	[274.96969604 418.6725769 0.90573275]	[218.60266113 485.48458862 0.84996909]	[444.30297852 321.15615845 0.85848099]	[523.82904053 377.67807007 0.9164871 ]	[580.26806641 408.43688965 0.82126558]	[413.4894104 503.36398315 0.75206864]	[377.54501343 503.4251709 0.75699776]	[400.84750366 641.82849121 0.81197107]	[403.35412598 757.39111328 0.79115415]	[444.38543701 503.33209229 0.72860461]	[441.82778931 649.65270996 0.80433536]	[4.41925232e+02 8.13796936e+02 7.78932214e-01]	[357.22650146 254.4379425 0.96045351]	[382.71780396 251.87892151 0.89637214]	[339.29891968 262.18862915 0.86247355]	[400.82064819 254.60662842 0.96022457]	[4.46925018e+02 8.54889282e+02 6.84850156e-01]	[4.64839935e+02 8.52246033e+02 7.52512991e-01]	[4.39114716e+02 8.26551697e+02 6.83184385e-01]	[4.03338165e+02 8.00975586e+02 7.33024776e-01]	[3.90457275e+02 7.90829224e+02 7.14616477e-01]	[4.13533447e+02 7.64959473e+02 6.75561845e-01]
[375.09973145 262.15206909 0.8759445 ]	[385.31964111 336.56512451 0.89532042]	[323.78201294 341.76266479 0.82870919]	[264.75262451 405.88760376 0.81438178]	[200.66189575 469.99359131 0.80124104]	[446.87246704 323.8225708 0.80625397]	[521.36547852 385.36776733 0.88167197]	[580.28607178 426.44995117 0.82917219]	[411.03640747 503.45199585 0.74050057]	[377.53872681 505.92614746 0.74365503]	[400.87121582 644.37017822 0.81666243]	[403.3487854 757.39440918 0.78984344]	[444.38961792 503.43502808 0.72657275]	[441.85757446 657.26251221 0.79662412]	[4.44329376e+02 8.16335510e+02 7.67778039e-01]	[359.63427734 254.43531799 0.96769309]	[382.85855103 251.9021759 0.88993514]	[341.80737305 262.16030884 0.81785452]	[403.33511353 256.99591064 0.93281204]	[4.52003967e+02 8.57455261e+02 6.93463385e-01]	[4.64943329e+02 8.52327942e+02 7.35154569e-01]	[4.39140198e+02 8.29087646e+02 7.13706315e-01]	[4.03367157e+02 8.03492981e+02 7.52356768e-01]	[3.92980469e+02 7.93278687e+02 7.16996491e-01]	[4.13527100e+02 7.64962402e+02 6.85395062e-01]
[377.68609619 259.71392822 0.90109676]	[387.87426758 336.54901123 0.88555968]	[326.37155151 339.25326538 0.83157843]	[257.14544678 398.04870605 0.87080729]	[190.35481262 444.43917847 0.8119911 ]	[446.91610718 328.93655396 0.81088603]	[521.29852295 398.15835571 0.92281604]	[575.18725586 441.90289307 0.84820861]	[410.99041748 503.43652344 0.74201715]	[377.51873779 505.88903809 0.74719048]	[403.24612427 644.35565186 0.81453001]	[403.35644531 759.88006592 0.78972667]	[444.33895874 503.43499756 0.73310202]	[441.87194824 657.2824707 0.78925574]	[4.44400055e+02 8.21463867e+02 7.46521652e-01]	[362.21121216 254.43876648 0.93960094]	[387.89581299 251.88568115 0.86694485]	[349.40725708 262.18545532 0.82496232]	[405.88024902 254.58369446 0.90916669]	[4.57091064e+02 8.62523132e+02 6.88711107e-01]	[4.67486206e+02 8.54835144e+02 7.25128651e-01]	[4.39184479e+02 8.31652832e+02 7.03730345e-01]	[4.05882507e+02 8.03493225e+02 7.43719399e-01]	[3.93017731e+02 7.93291931e+02 7.18588650e-01]	[4.13531769e+02 7.64984680e+02 6.95209861e-01]
[380.22753906 259.71829224 0.88794851]	[390.478302 336.54891968 0.8886379 ]	[328.89526367 339.17184448 0.84109622]	[257.1348877 380.26608276 0.87906623]	[174.87016296 423.86474609 0.82982755]	[449.48773193 333.93734741 0.81119132]	[518.73809814 403.34872437 0.86419535]	[567.54370117 462.20285034 0.88056242]	[408.41619873 505.89859009 0.74549764]	[375.05548096 505.92843628 0.74123102]	[400.86474609 641.90142822 0.82505947]	[403.31793213 759.88751221 0.79917419]	[441.88442993 505.9175415 0.75317723]	[441.86282349 659.85186768 0.81123066]	[4.46927887e+02 8.21504150e+02 7.40669549e-01]	[367.33981323 254.42236328 0.89638698]	[395.53417969 251.86512756 0.87679547]	[354.44436646 262.16409302 0.84399122]	[416.02737427 256.94586182 0.91850019]	[4.54627350e+02 8.60017456e+02 6.86357677e-01]	[4.67485779e+02 8.54842529e+02 7.19578862e-01]	[4.39287109e+02 8.31669922e+02 7.01520741e-01]	[4.05881500e+02 8.00998596e+02 7.71010637e-01]	[3.93008301e+02 7.93284912e+02 7.56352663e-01]	[4.11021667e+02 7.65013062e+02 6.85816169e-01]
[380.31567383 262.20993042 0.86917078]	[392.98410034 336.54721069 0.88875186]	[328.90652466 339.0506897 0.83861238]	[256.97640991 377.61062622 0.9045608 ]	[169.84512329 400.82235718 0.85157287]	[452.00747681 336.45269775 0.83096588]	[516.18847656 418.53225708 0.85930985]	[564.84002686 477.69509888 0.89716274]	[405.87832642 505.96755981 0.74767029]	[374.99133301 505.97723389 0.73241436]	[400.8137207 644.44885254 0.84649748]	[403.27536011 762.50866699 0.81881624]	[441.79824829 508.45437622 0.75835043]	[441.83996582 664.88195801 0.81864345]	[4.46922455e+02 8.24023315e+02 7.44976282e-01]	[369.98687744 254.44641113 0.89432931]	[398.04156494 251.96757507 0.91696811]	[356.98422241 259.73135376 0.85955715]	[418.59994507 257.03378296 0.95595312]	[4.57099304e+02 8.65035278e+02 6.89916372e-01]	[4.67469330e+02 8.54907593e+02 7.15448916e-01]	[4.39278015e+02 8.31702576e+02 7.09204674e-01]	[4.05898254e+02 8.03500977e+02 7.70065129e-01]	[3.93031372e+02 7.93320190e+02 7.43439853e-01]	[4.10973724e+02 7.67536621e+02 6.89853907e-01]
[382.85910034 262.2571106 0.84888852]	[395.49237061 336.60070801 0.90221739]	[328.8972168 336.6696167 0.83371758]	[251.93545532 375.0670166 0.84063661]	[157.05244446 385.30368042 0.82070833]	[452.06237793 336.60528564 0.85600543]	[508.4524231 421.20819092 0.89486152]	[559.75445557 485.47390747 0.85715449]	[405.83294678 508.46304321 0.74798036]	[372.52178955 508.45593262 0.72081202]	[400.65130615 644.50592041 0.8513537 ]	[400.86819458 762.48730469 0.81980944]	[441.76699829 508.49780273 0.76221216]	[441.85351562 664.98303223 0.8294909 ]	[4.46902100e+02 8.24062622e+02 7.40247846e-01]	[375.06561279 254.49034119 0.92375147]	[398.20571899 254.38493347 0.95852005]	[357.16891479 259.70977783 0.87248474]	[418.73629761 257.05413818 0.96545374]	[4.54627258e+02 8.65070984e+02 6.54334903e-01]	[4.67445282e+02 8.54920654e+02 6.78403080e-01]	[4.39258270e+02 8.31709717e+02 6.81784570e-01]	[4.05898621e+02 8.03523865e+02 7.82175183e-01]	[3.93005676e+02 7.93357483e+02 7.51832485e-01]	[4.08442963e+02 7.67510132e+02 6.82982147e-01]
[385.39602661 267.27108765 0.83719367]	[395.5881958 336.69827271 0.91868484]	[331.46408081 336.65014648 0.84048939]	[254.3611908 364.7666626 0.82825726]	[157.01661682 374.99017334 0.82787693]	[454.62408447 339.10440063 0.86649799]	[503.47528076 423.88757324 0.88779253]	[549.51098633 500.75015259 0.87326717]	[403.34881592 508.51846313 0.75190604]	[372.47622681 511.0055542 0.71461862]	[398.19604492 644.55688477 0.86328733]	[400.86581421 762.48535156 0.8233481 ]	[441.68395996 511.00836182 0.75761765]	[441.78128052 667.49981689 0.85334474]	[4.46886169e+02 8.29204041e+02 7.65857339e-01]	[377.5609436 254.53659058 0.94697422]	[400.65600586 254.45036316 0.97094238]	[359.61752319 259.72888184 0.86050779]	[421.18426514 257.20361328 0.94134122]	[4.52071533e+02 8.67700317e+02 6.85393870e-01]	[4.64968689e+02 8.62521179e+02 6.98536754e-01]	[4.39253845e+02 8.36857361e+02 6.69132710e-01]	[4.08406952e+02 8.03560425e+02 7.86239743e-01]	[3.93066620e+02 7.95822571e+02 7.57151306e-01]	[4.08426849e+02 7.67505554e+02 6.89957023e-01]
[392.96258545 267.33462524 0.83920711]	[398.01382446 339.07855225 0.92723405]	[333.94909668 336.65966797 0.84590912]	[251.92578125 359.76779175 0.86312306]	[157.07795715 359.80050659 0.85997725]	[457.12921143 339.20837402 0.86796403]	[503.29943848 434.04666138 0.89953572]	[544.36779785 508.45050049 0.8841275 ]	[403.26461792 511.07867432 0.75588948]	[369.94406128 511.08380127 0.70821381]	[398.07376099 644.50701904 0.86389428]	[400.85739136 762.51843262 0.83698976]	[439.27963257 511.08364868 0.74986023]	[441.68145752 667.48638916 0.84001732]	[4.44389862e+02 8.29078491e+02 7.51158834e-01]	[377.68771362 254.6091156 0.96903354]	[400.79244995 254.48005676 0.96136516]	[359.77365112 264.79653931 0.83112794]	[421.32214355 259.63082886 0.92194963]	[4.52061401e+02 8.70167908e+02 6.64639175e-01]	[4.64958801e+02 8.65074036e+02 6.78921342e-01]	[4.39194305e+02 8.34317871e+02 6.69876099e-01]	[4.05903534e+02 8.06015625e+02 7.83722520e-01]	[3.93017426e+02 7.95838013e+02 7.36627162e-01]	[4.08456207e+02 7.67520142e+02 6.96803987e-01]
[395.52932739 269.90100098 0.86731708]	[398.06079102 339.1711731 0.92795932]	[334.00982666 336.68258667 0.84979266]	[251.84042358 359.7116394 0.8578164 ]	[159.55200195 357.14022827 0.85905969]	[457.18899536 341.70217896 0.85926992]	[500.86587524 439.14486694 0.93708175]	[541.89489746 518.66485596 0.88836223]	[400.86227417 516.16607666 0.76553094]	[369.93255615 516.14813232 0.70775878]	[398.01800537 644.54681396 0.84435189]	[400.87524414 762.47973633 0.83676815]	[439.23831177 516.2008667 0.7500599 ]	[439.32046509 667.55700684 0.83507818]	[4.44294647e+02 8.29210022e+02 7.69515395e-01]	[380.11437988 257.01312256 0.96739918]	[403.29489136 254.53344727 0.93223047]	[362.2171936 267.36065674 0.82043028]	[423.80575562 259.6835022 0.89038402]	[4.52020844e+02 8.70254578e+02 5.99940121e-01]	[4.64835327e+02 8.65135925e+02 6.32292747e-01]	[4.39118774e+02 8.39426086e+02 6.41520977e-01]	[4.03365448e+02 8.03563721e+02 7.79264212e-01]	[3.90458588e+02 7.95785706e+02 7.48044491e-01]	[4.10970825e+02 7.65071167e+02 6.98268175e-01]
[395.60684204 272.43225098 0.88607681]	[398.11825562 339.26107788 0.93377709]	[336.4755249 336.69439697 0.85738158]	[251.85414124 359.6618042 0.8700366 ]	[164.67105103 357.03323364 0.84246731]	[459.60290527 344.2588501 0.84498829]	[500.78027344 441.68878174 0.95597649]	[541.70672607 521.34606934 0.9133656 ]	[400.81091309 518.69207764 0.78502762]	[367.384552 516.20812988 0.71429861]	[398.00985718 644.50799561 0.84312248]	[400.82733154 759.94189453 0.82957888]	[439.20800781 518.75012207 0.76244533]	[439.25915527 670.1897583 0.80358839]	[4.41840912e+02 8.31726624e+02 7.92987287e-01]	[380.21716309 257.09649658 0.95201844]	[403.39663696 257.00738525 0.90469193]	[362.3600769 267.3359375 0.79189932]	[423.87341309 262.24365234 0.85311645]	[4.49473480e+02 8.70307373e+02 6.69679523e-01]	[4.62428070e+02 8.67645081e+02 6.97191417e-01]	[4.36664459e+02 8.44586121e+02 6.47908151e-01]	[4.05845947e+02 8.03539734e+02 7.72049129e-01]	[3.90503326e+02 7.93356445e+02 7.53767431e-01]	[4.08396759e+02 7.65013306e+02 6.73298359e-01]
[398.0279541 274.93304443 0.90717512]	[398.1199646 341.69992065 0.93027169]	[336.49597168 339.0788269 0.86106527]	[249.3984375 359.72735596 0.85865223]	[164.65759277 356.97528076 0.83352762]	[459.6050415 346.87768555 0.83201826]	[500.70297241 441.79922485 0.94054085]	[539.18048096 523.78771973 0.8795833 ]	[400.72702026 518.73779297 0.79471403]	[364.84915161 518.67797852 0.7141813 ]	[395.61325073 646.965271 0.80985475]	[400.81964111 759.88201904 0.83093292]	[439.1199646 521.20123291 0.74606657]	[439.22903442 672.64794922 0.79038996]	[4.41813080e+02 8.31801514e+02 7.94760287e-01]	[380.28927612 259.57092285 0.92300445]	[405.9119873 257.13815308 0.87921298]	[367.3522644 272.36434937 0.80325842]	[426.38839722 267.31518555 0.84395683]	[4.49455505e+02 8.72821838e+02 6.70668840e-01]	[4.62380371e+02 8.70197632e+02 7.14469314e-01]	[4.36610657e+02 8.47148926e+02 6.66830778e-01]	[4.05855774e+02 8.03518005e+02 7.71339834e-01]	[3.90492615e+02 7.93355957e+02 7.59565115e-01]	[4.05899323e+02 7.64977356e+02 6.69197738e-01]
[398.07250977 275.03283691 0.93095386]	[398.18545532 341.82315063 0.91866839]	[336.55038452 339.16159058 0.86032444]	[251.86749268 359.72009277 0.86059123]	[164.70645142 356.97344971 0.83429301]	[459.66879272 351.96652222 0.84317869]	[500.70391846 441.90725708 0.92435884]	[536.67712402 523.84716797 0.87000084]	[400.7137146 521.24926758 0.80916578]	[364.81726074 521.19702148 0.73211449]	[395.51437378 647.10266113 0.79680479]	[400.80108643 759.94854736 0.83208328]	[439.11282349 521.30419922 0.75928152]	[439.18228149 677.76965332 0.77142835]	[4.41765045e+02 8.31820862e+02 7.94652939e-01]	[380.32821655 259.63571167 0.90697002]	[408.45568848 259.60031128 0.8595736 ]	[367.43075562 272.37802124 0.80059904]	[426.45162964 269.8704834 0.8402335 ]	[4.49480164e+02 8.72812195e+02 6.72174871e-01]	[4.62354919e+02 8.70151550e+02 7.09427476e-01]	[4.36597107e+02 8.47135315e+02 6.47463381e-01]	[4.05849640e+02 8.03521667e+02 7.61774302e-01]	[3.90502686e+02 7.95796204e+02 7.56155491e-01]	[4.05882782e+02 7.65035767e+02 6.71600819e-01]
[398.10073853 275.07669067 0.93696165]	[398.18649292 344.29556274 0.90994912]	[336.54098511 339.22467041 0.85114336]	[249.33494568 362.20504761 0.83675718]	[164.73620605 357.14431763 0.85914421]	[459.65756226 354.45059204 0.84948444]	[500.72332764 444.34744263 0.91526312]	[539.20507812 523.93859863 0.87933356]	[400.69256592 521.2913208 0.81473631]	[364.80459595 521.22106934 0.73650044]	[393.01342773 647.0479126 0.80249625]	[400.80465698 762.41949463 0.83399951]	[439.08331299 521.35479736 0.75801641]	[439.11965942 675.28308105 0.76810712]	[4.41703125e+02 8.31833557e+02 7.92178452e-01]	[382.72384644 259.72363281 0.88285148]	[408.46923828 259.68197632 0.84738934]	[369.91040039 272.46322632 0.81836998]	[426.41937256 272.38040161 0.85013264]	[4.52064331e+02 8.72855164e+02 6.50223434e-01]	[4.62375732e+02 8.70134216e+02 6.91806436e-01]	[4.36569458e+02 8.47146851e+02 6.26261890e-01]	[4.03365326e+02 8.03503784e+02 7.69071460e-01]	[3.90459961e+02 7.95786743e+02 7.60733604e-01]	[4.05903076e+02 7.65081665e+02 6.63957596e-01]
[398.10574341 277.48947144 0.94084722]	[398.17938232 346.86248779 0.90104681]	[336.47857666 339.30938721 0.83897018]	[249.32789612 362.3253479 0.82923669]	[169.73251343 359.6210022 0.87868351]	[459.67474365 354.53625488 0.86560202]	[500.83108521 444.37121582 0.92662382]	[541.7131958 523.93939209 0.90684456]	[400.70733643 521.35107422 0.8126049 ]	[364.80737305 521.27807617 0.74141461]	[390.47302246 647.07592773 0.80404538]	[400.78381348 762.44030762 0.84257054]	[439.09991455 523.81555176 0.76150453]	[439.11627197 677.76092529 0.77924883]	[4.41697662e+02 8.31871765e+02 7.82341063e-01]	[382.72589111 264.73028564 0.86961788]	[408.44082642 262.20819092 0.83599848]	[369.92544556 274.95556641 0.8360858 ]	[426.42062378 274.86633301 0.87158996]	[4.54578674e+02 8.75330627e+02 6.50881052e-01]	[4.62392822e+02 8.70191528e+02 6.89523935e-01]	[4.34115875e+02 8.49596191e+02 6.10783637e-01]	[4.03362427e+02 8.03472656e+02 7.61891663e-01]	[3.90424377e+02 7.93356140e+02 7.62928486e-01]	[4.05881042e+02 7.67496704e+02 6.69150591e-01]
[398.10406494 277.61587524 0.937603 ]	[398.21591187 349.43624878 0.90032715]	[336.56549072 341.75283813 0.8391974 ]	[246.83331299 367.41113281 0.80420983]	[164.68318176 362.19656372 0.83400375]	[459.67288208 356.96209717 0.8709687 ]	[503.26760864 444.43103027 0.9199689 ]	[541.9395752 524.02416992 0.91358644]	[400.68896484 521.3862915 0.82034338]	[364.79214478 521.30340576 0.74947709]	[387.95123291 647.0725708 0.80278283]	[400.78005981 762.43817139 0.84248662]	[439.07983398 523.85742188 0.7677545 ]	[439.0774231 675.222229 0.77247816]	[4.41677521e+02 8.31822021e+02 7.90881157e-01]	[380.35745239 267.34780884 0.87544447]	[408.40817261 267.2817688 0.83557296]	[367.42181396 275.04251099 0.83628249]	[428.91122437 274.95071411 0.89547724]	[4.52027618e+02 8.72827698e+02 6.51244283e-01]	[4.62323730e+02 8.67707031e+02 6.89432085e-01]	[4.34117950e+02 8.47112366e+02 6.13754809e-01]	[4.03360870e+02 8.03490479e+02 7.68828094e-01]	[3.90446686e+02 7.95783691e+02 7.62063384e-01]	[4.05883972e+02 7.67500061e+02 6.69336617e-01]
[398.06799316 277.65960693 0.92937326]	[398.22576904 351.9647522 0.90439349]	[336.57647705 344.25445557 0.82857877]	[249.36740112 375.03118896 0.80565584]	[162.17431641 367.4161377 0.79036015]	[459.66900635 357.01275635 0.88010317]	[503.37350464 444.42211914 0.90908891]	[544.52819824 523.8928833 0.91022211]	[400.69702148 521.36730957 0.82222486]	[364.81719971 521.28100586 0.74453318]	[387.92370605 647.0380249 0.80419803]	[400.79867554 759.9543457 0.83453596]	[439.07583618 523.83569336 0.77069688]	[439.06710815 675.26409912 0.76002371]	[4.41679474e+02 8.31840210e+02 7.92800367e-01]	[380.318573 269.86410522 0.89179826]	[405.90576172 267.33743286 0.8410725 ]	[367.40176392 275.1204834 0.84177047]	[426.43075562 275.00387573 0.9134177 ]	[4.46943237e+02 8.70272766e+02 6.73035145e-01]	[4.62286316e+02 8.67574280e+02 7.02692091e-01]	[4.36590179e+02 8.47122375e+02 6.23200893e-01]	[4.03348297e+02 8.03497314e+02 7.66502619e-01]	[3.90437103e+02 7.93362427e+02 7.58233726e-01]	[4.05898071e+02 7.67486816e+02 6.57969415e-01]
[398.0708313 277.69659424 0.92181176]	[398.2124939 352.01455688 0.9082036 ]	[336.55615234 344.33306885 0.82162786]	[249.32885742 377.51330566 0.81839967]	[167.22128296 375.11120605 0.81465602]	[459.64898682 357.00509644 0.87777781]	[505.86807251 444.38824463 0.89335716]	[549.56341553 523.91619873 0.86309189]	[400.6842041 521.34619141 0.82235205]	[364.79364014 521.25939941 0.74113452]	[387.92654419 647.0737915 0.80071151]	[400.83349609 762.43994141 0.83484983]	[439.06643677 523.82067871 0.76750356]	[439.06347656 672.69604492 0.77198738]	[4.41689880e+02 8.31827515e+02 7.85143018e-01]	[380.31005859 269.91992188 0.90052187]	[405.89068604 269.83804321 0.84683305]	[367.35046387 277.47735596 0.84685695]	[426.37109375 275.04864502 0.92683744]	[4.52004974e+02 8.72737488e+02 6.50723934e-01]	[4.62347290e+02 8.67637207e+02 6.92050099e-01]	[4.36573792e+02 8.47123230e+02 6.14588976e-01]	[4.03381317e+02 8.03468567e+02 7.66913474e-01]	[3.90471039e+02 7.93348633e+02 7.68760324e-01]	[4.08410980e+02 7.67517029e+02 6.55907273e-01]
[398.07846069 277.71450806 0.91722351]	[398.20013428 352.02618408 0.90786231]	[336.52954102 346.82888794 0.81509006]	[246.77532959 377.57794189 0.82946682]	[162.11810303 377.57867432 0.82245994]	[459.66357422 356.98852539 0.87474859]	[505.94396973 444.34542847 0.8880744 ]	[557.24230957 523.75897217 0.86451548]	[400.67871094 521.28826904 0.82224733]	[364.80276489 521.23931885 0.74010175]	[390.43798828 647.06982422 0.79561704]	[400.83843994 762.42681885 0.8326565 ]	[436.69390869 521.34210205 0.76452851]	[439.08755493 670.14868164 0.7849586 ]	[4.41678436e+02 8.31798035e+02 7.84442723e-01]	[380.29400635 269.93280029 0.90714639]	[405.90048218 269.8425293 0.84672028]	[364.86712646 277.53439331 0.85497701]	[426.37414551 275.06991577 0.93014681]	[4.49513702e+02 8.72774353e+02 6.28569722e-01]	[4.62315796e+02 8.67687988e+02 6.77353382e-01]	[4.36555511e+02 8.47087341e+02 5.97390950e-01]	[4.03364471e+02 8.00985840e+02 7.81359971e-01]	[3.90460541e+02 7.93328430e+02 7.82093823e-01]	[4.08419586e+02 7.67505066e+02 6.57543063e-01]
[398.05895996 277.71173096 0.91594917]	[398.17803955 352.01013184 0.90453851]	[336.50778198 346.81964111 0.81433821]	[244.25805664 377.59887695 0.83522999]	[162.11068726 377.61392212 0.82778299]	[459.65942383 354.597229 0.86695701]	[506.02581787 441.92056274 0.88164604]	[559.82025146 521.39019775 0.89811349]	[400.69949341 521.23791504 0.81524593]	[364.80853271 518.78417969 0.73019385]	[392.96578979 647.04779053 0.79213876]	[400.84927368 759.90576172 0.82495809]	[439.08880615 521.30200195 0.7640332 ]	[439.08761597 670.15264893 0.79338843]	[4.41686005e+02 8.29263123e+02 7.82377005e-01]	[380.27700806 272.34667969 0.90980786]	[405.88092041 269.84133911 0.84831029]	[364.84500122 277.53564453 0.85720861]	[426.3420105 275.06298828 0.92928684]	[4.46879059e+02 8.70172791e+02 5.96229672e-01]	[4.59833374e+02 8.65055176e+02 6.36425138e-01]	[4.36575867e+02 8.36931763e+02 5.86993814e-01]	[4.03359955e+02 8.00994324e+02 7.71659970e-01]	[3.90445648e+02 7.93311584e+02 7.68691719e-01]	[4.08468201e+02 7.65047363e+02 6.51195765e-01]
[398.05343628 277.69387817 0.91878617]	[398.18341064 351.96557617 0.90364009]	[336.53787231 344.33282471 0.81902063]	[244.27194214 377.56546021 0.82384801]	[162.17446899 377.52566528 0.8133508 ]	[459.63949585 354.55758667 0.86034483]	[508.465271 441.83816528 0.89085931]	[562.24145508 521.24438477 0.91051358]	[400.6885376 521.21740723 0.81411958]	[364.79574585 518.75616455 0.72981554]	[395.51074219 644.49383545 0.81368297]	[400.84732056 759.87225342 0.82458967]	[439.0682373 521.28747559 0.75845826]	[439.08456421 670.12774658 0.7846207 ]	[4.41681976e+02 8.31678833e+02 7.84627616e-01]	[380.27920532 269.91989136 0.90542531]	[405.8727417 269.8274231 0.84667605]	[364.84069824 277.49713135 0.85651082]	[426.34100342 275.04174805 0.9265936 ]	[4.49513367e+02 8.70270569e+02 5.98181784e-01]	[4.62299652e+02 8.65119141e+02 6.47561848e-01]	[4.34120819e+02 8.41991516e+02 5.99397779e-01]	[4.03358551e+02 8.00978577e+02 7.72515595e-01]	[3.90448212e+02 7.93299377e+02 7.73703754e-01]	[4.08426239e+02 7.65024048e+02 6.59047246e-01]
[398.04803467 277.68231201 0.92110425]	[398.1869812 351.91522217 0.90096813]	[336.55847168 344.28048706 0.82584178]	[244.26901245 377.49725342 0.81393915]	[162.16526794 375.05828857 0.80293709]	[459.63391113 354.5015564 0.85092211]	[508.51553345 441.80282593 0.88682282]	[562.31665039 521.19500732 0.91727746]	[400.69876099 518.77740479 0.80422455]	[364.8366394 518.69763184 0.7178809 ]	[395.51202393 644.49926758 0.80334377]	[400.84881592 759.87542725 0.8225714 ]	[439.0657959 521.25817871 0.7470485 ]	[439.08120728 667.63317871 0.7838586 ]	[4.41698029e+02 8.29253967e+02 7.66629457e-01]	[380.27752686 269.90725708 0.90333432]	[405.86276245 267.36611938 0.84604865]	[364.84002686 277.47451782 0.85375923]	[426.34317017 275.01928711 0.92219067]	[4.57106018e+02 8.70309570e+02 5.60099244e-01]	[4.64836304e+02 8.65073792e+02 6.09951615e-01]	[4.34100067e+02 8.41977600e+02 5.64507067e-01]	[4.03347473e+02 8.00945740e+02 7.61694133e-01]	[3.90433594e+02 7.93281372e+02 7.73103893e-01]	[4.08418304e+02 7.65027588e+02 6.53153121e-01]
[398.05752563 277.68765259 0.92048472]	[398.18716431 349.40963745 0.90299404]	[336.5453186 341.81439209 0.82986987]	[244.21673584 375.03631592 0.80245417]	[164.6603241 367.35479736 0.7980845 ]	[459.65237427 354.46282959 0.84864151]	[508.53564453 441.77545166 0.88455933]	[562.36749268 518.7635498 0.9071635 ]	[400.69216919 518.72125244 0.79568428]	[364.81188965 516.21783447 0.71391928]	[395.5369873 644.48394775 0.80567038]	[400.86618042 759.87133789 0.81785679]	[439.07189941 518.78375244 0.73755562]	[439.06802368 667.644104 0.7764172 ]	[4.41672577e+02 8.29215210e+02 7.76507854e-01]	[380.27883911 269.90856934 0.90177572]	[405.87265015 267.35943604 0.84539682]	[364.83648682 277.47033691 0.85903287]	[426.35604858 274.9828186 0.91742849]	[4.49470032e+02 8.70133179e+02 5.92686772e-01]	[4.62283691e+02 8.59996155e+02 6.31452501e-01]	[4.34113495e+02 8.36910156e+02 5.86209416e-01]	[4.03310791e+02 8.00959900e+02 7.60374963e-01]	[3.87932983e+02 7.93264526e+02 7.69020081e-01]	[4.08475037e+02 7.65014160e+02 6.46248460e-01]
[398.05950928 277.68701172 0.92054367]	[398.18771362 349.38912964 0.90213913]	[336.5440979 341.79016113 0.83214736]	[241.69313049 369.98599243 0.79653716]	[162.16195679 359.82958984 0.8388558 ]	[459.65362549 354.44921875 0.84609449]	[511.01751709 441.73519897 0.88130999]	[562.36413574 518.70184326 0.89809209]	[400.68008423 518.73583984 0.79821968]	[364.79525757 518.6807251 0.71791285]	[395.53192139 644.51031494 0.80574358]	[400.86257935 759.86621094 0.8159771 ]	[439.06463623 518.78747559 0.73686576]	[436.69403076 667.62316895 0.7773543 ]	[4.39309204e+02 8.29177246e+02 7.73214161e-01]	[380.27972412 269.9052124 0.90051103]	[405.8757019 267.35574341 0.8451522 ]	[364.82852173 275.13598633 0.86016393]	[426.36517334 274.96017456 0.91225445]	[4.46877258e+02 8.67684875e+02 5.79697788e-01]	[4.59818329e+02 8.59954041e+02 6.23085737e-01]	[4.34090485e+02 8.34388428e+02 5.75266600e-01]	[4.03307343e+02 8.00982422e+02 7.54515946e-01]	[3.87942657e+02 7.93272278e+02 7.58814514e-01]	[4.10955109e+02 7.64994934e+02 6.45840824e-01]
[398.05661011 277.71221924 0.91569459]	[398.16622925 346.89755249 0.9001267 ]	[336.52911377 341.7567749 0.83584476]	[241.63134766 367.41644287 0.80652708]	[164.66413879 359.71789551 0.86413509]	[459.62249756 352.00985718 0.84074187]	[511.05029297 441.73995972 0.8808192 ]	[562.34130859 518.66967773 0.88788497]	[400.6697998 518.74816895 0.80107957]	[364.7925415 518.70007324 0.72161353]	[392.99603271 646.9644165 0.79646784]	[400.84957886 759.89111328 0.82578719]	[436.68841553 521.20721436 0.73841673]	[436.65817261 667.57611084 0.77728814]	[4.39256561e+02 8.29165955e+02 7.58808970e-01]	[380.27468872 269.92626953 0.90417653]	[405.8833313 269.82922363 0.84669513]	[364.81378174 275.125 0.86279893]	[426.36599731 274.98117065 0.91695237]	[4.46884674e+02 8.70158936e+02 5.29602885e-01]	[4.59783569e+02 8.62490234e+02 5.90638876e-01]	[4.34021729e+02 8.34362854e+02 5.39997101e-01]	[4.03343201e+02 8.03467957e+02 7.68101454e-01]	[3.90445892e+02 7.93322144e+02 7.69699931e-01]	[4.08460510e+02 7.65001648e+02 6.53633356e-01]
[398.05532837 277.72750854 0.91243064]	[398.15115356 349.36508179 0.89760375]	[336.51315308 341.74923706 0.83460844]	[241.65675354 364.80307007 0.81393182]	[167.289505 359.57022095 0.88014793]	[459.60952759 354.44076538 0.84014642]	[511.05490112 441.73269653 0.8806535 ]	[562.3192749 518.65496826 0.88366795]	[400.65499878 518.69750977 0.79628652]	[362.34909058 516.2144165 0.71998912]	[392.97692871 644.51928711 0.80262673]	[400.81143188 759.91271973 0.83390534]	[436.6817627 518.73553467 0.73103034]	[436.64065552 667.55883789 0.76129556]	[4.39234741e+02 8.29232117e+02 7.73285151e-01]	[380.26965332 272.35693359 0.91017425]	[405.88339233 269.85360718 0.84872907]	[364.79040527 275.13076782 0.86662412]	[426.36740112 274.98959351 0.91691589]	[4.44393250e+02 8.70166809e+02 5.44225216e-01]	[4.59739532e+02 8.62549744e+02 5.95312357e-01]	[4.31543762e+02 8.36925110e+02 5.50549090e-01]	[4.03375305e+02 8.00960693e+02 7.70300329e-01]	[3.90483215e+02 7.93315491e+02 7.78633356e-01]	[4.05907013e+02 7.65041199e+02 6.47195816e-01]
[398.0428772 280.12945557 0.90394503]	[398.15408325 349.40795898 0.89834005]	[336.51507568 341.75643921 0.83426446]	[241.64884949 364.7883606 0.81528425]	[169.74899292 357.20278931 0.89050597]	[459.6149292 354.48934937 0.84868419]	[511.09448242 441.77084351 0.87694794]	[562.27954102 516.22338867 0.87674093]	[400.6645813 518.78216553 0.80980849]	[364.77484131 518.72436523 0.72841865]	[387.90640259 646.92871094 0.82363486]	[400.78323364 762.42028809 0.84210092]	[436.69302368 521.24761963 0.74890006]	[436.64486694 670.18218994 0.75068128]	[4.39231842e+02 8.31727722e+02 7.80033112e-01]	[380.25653076 272.40823364 0.92035806]	[405.88024902 269.90359497 0.85404563]	[364.79019165 277.49234009 0.86428052]	[426.36761475 275.02297974 0.91936612]	[4.46920105e+02 8.70270874e+02 5.94609141e-01]	[4.59830536e+02 8.65092712e+02 6.41086459e-01]	[4.31495789e+02 8.44552612e+02 5.57232320e-01]	[4.03329163e+02 8.00968201e+02 7.74773598e-01]	[3.90442810e+02 7.93334229e+02 7.77490675e-01]	[4.05885193e+02 7.67494629e+02 6.60531521e-01]
[398.01968384 280.19470215 0.88742393]	[398.10916138 351.94055176 0.8946448 ]	[336.45883179 341.79425049 0.82804883]	[241.63279724 364.77575684 0.81787771]	[169.81687927 359.58843994 0.90245712]	[457.22015381 354.56326294 0.85450029]	[511.08328247 441.7885437 0.87835175]	[562.2210083 516.18847656 0.86218745]	[400.62475586 521.26739502 0.82323301]	[362.30764771 518.78973389 0.7424314 ]	[385.35986328 646.99145508 0.82604277]	[400.75292969 759.91638184 0.83983767]	[436.64282227 521.33508301 0.75325251]	[436.55770874 670.16455078 0.72383541]	[4.39225586e+02 8.34345337e+02 7.62487948e-01]	[380.24890137 272.46017456 0.92611229]	[405.85934448 272.39202881 0.87118518]	[364.7701416 277.49252319 0.86820203]	[423.89181519 275.08200073 0.92933691]	[4.41854584e+02 8.72814697e+02 6.05316401e-01]	[4.59708832e+02 8.70189087e+02 6.50973082e-01]	[4.34019623e+02 8.49647827e+02 5.71658969e-01]	[4.03250305e+02 8.00970154e+02 7.48035371e-01]	[3.87916779e+02 7.93307312e+02 7.50551462e-01]	[4.05869873e+02 7.65071167e+02 6.64020479e-01]
[395.63787842 282.72940063 0.86882937]	[398.09313965 354.50219727 0.90643036]	[334.05044556 346.82400513 0.80901307]	[241.6224823 369.8977356 0.80453557]	[169.83544922 359.77236938 0.88773906]	[459.60083008 357.0713501 0.87722963]	[511.05123901 441.85092163 0.87722677]	[559.78118896 516.14709473 0.8420592 ]	[400.61920166 521.31427002 0.82524598]	[362.29193115 521.23455811 0.74911749]	[382.7855835 647.11456299 0.83149564]	[400.72354126 762.41503906 0.84521884]	[436.64709473 521.3848877 0.7568838 ]	[436.59008789 672.70928955 0.72719198]	[4.39200134e+02 8.34396851e+02 7.53270268e-01]	[380.21438599 274.92581177 0.95087421]	[405.83773804 272.49255371 0.88691252]	[362.29904175 277.61325073 0.87534696]	[423.85852051 277.54095459 0.93448836]	[4.44375519e+02 8.75419800e+02 6.15480721e-01]	[4.59797333e+02 8.72719727e+02 6.87722921e-01]	[4.28944824e+02 8.49697754e+02 5.71543932e-01]	[4.03265472e+02 8.00940674e+02 7.58069336e-01]	[3.87927307e+02 7.93319580e+02 7.62932897e-01]	[4.05855499e+02 7.67492676e+02 6.72404647e-01]
[395.60397339 285.27664185 0.86149895]	[398.10284424 354.57931519 0.91624177]	[336.46554565 349.46002197 0.80729258]	[241.68632507 375.05966187 0.81246281]	[169.81581116 367.3737793 0.80557966]	[457.21682739 357.13973999 0.88205379]	[511.04415894 441.89074707 0.87362725]	[559.73205566 516.19177246 0.83940095]	[400.62512207 523.81237793 0.82783771]	[362.28335571 521.34112549 0.76199937]	[382.75445557 649.55297852 0.83319014]	[400.72177124 762.41064453 0.85190225]	[436.67211914 523.90356445 0.76660323]	[436.57635498 680.38146973 0.7210418 ]	[4.39249146e+02 8.42011108e+02 7.59947419e-01]	[380.17108154 275.03521729 0.96752876]	[403.37179565 274.92098999 0.90625441]	[362.26959229 280.14865112 0.85577166]	[423.8218689 277.62988281 0.93340939]	[4.41865601e+02 8.77945557e+02 6.31594062e-01]	[4.59731628e+02 8.72845093e+02 6.99110806e-01]	[4.34032806e+02 8.52258850e+02 5.90442419e-01]	[4.03270569e+02 8.00963745e+02 7.63585329e-01]	[3.87942657e+02 7.93340271e+02 7.62331426e-01]	[4.05821289e+02 7.67486206e+02 6.64576232e-01]
[395.60424805 285.27600098 0.86162752]	[398.10238647 354.57800293 0.91596401]	[336.46386719 349.45852661 0.80712724]	[241.68572998 375.06692505 0.81416833]	[169.8120575 367.36987305 0.80511415]	[457.21502686 357.13668823 0.88161397]	[511.03515625 441.88961792 0.87485027]	[559.73419189 516.1887207 0.84040225]	[400.62719727 523.80963135 0.82696295]	[362.28063965 521.33465576 0.76171923]	[382.75372314 649.55603027 0.83225167]	[400.72622681 762.41064453 0.85171789]	[436.67672729 523.90405273 0.76619077]	[436.57723999 680.36151123 0.71972793]	[4.39250366e+02 8.42004395e+02 7.58464396e-01]	[380.17147827 275.03582764 0.9676491 ]	[403.37127686 274.92095947 0.90611064]	[362.27069092 280.15142822 0.85569984]	[423.82156372 277.62948608 0.93403256]	[4.41869324e+02 8.77963440e+02 6.21625602e-01]	[4.59735565e+02 8.72857056e+02 6.90869808e-01]	[4.34034973e+02 8.52255188e+02 5.86677790e-01]	[4.03266144e+02 8.00974731e+02 7.63684034e-01]	[3.87938843e+02 7.93347839e+02 7.61945605e-01]	[4.05830719e+02 7.67481262e+02 6.64273143e-01]
[395.58761597 287.88848877 0.86291867]	[398.11437988 357.04412842 0.93136346]	[336.47183228 352.02026367 0.81499928]	[244.24797058 377.65197754 0.83595496]	[172.25714111 377.60787964 0.86504143]	[459.60873413 359.62167358 0.88088238]	[511.08059692 444.38079834 0.85189533]	[557.23522949 516.21325684 0.82886767]	[400.63485718 523.86401367 0.82122028]	[362.26797485 521.37579346 0.7601217 ]	[380.30084229 649.57562256 0.84333068]	[400.71817017 759.89593506 0.85446 ]	[439.07510376 523.96716309 0.76437557]	[436.57250977 680.37365723 0.73196095]	[4.39236206e+02 8.44531433e+02 7.62095153e-01]	[380.16497803 277.46508789 0.96716058]	[403.34869385 275.02200317 0.92069936]	[362.23022461 282.71307373 0.84152466]	[423.8026123 277.72338867 0.91979229]	[4.41862061e+02 8.83057678e+02 5.99411070e-01]	[4.59720703e+02 8.75395752e+02 6.74104631e-01]	[4.31522583e+02 8.52298340e+02 5.98410010e-01]	[4.03258850e+02 8.00939148e+02 7.75937378e-01]	[3.87940094e+02 7.93326050e+02 7.72813141e-01]	[4.05872803e+02 7.65023987e+02 6.72746897e-01]
[393.0668335 292.9493103 0.87126493]	[398.10107422 357.19714355 0.93623817]	[334.04244995 357.06494141 0.84350991]	[251.93513489 382.86618042 0.81552655]	[172.39663696 398.01525879 0.86032963]	[457.2137146 359.69088745 0.87864888]	[513.57342529 446.95672607 0.82465726]	[557.24084473 518.70318604 0.84207821]	[400.72607422 523.93103027 0.80873096]	[364.78146362 523.8348999 0.7440626 ]	[380.26376343 649.60168457 0.84780324]	[400.79858398 759.890625 0.84485292]	[439.16036987 526.43548584 0.76734644]	[436.63128662 685.52752686 0.76804888]	[4.39279144e+02 8.47178223e+02 7.73143947e-01]	[377.75634766 277.61135864 0.96504754]	[400.87872314 277.49127197 0.93024981]	[359.79046631 287.83322144 0.84567356]	[421.39465332 280.2416687 0.89928418]	[4.41862183e+02 8.85648987e+02 5.27879953e-01]	[4.59654572e+02 8.80502563e+02 5.94569087e-01]	[4.34112518e+02 8.54867249e+02 5.79051971e-01]	[4.00825134e+02 8.00991577e+02 7.72018254e-01]	[3.87894257e+02 7.93320740e+02 7.66764164e-01]	[4.08438416e+02 7.65005310e+02 6.51895881e-01]
[393.07244873 293.02120972 0.87670076]	[398.07913208 359.59350586 0.93776339]	[333.96408081 357.17297363 0.84353709]	[251.89025879 395.6187439 0.84722602]	[172.49472046 403.28344727 0.86813921]	[457.20870972 359.71627808 0.87612408]	[513.59057617 449.43533325 0.82247037]	[559.70050049 518.73474121 0.85259521]	[400.75244141 526.41534424 0.79600286]	[364.80148315 523.91888428 0.74103737]	[380.28433228 649.61456299 0.84161431]	[400.77963257 757.37701416 0.84442854]	[439.18286133 526.50244141 0.75840211]	[436.64614868 685.53405762 0.7775144 ]	[4.39303802e+02 8.49629639e+02 7.68108904e-01]	[377.75280762 277.68740845 0.94660842]	[400.87637329 277.55783081 0.92519778]	[359.79214478 290.34860229 0.85007215]	[421.36581421 282.70394897 0.89802706]	[4.44404846e+02 8.90697754e+02 5.36970496e-01]	[4.59732361e+02 8.85581482e+02 6.10224366e-01]	[4.34106934e+02 8.57385071e+02 5.74563801e-01]	[4.03291260e+02 8.00955078e+02 7.75286078e-01]	[3.90433838e+02 7.93325989e+02 7.77864814e-01]	[4.08388855e+02 7.64969849e+02 6.47323251e-01]
[393.03518677 295.48806763 0.89063132]	[398.11886597 359.67276001 0.94394034]	[334.03317261 359.60644531 0.85004532]	[251.94940186 398.09628296 0.88206851]	[177.52783203 413.53677368 0.84656686]	[459.60455322 359.75317383 0.87762433]	[513.65075684 449.47625732 0.82216877]	[559.6975708 518.644104 0.84162325]	[400.83703613 526.4744873 0.78194875]	[367.34512329 523.98901367 0.72573537]	[380.31549072 649.69055176 0.83227599]	[400.7883606 757.35772705 0.84473991]	[439.25369263 529.01312256 0.75497246]	[436.65588379 685.56848145 0.78748018]	[4.39305664e+02 8.49725464e+02 7.77772665e-01]	[377.72262573 280.12945557 0.93244648]	[400.85870361 277.62298584 0.92340577]	[359.78564453 290.40078735 0.85206985]	[421.36221313 282.73397827 0.89503092]	[4.44397705e+02 8.93295288e+02 5.59596241e-01]	[4.59732361e+02 8.88221619e+02 6.31024659e-01]	[4.34063782e+02 8.59965759e+02 5.78413010e-01]	[4.03313721e+02 8.00939575e+02 7.80566692e-01]	[3.90434479e+02 7.93317627e+02 7.83749223e-01]	[4.08413696e+02 7.62515442e+02 6.45748317e-01]
[393.03811646 295.55923462 0.89444971]	[398.11831665 359.74157715 0.94398975]	[334.05130005 359.67260742 0.85435367]	[251.93391418 398.22497559 0.89172137]	[177.4871521 418.61676025 0.89171565]	[459.61105347 359.79736328 0.87265354]	[516.2097168 452.01199341 0.83140898]	[562.25610352 521.18164062 0.90429181]	[400.862854 528.9765625 0.77032608]	[367.39163208 526.45037842 0.71862036]	[382.73876953 652.12225342 0.81665176]	[400.79193115 757.35552979 0.84504932]	[439.26998901 531.5526123 0.7502833 ]	[436.66802979 688.05322266 0.78850353]	[4.41680023e+02 8.49792175e+02 7.77590156e-01]	[377.71716309 280.21905518 0.91687715]	[400.86193848 277.69088745 0.90764874]	[359.78701782 292.91122437 0.8672815 ]	[421.35162354 285.25009155 0.89170039]	[4.41869751e+02 8.93250671e+02 6.12171888e-01]	[4.59717590e+02 8.88210388e+02 6.61122382e-01]	[4.36598206e+02 8.62527832e+02 5.97762942e-01]	[4.03294464e+02 8.00952515e+02 7.94287324e-01]	[3.90437042e+02 7.93322266e+02 7.88879931e-01]	[4.08404907e+02 7.62515137e+02 6.45046234e-01]
[393.0637207 295.60623169 0.90177345]	[398.1322937 359.77102661 0.94361657]	[336.48190308 359.70404053 0.8575803 ]	[254.41296387 398.27307129 0.90392524]	[177.47691345 418.77258301 0.88894969]	[459.62564087 359.81896973 0.87091339]	[518.67059326 452.04434204 0.83921516]	[562.39105225 521.25256348 0.92998719]	[400.85757446 529.00524902 0.76675504]	[367.39703369 526.49926758 0.71223968]	[382.76345825 652.20672607 0.80478513]	[400.78839111 757.32220459 0.8452931 ]	[439.25811768 531.54925537 0.74723339]	[436.69491577 688.0791626 0.78085274]	[4.41678955e+02 8.52234985e+02 7.73140609e-01]	[377.72583008 282.68457031 0.91230041]	[400.87857056 280.09683228 0.8940202 ]	[359.79928589 292.93066406 0.8660081 ]	[421.37512207 282.76147461 0.88297719]	[4.41818176e+02 8.93288696e+02 6.14055812e-01]	[4.59694183e+02 8.90664795e+02 6.55394256e-01]	[4.36609009e+02 8.62569946e+02 5.85423768e-01]	[4.03330963e+02 8.00921509e+02 7.96670437e-01]	[390.4715271 793.31329346 0.79358345]	[4.08398529e+02 7.62484802e+02 6.44151092e-01]
[395.4932251 295.62997437 0.90473354]	[398.13943481 359.78723145 0.94311374]	[336.48406982 359.72924805 0.85682172]	[254.52230835 400.62472534 0.90969658]	[177.47557068 421.19543457 0.88414556]	[459.63711548 359.82614136 0.86917531]	[518.70916748 452.06365967 0.8457213 ]	[562.45562744 521.22406006 0.93313915]	[400.85870361 531.57440186 0.76237547]	[367.41711426 529.00549316 0.70565468]	[382.78890991 652.1829834 0.80567497]	[400.76559448 754.84100342 0.85066211]	[439.25109863 534.14404297 0.74759215]	[439.05563354 688.12408447 0.76583743]	[4.41711731e+02 8.52234314e+02 7.83794582e-01]	[377.74673462 282.724823 0.90978479]	[403.25216675 280.13562012 0.88627285]	[359.83947754 292.97003174 0.86630452]	[421.38607788 282.75744629 0.87692368]	[4.41814362e+02 8.90705627e+02 6.31495416e-01]	[4.59704315e+02 8.88130615e+02 6.67222381e-01]	[4.36647827e+02 8.65096313e+02 6.08786345e-01]	[4.03331696e+02 8.00924438e+02 7.97837734e-01]	[390.47409058 793.32910156 0.79840225]	[4.05907837e+02 7.62443726e+02 6.54545128e-01]
[395.51507568 297.9932251 0.91229665]	[398.16802979 359.81387329 0.94389135]	[336.51705933 359.7618103 0.85822427]	[254.5340271 400.62191772 0.91163164]	[175.06895447 421.21481323 0.89038301]	[459.67370605 362.20199585 0.87170976]	[518.76049805 454.55465698 0.85694003]	[564.83630371 521.22546387 0.93670905]	[400.85876465 529.03204346 0.76301253]	[367.40783691 526.49975586 0.70967627]	[382.78872681 652.16656494 0.81299943]	[400.75411987 757.32067871 0.84944409]	[439.24945068 531.60113525 0.74240375]	[436.69256592 688.12243652 0.74722171]	[4.41679596e+02 8.52315491e+02 7.75569320e-01]	[377.76202393 282.76321411 0.90768695]	[403.28182983 280.17697144 0.88134587]	[362.21255493 292.9848938 0.86573207]	[423.76730347 285.29818726 0.86347687]	[4.41853455e+02 8.93334290e+02 6.34781241e-01]	[4.59711761e+02 8.90705383e+02 6.80632353e-01]	[4.36608582e+02 8.67627869e+02 6.01869702e-01]	[403.3420105 800.95227051 0.80174077]	[390.46923828 793.35284424 0.80114371]	[4.05889343e+02 7.62458679e+02 6.53456271e-01]
[395.58563232 298.01782227 0.92730349]	[398.20761108 362.21600342 0.94084108]	[336.56878662 359.79721069 0.85733587]	[254.5612793 398.28308105 0.9128629 ]	[175.00552368 421.1947937 0.89544916]	[459.70602417 362.23379517 0.87167639]	[521.16210938 454.59573364 0.86714113]	[564.92736816 521.25927734 0.93392563]	[400.88525391 531.61724854 0.75872833]	[369.89273071 529.04071045 0.70183891]	[382.80426025 652.206604 0.80551565]	[400.74588013 757.30957031 0.84650451]	[439.27679443 536.66790771 0.7516892 ]	[436.68215942 690.68096924 0.76027566]	[4.41730804e+02 8.54891541e+02 7.73071468e-01]	[380.12496948 285.25415039 0.90161103]	[403.34609985 280.22424316 0.86432391]	[362.23031616 293.01477051 0.86887014]	[423.8097229 287.80715942 0.85256779]	[4.44404999e+02 8.95847412e+02 6.59015775e-01]	[4.59815582e+02 8.90799561e+02 7.29588270e-01]	[4.36627991e+02 8.70217651e+02 6.39865160e-01]	[4.03349121e+02 8.00985840e+02 7.95763195e-01]	[390.48266602 795.79296875 0.80073297]	[4.05830963e+02 7.62414124e+02 6.54109836e-01]
[395.63369751 298.04891968 0.9319492 ]	[398.25341797 362.30529785 0.93147343]	[336.6027832 362.20327759 0.84991306]	[254.55860901 398.28222656 0.91128188]	[175.0218811 421.16485596 0.89434087]	[459.75119019 362.34179688 0.85912657]	[521.19445801 457.07644653 0.88260704]	[565.01641846 521.33361816 0.92753607]	[400.88165283 534.11346436 0.75687885]	[369.92456055 531.53814697 0.69800538]	[382.81005859 657.24237061 0.7898947 ]	[400.79571533 757.34545898 0.84134573]	[439.25817871 536.67492676 0.74810201]	[436.67123413 690.69476318 0.75880975]	[4.41717407e+02 8.57366516e+02 7.58503675e-01]	[380.15655518 285.32632446 0.89634919]	[403.37057495 282.68981934 0.85699791]	[362.26660156 295.46636963 0.88064575]	[423.84854126 287.83026123 0.84707528]	[4.44352112e+02 8.95882935e+02 6.27322257e-01]	[4.59741608e+02 8.90834167e+02 6.87995672e-01]	[4.36634399e+02 8.70245972e+02 6.27499700e-01]	[403.37652588 800.96734619 0.80111766]	[392.97674561 795.78723145 0.80987102]	[4.05897644e+02 7.62447144e+02 6.46921337e-01]
[398.03421021 298.09933472 0.93758547]	[400.62738037 364.77996826 0.91784424]	[336.64926147 362.25143433 0.83937466]	[254.54786682 400.62792969 0.90954387]	[174.97651672 418.77252197 0.89807546]	[459.8079834 364.83172607 0.85488963]	[521.18450928 457.16967773 0.89120346]	[565.05078125 523.78863525 0.90576035]	[400.87405396 536.68371582 0.76397139]	[369.90655518 534.11431885 0.69523901]	[382.83831787 657.26800537 0.78956765]	[400.80935669 757.30847168 0.84364617]	[439.2598877 539.23046875 0.75978184]	[436.67590332 690.66662598 0.7515735 ]	[4.41734711e+02 8.57373596e+02 7.61214197e-01]	[380.21835327 287.86218262 0.89659381]	[403.40499878 282.78152466 0.84803092]	[362.33215332 295.49819946 0.87011629]	[423.88577271 287.87268066 0.84140569]	[4.41877411e+02 8.93380249e+02 6.55734122e-01]	[4.59721039e+02 8.90790649e+02 7.10932374e-01]	[4.36667908e+02 8.70241089e+02 6.31614566e-01]	[403.37612915 800.97399902 0.80464488]	[392.9781189 795.78601074 0.81338567]	[4.05911285e+02 7.59932800e+02 6.52166128e-01]
[398.09909058 298.1156311 0.94268125]	[400.6126709 364.83111572 0.91181403]	[336.60647583 362.28393555 0.84095883]	[254.54252625 400.64199829 0.90810716]	[174.90097046 418.71920776 0.90100801]	[459.82632446 367.33999634 0.85005713]	[518.78192139 459.61871338 0.89506078]	[565.02349854 523.9541626 0.89696872]	[400.84078979 539.19500732 0.77786064]	[367.40454102 536.65777588 0.70016968]	[385.40197754 662.35620117 0.76881194]	[400.85684204 759.90228271 0.83981252]	[439.22845459 539.29656982 0.76714873]	[436.69625854 690.6739502 0.76550478]	[4.41748962e+02 8.57435913e+02 7.59776533e-01]	[380.26925659 287.87799072 0.89098901]	[405.88070679 285.24243164 0.84055305]	[362.34790039 295.56234741 0.88293731]	[423.92346191 290.38174438 0.84398526]	[4.46884460e+02 8.95891968e+02 6.31015360e-01]	[4.59817749e+02 8.90840881e+02 7.04525650e-01]	[4.36658173e+02 8.70305786e+02 6.45047069e-01]	[403.38256836 801.00457764 0.80188382]	[393.00469971 795.8182373 0.81933182]	[4.08421753e+02 7.62477905e+02 6.50895238e-01]
[398.15899658 298.10940552 0.94255501]	[398.2850647 364.85894775 0.90955114]	[336.58209229 362.31436157 0.8349908 ]	[254.45716858 400.68148804 0.91122019]	[174.95755005 418.60388184 0.89870787]	[459.82702637 367.35992432 0.84957463]	[518.65142822 459.68289185 0.88221788]	[564.96923828 526.54083252 0.87276435]	[400.8380127 539.21789551 0.78523946]	[367.40814209 536.71368408 0.70733225]	[393.05429077 664.89416504 0.76598555]	[403.35095215 762.41992188 0.82570535]	[439.22598267 539.3024292 0.76933092]	[439.10128784 693.24725342 0.75619036]	[4.41811523e+02 8.54915161e+02 7.69275486e-01]	[380.32299805 287.8793335 0.87961495]	[408.41442871 285.24130249 0.83360136]	[364.81762695 295.62704468 0.88402176]	[426.37533569 292.8899231 0.85435247]	[4.44404602e+02 8.93372192e+02 6.57684803e-01]	[4.62236664e+02 8.90763550e+02 7.12296486e-01]	[4.39127625e+02 8.70179810e+02 6.42897546e-01]	[4.03365723e+02 8.03487549e+02 7.91231871e-01]	[393.0071106 795.79187012 0.79996085]	[4.13512543e+02 7.62511719e+02 6.51650429e-01]
[398.18920898 298.11773682 0.94509315]	[398.27316284 364.85070801 0.91094911]	[336.57937622 362.29684448 0.83784574]	[254.41304016 400.61575317 0.90340722]	[174.92985535 413.60321045 0.85660219]	[459.80548096 367.36685181 0.84942341]	[516.1439209 459.76361084 0.88382936]	[564.831604 529.0567627 0.87397206]	[400.8605957 539.28485107 0.78583872]	[369.91818237 539.24664307 0.71766186]	[398.22525024 657.3215332 0.78609443]	[403.35089111 759.9440918 0.80182117]	[439.23181152 541.76226807 0.77005714]	[439.08843994 693.21148682 0.7467469 ]	[4.41805573e+02 8.54829773e+02 7.70599782e-01]	[380.35928345 287.88381958 0.87543029]	[408.4659729 285.25338745 0.83505136]	[364.85739136 295.61883545 0.87815994]	[426.4125061 292.89151001 0.85222298]	[4.46891449e+02 8.90795898e+02 5.98909378e-01]	[4.62278564e+02 8.88218872e+02 6.68078482e-01]	[4.39091614e+02 8.70159180e+02 6.38463736e-01]	[4.05851746e+02 8.06003235e+02 7.61994898e-01]	[3.93054016e+02 7.95881836e+02 7.65847266e-01]	[4.11017548e+02 7.62496033e+02 6.42221451e-01]
[398.19943237 298.10925293 0.94748622]	[398.27645874 364.85186768 0.9105221 ]	[336.590271 362.30718994 0.83270097]	[254.43600464 398.18243408 0.90485275]	[172.35704041 405.86349487 0.84940445]	[459.79592896 367.36203003 0.85010004]	[511.10211182 459.81558228 0.88504219]	[562.40539551 534.09912109 0.87608743]	[400.8614502 539.20245361 0.77319789]	[369.90478516 539.19543457 0.71005112]	[400.66952515 657.26159668 0.79933107]	[400.8878479 762.48132324 0.82057178]	[439.24459839 539.24755859 0.76038092]	[439.17861938 690.65270996 0.77224374]	[4.41802063e+02 8.52285645e+02 7.87080169e-01]	[382.74838257 287.85409546 0.873456 ]	[410.95843506 285.25149536 0.83631849]	[364.8744812 295.57702637 0.8752948 ]	[426.42425537 292.89059448 0.85079432]	[4.57180908e+02 8.93372986e+02 5.76257408e-01]	[4.64898468e+02 8.88210266e+02 6.44627690e-01]	[4.36605743e+02 8.67617737e+02 6.41752362e-01]	[4.05874939e+02 8.06038452e+02 7.53031075e-01]	[3.93042755e+02 7.98395691e+02 7.55864799e-01]	[4.05917511e+02 7.65028015e+02 6.58970714e-01]
[398.20718384 298.06167603 0.94914889]	[398.28115845 364.80465698 0.91430569]	[336.59463501 362.24035645 0.84386796]	[254.41744995 398.09924316 0.87780273]	[172.36276245 400.86517334 0.86648041]	[459.80978394 367.34814453 0.85181928]	[508.44354248 459.76342773 0.90347457]	[559.8168335 531.5769043 0.84719807]	[400.83563232 539.19488525 0.77560383]	[367.4029541 536.69329834 0.70539987]	[400.71731567 652.1529541 0.81164753]	[400.83786011 762.45129395 0.83573723]	[439.21572876 539.27160645 0.75991398]	[439.25485229 688.06652832 0.80593985]	[4.41904846e+02 8.49699951e+02 8.01692367e-01]	[382.76324463 285.32821655 0.86985981]	[410.97674561 282.72592163 0.84120423]	[367.34411621 295.50848389 0.86498845]	[426.42904663 290.37017822 0.83483148]	[4.57165039e+02 8.80470703e+02 6.46972895e-01]	[4.64953674e+02 8.72908203e+02 7.07464278e-01]	[4.39110168e+02 8.60002441e+02 6.69408619e-01]	[4.05828430e+02 8.06020447e+02 7.75235593e-01]	[3.92999817e+02 7.98355347e+02 7.67586887e-01]	[4.05883759e+02 7.65010742e+02 6.81770504e-01]
[398.21929932 297.99282837 0.94029969]	[398.26797485 362.29150391 0.93030322]	[336.5645752 359.76535034 0.85425395]	[254.40286255 395.55569458 0.83593899]	[169.86221313 400.61474609 0.85361648]	[459.80725098 364.80126953 0.85999602]	[505.96585083 459.74252319 0.91293287]	[554.71105957 531.59515381 0.81467378]	[400.76260376 534.16827393 0.76804829]	[364.85690308 531.61999512 0.7004444 ]	[400.71542358 649.63214111 0.83212209]	[400.82806396 762.43115234 0.83168209]	[439.14599609 536.70263672 0.73913318]	[439.27575684 685.53533936 0.80139548]	[4.44322357e+02 8.49597717e+02 7.88182318e-01]	[382.79971313 282.74328613 0.86963034]	[411.03256226 280.21908569 0.8509348 ]	[367.38012695 293.00375366 0.82872224]	[428.90441895 287.80581665 0.81914973]	[4.57094635e+02 8.75341431e+02 6.80351257e-01]	[4.67411346e+02 8.72749146e+02 7.14532733e-01]	[4.39142303e+02 8.57406616e+02 7.01375961e-01]	[4.05855713e+02 8.03530273e+02 7.98519313e-01]	[3.93001221e+02 7.95861572e+02 7.87316024e-01]	[4.05897308e+02 7.65035217e+02 6.88077331e-01]
[398.2036438 295.52307129 0.92703515]	[398.26409912 359.7399292 0.94473433]	[336.54333496 359.61862183 0.85322797]	[254.42770386 390.44586182 0.81147456]	[172.31828308 398.13098145 0.85379291]	[459.76617432 362.19891357 0.87796509]	[505.86489868 459.62149048 0.907673 ]	[549.58660889 531.56762695 0.81465393]	[400.71963501 529.03552246 0.76811272]	[364.78851318 526.52166748 0.71639961]	[398.20123291 649.58538818 0.8307094 ]	[400.85467529 764.94775391 0.8309927 ]	[439.10983276 531.57177734 0.72843421]	[439.28530884 685.46887207 0.80760258]	[4.46941010e+02 8.49631348e+02 7.54420519e-01]	[382.82092285 280.15991211 0.88818157]	[411.03347778 277.72772217 0.86358428]	[369.89108276 290.3918457 0.80690706]	[428.95120239 285.23736572 0.83071172]	[4.62355957e+02 8.77890747e+02 6.61553085e-01]	[4.77723114e+02 8.72800476e+02 7.39381194e-01]	[4.39253021e+02 8.62504395e+02 6.86242819e-01]	[4.05856842e+02 8.03478577e+02 7.71895707e-01]	[3.93000244e+02 7.95825012e+02 7.77364850e-01]	[4.08386292e+02 7.67529846e+02 6.95977688e-01]
[398.23516846 292.95623779 0.90761507]	[400.63635254 357.17767334 0.94437814]	[336.63143921 357.08737183 0.84294331]	[254.37669373 382.81912231 0.84515375]	[172.27171326 395.60314941 0.84727895]	[459.77624512 359.68148804 0.89541602]	[503.49313354 457.10916138 0.88329375]	[549.4954834 529.01672363 0.82520568]	[400.69512939 523.93798828 0.81286401]	[362.34313965 523.88433838 0.75687182]	[398.06546021 647.1361084 0.83717722]	[400.85006714 762.5166626 0.82699275]	[439.10705566 526.40643311 0.76282412]	[439.32183838 680.37335205 0.79550272]	[4.46954315e+02 8.36848999e+02 7.36587167e-01]	[382.83309937 277.6194458 0.91693676]	[411.03735352 277.51916504 0.88563526]	[369.89007568 285.29455566 0.80330402]	[428.9513855 280.19152832 0.86902964]	[4.64841766e+02 8.70281372e+02 6.83861017e-01]	[4.80199219e+02 8.67576660e+02 7.25404143e-01]	[4.39244171e+02 8.52245239e+02 6.76012039e-01]	[4.05863953e+02 8.00998230e+02 7.64402986e-01]	[3.90505798e+02 7.93352356e+02 7.73442745e-01]	[4.08405457e+02 7.67520081e+02 6.76274180e-01]
[398.27349854 285.3135376 0.8844288 ]	[398.24185181 354.55786133 0.93079567]	[336.56216431 351.9944458 0.82093465]	[254.43112183 380.22180176 0.88945365]	[172.32429504 395.50216675 0.84587878]	[459.72970581 357.10186768 0.89548296]	[503.43704224 446.9309082 0.88252604]	[547.04412842 523.9911499 0.86735064]	[400.67288208 521.39440918 0.82880104]	[362.3197937 521.37023926 0.76426041]	[395.56256104 647.02270508 0.85508227]	[400.85934448 764.97033691 0.83521277]	[439.09024048 523.82775879 0.77994639]	[439.33416748 670.11096191 0.82059228]	[4.52007843e+02 8.31717163e+02 7.55189657e-01]	[382.86343384 275.06781006 0.91881233]	[410.9508667 274.94717407 0.8819021 ]	[367.40820312 280.09848022 0.84543836]	[426.38946533 277.48669434 0.92287099]	[4.64932556e+02 8.67589844e+02 6.65678442e-01]	[4.80235565e+02 8.54907776e+02 7.26643562e-01]	[4.41735016e+02 8.47093811e+02 6.45484924e-01]	[4.05837006e+02 8.03465454e+02 7.65719771e-01]	[3.90453766e+02 7.93341125e+02 7.71680713e-01]	[4.10942383e+02 7.67543396e+02 6.82041168e-01]
[398.22900391 277.6947937 0.93040782]	[398.20251465 349.39111328 0.90543664]	[336.57296753 341.78961182 0.83459771]	[254.38127136 377.74740601 0.88883102]	[172.37835693 393.03027344 0.85239738]	[459.68927002 354.45217896 0.85602319]	[503.4017334 441.82028198 0.93467653]	[546.98706055 521.20440674 0.89445913]	[400.65133667 521.25708008 0.8256337 ]	[362.29699707 521.22479248 0.74977261]	[393.01245117 647.01635742 0.82497978]	[400.8331604 764.98284912 0.8346498 ]	[439.08688354 521.29858398 0.76925051]	[441.67037964 667.50036621 0.85238242]	[4.52070984e+02 8.29108276e+02 7.56034017e-01]	[382.81698608 272.36825562 0.88160211]	[408.46182251 269.85501099 0.84359038]	[367.3729248 275.12936401 0.87432134]	[426.41525269 274.90881348 0.89539117]	[4.72576355e+02 8.62486328e+02 6.88497663e-01]	[4.82790863e+02 8.52300293e+02 8.09752822e-01]	[4.41699585e+02 8.39463989e+02 6.59520924e-01]	[4.05846344e+02 8.00986633e+02 7.57640302e-01]	[3.87945221e+02 7.93325684e+02 7.62355745e-01]	[4.10959808e+02 7.67556824e+02 6.73503757e-01]
[398.12857056 275.0630188 0.93119168]	[398.18814087 339.28216553 0.9396106 ]	[336.53253174 339.1444397 0.85883456]	[251.89442444 377.60409546 0.87694013]	[172.4315033 393.05596924 0.85604936]	[459.69012451 341.78967285 0.86604506]	[503.38388062 439.08496094 0.91628939]	[546.91497803 513.61181641 0.85204643]	[400.71524048 513.61956787 0.77073288]	[364.7817688 513.5824585 0.70861959]	[392.99240112 646.95855713 0.83076775]	[400.83364868 764.98339844 0.83181298]	[439.14071655 513.61865234 0.73355019]	[439.33041382 664.8604126 0.85194767]	[4.54571350e+02 8.13802368e+02 7.45853364e-01]	[382.72317505 262.16430664 0.88263404]	[408.42251587 259.66387939 0.84991521]	[364.8253479 272.41061401 0.83778203]	[423.89868164 264.78604126 0.83821309]	[4.69978241e+02 8.52306641e+02 6.76412344e-01]	[4.82742493e+02 8.47175232e+02 7.49004900e-01]	[4.41724884e+02 8.29171631e+02 6.74395025e-01]	[4.05885925e+02 8.00995850e+02 7.48280168e-01]	[3.90462158e+02 7.93345154e+02 7.50647128e-01]	[4.10944794e+02 7.67580688e+02 6.70517683e-01]
[398.10479736 269.88516235 0.88806891]	[398.1121521 336.5713501 0.9359194]	[336.47335815 336.49923706 0.83509481]	[251.94139099 375.09747314 0.85975075]	[174.9122467 393.02407837 0.85990202]	[459.61178589 339.05566406 0.88957173]	[503.37667847 428.97329712 0.88190693]	[547.00726318 503.44485474 0.87446612]	[400.70397949 505.89428711 0.7973665 ]	[364.77450562 505.87991333 0.73852706]	[392.97747803 644.40838623 0.83725142]	[400.79916382 764.99139404 0.84556389]	[439.13409424 505.90783691 0.75911057]	[439.33111572 654.74749756 0.8317979 ]	[4.57119171e+02 8.08627625e+02 7.59496689e-01]	[380.31991577 257.00970459 0.94589084]	[405.89025879 254.58718872 0.89835656]	[362.33206177 262.24151611 0.83730656]	[423.83581543 259.57763672 0.90431309]	[4.64883911e+02 8.47121277e+02 6.42946601e-01]	[4.80228455e+02 8.39400940e+02 7.07068443e-01]	[4.41846985e+02 8.16364502e+02 6.18941188e-01]	[4.03353027e+02 8.00948914e+02 7.47867286e-01]	[3.87901581e+02 7.93281494e+02 7.57430017e-01]	[4.08449463e+02 7.67638733e+02 6.79294884e-01]
[395.63632202 259.63763428 0.8959341 ]	[398.04467773 331.49697876 0.89405227]	[336.47470093 328.86355591 0.81069434]	[254.37556458 369.97927856 0.82804859]	[175.01724243 395.53878784 0.86930549]	[457.20083618 333.97418213 0.84946263]	[503.33776855 421.27850342 0.94529116]	[546.99749756 498.23358154 0.87830043]	[400.76138306 503.33880615 0.81094199]	[364.79248047 503.35803223 0.75268507]	[390.49542236 641.87823486 0.81997299]	[400.73016357 764.96057129 0.84543389]	[439.21990967 503.34335327 0.77777296]	[441.77389526 649.63336182 0.83449566]	[4.57212158e+02 8.06116333e+02 7.80709147e-01]	[380.21530151 251.95988464 0.93373096]	[403.35577393 251.86569214 0.88236552]	[362.22180176 257.01300049 0.90893149]	[421.36447144 254.55438232 0.94322896]	[4.75126770e+02 8.42018555e+02 6.82928085e-01]	[4.82815216e+02 8.31818787e+02 7.87870407e-01]	[4.41887726e+02 8.16362427e+02 6.54130697e-01]	[4.03339539e+02 7.95866577e+02 7.46419430e-01]	[3.87880554e+02 7.90822510e+02 7.61448801e-01]	[4.05864838e+02 7.67636841e+02 6.73313618e-01]
[395.58102417 254.59277344 0.92329597]	[395.62628174 321.20870972 0.90603465]	[334.00747681 318.78076172 0.84249341]	[254.37539673 362.29104614 0.85114938]	[175.03588867 395.61416626 0.87997001]	[457.11959839 321.28512573 0.84623933]	[503.33804321 418.57095337 0.92442918]	[547.02728271 487.9526062 0.83377808]	[400.7850647 498.25244141 0.79956841]	[364.83288574 500.67279053 0.73303771]	[387.91705322 639.269104 0.79717028]	[400.70986938 765.01361084 0.85313118]	[439.24401855 498.24169922 0.77203071]	[441.74108887 644.54498291 0.86613333]	[4.59604279e+02 7.95840820e+02 7.73777485e-01]	[380.13638306 244.19206238 0.90197259]	[403.25265503 239.17709351 0.87696856]	[359.82183838 251.95811462 0.88420576]	[421.30273438 244.26455688 0.87772566]	[4.67457062e+02 8.34347473e+02 6.77263856e-01]	[4.82731750e+02 8.29264099e+02 7.74415374e-01]	[4.44347717e+02 8.08705627e+02 6.80342972e-01]	[4.03336060e+02 7.98437073e+02 7.59987772e-01]	[3.87882935e+02 7.93250427e+02 7.55622745e-01]	[4.05823029e+02 7.67702698e+02 6.84523106e-01]
[395.54501343 249.35578918 0.86818022]	[395.59289551 318.52313232 0.92085403]	[334.00091553 318.53039551 0.84604377]	[254.41612244 359.73544312 0.89879954]	[177.57672119 395.59277344 0.85354614]	[454.61328125 318.57220459 0.87340093]	[503.2807312 403.39254761 0.90831435]	[549.50006104 480.30340576 0.88023913]	[400.80990601 493.04714966 0.76450706]	[364.81216431 493.08676147 0.70676523]	[385.31005859 634.23937988 0.81418449]	[400.72689819 765.06719971 0.85658169]	[439.2961731 490.5065918 0.74822539]	[441.8086853 641.85186768 0.85974026]	[459.71813965 788.17236328 0.81523085]	[380.12503052 236.51260376 0.96589917]	[400.8611145 234.04562378 0.93973994]	[359.7774353 246.77688599 0.85018444]	[421.26779175 236.64134216 0.91752976]	[4.62358429e+02 8.26633301e+02 6.93978488e-01]	[4.80232513e+02 8.21475525e+02 7.47597635e-01]	[4.49433899e+02 8.00923767e+02 6.36738181e-01]	[4.08430878e+02 7.98411255e+02 7.47014225e-01]	[3.90462036e+02 7.93293396e+02 7.67434835e-01]	[4.03363678e+02 7.70156677e+02 6.72553897e-01]
[393.07244873 239.17778015 0.86327118]	[395.49539185 313.53274536 0.88328826]	[331.46060181 315.93994141 0.82348335]	[254.43202209 359.63760376 0.90901524]	[180.12786865 395.59384155 0.83998561]	[454.572052 313.53286743 0.83672082]	[503.28356934 400.66830444 0.94555831]	[549.49255371 475.08114624 0.83729899]	[400.87179565 485.40179443 0.77251333]	[364.87091064 485.44985962 0.72106123]	[385.3039856 631.62713623 0.82044655]	[400.72317505 767.49591064 0.85774422]	[441.68197632 485.36273193 0.76904124]	[441.85598755 631.65960693 0.83141524]	[459.81262207 788.12365723 0.82137072]	[377.75421143 233.88577271 0.94995481]	[400.79125977 231.39407349 0.91821688]	[359.72341919 236.67054749 0.93294233]	[421.13519287 234.03643799 0.95882797]	[4.67401154e+02 8.24062927e+02 6.87644124e-01]	[4.82780334e+02 8.13874207e+02 7.46613443e-01]	[4.49504761e+02 7.95863525e+02 6.54768407e-01]	[4.05890869e+02 7.98372375e+02 7.55732775e-01]	[3.87909973e+02 7.93241516e+02 7.75724351e-01]	[4.03363220e+02 7.70217957e+02 6.71675861e-01]
[393.01312256 236.52468872 0.90064853]	[395.49053955 305.8493042 0.84128475]	[333.94342041 308.33944702 0.79662114]	[254.42243958 357.20681763 0.91027796]	[185.19400024 398.03308105 0.83748472]	[454.56292725 303.28152466 0.81683725]	[503.30874634 398.03146362 0.92737865]	[552.11151123 462.44155884 0.84890753]	[403.28387451 482.77133179 0.79042846]	[367.41659546 482.84210205 0.74216884]	[382.86279297 629.07189941 0.84244949]	[400.6913147 767.52313232 0.86510068]	[441.73269653 480.34417725 0.79128444]	[444.33636475 626.62823486 0.84258181]	[462.18676758 783.03326416 0.80550832]	[377.68457031 226.30535889 0.90148699]	[400.76242065 223.6706543 0.88768911]	[359.62893677 233.99667358 0.94491661]	[418.80352783 231.31359863 0.89031988]	[4.64867798e+02 8.16368164e+02 7.24827290e-01]	[4.82768158e+02 8.11256409e+02 7.97845840e-01]	[4.54582886e+02 7.90764282e+02 7.09828138e-01]	[4.08393494e+02 7.98373596e+02 7.50767171e-01]	[3.87929138e+02 7.93270020e+02 7.70573616e-01]	[4.03293365e+02 7.70263306e+02 6.81520462e-01]
[390.45358276 233.8881073 0.87642455]	[393.02920532 300.68112183 0.87488186]	[331.4906311 300.75857544 0.81228781]	[254.40458679 357.14208984 0.91400087]	[187.74136353 398.0994873 0.85239375]	[452.04678345 298.24487305 0.85047704]	[503.29449463 390.41717529 0.89295042]	[554.6940918 459.7598877 0.86253625]	[403.31225586 480.193573 0.78342211]	[367.40301514 480.28616333 0.74645895]	[382.84637451 626.55969238 0.85121387]	[400.70483398 767.57025146 0.8682645 ]	[441.78927612 480.15795898 0.78098774]	[444.35955811 624.01556396 0.86530149]	[462.29589844 780.45288086 0.78603786]	[377.6109314 218.56980896 0.9226222 ]	[400.66390991 216.05563354 0.94808322]	[359.59570312 231.34394836 0.90465111]	[418.73434448 221.12327576 0.89711565]	[4.64870148e+02 8.11327576e+02 7.56126046e-01]	[4.82818329e+02 8.08701355e+02 8.04162502e-01]	[4.57168945e+02 7.90674866e+02 7.26737201e-01]	[4.08430054e+02 7.98374451e+02 7.55583167e-01]	[3.87930084e+02 7.93281372e+02 7.78032720e-01]	[4.03312714e+02 7.70291992e+02 6.85246944e-01]
[387.90652466 228.83192444 0.83986241]	[393.01760864 298.12332153 0.90275782]	[331.45272827 298.20022583 0.83369076]	[254.42472839 357.11282349 0.92024863]	[190.31962585 398.18148804 0.88211298]	[449.49423218 298.07949829 0.86577237]	[503.30566406 380.35241699 0.9302541 ]	[554.67504883 454.56713867 0.81952989]	[403.38284302 477.64028931 0.76008844]	[369.95181274 480.14596558 0.73215866]	[382.81616211 624.03936768 0.8584981 ]	[400.70303345 767.61566162 0.86856329]	[441.84286499 475.1690979 0.76584131]	[446.90032959 623.82336426 0.84892625]	[462.29248047 772.79052734 0.79948449]	[377.57507324 215.93104553 0.95088845]	[400.63867188 213.53590393 0.96502757]	[357.15911865 223.75401306 0.87771606]	[418.72424316 218.52772522 0.91704607]	[4.64826447e+02 8.11201477e+02 7.50894725e-01]	[4.82798920e+02 8.08571838e+02 7.86943913e-01]	[4.57157349e+02 7.88090149e+02 7.15585113e-01]	[4.08428162e+02 7.98352783e+02 7.39874542e-01]	[3.87933563e+02 7.93286926e+02 7.66313672e-01]	[4.03326660e+02 7.72738831e+02 6.83092296e-01]
[385.37969971 221.19187927 0.84133631]	[392.96160889 295.53936768 0.88966614]	[331.40231323 298.00323486 0.84396493]	[254.51046753 357.08682251 0.92345214]	[192.82142639 398.20275879 0.89644885]	[449.43963623 295.48370361 0.8537727 ]	[503.31381226 380.13806152 0.94726455]	[554.70788574 446.87265015 0.82360959]	[403.40036011 472.56777954 0.74446207]	[372.45986938 477.61172485 0.7169838 ]	[385.30749512 623.90002441 0.84485924]	[400.74353027 767.56591797 0.85503232]	[441.85614014 470.02709961 0.75300974]	[449.44235229 621.33294678 0.83524179]	[462.28457642 772.72473145 0.80509621]	[377.52877808 213.40155029 0.93468499]	[398.2383728 213.31738281 0.95212758]	[357.12026978 218.52857971 0.91652787]	[418.62936401 213.53126526 0.94449925]	[4.64935669e+02 8.08709595e+02 7.36541271e-01]	[4.82866119e+02 8.06002625e+02 7.59983063e-01]	[4.57098907e+02 7.88085754e+02 7.10309267e-01]	[4.05919189e+02 7.95884155e+02 7.22064912e-01]	[3.87912903e+02 7.93266724e+02 7.50315189e-01]	[4.03364105e+02 7.70303467e+02 6.70213997e-01]
[385.3164978 218.57003784 0.86902595]	[390.48730469 293.0118103 0.86683047]	[328.92764282 295.52828979 0.83806527]	[256.99459839 356.98104858 0.89953458]	[192.97827148 400.7069397 0.90271699]	[449.48791504 292.88040161 0.81616306]	[503.31149292 377.61380005 0.93682647]	[557.25653076 444.30627441 0.8578378 ]	[403.37612915 467.44805908 0.75065684]	[369.94299316 470.03173828 0.70450217]	[387.8649292 623.82684326 0.82862186]	[400.75210571 767.59368896 0.84947282]	[441.84088135 464.91592407 0.76318324]	[449.4602356 616.25726318 0.80818379]	[462.35357666 770.19232178 0.81628191]	[375.10232544 210.85595703 0.89530867]	[398.20874023 208.33834839 0.91616714]	[357.07348633 215.98429871 0.92887855]	[418.61538696 213.40093994 0.94278789]	[4.64922302e+02 8.08554626e+02 7.31179237e-01]	[4.82885223e+02 8.00986206e+02 7.55601704e-01]	[4.57184387e+02 7.85528198e+02 7.04461038e-01]	[4.08465240e+02 7.98401855e+02 7.25874722e-01]	[3.90442291e+02 7.93349426e+02 7.41695404e-01]	[4.03355377e+02 7.72743225e+02 6.55857086e-01]
[382.86639404 215.99478149 0.89371347]	[390.51107788 290.4390564 0.83812261]	[328.90933228 293.00762939 0.81692469]	[257.01535034 356.97381592 0.90633231]	[195.39204407 400.82040405 0.88461834]	[449.50344849 285.27157593 0.80674517]	[503.26806641 375.10461426 0.919478 ]	[557.27557373 441.77972412 0.87174278]	[403.37832642 464.88088989 0.75986046]	[369.95748901 467.43756104 0.71263272]	[390.48617554 621.40270996 0.82250327]	[400.80215454 767.59814453 0.83243126]	[441.82470703 462.37176514 0.77482897]	[449.50259399 616.18865967 0.80042976]	[462.28204346 770.09552002 0.82457095]	[375.0541687 205.75090027 0.86251712]	[398.15917969 200.67492676 0.90019959]	[357.04650879 213.4740448 0.93210173]	[418.58398438 210.7828064 0.88644463]	[4.64836090e+02 8.05989929e+02 7.15058744e-01]	[4.82808319e+02 7.95859680e+02 7.63072848e-01]	[4.57126099e+02 7.82991211e+02 6.73267484e-01]	[4.11023499e+02 8.00916138e+02 7.19131231e-01]	[3.90505920e+02 7.95810242e+02 7.30426133e-01]	[4.05838531e+02 7.72780029e+02 6.47670805e-01]
[382.85742188 213.54072571 0.90054357]	[390.46762085 285.32998657 0.82235539]	[326.33706665 292.86880493 0.803738 ]	[257.09689331 354.56054688 0.89274669]	[195.5796814 403.24890137 0.8674823 ]	[449.50231934 280.23986816 0.82365972]	[500.89596558 374.97216797 0.90840292]	[557.22180176 441.7177124 0.86740237]	[403.39025879 462.36056519 0.76462489]	[372.44064331 464.90585327 0.72244239]	[390.47738647 621.33612061 0.80946302]	[400.79278564 767.54394531 0.8310439 ]	[441.81756592 462.27380371 0.78397131]	[449.46612549 611.15332031 0.80029738]	[462.26889038 767.61309814 0.83090919]	[375.03457642 200.65814209 0.86479205]	[398.18310547 198.0617981 0.92714196]	[357.06384277 213.35775757 0.91695285]	[418.61016846 205.7192688 0.87428552]	[4.62355988e+02 8.03474670e+02 7.29436159e-01]	[4.82751221e+02 7.93361145e+02 7.69689500e-01]	[4.57102692e+02 7.77870300e+02 6.68988287e-01]	[4.10973083e+02 7.98367432e+02 7.23829865e-01]	[3.90491577e+02 7.93328247e+02 7.40388334e-01]	[4.05837921e+02 7.72714661e+02 6.64697707e-01]
[382.85705566 213.54031372 0.90064204]	[390.46786499 285.32659912 0.82269859]	[326.34545898 290.45196533 0.80372417]	[257.09573364 354.55764771 0.89219129]	[195.57821655 403.25030518 0.86712313]	[449.50161743 280.23529053 0.82477266]	[500.88858032 372.55273438 0.90626717]	[557.22717285 441.72232056 0.86760634]	[403.39978027 462.37814331 0.76385683]	[372.45391846 464.92419434 0.72198439]	[392.98809814 621.33642578 0.81588632]	[400.80154419 767.53442383 0.8292554 ]	[441.82321167 462.28970337 0.78520685]	[449.46783447 611.16448975 0.79969794]	[462.27029419 767.61419678 0.8309083 ]	[375.03430176 200.65724182 0.8646996 ]	[398.18261719 198.06056213 0.92721033]	[357.06365967 213.35658264 0.91656518]	[418.61071777 205.71566772 0.87462384]	[4.62362305e+02 8.03470398e+02 7.26271570e-01]	[4.82753143e+02 7.93359131e+02 7.68145442e-01]	[4.57103088e+02 7.77875244e+02 6.69943333e-01]	[4.10962585e+02 7.98367981e+02 7.23597944e-01]	[3.90481445e+02 7.93324951e+02 7.39581525e-01]	[4.05851227e+02 7.72707520e+02 6.68408155e-01]
[382.87265015 213.45344543 0.89765984]	[390.50723267 282.72329712 0.83749247]	[328.89886475 287.81262207 0.79533291]	[257.09567261 354.55072021 0.89435768]	[200.64578247 403.32748413 0.82524091]	[449.50109863 280.13897705 0.84224367]	[500.86218262 372.47854614 0.90298897]	[554.65057373 439.32321167 0.85966885]	[403.40139771 462.32043457 0.76554292]	[372.44238281 464.8744812 0.72663969]	[387.95126343 621.3145752 0.81098247]	[400.74298096 767.50616455 0.82148051]	[441.84088135 462.22418213 0.78155035]	[449.46011353 611.15472412 0.79771131]	[459.83041382 767.57476807 0.83232999]	[375.03323364 198.13627625 0.87527251]	[398.20166016 195.58334351 0.93664932]	[357.07800293 213.32060242 0.92051411]	[418.64001465 203.13409424 0.88525683]	[4.62248108e+02 8.03502258e+02 7.46445894e-01]	[480.27389526 793.34924316 0.79505378]	[4.54549469e+02 7.75321411e+02 6.51814818e-01]	[4.11012573e+02 7.98389282e+02 7.12182641e-01]	[3.92976654e+02 7.93359741e+02 7.25211143e-01]	[4.03338287e+02 7.70283020e+02 6.63911581e-01]
[387.87573242 210.85324097 0.8588649 ]	[392.99517822 280.10882568 0.8779012 ]	[331.46157837 280.18130493 0.83045489]	[259.67807007 352.02328491 0.84368819]	[210.85372925 408.46496582 0.82385582]	[452.00616455 277.66680908 0.86140132]	[500.74606323 369.93878174 0.89349687]	[546.99841309 441.75054932 0.89733779]	[403.37759399 459.81820679 0.76684445]	[369.96487427 462.33963013 0.72950274]	[385.33346558 621.28259277 0.81483239]	[400.68093872 764.95855713 0.8168816 ]	[441.81402588 459.75628662 0.78400171]	[444.43518066 608.61431885 0.82218182]	[459.6211853 765.0836792 0.7999078]	[377.5333252 195.50563049 0.94161731]	[400.61520386 195.38478088 0.96269441]	[357.18319702 208.33312988 0.89821863]	[418.72201538 198.03129578 0.92312008]	[4.62220459e+02 8.03494873e+02 7.38724828e-01]	[480.18206787 793.30859375 0.79812235]	[4.44422028e+02 7.75289673e+02 6.57271504e-01]	[4.10957794e+02 7.95835815e+02 7.32579052e-01]	[3.90472565e+02 7.93266479e+02 7.56577969e-01]	[4.03277557e+02 7.70172668e+02 6.94637418e-01]
[387.86437988 208.2820282 0.83962911]	[392.97634888 277.66467285 0.88989693]	[331.43313599 277.72177124 0.84013623]	[262.20111084 354.44961548 0.83400047]	[213.44572449 413.5088501 0.86240911]	[451.99661255 277.60864258 0.86555958]	[500.65838623 369.88949585 0.86840308]	[544.42462158 441.73764038 0.93914503]	[403.37338257 459.73260498 0.76637733]	[372.44607544 462.24829102 0.73034281]	[382.75415039 618.76757812 0.82678562]	[400.6807251 764.97711182 0.8137964 ]	[441.78637695 459.6807251 0.78081006]	[444.40679932 608.53796387 0.83579022]	[457.20016479 765.065979 0.79153728]	[377.55657959 195.38352966 0.95393145]	[400.61645508 192.95571899 0.97083867]	[357.22735596 205.69447327 0.87643462]	[418.72384644 195.57398987 0.93795764]	[4.59684479e+02 8.01009705e+02 7.23643780e-01]	[4.77676300e+02 7.93320068e+02 7.68564165e-01]	[4.44379211e+02 7.75289368e+02 6.74234807e-01]	[4.05868805e+02 7.95861267e+02 7.08721220e-01]	[3.87885193e+02 7.93255920e+02 7.32221127e-01]	[4.03342865e+02 7.70197327e+02 6.77380562e-01]
[387.92120361 203.22828674 0.83484763]	[393.01290894 277.56350708 0.904769 ]	[331.43896484 277.64379883 0.8495121 ]	[269.90414429 351.99575806 0.83552766]	[216.05393982 418.59512329 0.89994025]	[452.00064087 277.49581909 0.8675276 ]	[498.13146973 364.84371948 0.83925945]	[541.83630371 441.83343506 0.92684239]	[403.38775635 459.69232178 0.76280248]	[372.46154785 459.81228638 0.72857249]	[380.35214233 613.69714355 0.81771046]	[400.67010498 762.46936035 0.80702209]	[441.79974365 459.63687134 0.77405232]	[444.35076904 608.52160645 0.84102422]	[457.16305542 764.98480225 0.78655988]	[377.5894165 192.96560669 0.95016164]	[400.63928223 192.85740662 0.96693218]	[357.21820068 198.12486267 0.90167034]	[418.73968506 195.4486084 0.94813293]	[4.54619385e+02 7.98358337e+02 7.00346231e-01]	[4.72557648e+02 7.93273376e+02 7.46395946e-01]	[4.44433685e+02 7.72804565e+02 6.59118891e-01]	[4.05825806e+02 7.95789490e+02 7.11273313e-01]	[3.87869568e+02 7.93214966e+02 7.41901398e-01]	[4.03355347e+02 7.70139221e+02 6.67781591e-01]
[390.42318726 203.14059448 0.83779621]	[393.05480957 277.47427368 0.90807056]	[331.47994995 277.55712891 0.85958439]	[274.94958496 354.4473877 0.88458288]	[223.68234253 418.73794556 0.8604638 ]	[452.01657104 275.08111572 0.8645615 ]	[493.10818481 364.84814453 0.82502568]	[539.29724121 441.87915039 0.89349151]	[403.38626099 459.65609741 0.7584033 ]	[372.45645142 459.74984741 0.72561795]	[380.3510437 613.63085938 0.81848282]	[400.66403198 762.46002197 0.80762655]	[441.79718018 457.19900513 0.7710582 ]	[444.31381226 606.04309082 0.85355181]	[457.08786011 765.02655029 0.77994823]	[377.61187744 192.90179443 0.95392525]	[400.65112305 192.77845764 0.95094991]	[359.55630493 198.02915955 0.91977066]	[418.74111938 193.00924683 0.94775349]	[4.46924469e+02 7.95864136e+02 7.15035379e-01]	[4.67441925e+02 7.93263306e+02 7.35789120e-01]	[4.44425812e+02 7.75282288e+02 6.40637577e-01]	[4.05872864e+02 7.95812500e+02 7.23561347e-01]	[3.87914185e+02 7.93240356e+02 7.45828450e-01]	[4.03362091e+02 7.70131104e+02 6.71969593e-01]
[387.95559692 200.62507629 0.8415302 ]	[395.51800537 275.11300659 0.91494668]	[333.95794678 277.53161621 0.86508715]	[275.099823 354.58926392 0.91944444]	[231.40489197 423.77359009 0.8465687 ]	[452.05444336 275.04483032 0.86424267]	[488.01196289 364.8394165 0.83948642]	[531.59283447 444.32983398 0.84421301]	[403.38607788 459.66171265 0.75899047]	[372.43878174 459.7565918 0.72624201]	[380.33596802 613.6729126 0.81999981]	[400.64755249 759.94122314 0.8009181 ]	[441.81665039 457.20742798 0.76883453]	[441.91009521 606.02716064 0.85829985]	[454.65310669 762.49682617 0.77446765]	[377.60263062 192.84539795 0.94289964]	[400.65338135 190.34249878 0.93941289]	[359.56222534 195.6335144 0.92865884]	[418.77160645 192.96083069 0.95634377]	[4.44306305e+02 7.95867004e+02 7.41616964e-01]	[4.64826385e+02 7.93270691e+02 7.49571025e-01]	[4.46896942e+02 7.72706421e+02 6.43570721e-01]	[4.05895172e+02 7.95816467e+02 7.22968936e-01]	[3.87916077e+02 7.93244263e+02 7.30116248e-01]	[4.03366394e+02 7.67680847e+02 6.71526194e-01]
[387.95346069 198.14358521 0.84868038]	[395.51123047 275.06088257 0.91049457]	[333.97991943 277.49740601 0.86658216]	[277.62805176 357.13430786 0.9327302 ]	[236.5533905 426.4057312 0.85552156]	[452.02679443 274.98260498 0.85718977]	[485.4675293 364.86962891 0.85330451]	[526.43951416 444.32223511 0.87227684]	[403.39205933 459.65151978 0.75683808]	[372.44683838 459.76281738 0.72536969]	[380.34402466 613.62884521 0.82050514]	[400.65725708 759.94610596 0.80145109]	[441.83084106 457.1907959 0.76813078]	[441.90985107 605.9508667 0.86927289]	[454.64700317 762.46838379 0.7744357 ]	[377.59561157 192.77427673 0.93525571]	[400.66607666 190.26976013 0.92711377]	[359.56893921 195.55813599 0.9438979 ]	[418.77282715 192.91362 0.95767921]	[4.41814880e+02 7.95865601e+02 7.51937151e-01]	[4.62338287e+02 7.93270630e+02 7.60781765e-01]	[4.46965240e+02 7.70277710e+02 6.40927553e-01]	[4.05897522e+02 7.95843262e+02 7.18653619e-01]	[3.87918213e+02 7.93260132e+02 7.18803048e-01]	[4.05817841e+02 7.67676514e+02 6.72511876e-01]
[387.94311523 198.07185364 0.85985667]	[395.52416992 274.99554443 0.90717465]	[334.01379395 275.07751465 0.86721945]	[280.20819092 357.15618896 0.91384077]	[241.62921143 434.07821655 0.83381361]	[452.01687622 274.94161987 0.85003978]	[485.36801147 364.84143066 0.87282872]	[523.85675049 446.90582275 0.88291931]	[403.35406494 457.19207764 0.75359213]	[369.93276978 459.69998169 0.72087526]	[380.34939575 613.66967773 0.81946266]	[400.66552734 762.42480469 0.80226141]	[441.8187561 457.13949585 0.76126778]	[441.90151978 605.96112061 0.87555772]	[457.09240723 762.51220703 0.78483534]	[377.58657837 190.3469696 0.92366117]	[400.67398071 187.78250122 0.91326129]	[359.5753479 195.48425293 0.94717449]	[418.79949951 192.85855103 0.95428765]	[4.44308929e+02 7.98420837e+02 7.33953178e-01]	[4.62426147e+02 7.93323792e+02 7.40612209e-01]	[4.46963654e+02 7.72692566e+02 6.47715569e-01]	[4.05901031e+02 7.95870972e+02 7.15460777e-01]	[3.87905548e+02 7.93272827e+02 7.22795308e-01]	[4.03379425e+02 7.67684021e+02 6.72298133e-01]
[390.41833496 198.03248596 0.86665952]	[395.54373169 274.96038818 0.90542519]	[334.05255127 275.02026367 0.87097585]	[287.85012817 357.12738037 0.88595891]	[251.92391968 434.11801147 0.85156751]	[452.01364136 274.91345215 0.84453821]	[482.93823242 367.37805176 0.8781451 ]	[521.37664795 446.93624878 0.87877631]	[403.36077881 457.12643433 0.74974024]	[369.96743774 459.6388855 0.71950293]	[380.33691406 613.6451416 0.82232523]	[400.65838623 762.45361328 0.81584156]	[441.7975769 454.62277222 0.76146311]	[444.29632568 603.51806641 0.87028849]	[457.13583374 764.9621582 0.79582781]	[377.6005249 190.30584717 0.9181869 ]	[400.69790649 187.74504089 0.90820372]	[359.58520508 195.44334412 0.94128942]	[421.13870239 192.83909607 0.94902498]	[4.44384216e+02 8.00999878e+02 7.56385863e-01]	[4.64893890e+02 7.95838745e+02 7.35681355e-01]	[4.46963989e+02 7.72689575e+02 6.61151111e-01]	[4.05880981e+02 7.98397400e+02 7.15726256e-01]	[3.87897736e+02 7.93320496e+02 7.30293155e-01]	[4.03370850e+02 7.70082275e+02 6.81483626e-01]
[390.41552734 195.61906433 0.87495279]	[395.54360962 274.93197632 0.90119219]	[336.45999146 274.95858765 0.87049991]	[292.8687439 357.1668396 0.89281774]	[254.58149719 434.02297974 0.86609578]	[452.0088501 274.90908813 0.84480047]	[482.85842896 367.38665771 0.89465153]	[521.17895508 446.97381592 0.86087924]	[403.36608887 454.60455322 0.74471295]	[369.98532104 457.14581299 0.71154928]	[380.34625244 613.66143799 0.81973827]	[400.69506836 762.46496582 0.81984001]	[441.79000854 452.06610107 0.75871342]	[444.33700562 605.91143799 0.86491686]	[459.60400391 762.42565918 0.79802215]	[377.61138916 190.24871826 0.91350859]	[400.69265747 185.25067139 0.901052 ]	[359.61398315 195.36968994 0.93929368]	[418.80828857 192.795578 0.94110191]	[4.44312225e+02 8.06010986e+02 7.33081698e-01]	[4.64830933e+02 7.98432190e+02 7.05421865e-01]	[4.54587280e+02 7.70159729e+02 6.59530282e-01]	[4.05887909e+02 7.98446045e+02 7.47991145e-01]	[3.87929230e+02 7.93330566e+02 7.57343113e-01]	[4.05835358e+02 7.67699707e+02 6.73701704e-01]
[390.44793701 195.60620117 0.87984681]	[395.53787231 274.91195679 0.89951771]	[336.46566772 274.90344238 0.86587143]	[292.95858765 357.16314697 0.91103822]	[257.12756348 436.56756592 0.87734461]	[452.00561523 274.91113281 0.84528923]	[482.81164551 367.39816284 0.90355134]	[518.6807251 449.45120239 0.84410012]	[403.32333374 454.6194458 0.74763012]	[369.9432373 457.17004395 0.7131592 ]	[380.35559082 611.14459229 0.82615817]	[400.72045898 762.46856689 0.81817716]	[441.75299072 452.07391357 0.75652212]	[444.3883667 605.94366455 0.85567027]	[459.76077271 762.45593262 0.81277269]	[377.63354492 187.81291199 0.91410828]	[400.72607422 185.22224426 0.8954246 ]	[359.64111328 192.98110962 0.9375242 ]	[421.14071655 190.39517212 0.93241453]	[4.46920319e+02 8.06063660e+02 7.04655170e-01]	[4.67460815e+02 8.00912415e+02 6.78021610e-01]	[4.59648163e+02 7.70176331e+02 6.72557473e-01]	[4.08448029e+02 7.98442810e+02 7.38458276e-01]	[3.90442810e+02 7.93336121e+02 7.51544178e-01]	[4.05818146e+02 7.70097961e+02 6.72282696e-01]
[390.49682617 195.57781982 0.88691241]	[395.5234375 274.89614868 0.89380789]	[336.46664429 272.49029541 0.86060309]	[295.42584229 357.11645508 0.93208718]	[259.64987183 436.5960083 0.86813331]	[449.5201416 274.89984131 0.84176421]	[482.75521851 367.3927002 0.90676665]	[516.12243652 452.01724243 0.8194921 ]	[403.30386353 454.64501953 0.74876928]	[369.90148926 457.19943237 0.71290624]	[380.33428955 616.21002197 0.8242476 ]	[400.73266602 762.49072266 0.82052118]	[441.74542236 454.5541687 0.7577278 ]	[444.44177246 606.01031494 0.84075737]	[459.82623291 764.96734619 0.79977953]	[377.66168213 187.77420044 0.91233402]	[400.76226807 185.17698669 0.88950443]	[359.67236328 192.95166016 0.92984062]	[421.16848755 190.37123108 0.92353779]	[4.54603638e+02 8.06089417e+02 6.91862941e-01]	[4.75137268e+02 8.00939026e+02 6.85093760e-01]	[4.57205933e+02 7.70241455e+02 6.59248292e-01]	[4.10952545e+02 7.98421143e+02 7.41976738e-01]	[3.90449188e+02 7.93311890e+02 7.61782050e-01]	[4.05825592e+02 7.70106262e+02 6.83689713e-01]
[392.98016357 195.54298401 0.89581013]	[395.51235962 274.87698364 0.8926726 ]	[336.45852661 272.46502686 0.85911095]	[295.5796814 357.09542847 0.95493829]	[264.77905273 436.61303711 0.84603882]	[449.51348877 274.88293457 0.83853245]	[480.36050415 364.87225342 0.91355193]	[511.0958252 449.51806641 0.81587833]	[403.26934814 454.62594604 0.75237918]	[367.39703369 457.18212891 0.71215934]	[380.27838135 618.76556396 0.81793928]	[400.7328186 765.00915527 0.83395559]	[441.71343994 452.05529785 0.75845706]	[446.97113037 605.94696045 0.83096087]	[462.36038208 762.42401123 0.78743792]	[377.68414307 187.74856567 0.91001618]	[400.78686523 182.67539978 0.88772064]	[359.70767212 192.945755 0.92665696]	[421.18783569 190.34303284 0.9166218 ]	[4.59705261e+02 8.06087097e+02 7.44139433e-01]	[4.80248596e+02 7.98389648e+02 7.37931311e-01]	[4.59728027e+02 7.70168762e+02 6.92017257e-01]	[4.05896698e+02 7.98354919e+02 7.39632368e-01]	[3.87899536e+02 7.93263611e+02 7.75497794e-01]	[4.05844635e+02 7.70182373e+02 6.85335755e-01]
[392.98852539 195.52450562 0.90046602]	[395.50189209 274.86038208 0.88879138]	[336.46020508 272.42727661 0.85736239]	[295.64047241 357.06192017 0.94919831]	[267.3598938 436.67260742 0.85168445]	[449.4942627 274.87228394 0.83674222]	[480.31481934 364.86380005 0.91163385]	[508.54794312 452.00802612 0.82509279]	[400.88549805 457.10848999 0.75973183]	[367.34457397 457.20700073 0.71496534]	[380.27197266 621.31359863 0.82084203]	[400.66577148 765.04174805 0.84883887]	[441.70709229 454.57733154 0.75713074]	[452.01159668 606.00097656 0.83448309]	[467.42614746 762.47900391 0.7704767 ]	[377.68936157 187.72920227 0.90804839]	[400.78878784 182.65078735 0.88790375]	[359.71304321 192.92085266 0.92430818]	[421.18011475 190.31864929 0.91312367]	[4.59798370e+02 8.06057556e+02 7.89910018e-01]	[4.80304749e+02 7.98386536e+02 7.59907186e-01]	[4.64869019e+02 7.70143494e+02 6.97326660e-01]	[4.05844421e+02 7.95895142e+02 7.54514217e-01]	[3.85392365e+02 7.93258972e+02 7.80715168e-01]	[4.03332184e+02 7.70199341e+02 6.91386402e-01]
[392.9670105 195.51727295 0.89842296]	[393.07305908 272.49035645 0.88512176]	[334.06500244 272.41674805 0.85472685]	[298.02099609 357.1187439 0.95347899]	[269.93215942 436.62759399 0.8503871 ]	[449.47506714 272.48052979 0.8327018 ]	[480.30471802 364.85028076 0.91068661]	[508.50140381 449.51464844 0.82968247]	[400.87228394 457.20703125 0.77011323]	[367.33233643 459.71365356 0.72147375]	[380.28503418 621.34436035 0.82493913]	[400.66497803 765.05877686 0.8510884 ]	[441.70114136 457.11401367 0.76455927]	[457.11087036 606.0758667 0.85561794]	[472.56051636 764.9864502 0.77643001]	[377.675354 185.26292419 0.9072327 ]	[400.77352905 182.63568115 0.89052355]	[359.69335938 192.90013123 0.92293215]	[421.16427612 190.30178833 0.90977216]	[4.62293854e+02 8.05999390e+02 7.76843011e-01]	[4.82803467e+02 7.95885376e+02 7.56384671e-01]	[4.69961212e+02 7.70192993e+02 6.77074552e-01]	[4.05865265e+02 7.95866577e+02 7.63504267e-01]	[3.85392883e+02 7.93241333e+02 7.88751006e-01]	[4.03335510e+02 7.70240662e+02 6.91793442e-01]
[390.47689819 195.53248596 0.89197367]	[393.03710938 272.47772217 0.87937045]	[334.04071045 272.43057251 0.85401189]	[298.01693726 359.59811401 0.95611501]	[272.38305664 439.08981323 0.87382066]	[449.44143677 272.44723511 0.83001399]	[480.30285645 364.83450317 0.91175729]	[508.47390747 449.51693726 0.8347823 ]	[400.88708496 459.6338501 0.77077532]	[367.33053589 459.74038696 0.72768575]	[380.30181885 621.31109619 0.82086962]	[400.65640259 765.05859375 0.85158527]	[441.722229 457.1192627 0.76690996]	[459.5814209 608.54559326 0.85999686]	[477.67556763 762.50128174 0.79566455]	[377.63916016 185.2480011 0.90540874]	[400.74780273 182.62722778 0.89450186]	[359.62612915 192.87840271 0.92528796]	[421.14672852 190.28413391 0.90905279]	[4.67398376e+02 8.00965393e+02 7.64253259e-01]	[4.85423523e+02 7.93319214e+02 7.69060373e-01]	[4.75150909e+02 7.70191895e+02 6.36767209e-01]	[4.03375549e+02 7.95831970e+02 7.65027821e-01]	[385.36740112 793.22357178 0.79423273]	[4.03325623e+02 7.70235840e+02 7.00550675e-01]
[390.45251465 195.52575684 0.89141905]	[393.04888916 272.47189331 0.87978297]	[334.05905151 272.42529297 0.85635221]	[298.05508423 359.68423462 0.95389777]	[272.42938232 439.14611816 0.88911134]	[449.43041992 272.43942261 0.8294611 ]	[480.29995728 364.82437134 0.91194391]	[508.47613525 449.5057373 0.83396107]	[403.26882935 459.65789795 0.76964355]	[367.39614868 459.77844238 0.72509813]	[380.31396484 621.3939209 0.82664704]	[400.65420532 765.04602051 0.85948467]	[441.72906494 457.13421631 0.77119786]	[459.64251709 608.49395752 0.88861293]	[480.21807861 759.90252686 0.81989926]	[377.61999512 185.23550415 0.90417784]	[400.73092651 182.61509705 0.89805353]	[359.59707642 192.86193848 0.92254949]	[418.80435181 190.26759338 0.90388644]	[4.72527618e+02 8.03538574e+02 7.56993532e-01]	[4.90487488e+02 7.95831116e+02 7.28219032e-01]	[4.80203278e+02 7.67667358e+02 6.54814005e-01]	[4.03321838e+02 7.95816772e+02 7.66080558e-01]	[385.31884766 790.83557129 0.80139846]	[4.03350677e+02 7.70209656e+02 7.09489942e-01]
[390.42495728 195.52854919 0.88841462]	[393.05514526 272.4805603 0.88098168]	[334.06411743 272.4458313 0.85912597]	[298.08834839 359.73696899 0.94907391]	[274.88327026 439.17379761 0.90774417]	[446.97555542 272.4390564 0.82992589]	[480.29495239 364.7984314 0.91464031]	[508.4822998 449.5057373 0.83255172]	[403.28417969 459.65734863 0.76946318]	[367.42532349 459.79284668 0.72619665]	[380.32440186 621.35076904 0.81615734]	[400.65304565 765.0022583 0.85357058]	[441.72891235 457.1317749 0.77102947]	[459.74111938 606.09277344 0.88886124]	[480.28375244 759.93444824 0.81722152]	[377.59552002 185.24069214 0.9013778 ]	[400.70129395 180.16300964 0.89981478]	[359.56124878 192.86691284 0.928482 ]	[418.76974487 190.24479675 0.90513372]	[4.77647522e+02 8.03512573e+02 7.55617738e-01]	[4.95660095e+02 7.93338196e+02 7.30785728e-01]	[4.80208588e+02 7.70124023e+02 6.92984402e-01]	[4.03291687e+02 7.95788757e+02 7.70003617e-01]	[382.85461426 790.79644775 0.80593479]	[4.03351440e+02 7.70164490e+02 7.10690379e-01]
[387.94696045 195.51683044 0.88920861]	[393.05706787 272.47271729 0.88009799]	[334.0501709 272.47351074 0.86032259]	[298.12002563 359.77850342 0.93980819]	[274.89279175 439.31112671 0.91082269]	[446.96871948 272.41159058 0.82754815]	[480.30096436 362.34301758 0.92117351]	[508.53936768 449.50952148 0.82352161]	[403.32388306 459.63656616 0.75925267]	[369.94091797 459.77252197 0.72716427]	[380.3142395 621.32971191 0.81630594]	[400.64923096 765.02160645 0.85550517]	[441.76385498 457.12228394 0.76460624]	[459.81890869 608.49255371 0.88073635]	[482.76525879 757.35955811 0.81132984]	[377.58569336 185.23989868 0.90011048]	[400.67803955 180.15383911 0.90120196]	[359.5637207 192.8759613 0.92928541]	[418.75192261 187.82350159 0.90696955]	[4.80215546e+02 8.00975403e+02 7.80271173e-01]	[5.00681061e+02 7.93269714e+02 7.49572515e-01]	[4.80282166e+02 7.67630005e+02 6.92730308e-01]	[4.03289551e+02 7.95824951e+02 7.61627138e-01]	[382.84829712 790.82409668 0.80074722]	[4.03354797e+02 7.70169434e+02 7.06085563e-01]
[387.94482422 195.5083313 0.89014989]	[393.05895996 272.48355103 0.88291371]	[334.05737305 274.887146 0.86616266]	[298.159729 362.19296265 0.92992496]	[274.92996216 439.3132019 0.91352224]	[446.96414185 272.39941406 0.82651758]	[480.33602905 362.31988525 0.92815292]	[511.07373047 449.50411987 0.81816447]	[403.31958008 457.21627808 0.75370109]	[369.93997192 459.77706909 0.72303551]	[380.30264282 623.83953857 0.82190067]	[400.65646362 764.98742676 0.85450387]	[441.76800537 457.09979248 0.75892556]	[459.84130859 608.49603271 0.88071877]	[482.87698364 752.2713623 0.81688464]	[377.57901001 185.24847412 0.89822733]	[400.66625977 180.14851379 0.90390396]	[359.55551147 192.90660095 0.9333539 ]	[418.74835205 187.83065796 0.90499651]	[4.80338623e+02 7.98426147e+02 7.95935154e-01]	[5.00792877e+02 7.90797546e+02 7.72284031e-01]	[4.80363068e+02 7.64984558e+02 6.67701364e-01]	[4.03284302e+02 7.95835144e+02 7.60488391e-01]	[382.84579468 790.82556152 0.80368996]	[4.03360016e+02 7.70133057e+02 7.12841809e-01]
[387.93661499 195.50860596 0.88852119]	[393.07559204 272.4937439 0.88791066]	[334.05233765 274.91137695 0.87141192]	[298.1734314 362.27227783 0.92201918]	[274.94073486 441.71572876 0.9142949 ]	[449.44073486 272.40280151 0.8257522 ]	[482.71014404 362.32809448 0.92857051]	[513.5947876 449.49612427 0.81803721]	[403.34689331 457.20880127 0.74762297]	[369.96951294 459.765625 0.7200858 ]	[380.32348633 621.36859131 0.81480026]	[400.64819336 764.98815918 0.85235906]	[441.78552246 457.10601807 0.75711638]	[462.26580811 608.61407471 0.86709851]	[485.34631348 752.2333374 0.8014853 ]	[377.57000732 185.25105286 0.89562094]	[400.65826416 180.15591431 0.90238506]	[357.23455811 192.91882324 0.93573165]	[418.74758911 190.26544189 0.91055906]	[482.80892944 798.36010742 0.80714726]	[5.03257111e+02 7.90735901e+02 7.85140753e-01]	[4.82806946e+02 7.64969055e+02 6.96402311e-01]	[4.03298981e+02 7.95853333e+02 7.58288741e-01]	[382.85922241 790.84069824 0.79874748]	[4.03330750e+02 7.70133057e+02 7.10503578e-01]
[387.94403076 195.53118896 0.88485783]	[395.52130127 272.49386597 0.89515245]	[336.45211792 274.92300415 0.87446499]	[298.26077271 362.28302002 0.90283734]	[274.96066284 441.74304199 0.91426688]	[449.49124146 272.38842773 0.82282478]	[482.77734375 362.34942627 0.92568314]	[513.65216064 449.45956421 0.82076287]	[403.40106201 459.65771484 0.74324286]	[372.47869873 459.80047607 0.72411168]	[380.34716797 621.3348999 0.81129384]	[400.65396118 762.48510742 0.84098434]	[441.83703613 457.14849854 0.75758386]	[462.2744751 608.52478027 0.86862272]	[485.456604 749.64562988 0.8205421 ]	[377.57254028 187.71815491 0.89668268]	[400.66732788 182.62545776 0.89819479]	[357.23532104 192.92631531 0.93494189]	[418.75576782 190.25222778 0.90943086]	[482.82748413 795.80303955 0.81155986]	[503.2593689 790.66027832 0.80421674]	[4.82930267e+02 7.57316528e+02 7.00769305e-01]	[4.03273346e+02 7.95836609e+02 7.55844772e-01]	[382.84893799 790.81604004 0.80214334]	[4.03345764e+02 7.67678101e+02 7.07071781e-01]
[390.42306519 195.55014038 0.88351554]	[395.58889771 272.50311279 0.90446854]	[336.51080322 274.92370605 0.88256633]	[300.7444458 362.20465088 0.88738203]	[275.05319214 441.72476196 0.91497117]	[452.04367065 272.40457153 0.82300949]	[482.82318115 364.77355957 0.91704851]	[516.18634033 449.45098877 0.82803833]	[405.85476685 457.19790649 0.73265809]	[372.53210449 459.73901367 0.72410452]	[382.74902344 621.31988525 0.8053264 ]	[400.65722656 762.48248291 0.83753151]	[441.86123657 457.10748291 0.74851251]	[462.35168457 608.53381348 0.86032504]	[487.95840454 747.17407227 0.81102669]	[377.59460449 187.74157715 0.90325499]	[400.68008423 182.64425659 0.89581174]	[359.58462524 192.93640137 0.93658078]	[418.76452637 187.8276825 0.9066484 ]	[482.94638062 793.29766846 0.82364279]	[503.35604858 788.20556641 0.8189218 ]	[4.85389740e+02 7.52265747e+02 7.09522545e-01]	[4.03322937e+02 7.95859375e+02 7.58482337e-01]	[385.31228638 793.21472168 0.80105335]	[4.03331909e+02 7.67684875e+02 7.04209805e-01]
[390.47302246 195.56951904 0.88449818]	[398.02029419 274.8840332 0.91669881]	[336.53466797 274.95513916 0.88666147]	[303.27307129 362.24310303 0.8746388 ]	[275.11505127 441.74676514 0.91681236]	[454.57971191 272.42614746 0.83038467]	[482.87197876 362.34570312 0.910896 ]	[518.66998291 446.94030762 0.84168625]	[408.38284302 459.69152832 0.72814345]	[374.98709106 459.81137085 0.72782344]	[382.7255249 621.39312744 0.81338954]	[400.6517334 762.47045898 0.83668923]	[444.31350708 457.19442749 0.7400502 ]	[462.39178467 608.52746582 0.85783446]	[490.50930786 747.15673828 0.80764735]	[377.64581299 187.76116943 0.90898418]	[400.73043823 182.69168091 0.89338475]	[359.650177 192.93302917 0.92788076]	[421.14434814 190.31251526 0.9169752 ]	[485.40887451 793.22766113 0.80844325]	[503.40383911 788.15264893 0.80929005]	[4.87920013e+02 7.52249084e+02 6.84784114e-01]	[4.03297638e+02 7.95843079e+02 7.61550307e-01]	[382.85784912 790.82727051 0.80865186]	[4.03345245e+02 7.67668213e+02 7.04044878e-01]
[392.99996948 195.57112122 0.89242268]	[398.08346558 274.86364746 0.92212844]	[336.59558105 274.92529297 0.89258468]	[308.3394165 362.2086792 0.87043715]	[277.55010986 441.76507568 0.91302186]	[457.08566284 272.39227295 0.83479637]	[482.94000244 362.34512329 0.89916134]	[518.73962402 446.86550903 0.86214656]	[408.45495605 459.64309692 0.72798061]	[375.07202148 459.74468994 0.74055445]	[382.7376709 621.30352783 0.80485982]	[400.6736145 762.50708008 0.83445323]	[444.3470459 457.16470337 0.73855329]	[464.81906128 608.519104 0.85109985]	[493.09936523 749.58477783 0.81090236]	[377.70861816 187.80111694 0.91622359]	[400.79342651 185.17762756 0.88703239]	[359.76745605 192.95556641 0.91659522]	[421.19354248 190.35667419 0.92022502]	[4.85469513e+02 7.93229126e+02 7.66689658e-01]	[503.47225952 788.15325928 0.7889353 ]	[4.90494293e+02 7.54765991e+02 6.55110240e-01]	[4.03320007e+02 7.95864380e+02 7.67566025e-01]	[385.30541992 793.22021484 0.81559509]	[4.03387543e+02 7.70097717e+02 6.93185449e-01]
[395.48757935 195.54978943 0.90419507]	[398.14837646 272.48760986 0.92904174]	[336.64553833 274.89755249 0.89174658]	[310.89129639 359.81933594 0.87622058]	[277.63427734 441.77252197 0.91877592]	[457.15005493 272.38198853 0.84417987]	[482.98345947 362.35021973 0.88895875]	[521.17346191 446.90722656 0.86811072]	[410.98110962 459.67184448 0.72700071]	[377.48666382 459.756073 0.74146467]	[382.77801514 618.83807373 0.79638052]	[400.66888428 762.51477051 0.83243173]	[444.39804077 457.19454956 0.72685766]	[464.89294434 608.52154541 0.84523487]	[495.63058472 749.65423584 0.81922638]	[380.08322144 187.79710388 0.92126 ]	[400.86132812 185.17617798 0.87495363]	[359.79519653 192.98712158 0.92888403]	[421.26916504 190.37548828 0.91957045]	[4.87999084e+02 7.90841614e+02 7.48203218e-01]	[5.05970398e+02 7.88136597e+02 7.81559527e-01]	[4.90534515e+02 7.57339050e+02 6.56397343e-01]	[4.03304138e+02 7.95836365e+02 7.65443563e-01]	[385.29937744 790.8258667 0.81509596]	[4.03368805e+02 7.70095947e+02 6.90278113e-01]
[395.57406616 195.57972717 0.91313869]	[398.21942139 272.48986816 0.93342316]	[339.04763794 274.91790771 0.89281934]	[313.4352417 362.26245117 0.88097513]	[277.7097168 441.82904053 0.91121757]	[457.20944214 272.37063599 0.84725857]	[485.40570068 364.7769165 0.87522817]	[521.25701904 446.96090698 0.87610334]	[411.02526855 459.68710327 0.73142028]	[377.51068115 459.76638794 0.7453441 ]	[382.82214355 618.79199219 0.78444433]	[400.66290283 762.48718262 0.82543081]	[444.42745972 457.2074585 0.72421432]	[467.40481567 606.08862305 0.82923996]	[495.67346191 752.18615723 0.80625027]	[380.14358521 187.82331848 0.92224538]	[403.28747559 185.21516418 0.86980051]	[362.19989014 192.96775818 0.91499144]	[421.32598877 190.36254883 0.91531777]	[4.90501587e+02 7.93216614e+02 7.38735855e-01]	[5.06010895e+02 7.88149841e+02 7.84353495e-01]	[4.93068207e+02 7.62513489e+02 6.54177666e-01]	[4.03320770e+02 7.95864075e+02 7.61096478e-01]	[385.31246948 793.22125244 0.81256163]	[4.03344147e+02 7.67671265e+02 6.85496867e-01]
[398.03201294 195.5826416 0.92280644]	[400.67401123 274.86703491 0.93020558]	[339.18771362 274.9871521 0.89076412]	[313.54696655 362.28851318 0.88994068]	[280.17816162 441.81347656 0.90119141]	[459.64584351 272.37478638 0.86028033]	[485.50619507 364.80187988 0.8549636 ]	[521.32275391 446.97280884 0.88077527]	[413.60101318 459.66891479 0.73903728]	[377.5954895 459.73846436 0.7533915 ]	[382.8684082 618.74920654 0.76863825]	[400.66143799 762.5065918 0.82335526]	[446.95007324 457.19628906 0.70812398]	[467.42367554 606.07873535 0.83752662]	[495.68136597 752.22851562 0.8060292 ]	[380.24478149 187.8114624 0.91672039]	[403.39834595 185.24589539 0.85898536]	[362.34661865 192.96455383 0.87095559]	[423.83609009 190.38568115 0.8932333 ]	[4.90482025e+02 7.93266235e+02 7.44376063e-01]	[506.00299072 788.19671631 0.79735267]	[4.93078705e+02 7.65001038e+02 6.70247674e-01]	[4.03315582e+02 7.95861450e+02 7.66651869e-01]	[385.30615234 793.21966553 0.81405425]	[4.03351013e+02 7.67691772e+02 6.81837380e-01]
[398.19665527 195.57713318 0.93842763]	[400.80075073 274.89257812 0.92316103]	[341.76651001 274.99249268 0.86835361]	[316.00756836 362.23394775 0.92109627]	[282.69561768 441.81723022 0.88757312]	[459.81335449 272.43087769 0.88288748]	[490.50463867 364.82113647 0.83891368]	[523.77307129 452.0567627 0.88778049]	[416.09423828 459.66241455 0.75156927]	[377.6756897 459.72845459 0.76067048]	[385.35876465 613.71362305 0.76420343]	[400.65930176 762.49987793 0.81984687]	[449.4744873 457.19805908 0.70259005]	[467.45150757 606.07702637 0.83579457]	[495.66821289 752.27081299 0.79854554]	[382.76287842 187.79528809 0.89251292]	[408.43261719 185.22918701 0.84765559]	[367.39541626 192.98910522 0.86056763]	[426.42547607 190.33641052 0.86743367]	[4.90526398e+02 7.93271057e+02 7.43975461e-01]	[508.45407104 788.20776367 0.79877257]	[4.90571533e+02 7.65069031e+02 6.76987410e-01]	[4.03315308e+02 7.95860962e+02 7.60957301e-01]	[385.30587769 793.21612549 0.80688518]	[4.03343475e+02 7.67679443e+02 6.82016850e-01]
[400.67498779 195.59738159 0.93136263]	[403.27697754 274.92489624 0.90735763]	[344.3203125 275.04019165 0.85614347]	[316.17285156 362.2739563 0.93058962]	[287.80566406 441.88922119 0.86361587]	[462.30093384 272.46398926 0.88351649]	[495.63241577 364.85427856 0.83675009]	[523.84973145 452.04455566 0.89029771]	[418.54678345 459.66589355 0.77452803]	[377.74197388 459.71798706 0.769831 ]	[387.92868042 611.15142822 0.75890607]	[400.66928101 762.51062012 0.8190462 ]	[452.08712769 459.63391113 0.7079215 ]	[469.96517944 606.10205078 0.82213646]	[498.11221313 752.27008057 0.79692614]	[385.36831665 190.25112915 0.86733234]	[413.54885864 185.22033691 0.85854489]	[372.48931885 195.37277222 0.86745435]	[431.55010986 190.37286377 0.8701449 ]	[4.93106750e+02 7.93260254e+02 7.41667867e-01]	[5.08541595e+02 7.88192566e+02 7.86131322e-01]	[4.90537537e+02 7.65053467e+02 6.63654804e-01]	[4.03318207e+02 7.95878906e+02 7.59915709e-01]	[385.30459595 793.22149658 0.80814791]	[4.03348389e+02 7.67688721e+02 6.77108407e-01]
[400.81103516 195.62863159 0.90751088]	[403.38955688 274.92089844 0.89538735]	[349.39361572 274.99569702 0.84556478]	[318.57348633 364.77032471 0.91766298]	[292.95458984 441.89065552 0.88692027]	[462.40551758 272.48443604 0.87660384]	[498.24603271 364.8704834 0.86377704]	[523.9274292 452.07867432 0.88437533]	[418.62805176 457.1975708 0.78196514]	[380.14004517 459.65252686 0.76476425]	[390.47158813 611.16522217 0.76248622]	[400.67028809 764.97607422 0.82283378]	[457.09057617 457.17199707 0.71379387]	[470.04534912 606.10272217 0.81781071]	[495.67471313 752.27838135 0.79859793]	[390.50540161 190.29298401 0.86497545]	[416.14813232 185.26933289 0.88374192]	[375.09231567 195.44250488 0.9147346 ]	[436.58633423 192.82662964 0.90917659]	[4.93067017e+02 7.93287659e+02 7.33298600e-01]	[5.08503601e+02 7.88217102e+02 7.78887153e-01]	[4.90541290e+02 7.65077576e+02 6.72629237e-01]	[4.03330261e+02 7.98366089e+02 7.55433142e-01]	[385.3086853 793.24493408 0.80132532]	[4.03342133e+02 7.70095032e+02 6.86178625e-01]
[403.25189209 198.04814148 0.89226776]	[408.40698242 274.92605591 0.87957603]	[352.01818848 274.99765015 0.860618 ]	[318.71575928 364.8019104 0.90555018]	[295.4776001 441.82830811 0.91365153]	[464.88711548 272.48410034 0.85681993]	[500.69467163 367.34625244 0.881024 ]	[524.00067139 454.56616211 0.88641453]	[418.70141602 459.66622925 0.79807353]	[380.17288208 459.68585205 0.76420635]	[393.02090454 618.75805664 0.76998717]	[400.67233276 764.98419189 0.82247972]	[457.20428467 459.65484619 0.73787147]	[472.59686279 608.52301025 0.82019508]	[495.60800171 752.28509521 0.78891921]	[393.05935669 190.31803894 0.88010663]	[418.605896 187.76858521 0.90684903]	[377.53585815 195.41384888 0.91882873]	[439.09716797 192.86039734 0.93925822]	[4.95621918e+02 7.90835266e+02 7.38469362e-01]	[5.08543884e+02 7.88144592e+02 7.81582415e-01]	[4.87970581e+02 7.67481567e+02 6.84810162e-01]	[4.03345917e+02 7.98394836e+02 7.54696071e-01]	[385.31854248 793.26641846 0.79760629]	[4.03344147e+02 7.70106384e+02 6.85034752e-01]
[403.38665771 198.01502991 0.8796829 ]	[416.015625 274.95758057 0.90188634]	[357.00558472 274.97372437 0.88334608]	[323.71759033 362.31430054 0.87123245]	[295.64346313 441.73348999 0.92534095]	[467.50045776 274.91452026 0.8420707 ]	[500.79452515 367.38723755 0.90083766]	[526.43841553 454.61621094 0.87920922]	[421.14306641 459.70870972 0.7964282 ]	[380.27288818 459.72314453 0.75334632]	[395.51785278 616.23754883 0.77587885]	[400.67831421 764.98083496 0.8220948 ]	[459.7003479 459.67935181 0.7607066 ]	[475.1456604 608.54351807 0.81780195]	[495.62399292 754.76434326 0.78390503]	[395.62249756 190.28619385 0.89466357]	[418.71829224 187.74913025 0.9070127 ]	[377.71490479 193.02851868 0.9318186 ]	[439.20608521 192.77049255 0.93687248]	[4.98167175e+02 7.93227600e+02 7.43776023e-01]	[5.11093475e+02 7.88144836e+02 7.71848142e-01]	[4.87938354e+02 7.67515442e+02 6.90167308e-01]	[4.03346008e+02 7.98426147e+02 7.45657265e-01]	[3.85319366e+02 7.93282837e+02 7.86548436e-01]	[4.03345520e+02 7.70096252e+02 6.86741114e-01]
[411.0140686 195.6212616 0.87700295]	[418.55685425 274.97677612 0.9237119 ]	[357.12988281 274.97576904 0.89873177]	[328.9324646 362.30303955 0.85767043]	[298.13540649 441.80764771 0.91626108]	[475.10855103 274.94122314 0.85695624]	[503.25506592 367.40646362 0.90123683]	[526.53186035 457.08657837 0.87078065]	[421.28433228 459.72970581 0.78446865]	[382.76812744 459.73223877 0.73591232]	[395.5710144 613.64538574 0.78355652]	[400.66137695 764.9753418 0.82293642]	[459.85021973 459.71243286 0.77065325]	[477.61346436 608.55944824 0.82646716]	[495.61361694 752.28216553 0.78422201]	[398.20657349 190.30332947 0.92215806]	[421.26843262 187.74177551 0.89995706]	[380.2734375 195.42221069 0.92739308]	[441.69497681 192.82958984 0.95398515]	[4.98169922e+02 7.93213196e+02 7.43487358e-01]	[5.13587219e+02 7.88132507e+02 7.57462025e-01]	[4.85476440e+02 7.65029968e+02 6.86588168e-01]	[4.05843262e+02 7.98439148e+02 7.41288602e-01]	[3.85367828e+02 7.93307068e+02 7.77672291e-01]	[4.03288452e+02 7.70096069e+02 6.92442000e-01]
[413.57885742 198.01766968 0.88174635]	[418.69525146 274.97637939 0.94110918]	[359.57232666 275.01257324 0.89984024]	[334.02093506 364.79058838 0.86931682]	[300.65985107 441.83602905 0.90259886]	[477.68490601 274.92279053 0.87609327]	[503.40579224 369.93429565 0.89002359]	[529.07635498 457.13696289 0.85888296]	[421.3899231 459.73294067 0.77045929]	[385.32955933 459.72363281 0.72276229]	[398.0249939 613.65081787 0.80070019]	[400.69299316 764.9798584 0.82216036]	[462.2456665 459.73773193 0.77243865]	[477.72076416 608.59710693 0.84838343]	[495.58602905 757.34979248 0.77559942]	[400.6126709 190.33100891 0.93564522]	[421.38720703 187.77737427 0.88041478]	[382.74822998 195.39416504 0.90590143]	[441.8387146 192.85586548 0.95000315]	[4.98132202e+02 7.90830078e+02 7.54001856e-01]	[5.11081818e+02 7.88134460e+02 7.73004055e-01]	[4.85477051e+02 7.67594177e+02 7.14615285e-01]	[4.03371307e+02 8.00934021e+02 7.44655728e-01]	[3.85346924e+02 7.93315247e+02 7.78417706e-01]	[4.03347260e+02 7.70099365e+02 6.91940129e-01]
[418.56402588 198.06437683 0.90148312]	[421.24868774 274.96453857 0.93997526]	[359.8130188 275.08007812 0.88229251]	[336.54672241 364.79156494 0.89836895]	[303.2824707 441.90722656 0.86530411]	[480.21444702 274.88943481 0.88718468]	[505.88540649 369.91943359 0.87474597]	[534.14831543 457.13272095 0.85745817]	[423.82778931 459.78747559 0.75836861]	[387.90286255 459.78631592 0.71219617]	[398.06738281 613.68591309 0.78957278]	[400.71914673 765.01855469 0.8262068 ]	[462.31359863 459.79302979 0.77160001]	[480.12350464 608.57006836 0.85622603]	[495.60949707 757.32769775 0.78126979]	[400.77813721 190.34786987 0.93267179]	[426.35214233 187.8276062 0.86641353]	[385.40618896 195.3941803 0.84248853]	[444.39242554 192.81954956 0.90445656]	[4.98127411e+02 7.90824341e+02 7.75255978e-01]	[511.08532715 788.13189697 0.789644 ]	[4.87935242e+02 7.67581604e+02 7.12368548e-01]	[4.03349915e+02 8.00924438e+02 7.57018626e-01]	[3.85332794e+02 7.93300110e+02 7.86766946e-01]	[4.05838989e+02 7.70141113e+02 6.86506867e-01]
[421.19403076 198.03565979 0.91873574]	[423.8026123 274.99728394 0.91371894]	[364.85610962 275.08364868 0.8621583 ]	[339.06759644 367.3704834 0.90039599]	[313.4515686 444.45248413 0.8573485 ]	[482.80432129 274.91162109 0.8943966 ]	[508.44799805 369.97299194 0.8489399 ]	[536.7164917 457.20687866 0.86910099]	[426.34619141 459.79202271 0.73859048]	[390.48294067 459.78695679 0.71202636]	[398.10812378 618.78326416 0.79536182]	[400.73852539 765.07196045 0.83092517]	[462.40411377 459.8052063 0.75794649]	[480.23086548 608.6036377 0.86480957]	[495.66241455 757.34484863 0.78181094]	[405.85958862 190.35681152 0.88792151]	[434.0272522 187.74784851 0.85625064]	[393.0786438 195.47923279 0.85878539]	[452.07467651 192.79414368 0.8874079 ]	[4.98195740e+02 7.93226379e+02 7.59506643e-01]	[5.13608582e+02 7.88164795e+02 7.74154544e-01]	[4.87935944e+02 7.67586182e+02 7.01355934e-01]	[4.03354492e+02 8.00918518e+02 7.55390704e-01]	[3.85348999e+02 7.93304321e+02 7.85325170e-01]	[4.05865479e+02 7.70190247e+02 6.83389366e-01]
[421.19378662 198.0358429 0.91882157]	[423.80270386 274.99710083 0.91378975]	[364.85482788 275.0831604 0.86230731]	[339.07141113 367.36495972 0.9002915 ]	[313.45507812 444.44863892 0.85856396]	[482.80386353 274.91204834 0.89455771]	[508.44943237 369.97052002 0.84889072]	[536.71826172 457.21102905 0.86959779]	[426.34683228 459.79855347 0.73862469]	[390.48382568 459.79205322 0.71139216]	[398.09576416 618.80578613 0.79107761]	[400.73660278 765.06726074 0.83101004]	[462.40426636 459.81326294 0.75830019]	[480.22680664 608.61212158 0.86311734]	[495.66146851 757.34637451 0.7820785 ]	[405.85998535 190.35707092 0.88806033]	[434.02587891 187.74890137 0.85630685]	[395.48950195 195.48062134 0.85923105]	[452.07211304 192.79428101 0.88719279]	[4.98187439e+02 7.93218201e+02 7.61777878e-01]	[5.13600220e+02 7.88160400e+02 7.76567698e-01]	[4.87940521e+02 7.67587280e+02 7.01113999e-01]	[4.03346802e+02 7.98447754e+02 7.55950272e-01]	[3.85343964e+02 7.93298279e+02 7.85009682e-01]	[4.05868713e+02 7.70186951e+02 6.83678627e-01]
[421.34823608 198.0987854 0.8919763 ]	[426.34405518 274.98562622 0.89985293]	[369.94244385 275.08770752 0.85411781]	[339.30432129 367.39105225 0.87239873]	[316.11727905 441.8989563 0.91348898]	[482.9619751 274.89733887 0.87725604]	[516.12579346 369.97540283 0.82780921]	[539.16491699 459.63528442 0.87245059]	[428.95419312 459.76168823 0.73355353]	[395.54428101 459.75134277 0.73441422]	[398.17889404 616.22460938 0.79433805]	[400.77090454 765.07006836 0.83398092]	[464.87298584 459.77545166 0.74918526]	[480.32424927 606.10168457 0.87321663]	[495.68624878 757.31542969 0.77942294]	[411.03057861 190.38703918 0.87709177]	[436.67868042 187.79942322 0.89155912]	[395.62805176 195.48950195 0.89781994]	[457.17077637 192.84152222 0.92313766]	[4.98210052e+02 7.93227478e+02 7.56760478e-01]	[5.13620667e+02 7.88159851e+02 7.73651481e-01]	[4.87962250e+02 7.67564270e+02 6.84330404e-01]	[4.05833832e+02 8.00933533e+02 7.60103762e-01]	[3.85393097e+02 7.93309265e+02 7.84035325e-01]	[4.05885376e+02 7.70202087e+02 6.90563858e-01]
[426.4262085 198.02453613 0.87287557]	[436.63952637 275.00857544 0.92025852]	[377.57113647 275.00366211 0.89921612]	[354.52877808 367.33782959 0.85527706]	[323.77572632 444.38369751 0.85761666]	[493.10757446 275.00119019 0.85854888]	[521.20153809 372.43896484 0.87479526]	[539.31756592 459.72183228 0.90485764]	[436.65194702 459.77069092 0.76679951]	[398.21234131 459.7696228 0.77198911]	[400.70288086 611.07702637 0.81243414]	[400.8024292 765.02868652 0.83312994]	[472.51956177 459.80822754 0.71852255]	[482.76477051 608.50604248 0.8707214 ]	[498.15151978 757.34222412 0.78631639]	[418.59146118 190.33450317 0.91262066]	[439.32846069 187.78564453 0.90715551]	[400.68835449 195.3828125 0.90693378]	[459.82250977 192.80549622 0.95040989]	[4.98251434e+02 7.93240234e+02 7.52215505e-01]	[5.16123779e+02 7.88184753e+02 7.73481727e-01]	[4.88010895e+02 7.67614136e+02 6.93646491e-01]	[4.05856201e+02 8.00911011e+02 7.58176565e-01]	[3.87895386e+02 7.93291321e+02 7.80284166e-01]	[4.05883972e+02 7.70192078e+02 6.99731827e-01]
[434.02029419 198.01266479 0.87405264]	[439.13049316 274.99282837 0.93688262]	[377.70962524 274.98501587 0.90321511]	[357.12045288 367.38973999 0.88998502]	[334.03225708 449.4493103 0.84845459]	[498.15637207 274.96182251 0.87169015]	[521.28765869 372.45227051 0.88874197]	[541.71917725 459.78134155 0.91465867]	[439.17330933 459.75631714 0.79927665]	[400.66430664 459.75296021 0.77727479]	[400.76977539 608.5980835 0.82306337]	[400.81365967 765.02941895 0.83583915]	[477.61358643 459.80578613 0.73671246]	[482.84719849 608.53283691 0.86268795]	[498.168396 757.35211182 0.78644764]	[418.78030396 190.34645081 0.93517649]	[441.84231567 187.78877258 0.8913728 ]	[400.8888855 195.41427612 0.90182 ]	[462.28112793 192.85949707 0.96110797]	[5.00695282e+02 7.90832397e+02 7.61582792e-01]	[5.16168213e+02 7.88152954e+02 7.79904485e-01]	[4.87999207e+02 7.67646301e+02 7.00140476e-01]	[4.05823486e+02 7.98405457e+02 7.65547812e-01]	[3.87880402e+02 7.93259766e+02 7.86796570e-01]	[4.05912476e+02 7.70217102e+02 6.93614602e-01]
[436.55615234 198.02877808 0.88698012]	[439.28414917 274.97692871 0.94374597]	[380.17868042 275.03860474 0.90266937]	[359.64358521 367.42816162 0.88665652]	[336.69345093 446.89157104 0.88569283]	[500.6690979 274.92434692 0.88048935]	[521.3604126 369.97250366 0.88975769]	[541.73443604 459.78540039 0.92058808]	[441.69760132 462.28335571 0.77665168]	[400.78417969 462.25695801 0.75443512]	[400.8031311 613.66638184 0.80363435]	[400.82919312 765.05096436 0.83611602]	[480.25643921 462.31210327 0.76050556]	[482.91256714 608.56890869 0.85144901]	[498.17147827 757.33355713 0.78947526]	[421.16903687 190.33851624 0.93678313]	[444.3119812 187.77757263 0.87865186]	[403.36032104 195.38781738 0.86789674]	[462.43746948 192.85964966 0.93145055]	[5.00690826e+02 7.90832092e+02 7.67646790e-01]	[5.16160889e+02 7.88151794e+02 7.84135401e-01]	[4.87999268e+02 7.67637756e+02 7.08006203e-01]	[4.05861786e+02 7.98386841e+02 7.71728516e-01]	[3.87912384e+02 7.93251526e+02 7.92579710e-01]	[4.08383942e+02 7.70248779e+02 6.91243470e-01]
[439.10968018 198.03639221 0.90509486]	[441.77346802 274.94430542 0.93650979]	[382.72027588 275.03552246 0.88185394]	[362.2119751 367.41098022 0.86458176]	[339.26779175 449.44195557 0.86609495]	[500.74536133 274.88916016 0.8820858 ]	[523.7545166 369.97528076 0.8903029 ]	[541.74285889 459.74893188 0.92200923]	[441.86029053 462.28091431 0.76621842]	[403.3230896 462.26959229 0.73097241]	[400.87207031 613.65234375 0.80509573]	[400.82946777 765.0458374 0.84444231]	[482.7338562 462.30282593 0.75930721]	[482.97088623 608.59484863 0.83005738]	[498.16412354 757.36578369 0.77952796]	[421.33547974 190.33895874 0.92601669]	[446.88644409 187.80502319 0.8617456 ]	[408.45074463 195.41687012 0.84217179]	[464.93692017 192.83851624 0.91218102]	[5.00753265e+02 7.93230347e+02 7.49069750e-01]	[5.16212830e+02 7.88164917e+02 7.64049411e-01]	[4.87945099e+02 7.67677124e+02 7.08489299e-01]	[4.05821411e+02 7.98399048e+02 7.81873882e-01]	[387.87698364 793.24768066 0.79696834]	[4.08387207e+02 7.70264404e+02 6.99518800e-01]
[441.67202759 198.03045654 0.91882426]	[441.91757202 274.97442627 0.91976202]	[385.34191895 275.03799438 0.86110747]	[367.34509277 369.96911621 0.84061688]	[344.31097412 449.44744873 0.83254492]	[503.28009033 274.92987061 0.89143348]	[523.82385254 372.43933105 0.89329445]	[541.75463867 459.80514526 0.92972958]	[441.91409302 462.26168823 0.77206236]	[405.82110596 462.25576782 0.73192537]	[403.28222656 611.13671875 0.8083564 ]	[400.81542969 765.01318359 0.84310663]	[482.78683472 462.2850647 0.7691493 ]	[485.38235474 608.56762695 0.83238822]	[498.16946411 757.347229 0.78251231]	[423.91775513 190.3502655 0.89615482]	[452.0350647 187.76379395 0.85518539]	[413.58566284 195.48278809 0.85204321]	[472.5262146 192.82579041 0.89344203]	[5.00707367e+02 7.90809753e+02 7.62262106e-01]	[5.16166138e+02 7.88144592e+02 7.67831385e-01]	[4.87944244e+02 7.67664490e+02 7.11688638e-01]	[4.05826294e+02 7.98391357e+02 7.77516723e-01]	[387.86727905 793.23754883 0.79449588]	[4.05882080e+02 7.70231750e+02 7.02364028e-01]
[441.81253052 198.05311584 0.90585661]	[444.36108398 274.97348022 0.91206002]	[387.85919189 275.02124023 0.85278386]	[375.00997925 367.39956665 0.85796893]	[354.53866577 452.03790283 0.85519463]	[503.40914917 274.94238281 0.89300823]	[523.85925293 369.98422241 0.88821822]	[541.73138428 459.7789917 0.92673302]	[444.32669067 462.26651001 0.75975752]	[408.38269043 462.27386475 0.72028905]	[403.3182373 611.12695312 0.79511046]	[400.81283569 765.00036621 0.84368837]	[482.80725098 462.28411865 0.76522189]	[485.44024658 608.58886719 0.81753343]	[498.16708374 757.33740234 0.78007835]	[429.00085449 190.38235474 0.87639689]	[457.11022949 187.76275635 0.87412226]	[416.10385132 195.51676941 0.87838084]	[477.6020813 192.8326416 0.90945816]	[5.00734436e+02 7.90831421e+02 7.60552645e-01]	[5.16192932e+02 7.88162415e+02 7.70098627e-01]	[4.85470123e+02 7.67654541e+02 7.18227983e-01]	[4.05842834e+02 7.98385559e+02 7.75697649e-01]	[387.88165283 793.23632812 0.79560846]	[4.05879730e+02 7.70213074e+02 6.99516714e-01]
[441.88092041 198.08203125 0.89340806]	[446.86639404 274.98321533 0.9005751 ]	[390.44174194 275.02172852 0.84383857]	[377.53945923 369.94564819 0.88183641]	[357.06451416 452.04165649 0.88200116]	[505.88815308 274.97424316 0.88028139]	[523.90386963 369.94537354 0.88220626]	[541.71594238 459.77627563 0.92434335]	[444.39407349 462.26174927 0.75025767]	[410.9397583 462.24090576 0.71301174]	[403.36807251 611.07434082 0.79541552]	[400.80117798 764.98620605 0.84598511]	[482.85882568 462.30596924 0.76158988]	[487.93948364 608.62768555 0.8000074 ]	[498.17788696 757.3137207 0.78123373]	[434.03286743 190.39501953 0.88288796]	[457.21633911 187.8157959 0.89469993]	[418.57058716 195.5037384 0.88972086]	[477.73355103 192.89115906 0.93526238]	[5.00725494e+02 7.90806824e+02 7.69851983e-01]	[5.16180054e+02 7.88149292e+02 7.70473838e-01]	[4.85470032e+02 7.67633484e+02 7.13572145e-01]	[4.05843201e+02 7.98391663e+02 7.76030242e-01]	[387.88278198 793.24127197 0.79518211]	[4.05843933e+02 7.70199890e+02 7.05203474e-01]
[444.33721924 198.10652161 0.8785578 ]	[449.4463501 274.99337769 0.88745725]	[393.04812622 275.03097534 0.85750681]	[377.61453247 372.47311401 0.89723468]	[359.5874939 452.05645752 0.88942969]	[505.98410034 274.99542236 0.87192804]	[523.92791748 369.94842529 0.88065821]	[541.69128418 459.77731323 0.91619372]	[446.88122559 462.26486206 0.73787278]	[413.49758911 459.81359863 0.70563954]	[405.82476807 611.07592773 0.78677094]	[400.7963562 764.98425293 0.84536761]	[482.91189575 462.31954956 0.75297153]	[490.53240967 613.69549561 0.76948059]	[498.16549683 757.34375 0.77829891]	[436.55142212 190.39527893 0.89103657]	[459.66784668 190.24766541 0.91139543]	[418.65316772 195.50714111 0.9114663 ]	[480.17959595 192.88691711 0.95274937]	[5.00737549e+02 7.90822144e+02 7.70765960e-01]	[5.16193237e+02 7.88161621e+02 7.75306284e-01]	[4.85450653e+02 7.67649414e+02 7.18771517e-01]	[4.05836914e+02 7.98405334e+02 7.76294827e-01]	[387.871521 793.24279785 0.79436636]	[4.05826660e+02 7.70202576e+02 7.05704570e-01]
[444.41900635 198.10990906 0.87364686]	[452.07202148 274.99807739 0.89001811]	[395.60446167 275.0166626 0.88290489]	[377.6925354 372.50674438 0.90089834]	[359.72042847 454.60638428 0.89158332]	[508.48532104 274.99761963 0.86343968]	[523.9395752 372.47518921 0.88050967]	[539.32348633 459.75949097 0.9135341 ]	[446.93917847 462.28982544 0.7307359 ]	[413.55480957 459.80831909 0.70780897]	[405.84552002 611.13842773 0.77076983]	[400.80041504 764.98901367 0.84411049]	[482.96487427 462.35256958 0.74471051]	[493.05569458 616.23382568 0.76326883]	[498.16241455 757.36602783 0.7748785 ]	[436.67034912 190.39524841 0.90800089]	[459.7328186 190.26931763 0.91886401]	[418.77960205 195.4553833 0.92390788]	[480.23321533 192.83459473 0.95032841]	[5.00757538e+02 7.93228760e+02 7.68409193e-01]	[5.16207825e+02 7.88183899e+02 7.75645733e-01]	[4.85444122e+02 7.67663391e+02 7.13380218e-01]	[4.05840668e+02 7.98420410e+02 7.76759684e-01]	[3.87874084e+02 7.93249512e+02 7.92610347e-01]	[4.05830536e+02 7.70200134e+02 7.07405448e-01]
[446.95776367 198.06439209 0.86830413]	[457.06469727 275.03433228 0.90917552]	[398.06225586 275.04992676 0.8961181 ]	[380.14648438 372.49664307 0.89677304]	[359.82299805 454.60995483 0.87902117]	[511.02304077 275.03100586 0.8588239 ]	[523.94073486 372.55303955 0.88517785]	[539.32397461 459.77310181 0.91215622]	[449.49432373 462.29702759 0.72548634]	[416.07418823 459.80767822 0.72757667]	[405.86117554 611.10302734 0.76719803]	[400.81176758 762.51208496 0.83832294]	[485.42254639 462.37976074 0.72870886]	[495.61456299 618.78259277 0.76239997]	[498.16500854 757.36132812 0.77285445]	[439.13491821 190.39129639 0.92324555]	[459.82791138 187.83566284 0.91477412]	[421.20266724 195.45967102 0.93024921]	[480.30407715 192.84268188 0.9572742 ]	[5.00775513e+02 7.93237183e+02 7.66735792e-01]	[5.16217041e+02 7.88187256e+02 7.73620248e-01]	[4.85433350e+02 7.67649292e+02 7.08655953e-01]	[4.05842072e+02 7.98428162e+02 7.75819302e-01]	[387.87664795 793.24975586 0.79353106]	[4.05845184e+02 7.70161011e+02 7.07481444e-01]
[452.0324707 198.06034851 0.86356741]	[457.16592407 275.04412842 0.92092168]	[398.12789917 275.0177002 0.90521914]	[380.21218872 372.49395752 0.89265454]	[362.3142395 454.61044312 0.86290348]	[513.62286377 275.09204102 0.86102015]	[523.98754883 375.02798462 0.89050758]	[539.30511475 459.79885864 0.91314864]	[452.07717896 462.24227905 0.7243591 ]	[418.55004883 459.74856567 0.74194163]	[408.39065552 608.51593018 0.77269715]	[400.81530762 762.47467041 0.83295345]	[487.93469238 462.32937622 0.71411264]	[498.11132812 616.21484375 0.76985461]	[498.16989136 757.31103516 0.77495927]	[439.24716187 192.77296448 0.94222426]	[462.26345825 190.25881958 0.91498947]	[421.32351685 195.54389954 0.91656554]	[482.70785522 192.89227295 0.96348035]	[5.00758911e+02 7.93231506e+02 7.65997887e-01]	[5.16197876e+02 7.88186951e+02 7.71381676e-01]	[4.85425690e+02 7.67604248e+02 7.07942903e-01]	[4.05852448e+02 7.98423584e+02 7.72401989e-01]	[3.87878632e+02 7.93241211e+02 7.90378213e-01]	[4.05853271e+02 7.70134277e+02 7.07302511e-01]
[454.54162598 198.05134583 0.86728394]	[459.61141968 275.03790283 0.93362874]	[398.17474365 274.99224854 0.90367973]	[380.26025391 372.48944092 0.89181256]	[364.87832642 454.61398315 0.84470689]	[518.64367676 275.11669922 0.87416047]	[524.00567627 372.53491211 0.88059044]	[539.32543945 462.20843506 0.91755611]	[454.61691284 459.80731201 0.73071301]	[418.61883545 459.7477417 0.75821316]	[408.45947266 608.54614258 0.77513289]	[400.82147217 762.49725342 0.83535701]	[488.00088501 462.28735352 0.70992404]	[498.18807983 616.22149658 0.78370297]	[498.18386841 757.38140869 0.77275586]	[439.30508423 192.76535034 0.94397843]	[462.33026123 190.2742157 0.90399027]	[421.39215088 195.48348999 0.91257381]	[482.76278687 192.90242004 0.97367275]	[5.00812439e+02 7.93269531e+02 7.57678926e-01]	[5.18693909e+02 7.88211731e+02 7.70819068e-01]	[4.85418793e+02 7.67655151e+02 7.07645535e-01]	[4.05864563e+02 7.98447876e+02 7.79796422e-01]	[387.90194702 793.25756836 0.79410475]	[4.05848846e+02 7.70152527e+02 7.11736560e-01]
[454.60070801 198.04838562 0.87215179]	[459.64129639 275.02337646 0.93823618]	[398.21722412 275.00268555 0.90105742]	[380.29498291 372.49789429 0.88720948]	[367.43035889 457.06851196 0.84341407]	[518.68615723 275.06982422 0.87720954]	[524.02429199 372.55328369 0.8750211 ]	[541.69085693 462.23764038 0.91911483]	[457.10409546 459.72381592 0.73167038]	[418.66275024 459.66809082 0.75042129]	[411.00787354 608.52331543 0.77902508]	[400.84118652 762.45361328 0.83341169]	[490.53359985 459.81201172 0.69843763]	[498.19934082 618.73815918 0.78898984]	[498.19451904 759.87365723 0.77384841]	[439.33532715 192.77494812 0.9435569 ]	[462.38427734 190.27651978 0.89258617]	[423.77337646 195.51695251 0.90639019]	[482.81610107 192.94000244 0.9720794 ]	[5.00814819e+02 7.93264709e+02 7.64181316e-01]	[5.18688354e+02 7.88208313e+02 7.71939695e-01]	[4.85424805e+02 7.67665039e+02 7.05706120e-01]	[4.05837189e+02 8.00913086e+02 7.83788800e-01]	[387.88833618 793.24908447 0.799438 ]	[4.05867920e+02 7.70123718e+02 7.17820346e-01]
[454.6434021 198.05982971 0.87550777]	[459.69342041 275.05371094 0.94432473]	[398.25057983 275.04037476 0.89870006]	[380.31835938 372.51193237 0.88244373]	[372.53820801 454.65206909 0.85518682]	[518.77679443 275.1078186 0.89151752]	[526.44354248 377.49804688 0.89043677]	[541.68963623 462.2588501 0.9199754 ]	[457.15292358 459.7744751 0.74247038]	[418.68048096 459.72436523 0.76363724]	[413.51260376 608.54486084 0.77235681]	[400.84390259 762.46459961 0.83493543]	[493.07427979 462.2598877 0.70260733]	[498.21795654 618.7989502 0.79374325]	[498.19647217 759.87127686 0.77610862]	[441.67687988 192.77713013 0.94290137]	[462.42169189 190.27626038 0.88775605]	[423.84136963 195.49586487 0.8797183 ]	[482.88378906 192.94824219 0.96391225]	[5.00826080e+02 7.93241455e+02 7.67413437e-01]	[5.18692932e+02 7.88189026e+02 7.73102164e-01]	[4.85426147e+02 7.67668945e+02 7.12030411e-01]	[4.05834045e+02 8.00912781e+02 7.84845233e-01]	[387.88354492 793.24920654 0.8008095 ]	[4.05874390e+02 7.70129456e+02 7.18497217e-01]
[457.10739136 198.09391785 0.88127637]	[459.72314453 275.06756592 0.94535732]	[400.62371826 275.06173706 0.90170079]	[380.35592651 372.5385437 0.87852955]	[375.03057861 457.10415649 0.87915599]	[521.18212891 275.11657715 0.89523554]	[526.4364624 375.07888794 0.88326234]	[541.71228027 462.26779175 0.92057121]	[457.16552734 459.79660034 0.73928124]	[418.69030762 459.75558472 0.75956559]	[413.56661987 606.09289551 0.78227216]	[400.86032104 762.42321777 0.82857156]	[493.08743286 462.27484131 0.69635338]	[498.22235107 616.25946045 0.80268472]	[498.19772339 757.38439941 0.77588695]	[441.7197876 192.78941345 0.94955075]	[464.83477783 190.29417419 0.88768792]	[423.88580322 195.48922729 0.86927432]	[482.9234314 192.9744873 0.95657414]	[5.00829224e+02 7.93222229e+02 7.68958867e-01]	[5.18691345e+02 7.88170471e+02 7.75665522e-01]	[4.85435791e+02 7.67648743e+02 7.13131309e-01]	[4.05835815e+02 7.98445312e+02 7.83120215e-01]	[387.89172363 793.23516846 0.80001515]	[4.05883057e+02 7.70103516e+02 7.20822990e-01]
[457.17022705 198.11872864 0.88434964]	[459.75717163 275.05432129 0.94363731]	[400.65673828 275.05877686 0.90171432]	[382.80148315 372.53048706 0.86556184]	[375.03460693 457.1104126 0.8822633 ]	[521.20819092 275.10354614 0.89912188]	[526.50897217 375.03918457 0.8680951 ]	[541.74810791 462.23150635 0.92512858]	[459.59472656 459.72424316 0.74581337]	[418.73196411 459.6942749 0.75912476]	[413.57067871 608.59838867 0.77024382]	[400.8699646 762.42889404 0.82689172]	[495.63153076 459.80767822 0.69361866]	[498.2336731 616.26513672 0.80178201]	[498.19747925 757.39080811 0.77518636]	[441.7539978 192.80958557 0.95456433]	[464.89318848 190.30010986 0.88714439]	[423.90026855 195.5710907 0.86361212]	[482.97372437 192.97874451 0.94393384]	[5.00815491e+02 7.93223694e+02 7.64286399e-01]	[5.18691162e+02 7.88175110e+02 7.74367332e-01]	[4.85435699e+02 7.67652649e+02 7.12038994e-01]	[4.05825287e+02 7.98427917e+02 7.87164927e-01]	[387.8840332 793.2199707 0.80659962]	[4.05903809e+02 7.70107361e+02 7.16918528e-01]
[457.2019043 198.11505127 0.88666403]	[459.79989624 275.03219604 0.94210577]	[400.68847656 275.03909302 0.89898723]	[382.86450195 372.4871521 0.85282648]	[375.06469727 457.08422852 0.8801145 ]	[521.24688721 275.09173584 0.90410256]	[526.52532959 374.96722412 0.85392094]	[541.77502441 462.26431274 0.92824608]	[459.64874268 459.73965454 0.75874209]	[418.75698853 459.71295166 0.76607347]	[413.59512329 608.60913086 0.76778549]	[400.87792969 759.95318604 0.82489055]	[498.14239502 462.23144531 0.70361418]	[498.25741577 618.75238037 0.80404353]	[498.2038269 757.38360596 0.77395254]	[441.77981567 192.80883789 0.9546997 ]	[464.92440796 190.30152893 0.88551992]	[426.36642456 195.59346008 0.84789622]	[485.36346436 192.98023987 0.94018269]	[5.00803711e+02 7.93227051e+02 7.60832310e-01]	[5.18688538e+02 7.88179504e+02 7.72062898e-01]	[4.85440918e+02 7.67643250e+02 7.04556644e-01]	[4.03387695e+02 7.98415588e+02 7.86054909e-01]	[387.87832642 790.840271 0.80779451]	[4.05918457e+02 7.70100830e+02 7.15676606e-01]
[457.22479248 198.11434937 0.8853181 ]	[459.82336426 275.02890015 0.9417268 ]	[400.70928955 275.0491333 0.89808291]	[385.30203247 372.487854 0.85071129]	[375.07226562 457.08447266 0.88318777]	[521.26330566 275.07855225 0.90491343]	[529.00933838 374.98510742 0.84482694]	[541.83050537 462.23010254 0.93443316]	[459.67572021 459.76858521 0.76102638]	[418.77182007 459.74133301 0.76704377]	[416.03759766 608.5737915 0.77661949]	[400.88302612 762.43237305 0.82470506]	[498.18582153 462.25506592 0.70902061]	[498.25546265 616.25732422 0.80442721]	[498.19451904 759.88562012 0.77546322]	[441.81365967 192.80595398 0.95010328]	[464.94281006 190.30879211 0.88366538]	[426.43130493 195.58029175 0.83993369]	[485.37670898 192.98574829 0.94004297]	[5.00824402e+02 7.93242859e+02 7.59557962e-01]	[5.18706238e+02 7.88186768e+02 7.72531033e-01]	[4.85430420e+02 7.67672363e+02 7.07650542e-01]	[4.03380127e+02 7.98414001e+02 7.87974954e-01]	[387.87042236 790.83935547 0.80783671]	[4.05922028e+02 7.70116577e+02 7.13791847e-01]
[459.6060791 198.10240173 0.89030194]	[459.8392334 275.01956177 0.94376874]	[400.73434448 275.04708862 0.89801276]	[385.3319397 372.49609375 0.8505556 ]	[375.07217407 457.08221436 0.88143432]	[521.27105713 275.07113647 0.90627313]	[529.04943848 372.55316162 0.83801782]	[541.85284424 462.19161987 0.93953687]	[459.67211914 459.7923584 0.75916278]	[418.77755737 459.7661438 0.76707983]	[416.05233765 608.60125732 0.78123242]	[400.88317871 762.43322754 0.82507432]	[498.16989136 462.27404785 0.70813292]	[498.27511597 618.76306152 0.81679505]	[498.18859863 759.87225342 0.7738378 ]	[441.84414673 192.80950928 0.94659775]	[464.94662476 190.30831909 0.88314736]	[428.92437744 195.58383179 0.83682448]	[485.37561035 192.98657227 0.94175708]	[5.00824249e+02 7.93244934e+02 7.58976400e-01]	[5.18703979e+02 7.88187866e+02 7.71650255e-01]	[4.85417999e+02 7.67658020e+02 7.10784733e-01]	[4.03383698e+02 7.98407104e+02 7.88231134e-01]	[387.87054443 790.83569336 0.8099308 ]	[4.05920410e+02 7.70120361e+02 7.15042055e-01]
[459.61065674 198.10852051 0.8891412 ]	[459.83660889 275.02713013 0.9430511 ]	[400.72964478 275.04794312 0.89850324]	[385.33004761 372.50280762 0.85073459]	[375.06185913 457.09893799 0.88298398]	[521.27471924 275.07778931 0.9077217 ]	[529.05493164 374.96722412 0.83978897]	[541.89373779 462.26834106 0.94176888]	[459.67230225 459.78155518 0.75875598]	[418.77600098 459.76391602 0.76713288]	[416.06362915 608.58575439 0.78309846]	[400.87924194 762.42822266 0.82431668]	[498.1902771 462.2638855 0.71302158]	[500.6277771 618.81774902 0.80422068]	[498.19708252 759.89941406 0.7762906 ]	[441.85153198 192.81201172 0.94508231]	[464.95422363 190.31721497 0.88256001]	[428.92855835 195.57498169 0.83753437]	[485.38296509 192.98439026 0.94103122]	[5.00822815e+02 7.93250305e+02 7.58291781e-01]	[5.18695251e+02 7.88194519e+02 7.72496760e-01]	[4.85429077e+02 7.67677063e+02 7.10239649e-01]	[4.03384857e+02 7.98410034e+02 7.85679698e-01]	[387.87026978 790.83361816 0.80621994]	[4.05911835e+02 7.70111267e+02 7.19610929e-01]
[459.61856079 198.1086731 0.89049804]	[459.82901001 275.02209473 0.94392753]	[400.72537231 275.05081177 0.89880055]	[385.34786987 372.48327637 0.84665793]	[375.04669189 457.12298584 0.88607842]	[521.26434326 275.06668091 0.906407 ]	[531.52758789 374.97341919 0.84072536]	[544.293396 462.26785278 0.94074839]	[459.66464233 459.74923706 0.75874943]	[418.7696228 459.73730469 0.76622885]	[416.05923462 608.57550049 0.78077132]	[400.87954712 762.43682861 0.82517219]	[498.18252563 462.22671509 0.71375531]	[500.62252808 618.77624512 0.79741836]	[498.20007324 759.89453125 0.77655298]	[441.85784912 192.8132019 0.94340563]	[464.9576416 190.317276 0.88247561]	[428.94076538 195.57609558 0.83600289]	[485.38284302 192.97570801 0.94008601]	[5.00820648e+02 7.93243469e+02 7.59013176e-01]	[5.18692749e+02 7.88192505e+02 7.71342635e-01]	[4.85433533e+02 7.67676758e+02 7.08865464e-01]	[4.03387451e+02 7.98419617e+02 7.84523249e-01]	[387.87097168 790.8394165 0.803455 ]	[4.05913422e+02 7.70115417e+02 7.21776366e-01]
[459.59683228 198.1078949 0.8875984 ]	[459.82168579 275.01928711 0.94466257]	[400.71679688 275.04870605 0.89852297]	[385.30218506 372.47058105 0.8476547 ]	[375.0178833 457.08499146 0.87393934]	[521.25408936 275.06430054 0.90548795]	[531.565979 374.98550415 0.84087908]	[544.33843994 462.25366211 0.93780607]	[459.6619873 459.70974731 0.75602013]	[418.76660156 459.69064331 0.76146042]	[416.03552246 608.56176758 0.77481961]	[400.87863159 762.44482422 0.8268863 ]	[498.18148804 459.78967285 0.71322429]	[498.25326538 616.23718262 0.79107678]	[498.20327759 759.89898682 0.77742118]	[441.83514404 192.80795288 0.9459911 ]	[464.94195557 190.30924988 0.88326108]	[428.91751099 195.56521606 0.83521831]	[485.37188721 192.96356201 0.94059253]	[5.00821381e+02 7.93250549e+02 7.60497093e-01]	[5.18693298e+02 7.88198059e+02 7.73350000e-01]	[4.85443878e+02 7.67680298e+02 7.06388652e-01]	[4.05824341e+02 7.98432007e+02 7.84469485e-01]	[387.87719727 793.21691895 0.80178386]	[4.05918579e+02 7.70118652e+02 7.22972512e-01]
[457.21798706 198.12637329 0.88306642]	[459.79370117 275.02813721 0.94441915]	[400.69793701 275.04934692 0.8994385 ]	[382.81634521 372.48910522 0.86168015]	[372.51785278 454.6506958 0.85784638]	[521.2354126 275.07785034 0.90474951]	[531.57061768 374.99249268 0.84294784]	[544.37207031 459.83325195 0.94025606]	[459.61853027 459.72720337 0.74973464]	[418.72967529 459.70050049 0.76244557]	[416.02798462 608.5057373 0.77503788]	[400.87942505 762.45080566 0.82653081]	[498.14022827 459.80892944 0.70892835]	[498.2427063 616.23883057 0.78699064]	[498.20062256 759.89752197 0.7756567 ]	[441.80255127 192.81182861 0.95057142]	[464.93450928 190.31500244 0.88649994]	[426.39175415 195.55845642 0.85100478]	[485.36029053 192.9666748 0.94150895]	[5.00803101e+02 7.93262634e+02 7.56698728e-01]	[5.18674561e+02 7.88212952e+02 7.65103102e-01]	[4.85447083e+02 7.67677795e+02 7.03736186e-01]	[4.05829315e+02 7.98436401e+02 7.81598330e-01]	[387.88388062 793.2208252 0.79948032]	[4.05919159e+02 7.70119629e+02 7.22743213e-01]
[457.1819458 198.12203979 0.8832463 ]	[459.75286865 275.05792236 0.94343549]	[400.65414429 275.0874939 0.90253747]	[382.73556519 374.97332764 0.87840748]	[369.89559937 457.09973145 0.85450101]	[521.20361328 275.0916748 0.89993948]	[531.57568359 374.98617554 0.83961248]	[544.39709473 459.83648682 0.93397832]	[459.59213257 459.74554443 0.7502296 ]	[418.72073364 459.70333862 0.7652272 ]	[413.58792114 608.60632324 0.76750708]	[400.87759399 762.42340088 0.82589686]	[495.66448975 462.23388672 0.70932579]	[498.2427063 616.24645996 0.78460246]	[498.19360352 759.92712402 0.77621758]	[441.77056885 192.80511475 0.95076728]	[464.90414429 190.30682373 0.88740456]	[426.34399414 195.53579712 0.85700816]	[482.98165894 192.97512817 0.94226372]	[5.00835968e+02 7.93264771e+02 7.61220574e-01]	[5.18702759e+02 7.88213257e+02 7.71791816e-01]	[4.85421967e+02 7.70085022e+02 7.12201715e-01]	[4.05850189e+02 7.98445557e+02 7.83690870e-01]	[387.91043091 793.23242188 0.80099678]	[4.05900970e+02 7.70098206e+02 7.23471701e-01]
[457.12158203 198.09587097 0.88248146]	[459.72488403 275.06115723 0.94449431]	[400.63082886 275.09094238 0.90154946]	[380.34442139 372.49679565 0.87830973]	[367.34701538 457.06481934 0.85415149]	[521.17456055 275.09078979 0.89618713]	[531.55889893 372.53152466 0.83372247]	[544.41540527 459.83023071 0.93053901]	[457.20529175 459.74920654 0.7519635 ]	[418.70544434 459.69958496 0.76914334]	[413.57614136 608.63214111 0.76879066]	[400.87927246 762.42724609 0.82527149]	[495.62371826 462.24020386 0.70959973]	[498.23190308 618.73632812 0.79992318]	[498.2038269 759.940979 0.77930951]	[441.7328186 192.79188538 0.95043266]	[464.84429932 190.29708862 0.88813132]	[423.88937378 195.48815918 0.86860454]	[482.9256897 192.98188782 0.95521158]	[5.00844238e+02 7.93280518e+02 7.61885226e-01]	[5.18713806e+02 7.88224121e+02 7.73133218e-01]	[4.85429626e+02 7.70093018e+02 7.13405728e-01]	[4.05854126e+02 7.98446594e+02 7.83228636e-01]	[387.90466309 793.23260498 0.80131906]	[4.05912140e+02 7.70103821e+02 7.21573174e-01]
[454.64041138 198.06707764 0.87418759]	[459.69778442 275.03903198 0.9440974 ]	[398.27059937 275.05038452 0.89979637]	[380.29138184 372.51037598 0.88963413]	[362.32229614 457.09017944 0.87010825]	[518.75787354 275.08276367 0.89322722]	[529.07928467 372.52700806 0.8338626 ]	[544.41497803 462.20706177 0.9341054 ]	[457.13861084 459.69473267 0.74501079]	[418.66958618 457.20632935 0.75994468]	[413.55923462 608.61450195 0.76942468]	[400.86764526 762.42962646 0.82841098]	[493.06521606 459.8109436 0.70728123]	[498.2199707 618.75793457 0.80089569]	[498.19781494 759.93237305 0.77848428]	[441.67834473 192.77996826 0.94594467]	[462.41842651 190.28294373 0.89018172]	[423.83728027 195.50289917 0.88385338]	[482.87176514 192.95805359 0.9655419 ]	[5.00846497e+02 7.93275940e+02 7.65055716e-01]	[5.18720459e+02 7.88219116e+02 7.76483119e-01]	[4.85422150e+02 7.70084778e+02 7.10731268e-01]	[4.05850220e+02 8.00918457e+02 7.85188317e-01]	[387.90527344 793.2411499 0.80116403]	[4.05889069e+02 7.70100525e+02 7.24601269e-01]
[454.60671997 198.05931091 0.87189412]	[459.64718628 275.03378296 0.93874753]	[398.21755981 275.02407837 0.90552402]	[380.23962402 374.97442627 0.89717925]	[362.26443481 454.65026855 0.87714624]	[518.68792725 275.07415771 0.881791 ]	[528.980896 372.51345825 0.84405446]	[544.37353516 459.83538818 0.94094008]	[457.08425903 459.71121216 0.73876065]	[418.63821411 459.64407349 0.75893563]	[413.54040527 608.55584717 0.78091091]	[400.86590576 762.43066406 0.82881576]	[490.52459717 459.81802368 0.70887607]	[498.19741821 616.25305176 0.7916714 ]	[498.19921875 759.90582275 0.77706778]	[441.65896606 192.77372742 0.9445222 ]	[462.38259888 190.27626038 0.89395988]	[423.78323364 195.49249268 0.90538132]	[482.81234741 192.93032837 0.96794903]	[5.00841736e+02 7.93276672e+02 7.61937678e-01]	[5.18715576e+02 7.88213562e+02 7.76852250e-01]	[4.85427582e+02 7.67684448e+02 7.07801461e-01]	[4.05845398e+02 8.00910461e+02 7.84017026e-01]	[387.90142822 793.2366333 0.801552 ]	[4.05884430e+02 7.70108582e+02 7.25175798e-01]
[454.56030273 198.07266235 0.86587679]	[459.60629272 275.02059937 0.93167442]	[398.17318726 275.00793457 0.90365386]	[380.1963501 372.50723267 0.89440173]	[359.82794189 454.62878418 0.87943041]	[516.21051025 275.06906128 0.8730126 ]	[526.49414062 374.96139526 0.86365384]	[544.32702637 459.765625 0.94269162]	[454.59585571 459.73150635 0.73273855]	[418.6131897 459.65249634 0.75101745]	[410.98376465 608.58978271 0.76470017]	[400.85717773 762.44000244 0.83046472]	[487.96008301 462.2477417 0.71826625]	[498.15603638 616.22113037 0.78910881]	[498.18725586 759.89581299 0.77693963]	[439.3145752 192.77787781 0.94724429]	[462.34521484 190.28665161 0.90394038]	[421.38952637 195.48272705 0.91485512]	[482.76809692 192.91241455 0.96881306]	[5.00842560e+02 7.93260681e+02 7.64164031e-01]	[5.18714661e+02 7.88199768e+02 7.78114200e-01]	[4.85417847e+02 7.67676758e+02 7.11844742e-01]	[4.05844818e+02 8.00909058e+02 7.83437371e-01]	[387.89654541 793.24157715 0.80163193]	[4.05893219e+02 7.70109863e+02 7.21200407e-01]
[452.04309082 198.09413147 0.85863799]	[457.15789795 275.04141235 0.92182034]	[398.10662842 275.04022217 0.90446711]	[380.14059448 372.52822876 0.89944816]	[359.74017334 457.07113647 0.89810836]	[513.6315918 275.07305908 0.86158836]	[526.41540527 374.96252441 0.87342912]	[541.92010498 459.82611084 0.94622529]	[452.02877808 459.77627563 0.73365015]	[416.16870117 459.67947388 0.74153799]	[408.41101074 611.0725708 0.74582958]	[400.85717773 762.42712402 0.83139914]	[485.46157837 462.28359985 0.73460144]	[495.64038086 616.24865723 0.78349221]	[498.18362427 759.87451172 0.77617848]	[439.25610352 192.78999329 0.94758964]	[462.27816772 190.28855896 0.91931772]	[421.30712891 195.53219604 0.92222071]	[482.72229004 192.90541077 0.96310854]	[5.00836182e+02 7.93245667e+02 7.66696095e-01]	[5.18708679e+02 7.88186707e+02 7.77467370e-01]	[4.85421112e+02 7.67671204e+02 7.14047134e-01]	[4.05841064e+02 7.98445740e+02 7.82983541e-01]	[387.89089966 793.23956299 0.80160689]	[4.05914307e+02 7.70106262e+02 7.22978830e-01]
[449.45663452 198.09983826 0.8605392 ]	[454.64334106 275.037323 0.90668476]	[398.05734253 275.07269287 0.89556152]	[377.75485229 372.52450562 0.89618933]	[359.66650391 457.18258667 0.9213658 ]	[511.02606201 275.03347778 0.86016643]	[523.97216797 372.50482178 0.87520063]	[541.87316895 459.82440186 0.93916887]	[452.01202393 459.81225586 0.72888494]	[416.14532471 459.72894287 0.73483944]	[405.89364624 611.15222168 0.74751097]	[400.84637451 762.43695068 0.83117193]	[485.45132446 462.30639648 0.73121172]	[495.60299683 621.28088379 0.78671241]	[498.17776489 759.89343262 0.776366 ]	[439.16842651 192.77285767 0.93251574]	[462.18228149 190.28157043 0.92119157]	[421.18777466 195.49580383 0.94232339]	[480.31988525 192.87591553 0.96106982]	[5.00813354e+02 7.93241699e+02 7.69972265e-01]	[5.1869281e+02 7.8818689e+02 7.8068614e-01]	[4.85430267e+02 7.67693726e+02 7.13148296e-01]	[4.05842072e+02 8.00910278e+02 7.78064132e-01]	[387.88494873 793.24737549 0.79675341]	[4.05891907e+02 7.70116211e+02 7.17802167e-01]
[446.89672852 198.14350891 0.86044133]	[452.07696533 274.99984741 0.89251864]	[395.6026001 275.01126099 0.88032717]	[377.68457031 372.48724365 0.90177435]	[359.58706665 457.1262207 0.9161244 ]	[508.48196411 275.01168823 0.86633027]	[523.91650391 369.97094727 0.87511981]	[541.79119873 459.83398438 0.93133366]	[449.44924927 462.27453613 0.7278828 ]	[416.05386353 459.79605103 0.72352564]	[403.40155029 611.15142822 0.7653991 ]	[400.8420105 762.47473145 0.83606195]	[485.37094116 462.35281372 0.73775822]	[493.06695557 616.24725342 0.77243817]	[498.17733765 757.37628174 0.77588588]	[439.08981323 192.77561951 0.92112422]	[459.77389526 190.31283569 0.92723417]	[418.7902832 195.47296143 0.93803531]	[480.23300171 192.85939026 0.95142925]	[5.00803223e+02 7.93212769e+02 7.72473216e-01]	[5.18685730e+02 7.88158691e+02 7.78362989e-01]	[4.85443573e+02 7.67671021e+02 7.12685049e-01]	[4.05843140e+02 7.98446960e+02 7.79882073e-01]	[387.88311768 793.25 0.79796797]	[4.05897247e+02 7.70139709e+02 7.17025340e-01]
[444.39916992 198.15240479 0.8638857 ]	[449.4335022 274.99819946 0.88917625]	[393.0473938 275.04205322 0.85728109]	[377.61383057 372.52270508 0.90432882]	[357.12872314 454.62478638 0.89919186]	[505.98608398 274.9961853 0.87576991]	[523.83056641 372.45040894 0.8894738 ]	[541.70666504 459.82507324 0.9243449 ]	[446.89950562 459.80395508 0.74652117]	[413.53833008 459.74533081 0.71971142]	[403.37322998 611.13208008 0.78233802]	[400.83334351 762.50091553 0.83818412]	[482.92654419 462.28063965 0.76035064]	[487.94564819 611.11676025 0.80208892]	[498.16473389 757.36651611 0.77542531]	[436.62548828 192.79675293 0.90738606]	[459.70071411 190.32733154 0.92609447]	[418.67324829 195.57669067 0.91874057]	[480.1602478 192.92733765 0.94913524]	[5.00769165e+02 7.93222229e+02 7.72521019e-01]	[5.18667053e+02 7.88172668e+02 7.75291085e-01]	[4.85441376e+02 7.67670593e+02 7.10267127e-01]	[4.05841064e+02 7.98447021e+02 7.76535988e-01]	[3.87874542e+02 7.93255005e+02 7.93223441e-01]	[4.05893005e+02 7.70158691e+02 7.15933204e-01]
[444.31652832 198.15087891 0.87100005]	[444.44104004 274.99243164 0.90079355]	[390.42340088 275.03717041 0.84405267]	[377.52954102 372.48556519 0.88595784]	[357.05514526 457.08535767 0.89791787]	[505.88516235 274.98400879 0.88545442]	[523.7588501 369.95767212 0.88994789]	[539.26434326 462.19552612 0.91000777]	[444.36264038 462.23495483 0.75866663]	[408.42947388 462.22616577 0.71615338]	[403.33258057 611.09143066 0.79748476]	[400.83004761 762.5045166 0.83886385]	[482.85412598 462.2822876 0.76457638]	[485.47753906 613.70141602 0.81171215]	[498.19137573 757.38861084 0.77790022]	[434.11407471 192.78977966 0.89715803]	[459.62753296 190.3097229 0.91558516]	[418.55917358 195.52139282 0.9030537 ]	[477.73812866 192.93455505 0.93739212]	[5.00800354e+02 7.93235474e+02 7.72579014e-01]	[5.18697937e+02 7.88174622e+02 7.80296683e-01]	[4.85448944e+02 7.67689880e+02 7.13500738e-01]	[4.05849945e+02 7.98445190e+02 7.77832448e-01]	[387.87408447 793.25860596 0.79451787]	[4.05892975e+02 7.70156677e+02 7.15403616e-01]
[441.86703491 198.12895203 0.88644886]	[444.32940674 274.99911499 0.91664261]	[385.36645508 275.05453491 0.85964453]	[375.10296631 369.92053223 0.86768508]	[356.98547363 454.60614014 0.87658465]	[503.38238525 274.96878052 0.89820337]	[521.35742188 369.97244263 0.89183831]	[534.11608887 459.78622437 0.87977445]	[444.29013062 459.77972412 0.76664168]	[405.86712646 459.79162598 0.72271937]	[403.32693481 611.09112549 0.8058632 ]	[400.83129883 762.496521 0.83566642]	[482.80276489 459.81378174 0.77248609]	[485.39724731 608.60772705 0.82734644]	[498.15649414 757.35455322 0.77651066]	[434.01708984 192.78843689 0.88965356]	[457.15753174 190.29927063 0.88890302]	[416.09890747 195.50805664 0.89209551]	[477.58660889 192.90447998 0.90719044]	[5.00788025e+02 7.93242310e+02 7.70496428e-01]	[5.18677002e+02 7.88172241e+02 7.82471836e-01]	[4.85442322e+02 7.67679810e+02 7.14819431e-01]	[4.05871643e+02 7.98392395e+02 7.77397275e-01]	[387.90905762 793.23608398 0.7979055 ]	[4.05872681e+02 7.70159119e+02 7.10698962e-01]
[441.7600708 198.10769653 0.90229249]	[441.86898804 274.97842407 0.92716074]	[382.81820679 275.06878662 0.87442863]	[372.50164795 369.91543579 0.84495085]	[354.52676392 454.62808228 0.86894262]	[503.25915527 274.91802979 0.8924315 ]	[521.25439453 372.46798706 0.88856518]	[529.06542969 459.77032471 0.88808084]	[441.85632324 459.77444458 0.77983314]	[403.3454895 459.787323 0.73410392]	[403.25231934 611.13220215 0.79619253]	[400.83120728 762.47039795 0.83080292]	[482.73831177 459.79705811 0.76983535]	[485.35739136 608.54223633 0.83773679]	[498.14538574 757.38653564 0.77339506]	[428.92062378 192.80343628 0.89383942]	[454.58883667 190.26808167 0.86625755]	[413.58572388 195.56459045 0.86130482]	[472.54907227 192.90678406 0.89940298]	[5.00806122e+02 7.93247864e+02 7.65720367e-01]	[5.18691467e+02 7.88166260e+02 7.83239186e-01]	[4.85444092e+02 7.70086426e+02 7.11306155e-01]	[4.05885681e+02 7.98404297e+02 7.75148034e-01]	[387.92364502 793.24731445 0.79566759]	[4.05881653e+02 7.70138123e+02 7.09186792e-01]
[439.284729 198.14794922 0.89659542]	[441.72052002 274.96694946 0.94319701]	[380.26553345 275.05441284 0.89341915]	[364.85577393 372.50564575 0.84708917]	[352.01126099 454.60946655 0.85275745]	[500.76483154 274.94195557 0.89299136]	[518.71588135 372.43963623 0.85517824]	[526.54449463 459.81585693 0.89053869]	[441.74746704 459.78494263 0.77993691]	[400.82546997 459.78994751 0.74960274]	[400.85809326 613.64471436 0.79842228]	[400.82305908 762.51422119 0.8302381 ]	[480.31152344 459.81164551 0.76304257]	[482.92578125 606.10577393 0.86021191]	[498.14923096 759.90753174 0.77395731]	[423.86807251 192.83824158 0.91726792]	[449.472229 190.35702515 0.86521107]	[410.95803833 195.48242188 0.86732322]	[464.95800781 192.91516113 0.91520524]	[5.00841370e+02 7.93258118e+02 7.58544862e-01]	[5.18713257e+02 7.88168396e+02 7.81761408e-01]	[4.85457886e+02 7.70141968e+02 7.08018184e-01]	[4.05876221e+02 7.98399231e+02 7.77053118e-01]	[387.90991211 793.24926758 0.79823339]	[4.05889343e+02 7.70178467e+02 6.99766397e-01]
[439.07751465 200.56930542 0.87987089]	[439.24749756 275.01300049 0.94088739]	[380.12240601 275.0501709 0.89715713]	[362.19522095 372.46697998 0.87456322]	[344.28265381 457.07745361 0.85755146]	[500.68319702 275.03738403 0.89717269]	[513.65844727 374.98895264 0.85230994]	[526.39123535 462.2388916 0.91520625]	[439.29330444 459.70565796 0.78610569]	[400.73101807 459.67980957 0.76044798]	[400.80871582 611.15228271 0.80978036]	[400.82617188 764.95947266 0.8287766 ]	[480.17971802 459.76721191 0.75197995]	[482.92544556 616.25585938 0.83394587]	[498.14797974 762.43865967 0.77997088]	[421.30386353 192.84655762 0.95235074]	[444.44122314 190.37234497 0.88371694]	[405.8515625 195.50938416 0.8702023 ]	[464.81887817 192.99815369 0.94162911]	[5.00860229e+02 7.93286926e+02 7.62425661e-01]	[518.73193359 788.18817139 0.78993565]	[4.85466248e+02 7.70175476e+02 7.06427276e-01]	[4.05871643e+02 7.98402588e+02 7.76428938e-01]	[387.90249634 793.25305176 0.79838455]	[4.05909790e+02 7.70177734e+02 6.93075359e-01]
[436.55245972 198.08416748 0.87427592]	[439.1177063 275.0062561 0.93534279]	[377.66119385 274.99822998 0.9009167 ]	[359.72250366 372.5166626 0.893139 ]	[341.71237183 454.61218262 0.87363809]	[498.17071533 275.04263306 0.8795023 ]	[508.47720337 372.55358887 0.84732568]	[523.84399414 459.81661987 0.94363254]	[439.15692139 459.63647461 0.77123332]	[400.62454224 457.17584229 0.76179612]	[400.75488281 611.11016846 0.82522273]	[400.8081665 762.51580811 0.82927215]	[477.62628174 459.7130127 0.71689045]	[482.82394409 611.07080078 0.8586759 ]	[498.12579346 759.92852783 0.77510738]	[421.16650391 192.77999878 0.94832563]	[444.29159546 190.30508423 0.88325328]	[403.24615479 195.4468689 0.91710544]	[462.35751343 192.97380066 0.96217531]	[5.00831085e+02 7.93288757e+02 7.63983905e-01]	[518.70080566 788.18914795 0.78883475]	[4.85463348e+02 7.70127258e+02 7.04416454e-01]	[4.05863739e+02 7.98386902e+02 7.74985254e-01]	[387.894104 793.2442627 0.79899299]	[4.05893555e+02 7.70167847e+02 6.93855822e-01]
[436.55352783 198.08383179 0.87471181]	[439.11761475 275.00479126 0.93533289]	[377.66018677 274.99624634 0.90075397]	[359.7227478 372.519104 0.89335603]	[341.71118164 454.61264038 0.87353212]	[498.16842651 275.04101562 0.87935597]	[508.4788208 374.96087646 0.84768277]	[523.84521484 459.81997681 0.94391519]	[439.15563965 459.64172363 0.77058685]	[400.62319946 457.17993164 0.7615661 ]	[400.75274658 611.1463623 0.8205623 ]	[400.80328369 762.51470947 0.82945484]	[477.62298584 459.72058105 0.71583068]	[482.82250977 611.1293335 0.85688609]	[498.11468506 759.92504883 0.7741372 ]	[421.16760254 192.78005981 0.94877172]	[444.29092407 190.30422974 0.88348347]	[403.24609375 195.44555664 0.91791129]	[462.35482788 192.97232056 0.9630053 ]	[5.00826050e+02 7.93291931e+02 7.65786409e-01]	[518.69873047 788.18829346 0.78961408]	[4.85455719e+02 7.70124329e+02 7.04002917e-01]	[4.05854950e+02 7.98403198e+02 7.74897695e-01]	[387.88262939 793.25292969 0.79755074]	[4.05892822e+02 7.70162231e+02 6.94412112e-01]
[434.00979614 198.08003235 0.86191624]	[436.62246704 275.01904297 0.91750306]	[377.55691528 275.03036499 0.89976883]	[359.6100769 372.49154663 0.89878774]	[339.20394897 457.15988159 0.90704548]	[493.0975647 275.02850342 0.86064792]	[505.88098145 374.97241211 0.87761056]	[521.37554932 459.81109619 0.95569479]	[436.65310669 459.6595459 0.75411087]	[398.19711304 459.64263916 0.77266914]	[400.62475586 613.63195801 0.79387033]	[400.80123901 762.49383545 0.82259005]	[472.54040527 459.72610474 0.70541972]	[482.74234009 611.13751221 0.85067338]	[495.69064331 759.92797852 0.77002895]	[418.77334595 192.77839661 0.94854432]	[441.80673218 190.30891418 0.91135526]	[400.82629395 195.50314331 0.92659444]	[462.22164917 192.9584198 0.9711709 ]	[5.00800995e+02 7.93303284e+02 7.62670159e-01]	[5.18681030e+02 7.88201477e+02 7.87586451e-01]	[4.85445404e+02 7.70113953e+02 6.91956818e-01]	[4.05858521e+02 7.98380493e+02 7.68952549e-01]	[387.88552856 793.24230957 0.79409367]	[4.05916077e+02 7.70142883e+02 6.86661303e-01]
[423.87591553 200.57348633 0.86398745]	[426.37149048 274.9828186 0.89692181]	[369.91732788 275.02252197 0.84475386]	[357.04351807 369.98806763 0.8851155 ]	[336.53149414 457.07952881 0.89707774]	[485.42175293 274.96786499 0.87701243]	[503.28479004 372.45181274 0.892977 ]	[518.76147461 462.23474121 0.91444027]	[428.93640137 459.76065063 0.73583698]	[395.57901001 459.78613281 0.7420522 ]	[398.16574097 618.83203125 0.82828259]	[400.81219482 765.00158691 0.82755625]	[464.83615112 459.77001953 0.74486595]	[480.22021484 608.58917236 0.87249839]	[495.68655396 759.93096924 0.77362621]	[416.12069702 192.77478027 0.90863347]	[439.19345093 190.35929871 0.93601799]	[398.11099243 195.4666748 0.9182353 ]	[459.63391113 192.94567871 0.949619 ]	[5.00761139e+02 7.93275269e+02 7.69082546e-01]	[516.21362305 788.17950439 0.79022276]	[4.85467712e+02 7.70102661e+02 6.97865129e-01]	[4.05905182e+02 7.98374146e+02 7.67943442e-01]	[387.9168396 793.2545166 0.79696691]	[4.05906372e+02 7.70173035e+02 6.87535286e-01]
[421.38186646 198.15415955 0.87660962]	[423.80670166 274.98019409 0.91340572]	[364.83026123 275.01416016 0.85800862]	[354.54309082 369.89645386 0.86343461]	[334.04049683 457.0975647 0.88115489]	[482.86846924 274.9715271 0.89906049]	[500.87335205 369.98876953 0.89295137]	[516.14642334 459.8480835 0.87621558]	[423.90325928 459.70812988 0.73997968]	[393.01773071 459.72879028 0.71814108]	[398.12512207 618.77557373 0.82711518]	[400.78460693 764.98309326 0.82904625]	[462.30422974 459.72595215 0.75703716]	[480.16467285 611.08416748 0.85241479]	[495.68389893 759.9440918 0.7759217 ]	[413.55856323 192.78965759 0.89476848]	[439.06796265 190.34326172 0.91271335]	[398.01663208 195.51704407 0.89195925]	[457.1635437 192.92399597 0.92444372]	[5.00714386e+02 7.93228455e+02 7.87049174e-01]	[5.16183228e+02 7.88144836e+02 7.84230888e-01]	[4.87937531e+02 7.70093262e+02 6.96484506e-01]	[4.05855316e+02 7.98439819e+02 7.56266534e-01]	[3.85383179e+02 7.93278992e+02 7.83190787e-01]	[4.05904175e+02 7.70150818e+02 6.91697359e-01]
[421.27172852 198.13468933 0.89653283]	[421.30899048 274.96875 0.93289149]	[362.24230957 275.03564453 0.87933695]	[346.89776611 372.50610352 0.84142441]	[328.89523315 457.06933594 0.8444376 ]	[480.34298706 274.93167114 0.89199042]	[500.76193237 372.52502441 0.89291251]	[511.05615234 459.80947876 0.87751311]	[423.77746582 459.79507446 0.76054913]	[387.85562134 462.22848511 0.7171706 ]	[398.07174683 616.27532959 0.827465 ]	[400.75524902 765.02856445 0.83843976]	[462.2538147 459.79129028 0.76498723]	[477.69384766 611.13696289 0.83733273]	[495.65567017 759.92382812 0.77836269]	[408.46401978 192.80725098 0.89006066]	[436.57019043 190.32252502 0.88504839]	[395.55645752 195.60704041 0.86147028]	[454.54977417 192.95774841 0.89608389]	[500.67419434 793.22167969 0.79374117]	[5.16139343e+02 7.88141479e+02 7.87860632e-01]	[4.87934631e+02 7.67690979e+02 7.04875827e-01]	[4.05863922e+02 7.98440308e+02 7.56519914e-01]	[3.87863556e+02 7.93302917e+02 7.81304777e-01]	[4.05844147e+02 7.70189148e+02 6.95308089e-01]
[418.77453613 198.12710571 0.90377527]	[421.16625977 274.98040771 0.9421258 ]	[359.68826294 275.03591919 0.89406323]	[339.28448486 372.49227905 0.8792454 ]	[321.24075317 457.11987305 0.87868345]	[480.21298218 274.98101807 0.89874756]	[498.25930786 372.45355225 0.86845857]	[508.49725342 459.77871704 0.88533247]	[421.35800171 459.76266479 0.77479237]	[382.82650757 459.76950073 0.73471451]	[398.04605103 616.27331543 0.82556337]	[400.74597168 765.05987549 0.84617209]	[462.24813843 459.77130127 0.76812935]	[477.5920105 611.07592773 0.80784482]	[493.12982178 759.89111328 0.77257419]	[403.35757446 192.81744385 0.91543704]	[428.98876953 190.32751465 0.86461866]	[390.51315308 195.54438782 0.85358685]	[446.90444946 192.93823242 0.90751022]	[4.98215881e+02 7.93234680e+02 7.92116463e-01]	[5.13618896e+02 7.88159790e+02 7.87382007e-01]	[4.85443756e+02 7.67647156e+02 7.22245455e-01]	[4.05870819e+02 7.98421448e+02 7.59211361e-01]	[3.87876770e+02 7.93304871e+02 7.86060452e-01]	[4.05821960e+02 7.70215271e+02 6.92639470e-01]
[418.5743103 200.57441711 0.8858611 ]	[418.68460083 274.98297119 0.93759215]	[357.20446777 275.00302124 0.89781201]	[339.22836304 369.90380859 0.87992591]	[318.73287964 457.08825684 0.89217359]	[477.7208252 275.01965332 0.89100802]	[495.67721558 372.48910522 0.85106117]	[506.02441406 459.72686768 0.88828945]	[421.28305054 462.22888184 0.78918427]	[382.74874878 459.8109436 0.75263387]	[395.63568115 616.26605225 0.81856477]	[400.72717285 765.05181885 0.84257478]	[459.84133911 462.25427246 0.77461678]	[467.47348022 613.70996094 0.8054049 ]	[490.53540039 754.8112793 0.7735787 ]	[400.80084229 192.84069824 0.95179683]	[426.34036255 190.3711853 0.88718933]	[385.39147949 195.55755615 0.84593248]	[444.31704712 192.99205017 0.93252379]	[4.98157074e+02 7.93250427e+02 7.72025108e-01]	[5.11089752e+02 7.88170837e+02 7.76841223e-01]	[4.85384613e+02 7.67534790e+02 7.14037776e-01]	[4.05863312e+02 7.98390503e+02 7.52729475e-01]	[3.87870026e+02 7.93294189e+02 7.81232834e-01]	[4.03370514e+02 7.70213379e+02 6.87298715e-01]
[416.06420898 198.14398193 0.87323058]	[418.56997681 274.97839355 0.92420638]	[357.09942627 274.95547485 0.89841425]	[339.05502319 369.98504639 0.88889635]	[318.57373047 457.09259033 0.90043569]	[477.60510254 275.02789307 0.87656009]	[493.11218262 374.99264526 0.85272652]	[505.96374512 459.69494629 0.89964247]	[421.20562744 459.7935791 0.79361749]	[380.29891968 459.79437256 0.75951076]	[395.5947876 618.76837158 0.81986505]	[400.71453857 765.0078125 0.83953708]	[459.76425171 459.79974365 0.77010882]	[464.82727051 613.62780762 0.82972538]	[487.91897583 752.18591309 0.7968272 ]	[400.67373657 192.83354187 0.95853597]	[423.78677368 190.34761047 0.89725822]	[382.77410889 195.52424622 0.88990045]	[441.83041382 192.93357849 0.95379066]	[4.95643036e+02 7.93311584e+02 7.68159389e-01]	[5.08539215e+02 7.88186096e+02 7.68950403e-01]	[4.82856476e+02 7.64957520e+02 7.21748233e-01]	[4.05903503e+02 7.98392944e+02 7.50913441e-01]	[3.87893036e+02 7.93310486e+02 7.81104803e-01]	[4.03349091e+02 7.70163635e+02 6.88603818e-01]
[413.56661987 198.14372253 0.86173105]	[416.11593628 274.99862671 0.91636479]	[357.0223999 274.97106934 0.89189541]	[336.6416626 369.95117188 0.89779925]	[316.09094238 452.08300781 0.88782597]	[475.06933594 275.03005981 0.86372292]	[490.51504517 374.99386597 0.8527261 ]	[505.93170166 459.7354126 0.90262973]	[418.74960327 459.6781311 0.790645 ]	[380.21170044 459.68942261 0.76674479]	[395.54827881 616.27276611 0.81304485]	[400.7197876 764.97845459 0.83650994]	[459.60903931 459.69378662 0.73856091]	[462.33685303 616.27905273 0.86080372]	[482.95925903 752.22131348 0.81541407]	[398.28421021 192.83702087 0.96014571]	[421.34466553 190.34637451 0.90898073]	[380.34429932 195.58015442 0.90370154]	[441.74459839 192.95184326 0.96546185]	[4.95628662e+02 7.93325928e+02 7.63784707e-01]	[5.08473572e+02 7.88171448e+02 7.64842033e-01]	[4.80349792e+02 7.64971130e+02 7.35141993e-01]	[4.05913788e+02 7.98363403e+02 7.60362089e-01]	[3.87890656e+02 7.93291809e+02 7.90342808e-01]	[4.03381958e+02 7.70145813e+02 6.89525723e-01]
[413.4932251 200.57879639 0.85111451]	[413.57904053 274.99221802 0.90272772]	[354.56912231 274.97155762 0.87775069]	[336.5322876 369.96969604 0.88798743]	[315.91616821 454.57647705 0.86531109]	[470.01040649 274.99685669 0.85684979]	[487.92001343 372.51312256 0.85504097]	[505.90435791 459.74523926 0.91116118]	[418.69506836 459.68893433 0.79839706]	[380.17355347 459.70761108 0.77830434]	[395.5765686 618.74993896 0.82140875]	[400.7281189 765.00463867 0.83916336]	[457.1656189 459.71508789 0.7402662 ]	[459.83816528 616.2154541 0.87088841]	[482.73123169 752.17486572 0.86539662]	[398.23971558 192.85980225 0.9662869 ]	[421.25830078 190.36219788 0.92729634]	[380.2678833 195.5798645 0.91644317]	[441.66699219 192.911026 0.95829356]	[4.93088013e+02 7.93270386e+02 7.85369992e-01]	[505.90075684 788.07043457 0.79804903]	[4.77741394e+02 7.62478577e+02 6.91865861e-01]	[4.05840668e+02 7.98352905e+02 7.62973487e-01]	[3.85384644e+02 7.93260620e+02 7.90119469e-01]	[4.05843140e+02 7.70169067e+02 6.78180993e-01]
[408.46896362 200.62516785 0.84484351]	[411.02978516 274.99230957 0.89188135]	[354.53161621 274.97238159 0.87684047]	[334.06619263 369.96704102 0.86581719]	[313.43414307 454.57736206 0.85025311]	[467.46310425 275.00588989 0.86292577]	[485.48455811 372.55334473 0.8638714 ]	[505.90689087 459.74581909 0.90878516]	[418.64889526 459.66110229 0.79532957]	[380.14532471 459.69760132 0.78219187]	[395.61886597 618.76513672 0.82842952]	[400.75198364 764.9911499 0.82949078]	[457.08428955 459.67932129 0.727956 ]	[459.74957275 613.70544434 0.8712374 ]	[480.15759277 754.82824707 0.80878168]	[398.15411377 192.87059021 0.95895624]	[421.16375732 190.38388062 0.94059098]	[380.14300537 195.55775452 0.93609113]	[439.27197266 192.86375427 0.94530529]	[4.87969513e+02 7.98371277e+02 7.59267092e-01]	[503.31314087 790.59545898 0.80645853]	[4.69967804e+02 7.67629395e+02 6.73444390e-01]	[4.05832306e+02 7.95887817e+02 7.43273377e-01]	[3.85375732e+02 7.93242676e+02 7.73747563e-01]	[4.05872131e+02 7.70156494e+02 6.76905632e-01]
[405.90292358 200.62692261 0.84966451]	[408.43206787 275.01608276 0.89176691]	[352.01211548 275.02545166 0.86597717]	[333.92337036 372.48468018 0.8573817 ]	[310.88760376 454.54214478 0.83380818]	[467.39099121 275.03164673 0.87272972]	[485.45883179 375.04388428 0.88486254]	[505.91210938 459.79443359 0.90840113]	[418.57418823 459.70147705 0.78680515]	[380.11715698 459.75018311 0.79053664]	[398.00521851 618.76403809 0.8344031 ]	[400.77212524 764.98608398 0.82638347]	[452.05688477 459.70077515 0.71766478]	[459.67892456 613.69714355 0.86019844]	[475.06570435 762.4586792 0.765329 ]	[398.06494141 192.86386108 0.94240296]	[418.76931763 192.76628113 0.94603616]	[377.74685669 195.56192017 0.92656463]	[439.19876099 192.90164185 0.9498781 ]	[482.84103394 803.53118896 0.80966842]	[500.69213867 790.7779541 0.79737353]	[4.62371765e+02 7.70158386e+02 6.96174920e-01]	[4.05846649e+02 7.95863403e+02 7.39444971e-01]	[3.85372620e+02 7.90837524e+02 7.73784697e-01]	[4.05897797e+02 7.70144165e+02 6.75805271e-01]
[405.8706665 200.65063477 0.84939659]	[405.91317749 275.07788086 0.8952511 ]	[351.9475708 275.09936523 0.8612743 ]	[326.3706665 372.4864502 0.84634531]	[303.27026367 452.03994751 0.83204818]	[464.94302368 275.08456421 0.87922359]	[485.43981934 375.07064819 0.89222312]	[505.94561768 462.20291138 0.89772242]	[416.17510986 457.16464233 0.76015127]	[377.74304199 459.63543701 0.77459687]	[398.03121948 618.74383545 0.83734006]	[400.81192017 764.97088623 0.82537079]	[452.01757812 457.15762329 0.70076996]	[457.20233154 613.6328125 0.8338809 ]	[464.85058594 762.4442749 0.76471227]	[398.0256958 192.89122009 0.93675458]	[418.74261475 192.78697205 0.95223057]	[377.70361328 195.62316895 0.9127506 ]	[439.17300415 192.92105103 0.95083833]	[4.80353943e+02 8.06128662e+02 7.86706030e-01]	[4.95695068e+02 7.93312683e+02 7.41871417e-01]	[4.57198151e+02 7.70180237e+02 6.66267872e-01]	[4.08422791e+02 7.95864075e+02 7.52319813e-01]	[3.87946136e+02 7.93213562e+02 7.76293337e-01]	[4.05890228e+02 7.70141907e+02 7.03435540e-01]
[405.82928467 200.66438293 0.84876448]	[405.87432861 275.11758423 0.89686155]	[349.43994141 277.48214722 0.85554796]	[321.27493286 372.49362183 0.8610971 ]	[300.66607666 452.03820801 0.85827339]	[464.92626953 275.12298584 0.88108581]	[485.41342163 375.06619263 0.89796388]	[505.9793396 462.2154541 0.88700545]	[416.14575195 459.65261841 0.76695627]	[377.71002197 459.71643066 0.78030312]	[398.05221558 621.27722168 0.8444491 ]	[400.85671997 762.47955322 0.81616867]	[449.52636719 459.63845825 0.71212977]	[454.61904907 613.65020752 0.81056899]	[462.21481323 765.02758789 0.81651139]	[395.62542725 192.89222717 0.93065137]	[418.71014404 192.79695129 0.95265752]	[377.67080688 195.63787842 0.90535361]	[439.15194702 192.9619751 0.9513185 ]	[4.67495605e+02 8.08518860e+02 7.64228642e-01]	[4.82943604e+02 7.95848694e+02 7.64072716e-01]	[4.52012177e+02 7.70264893e+02 6.89539969e-01]	[4.13519318e+02 7.95885376e+02 7.44604766e-01]	[3.93041138e+02 7.93265259e+02 7.83988893e-01]	[4.05904083e+02 7.70135620e+02 7.09994197e-01]
[405.82589722 200.6842804 0.84546822]	[405.86599731 277.4670105 0.89454269]	[349.42004395 277.47036743 0.85378224]	[318.72323608 372.45193481 0.88478088]	[298.15405273 452.03439331 0.87142736]	[464.91699219 277.51156616 0.88256043]	[485.4197998 377.5100708 0.91222596]	[506.00085449 462.28091431 0.88507718]	[416.08673096 459.71252441 0.76775032]	[377.67205811 459.77850342 0.78223896]	[398.04815674 621.32305908 0.84024954]	[400.8704834 762.46893311 0.80620718]	[449.44754028 459.69503784 0.71986496]	[449.47335815 613.69317627 0.79998058]	[459.71478271 767.60321045 0.82617879]	[395.62518311 192.89448547 0.92952001]	[418.71194458 192.81144714 0.95693564]	[377.67010498 198.02090454 0.90159875]	[439.15151978 192.99647522 0.94868636]	[4.62385345e+02 8.11120911e+02 7.78087080e-01]	[4.80271301e+02 8.05996033e+02 7.69044101e-01]	[4.49437561e+02 7.75277039e+02 6.49206758e-01]	[4.13545654e+02 7.98407837e+02 7.26714075e-01]	[3.93040985e+02 7.93294434e+02 7.61364758e-01]	[4.05894196e+02 7.70122620e+02 6.91494405e-01]
[405.8203125 203.13989258 0.84531301]	[405.84121704 277.49273682 0.89831221]	[349.37609863 277.47860718 0.85133338]	[318.62347412 369.95202637 0.8903631 ]	[295.64376831 446.97561646 0.87662941]	[464.92156982 277.54379272 0.88422608]	[485.42642212 377.59494019 0.92322731]	[508.44219971 462.28643799 0.88098508]	[413.5769043 459.7749939 0.75968856]	[377.61486816 462.2203064 0.77723473]	[398.03579712 621.40258789 0.84784085]	[400.84521484 762.44421387 0.80806845]	[446.88363647 459.77041626 0.73284441]	[444.40182495 616.21490479 0.81311369]	[454.64404297 770.09216309 0.78612524]	[395.61975098 192.89675903 0.92941701]	[418.71051025 192.81100464 0.95730484]	[377.66711426 198.03826904 0.89734715]	[439.14962769 193.00382996 0.94690001]	[4.59819122e+02 8.11138916e+02 7.96520293e-01]	[4.77708588e+02 8.06040100e+02 7.67240822e-01]	[4.41860016e+02 7.77896912e+02 6.87558234e-01]	[4.10980988e+02 7.98365601e+02 7.25739658e-01]	[3.93004456e+02 7.93253967e+02 7.58497834e-01]	[4.05859772e+02 7.70126282e+02 6.98096693e-01]
[403.40045166 203.15602112 0.84504175]	[405.81771851 277.48132324 0.89913255]	[349.36911011 275.13046265 0.85203731]	[318.51931763 364.88009644 0.89889538]	[295.39379883 449.4520874 0.850586 ]	[464.86138916 277.54092407 0.89155972]	[485.42984009 377.621521 0.92405802]	[508.46755981 462.35195923 0.87308437]	[411.03210449 459.73883057 0.7458204 ]	[377.55804443 459.79467773 0.7636919 ]	[398.00900269 623.81781006 0.83658576]	[400.79794312 762.51263428 0.81443918]	[444.35986328 459.73031616 0.74319232]	[441.88891602 616.18835449 0.83190334]	[449.43307495 770.25030518 0.78271592]	[395.62069702 192.91445923 0.93023515]	[418.70474243 192.8309021 0.95925885]	[377.67126465 198.06842041 0.89873523]	[439.14373779 195.37083435 0.94475007]	[4.57118530e+02 8.11175659e+02 7.71391273e-01]	[4.72526093e+02 8.08550537e+02 7.55140185e-01]	[4.41695526e+02 7.85516663e+02 7.39658833e-01]	[4.08424103e+02 7.98399658e+02 7.12917149e-01]	[3.90505280e+02 7.93257629e+02 7.31884301e-01]	[4.03373016e+02 7.70150269e+02 6.84973180e-01]
[403.39712524 203.1937561 0.8446306 ]	[403.36672974 277.53384399 0.90437514]	[346.82052612 277.48440552 0.85441244]	[316.08218384 364.83288574 0.89663339]	[290.34640503 444.45040894 0.83301401]	[464.86203003 277.61550903 0.88579446]	[485.41464233 377.68783569 0.92946434]	[508.52001953 462.41577148 0.85973942]	[410.94546509 459.73495483 0.74038172]	[377.4977417 459.78887939 0.74998873]	[395.59402466 623.94158936 0.83794785]	[400.81533813 765.00311279 0.82054579]	[444.29934692 459.72460938 0.75086212]	[441.86639404 618.80731201 0.83908856]	[446.88140869 770.24798584 0.79598218]	[395.62155151 192.93267822 0.93129086]	[418.7109375 192.85350037 0.96475607]	[377.67861938 198.09663391 0.89639962]	[439.14572144 195.40316772 0.94501197]	[4.46884003e+02 8.11122498e+02 7.68841207e-01]	[4.64876923e+02 8.08551025e+02 7.54657269e-01]	[4.39303375e+02 7.83023132e+02 7.23599911e-01]	[4.10981659e+02 8.00990051e+02 7.34925091e-01]	[3.93027832e+02 7.93360596e+02 7.41658807e-01]	[4.05856354e+02 7.70195923e+02 6.71054900e-01]
[403.38485718 205.70870972 0.84491289]	[403.35482788 277.58447266 0.90656668]	[344.35140991 277.49996948 0.85854226]	[315.97012329 362.34655762 0.88904369]	[282.68334961 444.30990601 0.86004275]	[464.85406494 277.6862793 0.87741345]	[485.41064453 377.75027466 0.92509604]	[508.51998901 462.43624878 0.8572008 ]	[408.41873169 459.75646973 0.75289416]	[375.07806396 459.80487061 0.7546916 ]	[393.03820801 623.95068359 0.79904521]	[400.77505493 765.00866699 0.83204895]	[441.89517212 459.75775146 0.77179039]	[441.79788208 621.30755615 0.86560011]	[441.92700195 770.29589844 0.79918754]	[395.60723877 192.95335388 0.93088746]	[418.71383667 192.88069153 0.96893233]	[377.65991211 198.10862732 0.89431167]	[439.15789795 195.42070007 0.94542491]	[4.44339844e+02 8.11246704e+02 7.72611737e-01]	[4.62355042e+02 8.08648865e+02 7.95881927e-01]	[4.39171204e+02 7.85563171e+02 7.26118326e-01]	[4.08389252e+02 8.00944275e+02 7.41069376e-01]	[3.90441010e+02 7.93314270e+02 7.66637921e-01]	[4.05818542e+02 7.70213806e+02 6.64692342e-01]
[403.35202026 205.74945068 0.85171616]	[403.32843018 277.62072754 0.90726781]	[344.32354736 277.51394653 0.86521047]	[315.91165161 362.29806519 0.88773263]	[280.16906738 441.78591919 0.90227193]	[462.44735718 277.73260498 0.87536192]	[485.38790894 380.09619141 0.92381316]	[508.53286743 464.88272095 0.84344655]	[405.90487671 459.73114014 0.75755954]	[375.01126099 459.78930664 0.7491399 ]	[393.02255249 623.93395996 0.80736184]	[400.74484253 765.02740479 0.83256948]	[441.84326172 459.73953247 0.7838589 ]	[441.76132202 621.33300781 0.87066346]	[441.83676147 770.29614258 0.80695373]	[395.57546997 192.98257446 0.92997605]	[418.69317627 192.90713501 0.96871698]	[377.63314819 200.57516479 0.88183963]	[439.15475464 195.4690094 0.94289309]	[4.44299255e+02 8.11238403e+02 7.59209692e-01]	[4.62283966e+02 8.08657288e+02 7.85180092e-01]	[4.39124420e+02 7.85552551e+02 7.15004861e-01]	[4.08391357e+02 8.00916870e+02 7.34424114e-01]	[3.87943634e+02 7.93287292e+02 7.66476274e-01]	[4.03315338e+02 7.70209839e+02 6.60523891e-01]
[403.31134033 208.25111389 0.85529053]	[403.32174683 277.67489624 0.90252221]	[344.3135376 277.56161499 0.86512512]	[313.48629761 364.77462769 0.86260152]	[277.64553833 441.79025269 0.90997559]	[462.42547607 280.15188599 0.87482893]	[485.36386108 380.13439941 0.92204505]	[508.54641724 464.91738892 0.83674139]	[405.84713745 459.77252197 0.76697755]	[372.55377197 462.23150635 0.74320668]	[390.51147461 623.88012695 0.8069737 ]	[400.72415161 764.99804688 0.83438694]	[441.80422974 459.76004028 0.79391658]	[441.75228882 621.3550415 0.87326151]	[441.6723938 770.23052979 0.83058614]	[395.54977417 193.01927185 0.92515504]	[418.66040039 192.94688416 0.96836746]	[377.6333313 200.6653595 0.86582297]	[439.1451416 195.55204773 0.93716961]	[4.39192505e+02 8.08747864e+02 7.65154839e-01]	[4.59611053e+02 8.08564514e+02 7.78575003e-01]	[4.36678802e+02 7.82995117e+02 6.67650223e-01]	[4.05836823e+02 8.00933960e+02 7.25347757e-01]	[3.85404449e+02 7.93291321e+02 7.58023441e-01]	[4.03340149e+02 7.70187988e+02 6.57742441e-01]
[403.26342773 208.35072327 0.87242275]	[403.28320312 277.72216797 0.89913738]	[344.29168701 277.6015625 0.86415005]	[313.48260498 362.31286621 0.8716917 ]	[277.55169678 441.77529907 0.90553123]	[462.36987305 280.1946106 0.87922174]	[485.34954834 380.21252441 0.91625005]	[508.51144409 464.94015503 0.83888245]	[403.40148926 462.26989746 0.76351786]	[372.49984741 462.3302002 0.73610586]	[390.46377563 624.01397705 0.80119574]	[400.73239136 764.98864746 0.84161258]	[441.78396606 462.2618103 0.7903809 ]	[441.68270874 623.80224609 0.86646914]	[441.66650391 770.23400879 0.82977152]	[395.50390625 195.38298035 0.91989219]	[418.63766479 193.00590515 0.96463382]	[377.58557129 200.66877747 0.86197788]	[439.14285278 195.61192322 0.92839789]	[4.36604523e+02 8.11153076e+02 6.87721968e-01]	[4.54632202e+02 8.08636536e+02 7.03825653e-01]	[4.39105682e+02 7.80478333e+02 6.35211170e-01]	[4.05853699e+02 8.03458191e+02 7.38978803e-01]	[3.87883820e+02 7.93352600e+02 7.46017873e-01]	[4.03353668e+02 7.70162720e+02 6.53591037e-01]
[403.25735474 210.80438232 0.87433881]	[403.27319336 280.1890564 0.88911629]	[344.26541138 277.66046143 0.86116379]	[313.44274902 364.79806519 0.85579866]	[277.50949097 441.81350708 0.90451789]	[462.34799194 282.77593994 0.85449034]	[482.97967529 382.74047852 0.89605558]	[508.50030518 467.44537354 0.82926011]	[403.37167358 462.32443237 0.76340699]	[372.47076416 462.38922119 0.7298466 ]	[390.42483521 626.40631104 0.80224001]	[400.75790405 764.95800781 0.83711255]	[441.74057007 462.31503296 0.78601015]	[439.31491089 623.88891602 0.86625147]	[439.29510498 772.78619385 0.81331456]	[395.49572754 195.42825317 0.92087084]	[418.63143921 195.36695862 0.95880544]	[377.56536865 203.20439148 0.8621304 ]	[439.11489868 198.02258301 0.91780353]	[4.31532806e+02 8.11211487e+02 6.48449898e-01]	[4.51998322e+02 8.08740234e+02 6.86905503e-01]	[4.36681976e+02 7.88020264e+02 6.15853131e-01]	[4.05852417e+02 8.00999695e+02 7.62045026e-01]	[3.87891174e+02 7.93330994e+02 7.64370739e-01]	[4.03341949e+02 7.70128174e+02 6.28588378e-01]
[400.82962036 210.89630127 0.89507693]	[403.25482178 282.70394897 0.87909991]	[341.80490112 280.10388184 0.8567242 ]	[313.39422607 367.35974121 0.8375625 ]	[277.47271729 444.30371094 0.88494587]	[462.34988403 285.32922363 0.84897953]	[482.93579102 382.7668457 0.90204692]	[508.50918579 470.02697754 0.82554853]	[403.30157471 462.35293579 0.7701484 ]	[369.94018555 464.83120728 0.72314513]	[387.93692017 623.94439697 0.81028068]	[400.75292969 762.48242188 0.82553083]	[441.68600464 462.32833862 0.78062397]	[439.26278687 623.88208008 0.87097263]	[439.22506714 772.69555664 0.81716472]	[393.00137329 195.50862122 0.90920389]	[418.59356689 195.44032288 0.94792807]	[377.52185059 205.79589844 0.85989475]	[439.09869385 198.13206482 0.90723068]	[4.26404175e+02 8.08696167e+02 6.70487881e-01]	[4.44434082e+02 8.08601624e+02 6.99312866e-01]	[4.36670776e+02 7.85492432e+02 5.95748663e-01]	[4.03312653e+02 8.00960876e+02 7.60077536e-01]	[3.85355530e+02 7.93283386e+02 7.64312923e-01]	[4.03376495e+02 7.70096008e+02 6.10566974e-01]
[400.81863403 213.35021973 0.90825772]	[403.25976562 285.23779297 0.87053096]	[341.79678345 280.15286255 0.85454017]	[310.96182251 369.91140747 0.83318138]	[277.47277832 444.40020752 0.87487137]	[462.34613037 290.36779785 0.85436171]	[482.95855713 382.83172607 0.89377874]	[508.52148438 472.58621216 0.83064067]	[403.26760864 464.87020874 0.76515603]	[369.8949585 464.91921997 0.71465445]	[387.934021 624.00512695 0.80798686]	[400.76574707 762.44415283 0.81469989]	[439.3298645 464.86523438 0.76960635]	[439.20071411 623.97973633 0.87833411]	[439.16644287 772.75598145 0.80060893]	[392.9803772 195.61091614 0.89307618]	[418.56942749 195.51062012 0.93835622]	[377.5050354 208.34016418 0.8669365 ]	[439.06900024 200.59657288 0.89441431]	[4.26400330e+02 8.11139526e+02 6.96141124e-01]	[4.44421906e+02 8.08695923e+02 7.33455956e-01]	[4.36581055e+02 7.85606262e+02 5.85846663e-01]	[4.05821228e+02 8.00916321e+02 7.33773351e-01]	[3.87864746e+02 7.93275818e+02 7.50518441e-01]	[4.03358704e+02 7.70087097e+02 5.92285693e-01]
[400.79550171 213.44967651 0.92331743]	[403.25909424 287.82644653 0.86939418]	[341.77255249 280.23730469 0.84322858]	[310.93051147 372.50210571 0.84062099]	[277.49020386 446.88464355 0.87625289]	[462.32064819 292.88858032 0.86840063]	[482.94439697 385.3319397 0.88714021]	[508.50631714 477.59063721 0.85039806]	[403.27520752 464.91604614 0.75393575]	[369.92196655 467.40530396 0.70642358]	[387.86984253 629.06048584 0.80103934]	[400.78588867 762.45800781 0.81064761]	[439.32315063 464.90808105 0.75859642]	[439.15856934 626.48370361 0.8689608 ]	[439.10317993 775.34545898 0.78129029]	[390.50268555 198.08909607 0.87314254]	[418.54104614 195.60203552 0.92624086]	[377.49334717 210.84640503 0.87889773]	[436.67147827 203.14028931 0.88192111]	[4.26409668e+02 8.11181335e+02 6.90064669e-01]	[4.44404297e+02 8.08744873e+02 7.30603397e-01]	[4.34036377e+02 7.88144836e+02 5.97953439e-01]	[4.05832947e+02 7.98412109e+02 7.25053012e-01]	[3.87887299e+02 7.93244934e+02 7.42204309e-01]	[4.03367157e+02 7.70100525e+02 5.68238139e-01]
[400.7734375 213.52992249 0.92773479]	[400.87734985 290.41772461 0.88649869]	[341.76651001 282.77871704 0.82739556]	[313.39434814 375.03872681 0.86284626]	[277.52325439 449.50106812 0.86513519]	[462.28118896 292.96359253 0.87928146]	[482.94549561 387.88693237 0.87950325]	[508.46337891 477.71063232 0.87477881]	[400.88302612 467.47070312 0.75035602]	[367.40905762 469.97906494 0.70098948]	[385.38278198 629.07177734 0.7973721 ]	[400.75582886 762.46875 0.8139267 ]	[439.29397583 467.46295166 0.75001538]	[439.15679932 626.58312988 0.8568697 ]	[4.39101532e+02 7.80429993e+02 7.73664355e-01]	[390.48135376 200.60675049 0.85546005]	[416.16281128 198.06625366 0.91082829]	[375.1211853 210.89880371 0.87835342]	[436.61071777 205.71246338 0.86684817]	[4.26376862e+02 8.11336792e+02 6.78312838e-01]	[4.44372986e+02 8.11291504e+02 7.28675544e-01]	[4.34035492e+02 7.90598572e+02 5.99332511e-01]	[4.03351013e+02 8.00923584e+02 7.20255733e-01]	[3.85397064e+02 7.93244629e+02 7.31737316e-01]	[4.03339935e+02 7.70081421e+02 5.65483510e-01]
[400.76898193 215.95845032 0.93571693]	[400.85314941 292.90597534 0.90204132]	[341.74777222 285.32254028 0.82541114]	[313.42889404 377.50680542 0.88545853]	[277.52584839 454.55419922 0.87109679]	[462.23413086 293.01565552 0.88703012]	[482.91995239 390.42077637 0.8809405 ]	[506.0194397 477.74664307 0.88477457]	[400.85159302 472.52420044 0.75479543]	[367.35476685 472.56808472 0.70165229]	[385.390625 631.59661865 0.80254883]	[400.76281738 762.47070312 0.8242687 ]	[439.27963257 472.52130127 0.74649352]	[439.1315918 629.13946533 0.83535856]	[4.39068298e+02 7.83022522e+02 7.73699224e-01]	[390.48699951 203.21366882 0.84228516]	[416.14517212 200.63606262 0.89160079]	[375.09454346 213.34251404 0.88925231]	[436.57305908 208.35327148 0.86593074]	[4.26408478e+02 8.13782959e+02 6.95210457e-01]	[4.44376038e+02 8.13768311e+02 7.54127204e-01]	[4.31509399e+02 7.90692383e+02 6.11696661e-01]	[4.03314240e+02 7.98442261e+02 7.42049217e-01]	[3.85385773e+02 7.93222107e+02 7.48793840e-01]	[4.03382629e+02 7.67703247e+02 5.81100583e-01]
[400.75927734 216.07113647 0.93100989]	[400.83926392 292.99902344 0.91104895]	[341.73590088 290.44512939 0.83832741]	[313.42785645 377.70626831 0.904724 ]	[277.58145142 459.59671021 0.90459883]	[462.23529053 295.4536438 0.89601934]	[482.91171265 390.4838562 0.88289571]	[505.98733521 480.18862915 0.89872885]	[400.82012939 475.12133789 0.76589477]	[364.86132812 475.16079712 0.70740342]	[385.32003784 631.69372559 0.80585676]	[400.77740479 762.49353027 0.83498216]	[439.25518799 475.11962891 0.75262851]	[439.14337158 631.65118408 0.82633805]	[4.39090454e+02 7.88025757e+02 7.81477749e-01]	[390.45144653 208.27915955 0.84667552]	[416.12188721 203.23118591 0.88121462]	[375.03823853 213.4757843 0.89248049]	[436.55603027 210.89091492 0.87576377]	[4.36593079e+02 8.24020081e+02 6.62368000e-01]	[4.49450836e+02 8.18955994e+02 7.09833384e-01]	[4.28953217e+02 7.93319397e+02 6.10621989e-01]	[4.03353027e+02 8.00962769e+02 7.62878001e-01]	[3.87878876e+02 7.93273987e+02 7.61113942e-01]	[4.03390320e+02 7.70117126e+02 6.00979030e-01]
[400.73587036 216.13475037 0.92152655]	[400.80593872 295.43060303 0.92246521]	[341.72885132 292.9961853 0.85525537]	[313.43292236 380.18914795 0.91047305]	[277.64297485 459.65429688 0.91004288]	[462.19692993 295.51791382 0.90049022]	[482.91766357 393.0670166 0.89245439]	[505.98474121 480.24993896 0.90189278]	[400.79937744 477.69552612 0.78526378]	[364.81298828 477.73861694 0.7314747 ]	[385.31289673 634.20776367 0.80477327]	[400.7428894 762.45336914 0.83490378]	[439.26049805 477.70028687 0.77004951]	[439.13842773 636.78973389 0.8204543 ]	[4.39057922e+02 7.88201355e+02 7.83377767e-01]	[387.92800903 210.79711914 0.85956371]	[416.06408691 205.78675842 0.87313074]	[375.00762939 215.94268799 0.87928683]	[434.09857178 213.36360168 0.895998 ]	[4.36556824e+02 8.29137024e+02 7.05375910e-01]	[4.49466064e+02 8.26603516e+02 7.39957273e-01]	[4.26404266e+02 7.98358582e+02 6.17657661e-01]	[4.03269104e+02 8.03471313e+02 7.72319973e-01]	[3.85371124e+02 7.93286621e+02 7.61681616e-01]	[4.05815460e+02 7.67688354e+02 6.07002378e-01]
[400.75579834 218.61753845 0.89805102]	[400.80661011 295.56832886 0.93199313]	[341.72399902 295.50274658 0.86764687]	[313.45565796 380.29931641 0.90687257]	[277.67480469 459.74398804 0.91316366]	[462.20645142 295.65444946 0.90488303]	[482.93545532 395.56225586 0.90487713]	[506.0151062 480.31500244 0.89355338]	[400.81134033 480.19888306 0.79431337]	[364.8135376 480.2243042 0.74176681]	[382.80804443 636.78240967 0.81511879]	[400.75189209 762.51837158 0.83738685]	[439.2819519 480.20922852 0.78122568]	[439.13772583 639.34484863 0.82758754]	[4.39088318e+02 7.88113403e+02 7.83977747e-01]	[387.94122314 210.92256165 0.87330759]	[416.0296936 208.34629822 0.86935353]	[375.01864624 216.05081177 0.86785769]	[434.02981567 213.38261414 0.89127469]	[4.26440887e+02 8.18900146e+02 6.04477584e-01]	[4.44376495e+02 8.18902527e+02 6.52763724e-01]	[4.34019379e+02 7.93293579e+02 5.96267939e-01]	[4.03353027e+02 8.00975525e+02 7.70900488e-01]	[3.87898621e+02 7.93297546e+02 7.59013832e-01]	[4.05814117e+02 7.70105164e+02 5.98501980e-01]
[400.7281189 221.18266296 0.88385004]	[400.7600708 298.06484985 0.93810612]	[339.26028442 298.01568604 0.88796318]	[313.42453003 382.84133911 0.87094498]	[277.68795776 462.35662842 0.90844333]	[462.21557617 298.11300659 0.90355378]	[482.95263672 395.61923218 0.90718019]	[508.46875 482.74942017 0.88045943]	[400.84020996 480.25924683 0.79558349]	[364.84341431 480.2802124 0.74854934]	[382.84301758 639.2835083 0.81683755]	[400.76229858 762.48937988 0.84055984]	[439.32220459 480.28790283 0.78324962]	[439.16442871 641.85144043 0.84376514]	[439.11386108 790.73529053 0.79375625]	[387.88217163 213.38903809 0.89667434]	[413.58709717 210.89764404 0.87833238]	[374.97381592 216.14572144 0.85057855]	[431.48699951 213.47694397 0.89377487]	[4.36630035e+02 8.31687683e+02 6.93496287e-01]	[4.52002075e+02 8.29172058e+02 7.19203353e-01]	[4.28978668e+02 8.00988159e+02 6.22888803e-01]	[4.03336945e+02 8.00997803e+02 7.71146953e-01]	[3.87913727e+02 7.93300598e+02 7.67139256e-01]	[4.05839539e+02 7.67699097e+02 6.18637085e-01]
[400.64501953 226.24073792 0.88623744]	[400.72396851 298.19818115 0.93526107]	[339.25354004 298.14440918 0.88768333]	[310.9680481 387.89331055 0.84257281]	[277.66842651 464.93310547 0.8748132 ]	[459.82928467 298.20773315 0.89649546]	[485.35827637 398.11184692 0.91586989]	[508.51074219 482.83288574 0.87019646]	[400.82525635 482.76831055 0.79247403]	[364.83889771 482.78274536 0.74854344]	[385.34085083 639.37243652 0.81772566]	[400.76870728 762.49737549 0.84410858]	[439.29623413 482.78961182 0.7776981 ]	[439.1499939 644.34002686 0.85390729]	[439.15359497 790.79766846 0.79844451]	[385.32641602 213.4928894 0.91230363]	[413.51260376 213.36689758 0.88763523]	[372.49237061 218.60119629 0.82846987]	[428.95718384 215.94180298 0.90014493]	[4.36591003e+02 8.31733093e+02 7.00568378e-01]	[4.49503510e+02 8.29204712e+02 7.16985404e-01]	[4.31538025e+02 8.03494751e+02 6.31196380e-01]	[4.03278534e+02 8.00992126e+02 7.51091182e-01]	[3.85401215e+02 7.93257874e+02 7.47526884e-01]	[4.05881531e+02 7.67664307e+02 6.27489686e-01]
[398.27441406 228.8380127 0.89444852]	[400.70578003 300.67868042 0.92634243]	[339.25863647 300.63275146 0.8762424 ]	[313.39407349 390.45663452 0.83970439]	[277.64822388 467.46224976 0.86883789]	[459.83218384 300.65835571 0.89213067]	[485.38497925 398.20788574 0.92194235]	[508.54632568 482.91021729 0.85853171]	[400.80554199 482.85083008 0.78627074]	[364.82357788 482.86758423 0.73909909]	[387.85766602 641.83514404 0.82034588]	[400.77102661 762.47515869 0.84638822]	[439.25665283 482.87078857 0.76665491]	[439.14846802 644.42388916 0.85952878]	[4.39154114e+02 7.93292358e+02 7.82303572e-01]	[382.87750244 215.93495178 0.91827929]	[411.03048706 213.48931885 0.89097315]	[372.45861816 221.17210388 0.81224132]	[428.91326904 216.11521912 0.88692778]	[4.36621521e+02 8.34292603e+02 6.84035242e-01]	[4.52040253e+02 8.31731750e+02 7.15545714e-01]	[4.31529755e+02 8.06023865e+02 6.40188515e-01]	[4.00826416e+02 7.98417114e+02 7.59836435e-01]	[3.85369049e+02 7.90816589e+02 7.67632723e-01]	[4.05910889e+02 7.67620850e+02 6.27520442e-01]
[398.25067139 231.35551453 0.90438974]	[400.72741699 303.25463867 0.9065457 ]	[339.25125122 300.73718262 0.86534292]	[310.96203613 392.97161865 0.83788794]	[277.63360596 469.96520996 0.86931831]	[462.19451904 303.25418091 0.86930007]	[485.4715271 400.73803711 0.89881533]	[511.09082031 485.42599487 0.83991092]	[400.83544922 485.35293579 0.77119166]	[364.85244751 482.93960571 0.72827673]	[390.48800659 641.84246826 0.82098937]	[400.77911377 762.46582031 0.84393007]	[439.28744507 485.38262939 0.76107007]	[439.15176392 644.52038574 0.87110281]	[4.39152527e+02 7.95866028e+02 7.72733927e-01]	[382.86099243 216.02957153 0.91743046]	[413.48880005 215.90281677 0.88752294]	[372.43624878 223.75634766 0.78852898]	[428.97631836 218.55578613 0.87229252]	[4.36613434e+02 8.34393738e+02 6.72600031e-01]	[4.52012878e+02 8.31821960e+02 7.04477310e-01]	[4.34024597e+02 8.06134583e+02 6.57670379e-01]	[4.00785889e+02 7.98387390e+02 7.73402870e-01]	[3.85339966e+02 7.90789185e+02 7.79957175e-01]	[4.08398773e+02 7.67579895e+02 6.24961197e-01]
[398.22503662 233.88545227 0.92149198]	[400.76925659 305.85562134 0.89065832]	[339.28131104 303.21612549 0.85129327]	[310.93222046 395.52380371 0.84965342]	[277.58398438 475.10995483 0.88037658]	[462.19708252 308.36795044 0.85656649]	[487.92172241 400.85766602 0.87864828]	[513.63671875 490.53115845 0.81768537]	[400.84649658 485.45037842 0.75827652]	[364.87402344 485.43807983 0.71723628]	[393.02349854 641.93847656 0.83149517]	[400.77175903 764.94866943 0.843292 ]	[439.28363037 487.93414307 0.74805325]	[439.08511353 646.92938232 0.85896397]	[4.39119873e+02 7.98413452e+02 7.73046434e-01]	[382.84967041 216.15026855 0.89972579]	[413.49835205 216.05024719 0.88284111]	[372.45022583 228.78132629 0.79818231]	[428.99911499 218.66018677 0.85442686]	[4.36566711e+02 8.36851868e+02 6.75633311e-01]	[4.49453949e+02 8.31841675e+02 7.09077775e-01]	[4.31530853e+02 8.08592590e+02 6.71659648e-01]	[4.00807037e+02 7.98426086e+02 7.70235300e-01]	[3.85372253e+02 7.90832703e+02 7.72160709e-01]	[4.05899750e+02 7.67636902e+02 6.13197446e-01]
[398.26550293 234.00204468 0.93691456]	[400.80175781 310.90646362 0.89610642]	[339.28326416 303.30871582 0.84146446]	[310.89157104 395.58950806 0.8550036 ]	[277.54055786 475.14767456 0.88350409]	[462.21340942 313.43203735 0.86913419]	[487.97689819 403.38885498 0.85094613]	[516.16925049 495.590271 0.82721972]	[400.85491943 488.00756836 0.74922901]	[367.34603882 487.98138428 0.70543063]	[393.01702881 644.38098145 0.83476228]	[400.7756958 762.50323486 0.84338546]	[439.28717041 490.51242065 0.74200535]	[439.07138062 647.02441406 0.84873158]	[4.39144073e+02 7.98439941e+02 7.41323829e-01]	[385.30703735 218.64680481 0.8751384 ]	[413.54458618 218.5276947 0.87705487]	[372.49581909 228.85298157 0.81467825]	[429.00631714 221.13595581 0.84115595]	[4.36573029e+02 8.34318176e+02 5.76761127e-01]	[4.49446747e+02 8.31774475e+02 6.21196687e-01]	[4.34061676e+02 8.08591125e+02 6.12232625e-01]	[4.03276184e+02 8.00925415e+02 7.78836846e-01]	[3.87865967e+02 7.93232483e+02 7.80757368e-01]	[4.05901581e+02 7.67606506e+02 6.17082834e-01]
[400.63088989 236.43908691 0.9430545 ]	[400.82946777 313.44238281 0.90284872]	[339.29211426 308.39074707 0.83622384]	[308.35897827 398.09674072 0.87517393]	[275.12521362 477.63824463 0.90266943]	[462.25671387 313.51913452 0.88238186]	[488.00436401 408.38302612 0.83439171]	[518.64959717 498.15441895 0.8583979 ]	[400.85760498 493.1055603 0.75292659]	[367.3416748 493.09054565 0.70356309]	[393.02560425 644.46282959 0.83167124]	[400.79397583 762.50231934 0.84429073]	[439.3145752 495.60839844 0.74811286]	[439.05743408 647.13006592 0.83248878]	[4.39124939e+02 8.06064209e+02 7.37774909e-01]	[385.33157349 221.21034241 0.85442072]	[413.56784058 218.64924622 0.87317324]	[372.52011108 231.41491699 0.83119631]	[431.51348877 223.71713257 0.82459807]	[4.36667572e+02 8.47083008e+02 6.06190681e-01]	[4.49525330e+02 8.41966064e+02 6.15073800e-01]	[4.34021790e+02 8.11171326e+02 5.95800281e-01]	[4.00846741e+02 7.98408264e+02 7.79654503e-01]	[3.87880127e+02 7.90823792e+02 7.82425642e-01]	[4.08405762e+02 7.67590271e+02 6.25364423e-01]
[400.63061523 236.43911743 0.94296122]	[400.82769775 313.44216919 0.90306133]	[339.29071045 308.39212036 0.83635223]	[308.35754395 398.09713745 0.87452334]	[275.12179565 477.64450073 0.90349978]	[462.2550354 313.51791382 0.88227773]	[488.01516724 408.38339233 0.83217174]	[518.64916992 498.15344238 0.85823798]	[400.8543396 493.09277344 0.75070298]	[367.3380127 493.07055664 0.70134461]	[393.02957153 644.44586182 0.8324852 ]	[400.79251099 762.50042725 0.84389341]	[439.30947876 495.6008606 0.74385035]	[439.05838013 647.12982178 0.83232492]	[4.39121063e+02 8.06072449e+02 7.39371240e-01]	[385.33267212 221.21012878 0.85431808]	[413.56790161 218.64889526 0.87318659]	[372.52267456 231.41314697 0.83073628]	[431.51364136 223.71757507 0.824292 ]	[4.36668762e+02 8.47099243e+02 6.11698270e-01]	[4.51997559e+02 8.41993835e+02 6.18841290e-01]	[4.31543579e+02 8.11176819e+02 5.98588228e-01]	[4.00845184e+02 7.98407837e+02 7.79505849e-01]	[3.87879578e+02 7.90823059e+02 7.81962335e-01]	[4.08404419e+02 7.67589172e+02 6.25111818e-01]
[400.65188599 236.54371643 0.93943071]	[400.83407593 313.53939819 0.91254175]	[341.6932373 313.4286499 0.84653938]	[308.34228516 398.0869751 0.87078559]	[275.02572632 477.709198 0.90648723]	[462.25616455 315.95669556 0.89430785]	[488.01834106 408.47891235 0.82946575]	[518.72460938 498.27203369 0.88449121]	[400.83322144 498.1791687 0.77581829]	[364.85577393 498.15194702 0.7149424 ]	[395.49822998 644.48956299 0.83432996]	[400.79074097 762.50622559 0.84242165]	[439.30102539 498.23535156 0.76549071]	[439.06115723 649.65679932 0.81042105]	[4.39086792e+02 8.08681519e+02 7.46140420e-01]	[385.3817749 226.2956543 0.84684324]	[413.56915283 223.67425537 0.86151314]	[374.98217773 233.92974854 0.86646259]	[434.04602051 228.84622192 0.84828782]	[4.36679779e+02 8.49778809e+02 6.47681236e-01]	[4.52061981e+02 8.47162903e+02 6.49662077e-01]	[4.31477112e+02 8.13773621e+02 5.78756213e-01]	[4.00810913e+02 7.98383240e+02 7.91752398e-01]	[3.87866730e+02 7.90819275e+02 7.87402868e-01]	[4.08437866e+02 7.67590027e+02 6.35255754e-01]
[400.775177 239.1678009 0.89335167]	[400.8734436 316.10986328 0.92496336]	[341.77410889 316.0506897 0.86037546]	[303.2986145 398.12466431 0.88334697]	[272.50299072 477.66650391 0.87941855]	[462.3420105 318.52984619 0.90725821]	[493.08059692 416.15084839 0.87472177]	[518.77056885 503.29882812 0.90527403]	[400.82241821 500.69934082 0.78891003]	[364.84973145 498.26208496 0.72995108]	[398.05288696 646.98675537 0.84224397]	[400.87677002 762.46051025 0.82557368]	[439.25366211 500.76412964 0.77679229]	[436.67837524 652.18914795 0.77885044]	[4.39137421e+02 8.11177795e+02 7.71488369e-01]	[387.94833374 233.81782532 0.87913835]	[416.09048462 228.8609314 0.87960207]	[375.07409668 236.57966614 0.86277884]	[436.59469604 233.87844849 0.91577876]	[4.36661285e+02 8.52352600e+02 6.82830870e-01]	[4.54560455e+02 8.49755127e+02 6.92733765e-01]	[4.34024841e+02 8.16323303e+02 5.83025634e-01]	[4.00805420e+02 7.98438843e+02 7.83453941e-01]	[3.87901276e+02 7.93229614e+02 7.78682232e-01]	[4.11035095e+02 7.67533325e+02 6.32932246e-01]
[400.83526611 241.6942749 0.86753273]	[403.25689697 318.56079102 0.9189539 ]	[341.78829956 316.14968872 0.86816531]	[300.756073 398.18218994 0.90248024]	[272.400177 477.63168335 0.86334234]	[462.37261963 318.66503906 0.89738554]	[493.11254883 418.64477539 0.90064692]	[518.74957275 503.48388672 0.88998753]	[400.84786987 500.79803467 0.78947055]	[367.33718872 500.77178955 0.73923194]	[398.08013916 647.0411377 0.84030855]	[400.8586731 762.46063232 0.82777196]	[439.27432251 500.86651611 0.77570355]	[439.04605103 657.25598145 0.7740823 ]	[4.39216858e+02 8.11263306e+02 7.92435050e-01]	[392.97036743 233.88735962 0.89257216]	[416.16708374 231.41500854 0.90604472]	[375.11877441 236.66706848 0.88298702]	[436.66635132 233.98246765 0.93719113]	[4.39152466e+02 8.52302185e+02 7.12875545e-01]	[4.57091278e+02 8.49698486e+02 7.17410088e-01]	[4.36574707e+02 8.21454346e+02 6.16573930e-01]	[4.03260193e+02 8.00952820e+02 7.63440609e-01]	[3.87923492e+02 7.93249573e+02 7.64480591e-01]	[4.10989319e+02 7.67513428e+02 6.29999340e-01]
[400.85745239 244.23635864 0.86058891]	[403.28030396 318.68029785 0.91237938]	[344.25335693 318.54449463 0.86695266]	[300.73449707 398.02127075 0.88247961]	[269.82443237 475.1630249 0.83496982]	[462.38766479 321.17474365 0.88149446]	[493.10375977 418.80151367 0.89856482]	[518.76531982 508.51965332 0.8527776 ]	[400.83859253 500.85958862 0.79526019]	[364.87304688 500.83169556 0.74605393]	[398.06933594 647.05114746 0.83505821]	[400.87408447 762.43237305 0.82247066]	[439.25991821 503.32116699 0.77661365]	[439.07635498 659.79040527 0.77531147]	[4.41659790e+02 8.11319824e+02 7.86775649e-01]	[392.99435425 233.9475708 0.90197456]	[418.56265259 233.83718872 0.92782611]	[377.52005005 239.12680054 0.8715049 ]	[439.12149048 234.05735779 0.95431465]	[4.41725586e+02 8.54828125e+02 6.85712516e-01]	[4.59664764e+02 8.49789124e+02 7.13766694e-01]	[4.36648865e+02 8.23989075e+02 6.30886793e-01]	[4.03301392e+02 8.01002625e+02 7.57815123e-01]	[3.87942749e+02 7.93290466e+02 7.57034779e-01]	[4.11005798e+02 7.67481567e+02 6.36442006e-01]
[403.27139282 246.78742981 0.85700732]	[403.31781006 318.70245361 0.90883452]	[344.27981567 318.53417969 0.86628652]	[300.64639282 395.52548218 0.87791759]	[264.7605896 472.54553223 0.81270778]	[462.42324829 321.23013306 0.87170619]	[493.04708862 421.22607422 0.888605 ]	[518.72711182 513.65014648 0.84207779]	[400.80856323 500.85400391 0.79121864]	[364.83447266 500.83612061 0.74576199]	[398.06585693 647.06933594 0.83477145]	[400.87677002 762.41894531 0.82499999]	[439.234375 503.30627441 0.7685861 ]	[439.17059326 659.88342285 0.79747969]	[4.41725494e+02 8.11334167e+02 7.97150671e-01]	[395.50500488 233.98779297 0.91401523]	[418.62762451 233.91455078 0.95276344]	[377.5925293 239.1111145 0.87837327]	[439.1741333 236.43971252 0.95699739]	[4.44371948e+02 8.54882935e+02 6.75537884e-01]	[4.62261475e+02 8.49789856e+02 7.18057394e-01]	[4.36624390e+02 8.24028625e+02 6.63077414e-01]	[4.05831635e+02 8.03502625e+02 7.70303071e-01]	[3.90486420e+02 7.93322815e+02 7.61903346e-01]	[4.10992798e+02 7.65059143e+02 6.33804321e-01]
[403.33694458 249.29751587 0.85494721]	[403.35406494 318.7572937 0.89808148]	[344.33224487 318.55752563 0.86547971]	[298.22070312 395.52505493 0.89104748]	[259.70986938 467.42181396 0.83813298]	[462.44918823 323.77999878 0.84565943]	[490.51513672 421.34664917 0.87811255]	[516.14678955 518.66485596 0.8410219 ]	[400.7946167 500.84793091 0.79744667]	[364.81814575 500.82830811 0.74625671]	[398.08508301 647.02191162 0.83650619]	[403.24819946 762.45245361 0.82307816]	[439.20950317 503.29684448 0.77132964]	[439.22509766 659.81549072 0.79229838]	[4.41805786e+02 8.13850830e+02 7.88219154e-01]	[395.58255005 234.03770447 0.92972827]	[418.69265747 233.94807434 0.96564329]	[377.68112183 239.16070557 0.87556583]	[439.25354004 236.46916199 0.96495777]	[4.52018768e+02 8.60017395e+02 6.60588980e-01]	[4.64858246e+02 8.52368042e+02 7.23236740e-01]	[4.36611511e+02 8.26611816e+02 6.89195514e-01]	[4.05895203e+02 8.06041809e+02 7.96977580e-01]	[3.92998749e+02 7.95848328e+02 7.44569480e-01]	[4.11014771e+02 7.65062317e+02 6.57667220e-01]
[403.39144897 249.32650757 0.85020518]	[403.39398193 321.17312622 0.88773757]	[344.32324219 318.56243896 0.8667255 ]	[298.18701172 387.92913818 0.87804967]	[259.57080078 462.35473633 0.89672011]	[464.88034058 328.8710022 0.83229256]	[487.9352417 423.89764404 0.85840333]	[511.08258057 518.72955322 0.85301739]	[400.77438354 500.86956787 0.79410386]	[364.78713989 500.84820557 0.73980957]	[398.09481812 647.0300293 0.83934933]	[400.8821106 759.95324707 0.81531596]	[439.18942261 503.32766724 0.76409703]	[439.24716187 659.87756348 0.79914904]	[4.41872559e+02 8.13875183e+02 7.89550185e-01]	[398.02398682 234.06410217 0.94163007]	[418.75067139 233.98487854 0.96260196]	[380.10119629 239.20727539 0.87273628]	[439.28192139 236.51506042 0.96344715]	[4.46965454e+02 8.59965515e+02 6.91928089e-01]	[4.64880157e+02 8.52345947e+02 7.47668862e-01]	[4.36683960e+02 8.26637268e+02 7.05654204e-01]	[4.05844910e+02 8.06054749e+02 7.77007699e-01]	[3.92978241e+02 7.95854919e+02 7.26200461e-01]	[4.10985718e+02 7.65019348e+02 6.56845331e-01]
[405.91873169 249.37654114 0.84283781]	[405.83786011 321.20864868 0.8818745 ]	[344.32922363 318.5690918 0.86804396]	[298.14532471 385.29244995 0.90156341]	[257.09973145 459.77276611 0.91605264]	[464.93502808 331.43447876 0.83141631]	[485.48461914 426.4173584 0.85305166]	[508.43984985 518.79211426 0.88120794]	[400.77011108 503.2706604 0.79978776]	[364.80267334 500.85342407 0.74328607]	[398.08059692 647.00073242 0.83740091]	[400.859375 762.44482422 0.82437134]	[439.16635132 503.32342529 0.76566505]	[439.23995972 659.80883789 0.79046458]	[4.44376373e+02 8.11342346e+02 7.71821141e-01]	[398.11029053 234.09181213 0.95617199]	[421.1746521 234.02259827 0.96128702]	[380.14508057 239.19538879 0.88063037]	[441.68435669 236.58876038 0.9592405 ]	[4.46904724e+02 8.54864990e+02 6.60418153e-01]	[4.64833832e+02 8.52216309e+02 7.10250616e-01]	[4.39228943e+02 8.24026917e+02 6.80821896e-01]	[4.05825317e+02 8.06027039e+02 7.88709044e-01]	[3.90481323e+02 7.95836426e+02 7.38876700e-01]	[4.10955505e+02 7.65074463e+02 6.67788923e-01]
[410.94015503 249.36782837 0.83661836]	[405.89492798 321.21618652 0.87119842]	[344.33944702 318.54852295 0.86314911]	[298.07714844 382.77905273 0.9286356 ]	[256.95535278 457.10977173 0.89048213]	[467.40924072 331.48950195 0.8277216 ]	[485.40441895 428.98513794 0.85712492]	[505.87936401 521.35394287 0.91023362]	[400.74334717 503.34542847 0.7953642 ]	[362.34835815 503.32189941 0.74402881]	[398.08377075 647.05743408 0.83480489]	[400.85662842 762.47692871 0.83211511]	[439.14208984 503.38363647 0.75592703]	[439.24224854 659.86865234 0.79847527]	[4.44394775e+02 8.13762817e+02 7.71249831e-01]	[398.17160034 236.45263672 0.96416855]	[421.23220825 234.02394104 0.95719504]	[380.2684021 244.21585083 0.84656274]	[441.75952148 236.62062073 0.9606539 ]	[4.49479034e+02 8.54897827e+02 6.82555556e-01]	[4.64964386e+02 8.52225220e+02 7.08752453e-01]	[4.39242737e+02 8.26527649e+02 6.95625305e-01]	[4.05881226e+02 8.03543640e+02 8.01761866e-01]	[3.93024475e+02 7.95819641e+02 7.63587058e-01]	[4.08453369e+02 7.67504761e+02 6.71517611e-01]
[413.51766968 251.90266418 0.86304736]	[405.93087769 321.25305176 0.86227655]	[346.83096313 318.54006958 0.86350143]	[295.65036011 380.21585083 0.9442699 ]	[251.91796875 446.88812256 0.8436563 ]	[467.43615723 333.99676514 0.83714902]	[482.95217896 434.0567627 0.86795962]	[500.73297119 523.84771729 0.92465043]	[400.64468384 503.39916992 0.78323644]	[362.23480225 503.34375 0.74794644]	[398.02340698 647.06158447 0.82901627]	[400.78921509 762.49755859 0.83178467]	[436.68499756 503.44943237 0.72866827]	[439.27630615 662.38110352 0.79788065]	[4.46885376e+02 8.13871460e+02 7.52664447e-01]	[398.25335693 236.55473328 0.96065927]	[421.35336304 236.44735718 0.93645912]	[380.34118652 246.79501343 0.82916307]	[441.88803101 239.14892578 0.91213506]	[4.52058807e+02 8.59951660e+02 6.59794748e-01]	[4.67425568e+02 8.52366760e+02 6.94693625e-01]	[4.39290680e+02 8.26645508e+02 6.75813198e-01]	[4.05921600e+02 8.06027344e+02 7.87185073e-01]	[3.93035461e+02 7.95879333e+02 7.37959564e-01]	[4.05879120e+02 7.67512390e+02 6.60611391e-01]
[413.51815796 251.90222168 0.8631283 ]	[405.93051147 321.25238037 0.86233419]	[346.83129883 318.53921509 0.86363888]	[295.65371704 380.21499634 0.9443481 ]	[251.92042542 446.88021851 0.8456226 ]	[467.43545532 333.9967041 0.83723497]	[482.95394897 434.0496521 0.86715978]	[500.73397827 523.8494873 0.92396659]	[400.63674927 503.40936279 0.78224093]	[362.22567749 503.35281372 0.74820554]	[398.01226807 647.05761719 0.82711887]	[400.78424072 762.46856689 0.83145761]	[436.67739868 505.87619019 0.72618341]	[439.27850342 662.3994751 0.79872793]	[4.46887726e+02 8.13872803e+02 7.51470268e-01]	[398.25341797 236.55549622 0.96093589]	[421.35256958 236.44764709 0.93676269]	[380.34188843 246.79493713 0.82918435]	[441.88702393 239.14710999 0.91266465]	[4.52060486e+02 8.59960144e+02 6.57212615e-01]	[4.67428772e+02 8.52372498e+02 6.91231430e-01]	[4.39292175e+02 8.26647217e+02 6.73260093e-01]	[4.05922211e+02 8.06000488e+02 7.82734573e-01]	[3.93036255e+02 7.95854797e+02 7.39718974e-01]	[4.05873657e+02 7.67485229e+02 6.57435298e-01]
[413.56030273 251.9758606 0.87305874]	[405.92150879 323.73226929 0.85243058]	[346.85546875 318.56854248 0.86653608]	[295.58224487 380.18634033 0.94500506]	[246.78210449 444.42974854 0.82910007]	[467.42584229 336.44613647 0.84664774]	[482.92172241 436.54858398 0.88052183]	[498.21932983 521.40905762 0.89796257]	[398.2539978 503.40209961 0.78637999]	[359.79586792 503.35113525 0.75724125]	[395.52120972 647.05206299 0.81876069]	[400.7494812 762.45117188 0.83052611]	[436.62762451 503.44442749 0.72507769]	[439.26974487 664.91491699 0.82482219]	[4.46865265e+02 8.21509705e+02 7.38043904e-01]	[400.61999512 236.62826538 0.9488163 ]	[421.3861084 236.51429749 0.92083097]	[382.74963379 246.82696533 0.82882547]	[441.89657593 239.19766235 0.9013238 ]	[4.52034302e+02 8.65137390e+02 6.87833726e-01]	[4.67437073e+02 8.57418335e+02 6.97084129e-01]	[4.39266602e+02 8.31650024e+02 6.96838617e-01]	[4.05847809e+02 8.03486816e+02 7.44007945e-01]	[3.90458374e+02 7.93333130e+02 7.10815668e-01]	[4.05877716e+02 7.67482361e+02 6.61806047e-01]
[413.50424194 254.46209717 0.88829601]	[408.38241577 326.30007935 0.84148228]	[346.90219116 318.64642334 0.86000919]	[295.54187012 380.22103882 0.94112432]	[241.67593384 444.44241333 0.8370499 ]	[467.41989136 336.51330566 0.86350334]	[482.88873291 436.55758667 0.89079708]	[495.65844727 523.91070557 0.87695658]	[398.26159668 503.44396973 0.7795558 ]	[359.79345703 503.39309692 0.75179029]	[387.87207031 649.58990479 0.81517941]	[400.6668396 762.49310303 0.85832012]	[436.65499878 505.91140747 0.72215033]	[439.23614502 664.95611572 0.85351431]	[4.44371185e+02 8.16398987e+02 7.29347527e-01]	[398.26028442 239.07658386 0.93099648]	[421.38754272 236.60572815 0.91003257]	[380.36627197 249.34196472 0.83470309]	[441.90884399 241.73350525 0.88327581]	[4.49446838e+02 8.62500916e+02 5.58986902e-01]	[4.62422546e+02 8.54830994e+02 6.12276137e-01]	[4.39251038e+02 8.29149597e+02 6.47967935e-01]	[405.88357544 803.53424072 0.81964517]	[3.90473602e+02 7.95828369e+02 7.70501971e-01]	[4.03349335e+02 7.67525635e+02 6.95670903e-01]
[411.02145386 254.53579712 0.89170539]	[405.92913818 328.86734009 0.84008014]	[346.88995361 318.70587158 0.85373539]	[295.49667358 380.33499146 0.91914457]	[239.13734436 446.90774536 0.85266811]	[467.39678955 336.55688477 0.87239993]	[482.92715454 436.6446228 0.89985961]	[488.02114868 523.8215332 0.88134772]	[398.25668335 505.90869141 0.77696711]	[359.77420044 503.42843628 0.75298864]	[382.81478882 649.6114502 0.83729732]	[400.68032837 759.87298584 0.84760833]	[436.67703247 505.98999023 0.71425205]	[439.20880127 667.47808838 0.85879052]	[4.41828705e+02 8.29083984e+02 7.65900552e-01]	[398.22427368 239.18539429 0.91545236]	[421.33853149 239.05281067 0.90164691]	[380.35662842 251.87014771 0.85115069]	[441.84838867 244.21629333 0.8977313 ]	[4.52019562e+02 8.72733521e+02 6.65977359e-01]	[4.64866882e+02 8.67640259e+02 6.72275722e-01]	[4.36638489e+02 8.34382385e+02 6.27107620e-01]	[4.05852173e+02 8.00955566e+02 8.00728679e-01]	[3.90471863e+02 7.93326782e+02 7.89968252e-01]	[4.03358154e+02 7.64996887e+02 6.67645752e-01]
[411.02114868 254.53739929 0.89193249]	[405.92453003 328.86489868 0.84077942]	[346.88916016 318.70391846 0.85401231]	[295.49984741 380.32827759 0.92207807]	[239.13867188 446.90927124 0.85244733]	[467.39624023 336.5562439 0.87247467]	[482.92630005 436.64529419 0.90055537]	[488.02029419 523.8223877 0.88124305]	[398.2444458 505.91021729 0.77590942]	[359.76556396 503.43209839 0.7538209 ]	[382.81307983 649.61352539 0.83655339]	[400.68023682 759.87988281 0.84745097]	[436.66220093 505.98416138 0.71321493]	[439.20718384 667.46356201 0.85946149]	[4.41831604e+02 8.29094849e+02 7.67210841e-01]	[398.22442627 239.18704224 0.91536307]	[421.3399353 239.05523682 0.90185916]	[380.35644531 251.86672974 0.85032558]	[441.84893799 244.2118988 0.89820921]	[4.52007996e+02 8.72731018e+02 6.72750413e-01]	[4.64866455e+02 8.67642700e+02 6.78570747e-01]	[4.36636414e+02 8.36844360e+02 6.24659359e-01]	[405.84835815 800.94744873 0.80204093]	[3.90468353e+02 7.93322083e+02 7.91874886e-01]	[4.03362671e+02 7.65008240e+02 6.66622639e-01]
[410.95709229 256.99285889 0.89287865]	[405.90374756 333.91915894 0.85648918]	[346.84420776 321.20727539 0.83718765]	[295.39266968 385.31881714 0.86672723]	[236.65307617 451.99188232 0.85918128]	[467.40692139 336.67953491 0.87639964]	[482.97775269 439.11721802 0.91377449]	[487.94348145 521.37884521 0.8928079 ]	[400.61486816 505.95135498 0.77331704]	[359.79437256 503.46200562 0.75163543]	[380.32675171 649.63153076 0.84706527]	[400.70150757 754.84381104 0.84923786]	[439.08328247 508.46969604 0.7231468 ]	[439.16564941 667.58178711 0.85661203]	[4.41722443e+02 8.29198669e+02 7.81112313e-01]	[398.18655396 244.19441223 0.90257579]	[421.29370117 241.64498901 0.89250505]	[380.31011963 251.93107605 0.85236281]	[441.79547119 249.30044556 0.90098882]	[4.44373260e+02 8.72749084e+02 6.58292472e-01]	[4.62270874e+02 8.67703979e+02 6.75519288e-01]	[4.36569641e+02 8.39414734e+02 6.05787337e-01]	[4.03333221e+02 8.00967834e+02 7.90402114e-01]	[3.87921143e+02 7.93301941e+02 7.74783552e-01]	[4.05868164e+02 7.62422974e+02 6.49023056e-01]
[403.37329102 259.64517212 0.87528926]	[403.37438965 336.55426025 0.91340327]	[344.26708984 331.40249634 0.81704241]	[295.43490601 395.58511353 0.8962481 ]	[236.61170959 462.23745728 0.91492915]	[464.9382019 339.1842041 0.87624437]	[487.92913818 439.31991577 0.90883869]	[485.49038696 523.85955811 0.88906699]	[400.67810059 516.15582275 0.76519668]	[359.81698608 511.06497192 0.72631562]	[380.19726562 652.17437744 0.84870821]	[400.75564575 752.31390381 0.86770487]	[439.175354 518.71557617 0.74387693]	[436.6373291 667.64868164 0.84440422]	[4.39233124e+02 8.31708923e+02 7.52094746e-01]	[395.63928223 251.87637329 0.89719206]	[418.73361206 249.40423584 0.91779983]	[377.75143433 254.61117554 0.90853751]	[439.26589966 254.44721985 0.97273171]	[4.36685181e+02 8.72793152e+02 6.37701809e-01]	[4.54607361e+02 8.70222961e+02 6.44917667e-01]	[4.34091431e+02 8.39468201e+02 5.03573895e-01]	[4.00777679e+02 8.00936890e+02 7.95393169e-01]	[385.39633179 793.23468018 0.79883832]	[4.10986023e+02 7.57360046e+02 6.89153731e-01]
[403.35006714 262.22570801 0.85035062]	[403.33068848 336.70422363 0.91664505]	[341.7925415 336.46362305 0.85677159]	[295.45223999 398.22067261 0.9404164 ]	[236.66223145 467.43515015 0.87122822]	[464.87313843 339.30001831 0.86376506]	[487.96603394 441.74038696 0.90229642]	[487.96405029 523.87249756 0.88124436]	[400.67999268 518.6918335 0.78100979]	[362.21435547 513.64660645 0.72749949]	[380.14221191 654.72229004 0.84803689]	[400.75924683 752.29516602 0.87002063]	[439.1635437 521.21813965 0.75512582]	[436.62805176 670.1585083 0.79270923]	[4.39158142e+02 8.34311829e+02 7.37381101e-01]	[395.59429932 254.39239502 0.91196603]	[418.70443726 254.35421753 0.94459021]	[377.65509033 257.13903809 0.90242273]	[439.23727417 254.58662415 0.97477305]	[4.34072876e+02 8.80512817e+02 6.14440501e-01]	[4.46926147e+02 8.75340759e+02 6.21040940e-01]	[4.34062073e+02 8.47091064e+02 4.86698568e-01]	[400.79611206 800.92596436 0.82571757]	[387.8901062 793.24401855 0.81433678]	[4.10999542e+02 7.57343079e+02 6.76313460e-01]
[400.88168335 267.35348511 0.86077589]	[403.31994629 339.21386719 0.91110688]	[341.81860352 336.62615967 0.86352789]	[295.43341064 400.8203125 0.91809583]	[239.0801239 477.61383057 0.86178744]	[462.44042969 341.82138062 0.85415453]	[490.50924683 441.85583496 0.88170815]	[490.48568726 523.97772217 0.86657113]	[400.69784546 521.26824951 0.81155431]	[362.23394775 518.74859619 0.74234319]	[380.17175293 654.72894287 0.83688819]	[400.79708862 752.29443359 0.86465156]	[439.18197632 521.3850708 0.77875948]	[436.62390137 682.90863037 0.77676308]	[4.39087463e+02 8.39426392e+02 7.60986686e-01]	[395.51461792 254.55644226 0.91695392]	[418.62191772 254.50631714 0.95579541]	[377.63952637 259.72128296 0.86612076]	[439.16690063 257.07730103 0.96424639]	[4.28973846e+02 8.77982117e+02 6.16461098e-01]	[4.44380371e+02 8.75366516e+02 6.44806147e-01]	[4.34042450e+02 8.49707520e+02 5.81281722e-01]	[400.78625488 800.9329834 0.82614702]	[387.94049072 793.25170898 0.79575253]	[4.10971191e+02 7.57349304e+02 6.70976937e-01]
[400.8062439 272.40847778 0.89375967]	[403.28860474 341.76303101 0.8877601 ]	[341.75665283 339.17532349 0.87240297]	[295.43261719 405.9239502 0.86954767]	[239.18948364 480.33370972 0.88499808]	[464.82553101 349.37612915 0.83252501]	[490.55178833 444.3309021 0.85537225]	[495.62298584 523.9677124 0.87366247]	[400.75045776 521.36834717 0.81581593]	[362.31088257 521.26586914 0.75028491]	[380.19570923 654.74829102 0.83833289]	[400.79605103 752.25622559 0.87149757]	[439.21862793 523.88006592 0.7855165 ]	[436.5994873 682.94854736 0.78425908]	[4.36697662e+02 8.44564941e+02 7.43593633e-01]	[392.96569824 257.03088379 0.90922141]	[418.57809448 256.95245361 0.9465512 ]	[377.52233887 267.27816772 0.84769928]	[439.13632202 259.62463379 0.94339091]	[4.31546936e+02 8.90683105e+02 5.91642141e-01]	[4.46881500e+02 8.85618042e+02 6.06669426e-01]	[4.26439240e+02 8.52284485e+02 5.56584299e-01]	[400.74435425 798.44616699 0.81858248]	[3.87887512e+02 7.93216919e+02 7.91459799e-01]	[4.11006378e+02 7.57300049e+02 6.82762325e-01]
[400.74343872 274.98638916 0.92226017]	[403.28433228 344.35159302 0.86571038]	[341.74621582 341.70855713 0.85711712]	[295.42105103 413.57403564 0.87702978]	[246.78942871 482.95782471 0.8453216 ]	[462.42633057 351.97039795 0.84535819]	[493.04992676 446.9105835 0.82839298]	[495.6913147 526.45343018 0.86184466]	[400.77944946 523.8347168 0.81186545]	[364.79284668 521.36364746 0.75201291]	[380.20837402 654.7567749 0.84456021]	[400.78884888 752.26379395 0.87328386]	[439.23306274 523.95428467 0.77021706]	[436.61499023 685.4677124 0.8003273 ]	[4.36661133e+02 8.47086060e+02 7.51289010e-01]	[387.94610596 259.58901978 0.8816101 ]	[416.1668396 257.1277771 0.92706025]	[375.09735107 269.93286133 0.84328645]	[439.09823608 262.18695068 0.91408038]	[4.31471130e+02 8.90757019e+02 6.07703924e-01]	[4.44362762e+02 8.88123352e+02 6.30602539e-01]	[4.28911957e+02 8.52325256e+02 5.63749433e-01]	[400.73944092 798.44055176 0.82625484]	[387.86917114 790.83062744 0.79648316]	[4.11000854e+02 7.57308838e+02 6.91917658e-01]
[400.73046875 277.59918213 0.93688011]	[403.29769897 354.49420166 0.8843345 ]	[341.75061035 349.38116455 0.82503867]	[295.49798584 418.77105713 0.94258654]	[251.91413879 493.13806152 0.84165728]	[462.39846802 356.99447632 0.87917322]	[493.13616943 454.57580566 0.83233178]	[498.20657349 529.03399658 0.86547208]	[400.8449707 523.97973633 0.78568757]	[364.85040283 523.88311768 0.74623114]	[380.1725769 662.34991455 0.85041404]	[400.78875732 752.27331543 0.87050253]	[439.30908203 528.96783447 0.75378144]	[436.61300659 688.01812744 0.81643242]	[4.39089203e+02 8.49728455e+02 7.84962893e-01]	[387.92883301 267.30480957 0.83874649]	[416.13327026 262.24197388 0.88967538]	[375.09909058 275.00656128 0.89257729]	[436.67453003 272.36203003 0.89420766]	[4.31499390e+02 8.93330933e+02 6.35200322e-01]	[4.44386444e+02 8.90715698e+02 6.74112201e-01]	[4.31548645e+02 8.57450317e+02 5.43594897e-01]	[400.72769165 800.94799805 0.84212655]	[385.38540649 793.22351074 0.80692166]	[4.11008850e+02 7.54828308e+02 6.88090265e-01]
[400.74505615 277.69989014 0.92136073]	[403.25668335 356.96246338 0.90191019]	[341.71463013 352.02096558 0.8404941 ]	[295.53424072 421.24462891 0.94869614]	[254.34597778 498.16372681 0.87319052]	[462.38253784 357.10498047 0.89555311]	[495.68283081 457.10668945 0.8623687 ]	[498.23400879 534.15551758 0.85965478]	[400.87399292 526.46343994 0.77324635]	[367.34649658 523.94586182 0.7379868 ]	[380.21014404 662.39764404 0.84695113]	[400.76644897 752.26153564 0.87743646]	[439.32183838 529.05786133 0.74797398]	[436.63717651 688.08642578 0.81687003]	[4.39123138e+02 8.49746826e+02 7.90070832e-01]	[387.93173218 269.92871094 0.85248524]	[416.10183716 267.30181885 0.8763783 ]	[375.06759644 277.48156738 0.89108133]	[436.62789917 272.50088501 0.91424322]	[4.28988708e+02 8.90806824e+02 6.24383628e-01]	[4.44424469e+02 8.90654297e+02 6.58541560e-01]	[4.34069000e+02 8.59931946e+02 5.38451254e-01]	[400.82681274 803.50976562 0.83479595]	[3.87942291e+02 7.93324036e+02 7.79923201e-01]	[4.08456421e+02 7.54767700e+02 6.94293261e-01]
[400.74530029 277.69903564 0.92115372]	[403.25109863 354.6010437 0.9017961 ]	[341.71365356 352.02227783 0.84083211]	[295.53244019 421.24725342 0.9479779 ]	[254.34622192 498.17098999 0.87415957]	[462.37133789 357.0953064 0.89554268]	[495.69482422 457.11569214 0.86457539]	[498.22998047 534.15820312 0.85792696]	[400.87139893 526.45672607 0.77395976]	[367.34243774 523.9418335 0.73865062]	[380.20346069 662.37695312 0.84520292]	[400.76831055 752.26623535 0.8754611 ]	[439.32141113 529.04638672 0.74829924]	[436.64901733 688.11999512 0.81071949]	[4.39129944e+02 8.49728149e+02 7.87309527e-01]	[387.93267822 269.92904663 0.85249966]	[416.10128784 267.30203247 0.87624949]	[375.06668091 277.48165894 0.89088356]	[436.62615967 272.49761963 0.91301662]	[4.28975159e+02 8.90779663e+02 6.17650688e-01]	[4.44400696e+02 8.88236816e+02 6.53003216e-01]	[4.34095093e+02 8.57443787e+02 5.36956728e-01]	[400.8331604 803.50848389 0.83598334]	[3.87945465e+02 7.93327026e+02 7.81871080e-01]	[4.08454041e+02 7.54776611e+02 6.93721354e-01]
[400.7678833 280.18768311 0.89821851]	[403.25775146 357.05950928 0.91627181]	[341.70507812 354.58615112 0.85597187]	[295.56518555 421.35922241 0.94709212]	[254.41427612 500.66741943 0.90474242]	[462.38424683 357.20388794 0.90253425]	[498.14303589 457.22088623 0.88694376]	[500.64663696 539.20715332 0.87704051]	[400.87918091 529.00134277 0.75753039]	[367.35983276 526.42279053 0.72582215]	[380.23986816 662.39318848 0.85678256]	[400.78726196 752.26861572 0.87304699]	[439.31613159 534.11499023 0.74576342]	[436.64779663 690.60327148 0.7859295 ]	[4.39231415e+02 8.49763123e+02 7.76906729e-01]	[390.41677856 272.47961426 0.87141442]	[416.09918213 269.90652466 0.88028598]	[375.07116699 277.6083374 0.88160008]	[436.5994873 274.96109009 0.92960596]	[4.34106842e+02 8.93292480e+02 6.34088635e-01]	[4.49436951e+02 8.90700134e+02 6.46524489e-01]	[4.36624451e+02 8.57432007e+02 5.26445687e-01]	[400.81362915 803.46832275 0.83587968]	[387.92251587 793.29284668 0.79606843]	[4.10956116e+02 7.54804321e+02 6.91717148e-01]
[400.79440308 282.70941162 0.8782087 ]	[403.25512695 357.14117432 0.92082679]	[341.69589233 357.0446167 0.86601573]	[295.57269287 423.86242676 0.92855793]	[254.489151 500.77719116 0.92001915]	[462.38851929 359.5977478 0.9055087 ]	[498.17684937 459.60986328 0.90061677]	[500.69360352 539.20355225 0.88615167]	[403.24462891 529.0345459 0.75702298]	[367.38937378 526.45428467 0.72319531]	[380.28173828 664.862854 0.85575092]	[400.75094604 752.26171875 0.87544245]	[439.31878662 534.14257812 0.75067711]	[436.69213867 690.70275879 0.76130712]	[4.39326843e+02 8.54806702e+02 7.40765452e-01]	[390.42883301 274.92218018 0.8873446 ]	[416.10931396 272.43029785 0.89269269]	[375.0385437 277.70251465 0.86503208]	[436.60195923 275.01965332 0.92954743]	[4.36631500e+02 8.95916748e+02 6.64002597e-01]	[4.54564026e+02 8.93275391e+02 6.75992846e-01]	[4.39099396e+02 8.67611755e+02 5.38798034e-01]	[403.28430176 801.01184082 0.83321005]	[390.46286011 793.3347168 0.80778867]	[4.08391571e+02 7.54810913e+02 6.79372430e-01]
[400.77655029 285.31060791 0.87215239]	[403.28128052 357.22583008 0.91505051]	[341.70657349 357.12173462 0.87273693]	[295.5831604 423.88909912 0.92002016]	[254.49617004 500.7727356 0.91706181]	[462.43600464 359.68292236 0.8971625 ]	[498.19174194 459.6579895 0.907305 ]	[500.75186157 541.69744873 0.90046269]	[403.24499512 534.12207031 0.75282508]	[367.38110352 529.00744629 0.70767128]	[380.28656006 664.92663574 0.85001504]	[400.75549316 752.26153564 0.8742162 ]	[439.33673096 539.20233154 0.75725323]	[436.68301392 695.75408936 0.74492371]	[4.41670959e+02 8.57423950e+02 7.49825001e-01]	[387.92224121 275.00177002 0.89907587]	[416.13577271 274.89651489 0.91538829]	[375.03033447 280.17803955 0.85170758]	[436.64776611 275.12832642 0.93467724]	[4.39090088e+02 8.98467285e+02 6.86644554e-01]	[4.54642395e+02 8.93374573e+02 7.01646805e-01]	[4.39097534e+02 8.70222290e+02 5.88659644e-01]	[403.33337402 803.5246582 0.83399546]	[392.99227905 795.81829834 0.80471951]	[4.05914398e+02 7.54755859e+02 6.68268502e-01]
[400.77929688 287.87792969 0.87596941]	[403.28857422 359.62057495 0.91443825]	[341.72866821 357.18231201 0.87263525]	[295.5713501 423.89453125 0.91577518]	[254.47705078 500.78567505 0.91271454]	[462.44674683 359.73892212 0.88695318]	[498.19259644 459.77774048 0.91727412]	[500.72232056 541.80151367 0.91343951]	[400.88409424 536.65576172 0.7579717 ]	[367.37768555 531.5668335 0.70405281]	[382.75067139 667.46539307 0.81685501]	[400.74334717 752.30493164 0.86553043]	[439.33023071 539.26196289 0.76469219]	[439.06311035 700.90991211 0.76259518]	[4.41692810e+02 8.59989319e+02 7.54802823e-01]	[390.41967773 275.07305908 0.90055197]	[416.15032959 274.98562622 0.92865133]	[375.06207275 280.23522949 0.84654742]	[436.68597412 277.50744629 0.93997496]	[4.39210327e+02 8.98484009e+02 7.12872207e-01]	[4.57165649e+02 8.93383545e+02 7.32870162e-01]	[4.36683075e+02 8.72703674e+02 6.02321148e-01]	[403.34689331 803.50921631 0.83518517]	[392.99694824 795.81140137 0.81195784]	[4.05883972e+02 7.54787842e+02 6.71726823e-01]
[400.76831055 290.43331909 0.88950139]	[403.29360962 359.730896 0.91025662]	[341.740448 359.57962036 0.87476921]	[295.56066895 423.90560913 0.9111315 ]	[254.4651947 500.76821899 0.91369581]	[464.83428955 362.23010254 0.86797297]	[498.21817017 462.22210693 0.92057323]	[500.73284912 541.88818359 0.917934 ]	[400.88339233 536.72259521 0.76477939]	[367.41387939 534.12646484 0.7024883 ]	[382.83197021 667.46453857 0.81461197]	[400.73721313 752.26037598 0.87098688]	[439.31997681 539.30114746 0.76539463]	[439.08023071 703.41003418 0.77959794]	[4.41691254e+02 8.65089722e+02 7.49163866e-01]	[390.43295288 277.45953369 0.90374672]	[416.1690979 275.06005859 0.93804234]	[375.08642578 282.76419067 0.83876181]	[439.07577515 277.65087891 0.93758309]	[4.41708740e+02 9.06081604e+02 6.81898832e-01]	[4.57180908e+02 8.95884766e+02 6.95800304e-01]	[4.36654358e+02 8.72843262e+02 6.10871911e-01]	[403.38439941 803.46209717 0.83707738]	[393.02938843 795.79528809 0.82843542]	[4.05870667e+02 7.54735413e+02 6.84578240e-01]
[400.80206299 290.44277954 0.88424683]	[403.29718018 359.78466797 0.90443611]	[341.72827148 359.62420654 0.87847352]	[295.53631592 423.89993286 0.90934032]	[254.43014526 500.69854736 0.91003829]	[464.8397522 362.29708862 0.85842502]	[498.23907471 462.27792358 0.92483854]	[500.78125 544.38946533 0.93034238]	[403.27450562 541.72442627 0.78513646]	[369.91921997 539.2166748 0.72228956]	[385.33636475 667.49475098 0.79921937]	[400.70358276 752.31695557 0.86998785]	[441.69088745 541.86413574 0.78931737]	[439.10198975 703.42437744 0.78139979]	[4.41684998e+02 8.67589905e+02 7.58192360e-01]	[390.50888062 277.48474121 0.90531421]	[418.54580688 275.08032227 0.94491851]	[375.11077881 285.2668457 0.84822023]	[439.08230591 277.68078613 0.93567985]	[4.41723846e+02 9.06089905e+02 6.99390113e-01]	[4.59640900e+02 8.95895630e+02 7.14967728e-01]	[4.36640045e+02 8.72855408e+02 6.24340475e-01]	[403.34024048 803.49725342 0.84186441]	[392.98214722 795.80682373 0.821805 ]	[4.05822540e+02 7.54792542e+02 7.02294171e-01]
[400.81268311 292.9437561 0.89253253]	[403.30856323 362.19436646 0.89481503]	[341.75616455 359.66778564 0.87609994]	[295.51815796 423.8928833 0.90790039]	[254.34623718 500.67504883 0.89224148]	[464.8605957 364.77163696 0.84675908]	[498.21411133 462.29547119 0.91765779]	[500.79931641 544.47088623 0.92504144]	[403.27758789 541.72515869 0.78322572]	[369.91262817 539.23083496 0.7235868 ]	[387.87228394 667.52062988 0.79092312]	[400.68408203 752.31628418 0.8708691 ]	[441.69338989 541.85736084 0.7840426 ]	[439.13113403 703.48730469 0.79635078]	[4.41680634e+02 8.65132568e+02 7.63575971e-01]	[392.96478271 277.55755615 0.90501451]	[418.56265259 275.13314819 0.94102156]	[375.12417603 285.33450317 0.84905005]	[439.1008606 277.70733643 0.93646747]	[4.41722992e+02 9.06092285e+02 6.94823146e-01]	[4.59645477e+02 8.95891479e+02 7.13451505e-01]	[4.36630920e+02 8.72845154e+02 6.37956440e-01]	[403.33404541 803.49078369 0.83480036]	[390.49450684 793.36474609 0.80851728]	[4.03343140e+02 7.54786316e+02 7.15349972e-01]
[400.84750366 292.99414062 0.89232588]	[403.30444336 362.24783325 0.88947928]	[341.73373413 359.709198 0.87884921]	[295.51269531 423.91348267 0.90466422]	[251.91828918 498.2618103 0.88243312]	[464.86398315 364.8430481 0.84058857]	[498.22323608 462.35852051 0.90890443]	[500.81253052 546.95391846 0.90589154]	[403.27529907 541.72436523 0.78433698]	[369.90393066 539.23376465 0.7247178 ]	[387.88165283 667.54077148 0.78530031]	[400.66012573 752.30541992 0.87010658]	[441.70062256 541.85162354 0.78380394]	[439.13619995 705.92706299 0.80183142]	[4.41678772e+02 8.65120544e+02 7.64370739e-01]	[392.99377441 277.58432007 0.90607375]	[418.61004639 277.49154663 0.94739521]	[377.48114014 287.79669189 0.84945798]	[439.1468811 280.12097168 0.93769807]	[4.41690735e+02 9.06095520e+02 7.00834334e-01]	[4.59628998e+02 8.95896179e+02 7.13534772e-01]	[4.36650970e+02 8.72835999e+02 6.41416311e-01]	[403.31713867 803.4911499 0.82944202]	[390.49072266 793.35913086 0.79634142]	[4.03309204e+02 7.54751282e+02 7.25164533e-01]
[400.86654663 293.01782227 0.89058423]	[403.31060791 362.26361084 0.8873111 ]	[341.72991943 359.72525024 0.87732446]	[295.50543213 423.91744995 0.90322298]	[251.89196777 498.26101685 0.87591392]	[464.85925293 364.87927246 0.83826965]	[498.20501709 462.39099121 0.89817655]	[500.83532715 547.03131104 0.89554727]	[403.28427124 541.74639893 0.79080135]	[369.91949463 539.26245117 0.73223215]	[387.86975098 667.55322266 0.78742158]	[400.66842651 752.28466797 0.87368137]	[441.70526123 541.87646484 0.78772855]	[439.12445068 703.47381592 0.7936722 ]	[4.41686279e+02 8.65102539e+02 7.64006019e-01]	[393.01315308 277.6137085 0.90382659]	[418.62350464 277.52032471 0.94519436]	[377.50189209 287.84320068 0.85440713]	[439.14627075 280.15045166 0.93605345]	[4.39267365e+02 9.06086487e+02 7.01007068e-01]	[4.57203156e+02 8.95893372e+02 7.11023033e-01]	[4.36669220e+02 8.72824341e+02 6.37815952e-01]	[403.28268433 803.5090332 0.82920784]	[3.90455048e+02 7.93362061e+02 7.93002427e-01]	[4.03334198e+02 7.52290527e+02 7.29540884e-01]
[403.25424194 295.41888428 0.89506382]	[403.31832886 362.29016113 0.88257724]	[341.72570801 359.75030518 0.87494552]	[295.51443481 423.90545654 0.90634888]	[251.90042114 498.27023315 0.87691575]	[464.86825562 367.3560791 0.83624935]	[498.21655273 462.4145813 0.89518547]	[500.8684082 549.53460693 0.88450599]	[403.28372192 541.7456665 0.79071057]	[369.91714478 539.26300049 0.73255348]	[382.86633301 667.4699707 0.8094722 ]	[400.68261719 752.26373291 0.87662143]	[441.71313477 541.87658691 0.78773105]	[439.13626099 703.45812988 0.8030557 ]	[4.41693512e+02 8.65133789e+02 7.63233840e-01]	[393.03961182 277.64697266 0.90517879]	[418.64007568 277.5480957 0.94819325]	[377.51040649 290.34790039 0.85735226]	[439.16104126 280.15689087 0.93159813]	[4.39304382e+02 9.06081909e+02 6.93523228e-01]	[4.57211639e+02 8.95891602e+02 7.07770407e-01]	[4.36661041e+02 8.72856995e+02 6.41361535e-01]	[403.25640869 803.51318359 0.82578737]	[3.87943756e+02 7.93340454e+02 7.92006493e-01]	[4.03381470e+02 7.52262634e+02 7.32401371e-01]
[403.2494812 295.44293213 0.89819056]	[403.32821655 362.33432007 0.87537587]	[341.73532104 359.79125977 0.86761576]	[295.42797852 428.94760132 0.86887938]	[249.38371277 500.84359741 0.8710537 ]	[464.87069702 369.89553833 0.83321989]	[498.23104858 462.44689941 0.89540249]	[503.26220703 549.59185791 0.88097554]	[403.28640747 539.27960205 0.78012377]	[369.93008423 539.18164062 0.71758175]	[380.32546997 665.03863525 0.84431249]	[400.63525391 752.25042725 0.88749707]	[441.71746826 541.82611084 0.785797 ]	[439.20608521 703.39758301 0.81230557]	[4.41722260e+02 8.62513184e+02 7.66696453e-01]	[393.02642822 277.68292236 0.89769351]	[418.63256836 277.57788086 0.9439106 ]	[377.49893188 290.3762207 0.85838318]	[439.14553833 280.2204895 0.92141408]	[4.41747345e+02 9.01040405e+02 6.90491974e-01]	[4.59666443e+02 8.93433960e+02 7.36737967e-01]	[4.36637115e+02 8.72770325e+02 6.59971774e-01]	[403.33126831 803.48797607 0.8358382 ]	[390.45849609 793.36132812 0.80432338]	[403.32751465 752.25964355 0.7542308 ]
[400.86148071 295.45428467 0.90152693]	[403.31958008 364.77178955 0.87293923]	[341.74017334 359.82037354 0.86251634]	[295.42556763 431.47549438 0.86784708]	[249.4024353 500.87060547 0.87487388]	[464.85586548 369.91751099 0.83500832]	[498.2244873 462.43197632 0.89890832]	[503.30337524 549.58740234 0.87758189]	[403.30340576 539.2958374 0.77871823]	[369.94631958 539.20050049 0.72136462]	[380.31658936 665.02203369 0.84807563]	[400.61309814 752.27404785 0.88145751]	[441.73184204 541.83276367 0.78663301]	[439.22277832 700.87689209 0.8092472 ]	[4.41722778e+02 8.60012451e+02 7.65801072e-01]	[392.9927063 277.69711304 0.89214951]	[418.61703491 277.58630371 0.93980938]	[375.11349487 290.40115356 0.85722172]	[439.12911987 280.24984741 0.91452396]	[4.41752350e+02 9.01008789e+02 6.87425375e-01]	[4.59668549e+02 8.93407166e+02 7.36413419e-01]	[4.36633026e+02 8.72748230e+02 6.59023404e-01]	[403.32635498 803.4942627 0.83538336]	[390.45358276 795.79699707 0.8016879 ]	[4.03301178e+02 7.52288391e+02 7.51679957e-01]
[400.86129761 295.45391846 0.90155149]	[403.32409668 364.77301025 0.87191492]	[341.74337769 359.81866455 0.86281574]	[295.42669678 431.47854614 0.86833137]	[249.40466309 500.87072754 0.87493587]	[464.85644531 369.92248535 0.83537304]	[498.23660278 464.81710815 0.89613116]	[503.30593872 549.58422852 0.8772018 ]	[403.29910278 541.73059082 0.78503543]	[369.9347229 539.23699951 0.72737592]	[380.32159424 665.06390381 0.84434068]	[400.61450195 752.27734375 0.88151532]	[441.72891235 541.85571289 0.79120529]	[439.2177124 700.86016846 0.80775619]	[4.41725830e+02 8.60005310e+02 7.65702486e-01]	[392.99276733 277.69677734 0.89199775]	[418.61734009 277.58654785 0.93958032]	[375.11325073 290.40057373 0.85701376]	[439.12866211 280.25177002 0.91440135]	[4.41732483e+02 9.00989807e+02 6.91925526e-01]	[4.59661194e+02 8.93400696e+02 7.36983478e-01]	[4.36644318e+02 8.72742432e+02 6.58279479e-01]	[403.32644653 803.49615479 0.83360428]	[390.45388794 795.79724121 0.80055553]	[4.03302094e+02 7.52287048e+02 7.51330078e-01]
[400.80331421 295.48907471 0.91729784]	[403.3109436 364.78948975 0.87293178]	[341.72494507 362.20257568 0.86124933]	[293.02322388 434.02932739 0.86104417]	[249.37217712 503.4387207 0.85997087]	[464.8404541 369.93325806 0.83750421]	[498.25726318 464.82910156 0.89872754]	[503.34585571 549.52624512 0.88103682]	[403.29815674 541.76220703 0.79118419]	[369.92730713 539.27661133 0.73459482]	[380.3067627 665.00817871 0.84745783]	[400.6479187 752.25653076 0.88595194]	[441.73403931 541.88616943 0.79507214]	[439.2164917 700.92736816 0.81315899]	[4.41723969e+02 8.60010315e+02 7.61908591e-01]	[390.47583008 277.72497559 0.88569492]	[418.56698608 277.61071777 0.93155581]	[375.07528687 290.40374756 0.84755659]	[439.09918213 280.25057983 0.90962815]	[4.41748901e+02 9.00984863e+02 6.92374408e-01]	[4.59675842e+02 8.93403442e+02 7.41385102e-01]	[4.36643402e+02 8.72761169e+02 6.57859266e-01]	[403.31991577 803.49133301 0.83398449]	[390.44680786 793.36035156 0.80263698]	[4.03348022e+02 7.52269348e+02 7.45941997e-01]
[400.76977539 295.50918579 0.9255932 ]	[403.29605103 364.81365967 0.87020141]	[341.70452881 362.2322998 0.85838765]	[293.02114868 434.1151123 0.86900699]	[249.40382385 505.92724609 0.84428406]	[464.81985474 369.93533325 0.83927542]	[498.27453613 462.44210815 0.90553701]	[503.35818481 547.0223999 0.88825315]	[403.31478882 541.78027344 0.79027295]	[369.94750977 539.29760742 0.73639035]	[380.30776978 665.02325439 0.84799278]	[400.67202759 752.24359131 0.88669187]	[441.74234009 541.90350342 0.79535639]	[439.2225647 700.91687012 0.81521457]	[4.41721405e+02 8.62501465e+02 7.60593235e-01]	[390.42868042 280.11196899 0.88184214]	[416.17471313 277.63357544 0.92580009]	[375.0329895 290.42425537 0.84447128]	[439.05587769 280.25115967 0.90057766]	[4.41733856e+02 9.00989014e+02 6.96505249e-01]	[4.59666992e+02 8.93409546e+02 7.43505061e-01]	[4.36643616e+02 8.72775574e+02 6.52652502e-01]	[403.30630493 803.49700928 0.83229506]	[390.44223022 793.35235596 0.80317622]	[4.03384552e+02 7.52252625e+02 7.45052993e-01]
[400.73287964 295.53060913 0.92627895]	[403.25466919 364.80911255 0.87653351]	[341.68716431 362.23248291 0.85666001]	[295.39331055 436.565979 0.88003731]	[251.91448975 505.96310425 0.85433447]	[462.40002441 369.90286255 0.84346473]	[500.63967896 462.41607666 0.91938502]	[503.38049316 544.52716064 0.90574175]	[403.33416748 541.75311279 0.78562039]	[369.98187256 539.26318359 0.73322397]	[380.31204224 664.98028564 0.85119057]	[400.67190552 752.23468018 0.88956112]	[441.75683594 541.87078857 0.79472566]	[439.2272644 700.90557861 0.81822217]	[4.41741486e+02 8.57460815e+02 7.63088226e-01]	[387.89654541 280.14477539 0.87387347]	[416.13397217 277.66207886 0.91537064]	[374.98092651 290.42712402 0.82856929]	[436.67025757 280.25759888 0.89664966]	[4.41726990e+02 8.98446106e+02 6.97961092e-01]	[4.59666382e+02 8.93352295e+02 7.39593863e-01]	[4.36665955e+02 8.72714783e+02 6.51701152e-01]	[403.31707764 803.47955322 0.82862997]	[390.44335938 793.34442139 0.80609965]	[4.03391296e+02 7.52247681e+02 7.47871041e-01]
[400.69189453 295.51901245 0.92869413]	[400.85159302 364.79647827 0.8840031 ]	[339.2746582 362.24960327 0.8603552 ]	[295.40182495 436.63842773 0.89585662]	[251.92596436 508.55044556 0.84531546]	[462.35125732 367.38619995 0.85007375]	[500.66809082 462.36691284 0.93707985]	[503.37966919 544.37780762 0.92835826]	[403.33068848 541.74371338 0.78866869]	[369.97097778 539.26477051 0.73677111]	[380.31082153 664.9130249 0.85185164]	[400.68469238 752.23498535 0.88664359]	[441.76309204 541.85418701 0.79822052]	[439.2354126 700.83990479 0.81140339]	[4.41759277e+02 8.57369446e+02 7.72490561e-01]	[385.39260864 280.12167358 0.87624758]	[416.08181763 277.63720703 0.90991688]	[372.50854492 290.36181641 0.81462491]	[436.53759766 280.2336731 0.86574823]	[4.41710815e+02 8.93425171e+02 7.14123428e-01]	[4.59668396e+02 8.93227356e+02 7.53480375e-01]	[4.39086884e+02 8.70235901e+02 6.53246284e-01]	[403.34011841 803.47216797 0.83569479]	[390.47137451 793.33850098 0.81550217]	[4.05839020e+02 7.52260742e+02 7.38846540e-01]
[398.27182007 295.49945068 0.92514879]	[400.8059082 362.34133911 0.89716256]	[339.23797607 362.24658203 0.86578202]	[295.40582275 436.6690979 0.90184426]	[251.96466064 511.03948975 0.84729135]	[462.300354 364.83789062 0.8611061 ]	[500.68624878 459.85055542 0.94867587]	[503.45974731 541.86315918 0.92288506]	[403.34631348 539.25598145 0.77543133]	[372.44012451 539.18463135 0.72144783]	[380.31765747 664.85211182 0.8489275 ]	[400.71353149 752.26074219 0.8795228 ]	[441.75744629 541.77648926 0.78889912]	[439.22894287 698.35479736 0.81282723]	[4.41788147e+02 8.57401733e+02 7.73089290e-01]	[382.87347412 280.10888672 0.88555908]	[413.57763672 277.63226318 0.8893944 ]	[369.94631958 290.35620117 0.80436069]	[434.0173645 280.23916626 0.85496366]	[4.41800812e+02 8.93339233e+02 7.07317710e-01]	[4.59701630e+02 8.90779297e+02 7.47232795e-01]	[4.39092285e+02 8.70271973e+02 6.75485373e-01]	[403.35855103 803.48217773 0.83275431]	[390.47189331 793.34814453 0.81946015]	[4.05883331e+02 7.54738098e+02 7.15118587e-01]
[398.16558838 295.43795776 0.91837347]	[400.76263428 362.3001709 0.91099095]	[339.15908813 362.24682617 0.87344885]	[295.39840698 436.69000244 0.90177542]	[254.38230896 511.06838989 0.85510719]	[462.26419067 362.33615112 0.87419426]	[500.71694946 459.77374268 0.95200676]	[503.47595215 541.71032715 0.91277778]	[403.34915161 539.19171143 0.76328957]	[372.44244385 536.6784668 0.71272838]	[380.30700684 664.87091064 0.84189057]	[400.74871826 752.29620361 0.87230867]	[441.75314331 539.29760742 0.78024924]	[439.20925903 695.74542236 0.80277562]	[4.41817078e+02 8.54863098e+02 7.80251920e-01]	[382.75875854 277.70645142 0.9115873 ]	[410.96875 277.60122681 0.87782198]	[367.39657593 290.34738159 0.79986131]	[428.96185303 280.23498535 0.8552894 ]	[4.41798859e+02 8.93312378e+02 6.91690624e-01]	[4.59710999e+02 8.90745239e+02 7.28984475e-01]	[4.39126862e+02 8.70160889e+02 6.75340414e-01]	[403.31686401 803.48883057 0.827025 ]	[390.42797852 793.33459473 0.81422174]	[4.08405457e+02 7.54797058e+02 7.01093733e-01]
[398.11407471 295.39419556 0.90613091]	[400.71188354 362.23400879 0.92450905]	[339.10305786 362.2303772 0.87416345]	[295.40957642 436.67260742 0.90256321]	[254.407547 511.08508301 0.85583586]	[462.20910645 362.24447632 0.88552254]	[500.72167969 459.6529541 0.9433887 ]	[503.50750732 536.74353027 0.88581681]	[403.36047363 536.70037842 0.75580078]	[372.47988892 534.17279053 0.71307433]	[382.72784424 662.41314697 0.83596629]	[400.77001953 752.27838135 0.8733598 ]	[441.73556519 539.23681641 0.77702165]	[439.18353271 693.22039795 0.79687285]	[4.41769348e+02 8.54798462e+02 7.84460366e-01]	[380.33865356 277.68261719 0.92100471]	[408.4303894 277.56771851 0.88167942]	[364.87722778 287.87503052 0.8058089 ]	[426.41165161 280.21530151 0.86024058]	[4.41777252e+02 8.90831116e+02 6.60933256e-01]	[4.59704315e+02 8.90678650e+02 6.97929084e-01]	[4.36669434e+02 8.67698608e+02 6.45773411e-01]	[403.29336548 801.0111084 0.81352788]	[387.92675781 793.3067627 0.807414 ]	[4.08460022e+02 7.54775146e+02 7.02402949e-01]
[398.08779907 292.96563721 0.89957041]	[400.68640137 359.78479004 0.93427253]	[339.08145142 359.81567383 0.88129282]	[295.4022522 436.62216187 0.88913482]	[254.43128967 511.04388428 0.85709804]	[459.83984375 359.7677002 0.89789397]	[500.71990967 457.20648193 0.92540133]	[503.51040649 534.09008789 0.86247498]	[403.35626221 536.65161133 0.7566824 ]	[372.48550415 534.12426758 0.71631598]	[382.75717163 662.32775879 0.82156134]	[400.79507446 752.26281738 0.87235802]	[441.7203064 539.19604492 0.77732813]	[439.2277832 688.1427002 0.81824994]	[4.41783569e+02 8.49789978e+02 7.98638225e-01]	[380.28585815 277.62832642 0.94139379]	[405.9005127 277.48025513 0.89555734]	[364.77337646 285.30996704 0.81702304]	[426.36117554 277.69967651 0.88935792]	[4.41805725e+02 8.83093506e+02 5.78609347e-01]	[4.59756012e+02 8.83039429e+02 6.43306136e-01]	[4.36672577e+02 8.62517944e+02 6.17716193e-01]	[403.32098389 801.00823975 0.81077647]	[387.94052124 793.31134033 0.80343515]	[4.10952606e+02 7.52301392e+02 7.12547600e-01]
[398.04534912 290.40890503 0.88577271]	[400.69064331 359.64492798 0.94159132]	[339.07772827 359.67901611 0.89195842]	[295.40240479 434.10650635 0.87223876]	[254.46528625 508.52844238 0.85701597]	[459.79949951 359.66894531 0.90590483]	[500.69506836 457.0736084 0.89805973]	[503.49603271 526.45166016 0.88196349]	[403.38150024 529.03527832 0.75307727]	[372.48699951 528.9821167 0.72818381]	[382.79946899 659.79333496 0.80877316]	[400.84967041 752.2612915 0.86418605]	[441.74539185 531.58428955 0.7702328 ]	[439.29043579 685.58551025 0.83727098]	[4.41849182e+02 8.47184082e+02 7.92733788e-01]	[380.24035645 277.54223633 0.96149445]	[403.40103149 275.05523682 0.90842628]	[364.77890015 285.24459839 0.81822783]	[423.87692261 277.62426758 0.92325908]	[4.41838318e+02 8.75325378e+02 6.30288541e-01]	[4.59750610e+02 8.72871948e+02 6.66603029e-01]	[4.39153351e+02 8.54807617e+02 6.57918870e-01]	[403.28186035 800.99163818 0.80763924]	[387.92709351 793.27667236 0.80795383]	[4.11036499e+02 7.52295593e+02 7.26736784e-01]
[398.02685547 280.17565918 0.89566761]	[400.63937378 356.96392822 0.92938882]	[336.66195679 357.03323364 0.88438487]	[292.97915649 426.44049072 0.85746264]	[254.54309082 503.35922241 0.90230882]	[459.77044678 356.96878052 0.88727349]	[498.24005127 444.35049438 0.88727456]	[503.49664307 521.3112793 0.92224604]	[403.37942505 523.86968994 0.77901757]	[372.47113037 523.86242676 0.7525692 ]	[385.30740356 657.2644043 0.79932642]	[403.2479248 754.83270264 0.83237654]	[441.77709961 523.94006348 0.7844885 ]	[441.71496582 682.86608887 0.85344642]	[4.44405304e+02 8.39434387e+02 7.66178131e-01]	[380.22213745 272.48352051 0.93161649]	[403.38104248 272.36273193 0.87264061]	[362.25787354 277.54779053 0.90986347]	[423.78433228 274.94598389 0.92465723]	[4.52033905e+02 8.72690369e+02 7.30912387e-01]	[4.64927277e+02 8.70154602e+02 7.53266513e-01]	[4.39252197e+02 8.52215332e+02 7.04756439e-01]	[4.03338165e+02 8.03469666e+02 8.01905155e-01]	[387.94641113 793.30566406 0.80027491]	[4.13534851e+02 7.57382446e+02 6.94572628e-01]
[398.04644775 277.55517578 0.93903226]	[400.64038086 351.95755005 0.90490311]	[339.04962158 351.91693115 0.85639369]	[292.99664307 421.3815918 0.90234953]	[254.5241394 500.79299927 0.91356063]	[459.77005005 351.94754028 0.85581428]	[498.21572876 441.77249146 0.92856658]	[503.45114136 518.77453613 0.91465545]	[403.38796997 521.28912354 0.78329235]	[372.48162842 521.29785156 0.75922024]	[385.39935303 652.16107178 0.8000738 ]	[403.27780151 757.38665771 0.81940609]	[441.79043579 521.35302734 0.80207181]	[441.80477905 670.14508057 0.83888996]	[4.49442810e+02 8.31762024e+02 7.75827169e-01]	[380.20281982 267.33203125 0.9017095 ]	[403.37246704 262.23059082 0.85488731]	[362.2515564 275.0211792 0.90538919]	[423.78890991 267.30880737 0.8579089 ]	[4.54577728e+02 8.67569580e+02 6.68882012e-01]	[4.67493286e+02 8.59981140e+02 7.20716476e-01]	[4.41747559e+02 8.44527466e+02 6.12639189e-01]	[4.05864166e+02 8.03502014e+02 7.82085419e-01]	[3.90492340e+02 7.93352295e+02 7.80970097e-01]	[4.13562958e+02 7.62439575e+02 6.94167256e-01]
[398.04806519 277.55886841 0.93884206]	[400.63729858 351.95529175 0.90494728]	[339.0486145 351.91699219 0.85630745]	[292.99752808 421.37594604 0.90319526]	[254.52116394 500.78564453 0.91308933]	[459.76708984 351.9440918 0.85517633]	[498.21975708 441.77249146 0.93014532]	[503.45358276 518.77593994 0.91541392]	[403.38510132 521.2767334 0.78246236]	[372.47616577 521.28509521 0.75776106]	[385.40185547 652.14453125 0.80010849]	[403.27627563 757.39544678 0.81931806]	[441.78814697 521.34155273 0.80193853]	[441.81253052 670.13256836 0.84105915]	[4.49435547e+02 8.31750183e+02 7.76152551e-01]	[380.20291138 267.33721924 0.90180272]	[403.37347412 262.23394775 0.85443616]	[362.24951172 275.01925659 0.90578496]	[423.78985596 267.30670166 0.85763723]	[4.54569580e+02 8.65139038e+02 6.68368697e-01]	[4.67482452e+02 8.59978210e+02 7.22523868e-01]	[4.41742584e+02 8.42044434e+02 6.13421261e-01]	[4.05860046e+02 8.03519409e+02 7.83019066e-01]	[3.90488800e+02 7.93363647e+02 7.77411520e-01]	[4.13557007e+02 7.62450562e+02 6.93128824e-01]
[398.02944946 274.98474121 0.92165089]	[400.63525391 341.75802612 0.92516893]	[336.68136597 341.81085205 0.85982466]	[292.9765625 418.66635132 0.91296321]	[254.47798157 498.14624023 0.8785032 ]	[459.80377197 341.71838379 0.88844329]	[498.21051025 439.15716553 0.91851193]	[503.4604187 516.11761475 0.87367076]	[403.36947632 516.18011475 0.75374222]	[372.45928955 516.20953369 0.72248018]	[387.9475708 647.11602783 0.81418967]	[403.35598755 762.43066406 0.81898606]	[441.7538147 516.2177124 0.77076799]	[441.79534912 665.05938721 0.86849308]	[4.52067810e+02 8.26631104e+02 7.62883663e-01]	[380.24624634 259.63519287 0.91743666]	[405.83044434 257.16226196 0.8820067 ]	[362.32971191 267.36230469 0.82256263]	[423.83648682 259.7020874 0.87470365]	[4.59720093e+02 8.57361023e+02 6.99139297e-01]	[4.77621887e+02 8.52308289e+02 7.56705880e-01]	[4.41796204e+02 8.34294739e+02 6.65741503e-01]	[4.05866119e+02 8.03475952e+02 7.86047220e-01]	[390.50308228 793.32171631 0.79353726]	[4.16056488e+02 7.65017212e+02 6.86633945e-01]
[398.13015747 269.84082031 0.89323515]	[400.67526245 336.69125366 0.93564475]	[339.07199097 336.70037842 0.89013314]	[292.94198608 413.58831787 0.85651141]	[254.48396301 490.53033447 0.86017692]	[459.77957153 339.08761597 0.91222328]	[498.15341187 434.10546875 0.85889769]	[503.44076538 508.47348022 0.86948699]	[403.36584473 505.9614563 0.75778896]	[369.95062256 505.95474243 0.72435647]	[390.4552002 647.02630615 0.81996846]	[405.82626343 762.47357178 0.80907589]	[441.76119995 505.99026489 0.77040172]	[441.84310913 664.86279297 0.8708533 ]	[4.54609863e+02 8.16368530e+02 7.45080769e-01]	[380.31936646 256.99206543 0.94790381]	[405.86669922 254.51875305 0.90561229]	[364.77755737 262.1484375 0.84009051]	[423.81408691 257.03842163 0.93486607]	[4.62411316e+02 8.52356812e+02 7.03353584e-01]	[4.80197571e+02 8.49691650e+02 7.82423019e-01]	[4.41800812e+02 8.29211304e+02 6.91808403e-01]	[4.03386108e+02 8.00981995e+02 7.83182561e-01]	[3.90468719e+02 7.93283691e+02 7.89710581e-01]	[4.16136292e+02 7.67499084e+02 6.91787243e-01]
[398.14898682 259.67816162 0.9061299 ]	[400.65774536 334.02352905 0.92377138]	[336.69247437 334.0246582 0.87151885]	[292.91152954 403.33175659 0.86420918]	[254.4912262 482.81628418 0.89846891]	[459.77886963 336.44744873 0.88954604]	[495.65625 423.83981323 0.85346913]	[503.45193481 503.31881714 0.92415249]	[403.37078857 503.32025146 0.77458549]	[369.98205566 503.3381958 0.74414402]	[392.99490356 644.44067383 0.83762372]	[403.387146 764.99591064 0.81656796]	[441.77651978 503.36218262 0.7857185 ]	[441.84988403 652.15557861 0.83692294]	[4.59594177e+02 8.08571899e+02 7.85016656e-01]	[380.34289551 254.34642029 0.91942108]	[405.89404297 251.86791992 0.87226456]	[364.79293823 256.9805603 0.8825044 ]	[423.86584473 254.36756897 0.89545691]	[4.62376160e+02 8.42035950e+02 6.32137775e-01]	[4.80204224e+02 8.34362244e+02 7.17564464e-01]	[4.44375763e+02 8.13832092e+02 6.34088695e-01]	[4.05914581e+02 8.00982483e+02 7.70342827e-01]	[3.90470154e+02 7.93305298e+02 7.90539563e-01]	[4.16073517e+02 7.67671326e+02 6.56830072e-01]
[398.16619873 254.59721375 0.93793833]	[400.6411438 326.3062439 0.89999342]	[339.07833862 323.80548096 0.85152614]	[290.42459106 398.26843262 0.89008152]	[254.38192749 480.12646484 0.88921809]	[459.77944946 326.34872437 0.85266453]	[495.60821533 421.1519165 0.9000054 ]	[505.86669922 498.26254272 0.90570605]	[403.30996704 498.22402954 0.76802838]	[369.9256897 498.24899292 0.72753114]	[393.0256958 641.93389893 0.83285034]	[405.82528687 765.07666016 0.8148703 ]	[441.72512817 498.25152588 0.77915466]	[444.31802368 647.09594727 0.85001421]	[4.62182800e+02 7.95838745e+02 7.91999578e-01]	[380.35617065 244.18313599 0.87985611]	[408.41610718 239.15486145 0.84770554]	[364.80950928 254.34790039 0.85536802]	[426.35305786 241.69511414 0.83708245]	[4.62356293e+02 8.31871033e+02 7.13462174e-01]	[4.80301453e+02 8.29255859e+02 7.67990470e-01]	[4.57095276e+02 8.08660339e+02 6.59534991e-01]	[4.05834412e+02 7.98404785e+02 7.45272994e-01]	[3.87887024e+02 7.90802673e+02 7.82231867e-01]	[4.16125153e+02 7.70165161e+02 6.77460551e-01]
[398.19390869 251.82173157 0.89804161]	[400.6569519 318.60534668 0.94041568]	[339.07324219 318.60610962 0.89227611]	[290.38516235 395.50384521 0.84049535]	[254.37475586 470.03741455 0.84820163]	[459.74996948 318.64611816 0.90610969]	[495.58306885 416.1401062 0.86839098]	[505.89239502 495.59475708 0.86869645]	[403.31213379 490.52246094 0.74455714]	[369.91320801 490.54269409 0.70144475]	[390.50717163 641.80889893 0.81558669]	[403.26635742 767.59057617 0.83340609]	[441.72546387 490.52133179 0.75661594]	[444.43170166 644.42938232 0.85422266]	[4.62374237e+02 7.93341980e+02 7.73431182e-01]	[382.75744629 236.53004456 0.92946512]	[408.44363403 234.06846619 0.88857651]	[364.87490845 244.24645996 0.81659842]	[426.36016846 236.65304565 0.88840598]	[4.69970337e+02 8.31712341e+02 6.50511622e-01]	[4.82908173e+02 8.29099243e+02 7.23746896e-01]	[4.57205811e+02 8.08646545e+02 6.80072725e-01]	[4.05859100e+02 8.00961731e+02 7.37941623e-01]	[3.87867554e+02 7.93277405e+02 7.45666265e-01]	[4.13512878e+02 7.70296204e+02 6.51380002e-01]
[398.26519775 241.63616943 0.89660209]	[400.63748169 315.93084717 0.93063223]	[336.69009399 315.9631958 0.87765366]	[287.87164307 385.34979248 0.82945764]	[251.93313599 462.40563965 0.85949636]	[459.72363281 315.99359131 0.9017024 ]	[493.08496094 408.39102173 0.81951725]	[505.88879395 485.4649353 0.86955518]	[403.3526001 485.36776733 0.75743514]	[367.4258728 485.39343262 0.71967059]	[387.88543701 634.24603271 0.79630375]	[400.83499146 767.59368896 0.85194194]	[441.81201172 485.35736084 0.76919758]	[449.50054932 636.76623535 0.7937423 ]	[464.95388794 788.03106689 0.79171038]	[382.82562256 233.91433716 0.92122042]	[408.43685913 231.404953 0.87318945]	[367.37756348 236.61610413 0.86689788]	[423.92785645 233.91830444 0.89842504]	[4.64902588e+02 8.21486145e+02 7.21848607e-01]	[4.82926422e+02 8.13880493e+02 7.56272852e-01]	[4.62228516e+02 7.93222900e+02 7.31239855e-01]	[4.08417114e+02 8.00979797e+02 7.55454302e-01]	[3.87917267e+02 7.93338501e+02 7.61935472e-01]	[4.08431366e+02 7.72733215e+02 6.47378206e-01]
[398.25402832 236.46188354 0.93910027]	[400.61679077 308.39898682 0.90081155]	[339.06130981 305.82748413 0.84748083]	[290.34686279 380.2116394 0.87811482]	[251.93586731 459.70962524 0.88292456]	[459.74038696 310.90841675 0.86015922]	[493.08529663 400.81716919 0.86573517]	[505.94470215 482.73916626 0.90610325]	[403.33636475 482.78631592 0.77793771]	[367.41262817 482.80871582 0.73986065]	[385.37182617 629.16339111 0.81789255]	[400.79110718 767.62408447 0.85143489]	[441.82028198 482.80178833 0.78620726]	[454.60971069 631.60534668 0.80966371]	[4.72599762e+02 7.85536194e+02 7.72788167e-01]	[382.82299805 223.74639893 0.863787 ]	[410.99804688 221.14202881 0.84507048]	[367.36965942 233.91455078 0.86731267]	[426.41995239 226.26951599 0.8202219 ]	[4.67466583e+02 8.13845825e+02 6.93971574e-01]	[4.87949707e+02 8.11265198e+02 7.36760736e-01]	[4.64902252e+02 7.90799194e+02 6.72391117e-01]	[4.05883179e+02 7.98400452e+02 7.49438047e-01]	[3.87876282e+02 7.93295959e+02 7.73332953e-01]	[4.08439026e+02 7.72755981e+02 6.43110216e-01]
[398.20721436 233.86129761 0.90940142]	[398.26675415 300.63656616 0.92889261]	[336.6633606 300.63195801 0.87713128]	[287.84957886 377.59796143 0.87533236]	[251.89329529 454.6166687 0.83840728]	[459.76272583 300.65066528 0.88734853]	[490.5574646 398.12356567 0.89739168]	[505.96820068 477.71939087 0.89338052]	[403.36361694 480.1519165 0.76963311]	[369.93051147 480.20690918 0.73903495]	[385.40444946 626.51348877 0.8380999 ]	[400.78713989 767.60540771 0.85324705]	[441.82141113 477.74264526 0.78630203]	[457.18850708 626.39367676 0.86733568]	[477.67739868 775.28430176 0.78327703]	[382.80703735 216.14160156 0.90003592]	[411.02536011 216.05085754 0.87491965]	[367.35720825 226.31512451 0.80877107]	[428.92160034 218.67073059 0.83882195]	[4.62388702e+02 8.11208130e+02 6.92271292e-01]	[4.85371094e+02 8.08703003e+02 7.13675380e-01]	[4.77605225e+02 7.88041077e+02 6.50205970e-01]	[4.05915161e+02 7.98379944e+02 7.48684525e-01]	[3.87895538e+02 7.93266235e+02 7.86774337e-01]	[4.10950165e+02 7.72714172e+02 6.59362793e-01]
[400.61105347 218.60992432 0.90874839]	[398.26577759 293.02780151 0.93140709]	[336.66860962 293.02453613 0.87289196]	[287.85824585 364.78997803 0.83087653]	[251.95649719 441.8664856 0.86118942]	[459.7026062 295.45089722 0.89967221]	[488.01199341 387.89706421 0.82810706]	[505.98062134 464.91052246 0.85893679]	[403.37512207 467.4614563 0.74599731]	[369.93508911 469.9887085 0.70604932]	[387.90783691 623.85876465 0.83341849]	[400.75091553 767.51477051 0.85576165]	[441.83615112 467.42108154 0.76244295]	[459.76748657 613.63433838 0.86299908]	[482.87261963 767.57128906 0.83167768]	[382.85189819 210.91950989 0.89776766]	[410.96008301 210.79512024 0.86081141]	[367.38024902 215.97000122 0.87594569]	[426.39877319 213.34158325 0.88555694]	[4.77734985e+02 8.08533813e+02 7.23208308e-01]	[5.00683075e+02 8.00989075e+02 6.91867173e-01]	[4.82790070e+02 7.72743469e+02 7.27117956e-01]	[4.03369293e+02 7.98382080e+02 7.67850459e-01]	[385.35772705 793.26135254 0.80887693]	[4.08395050e+02 7.70247192e+02 6.85516834e-01]
[398.27682495 215.96592712 0.93744063]	[398.27749634 290.44070435 0.90925622]	[336.69592285 290.36434937 0.85437608]	[287.86950684 362.23495483 0.85511881]	[251.9697876 439.28067017 0.88613695]	[459.71847534 292.8878479 0.86871934]	[488.01278687 382.80526733 0.85321826]	[506.00671387 462.32977295 0.88313103]	[403.40048218 464.87927246 0.7434001 ]	[369.9781189 464.94161987 0.70966148]	[385.38308716 621.33349609 0.81369013]	[400.7677002 767.49182129 0.84407514]	[441.84988403 464.828125 0.76383233]	[462.24493408 608.56549072 0.8755824 ]	[485.46102905 765.00848389 0.77833223]	[382.8354187 205.71232605 0.86430031]	[411.00534058 200.64389038 0.84579802]	[367.38226318 213.42877197 0.87561834]	[426.41052246 205.77186584 0.8270219 ]	[4.80201477e+02 8.06094177e+02 6.75698459e-01]	[5.00759827e+02 8.00945312e+02 6.61073446e-01]	[4.85354004e+02 7.70198486e+02 6.99446678e-01]	[4.03360596e+02 7.98397949e+02 7.71233201e-01]	[385.33389282 793.2678833 0.80259669]	[4.08449188e+02 7.70225830e+02 6.87018454e-01]
[398.23571777 213.46185303 0.92953706]	[398.24691772 285.29953003 0.89917481]	[336.68267822 282.75323486 0.8516295 ]	[290.43078613 359.60714722 0.89150524]	[254.36505127 436.6882019 0.8816998 ]	[459.69607544 287.84710693 0.85075718]	[488.02966309 380.23129272 0.88286263]	[506.02737427 459.73925781 0.8934871 ]	[403.40203857 462.37664795 0.75075728]	[372.44628906 464.87454224 0.71793854]	[385.39068604 618.74365234 0.79305804]	[400.75921631 764.9888916 0.83430976]	[441.85409546 462.32516479 0.77454287]	[462.35629272 608.51141357 0.862037 ]	[495.59353638 762.4876709 0.78261739]	[382.82946777 198.10528564 0.88216162]	[411.03762817 198.00949097 0.86126035]	[367.35275269 210.81671143 0.82887053]	[426.42788696 200.65139771 0.82781506]	[4.82785217e+02 8.00973633e+02 7.63617992e-01]	[5.03296967e+02 7.93307495e+02 7.57067800e-01]	[4.95603058e+02 7.70078674e+02 6.84494257e-01]	[4.03350891e+02 7.98374207e+02 7.66025245e-01]	[385.31350708 793.25012207 0.80569839]	[4.08400696e+02 7.70140869e+02 6.93879604e-01]
[398.20236206 213.32246399 0.91090119]	[398.2628479 280.21459961 0.91923845]	[336.6892395 280.16320801 0.87282151]	[290.44714355 357.22277832 0.89364231]	[254.40504456 436.60891724 0.87561738]	[459.71755981 282.6869812 0.86674476]	[488.01239014 380.08917236 0.89606899]	[508.44485474 459.60266113 0.88476753]	[405.85256958 462.26605225 0.75388831]	[372.51522827 462.36038208 0.72819793]	[385.37557983 613.68884277 0.78613228]	[400.77114868 764.98773193 0.8261376 ]	[441.85394287 459.82424927 0.77581024]	[464.83093262 605.91308594 0.877307 ]	[498.20773315 757.30889893 0.80853069]	[382.80828857 195.60147095 0.9063552 ]	[411.02404785 195.50564575 0.87795287]	[364.884552 208.32191467 0.81643951]	[428.91122437 198.15284729 0.83959502]	[4.85433624e+02 7.95867065e+02 7.82306314e-01]	[505.87963867 790.75830078 0.8053776 ]	[4.98211884e+02 7.67597046e+02 6.87787771e-01]	[4.03342926e+02 7.98418884e+02 7.62289524e-01]	[385.30886841 793.26617432 0.80108035]	[4.08435883e+02 7.70135681e+02 6.92006052e-01]
[398.26589966 210.77371216 0.89927465]	[400.62347412 280.13375854 0.92959309]	[339.09051514 280.10195923 0.88065112]	[292.92825317 357.11752319 0.90467292]	[254.49200439 434.03967285 0.86658502]	[459.73471069 280.14532471 0.88814884]	[487.94662476 377.59909058 0.91001034]	[506.02307129 457.18185425 0.88153148]	[405.90002441 459.80114746 0.75018048]	[374.97772217 462.30682373 0.73622125]	[385.37054443 613.65814209 0.78803509]	[400.76812744 765.00531006 0.83568859]	[441.90670776 459.74746704 0.76772636]	[464.96179199 605.92584229 0.86707717]	[500.71463013 752.25231934 0.82892126]	[382.83856201 195.45466614 0.92229384]	[411.03842163 193.00384521 0.88961238]	[364.87945557 205.74191284 0.81403989]	[426.43032837 195.63104248 0.87131679]	[4.87976440e+02 7.98416504e+02 7.16750085e-01]	[5.05966705e+02 7.93238525e+02 7.29898512e-01]	[5.00708557e+02 7.65059998e+02 6.29643917e-01]	[4.03365265e+02 7.98396179e+02 7.65379965e-01]	[385.34133911 793.25622559 0.80376208]	[4.08387146e+02 7.70137207e+02 6.93354905e-01]
[398.26589966 210.77223206 0.89912677]	[400.62637329 280.13375854 0.92946589]	[339.0921936 280.10095215 0.88047493]	[292.92703247 357.11798096 0.90463078]	[254.48916626 434.0383606 0.86688113]	[459.7366333 280.14736938 0.88785082]	[487.95428467 377.60644531 0.90945232]	[506.02346802 457.18267822 0.88161814]	[405.9085083 459.75967407 0.74873126]	[374.99057007 462.26760864 0.73827809]	[385.34976196 611.16363525 0.79157186]	[400.77127075 765.01208496 0.8350122 ]	[441.90795898 459.70690918 0.76503724]	[464.97036743 605.90789795 0.86667305]	[500.71292114 752.24383545 0.83059108]	[382.8380127 195.45410156 0.92226368]	[411.03829956 193.00140381 0.88967001]	[364.88287354 205.74476624 0.81349891]	[426.43087769 195.63058472 0.87139362]	[4.87961975e+02 7.98411316e+02 7.16808021e-01]	[5.05951752e+02 7.93231018e+02 7.30650008e-01]	[5.00715942e+02 7.65050903e+02 6.32700324e-01]	[4.03360565e+02 7.98382263e+02 7.65505195e-01]	[385.34109497 793.24835205 0.80363673]	[4.08397186e+02 7.70146667e+02 6.90357625e-01]
[398.28424072 208.29711914 0.89455557]	[400.65615845 277.68737793 0.93503094]	[339.07980347 277.65167236 0.89341402]	[292.99179077 357.07723999 0.91506672]	[254.5446167 434.02587891 0.8654663 ]	[459.75424194 277.70095825 0.89898372]	[487.94146729 377.55981445 0.90868068]	[508.45657349 457.15835571 0.87691617]	[408.39990234 459.70776367 0.7499212 ]	[375.01678467 459.81661987 0.74782795]	[385.36169434 611.16259766 0.7925818 ]	[400.76675415 765.01599121 0.83383632]	[444.31207275 459.64733887 0.75892341]	[467.47573853 603.4699707 0.86327052]	[500.84835815 749.73925781 0.86386687]	[382.85482788 193.03450012 0.92238122]	[413.5196228 192.93016052 0.89921445]	[367.37088013 200.66455078 0.8233934 ]	[426.42355347 195.5854187 0.88532931]	[4.95606201e+02 7.98350342e+02 7.40085721e-01]	[5.13614685e+02 7.90786804e+02 7.43144572e-01]	[5.00815094e+02 7.62509827e+02 6.83025241e-01]	[4.03331573e+02 7.98418213e+02 7.70032763e-01]	[385.30526733 793.26208496 0.80173165]	[4.08402679e+02 7.70143127e+02 6.94611430e-01]
[400.65151978 205.74212646 0.8881036 ]	[400.67507935 277.59848022 0.93753064]	[339.10595703 277.55908203 0.89623731]	[295.40078735 357.08200073 0.92383814]	[256.98858643 434.02941895 0.8670671 ]	[459.75534058 277.63754272 0.90784979]	[487.95907593 377.51498413 0.89793408]	[508.453125 457.1418457 0.87504536]	[410.94244385 459.70785522 0.74599743]	[375.07846069 459.79675293 0.75563538]	[385.35067749 613.66253662 0.78520244]	[400.75982666 765.0335083 0.83397192]	[444.39187622 459.64263916 0.74586964]	[472.54382324 605.94702148 0.84664547]	[503.31713867 749.68170166 0.84485555]	[385.31079102 192.9715271 0.91534257]	[413.52914429 192.86309814 0.89398372]	[369.8989563 198.14659119 0.83641225]	[426.42428589 195.45425415 0.89634585]	[4.98244965e+02 7.93259338e+02 7.45253742e-01]	[5.18743164e+02 7.88221252e+02 7.32788861e-01]	[5.03268158e+02 7.59945740e+02 6.89536452e-01]	[4.03302032e+02 7.98383301e+02 7.78491914e-01]	[382.85235596 793.23742676 0.80628741]	[4.08419189e+02 7.70171570e+02 6.90213740e-01]
[400.67831421 203.21960449 0.88584983]	[400.6892395 277.56225586 0.93563473]	[339.12698364 277.51254272 0.89321423]	[295.50192261 357.06069946 0.94009578]	[257.14154053 436.59649658 0.8775456 ]	[459.7727356 277.61029053 0.91078621]	[487.94036865 375.08529663 0.88517022]	[508.45031738 457.11087036 0.86875451]	[410.99911499 459.72692871 0.7467829 ]	[377.49865723 459.81103516 0.76433134]	[385.37173462 611.17333984 0.78543031]	[400.76870728 765.02685547 0.83340019]	[444.42489624 459.65951538 0.73792171]	[475.12408447 606.00695801 0.85046738]	[503.43719482 749.75537109 0.82245153]	[385.34606934 192.9214325 0.91255355]	[413.56335449 192.82925415 0.89218944]	[369.94244385 198.09858704 0.84658289]	[428.91571045 195.43327332 0.88722014]	[500.79125977 790.81677246 0.83533221]	[521.30187988 788.15441895 0.80287886]	[5.03370789e+02 7.62467957e+02 7.02212274e-01]	[4.03332489e+02 7.98363586e+02 7.73314953e-01]	[385.31585693 793.23553467 0.80586797]	[4.08412262e+02 7.70173584e+02 6.90744996e-01]
[400.74185181 203.16215515 0.88149714]	[400.7008667 277.5032959 0.94139296]	[339.17004395 275.11383057 0.88913816]	[295.59805298 356.97064209 0.93521643]	[259.59609985 436.56277466 0.86010945]	[459.78134155 277.56326294 0.91097426]	[487.93716431 375.03128052 0.87638557]	[508.45324707 457.10488892 0.87146139]	[411.01599121 459.77526855 0.74457943]	[377.50363159 462.24707031 0.75809503]	[385.39413452 611.09942627 0.78627288]	[400.7734375 765.01605225 0.82721221]	[446.87081909 459.71298218 0.73432291]	[477.63348389 606.01843262 0.85883236]	[503.45162964 749.64367676 0.83338696]	[387.90292358 192.89476013 0.90545571]	[413.60488892 192.79722595 0.88701349]	[372.46490479 198.00071716 0.85772383]	[428.97796631 193.01005554 0.8857826 ]	[503.26000977 790.66168213 0.81766605]	[5.21366699e+02 7.85570251e+02 7.64224648e-01]	[5.03340210e+02 7.54832520e+02 7.03935385e-01]	[4.03378265e+02 7.98384277e+02 7.73686767e-01]	[385.33401489 793.25213623 0.80475605]	[4.08398071e+02 7.70184631e+02 6.84238255e-01]
[400.80020142 200.64605713 0.87773538]	[400.75521851 275.12631226 0.94003564]	[339.23519897 275.06243896 0.87881136]	[297.99194336 354.56658936 0.92596811]	[262.2093811 436.5843811 0.84332108]	[459.8359375 277.5375061 0.91108686]	[487.93695068 374.99655151 0.86937881]	[508.43951416 457.10198975 0.8695932 ]	[413.55682373 459.74206543 0.75168437]	[377.56289673 459.79766846 0.76872808]	[387.90408325 608.59277344 0.7913475 ]	[400.77267456 765.01531982 0.82886857]	[446.94958496 459.690979 0.7258954 ]	[477.68011475 606.07830811 0.87333488]	[503.43981934 749.58392334 0.84179378]	[390.45321655 192.84681702 0.89576465]	[416.08898926 190.38040161 0.89553845]	[374.97094727 195.61338806 0.86561602]	[431.55410767 192.94078064 0.87817752]	[503.30337524 790.74963379 0.84903026]	[521.40838623 788.03692627 0.79269546]	[5.03301575e+02 7.54742188e+02 7.18022764e-01]	[4.03360840e+02 7.98384094e+02 7.72791684e-01]	[385.32089233 793.25268555 0.80496389]	[4.08404327e+02 7.70187744e+02 6.88434124e-01]
[400.86816406 200.62612915 0.86914808]	[400.78796387 275.06466675 0.93732613]	[341.68695068 275.01333618 0.87009537]	[298.15283203 354.55584717 0.91186637]	[269.89569092 434.12014771 0.83522487]	[462.2024231 277.48580933 0.91488028]	[487.95391846 374.97491455 0.86461449]	[506.01654053 454.62796021 0.86280751]	[416.03088379 459.77029419 0.76428527]	[377.6109314 462.21835327 0.77724445]	[387.93255615 608.63543701 0.77961612]	[400.76165771 764.98339844 0.83040845]	[449.48187256 459.71185303 0.72653693]	[477.70440674 606.07281494 0.87696791]	[503.41912842 747.13299561 0.845016 ]	[393.01568604 192.82855225 0.89566648]	[416.17007446 190.3768158 0.90760934]	[375.0368042 195.60258484 0.89152223]	[434.07003784 192.92286682 0.88528407]	[503.31741333 790.69995117 0.85703433]	[5.21398071e+02 7.85593079e+02 7.75347292e-01]	[5.03288361e+02 7.52206604e+02 7.22377360e-01]	[4.05822662e+02 7.98358093e+02 7.73928881e-01]	[385.33947754 793.24060059 0.8073597 ]	[4.05908386e+02 7.70156128e+02 6.95384145e-01]
[403.2868042 200.61248779 0.8646872 ]	[400.85879517 275.02636719 0.92427278]	[341.76275635 274.99920654 0.86609674]	[300.62969971 357.01184082 0.90811741]	[272.46856689 436.59091187 0.86318123]	[462.3223877 275.10162354 0.91344452]	[487.98959351 372.54095459 0.85692763]	[506.0218811 454.58493042 0.85261452]	[416.1239624 459.76824951 0.78049403]	[377.66290283 459.82049561 0.7846207 ]	[390.44696045 611.12268066 0.77998012]	[400.75866699 765.00775146 0.83358538]	[452.06182861 459.71600342 0.72821176]	[477.68875122 606.0881958 0.87175518]	[503.36236572 747.10583496 0.85687608]	[393.06561279 192.81069946 0.89832497]	[418.58764648 190.3507843 0.92182505]	[375.08792114 195.56312561 0.90531564]	[436.59234619 192.90103149 0.9059307 ]	[503.26498413 790.66949463 0.83085412]	[5.21334717e+02 7.85566650e+02 7.36461759e-01]	[5.00866425e+02 7.52178101e+02 7.22778559e-01]	[4.05828156e+02 7.95880676e+02 7.82181561e-01]	[385.35494995 793.22729492 0.80971158]	[4.05894501e+02 7.70184570e+02 6.90841496e-01]
[405.83081055 200.57574463 0.85329908]	[403.38024902 275.00128174 0.90050948]	[346.84771729 274.93917847 0.84089005]	[305.80285645 357.03366089 0.87444782]	[277.53930664 434.05206299 0.87562996]	[464.85070801 275.12158203 0.89403504]	[493.07843018 372.50680542 0.84270418]	[508.43917847 454.58526611 0.8494516 ]	[418.57513428 459.6791687 0.79021072]	[377.74737549 459.71591187 0.78109968]	[392.99597168 611.14318848 0.78577244]	[400.76260376 765.05914307 0.83636492]	[454.60983276 459.6529541 0.72420394]	[477.66604614 608.60583496 0.84783471]	[500.87399292 749.59985352 0.87573826]	[395.64205933 192.75843811 0.90725541]	[418.72061157 190.35928345 0.93588078]	[377.59118652 195.48271179 0.94033569]	[439.08895874 192.91967773 0.93855166]	[4.98168701e+02 7.90711121e+02 7.40100622e-01]	[5.13660156e+02 7.88087524e+02 7.10094333e-01]	[5.00816498e+02 7.57312805e+02 6.76702738e-01]	[4.03367523e+02 7.95870056e+02 7.79082477e-01]	[385.35284424 793.21435547 0.80947632]	[4.05903900e+02 7.70233398e+02 6.82586253e-01]
[408.44369507 198.12902832 0.85280097]	[405.91296387 275.04269409 0.89600039]	[351.92303467 274.94137573 0.8445158 ]	[313.39233398 357.13696289 0.8963685 ]	[277.69641113 436.6541748 0.88499826]	[464.94689941 277.48400879 0.88397259]	[495.64831543 372.48034668 0.84656787]	[508.45779419 454.63601685 0.85604012]	[418.64810181 459.73428345 0.81131476]	[380.13870239 459.79104614 0.78615838]	[393.06109619 613.68096924 0.7879706 ]	[400.7532959 765.05950928 0.83836722]	[457.10705566 459.69775391 0.74232221]	[477.62298584 608.62225342 0.83246678]	[500.80419922 747.15686035 0.86616755]	[398.11581421 190.39424133 0.92636973]	[421.16317749 190.311203 0.93027508]	[377.70474243 195.47677612 0.95552665]	[439.23403931 192.90242004 0.95164561]	[5.00700073e+02 7.90695740e+02 7.20379174e-01]	[5.16170715e+02 7.88025208e+02 6.82803035e-01]	[5.00679901e+02 7.52305603e+02 6.62024379e-01]	[4.03368744e+02 7.95855774e+02 7.78266311e-01]	[385.35968018 793.21386719 0.80665189]	[4.05890045e+02 7.70230042e+02 6.84621811e-01]
[411.0319519 198.11875916 0.85919577]	[410.9901123 275.04867554 0.89392799]	[354.4743042 274.9133606 0.85745537]	[315.92538452 357.14733887 0.92805672]	[282.7119751 436.67269897 0.85976559]	[467.44232178 277.50567627 0.87332916]	[498.18688965 372.5178833 0.87096274]	[508.50299072 454.64529419 0.85079193]	[418.67858887 459.71490479 0.80727977]	[380.15878296 459.75149536 0.7750445 ]	[393.05343628 613.66003418 0.79177934]	[400.75741577 765.04711914 0.83516854]	[457.15930176 459.69924927 0.7428003 ]	[477.61730957 608.61950684 0.83102745]	[500.74484253 749.60253906 0.86676317]	[398.22415161 190.40127563 0.9449172 ]	[421.27227783 190.31896973 0.92066097]	[380.15930176 195.44726562 0.96030086]	[441.66964722 192.93795776 0.9652037 ]	[5.00723358e+02 7.93219543e+02 7.59928942e-01]	[5.16203918e+02 7.88133606e+02 7.48278141e-01]	[4.98180267e+02 7.57337830e+02 6.48665190e-01]	[4.03365356e+02 7.95859802e+02 7.79581785e-01]	[385.35025024 790.84002686 0.80597818]	[4.05916077e+02 7.70213257e+02 6.87250793e-01]
[413.57614136 198.09104919 0.87087941]	[416.03240967 275.04556274 0.91003954]	[356.99832153 274.89828491 0.87327778]	[316.12902832 357.11972046 0.95317483]	[287.88876343 439.06973267 0.85523212]	[470.04727173 277.49523926 0.86155915]	[500.65408325 374.97979736 0.89090621]	[508.50714111 457.1048584 0.8633039 ]	[418.73416138 459.7338562 0.81433105]	[380.20684814 459.75738525 0.77550429]	[395.51455688 611.14788818 0.80612695]	[400.756073 765.05444336 0.83898991]	[459.60470581 459.73178101 0.7551924 ]	[477.6427002 608.62530518 0.8402406 ]	[500.71762085 749.6652832 0.86333603]	[398.28808594 190.38763428 0.94316888]	[421.3722229 190.29907227 0.89797378]	[380.27822876 195.44763184 0.94843256]	[441.7387085 192.95005798 0.96129811]	[5.00741486e+02 7.93239563e+02 7.66455352e-01]	[5.18662842e+02 7.88152832e+02 7.59718060e-01]	[4.95681915e+02 7.59906067e+02 6.33554041e-01]	[4.03359741e+02 7.95860657e+02 7.84650385e-01]	[385.35964966 793.21911621 0.80746716]	[4.05909149e+02 7.70225403e+02 6.94133699e-01]
[413.57717896 198.0949707 0.87097955]	[416.03015137 275.04907227 0.90986508]	[356.99835205 274.90060425 0.87309533]	[316.12902832 357.11862183 0.95347184]	[287.88500977 439.07122803 0.85541481]	[470.04345703 277.49862671 0.86192864]	[500.65563965 374.98156738 0.89192414]	[508.50927734 457.11044312 0.86427087]	[418.73236084 459.730896 0.81562269]	[380.20635986 459.75842285 0.77606356]	[395.50894165 611.13024902 0.80649775]	[400.75314331 765.06945801 0.83943182]	[459.59976196 459.72210693 0.75315797]	[477.64578247 608.62487793 0.8414256 ]	[500.71539307 749.65478516 0.86641115]	[398.28851318 190.38796997 0.94356096]	[421.37286377 190.2979126 0.8976922 ]	[380.2762146 195.43936157 0.94847214]	[441.74002075 192.92579651 0.95744157]	[5.00739807e+02 7.93266907e+02 7.65937626e-01]	[5.16221619e+02 7.88169861e+02 7.59334326e-01]	[4.95678345e+02 7.59879028e+02 6.36952519e-01]	[4.03368256e+02 7.95858215e+02 7.83934891e-01]	[385.36779785 793.22399902 0.80638009]	[4.05905670e+02 7.70238708e+02 6.92307174e-01]
[416.11920166 198.12620544 0.88191134]	[418.53955078 275.05841064 0.9273746 ]	[357.11077881 274.93377686 0.88956439]	[318.58728027 359.58032227 0.95793164]	[292.96432495 439.08001709 0.87664938]	[475.13198853 277.49804688 0.87306261]	[500.74700928 374.97497559 0.90604895]	[508.52749634 457.13476562 0.86897051]	[418.79110718 459.72473145 0.80382335]	[380.25375366 459.74456787 0.76040423]	[395.59805298 611.09100342 0.8210476 ]	[400.75198364 767.49035645 0.83949769]	[459.67062378 459.71838379 0.75996768]	[477.67144775 608.59973145 0.8510623 ]	[500.72558594 749.70965576 0.85979325]	[400.69836426 192.77410889 0.95263535]	[423.85641479 190.32359314 0.88622689]	[380.34732056 195.44424438 0.93660355]	[441.85174561 192.93701172 0.94821835]	[5.00736633e+02 7.93292114e+02 7.61205494e-01]	[5.16221741e+02 7.88193054e+02 7.64010668e-01]	[4.95687897e+02 7.62416870e+02 6.38116896e-01]	[4.03359222e+02 7.95885376e+02 7.82375455e-01]	[385.36502075 793.2434082 0.805843 ]	[4.05882843e+02 7.70256104e+02 6.89277470e-01]
[418.63537598 198.12971497 0.89538038]	[418.6729126 275.04016113 0.9382689 ]	[357.20803833 274.9201355 0.89074999]	[321.14251709 357.14910889 0.92211139]	[295.52993774 436.60678101 0.88544607]	[477.72225952 277.48361206 0.89267552]	[500.84912109 372.50344849 0.90607452]	[513.59960938 457.14257812 0.85905004]	[421.2144165 459.65783691 0.78938144]	[380.34942627 459.67477417 0.74155909]	[395.58981323 608.59326172 0.8123014 ]	[400.743927 765.0836792 0.83321249]	[459.75827026 459.63378906 0.7539227 ]	[480.12948608 608.58007812 0.8605147 ]	[500.74450684 752.23077393 0.84047818]	[400.83682251 192.77334595 0.93298423]	[426.43115234 190.33959961 0.87364614]	[385.31268311 195.51875305 0.8894968 ]	[444.33914185 193.03089905 0.93312657]	[5.00778290e+02 7.93347473e+02 7.43293107e-01]	[5.18720398e+02 7.88226074e+02 7.60231853e-01]	[4.98134064e+02 7.65004883e+02 6.41306400e-01]	[4.03360870e+02 7.98388184e+02 7.72989929e-01]	[385.34927368 793.27069092 0.79352951]	[4.05875854e+02 7.70246216e+02 6.86599970e-01]
[421.13934326 198.08889771 0.91120178]	[421.13711548 275.0484314 0.94300795]	[359.67150879 274.96960449 0.89131892]	[323.75106812 357.20727539 0.90532219]	[298.0475769 439.10018921 0.90249771]	[480.18814087 275.13116455 0.90437627]	[503.27200317 372.54751587 0.90293849]	[516.17687988 457.21453857 0.87401253]	[421.31851196 459.70758057 0.78819656]	[382.83889771 459.72305298 0.73380971]	[398.01931763 611.10150146 0.82076883]	[400.74414062 765.06634521 0.83321971]	[462.18707275 459.70846558 0.7713716 ]	[480.18200684 608.54162598 0.87244987]	[500.79074097 752.19604492 0.84560919]	[403.39453125 192.76449585 0.90051305]	[431.50094604 190.29348755 0.8588329 ]	[390.45602417 195.50686646 0.8835178 ]	[446.90582275 192.97019958 0.91575521]	[5.00796295e+02 7.93347473e+02 7.34556973e-01]	[5.18740417e+02 7.88217163e+02 7.40199089e-01]	[4.98156342e+02 7.62506165e+02 6.36465251e-01]	[4.03361542e+02 7.98381348e+02 7.69404948e-01]	[3.85353180e+02 7.93263489e+02 7.91964352e-01]	[4.05861816e+02 7.70229187e+02 6.91709220e-01]
[421.29867554 198.1479187 0.89112359]	[421.32519531 275.05725098 0.9360069 ]	[362.25027466 275.01367188 0.87241328]	[328.87411499 359.60983276 0.88530695]	[298.24285889 439.22128296 0.90102005]	[480.36538696 275.12054443 0.90590644]	[503.3772583 372.51040649 0.89702743]	[518.72686768 457.21936035 0.89727426]	[421.40310669 459.68710327 0.76645565]	[385.3765564 459.69580078 0.71903419]	[398.08343506 611.13934326 0.82798749]	[400.76104736 765.05786133 0.83187526]	[462.25018311 459.70632935 0.77180743]	[480.25897217 608.53192139 0.87690771]	[500.79714966 752.21966553 0.84273231]	[410.97262573 192.79170227 0.88686395]	[436.59365845 190.32365417 0.8858394 ]	[395.50515747 195.53875732 0.88646489]	[452.05905151 192.96984863 0.89799798]	[5.00789185e+02 7.93349487e+02 7.48233080e-01]	[5.18744263e+02 7.88223572e+02 7.51119971e-01]	[4.98145844e+02 7.64967773e+02 6.46161616e-01]	[4.03360748e+02 7.98401917e+02 7.73123085e-01]	[385.35742188 793.26672363 0.7933293 ]	[4.05866577e+02 7.70224976e+02 6.93519354e-01]
[423.77105713 198.15406799 0.87120533]	[423.80661011 275.05041504 0.91922408]	[364.8097229 275.01321411 0.86054647]	[334.01861572 359.61242676 0.92486978]	[303.23812866 439.15649414 0.87548071]	[482.87271118 275.11557007 0.90755439]	[503.44616699 372.51550293 0.8880868 ]	[521.20611572 459.6131897 0.92030364]	[423.89675903 459.65127563 0.74198639]	[390.47451782 459.66738892 0.71052086]	[398.11312866 613.7208252 0.82454944]	[400.76885986 765.06030273 0.83086771]	[462.35073853 459.67434692 0.75851202]	[480.33480835 608.50268555 0.87833595]	[500.80731201 757.31500244 0.82208759]	[413.56915283 192.77651978 0.89193714]	[439.08981323 190.31755066 0.9116413 ]	[395.63357544 195.55160522 0.91395587]	[457.14224243 192.94085693 0.92357552]	[5.00856415e+02 7.93348022e+02 7.42432952e-01]	[5.21207581e+02 7.88228577e+02 7.58328080e-01]	[4.98154510e+02 7.67588074e+02 6.81851745e-01]	[4.03363068e+02 7.98398132e+02 7.75070786e-01]	[3.85363129e+02 7.93261902e+02 7.92532921e-01]	[4.05877228e+02 7.70227356e+02 6.89319253e-01]
[423.89770508 200.56861877 0.85983133]	[426.39932251 275.05307007 0.90110183]	[369.97164917 274.97940063 0.8448199 ]	[336.58779907 359.62927246 0.95867866]	[308.39428711 439.22528076 0.87523437]	[485.42584229 277.47167969 0.88388789]	[505.9291687 374.99658203 0.87987787]	[521.2991333 459.63824463 0.92868245]	[426.43920898 459.70306396 0.73138583]	[395.4881897 459.68856812 0.71878392]	[398.1678772 611.15423584 0.82684922]	[400.79321289 765.00366211 0.82334852]	[462.43658447 459.7434082 0.74986124]	[482.71713257 606.08422852 0.87428772]	[500.78103638 759.90374756 0.81160867]	[416.13076782 192.77790833 0.90783304]	[439.20645142 190.35681152 0.93603325]	[398.14505005 195.5625 0.93962526]	[459.59979248 193.00279236 0.94079018]	[5.00871155e+02 7.95786255e+02 7.38392174e-01]	[5.18794861e+02 7.90597168e+02 7.58620143e-01]	[4.98132019e+02 7.67691711e+02 6.79818869e-01]	[4.03369781e+02 7.98370911e+02 7.68237233e-01]	[3.85379150e+02 7.93236511e+02 7.87887990e-01]	[4.05893524e+02 7.70194031e+02 6.88431859e-01]
[428.93478394 198.11012268 0.85640228]	[431.53445435 275.07562256 0.8957727 ]	[375.02322388 274.98471069 0.8704288 ]	[339.0362854 359.71875 0.95756447]	[313.4803772 439.25146484 0.89233965]	[487.97338867 277.51177979 0.86961496]	[508.54656982 375.0539856 0.86143684]	[521.42926025 459.61105347 0.92537618]	[431.54638672 459.71035767 0.74106848]	[398.03738403 459.70056152 0.75993264]	[398.23950195 608.63128662 0.81940806]	[400.80163574 762.51586914 0.8273716 ]	[464.9369812 459.77166748 0.73928714]	[482.75143433 608.52001953 0.87706059]	[500.79541016 757.39465332 0.81755763]	[418.640625 190.39425659 0.92917156]	[441.66983032 190.28895569 0.92784774]	[400.62835693 195.5007782 0.9483248 ]	[459.78527832 192.90733337 0.95882463]	[5.00852478e+02 7.93340820e+02 7.51088440e-01]	[5.18791321e+02 7.88225464e+02 7.65937090e-01]	[4.98162567e+02 7.67651001e+02 6.92779064e-01]	[4.03349121e+02 7.98369202e+02 7.70694017e-01]	[3.85369568e+02 7.93218323e+02 7.89454043e-01]	[4.05901978e+02 7.70171997e+02 6.99020624e-01]
[436.59033203 198.13340759 0.87093371]	[439.13040161 275.04391479 0.93857253]	[377.68304443 274.93408203 0.89303637]	[341.81137085 359.67883301 0.90512043]	[318.62719727 439.20480347 0.92131239]	[498.18972778 277.50073242 0.88423264]	[521.15802002 375.02175903 0.89250821]	[524.00128174 459.74456787 0.92400426]	[439.134552 459.70013428 0.78970164]	[400.62335205 459.68515015 0.77328217]	[400.75991821 608.57647705 0.83339924]	[400.81118774 764.9552002 0.83614385]	[475.15274048 459.7571106 0.72660249]	[482.90994263 608.50720215 0.86395425]	[500.85140991 757.32800293 0.82412738]	[421.18426514 192.80653381 0.95042479]	[444.32983398 190.33036804 0.88879144]	[400.89227295 195.52418518 0.91741616]	[462.3739624 192.98847961 0.95893121]	[5.00847076e+02 7.93256470e+02 7.58096457e-01]	[5.21206482e+02 7.88183960e+02 7.63688684e-01]	[4.98232239e+02 7.67632751e+02 7.22340763e-01]	[4.03332184e+02 7.98359985e+02 7.76898563e-01]	[385.35083008 790.8248291 0.79461873]	[4.05889618e+02 7.70186890e+02 7.01779187e-01]
[439.12445068 200.58016968 0.8855387 ]	[439.26565552 275.01293945 0.94389522]	[380.15866089 274.98049927 0.89402413]	[351.92828369 359.67111206 0.88887066]	[321.15908813 439.21447754 0.90760028]	[500.68218994 275.09646606 0.89950812]	[521.27502441 375.02767944 0.9077962 ]	[526.44317627 459.68032837 0.91391075]	[439.32757568 459.70025635 0.78807795]	[400.76104736 459.65414429 0.75218463]	[400.79940796 611.09783936 0.83048368]	[400.81729126 762.48193359 0.83585119]	[480.1897583 459.76370239 0.75822508]	[485.36126709 608.52313232 0.84420037]	[500.85479736 757.36639404 0.82242519]	[421.32720947 192.85813904 0.95216358]	[446.89489746 190.37704468 0.8827976 ]	[405.84448242 195.6053772 0.87191457]	[464.83865356 195.36384583 0.93935692]	[5.00813477e+02 7.93260437e+02 7.53950357e-01]	[5.18775269e+02 7.88202576e+02 7.59569407e-01]	[4.98236603e+02 7.67664307e+02 7.23663092e-01]	[4.03319336e+02 7.98365356e+02 7.78382599e-01]	[385.33877563 790.81799316 0.79715651]	[4.05901123e+02 7.70157593e+02 7.08461225e-01]
[439.30691528 198.15359497 0.89597279]	[441.75134277 274.97637939 0.93993151]	[380.32675171 274.99990845 0.88021255]	[354.55801392 359.69857788 0.92027855]	[326.29403687 439.14672852 0.87077612]	[500.76318359 275.00497437 0.90084952]	[521.36566162 374.98675537 0.90195322]	[526.53143311 459.67086792 0.89440244]	[441.8192749 459.69448853 0.77907193]	[403.29937744 459.6529541 0.73009074]	[400.86553955 611.07958984 0.8203814 ]	[400.83538818 762.43200684 0.83165616]	[480.35317993 459.7520752 0.76827025]	[485.43032837 608.51074219 0.83858901]	[500.86532593 757.31219482 0.82458723]	[423.87997437 192.82284546 0.91470051]	[449.5149231 190.34686279 0.86457789]	[410.9670105 195.5566864 0.87265235]	[467.39135742 192.97796631 0.91680169]	[5.00790497e+02 7.93252808e+02 7.57319093e-01]	[5.18762573e+02 7.88205811e+02 7.59619832e-01]	[4.98243042e+02 7.67618042e+02 7.29836822e-01]	[4.03301392e+02 7.95875732e+02 7.76052594e-01]	[385.32452393 790.78845215 0.80135161]	[4.05918457e+02 7.70128723e+02 7.10118651e-01]
[441.78668213 198.13763428 0.89721394]	[441.89822388 274.97146606 0.92231387]	[382.87442017 275.01855469 0.86517823]	[357.06808472 359.72293091 0.93474168]	[331.3984375 439.29449463 0.87349081]	[503.29754639 274.97628784 0.89856678]	[523.76654053 372.47808838 0.8961615 ]	[529.03338623 459.71340942 0.88655043]	[441.91049194 459.70477295 0.77342993]	[405.86553955 459.68133545 0.71909213]	[403.30081177 613.64190674 0.80739111]	[400.84817505 762.42242432 0.82755268]	[482.7409668 459.75045776 0.77804452]	[487.95895386 606.09069824 0.81925392]	[500.88061523 754.77801514 0.83214831]	[428.95770264 192.81993103 0.89321661]	[454.62304688 190.29885864 0.87119246]	[416.0244751 195.58486938 0.87747514]	[472.54653931 192.9156189 0.89496225]	[5.00753510e+02 7.93244934e+02 7.63261616e-01]	[5.18739014e+02 7.88209412e+02 7.59878933e-01]	[5.00671326e+02 7.67537170e+02 7.27251947e-01]	[4.03310608e+02 7.98351990e+02 7.82827139e-01]	[385.32983398 790.8012085 0.80969256]	[4.08404938e+02 7.70122803e+02 7.12015986e-01]
[441.88803101 198.14064026 0.88301343]	[444.38122559 275.00717163 0.91105723]	[387.89974976 275.01376343 0.85032082]	[359.55853271 359.77410889 0.9461301 ]	[334.07037354 441.6812439 0.9025718 ]	[503.42825317 275.01965332 0.90053654]	[523.81518555 372.46432495 0.89327812]	[529.07800293 459.66796875 0.87638199]	[444.31472778 459.7293396 0.75665295]	[408.3878479 459.69512939 0.70578861]	[403.34887695 611.07745361 0.81268823]	[400.8656311 762.43804932 0.82521665]	[482.7791748 459.78121948 0.76495242]	[490.57635498 608.55853271 0.79500449]	[500.9005127 754.76153564 0.83106136]	[434.04013062 192.78695679 0.89002812]	[457.19125366 190.30218506 0.89380556]	[416.14407349 195.55210876 0.90366822]	[477.61465454 192.87364197 0.90782559]	[5.00748627e+02 7.93224426e+02 7.66480029e-01]	[5.18734192e+02 7.88205017e+02 7.62679636e-01]	[5.00699554e+02 7.67511414e+02 7.25848317e-01]	[4.03296478e+02 7.98373901e+02 7.90255845e-01]	[385.32583618 790.80969238 0.8116309 ]	[4.08455963e+02 7.70137329e+02 7.13873446e-01]
[441.88827515 198.14118958 0.88274127]	[444.38101196 275.00732422 0.91126049]	[387.89996338 275.0151062 0.85038161]	[357.23483276 359.77603149 0.94602698]	[334.0737915 441.68063354 0.90397096]	[503.42843628 275.01855469 0.90054643]	[523.81549072 372.47064209 0.89375871]	[529.07904053 459.67129517 0.87726176]	[444.32397461 459.73468018 0.75605005]	[408.40472412 459.70187378 0.7053777 ]	[403.34466553 611.08007812 0.81292826]	[400.86312866 762.43737793 0.82545066]	[482.78414917 459.78817749 0.76649618]	[490.57824707 608.55523682 0.79533148]	[500.90145874 754.74273682 0.83312762]	[434.04095459 192.7868042 0.89003974]	[457.19232178 190.30229187 0.89428115]	[416.14398193 195.55267334 0.90324986]	[477.61541748 192.87487793 0.90728867]	[5.00756470e+02 7.93229797e+02 7.70530999e-01]	[5.18740540e+02 7.88205200e+02 7.65765548e-01]	[5.00695526e+02 7.67494263e+02 7.27837086e-01]	[4.03296234e+02 7.98373779e+02 7.90185332e-01]	[385.32452393 790.80981445 0.81141365]	[4.08452759e+02 7.70136536e+02 7.14342535e-01]
[444.33676147 200.58287048 0.86872017]	[446.91162109 275.03091431 0.90112007]	[390.49499512 275.04598999 0.85246372]	[359.67510986 362.27835083 0.9289974 ]	[336.65109253 439.27441406 0.92477161]	[505.93023682 275.04852295 0.88614941]	[523.86889648 372.50869751 0.89251935]	[534.12963867 459.76669312 0.88053042]	[444.41741943 459.74230957 0.74170303]	[411.01565552 459.7046814 0.70236689]	[405.83786011 608.62573242 0.79524428]	[400.87615967 759.9553833 0.8196401 ]	[482.8381958 459.79812622 0.76008916]	[495.65426636 608.5479126 0.80630523]	[503.23077393 754.74951172 0.82990301]	[436.55160522 192.78883362 0.89951634]	[459.64569092 190.31729126 0.91997546]	[418.59173584 195.50744629 0.91567624]	[477.73580933 192.87780762 0.92503142]	[5.00767761e+02 7.93219727e+02 7.69214928e-01]	[5.18748474e+02 7.88208801e+02 7.66707540e-01]	[5.00689240e+02 7.67490906e+02 7.26408422e-01]	[4.03300262e+02 7.98384155e+02 7.90100634e-01]	[385.33288574 790.81506348 0.81385976]	[4.08458130e+02 7.70122803e+02 7.11653352e-01]
[444.42077637 200.57385254 0.86197942]	[449.51699829 275.04547119 0.89049339]	[395.51522827 275.04849243 0.87006658]	[359.80545044 362.29901123 0.90760517]	[339.14770508 441.79470825 0.91991621]	[508.45822144 275.06204224 0.87051177]	[523.90496826 372.47799683 0.88355362]	[536.73382568 462.2696228 0.88121039]	[449.43823242 459.69641113 0.73027831]	[416.07034302 459.64083862 0.72027671]	[405.89376831 608.62921143 0.78687555]	[403.24401855 762.41937256 0.81619257]	[482.95425415 459.76312256 0.75074434]	[498.1199646 608.59063721 0.81224042]	[503.23416138 752.30505371 0.82898074]	[436.65252686 192.78869629 0.91168755]	[459.72528076 190.34004211 0.93211722]	[418.68984985 195.53648376 0.92837059]	[480.17443848 192.9077301 0.94937301]	[5.00741882e+02 7.90834229e+02 7.66995430e-01]	[5.18718933e+02 7.88219116e+02 7.65425444e-01]	[5.00694092e+02 7.65070557e+02 7.09972978e-01]	[4.03312531e+02 7.98416565e+02 7.90489376e-01]	[385.34619141 790.83380127 0.81265545]	[4.10946655e+02 7.70116028e+02 7.09586740e-01]
[446.94625854 198.12661743 0.85988712]	[454.59350586 275.01559448 0.90105069]	[398.03060913 275.00570679 0.88807052]	[364.80239868 362.32232666 0.86810815]	[341.69927979 441.86248779 0.89596581]	[508.53158569 275.03216553 0.86242652]	[523.94946289 372.51123047 0.88471752]	[539.2598877 462.21328735 0.90577453]	[449.53085327 459.68936157 0.72951484]	[416.13247681 459.65112305 0.73220992]	[410.94396973 608.57757568 0.78906155]	[403.26248169 759.92810059 0.81408548]	[485.40884399 459.75561523 0.73719698]	[498.21228027 608.55236816 0.82515919]	[503.24658203 752.28533936 0.83341217]	[439.12686157 192.76760864 0.92703509]	[459.81835938 190.30435181 0.92814708]	[421.13870239 195.52017212 0.94066983]	[480.26998901 192.88435364 0.95508027]	[5.00745178e+02 7.93223816e+02 7.68235683e-01]	[5.18725769e+02 7.88232117e+02 7.66196609e-01]	[5.00686737e+02 7.65041504e+02 7.13241518e-01]	[4.03332794e+02 7.98428711e+02 7.86966443e-01]	[385.36175537 790.83380127 0.81129265]	[4.10950439e+02 7.70085815e+02 7.12173045e-01]
[449.52746582 198.1086731 0.85667115]	[457.1204834 275.0458374 0.91674089]	[398.07513428 275.05050659 0.89716136]	[369.94534302 362.32009888 0.85865366]	[344.30969238 441.79910278 0.87903327]	[513.59686279 275.06027222 0.85990357]	[523.96466064 372.54345703 0.88736135]	[539.28826904 459.81332397 0.91155839]	[452.07434082 459.63336182 0.72666121]	[418.57736206 457.18789673 0.74329984]	[413.51504517 608.52246094 0.79172641]	[403.25292969 759.94372559 0.81504393]	[485.44564819 459.7069397 0.72773397]	[500.64178467 608.59350586 0.82556671]	[503.27056885 752.30450439 0.82515305]	[439.22671509 192.80169678 0.95016658]	[462.22381592 190.30400085 0.92694467]	[421.25994873 195.55863953 0.93067789]	[480.34750366 192.90286255 0.95983452]	[5.00777863e+02 7.90810913e+02 7.71987200e-01]	[5.18765869e+02 7.88209778e+02 7.70400643e-01]	[5.00695343e+02 7.65071716e+02 7.10618496e-01]	[4.03331482e+02 7.98423889e+02 7.88115919e-01]	[385.36572266 790.8369751 0.81160402]	[4.08449341e+02 7.70104004e+02 7.15490282e-01]
[454.54547119 198.12341309 0.8559202 ]	[457.19042969 275.03158569 0.92187583]	[398.14242554 274.99481201 0.90299988]	[374.96759033 364.76950073 0.86041814]	[349.45892334 441.89111328 0.85996336]	[516.15313721 275.07904053 0.86789632]	[524.02978516 375.03765869 0.89133221]	[541.69677734 462.1937561 0.9222132 ]	[454.59869385 457.16275024 0.73258758]	[418.61911011 457.1317749 0.74756736]	[413.5697937 606.06835938 0.78122169]	[403.2527771 759.91052246 0.81396192]	[487.92126465 459.66702271 0.71868455]	[500.66625977 606.01300049 0.86656815]	[503.27389526 752.28594971 0.82282275]	[439.29901123 192.82373047 0.9548924 ]	[462.32092285 190.33854675 0.91940963]	[421.35015869 195.58834839 0.91827452]	[482.737854 192.95210266 0.96582144]	[5.00758087e+02 7.90793457e+02 7.57213533e-01]	[5.18743958e+02 7.88200500e+02 7.57814527e-01]	[5.00717072e+02 7.65049805e+02 7.02261627e-01]	[4.03337738e+02 7.98408081e+02 7.81513572e-01]	[385.37948608 790.82720947 0.80676961]	[4.08439941e+02 7.70084656e+02 7.11488366e-01]
[454.60125732 198.13204956 0.86092728]	[459.62976074 275.04187012 0.93741363]	[398.20892334 275.02630615 0.9057008 ]	[375.04196167 364.77865601 0.86898702]	[354.44772339 444.40750122 0.85622865]	[518.68017578 275.07870483 0.87989771]	[526.4083252 374.99194336 0.87870878]	[541.72637939 459.83990479 0.92436934]	[457.13870239 457.18493652 0.7466194 ]	[418.71368408 457.1300354 0.75918394]	[413.53192139 608.54278564 0.76603955]	[403.25967407 759.91479492 0.81355268]	[490.51403809 459.6925354 0.70181537]	[500.69229126 608.51947021 0.85705554]	[503.27667236 752.26843262 0.82610619]	[439.33300781 192.8458252 0.95593464]	[462.36410522 190.34719849 0.91049713]	[421.41564941 195.59312439 0.89942735]	[482.78103638 192.92835999 0.96402699]	[5.00770721e+02 7.90821045e+02 7.60703146e-01]	[5.18757996e+02 7.88222717e+02 7.62278676e-01]	[5.00696014e+02 7.65020935e+02 6.97223365e-01]	[4.03324432e+02 7.98409302e+02 7.85877824e-01]	[385.37026978 790.82843018 0.81092131]	[4.08449860e+02 7.70090210e+02 7.11633861e-01]
[457.08041382 198.15539551 0.8647297 ]	[459.72671509 275.0944519 0.94659835]	[400.62350464 275.12478638 0.90782821]	[377.6020813 364.84286499 0.90116417]	[356.97418213 444.39727783 0.87908036]	[521.17431641 275.09741211 0.89743459]	[526.53143311 374.97549438 0.85805774]	[541.8013916 462.22055054 0.93223584]	[459.64727783 457.21255493 0.76629901]	[421.13876343 457.16397095 0.75681901]	[416.05368042 606.06567383 0.76889586]	[403.25985718 759.90527344 0.81113541]	[495.64877319 459.72036743 0.70484 ]	[500.73297119 606.07550049 0.87637019]	[503.29696655 752.2199707 0.82817686]	[441.68499756 192.85551453 0.96015894]	[462.43695068 190.34887695 0.89997339]	[423.81341553 195.58381653 0.88969231]	[482.87918091 192.96237183 0.96503901]	[5.00766846e+02 7.90810303e+02 7.60239720e-01]	[5.18768372e+02 7.88213257e+02 7.61073232e-01]	[5.00708344e+02 7.64970032e+02 6.96946442e-01]	[4.03322021e+02 7.98379089e+02 7.85942554e-01]	[385.37338257 790.81152344 0.81241161]	[4.08446289e+02 7.70089783e+02 7.08563209e-01]
[457.14541626 200.58880615 0.87152982]	[459.77005005 275.08187866 0.94520342]	[400.67660522 275.13143921 0.90708268]	[377.65930176 364.84527588 0.90773624]	[357.04373169 444.31747437 0.90061873]	[521.19250488 275.0866394 0.90214014]	[528.99957275 374.99749756 0.8544057 ]	[541.82244873 462.23348999 0.93506634]	[459.72250366 459.65563965 0.78210306]	[421.19830322 457.19702148 0.7615931 ]	[416.07302856 608.51550293 0.77332783]	[403.26452637 759.92797852 0.81233346]	[498.15020752 459.73776245 0.71681219]	[500.77124023 608.6137085 0.86266321]	[503.29702759 752.25335693 0.82629621]	[441.73773193 192.87779236 0.96601653]	[464.83746338 190.35736084 0.89662182]	[423.86676025 195.59046936 0.87656546]	[482.90618896 192.93363953 0.95839459]	[5.00764832e+02 7.90830261e+02 7.59709477e-01]	[5.18771484e+02 7.88230469e+02 7.62302101e-01]	[5.00713654e+02 7.65004333e+02 6.98409796e-01]	[4.03328949e+02 7.98358032e+02 7.87929177e-01]	[385.378479 790.79876709 0.8160553 ]	[4.08449768e+02 7.70105469e+02 7.13208199e-01]
[457.18212891 200.59475708 0.87514251]	[459.80007935 275.07577515 0.94496548]	[400.69543457 277.47952271 0.90797317]	[377.68865967 364.87750244 0.90607107]	[357.11477661 444.32415771 0.91005379]	[521.21362305 275.0760498 0.90465915]	[529.01373291 374.98532104 0.85184944]	[541.83117676 462.23098755 0.93615711]	[459.74191284 459.66644287 0.781205 ]	[421.21786499 457.20950317 0.76041973]	[416.08624268 606.08203125 0.77214187]	[403.2663269 759.9208374 0.8103916]	[498.1668396 459.74179077 0.71578383]	[500.77838135 608.57147217 0.8666755 ]	[503.30734253 752.24328613 0.8276872 ]	[441.76589966 192.88546753 0.96776021]	[464.86935425 190.36236572 0.89575124]	[423.88815308 195.61775208 0.86897868]	[482.93325806 192.94923401 0.95448637]	[5.00765747e+02 7.90811951e+02 7.64577806e-01]	[5.18775330e+02 7.88216003e+02 7.63062000e-01]	[5.00725952e+02 7.65003845e+02 7.08471417e-01]	[4.03331848e+02 7.98356628e+02 7.84987092e-01]	[385.38238525 790.79815674 0.81403613]	[4.08452057e+02 7.70103271e+02 7.08469927e-01]
[457.19058228 200.60023499 0.87539876]	[459.82025146 275.06149292 0.94528747]	[400.70495605 277.46627808 0.90666306]	[377.71386719 367.34277344 0.90578073]	[357.14154053 441.91149902 0.9153372 ]	[521.23626709 275.06771851 0.90727937]	[529.06396484 375.01535034 0.85062766]	[541.83404541 462.27139282 0.93235242]	[459.76724243 459.64096069 0.77630943]	[421.24456787 457.17123413 0.75474137]	[416.08566284 606.06030273 0.76971096]	[403.26290894 759.94659424 0.81265783]	[498.19491577 459.71496582 0.71610898]	[500.78231812 608.5546875 0.86903667]	[503.3046875 752.24688721 0.82631546]	[441.77127075 192.88560486 0.96801066]	[464.89141846 190.36863708 0.89627248]	[423.88934326 198.00282288 0.86165345]	[482.95825195 192.97123718 0.94855523]	[5.00754517e+02 7.93211670e+02 7.60578334e-01]	[5.18769409e+02 7.90591003e+02 7.63569474e-01]	[5.00719574e+02 7.65004456e+02 7.01848388e-01]	[4.03314941e+02 7.98364929e+02 7.85239697e-01]	[385.36138916 790.79699707 0.81246388]	[4.08456238e+02 7.70120117e+02 7.15734303e-01]
[457.20492554 200.60682678 0.87667459]	[459.82901001 275.06491089 0.94424427]	[400.71459961 277.47332764 0.90656674]	[377.72839355 364.88165283 0.90705347]	[357.15246582 441.91082764 0.91457874]	[521.2409668 275.06463623 0.90697765]	[531.54797363 375.02252197 0.85221404]	[541.86364746 462.25494385 0.9377889 ]	[459.79241943 459.65386963 0.77749121]	[421.25662231 457.18161011 0.75357664]	[416.10324097 606.02575684 0.77926731]	[403.26715088 759.92712402 0.81222755]	[498.24105835 459.72848511 0.7226513 ]	[500.8001709 608.56231689 0.86695051]	[503.30749512 752.25042725 0.82606751]	[441.77926636 192.8918457 0.97026801]	[464.90576172 190.37631226 0.89676619]	[423.89611816 198.02650452 0.85848409]	[482.97058105 192.98599243 0.94514108]	[5.00754913e+02 7.90822327e+02 7.58868396e-01]	[5.18768921e+02 7.88230774e+02 7.60820985e-01]	[5.00715881e+02 7.65011841e+02 7.02152014e-01]	[4.03318085e+02 7.98373108e+02 7.84930170e-01]	[385.36465454 790.79876709 0.81125754]	[4.08462036e+02 7.70104919e+02 7.17292786e-01]
[457.20233154 200.60777283 0.87637722]	[459.82696533 275.06771851 0.94436359]	[400.71170044 277.47360229 0.90725052]	[377.72650146 367.34487915 0.90629238]	[357.15524292 441.91156006 0.91470683]	[521.23846436 275.06723022 0.90669906]	[531.55175781 375.01998901 0.85098386]	[541.86767578 462.23703003 0.94087714]	[459.79351807 459.6477356 0.77889252]	[421.25411987 457.17123413 0.75496507]	[416.1086731 606.01708984 0.77964187]	[403.26895142 759.91674805 0.81346214]	[498.24853516 459.71948242 0.72298533]	[500.79006958 608.53625488 0.8682065 ]	[503.31341553 752.23883057 0.82670838]	[441.7789917 192.8918457 0.97029322]	[464.90475464 190.37918091 0.89761651]	[423.89556885 198.02432251 0.85889745]	[482.96755981 192.9889679 0.94601399]	[5.00749634e+02 7.90814148e+02 7.58425415e-01]	[5.18762756e+02 7.88221924e+02 7.56829143e-01]	[5.00732574e+02 7.65001038e+02 7.04254568e-01]	[4.03327911e+02 7.98382751e+02 7.83651829e-01]	[385.37261963 790.80487061 0.81076849]	[4.08452271e+02 7.70095520e+02 7.18823969e-01]
[457.20202637 200.60874939 0.87638676]	[459.82485962 275.07089233 0.94410717]	[400.71209717 277.47570801 0.90812808]	[377.7276001 367.33850098 0.90662581]	[357.15658569 441.91387939 0.91472924]	[521.23913574 275.06967163 0.9068076 ]	[531.55206299 375.01940918 0.85070276]	[541.87133789 462.24172974 0.94224495]	[459.78884888 459.65258789 0.78124642]	[421.25524902 457.17645264 0.75723886]	[416.10818481 606.03582764 0.77921724]	[403.26553345 759.90716553 0.81350464]	[498.2361145 459.72640991 0.72346163]	[500.78616333 608.57904053 0.86157882]	[503.31149292 752.24395752 0.82528967]	[441.7769165 192.89421082 0.97073781]	[464.90405273 190.37889099 0.8973614 ]	[423.89517212 198.03004456 0.85759234]	[482.96807861 192.98797607 0.94510996]	[5.00754059e+02 7.90814575e+02 7.56774783e-01]	[5.18764709e+02 7.88224670e+02 7.55966544e-01]	[5.00722748e+02 7.65008301e+02 7.03057647e-01]	[4.03328705e+02 7.98382141e+02 7.83252239e-01]	[385.37338257 790.80450439 0.81014216]	[4.08444427e+02 7.70090210e+02 7.16852963e-01]
[457.19958496 200.61331177 0.87564069]	[459.82867432 275.06970215 0.94435579]	[400.71166992 277.47052002 0.90795231]	[377.72729492 367.34024048 0.90558237]	[357.15411377 441.91513062 0.9134354 ]	[521.2432251 275.07266235 0.90726739]	[531.55310059 375.00241089 0.8460921 ]	[541.87371826 462.2401123 0.94196677]	[459.79498291 459.66143799 0.78173554]	[421.25161743 457.18902588 0.75762492]	[416.11499023 606.05957031 0.78503263]	[403.26760864 759.91534424 0.81273723]	[498.25790405 459.73446655 0.72494245]	[500.78540039 608.58416748 0.86117846]	[503.31069946 752.24212646 0.82687521]	[441.77514648 192.89642334 0.97125018]	[464.90234375 190.38241577 0.89781523]	[423.89559937 198.02574158 0.85806352]	[482.96725464 192.98425293 0.94556838]	[5.00745026e+02 7.90825500e+02 7.56657779e-01]	[5.18760376e+02 7.90588623e+02 7.57052481e-01]	[5.00720398e+02 7.65003845e+02 7.04237282e-01]	[4.03328430e+02 7.98399597e+02 7.84862876e-01]	[385.37435913 790.81365967 0.80876327]	[4.08448212e+02 7.70089600e+02 7.15759456e-01]
[457.18566895 200.60231018 0.8755421 ]	[459.82058716 275.06311035 0.94507456]	[400.71853638 275.12969971 0.90724343]	[377.72021484 367.33346558 0.90591496]	[357.14248657 441.88787842 0.91972142]	[521.23736572 275.07019043 0.90638709]	[531.57763672 375.00646973 0.84565204]	[541.90045166 462.2194519 0.94167006]	[459.77151489 459.64874268 0.77528322]	[421.2305603 457.18173218 0.75672829]	[416.12249756 606.08850098 0.79459256]	[403.26272583 759.93603516 0.81349307]	[498.22930908 459.72262573 0.71874326]	[500.78146362 611.07226562 0.85857975]	[503.30288696 752.2567749 0.82664001]	[441.76852417 192.89459229 0.97058636]	[464.88671875 190.37834167 0.898009 ]	[423.90142822 198.02278137 0.85421634]	[482.95318604 192.98625183 0.94866014]	[5.00744141e+02 7.90828918e+02 7.55098164e-01]	[5.18762817e+02 7.90593262e+02 7.57562101e-01]	[5.00706909e+02 7.65019653e+02 7.02590287e-01]	[4.03325592e+02 7.98399109e+02 7.86845744e-01]	[385.37030029 790.81396484 0.80964518]	[4.08444153e+02 7.70103210e+02 7.14666963e-01]
[457.1854248 200.6026001 0.87533092]	[459.82040405 275.06231689 0.94521439]	[400.71865845 275.12921143 0.9071672 ]	[377.71981812 367.34011841 0.90544736]	[357.14297485 441.88674927 0.92006385]	[521.23797607 275.06924438 0.90663791]	[531.58007812 375.00570679 0.84505415]	[541.89874268 462.2328186 0.9415701 ]	[459.77453613 459.64779663 0.77622378]	[421.23275757 457.18185425 0.75704479]	[416.13034058 606.07293701 0.79659647]	[403.26245117 759.93908691 0.8131597 ]	[498.2331543 459.71929932 0.71955454]	[500.77966309 611.08007812 0.85813373]	[503.302948 752.25714111 0.82682604]	[441.76812744 192.89451599 0.97045541]	[464.88687134 190.37860107 0.89791727]	[423.89978027 198.02072144 0.85533106]	[482.95385742 192.98582458 0.94872987]	[5.00743256e+02 7.90824768e+02 7.56666303e-01]	[5.18762146e+02 7.90590393e+02 7.58318424e-01]	[5.00709778e+02 7.65018616e+02 7.02720761e-01]	[4.03335266e+02 7.98406250e+02 7.85436511e-01]	[385.3789978 790.82141113 0.80748349]	[4.08436279e+02 7.70106873e+02 7.13805556e-01]
[truncated: 152 more rows]
