# Supplementary material for: Evaluation of functional tests performance using a camera-based and machine learning approach
Source: PLoS One. 2023 Nov 3;18(11):e0288279. doi: 10.1371/journal.pone.0288279 (PMC10624324; doi:10.1371/journal.pone.0288279)
Supplement: S1 Data — This dataset includes all the extracted keypoints of movements and the associated features and statistics, which were used for the analyses presented in the main manuscript. (ZIP) [file pone.0288279.s001.zip › PLOS_data_28032023/original_movement_data/CSV/000009_PNJN_P_crop.csv]

[523.92016602 275.1053772 0.92623258]	[521.32971191 351.9296875 0.9142338 ]	[459.72000122 346.84109497 0.84235013]	[441.6986084 459.72695923 0.9164483 ]	[439.17797852 557.21069336 0.87164068]	[582.92260742 351.97180176 0.85521388]	[590.55780029 457.07772827 0.83586717]	[603.31658936 547.01068115 0.88348842]	[518.73864746 523.91479492 0.6786803 ]	[480.15246582 523.90179443 0.67742497]	[480.1166687 698.30004883 0.79378718]	[4.62355682e+02 8.62546143e+02 8.23718905e-01]	[559.74658203 523.91375732 0.68640608]	[557.23223877 690.67926025 0.7930941 ]	[5.62391113e+02 8.62489075e+02 8.10787618e-01]	[516.13934326 259.62136841 0.87645996]	[541.69006348 262.21707153 0.88159502]	[493.09075928 262.18844604 0.83416057]	[554.6887207 269.91967773 0.81713623]	[5.62238525e+02 9.06086365e+02 7.62064934e-01]	[5.80242310e+02 8.95857117e+02 7.42087781e-01]	[5.59717102e+02 8.72754150e+02 6.59764588e-01]	[4.64916626e+02 9.03550049e+02 7.59177685e-01]	[4.46936401e+02 8.95878235e+02 7.32219756e-01]	[4.64921478e+02 8.70305969e+02 7.16407955e-01]
[523.92071533 275.10580444 0.92622119]	[521.32800293 351.93264771 0.91427493]	[459.71850586 346.84030151 0.84234166]	[441.69799805 459.72595215 0.91627812]	[439.17526245 557.21368408 0.87107682]	[582.92327881 351.97860718 0.85531145]	[590.55969238 457.08621216 0.83721155]	[603.3157959 547.00994873 0.88416803]	[518.73205566 523.91790771 0.67814839]	[480.14788818 523.90386963 0.67664653]	[480.11856079 698.31561279 0.79567385]	[4.62349152e+02 8.62530090e+02 8.22082877e-01]	[559.73736572 523.91870117 0.68521374]	[557.23321533 690.69104004 0.7915808 ]	[5.62393982e+02 8.60013672e+02 8.10819924e-01]	[516.14074707 259.62167358 0.87667584]	[541.69024658 262.2182312 0.88178313]	[493.09228516 262.19104004 0.8337099 ]	[554.68725586 269.92303467 0.81729132]	[5.62239258e+02 9.06085388e+02 7.62364328e-01]	[5.80244812e+02 8.95855713e+02 7.42566228e-01]	[5.59718933e+02 8.72750793e+02 6.60291612e-01]	[4.64921906e+02 9.03546326e+02 7.58059323e-01]	[4.46940735e+02 8.95875671e+02 7.31676817e-01]	[4.64912842e+02 8.70290833e+02 7.10333943e-01]
[523.91522217 275.12402344 0.92549551]	[521.32678223 351.93441772 0.91299689]	[459.70947266 346.84185791 0.84078366]	[441.69613647 459.72421265 0.91742629]	[439.20193481 557.20068359 0.87351024]	[582.9307251 351.99459839 0.85570025]	[590.55566406 457.10214233 0.84082818]	[603.31561279 546.98553467 0.88941687]	[518.73071289 523.91387939 0.67963254]	[480.15203857 523.89404297 0.67827404]	[480.1234436 695.81976318 0.79157865]	[4.62345581e+02 8.62547729e+02 8.24084997e-01]	[559.72918701 523.92218018 0.68512654]	[557.22784424 690.69256592 0.78975129]	[5.62393066e+02 8.62499695e+02 8.10875237e-01]	[516.13891602 259.64120483 0.8734051 ]	[541.68634033 262.24133301 0.87934953]	[493.10974121 262.19256592 0.83170211]	[554.68865967 269.92980957 0.81677663]	[5.62238159e+02 9.06084534e+02 7.61816621e-01]	[5.80240112e+02 8.95856567e+02 7.42246687e-01]	[5.59728271e+02 8.72760681e+02 6.61410809e-01]	[4.64921173e+02 9.03550293e+02 7.58095980e-01]	[4.46943451e+02 8.95880493e+02 7.31403530e-01]	[4.64904999e+02 8.70303223e+02 7.13076949e-01]
[523.90008545 277.47195435 0.92832834]	[521.31060791 349.46322632 0.91195738]	[459.69235229 346.824646 0.83977216]	[441.69586182 459.73638916 0.92087889]	[439.21429443 557.18383789 0.87156665]	[582.91674805 351.96459961 0.85447985]	[590.5489502 457.08297729 0.83646256]	[603.31262207 546.98638916 0.88790941]	[518.72912598 523.90588379 0.68079591]	[480.15026855 523.88525391 0.67880362]	[480.11242676 698.33776855 0.79594189]	[4.62352478e+02 8.62537048e+02 8.23468447e-01]	[559.72418213 523.92150879 0.68486309]	[557.19567871 690.7265625 0.78420073]	[5.62387085e+02 8.62520569e+02 8.11053813e-01]	[516.12908936 259.65716553 0.8691889 ]	[539.31213379 264.71688843 0.87534434]	[493.12765503 262.20602417 0.82848448]	[554.64031982 272.36175537 0.81586587]	[5.62235840e+02 9.06087036e+02 7.61237442e-01]	[5.80237244e+02 8.95856812e+02 7.42018521e-01]	[5.59731323e+02 8.72778687e+02 6.62039340e-01]	[4.64920380e+02 9.03544800e+02 7.57391393e-01]	[4.46944824e+02 8.95877014e+02 7.31139183e-01]	[4.64914276e+02 8.70296509e+02 7.12439418e-01]
[523.88635254 277.47625732 0.92746526]	[521.31103516 349.44848633 0.91393012]	[459.69247437 346.82507324 0.84013873]	[441.69296265 459.72131348 0.92074597]	[439.2109375 557.20422363 0.87343311]	[582.90661621 351.93450928 0.85175306]	[590.54949951 457.06762695 0.83675236]	[603.30407715 546.97698975 0.89012963]	[518.73657227 523.90179443 0.67859566]	[480.15512085 523.88366699 0.6763643 ]	[480.1109314 698.33581543 0.79512638]	[4.62348114e+02 8.62531128e+02 8.22483599e-01]	[559.72814941 523.91168213 0.68381697]	[557.2041626 690.72509766 0.78330702]	[5.62388306e+02 8.62527100e+02 8.11231136e-01]	[516.1204834 259.65426636 0.86828578]	[539.30688477 264.72006226 0.87496114]	[493.11956787 262.19955444 0.83089584]	[554.64221191 272.37173462 0.82250798]	[5.62237732e+02 9.06085083e+02 7.61924684e-01]	[5.80238770e+02 8.95856506e+02 7.43241429e-01]	[5.59731812e+02 8.72783081e+02 6.63819134e-01]	[4.64919098e+02 9.03546997e+02 7.57388949e-01]	[4.46941772e+02 8.95879395e+02 7.30056345e-01]	[4.64912628e+02 8.70295898e+02 7.07739830e-01]
[523.87463379 277.48300171 0.92517453]	[521.30987549 349.45098877 0.91409713]	[459.69067383 346.83139038 0.84030521]	[441.69387817 459.72238159 0.91788149]	[439.20114136 557.21765137 0.87259793]	[582.90136719 351.9359436 0.85237134]	[590.5458374 457.06744385 0.83712775]	[603.3067627 546.9697876 0.89238399]	[518.73553467 523.9118042 0.67696744]	[480.15206909 523.89477539 0.67480069]	[480.11065674 698.32733154 0.79435962]	[4.62343781e+02 8.62533142e+02 8.22814107e-01]	[559.72528076 523.92175293 0.68185514]	[557.20050049 693.17449951 0.77895486]	[5.62387268e+02 8.62539185e+02 8.11023593e-01]	[513.65100098 259.66574097 0.86165744]	[539.28894043 264.73193359 0.87332994]	[493.10165405 262.22305298 0.82787281]	[554.61431885 272.38766479 0.82279903]	[5.62240967e+02 9.06086914e+02 7.63088822e-01]	[5.80242188e+02 8.95857788e+02 7.45085180e-01]	[5.59731079e+02 8.72793579e+02 6.63211644e-01]	[4.64916840e+02 9.03543884e+02 7.57701635e-01]	[4.46939423e+02 8.95877136e+02 7.30001390e-01]	[4.64907349e+02 8.70298157e+02 7.08112299e-01]
[523.85742188 277.49499512 0.92174965]	[521.30310059 349.44793701 0.91300261]	[459.6802063 346.83023071 0.83904052]	[441.70068359 459.71487427 0.91609174]	[439.17880249 557.20599365 0.870399 ]	[582.89593506 351.93261719 0.8516472 ]	[590.54296875 454.64447021 0.83673418]	[603.30194092 546.96502686 0.89243627]	[518.72668457 523.9083252 0.67686522]	[480.1473999 523.89294434 0.67604083]	[480.10952759 698.31640625 0.79337907]	[4.62342377e+02 8.62530396e+02 8.23151350e-01]	[559.71868896 523.91693115 0.68324029]	[557.20166016 693.17333984 0.77983737]	[5.62386963e+02 8.62548706e+02 8.11087012e-01]	[513.62475586 259.6807251 0.85446566]	[539.27587891 264.73809814 0.8710255 ]	[493.08306885 262.23297119 0.82489866]	[552.14697266 272.3899231 0.82461679]	[5.62230042e+02 9.06085632e+02 7.61046708e-01]	[5.77795593e+02 8.95859375e+02 7.42790997e-01]	[5.59736267e+02 8.72800354e+02 6.64090276e-01]	[4.64911743e+02 9.03543152e+02 7.58472025e-01]	[4.46934631e+02 8.95875122e+02 7.30033040e-01]	[4.64908752e+02 8.70296753e+02 7.08381712e-01]
[523.83898926 277.51489258 0.92135239]	[521.29650879 349.4420166 0.91203678]	[459.6734314 346.8260498 0.83782238]	[441.69638062 459.74328613 0.91965151]	[439.16671753 557.21710205 0.86978006]	[582.89294434 351.91748047 0.8506918 ]	[590.5402832 454.6411438 0.83626068]	[603.3024292 546.95977783 0.89431971]	[518.71838379 523.90478516 0.67501467]	[480.1312561 523.88995361 0.673805 ]	[480.11178589 698.3303833 0.79464638]	[4.62338837e+02 8.62536377e+02 8.22979152e-01]	[559.72045898 523.91033936 0.68338716]	[557.21295166 690.72698975 0.78113747]	[5.62386719e+02 8.62540100e+02 8.10554147e-01]	[513.60473633 259.71136475 0.84697074]	[539.25506592 264.76889038 0.86716062]	[493.0809021 262.24868774 0.82236958]	[552.12652588 272.40701294 0.83069056]	[5.59835449e+02 9.03619446e+02 7.60531664e-01]	[5.77796875e+02 8.95855408e+02 7.43213892e-01]	[5.59736023e+02 8.72794128e+02 6.63695395e-01]	[4.64910950e+02 9.03543823e+02 7.57815480e-01]	[4.46933258e+02 8.95876526e+02 7.29304194e-01]	[4.64905548e+02 8.70300476e+02 7.06773639e-01]
[523.83746338 277.51370239 0.92169631]	[521.29669189 349.43804932 0.91178387]	[459.67556763 346.82202148 0.8380056 ]	[441.69943237 459.7409668 0.91997337]	[439.17202759 557.22375488 0.87062579]	[582.88946533 351.91864014 0.85017347]	[590.53814697 454.62112427 0.83168763]	[603.30206299 546.95507812 0.89443785]	[518.72143555 523.89477539 0.67588407]	[480.13500977 523.87860107 0.67558485]	[480.11453247 698.35339355 0.79627055]	[4.62346954e+02 8.62546997e+02 8.24175477e-01]	[559.72381592 523.90203857 0.68474573]	[557.20831299 693.24365234 0.77467787]	[5.62386475e+02 8.62544250e+02 8.11258316e-01]	[513.60449219 259.71517944 0.84678316]	[539.25073242 264.77166748 0.86684263]	[493.09075928 262.25967407 0.8210361 ]	[552.11590576 272.41647339 0.83103037]	[5.59834961e+02 9.03618469e+02 7.61411071e-01]	[5.77794312e+02 8.95854736e+02 7.44033873e-01]	[5.59740356e+02 8.72795532e+02 6.64424241e-01]	[4.64900116e+02 9.03550476e+02 7.58194208e-01]	[4.46922424e+02 8.95878296e+02 7.29981422e-01]	[4.64914764e+02 8.70308411e+02 7.12525725e-01]
[523.82611084 277.53659058 0.92443496]	[521.29022217 349.43319702 0.91065562]	[459.67129517 346.82220459 0.83784676]	[441.69815063 459.73474121 0.91717964]	[439.14019775 559.70440674 0.87104368]	[582.88421631 349.46459961 0.85042238]	[590.5413208 454.62884521 0.83182371]	[603.30157471 546.96051025 0.89386892]	[518.70678711 523.90856934 0.67410088]	[480.12423706 523.89691162 0.67491758]	[480.12640381 698.32012939 0.7964493 ]	[4.62346069e+02 8.62535156e+02 8.22266638e-01]	[559.70996094 523.91162109 0.68302482]	[557.2074585 693.25866699 0.7718628 ]	[5.62387695e+02 8.62544006e+02 8.11176181e-01]	[513.5769043 262.16098022 0.84122479]	[539.2376709 264.79382324 0.86474591]	[493.06427002 264.71914673 0.82050437]	[552.11560059 272.39727783 0.83014339]	[5.59837952e+02 9.03618164e+02 7.61805177e-01]	[5.77795166e+02 8.95854309e+02 7.43155956e-01]	[5.59743164e+02 8.72795288e+02 6.63528562e-01]	[4.64906769e+02 9.03560730e+02 7.59937406e-01]	[4.46932587e+02 8.95885132e+02 7.28993118e-01]	[4.64907562e+02 8.70292786e+02 7.07341671e-01]
[523.82275391 277.6048584 0.92840713]	[521.2845459 349.42330933 0.90956789]	[459.66531372 346.81347656 0.83620864]	[441.69186401 459.73358154 0.91755712]	[439.1368103 557.1965332 0.86353528]	[582.88317871 349.45367432 0.85146308]	[590.54736328 454.61923218 0.82498068]	[603.31842041 546.95996094 0.89551234]	[518.69750977 523.90106201 0.67548579]	[477.74160767 523.88964844 0.67498243]	[480.11975098 698.31573486 0.79418004]	[4.62349365e+02 8.62539124e+02 8.21747541e-01]	[559.70953369 523.90167236 0.68648148]	[557.20996094 695.75964355 0.77087474]	[5.62385864e+02 8.62555359e+02 8.11760664e-01]	[513.5769043 264.71014404 0.82892436]	[539.21777344 267.32543945 0.86570227]	[490.57800293 264.74465942 0.81431603]	[552.10308838 272.36587524 0.82468808]	[5.62233337e+02 9.06085510e+02 7.62517035e-01]	[5.77795166e+02 8.95859314e+02 7.43014514e-01]	[5.59737915e+02 8.72802551e+02 6.64059699e-01]	[4.64908173e+02 9.03568848e+02 7.59785652e-01]	[4.46933929e+02 8.95890625e+02 7.28228509e-01]	[4.64914246e+02 8.70294617e+02 7.06889927e-01]
[523.80877686 277.66656494 0.93597096]	[521.27545166 349.40814209 0.90944588]	[459.65991211 344.35791016 0.83659971]	[441.68133545 459.76473999 0.91943276]	[439.12866211 559.70147705 0.86975873]	[582.87805176 349.43994141 0.85312885]	[588.12652588 454.6071167 0.82366079]	[603.32171631 546.97033691 0.8933742 ]	[518.69372559 523.89752197 0.67819035]	[477.73458862 523.89178467 0.67689502]	[480.109375 698.30285645 0.79176784]	[4.62357269e+02 8.62531555e+02 8.20596874e-01]	[559.70806885 523.89654541 0.69009441]	[557.20922852 695.73986816 0.77287585]	[5.62387817e+02 8.62560364e+02 8.11049461e-01]	[511.10073853 267.27276611 0.82714498]	[539.17822266 269.88296509 0.87228429]	[490.5401001 264.74261475 0.8138988 ]	[552.06066895 272.38140869 0.82211906]	[5.62242310e+02 9.06094971e+02 7.65923202e-01]	[5.80241882e+02 8.95864685e+02 7.45210230e-01]	[5.59742859e+02 8.72806274e+02 6.62180722e-01]	[4.64904266e+02 9.03571960e+02 7.59418726e-01]	[4.46932251e+02 8.95889832e+02 7.27943718e-01]	[4.64925354e+02 8.70287720e+02 7.06218600e-01]
[523.793396 277.69418335 0.9359358 ]	[521.27075195 349.41387939 0.90832549]	[459.64862061 346.81948853 0.83337313]	[441.67321777 459.76126099 0.91725922]	[439.1335144 559.71655273 0.8692891 ]	[582.8737793 349.44567871 0.85054761]	[590.54608154 454.62164307 0.82554543]	[603.3180542 546.98010254 0.89061612]	[518.6829834 523.94934082 0.67524952]	[477.71536255 523.93225098 0.67393285]	[480.109375 698.33648682 0.79395336]	[4.62364838e+02 8.62519775e+02 8.20172369e-01]	[559.71008301 523.95330811 0.68649173]	[557.21356201 693.26092529 0.7757867 ]	[5.62385254e+02 8.62554077e+02 8.10152054e-01]	[511.06533813 267.30923462 0.83024412]	[539.16552734 269.91549683 0.87435406]	[490.51266479 264.74743652 0.81453657]	[552.08270264 272.37756348 0.82235694]	[5.62237366e+02 9.06094055e+02 7.66151309e-01]	[5.80242065e+02 8.95864258e+02 7.46223927e-01]	[5.59735535e+02 8.72803406e+02 6.62926674e-01]	[4.64909271e+02 9.03564697e+02 7.60099411e-01]	[4.46936432e+02 8.95882324e+02 7.28282332e-01]	[4.64938751e+02 8.70283508e+02 7.07475781e-01]
[523.78363037 277.70739746 0.93456447]	[521.25317383 349.3901062 0.90518558]	[459.64559937 346.81735229 0.8332051 ]	[441.6701355 459.76028442 0.91706753]	[439.10913086 557.23931885 0.85820758]	[582.85205078 349.41513062 0.84994769]	[590.53881836 454.6451416 0.82970107]	[603.31616211 546.97912598 0.89201474]	[518.66497803 523.96124268 0.67329246]	[477.69958496 523.94610596 0.67401737]	[480.10855103 698.34936523 0.79629052]	[4.62361359e+02 8.65043579e+02 8.25680077e-01]	[559.69561768 523.96118164 0.68257731]	[557.20629883 693.26580811 0.77502489]	[5.62384033e+02 8.62561157e+02 8.10788929e-01]	[511.04022217 267.34210205 0.83341765]	[536.72216797 269.93167114 0.87358224]	[490.49731445 264.77145386 0.81553113]	[549.60003662 269.9289856 0.81424093]	[5.62238403e+02 9.06091370e+02 7.66158760e-01]	[5.80240723e+02 8.95862244e+02 7.46902287e-01]	[5.59731873e+02 8.72807312e+02 6.63978040e-01]	[4.64908417e+02 9.03574707e+02 7.62132466e-01]	[4.46938721e+02 8.95894897e+02 7.29958415e-01]	[4.64932922e+02 8.72703064e+02 7.16555715e-01]
[523.76965332 280.09835815 0.92962617]	[521.24072266 349.4017334 0.90338689]	[459.63479614 346.84155273 0.83046705]	[441.66705322 459.79013062 0.91870117]	[439.10235596 557.25805664 0.85970992]	[582.84179688 349.41549683 0.84819156]	[588.11871338 454.62976074 0.83062643]	[603.31939697 546.97332764 0.89468956]	[518.65374756 523.96691895 0.67175364]	[477.6831665 523.95477295 0.67285258]	[477.74313354 698.31323242 0.78977764]	[4.62365295e+02 8.65041809e+02 8.24937463e-01]	[557.27124023 523.96514893 0.68204623]	[557.21081543 693.22558594 0.78102821]	[5.62385071e+02 8.62548706e+02 8.10651660e-01]	[511.02200317 269.84689331 0.83764762]	[536.67028809 272.36737061 0.8706466 ]	[488.02682495 264.75317383 0.81768018]	[549.54846191 269.85397339 0.81294703]	[5.62242310e+02 9.06084167e+02 7.66960382e-01]	[5.80244690e+02 8.95854919e+02 7.48548090e-01]	[5.59727478e+02 8.72797241e+02 6.64633811e-01]	[4.64908417e+02 9.03573547e+02 7.63176620e-01]	[4.46939514e+02 8.95894348e+02 7.30279505e-01]	[4.64943451e+02 8.72702576e+02 7.16231287e-01]
[521.42114258 280.13613892 0.92724878]	[521.23071289 349.39639282 0.90396369]	[459.62609863 346.83865356 0.82982761]	[439.33139038 459.75274658 0.91669309]	[439.11453247 557.24145508 0.86020064]	[582.82666016 349.41271973 0.84671682]	[588.11413574 454.61758423 0.83389753]	[603.32684326 546.97283936 0.89762455]	[516.22528076 523.96923828 0.66925949]	[477.65289307 523.95697021 0.6701715 ]	[477.73513794 698.33953857 0.794613 ]	[4.62379150e+02 8.62535706e+02 8.21923494e-01]	[557.26428223 523.96258545 0.68382156]	[557.19482422 693.26251221 0.77653831]	[5.62388062e+02 8.62556030e+02 8.10471177e-01]	[508.55377197 269.89083862 0.84320152]	[536.64385986 272.41308594 0.87355822]	[488.03039551 264.77459717 0.81311983]	[549.53137207 269.89404297 0.81655455]	[5.62236938e+02 9.06086670e+02 7.65606463e-01]	[5.80242798e+02 8.95857483e+02 7.46848524e-01]	[5.59742981e+02 8.72801575e+02 6.62408292e-01]	[4.64908447e+02 9.03564087e+02 7.64546096e-01]	[4.46941223e+02 8.95881775e+02 7.32044518e-01]	[4.67392334e+02 8.70298828e+02 7.14318991e-01]
[521.41381836 280.1555481 0.92535478]	[521.21337891 349.40560913 0.90025496]	[459.59494019 346.85528564 0.8210777 ]	[439.29879761 459.77429199 0.92247903]	[439.10974121 557.23504639 0.85740864]	[582.81231689 349.41906738 0.84320116]	[588.11138916 454.62600708 0.83871275]	[603.3248291 546.98272705 0.89605504]	[516.17108154 526.42700195 0.66826826]	[477.60662842 526.40802002 0.66863215]	[477.72903442 698.35772705 0.79423189]	[4.62370636e+02 8.62561646e+02 8.23391497e-01]	[557.21600342 526.4208374 0.67872423]	[557.18389893 693.21466064 0.78075927]	[5.62392090e+02 8.62563354e+02 8.10641289e-01]	[508.54693604 269.91790771 0.84679425]	[534.17382812 272.42932129 0.87376237]	[488.01449585 264.74276733 0.81815952]	[549.51611328 267.32623291 0.80388194]	[5.62230164e+02 9.06088806e+02 7.64196515e-01]	[5.77795776e+02 8.95863281e+02 7.44253695e-01]	[5.59754517e+02 8.72803650e+02 6.63137853e-01]	[4.64907867e+02 9.03558899e+02 7.62158036e-01]	[4.46940308e+02 8.95882141e+02 7.32431710e-01]	[4.64956635e+02 8.70316833e+02 7.14124799e-01]
[521.3939209 280.16088867 0.92439467]	[521.19781494 349.40841675 0.89669758]	[457.20785522 346.85385132 0.81805933]	[439.28720093 459.80380249 0.92282373]	[439.09420776 559.69769287 0.85580558]	[582.79711914 349.41943359 0.83995372]	[588.11541748 457.07000732 0.84524804]	[603.32293701 546.98797607 0.89489597]	[516.15960693 526.4800415 0.66328818]	[475.17071533 526.45898438 0.66228175]	[477.69354248 700.91223145 0.79768205]	[4.62368835e+02 8.62544678e+02 8.22271228e-01]	[557.22143555 526.47259521 0.67366356]	[554.70220947 695.80950928 0.7704646 ]	[5.62392212e+02 8.65051514e+02 8.12610865e-01]	[508.52893066 269.92758179 0.85166866]	[534.1472168 272.440979 0.8748033]	[487.97766113 264.74679565 0.82083553]	[549.48980713 267.36190796 0.80613095]	[5.62227722e+02 9.06086060e+02 7.65320241e-01]	[5.77791260e+02 8.95865662e+02 7.45766759e-01]	[5.59764648e+02 8.72821289e+02 6.66263819e-01]	[4.64912476e+02 9.03553223e+02 7.60652900e-01]	[4.46942078e+02 8.95879333e+02 7.31320560e-01]	[4.64956390e+02 8.70301208e+02 7.12481499e-01]
[521.37860107 280.18374634 0.91980118]	[521.18963623 349.4402771 0.89690137]	[457.17889404 346.87353516 0.81492347]	[439.26071167 459.8092041 0.92246807]	[439.07009888 559.71032715 0.85235202]	[582.79229736 349.43997192 0.83862424]	[588.10150146 457.09091187 0.85175508]	[603.32128906 546.97106934 0.89730436]	[516.12341309 526.48797607 0.66009432]	[475.13778687 526.47058105 0.65891171]	[477.68270874 698.37988281 0.78794879]	[4.62371399e+02 8.62533508e+02 8.19699645e-01]	[557.18591309 526.47235107 0.67002106]	[554.65960693 695.77667236 0.76821411]	[5.62390686e+02 8.62575500e+02 8.11408043e-01]	[508.50708008 272.36755371 0.85913736]	[534.11895752 272.45394897 0.87344545]	[487.97125244 264.78302002 0.82002217]	[547.07293701 267.33203125 0.81206584]	[5.59828003e+02 9.03625854e+02 7.64426112e-01]	[5.77784241e+02 8.95867188e+02 7.44209111e-01]	[5.59760010e+02 8.72817810e+02 6.65110946e-01]	[4.64915344e+02 9.03555847e+02 7.58919299e-01]	[4.46942810e+02 8.95881042e+02 7.30066478e-01]	[4.67399078e+02 8.70291199e+02 7.09327936e-01]
[521.35681152 280.18008423 0.92032242]	[521.17858887 349.44885254 0.89402658]	[457.16137695 346.87850952 0.81409872]	[439.24359131 459.80392456 0.92235124]	[436.68157959 559.70916748 0.84542263]	[582.78399658 349.44821167 0.83808827]	[588.09069824 457.11291504 0.85878837]	[603.31634521 546.98901367 0.89141816]	[516.11242676 526.47241211 0.66106337]	[475.12545776 526.46148682 0.65786773]	[477.67697144 698.34313965 0.78695571]	[4.62367462e+02 8.62515198e+02 8.17979276e-01]	[557.1651001 526.45751953 0.67001468]	[554.65356445 695.76654053 0.76962948]	[5.62391663e+02 8.62570129e+02 8.10448110e-01]	[508.45904541 272.37414551 0.86795354]	[531.62744141 272.43460083 0.87073898]	[485.50076294 267.27108765 0.82565409]	[547.05615234 267.30743408 0.81921196]	[5.59827515e+02 9.03621521e+02 7.64938533e-01]	[5.77782471e+02 8.95866272e+02 7.43805826e-01]	[5.59759460e+02 8.72818115e+02 6.65878236e-01]	[4.64920776e+02 9.03549194e+02 7.57072389e-01]	[4.46949585e+02 8.95878113e+02 7.28290975e-01]	[4.67392212e+02 8.70279053e+02 7.03377545e-01]
[521.33898926 280.17349243 0.91841394]	[521.1696167 349.4402771 0.89131033]	[457.13476562 346.84197998 0.81309551]	[439.24520874 459.75842285 0.9240244 ]	[436.66122437 559.71063232 0.84143674]	[582.78216553 351.92248535 0.83770257]	[588.08673096 457.15258789 0.86706287]	[603.32165527 546.97692871 0.89458835]	[513.64196777 526.50183105 0.65917957]	[475.10626221 526.48956299 0.65479827]	[477.63549805 700.85333252 0.78525728]	[4.62374908e+02 8.62503845e+02 8.16582501e-01]	[554.68707275 526.48168945 0.66636151]	[554.61413574 695.81109619 0.76315027]	[5.62389893e+02 8.65070557e+02 8.12956631e-01]	[508.44717407 272.35977173 0.86737001]	[531.60461426 272.43380737 0.86967218]	[485.484375 264.78378296 0.83303028]	[547.01794434 267.32095337 0.8225072 ]	[5.59834534e+02 9.06082581e+02 7.67530441e-01]	[5.77780090e+02 8.95875671e+02 7.43406355e-01]	[5.59766235e+02 8.72847046e+02 6.67577088e-01]	[4.64919708e+02 9.03556091e+02 7.56188333e-01]	[4.46943909e+02 8.95880737e+02 7.26732552e-01]	[4.67409912e+02 8.70268616e+02 7.00965762e-01]
[521.3505249 280.16213989 0.92232054]	[521.15447998 349.44326782 0.88772082]	[457.09420776 346.84259033 0.80764908]	[439.2510376 459.77276611 0.92671335]	[436.59649658 559.71777344 0.83114946]	[582.77111816 349.45907593 0.83555871]	[588.07769775 457.13534546 0.86341953]	[603.31665039 546.97491455 0.89253426]	[513.62054443 526.49450684 0.66070563]	[475.07678223 526.48449707 0.65666217]	[477.58847046 700.88354492 0.78040409]	[4.62369843e+02 8.62512390e+02 8.18673372e-01]	[554.67828369 526.47540283 0.6677857 ]	[552.14685059 698.29876709 0.76125968]	[5.62386963e+02 8.65046570e+02 8.10939610e-01]	[508.43847656 272.34768677 0.86690414]	[531.61846924 272.41616821 0.86940259]	[485.43389893 267.27166748 0.83800375]	[547.00683594 267.32556152 0.81707019]	[5.59826233e+02 9.03623535e+02 7.66843379e-01]	[5.77778442e+02 8.95868713e+02 7.44212031e-01]	[5.59763123e+02 8.72828247e+02 6.69115484e-01]	[4.64925751e+02 9.03551819e+02 7.57854760e-01]	[4.46948273e+02 8.95881042e+02 7.29053497e-01]	[4.67403992e+02 8.70275879e+02 7.03234375e-01]
[521.33319092 280.17019653 0.91937721]	[518.79345703 349.44927979 0.88276613]	[457.06777954 346.86050415 0.80256319]	[439.23739624 459.80886841 0.9305234 ]	[436.56277466 557.26098633 0.82345164]	[582.75518799 349.44729614 0.83249378]	[588.06317139 457.16070557 0.86730784]	[603.29614258 546.99749756 0.88935626]	[513.60949707 526.50976562 0.65505993]	[475.08187866 526.49481201 0.65241122]	[475.1428833 700.86431885 0.77268064]	[4.62377686e+02 8.60011230e+02 8.15730095e-01]	[554.66345215 526.496521 0.66352284]	[552.14941406 698.29650879 0.7590735 ]	[5.62386169e+02 8.62566650e+02 8.10202003e-01]	[506.01055908 272.3571167 0.87029499]	[531.58935547 272.41305542 0.86925775]	[485.42102051 267.31311035 0.84547162]	[546.97497559 267.33230591 0.82007986]	[5.59827759e+02 9.03622742e+02 7.67839968e-01]	[5.77779541e+02 8.95865662e+02 7.44589567e-01]	[5.59755188e+02 8.72817627e+02 6.68546677e-01]	[4.64932220e+02 9.03552124e+02 7.57451355e-01]	[4.46952454e+02 8.95878235e+02 7.29102850e-01]	[4.67418549e+02 8.70246765e+02 6.96319878e-01]
[521.31756592 280.1875 0.91488093]	[518.75762939 349.42599487 0.87370741]	[454.63562012 346.86682129 0.80098712]	[439.20593262 462.19985962 0.92219424]	[434.10092163 559.71069336 0.82519251]	[580.3425293 349.41522217 0.82876456]	[588.03948975 457.14373779 0.86642134]	[603.28131104 546.96697998 0.89432621]	[513.56707764 526.50860596 0.65050405]	[472.60717773 526.48657227 0.64625865]	[475.12411499 698.3762207 0.76768887]	[4.62383392e+02 8.60007263e+02 8.16213906e-01]	[552.13433838 526.50866699 0.65831816]	[552.11376953 695.79083252 0.76223713]	[5.62382507e+02 8.65045471e+02 8.11021864e-01]	[505.99053955 272.37573242 0.87495595]	[531.56097412 272.42388916 0.87271297]	[485.41357422 267.30133057 0.84878135]	[546.95166016 267.27877808 0.8201949 ]	[5.59835266e+02 9.06082031e+02 7.65382648e-01]	[5.77774963e+02 8.95866516e+02 7.42376149e-01]	[5.59756348e+02 8.72828796e+02 6.69860899e-01]	[4.64944427e+02 9.03545227e+02 7.52379060e-01]	[4.46960144e+02 8.95879333e+02 7.26944029e-01]	[4.67426849e+02 8.70250427e+02 6.98409379e-01]
[521.30297852 280.17840576 0.91485256]	[518.73388672 349.42779541 0.86742264]	[454.6116333 346.87976074 0.79797339]	[439.19747925 462.22888184 0.92195266]	[434.03607178 559.70666504 0.81969357]	[580.31097412 349.40530396 0.824835 ]	[588.01483154 457.14529419 0.86620164]	[603.25488281 546.98413086 0.88573456]	[511.06997681 526.4786377 0.65815139]	[472.58724976 526.44500732 0.64981109]	[475.11480713 695.81939697 0.7679956 ]	[4.62371613e+02 8.62528687e+02 8.20348978e-01]	[552.06677246 526.47991943 0.66745877]	[552.09338379 690.70397949 0.7791245 ]	[5.62382935e+02 8.65042664e+02 8.09171438e-01]	[505.96337891 272.36624146 0.87793553]	[531.54492188 272.40490723 0.87029231]	[485.37200928 267.27667236 0.85011816]	[546.95611572 264.78143311 0.81603467]	[5.59826477e+02 9.03616211e+02 7.64586210e-01]	[5.77778442e+02 8.95860168e+02 7.43308425e-01]	[5.59758118e+02 8.72831299e+02 6.69367373e-01]	[4.64936523e+02 9.03557190e+02 7.54627526e-01]	[4.46953674e+02 8.95890137e+02 7.28327036e-01]	[4.67404297e+02 8.70288879e+02 7.05867946e-01]
[521.29302979 280.17767334 0.91357744]	[518.72137451 349.42498779 0.86499572]	[454.57611084 346.87792969 0.79550248]	[439.19345093 462.23428345 0.92804587]	[431.46829224 559.73822021 0.82499373]	[580.30084229 349.40731812 0.82136565]	[587.987854 457.13827515 0.86638701]	[600.88464355 546.99786377 0.87637818]	[511.03009033 526.48791504 0.65285087]	[472.54653931 526.43408203 0.64402241]	[475.08309937 698.29077148 0.76393706]	[4.62373596e+02 8.62520752e+02 8.22330475e-01]	[549.56079102 526.50488281 0.66626626]	[552.06567383 693.21081543 0.77022529]	[5.62381409e+02 8.65050537e+02 8.09776664e-01]	[505.94424438 272.37234497 0.88081139]	[531.52801514 272.40475464 0.86653012]	[482.97015381 267.30343628 0.85558146]	[546.94805908 264.78329468 0.8171134 ]	[5.59828125e+02 9.03612793e+02 7.63759673e-01]	[5.77783325e+02 8.95857910e+02 7.43831277e-01]	[5.59752258e+02 8.72843689e+02 6.69505954e-01]	[4.64935486e+02 9.03553101e+02 7.56211340e-01]	[4.46951782e+02 8.95888550e+02 7.31540143e-01]	[4.67407104e+02 8.70290710e+02 7.09489346e-01]
[521.25634766 280.15060425 0.91121215]	[518.70050049 349.42074585 0.86099589]	[454.57022095 346.87719727 0.795434 ]	[439.15597534 462.24703979 0.92676878]	[428.92883301 559.73504639 0.82947505]	[580.24822998 349.39901733 0.81379461]	[587.99145508 457.19763184 0.8767029 ]	[600.86987305 547.01403809 0.87163126]	[511.02313232 528.98724365 0.64676142]	[472.54821777 526.47076416 0.6400097 ]	[475.08355713 698.32183838 0.76900351]	[4.62377197e+02 8.62516052e+02 8.22625279e-01]	[549.54998779 528.99523926 0.66217613]	[552.05780029 698.30841064 0.76051229]	[5.62379883e+02 8.65068054e+02 8.11678886e-01]	[505.90969849 272.35440063 0.88154554]	[529.03430176 272.38388062 0.86370933]	[482.95812988 267.29559326 0.86081898]	[544.56121826 267.2840271 0.83011973]	[5.59828247e+02 9.03614807e+02 7.63159871e-01]	[5.77781494e+02 8.95859558e+02 7.43522227e-01]	[5.59754944e+02 8.72855652e+02 6.68884039e-01]	[4.64934357e+02 9.03555237e+02 7.55981266e-01]	[4.46950928e+02 8.95889587e+02 7.31051326e-01]	[4.67413544e+02 8.70289978e+02 7.11672544e-01]
[521.22186279 280.1690979 0.90463328]	[518.68005371 349.40881348 0.85728717]	[454.56491089 346.86602783 0.79630959]	[439.11013794 462.27432251 0.9110238 ]	[423.92874146 559.74609375 0.84470516]	[580.22875977 349.39285278 0.81127775]	[587.98486328 457.18984985 0.87539089]	[600.81329346 547.02508545 0.86336243]	[508.53424072 526.47515869 0.65350044]	[472.52114868 526.44049072 0.63684678]	[475.08551025 698.3225708 0.77173871]	[4.62376801e+02 8.62534790e+02 8.23341191e-01]	[547.05169678 526.47296143 0.67170781]	[549.56512451 693.23455811 0.7808153 ]	[5.62375427e+02 8.65041870e+02 8.10803115e-01]	[505.86471558 272.36508179 0.88936722]	[529.00067139 272.40142822 0.86737263]	[482.92211914 267.29190063 0.86579561]	[544.55023193 267.35183716 0.83332992]	[5.59825684e+02 9.03614502e+02 7.65674412e-01]	[5.77787354e+02 8.95854614e+02 7.46472836e-01]	[5.59748413e+02 8.72839600e+02 6.73266649e-01]	[4.64932007e+02 9.03551636e+02 7.54667461e-01]	[4.46950073e+02 8.95890930e+02 7.30857074e-01]	[4.67416443e+02 8.70309814e+02 7.13120341e-01]
[521.18603516 280.23233032 0.88685727]	[518.6361084 349.3855896 0.84265614]	[452.06335449 346.85159302 0.79431289]	[439.07861328 459.81887817 0.91245818]	[423.82580566 559.80224609 0.87385106]	[577.79821777 349.37792969 0.81023216]	[585.59106445 457.10144043 0.86471248]	[600.76885986 547.02642822 0.85316813]	[508.49838257 529.00109863 0.65366286]	[470.02401733 526.4855957 0.63429338]	[475.07165527 700.84844971 0.77184898]	[4.62373199e+02 8.60015503e+02 8.19836497e-01]	[547.00891113 529.01324463 0.67239177]	[549.52209473 693.2177124 0.78373951]	[5.62376160e+02 8.65066040e+02 8.14182818e-01]	[503.47766113 272.42510986 0.89950746]	[526.53741455 272.462677 0.88054979]	[482.86450195 264.7835083 0.86790973]	[544.4977417 269.81600952 0.83365279]	[5.59834351e+02 9.03615845e+02 7.63974667e-01]	[5.80234680e+02 8.95858276e+02 7.47067451e-01]	[5.59745605e+02 8.72859741e+02 6.72085643e-01]	[4.64941223e+02 9.03557983e+02 7.57202148e-01]	[4.46956390e+02 8.95891296e+02 7.31021404e-01]	[4.67402496e+02 8.70271423e+02 7.06405878e-01]
[521.16326904 280.24743652 0.87773991]	[516.16278076 346.90341187 0.83396894]	[452.01864624 346.86276245 0.79235697]	[439.0647583 459.77996826 0.91763532]	[423.7673645 559.74841309 0.8724429 ]	[577.73303223 346.90368652 0.8053472 ]	[585.55487061 457.09689331 0.86941999]	[600.73718262 547.01092529 0.85118997]	[508.44436646 529.01965332 0.66007882]	[469.9881897 526.5100708 0.63775104]	[472.57785034 700.89990234 0.77215463]	[4.62381348e+02 8.60003845e+02 8.21187258e-01]	[546.94573975 529.01757812 0.68123585]	[547.06799316 695.76312256 0.78308922]	[5.62376465e+02 8.65053833e+02 8.13294172e-01]	[503.43051147 272.46261597 0.91083169]	[526.49707031 272.46063232 0.883192 ]	[482.81954956 267.27874756 0.86435032]	[544.46392822 267.30975342 0.82433707]	[5.59834656e+02 9.03619568e+02 7.64499545e-01]	[5.80235596e+02 8.95855713e+02 7.46481776e-01]	[5.59750732e+02 8.72852539e+02 6.72557533e-01]	[4.64937561e+02 9.03555786e+02 7.57661462e-01]	[4.46949677e+02 8.95885132e+02 7.31903255e-01]	[4.67419739e+02 8.70258545e+02 7.10686624e-01]
[518.73034668 285.24365234 0.85278738]	[513.66046143 349.39526367 0.82897145]	[449.48855591 346.88250732 0.79075903]	[436.66549683 462.19830322 0.90850353]	[423.77838135 559.7243042 0.86594605]	[577.69207764 349.39120483 0.80124903]	[585.51855469 457.09609985 0.88034463]	[598.30828857 547.00750732 0.85130882]	[506.01968384 529.00775146 0.65885043]	[469.98632812 526.49993896 0.63899988]	[472.54364014 700.84960938 0.76531482]	[4.62378235e+02 8.59968872e+02 8.18604052e-01]	[546.91729736 528.99804688 0.6825794 ]	[546.99975586 690.73474121 0.80512553]	[5.62373047e+02 8.62572815e+02 8.10540438e-01]	[503.37878418 274.92562866 0.93087572]	[526.42993164 274.94793701 0.91012704]	[482.76348877 267.29104614 0.86432356]	[544.44268799 269.84674072 0.835177 ]	[5.59835693e+02 9.03614868e+02 7.63424516e-01]	[5.80235352e+02 8.95848755e+02 7.46231616e-01]	[5.59748596e+02 8.72840637e+02 6.70042515e-01]	[4.64943756e+02 9.03543091e+02 7.56931543e-01]	[4.46954102e+02 8.95877625e+02 7.31498241e-01]	[4.67418579e+02 8.70231689e+02 7.01004982e-01]
[518.64593506 287.84008789 0.84204495]	[513.62536621 349.40933228 0.82869291]	[449.45928955 349.36621094 0.78825128]	[434.10882568 462.24411011 0.87274081]	[421.35128784 559.78771973 0.88329011]	[575.19696045 349.3921814 0.79973578]	[585.50311279 457.07879639 0.87481523]	[598.2512207 547.02563477 0.84117454]	[505.96228027 529.03497314 0.66325414]	[467.43319702 528.98718262 0.64193434]	[472.54452515 698.31237793 0.76369786]	[4.62369690e+02 8.59931458e+02 8.19614649e-01]	[544.51806641 529.02056885 0.68919361]	[546.96759033 690.73266602 0.81362951]	[5.62373901e+02 8.65043274e+02 8.09859633e-01]	[503.31430054 274.98834229 0.94492805]	[526.39526367 275.05224609 0.92775536]	[480.36831665 264.75720215 0.85812485]	[544.42810059 269.87484741 0.81543863]	[5.62245178e+02 9.03610840e+02 7.60630250e-01]	[5.80247681e+02 8.95837524e+02 7.49473810e-01]	[5.59735535e+02 8.72846008e+02 6.69304729e-01]	[4.64947601e+02 9.01056580e+02 7.54940867e-01]	[4.46953583e+02 8.95864075e+02 7.31093407e-01]	[4.67409943e+02 8.70205811e+02 7.00673878e-01]
[513.64971924 292.89108276 0.85037887]	[511.03012085 349.39404297 0.83492219]	[444.43835449 346.89672852 0.80023432]	[434.0696106 462.21862793 0.86888587]	[421.32165527 562.22296143 0.89618134]	[572.64001465 349.37664795 0.79812825]	[585.4251709 457.07208252 0.87872612]	[595.72607422 547.05133057 0.82905656]	[505.9256897 528.99523926 0.67663342]	[467.39068604 526.50256348 0.65201658]	[472.56167603 700.86859131 0.77590263]	[4.62356171e+02 8.57446960e+02 8.22559595e-01]	[544.46630859 526.49853516 0.69728625]	[546.9475708 695.80877686 0.80429983]	[5.62371826e+02 8.62575745e+02 8.10932636e-01]	[500.86398315 275.13742065 0.94645554]	[523.93688965 277.50039673 0.93760383]	[480.30078125 267.2868042 0.84214824]	[544.36712646 269.90887451 0.8151713 ]	[5.62238892e+02 9.03608032e+02 7.62612700e-01]	[5.80243042e+02 8.95835876e+02 7.52429485e-01]	[5.59736572e+02 8.72839233e+02 6.72669649e-01]	[4.64943634e+02 9.01055420e+02 7.56118059e-01]	[4.46947113e+02 8.95861389e+02 7.31016874e-01]	[4.67397949e+02 8.70186829e+02 6.97235703e-01]
[513.63623047 295.39306641 0.8696717 ]	[508.48165894 349.41778564 0.84612221]	[444.37652588 349.36520386 0.80742776]	[431.53744507 462.26254272 0.85571092]	[421.27789307 559.83343506 0.89966261]	[570.08087158 349.38928223 0.80428374]	[585.40026855 454.64590454 0.88608921]	[593.1875 547.02593994 0.82717317]	[505.86602783 529.02789307 0.68555701]	[464.9005127 529.00665283 0.66099513]	[472.58383179 698.34118652 0.77617633]	[4.62353638e+02 8.57421875e+02 8.24164867e-01]	[544.42572021 528.9800415 0.70615095]	[546.93859863 695.81079102 0.80262429]	[5.62376587e+02 8.65044434e+02 8.10798049e-01]	[500.80667114 277.61743164 0.94024581]	[523.88574219 277.58636475 0.93779355]	[480.18496704 269.91104126 0.83934379]	[541.9520874 267.31774902 0.79733926]	[5.62234070e+02 9.03599060e+02 7.60498405e-01]	[5.77797607e+02 8.93455505e+02 7.49630272e-01]	[5.59752014e+02 8.72846313e+02 6.76859915e-01]	[4.64934845e+02 9.01050415e+02 7.55340874e-01]	[4.46938385e+02 8.95856079e+02 7.30990350e-01]	[4.67396698e+02 8.70168640e+02 6.96780086e-01]
[508.51705933 295.50473022 0.8839848 ]	[505.91833496 349.4336853 0.87339783]	[441.87362671 349.41964722 0.82828069]	[428.92504883 462.20199585 0.85847837]	[421.24572754 562.24920654 0.90363801]	[567.51739502 349.37243652 0.82100421]	[585.35186768 454.61785889 0.88432914]	[593.1315918 547.06610107 0.82214713]	[503.48178101 529.00976562 0.69584531]	[464.8807373 528.99108887 0.67020875]	[472.57907104 700.92175293 0.78835797]	[4.62355743e+02 8.59931885e+02 8.22283030e-01]	[544.38397217 526.50170898 0.71570826]	[544.50610352 698.331604 0.8165583 ]	[5.62378784e+02 8.62564941e+02 8.11674654e-01]	[500.68960571 280.10430908 0.90719461]	[521.38549805 277.7237854 0.93380529]	[480.11657715 272.47579956 0.83523482]	[541.79962158 272.36306763 0.83359152]	[5.59828186e+02 9.03587341e+02 7.62843251e-01]	[5.77789734e+02 8.93451416e+02 7.50846505e-01]	[5.59758301e+02 8.72831604e+02 6.78947985e-01]	[4.64922668e+02 9.01050110e+02 7.56819904e-01]	[4.46925018e+02 8.95855469e+02 7.34109044e-01]	[4.67404266e+02 8.70204407e+02 7.03556776e-01]
[505.92532349 295.56912231 0.91167927]	[503.49383545 349.43423462 0.88007927]	[441.8404541 349.44033813 0.83318466]	[426.34848022 462.21865845 0.86917031]	[421.19885254 562.23309326 0.91150928]	[567.44470215 346.8835144 0.82795948]	[582.98291016 454.58886719 0.88711745]	[590.6505127 547.012146 0.82798588]	[503.45986938 526.47973633 0.7040174 ]	[464.85281372 526.46313477 0.68298942]	[472.53921509 698.35821533 0.77576554]	[4.62353027e+02 8.57446106e+02 8.23975921e-01]	[544.36199951 526.45770264 0.72394627]	[544.50286865 698.36706543 0.81316984]	[5.62380859e+02 8.62561096e+02 8.11240375e-01]	[498.19140625 280.1680603 0.88128513]	[521.26654053 280.1807251 0.91478926]	[477.63208008 274.89364624 0.82048947]	[541.72216797 272.37319946 0.79722786]	[5.59830994e+02 9.03588501e+02 7.65923262e-01]	[5.77790222e+02 8.93455505e+02 7.51967013e-01]	[5.59761597e+02 8.72829163e+02 6.77206099e-01]	[4.64936432e+02 9.01047546e+02 7.58594811e-01]	[4.46934296e+02 8.95851624e+02 7.34649956e-01]	[4.67394775e+02 8.70185181e+02 7.03134358e-01]
[503.4498291 298.00128174 0.92785507]	[503.36221313 349.37420654 0.90169454]	[441.69915771 349.44204712 0.84431237]	[423.83737183 462.28720093 0.88214296]	[421.15045166 559.82147217 0.90099829]	[564.97290039 346.81881714 0.84303075]	[582.90783691 452.07287598 0.87291098]	[590.61676025 546.92974854 0.83889121]	[503.39868164 526.45861816 0.70893389]	[462.42297363 526.45831299 0.69651181]	[470.03671265 703.38098145 0.78665876]	[4.62362244e+02 8.59955811e+02 8.22303653e-01]	[544.31396484 526.41931152 0.72526306]	[544.47491455 703.38079834 0.83880758]	[5.62376160e+02 8.65083740e+02 8.15820336e-01]	[495.65560913 282.68267822 0.85955924]	[521.17553711 282.72485352 0.88130456]	[472.60333252 274.96569824 0.78706241]	[539.17614746 274.92431641 0.74679172]	[5.59829712e+02 9.03594482e+02 7.67300248e-01]	[5.77779663e+02 8.95844421e+02 7.51093924e-01]	[5.59779846e+02 8.72877075e+02 6.78859532e-01]	[4.64953735e+02 9.01023621e+02 7.55635083e-01]	[4.46955078e+02 8.95850464e+02 7.36049831e-01]	[4.67397369e+02 8.70232361e+02 7.09737241e-01]
[503.27996826 298.09643555 0.94313234]	[503.24285889 346.87680054 0.90995556]	[439.28601074 346.90145874 0.84841442]	[421.29980469 462.2020874 0.91450286]	[418.68395996 559.78485107 0.8882851 ]	[564.85760498 346.82232666 0.85138351]	[582.82220459 451.99404907 0.85864741]	[590.54644775 544.51452637 0.84820294]	[503.28771973 526.43487549 0.71476328]	[462.30078125 526.43408203 0.71301961]	[469.9647522 700.93133545 0.78455102]	[4.62346802e+02 8.57428711e+02 8.24800789e-01]	[541.9050293 523.94769287 0.72275293]	[544.45343018 700.90002441 0.83889723]	[5.62372864e+02 8.65113647e+02 8.19186807e-01]	[490.51580811 282.76879883 0.83714032]	[518.69683838 285.30435181 0.86214042]	[470.02362061 274.95098877 0.78689021]	[534.15228271 275.01519775 0.76534349]	[5.62230103e+02 9.03605835e+02 7.71883905e-01]	[5.77780762e+02 8.95846741e+02 7.54329681e-01]	[5.59775330e+02 8.72889709e+02 6.78017199e-01]	[4.67397766e+02 9.01018188e+02 7.54350424e-01]	[4.46966064e+02 8.95849182e+02 7.33048201e-01]	[4.64951782e+02 8.70179932e+02 7.00943470e-01]
[500.85235596 298.11968994 0.93369186]	[500.82467651 349.37258911 0.91516066]	[439.19570923 349.39041138 0.84823596]	[421.22576904 459.83630371 0.91705012]	[418.61706543 559.82897949 0.88500917]	[562.4262085 346.82904053 0.85020745]	[580.3493042 452.04620361 0.8230474 ]	[588.11187744 544.49798584 0.85747808]	[500.86514282 523.9196167 0.72026896]	[462.23550415 523.92126465 0.72006398]	[467.42321777 703.39489746 0.79035807]	[4.62338226e+02 8.57413025e+02 8.25841904e-01]	[541.82080078 523.89508057 0.7264185 ]	[544.3939209 700.91259766 0.84726632]	[5.62372559e+02 8.65099976e+02 8.18411171e-01]	[487.92852783 287.80749512 0.84202075]	[513.605896 285.31945801 0.83782023]	[464.97195435 275.02401733 0.80634797]	[528.99493408 274.9524231 0.8134563 ]	[5.59837708e+02 9.03597717e+02 7.72908986e-01]	[5.77777832e+02 8.95844971e+02 7.54377067e-01]	[5.59775696e+02 8.72870850e+02 6.77772343e-01]	[4.67394501e+02 9.01019714e+02 7.53674924e-01]	[4.46956757e+02 8.95847778e+02 7.33089268e-01]	[4.64951782e+02 8.70166077e+02 6.99249566e-01]
[500.70620728 298.16104126 0.92381722]	[500.69049072 349.39370728 0.90712839]	[439.0894165 349.36825562 0.83368307]	[421.15948486 462.30236816 0.91709006]	[418.55255127 562.22827148 0.88133264]	[562.30505371 346.89053345 0.83739269]	[580.25354004 452.03649902 0.82197976]	[588.05426025 544.50689697 0.86696827]	[500.75378418 523.85369873 0.72057891]	[459.81195068 523.84918213 0.72531378]	[464.92123413 703.4118042 0.80926573]	[4.62342163e+02 8.57365845e+02 8.29887211e-01]	[541.74108887 523.84326172 0.71966314]	[544.35107422 700.87469482 0.84565181]	[5.62371460e+02 8.65128235e+02 8.20798099e-01]	[482.91769409 287.8288269 0.87148726]	[508.45578003 285.31845093 0.84999347]	[462.40829468 275.04598999 0.83990955]	[526.41992188 274.92480469 0.83903182]	[5.62244385e+02 9.03620911e+02 7.74292052e-01]	[5.77793396e+02 8.95856018e+02 7.53134847e-01]	[5.59759644e+02 8.72887878e+02 6.74309194e-01]	[4.64959625e+02 9.01018921e+02 7.56857812e-01]	[4.46950714e+02 8.95838989e+02 7.36376941e-01]	[4.67419464e+02 8.70120544e+02 7.00661123e-01]
[498.15911865 298.22561646 0.89223176]	[498.21185303 349.43261719 0.88120574]	[436.55148315 349.45571899 0.80704826]	[418.76626587 462.25003052 0.91856855]	[416.07324219 562.26831055 0.87724936]	[559.76837158 346.82189941 0.82246971]	[572.66748047 451.99221802 0.80674875]	[585.57769775 544.48956299 0.88707066]	[498.24615479 523.9487915 0.69382471]	[459.66955566 523.96276855 0.6999833 ]	[464.86483765 703.43200684 0.81979108]	[4.62323181e+02 8.57371094e+02 8.28567743e-01]	[539.27215576 523.92095947 0.69891244]	[544.29351807 698.32275391 0.83504236]	[5.62376526e+02 8.67578491e+02 8.17349076e-01]	[482.73233032 290.35559082 0.89201021]	[505.89492798 287.8493042 0.87223774]	[462.23974609 275.08331299 0.84390229]	[523.95288086 275.08905029 0.84305561]	[5.62249451e+02 9.03620483e+02 7.73767591e-01]	[5.77797424e+02 8.95856873e+02 7.53115296e-01]	[5.59777405e+02 8.72896606e+02 6.66079819e-01]	[4.64933258e+02 9.01006958e+02 7.55999029e-01]	[4.46916107e+02 8.93447510e+02 7.35596895e-01]	[4.67397400e+02 8.70123596e+02 7.00025439e-01]
[495.60748291 300.65765381 0.86107194]	[495.62405396 349.39727783 0.84527844]	[431.48498535 351.92926025 0.79613465]	[418.66638184 462.41424561 0.91068041]	[413.55606079 562.38037109 0.87808537]	[554.69665527 344.33291626 0.80513924]	[570.03033447 452.07128906 0.82404596]	[585.48657227 544.46246338 0.90831578]	[495.7019043 526.45758057 0.68564475]	[457.21398926 526.49987793 0.69327193]	[462.41107178 705.90881348 0.83657718]	[4.62337830e+02 8.54922180e+02 8.27345192e-01]	[536.65753174 526.40716553 0.68048805]	[541.93231201 700.83856201 0.83692598]	[5.62372131e+02 8.67621338e+02 8.24235797e-01]	[480.28244019 290.41070557 0.90466511]	[503.41729736 287.88952637 0.88464659]	[459.76681519 277.50036621 0.82119 ]	[523.78594971 275.06488037 0.83395106]	[5.62253967e+02 9.06091919e+02 7.74962306e-01]	[5.77794495e+02 8.95877686e+02 7.52205729e-01]	[5.59777710e+02 8.75327454e+02 6.64487064e-01]	[4.64922546e+02 9.01024048e+02 7.54671812e-01]	[4.46910492e+02 8.93450623e+02 7.31800437e-01]	[4.67427917e+02 8.67698425e+02 7.01383889e-01]
[490.48983765 300.65774536 0.85515791]	[487.99871826 349.43356323 0.84099329]	[423.89889526 352.01333618 0.81892312]	[418.53500366 462.2722168 0.90489376]	[408.39385986 562.35217285 0.86944151]	[552.05615234 344.32879639 0.8064788 ]	[567.45819092 452.0291748 0.83213079]	[585.3404541 544.45233154 0.91528183]	[493.08181763 526.48394775 0.66492426]	[454.59936523 528.99847412 0.65648776]	[462.35955811 705.91204834 0.83181173]	[4.62312958e+02 8.54911377e+02 8.25556874e-01]	[531.59222412 526.40911865 0.66450769]	[541.8973999 695.75286865 0.83230007]	[5.62375977e+02 8.67580933e+02 8.17854464e-01]	[480.15234375 290.43026733 0.89367145]	[500.89691162 290.36212158 0.89573348]	[457.19607544 275.08493042 0.78844774]	[521.2845459 274.99102783 0.84722769]	[5.62241089e+02 9.03617859e+02 7.70645201e-01]	[5.77795959e+02 8.95859680e+02 7.52204239e-01]	[5.59778442e+02 8.72905823e+02 6.68667793e-01]	[4.64936127e+02 9.01024353e+02 7.54257023e-01]	[4.46915253e+02 8.95841736e+02 7.29235411e-01]	[4.67395172e+02 8.67696777e+02 6.92350566e-01]
[482.96704102 300.64752197 0.896016 ]	[485.38586426 349.43978882 0.86926234]	[421.32608032 352.00912476 0.84188449]	[413.57443237 462.37518311 0.85732371]	[403.3053894 562.38433838 0.90450603]	[547.02166748 344.31039429 0.82717037]	[565.00463867 446.96939087 0.84904462]	[582.91925049 544.42919922 0.92227274]	[487.95645142 526.44165039 0.68087441]	[446.96325684 526.47991943 0.65947908]	[462.22949219 700.88195801 0.80650604]	[4.62298248e+02 8.54855774e+02 8.29735577e-01]	[526.5112915 523.92852783 0.68736446]	[541.83880615 695.73608398 0.8362872 ]	[5.62375122e+02 8.65126526e+02 8.16820204e-01]	[475.1451416 290.43313599 0.85611463]	[500.66937256 290.38946533 0.88845283]	[452.0809021 277.55264282 0.79473895]	[518.66137695 275.04837036 0.8114664 ]	[5.62245850e+02 9.03622742e+02 7.71738708e-01]	[5.80238037e+02 8.95860474e+02 7.52044559e-01]	[5.59787354e+02 8.72894531e+02 6.64357722e-01]	[4.64914978e+02 9.01018188e+02 7.55149722e-01]	[4.46890137e+02 8.93445312e+02 7.27893353e-01]	[4.64947906e+02 8.67633301e+02 6.92306459e-01]
[482.77999878 300.66925049 0.91357797]	[482.86386108 349.37368774 0.89267546]	[421.19750977 352.0267334 0.85547853]	[408.4324646 462.3664856 0.84356833]	[400.81488037 562.37731934 0.91803277]	[544.45800781 341.80996704 0.86413836]	[564.88208008 444.41156006 0.87928003]	[582.86083984 544.41998291 0.90708148]	[485.44720459 526.44958496 0.69004625]	[444.44656372 526.45251465 0.66765743]	[459.85296631 698.36566162 0.80184454]	[4.62301178e+02 8.54833130e+02 8.28052580e-01]	[526.41815186 523.95654297 0.70258433]	[541.84466553 698.29602051 0.83546793]	[5.62362549e+02 8.67613098e+02 8.23222101e-01]	[469.99133301 292.86993408 0.84765118]	[498.11767578 290.42779541 0.86526603]	[449.44647217 277.5291748 0.77752966]	[511.01864624 275.03134155 0.77221859]	[5.62251831e+02 9.06094055e+02 7.74326026e-01]	[5.80243530e+02 8.95876648e+02 7.54882634e-01]	[5.59768677e+02 8.75329529e+02 6.60604179e-01]	[4.64915680e+02 9.00998047e+02 7.53266692e-01]	[4.46887787e+02 8.93431885e+02 7.29660511e-01]	[4.67396973e+02 8.67602600e+02 6.81446016e-01]
[480.32278442 300.66809082 0.91613495]	[482.73202515 346.89022827 0.90511578]	[418.75024414 351.99569702 0.8557483 ]	[403.39102173 462.37573242 0.862598 ]	[400.73425293 562.40985107 0.93122977]	[544.31445312 341.78659058 0.87481308]	[562.43548584 446.89505005 0.88015306]	[582.78509521 544.38061523 0.90450078]	[485.37536621 529.02661133 0.68953103]	[444.37020874 529.02008057 0.66727 ]	[459.793396 700.88787842 0.80967152]	[4.62312347e+02 8.54836792e+02 8.24265897e-01]	[523.99499512 526.48614502 0.69883537]	[541.78503418 698.32904053 0.83330041]	[5.62365967e+02 8.67622070e+02 8.24286222e-01]	[464.92977905 292.89102173 0.87243134]	[493.04550171 290.41656494 0.84832013]	[444.35836792 277.48065186 0.80699396]	[506.02459717 274.94732666 0.80602586]	[5.62251526e+02 9.06104187e+02 7.75614560e-01]	[5.80247009e+02 8.95887024e+02 7.54284561e-01]	[5.59785034e+02 8.75339539e+02 6.60892665e-01]	[4.64916565e+02 9.00990967e+02 7.52158105e-01]	[4.46896515e+02 8.93427307e+02 7.28125811e-01]	[4.67417938e+02 8.67588440e+02 6.78643823e-01]
[480.17480469 300.65008545 0.90708387]	[480.2802124 346.88720703 0.91690105]	[418.64950562 351.94595337 0.85334569]	[400.82092285 462.29232788 0.91156435]	[400.65673828 562.37896729 0.93130094]	[541.83343506 341.81817627 0.86095518]	[562.34179688 446.96606445 0.87526232]	[580.32196045 544.47668457 0.88935405]	[482.89538574 528.99279785 0.7041173 ]	[441.89877319 528.99334717 0.67996418]	[459.71618652 698.33551025 0.80075747]	[4.62298279e+02 8.54839661e+02 8.24528992e-01]	[523.86425781 526.44793701 0.7123704 ]	[541.71813965 695.76507568 0.81735605]	[5.62361389e+02 8.67597290e+02 8.21034431e-01]	[462.3711853 292.89700317 0.89296448]	[485.47567749 290.36831665 0.86535352]	[441.8336792 277.51235962 0.85019016]	[505.86865234 274.9934082 0.85115731]	[5.62248596e+02 9.06115540e+02 7.78090656e-01]	[5.80245117e+02 8.95895325e+02 7.54695594e-01]	[5.59785400e+02 8.75325684e+02 6.60076976e-01]	[4.64916382e+02 9.00993164e+02 7.53030300e-01]	[4.46895325e+02 8.93431580e+02 7.29685307e-01]	[4.67417450e+02 8.67584961e+02 6.82429075e-01]
[477.62759399 300.7310791 0.87067616]	[480.10263062 349.3901062 0.89517331]	[416.11972046 351.97128296 0.83156765]	[400.72094727 462.3364563 0.91355473]	[398.17605591 562.25714111 0.89388275]	[539.31628418 344.25271606 0.84443146]	[559.7925415 444.43389893 0.8517493 ]	[577.70715332 544.36956787 0.86326921]	[482.75341797 526.44580078 0.70990318]	[441.762146 526.47558594 0.70230424]	[459.70056152 700.90698242 0.81581551]	[4.62286804e+02 8.54878540e+02 8.18899155e-01]	[521.41680908 523.90460205 0.7174446 ]	[539.28460693 695.75622559 0.81078798]	[5.62363281e+02 8.65097229e+02 8.15991640e-01]	[459.84732056 292.93496704 0.9104346 ]	[482.9848938 290.40777588 0.88283867]	[441.69387817 277.54025269 0.83905125]	[503.41268921 275.0993042 0.83220857]	[5.62264893e+02 9.06115112e+02 7.79549837e-01]	[5.80269897e+02 8.95881531e+02 7.57058322e-01]	[5.59781250e+02 8.72891602e+02 6.64274037e-01]	[4.64943481e+02 9.00998962e+02 7.54433274e-01]	[4.46920258e+02 8.93443237e+02 7.30285525e-01]	[4.64958130e+02 8.67622314e+02 6.88157380e-01]
[475.10116577 300.74157715 0.85439485]	[477.60195923 346.89846802 0.86154509]	[413.49252319 351.97363281 0.80430132]	[398.27923584 462.37020874 0.9089331 ]	[398.06668091 562.38842773 0.90563118]	[536.73638916 341.78439331 0.83599377]	[557.17388916 444.34030151 0.85048604]	[572.64691162 544.31756592 0.8596192 ]	[480.27349854 523.84881592 0.72566503]	[439.32110596 523.90264893 0.72583145]	[459.68719482 700.8850708 0.80619341]	[4.62267975e+02 8.54897278e+02 8.19353938e-01]	[521.28588867 521.3482666 0.71875024]	[539.23065186 690.70135498 0.81048936]	[5.62377258e+02 8.59962585e+02 8.09842229e-01]	[459.75180054 292.94100952 0.9158712 ]	[482.86706543 290.40975952 0.89572757]	[439.22506714 277.51177979 0.81969643]	[503.26889038 275.01104736 0.84193075]	[5.62278137e+02 9.03617920e+02 7.80250132e-01]	[5.80298950e+02 8.93456055e+02 7.66535044e-01]	[5.59777344e+02 8.72746216e+02 6.67002916e-01]	[4.64945862e+02 9.00991882e+02 7.57696092e-01]	[4.46916870e+02 8.93449219e+02 7.36598670e-01]	[4.64943298e+02 8.67651367e+02 6.95990682e-01]
[470.05444336 300.7170105 0.84405047]	[470.02157593 346.82687378 0.83859205]	[405.87454224 351.99908447 0.81019658]	[398.18814087 462.37121582 0.90908664]	[395.58633423 562.37316895 0.89097595]	[531.61791992 341.72488403 0.83123672]	[552.13726807 444.36328125 0.84773993]	[570.04211426 544.3114624 0.87028402]	[480.18884277 523.83551025 0.72149658]	[439.25726318 523.90264893 0.72465765]	[459.65869141 700.88549805 0.80633855]	[4.62247498e+02 8.54907349e+02 8.21394622e-01]	[521.19476318 521.32067871 0.70506299]	[539.18127441 693.23675537 0.78799486]	[5.62393799e+02 8.57377747e+02 8.15039277e-01]	[459.67260742 292.91668701 0.91018271]	[482.74816895 290.40182495 0.90062773]	[439.09625244 277.50436401 0.79944515]	[500.81777954 274.99337769 0.85108089]	[5.62237427e+02 8.98493225e+02 7.80805945e-01]	[5.80290100e+02 8.93331665e+02 7.91457891e-01]	[5.62253601e+02 8.70279053e+02 6.66995168e-01]	[4.64930145e+02 9.00995483e+02 7.61057556e-01]	[4.46907715e+02 8.93453369e+02 7.41812468e-01]	[4.64922241e+02 8.67644470e+02 7.05289662e-01]
[464.915802 300.64425659 0.87708384]	[467.39154053 346.88372803 0.84819341]	[403.2946167 351.98193359 0.82795644]	[398.03552246 462.32318115 0.90537995]	[393.04702759 562.46716309 0.8744626 ]	[529.03112793 341.78768921 0.82746017]	[547.06304932 446.93795776 0.83856738]	[567.58605957 541.94805908 0.87470746]	[480.10900879 523.93487549 0.70576823]	[439.20986938 526.4407959 0.70767552]	[459.61608887 703.40289307 0.80732441]	[4.62247162e+02 8.54903992e+02 8.21693540e-01]	[518.72497559 523.85131836 0.69156933]	[539.16436768 695.77947998 0.78570485]	[5.62414978e+02 8.57365662e+02 8.11737299e-01]	[457.10665894 290.44311523 0.86831075]	[480.21008301 290.34677124 0.89185172]	[434.08050537 277.55404663 0.78752196]	[498.25918579 274.94473267 0.83736265]	[5.59842102e+02 8.98406250e+02 7.77166486e-01]	[5.80265076e+02 8.93293884e+02 7.89809525e-01]	[5.62272522e+02 8.70262817e+02 6.71286941e-01]	[4.64921875e+02 8.98506226e+02 7.61559069e-01]	[4.46910858e+02 8.93432861e+02 7.41929352e-01]	[4.64929779e+02 8.67634521e+02 7.02072620e-01]
[462.31625366 300.65560913 0.91109353]	[462.44625854 346.84967041 0.875126 ]	[400.77807617 351.95639038 0.84242249]	[395.51672363 462.38061523 0.8665778 ]	[385.39215088 562.34460449 0.87265027]	[526.42498779 341.76150513 0.85606813]	[546.95703125 446.90734863 0.84565258]	[567.4909668 541.94366455 0.89058661]	[477.65591431 526.4239502 0.69238627]	[439.13394165 529.00085449 0.68452454]	[457.14657593 700.92938232 0.7885291 ]	[4.62260620e+02 8.57366211e+02 8.20846438e-01]	[516.17822266 523.86877441 0.67715716]	[536.70941162 693.2545166 0.78332639]	[5.62399841e+02 8.52371399e+02 8.35158348e-01]	[449.51641846 290.42266846 0.84335434]	[477.67071533 290.38986206 0.87701654]	[431.4743042 277.56790161 0.76483673]	[493.09127808 275.05877686 0.79722989]	[5.59805359e+02 8.95838440e+02 7.82110512e-01]	[5.80278259e+02 8.90824463e+02 7.94691980e-01]	[5.59834717e+02 8.70118896e+02 6.48476720e-01]	[4.64935974e+02 8.98498718e+02 7.60262370e-01]	[4.46919647e+02 8.93437927e+02 7.47788131e-01]	[4.64943481e+02 8.67671875e+02 7.07509279e-01]
[462.21578979 298.23587036 0.91855669]	[462.34176636 346.81381226 0.89566112]	[400.70111084 351.95977783 0.84632659]	[387.94992065 462.44122314 0.83393198]	[382.83026123 562.38653564 0.89868855]	[523.92333984 341.72494507 0.87913471]	[544.44683838 444.33111572 0.88355684]	[564.9954834 544.35095215 0.91378444]	[475.146698 523.94317627 0.69045031]	[439.06484985 528.99401855 0.68240458]	[457.11871338 703.41412354 0.79255998]	[4.62255432e+02 8.57372375e+02 8.23766232e-01]	[513.57183838 521.37896729 0.67657083]	[536.68768311 695.75646973 0.78407556]	[562.38201904 852.18457031 0.85608262]	[446.93417358 290.4263916 0.85167271]	[475.09970093 290.35125732 0.85275149]	[426.4303894 277.55984497 0.79005659]	[487.96426392 274.98712158 0.81415904]	[5.59755371e+02 8.90829712e+02 8.10736179e-01]	[5.77762756e+02 8.88145508e+02 7.68992901e-01]	[5.62268738e+02 8.62544495e+02 6.41772151e-01]	[4.64919067e+02 8.98512817e+02 7.67863214e-01]	[4.46917908e+02 8.93439087e+02 7.51801848e-01]	[4.64937073e+02 8.67675415e+02 7.14034796e-01]
[459.79269409 298.18127441 0.93135613]	[462.28048706 344.33273315 0.90951413]	[400.6244812 351.94177246 0.85029489]	[385.33157349 462.35766602 0.85508257]	[382.72311401 562.44403076 0.91226006]	[523.83459473 341.68328857 0.89119768]	[544.35064697 444.35037231 0.88614762]	[564.88317871 541.9105835 0.92585361]	[472.61453247 523.94848633 0.67844063]	[436.58120728 528.99304199 0.66813743]	[457.09326172 703.50769043 0.79624683]	[4.62283356e+02 8.57427429e+02 8.19328606e-01]	[511.07543945 521.37530518 0.67173445]	[536.63995361 693.19494629 0.78270978]	[5.62375366e+02 8.49690491e+02 8.44669700e-01]	[444.41162109 290.3727417 0.8598035 ]	[470.0140686 287.84439087 0.84489805]	[423.87210083 277.50067139 0.8187353 ]	[485.43624878 274.96398926 0.83719081]	[5.59834961e+02 8.90739868e+02 8.18395019e-01]	[5.77787781e+02 8.85582275e+02 7.47364223e-01]	[5.62252441e+02 8.57437561e+02 6.49989963e-01]	[4.64934082e+02 8.98518677e+02 7.68492162e-01]	[4.46930878e+02 8.93451172e+02 7.57086515e-01]	[4.67411438e+02 8.70127930e+02 7.17627406e-01]
[459.72351074 298.12619019 0.93590522]	[462.20159912 344.30496216 0.91979414]	[398.21438599 351.96682739 0.85597849]	[382.84585571 462.32791138 0.86918449]	[380.27053833 562.440979 0.92931765]	[521.38903809 339.26434326 0.89599508]	[544.28112793 441.83526611 0.90598315]	[564.80914307 541.86260986 0.92165643]	[470.04522705 523.91278076 0.67792714]	[434.06161499 526.47827148 0.66355056]	[457.08740234 703.44000244 0.79194713]	[4.62292969e+02 8.57402832e+02 8.21222484e-01]	[508.49185181 521.34893799 0.68064451]	[536.65283203 693.20123291 0.77807796]	[5.62362061e+02 8.47090210e+02 8.33337188e-01]	[444.32110596 290.33996582 0.86676878]	[467.43136597 285.32763672 0.84452969]	[423.7852478 277.52172852 0.84097844]	[485.36181641 274.9800415 0.86410141]	[5.59765442e+02 8.85615967e+02 7.77858555e-01]	[5.75216797e+02 8.75448547e+02 7.41825998e-01]	[5.62244812e+02 8.54800781e+02 6.73850358e-01]	[4.6494577e+02 8.9848877e+02 7.6809907e-01]	[4.46943390e+02 8.93430969e+02 7.59921193e-01]	[4.67415466e+02 8.70114014e+02 7.16786683e-01]
[459.63751221 298.11630249 0.92640996]	[459.79727173 344.29916382 0.92381132]	[398.13894653 351.96136475 0.85594398]	[380.29763794 462.31283569 0.90597105]	[380.20239258 562.40539551 0.93610787]	[521.32409668 339.28158569 0.88654101]	[541.88476562 441.87487793 0.9040795 ]	[562.42626953 541.8581543 0.92394733]	[469.95462036 523.95001221 0.68388033]	[431.51895142 526.50646973 0.65741837]	[454.60769653 703.46051025 0.78130394]	[4.62280396e+02 8.57365417e+02 8.24772000e-01]	[505.99978638 521.38348389 0.69009644]	[534.15679932 690.70013428 0.77767503]	[562.28509521 834.34564209 0.84774727]	[441.84829712 287.85244751 0.87646037]	[464.94342041 285.28463745 0.85599387]	[421.34005737 277.47686768 0.84575784]	[482.98526001 274.94750977 0.85762787]	[5.57184082e+02 8.77900574e+02 7.64934421e-01]	[5.72636414e+02 8.72789978e+02 7.69640863e-01]	[5.59760254e+02 8.49663391e+02 6.73146367e-01]	[4.64942078e+02 8.98486938e+02 7.72896528e-01]	[4.46939026e+02 8.93426514e+02 7.62662768e-01]	[4.67414307e+02 8.67682312e+02 7.17357635e-01]
[457.17172241 298.10684204 0.9150911 ]	[459.74645996 344.28894043 0.92567861]	[398.11105347 351.91891479 0.85188574]	[380.24584961 459.80764771 0.91686094]	[380.11837769 562.32635498 0.91168737]	[521.27453613 341.68084717 0.87878484]	[541.8548584 444.31015015 0.90314931]	[562.38671875 541.9039917 0.92546737]	[467.49472046 526.41040039 0.68312413]	[431.53427124 529.0111084 0.65104806]	[454.54284668 703.48425293 0.77575284]	[4.62273285e+02 8.54916809e+02 8.27116489e-01]	[505.96334839 523.82336426 0.69622093]	[534.16296387 695.75372314 0.77433926]	[559.83068848 829.19555664 0.85673183]	[441.7411499 287.81719971 0.88560855]	[464.8692627 285.25524902 0.86495823]	[421.28097534 277.48245239 0.84412551]	[482.92541504 274.98312378 0.86492109]	[5.57180725e+02 8.72821838e+02 8.14554989e-01]	[5.72618286e+02 8.70168335e+02 7.66513288e-01]	[5.57253174e+02 8.36911560e+02 6.30301833e-01]	[4.67425598e+02 8.98462402e+02 7.74472773e-01]	[4.46961517e+02 8.93417297e+02 7.61845291e-01]	[4.64962250e+02 8.67668701e+02 7.17728972e-01]
[454.65307617 298.07556152 0.89727569]	[459.67547607 344.29977417 0.91995806]	[398.03671265 351.92648315 0.83865368]	[380.15341187 462.23916626 0.92024273]	[377.63534546 562.26611328 0.89912248]	[521.23150635 341.71200562 0.86705828]	[541.78131104 444.32702637 0.89940852]	[562.36273193 541.88049316 0.92307377]	[467.44937134 523.96697998 0.69977111]	[431.49542236 529.03967285 0.66313457]	[452.01187134 703.44140625 0.76806319]	[4.62272797e+02 8.54857788e+02 8.33138287e-01]	[505.92404175 521.38366699 0.70972067]	[531.57653809 688.14367676 0.80033225]	[559.68804932 816.3427124 0.81788355]	[439.30630493 285.29110718 0.88489068]	[462.40591431 282.76071167 0.87677258]	[421.19546509 275.11242676 0.83801711]	[482.83990479 274.95907593 0.88403654]	[5.52082214e+02 8.65051636e+02 8.01609159e-01]	[5.67546509e+02 8.54867188e+02 7.62784183e-01]	[5.57163635e+02 8.29102844e+02 6.62843704e-01]	[4.67429108e+02 8.98429565e+02 7.63037801e-01]	[4.49439972e+02 8.93387756e+02 7.56694674e-01]	[4.64944397e+02 8.67601807e+02 7.18330860e-01]
[454.62878418 298.05023193 0.89454138]	[459.59729004 344.29876709 0.90344208]	[395.590271 351.95169067 0.82772142]	[380.12966919 462.22146606 0.91799402]	[377.5710144 559.76806641 0.87364137]	[521.1730957 341.67199707 0.86520356]	[541.72906494 444.3303833 0.88391161]	[562.31829834 541.84197998 0.91837376]	[467.43386841 526.43920898 0.69945008]	[431.49398804 531.57739258 0.65823692]	[449.49343872 703.39459229 0.75745946]	[4.62271362e+02 8.54930908e+02 8.27371955e-01]	[505.91217041 523.81359863 0.714118 ]	[528.97363281 688.07226562 0.8293221 ]	[554.65240479 811.13421631 0.83442241]	[439.29354858 285.23239136 0.88875097]	[462.39651489 282.72457886 0.87943172]	[421.17285156 277.50192261 0.8429476 ]	[482.78759766 275.04214478 0.87699068]	[5.49489319e+02 8.54802856e+02 8.34944606e-01]	[5.67510315e+02 8.49768127e+02 8.01009059e-01]	[5.49601990e+02 8.16332825e+02 6.84353411e-01]	[4.67442780e+02 8.98433350e+02 7.59053767e-01]	[4.49454987e+02 8.93405029e+02 7.56709754e-01]	[4.64944061e+02 8.67671570e+02 7.19902098e-01]
[454.56842041 297.99969482 0.88784838]	[457.19161987 344.31677246 0.89054137]	[395.5161438 351.96017456 0.81637448]	[380.12643433 462.23995972 0.92053336]	[377.52703857 559.78503418 0.87226123]	[518.76342773 341.67684937 0.86370528]	[541.68322754 441.86474609 0.88635176]	[562.29528809 541.80047607 0.91395134]	[464.9649353 526.4675293 0.69778883]	[428.94033813 531.60375977 0.65488166]	[449.46740723 703.45825195 0.75228488]	[4.62268646e+02 8.57451843e+02 8.21580768e-01]	[505.87155151 523.84729004 0.71358699]	[528.97613525 690.59674072 0.79754633]	[549.56268311 800.94671631 0.80483115]	[439.24475098 282.70077515 0.89192909]	[462.34365845 280.24121094 0.89267045]	[418.79968262 275.11972046 0.84551352]	[482.75521851 274.95623779 0.85850716]	[5.46980042e+02 8.49575073e+02 8.45990539e-01]	[5.65015259e+02 8.39451416e+02 7.61268795e-01]	[5.47062683e+02 8.08573975e+02 7.12380648e-01]	[4.67456879e+02 8.98456909e+02 7.52699673e-01]	[4.49475555e+02 8.93439636e+02 7.51294434e-01]	[4.64934753e+02 8.70139099e+02 7.20806837e-01]
[452.0852356 295.61868286 0.8831054 ]	[457.11938477 344.34765625 0.87293059]	[393.01785278 352.01031494 0.80749607]	[380.10482788 462.36813354 0.90835267]	[377.53665161 559.84332275 0.87983537]	[518.72827148 341.67684937 0.86104482]	[541.70788574 444.33963013 0.87930548]	[562.24578857 541.87420654 0.9154768 ]	[464.90551758 526.46270752 0.70138949]	[426.37963867 531.55889893 0.6615606 ]	[449.44290161 705.93310547 0.7527504 ]	[4.62281769e+02 8.57444336e+02 8.18772554e-01]	[503.47738647 523.8414917 0.71589464]	[528.99694824 695.73956299 0.74849224]	[546.96905518 790.68103027 0.86262143]	[439.22103882 280.23342896 0.89598823]	[462.30535889 280.18551636 0.90528232]	[418.74560547 275.04632568 0.86142242]	[480.36868286 274.89865112 0.83754563]	[5.44477905e+02 8.34410461e+02 8.18122745e-01]	[5.64921448e+02 8.31675415e+02 7.67295659e-01]	[5.44467896e+02 7.93325439e+02 7.28326499e-01]	[4.67474304e+02 8.98465515e+02 7.47557342e-01]	[4.49495148e+02 8.93446289e+02 7.46770501e-01]	[4.64940948e+02 8.70125916e+02 7.12785721e-01]
[452.00460815 295.5954895 0.88103068]	[454.64160156 344.29760742 0.86587787]	[390.49319458 351.97991943 0.80188775]	[377.72647095 462.31170654 0.91287071]	[377.52224731 559.8192749 0.87770653]	[518.65447998 339.27688599 0.85737491]	[539.32513428 444.35906982 0.88015044]	[562.20782471 541.84796143 0.90924674]	[464.87854004 526.44018555 0.70584309]	[423.89700317 529.02416992 0.67051703]	[446.95953369 703.50170898 0.74621737]	[4.62277039e+02 8.57457581e+02 8.07455599e-01]	[503.4654541 523.8336792 0.72040522]	[531.62036133 708.56921387 0.76672715]	[544.36236572 777.87780762 0.82448608]	[439.16201782 280.22375488 0.89301705]	[462.24810791 280.16461182 0.91683346]	[418.68505859 275.01791382 0.84697866]	[480.32302856 272.48092651 0.84163052]	[5.44335205e+02 8.29243530e+02 8.06471348e-01]	[5.62375183e+02 8.24024109e+02 7.17548728e-01]	[5.41903992e+02 7.82951294e+02 6.18313372e-01]	[4.67495758e+02 8.98493225e+02 7.37399936e-01]	[4.52010559e+02 8.95858032e+02 7.36693919e-01]	[4.64931244e+02 8.70121216e+02 6.99583530e-01]
[452.01000977 295.58633423 0.87928045]	[454.62289429 344.28799438 0.86504459]	[390.46676636 351.97479248 0.80061412]	[377.72167969 462.25131226 0.91785991]	[375.12200928 562.25286865 0.87811208]	[516.19030762 339.26000977 0.85740227]	[539.28192139 444.34039307 0.87901986]	[559.84423828 541.87744141 0.91100085]	[464.82626343 523.95678711 0.70710433]	[423.8421936 526.51074219 0.67848396]	[446.92840576 705.95593262 0.75186229]	[4.62275024e+02 8.57444275e+02 8.08985114e-01]	[503.42492676 523.80712891 0.72151959]	[529.0668335 706.08782959 0.76912224]	[541.90460205 770.1920166 0.86268002]	[439.15109253 280.22109985 0.89340383]	[462.22497559 280.13494873 0.92426801]	[418.63116455 274.95837402 0.84012502]	[480.31439209 272.39916992 0.83929861]	[5.39296875e+02 8.21463074e+02 7.45543003e-01]	[5.57260986e+02 8.11309143e+02 7.11205542e-01]	[5.41728455e+02 7.70258606e+02 5.99542618e-01]	[4.67490692e+02 8.98482483e+02 7.41033435e-01]	[4.52006409e+02 8.95853027e+02 7.37581134e-01]	[4.64938812e+02 8.67709473e+02 6.99771643e-01]
[452.02429199 295.56585693 0.8804155 ]	[454.5993042 344.29049683 0.8614288 ]	[390.45413208 351.97467041 0.80083841]	[377.7199707 462.24685669 0.91865528]	[375.07324219 562.22052002 0.86906999]	[516.14807129 339.26351929 0.85493422]	[539.20922852 441.88323975 0.87417442]	[559.80438232 541.93920898 0.90520191]	[462.39666748 523.94830322 0.71929258]	[421.40338135 526.50494385 0.69148982]	[446.8885498 705.99462891 0.76233995]	[4.62276886e+02 8.59950256e+02 8.09111118e-01]	[503.35501099 521.37493896 0.72433907]	[526.52642822 708.550354 0.79512775]	[541.76550293 764.96057129 0.826231 ]	[439.15737915 280.19552612 0.89841127]	[462.23129272 280.10397339 0.92790985]	[418.61801147 274.95449829 0.84251302]	[480.31738281 272.40618896 0.84196162]	[5.39234985e+02 8.11339600e+02 7.89690971e-01]	[5.54673645e+02 8.08585693e+02 7.24532425e-01]	[5.36716431e+02 7.62464600e+02 5.91355383e-01]	[4.67458679e+02 8.98503113e+02 7.43505895e-01]	[4.51994415e+02 8.95873718e+02 7.37449884e-01]	[4.64941223e+02 8.70145874e+02 7.05702901e-01]
[452.00280762 295.53546143 0.87822223]	[454.55422974 344.28427124 0.85678869]	[387.92889404 351.98727417 0.79933876]	[377.72747803 462.26559448 0.92087108]	[375.08129883 562.29241943 0.88156223]	[516.13879395 339.25750732 0.85638446]	[539.18811035 444.29388428 0.86594892]	[559.74938965 541.88128662 0.89492476]	[462.4069519 523.92193604 0.72706187]	[423.77832031 526.48565674 0.70190197]	[444.4510498 703.5088501 0.74698436]	[4.62264343e+02 8.62521790e+02 8.06187332e-01]	[503.36453247 521.34655762 0.73123437]	[524.02655029 703.50646973 0.74741608]	[539.26196289 754.79199219 0.79844218]	[439.14892578 280.16662598 0.90050316]	[462.21777344 277.72351074 0.93359357]	[418.58685303 274.90542603 0.83621687]	[480.2911377 272.4019165 0.83887959]	[5.34123230e+02 8.06047302e+02 7.86346078e-01]	[5.49543701e+02 7.93335449e+02 7.24862218e-01]	[5.34104797e+02 7.54753113e+02 6.22256339e-01]	[4.67457764e+02 9.00990662e+02 7.39441395e-01]	[4.52006012e+02 8.95910400e+02 7.35424936e-01]	[4.64924225e+02 8.70218506e+02 7.12059915e-01]
[449.51626587 295.51077271 0.87629819]	[452.06893921 344.28781128 0.85189778]	[387.87225342 351.99459839 0.79939705]	[377.70959473 462.26858521 0.92158818]	[375.06530762 562.31652832 0.88146889]	[516.11883545 339.26553345 0.85175449]	[536.71655273 441.84863281 0.8704232 ]	[559.72619629 541.88244629 0.89064348]	[462.35461426 523.88397217 0.72982192]	[421.35287476 526.44708252 0.70927233]	[444.45095825 703.41925049 0.74299222]	[4.62260284e+02 8.62557861e+02 8.03932607e-01]	[503.32455444 521.29852295 0.73115486]	[523.98516846 700.84783936 0.73255306]	[536.69146729 749.76208496 0.78463823]	[439.14373779 280.14160156 0.90256655]	[462.20181274 277.70181274 0.93794805]	[418.58508301 274.91638184 0.84187877]	[480.27151489 272.38632202 0.83439428]	[5.28999878e+02 8.00975220e+02 7.48500764e-01]	[5.46969238e+02 7.90787354e+02 7.39416778e-01]	[5.31534729e+02 7.52176514e+02 6.25720263e-01]	[4.67449646e+02 9.01008301e+02 7.45808184e-01]	[4.51994965e+02 8.95929504e+02 7.38239765e-01]	[4.64943695e+02 8.70246643e+02 7.16745198e-01]
[449.46716309 295.5022583 0.87781 ]	[452.03884888 344.27688599 0.85236275]	[387.87350464 351.96817017 0.79858863]	[377.69216919 462.28463745 0.91929859]	[375.05331421 562.3192749 0.88018447]	[513.62231445 339.25985718 0.8516534 ]	[536.68225098 441.82009888 0.8744328 ]	[557.26879883 541.87054443 0.87805915]	[462.33868408 523.83831787 0.73575562]	[421.35150146 526.42120361 0.71316981]	[444.41107178 700.88989258 0.728697 ]	[4.62239563e+02 8.62541931e+02 7.99056888e-01]	[503.29818726 521.23522949 0.73199874]	[5.23949036e+02 6.90644470e+02 6.73601210e-01]	[5.34106812e+02 7.44540894e+02 7.19781339e-01]	[439.12203979 280.12976074 0.90104711]	[459.85202026 277.69766235 0.93655348]	[418.56707764 274.89309692 0.83068007]	[480.26998901 272.38635254 0.83637887]	[5.26468384e+02 7.88210815e+02 7.43010759e-01]	[5.44423340e+02 7.83036133e+02 6.88435197e-01]	[5.26549622e+02 7.44552979e+02 5.84324956e-01]	[4.67394714e+02 9.01008911e+02 7.42234230e-01]	[4.49494293e+02 8.95916992e+02 7.34530509e-01]	[4.64943085e+02 8.70229614e+02 6.99595153e-01]
[449.46380615 295.49777222 0.87861526]	[452.04495239 344.27749634 0.85245085]	[387.88027954 351.96331787 0.79844642]	[377.69033813 462.28491211 0.91993296]	[375.04821777 562.31848145 0.87927389]	[513.62634277 339.26141357 0.85162073]	[536.67901611 441.81900024 0.8748607 ]	[557.26568604 541.86877441 0.87707233]	[462.33520508 523.82977295 0.73779595]	[421.35583496 526.4152832 0.71325129]	[444.41830444 700.92810059 0.72458017]	[4.62236420e+02 8.62556396e+02 7.99126625e-01]	[503.28979492 521.22314453 0.73282111]	[5.23941467e+02 6.88125427e+02 6.44976139e-01]	[5.34098816e+02 7.44537292e+02 7.16059148e-01]	[439.12246704 280.12792969 0.90158981]	[459.84823608 277.6960144 0.93755358]	[418.57089233 274.89407349 0.83410257]	[480.26461792 272.3782959 0.83731377]	[5.26476868e+02 7.88209900e+02 7.39806175e-01]	[5.44428711e+02 7.83039978e+02 6.86037719e-01]	[5.26535583e+02 7.47009521e+02 5.83189011e-01]	[4.64960205e+02 9.01008789e+02 7.42262006e-01]	[4.49492767e+02 8.95917236e+02 7.34782815e-01]	[4.64938446e+02 8.70238464e+02 7.00791597e-01]
[446.9760437 295.48239136 0.8777678 ]	[452.02261353 344.27505493 0.85015923]	[387.8661499 351.95291138 0.79857779]	[377.69274902 462.31860352 0.91631627]	[375.01260376 562.25793457 0.86674142]	[513.6105957 339.25921631 0.8501544 ]	[536.64239502 441.81695557 0.87330693]	[557.22479248 541.90539551 0.87535012]	[462.29400635 523.84490967 0.73260462]	[421.31692505 526.42010498 0.71384227]	[444.36608887 700.86584473 0.71112353]	[4.62228180e+02 8.65140076e+02 8.07499170e-01]	[503.25442505 521.24523926 0.72705692]	[523.93371582 690.60491943 0.73315048]	[5.31559082e+02 7.34256958e+02 7.28184283e-01]	[439.10430908 280.10830688 0.9021734 ]	[459.82058716 277.67306519 0.93892151]	[418.55493164 274.89154053 0.83019793]	[480.24462891 269.925354 0.82768279]	[5.23913696e+02 7.83039368e+02 7.74783969e-01]	[5.41921814e+02 7.72786377e+02 7.14503765e-01]	[5.26513855e+02 7.34237488e+02 6.13863468e-01]	[4.67396210e+02 9.01004639e+02 7.43899822e-01]	[4.49508392e+02 8.95934692e+02 7.36239016e-01]	[4.64909454e+02 8.72733948e+02 7.00378120e-01]
[446.92715454 295.42507935 0.87642783]	[449.51153564 344.2796936 0.84711361]	[385.36236572 351.95199585 0.80301154]	[377.67401123 462.27914429 0.93030602]	[374.97512817 562.3815918 0.87818778]	[513.57147217 339.25650024 0.8463701 ]	[536.63952637 441.8706665 0.87247187]	[554.70202637 541.91210938 0.86606228]	[462.21786499 523.83050537 0.73855102]	[421.26260376 523.96551514 0.72106707]	[444.3270874 698.3225708 0.71137267]	[4.62221100e+02 8.67626526e+02 8.14845443e-01]	[500.84692383 521.2300415 0.72967005]	[523.855896 687.99053955 0.74154401]	[5.24014282e+02 7.21383301e+02 7.17283785e-01]	[439.08566284 277.67294312 0.91381222]	[459.80264282 277.61871338 0.94579411]	[416.17147827 272.42593384 0.82554454]	[480.24331665 269.86767578 0.82840979]	[521.30493164 767.56591797 0.84132349]	[5.36686951e+02 7.59912048e+02 7.02889621e-01]	[5.23935059e+02 7.13729065e+02 6.21186852e-01]	[4.64943756e+02 9.01007141e+02 7.46943355e-01]	[4.49493988e+02 8.95937805e+02 7.37795353e-01]	[4.64885559e+02 8.72771423e+02 6.97629154e-01]
[446.90310669 295.39456177 0.87318385]	[449.47839355 344.28585815 0.84661436]	[385.34133911 351.96655273 0.806669 ]	[377.62585449 462.28741455 0.92861563]	[372.51950073 562.44995117 0.87414217]	[511.08001709 339.25265503 0.84808713]	[534.17297363 441.87249756 0.87336397]	[554.64794922 541.92199707 0.86458021]	[462.20840454 523.83575439 0.73764807]	[421.25735474 523.96191406 0.72179645]	[444.29275513 700.84686279 0.71350193]	[4.62224976e+02 8.67629944e+02 8.18861306e-01]	[500.83755493 521.23242188 0.72742188]	[523.84033203 687.99206543 0.75698137]	[523.97229004 718.89013672 0.72068262]	[439.08740234 277.62908936 0.92068243]	[459.79608154 277.59231567 0.94925117]	[418.53442383 272.40811157 0.82681572]	[480.22711182 269.90219116 0.83145165]	[521.25689697 764.97924805 0.79682744]	[5.31588562e+02 7.54789001e+02 6.92406058e-01]	[5.23902832e+02 7.13773315e+02 6.22120678e-01]	[4.64936676e+02 9.01012390e+02 7.54829049e-01]	[4.49486298e+02 8.95939758e+02 7.43214190e-01]	[4.64894623e+02 8.72779785e+02 7.01512456e-01]
[446.90594482 293.02124023 0.87074268]	[449.44241333 344.3039856 0.84497154]	[385.30383301 351.97659302 0.81117725]	[377.58126831 462.28842163 0.92057395]	[372.47113037 562.45587158 0.86722159]	[511.07162476 339.26559448 0.84691924]	[534.15405273 441.90597534 0.86502206]	[552.14117432 541.92242432 0.8650462 ]	[462.20892334 523.89825439 0.73387575]	[421.25619507 526.45458984 0.71522272]	[441.90335083 703.40655518 0.7144143 ]	[4.62234711e+02 8.67662476e+02 8.24247718e-01]	[500.83764648 521.29748535 0.73051214]	[523.86206055 688.07727051 0.78643399]	[523.97106934 711.20135498 0.74432361]	[439.08453369 277.61022949 0.92582089]	[459.8001709 277.57614136 0.94966602]	[416.16171265 272.39254761 0.82267988]	[480.2272644 269.85513306 0.83004123]	[521.19732666 752.28692627 0.76897395]	[5.28979858e+02 7.49652527e+02 7.29335070e-01]	[5.23893250e+02 7.08625671e+02 6.26154721e-01]	[4.64907471e+02 9.01015076e+02 7.57124722e-01]	[4.49478241e+02 8.95943909e+02 7.41370380e-01]	[4.64915131e+02 8.72826416e+02 6.96033716e-01]
[444.44842529 292.98010254 0.86795616]	[446.96893311 344.32266235 0.84206283]	[382.85647583 351.98580933 0.81591552]	[377.51617432 462.35223389 0.90872616]	[369.98825073 562.47406006 0.86792463]	[511.05560303 339.27841187 0.84621054]	[534.16619873 444.34259033 0.85773325]	[552.11761475 541.92364502 0.86675453]	[462.20358276 523.956604 0.72369581]	[421.25354004 526.52099609 0.70742083]	[441.90185547 703.40148926 0.72756314]	[4.62225128e+02 8.67629578e+02 8.21391642e-01]	[500.82470703 521.35638428 0.72598559]	[523.87316895 690.71801758 0.76687783]	[5.23901245e+02 7.11191284e+02 7.03983366e-01]	[436.6980896 277.55895996 0.92840987]	[459.77651978 277.53866577 0.94766158]	[416.13369751 272.37435913 0.82074153]	[480.20428467 269.85168457 0.82656258]	[5.21313354e+02 7.47176270e+02 7.10501075e-01]	[5.29034973e+02 7.44519714e+02 6.32920146e-01]	[5.21390686e+02 7.08575684e+02 5.83862126e-01]	[4.64879272e+02 9.00984558e+02 7.60063589e-01]	[4.49449829e+02 8.95913086e+02 7.45582044e-01]	[4.64908600e+02 8.72796509e+02 6.97760105e-01]
[446.88247681 292.93478394 0.86221182]	[446.93692017 344.34475708 0.8408879 ]	[382.80108643 351.98712158 0.82747775]	[377.48217773 462.32885742 0.91570234]	[369.92471313 562.43518066 0.87187862]	[511.05331421 339.27093506 0.85713774]	[534.14129639 444.38464355 0.85536456]	[552.11846924 541.94726562 0.86604357]	[462.1998291 526.43145752 0.71635151]	[421.25933838 529.01116943 0.69763017]	[441.89126587 703.41943359 0.73903501]	[4.62212616e+02 8.67640808e+02 8.25999022e-01]	[500.82064819 521.36993408 0.71885359]	[523.91802979 700.87493896 0.7650274 ]	[5.21366882e+02 7.11141296e+02 5.32405257e-01]	[439.07791138 277.5213623 0.93004453]	[459.78927612 277.49307251 0.94323212]	[416.1434021 272.38067627 0.81647032]	[480.18762207 269.8432312 0.81368905]	[5.21219910e+02 7.46993835e+02 5.09553671e-01]	[5.26436951e+02 7.39362915e+02 4.72486675e-01]	[5.18771973e+02 7.06039185e+02 4.40926313e-01]	[4.64875458e+02 8.98518799e+02 7.63765812e-01]	[4.49442627e+02 8.95908142e+02 7.46808052e-01]	[4.64893494e+02 8.72815002e+02 7.05565870e-01]
[444.44277954 292.92175293 0.86416787]	[446.91604614 344.35235596 0.84209961]	[382.76605225 351.99078369 0.83351231]	[375.12216187 462.31207275 0.91697431]	[369.8895874 562.43499756 0.86982441]	[511.03829956 339.26968384 0.85748154]	[534.13128662 444.40997314 0.85113484]	[552.10253906 541.93737793 0.86548257]	[462.18255615 526.42547607 0.71649212]	[421.24337769 528.9977417 0.69867778]	[441.88302612 703.43737793 0.74155426]	[4.62205627e+02 8.67630005e+02 8.27344716e-01]	[500.80725098 521.35852051 0.71416032]	[523.9309082 700.9152832 0.75925779]	[5.21298279e+02 7.08558411e+02 5.04024863e-01]	[436.6965332 277.50814819 0.92662436]	[459.76751709 277.47998047 0.94095904]	[416.11773682 272.3899231 0.81555074]	[480.17254639 269.84762573 0.81612897]	[5.21244568e+02 7.39408325e+02 4.82268184e-01]	[5.26450684e+02 7.31704468e+02 4.72493082e-01]	[5.18676331e+02 7.03478455e+02 4.02580500e-01]	[4.64868347e+02 8.98507812e+02 7.68288791e-01]	[4.46965637e+02 8.95896118e+02 7.49269962e-01]	[4.64886719e+02 8.72812012e+02 7.08422959e-01]
[444.41500854 292.89208984 0.86385983]	[446.90182495 344.35205078 0.842924 ]	[382.76376343 351.96969604 0.83226943]	[375.10824585 462.32165527 0.91706359]	[367.39465332 562.42901611 0.87356734]	[511.02883911 339.26773071 0.8563872 ]	[534.12884521 444.43029785 0.85080689]	[552.09692383 541.93865967 0.86386061]	[462.18127441 526.43389893 0.71656191]	[421.23110962 528.99890137 0.70075583]	[441.88726807 703.44714355 0.73698974]	[4.62188049e+02 8.67620544e+02 8.22138965e-01]	[500.81506348 521.36663818 0.71185768]	[523.91125488 700.92034912 0.76272309]	[5.21283386e+02 7.08657654e+02 4.65073258e-01]	[436.67657471 277.48916626 0.92450058]	[459.7428894 275.13052368 0.93935591]	[416.10488892 272.38528442 0.8117559 ]	[480.14624023 267.3578186 0.8120957 ]	[5.21174622e+02 7.41944824e+02 4.40750539e-01]	[5.23992798e+02 7.34215088e+02 4.39417452e-01]	[5.18705505e+02 7.06058105e+02 3.85129184e-01]	[4.64847534e+02 8.98490723e+02 7.69566357e-01]	[4.46947083e+02 8.95880920e+02 7.49823451e-01]	[4.64868683e+02 8.72797241e+02 7.03819752e-01]
[444.38952637 292.87213135 0.86298287]	[446.88916016 344.33236694 0.84434199]	[382.76660156 351.98080444 0.8310439 ]	[375.09118652 462.36911011 0.90923619]	[364.88330078 562.45574951 0.87960207]	[508.54888916 339.25021362 0.85998565]	[534.13079834 444.44329834 0.84708488]	[552.09405518 541.94592285 0.8627727 ]	[459.84973145 526.40777588 0.71972001]	[421.21826172 526.51013184 0.70429248]	[441.88116455 703.4118042 0.73095816]	[4.62187775e+02 8.67594116e+02 8.14897060e-01]	[500.80551147 521.35107422 0.71219611]	[523.90350342 700.86151123 0.75276572]	[5.21291748e+02 7.08646667e+02 4.91422147e-01]	[436.65884399 277.48043823 0.91844273]	[459.71188354 275.10928345 0.93674564]	[416.07614136 272.40170288 0.81867069]	[480.12408447 267.30426025 0.8093996 ]	[5.21195557e+02 7.41956055e+02 4.66691405e-01]	[5.24016174e+02 7.34221130e+02 4.59641069e-01]	[5.18693970e+02 7.06044006e+02 4.00834352e-01]	[4.64862183e+02 8.98513489e+02 7.61559308e-01]	[4.46952087e+02 8.95894165e+02 7.43351519e-01]	[4.64869110e+02 8.72771423e+02 6.98752940e-01]
[444.38119507 290.43310547 0.86310554]	[446.87423706 344.34295654 0.8414979 ]	[382.76269531 351.99118042 0.82843596]	[375.09915161 462.35733032 0.91341305]	[364.82925415 564.81610107 0.88555402]	[508.52481079 339.25494385 0.8568837 ]	[534.11010742 444.44552612 0.84923315]	[552.06542969 541.94030762 0.86562324]	[459.8392334 523.96032715 0.73142135]	[421.21038818 526.51550293 0.70653039]	[441.88476562 703.42462158 0.73936415]	[4.62195251e+02 8.67590332e+02 8.13210964e-01]	[500.79602051 521.3470459 0.71663886]	[523.8637085 698.31726074 0.77056777]	[5.21315186e+02 7.16259949e+02 3.68962705e-01]	[436.64126587 277.47576904 0.91913539]	[459.68875122 275.07870483 0.93645287]	[416.05712891 272.42697144 0.82019508]	[477.74301147 264.74731445 0.80980074]	[5.21225891e+02 7.47035522e+02 3.61835450e-01]	[5.26412292e+02 7.39383911e+02 3.56305867e-01]	[5.21251343e+02 7.13742249e+02 3.37277353e-01]	[4.64841888e+02 8.98511475e+02 7.67210841e-01]	[4.46924469e+02 8.95881226e+02 7.48764932e-01]	[4.64900391e+02 8.72770386e+02 6.96178317e-01]
[444.36398315 290.43164062 0.86271518]	[444.44754028 346.81692505 0.84427559]	[382.75930786 352.01803589 0.83170462]	[375.05950928 462.40499878 0.89197195]	[364.79150391 562.46569824 0.89173365]	[508.49884033 339.28488159 0.85168499]	[534.10559082 444.4055481 0.84441227]	[552.08331299 541.92749023 0.86236829]	[459.8331604 523.94958496 0.72714758]	[421.2019043 526.51031494 0.71445149]	[441.86846924 703.41699219 0.73792064]	[4.62194000e+02 8.67580688e+02 8.13717425e-01]	[500.78530884 521.34838867 0.72435427]	[523.84039307 690.67510986 0.75478995]	[5.21419556e+02 7.11254028e+02 6.01711988e-01]	[436.62384033 277.48165894 0.92011672]	[459.67227173 275.07876587 0.93750119]	[413.57745361 272.44082642 0.81643528]	[477.72409058 264.75546265 0.81523806]	[5.21278076e+02 7.47085938e+02 5.82809448e-01]	[5.26499695e+02 7.41966370e+02 5.36004901e-01]	[5.21239685e+02 7.08682251e+02 5.01799583e-01]	[4.64834351e+02 9.00977051e+02 7.64405191e-01]	[4.46930481e+02 8.95895386e+02 7.46657550e-01]	[4.64890015e+02 8.72762268e+02 6.98650241e-01]
[444.36584473 290.4203186 0.86288279]	[444.44250488 346.84899902 0.84523124]	[382.75802612 354.46029663 0.83051968]	[375.03363037 462.4241333 0.8692379 ]	[364.76730347 562.46453857 0.8939532 ]	[508.4831543 341.68814087 0.8436982 ]	[531.63049316 444.37167358 0.84195137]	[552.07336426 541.921875 0.86263788]	[459.8394165 523.93847656 0.73088634]	[421.20230103 526.50482178 0.7182709 ]	[441.85061646 700.9196167 0.73371559]	[4.62185150e+02 8.67607117e+02 8.11954498e-01]	[500.78952026 521.34655762 0.71683967]	[523.82940674 687.99633789 0.72603798]	[523.82421875 711.13256836 0.75756496]	[436.62194824 277.47912598 0.92020434]	[459.66989136 275.07131958 0.93872148]	[413.56463623 272.47198486 0.81789625]	[477.71313477 264.75268555 0.81515074]	[5.21270264e+02 7.47119202e+02 7.28713870e-01]	[5.28974243e+02 7.44453979e+02 6.52846336e-01]	[5.21317383e+02 7.08547424e+02 6.19012952e-01]	[4.64838715e+02 9.00997192e+02 7.56481409e-01]	[4.46949005e+02 8.95921570e+02 7.35409796e-01]	[4.64870972e+02 8.72784302e+02 6.88814580e-01]
[444.35671997 292.87939453 0.86888492]	[444.43283081 346.85064697 0.84698641]	[382.76138306 354.4616394 0.83176005]	[375.02539062 464.83676147 0.86285824]	[362.347229 562.46868896 0.89366299]	[508.46630859 341.68203735 0.84612262]	[534.09924316 444.38034058 0.83868825]	[552.05712891 541.9230957 0.86318183]	[459.83718872 523.95166016 0.73034388]	[421.19195557 526.51464844 0.71727377]	[441.86550903 703.40979004 0.72846395]	[4.62181946e+02 8.67612305e+02 8.08344960e-01]	[500.79284668 521.36346436 0.71798617]	[523.80670166 688.01300049 0.75167561]	[523.80688477 711.17810059 0.77590555]	[436.60766602 277.51568604 0.91842413]	[459.66851807 275.10614014 0.93664753]	[413.54092407 272.4720459 0.81930417]	[477.69769287 264.71838379 0.81293881]	[518.77990723 749.71502686 0.75736171]	[5.26435852e+02 7.47101807e+02 7.30617285e-01]	[5.21299561e+02 7.08572754e+02 6.36629581e-01]	[4.64845306e+02 9.00995117e+02 7.54993618e-01]	[4.46945923e+02 8.95916504e+02 7.35613704e-01]	[4.64869873e+02 8.72785339e+02 6.80554867e-01]
[444.35913086 292.87890625 0.86803257]	[444.42089844 346.88766479 0.85034496]	[382.7454834 354.50039673 0.83909506]	[375.02474976 464.84545898 0.86220139]	[362.35137939 562.47113037 0.89269626]	[508.45837402 341.69415283 0.84548199]	[534.10394287 444.39633179 0.83455241]	[549.60345459 541.92053223 0.86632377]	[462.18838501 526.44958496 0.72439438]	[421.2088623 529.02600098 0.71382064]	[441.88262939 700.89794922 0.71878499]	[4.62179718e+02 8.65127625e+02 8.04464221e-01]	[500.82897949 523.84185791 0.71662939]	[523.79211426 688.00500488 0.753075 ]	[523.80499268 711.2421875 0.79008311]	[436.61080933 277.51681519 0.91816038]	[459.66925049 275.10644531 0.93497407]	[413.54705811 272.48034668 0.82178307]	[477.70690918 262.25610352 0.81616914]	[518.75231934 752.2243042 0.75754303]	[526.42254639 749.58343506 0.75668073]	[5.21287720e+02 7.08631042e+02 6.64969981e-01]	[4.64860840e+02 9.00984985e+02 7.52314687e-01]	[4.46952667e+02 8.95905701e+02 7.34649003e-01]	[4.64862091e+02 8.72745850e+02 6.84412777e-01]
[444.33795166 292.93060303 0.87770647]	[444.42941284 349.36633301 0.84859908]	[382.76568604 354.51358032 0.84039092]	[375.02947998 464.91204834 0.85807091]	[362.35409546 564.82531738 0.88982671]	[508.46615601 341.70852661 0.84332806]	[534.10046387 444.39282227 0.83621383]	[549.60479736 541.93511963 0.86518121]	[462.18463135 526.43945312 0.72533834]	[421.20898438 529.0145874 0.71242434]	[441.87188721 700.92047119 0.70777595]	[4.62187744e+02 8.65109192e+02 8.02201807e-01]	[500.82006836 523.83453369 0.719742 ]	[523.78704834 685.52490234 0.73161817]	[523.83447266 713.69073486 0.78959018]	[436.58026123 277.56137085 0.9083851 ]	[459.65731812 277.47451782 0.93009937]	[413.54638672 274.87036133 0.8215059 ]	[477.69262695 264.71740723 0.81285334]	[518.7355957 752.30383301 0.7583971 ]	[526.41204834 749.65789795 0.7557497 ]	[5.21326050e+02 7.08668579e+02 6.66309357e-01]	[4.64863129e+02 8.98518738e+02 7.51830578e-01]	[4.46951233e+02 8.95896667e+02 7.35722005e-01]	[4.64873322e+02 8.72736023e+02 6.79608285e-01]
[444.32577515 292.96334839 0.88389522]	[444.43087769 349.375 0.8501423 ]	[382.77905273 354.50817871 0.83933145]	[375.02410889 464.93322754 0.85399354]	[362.34954834 564.84173584 0.8882153 ]	[508.46252441 341.72128296 0.84273899]	[534.10443115 444.41555786 0.83413029]	[552.05236816 541.94311523 0.86529696]	[462.18499756 526.46118164 0.72433609]	[421.20797729 529.04138184 0.71269381]	[441.8572998 703.41705322 0.70514947]	[4.62200836e+02 8.67610107e+02 8.12334180e-01]	[500.82339478 523.85723877 0.7195583 ]	[523.77728271 685.4899292 0.71636415]	[523.85198975 713.70977783 0.78982669]	[436.56085205 277.58789062 0.90115553]	[459.65231323 277.49658203 0.92921096]	[413.55163574 274.89990234 0.82833356]	[477.69232178 264.72003174 0.81593412]	[518.76293945 754.77679443 0.76618552]	[526.45843506 749.70159912 0.75374246]	[5.21350403e+02 7.08707092e+02 6.70867682e-01]	[4.64857117e+02 9.00980042e+02 7.55136728e-01]	[4.46959839e+02 8.95910400e+02 7.36934066e-01]	[4.64893585e+02 8.72792358e+02 6.82834506e-01]
[444.34127808 292.96560669 0.88357937]	[444.44363403 349.38897705 0.84802622]	[382.80209351 354.52157593 0.83751708]	[375.02862549 464.9503479 0.85263497]	[364.78213501 564.84606934 0.88508892]	[508.46777344 341.72555542 0.84300798]	[534.09265137 444.44039917 0.83291203]	[549.60070801 541.94036865 0.8671279 ]	[459.85446167 526.44116211 0.72697085]	[421.19058228 529.03112793 0.71435767]	[441.84588623 700.90576172 0.70934838]	[4.62200378e+02 8.67578491e+02 8.02596927e-01]	[500.82519531 523.84606934 0.72173345]	[523.76489258 685.58935547 0.75543326]	[523.85211182 713.69494629 0.78181267]	[436.57281494 277.58761597 0.90344709]	[459.66229248 277.49487305 0.93283957]	[413.54928589 274.91174316 0.83147085]	[477.69015503 264.73477173 0.80990112]	[5.18757202e+02 7.54842407e+02 7.53280580e-01]	[5.26477539e+02 7.49734192e+02 7.35999167e-01]	[5.21361572e+02 7.08671143e+02 6.58517122e-01]	[4.64866882e+02 9.00995972e+02 7.46455133e-01]	[4.46956787e+02 8.95915527e+02 7.29938328e-01]	[4.64901367e+02 8.72759827e+02 6.73308074e-01]
[444.35665894 292.99429321 0.88487625]	[444.43768311 349.40188599 0.85031354]	[382.79269409 354.54098511 0.84028268]	[375.04153442 464.96557617 0.85239339]	[364.82446289 564.86053467 0.87930709]	[508.46310425 341.72763062 0.84498519]	[534.09326172 446.87496948 0.83257776]	[549.57830811 544.3046875 0.86900562]	[459.82156372 523.9541626 0.73146331]	[421.17068481 528.97479248 0.71813154]	[441.84848022 703.44134521 0.73228252]	[4.62198669e+02 8.67595337e+02 8.08890641e-01]	[500.79779053 523.80328369 0.71968848]	[523.76934814 688.00811768 0.77286041]	[523.84606934 713.72595215 0.77836466]	[436.58590698 277.62341309 0.90168965]	[459.66345215 277.51519775 0.9348557 ]	[413.56188965 274.94311523 0.83638704]	[477.67929077 264.73324585 0.80735075]	[5.18762878e+02 7.57355103e+02 7.52947271e-01]	[5.26501709e+02 7.49771057e+02 7.27356553e-01]	[5.21369812e+02 7.08697083e+02 6.58270717e-01]	[4.64862030e+02 9.00995300e+02 7.49582112e-01]	[4.46955231e+02 8.95916504e+02 7.32594490e-01]	[4.64892395e+02 8.72770386e+02 6.83232367e-01]
[444.36642456 293.02261353 0.88566422]	[444.42642212 349.46261597 0.85245979]	[382.77398682 356.97375488 0.84665048]	[375.04458618 467.39242554 0.8516289 ]	[364.81726074 564.8616333 0.87886995]	[508.45755005 341.75189209 0.84051853]	[531.62567139 446.92736816 0.82548869]	[549.55944824 544.31506348 0.87088877]	[459.81182861 526.40319824 0.72702932]	[421.16668701 528.98181152 0.71451265]	[441.87838745 705.9364624 0.77067542]	[4.62191956e+02 8.67617737e+02 8.15077901e-01]	[500.78179932 523.81848145 0.71723557]	[523.76745605 688.03759766 0.78319353]	[523.86132812 713.73535156 0.77185285]	[436.59121704 277.65591431 0.89795697]	[459.66534424 277.54519653 0.9343164 ]	[413.57095337 274.9831543 0.8399657 ]	[477.67294312 264.76721191 0.80332392]	[521.20812988 759.93084717 0.77048147]	[5.28971130e+02 7.52217773e+02 7.27932990e-01]	[5.21365234e+02 7.08679932e+02 6.38544440e-01]	[4.64875458e+02 9.00986084e+02 7.54356384e-01]	[4.46958984e+02 8.95915100e+02 7.39282370e-01]	[4.64863586e+02 8.72781921e+02 6.91902697e-01]
[444.34677124 295.43560791 0.89822853]	[444.41543579 351.95794678 0.86115128]	[382.75033569 356.99615479 0.852355 ]	[375.0446167 464.96420288 0.85181963]	[364.82531738 564.88146973 0.87523049]	[508.45071411 341.79202271 0.83296323]	[531.59631348 446.94598389 0.82583672]	[549.53808594 544.30926514 0.87318271]	[459.80218506 526.44470215 0.72306007]	[421.16647339 529.01959229 0.71323007]	[441.80322266 703.48712158 0.78588754]	[4.62189423e+02 8.65107239e+02 8.06735635e-01]	[500.77215576 523.87054443 0.71570444]	[523.75811768 688.01434326 0.77196562]	[523.8815918 713.74316406 0.77534944]	[436.55825806 277.70922852 0.88894969]	[459.64932251 277.59115601 0.93215221]	[413.56341553 275.04754639 0.83544391]	[477.65222168 264.80508423 0.80164248]	[521.21051025 759.9510498 0.79437673]	[5.29020203e+02 7.52228271e+02 7.35101163e-01]	[5.23795959e+02 7.08695496e+02 6.42579257e-01]	[4.64891846e+02 8.98509338e+02 7.49929309e-01]	[4.46961945e+02 8.95899719e+02 7.34249830e-01]	[4.64882721e+02 8.72728516e+02 6.86545551e-01]
[444.34106445 295.45962524 0.90496957]	[444.41473389 352.02148438 0.86897397]	[382.7713623 357.03936768 0.85509783]	[375.06063843 467.41784668 0.84898269]	[364.79580688 564.89898682 0.87423497]	[508.46694946 344.2729187 0.82467794]	[534.08587646 449.46078491 0.81577265]	[549.50927734 544.35620117 0.86902404]	[459.76681519 526.44512939 0.72436744]	[421.14263916 529.0501709 0.70833576]	[441.81143188 705.97241211 0.78571737]	[4.62202606e+02 8.65131470e+02 8.14876735e-01]	[500.73693848 523.85449219 0.71587324]	[523.76367188 685.55200195 0.72585571]	[523.90673828 713.78936768 0.77436048]	[436.55273438 277.73849487 0.88330472]	[459.64044189 277.62954712 0.93458396]	[413.55981445 275.08166504 0.83621907]	[477.61013794 267.331604 0.79549801]	[521.22229004 759.93292236 0.80319279]	[5.31537109e+02 7.52212280e+02 7.32761681e-01]	[5.23828735e+02 7.11185852e+02 6.50083244e-01]	[4.64877167e+02 8.98501099e+02 7.54773855e-01]	[4.46960266e+02 8.95894226e+02 7.39224732e-01]	[4.64900879e+02 8.72745972e+02 6.98760688e-01]
[444.33319092 295.46578979 0.90701807]	[444.41555786 352.02340698 0.86892939]	[382.76998901 357.04470825 0.85521513]	[375.0647583 467.41146851 0.84933037]	[364.79400635 564.90325928 0.8738476 ]	[508.46853638 344.27215576 0.82490164]	[534.08966064 449.46261597 0.81561977]	[549.51049805 544.3505249 0.86879945]	[459.76873779 526.45611572 0.724962 ]	[421.14038086 529.06115723 0.70877957]	[441.80667114 705.96826172 0.78502178]	[4.62196869e+02 8.67585754e+02 8.19559932e-01]	[500.74313354 523.86639404 0.71791071]	[523.7668457 685.52062988 0.70670307]	[523.90881348 713.7845459 0.77615607]	[434.12249756 280.09533691 0.8813467 ]	[459.63790894 277.63391113 0.93477213]	[413.54980469 275.10864258 0.83666503]	[477.61782837 267.36419678 0.80001372]	[521.21496582 759.93048096 0.80205172]	[5.31530029e+02 7.52212219e+02 7.32197404e-01]	[5.23830933e+02 7.11184204e+02 6.53172135e-01]	[4.64858582e+02 8.98498230e+02 7.55428970e-01]	[4.46954376e+02 8.95896118e+02 7.39312351e-01]	[4.64894196e+02 8.72762695e+02 7.00279891e-01]
[444.34390259 295.49630737 0.90843785]	[444.4395752 354.51751709 0.87827873]	[382.77340698 357.14764404 0.85854745]	[375.02371216 467.49172974 0.83850938]	[362.3460083 564.91204834 0.87797731]	[508.47772217 344.32907104 0.8185876 ]	[534.14428711 452.07000732 0.81553793]	[547.06872559 544.40686035 0.86732787]	[459.83813477 528.99584961 0.71375829]	[421.17965698 531.60791016 0.7023176 ]	[441.81015015 706.09014893 0.80254281]	[4.62185608e+02 8.67623169e+02 8.25111866e-01]	[500.80828857 523.92224121 0.71536368]	[523.78399658 688.03302002 0.74748576]	[5.23947083e+02 7.18854187e+02 6.88280106e-01]	[434.12286377 280.1305542 0.88091606]	[459.63977051 277.67172241 0.93246633]	[413.54431152 277.50527954 0.83218324]	[477.59494019 269.85250854 0.78959924]	[521.27630615 759.90692139 0.76134771]	[5.34106567e+02 7.52180542e+02 6.95722401e-01]	[5.23924561e+02 7.13747498e+02 5.77739239e-01]	[4.64886169e+02 8.98512695e+02 7.56036818e-01]	[4.49438812e+02 8.95920593e+02 7.39129543e-01]	[4.64860291e+02 8.72778992e+02 7.08367467e-01]
[444.29989624 295.60739136 0.9121986 ]	[446.86328125 356.9866333 0.89316422]	[382.8086853 359.56802368 0.85361612]	[374.96789551 472.55599976 0.82345986]	[362.31500244 570.03137207 0.85033095]	[508.44854736 349.42709351 0.81456608]	[534.08660889 454.63198853 0.82774711]	[549.48864746 544.44854736 0.86335152]	[462.18249512 531.58093262 0.70849091]	[421.2260437 536.66796875 0.70162016]	[441.79946899 708.53765869 0.81202489]	[4.62195831e+02 8.67579712e+02 8.34623218e-01]	[500.8145752 526.4342041 0.71041077]	[523.76708984 690.71343994 0.75367051]	[5.24002991e+02 7.18883972e+02 6.26207113e-01]	[434.05508423 280.22900391 0.86254954]	[459.60647583 280.17218018 0.90832728]	[410.97640991 277.58328247 0.82088423]	[477.58782959 272.45178223 0.7945711 ]	[5.23800293e+02 7.62441101e+02 7.32422829e-01]	[5.36721008e+02 7.52203857e+02 6.65363550e-01]	[5.23987915e+02 7.13690430e+02 5.36892116e-01]	[4.64875458e+02 8.98490112e+02 7.68663883e-01]	[4.46959412e+02 8.95885986e+02 7.52355397e-01]	[4.64885773e+02 8.72744080e+02 7.25928485e-01]
[441.92053223 295.63973999 0.91093063]	[446.86416626 357.02508545 0.90009743]	[382.83761597 359.60379028 0.85388023]	[374.97512817 477.60836792 0.84753311]	[362.3079834 570.10583496 0.84517705]	[506.00592041 351.93969727 0.8197453 ]	[534.0914917 454.64782715 0.83005869]	[547.0614624 544.47576904 0.85552061]	[462.20574951 531.57830811 0.71001112]	[421.24719238 536.66937256 0.70349389]	[441.8236084 708.59277344 0.81629032]	[4.62196777e+02 8.67587891e+02 8.37288380e-01]	[500.83676147 526.43005371 0.70817018]	[523.78027344 693.25842285 0.73906451]	[5.26401855e+02 7.18900330e+02 5.64420819e-01]	[434.05010986 282.70736694 0.85133827]	[459.58813477 280.23309326 0.89583445]	[410.94543457 277.71359253 0.81309903]	[477.59408569 275.00924683 0.81880975]	[5.23876587e+02 7.62431396e+02 6.96329355e-01]	[5.39231995e+02 7.49772705e+02 6.42647803e-01]	[5.26399841e+02 7.13684875e+02 4.86240208e-01]	[4.64881195e+02 8.98493042e+02 7.71677852e-01]	[4.46949280e+02 8.95884827e+02 7.56307125e-01]	[4.64886658e+02 8.72747314e+02 7.26839781e-01]
[441.91775513 298.04107666 0.9134323 ]	[446.88253784 357.08682251 0.90336639]	[382.8572998 359.65975952 0.85371393]	[374.99078369 477.67333984 0.86763573]	[362.2930603 572.62304688 0.84449005]	[506.00198364 354.4543457 0.82606614]	[534.10113525 457.10403442 0.84194362]	[549.50976562 544.50219727 0.84661007]	[462.21850586 534.13220215 0.71712095]	[421.26248169 536.74127197 0.7098546 ]	[441.82791138 708.56762695 0.81029326]	[4.62199982e+02 8.67600342e+02 8.40135694e-01]	[500.83639526 526.47467041 0.71390462]	[523.77746582 700.90753174 0.73719049]	[5.26481018e+02 7.21413818e+02 5.83668649e-01]	[434.07461548 285.23843384 0.84451079]	[457.2204895 282.73455811 0.88624561]	[410.97296143 280.16204834 0.80679691]	[475.16036987 275.08914185 0.80605018]	[5.23911499e+02 7.65038147e+02 7.21638680e-01]	[5.39265198e+02 7.54764648e+02 6.39784396e-01]	[5.26445007e+02 7.11211365e+02 5.03249407e-01]	[4.64899200e+02 8.98505371e+02 7.71522820e-01]	[4.46963104e+02 8.95893188e+02 7.56067514e-01]	[4.64881470e+02 8.72749084e+02 7.31106937e-01]
[441.89089966 298.22167969 0.90420473]	[446.93838501 357.1854248 0.90313017]	[385.34011841 359.76608276 0.84263915]	[375.00540161 480.14041138 0.8838473 ]	[362.30108643 575.22796631 0.84642941]	[508.44186401 354.5579834 0.83658457]	[534.12072754 459.63287354 0.87169588]	[549.49914551 549.48944092 0.82326871]	[462.25750732 539.26043701 0.73474449]	[421.30422974 541.80096436 0.72064018]	[441.80606079 708.61419678 0.81039834]	[4.62204071e+02 8.67592041e+02 8.41361642e-01]	[500.87051392 534.1217041 0.71125001]	[523.79174805 703.43737793 0.74365991]	[5.28983398e+02 7.21440674e+02 5.90949833e-01]	[434.04776001 290.34347534 0.84286124]	[459.59375 290.34747314 0.89045352]	[408.4786377 280.2154541 0.79727775]	[477.59573364 277.60940552 0.82023752]	[5.23979980e+02 7.65006714e+02 7.23317325e-01]	[5.41766968e+02 7.52273621e+02 6.62019730e-01]	[5.26513916e+02 7.11198486e+02 4.92263019e-01]	[4.64906006e+02 8.98505920e+02 7.71766186e-01]	[4.46965179e+02 8.95891113e+02 7.57535994e-01]	[4.64890198e+02 8.72740845e+02 7.31935740e-01]
[444.29437256 300.71017456 0.88783163]	[446.94390869 359.58209229 0.90038097]	[385.3197937 362.2225647 0.83320272]	[375.00405884 480.25326538 0.8992188 ]	[362.26873779 577.77966309 0.85634685]	[508.47528076 356.9770813 0.84042782]	[534.15478516 459.68569946 0.88027453]	[549.49707031 554.69903564 0.82180381]	[462.25537109 539.29785156 0.74420232]	[421.30322266 541.8404541 0.73212969]	[441.80621338 708.66235352 0.80497354]	[4.62212097e+02 8.65105164e+02 8.36440086e-01]	[500.86444092 534.1729126 0.71833408]	[523.79937744 703.50006104 0.74055719]	[5.29054504e+02 7.23945007e+02 6.32261157e-01]	[434.09786987 292.92196655 0.87327552]	[459.60372925 292.88873291 0.90769118]	[411.01147461 285.31771851 0.78767383]	[475.12353516 280.1307373 0.78623652]	[5.23992188e+02 7.65040161e+02 7.37125456e-01]	[5.41781921e+02 7.54758911e+02 6.79965079e-01]	[5.29037048e+02 7.13698730e+02 5.05831003e-01]	[4.64915649e+02 8.98500366e+02 7.68450141e-01]	[4.46960236e+02 8.95873047e+02 7.58112550e-01]	[4.64901428e+02 8.70324463e+02 7.30693758e-01]
[444.35940552 303.28677368 0.85743898]	[446.9362793 359.69363403 0.90030724]	[385.32879639 364.78762817 0.80988038]	[374.99365234 480.28604126 0.89550149]	[362.21347046 580.30114746 0.8815788 ]	[508.48483276 357.08822632 0.85598516]	[534.16210938 459.82830811 0.88143873]	[547.07141113 557.19946289 0.83175254]	[462.24243164 541.81030273 0.75903189]	[421.30206299 541.91662598 0.74295354]	[441.81878662 711.14807129 0.79346776]	[4.62229828e+02 8.65074829e+02 8.30868781e-01]	[500.84069824 536.74200439 0.72642863]	[523.83068848 703.48583984 0.7183305 ]	[5.31564331e+02 7.26456604e+02 6.80104136e-01]	[436.57791138 295.44515991 0.90547872]	[459.63214111 293.0189209 0.91979563]	[413.490448 290.36273193 0.78683227]	[477.63540649 277.70556641 0.82221878]	[5.26405823e+02 7.67574890e+02 7.66644001e-01]	[5.41777588e+02 7.59896667e+02 6.83163226e-01]	[5.31539124e+02 7.16305847e+02 5.15106857e-01]	[4.64911865e+02 9.00976440e+02 7.71539390e-01]	[4.46950928e+02 8.95878235e+02 7.63391733e-01]	[4.64936005e+02 8.70300110e+02 7.27695227e-01]
[444.37011719 308.32254028 0.84791756]	[446.96533203 359.78942871 0.88481146]	[385.36227417 367.34051514 0.79607248]	[374.97839355 480.36837769 0.89319152]	[359.79916382 580.3470459 0.89832282]	[508.53256226 359.56924438 0.86317593]	[534.18109131 462.23092651 0.88432276]	[547.06445312 559.72875977 0.85214823]	[462.21600342 541.8739624 0.75377691]	[421.26577759 544.38140869 0.74240798]	[441.81433105 713.69171143 0.79060364]	[4.62233795e+02 8.65083191e+02 8.33142281e-01]	[500.83721924 539.28289795 0.72374928]	[521.39831543 706.00152588 0.77290839]	[531.57012939 726.54425049 0.75209969]	[436.60351562 295.51852417 0.91705626]	[459.66189575 295.45761108 0.92903125]	[411.02380371 290.38079834 0.79370451]	[477.73358154 277.72979736 0.83653134]	[526.41479492 767.63623047 0.81364053]	[5.41799683e+02 7.62461914e+02 7.34264731e-01]	[5.31570312e+02 7.18893127e+02 5.63854873e-01]	[4.64874573e+02 9.00978333e+02 7.75536418e-01]	[4.46931549e+02 8.95872131e+02 7.64291346e-01]	[4.64955322e+02 8.70303528e+02 7.32450545e-01]
[444.35324097 310.87197876 0.85680014]	[449.45568848 362.2253418 0.87186575]	[385.40036011 367.40493774 0.79008055]	[374.98806763 482.77252197 0.89127767]	[359.75665283 582.78845215 0.91461003]	[511.0317688 359.65548706 0.85972321]	[536.65289307 462.35836792 0.87264788]	[549.49633789 559.84515381 0.8632015 ]	[462.20056152 544.36706543 0.75376707]	[421.23727417 544.44940186 0.74067169]	[441.77947998 713.69732666 0.78592438]	[4.62225067e+02 8.62574890e+02 8.27270746e-01]	[500.82150269 541.79431152 0.72501945]	[523.75915527 706.125 0.79533648]	[534.12091064 726.58428955 0.74505091]	[436.61483765 295.61767578 0.92407376]	[459.65563965 295.54296875 0.94016135]	[413.5534668 292.94546509 0.81798768]	[477.73226929 280.21762085 0.82649517]	[526.4630127 767.66937256 0.80376792]	[5.41854919e+02 7.62499084e+02 7.44896114e-01]	[5.34121948e+02 7.18860718e+02 5.49936891e-01]	[4.64871765e+02 9.00983948e+02 7.70497441e-01]	[4.46929260e+02 8.95872742e+02 7.58574843e-01]	[4.64956726e+02 8.70261475e+02 7.30488837e-01]
[444.36065674 313.43917847 0.87001872]	[449.46908569 362.30444336 0.85986173]	[387.87094116 369.93814087 0.7927599 ]	[372.45932007 482.82376099 0.86864364]	[359.68057251 582.8503418 0.92958635]	[511.03012085 359.72467041 0.85628963]	[536.6998291 464.89733887 0.85066903]	[546.99346924 562.40649414 0.88867563]	[459.85617065 544.37322998 0.7578674 ]	[421.23861694 544.48083496 0.7407428 ]	[441.74072266 711.23486328 0.78362608]	[4.62229340e+02 8.62520325e+02 8.26414943e-01]	[500.78793335 541.79217529 0.72587693]	[521.40350342 705.98345947 0.75148463]	[531.57952881 726.50708008 0.75696743]	[436.62860107 298.05709839 0.91968691]	[459.68075562 298.00091553 0.9388243 ]	[416.03530884 292.97616577 0.81953013]	[480.11260986 285.24432373 0.81925261]	[526.52185059 767.66925049 0.81734478]	[5.41922546e+02 7.62440552e+02 7.50159919e-01]	[5.31599670e+02 7.18807800e+02 5.60381591e-01]	[4.64872040e+02 9.00986206e+02 7.69886971e-01]	[4.46926544e+02 8.95869263e+02 7.57809043e-01]	[4.67400360e+02 8.70219666e+02 7.28169680e-01]
[446.86517334 315.91860962 0.87508559]	[449.49514771 367.35940552 0.83848649]	[385.38189697 374.98205566 0.80824566]	[367.39608765 482.92770386 0.84525347]	[359.59396362 582.93133545 0.93817222]	[511.099823 362.21737671 0.83791518]	[536.67327881 464.94647217 0.84152329]	[546.97210693 564.83587646 0.89319062]	[459.8494873 544.46520996 0.74637455]	[421.24267578 546.98413086 0.72877651]	[441.76986694 718.86047363 0.80209613]	[4.62233276e+02 8.65056458e+02 8.34721804e-01]	[500.78326416 544.33300781 0.7261585 ]	[521.29309082 708.54681396 0.79700398]	[531.56542969 726.62225342 0.77532178]	[436.67276001 298.18118286 0.91140676]	[459.73596191 298.10281372 0.94311446]	[416.10241699 295.44833374 0.84248805]	[480.1333313 287.83932495 0.81568998]	[526.44995117 770.14953613 0.85071135]	[541.85211182 765.02191162 0.80063212]	[5.31591980e+02 7.21371887e+02 5.97120285e-01]	[4.64875946e+02 9.01008911e+02 7.76108682e-01]	[4.46930511e+02 8.95895569e+02 7.63542891e-01]	[4.67401825e+02 8.70272705e+02 7.37069488e-01]
[446.87966919 316.00817871 0.88683307]	[449.51901245 369.96084595 0.83815265]	[385.3918457 375.06991577 0.81611991]	[367.39385986 482.92755127 0.84137285]	[357.20492554 582.75280762 0.89729631]	[513.58483887 362.31304932 0.82107991]	[536.64337158 467.49649048 0.82286012]	[546.92474365 564.88201904 0.89710426]	[459.85098267 546.99511719 0.73064721]	[421.21481323 549.53479004 0.71781909]	[441.77056885 721.38037109 0.8074463 ]	[4.62244019e+02 8.65078979e+02 8.33543837e-01]	[500.80239868 544.42443848 0.72376168]	[521.2409668 708.58496094 0.78813714]	[529.07409668 729.05731201 0.78312802]	[436.6703186 300.6473999 0.88925827]	[459.74243164 298.19778442 0.93833232]	[416.12646484 295.53512573 0.84185976]	[480.17044067 290.3805542 0.82412595]	[526.43847656 770.27661133 0.85754746]	[541.84588623 767.54168701 0.84227836]	[5.31562744e+02 7.23956238e+02 6.20556235e-01]	[4.64893097e+02 9.01006042e+02 7.75205791e-01]	[4.46948303e+02 8.95899841e+02 7.63782144e-01]	[4.67410889e+02 8.70286621e+02 7.30951548e-01]
[446.89859009 316.08355713 0.89592677]	[451.99307251 372.53652954 0.847381 ]	[387.86700439 377.52032471 0.82205617]	[367.3427124 485.34613037 0.84337521]	[357.12753296 582.79827881 0.90392482]	[513.63061523 364.83831787 0.80593938]	[534.11383057 472.55865479 0.81713694]	[544.52435303 564.91674805 0.90653467]	[459.82553101 546.96356201 0.73426461]	[421.20697021 547.02325439 0.72727531]	[441.74758911 718.87701416 0.79359674]	[4.62244415e+02 8.65064087e+02 8.28637242e-01]	[500.76641846 544.41107178 0.72181487]	[521.22161865 708.63232422 0.78160691]	[531.54388428 729.11798096 0.7681433 ]	[436.67788696 300.72381592 0.88651705]	[459.77191162 300.64517212 0.92717141]	[416.16760254 295.62380981 0.83706331]	[480.21685791 293.01974487 0.83814889]	[526.46234131 772.8102417 0.80266213]	[541.84490967 767.65820312 0.81542116]	[5.31621582e+02 7.23998962e+02 6.25290871e-01]	[4.64893188e+02 9.01005066e+02 7.70692289e-01]	[4.46951202e+02 8.95904175e+02 7.59312928e-01]	[4.67418121e+02 8.70283264e+02 7.24435687e-01]
[446.86914062 316.13839722 0.89861166]	[451.99984741 374.99755859 0.85455036]	[387.87844849 377.54638672 0.82449108]	[364.87658691 482.92056274 0.85180783]	[357.08621216 582.98388672 0.91907811]	[513.64117432 367.35827637 0.79860419]	[531.57568359 475.14685059 0.82956976]	[544.49298096 564.96154785 0.91070223]	[459.83535767 552.0645752 0.71994632]	[421.19519043 552.11016846 0.71424806]	[441.70831299 723.91973877 0.79548687]	[4.62251617e+02 8.65052063e+02 8.28159153e-01]	[500.77288818 547.00305176 0.70727533]	[518.78625488 711.12591553 0.7795853 ]	[529.06463623 729.14624023 0.77157128]	[436.68087769 300.77584839 0.87727267]	[459.76812744 300.73641968 0.90999669]	[418.56100464 295.63879395 0.83846581]	[480.23672485 295.48303223 0.85958433]	[523.99664307 775.26379395 0.81474739]	[541.79016113 767.69403076 0.8331424 ]	[5.34163452e+02 7.24012756e+02 6.32600069e-01]	[4.64850159e+02 9.01025024e+02 7.70752549e-01]	[4.46920746e+02 8.95909302e+02 7.59626031e-01]	[4.67447754e+02 8.70267273e+02 7.25508213e-01]
[446.92861938 318.60787964 0.8857435 ]	[451.98794556 375.09094238 0.87228954]	[387.8609314 377.61993408 0.83020473]	[364.82211304 485.41955566 0.8392036 ]	[357.05303955 585.39025879 0.92027503]	[513.64611816 369.93865967 0.79491943]	[529.05102539 477.60290527 0.84150624]	[544.43377686 565.03186035 0.90329337]	[459.84246826 552.12219238 0.71933806]	[421.20718384 554.64337158 0.7126047 ]	[441.71142578 723.96911621 0.81073576]	[4.62243408e+02 8.62535095e+02 8.30134749e-01]	[500.78366089 549.51434326 0.70440608]	[518.75128174 713.70996094 0.77591181]	[5.26545654e+02 7.29109619e+02 7.27219522e-01]	[439.08761597 305.80178833 0.87789518]	[459.80682373 305.78442383 0.88647157]	[418.56738281 298.02536011 0.83926797]	[480.27758789 295.546875 0.88103926]	[523.96862793 772.7088623 0.79738253]	[541.74951172 767.565979 0.79556406]	[5.31563782e+02 7.21461182e+02 5.81159115e-01]	[4.64875916e+02 9.01004639e+02 7.73694336e-01]	[4.46931152e+02 8.95899780e+02 7.63508201e-01]	[4.67440979e+02 8.70218994e+02 7.32338607e-01]
[449.46893311 321.17077637 0.85776043]	[452.02404785 377.51730347 0.89019954]	[387.89865112 377.66921997 0.83237863]	[364.78125 485.43814087 0.84080821]	[357.03948975 585.41503906 0.91990119]	[513.61486816 372.51663208 0.80392945]	[529.00994873 477.64373779 0.85080147]	[544.34173584 565.05303955 0.90797603]	[459.83056641 554.69543457 0.72529215]	[421.20599365 557.19348145 0.71493137]	[441.69613647 724.00524902 0.81526411]	[4.62244659e+02 8.62546387e+02 8.32224905e-01]	[500.76998901 552.08435059 0.70121163]	[518.69104004 713.78631592 0.75876361]	[526.50079346 729.16723633 0.75571114]	[439.13879395 310.93478394 0.90234822]	[462.21697998 310.91629028 0.89724636]	[418.59869385 298.14129639 0.84166598]	[480.3303833 298.03292847 0.8916657 ]	[523.97229004 772.73370361 0.8289389 ]	[541.74334717 767.61437988 0.83786535]	[5.29059021e+02 7.23967041e+02 5.96249461e-01]	[4.64872772e+02 9.00994019e+02 7.72408247e-01]	[4.46936157e+02 8.95892883e+02 7.64338434e-01]	[4.67434204e+02 8.70223389e+02 7.41301179e-01]
[449.50521851 321.28302002 0.84527379]	[452.00338745 377.53652954 0.89369249]	[387.90197754 377.7013855 0.83612412]	[362.34640503 487.93179321 0.84174025]	[357.04464722 585.46563721 0.91875494]	[513.5680542 372.51315308 0.80647248]	[529.03234863 477.71466064 0.85795861]	[541.95007324 567.48327637 0.90271527]	[459.79284668 554.68737793 0.7277993 ]	[421.17510986 557.20288086 0.71848679]	[441.69058228 723.93408203 0.81733727]	[4.62250824e+02 8.62523193e+02 8.30394864e-01]	[500.73120117 552.07336426 0.70143914]	[518.77172852 713.74945068 0.76766706]	[526.47467041 729.2244873 0.76143855]	[439.15151978 313.50823975 0.92378306]	[462.20245361 313.43234253 0.90902823]	[418.58486938 300.63424683 0.83287567]	[480.31210327 298.08724976 0.90795082]	[523.96136475 775.29962158 0.81083959]	[541.73498535 767.71209717 0.82006747]	[5.29033752e+02 7.26440918e+02 5.99936247e-01]	[4.64920044e+02 8.98514465e+02 7.66219616e-01]	[4.46968994e+02 8.95879028e+02 7.57923007e-01]	[4.67416077e+02 8.70214661e+02 7.42660284e-01]
[449.4777832 323.77319336 0.8398487 ]	[451.99484253 377.57522583 0.8983326 ]	[387.90661621 380.09481812 0.83561176]	[362.29797363 488.00195312 0.8506754 ]	[357.04016113 585.51098633 0.91178924]	[511.08572388 374.97396851 0.81118023]	[529.02807617 480.10806274 0.8637203 ]	[541.93200684 567.51690674 0.90088093]	[459.79260254 557.1887207 0.73431665]	[421.17449951 557.23669434 0.72381431]	[441.668396 723.93444824 0.81158769]	[4.62230194e+02 8.60013062e+02 8.30841959e-01]	[500.72366333 552.09838867 0.70350069]	[518.79388428 716.25842285 0.76452911]	[526.50219727 731.64984131 0.75429314]	[439.14364624 315.91635132 0.93001884]	[462.1859436 313.49856567 0.92502093]	[416.16018677 300.67504883 0.81717736]	[480.2996521 298.11303711 0.89465284]	[523.95306396 777.86260986 0.7964896 ]	[541.74029541 770.13677979 0.80357456]	[5.31541199e+02 7.26468628e+02 6.06817544e-01]	[4.64904388e+02 8.98511719e+02 7.69436955e-01]	[4.46954102e+02 8.95876648e+02 7.62273669e-01]	[4.67397827e+02 8.70175842e+02 7.42227256e-01]
[449.43511963 326.3170166 0.83321536]	[451.99938965 377.6005249 0.89768243]	[387.92120361 380.11941528 0.8367359 ]	[362.28656006 488.01312256 0.85070181]	[357.02572632 587.9911499 0.8960287 ]	[511.0725708 374.9994812 0.81560659]	[529.01452637 480.11560059 0.86673772]	[541.93170166 567.54968262 0.89711457]	[459.79208374 557.22528076 0.73824972]	[421.18508911 559.72717285 0.72712606]	[439.32458496 723.96398926 0.81560671]	[4.62222565e+02 8.59994141e+02 8.28701496e-01]	[500.72027588 552.12866211 0.70195651]	[521.22741699 716.31463623 0.7519803 ]	[526.49591064 731.75543213 0.74520636]	[439.12234497 315.99893188 0.94107622]	[459.83590698 315.947052 0.93977422]	[416.12011719 300.7020874 0.81028414]	[480.28286743 298.1305542 0.88331604]	[523.95690918 780.45898438 0.79819345]	[541.79455566 770.230896 0.79198062]	[5.29003235e+02 7.26573853e+02 6.14574194e-01]	[4.64913666e+02 8.98508423e+02 7.65000224e-01]	[4.46960602e+02 8.95878845e+02 7.58696198e-01]	[4.67397736e+02 8.70158752e+02 7.34111667e-01]
[446.96353149 328.88076782 0.83589691]	[451.99029541 377.63729858 0.90018827]	[387.91778564 380.16464233 0.8402375 ]	[362.25357056 490.49536133 0.85455501]	[357.02163696 588.02130127 0.88868356]	[511.03552246 375.03933716 0.82395923]	[529.00048828 480.15658569 0.877855 ]	[541.94616699 567.57110596 0.89283556]	[459.80065918 557.21868896 0.7420615 ]	[421.19454956 559.72949219 0.73101902]	[439.32189941 723.95214844 0.8157379 ]	[4.62218109e+02 8.62517029e+02 8.29540014e-01]	[500.72753906 552.10778809 0.70678091]	[521.23864746 716.33312988 0.73366296]	[5.26498413e+02 7.34280762e+02 7.29246616e-01]	[439.11373901 316.09176636 0.95488584]	[459.82254028 316.03457642 0.95896894]	[416.15878296 303.29006958 0.79645848]	[480.21166992 300.64123535 0.83970928]	[523.97644043 782.98498535 0.80657876]	[541.84185791 770.2822876 0.77580822]	[5.28978394e+02 7.29069580e+02 5.93608618e-01]	[4.64926392e+02 8.98504883e+02 7.65856385e-01]	[4.49438812e+02 8.95884216e+02 7.57095575e-01]	[4.64951508e+02 8.70207214e+02 7.39594340e-01]
[444.43945312 331.43179321 0.84766805]	[449.48703003 377.67538452 0.90058821]	[387.87335205 380.21609497 0.83907765]	[362.23339844 490.55545044 0.85632867]	[357.01870728 588.09313965 0.87580252]	[511.00921631 375.06506348 0.82489598]	[529.00231934 480.16827393 0.88125169]	[544.32855225 567.54443359 0.89581382]	[459.82562256 557.25006104 0.74649101]	[421.22521973 559.76696777 0.73272324]	[439.31408691 723.9864502 0.81606752]	[4.62199646e+02 8.62487671e+02 8.28594148e-01]	[500.7477417 554.62408447 0.709373 ]	[521.25402832 718.86132812 0.73589319]	[5.26525696e+02 7.36856384e+02 7.10262239e-01]	[436.68377686 316.16546631 0.9347707 ]	[459.74954224 316.10321045 0.95691508]	[416.16342163 308.31814575 0.79199219]	[480.16503906 298.22338867 0.84195727]	[526.41638184 785.53155518 0.81223798]	[5.41906555e+02 7.72776367e+02 7.52891421e-01]	[5.28985535e+02 7.29155151e+02 5.87958217e-01]	[4.64935577e+02 8.98490234e+02 7.65195251e-01]	[4.49441437e+02 8.95875610e+02 7.57146537e-01]	[4.64923553e+02 8.70181641e+02 7.44968235e-01]
[444.33175659 333.97122192 0.88025135]	[446.95159912 377.70736694 0.90305483]	[385.35244751 380.2696228 0.8401556 ]	[362.20614624 493.08215332 0.85740572]	[357.02062988 590.54711914 0.87124532]	[508.47305298 375.06884766 0.83143979]	[529.00616455 480.16143799 0.88208044]	[544.409729 567.54858398 0.89011705]	[459.82223511 559.73352051 0.75295651]	[421.21896362 559.8145752 0.73943949]	[439.31237793 724.01879883 0.82067305]	[4.62197632e+02 8.62486816e+02 8.28089654e-01]	[500.74224854 554.6517334 0.71059561]	[521.26757812 721.4140625 0.75362539]	[5.28975159e+02 7.39353638e+02 6.90278828e-01]	[436.57507324 318.58813477 0.91366559]	[459.66622925 318.52728271 0.95050949]	[416.05142212 310.8772583 0.78160393]	[477.69433594 300.68276978 0.81788874]	[526.47546387 785.59692383 0.80403763]	[5.44315308e+02 7.72817871e+02 7.30749488e-01]	[5.29016663e+02 7.29163818e+02 5.73600233e-01]	[4.64955811e+02 8.98482727e+02 7.64247119e-01]	[4.49454041e+02 8.95876770e+02 7.58355796e-01]	[4.64919891e+02 8.70187195e+02 7.44737506e-01]
[444.30258179 334.06723022 0.89575744]	[446.9078064 377.74777222 0.90644348]	[385.29412842 380.31381226 0.84025937]	[359.81011963 495.66003418 0.87118828]	[357.01577759 590.63378906 0.859218 ]	[506.01855469 375.0760498 0.83647001]	[529.01464844 480.13516235 0.88072562]	[544.5135498 567.54052734 0.87714761]	[459.85720825 559.75280762 0.75548786]	[421.24957275 559.83691406 0.73897541]	[439.31155396 723.98858643 0.82227701]	[4.62186493e+02 8.62490967e+02 8.29615772e-01]	[500.77667236 554.66851807 0.71215606]	[521.31335449 721.37915039 0.74648058]	[5.28995361e+02 7.41922302e+02 6.90453768e-01]	[434.10632324 318.67077637 0.90327728]	[459.63601685 318.60025024 0.94217229]	[413.56350708 310.88604736 0.76750249]	[477.60177612 300.73999023 0.78668654]	[526.46740723 788.07855225 0.80939853]	[5.41925903e+02 7.77842651e+02 7.07917511e-01]	[5.29028503e+02 7.31657959e+02 5.71416914e-01]	[4.64948029e+02 8.98471558e+02 7.67490923e-01]	[4.49452423e+02 8.95874329e+02 7.58192718e-01]	[4.64902405e+02 8.70195496e+02 7.50284016e-01]
[441.82733154 336.5279541 0.93216968]	[446.86901855 380.11132812 0.91379905]	[382.82366943 382.71936035 0.84361976]	[359.79013062 498.16598511 0.88613605]	[357.01705933 593.19110107 0.85622758]	[506.02236938 377.48986816 0.84215337]	[529.04840088 480.15097046 0.88406932]	[546.91589355 567.55169678 0.86853814]	[462.1791687 559.73980713 0.74904543]	[421.24835205 559.81097412 0.73558033]	[439.30218506 726.44219971 0.82855457]	[4.62179565e+02 8.62510071e+02 8.32646191e-01]	[500.78427124 554.65026855 0.7106685 ]	[521.33007812 723.8963623 0.77169359]	[5.29065857e+02 7.41990234e+02 6.83072925e-01]	[431.52340698 318.76748657 0.88099462]	[457.17556763 318.70376587 0.92446834]	[411.00582886 313.43328857 0.75916761]	[475.07092285 305.77752686 0.75668836]	[526.46838379 788.14562988 0.81057394]	[5.41921448e+02 7.80423828e+02 7.05377758e-01]	[5.31537781e+02 7.31690002e+02 5.67978084e-01]	[4.64937805e+02 8.98467163e+02 7.71882713e-01]	[4.49451660e+02 8.95873413e+02 7.62330294e-01]	[4.64896301e+02 8.70199158e+02 7.54287958e-01]
[441.73675537 336.54605103 0.93725032]	[444.36212158 380.11697388 0.92730272]	[382.73278809 382.78140259 0.84849548]	[359.77493286 498.18426514 0.88614583]	[356.99880981 595.74676514 0.85550809]	[505.94345093 375.09506226 0.84911716]	[531.54589844 480.12768555 0.87079465]	[546.99786377 567.56182861 0.8490079 ]	[459.86193848 559.80218506 0.75669539]	[421.24966431 562.29852295 0.74065542]	[439.29846191 726.50793457 0.84222782]	[4.62182800e+02 8.62501953e+02 8.34540844e-01]	[500.79351807 557.20715332 0.71690077]	[521.36102295 723.91247559 0.77661383]	[5.31596802e+02 7.44461487e+02 6.88904762e-01]	[428.93258667 321.14797974 0.87174153]	[454.65127563 318.71881104 0.90404409]	[408.44793701 313.43255615 0.76587915]	[470.00878906 305.79431152 0.76299316]	[526.50793457 788.13275146 0.81579125]	[5.44347107e+02 7.80424438e+02 7.19829381e-01]	[5.34097290e+02 7.31716675e+02 5.61287403e-01]	[4.64918182e+02 8.98476318e+02 7.76926517e-01]	[4.49435272e+02 8.95875061e+02 7.67504215e-01]	[4.64904877e+02 8.70192200e+02 7.54833162e-01]
[441.66921997 336.5617981 0.93965912]	[444.29483032 380.12915039 0.93765187]	[380.27822876 382.81674194 0.85951602]	[359.77310181 498.22457886 0.89244521]	[356.98477173 598.23443604 0.85771811]	[505.89749146 375.11682129 0.85605454]	[531.57623291 477.74215698 0.86727381]	[547.05755615 567.45965576 0.85061914]	[462.18649292 559.7857666 0.75284147]	[421.25457764 562.29101562 0.73891723]	[439.29760742 726.55627441 0.84991062]	[4.62184601e+02 8.62522644e+02 8.35353374e-01]	[500.7996521 554.68774414 0.71313316]	[521.37207031 723.94500732 0.78562361]	[5.36648926e+02 7.44487366e+02 7.05590487e-01]	[426.40322876 321.16738892 0.87524855]	[454.57583618 318.74124146 0.89482093]	[408.39135742 313.47497559 0.77351999]	[467.48587036 308.32873535 0.77325362]	[528.98382568 788.1385498 0.80353415]	[5.44398315e+02 7.80460571e+02 7.18898654e-01]	[5.36671570e+02 7.31755310e+02 5.59441388e-01]	[4.64921448e+02 8.98473206e+02 7.78139651e-01]	[4.49439972e+02 8.95874329e+02 7.69243300e-01]	[4.64905273e+02 8.70203552e+02 7.54709721e-01]
[439.27096558 336.59432983 0.94021499]	[441.89199829 380.11807251 0.94370186]	[380.24768066 382.85256958 0.85884953]	[359.75942993 500.65588379 0.89967924]	[356.99478149 598.27520752 0.86221874]	[503.45782471 375.06088257 0.85783803]	[534.10601807 477.66769409 0.85480994]	[552.065979 565.05517578 0.8457675 ]	[462.19451904 562.27716064 0.76590043]	[421.26882935 562.36322021 0.75060618]	[439.29150391 726.57055664 0.84575039]	[4.62188293e+02 8.62568298e+02 8.37845981e-01]	[500.78567505 557.23931885 0.71759248]	[521.42645264 723.96484375 0.78514242]	[5.36694824e+02 7.44438049e+02 7.06775546e-01]	[423.88174438 321.22216797 0.88045514]	[452.01629639 318.78204346 0.87823677]	[403.36529541 313.459198 0.77245873]	[464.97271729 308.38647461 0.79198372]	[531.53216553 788.09423828 0.80256826]	[5.44492737e+02 7.77918396e+02 7.13087261e-01]	[5.36694519e+02 7.31698059e+02 5.73892534e-01]	[4.64923859e+02 8.98492065e+02 7.73417175e-01]	[4.49437897e+02 8.95888794e+02 7.66402900e-01]	[4.64912018e+02 8.70235657e+02 7.61600256e-01]
[439.19140625 336.57284546 0.93785298]	[441.85223389 380.10012817 0.95172405]	[380.21759033 385.29718018 0.85821933]	[359.75958252 500.67059326 0.90207338]	[357.02227783 600.74157715 0.86884528]	[503.37838745 375.00735474 0.85757637]	[534.15496826 475.14331055 0.83297002]	[554.70672607 564.97381592 0.85675275]	[462.22570801 562.3036499 0.77009267]	[421.28567505 562.39819336 0.75253987]	[439.29147339 726.61828613 0.84729958]	[4.62197784e+02 8.65043274e+02 8.38681698e-01]	[500.82287598 557.26635742 0.72478545]	[523.78778076 726.4251709 0.80433404]	[5.39174500e+02 7.44504333e+02 7.10094929e-01]	[421.39746094 321.20114136 0.90274125]	[446.97158813 318.74725342 0.88606346]	[403.27340698 313.45309448 0.78493357]	[464.86981201 308.33459473 0.82046914]	[531.5604248 788.15325928 0.79831618]	[5.44499573e+02 7.80462341e+02 7.14055538e-01]	[5.39187988e+02 7.31741943e+02 5.73977113e-01]	[4.64926666e+02 8.98504211e+02 7.73815453e-01]	[4.49435425e+02 8.95895752e+02 7.67250836e-01]	[4.64925781e+02 8.70239258e+02 7.62508154e-01]
[439.09396362 336.57565308 0.92528939]	[441.80270386 377.73370361 0.95650172]	[380.13549805 385.31311035 0.86299777]	[359.75491333 500.69061279 0.90720487]	[357.03781128 600.74737549 0.8703481 ]	[503.30831909 372.53018188 0.85284048]	[536.67553711 475.1166687 0.83355969]	[557.25665283 564.95440674 0.87357074]	[462.23330688 562.38183594 0.77630138]	[421.300354 564.88171387 0.75274903]	[439.29663086 726.64654541 0.84851229]	[4.62196472e+02 8.65056885e+02 8.40830803e-01]	[500.84033203 559.80517578 0.73769021]	[523.82049561 726.42596436 0.81178367]	[5.39197388e+02 7.44517395e+02 7.23150373e-01]	[421.27069092 321.18826294 0.92120427]	[444.44897461 318.73196411 0.90117496]	[400.76586914 313.43710327 0.80219114]	[464.82443237 305.79681396 0.82930374]	[534.12298584 788.12493896 0.8065753 ]	[5.44531555e+02 7.80415588e+02 7.25664377e-01]	[5.39221191e+02 7.34231262e+02 5.82460165e-01]	[4.64927521e+02 8.98510620e+02 7.70950377e-01]	[4.49434204e+02 8.95902466e+02 7.65399992e-01]	[4.64924133e+02 8.70245850e+02 7.66192019e-01]
[436.69070435 336.58895874 0.91910058]	[441.79180908 377.74407959 0.95593864]	[380.0916748 385.36279297 0.86005259]	[359.76101685 500.7036438 0.90799367]	[357.04678345 600.78314209 0.87533873]	[503.29446411 372.51742554 0.85364771]	[536.68121338 475.05914307 0.82797593]	[559.76251221 564.91619873 0.89088649]	[462.23919678 562.35595703 0.77397424]	[421.29119873 564.85839844 0.75262946]	[439.29440308 726.64837646 0.84768254]	[4.62201782e+02 8.65070862e+02 8.40347111e-01]	[500.85723877 559.77642822 0.73513234]	[523.82171631 724.0345459 0.81087399]	[5.39199768e+02 7.44455444e+02 7.19991267e-01]	[421.20968628 321.19979858 0.91687924]	[444.40246582 318.73806763 0.90482551]	[400.68197632 313.42028809 0.80726266]	[462.38922119 305.77423096 0.84101826]	[536.69763184 788.08337402 0.82489347]	[5.47015015e+02 7.77867798e+02 7.23431945e-01]	[5.39219360e+02 7.31724182e+02 6.00457191e-01]	[4.64913269e+02 8.98502930e+02 7.73679852e-01]	[4.46967041e+02 8.95888489e+02 7.67390490e-01]	[4.64935760e+02 8.70253967e+02 7.60685205e-01]
[436.61349487 336.59536743 0.90892172]	[441.76126099 377.72924805 0.95713061]	[377.73718262 385.38900757 0.8572678 ]	[359.7350769 500.76306152 0.91059738]	[357.04620361 600.74951172 0.86790591]	[503.25714111 372.48321533 0.85000706]	[536.71185303 472.58670044 0.82918614]	[559.83813477 564.87902832 0.90285623]	[462.24728394 562.35333252 0.77554637]	[421.31149292 564.84979248 0.75134611]	[439.28152466 726.62750244 0.8390134 ]	[4.62193085e+02 8.62554077e+02 8.33721817e-01]	[500.85418701 559.78723145 0.74219608]	[523.89544678 724.00805664 0.80654484]	[5.39264404e+02 7.41926758e+02 6.96348429e-01]	[421.14459229 321.21099854 0.90839088]	[444.30435181 318.75036621 0.90794915]	[400.64944458 313.47784424 0.80652034]	[462.31237793 305.76376343 0.83950424]	[536.6786499 787.99627686 0.80420804]	[5.47033691e+02 7.75304810e+02 7.21487582e-01]	[5.39256531e+02 7.31654846e+02 5.91158986e-01]	[4.64917633e+02 8.98489258e+02 7.73857176e-01]	[4.46971283e+02 8.95873474e+02 7.66840398e-01]	[4.64927002e+02 8.70215393e+02 7.56179690e-01]
[436.5652771 336.58309937 0.90031564]	[441.73379517 377.72610474 0.95963377]	[377.7020874 385.39526367 0.85803992]	[359.74832153 500.71182251 0.89213192]	[357.03240967 598.29943848 0.86354232]	[500.88504028 372.48876953 0.8524549 ]	[539.16534424 472.59243774 0.83452713]	[562.20635986 564.82440186 0.91231686]	[462.29699707 564.86260986 0.7738114 ]	[421.37628174 564.97064209 0.74255377]	[439.29464722 729.04394531 0.84942091]	[4.59858643e+02 8.62539978e+02 8.26815367e-01]	[500.887146 562.2868042 0.75196135]	[523.93811035 723.96716309 0.79208344]	[5.39296509e+02 7.36854797e+02 6.74625516e-01]	[418.75814819 321.19842529 0.9095096 ]	[441.89007568 318.72647095 0.91781527]	[400.625 313.54327393 0.8079024 ]	[462.26986694 303.25881958 0.83609724]	[536.72283936 785.52294922 0.78708017]	[5.49504150e+02 7.72772766e+02 7.19706535e-01]	[5.39289673e+02 7.29135376e+02 5.90591669e-01]	[4.64934235e+02 8.98436829e+02 7.68677533e-01]	[4.49451691e+02 8.95842468e+02 7.63940692e-01]	[4.64890259e+02 8.70206848e+02 7.49386370e-01]
[434.10443115 336.56756592 0.89333773]	[441.70141602 377.73257446 0.96039832]	[377.68276978 387.87319946 0.85639423]	[359.75613403 500.73355103 0.89513993]	[357.05368042 598.28045654 0.8641628 ]	[500.84020996 372.46234131 0.85142869]	[539.17456055 472.53878784 0.83219558]	[562.26983643 562.4418335 0.92666543]	[462.31365967 564.8604126 0.77428067]	[421.396698 564.96899414 0.74014866]	[439.28594971 729.04107666 0.8513332 ]	[4.59860046e+02 8.62533936e+02 8.27010751e-01]	[500.8963623 562.29412842 0.75233412]	[523.98651123 723.92950439 0.78362328]	[5.39309326e+02 7.36804077e+02 6.80001855e-01]	[418.72198486 321.18930054 0.90841204]	[441.83520508 318.70697021 0.92680037]	[398.28414917 315.92590332 0.82240868]	[462.22866821 300.74664307 0.84770095]	[539.18377686 785.52008057 0.7952435 ]	[5.49551880e+02 7.72767578e+02 7.17262566e-01]	[5.39289673e+02 7.29115784e+02 5.86231112e-01]	[4.64936646e+02 8.98438049e+02 7.68436909e-01]	[4.49452484e+02 8.95843872e+02 7.64233530e-01]	[4.64893127e+02 8.70202637e+02 7.49630213e-01]
[434.07992554 336.58795166 0.89453483]	[441.68002319 377.73822021 0.96349502]	[377.66473389 387.89215088 0.85534644]	[359.74584961 500.79272461 0.90425676]	[357.05529785 598.32244873 0.86798024]	[500.80987549 372.45999146 0.85032356]	[539.17767334 470.00280762 0.83529037]	[562.29949951 562.39117432 0.93440449]	[462.32553101 562.43670654 0.77321601]	[423.77130127 564.96087646 0.73942262]	[439.2772522 726.65557861 0.84667045]	[4.59860596e+02 8.62524475e+02 8.26714694e-01]	[503.24731445 562.28521729 0.75494742]	[524.00830078 723.9019165 0.7782321 ]	[5.39296570e+02 7.36836304e+02 6.79217100e-01]	[418.68765259 321.22763062 0.90642923]	[441.7913208 318.72323608 0.9350906 ]	[398.24584961 315.94989014 0.82377923]	[459.8336792 303.25942993 0.82924783]	[539.17584229 785.51556396 0.79521495]	[5.49553772e+02 7.72764282e+02 7.18150795e-01]	[5.39267944e+02 7.29151001e+02 5.85791051e-01]	[4.64936218e+02 8.98435059e+02 7.69266844e-01]	[4.49452209e+02 8.95840210e+02 7.64502823e-01]	[4.64891998e+02 8.70196594e+02 7.48903811e-01]
[431.55923462 336.57171631 0.8819437 ]	[439.32910156 377.73800659 0.96353817]	[377.66143799 387.90527344 0.85437495]	[359.7713623 500.78573608 0.90524745]	[357.06079102 600.76361084 0.87258428]	[500.77471924 372.44805908 0.84481603]	[539.18310547 469.95629883 0.8380022 ]	[562.3527832 562.25280762 0.93002975]	[462.36715698 564.91040039 0.76695973]	[423.80764771 567.45782471 0.728737 ]	[439.29455566 729.09875488 0.84843069]	[4.62176147e+02 8.65072815e+02 8.33080709e-01]	[503.28231812 562.34057617 0.76220489]	[524.00146484 723.92108154 0.78842002]	[5.39304443e+02 7.36860352e+02 6.76843941e-01]	[418.65374756 321.22579956 0.90369695]	[441.71328735 318.71871948 0.93834907]	[398.22918701 315.98553467 0.8127833 ]	[459.78561401 303.25973511 0.83621812]	[539.18640137 785.52880859 0.79935169]	[5.49573303e+02 7.72779663e+02 7.15470970e-01]	[5.39278992e+02 7.29170776e+02 5.87037861e-01]	[4.64936920e+02 8.98442261e+02 7.68730283e-01]	[4.49459900e+02 8.95852722e+02 7.64358163e-01]	[4.64889526e+02 8.70252197e+02 7.51384079e-01]
[431.50250244 336.58004761 0.87877953]	[439.31365967 377.73797607 0.96595681]	[377.64385986 387.91934204 0.85345662]	[359.78295898 500.75396729 0.89699745]	[357.06582642 600.7522583 0.86909747]	[500.77432251 369.97372437 0.84278524]	[539.18450928 467.44372559 0.84691679]	[562.42242432 559.77459717 0.91239065]	[462.33856201 564.85430908 0.7759912 ]	[423.77154541 564.98358154 0.73911947]	[439.29373169 729.04290771 0.85379964]	[4.59849762e+02 8.62553894e+02 8.28326106e-01]	[503.26712036 562.28436279 0.757994 ]	[523.98980713 723.90087891 0.78853726]	[5.39314087e+02 7.36832458e+02 6.81574404e-01]	[418.62167358 321.22631836 0.90175563]	[441.67590332 318.72262573 0.93893981]	[398.21453857 315.94976807 0.77551085]	[459.77020264 303.23455811 0.83788389]	[539.19610596 785.4944458 0.79440314]	[5.49580811e+02 7.72744019e+02 7.20216274e-01]	[5.39282471e+02 7.29149719e+02 5.92389822e-01]	[4.64943756e+02 8.98428162e+02 7.66137540e-01]	[4.49459351e+02 8.95842834e+02 7.60972559e-01]	[4.64872498e+02 8.70217712e+02 7.48644590e-01]
[429.00320435 336.57330322 0.87744784]	[439.29956055 377.73199463 0.96818602]	[377.63040161 387.92016602 0.85326344]	[359.78433228 500.76373291 0.89964056]	[357.07058716 600.74468994 0.8675493 ]	[500.75891113 369.95596313 0.83894265]	[539.21063232 467.40664673 0.8541168 ]	[562.46356201 559.7164917 0.90766394]	[462.3453064 562.43981934 0.77682692]	[423.77627563 564.98162842 0.73993587]	[439.29217529 726.64294434 0.84725076]	[4.59850189e+02 8.62546692e+02 8.26328635e-01]	[503.28060913 562.284729 0.76106471]	[523.99694824 721.45196533 0.78215182]	[5.41683044e+02 7.36840637e+02 6.78218961e-01]	[418.60571289 321.2243042 0.90227896]	[439.32003784 318.71807861 0.94253975]	[398.18371582 315.96615601 0.78788149]	[459.71722412 303.25466919 0.82073879]	[539.19897461 785.50390625 0.79535353]	[5.49588501e+02 7.72754028e+02 7.15639770e-01]	[5.39297607e+02 7.29160034e+02 5.89453280e-01]	[4.64953247e+02 8.98426758e+02 7.64275551e-01]	[4.49467041e+02 8.95843811e+02 7.59325862e-01]	[4.64867554e+02 8.70215149e+02 7.48474836e-01]
[428.95004272 336.56698608 0.87655747]	[439.29632568 377.72424316 0.96881866]	[377.62762451 387.91122437 0.85294366]	[359.76235962 500.76321411 0.90141475]	[357.08627319 600.77001953 0.87287569]	[500.74673462 369.9487915 0.83643889]	[539.23138428 467.39541626 0.85941082]	[564.81604004 557.21936035 0.90171605]	[462.35943604 562.39477539 0.78052378]	[423.78833008 564.92602539 0.74603873]	[439.28912354 726.63690186 0.8484683 ]	[4.59838654e+02 8.62524292e+02 8.24365556e-01]	[503.29846191 559.82794189 0.75894147]	[524.01025391 721.46600342 0.78275651]	[5.41689148e+02 7.36850891e+02 6.73353493e-01]	[418.58709717 321.20910645 0.90173137]	[439.2902832 318.71969604 0.94374323]	[398.14483643 313.54147339 0.76478326]	[459.68304443 303.24087524 0.8156541 ]	[539.2130127 785.49969482 0.79078007]	[5.52060486e+02 7.72744019e+02 7.12631047e-01]	[5.39298645e+02 7.29168701e+02 5.86348414e-01]	[4.67399170e+02 8.95983765e+02 7.61987805e-01]	[4.49476471e+02 8.93454956e+02 7.55878568e-01]	[4.64847137e+02 8.70196899e+02 7.48176396e-01]
[428.92831421 336.55996704 0.87581897]	[439.27160645 377.72839355 0.96869892]	[377.61282349 387.94403076 0.84979373]	[359.75775146 500.79296875 0.90389955]	[357.09555054 600.7925415 0.87623304]	[500.72439575 369.91809082 0.83257413]	[539.25488281 464.94760132 0.87250674]	[562.46685791 552.07745361 0.89690703]	[462.33728027 562.37854004 0.78424698]	[423.77001953 564.91564941 0.74902803]	[439.29519653 726.64318848 0.84968281]	[4.59845184e+02 8.62574707e+02 8.27630579e-01]	[503.28256226 559.79492188 0.75753957]	[524.01641846 721.45178223 0.78245866]	[5.41692322e+02 7.36789551e+02 6.71393692e-01]	[418.56863403 321.20907593 0.89787132]	[439.26980591 318.70053101 0.94355375]	[398.11013794 313.53665161 0.77242082]	[459.67437744 300.74777222 0.82734549]	[5.39208557e+02 7.85477783e+02 7.80648708e-01]	[5.52049927e+02 7.72727173e+02 7.10041404e-01]	[5.39286499e+02 7.29114014e+02 5.84644258e-01]	[4.67395752e+02 8.98431702e+02 7.64021695e-01]	[4.49475830e+02 8.95853882e+02 7.58489668e-01]	[4.64857788e+02 8.70236145e+02 7.50907898e-01]
[428.90261841 336.54077148 0.87618798]	[439.26037598 377.72320557 0.96901929]	[377.61141968 387.92929077 0.85149628]	[359.75305176 500.76052856 0.90297556]	[357.08691406 600.77166748 0.87242264]	[500.71636963 369.92282104 0.83196998]	[539.28015137 464.92922974 0.878663 ]	[564.85357666 552.09106445 0.89469123]	[462.35794067 562.37591553 0.7813794 ]	[423.7902832 564.91870117 0.74766606]	[439.29174805 726.65484619 0.84980929]	[4.59853546e+02 8.65049377e+02 8.29081595e-01]	[503.30081177 559.78411865 0.75622684]	[524.01300049 721.45202637 0.78690726]	[5.4168573e+02 7.3679480e+02 6.7336148e-01]	[416.17190552 321.19766235 0.89215726]	[439.25076294 318.67114258 0.9450469 ]	[398.04202271 313.52624512 0.7836262 ]	[459.67684937 300.66110229 0.8484239 ]	[5.36739014e+02 7.83017334e+02 7.74196506e-01]	[5.49534546e+02 7.72708679e+02 7.21299052e-01]	[5.39275391e+02 7.29109741e+02 5.87150276e-01]	[4.67396484e+02 8.98448059e+02 7.63659239e-01]	[4.49471680e+02 8.95866028e+02 7.57833242e-01]	[4.64869843e+02 8.70245667e+02 7.50060558e-01]
[428.9133606 336.5098877 0.87164479]	[439.26077271 377.71459961 0.96906245]	[377.61431885 387.93179321 0.85141224]	[359.76419067 500.77468872 0.89446259]	[357.10150146 600.76806641 0.87065971]	[500.71392822 367.43041992 0.83073711]	[539.27954102 464.86065674 0.88892156]	[564.83581543 547.05194092 0.90992886]	[462.34375 562.33331299 0.78300989]	[423.76861572 564.8684082 0.75258458]	[439.29992676 726.60198975 0.85146022]	[4.59860809e+02 8.65098511e+02 8.36432219e-01]	[503.29562378 559.73980713 0.75334859]	[523.99682617 721.43450928 0.7891109 ]	[5.39322327e+02 7.36786987e+02 6.78947091e-01]	[418.54721069 321.16622925 0.89464235]	[439.25201416 318.63955688 0.9468385 ]	[398.03689575 313.51394653 0.78586817]	[459.67990112 300.6399231 0.85583192]	[5.36733582e+02 7.83006287e+02 7.75980830e-01]	[5.49527588e+02 7.72699829e+02 7.25849509e-01]	[5.39268372e+02 7.29105530e+02 5.88579714e-01]	[4.64954803e+02 8.98460754e+02 7.65215278e-01]	[4.49469055e+02 8.95876343e+02 7.59883702e-01]	[4.64877899e+02 8.70284363e+02 7.52965689e-01]
[428.90679932 336.4694519 0.86644864]	[439.2492981 377.69979858 0.96639454]	[377.60678101 387.92059326 0.85199648]	[359.79049683 500.77456665 0.89194858]	[357.13259888 600.80499268 0.87931716]	[500.70562744 367.39001465 0.83101439]	[539.28320312 464.81759644 0.89683557]	[564.85888672 546.98583984 0.92001444]	[462.3553772 562.31433105 0.77910459]	[423.77789307 564.85943604 0.75175202]	[439.30807495 726.60211182 0.85938448]	[4.59859955e+02 8.65099365e+02 8.35339189e-01]	[503.30303955 557.26599121 0.74832404]	[523.97875977 721.43444824 0.79091012]	[5.39321167e+02 7.36805298e+02 6.84119701e-01]	[416.16705322 318.76077271 0.90263855]	[439.25054932 318.58441162 0.94587511]	[398.01644897 313.46035767 0.77236944]	[459.69812012 298.19882202 0.86870337]	[5.36719360e+02 7.82987366e+02 7.76111484e-01]	[5.49502319e+02 7.70292603e+02 7.32749641e-01]	[5.39260620e+02 7.29111084e+02 5.89700818e-01]	[4.64955780e+02 8.98463806e+02 7.63167143e-01]	[4.49463318e+02 8.95877625e+02 7.58575439e-01]	[4.64878265e+02 8.70285034e+02 7.51801372e-01]
[426.42285156 334.06661987 0.86010981]	[439.2300415 377.65701294 0.96434218]	[377.60839844 387.8793335 0.85355824]	[359.81048584 500.78094482 0.89148301]	[357.15411377 600.75061035 0.87897599]	[500.68371582 364.84896851 0.8337341 ]	[539.2880249 462.41534424 0.90835834]	[564.8692627 546.95172119 0.92293233]	[462.35400391 562.28674316 0.77537984]	[423.77838135 562.43066406 0.74853539]	[439.3112793 726.5546875 0.85997534]	[4.59861206e+02 8.65073181e+02 8.33011925e-01]	[503.29397583 557.22680664 0.74454069]	[523.99645996 721.39019775 0.78165162]	[5.41685059e+02 7.34318909e+02 6.95814073e-01]	[416.15567017 318.70504761 0.912467 ]	[439.23400879 318.53448486 0.94651836]	[395.6204834 310.9229126 0.76962233]	[459.67507935 298.16854858 0.87060118]	[5.36735840e+02 7.82944641e+02 7.75480986e-01]	[5.49522156e+02 7.70261719e+02 7.41855025e-01]	[5.39272705e+02 7.29101135e+02 5.95021427e-01]	[4.67404327e+02 8.98448975e+02 7.62111127e-01]	[4.49474945e+02 8.95866638e+02 7.56833494e-01]	[4.64872772e+02 8.70262695e+02 7.51219869e-01]
[426.43804932 333.95172119 0.84487283]	[439.2243042 377.62158203 0.9614284 ]	[377.61669922 385.40182495 0.85487521]	[362.1932373 500.8057251 0.89111459]	[357.22537231 600.76806641 0.8867681 ]	[500.68319702 364.79348755 0.84049612]	[539.30383301 462.38903809 0.91693407]	[564.9017334 544.54040527 0.92617172]	[462.37872314 562.29449463 0.77074754]	[423.80505371 562.4418335 0.7446965 ]	[441.66403198 726.64471436 0.8632971 ]	[4.59850311e+02 8.65044006e+02 8.28292489e-01]	[503.31069946 557.2432251 0.74577212]	[526.40356445 721.39916992 0.78144109]	[5.41698730e+02 7.36790344e+02 7.02755809e-01]	[418.54168701 318.60824585 0.93267494]	[439.24539185 316.10379028 0.94629145]	[398.00811768 313.41122437 0.79551357]	[459.66262817 298.16339111 0.87874717]	[5.36675293e+02 7.82948303e+02 7.74854958e-01]	[5.47032776e+02 7.70280090e+02 7.48829186e-01]	[5.39300598e+02 7.29125244e+02 6.00139380e-01]	[4.67419891e+02 8.98438965e+02 7.61505902e-01]	[4.49485016e+02 8.95861084e+02 7.56339192e-01]	[4.64853027e+02 8.70243347e+02 7.45854616e-01]
[426.44989014 331.39437866 0.83198476]	[439.22396851 377.57901001 0.95805073]	[377.62512207 385.34716797 0.8605206 ]	[362.228302 500.81774902 0.88864964]	[359.61282349 600.82684326 0.90373361]	[500.68954468 362.31997681 0.85004175]	[539.31060791 462.37796021 0.92029238]	[564.89361572 544.50244141 0.93322682]	[462.362854 559.83203125 0.76676589]	[423.79867554 562.39562988 0.74032283]	[441.66940308 726.60925293 0.85862279]	[4.59858337e+02 8.62570190e+02 8.29349637e-01]	[503.30343628 557.19421387 0.74271619]	[526.42529297 721.36608887 0.77647948]	[5.41692627e+02 7.34265564e+02 6.92987859e-01]	[418.55801392 316.19012451 0.94173741]	[439.25741577 316.00863647 0.94729555]	[398.01309204 313.41564941 0.80782014]	[459.66665649 298.13891602 0.87826884]	[5.34183716e+02 7.80430115e+02 7.51478910e-01]	[5.47001648e+02 7.70237061e+02 7.43565142e-01]	[5.39279053e+02 7.29076477e+02 5.77701986e-01]	[4.67403076e+02 8.98451782e+02 7.60376215e-01]	[4.49471008e+02 8.95862488e+02 7.56885469e-01]	[4.64870148e+02 8.70236938e+02 7.47432470e-01]
[426.44003296 328.87451172 0.83109164]	[439.20922852 377.54608154 0.9553625 ]	[377.61340332 385.31481934 0.86382622]	[362.24105835 500.79785156 0.88500708]	[359.65628052 600.76538086 0.89621627]	[500.68334961 362.27627563 0.85664427]	[539.30517578 462.34674072 0.92397422]	[564.88848877 544.4697876 0.93959361]	[462.37982178 559.78869629 0.75946158]	[423.82376099 562.36853027 0.73689187]	[441.67474365 726.56628418 0.85147518]	[4.59864899e+02 8.65129150e+02 8.37491214e-01]	[503.31900024 554.66455078 0.73827553]	[526.42218018 718.86218262 0.7766428 ]	[5.41687073e+02 7.34233215e+02 6.66389883e-01]	[418.55102539 316.12942505 0.94408524]	[439.24633789 315.94769287 0.93558741]	[395.63787842 310.95669556 0.80198407]	[459.63891602 298.10110474 0.88235945]	[5.34123291e+02 7.82970215e+02 7.33130991e-01]	[5.46926941e+02 7.70286194e+02 7.03516304e-01]	[5.39242859e+02 7.26607483e+02 5.34295142e-01]	[4.64953278e+02 8.98471558e+02 7.64371693e-01]	[4.49459778e+02 8.95882324e+02 7.59941757e-01]	[4.64867188e+02 8.70315308e+02 7.48259902e-01]
[426.44976807 326.33001709 0.83125383]	[439.19790649 377.5144043 0.95062107]	[377.61764526 385.2925415 0.86625957]	[362.26217651 500.73999023 0.88368261]	[359.69787598 600.74505615 0.89357179]	[500.66766357 362.22384644 0.86059833]	[539.28540039 462.27740479 0.92770004]	[564.86151123 544.44403076 0.94367313]	[462.44015503 559.75054932 0.75281292]	[423.9057312 562.34338379 0.7277801 ]	[441.72592163 726.51849365 0.845626 ]	[4.62203156e+02 8.65068787e+02 8.30389559e-01]	[503.35733032 554.62237549 0.74138087]	[526.45294189 716.31414795 0.76615041]	[5.39257080e+02 7.31787354e+02 6.82336509e-01]	[418.53863525 316.04849243 0.93828773]	[439.25811768 313.51553345 0.92705482]	[395.5786438 308.33218384 0.78837597]	[459.63140869 298.07623291 0.87886196]	[5.29062561e+02 7.77876892e+02 7.47449756e-01]	[5.44445190e+02 7.70205688e+02 7.69691110e-01]	[5.36743103e+02 7.26615662e+02 5.46192944e-01]	[4.64956055e+02 8.98458435e+02 7.61422575e-01]	[4.49457916e+02 8.95854187e+02 7.60121346e-01]	[4.64907074e+02 8.70255676e+02 7.42951274e-01]
[426.45474243 323.76937866 0.83521247]	[439.20980835 375.09591675 0.94421041]	[377.61517334 382.76287842 0.8801198 ]	[362.26895142 500.69754028 0.87634742]	[359.73571777 598.22650146 0.8841846 ]	[500.69616699 359.81906128 0.86840296]	[539.25531006 462.24771118 0.92324311]	[564.82336426 544.43682861 0.94650644]	[462.42767334 557.19952393 0.73923576]	[423.89044189 559.83410645 0.71801466]	[441.78469849 726.42791748 0.83999646]	[4.62190002e+02 8.65046509e+02 8.23252201e-01]	[503.33425903 549.5447998 0.74120712]	[526.46881104 713.70526123 0.76185334]	[5.39234009e+02 7.31673218e+02 7.11823404e-01]	[416.16790771 315.9395752 0.92071474]	[439.28179932 313.4107666 0.9100008 ]	[395.52807617 303.27661133 0.76827455]	[459.67153931 297.99966431 0.87726986]	[5.29046570e+02 7.72821228e+02 7.57986307e-01]	[544.41314697 770.09210205 0.79370236]	[5.36701233e+02 7.26541443e+02 5.59620202e-01]	[4.64951721e+02 8.98446411e+02 7.61404514e-01]	[4.49450287e+02 8.95843506e+02 7.60877192e-01]	[4.64876373e+02 8.70236511e+02 7.39486098e-01]
[428.97744751 321.23297119 0.84689975]	[439.21746826 375.01550293 0.9285903 ]	[377.60769653 380.3013916 0.88752311]	[362.28887939 498.23373413 0.85325867]	[359.73852539 595.67791748 0.88107055]	[500.70489502 359.7522583 0.88434029]	[539.23693848 462.19918823 0.92079115]	[562.43829346 544.45330811 0.94193155]	[462.45202637 554.67315674 0.73287761]	[423.91818237 559.777771 0.71176672]	[441.8125 724.03289795 0.83784008]	[4.62205414e+02 8.65053711e+02 8.23846459e-01]	[503.35440063 549.50646973 0.73959428]	[526.45581055 711.16247559 0.78025162]	[5.39170288e+02 7.31688660e+02 7.06867397e-01]	[418.56698608 313.49285889 0.91079599]	[439.31985474 310.88009644 0.89578813]	[395.60473633 303.19348145 0.77783036]	[459.71661377 295.5975647 0.87564063]	[5.26537659e+02 7.75278320e+02 7.63052166e-01]	[544.32324219 770.12738037 0.78639221]	[5.34145874e+02 7.26590698e+02 5.58453202e-01]	[4.64949127e+02 8.98458984e+02 7.59747982e-01]	[4.49453461e+02 8.95847534e+02 7.61163175e-01]	[4.64906830e+02 8.70235962e+02 7.28488326e-01]
[428.99899292 318.73562622 0.86141384]	[439.24386597 372.46969604 0.91362053]	[377.62130737 380.17163086 0.89674687]	[362.31176758 498.14746094 0.84423721]	[359.72845459 590.5536499 0.89337605]	[500.75286865 359.68908691 0.89809346]	[539.21630859 459.83596802 0.91801661]	[562.40826416 544.31726074 0.9477694 ]	[462.44509888 552.08782959 0.72518784]	[423.90194702 557.22644043 0.70052636]	[441.8104248 723.96148682 0.82458049]	[4.62199005e+02 8.65061523e+02 8.24396610e-01]	[503.35452271 546.95117188 0.73567784]	[526.48669434 708.70379639 0.78310305]	[5.36720642e+02 7.29151245e+02 6.95413113e-01]	[418.59689331 310.93469238 0.89746028]	[441.66983032 305.83093262 0.88953561]	[398.05233765 298.23342896 0.79431868]	[459.75006104 295.5484314 0.88052696]	[526.41772461 770.20587158 0.78583193]	[5.41864868e+02 7.67560974e+02 7.62058735e-01]	[5.34100952e+02 7.24002136e+02 5.34067273e-01]	[4.67397797e+02 8.98449463e+02 7.56084085e-01]	[4.49470154e+02 8.95847412e+02 7.56119311e-01]	[4.64879669e+02 8.70243958e+02 7.26949096e-01]
[431.5135498 318.53741455 0.88144022]	[439.25283813 367.39013672 0.91145325]	[377.61532593 377.73672485 0.89094752]	[362.32003784 493.10427856 0.82775736]	[359.73590088 588.07073975 0.90285826]	[500.76412964 359.59863281 0.9042182 ]	[539.18389893 459.77139282 0.91254455]	[562.34448242 544.38952637 0.93972397]	[462.41702271 549.55670166 0.73174697]	[423.87106323 557.18267822 0.70346236]	[441.81808472 721.46606445 0.81432188]	[4.62203949e+02 8.62546692e+02 8.23994040e-01]	[503.3303833 544.44903564 0.74344814]	[526.41540527 708.51605225 0.78629893]	[5.34150085e+02 7.29058167e+02 7.27685094e-01]	[418.64028931 305.76876831 0.88714588]	[441.67980957 300.74267578 0.90625644]	[398.12979126 298.1555481 0.84424591]	[459.72348022 295.44125366 0.85101676]	[523.91802979 770.08630371 0.83268297]	[5.41740234e+02 7.65071960e+02 7.42631316e-01]	[5.31576782e+02 7.23989258e+02 5.78674078e-01]	[4.64948212e+02 8.98444458e+02 7.57835984e-01]	[4.49453064e+02 8.93456970e+02 7.56450593e-01]	[4.64904449e+02 8.70212036e+02 7.24678040e-01]
[431.51358032 318.5378418 0.88145715]	[439.25360107 367.390625 0.91150868]	[377.61532593 377.7371521 0.89108849]	[362.31835938 493.11453247 0.82918978]	[359.73773193 588.065979 0.90257239]	[500.76522827 359.59832764 0.90462095]	[539.17657471 459.74264526 0.90978503]	[562.34265137 544.38562012 0.93958825]	[462.41967773 549.54223633 0.73229051]	[423.86849976 554.69659424 0.70283777]	[441.8196106 721.46063232 0.81466526]	[4.62204224e+02 8.62567688e+02 8.27905416e-01]	[503.33062744 544.43615723 0.74451405]	[526.41558838 708.49975586 0.78437632]	[5.34152649e+02 7.29055847e+02 7.26850510e-01]	[418.64071655 305.76989746 0.88728756]	[441.67950439 300.74307251 0.90618187]	[398.13079834 298.15789795 0.84482002]	[459.7243042 295.44192505 0.85170746]	[523.925354 770.07440186 0.83025724]	[5.41748291e+02 7.65060547e+02 7.42616951e-01]	[5.31585815e+02 7.23996216e+02 5.77997208e-01]	[4.64953186e+02 8.98445984e+02 7.58968353e-01]	[4.49460876e+02 8.95839417e+02 7.57571638e-01]	[4.64899902e+02 8.70227295e+02 7.31245875e-01]
[431.55615234 316.09884644 0.89059865]	[439.28167725 364.78305054 0.91911137]	[377.61999512 377.61767578 0.88808978]	[362.34329224 490.48675537 0.82527399]	[359.73303223 585.51739502 0.92323571]	[500.76290894 357.17306519 0.90345997]	[539.19140625 459.69042969 0.90443027]	[562.26971436 544.29669189 0.92762798]	[462.4006958 544.48718262 0.7395876 ]	[423.83773804 549.55548096 0.70506418]	[441.83770752 716.33349609 0.80059648]	[4.62202698e+02 8.62559753e+02 8.24010909e-01]	[503.31402588 541.85760498 0.74487245]	[526.40301514 706.07275391 0.77950442]	[5.34128418e+02 7.26479675e+02 6.29024804e-01]	[418.6421814 300.76800537 0.89242846]	[441.71975708 298.25585938 0.92309153]	[398.12982178 298.06530762 0.84038508]	[459.78237915 292.9256897 0.83954126]	[5.23892700e+02 7.67539490e+02 7.54608512e-01]	[5.39291687e+02 7.59946228e+02 6.41232908e-01]	[5.31574585e+02 7.16313110e+02 5.09337485e-01]	[4.64956116e+02 8.98467041e+02 7.57736385e-01]	[4.49456482e+02 8.95856140e+02 7.55807698e-01]	[4.64892548e+02 8.70226013e+02 7.28261471e-01]
[431.55813599 316.09829712 0.89113432]	[439.28030396 364.78613281 0.9187156 ]	[377.61877441 377.62158203 0.88852 ]	[362.34512329 490.49481201 0.82586998]	[359.73318481 585.52001953 0.92303365]	[500.7618103 357.17428589 0.9034763 ]	[539.19525146 459.69577026 0.9063049 ]	[562.27044678 544.2991333 0.92755872]	[462.40844727 546.93054199 0.73867917]	[423.83847046 549.56445312 0.70441246]	[441.83511353 716.3414917 0.79997736]	[4.62203430e+02 8.62536743e+02 8.24479043e-01]	[503.31832886 541.86260986 0.74463975]	[526.40466309 706.08795166 0.78627294]	[5.34115784e+02 7.26480164e+02 6.17407858e-01]	[418.64181519 300.77120972 0.8919 ]	[441.71920776 298.25537109 0.92285526]	[398.12332153 298.06784058 0.83978832]	[459.78036499 292.92190552 0.83720148]	[5.23897400e+02 7.67543030e+02 7.54650831e-01]	[5.39294556e+02 7.59945679e+02 6.39517426e-01]	[5.31570007e+02 7.16311584e+02 5.00201523e-01]	[4.64958801e+02 8.98467285e+02 7.57714987e-01]	[4.49458984e+02 8.95853821e+02 7.55612016e-01]	[4.64890411e+02 8.70209961e+02 7.29363322e-01]
[436.5847168 315.92636108 0.89863223]	[441.66409302 359.80419922 0.94600338]	[377.68328857 375.04669189 0.86843801]	[364.79281616 485.44281006 0.84822124]	[359.73248291 582.96392822 0.93249631]	[500.77459717 356.99725342 0.88836193]	[539.16589355 457.14941406 0.87115192]	[562.22302246 541.80352783 0.90497041]	[462.41967773 544.38208008 0.74399561]	[423.85430908 546.98260498 0.70623523]	[441.77893066 713.7164917 0.79499531]	[4.62177673e+02 8.62541199e+02 8.26383114e-01]	[503.31509399 539.30334473 0.73461032]	[526.41827393 700.94128418 0.73553777]	[5.29071472e+02 7.21383118e+02 6.27787590e-01]	[418.76400757 298.2171936 0.93490338]	[441.88241577 298.06100464 0.93103588]	[398.23901367 295.46017456 0.85013562]	[462.23010254 285.27481079 0.82210034]	[521.32720947 757.31665039 0.784338 ]	[5.36660706e+02 7.52170227e+02 6.87620342e-01]	[5.29038086e+02 7.13739441e+02 5.40617585e-01]	[4.64916321e+02 8.98427002e+02 7.65235662e-01]	[4.46960266e+02 8.93446167e+02 7.55243480e-01]	[4.64859894e+02 8.70230347e+02 7.27832079e-01]
[436.68460083 305.83938599 0.86797506]	[441.73934937 359.5925293 0.95560956]	[377.7461853 367.41461182 0.85541081]	[364.82015991 482.80618286 0.87862194]	[359.73770142 582.78479004 0.91410804]	[500.89593506 351.93640137 0.85977983]	[536.73901367 454.53439331 0.84385169]	[562.23468018 539.27264404 0.88314986]	[462.39227295 539.29760742 0.74534655]	[423.84387207 541.89239502 0.7145505 ]	[441.79675293 711.12200928 0.80352092]	[4.59827637e+02 8.62509521e+02 8.20663333e-01]	[503.31881714 534.12438965 0.71882242]	[526.43585205 693.19250488 0.75287282]	[5.28990967e+02 7.21372803e+02 6.17998600e-01]	[421.16040039 295.61209106 0.96245652]	[444.33120728 295.4430542 0.91753185]	[400.63955688 292.91674805 0.84792179]	[462.30599976 280.16931152 0.8474068 ]	[521.26977539 757.33032227 0.76774597]	[5.31569580e+02 7.52203064e+02 6.83823705e-01]	[5.26504272e+02 7.16248535e+02 5.40011406e-01]	[4.64902222e+02 8.95974915e+02 7.75540709e-01]	[4.46934387e+02 8.93429199e+02 7.63463318e-01]	[4.62406677e+02 8.70221863e+02 7.27392197e-01]
[439.08218384 303.22128296 0.88959074]	[441.74304199 357.19360352 0.95729768]	[380.09423828 364.87374878 0.85633206]	[364.81158447 482.77688599 0.87890565]	[359.73925781 580.29443359 0.8987897 ]	[503.27151489 349.39187622 0.85653359]	[536.72424316 449.51098633 0.8413918 ]	[562.23931885 539.23699951 0.88112044]	[462.41033936 539.21191406 0.7358079 ]	[423.85534668 541.82855225 0.71034986]	[441.83285522 708.61053467 0.81460416]	[4.59828308e+02 8.65049377e+02 8.24965596e-01]	[503.33709717 529.04858398 0.71781236]	[526.48425293 688.16986084 0.77883631]	[5.28971191e+02 7.18837280e+02 6.47366703e-01]	[421.19595337 295.49395752 0.94809377]	[444.34960938 292.95046997 0.90010071]	[400.665802 290.40408325 0.84638435]	[462.28912354 280.12716675 0.84791899]	[521.2555542 757.35748291 0.77883816]	[5.31553650e+02 7.52211304e+02 7.01175570e-01]	[5.26501221e+02 7.13703796e+02 5.61170399e-01]	[4.64907043e+02 8.95972046e+02 7.78719068e-01]	[4.46963013e+02 8.93431519e+02 7.63701916e-01]	[4.62381592e+02 8.70272217e+02 7.31330276e-01]
[439.13580322 300.64154053 0.92914605]	[441.74981689 357.11364746 0.95334947]	[380.09951782 364.78479004 0.86355579]	[364.81359863 480.30899048 0.87727737]	[359.75527954 575.21337891 0.87374264]	[503.28491211 344.32839966 0.86388737]	[536.72930908 446.9178772 0.85003513]	[562.26074219 536.7442627 0.86867082]	[462.42675781 536.70648193 0.73090577]	[423.88220215 541.7855835 0.70809364]	[441.83496094 708.53619385 0.81727093]	[4.59820984e+02 8.65057068e+02 8.22177947e-01]	[503.36288452 528.99041748 0.72243512]	[526.49603271 688.14837646 0.76041073]	[5.26527710e+02 7.13781311e+02 6.59248233e-01]	[421.24176025 293.00637817 0.92647183]	[444.39001465 290.38970947 0.87486446]	[400.69006348 287.8208313 0.84825462]	[462.30438232 277.59918213 0.86026198]	[521.28533936 762.45629883 0.76425719]	[5.31579224e+02 7.54738708e+02 6.66349709e-01]	[5.26415833e+02 7.08693787e+02 5.60216308e-01]	[4.64879791e+02 8.95961304e+02 7.82174885e-01]	[4.46947479e+02 8.93420227e+02 7.66494691e-01]	[4.62388977e+02 8.70276367e+02 7.25982666e-01]
[439.1270752 298.16677856 0.9419744 ]	[441.76168823 357.00250244 0.94062603]	[380.14096069 359.81948853 0.88533849]	[367.33236694 480.21209717 0.86509037]	[359.7930603 577.70062256 0.8742469 ]	[503.29174805 341.82519531 0.86931825]	[539.17822266 446.88861084 0.85537803]	[562.27099609 534.13873291 0.86167288]	[462.45977783 534.12982178 0.7178756 ]	[426.36358643 539.2769165 0.69046366]	[441.8822937 708.57183838 0.8072837 ]	[4.59833832e+02 8.65085144e+02 8.25545669e-01]	[503.37240601 526.44238281 0.72772801]	[526.53442383 688.05725098 0.71978122]	[5.26520935e+02 7.13738464e+02 6.91107452e-01]	[421.27337646 290.44488525 0.8964417 ]	[444.39749146 287.8394165 0.86614394]	[400.71762085 282.69940186 0.85241878]	[462.32623291 277.57907104 0.86408907]	[521.30596924 762.44537354 0.77036041]	[5.34118530e+02 7.52288696e+02 6.74703658e-01]	[5.26406372e+02 7.08659546e+02 5.84070086e-01]	[4.64873535e+02 8.95942932e+02 7.84690320e-01]	[4.46949677e+02 8.93404419e+02 7.68238068e-01]	[4.62400848e+02 8.70310181e+02 7.23949611e-01]
[439.16049194 298.06396484 0.94437891]	[441.75088501 354.56021118 0.92827904]	[380.13882446 359.75326538 0.89085501]	[367.40570068 480.12182617 0.83731544]	[359.83450317 575.17529297 0.86525875]	[503.29922485 341.74588013 0.87953234]	[539.18395996 444.38885498 0.86110955]	[562.300354 534.17541504 0.86808759]	[464.87026978 534.10461426 0.71402937]	[428.90805054 539.2789917 0.68677688]	[441.90447998 706.11303711 0.78817296]	[4.59816345e+02 8.65113525e+02 8.26925755e-01]	[503.40090942 526.41522217 0.73365879]	[529.03564453 685.57318115 0.69180697]	[529.00665283 718.82727051 0.72677296]	[421.29293823 287.84832764 0.88192171]	[444.43273926 282.72225952 0.85402906]	[400.71218872 280.21408081 0.87916702]	[462.35778809 275.08047485 0.86838895]	[521.37054443 767.609375 0.87211406]	[5.36705078e+02 7.62478760e+02 7.26830125e-01]	[5.26473083e+02 7.13688049e+02 6.26642525e-01]	[4.64859955e+02 8.95948486e+02 7.82811463e-01]	[4.46949738e+02 8.93415344e+02 7.64653683e-01]	[4.62385193e+02 8.72701660e+02 7.27958739e-01]
[439.18725586 295.65628052 0.94401306]	[441.75991821 354.49389648 0.91831058]	[380.13995361 359.69198608 0.89176273]	[369.91873169 477.62384033 0.8192963 ]	[362.20230103 572.63800049 0.86364055]	[503.32687378 341.70141602 0.88693666]	[539.23046875 444.29241943 0.88264984]	[562.31140137 529.02789307 0.88644892]	[464.90447998 531.56536865 0.7116524 ]	[428.95895386 539.23651123 0.68579823]	[444.30786133 708.55517578 0.78731841]	[4.59827148e+02 8.62505981e+02 8.13596666e-01]	[503.42327881 523.95458984 0.73322535]	[5.28984009e+02 6.85547241e+02 6.75360143e-01]	[529.05371094 726.55792236 0.77767909]	[421.3276062 285.2326355 0.87780339]	[446.91345215 280.20220947 0.85687149]	[400.73202515 280.14401245 0.88695735]	[462.40896606 275.03210449 0.86634648]	[523.79504395 770.22845459 0.84744531]	[5.41732361e+02 7.67539368e+02 7.63751805e-01]	[5.26506348e+02 7.26460754e+02 6.48247242e-01]	[4.64871155e+02 8.95948303e+02 7.82270253e-01]	[4.46951538e+02 8.93406128e+02 7.65443087e-01]	[4.62398743e+02 8.70226685e+02 7.21205652e-01]
[439.2164917 295.61386108 0.94245815]	[441.76907349 354.44598389 0.90983778]	[380.17318726 359.64804077 0.88965011]	[372.47595215 475.16503906 0.81118685]	[362.21099854 570.12219238 0.86270493]	[503.32965088 339.2902832 0.89086998]	[539.23400879 441.84951782 0.89710659]	[562.32525635 528.96716309 0.89422244]	[464.88223267 526.46704102 0.72382766]	[428.93966675 534.15124512 0.67392099]	[444.38772583 706.07580566 0.73637933]	[4.59836792e+02 8.65101562e+02 8.21308553e-01]	[503.39749146 523.80157471 0.74820316]	[5.29074524e+02 6.85513184e+02 5.98847210e-01]	[534.16217041 729.08673096 0.80479795]	[421.37979126 282.71426392 0.87942278]	[446.9642334 280.14727783 0.85845566]	[400.75817871 280.09811401 0.89484537]	[462.43859863 274.96807861 0.86452484]	[526.44616699 777.86871338 0.8162871 ]	[544.31982422 770.1940918 0.8052302 ]	[5.29029419e+02 7.29074951e+02 6.89171374e-01]	[4.64877686e+02 8.95971313e+02 7.79651046e-01]	[4.49450409e+02 8.93434204e+02 7.61895716e-01]	[4.62399200e+02 8.70311340e+02 7.22885609e-01]
[439.24798584 295.58627319 0.94089925]	[441.80661011 351.99450684 0.89907444]	[380.20651245 359.59375 0.88195038]	[372.52355957 472.60934448 0.79790378]	[362.24804688 570.04162598 0.85668349]	[503.35253906 339.26953125 0.89318651]	[539.26556396 441.81860352 0.91141826]	[562.35168457 526.4821167 0.91142118]	[464.89404297 523.96832275 0.72677898]	[428.94360352 531.57122803 0.6724357 ]	[444.37939453 706.02197266 0.71995419]	[4.59846191e+02 8.65091064e+02 8.18746805e-01]	[503.41421509 521.34686279 0.74273491]	[5.31543396e+02 6.85493591e+02 5.56288421e-01]	[534.15777588 734.2489624 0.76078427]	[423.7986145 280.25057983 0.87669498]	[449.46713257 280.11294556 0.86196482]	[400.78421021 277.63879395 0.90365046]	[462.45883179 274.90463257 0.84826612]	[534.13092041 788.14941406 0.84956712]	[5.46965088e+02 7.80425049e+02 7.28311539e-01]	[5.26512390e+02 7.31754089e+02 6.62482023e-01]	[4.64866547e+02 8.95978210e+02 7.77731538e-01]	[4.49447937e+02 8.93438904e+02 7.58756936e-01]	[4.62410095e+02 8.70295715e+02 7.16360092e-01]
[439.3012085 295.57180786 0.93430293]	[441.84729004 351.95654297 0.89084589]	[380.22277832 357.21484375 0.87696218]	[372.52709961 472.52246094 0.7976836 ]	[362.25753784 567.53045654 0.8648572 ]	[503.4005127 339.26553345 0.89167541]	[539.27880859 441.75457764 0.91670668]	[562.3447876 524.00897217 0.91620612]	[464.92614746 523.96398926 0.72169822]	[428.97189331 531.55450439 0.67133462]	[446.89056396 706.05529785 0.72720164]	[4.62173706e+02 8.67623596e+02 8.38733017e-01]	[503.46044922 521.34588623 0.73555124]	[5.31612793e+02 6.88101318e+02 6.14748478e-01]	[536.7477417 749.57696533 0.81696814]	[423.85244751 280.23150635 0.86874628]	[451.99066162 277.7305603 0.86018699]	[400.84140015 277.56411743 0.89271379]	[464.8494873 272.4828186 0.84866452]	[5.34147156e+02 7.98393555e+02 7.89974630e-01]	[5.49524292e+02 7.90705933e+02 7.72189140e-01]	[5.28971252e+02 7.49598877e+02 6.90130711e-01]	[4.64845703e+02 8.98422119e+02 7.82743335e-01]	[4.49433594e+02 8.93450317e+02 7.61246681e-01]	[4.62425049e+02 8.72744019e+02 7.29802847e-01]
[439.32302856 295.55291748 0.93483281]	[441.88327026 349.45809937 0.88008124]	[380.2723999 357.17828369 0.87394506]	[374.96240234 469.95755005 0.81105065]	[362.2739563 567.49066162 0.86682111]	[503.43518066 339.2381897 0.89256573]	[539.31195068 441.7142334 0.91807145]	[562.37518311 523.98791504 0.91517395]	[467.42074585 526.41162109 0.71427751]	[431.54229736 531.57348633 0.67572445]	[449.43179321 705.96832275 0.7348243 ]	[4.59844727e+02 8.67622253e+02 8.38000417e-01]	[505.89788818 521.37414551 0.72583425]	[5.36697205e+02 6.95747192e+02 6.42023206e-01]	[539.30407715 752.27386475 0.80880183]	[423.89971924 280.20233154 0.86700475]	[452.04623413 277.7144165 0.86933428]	[403.27694702 277.52838135 0.86331207]	[464.88092041 272.48602295 0.83571422]	[5.39293152e+02 8.08726501e+02 8.06934595e-01]	[5.57203857e+02 8.00934021e+02 6.92725718e-01]	[5.29019104e+02 7.52203064e+02 6.55557036e-01]	[4.64882965e+02 8.95980469e+02 7.83474147e-01]	[4.49461182e+02 8.93449158e+02 7.64309704e-01]	[4.62375946e+02 8.72755920e+02 7.35540628e-01]
[441.71328735 295.52441406 0.93669426]	[444.32263184 349.41439819 0.86521608]	[382.74069214 357.15878296 0.86137033]	[375.0177002 467.43145752 0.82724249]	[362.35482788 565.0291748 0.85838348]	[503.49465942 339.20751953 0.89056712]	[541.68566895 441.67980957 0.92287493]	[562.40081787 523.97412109 0.92009264]	[467.44784546 523.94500732 0.7103675 ]	[434.01959229 531.54327393 0.67623365]	[446.94622803 705.98999023 0.72560078]	[4.59845917e+02 8.67625793e+02 8.42341721e-01]	[505.92251587 521.34368896 0.71687722]	[539.2130127 700.91113281 0.70389658]	[541.7644043 767.65509033 0.84604716]	[426.39987183 280.15750122 0.86700851]	[454.58660889 277.70077515 0.88383681]	[403.33688354 277.474823 0.85355729]	[464.9418335 272.44421387 0.81245363]	[5.41790894e+02 8.24017456e+02 7.81689167e-01]	[5.59745789e+02 8.11283691e+02 7.23269045e-01]	[5.31600037e+02 7.67685364e+02 6.24943614e-01]	[4.64895844e+02 8.98411255e+02 7.77826309e-01]	[4.49469818e+02 8.95839233e+02 7.62091637e-01]	[4.62388550e+02 8.72763733e+02 7.36875713e-01]
[441.80422974 295.49493408 0.92930293]	[444.39678955 349.39529419 0.85639942]	[382.82894897 357.14315796 0.85207546]	[375.09317017 467.4432373 0.84165609]	[367.33544922 565.01391602 0.84681743]	[505.9024353 339.19940186 0.88657099]	[541.7265625 441.66897583 0.92992318]	[562.42797852 523.96337891 0.92557305]	[467.50396729 523.93164062 0.70496267]	[434.07647705 529.05157471 0.68198544]	[449.48806763 703.4956665 0.7397995 ]	[4.62184174e+02 8.65078857e+02 8.25958788e-01]	[505.96090698 521.3394165 0.70803642]	[5.39230530e+02 6.98307861e+02 6.88810766e-01]	[541.8638916 785.56640625 0.83914387]	[428.96740723 280.14001465 0.86701554]	[457.09329224 277.66769409 0.9026863 ]	[405.90686035 277.51821899 0.82679558]	[467.44677734 272.42889404 0.799016 ]	[5.44322205e+02 8.31747253e+02 8.22418809e-01]	[5.62286804e+02 8.26593262e+02 7.51767874e-01]	[5.39197693e+02 7.88207214e+02 6.18975818e-01]	[4.64938324e+02 8.98419678e+02 7.74942458e-01]	[4.49468384e+02 8.93442322e+02 7.61176050e-01]	[4.62412750e+02 8.70286804e+02 7.35021830e-01]
[441.83956909 295.48971558 0.9250443 ]	[444.43307495 349.40011597 0.85132587]	[382.82443237 357.16577148 0.85051203]	[377.48135376 467.46862793 0.84496784]	[369.92184448 564.98913574 0.84828979]	[505.96389771 339.18093872 0.88154745]	[541.76330566 441.67495728 0.93241596]	[562.43914795 523.98797607 0.9233669 ]	[469.9772644 523.93841553 0.69987869]	[434.09011841 529.04486084 0.67939079]	[449.51617432 698.35992432 0.73101109]	[4.59864594e+02 8.62491821e+02 8.21136236e-01]	[505.99050903 521.33428955 0.70047247]	[539.19848633 693.23681641 0.73036796]	[544.34246826 790.82336426 0.84957993]	[431.47702026 280.11737061 0.86737388]	[457.13842773 277.63980103 0.91662931]	[408.43164062 277.496521 0.83005214]	[467.50241089 269.92663574 0.77421033]	[5.41923523e+02 8.47058044e+02 7.80973017e-01]	[5.62356995e+02 8.34374146e+02 7.05571294e-01]	[5.41831116e+02 7.98392029e+02 6.41339064e-01]	[4.64933746e+02 8.98414307e+02 7.69405544e-01]	[4.49431519e+02 8.93418945e+02 7.61274517e-01]	[4.62404480e+02 8.70183289e+02 7.32974887e-01]
[441.91265869 295.47817993 0.91790783]	[446.94207764 346.88259888 0.8426497 ]	[385.35110474 357.11935425 0.84005022]	[377.54830933 467.40991211 0.86949599]	[369.97564697 564.94616699 0.85589767]	[506.02178955 339.14361572 0.87743556]	[541.78125 441.69467163 0.93492091]	[562.47802734 526.40917969 0.91326225]	[470.02890015 526.42242432 0.68986142]	[436.54351807 531.57965088 0.67560154]	[451.99386597 698.36993408 0.72780383]	[4.62180725e+02 8.62548462e+02 8.20040703e-01]	[508.45175171 521.38446045 0.69124162]	[539.20874023 695.74053955 0.76851487]	[546.94128418 808.70300293 0.81789774]	[434.03320312 280.1177063 0.8732717 ]	[457.20574951 277.61529541 0.92513925]	[411.00622559 275.10586548 0.81614506]	[472.54949951 267.35238647 0.75685561]	[5.44518494e+02 8.54889648e+02 7.97421813e-01]	[5.64967102e+02 8.49776917e+02 7.53776670e-01]	[5.44380432e+02 8.13868042e+02 6.79609895e-01]	[4.64922974e+02 8.98453430e+02 7.62924314e-01]	[4.46953613e+02 8.93441162e+02 7.55837977e-01]	[4.64844940e+02 8.70222351e+02 7.29540229e-01]
[444.40167236 295.40740967 0.88727558]	[449.49038696 346.86581421 0.84048438]	[385.36264038 357.10891724 0.83261478]	[377.60400391 464.92785645 0.8701787 ]	[372.53216553 564.92504883 0.86565995]	[511.01245117 339.14358521 0.86872393]	[541.8114624 441.70050049 0.93721378]	[564.82806396 526.42810059 0.91493666]	[472.540802 523.93670654 0.69081062]	[436.59823608 529.04223633 0.68433726]	[454.59909058 700.9083252 0.75537097]	[4.62200073e+02 8.62554382e+02 8.19939256e-01]	[508.5045166 521.3269043 0.68421423]	[536.74914551 693.2052002 0.77979368]	[5.47068359e+02 8.18956421e+02 7.81819999e-01]	[436.59240723 277.69439697 0.89426601]	[459.65887451 277.54656982 0.93837941]	[413.51220703 274.99942017 0.82853246]	[475.12142944 267.30142212 0.76060432]	[5.47055420e+02 8.67610718e+02 8.14681292e-01]	[5.67461426e+02 8.57446411e+02 7.60671377e-01]	[5.44482788e+02 8.31659180e+02 7.07553625e-01]	[4.64900024e+02 8.98489380e+02 7.68540084e-01]	[4.46931427e+02 8.93453125e+02 7.58797944e-01]	[4.64856445e+02 8.70233521e+02 7.37393022e-01]
[446.9772644 295.39260864 0.86722571]	[454.60006714 344.3258667 0.8515045 ]	[392.98324585 357.00411987 0.82800114]	[377.67150879 462.29446411 0.89747977]	[375.00442505 564.89703369 0.87699914]	[513.59423828 339.1333313 0.86931884]	[541.82348633 439.30157471 0.93563795]	[564.86499023 524.01843262 0.91643232]	[472.59185791 523.92944336 0.6946882 ]	[436.65353394 529.03009033 0.69083488]	[454.59561157 695.76403809 0.74098235]	[4.62199158e+02 8.59989014e+02 8.16282570e-01]	[508.53314209 521.31829834 0.68261063]	[536.67626953 690.71636963 0.80078363]	[5.49563110e+02 8.31735046e+02 7.97035396e-01]	[439.08963013 277.67199707 0.91583836]	[459.78045654 277.54177856 0.94827187]	[416.06948853 274.90698242 0.83329296]	[477.6925354 267.29220581 0.78422987]	[5.47050659e+02 8.72849609e+02 7.88136959e-01]	[5.67465210e+02 8.70204834e+02 7.73132324e-01]	[5.44524475e+02 8.44565613e+02 7.10109532e-01]	[4.64915405e+02 8.98493896e+02 7.63057828e-01]	[4.46932922e+02 8.93452454e+02 7.49781787e-01]	[4.64871765e+02 8.70171875e+02 7.25583673e-01]
[452.05557251 293.02618408 0.86782628]	[457.08343506 346.80831909 0.85852444]	[393.06225586 357.02709961 0.84070051]	[377.72125244 462.30776978 0.89674848]	[375.03530884 562.43035889 0.88032502]	[516.12109375 339.15274048 0.87332326]	[541.86395264 439.24758911 0.92717105]	[564.88348389 523.99859619 0.91766649]	[475.10848999 523.95581055 0.69502336]	[436.68771362 529.04296875 0.69140273]	[457.06640625 695.7520752 0.7568692 ]	[4.62230804e+02 8.57396423e+02 8.24535787e-01]	[511.07635498 521.34222412 0.67548931]	[536.69152832 690.71911621 0.80774283]	[5.54706177e+02 8.39455505e+02 7.76155293e-01]	[439.18521118 277.6619873 0.93622255]	[462.2381897 277.54006958 0.94959325]	[416.16702271 274.92523193 0.84856021]	[480.18322754 269.85406494 0.74172562]	[5.54667053e+02 8.83059082e+02 7.68136919e-01]	[5.70031372e+02 8.75347412e+02 7.63818741e-01]	[5.47026550e+02 8.52213989e+02 7.16411471e-01]	[4.64961365e+02 8.98498413e+02 7.67550647e-01]	[4.46956360e+02 8.93447266e+02 7.48482108e-01]	[4.64889252e+02 8.67699158e+02 7.12769032e-01]
[454.61645508 293.02612305 0.88077712]	[457.20007324 344.30126953 0.88942546]	[395.58303833 354.59884644 0.85434294]	[380.11196899 462.27267456 0.90035659]	[377.49172974 564.90155029 0.90047675]	[516.22546387 339.14813232 0.88273925]	[541.90734863 439.22515869 0.92477155]	[564.92077637 523.95654297 0.91354454]	[477.59780884 523.91662598 0.70505083]	[439.12750244 528.97155762 0.70164329]	[457.06997681 693.25665283 0.75680494]	[4.62246307e+02 8.57383545e+02 8.22084010e-01]	[513.62628174 521.2989502 0.6737861 ]	[534.13519287 690.59661865 0.81725192]	[5.59754944e+02 8.49634827e+02 8.18368614e-01]	[439.27194214 277.64599609 0.94064909]	[462.36065674 277.54431152 0.93861574]	[418.63619995 274.95837402 0.87962526]	[480.36328125 272.40075684 0.7930007 ]	[5.57203979e+02 8.90631836e+02 7.87948966e-01]	[5.70124939e+02 8.83018127e+02 7.32231677e-01]	[5.52093201e+02 8.57393127e+02 6.61814570e-01]	[4.67413513e+02 8.98514771e+02 7.68310428e-01]	[4.46969910e+02 8.95838806e+02 7.45774746e-01]	[4.64900238e+02 8.67691223e+02 7.04912305e-01]
[457.14807129 293.00784302 0.89196301]	[459.69790649 344.2729187 0.91902959]	[398.08410645 354.52398682 0.86314929]	[380.15283203 459.81903076 0.89786726]	[377.53222656 564.85333252 0.89859104]	[518.77227783 339.16864014 0.89095318]	[544.3147583 439.24472046 0.92056727]	[565.02020264 526.41906738 0.88684005]	[477.64898682 523.92962646 0.70762134]	[439.16540527 528.97796631 0.70041943]	[457.11135864 693.22906494 0.75953954]	[4.62256989e+02 8.57439331e+02 8.18890691e-01]	[516.15704346 521.3381958 0.67838162]	[534.14959717 688.18560791 0.81983298]	[5.62205627e+02 8.52244751e+02 8.31901371e-01]	[441.712677 277.64797974 0.94351131]	[464.84283447 277.53741455 0.92072082]	[421.14135742 274.96405029 0.87336344]	[482.82296753 272.41958618 0.82730228]	[5.62280029e+02 8.93292786e+02 8.02997470e-01]	[5.77795105e+02 8.88175964e+02 7.49531806e-01]	[5.52133667e+02 8.65137878e+02 6.51073873e-01]	[4.67448761e+02 9.00990967e+02 7.63067067e-01]	[4.49463257e+02 8.95874390e+02 7.43140936e-01]	[4.64907562e+02 8.70139954e+02 7.11237907e-01]
[459.65872192 292.97851562 0.90861899]	[459.80297852 344.32022095 0.91577071]	[398.16555786 354.57330322 0.8713699 ]	[380.20056152 459.84545898 0.90469819]	[377.53182983 564.83953857 0.90021032]	[521.25842285 339.20407104 0.89574182]	[544.41650391 441.70181274 0.91353697]	[567.46643066 529.05950928 0.84508216]	[480.12353516 523.93249512 0.72052449]	[439.2539978 526.47338867 0.71452832]	[457.21661377 695.77526855 0.78356826]	[4.62270050e+02 8.57381165e+02 8.19245219e-01]	[518.69781494 521.37304688 0.69273216]	[534.15270996 688.19921875 0.81783473]	[5.62226013e+02 8.54791382e+02 8.14460278e-01]	[441.87496948 277.62216187 0.93679786]	[467.44210815 277.53509521 0.90218532]	[421.23049927 274.94760132 0.88598692]	[482.93972778 272.39846802 0.78683144]	[5.62361450e+02 8.93453857e+02 7.99010694e-01]	[5.80278992e+02 8.90711060e+02 7.87180781e-01]	[5.52130615e+02 8.70177856e+02 6.84760392e-01]	[4.67436096e+02 9.00976135e+02 7.56289363e-01]	[4.49443787e+02 8.95854492e+02 7.38139689e-01]	[4.64928131e+02 8.67693176e+02 6.93408132e-01]
[459.76391602 293.01724243 0.92633331]	[462.20397949 344.30014038 0.91538185]	[398.19308472 354.59011841 0.87315869]	[380.29141235 462.31585693 0.901425 ]	[377.65536499 564.82043457 0.91546571]	[521.37670898 339.17214966 0.9084453 ]	[544.4730835 441.69790649 0.91350675]	[567.52197266 529.02581787 0.84225196]	[480.22372437 523.93878174 0.73080474]	[439.32821655 526.4699707 0.71697414]	[459.62213135 695.78039551 0.78914237]	[4.62278320e+02 8.57404175e+02 8.21323752e-01]	[521.18841553 523.81005859 0.70903397]	[536.67572021 690.67755127 0.80799729]	[5.62224548e+02 8.54884033e+02 8.08882594e-01]	[444.36911011 277.6368103 0.91859883]	[470.03997803 277.56283569 0.894292 ]	[421.33966064 272.50231934 0.86408865]	[485.41732788 269.9107666 0.79711735]	[5.62299622e+02 8.95982056e+02 7.76845038e-01]	[5.80239136e+02 8.90855286e+02 7.81049073e-01]	[5.54618652e+02 8.70249512e+02 6.79880381e-01]	[4.67410828e+02 9.00983948e+02 7.58018196e-01]	[4.46969788e+02 8.95846191e+02 7.40185678e-01]	[4.64942963e+02 8.70115967e+02 6.96743250e-01]
[462.27529907 295.41519165 0.92571127]	[462.3117981 344.32897949 0.90285611]	[400.66485596 354.59164429 0.86676037]	[382.79403687 462.36779785 0.86483991]	[380.11517334 562.42034912 0.92476988]	[523.81665039 339.19354248 0.91123718]	[546.953125 441.77828979 0.89459038]	[567.59405518 528.97631836 0.83787668]	[480.32376099 526.42443848 0.72655839]	[441.70401001 526.50323486 0.71475571]	[459.64889526 695.79864502 0.79136175]	[4.62278442e+02 8.54926697e+02 8.22305858e-01]	[521.29595947 523.86871338 0.72209704]	[536.70947266 693.16625977 0.80680054]	[5.62208435e+02 8.54825928e+02 8.12785208e-01]	[449.47314453 277.68829346 0.88039172]	[477.59674072 277.59393311 0.90953505]	[426.40917969 274.97235107 0.83349156]	[488.02584839 269.86972046 0.7709657 ]	[5.59829651e+02 8.98406311e+02 7.86056340e-01]	[5.77734009e+02 8.93223206e+02 7.84977436e-01]	[5.54663391e+02 8.70166931e+02 6.52133465e-01]	[4.67404297e+02 9.01005737e+02 7.51751363e-01]	[4.46950531e+02 8.95849365e+02 7.35767663e-01]	[4.64948456e+02 8.67667358e+02 6.89008892e-01]
[462.4319458 295.39431763 0.9033823 ]	[462.42642212 346.82641602 0.87632567]	[400.78335571 354.57009888 0.85477924]	[385.39920044 462.41705322 0.83051139]	[380.20532227 562.43572998 0.93691182]	[523.97686768 339.25018311 0.89097762]	[549.56164551 441.91305542 0.85832953]	[570.12506104 531.59002686 0.81235123]	[482.74993896 526.46697998 0.7209506 ]	[441.79476929 526.5 0.70902926]	[459.67312622 695.77093506 0.79660487]	[4.62294006e+02 8.57365662e+02 8.25088859e-01]	[521.39611816 523.91314697 0.72591245]	[536.71466064 690.67108154 0.80732358]	[5.59829102e+02 8.54853577e+02 8.11257362e-01]	[454.59002686 277.65557861 0.89441085]	[480.11755371 277.55929565 0.93461293]	[431.49899292 274.91409302 0.81582969]	[493.09368896 267.36065674 0.7622152 ]	[5.54697876e+02 8.98436951e+02 7.47051954e-01]	[5.72628418e+02 8.93289673e+02 7.61212111e-01]	[5.57195129e+02 8.70218262e+02 6.37015939e-01]	[4.64948761e+02 9.01003906e+02 7.56252050e-01]	[4.46940704e+02 8.95845215e+02 7.37236917e-01]	[4.67397827e+02 8.67687073e+02 6.92206740e-01]
[467.39279175 292.94833374 0.86366987]	[467.43170166 346.8588562 0.84360647]	[403.39285278 354.52050781 0.82088029]	[395.53387451 462.28787231 0.86952013]	[380.31863403 562.4395752 0.92376113]	[528.97247314 341.6711731 0.8532967 ]	[552.15045166 441.80175781 0.87631589]	[575.15551758 534.15026855 0.81171012]	[482.85565186 526.46954346 0.71436191]	[441.90667725 528.97564697 0.68890798]	[459.72213745 698.35974121 0.80121112]	[4.62287628e+02 8.57369202e+02 8.23536992e-01]	[523.80725098 523.91650391 0.72173667]	[536.71038818 690.61065674 0.80974746]	[5.59843994e+02 8.54840027e+02 8.21681261e-01]	[457.20968628 277.57208252 0.92467046]	[480.26989746 277.49310303 0.94816959]	[436.5604248 272.42318726 0.81470644]	[498.2265625 267.29052734 0.78821838]	[5.52061584e+02 8.98458618e+02 7.52161503e-01]	[5.70034607e+02 8.93321106e+02 7.72186518e-01]	[5.57262146e+02 8.70161133e+02 6.34604633e-01]	[4.64941071e+02 9.01007812e+02 7.51694739e-01]	[4.46937500e+02 8.95844482e+02 7.32492328e-01]	[4.64959381e+02 8.67697510e+02 6.86962128e-01]
[472.56109619 292.97949219 0.85925448]	[472.51193237 346.81130981 0.83792019]	[408.43685913 354.50186157 0.80855089]	[395.65139771 462.25372314 0.89611071]	[382.75622559 562.42633057 0.90831828]	[531.55145264 339.26501465 0.8543874 ]	[557.23254395 441.77224731 0.8888765 ]	[577.75628662 531.60021973 0.82099384]	[482.95733643 529.04064941 0.70700359]	[444.35028076 531.57385254 0.68088853]	[459.7277832 700.91021729 0.79782158]	[4.62287628e+02 8.54907227e+02 8.23593438e-01]	[523.90441895 526.44281006 0.71832162]	[539.18640137 690.70495605 0.81253302]	[5.59847168e+02 8.54900024e+02 8.15151095e-01]	[459.73348999 277.59133911 0.94775987]	[482.77288818 277.52218628 0.94874495]	[439.08468628 272.40936279 0.84635174]	[500.78170776 267.35604858 0.77764845]	[5.49537109e+02 9.01041260e+02 7.40530312e-01]	[5.67546326e+02 8.93413818e+02 7.65155613e-01]	[5.59721191e+02 8.70201050e+02 6.41769290e-01]	[4.64954163e+02 9.00991394e+02 7.42579103e-01]	[4.46940826e+02 8.93446777e+02 7.28848159e-01]	[4.64951172e+02 8.67669067e+02 6.74746275e-01]
[477.66067505 292.92349243 0.87994832]	[477.66549683 346.85375977 0.86459941]	[416.02505493 354.45602417 0.81783712]	[398.13354492 462.32806396 0.90699977]	[387.88525391 562.34307861 0.86201358]	[536.74102783 341.71255493 0.8480773 ]	[562.20367432 444.34143066 0.88385576]	[580.34796143 536.67169189 0.85471505]	[485.38922119 529.0065918 0.70414633]	[444.43325806 531.55645752 0.67294008]	[459.7696228 698.32183838 0.80065972]	[4.62281799e+02 8.54872437e+02 8.25328648e-01]	[523.96759033 526.41467285 0.71893597]	[539.21917725 690.64086914 0.82440269]	[5.62225037e+02 8.60002991e+02 7.98826635e-01]	[462.24700928 277.53991699 0.94864124]	[485.38162231 277.47677612 0.92219508]	[439.27493286 272.35076904 0.85636997]	[503.37115479 269.91854858 0.75841808]	[5.52121826e+02 9.03606995e+02 7.54916072e-01]	[5.70055054e+02 8.95905701e+02 7.61269927e-01]	[5.59708740e+02 8.72762024e+02 6.42149091e-01]	[4.64958832e+02 8.98518921e+02 7.44753540e-01]	[4.46937714e+02 8.93436707e+02 7.25061357e-01]	[4.64933624e+02 8.67642822e+02 6.69006169e-01]
[480.22225952 290.43380737 0.8969661 ]	[480.25036621 346.85025024 0.90528637]	[418.63244629 352.00878906 0.84780121]	[398.22491455 462.34915161 0.90121239]	[393.02426147 562.33538818 0.86831141]	[541.7510376 341.78182983 0.86411142]	[562.35693359 444.43618774 0.90132552]	[582.81469727 536.73919678 0.87589061]	[485.45776367 528.97717285 0.70100594]	[446.95263672 531.54443359 0.6682936 ]	[462.18560791 695.8157959 0.80169517]	[4.62301880e+02 8.57395569e+02 8.14522922e-01]	[524.01989746 526.40557861 0.71367496]	[539.28662109 690.60626221 0.83003706]	[5.62226440e+02 8.60002197e+02 7.97170699e-01]	[464.81591797 277.48294067 0.94055623]	[488.00244141 275.11227417 0.90019667]	[441.81643677 272.40625 0.868029 ]	[505.93121338 269.85675049 0.79828835]	[5.54689331e+02 9.06099854e+02 7.63630569e-01]	[5.72587402e+02 8.95925781e+02 7.56739497e-01]	[5.57234314e+02 8.72763672e+02 6.43890321e-01]	[4.64955658e+02 9.01004761e+02 7.41292477e-01]	[4.4694809e+02 8.9584967e+02 7.2077620e-01]	[4.64947662e+02 8.70149841e+02 6.75486028e-01]
[482.7543335 290.44290161 0.91010195]	[482.76461792 346.9024353 0.90019155]	[421.14822388 352.00650024 0.85127228]	[400.72161865 459.7401123 0.90284461]	[395.60189819 559.84436035 0.86165482]	[541.93536377 341.80291748 0.87979931]	[562.47949219 444.37576294 0.9060576 ]	[582.85150146 539.27056885 0.89725447]	[487.96087646 528.97680664 0.68235779]	[452.00106812 531.54211426 0.65583646]	[462.2588501 703.42645264 0.80855095]	[4.62314575e+02 8.54903259e+02 8.21536005e-01]	[526.46124268 526.40539551 0.69612837]	[541.73553467 690.63446045 0.83932483]	[5.62233521e+02 8.59961609e+02 7.97343969e-01]	[469.98748779 277.47213745 0.89863056]	[495.66390991 275.13354492 0.90813136]	[444.4281311 272.37701416 0.82777095]	[508.50561523 269.87753296 0.77155733]	[5.54691223e+02 9.06084106e+02 7.56687641e-01]	[5.72586121e+02 8.95905518e+02 7.53015339e-01]	[5.57223206e+02 8.72737122e+02 6.44546330e-01]	[4.64952515e+02 9.01011047e+02 7.43186057e-01]	[4.46935822e+02 8.95849426e+02 7.23406792e-01]	[4.67395203e+02 8.67685303e+02 6.69026375e-01]
[482.978302 290.35473633 0.86850739]	[482.87612915 349.38192749 0.89186215]	[421.23266602 354.45285034 0.84702039]	[403.27087402 462.37374878 0.87979698]	[398.10418701 562.27331543 0.89485431]	[544.43096924 341.77783203 0.87998009]	[564.91601562 444.40319824 0.88995486]	[582.99108887 541.70324707 0.91111249]	[493.08050537 528.97332764 0.6768291 ]	[457.09942627 531.54162598 0.67366457]	[462.35473633 706.00634766 0.83150166]	[4.62310455e+02 8.60015930e+02 8.18184018e-01]	[529.05419922 526.40844727 0.67885089]	[541.85113525 693.22021484 0.82550085]	[5.62233643e+02 8.59961914e+02 7.99019158e-01]	[477.62121582 275.05117798 0.9167105 ]	[500.67819214 275.06863403 0.94636881]	[452.01748657 269.91226196 0.80774045]	[516.16131592 269.82409668 0.75093102]	[5.54642578e+02 9.03619812e+02 7.57038593e-01]	[5.70093262e+02 8.95903320e+02 7.54917085e-01]	[5.57242554e+02 8.72723694e+02 6.42622292e-01]	[4.64911957e+02 9.01027527e+02 7.55185723e-01]	[4.46921631e+02 8.95872864e+02 7.33270884e-01]	[4.64950958e+02 8.70277710e+02 7.10770130e-01]
[487.95986938 287.8704834 0.84282297]	[485.4838562 346.8677063 0.84618306]	[423.8298645 351.96060181 0.81686664]	[408.44567871 462.22293091 0.85436678]	[400.62057495 559.84100342 0.89686704]	[547.04315186 341.8046875 0.83714837]	[567.45581055 449.44378662 0.84436899]	[585.45635986 541.71209717 0.91025847]	[498.14331055 529.01843262 0.68832666]	[459.63439941 531.54101562 0.69071597]	[462.43978882 706.02545166 0.82835329]	[4.62313629e+02 8.62533142e+02 8.22501123e-01]	[536.64605713 526.48529053 0.68018806]	[541.89984131 695.81628418 0.81834942]	[5.62245544e+02 8.62495850e+02 7.97598660e-01]	[480.16256714 275.03585815 0.94094574]	[500.84790039 275.04568481 0.96226209]	[457.15777588 272.35317993 0.83316725]	[521.20037842 267.30847168 0.78411245]	[5.54654236e+02 9.03618896e+02 7.55666196e-01]	[5.70099976e+02 8.95908142e+02 7.50998914e-01]	[5.57256409e+02 8.72776306e+02 6.44103408e-01]	[4.64912140e+02 9.01026001e+02 7.58026481e-01]	[4.46924896e+02 8.95875916e+02 7.36694574e-01]	[4.64933502e+02 8.70309326e+02 7.16349244e-01]
[495.69921875 287.79504395 0.843548 ]	[493.08688354 346.85037231 0.83292598]	[428.99349976 349.41619873 0.79041183]	[416.12054443 462.19732666 0.89665073]	[400.771698 562.29827881 0.91747379]	[552.10858154 341.81369019 0.82395786]	[570.02954102 449.45645142 0.83627391]	[587.99066162 541.72467041 0.89301163]	[500.63278198 529.02783203 0.69917387]	[459.72360229 529.06005859 0.69952363]	[464.88406372 705.94335938 0.8159616 ]	[4.62319458e+02 8.62544434e+02 8.23668361e-01]	[539.24853516 528.98522949 0.69246256]	[541.94006348 695.79925537 0.81994808]	[5.62247314e+02 8.62548584e+02 8.00171018e-01]	[482.71762085 274.9934082 0.95563626]	[503.46017456 274.9838562 0.93231201]	[459.73123169 272.36846924 0.85979432]	[521.42871094 269.88638306 0.68769658]	[5.54655457e+02 9.03627563e+02 7.55516589e-01]	[5.70092651e+02 8.95920227e+02 7.51493692e-01]	[5.57250977e+02 8.72805786e+02 6.49452388e-01]	[4.64893585e+02 9.01019958e+02 7.59789467e-01]	[4.46909271e+02 8.95865417e+02 7.37927318e-01]	[4.64945282e+02 8.70320618e+02 7.24109650e-01]
[500.69717407 285.30917358 0.87398368]	[498.21478271 346.86376953 0.87124175]	[436.59289551 346.90509033 0.80944061]	[418.65570068 462.2434082 0.91918594]	[403.31506348 562.25561523 0.88630116]	[559.71478271 344.30291748 0.82883245]	[577.7064209 444.43560791 0.8352012 ]	[588.06622314 541.76867676 0.87985289]	[500.75946045 531.54016113 0.70676732]	[459.81054688 529.05480957 0.70954198]	[464.89727783 705.9697876 0.81179088]	[4.62326447e+02 8.62565430e+02 8.29876542e-01]	[541.74707031 529.04193115 0.70552498]	[544.33770752 693.23516846 0.81801575]	[5.62246765e+02 8.62503601e+02 8.01574528e-01]	[482.93191528 274.98233032 0.93855858]	[508.4730835 274.99539185 0.91059315]	[462.21560669 269.88925171 0.87108713]	[524.00878906 272.39691162 0.75227964]	[5.54660156e+02 9.06088379e+02 7.57121801e-01]	[5.70086609e+02 8.95917603e+02 7.49626279e-01]	[5.57218201e+02 8.72766968e+02 6.53122008e-01]	[4.64894592e+02 9.01035767e+02 7.60693610e-01]	[4.46922394e+02 8.95879883e+02 7.39222050e-01]	[4.64946625e+02 8.72706177e+02 7.25695372e-01]
[500.8520813 287.79211426 0.89429414]	[500.72872925 346.87631226 0.90548801]	[439.14642334 346.84957886 0.83991367]	[418.74435425 462.19406128 0.91854405]	[408.42929077 559.77514648 0.83470178]	[562.29443359 346.84490967 0.84620523]	[580.30181885 446.86703491 0.85167211]	[590.58190918 541.83856201 0.87595952]	[503.26004028 528.99609375 0.70944166]	[462.27487183 528.99517822 0.71076816]	[467.39086914 705.95898438 0.79694086]	[4.62323761e+02 8.60016907e+02 8.25160205e-01]	[541.88220215 526.47515869 0.71825457]	[544.37188721 695.74932861 0.82443345]	[5.62249573e+02 8.62520447e+02 8.00680578e-01]	[485.49310303 274.96069336 0.90335274]	[513.59033203 274.99987793 0.89277363]	[462.40332031 267.2868042 0.84558624]	[526.5256958 267.28729248 0.73763353]	[5.54668884e+02 9.06088623e+02 7.51825273e-01]	[5.70105713e+02 8.95918152e+02 7.46205151e-01]	[5.57221985e+02 8.72791992e+02 6.54976547e-01]	[4.64882111e+02 9.01031067e+02 7.59785950e-01]	[4.46902374e+02 8.95868347e+02 7.37915039e-01]	[4.64952484e+02 8.70282227e+02 7.12182403e-01]
[500.85183716 287.79122925 0.89420372]	[500.73272705 346.87390137 0.90637881]	[439.15142822 346.84454346 0.84065628]	[418.74523926 462.1975708 0.91824359]	[408.43081665 559.78686523 0.83597177]	[562.29711914 346.8460083 0.84649849]	[580.29589844 446.86633301 0.85106897]	[590.58233643 541.84106445 0.87691289]	[503.25308228 528.99645996 0.70906627]	[462.2696228 528.99176025 0.71123403]	[464.96783447 705.97998047 0.80011606]	[4.62331329e+02 8.62545349e+02 8.29671025e-01]	[541.87512207 526.47991943 0.71701968]	[544.37451172 698.29626465 0.8237294 ]	[5.62250916e+02 8.62535889e+02 8.02146673e-01]	[485.49249268 274.96029663 0.90346062]	[513.59014893 274.99945068 0.89278507]	[462.40286255 267.28683472 0.84568518]	[526.52545166 267.28408813 0.73793638]	[5.54681702e+02 9.06088013e+02 7.51975060e-01]	[5.70124390e+02 8.95916992e+02 7.45629907e-01]	[5.57222534e+02 8.72802612e+02 6.56445801e-01]	[4.64874237e+02 9.01043152e+02 7.60589659e-01]	[4.46903992e+02 8.95879028e+02 7.38549471e-01]	[4.64955475e+02 8.70321106e+02 7.21615016e-01]
[503.40341187 287.81378174 0.88191706]	[500.88137817 346.85272217 0.90862298]	[439.27529907 346.855896 0.84371948]	[421.1413269 459.82583618 0.90510857]	[416.02328491 559.83337402 0.8631314 ]	[562.4387207 346.80929565 0.86223835]	[582.85375977 449.46203613 0.87659693]	[593.12805176 541.86328125 0.86675644]	[503.40158081 529.03747559 0.71452326]	[462.44192505 529.04302979 0.69218248]	[470.01849365 705.91687012 0.78255558]	[4.62325256e+02 8.65070129e+02 8.34882975e-01]	[544.29620361 528.99359131 0.72787243]	[544.44726562 695.76678467 0.81426883]	[5.62251953e+02 8.62542236e+02 8.03372800e-01]	[495.63113403 274.95611572 0.89903259]	[518.74926758 275.01397705 0.93267751]	[467.46807861 267.34313965 0.81099284]	[529.07330322 269.83325195 0.64265323]	[5.54651855e+02 9.06085083e+02 7.52249360e-01]	[5.70110413e+02 8.95921875e+02 7.48158455e-01]	[5.57235962e+02 8.72812256e+02 6.60347223e-01]	[4.64879822e+02 9.01049805e+02 7.61919498e-01]	[4.46911346e+02 8.95887573e+02 7.38530517e-01]	[4.64924530e+02 8.72735291e+02 7.26843834e-01]
[506.00375366 285.31854248 0.84683031]	[503.48141479 346.87670898 0.87985218]	[441.85046387 346.88186646 0.82994723]	[423.76809692 459.75189209 0.89506906]	[418.59283447 559.75720215 0.87847358]	[565.03234863 344.30938721 0.85191578]	[585.34954834 449.43005371 0.88381398]	[600.73913574 541.87927246 0.88481402]	[505.96746826 531.55413818 0.68917286]	[467.48419189 531.55303955 0.65673149]	[475.07388306 703.49084473 0.78365314]	[4.6234671e+02 8.6251355e+02 8.2140696e-01]	[544.5065918 529.0333252 0.70285171]	[544.50671387 695.73242188 0.80447453]	[5.62285034e+02 8.62574341e+02 8.00738692e-01]	[500.65371704 274.96350098 0.93063843]	[521.30249023 274.97680664 0.95082635]	[477.64837646 269.85293579 0.81777322]	[539.28979492 264.78503418 0.78684288]	[5.57189148e+02 9.03581726e+02 7.51308799e-01]	[5.72635742e+02 8.95879028e+02 7.52921462e-01]	[5.59715210e+02 8.72858093e+02 6.57943010e-01]	[4.64915833e+02 9.03569275e+02 7.52014518e-01]	[4.46930237e+02 8.95912842e+02 7.25210428e-01]	[4.64941284e+02 8.70289917e+02 7.03600645e-01]
[511.04830933 282.78100586 0.83997107]	[505.9967041 346.87890625 0.85161936]	[444.35562134 346.88735962 0.81147385]	[426.37561035 459.83657837 0.86838424]	[418.70275879 559.71142578 0.88203049]	[567.559021 344.35675049 0.82221675]	[585.40637207 449.5194397 0.87774265]	[600.81243896 541.92181396 0.88840342]	[508.47457886 531.60534668 0.67489374]	[470.0295105 531.56530762 0.64650917]	[475.0774231 700.91345215 0.76303256]	[4.62359131e+02 8.62532349e+02 8.27160954e-01]	[546.97363281 531.60015869 0.69088238]	[544.54632568 695.8092041 0.79154116]	[5.62281799e+02 8.67609009e+02 8.11782539e-01]	[500.76376343 274.90344238 0.93961322]	[523.78076172 274.91854858 0.94251394]	[480.14303589 267.31604004 0.83227664]	[541.84796143 262.19360352 0.83046818]	[5.59757812e+02 9.01066528e+02 7.59432912e-01]	[5.75184021e+02 8.93445801e+02 7.52105892e-01]	[5.57215088e+02 8.75341675e+02 6.54010236e-01]	[4.64914154e+02 9.03568054e+02 7.60292351e-01]	[4.46942108e+02 8.95905884e+02 7.32684076e-01]	[4.64936920e+02 8.70303101e+02 7.17412114e-01]
[516.15917969 282.76147461 0.84686315]	[511.04266357 346.83456421 0.83338493]	[446.91482544 346.818573 0.79620588]	[431.46643066 462.21939087 0.85520202]	[421.19515991 559.75195312 0.90086037]	[572.62548828 346.80862427 0.80725974]	[585.51513672 449.5098877 0.86345369]	[600.89654541 544.31445312 0.90677619]	[508.53344727 534.12017822 0.66642797]	[472.5612793 531.58178711 0.64073586]	[475.16519165 700.93121338 0.76181853]	[4.62355042e+02 8.62535583e+02 8.24216664e-01]	[547.03771973 534.11627197 0.68289816]	[546.98388672 700.93432617 0.78825361]	[5.62297791e+02 8.67631348e+02 8.17533135e-01]	[500.89486694 274.9197998 0.94252831]	[523.91448975 274.91436768 0.93207598]	[480.30404663 267.34881592 0.86253256]	[541.91955566 267.27456665 0.79620135]	[5.62279968e+02 9.03574829e+02 7.69727528e-01]	[5.77785889e+02 8.93439636e+02 7.61063397e-01]	[5.57164917e+02 8.75353516e+02 6.68531835e-01]	[4.64931274e+02 9.03563477e+02 7.57797837e-01]	[4.46959503e+02 8.95901672e+02 7.31065094e-01]	[4.64910217e+02 8.70300537e+02 7.12408185e-01]
[518.77160645 282.73736572 0.86871541]	[513.63189697 346.8069458 0.83178246]	[449.5050354 346.80926514 0.78972578]	[436.57867432 459.70291138 0.88727593]	[421.27313232 559.71112061 0.89317828]	[575.16894531 344.33184814 0.81275463]	[585.57318115 454.55630493 0.86002666]	[603.31256104 544.31768799 0.91669142]	[511.06152344 531.5947876 0.66459239]	[475.10342407 531.5401001 0.64967501]	[477.60678101 703.40649414 0.76535314]	[4.62357086e+02 8.62557739e+02 8.24265003e-01]	[549.52966309 531.60772705 0.67339301]	[547.03863525 703.41247559 0.78199983]	[5.62309326e+02 8.67607239e+02 8.15380871e-01]	[503.36346436 274.88101196 0.93357646]	[526.49206543 274.87661743 0.89697623]	[482.70922852 267.27554321 0.8610189 ]	[544.40612793 269.81655884 0.7560811 ]	[5.62279724e+02 9.03542480e+02 7.67482102e-01]	[5.77783386e+02 8.93423584e+02 7.62712777e-01]	[5.57173706e+02 8.75325989e+02 6.75782621e-01]	[4.64932159e+02 9.03565979e+02 7.55051792e-01]	[4.46957550e+02 8.95903687e+02 7.29567528e-01]	[4.64909729e+02 8.70319580e+02 7.13464141e-01]
[521.2432251 282.69073486 0.89098012]	[518.64257812 344.34863281 0.85122275]	[454.61669922 344.31576538 0.80664092]	[439.05596924 459.82885742 0.91605711]	[421.35336304 559.76086426 0.8919065 ]	[577.72717285 344.34387207 0.81503183]	[587.9654541 454.53887939 0.85332555]	[603.35345459 544.35198975 0.92386562]	[513.61010742 531.60198975 0.67020243]	[477.60122681 531.56921387 0.66581261]	[477.65194702 700.90270996 0.77105415]	[4.62349457e+02 8.62508484e+02 8.21984768e-01]	[552.08435059 531.61297607 0.67386442]	[549.53582764 698.32086182 0.75534749]	[5.62314697e+02 8.65111267e+02 8.03651214e-01]	[503.49850464 272.4994812 0.90760189]	[528.98297119 274.8744812 0.89473176]	[482.79574585 264.80834961 0.87184328]	[544.47888184 267.33511353 0.77789122]	[5.62305664e+02 9.03592896e+02 7.70958424e-01]	[5.80267395e+02 8.93451172e+02 7.65743673e-01]	[5.57196777e+02 8.72896851e+02 6.56792998e-01]	[4.64908630e+02 9.03555176e+02 7.57804692e-01]	[4.46935272e+02 8.95888794e+02 7.31367409e-01]	[4.64914581e+02 8.70283569e+02 7.04941034e-01]
[521.31652832 282.68518066 0.90600979]	[518.7366333 346.85250854 0.87047076]	[457.09310913 344.34817505 0.80750394]	[439.13253784 459.80154419 0.9202351 ]	[423.78985596 559.8203125 0.8837778 ]	[580.26800537 346.82952881 0.82455456]	[588.0324707 454.56277466 0.85144997]	[603.42260742 544.33850098 0.93303996]	[516.22003174 531.57141113 0.68008918]	[477.69515991 529.05072021 0.68214816]	[477.67849731 700.90106201 0.76270133]	[4.62354218e+02 8.62489197e+02 8.20152819e-01]	[557.22320557 531.59368896 0.67591316]	[549.5871582 698.32818604 0.75284302]	[5.62309143e+02 8.62519104e+02 7.99223721e-01]	[505.9463501 272.50250244 0.90078747]	[531.52459717 274.87521362 0.88673759]	[482.93344116 267.31600952 0.85171813]	[546.9697876 264.78451538 0.784639 ]	[5.62273621e+02 9.06104919e+02 7.76500762e-01]	[5.80268860e+02 8.95849426e+02 7.64554024e-01]	[5.57191223e+02 8.72786499e+02 6.49062574e-01]	[4.64923706e+02 9.03564636e+02 7.55103648e-01]	[4.46945862e+02 8.95893616e+02 7.28175879e-01]	[4.64917755e+02 8.70263550e+02 7.05509901e-01]
[521.40155029 282.68734741 0.90746862]	[521.16680908 346.86935425 0.88911384]	[457.18408203 344.35479736 0.81968504]	[439.20773315 459.82498169 0.93087447]	[426.3508606 559.80371094 0.85639548]	[582.75531006 346.8821106 0.83763832]	[588.11169434 454.54415894 0.83929646]	[603.45605469 544.35534668 0.93381011]	[518.67926025 529.05505371 0.67839402]	[477.73669434 529.01629639 0.68284339]	[477.74313354 700.90338135 0.7602756 ]	[4.62350128e+02 8.62529297e+02 8.21229875e-01]	[559.71331787 531.54760742 0.68189722]	[552.07733154 700.86486816 0.75379658]	[5.62314941e+02 8.62524780e+02 8.01166773e-01]	[508.49841309 272.47817993 0.88039321]	[534.13787842 274.89208984 0.88682258]	[485.42001343 267.31130981 0.83841562]	[547.05206299 264.80282593 0.77480674]	[5.62269165e+02 9.06103271e+02 7.67367542e-01]	[5.80264343e+02 8.95855774e+02 7.59365439e-01]	[5.57194458e+02 8.72790344e+02 6.46688461e-01]	[4.64919647e+02 9.03573242e+02 7.53849089e-01]	[4.46949829e+02 8.95904724e+02 7.25383759e-01]	[4.64910126e+02 8.70288757e+02 7.06970036e-01]
[523.8381958 282.74588013 0.89834076]	[521.24084473 346.88143921 0.90813977]	[459.65957642 344.34573364 0.83732998]	[439.25665283 459.82022095 0.92792505]	[431.47396851 559.75286865 0.83708549]	[582.82049561 349.37179565 0.84783959]	[590.57910156 454.56518555 0.83048189]	[605.86993408 544.38635254 0.92681807]	[518.74627686 529.01000977 0.69120008]	[480.16677856 526.50976562 0.69985265]	[480.11080933 698.29571533 0.74969596]	[4.62336182e+02 8.62542175e+02 8.23004484e-01]	[559.75628662 529.03308105 0.69205642]	[552.11016846 698.3425293 0.75402212]	[5.62317078e+02 8.62569458e+02 8.02961946e-01]	[513.58361816 272.47845459 0.86760151]	[539.16662598 274.92883301 0.90996504]	[487.97268677 267.29733276 0.82236314]	[549.55584717 267.36178589 0.74738437]	[5.62255981e+02 9.06133667e+02 7.70189404e-01]	[5.80246338e+02 8.95880981e+02 7.53451645e-01]	[5.57207214e+02 8.72821838e+02 6.44273043e-01]	[4.64917877e+02 9.03580750e+02 7.55579174e-01]	[4.46953308e+02 8.95915649e+02 7.22627878e-01]	[4.64886810e+02 8.70299072e+02 7.07021952e-01]
[523.92669678 282.77279663 0.88399208]	[521.31817627 349.3644104 0.91204745]	[459.72900391 344.35055542 0.84289837]	[439.27197266 462.2026062 0.91948819]	[434.07641602 559.75878906 0.84197712]	[582.89709473 349.39367676 0.85605282]	[593.15838623 454.54202271 0.81302756]	[605.9588623 544.36846924 0.92158419]	[518.78295898 529.01623535 0.69560248]	[480.20669556 528.97161865 0.7041955 ]	[480.13104248 698.35882568 0.75686008]	[4.62327362e+02 8.65082458e+02 8.32132936e-01]	[559.77832031 529.0447998 0.69299191]	[554.61364746 695.73828125 0.7537117 ]	[5.62320374e+02 8.62565613e+02 7.97910154e-01]	[516.16064453 272.47332764 0.88044614]	[539.27197266 274.93597412 0.92676014]	[490.50485229 267.28668213 0.81052226]	[552.07275391 269.85830688 0.71128321]	[5.62245667e+02 9.06127869e+02 7.68726528e-01]	[5.80240173e+02 8.95891602e+02 7.53293157e-01]	[5.57210754e+02 8.72831116e+02 6.37828231e-01]	[4.64917999e+02 9.03575806e+02 7.59259641e-01]	[4.46958588e+02 8.95922241e+02 7.27072954e-01]	[4.64874817e+02 8.72739136e+02 7.16590166e-01]
[524.01300049 282.73867798 0.8735652 ]	[521.3394165 349.36691284 0.91145945]	[459.75234985 346.81536865 0.84262335]	[439.28903198 459.8460083 0.91238809]	[436.59365845 559.74871826 0.85260844]	[582.91821289 349.38635254 0.85409135]	[595.69317627 452.07525635 0.80215544]	[606.00164795 544.40527344 0.91210133]	[521.16192627 528.97338867 0.69739002]	[480.2286377 526.46405029 0.70714301]	[480.16958618 698.36608887 0.76155525]	[4.62320496e+02 8.67591553e+02 8.42476845e-01]	[559.80291748 529.00775146 0.69703412]	[554.7088623 695.74462891 0.75629276]	[5.62315491e+02 8.65091125e+02 7.97489405e-01]	[518.6975708 272.45501709 0.89166451]	[541.7253418 274.94186401 0.94706607]	[493.09707642 267.36178589 0.80740786]	[554.62384033 272.43887329 0.72024131]	[5.62247803e+02 9.06141174e+02 7.68365979e-01]	[5.80238770e+02 8.95911194e+02 7.51498759e-01]	[5.57204956e+02 8.72882202e+02 6.28495634e-01]	[4.64910980e+02 9.03574280e+02 7.64394879e-01]	[4.46961334e+02 8.95927246e+02 7.31311977e-01]	[4.64856110e+02 8.72797058e+02 7.20553875e-01]
[526.44793701 282.73150635 0.8628276 ]	[521.39093018 349.37582397 0.90931737]	[459.76449585 344.3583374 0.84385961]	[441.68154907 459.79519653 0.9145596 ]	[436.64599609 559.73480225 0.85879904]	[585.34997559 349.39630127 0.85598791]	[598.27923584 454.56970215 0.81848514]	[606.0413208 544.43127441 0.90667659]	[521.21533203 528.98687744 0.7008847 ]	[480.26657104 526.47460938 0.70576537]	[480.18084717 698.34747314 0.76733744]	[4.62328461e+02 8.65114685e+02 8.33802819e-01]	[559.84680176 529.00830078 0.70063305]	[557.19799805 695.76751709 0.75705695]	[5.62319031e+02 8.65097290e+02 7.98651457e-01]	[518.762146 272.45141602 0.89866161]	[541.77081299 274.91958618 0.94533384]	[495.61550903 267.36166382 0.81183934]	[557.17669678 272.38549805 0.75025141]	[5.62255554e+02 9.06145447e+02 7.68556178e-01]	[5.80240051e+02 8.95913879e+02 7.51853645e-01]	[5.57203979e+02 8.72879700e+02 6.30167603e-01]	[4.64922729e+02 9.03565308e+02 7.63029456e-01]	[4.46968903e+02 8.95916931e+02 7.31555998e-01]	[4.64859558e+02 8.72768494e+02 7.15245962e-01]
[526.50140381 282.70001221 0.86172295]	[521.43377686 349.39941406 0.90940011]	[459.80032349 346.82727051 0.84414554]	[441.72042847 459.77972412 0.90755904]	[436.67352295 559.71191406 0.86110926]	[585.3848877 349.40078735 0.85656726]	[600.74603271 454.57495117 0.82561535]	[606.08074951 544.48431396 0.89466888]	[521.27618408 526.50067139 0.70584834]	[480.31399536 526.44744873 0.70767105]	[480.1852417 698.35546875 0.76679444]	[4.62317810e+02 8.67624451e+02 8.49449039e-01]	[562.24798584 528.97186279 0.7064842 ]	[557.23156738 695.79504395 0.76058781]	[5.62319763e+02 8.65095032e+02 7.96557486e-01]	[521.16760254 272.45010376 0.90780979]	[541.79986572 274.88980103 0.93834472]	[498.13406372 269.87023926 0.82571441]	[557.27227783 269.89776611 0.76744485]	[5.62252319e+02 9.06135925e+02 7.64930487e-01]	[5.80245667e+02 8.95904480e+02 7.51498878e-01]	[5.57211487e+02 8.72883423e+02 6.26342833e-01]	[4.64917450e+02 9.03568359e+02 7.65941918e-01]	[4.49435394e+02 8.95935425e+02 7.32798040e-01]	[4.64839966e+02 8.72828796e+02 7.25720882e-01]
[526.53625488 280.25302124 0.85801637]	[523.78796387 349.38876343 0.90910298]	[459.82977295 346.83129883 0.84311175]	[441.76315308 459.71099854 0.9070574 ]	[439.07662964 559.71490479 0.86785424]	[585.38452148 346.90615845 0.85534018]	[600.79089355 452.07623291 0.82351977]	[606.10443115 546.92327881 0.88135821]	[521.30731201 526.49066162 0.70329016]	[480.33648682 526.43011475 0.70620149]	[480.19277954 700.85345459 0.77468884]	[4.62310730e+02 8.67619446e+02 8.48165751e-01]	[562.2800293 526.49945068 0.70685554]	[557.25256348 698.37329102 0.76238334]	[5.62325256e+02 8.65069275e+02 7.94721901e-01]	[521.18817139 272.40942383 0.90706408]	[541.83331299 272.47964478 0.93107408]	[498.17797852 267.36096191 0.82514578]	[559.79547119 267.29385376 0.78630173]	[5.62248657e+02 9.06135742e+02 7.59480715e-01]	[5.80243591e+02 8.95902832e+02 7.48027682e-01]	[5.57217529e+02 8.72865356e+02 6.27467692e-01]	[4.64907867e+02 9.03557922e+02 7.64700532e-01]	[4.46959930e+02 8.95916748e+02 7.34436870e-01]	[4.64831635e+02 8.72819885e+02 7.24487841e-01]
[528.99536133 280.22018433 0.86104137]	[523.83294678 349.39160156 0.90871119]	[462.20825195 346.83236694 0.84251964]	[441.81539917 459.65936279 0.90698332]	[439.11074829 557.25219727 0.86806071]	[585.43151855 346.89718628 0.85454422]	[600.8515625 452.06607056 0.82517892]	[606.12469482 546.95776367 0.8731035 ]	[521.3416748 526.49334717 0.70581645]	[480.37405396 526.43658447 0.70793688]	[480.19805908 698.34771729 0.77264702]	[4.62309875e+02 8.67603271e+02 8.43578696e-01]	[562.30047607 526.49224854 0.70809412]	[559.69500732 703.41882324 0.77697337]	[5.62327698e+02 8.65047607e+02 7.92821050e-01]	[521.21704102 272.36862183 0.90312231]	[541.89147949 272.45471191 0.92894077]	[498.234375 267.34295654 0.82969362]	[562.25079346 267.30487061 0.80783254]	[5.62250793e+02 9.06134827e+02 7.58196294e-01]	[5.80243286e+02 8.95897827e+02 7.46816278e-01]	[5.57208984e+02 8.72839111e+02 6.29988909e-01]	[4.64923492e+02 9.03559509e+02 7.61202157e-01]	[4.46972382e+02 8.95919189e+02 7.30411232e-01]	[4.64824921e+02 8.72805176e+02 7.21331120e-01]
[529.02520752 280.21963501 0.86150485]	[523.88256836 349.39413452 0.90595496]	[462.25772095 346.81130981 0.84139967]	[441.8142395 459.67645264 0.90801013]	[439.11791992 557.25476074 0.86955309]	[585.48388672 349.39923096 0.85190201]	[603.25592041 454.56912231 0.83060479]	[606.10113525 547.00390625 0.87013859]	[521.33959961 526.47186279 0.70735431]	[480.36300659 526.4130249 0.71051806]	[480.20962524 695.81463623 0.77724612]	[4.62313507e+02 8.65135925e+02 8.34470809e-01]	[562.30438232 526.47851562 0.70818168]	[559.70153809 700.90899658 0.77695841]	[5.62330627e+02 8.62571533e+02 7.91508555e-01]	[521.24212646 272.36572266 0.90917218]	[541.92675781 272.45443726 0.92730665]	[500.64852905 267.33569336 0.83660448]	[562.28796387 267.2684021 0.80623901]	[5.62241638e+02 9.06132996e+02 7.54499078e-01]	[5.80242371e+02 8.95898865e+02 7.45196402e-01]	[5.57212097e+02 8.72832153e+02 6.29054904e-01]	[4.64941498e+02 9.03564453e+02 7.57144749e-01]	[4.49443085e+02 8.95925476e+02 7.26914465e-01]	[4.64821533e+02 8.72785400e+02 7.13736057e-01]
[529.07507324 280.21948242 0.85718524]	[523.91345215 349.38821411 0.90107346]	[462.26599121 346.8102417 0.84116292]	[441.82275391 459.66409302 0.90719366]	[439.16137695 557.19268799 0.87008166]	[585.52148438 349.42694092 0.84812212]	[603.2901001 454.62451172 0.84991312]	[606.07824707 547.00280762 0.87318182]	[521.36553955 526.43603516 0.71341676]	[482.71453857 523.94598389 0.71615064]	[480.21377563 693.2288208 0.79219925]	[4.62310059e+02 8.65130920e+02 8.33592534e-01]	[562.32183838 526.43493652 0.7120719 ]	[559.72625732 700.84326172 0.77497917]	[5.62331177e+02 8.62546204e+02 7.90936112e-01]	[521.27191162 272.35708618 0.9128896 ]	[544.30889893 272.45349121 0.9280678 ]	[500.67724609 267.29171753 0.8396377 ]	[562.34576416 264.79351807 0.81948864]	[5.62242004e+02 9.06130920e+02 7.53498852e-01]	[5.80242065e+02 8.95894165e+02 7.44724751e-01]	[5.57201660e+02 8.72811890e+02 6.29541159e-01]	[4.64939056e+02 9.03576355e+02 7.54242957e-01]	[4.49434631e+02 8.95933960e+02 7.22883940e-01]	[4.64821594e+02 8.72780334e+02 7.09606826e-01]
[531.5680542 280.18591309 0.86118263]	[523.94171143 349.37850952 0.89461279]	[462.28265381 346.82714844 0.84202027]	[441.84164429 459.66146851 0.90622854]	[439.18655396 557.22485352 0.87246823]	[585.53753662 349.3894043 0.84491467]	[603.28521729 454.63150024 0.85154802]	[606.07177734 546.99468994 0.87776154]	[521.37390137 526.42059326 0.71374613]	[482.7182312 523.93005371 0.72035068]	[480.2071228 693.2578125 0.78875858]	[4.62316895e+02 8.65082825e+02 8.27021062e-01]	[562.33312988 526.42114258 0.71645874]	[559.72924805 700.89294434 0.78227794]	[5.62326477e+02 8.65056030e+02 7.92541683e-01]	[521.30700684 269.9100647 0.91262639]	[544.33892822 272.42663574 0.92051029]	[500.7243042 264.76217651 0.85012829]	[562.37481689 267.28173828 0.83637881]	[5.62233276e+02 9.06139343e+02 7.51851797e-01]	[5.80234009e+02 8.95909668e+02 7.42432177e-01]	[5.57207947e+02 8.72846558e+02 6.28178239e-01]	[4.64943146e+02 9.03583008e+02 7.52990663e-01]	[4.46970306e+02 8.95927124e+02 7.21493185e-01]	[4.64825653e+02 8.72742920e+02 7.04762757e-01]
[531.59533691 280.16159058 0.86395633]	[523.95953369 349.36700439 0.8904444 ]	[462.30285645 346.81326294 0.83989727]	[441.84753418 459.69766235 0.91092324]	[439.21066284 557.16516113 0.86900437]	[585.54418945 349.39035034 0.84423965]	[603.3001709 457.1242981 0.86527842]	[606.0760498 546.96557617 0.88171941]	[521.3760376 526.43438721 0.71255767]	[482.71548462 523.9463501 0.71803105]	[480.17327881 698.34637451 0.78226912]	[4.62316895e+02 8.65097168e+02 8.30768466e-01]	[562.34655762 526.43170166 0.71601731]	[559.72625732 703.39501953 0.78404653]	[5.62330200e+02 8.65078125e+02 7.96350837e-01]	[521.33496094 269.88189697 0.91213638]	[544.36566162 272.40969849 0.91448367]	[500.78024292 264.71817017 0.86031264]	[562.40002441 267.32791138 0.85135317]	[5.59831116e+02 9.06131042e+02 7.54255712e-01]	[5.77791992e+02 8.95917053e+02 7.46187091e-01]	[5.57234375e+02 8.72862793e+02 6.27990544e-01]	[4.64920044e+02 9.03584045e+02 7.55112469e-01]	[4.46956238e+02 8.95925659e+02 7.24262238e-01]	[4.64835754e+02 8.72746277e+02 7.06406534e-01]
[531.62823486 280.13790894 0.86696374]	[523.98016357 349.37310791 0.88686877]	[462.30599976 344.3531189 0.83994234]	[441.87445068 459.73138428 0.90918756]	[439.21990967 554.65753174 0.86793607]	[585.56732178 349.41864014 0.84147555]	[603.31329346 457.13674927 0.87631088]	[606.07781982 546.95635986 0.88362002]	[521.38964844 526.41888428 0.71651995]	[482.73013306 523.94317627 0.72198886]	[480.17218018 698.36932373 0.78280795]	[4.62314209e+02 8.65103821e+02 8.32258582e-01]	[562.35821533 526.41003418 0.71983236]	[559.70715332 703.40032959 0.78386402]	[5.62329712e+02 8.65068054e+02 7.94573605e-01]	[521.35919189 269.87362671 0.91105115]	[544.38122559 272.38769531 0.90887958]	[500.82165527 264.7364502 0.86607254]	[562.41400146 267.35232544 0.85645396]	[5.59828552e+02 9.06134338e+02 7.53168225e-01]	[5.77789734e+02 8.95917236e+02 7.43776202e-01]	[5.57234497e+02 8.72857544e+02 6.26033127e-01]	[4.64911163e+02 9.03588196e+02 7.56240070e-01]	[4.46946289e+02 8.95929077e+02 7.24575400e-01]	[4.64835327e+02 8.72751648e+02 7.07917750e-01]
[534.11425781 280.12677002 0.87114918]	[523.99682617 349.38613892 0.88318288]	[462.31338501 344.35675049 0.83982879]	[441.88296509 459.75509644 0.90933853]	[439.23226929 554.63586426 0.87168837]	[585.5916748 349.43966675 0.83743668]	[603.32299805 457.15231323 0.88100326]	[606.0770874 546.94866943 0.8853122 ]	[521.39550781 526.44866943 0.71377015]	[482.72555542 526.40313721 0.71690851]	[480.17376709 698.37823486 0.78774536]	[4.62313354e+02 8.65095886e+02 8.32762241e-01]	[562.36749268 526.43804932 0.71927828]	[559.71118164 703.456604 0.79458606]	[5.62326355e+02 8.65066528e+02 7.94576705e-01]	[521.38354492 269.87408447 0.91201371]	[544.39746094 272.37561035 0.90588808]	[500.85803223 262.25927734 0.87322032]	[562.42852783 267.34609985 0.86031795]	[5.59825806e+02 9.06129761e+02 7.52332926e-01]	[5.77783386e+02 8.95913452e+02 7.44061232e-01]	[5.57234192e+02 8.72855164e+02 6.25818193e-01]	[4.64911469e+02 9.03589050e+02 7.55826831e-01]	[4.46946960e+02 8.95929077e+02 7.24262118e-01]	[4.64832825e+02 8.72746887e+02 7.09276199e-01]
[534.11651611 280.13510132 0.87015069]	[524.01275635 349.39044189 0.87881994]	[462.33547974 344.34545898 0.83979422]	[441.91842651 459.73083496 0.90710092]	[439.24050903 552.13305664 0.87302178]	[587.97943115 349.46130371 0.83347362]	[603.31756592 457.18615723 0.88400829]	[606.08508301 546.95465088 0.88359809]	[521.39904785 526.4397583 0.7131741 ]	[482.73403931 523.95721436 0.71583748]	[480.17156982 698.37213135 0.78116941]	[4.62311432e+02 8.65122925e+02 8.38840663e-01]	[562.36785889 526.43756104 0.71899247]	[559.70397949 703.43518066 0.79495275]	[5.62326660e+02 8.65047852e+02 7.90203989e-01]	[521.37731934 269.87667847 0.91220796]	[544.39959717 272.37420654 0.90476233]	[500.85140991 264.73651123 0.87009472]	[562.43139648 267.35101318 0.86489457]	[5.59834351e+02 9.06129822e+02 7.52423227e-01]	[5.77791504e+02 8.95908630e+02 7.42851675e-01]	[5.57232788e+02 8.72846313e+02 6.21611297e-01]	[4.64906494e+02 9.03566650e+02 7.61970341e-01]	[4.46948730e+02 8.95915039e+02 7.31206059e-01]	[4.64825806e+02 8.72766174e+02 7.17660367e-01]
[534.12927246 280.13522339 0.8708061 ]	[524.01641846 349.38406372 0.87766969]	[462.34777832 344.33895874 0.83851868]	[441.92770386 459.73114014 0.90612847]	[439.2512207 552.06829834 0.8719933 ]	[587.9887085 349.4624939 0.83235973]	[603.31011963 457.17907715 0.88098288]	[606.07116699 546.96075439 0.88533849]	[521.38067627 526.44384766 0.7134738 ]	[482.72445679 523.9619751 0.71319717]	[480.18267822 698.35864258 0.78470564]	[4.62310272e+02 8.65110168e+02 8.36631775e-01]	[562.34790039 526.44036865 0.71767366]	[559.70922852 703.41052246 0.79211372]	[5.62327026e+02 8.65072815e+02 7.91431367e-01]	[521.38018799 269.87185669 0.91175324]	[544.41357422 272.36767578 0.90367174]	[500.84667969 264.73184204 0.86918759]	[562.44561768 267.35479736 0.86381519]	[5.62233093e+02 9.06136963e+02 7.52936304e-01]	[5.77793884e+02 8.95913391e+02 7.42383361e-01]	[5.57232239e+02 8.72865662e+02 6.19914711e-01]	[4.64903290e+02 9.03579163e+02 7.62131631e-01]	[4.46944122e+02 8.95921570e+02 7.29548454e-01]	[4.64828888e+02 8.72752930e+02 7.14892268e-01]
[534.11627197 280.13546753 0.86967582]	[524.02832031 346.90158081 0.87357092]	[462.37741089 344.31246948 0.8383134 ]	[444.29312134 459.71688843 0.90537834]	[439.24514771 552.08325195 0.87003064]	[587.99261475 349.46139526 0.83228803]	[603.31427002 457.17367554 0.88134801]	[606.07336426 546.97973633 0.88343161]	[521.37615967 526.434021 0.71412361]	[482.7177124 523.9486084 0.71444064]	[480.18661499 698.33691406 0.78498739]	[4.62314178e+02 8.65114014e+02 8.37667525e-01]	[562.34906006 526.43127441 0.71997786]	[559.7144165 703.41143799 0.79357886]	[5.62326233e+02 8.65095032e+02 7.94011414e-01]	[521.37023926 269.86737061 0.91142988]	[544.40704346 272.36621094 0.90352547]	[500.8449707 264.77658081 0.86714679]	[562.4453125 269.81384277 0.86508948]	[5.59839600e+02 9.06137878e+02 7.52599061e-01]	[5.77788086e+02 8.95918274e+02 7.42360294e-01]	[5.57232422e+02 8.72878723e+02 6.20794654e-01]	[4.64911438e+02 9.03579041e+02 7.59902716e-01]	[4.46950836e+02 8.95921875e+02 7.29347169e-01]	[4.64827728e+02 8.72752686e+02 7.17426002e-01]
[534.11083984 280.13690186 0.86874229]	[526.39837646 346.90283203 0.87280452]	[462.37878418 344.3145752 0.83787191]	[444.29171753 459.73648071 0.90523303]	[439.24780273 552.1237793 0.86890167]	[588.00750732 351.9185791 0.83148098]	[603.31427002 457.1758728 0.88303816]	[606.07397461 546.97515869 0.8845458 ]	[521.38531494 526.4309082 0.71545392]	[482.72000122 523.9498291 0.71566057]	[480.17584229 700.85125732 0.77957428]	[4.62317078e+02 8.65096130e+02 8.34605753e-01]	[562.3560791 526.41918945 0.72268713]	[559.69366455 700.93927002 0.7814905 ]	[5.62324951e+02 8.65070129e+02 7.90999115e-01]	[521.36468506 269.86169434 0.91012442]	[544.40771484 272.36517334 0.90364939]	[500.84518433 264.77685547 0.86751479]	[562.44567871 269.82745361 0.86694086]	[5.62238037e+02 9.06139282e+02 7.51957059e-01]	[5.77796143e+02 8.95911499e+02 7.42369175e-01]	[5.57225891e+02 8.72861206e+02 6.20732546e-01]	[4.64915314e+02 9.03575012e+02 7.58363008e-01]	[4.46951202e+02 8.95917603e+02 7.29043305e-01]	[4.64833282e+02 8.72739624e+02 7.14667320e-01]
[531.62036133 280.12988281 0.86805832]	[526.39642334 349.37200928 0.87306774]	[462.37802124 344.31506348 0.83787358]	[444.29934692 459.74026489 0.90545237]	[439.24456787 554.62609863 0.86876059]	[587.99902344 351.92788696 0.83183342]	[603.31707764 457.17822266 0.88308311]	[606.07867432 546.97174072 0.88448197]	[521.39685059 526.4765625 0.71252078]	[482.72912598 526.42578125 0.71385056]	[480.17431641 698.34729004 0.775006 ]	[4.62316162e+02 8.65074707e+02 8.30362618e-01]	[562.36248779 526.47332764 0.71910322]	[559.69140625 700.87872314 0.77263623]	[5.62325317e+02 8.65077209e+02 7.91076064e-01]	[521.34460449 269.83554077 0.90648514]	[544.39440918 272.35498047 0.90368307]	[500.81646729 264.7322998 0.8671928 ]	[562.44512939 269.82751465 0.86838472]	[5.62248718e+02 9.06149231e+02 7.50611305e-01]	[5.80237183e+02 8.95914978e+02 7.40693867e-01]	[5.57216309e+02 8.72867798e+02 6.17128551e-01]	[4.64917389e+02 9.03572998e+02 7.54834473e-01]	[4.46950256e+02 8.95916321e+02 7.26466119e-01]	[4.64834137e+02 8.72725037e+02 7.09548831e-01]
[531.60461426 280.11755371 0.8694008 ]	[524.02697754 349.38442993 0.87456429]	[462.37658691 344.32385254 0.83652216]	[444.30252075 459.73010254 0.90576816]	[439.23474121 554.63751221 0.86893064]	[587.98510742 351.92724609 0.83264136]	[603.31567383 457.18408203 0.88183391]	[606.07666016 546.96508789 0.8853395 ]	[521.39599609 526.45709229 0.71349531]	[482.73373413 526.41137695 0.71494281]	[480.17199707 698.32122803 0.77489305]	[4.62316376e+02 8.65056885e+02 8.27276587e-01]	[562.36083984 526.45220947 0.7187959 ]	[559.69293213 700.90075684 0.7704348 ]	[5.62327698e+02 8.65069458e+02 7.90331006e-01]	[521.33868408 269.81365967 0.90439308]	[544.38598633 269.92959595 0.90169823]	[500.81515503 262.25369263 0.86754858]	[562.44317627 267.35534668 0.86497843]	[5.62248108e+02 9.06146851e+02 7.50275075e-01]	[5.80240051e+02 8.95912537e+02 7.40741432e-01]	[5.57222778e+02 8.72862793e+02 6.16459191e-01]	[4.64926117e+02 9.03568787e+02 7.51912296e-01]	[4.46955627e+02 8.95912720e+02 7.24906921e-01]	[4.64830780e+02 8.72712585e+02 7.06646204e-01]
[531.58557129 280.09909058 0.87053257]	[524.01928711 349.38504028 0.87626415]	[462.35519409 344.32949829 0.83864349]	[444.29992676 459.71289062 0.90705466]	[439.2074585 554.67041016 0.86990517]	[587.98077393 349.46173096 0.83197832]	[603.31616211 457.17370605 0.87980044]	[606.07952881 546.96325684 0.88507742]	[521.38952637 526.44042969 0.7145223 ]	[482.7277832 523.96051025 0.7170946 ]	[480.17553711 698.29992676 0.77552336]	[4.62311829e+02 8.65056213e+02 8.27522874e-01]	[562.35919189 526.43530273 0.72010458]	[559.68792725 700.86340332 0.77114117]	[5.62328003e+02 8.65074036e+02 7.91207254e-01]	[521.32495117 267.33566284 0.90244901]	[544.37579346 269.91116333 0.90096539]	[500.79696655 262.23800659 0.86661232]	[562.42578125 269.82080078 0.86558211]	[5.62249817e+02 9.06146790e+02 7.51175165e-01]	[5.80241882e+02 8.95912720e+02 7.41690755e-01]	[5.57222656e+02 8.72865295e+02 6.16452098e-01]	[4.64927368e+02 9.03569946e+02 7.53042698e-01]	[4.46957001e+02 8.95914490e+02 7.25495815e-01]	[4.64823334e+02 8.72709839e+02 7.05453753e-01]
[531.58093262 277.71502686 0.87251526]	[524.0045166 349.40231323 0.87983668]	[462.33798218 344.35290527 0.83756816]	[441.91790771 459.72738647 0.90905809]	[439.21212769 557.16809082 0.87217355]	[585.59429932 349.46154785 0.83369529]	[603.30828857 457.16394043 0.87736762]	[606.07885742 546.97009277 0.88449878]	[521.3848877 526.47216797 0.71068734]	[482.72384644 526.42749023 0.71418685]	[480.1647644 698.37426758 0.77637291]	[4.62316071e+02 8.65059631e+02 8.26143265e-01]	[562.35168457 526.46588135 0.71464157]	[559.69763184 700.93981934 0.77807742]	[5.62328186e+02 8.65082581e+02 7.91884303e-01]	[521.31347656 267.30383301 0.90053928]	[544.36828613 269.88040161 0.90055734]	[500.76394653 264.71600342 0.86137277]	[562.40783691 267.3604126 0.86187607]	[5.62248108e+02 9.06150940e+02 7.50557244e-01]	[5.80238342e+02 8.95917786e+02 7.40502656e-01]	[5.57223511e+02 8.72870361e+02 6.17940843e-01]	[4.64930542e+02 9.03578125e+02 7.50165284e-01]	[4.46957916e+02 8.95920471e+02 7.23135173e-01]	[4.64834625e+02 8.72711975e+02 7.00120389e-01]
[531.56524658 277.71038818 0.87240642]	[523.9954834 349.43106079 0.88244021]	[462.34103394 346.855896 0.83354628]	[441.88815308 459.75613403 0.91419607]	[439.18701172 557.20483398 0.87543082]	[585.57745361 349.45880127 0.83593071]	[603.30169678 457.15222168 0.87074608]	[606.08685303 546.96563721 0.88303107]	[521.3772583 526.47363281 0.71034229]	[482.71252441 526.41772461 0.71315843]	[480.18469238 695.78948975 0.77706015]	[4.62317810e+02 8.65056335e+02 8.24592948e-01]	[562.34790039 526.47906494 0.7145803 ]	[559.69299316 700.93817139 0.7791146 ]	[5.62330383e+02 8.65104126e+02 7.94423580e-01]	[521.29473877 267.29971313 0.8990736 ]	[544.35357666 269.87319946 0.90246201]	[500.71212769 262.24578857 0.85292757]	[562.39569092 267.33764648 0.85548168]	[5.62241943e+02 9.06147949e+02 7.54031479e-01]	[5.80237183e+02 8.95919250e+02 7.45744407e-01]	[5.57240784e+02 8.72890198e+02 6.19611263e-01]	[4.64918579e+02 9.03579529e+02 7.52947092e-01]	[4.46945862e+02 8.95914795e+02 7.24234879e-01]	[4.64836609e+02 8.72709412e+02 6.99408174e-01]
[531.53527832 277.70715332 0.87395293]	[523.98364258 349.44967651 0.88578165]	[462.33465576 346.87145996 0.83446586]	[441.8934021 459.76065063 0.91207814]	[439.16159058 559.69671631 0.8793757 ]	[585.55297852 349.45874023 0.83989471]	[603.3125 457.1192627 0.86368269]	[606.09399414 546.95263672 0.88199341]	[521.3885498 526.49645996 0.7056523 ]	[482.72097778 526.44177246 0.71050596]	[480.1746521 698.33062744 0.77670133]	[4.62314911e+02 8.65071167e+02 8.28117907e-01]	[562.35083008 526.50244141 0.71016616]	[559.68981934 700.93786621 0.77976924]	[5.62331848e+02 8.65106323e+02 7.95308471e-01]	[521.27264404 267.29449463 0.89718401]	[544.33496094 269.87121582 0.90443176]	[500.68634033 262.24606323 0.85040599]	[562.38519287 267.32046509 0.84873313]	[5.62245911e+02 9.06149475e+02 7.55901754e-01]	[5.80242371e+02 8.95919983e+02 7.47072041e-01]	[5.57236084e+02 8.72891357e+02 6.20650232e-01]	[4.64916656e+02 9.03577576e+02 7.54283190e-01]	[4.46944122e+02 8.95915771e+02 7.25396931e-01]	[4.64835724e+02 8.72722839e+02 7.04221368e-01]
[529.05249023 277.68054199 0.88141751]	[523.9387207 349.41958618 0.8940134 ]	[462.30908203 346.84378052 0.83922166]	[441.8800354 459.73428345 0.91452408]	[439.12200928 559.75714111 0.88141412]	[585.51342773 349.43444824 0.84427756]	[603.29302979 457.10070801 0.85828519]	[606.09136963 546.94122314 0.88476437]	[521.36187744 526.45483398 0.71275812]	[480.37097168 523.96875 0.71535242]	[480.1708374 698.3036499 0.77720708]	[4.62313019e+02 8.65069519e+02 8.27020168e-01]	[562.33764648 526.46191406 0.71675903]	[557.26605225 700.86126709 0.77243245]	[5.62330505e+02 8.65101074e+02 7.94471204e-01]	[521.2434082 267.26416016 0.89206052]	[544.31329346 269.84048462 0.90073025]	[500.66931152 262.25140381 0.84529334]	[562.3807373 267.29226685 0.84590918]	[5.62247009e+02 9.06150085e+02 7.55638480e-01]	[5.80242798e+02 8.95919800e+02 7.46363044e-01]	[5.57232361e+02 8.72887878e+02 6.19294524e-01]	[4.64922150e+02 9.03582947e+02 7.53298879e-01]	[4.46946991e+02 8.95921326e+02 7.23832726e-01]	[4.64832001e+02 8.72722290e+02 7.01480389e-01]
[529.02459717 277.66677856 0.88431054]	[523.89105225 349.41299438 0.90018809]	[462.26416016 346.81747437 0.84200996]	[441.85751343 459.74172974 0.91462809]	[439.10968018 559.76654053 0.8821159 ]	[585.49285889 349.43737793 0.84712422]	[603.25805664 457.07870483 0.85072452]	[606.08062744 546.92559814 0.88585705]	[521.34094238 526.44659424 0.70665258]	[480.35565186 523.96295166 0.7084251 ]	[480.16552734 700.855896 0.7685405 ]	[4.62321930e+02 8.65064453e+02 8.26661944e-01]	[562.32147217 526.45532227 0.70888835]	[557.24951172 703.44598389 0.780545 ]	[5.62321045e+02 8.65086243e+02 7.96072721e-01]	[521.22686768 264.78607178 0.89109367]	[544.28320312 269.82608032 0.9015857 ]	[500.65005493 264.78320312 0.83807266]	[562.33007812 267.36538696 0.8450048 ]	[5.62252869e+02 9.06167480e+02 7.49857485e-01]	[5.80258545e+02 8.95921692e+02 7.43221939e-01]	[5.57212769e+02 8.72869019e+02 6.19872391e-01]	[4.64884674e+02 9.03563538e+02 7.58130670e-01]	[4.46915833e+02 8.95899597e+02 7.29761422e-01]	[4.64854004e+02 8.72721313e+02 7.03715026e-01]
[526.51879883 277.62316895 0.89747822]	[523.81921387 349.42321777 0.90749836]	[462.21313477 346.8482666 0.84113491]	[441.82180786 459.76153564 0.91110921]	[439.07330322 559.73162842 0.87027287]	[585.43695068 349.39788818 0.84763598]	[600.81121826 457.08148193 0.8476063 ]	[606.01873779 546.93682861 0.8940652 ]	[521.28082275 523.95684814 0.70814043]	[480.3104248 523.93731689 0.71512449]	[480.16738892 698.34173584 0.76672095]	[4.62322601e+02 8.62552063e+02 8.21682394e-01]	[562.28100586 523.94842529 0.70684659]	[557.23162842 698.34075928 0.76150471]	[5.62314819e+02 8.62574463e+02 7.95904338e-01]	[521.16967773 264.74301147 0.87989736]	[541.86407471 267.34744263 0.90389949]	[498.2175293 267.29138184 0.8302803 ]	[562.22772217 272.34594727 0.84647119]	[5.62248474e+02 9.06157532e+02 7.50214577e-01]	[5.80251587e+02 8.95912170e+02 7.45057166e-01]	[5.57190002e+02 8.72830566e+02 6.27342939e-01]	[4.64905426e+02 9.03567200e+02 7.53138781e-01]	[4.46928406e+02 8.95901123e+02 7.26808667e-01]	[4.64848663e+02 8.70303772e+02 6.98818862e-01]
[526.43670654 277.66836548 0.90448391]	[523.76556396 349.38095093 0.91016203]	[459.82461548 346.82086182 0.84593385]	[441.79229736 459.69711304 0.9129585 ]	[436.66067505 559.78466797 0.87086797]	[585.38818359 346.90704346 0.84910583]	[600.76184082 457.09573364 0.84000629]	[605.97772217 546.96740723 0.89559162]	[521.2600708 523.91955566 0.71292055]	[480.28878784 523.9041748 0.7186864 ]	[480.17044067 693.26580811 0.77416062]	[4.62323639e+02 8.62539185e+02 8.20627093e-01]	[562.27142334 523.90307617 0.71487868]	[557.21112061 693.23699951 0.77299923]	[5.62316772e+02 8.65064453e+02 7.97782660e-01]	[518.77050781 264.79852295 0.87657946]	[541.796875 269.8644104 0.90714741]	[498.17614746 267.31484985 0.82958877]	[559.75256348 272.3994751 0.84208238]	[5.62248169e+02 9.06158569e+02 7.55271137e-01]	[5.80249084e+02 8.95918335e+02 7.47852564e-01]	[5.57206848e+02 8.72855042e+02 6.27946317e-01]	[4.64904449e+02 9.03567505e+02 7.55029857e-01]	[4.46932251e+02 8.95900574e+02 7.27730989e-01]	[4.64848114e+02 8.70293823e+02 6.99843645e-01]
[526.43682861 277.66882324 0.90404445]	[523.76391602 349.38262939 0.91007268]	[459.82458496 346.82116699 0.84578985]	[441.79089355 459.69876099 0.9130007 ]	[436.66055298 559.78222656 0.87054789]	[585.3883667 349.37142944 0.84899437]	[600.76184082 457.09689331 0.84040082]	[605.97784424 546.96826172 0.89580297]	[521.25518799 523.92108154 0.71255553]	[480.28594971 523.90582275 0.71874481]	[480.16723633 695.73803711 0.77554196]	[4.62322662e+02 8.62542053e+02 8.20868850e-01]	[562.26715088 523.90496826 0.71439385]	[557.2109375 693.25079346 0.77241647]	[5.62316223e+02 8.65060669e+02 7.97250509e-01]	[518.77087402 264.79934692 0.87671494]	[541.79608154 269.86489868 0.90670866]	[498.17663574 267.31515503 0.82963151]	[559.74859619 272.39755249 0.84048748]	[5.62249390e+02 9.06157776e+02 7.54773498e-01]	[5.80250488e+02 8.95915894e+02 7.47684598e-01]	[5.57203674e+02 8.72852295e+02 6.27517223e-01]	[4.64904846e+02 9.03565308e+02 7.55093098e-01]	[4.46934113e+02 8.95900024e+02 7.27967560e-01]	[4.64847107e+02 8.70294800e+02 6.99781120e-01]
[524.015625 277.64916992 0.91084445]	[521.39300537 349.40841675 0.91202575]	[459.7762146 344.35055542 0.84535617]	[441.73046875 459.7333374 0.91838807]	[436.62084961 559.76098633 0.86442804]	[585.35400391 349.45849609 0.85150194]	[598.22637939 454.64599609 0.81896555]	[605.9498291 546.94372559 0.89902633]	[521.1965332 523.9553833 0.70580959]	[480.24014282 523.93682861 0.71406305]	[480.1539917 695.77038574 0.76787865]	[4.62313751e+02 8.62562744e+02 8.23283255e-01]	[562.21569824 523.94421387 0.71168232]	[557.20324707 693.25012207 0.77339244]	[5.62319031e+02 8.65052124e+02 7.97278106e-01]	[518.71533203 264.77822876 0.86592203]	[541.75311279 269.86425781 0.90230632]	[495.69866943 267.28598022 0.81821638]	[559.68835449 272.40774536 0.82765043]	[5.62247681e+02 9.06155029e+02 7.54842997e-01]	[5.80245239e+02 8.95915283e+02 7.45453000e-01]	[5.57200806e+02 8.72853088e+02 6.30338132e-01]	[4.64904297e+02 9.03567261e+02 7.56878972e-01]	[4.46938477e+02 8.95905884e+02 7.28007793e-01]	[4.64833282e+02 8.70309326e+02 7.02734232e-01]
[524.01629639 277.64685059 0.91093343]	[521.39324951 349.40408325 0.91185534]	[459.77581787 344.34915161 0.84538901]	[441.72729492 459.72998047 0.91794246]	[436.62081909 559.76116943 0.86430758]	[585.35565186 349.45568848 0.85145992]	[598.22668457 454.64950562 0.81973851]	[605.94476318 546.95184326 0.89844751]	[521.19787598 523.9442749 0.7068125 ]	[480.24121094 523.92840576 0.71531343]	[480.15603638 695.75079346 0.7683394 ]	[4.62315430e+02 8.65051575e+02 8.25476944e-01]	[562.2175293 523.93084717 0.71249592]	[557.2052002 693.23931885 0.77330714]	[5.62319275e+02 8.65091614e+02 8.00876975e-01]	[518.71508789 264.77746582 0.86590636]	[541.7532959 269.86102295 0.90183127]	[498.11499023 267.2935791 0.81867981]	[559.69042969 272.4055481 0.82924008]	[5.62246338e+02 9.06157471e+02 7.55236566e-01]	[5.80239807e+02 8.95925049e+02 7.45639086e-01]	[5.57206299e+02 8.72885193e+02 6.31514966e-01]	[4.64903748e+02 9.03569336e+02 7.58048654e-01]	[4.46938324e+02 8.95908936e+02 7.28453636e-01]	[4.64836884e+02 8.72702454e+02 7.05209672e-01]
[523.95361328 277.65841675 0.9221797 ]	[521.34130859 349.38543701 0.91268879]	[459.73858643 346.82150269 0.84370232]	[441.67895508 459.76470947 0.9190042 ]	[436.58233643 559.74554443 0.85870355]	[582.95684814 349.38995361 0.85134113]	[595.66491699 454.55465698 0.80630213]	[605.92321777 546.93670654 0.90271205]	[518.77752686 526.45037842 0.69564044]	[480.17697144 526.42730713 0.70332432]	[480.13183594 698.30853271 0.75925595]	[4.62322571e+02 8.62561890e+02 8.21778417e-01]	[559.81030273 526.43536377 0.7033453 ]	[557.19458008 693.21936035 0.77213341]	[5.62317566e+02 8.65079834e+02 7.99865842e-01]	[518.640625 264.77832031 0.85145378]	[541.70343018 269.87973022 0.89931327]	[493.13305664 264.73794556 0.81463206]	[557.1854248 272.39962769 0.79875576]	[5.62249451e+02 9.06162170e+02 7.56690025e-01]	[5.80242249e+02 8.95924500e+02 7.44163513e-01]	[5.57194702e+02 8.72877747e+02 6.31473541e-01]	[4.64917725e+02 9.03577393e+02 7.57446885e-01]	[4.46951782e+02 8.95912537e+02 7.26368129e-01]	[4.64847839e+02 8.70302856e+02 6.98880315e-01]
[523.76867676 277.66070557 0.93677527]	[521.21533203 346.89782715 0.9039467 ]	[459.59805298 344.33319092 0.82976043]	[439.28439331 459.70819092 0.92595923]	[431.4781189 559.70166016 0.82674658]	[582.80651855 349.41390991 0.84162974]	[590.54211426 454.60861206 0.83641279]	[603.41448975 546.97180176 0.9071517 ]	[518.65252686 526.46813965 0.67610151]	[477.71896362 526.45098877 0.6859504 ]	[477.65454102 703.48266602 0.76777399]	[4.62321838e+02 8.62527893e+02 8.19438994e-01]	[559.69775391 526.45257568 0.68788463]	[552.13745117 698.34857178 0.75405335]	[5.62321655e+02 8.65087341e+02 8.01696658e-01]	[511.02432251 264.80465698 0.83169276]	[536.72094727 269.85998535 0.86141145]	[490.49856567 264.73718262 0.82581633]	[549.54016113 269.92810059 0.82275569]	[5.62242981e+02 9.06162781e+02 7.55092800e-01]	[5.77796875e+02 8.95928589e+02 7.41221726e-01]	[5.57210144e+02 8.72897461e+02 6.35683537e-01]	[4.64918945e+02 9.03578613e+02 7.57963538e-01]	[4.46945648e+02 8.95913391e+02 7.25845039e-01]	[4.64861938e+02 8.70283081e+02 6.92888796e-01]
[521.30023193 277.64242554 0.93662089]	[521.14764404 349.37805176 0.88395339]	[457.13198853 344.33831787 0.81841552]	[439.23336792 459.81436157 0.94063032]	[426.40063477 559.73901367 0.84077084]	[580.36291504 349.44674683 0.83199227]	[588.06799316 457.12130737 0.86714041]	[603.35961914 546.93365479 0.90730405]	[513.64160156 526.4286499 0.66362065]	[475.16934204 526.40515137 0.66771358]	[477.59350586 703.41394043 0.75780433]	[4.62330963e+02 8.62548401e+02 8.19624186e-01]	[554.6661377 526.42419434 0.67590141]	[552.12390137 700.85876465 0.75199807]	[5.62321533e+02 8.67581665e+02 8.05457950e-01]	[505.96914673 264.79928589 0.85974252]	[531.59796143 269.83236694 0.84428972]	[485.40203857 262.22525024 0.85668039]	[546.9942627 267.34820557 0.83087969]	[5.62265442e+02 9.06167480e+02 7.61912048e-01]	[5.80249756e+02 8.95935791e+02 7.46850789e-01]	[5.57206665e+02 8.75329773e+02 6.31599545e-01]	[4.64920776e+02 9.03577942e+02 7.56105125e-01]	[4.46945038e+02 8.95915344e+02 7.27206349e-01]	[4.64886383e+02 8.70295410e+02 6.92026973e-01]
[521.2154541 277.6328125 0.93197954]	[518.67584229 346.83132935 0.85980368]	[454.61605835 344.3130188 0.80868196]	[439.12796021 459.77957153 0.9287613 ]	[423.80352783 559.80938721 0.87575257]	[577.78540039 346.85528564 0.81539059]	[588.00500488 457.10040283 0.8683511 ]	[603.32623291 546.92980957 0.90583754]	[511.07034302 526.49267578 0.65965313]	[472.61087036 526.44873047 0.65376806]	[475.1050415 703.39477539 0.76182294]	[4.62326904e+02 8.62573181e+02 8.23282123e-01]	[549.60107422 526.48724365 0.67281795]	[549.58215332 700.87701416 0.75758958]	[5.62320618e+02 8.67648499e+02 8.15305114e-01]	[503.50527954 267.27206421 0.87442631]	[529.00469971 267.36227417 0.84480876]	[482.92419434 264.72845459 0.85963857]	[544.52337646 269.88641357 0.85078853]	[5.62270813e+02 9.06164001e+02 7.62101412e-01]	[5.80251648e+02 8.95941345e+02 7.49156296e-01]	[5.57215088e+02 8.75400146e+02 6.36243522e-01]	[4.64920654e+02 9.03562683e+02 7.54874110e-01]	[4.46945923e+02 8.95910095e+02 7.28057861e-01]	[4.64891022e+02 8.70323425e+02 7.01214075e-01]
[518.76116943 277.60656738 0.92009377]	[513.6295166 346.83700562 0.82921904]	[449.4883728 346.81561279 0.79187679]	[436.69448853 459.75149536 0.91059232]	[421.3387146 559.8449707 0.90053767]	[575.18774414 346.8588562 0.80326647]	[585.56030273 454.56005859 0.85852331]	[603.27636719 546.92767334 0.89589608]	[508.5151062 529.00305176 0.66289115]	[470.0189209 526.49389648 0.6486178 ]	[472.60165405 703.38452148 0.76172292]	[4.62319427e+02 8.65080139e+02 8.32768679e-01]	[547.06829834 528.98266602 0.6756382 ]	[547.0333252 703.40179443 0.79811895]	[5.62317078e+02 8.67686523e+02 8.22474003e-01]	[503.4039917 264.78442383 0.88530225]	[526.49945068 267.31658936 0.84614003]	[482.82440186 264.73300171 0.86605638]	[544.42364502 269.90145874 0.84951198]	[5.62269714e+02 9.06163879e+02 7.66844094e-01]	[5.80254333e+02 8.95945190e+02 7.53543735e-01]	[5.57219849e+02 8.75442627e+02 6.40743136e-01]	[4.64932007e+02 9.03553650e+02 7.55056322e-01]	[4.46960663e+02 8.95914551e+02 7.28722930e-01]	[4.64883087e+02 8.72734314e+02 7.13417351e-01]
[516.18463135 277.69393921 0.89211768]	[508.52789307 346.89831543 0.831963 ]	[444.41317749 346.86730957 0.80639154]	[434.08718872 459.84725952 0.87346059]	[421.2409668 559.82550049 0.90978217]	[572.62042236 346.87619019 0.80113685]	[585.49066162 454.55685425 0.87195206]	[600.79693604 544.53814697 0.87493795]	[505.94824219 526.47735596 0.68902802]	[467.3994751 526.45947266 0.66737819]	[472.56933594 700.87438965 0.76651579]	[4.62331055e+02 8.65056213e+02 8.30344439e-01]	[544.52996826 526.46453857 0.70193517]	[546.93237305 695.76068115 0.79876989]	[5.62312073e+02 8.67650024e+02 8.17267358e-01]	[503.2585144 267.36157227 0.89878291]	[523.99047852 269.86550903 0.88079125]	[482.71392822 262.253479 0.86833799]	[544.29626465 269.88641357 0.84554929]	[5.62261536e+02 9.06154297e+02 7.66315103e-01]	[5.80253296e+02 8.95929810e+02 7.52183914e-01]	[5.57212402e+02 8.75404907e+02 6.45449936e-01]	[4.64943024e+02 9.03558228e+02 7.50678837e-01]	[4.46960052e+02 8.95915100e+02 7.26563692e-01]	[4.64906830e+02 8.72720093e+02 7.19182253e-01]
[511.06381226 277.71066284 0.87855679]	[505.96517944 349.38446045 0.85722238]	[444.30563354 346.86233521 0.82161391]	[428.95562744 459.77600098 0.86807078]	[421.16567993 559.83917236 0.91048884]	[567.56427002 346.90176392 0.81860733]	[585.37792969 454.59030151 0.89249295]	[595.75878906 546.97241211 0.84053969]	[503.48141479 526.42950439 0.71206379]	[464.87600708 526.42724609 0.68771207]	[470.05221558 700.9354248 0.76113814]	[4.62307556e+02 8.62560364e+02 8.26352656e-01]	[544.39459229 523.95996094 0.73030084]	[544.47644043 698.28887939 0.80962676]	[5.62308594e+02 8.67667603e+02 8.22300553e-01]	[500.79031372 267.3605957 0.90690827]	[523.82623291 269.89318848 0.89859557]	[480.24435425 267.27853394 0.84579086]	[541.8916626 267.35144043 0.85051203]	[5.62273499e+02 9.06165222e+02 7.70509243e-01]	[5.80265259e+02 8.95936829e+02 7.57704794e-01]	[5.57214905e+02 8.75420044e+02 6.45164549e-01]	[4.64941833e+02 9.03548157e+02 7.51524746e-01]	[4.46955566e+02 8.95912231e+02 7.27549136e-01]	[4.64888489e+02 8.70320557e+02 7.09843040e-01]
[505.98699951 277.69061279 0.89672399]	[503.46276855 349.42294312 0.88220036]	[441.79217529 349.38766479 0.83729422]	[423.89102173 459.7578125 0.89376897]	[418.70898438 559.73388672 0.89134789]	[565.0413208 346.88415527 0.8364253 ]	[582.96380615 454.63232422 0.88785177]	[593.10638428 549.50494385 0.82296848]	[503.39163208 523.95501709 0.7264986 ]	[462.42349243 523.96881104 0.70970976]	[469.97875977 698.3536377 0.75542015]	[4.62318298e+02 8.65044556e+02 8.32186818e-01]	[544.29443359 523.92523193 0.74554241]	[544.4307251 698.30822754 0.82258552]	[5.62304443e+02 8.67647949e+02 8.22462022e-01]	[500.64562988 267.32275391 0.8890965 ]	[521.32073975 269.89205933 0.91137171]	[477.70782471 267.32888794 0.82491207]	[541.70324707 269.86669922 0.82709688]	[5.62263306e+02 9.06180054e+02 7.78161824e-01]	[5.80249939e+02 8.95946228e+02 7.59179354e-01]	[5.57222778e+02 8.75381287e+02 6.50002539e-01]	[4.64959198e+02 9.03566284e+02 7.52316058e-01]	[4.49436401e+02 8.95929443e+02 7.27642298e-01]	[4.64898285e+02 8.72701538e+02 7.24373817e-01]
[505.98678589 277.69030762 0.89670134]	[503.46484375 349.41741943 0.88143063]	[441.7947998 349.38504028 0.83714163]	[423.89590454 459.75311279 0.89277667]	[418.70794678 559.73468018 0.89131343]	[565.04077148 346.87908936 0.83718324]	[582.96435547 454.63394165 0.88816833]	[593.10968018 549.50866699 0.82268447]	[503.39251709 526.4041748 0.72658437]	[462.42202759 523.97167969 0.71047914]	[469.98599243 700.84051514 0.75712723]	[4.62317871e+02 8.65059509e+02 8.34732890e-01]	[544.29760742 523.92993164 0.74492478]	[544.42993164 698.30871582 0.82315505]	[5.62301025e+02 8.67619751e+02 8.17695320e-01]	[500.6456604 267.32141113 0.88916659]	[521.32080078 269.89187622 0.9114365 ]	[477.70797729 267.32696533 0.82492125]	[541.70367432 269.86749268 0.82734394]	[5.62264587e+02 9.06184143e+02 7.79132962e-01]	[5.80253235e+02 8.95941162e+02 7.58619547e-01]	[5.57210327e+02 8.75356812e+02 6.47934735e-01]	[4.64954315e+02 9.03567993e+02 7.53944814e-01]	[4.46971436e+02 8.95926025e+02 7.27605760e-01]	[4.64897675e+02 8.72714539e+02 7.25414753e-01]
[503.46575928 277.65118408 0.92116529]	[503.28823853 349.37374878 0.9075495 ]	[441.6678772 346.87683105 0.8437084 ]	[421.33953857 459.70727539 0.91145551]	[418.60211182 559.73748779 0.8779884 ]	[564.86700439 346.81359863 0.85727948]	[582.86859131 454.57644653 0.86397964]	[590.55279541 546.94689941 0.84155846]	[503.27410889 526.44854736 0.71847248]	[462.30606079 526.43688965 0.71725368]	[464.95440674 700.93237305 0.77132177]	[4.62314697e+02 8.62557190e+02 8.28033805e-01]	[541.87866211 526.40429688 0.72916812]	[544.37115479 700.85998535 0.83505797]	[5.62300476e+02 8.67627869e+02 8.19088578e-01]	[498.15231323 267.28491211 0.86010933]	[521.1885376 269.87350464 0.90031242]	[475.11856079 267.28149414 0.81228423]	[536.68591309 272.35461426 0.78961515]	[5.62251770e+02 9.06181396e+02 7.78259397e-01]	[5.80238708e+02 8.95948486e+02 7.56527126e-01]	[5.57216980e+02 8.75359070e+02 6.47870541e-01]	[4.64943329e+02 9.03562805e+02 7.58389950e-01]	[4.46959106e+02 8.95916199e+02 7.31366098e-01]	[4.64926880e+02 8.70315430e+02 7.13349283e-01]
[500.79473877 277.65634155 0.9385401 ]	[500.7003479 349.38485718 0.90286595]	[439.09640503 346.82910156 0.83443713]	[418.77114868 459.84112549 0.92422879]	[416.0456543 562.24249268 0.87360168]	[562.28356934 349.41601562 0.84247929]	[575.22821045 454.58953857 0.81985486]	[585.58099365 544.51763916 0.88618791]	[500.6937561 526.44451904 0.71225607]	[459.75463867 526.43920898 0.71380085]	[462.44998169 705.94042969 0.81025887]	[4.62301819e+02 8.62521606e+02 8.21116149e-01]	[541.70385742 526.40759277 0.71569479]	[541.93432617 700.88031006 0.83952367]	[5.62294312e+02 8.67654907e+02 8.22912455e-01]	[485.45358276 267.29580688 0.8656438 ]	[511.08322144 269.83816528 0.84864587]	[464.85961914 264.72967529 0.84343106]	[526.49682617 267.29656982 0.81486613]	[5.62261780e+02 9.08620789e+02 7.78515518e-01]	[5.80240845e+02 8.95972412e+02 7.52436638e-01]	[5.57206543e+02 8.75388367e+02 6.40615821e-01]	[4.64931580e+02 9.03556946e+02 7.57858634e-01]	[4.46942413e+02 8.95911804e+02 7.27405906e-01]	[4.64922668e+02 8.70272644e+02 7.15304613e-01]
[500.65948486 277.63919067 0.92695427]	[498.19091797 349.36730957 0.85981119]	[434.09494019 346.87832642 0.79983395]	[418.72216797 462.19967651 0.9360224 ]	[410.99542236 559.82208252 0.84655821]	[559.72564697 346.8538208 0.81918532]	[570.05053711 457.14068604 0.85127276]	[585.42773438 544.52532959 0.90829128]	[498.12094116 528.9755249 0.67942387]	[457.21136475 528.98919678 0.68836898]	[462.4006958 706.00622559 0.82808232]	[4.62289093e+02 8.62506531e+02 8.16242695e-01]	[536.70458984 526.47009277 0.68516612]	[541.87121582 695.73236084 0.82997656]	[5.62302002e+02 8.67661926e+02 8.20924163e-01]	[482.93566895 267.29953003 0.88095438]	[506.02236938 267.35623169 0.8485443 ]	[462.35214233 264.74380493 0.86547107]	[523.9788208 269.82821655 0.84036994]	[5.62281067e+02 9.08618103e+02 7.77477384e-01]	[5.80269714e+02 8.95958496e+02 7.51053989e-01]	[5.57192383e+02 8.75400635e+02 6.36672974e-01]	[4.64917725e+02 9.03539551e+02 7.58451819e-01]	[4.46918823e+02 8.95898193e+02 7.31077909e-01]	[4.64915497e+02 8.70260254e+02 7.18940616e-01]
[498.13531494 277.66308594 0.90306848]	[493.09655762 346.84359741 0.82573724]	[431.47143555 346.85675049 0.78997982]	[418.5887146 459.84793091 0.92265087]	[403.34075928 562.26306152 0.88226444]	[554.63989258 346.81121826 0.80520588]	[567.54260254 457.17489624 0.86869109]	[582.9354248 544.52905273 0.91448063]	[490.57440186 526.50463867 0.6713078 ]	[454.55880737 528.99316406 0.66525459]	[462.26525879 703.47235107 0.81605268]	[4.62291779e+02 8.59969238e+02 8.12529147e-01]	[531.56195068 526.43695068 0.6765722 ]	[541.82055664 693.2043457 0.8319335 ]	[5.62301636e+02 8.67649719e+02 8.17194283e-01]	[482.77566528 267.31173706 0.89778847]	[505.88360596 269.82565308 0.8704049 ]	[462.21548462 264.72961426 0.87488669]	[523.84240723 269.85018921 0.83617109]	[5.62282959e+02 9.08632263e+02 7.75620580e-01]	[5.80261902e+02 8.95968567e+02 7.44275212e-01]	[5.57199280e+02 8.75404724e+02 6.29266739e-01]	[4.64908539e+02 9.03547974e+02 7.56482840e-01]	[4.46914093e+02 8.95893066e+02 7.26363480e-01]	[4.64929871e+02 8.70207764e+02 7.09802628e-01]
[493.04949951 277.72915649 0.87399733]	[487.96044922 349.40890503 0.83840501]	[423.88397217 349.37057495 0.80428064]	[416.06195068 462.21765137 0.88812381]	[400.87637329 562.28631592 0.90179938]	[549.53240967 346.90441895 0.80881125]	[565.03167725 454.63632202 0.85746038]	[582.86364746 544.46417236 0.91887134]	[487.93408203 526.4777832 0.6828196 ]	[446.95327759 526.50244141 0.66003013]	[459.85739136 700.92718506 0.80010754]	[4.62273865e+02 8.57447144e+02 8.10139894e-01]	[526.49304199 526.41369629 0.69115627]	[541.7409668 690.6940918 0.83470869]	[5.62303528e+02 8.67635803e+02 8.15273881e-01]	[480.29992676 269.83770752 0.91280806]	[503.337677 269.89996338 0.89776009]	[459.75045776 267.29690552 0.85378826]	[521.3984375 267.35388184 0.85554874]	[5.62269775e+02 9.08623962e+02 7.69344747e-01]	[5.80263977e+02 8.95961304e+02 7.44843006e-01]	[5.57221436e+02 8.75394775e+02 6.29003108e-01]	[4.64921326e+02 9.01049622e+02 7.52883792e-01]	[4.46917969e+02 8.95873413e+02 7.22942114e-01]	[4.64912476e+02 8.70174683e+02 6.99911892e-01]
[485.49703979 277.71362305 0.88904214]	[485.37948608 349.42532349 0.86662984]	[421.36932373 349.38781738 0.82673579]	[408.44238281 462.27462769 0.85274565]	[400.73352051 562.34228516 0.92880332]	[546.9520874 346.88198853 0.83128488]	[564.89099121 452.08355713 0.87631476]	[582.75244141 544.5032959 0.90032512]	[485.42559814 526.45220947 0.69911236]	[444.4420166 526.4708252 0.67073435]	[459.79336548 703.45605469 0.80971837]	[4.62272827e+02 8.59929199e+02 8.08234334e-01]	[526.39227295 523.95410156 0.71011829]	[541.68499756 690.61309814 0.84062326]	[5.62294128e+02 8.67623596e+02 8.09041977e-01]	[480.14038086 267.33053589 0.89688182]	[500.83468628 269.88320923 0.91362143]	[457.18478394 267.29464722 0.82522738]	[521.2409668 267.31402588 0.83416986]	[5.62270142e+02 9.08636414e+02 7.69726753e-01]	[5.80263184e+02 8.95972534e+02 7.41419613e-01]	[5.57197998e+02 8.75391785e+02 6.24287665e-01]	[4.64926697e+02 9.01050415e+02 7.55895376e-01]	[4.46921753e+02 8.95873169e+02 7.26940691e-01]	[4.64912689e+02 8.70174683e+02 7.01087236e-01]
[482.96685791 277.66229248 0.91282642]	[482.84927368 349.39675903 0.89705455]	[421.20419312 349.39349365 0.83952427]	[403.3611145 462.21356201 0.88292325]	[400.66168213 562.31433105 0.92860317]	[544.40887451 344.35552979 0.85575157]	[562.44195557 454.54177856 0.88474947]	[580.25982666 544.53192139 0.87649435]	[482.97601318 526.47546387 0.70314026]	[444.36181641 526.48431396 0.67789 ]	[459.73571777 705.92364502 0.8227455 ]	[4.62248749e+02 8.59936401e+02 8.09565783e-01]	[523.91784668 526.40710449 0.71788269]	[539.29931641 693.16772461 0.81783152]	[5.62280334e+02 8.67691467e+02 8.17572236e-01]	[477.64642334 267.27111816 0.86208314]	[500.69186401 269.84951782 0.9017033 ]	[454.58959961 264.8059082 0.81912118]	[518.6418457 269.87261963 0.79764766]	[5.62288879e+02 9.08632263e+02 7.67913938e-01]	[5.80269043e+02 8.95968384e+02 7.43419707e-01]	[5.57180847e+02 8.75450806e+02 6.17842853e-01]	[4.64913330e+02 9.01041931e+02 7.65420794e-01]	[4.46906677e+02 8.95871277e+02 7.35135019e-01]	[4.64890594e+02 8.70186279e+02 7.05295920e-01]
[482.80722046 277.6789856 0.93685049]	[482.70724487 346.86483765 0.90697742]	[418.77749634 346.84957886 0.84314126]	[400.7727356 459.80239868 0.91471082]	[398.20983887 559.79144287 0.89293098]	[541.92272949 346.81582642 0.85918766]	[562.35992432 454.53561401 0.87766343]	[575.18426514 544.4800415 0.84970462]	[482.83621216 526.49603271 0.7064147 ]	[441.84579468 526.49121094 0.69138873]	[459.68649292 703.45324707 0.80733931]	[4.62231262e+02 8.57422974e+02 8.10256004e-01]	[523.79681396 526.43640137 0.72150928]	[539.26489258 693.16534424 0.81097692]	[5.62278076e+02 8.67681824e+02 8.17748487e-01]	[472.55654907 267.28140259 0.83203393]	[498.1784668 269.88223267 0.88328266]	[449.48666382 264.70983887 0.80915886]	[513.56616211 269.86636353 0.784217 ]	[5.62288757e+02 9.08634338e+02 7.72850633e-01]	[5.80268677e+02 8.95969910e+02 7.47732699e-01]	[5.57182251e+02 8.75430847e+02 6.21288598e-01]	[4.64935181e+02 9.01049072e+02 7.65219927e-01]	[4.46922699e+02 8.95880371e+02 7.34115303e-01]	[4.64871857e+02 8.70142090e+02 6.99859142e-01]
[480.28979492 277.65951538 0.93980569]	[480.25088501 346.86270142 0.90879905]	[418.652771 346.82064819 0.84301472]	[400.67150879 459.79650879 0.92559546]	[398.06985474 559.81225586 0.89283198]	[541.80322266 346.88641357 0.84743953]	[559.80310059 452.06787109 0.83576906]	[570.07092285 544.46240234 0.85406065]	[480.38049316 523.91070557 0.72485423]	[441.7437439 523.93249512 0.7192536 ]	[459.68185425 700.92401123 0.79176617]	[4.62236969e+02 8.59956299e+02 8.12185943e-01]	[521.36016846 523.84515381 0.73127961]	[539.20880127 693.22045898 0.7949062 ]	[5.62283508e+02 8.67706238e+02 8.19038510e-01]	[464.95452881 267.3263855 0.8601225 ]	[493.04476929 269.86010742 0.85063648]	[444.40057373 264.75338745 0.82488441]	[506.00250244 267.29553223 0.8142556 ]	[5.62290405e+02 9.08633484e+02 7.68499434e-01]	[5.80273987e+02 8.95966492e+02 7.46816635e-01]	[5.57192383e+02 8.77888367e+02 6.12229884e-01]	[4.64910675e+02 9.01050720e+02 7.71405578e-01]	[4.46908875e+02 8.95881531e+02 7.41848409e-01]	[4.64884583e+02 8.70190247e+02 7.14753091e-01]
[480.16009521 277.65444946 0.93247199]	[480.09832764 349.37445068 0.88013864]	[416.10671997 349.37817383 0.81383681]	[398.24234009 462.23959351 0.92586744]	[395.6265564 562.26098633 0.88959187]	[539.27368164 346.84317017 0.8313188 ]	[557.26629639 452.02929688 0.82402301]	[567.57592773 544.40527344 0.86923093]	[480.24719238 523.91882324 0.72585064]	[439.30764771 523.95648193 0.71936268]	[459.62094116 703.46264648 0.78381026]	[4.62215881e+02 8.59952148e+02 8.10327649e-01]	[521.24432373 523.8494873 0.72415698]	[536.70855713 693.2008667 0.79035592]	[5.62285278e+02 8.67654175e+02 8.18414211e-01]	[462.41976929 267.31610107 0.88333094]	[487.93795776 269.81436157 0.84961641]	[441.84121704 264.76803589 0.85944563]	[503.48147583 267.35702515 0.83437443]	[5.62282166e+02 9.08626953e+02 7.73658752e-01]	[5.80264832e+02 8.95952393e+02 7.47962296e-01]	[5.57198486e+02 8.75418274e+02 6.26925349e-01]	[4.64910614e+02 9.01037903e+02 7.74118900e-01]	[4.46913391e+02 8.95875183e+02 7.42911875e-01]	[4.64860077e+02 8.70165100e+02 7.13800728e-01]
[472.57888794 277.73321533 0.8730917 ]	[472.51782227 344.34732056 0.82917213]	[408.40805054 346.88473511 0.78997606]	[398.0539856 462.2243042 0.92063349]	[390.45358276 562.31768799 0.86531502]	[531.58905029 344.25900269 0.81893623]	[547.07250977 457.07424927 0.84638786]	[564.99981689 544.47680664 0.90477347]	[477.64593506 526.42218018 0.69108474]	[439.13064575 526.50054932 0.69570571]	[457.09020996 705.98956299 0.7767995 ]	[4.62217773e+02 8.62565186e+02 8.17308843e-01]	[516.16278076 523.88586426 0.68941945]	[531.59265137 690.61676025 0.79585922]	[5.62283569e+02 8.59980652e+02 8.02633226e-01]	[459.80389404 269.84707642 0.90951771]	[482.85549927 269.89810181 0.89315224]	[439.28457642 264.80175781 0.85123926]	[500.88873291 267.35174561 0.84097934]	[5.62316650e+02 9.06133179e+02 7.67849803e-01]	[5.80318298e+02 8.95847473e+02 7.51034677e-01]	[5.57197144e+02 8.72788147e+02 6.55763984e-01]	[4.64914246e+02 9.01031372e+02 7.82466471e-01]	[4.46931885e+02 8.95895752e+02 7.53575087e-01]	[4.64868958e+02 8.70269165e+02 7.33055353e-01]
[467.47338867 277.72784424 0.87760592]	[464.97512817 346.84884644 0.84084386]	[403.3394165 349.36453247 0.80817717]	[395.57226562 459.79046631 0.89802098]	[382.86975098 562.30358887 0.88354075]	[526.53881836 344.29693604 0.82519794]	[546.94476318 454.64544678 0.85256433]	[564.84222412 544.37902832 0.92924011]	[475.12780762 526.44976807 0.67857289]	[436.64639282 529.00952148 0.67266577]	[454.6300354 705.95983887 0.77145642]	[4.62222565e+02 8.62512024e+02 8.14694822e-01]	[513.58508301 523.90081787 0.68093365]	[531.58312988 688.18414307 0.7893452 ]	[5.62287476e+02 8.54917480e+02 8.08625758e-01]	[459.6595459 269.82989502 0.90340251]	[480.37051392 269.88290405 0.90426815]	[439.07723999 267.30044556 0.81966686]	[500.79928589 264.74703979 0.838368 ]	[5.62292236e+02 9.03532715e+02 7.65368223e-01]	[5.80279419e+02 8.93388916e+02 7.67107725e-01]	[5.59711731e+02 8.70298523e+02 6.56020403e-01]	[4.64935730e+02 9.01022156e+02 7.79232800e-01]	[4.46945190e+02 8.95887817e+02 7.51904666e-01]	[4.64867310e+02 8.70231262e+02 7.21221089e-01]
[467.47418213 277.72866821 0.87717867]	[464.97396851 346.84857178 0.84113485]	[403.34133911 346.90270996 0.80846035]	[395.57012939 459.79263306 0.8976602 ]	[382.86694336 562.3057251 0.88479149]	[526.53857422 344.29748535 0.82506108]	[546.9418335 454.63781738 0.85286891]	[564.84552002 544.38421631 0.92923224]	[475.12869263 526.45837402 0.67776269]	[436.64682007 529.02038574 0.67165887]	[454.62979126 705.97320557 0.77264154]	[4.62209747e+02 8.62492065e+02 8.13175321e-01]	[513.58599854 523.90692139 0.67929655]	[531.59289551 690.59869385 0.78740317]	[5.62292419e+02 8.57363403e+02 8.08956325e-01]	[459.66043091 269.82925415 0.90359461]	[480.37142944 269.8835144 0.90436566]	[439.07543945 267.29675293 0.81899756]	[500.79904175 264.74667358 0.83749187]	[5.62294556e+02 9.03541504e+02 7.65323460e-01]	[5.80279175e+02 8.93395264e+02 7.65833735e-01]	[5.59711548e+02 8.70302856e+02 6.56030655e-01]	[4.64934937e+02 9.01023376e+02 7.78921962e-01]	[4.46942902e+02 8.95887329e+02 7.49855042e-01]	[4.64850433e+02 8.70214050e+02 7.21050382e-01]
[464.88592529 277.70043945 0.89988476]	[462.44070435 346.88677979 0.87221253]	[400.81317139 349.40298462 0.8276552 ]	[390.48699951 462.25393677 0.85501295]	[382.72756958 562.35614014 0.91155875]	[523.99200439 344.27886963 0.85141176]	[544.44018555 452.08291626 0.86465371]	[562.4163208 544.39245605 0.93039757]	[470.05407715 526.46563721 0.67447394]	[434.05545044 529.05352783 0.658728 ]	[452.00897217 705.96801758 0.75764191]	[4.62201660e+02 8.62519592e+02 8.18964064e-01]	[508.52883911 523.88311768 0.6834898 ]	[531.53057861 690.63275146 0.80428863]	[5.62263977e+02 8.54865479e+02 8.15613031e-01]	[457.18115234 267.35961914 0.8784008 ]	[480.21405029 269.87997437 0.90511394]	[436.58120728 267.35327148 0.81671351]	[498.17834473 269.87133789 0.80951059]	[5.59818909e+02 8.98513184e+02 7.62925029e-01]	[5.77785583e+02 8.93319092e+02 7.74340570e-01]	[5.57234863e+02 8.70245911e+02 6.53192639e-01]	[4.64942596e+02 9.00999756e+02 7.83974826e-01]	[4.46946899e+02 8.95878662e+02 7.55953610e-01]	[4.64840881e+02 8.70223083e+02 7.29714036e-01]
[462.41192627 277.65963745 0.92055517]	[462.32995605 346.85812378 0.89762026]	[400.68795776 349.3934021 0.8395586 ]	[387.89608765 459.8132019 0.8606053 ]	[380.30111694 562.30224609 0.91637927]	[523.88311768 344.25430298 0.86903256]	[544.34216309 449.52337646 0.87713069]	[562.35748291 544.36468506 0.92631656]	[469.95397949 526.50390625 0.68118107]	[428.98672485 529.04467773 0.65553528]	[446.93130493 705.92871094 0.75812393]	[4.62184296e+02 8.62497986e+02 8.18300247e-01]	[508.4906311 523.92938232 0.69297838]	[529.01757812 688.1864624 0.81425089]	[5.62264893e+02 8.52316345e+02 8.37850511e-01]	[457.08401489 267.30737305 0.85590065]	[480.12606812 269.87405396 0.89678299]	[434.06185913 267.29324341 0.81183547]	[495.61276245 269.87747192 0.77548444]	[5.62242920e+02 8.95949585e+02 7.99002826e-01]	[5.80241089e+02 8.90856323e+02 7.99550116e-01]	[5.57250366e+02 8.67667358e+02 6.40767276e-01]	[4.67403015e+02 8.98504822e+02 7.86396682e-01]	[4.49440521e+02 8.95862915e+02 7.55459070e-01]	[4.64828583e+02 8.70221863e+02 7.35921979e-01]
[462.24768066 277.67871094 0.94211328]	[462.2354126 346.81256104 0.90851569]	[398.26495361 346.89672852 0.84132236]	[382.81286621 459.8052063 0.88854331]	[380.21286011 562.29211426 0.92454755]	[523.76147461 341.82641602 0.87903416]	[541.92950439 449.49111938 0.88121265]	[562.27380371 544.29663086 0.91577691]	[467.43447876 526.4263916 0.68831986]	[428.95318604 528.97875977 0.65584898]	[446.89083862 703.50512695 0.74927789]	[4.62179626e+02 8.62559143e+02 8.24465036e-01]	[505.97067261 523.85351562 0.70743746]	[529.00250244 688.0871582 0.81464803]	[5.62252380e+02 8.52198242e+02 8.42157960e-01]	[449.51669312 267.31463623 0.83530718]	[477.60018921 269.90322876 0.87775558]	[428.94891357 264.78237915 0.80906856]	[490.51086426 269.87075806 0.7899099 ]	[5.62261963e+02 8.93320496e+02 8.37933958e-01]	[5.80260437e+02 8.90612183e+02 7.92013764e-01]	[5.57218872e+02 8.65047913e+02 6.33459687e-01]	[4.67416229e+02 9.00990356e+02 7.86615551e-01]	[4.49474060e+02 8.95892517e+02 7.56595671e-01]	[4.62423096e+02 8.70267456e+02 7.43002057e-01]
[459.77572632 277.64202881 0.94885248]	[459.82336426 344.31756592 0.91561371]	[398.17938232 346.88018799 0.84642535]	[380.26797485 459.79684448 0.91390109]	[380.1368103 562.29101562 0.92167675]	[521.3493042 341.82174683 0.87528759]	[541.8503418 446.9513855 0.8857367]	[562.2454834 541.91674805 0.91277331]	[464.92904663 526.48535156 0.6969251 ]	[426.41571045 531.55114746 0.65350616]	[446.86572266 706.01861572 0.75239164]	[4.62185120e+02 8.65065002e+02 8.29598784e-01]	[505.87545776 523.88800049 0.71691465]	[529.01446533 688.17028809 0.79772168]	[5.62239868e+02 8.49730103e+02 8.48550677e-01]	[444.43896484 267.32058716 0.85901219]	[472.52929688 269.86300659 0.85415995]	[423.93109131 267.28448486 0.82279521]	[485.47427368 269.82440186 0.82389218]	[5.62244812e+02 8.90727844e+02 8.23663354e-01]	[5.77753296e+02 8.85553711e+02 7.56103098e-01]	[5.57221252e+02 8.59992249e+02 6.52286887e-01]	[4.67405518e+02 9.00998169e+02 7.84591973e-01]	[4.49460388e+02 8.95901917e+02 7.56654143e-01]	[4.64826447e+02 8.70295410e+02 7.46366918e-01]
[459.70013428 277.62008667 0.94935888]	[459.756073 344.30377197 0.91562057]	[398.14404297 346.88336182 0.84735286]	[380.22436523 459.63015747 0.90101039]	[377.63500977 559.82635498 0.89093626]	[521.25469971 341.81674194 0.86319619]	[541.79290771 446.96386719 0.87817746]	[559.81280518 544.33428955 0.90050399]	[464.8840332 529.02893066 0.70093435]	[426.37341309 534.14404297 0.66140801]	[444.39346313 705.99798584 0.76690096]	[4.62181793e+02 8.62510193e+02 8.24199319e-01]	[503.46408081 523.93334961 0.71892065]	[528.99609375 688.14715576 0.81550235]	[5.62220337e+02 8.44551514e+02 8.21668148e-01]	[444.31939697 267.31225586 0.87528086]	[467.47561646 267.34408569 0.84365642]	[421.41586304 264.8001709 0.84438205]	[485.35125732 264.7979126 0.83204198]	[5.57234863e+02 8.85599670e+02 7.76793897e-01]	[5.72617310e+02 8.75417847e+02 7.53728747e-01]	[5.59712219e+02 8.52347473e+02 6.90746009e-01]	[4.64964539e+02 9.00987244e+02 7.84209073e-01]	[4.49434113e+02 8.95882141e+02 7.56864369e-01]	[4.64842834e+02 8.70236694e+02 7.45635271e-01]
[459.60925293 277.60559082 0.93319505]	[459.65209961 344.33337402 0.89823544]	[398.02862549 349.41363525 0.83073628]	[380.17791748 459.77224731 0.91191792]	[377.55123901 559.75927734 0.8772707 ]	[518.79315186 341.79699707 0.85576504]	[541.74719238 449.46801758 0.87025213]	[559.74688721 541.94439697 0.88781929]	[464.8447876 529.00921631 0.69951683]	[423.87927246 534.11346436 0.66459388]	[444.38699341 706.01593018 0.77313703]	[4.59850983e+02 8.59984253e+02 8.23083520e-01]	[503.44665527 523.91290283 0.71873015]	[529.04632568 690.72784424 0.78694421]	[559.70562744 831.79095459 0.83310819]	[441.84371948 267.30212402 0.88636672]	[464.96099854 267.2744751 0.84460235]	[421.31225586 267.29006958 0.86334515]	[482.91537476 267.29022217 0.84746474]	[5.52126465e+02 8.75354736e+02 7.94874072e-01]	[5.70036194e+02 8.72698303e+02 7.88306892e-01]	[5.54622986e+02 8.44604187e+02 6.47044778e-01]	[4.67419556e+02 8.98512939e+02 7.85231054e-01]	[4.49440033e+02 8.95867676e+02 7.57128596e-01]	[4.64820923e+02 8.70195740e+02 7.44937778e-01]
[457.15530396 277.61740112 0.92102695]	[459.57910156 344.32827759 0.88369918]	[395.58917236 349.44558716 0.81929314]	[380.12426758 459.81851196 0.91654927]	[377.51824951 559.76641846 0.87335885]	[518.70947266 341.7571106 0.85436738]	[541.68609619 446.94906616 0.85812944]	[559.68762207 541.9050293 0.87420583]	[462.44259644 531.55126953 0.70405608]	[423.83703613 536.66711426 0.67843938]	[444.37149048 706.04144287 0.77537239]	[4.59840454e+02 8.62560303e+02 8.27450216e-01]	[503.39517212 526.41375732 0.71767503]	[529.07800293 690.7197876 0.76453191]	[5.57226379e+02 8.21517395e+02 7.95511603e-01]	[441.75228882 267.31784058 0.89459425]	[464.86862183 267.29034424 0.85656226]	[421.24563599 264.79867554 0.86901218]	[482.85223389 264.79354858 0.84779525]	[5.52094238e+02 8.70110291e+02 8.04738641e-01]	[5.67583496e+02 8.62499878e+02 7.31394887e-01]	[5.54611572e+02 8.31664856e+02 6.73638642e-01]	[4.67442780e+02 8.98515747e+02 7.75900960e-01]	[4.49484955e+02 8.95890869e+02 7.57319748e-01]	[4.62394318e+02 8.70258423e+02 7.57841408e-01]
[454.61495972 277.68795776 0.89248174]	[457.1272583 344.32254028 0.86695409]	[393.03945923 351.92098999 0.8029145 ]	[377.75842285 459.82931519 0.92337477]	[377.49353027 559.82952881 0.87716049]	[516.21655273 341.70797729 0.85377163]	[539.25201416 446.87832642 0.85034913]	[554.6829834 541.88409424 0.86287588]	[462.38592529 529.00585938 0.70411623]	[421.39108276 531.58306885 0.67816526]	[444.35733032 706.01812744 0.76534909]	[4.59811554e+02 8.62558411e+02 8.22781980e-01]	[503.34335327 523.93786621 0.72014862]	[528.99182129 688.07818604 0.80174494]	[552.10296631 808.73382568 0.81808817]	[439.32870483 269.83001709 0.90197724]	[462.40579224 269.81881714 0.87563932]	[421.14724731 264.80697632 0.86513042]	[482.75695801 267.30426025 0.85535103]	[5.52084106e+02 8.54895630e+02 7.95899153e-01]	[5.70066223e+02 8.52192566e+02 7.72063136e-01]	[5.47045532e+02 8.13874390e+02 6.90357804e-01]	[4.67476501e+02 8.98490173e+02 7.67884970e-01]	[4.49509003e+02 8.95886536e+02 7.51209259e-01]	[4.62370911e+02 8.70239441e+02 7.49971390e-01]
[452.03646851 280.10662842 0.87211084]	[454.64990234 344.32357788 0.85033476]	[392.99151611 351.93331909 0.80273086]	[377.74337769 459.77484131 0.92252648]	[375.07794189 559.84020996 0.87187791]	[516.15350342 341.70108032 0.85133588]	[539.1864624 444.43139648 0.84663337]	[554.63311768 541.87774658 0.86110306]	[462.34771729 526.49060059 0.71163237]	[421.34884644 529.04455566 0.69012731]	[444.31918335 705.96887207 0.76167607]	[4.59826935e+02 8.65056763e+02 8.26151073e-01]	[503.3170166 523.89727783 0.72526222]	[528.99090576 690.65789795 0.76524651]	[547.07232666 795.83654785 0.81393754]	[439.25091553 269.87945557 0.91292739]	[462.31201172 269.88787842 0.88977575]	[418.77328491 267.29129028 0.85531408]	[480.37475586 267.31231689 0.85937428]	[5.46995972e+02 8.47131409e+02 8.26198697e-01]	[5.65037903e+02 8.36904602e+02 7.35435843e-01]	[5.46984924e+02 8.06074890e+02 7.09658861e-01]	[4.67442352e+02 8.98485535e+02 7.66479194e-01]	[4.49485565e+02 8.95883850e+02 7.53649652e-01]	[4.62379486e+02 8.70263916e+02 7.43640661e-01]
[446.97906494 280.11105347 0.87033516]	[452.0625 344.32589722 0.83727372]	[390.43331909 351.99398804 0.79879075]	[377.70062256 459.83117676 0.92743897]	[375.03540039 562.24853516 0.8727265 ]	[513.57141113 339.29562378 0.84737134]	[536.70581055 446.87734985 0.83742607]	[552.08551025 541.90093994 0.86720312]	[462.32571411 526.47125244 0.71474576]	[421.34924316 529.0135498 0.69539136]	[441.91052246 703.43743896 0.74972999]	[4.59856964e+02 8.62538330e+02 8.14398527e-01]	[503.28634644 523.88818359 0.72867167]	[5.29069946e+02 6.93177307e+02 6.69920027e-01]	[544.36480713 775.29455566 0.83070207]	[439.14794922 269.86834717 0.90842384]	[462.18389893 269.87649536 0.8941499 ]	[418.61270142 267.30874634 0.83980381]	[480.28707886 264.74972534 0.85964131]	[5.41921265e+02 8.26571899e+02 7.88732290e-01]	[5.62374878e+02 8.16313416e+02 7.16587484e-01]	[5.41830505e+02 7.80470825e+02 6.20270491e-01]	[4.64959717e+02 8.98494019e+02 7.58098125e-01]	[4.49468994e+02 8.95880371e+02 7.44132578e-01]	[4.64823456e+02 8.70230713e+02 7.20575094e-01]
[446.9241333 280.13491821 0.87262207]	[449.47088623 344.35467529 0.83279073]	[387.86737061 354.45544434 0.80786836]	[377.67410278 462.21417236 0.92684931]	[375.03036499 562.25756836 0.87872159]	[511.03118896 339.28912354 0.84672302]	[536.66448975 444.3821106 0.84222674]	[549.59130859 541.93634033 0.86470979]	[462.33239746 528.9888916 0.71669698]	[421.3755188 531.55786133 0.69081759]	[441.89987183 703.49182129 0.76251233]	[4.59819031e+02 8.62571838e+02 8.09734583e-01]	[503.26864624 523.93353271 0.73219651]	[5.31556641e+02 7.05947266e+02 6.92381978e-01]	[541.85137939 759.93487549 0.80526221]	[439.10995483 269.89663696 0.90155375]	[459.81268311 269.91165161 0.9015379 ]	[418.55441284 264.80233765 0.83389646]	[480.27053833 262.25137329 0.8648119 ]	[5.39307922e+02 8.13864441e+02 7.42670596e-01]	[5.57237610e+02 8.08698364e+02 6.87210441e-01]	[5.36742004e+02 7.57356689e+02 5.82906902e-01]	[4.64942902e+02 8.98451721e+02 7.59940565e-01]	[4.49467987e+02 8.95861389e+02 7.41146982e-01]	[4.62388092e+02 8.70270203e+02 7.14555979e-01]
[446.86621094 280.12786865 0.87673551]	[449.45550537 346.8510437 0.82946169]	[385.38769531 354.47555542 0.81275105]	[377.66955566 462.25476074 0.92665178]	[375.03366089 562.30926514 0.88552618]	[511.00650024 341.68719482 0.84384185]	[536.64611816 444.43115234 0.83719927]	[549.56378174 544.28961182 0.87156618]	[462.29437256 526.4576416 0.72459495]	[421.34249878 529.00878906 0.70272768]	[441.8706665 703.40985107 0.75012082]	[4.59822357e+02 8.62518494e+02 8.10054839e-01]	[500.90286255 523.86871338 0.73553842]	[5.26439575e+02 6.82928894e+02 6.34189606e-01]	[541.71411133 759.92559814 0.7896561 ]	[439.06463623 269.88275146 0.88901436]	[459.76922607 269.89755249 0.90230393]	[416.12649536 264.78475952 0.8257553 ]	[480.2270813 262.23614502 0.854671 ]	[5.34146790e+02 8.08549194e+02 7.80941963e-01]	[5.49579529e+02 7.98425049e+02 6.92213833e-01]	[5.34160095e+02 7.65032837e+02 5.69104016e-01]	[4.64903564e+02 8.98421326e+02 7.60541916e-01]	[4.49449585e+02 8.95838013e+02 7.37167597e-01]	[4.62398499e+02 8.70235657e+02 7.18058109e-01]
[444.41455078 280.10229492 0.88615626]	[449.43338013 346.88583374 0.82721174]	[385.36972046 354.49490356 0.81764519]	[377.66741943 462.25082397 0.92738438]	[375.03268433 562.33880615 0.88771766]	[508.54730225 341.69381714 0.84289777]	[534.18615723 444.39227295 0.84073907]	[549.53875732 544.29412842 0.87524831]	[462.26126099 526.40527344 0.72768271]	[421.31097412 526.51446533 0.70653707]	[441.86785889 703.41687012 0.74703062]	[4.59823029e+02 8.62552551e+02 8.15663457e-01]	[500.87081909 523.81292725 0.73232347]	[5.23972839e+02 6.77807922e+02 6.50600076e-01]	[536.66259766 747.06335449 0.77566111]	[436.66635132 269.88848877 0.88537371]	[459.71670532 269.85876465 0.89647174]	[416.08639526 267.30953979 0.82345998]	[480.18280029 262.2175293 0.84924191]	[529.05749512 793.28564453 0.79406917]	[5.46960815e+02 7.88163696e+02 7.69662261e-01]	[5.29005615e+02 7.49582825e+02 6.41678751e-01]	[4.64879883e+02 8.98442078e+02 7.64686406e-01]	[4.49438446e+02 8.95851074e+02 7.40780950e-01]	[4.62409180e+02 8.70247742e+02 7.21529782e-01]
[444.4128418 280.10018921 0.88628018]	[449.43411255 346.87979126 0.82740408]	[385.37237549 354.49398804 0.81646454]	[377.66531372 462.24609375 0.92799067]	[375.03778076 562.34564209 0.88840997]	[508.54467773 341.68969727 0.84362203]	[536.63684082 444.39694214 0.84132403]	[549.53668213 544.29144287 0.87568474]	[462.25784302 523.95800781 0.72879875]	[421.31155396 526.50811768 0.70732802]	[441.86495972 703.39990234 0.74537086]	[4.59818939e+02 8.62544250e+02 8.14520836e-01]	[500.8727417 523.80621338 0.7325018 ]	[5.23958679e+02 6.75266846e+02 6.49982512e-01]	[536.6628418 747.08935547 0.77607214]	[436.66317749 269.89035034 0.88526183]	[459.71231079 269.85687256 0.89547598]	[416.08761597 267.32049561 0.82419533]	[480.181427 262.22384644 0.84984416]	[5.29057434e+02 7.93274475e+02 7.92083085e-01]	[5.46955261e+02 7.88156555e+02 7.69143224e-01]	[5.29025696e+02 7.49623291e+02 6.42000556e-01]	[4.64882294e+02 8.98437317e+02 7.63190687e-01]	[4.49444427e+02 8.95850525e+02 7.38860250e-01]	[4.62403290e+02 8.70243469e+02 7.20032394e-01]
[444.38546753 277.72503662 0.89242095]	[446.94995117 349.38800049 0.8312037 ]	[385.35836792 354.55288696 0.82248467]	[377.66113281 462.30752563 0.93031579]	[375.0177002 562.34094238 0.88327622]	[508.49920654 341.69226074 0.84650576]	[534.18664551 444.38046265 0.84450829]	[549.53588867 544.28833008 0.87805319]	[462.22692871 523.90484619 0.7362532 ]	[421.29815674 526.46478271 0.7130037 ]	[441.85321045 700.87426758 0.72035146]	[4.59816864e+02 8.65042358e+02 8.10835242e-01]	[500.83044434 521.32147217 0.73267436]	[5.23994995e+02 6.80388367e+02 5.82614899e-01]	[534.10211182 729.15527344 0.78362882]	[436.64306641 269.8656311 0.88138312]	[459.69134521 269.84503174 0.89498556]	[416.05770874 267.35888672 0.82423431]	[480.13305664 264.71325684 0.83587712]	[526.45733643 780.42553711 0.78044826]	[5.44409546e+02 7.70262512e+02 7.51124620e-01]	[5.28979858e+02 7.29194092e+02 6.52620256e-01]	[4.64887695e+02 8.98454956e+02 7.61998773e-01]	[4.49444122e+02 8.95861084e+02 7.37646341e-01]	[4.62391968e+02 8.70283875e+02 7.07471967e-01]
[444.34164429 280.10202026 0.90064818]	[446.94277954 349.39883423 0.83260942]	[385.35018921 354.56121826 0.8240937 ]	[377.65808105 462.32342529 0.93633449]	[375.009552 562.35913086 0.88284695]	[508.48376465 341.69290161 0.84776944]	[534.17492676 444.40020752 0.84186518]	[549.52416992 541.94763184 0.87667882]	[462.21459961 523.89385986 0.73551661]	[421.29418945 526.45251465 0.71019518]	[441.86166382 703.3961792 0.72673756]	[4.59813324e+02 8.65136353e+02 8.21889818e-01]	[500.81973267 521.29608154 0.72863281]	[5.26397217e+02 6.82946960e+02 6.39350057e-01]	[5.29005859e+02 7.26504517e+02 7.22772300e-01]	[436.61550903 269.8586731 0.87449586]	[459.66027832 269.85696411 0.89507264]	[416.04025269 267.34353638 0.82138747]	[480.11621094 264.7175293 0.83762306]	[521.3848877 767.65155029 0.82590777]	[5.39309509e+02 7.62524109e+02 7.04424083e-01]	[5.26470276e+02 7.26451050e+02 6.08213186e-01]	[4.64877686e+02 8.98479187e+02 7.68257737e-01]	[4.49443207e+02 8.95888123e+02 7.45886981e-01]	[4.62383087e+02 8.72739990e+02 7.09853351e-01]
[444.32745361 280.11154175 0.90060866]	[446.90319824 349.41397095 0.83619815]	[385.31182861 354.58825684 0.83001751]	[377.63494873 462.35720825 0.92297816]	[375.00900269 562.36639404 0.88463593]	[508.46511841 341.693573 0.84852117]	[534.15020752 444.3762207 0.84678131]	[549.52075195 541.92327881 0.87762463]	[462.21606445 523.89971924 0.73506624]	[421.28872681 526.46508789 0.71049929]	[441.87384033 703.40460205 0.72315264]	[4.59817200e+02 8.67668152e+02 8.36061537e-01]	[500.82150269 521.30688477 0.72812027]	[5.24010437e+02 6.80329651e+02 6.44305587e-01]	[523.97338867 718.81726074 0.72898704]	[436.58786011 269.88449097 0.87310958]	[459.64749146 269.86547852 0.89692283]	[413.53778076 267.35168457 0.80912524]	[477.73931885 262.24993896 0.8339932 ]	[521.20800781 762.46832275 0.76444507]	[5.31542480e+02 7.54741943e+02 6.93049252e-01]	[5.23860352e+02 7.13719666e+02 6.34347498e-01]	[4.64864594e+02 8.98480469e+02 7.73288906e-01]	[4.49439880e+02 8.95898865e+02 7.49984562e-01]	[4.62380646e+02 8.72817444e+02 7.12540925e-01]
[441.92895508 277.72689819 0.91097069]	[444.45037842 349.42324829 0.83945984]	[382.83731079 356.97982788 0.84609252]	[377.64581299 462.32958984 0.9468506 ]	[375.0135498 562.37078857 0.88478553]	[506.02093506 339.29727173 0.8591848 ]	[534.15179443 444.40835571 0.84928888]	[549.54711914 541.92156982 0.87088925]	[462.22555542 523.94281006 0.72580725]	[421.29153442 526.49743652 0.69901192]	[441.89370728 703.47131348 0.72827333]	[4.59823639e+02 8.70107910e+02 8.34754407e-01]	[500.84823608 521.33135986 0.72353595]	[526.42480469 687.98199463 0.75017148]	[5.21397766e+02 7.13719299e+02 6.63362324e-01]	[436.54891968 269.84667969 0.85883999]	[459.62011719 269.84246826 0.89343476]	[413.51437378 267.34561157 0.80739397]	[477.71160889 264.72836304 0.82421046]	[5.16164856e+02 7.49650391e+02 5.95567048e-01]	[5.23831909e+02 7.47057068e+02 6.14967108e-01]	[5.18678223e+02 7.08684692e+02 5.07895112e-01]	[4.64870605e+02 8.98484436e+02 7.71345377e-01]	[4.49460052e+02 8.95906799e+02 7.46108532e-01]	[4.62377289e+02 8.72854797e+02 7.08718836e-01]
[441.91882324 277.72467041 0.90560234]	[444.43737793 349.42474365 0.83487982]	[382.80899048 356.97787476 0.84441209]	[377.65643311 462.32470703 0.95522755]	[375.02441406 562.3828125 0.8868624 ]	[506.00827026 339.29638672 0.85677963]	[534.13116455 444.42160034 0.8507427 ]	[549.54925537 541.90930176 0.87254459]	[462.23278809 526.46435547 0.72839409]	[421.29446411 529.04229736 0.69255912]	[441.92175293 705.96185303 0.73597896]	[4.59821198e+02 8.67659912e+02 8.35950613e-01]	[500.85650635 523.84863281 0.71603644]	[529.00476074 703.42254639 0.75938421]	[5.16139893e+02 6.88069153e+02 1.20140947e-01]	[434.12664795 269.85250854 0.85767806]	[459.60708618 269.85742188 0.89341706]	[413.50622559 267.36306763 0.80846459]	[477.65740967 264.72940063 0.81055617]	[5.21226379e+02 7.16309204e+02 2.99208552e-01]	[5.34130371e+02 7.11149841e+02 2.42177218e-01]	[0. 0. 0.]	[4.64879639e+02 8.98462036e+02 7.78025508e-01]	[4.49448181e+02 8.95876648e+02 7.50714898e-01]	[4.62386353e+02 8.72813049e+02 7.26965070e-01]
[441.91055298 277.71383667 0.90877432]	[444.42379761 349.39694214 0.83583796]	[382.79418945 354.58483887 0.84781569]	[377.6529541 462.32827759 0.95474869]	[375.01846313 562.3972168 0.88664162]	[506.00866699 339.29092407 0.85348094]	[534.10650635 444.40753174 0.85100758]	[549.54992676 541.90332031 0.87453413]	[462.21643066 526.45690918 0.73114854]	[421.27734375 529.03442383 0.69423127]	[444.32452393 706.02404785 0.7497772 ]	[4.59821136e+02 8.67655396e+02 8.33620131e-01]	[500.83755493 523.8493042 0.71630716]	[529.07800293 703.40338135 0.77185285]	[0. 0. 0.]	[434.1076355 269.83499146 0.85445511]	[459.59823608 269.85116577 0.8928647 ]	[413.49954224 269.83154297 0.80848008]	[477.6388855 264.77713013 0.80434513]	[0. 0. 0.]	[0. 0. 0.]	[0. 0. 0.]	[4.64882874e+02 8.98451050e+02 7.79520273e-01]	[4.49442596e+02 8.95866760e+02 7.51820326e-01]	[4.62381500e+02 8.72800476e+02 7.26930678e-01]
[441.89596558 277.703125 0.91261673]	[444.39996338 349.3788147 0.83843565]	[382.76657104 354.57073975 0.85009795]	[377.63912964 462.34658813 0.95105302]	[375.01702881 562.44787598 0.88955081]	[506.00204468 339.277771 0.85831553]	[534.11151123 444.40319824 0.85223842]	[549.55084229 541.902771 0.87426889]	[462.2053833 526.45214844 0.73194045]	[421.26681519 529.0201416 0.69615901]	[444.3208313 706.02459717 0.74980456]	[4.59823730e+02 8.67650818e+02 8.32487583e-01]	[500.8269043 523.85144043 0.71679121]	[531.57653809 703.40081787 0.76751697]	[0. 0. 0.]	[434.09155273 267.36553955 0.85046238]	[459.58712769 269.83969116 0.89131993]	[413.49758911 267.36407471 0.80741256]	[477.61209106 264.76617432 0.79866421]	[0. 0. 0.]	[0. 0. 0.]	[0. 0. 0.]	[4.64882568e+02 8.98439026e+02 7.81010330e-01]	[4.49444275e+02 8.95857239e+02 7.52610505e-01]	[4.62383423e+02 8.72791931e+02 7.27169096e-01]
[441.88198853 277.70339966 0.91522461]	[444.3994751 346.90567017 0.83774185]	[382.75790405 354.55569458 0.84910059]	[377.63342285 462.37179565 0.94385111]	[375.03216553 562.47259521 0.89016986]	[506.01144409 339.28335571 0.85480016]	[534.12854004 446.87228394 0.84574258]	[549.56182861 541.90264893 0.87132543]	[462.19577026 526.45141602 0.73359078]	[421.2644043 529.02886963 0.69700027]	[444.32666016 706.03778076 0.74458849]	[4.59828400e+02 8.67647217e+02 8.36741269e-01]	[500.81399536 523.84436035 0.71731985]	[531.59234619 700.89385986 0.75190175]	[0. 0. 0.]	[434.07336426 267.35409546 0.84740573]	[457.21994019 269.84811401 0.89254189]	[411.02029419 267.33157349 0.80581021]	[475.17272949 264.77996826 0.79390234]	[0. 0. 0.]	[0. 0. 0.]	[0. 0. 0.]	[4.64881958e+02 8.98435059e+02 7.86642492e-01]	[4.49438507e+02 8.95854187e+02 7.57252157e-01]	[4.62385773e+02 8.72791260e+02 7.35621810e-01]
[441.86886597 277.69622803 0.91830683]	[444.40774536 349.37692261 0.83689195]	[382.75375366 354.5642395 0.85007393]	[377.62734985 462.38723755 0.94127941]	[375.04406738 564.815979 0.89159012]	[508.44104004 339.28744507 0.85256517]	[534.11828613 446.89645386 0.84381717]	[549.55834961 541.90386963 0.87139893]	[462.19308472 526.44934082 0.73297358]	[421.26089478 529.0222168 0.69711119]	[444.32003784 706.04455566 0.74333924]	[4.59829315e+02 8.67648621e+02 8.36093545e-01]	[500.8137207 523.84558105 0.71679378]	[531.61413574 700.8727417 0.74902898]	[5.13609497e+02 6.67483643e+02 8.03601891e-02]	[434.0508728 267.33798218 0.84321225]	[457.20956421 269.84213257 0.89164704]	[411.0072937 267.32473755 0.80363381]	[475.16757202 264.78555298 0.79436773]	[5.23805603e+02 7.00882996e+02 1.25962943e-01]	[5.41978149e+02 6.93211853e+02 1.13809697e-01]	[0. 0. 0.]	[4.64888275e+02 8.98435364e+02 7.85759747e-01]	[4.49442627e+02 8.95852661e+02 7.57190466e-01]	[4.62382965e+02 8.72790100e+02 7.34294891e-01]
[441.83786011 277.71234131 0.92073429]	[444.40005493 349.39096069 0.83803087]	[382.75292969 354.57785034 0.85181916]	[377.62237549 462.38699341 0.94162697]	[375.03933716 564.84014893 0.8912369 ]	[506.01913452 339.2901001 0.85229963]	[534.10961914 446.89859009 0.84393167]	[549.5713501 541.88531494 0.87028539]	[462.19854736 526.42901611 0.73692518]	[421.27389526 529.00708008 0.69952136]	[444.33547974 705.99176025 0.74255341]	[4.59831635e+02 8.67651306e+02 8.35757971e-01]	[500.81225586 523.82189941 0.71955526]	[534.08496094 700.86071777 0.75120717]	[5.08464569e+02 6.67574829e+02 8.14425200e-02]	[431.55838013 269.82458496 0.83643019]	[457.16259766 269.85702515 0.88686436]	[408.45611572 267.27972412 0.79717058]	[475.12088013 264.71603394 0.79218781]	[5.23800232e+02 7.00831665e+02 1.22499026e-01]	[5.41969360e+02 6.90664734e+02 1.13287129e-01]	[0. 0. 0.]	[4.64895050e+02 8.98441101e+02 7.85500646e-01]	[4.49447998e+02 8.95859619e+02 7.56666601e-01]	[4.62383087e+02 8.72796204e+02 7.32626915e-01]
[441.84579468 277.7243042 0.91844136]	[444.38259888 349.39370728 0.84085298]	[382.73309326 354.58761597 0.85513914]	[377.61032104 462.41955566 0.93652743]	[375.05300903 564.85839844 0.89362764]	[506.01239014 339.28317261 0.85573065]	[534.09588623 446.89175415 0.84354234]	[549.58892822 541.88128662 0.8688246 ]	[462.1975708 526.41375732 0.73619938]	[421.26855469 528.99615479 0.70062959]	[444.33334351 705.99768066 0.74627286]	[4.59830048e+02 8.67642517e+02 8.35261583e-01]	[500.81051636 521.37109375 0.71833491]	[534.08660889 700.8963623 0.75848538]	[5.03401611e+02 6.77779968e+02 1.32261142e-01]	[431.56088257 269.86117554 0.84054846]	[457.15856934 269.86019897 0.88579249]	[408.42785645 267.31671143 0.79959047]	[475.0958252 262.24127197 0.78871787]	[5.21347656e+02 7.03405273e+02 1.54127046e-01]	[5.41770813e+02 6.95789551e+02 1.20591201e-01]	[0. 0. 0.]	[4.64892822e+02 8.98433350e+02 7.84533858e-01]	[4.49445679e+02 8.95850830e+02 7.56552160e-01]	[4.62376495e+02 8.72792725e+02 7.33926117e-01]
[441.84701538 277.72451782 0.91814739]	[444.3817749 349.39672852 0.84121299]	[382.73342896 354.58853149 0.85520536]	[377.61016846 462.43969727 0.93387675]	[375.05554199 564.86566162 0.8942678 ]	[506.00631714 339.28283691 0.85678709]	[534.08856201 446.8760376 0.84453577]	[549.5925293 541.88195801 0.86868441]	[462.19766235 526.41729736 0.73596746]	[421.27215576 529.00012207 0.70024574]	[444.33895874 705.98931885 0.7515654 ]	[4.59828552e+02 8.67653076e+02 8.34661901e-01]	[500.80911255 521.37353516 0.71774489]	[531.62487793 700.8883667 0.75936031]	[5.03390533e+02 6.77765076e+02 1.30214825e-01]	[431.56015015 269.86315918 0.84085518]	[457.16009521 269.86273193 0.88609987]	[408.4296875 267.32138062 0.80014694]	[475.09518433 262.2482605 0.78893554]	[5.21344299e+02 7.03410034e+02 1.54717162e-01]	[5.41763733e+02 6.95793335e+02 1.20628692e-01]	[0. 0. 0.]	[4.64897522e+02 8.98438049e+02 7.83208787e-01]	[4.49448822e+02 8.95857727e+02 7.55784392e-01]	[4.62377014e+02 8.72800232e+02 7.32553124e-01]
[441.84274292 280.12026978 0.92117208]	[444.39056396 349.3977356 0.84612679]	[382.73406982 354.581604 0.85676157]	[377.5914917 462.45355225 0.93237233]	[375.03167725 564.8963623 0.89281982]	[505.99145508 339.28256226 0.87149459]	[534.10644531 446.89169312 0.84806007]	[552.06829834 541.87341309 0.86445338]	[462.20922852 526.41247559 0.7317642 ]	[421.27685547 526.52148438 0.70429313]	[444.31390381 703.48059082 0.73749554]	[4.59830780e+02 8.67611389e+02 8.26947153e-01]	[500.82647705 521.36450195 0.72518587]	[534.11401367 700.8694458 0.74091095]	[5.03445099e+02 6.82961548e+02 5.41896760e-01]	[431.53445435 269.89614868 0.85135329]	[457.16442871 269.87594604 0.89011228]	[408.39920044 269.83163452 0.8027941 ]	[472.60736084 264.73516846 0.78313977]	[5.03412201e+02 7.13710754e+02 5.23639321e-01]	[5.11064117e+02 7.08624817e+02 4.37552571e-01]	[5.00774384e+02 6.70104675e+02 2.74501652e-01]	[4.64916656e+02 8.98442261e+02 7.77511239e-01]	[4.49460205e+02 8.95861877e+02 7.53823280e-01]	[4.62372742e+02 8.72774780e+02 7.27765024e-01]
[441.8399353 280.12289429 0.91697025]	[444.39694214 349.38946533 0.84026742]	[382.75497437 354.57427979 0.85178864]	[377.58938599 464.83691406 0.92452776]	[375.02606201 564.89978027 0.89199907]	[505.99682617 339.27914429 0.86313623]	[534.10668945 446.88980103 0.84580463]	[552.07159424 541.8885498 0.86408919]	[462.21398926 526.41253662 0.73533982]	[421.29165649 528.98974609 0.69878662]	[444.32635498 705.9642334 0.73145807]	[4.59848602e+02 8.67619873e+02 8.25999856e-01]	[500.82476807 521.37261963 0.71729523]	[534.09033203 703.37542725 0.75193846]	[5.03425476e+02 6.82940063e+02 3.27514052e-01]	[431.54736328 269.90341187 0.84675062]	[457.15304565 269.88876343 0.88767755]	[408.41070557 269.83309937 0.80191851]	[472.60357666 264.75061035 0.78004783]	[5.13593628e+02 7.08589539e+02 3.11030388e-01]	[5.23866211e+02 7.05944702e+02 2.44668633e-01]	[5.03327393e+02 6.75259033e+02 1.51359797e-01]	[4.64919800e+02 8.98449829e+02 7.74106383e-01]	[4.49466919e+02 8.95866821e+02 7.49315381e-01]	[4.62395569e+02 8.72780090e+02 7.26208746e-01]
[441.84564209 280.1272583 0.91452479]	[444.39199829 349.39675903 0.83967984]	[382.74465942 354.58444214 0.85400647]	[377.58135986 464.84527588 0.92198616]	[375.02032471 564.91925049 0.89045376]	[506.00030518 339.28274536 0.85984606]	[534.10180664 446.88394165 0.84469694]	[552.07714844 541.90466309 0.86320329]	[462.22918701 526.4453125 0.73359162]	[421.31045532 529.03588867 0.69560236]	[444.34469604 703.49591064 0.71746647]	[4.59862396e+02 8.67648804e+02 8.28053117e-01]	[500.83325195 523.82885742 0.71596462]	[534.12286377 703.38708496 0.75248212]	[5.05988831e+02 6.82949951e+02 2.59959668e-01]	[431.5491333 269.91571045 0.84592426]	[457.15093994 269.89056396 0.88582861]	[408.41296387 269.84448242 0.80196995]	[472.60443115 264.74264526 0.78202444]	[5.16210327e+02 7.08628479e+02 3.28837246e-01]	[5.26459534e+02 7.05995789e+02 2.69353896e-01]	[5.11053192e+02 6.85497742e+02 1.31461561e-01]	[4.64917999e+02 8.98471130e+02 7.69487858e-01]	[4.49474121e+02 8.95880798e+02 7.46852994e-01]	[4.62408081e+02 8.72803345e+02 7.23462403e-01]
[441.86193848 280.13668823 0.9113766 ]	[444.40359497 349.39633179 0.83691043]	[382.76739502 354.58145142 0.8522774 ]	[377.57113647 464.84188843 0.92058241]	[375.01123047 564.94250488 0.8886534 ]	[505.99108887 339.28311157 0.85893953]	[534.10473633 446.89663696 0.84404331]	[552.06542969 541.92651367 0.86286879]	[462.22375488 526.45263672 0.73366296]	[421.30786133 529.04443359 0.69499004]	[444.34118652 703.5078125 0.71647346]	[4.62183655e+02 8.67655823e+02 8.26170743e-01]	[500.82064819 523.84240723 0.7154718 ]	[534.10839844 703.4329834 0.75945151]	[5.08463470e+02 6.85446533e+02 2.20125526e-01]	[434.01385498 272.34246826 0.84832329]	[457.16256714 269.89273071 0.88743371]	[408.40588379 269.85317993 0.80272782]	[475.06570435 264.73574829 0.7828927 ]	[5.18742188e+02 7.08616882e+02 3.36350977e-01]	[5.29038025e+02 7.05986511e+02 2.74905205e-01]	[0. 0. 0.]	[4.64888397e+02 8.98478088e+02 7.66858459e-01]	[4.49451233e+02 8.95881897e+02 7.41612673e-01]	[4.64826477e+02 8.72814514e+02 7.14993596e-01]
[441.86428833 280.14593506 0.91072375]	[444.41217041 349.41906738 0.83669072]	[382.77862549 354.58639526 0.85150987]	[377.55108643 464.82012939 0.92145813]	[374.98937988 564.91461182 0.88628215]	[505.99905396 339.29626465 0.85711509]	[534.11010742 446.94390869 0.84029204]	[549.60272217 541.9362793 0.86340785]	[462.2116394 526.45233154 0.7297591 ]	[421.29745483 529.04187012 0.69274342]	[444.33630371 703.49847412 0.71548057]	[4.59856689e+02 8.67663574e+02 8.21659505e-01]	[500.81271362 523.8392334 0.71079952]	[534.09368896 703.42773438 0.74881691]	[5.06004059e+02 6.85554932e+02 2.52041847e-01]	[434.02111816 272.34631348 0.85167587]	[457.16912842 269.90188599 0.88869393]	[408.41513062 269.85760498 0.8044517 ]	[475.06387329 264.75 0.78073269]	[5.16189392e+02 7.11175720e+02 3.83732200e-01]	[5.23904724e+02 7.08505493e+02 3.36002827e-01]	[0. 0. 0.]	[4.64865143e+02 8.98489075e+02 7.63014376e-01]	[4.49432678e+02 8.95887939e+02 7.36975849e-01]	[4.62421478e+02 8.72819397e+02 7.07878947e-01]
[441.87887573 280.15682983 0.90780795]	[444.42382812 349.42626953 0.83489925]	[382.79415894 354.5864563 0.84798837]	[377.55084229 464.86404419 0.91530764]	[374.96676636 564.94219971 0.88118577]	[506.0145874 341.67932129 0.85277647]	[534.13348389 446.97213745 0.8369686 ]	[549.57678223 544.29150391 0.86793572]	[462.22137451 526.47332764 0.72143507]	[421.29553223 529.05517578 0.68632537]	[444.35186768 705.94555664 0.73616314]	[4.59853180e+02 8.67662170e+02 8.21938038e-01]	[500.8265686 523.8550415 0.7075929]	[531.56719971 703.49121094 0.76961756]	[5.05890594e+02 6.85463318e+02 1.34815723e-01]	[434.05151367 272.35220337 0.85618579]	[457.19232178 269.92486572 0.89363354]	[410.93933105 269.89352417 0.80205214]	[475.09637451 267.31796265 0.78642803]	[5.18788513e+02 7.08670471e+02 3.14051807e-01]	[5.31598694e+02 7.06017639e+02 2.50902355e-01]	[0. 0. 0.]	[4.64854858e+02 8.98484619e+02 7.65571713e-01]	[4.46958069e+02 8.95880127e+02 7.39283502e-01]	[4.62418274e+02 8.72824036e+02 7.10348129e-01]
[441.90551758 280.17562866 0.90039212]	[444.43063354 349.43704224 0.83558011]	[382.80288696 354.58251953 0.84656417]	[377.55438232 462.43930054 0.9258067 ]	[372.51113892 564.93615723 0.87627065]	[508.44424438 341.69961548 0.85049033]	[534.14312744 446.96121216 0.83463567]	[549.55541992 544.29962158 0.87175643]	[462.19729614 526.47296143 0.72062159]	[421.2605896 529.03942871 0.68970752]	[444.31704712 705.94763184 0.75079906]	[4.59855255e+02 8.70125793e+02 8.42174828e-01]	[500.81469727 523.86175537 0.70723903]	[531.6239624 703.50549316 0.75994515]	[5.11046967e+02 6.88149231e+02 1.84951797e-01]	[434.08602905 272.37030029 0.8645575 ]	[457.2175293 272.34237671 0.89574099]	[411.00415039 272.37237549 0.81086433]	[475.15396118 267.32513428 0.80139804]	[5.21161255e+02 7.11214233e+02 3.41989666e-01]	[5.31585815e+02 7.08530457e+02 2.91229516e-01]	[0. 0. 0.]	[4.64867065e+02 8.98485168e+02 7.70274341e-01]	[4.49453705e+02 8.95896179e+02 7.45180845e-01]	[4.62408447e+02 8.72884460e+02 7.16838241e-01]
[444.31207275 280.2376709 0.88341904]	[444.41937256 351.95489502 0.84367126]	[382.77536011 356.96890259 0.85404575]	[377.53170776 464.85787964 0.9193871 ]	[369.93304443 564.94915771 0.87355572]	[508.46160889 341.7640686 0.83945346]	[534.15454102 451.99414062 0.83406645]	[549.50817871 544.35211182 0.8727898 ]	[459.84310913 526.44287109 0.73214936]	[421.24240112 529.03149414 0.70033193]	[441.88296509 706.10095215 0.76581383]	[4.59860229e+02 8.70109192e+02 8.36905658e-01]	[500.76449585 523.82592773 0.71165246]	[531.61181641 705.90374756 0.7756114 ]	[5.13579041e+02 6.88077881e+02 1.16201840e-01]	[436.55450439 272.41464233 0.87937015]	[459.61315918 272.39425659 0.90466285]	[413.52920532 272.40167236 0.82800156]	[475.16732788 269.84307861 0.80056316]	[5.21274475e+02 7.11119690e+02 2.84499466e-01]	[5.39226135e+02 7.06100647e+02 2.33959958e-01]	[0. 0. 0.]	[4.64823975e+02 8.98485107e+02 7.67827690e-01]	[4.46959656e+02 8.95886414e+02 7.40430236e-01]	[4.64833679e+02 8.72877747e+02 7.13243067e-01]
[444.32080078 282.68304443 0.87814236]	[444.42089844 351.99847412 0.84757829]	[382.77386475 356.99057007 0.85678703]	[377.50802612 464.86590576 0.91401726]	[367.37210083 564.91644287 0.87690967]	[508.47802734 341.79415894 0.83395547]	[534.15692139 452.06018066 0.83637041]	[547.07592773 544.30603027 0.87493843]	[459.84686279 526.45776367 0.73146635]	[421.2355957 529.03417969 0.70087355]	[441.85223389 706.01782227 0.77322614]	[4.59860382e+02 8.67687073e+02 8.35761130e-01]	[500.78106689 523.85015869 0.71527815]	[531.59924316 705.92095947 0.77736139]	[5.16219788e+02 6.93168335e+02 1.52835727e-01]	[436.55697632 272.43930054 0.88295531]	[459.62246704 272.41610718 0.9087894 ]	[413.52667236 272.40997314 0.82521701]	[477.59866333 269.87393188 0.80415291]	[5.21298950e+02 7.13748291e+02 3.18005234e-01]	[5.39160645e+02 7.08622925e+02 2.67192364e-01]	[0. 0. 0.]	[4.64834961e+02 8.98498047e+02 7.68699169e-01]	[4.46961884e+02 8.95891541e+02 7.39378691e-01]	[4.64834961e+02 8.72861145e+02 7.14873493e-01]
[444.36489868 282.72894287 0.86422163]	[444.4258728 354.46932983 0.85448748]	[382.75253296 357.03048706 0.86362404]	[377.48773193 464.92449951 0.897071 ]	[367.33343506 564.93328857 0.87508196]	[508.50674438 344.2635498 0.82379353]	[534.15289307 454.55459595 0.8399052 ]	[547.04742432 544.34143066 0.87633812]	[459.82165527 526.47576904 0.72639191]	[421.20495605 529.04840088 0.69545466]	[441.83901978 708.56097412 0.76587403]	[4.62176392e+02 8.67709961e+02 8.41212153e-01]	[500.76226807 523.86413574 0.71033692]	[531.62652588 705.9609375 0.77043664]	[5.18736023e+02 6.95802246e+02 2.36939833e-01]	[436.58648682 272.49743652 0.89192408]	[459.65139771 272.45962524 0.91605926]	[413.5201416 272.44818115 0.82804972]	[477.6312561 269.88088989 0.80983663]	[5.21272034e+02 7.23915100e+02 3.90890628e-01]	[5.34094421e+02 7.13754517e+02 3.11574340e-01]	[0. 0. 0.]	[4.64853180e+02 8.98504272e+02 7.70502806e-01]	[4.49436523e+02 8.95902100e+02 7.41205156e-01]	[4.64843658e+02 8.72866943e+02 7.15105653e-01]
[444.36676025 282.72644043 0.8644917 ]	[444.42495728 354.46917725 0.85432088]	[382.74935913 357.02868652 0.863581 ]	[377.48944092 464.92419434 0.89760447]	[364.88208008 564.9331665 0.87551469]	[508.50695801 344.2635498 0.82378876]	[534.15582275 454.5501709 0.83923399]	[547.04888916 544.3404541 0.8775993 ]	[459.81707764 526.47357178 0.72764492]	[421.20346069 529.04663086 0.6960724 ]	[441.84317017 708.55566406 0.76640958]	[4.59855835e+02 8.67688538e+02 8.37334454e-01]	[500.75610352 523.86401367 0.71110922]	[534.09204102 705.95153809 0.77094978]	[5.18746399e+02 6.95801086e+02 2.26667434e-01]	[436.58795166 272.49841309 0.89216876]	[459.65267944 272.45724487 0.91600031]	[413.51068115 272.45236206 0.82457739]	[477.64227295 269.87533569 0.81169498]	[5.21267151e+02 7.21466431e+02 3.75157773e-01]	[5.34111938e+02 7.13755859e+02 2.97584146e-01]	[0. 0. 0.]	[4.64860443e+02 8.98490173e+02 7.69830465e-01]	[4.49437805e+02 8.95890381e+02 7.40389347e-01]	[4.64834564e+02 8.72845764e+02 7.14479685e-01]
[444.37106323 285.2406311 0.85580939]	[444.42370605 354.50814819 0.86051881]	[382.76574707 357.0553894 0.86218989]	[377.48422241 467.40719604 0.88916886]	[364.77380371 564.93804932 0.88802576]	[508.4932251 344.30969238 0.81960607]	[534.10583496 454.61526489 0.84171641]	[547.03863525 544.40411377 0.87381595]	[459.81866455 529.02252197 0.72338563]	[421.19781494 531.61279297 0.69638115]	[441.84005737 708.60522461 0.80011892]	[4.62182220e+02 8.70136169e+02 8.51213336e-01]	[500.76263428 523.95428467 0.70447779]	[531.54412842 706.05987549 0.79535997]	[5.18650330e+02 6.93176147e+02 6.75067827e-02]	[436.60317993 274.91845703 0.90406251]	[459.65789795 274.88839722 0.92255306]	[413.52581787 272.46783447 0.82809377]	[477.63146973 269.89614868 0.81352311]	[5.21368164e+02 7.13726746e+02 2.40129486e-01]	[5.41686523e+02 7.08678040e+02 1.84678897e-01]	[0. 0. 0.]	[4.64837463e+02 8.98499268e+02 7.76840270e-01]	[4.46962677e+02 8.95898193e+02 7.44723201e-01]	[4.64835754e+02 8.72895630e+02 7.19216526e-01]
[444.36135864 287.85586548 0.85977548]	[444.43518066 354.5869751 0.87535435]	[382.76815796 357.13650513 0.86535466]	[375.09579468 467.4151001 0.87883705]	[362.30072021 567.5145874 0.87200302]	[508.4442749 349.36743164 0.81653523]	[531.62536621 457.21603394 0.86902344]	[547.01641846 546.94592285 0.86126459]	[459.84490967 536.6541748 0.72279853]	[421.23547363 539.20904541 0.70622241]	[441.79602051 711.17352295 0.77692515]	[4.62202576e+02 8.67702942e+02 8.45162630e-01]	[500.76141357 529.00769043 0.69396329]	[529.059021 708.57348633 0.79944444]	[0. 0. 0.]	[436.6239624 275.02365112 0.91932583]	[459.66845703 275.00854492 0.93874139]	[413.59924316 274.9329834 0.85136408]	[477.64523315 272.39459229 0.81038648]	[0. 0. 0.]	[0. 0. 0.]	[0. 0. 0.]	[4.64840698e+02 8.98478882e+02 7.86783874e-01]	[4.46936859e+02 8.95867432e+02 7.56177902e-01]	[4.64872894e+02 8.72854797e+02 7.18389452e-01]
[444.36099243 287.85568237 0.85995048]	[444.43487549 354.58306885 0.87476969]	[382.76940918 357.13162231 0.86456382]	[375.1086731 464.97253418 0.88268209]	[362.30084229 567.51611328 0.87182355]	[508.44659424 346.90097046 0.81656784]	[531.62402344 457.21075439 0.8681069 ]	[547.01739502 546.94067383 0.86213189]	[459.83633423 534.16851807 0.72187614]	[421.23300171 539.20178223 0.70488036]	[441.79486084 711.19378662 0.77574319]	[4.62199188e+02 8.67704285e+02 8.46607149e-01]	[500.75378418 529.00421143 0.69268119]	[529.05773926 708.57440186 0.80159521]	[0. 0. 0.]	[436.62380981 275.02554321 0.91929293]	[459.66772461 275.00939941 0.93856883]	[413.59576416 274.93264771 0.84984601]	[477.64398193 272.39596558 0.80927998]	[0. 0. 0.]	[0. 0. 0.]	[0. 0. 0.]	[4.64856354e+02 8.98488342e+02 7.84877956e-01]	[4.46939087e+02 8.95874939e+02 7.56644726e-01]	[4.64871674e+02 8.72848206e+02 7.23428428e-01]
[444.36486816 290.41650391 0.86692297]	[446.87850952 357.01617432 0.88330531]	[382.77896118 357.21871948 0.86592084]	[375.09912109 469.99914551 0.86648542]	[362.30343628 570.04864502 0.85023695]	[508.45895386 351.96136475 0.81961513]	[531.61706543 459.62524414 0.87987041]	[546.97338867 547.05639648 0.85032254]	[459.83630371 536.68084717 0.72548717]	[421.22436523 539.24499512 0.70952272]	[441.80877686 711.21643066 0.77471936]	[4.62196228e+02 8.67697937e+02 8.48811388e-01]	[500.75402832 529.01403809 0.69603908]	[529.01025391 708.64172363 0.79486692]	[0. 0. 0.]	[436.62469482 275.09820557 0.91659826]	[459.69030762 275.0809021 0.94452536]	[413.59408569 275.03567505 0.85942721]	[477.68572998 274.9197998 0.83864307]	[0. 0. 0.]	[0. 0. 0.]	[0. 0. 0.]	[4.64857910e+02 8.98478516e+02 7.89958239e-01]	[4.46934723e+02 8.95864075e+02 7.63636887e-01]	[4.64866089e+02 8.72841064e+02 7.26030767e-01]
[444.34661865 292.94351196 0.88406366]	[446.90093994 357.07949829 0.88697565]	[382.82092285 359.62942505 0.86167073]	[375.10449219 470.05374146 0.86176598]	[362.28121948 572.58203125 0.84812498]	[508.46990967 354.47436523 0.82452726]	[531.60803223 459.70083618 0.89574051]	[546.9543457 552.07617188 0.84434634]	[459.8326416 539.21685791 0.73441774]	[421.21566772 539.30200195 0.7142446 ]	[441.83703613 713.71130371 0.77798295]	[4.62196533e+02 8.67670532e+02 8.44647527e-01]	[500.74295044 531.58551025 0.69261122]	[529.03485107 708.72064209 0.77904421]	[5.21206299e+02 6.98344788e+02 6.25398085e-02]	[436.60848999 277.51919556 0.90755844]	[459.69744873 277.50839233 0.94590402]	[413.56402588 275.09106445 0.85084617]	[477.72387695 275.04098511 0.86716658]	[5.23768921e+02 7.23944031e+02 1.66986346e-01]	[5.41834412e+02 7.21423523e+02 1.35281637e-01]	[0. 0. 0.]	[4.64869781e+02 8.98495911e+02 7.87126899e-01]	[4.46941010e+02 8.95869263e+02 7.64413118e-01]	[4.64853027e+02 8.72806763e+02 7.28236377e-01]
[444.39715576 295.41870117 0.89089477]	[446.95639038 357.15414429 0.8876574 ]	[382.85726929 359.68896484 0.85231352]	[375.08847046 475.15673828 0.86973125]	[362.2677002 575.16149902 0.84890121]	[508.54202271 354.57104492 0.82754755]	[531.6151123 459.82235718 0.89507174]	[546.97833252 552.13494873 0.83874416]	[459.83410645 539.28869629 0.74189872]	[421.22991943 541.81158447 0.72007662]	[441.76928711 711.19885254 0.78442466]	[4.62193329e+02 8.67612122e+02 8.39240849e-01]	[500.74865723 534.15570068 0.69469422]	[528.98254395 711.21740723 0.76093072]	[5.18789185e+02 7.03451599e+02 1.03490256e-01]	[436.62271118 277.65142822 0.8943972 ]	[459.7215271 277.61688232 0.9382056 ]	[413.59768677 277.53219604 0.84996688]	[480.12002563 275.08843994 0.86607575]	[5.21369263e+02 7.29071533e+02 2.52765059e-01]	[5.39265198e+02 7.26509277e+02 2.02344716e-01]	[0. 0. 0.]	[4.64872711e+02 8.98498291e+02 7.84794629e-01]	[4.46938080e+02 8.95869873e+02 7.58013725e-01]	[4.64878571e+02 8.72771790e+02 7.29205608e-01]
[444.39361572 295.45025635 0.90108216]	[449.45425415 357.20343018 0.8828119 ]	[385.31176758 359.70474243 0.84963799]	[375.10253906 477.72866821 0.89753997]	[362.26196289 577.71868896 0.85776293]	[511.02566528 357.00869751 0.83603173]	[531.61083984 459.84350586 0.89209497]	[546.97717285 557.21862793 0.85233516]	[462.17752075 541.79089355 0.75223958]	[421.2532959 541.86309814 0.72365564]	[441.73156738 711.22167969 0.78894258]	[4.62199432e+02 8.67580994e+02 8.35987031e-01]	[500.77209473 536.72753906 0.70518106]	[526.47711182 713.71075439 0.76665848]	[5.18726196e+02 6.98331360e+02 6.14359342e-02]	[436.6206665 277.6762085 0.8935715]	[459.73318481 277.67205811 0.93319094]	[416.05435181 277.6098938 0.86247146]	[480.14733887 277.5508728 0.88324255]	[5.21346313e+02 7.26544128e+02 2.19312191e-01]	[5.39277405e+02 7.24040222e+02 1.66983619e-01]	[0. 0. 0.]	[4.64874756e+02 8.98505127e+02 7.83360481e-01]	[4.46933411e+02 8.95868591e+02 7.56071985e-01]	[4.64892487e+02 8.72746521e+02 7.29403973e-01]
[444.41799927 295.53948975 0.90748501]	[449.48324585 359.62271118 0.88257098]	[385.29745483 359.77310181 0.85100055]	[375.09762573 480.23843384 0.92534304]	[362.24111938 577.79064941 0.86701524]	[511.03561401 357.10617065 0.85242534]	[534.08990479 462.24984741 0.88932431]	[546.9609375 559.69720459 0.86748827]	[459.85595703 541.86968994 0.75128758]	[421.24359131 544.36004639 0.72461814]	[441.71176147 713.76324463 0.79178691]	[4.62198029e+02 8.65075256e+02 8.29338312e-01]	[500.7829895 539.28485107 0.70780534]	[524.02520752 716.27844238 0.77611315]	[0. 0. 0.]	[436.60317993 280.13192749 0.88009048]	[459.7414856 280.12020874 0.92364067]	[416.03469849 277.71713257 0.85062742]	[480.16036987 277.61743164 0.88113916]	[0. 0. 0.]	[0. 0. 0.]	[0. 0. 0.]	[4.64851410e+02 8.98514221e+02 7.81131506e-01]	[4.46914124e+02 8.95865173e+02 7.57191837e-01]	[4.64905151e+02 8.72699036e+02 7.31452942e-01]
[444.43878174 295.64718628 0.90792644]	[449.46231079 359.74865723 0.87263447]	[385.36218262 362.3036499 0.81981868]	[377.480896 480.29718018 0.93838686]	[362.22494507 580.33050537 0.89057356]	[511.00946045 359.57888794 0.85997909]	[534.12011719 462.36853027 0.87652105]	[546.9810791 562.25244141 0.88734519]	[459.82821655 541.87890625 0.76322132]	[421.22253418 544.37463379 0.73520976]	[441.66146851 716.33740234 0.79254919]	[4.62213501e+02 8.67588501e+02 8.45725954e-01]	[500.74822998 539.28314209 0.70757282]	[523.97540283 721.3739624 0.79053086]	[0. 0. 0.]	[436.63150024 282.69873047 0.86938667]	[459.74560547 282.67803955 0.90633202]	[416.05184937 280.2376709 0.83075881]	[480.14703369 280.14541626 0.84450889]	[0. 0. 0.]	[0. 0. 0.]	[0. 0. 0.]	[4.64871460e+02 9.01000305e+02 7.83513188e-01]	[4.46936951e+02 8.95896729e+02 7.61671543e-01]	[4.64934448e+02 8.72757080e+02 7.35807598e-01]
[446.87619019 298.08322144 0.90049446]	[446.96826172 362.209198 0.86047864]	[385.34112549 364.87582397 0.79904634]	[377.49505615 480.28894043 0.93841636]	[362.22671509 582.80499268 0.90519959]	[511.01287842 359.66064453 0.85822743]	[534.17376709 464.91036987 0.84883493]	[546.95678711 562.29144287 0.89880466]	[459.84683228 544.41571045 0.75796777]	[421.24584961 546.94537354 0.72216547]	[439.32150269 718.85656738 0.79620516]	[4.62209747e+02 8.65111084e+02 8.38376522e-01]	[500.76000977 541.81140137 0.7174089 ]	[523.94958496 723.90179443 0.80953443]	[0. 0. 0.]	[436.66912842 285.27032471 0.86805594]	[459.75134277 285.25933838 0.89438421]	[416.0463562 282.70178223 0.82255173]	[480.14578247 280.20404053 0.83848459]	[0. 0. 0.]	[0. 0. 0.]	[0. 0. 0.]	[4.64876617e+02 9.00998901e+02 7.85203338e-01]	[4.46929657e+02 8.95889648e+02 7.66004145e-01]	[4.64930908e+02 8.72706055e+02 7.38738894e-01]
[444.44042969 298.25024414 0.88291657]	[449.47393799 362.27328491 0.8474018 ]	[385.38772583 367.35025024 0.79449755]	[377.48162842 482.72293091 0.93270504]	[362.23129272 582.87243652 0.91161388]	[511.03121948 359.72402954 0.85520035]	[536.65924072 467.39755249 0.84463537]	[546.95690918 562.38531494 0.89863139]	[459.82495117 544.41650391 0.7583912 ]	[421.22314453 546.94000244 0.72049642]	[439.33065796 721.39984131 0.79334062]	[4.62223816e+02 8.67617188e+02 8.49766731e-01]	[500.73657227 541.82275391 0.71464348]	[523.94567871 723.99761963 0.81980467]	[0. 0. 0.]	[436.66772461 290.35726929 0.87579042]	[459.74041748 290.37268066 0.89828563]	[416.05343628 285.3052063 0.80725503]	[480.13781738 282.75384521 0.81725991]	[0. 0. 0.]	[0. 0. 0.]	[0. 0. 0.]	[4.64865356e+02 9.01039917e+02 7.87891686e-01]	[4.46931244e+02 8.95926392e+02 7.63852060e-01]	[4.64943481e+02 8.72771667e+02 7.40189552e-01]
[446.8991394 300.76867676 0.85609055]	[449.45910645 364.85620117 0.82167161]	[385.33544922 372.4559021 0.80155164]	[375.11294556 482.81640625 0.92943037]	[362.23342896 582.91412354 0.91434407]	[511.08563232 359.81716919 0.84208614]	[536.64160156 467.47207642 0.84226424]	[546.9588623 562.41162109 0.89873779]	[459.82940674 546.98498535 0.74628204]	[421.22341919 549.54052734 0.71169156]	[439.32766724 721.46380615 0.79818118]	[4.62246429e+02 8.67630676e+02 8.51142943e-01]	[500.75183105 544.38067627 0.71077716]	[523.92401123 724.03735352 0.82206887]	[0. 0. 0.]	[436.69381714 292.9397583 0.89946932]	[459.77264404 292.91644287 0.91249597]	[416.07192993 290.3742981 0.81612062]	[480.17559814 285.2355957 0.82872581]	[0. 0. 0.]	[0. 0. 0.]	[0. 0. 0.]	[4.64847839e+02 9.01052246e+02 7.82303274e-01]	[4.46913116e+02 8.95927490e+02 7.59560466e-01]	[4.67409119e+02 8.72764832e+02 7.41097927e-01]
[446.91247559 303.28604126 0.84263557]	[449.50061035 369.92333984 0.81540143]	[385.33255005 374.98422241 0.81224805]	[375.10452271 482.84945679 0.929618 ]	[362.21609497 582.98596191 0.92205644]	[513.58258057 362.3008728 0.8269012 ]	[536.65307617 472.54147339 0.83979505]	[546.96783447 564.83740234 0.88826573]	[459.82479858 549.52783203 0.73479575]	[421.21691895 552.10754395 0.70675665]	[441.72714233 723.97180176 0.8152405 ]	[4.62248657e+02 8.67575562e+02 8.36565554e-01]	[500.7494812 544.46105957 0.70234615]	[523.89105225 726.56542969 0.85499382]	[0. 0. 0.]	[439.06533813 295.40649414 0.90936232]	[459.77325439 293.00714111 0.92127985]	[416.09573364 292.88912964 0.83194876]	[480.17202759 285.31674194 0.82602757]	[0. 0. 0.]	[0. 0. 0.]	[0. 0. 0.]	[4.64908569e+02 9.01036865e+02 7.82018781e-01]	[4.46948578e+02 8.95917786e+02 7.62621760e-01]	[4.67401276e+02 8.72711731e+02 7.32534587e-01]
[446.93087769 305.81686401 0.8369503 ]	[449.47091675 372.51248169 0.82772523]	[385.32092285 375.12033081 0.82761163]	[375.10513306 482.87313843 0.92459297]	[362.21981812 585.42810059 0.91910154]	[511.10067749 362.35037231 0.81687665]	[536.65881348 472.57260132 0.8419739 ]	[546.97851562 564.90557861 0.88405699]	[459.82571411 552.06585693 0.72981757]	[421.22949219 554.66564941 0.70783138]	[441.76409912 723.93328857 0.81826222]	[4.62254211e+02 8.65095642e+02 8.31981778e-01]	[500.73782349 546.94281006 0.69543111]	[523.89202881 726.60858154 0.84720242]	[0. 0. 0.]	[439.10070801 295.48455811 0.9261747 ]	[459.79034424 295.45870972 0.93918014]	[416.12792969 292.94979858 0.84825301]	[480.18310547 287.82998657 0.82595426]	[0. 0. 0.]	[0. 0. 0.]	[0. 0. 0.]	[4.64908051e+02 9.01020020e+02 7.78601825e-01]	[4.46931610e+02 8.95891296e+02 7.65991509e-01]	[4.67427521e+02 8.70306274e+02 7.33280301e-01]
[446.93432617 308.38769531 0.84073448]	[451.98983765 375.02770996 0.84257507]	[385.3944397 377.5496521 0.82945132]	[375.11578369 482.95983887 0.91437835]	[362.21212769 585.53411865 0.90612328]	[513.62762451 367.33395386 0.80271047]	[536.63879395 475.14279175 0.84419441]	[546.97589111 565.01226807 0.87361282]	[459.84393311 552.08135986 0.72514606]	[421.24612427 554.67266846 0.70460439]	[441.74209595 726.43450928 0.83295959]	[4.62262695e+02 8.65088562e+02 8.32727015e-01]	[500.7427063 546.96697998 0.69378835]	[523.89544678 726.64190674 0.85153008]	[0. 0. 0.]	[439.11212158 295.56454468 0.94174826]	[459.80563354 295.5451355 0.95015574]	[416.15460205 293.02075195 0.85424316]	[480.18069458 290.41439819 0.81069517]	[0. 0. 0.]	[0. 0. 0.]	[0. 0. 0.]	[4.64897949e+02 9.01021912e+02 7.75979757e-01]	[4.46925446e+02 8.95886536e+02 7.64518857e-01]	[4.67443878e+02 8.70301880e+02 7.33326316e-01]
[446.93463135 308.38702393 0.84084147]	[449.52697754 375.02639771 0.84218812]	[385.39038086 377.55001831 0.83007789]	[375.11486816 482.96224976 0.91413963]	[362.21096802 585.53393555 0.90636772]	[513.62390137 367.33169556 0.80274951]	[536.6362915 475.14193726 0.84393418]	[546.97570801 565.01104736 0.87359697]	[459.84381104 552.07305908 0.72517067]	[421.24856567 554.66400146 0.70429295]	[441.73739624 726.44421387 0.83426929]	[4.62261963e+02 8.65103027e+02 8.35539818e-01]	[500.73934937 546.9586792 0.69401783]	[523.89239502 726.64282227 0.85106027]	[0. 0. 0.]	[439.11309814 295.56478882 0.94219124]	[459.80517578 295.54580688 0.95033276]	[416.15884399 293.02392578 0.8554368 ]	[480.17913818 290.41616821 0.81066322]	[0. 0. 0.]	[0. 0. 0.]	[0. 0. 0.]	[4.64893524e+02 9.01024902e+02 7.78325677e-01]	[4.46926453e+02 8.95890625e+02 7.65547395e-01]	[4.67445496e+02 8.70317078e+02 7.35430241e-01]
[446.95831299 313.45800781 0.8603068 ]	[451.99307251 375.11669922 0.85851133]	[385.38247681 377.6322937 0.83507323]	[377.4977417 482.96258545 0.91796696]	[362.2321167 587.96954346 0.89073527]	[513.64849854 369.95062256 0.79750341]	[534.17828369 477.66452026 0.85842699]	[546.9586792 565.0612793 0.86931235]	[462.19235229 554.64556885 0.71689373]	[421.2510376 557.21459961 0.69983178]	[441.73739624 726.51507568 0.84844702]	[4.62265259e+02 8.65086182e+02 8.31533134e-01]	[500.79452515 547.02258301 0.6930545 ]	[523.89172363 729.09295654 0.85232788]	[0. 0. 0.]	[439.12661743 298.03317261 0.94249809]	[459.83416748 298.0244751 0.945494 ]	[416.14700317 295.42446899 0.85282344]	[480.20489502 295.46731567 0.84252632]	[0. 0. 0.]	[0. 0. 0.]	[0. 0. 0.]	[4.64913116e+02 9.01009460e+02 7.75542378e-01]	[4.46937164e+02 8.95880493e+02 7.63750494e-01]	[4.67450470e+02 8.70300537e+02 7.35272527e-01]
[449.46047974 315.96472168 0.88255697]	[449.52035522 377.51153564 0.86872041]	[385.3946228 377.68936157 0.83789426]	[377.48687744 485.45877075 0.89157832]	[362.23544312 588.0814209 0.87476873]	[513.62524414 369.974823 0.80177164]	[536.65496826 480.16967773 0.88164997]	[546.94140625 567.58294678 0.85081685]	[462.18948364 554.64190674 0.71683645]	[421.26062012 557.20825195 0.69715202]	[441.75048828 726.49432373 0.84822994]	[4.62251831e+02 8.65127319e+02 8.37145448e-01]	[500.78240967 547.01873779 0.69231725]	[523.88885498 729.16113281 0.82761282]	[5.18774658e+02 7.13713989e+02 8.62289816e-02]	[439.14373779 298.18798828 0.92162031]	[462.1973877 298.16992188 0.93036783]	[418.54888916 295.54864502 0.85822892]	[480.26553345 295.540802 0.85614562]	[5.21314941e+02 7.39421387e+02 2.68220186e-01]	[5.31582153e+02 7.39403748e+02 1.99204519e-01]	[0. 0. 0.]	[4.64906555e+02 9.01013672e+02 7.78857708e-01]	[4.46934174e+02 8.95894775e+02 7.66028643e-01]	[4.67441986e+02 8.72705139e+02 7.35015810e-01]
[449.45602417 316.01544189 0.89130628]	[452.01599121 377.57873535 0.87757623]	[387.8916626 380.10372925 0.83942783]	[375.11907959 490.51071167 0.86961186]	[362.2350769 590.60375977 0.86091876]	[513.59619141 372.51913452 0.80783147]	[536.63909912 480.1875 0.88733333]	[546.95831299 570.06634521 0.84297538]	[462.18612671 557.26141357 0.73411238]	[421.25546265 559.7958374 0.71340287]	[441.76773071 726.52313232 0.84290302]	[4.62249969e+02 8.67628845e+02 8.46190751e-01]	[500.78384399 552.10247803 0.69383299]	[523.89984131 729.20977783 0.83427066]	[5.18758301e+02 7.18832764e+02 7.32024759e-02]	[439.12969971 300.62457275 0.90361267]	[462.19369507 298.23608398 0.92337072]	[418.57357788 298.03521729 0.85914212]	[480.28872681 295.61782837 0.86192369]	[5.21376099e+02 7.41953552e+02 2.66535312e-01]	[5.34104065e+02 7.41929749e+02 1.96567893e-01]	[0. 0. 0.]	[4.64911377e+02 9.01008362e+02 7.86113977e-01]	[4.46952576e+02 8.95906067e+02 7.69176066e-01]	[4.67412781e+02 8.72772888e+02 7.38824308e-01]
[452.00714111 316.0741272 0.89249289]	[452.04492188 377.62405396 0.88186181]	[387.92660522 380.15093994 0.83915424]	[375.10287476 493.10653687 0.86681628]	[362.24090576 593.15484619 0.85506529]	[513.64123535 375.00891113 0.81671441]	[536.68713379 480.27285767 0.89986843]	[546.9486084 575.18200684 0.84277385]	[462.19091797 557.26293945 0.73819268]	[421.27755737 559.79925537 0.71595299]	[441.76199341 726.48406982 0.83347905]	[4.62248505e+02 8.67610718e+02 8.44746947e-01]	[500.77633667 552.10821533 0.69900751]	[523.91552734 729.17449951 0.82133782]	[5.21310181e+02 7.21423950e+02 1.43871382e-01]	[439.14660645 300.72854614 0.88713324]	[462.23208618 300.65908813 0.91291028]	[418.56152344 298.20187378 0.85668623]	[480.32235718 298.03625488 0.86063015]	[5.23763855e+02 7.46995911e+02 2.88897276e-01]	[5.34156921e+02 7.44498596e+02 2.41303355e-01]	[0. 0. 0.]	[4.64898346e+02 9.01023193e+02 7.83829689e-01]	[4.46938263e+02 8.95905518e+02 7.67679513e-01]	[4.67430450e+02 8.72746399e+02 7.39095151e-01]
[452.05059814 316.15457153 0.89826381]	[454.57217407 377.72424316 0.88930082]	[390.44604492 380.22866821 0.84065247]	[375.12097168 498.21322632 0.90505332]	[362.20361328 600.7510376 0.87894756]	[516.16827393 377.53268433 0.8413589 ]	[536.7333374 482.76931763 0.90824813]	[546.94122314 580.22406006 0.86471474]	[462.21316528 562.27050781 0.75531948]	[421.28979492 562.35791016 0.73321891]	[441.83505249 726.581604 0.83784467]	[4.62287415e+02 8.67676086e+02 8.52566004e-01]	[500.8053894 557.20703125 0.71121269]	[523.90374756 731.66186523 0.81753105]	[5.18772827e+02 7.18877197e+02 8.95488560e-02]	[439.19476318 303.28048706 0.89170378]	[462.25204468 303.23605347 0.89692491]	[418.6005249 300.75942993 0.85366601]	[480.27832031 298.23815918 0.84263724]	[5.21369690e+02 7.44546997e+02 2.59293377e-01]	[5.34118103e+02 7.44526306e+02 1.97485983e-01]	[0. 0. 0.]	[4.64896240e+02 9.01011658e+02 7.89115965e-01]	[4.46952850e+02 8.95895752e+02 7.66439974e-01]	[4.67451721e+02 8.72786926e+02 7.38781154e-01]
[452.08538818 318.58285522 0.89431477]	[454.58261108 380.15377808 0.88928473]	[390.46356201 380.30911255 0.83406252]	[375.12417603 500.75161743 0.93779278]	[359.81854248 600.80224609 0.89240503]	[516.17047119 377.64422607 0.85604036]	[536.72180176 482.83303833 0.89609092]	[546.92523193 580.3416748 0.88218713]	[459.83123779 562.29272461 0.76358849]	[421.23846436 562.37646484 0.73923475]	[441.88330078 726.56848145 0.83137 ]	[4.62270996e+02 8.67702087e+02 8.53928387e-01]	[500.73190308 557.23730469 0.70219499]	[523.89782715 731.7557373 0.81229854]	[5.18709412e+02 7.18824829e+02 8.29190910e-02]	[439.2170105 305.84371948 0.89197671]	[462.28942871 305.79571533 0.88426578]	[418.6335144 303.21987915 0.85347879]	[480.33380127 300.6434021 0.85913402]	[5.21338318e+02 7.44529541e+02 2.72004873e-01]	[5.31606262e+02 7.44499634e+02 2.06643090e-01]	[0. 0. 0.]	[4.64941528e+02 9.01019226e+02 7.85827875e-01]	[4.49440247e+02 8.95921936e+02 7.61558354e-01]	[4.67408844e+02 8.72814392e+02 7.36877620e-01]
[452.05892944 318.74035645 0.87435937]	[454.62161255 380.23800659 0.8885296 ]	[392.98388672 382.74368286 0.82442355]	[377.48712158 500.75311279 0.94296718]	[359.78842163 600.85388184 0.9045881 ]	[516.15057373 377.74090576 0.8573693 ]	[536.73999023 482.93115234 0.88046837]	[546.93591309 582.80639648 0.88959026]	[459.8069458 562.33026123 0.76379967]	[421.21713257 562.40429688 0.73910624]	[441.88534546 726.51739502 0.8299554 ]	[4.62284393e+02 8.67679504e+02 8.52237225e-01]	[500.71725464 559.74536133 0.70118433]	[523.87774658 734.24865723 0.81548047]	[5.18656433e+02 7.18826660e+02 6.53510317e-02]	[439.21365356 310.89608765 0.89956927]	[462.29397583 308.41070557 0.87979907]	[418.6489563 303.23144531 0.84090477]	[480.32962036 300.7255249 0.84705222]	[5.21358887e+02 7.47024780e+02 2.68522918e-01]	[5.31570862e+02 7.46986755e+02 2.06023604e-01]	[0. 0. 0.]	[4.64954437e+02 9.01008057e+02 7.88340449e-01]	[4.49451874e+02 8.95908203e+02 7.65081823e-01]	[4.67427795e+02 8.72798523e+02 7.36952901e-01]
[452.06170654 321.21279907 0.86444384]	[454.63406372 380.31512451 0.88569951]	[392.98880005 382.83813477 0.81487662]	[375.11407471 500.78009033 0.94223237]	[359.7588501 600.85223389 0.90629935]	[516.16003418 380.17645264 0.86780173]	[536.72381592 482.95773315 0.87689573]	[546.92480469 582.80328369 0.88854778]	[459.81234741 562.34570312 0.76953334]	[421.20840454 562.41442871 0.74062258]	[441.88516235 726.51312256 0.83523345]	[4.62285492e+02 8.67671875e+02 8.49902391e-01]	[500.73574829 559.75891113 0.71087432]	[523.91717529 734.28326416 0.79480433]	[5.18757935e+02 7.34250183e+02 1.03467792e-01]	[439.23223877 313.41052246 0.91860086]	[462.30706787 310.97650146 0.89197963]	[418.6973877 305.79202271 0.84100717]	[480.35983276 303.23648071 0.8574878 ]	[5.21390808e+02 7.49750244e+02 3.10308009e-01]	[5.31579773e+02 7.49649048e+02 2.64817834e-01]	[0. 0. 0.]	[4.64948273e+02 9.01006287e+02 7.88679063e-01]	[4.49454681e+02 8.95904480e+02 7.69733906e-01]	[4.67431519e+02 8.72795349e+02 7.36497879e-01]
[452.06311035 321.26538086 0.86156881]	[454.63745117 382.74285889 0.88390994]	[393.00613403 385.33029175 0.81173873]	[375.11032104 500.79333496 0.94398272]	[359.72799683 600.88256836 0.91213089]	[516.1494751 380.22055054 0.8753612 ]	[536.74151611 485.39440918 0.86420649]	[544.53637695 582.87811279 0.88930917]	[459.82174683 562.41760254 0.76789069]	[421.22558594 564.89080811 0.74397743]	[441.82888794 726.55529785 0.83758235]	[4.62298065e+02 8.67667114e+02 8.51420105e-01]	[500.75753784 562.26971436 0.71790129]	[523.90600586 736.85406494 0.77567875]	[5.18753601e+02 7.39354431e+02 1.30582541e-01]	[439.24002075 313.48190308 0.9318614 ]	[462.29452515 313.44403076 0.89987659]	[418.72122192 308.36816406 0.84132463]	[480.35043335 305.77578735 0.85619283]	[5.21267883e+02 7.57319824e+02 3.12638581e-01]	[5.26503479e+02 7.52266235e+02 2.72677064e-01]	[0. 0. 0.]	[4.64926453e+02 9.01020752e+02 7.84013748e-01]	[4.49435577e+02 8.95913086e+02 7.67100871e-01]	[4.67483093e+02 8.72789001e+02 7.29682744e-01]
[454.53915405 321.28039551 0.86138052]	[457.07647705 382.80307007 0.88712215]	[393.03268433 385.34909058 0.81479764]	[375.05673218 500.8972168 0.93008512]	[359.69274902 603.33679199 0.92022234]	[516.19696045 380.29449463 0.87530655]	[536.70849609 485.47296143 0.84617418]	[544.53759766 582.92529297 0.89554197]	[459.85049438 567.48236084 0.7327922 ]	[421.21569824 567.53070068 0.71842057]	[441.83441162 729.23919678 0.82297981]	[4.62274841e+02 8.70114441e+02 8.57981563e-01]	[500.80117798 564.89605713 0.71760935]	[523.90515137 734.21411133 0.76841873]	[0. 0. 0.]	[439.25494385 313.52218628 0.93715644]	[462.30477905 313.47201538 0.90508747]	[418.74801636 310.91366577 0.86332059]	[480.35046387 305.83462524 0.85780919]	[0. 0. 0.]	[0. 0. 0.]	[0. 0. 0.]	[4.64961090e+02 9.01026306e+02 7.80669570e-01]	[4.49482208e+02 8.95940491e+02 7.64151454e-01]	[4.67433960e+02 8.72799438e+02 7.38539338e-01]
[454.56005859 323.74291992 0.85901344]	[457.07525635 382.83071899 0.87991917]	[393.03961182 385.37173462 0.81126529]	[375.05230713 500.85940552 0.92540812]	[359.68048096 603.33599854 0.9223386 ]	[516.21118164 380.30938721 0.87591171]	[536.67016602 485.45635986 0.84344298]	[544.55133057 582.92724609 0.88685501]	[462.19815063 567.55169678 0.72758722]	[421.22964478 570.05615234 0.7118997 ]	[441.775177 729.2322998 0.82389027]	[4.62284149e+02 8.70122314e+02 8.61654282e-01]	[500.83459473 564.96600342 0.71604192]	[523.89007568 731.73583984 0.77393454]	[5.21353394e+02 7.47056946e+02 3.97710025e-01]	[439.26190186 315.92150879 0.93980533]	[462.31378174 313.51516724 0.91222668]	[418.74142456 310.92584229 0.86534667]	[480.35626221 305.82147217 0.85058355]	[5.18786682e+02 7.77903503e+02 5.16198337e-01]	[5.26404907e+02 7.70284424e+02 5.18807352e-01]	[5.18780334e+02 7.39382141e+02 3.56318027e-01]	[4.64952515e+02 9.01021362e+02 7.83489764e-01]	[4.49477203e+02 8.95936951e+02 7.65239477e-01]	[4.67455750e+02 8.72807861e+02 7.40656257e-01]
[454.58670044 323.79226685 0.85417676]	[457.07519531 385.31494141 0.86970431]	[393.03970337 387.87649536 0.80651969]	[375.01733398 503.25991821 0.90398991]	[359.65487671 603.34802246 0.92248082]	[516.20898438 382.74804688 0.85991627]	[536.67779541 485.48901367 0.83516723]	[544.5401001 582.93145752 0.89255387]	[462.21258545 570.03179932 0.72909921]	[421.22543335 570.07366943 0.71511298]	[441.7605896 731.67956543 0.82431024]	[4.62277802e+02 8.70127319e+02 8.62434030e-01]	[500.85357666 564.99487305 0.71665627]	[523.86004639 731.65692139 0.79302359]	[5.23768494e+02 7.49653687e+02 4.87918347e-01]	[439.28179932 315.96734619 0.94483423]	[462.33239746 315.91635132 0.92166471]	[418.75473022 310.93212891 0.85767496]	[480.36209106 305.80236816 0.82876855]	[5.18707520e+02 7.80433350e+02 5.59081674e-01]	[5.23984131e+02 7.72765808e+02 5.62225997e-01]	[5.21286133e+02 7.46992981e+02 4.30249840e-01]	[4.64941620e+02 9.01022644e+02 7.80666530e-01]	[4.49476044e+02 8.95943054e+02 7.61698425e-01]	[4.67456299e+02 8.72813232e+02 7.38155186e-01]
[454.59118652 323.79208374 0.85536844]	[457.07415771 385.31689453 0.86850297]	[393.03588867 387.88195801 0.80568528]	[375.0043335 503.28170776 0.90255135]	[359.6468811 603.3649292 0.92621815]	[516.21673584 382.74899292 0.85986149]	[536.68127441 485.48291016 0.83663535]	[544.54260254 582.92834473 0.89008844]	[462.2258606 570.0682373 0.72687387]	[421.23291016 570.11157227 0.71012348]	[441.77380371 731.7177124 0.82610631]	[4.62285248e+02 8.70120422e+02 8.59519958e-01]	[500.87353516 567.46618652 0.71170002]	[523.86254883 731.66821289 0.79439306]	[5.23771118e+02 7.49653015e+02 4.88523692e-01]	[439.28469849 315.96566772 0.94392651]	[462.33575439 315.91329956 0.92065626]	[418.75650024 310.93634033 0.85873765]	[480.36251831 305.7947998 0.82713461]	[5.18718140e+02 7.80442871e+02 5.61355352e-01]	[5.23992249e+02 7.72775696e+02 5.61377287e-01]	[5.21287048e+02 7.46987671e+02 4.30886418e-01]	[4.64958130e+02 9.01020874e+02 7.80077457e-01]	[4.49489899e+02 8.95942261e+02 7.61996865e-01]	[4.67464081e+02 8.72809937e+02 7.34774947e-01]
[454.56661987 323.82769775 0.84903818]	[457.07498169 385.36361694 0.86087048]	[393.02450562 387.91616821 0.80284154]	[375.0050354 503.3019104 0.90235633]	[359.61975098 603.41906738 0.93305629]	[518.65386963 382.784729 0.8547467 ]	[536.68969727 487.96286011 0.83231628]	[544.53790283 582.95898438 0.88790679]	[462.2175293 572.59265137 0.72919011]	[421.21905518 572.64251709 0.71438593]	[441.7906189 731.74816895 0.83055884]	[4.62289642e+02 8.70127686e+02 8.61947000e-01]	[500.86883545 567.50311279 0.71130079]	[523.86444092 731.70428467 0.78833777]	[5.21417786e+02 7.49717590e+02 5.01524866e-01]	[439.28121948 315.9826355 0.94510972]	[462.32177734 315.94854736 0.93196797]	[418.74255371 310.93283081 0.85563636]	[480.36398315 305.84664917 0.82398814]	[5.18768982e+02 7.83037231e+02 5.57503998e-01]	[5.24013062e+02 7.75305603e+02 5.43445945e-01]	[5.21251465e+02 7.47045898e+02 4.43166792e-01]	[4.64953247e+02 9.01025269e+02 7.81987548e-01]	[4.49484772e+02 8.95945435e+02 7.64937997e-01]	[4.67473755e+02 8.72817444e+02 7.36929774e-01]
[454.56509399 326.28399658 0.84449428]	[457.07733154 385.36923218 0.86121035]	[393.03103638 387.92315674 0.80335033]	[374.99365234 503.32315063 0.88921618]	[359.61273193 603.41589355 0.93463844]	[516.22033691 382.80685425 0.84538656]	[536.67077637 487.9642334 0.82869267]	[544.53747559 582.95953369 0.8942225 ]	[462.20623779 572.62536621 0.73222935]	[421.20614624 572.66522217 0.71931732]	[441.79730225 731.74249268 0.83424693]	[4.62297394e+02 8.70156982e+02 8.66532981e-01]	[500.85522461 567.54931641 0.71248192]	[523.84765625 729.24395752 0.79412997]	[5.21425110e+02 7.49752808e+02 5.67634583e-01]	[439.28781128 315.99276733 0.94705588]	[462.32327271 315.96759033 0.93728876]	[418.75039673 310.92330933 0.85976851]	[480.37078857 308.33273315 0.82347739]	[5.18721008e+02 7.83040894e+02 5.95916510e-01]	[5.23994141e+02 7.75332520e+02 5.88692427e-01]	[5.21249268e+02 7.47070923e+02 4.84554291e-01]	[4.64953705e+02 9.01025574e+02 7.80834079e-01]	[4.49489746e+02 8.95949646e+02 7.64344037e-01]	[4.67474701e+02 8.72849121e+02 7.35593617e-01]
[454.56295776 326.30502319 0.8417061 ]	[457.08139038 385.36715698 0.86306715]	[393.03598022 387.91958618 0.80324966]	[374.99304199 503.3145752 0.88818711]	[359.6086731 603.4208374 0.93482697]	[516.21948242 382.80847168 0.84530932]	[536.64544678 487.97418213 0.82531655]	[544.54278564 582.97961426 0.89413285]	[462.21398926 572.64331055 0.73309779]	[421.21798706 575.1675415 0.71902132]	[441.80517578 734.23254395 0.8308484 ]	[4.62298553e+02 8.70148438e+02 8.62385750e-01]	[500.86895752 570.02130127 0.71089357]	[523.8515625 731.65252686 0.79714739]	[5.23763672e+02 7.49743958e+02 5.57160735e-01]	[439.29025269 316.00009155 0.9460212 ]	[462.32403564 315.98300171 0.94044149]	[418.74856567 310.8934021 0.85930198]	[480.3838501 305.85345459 0.82675415]	[5.18690002e+02 7.85476501e+02 5.92159271e-01]	[5.23970276e+02 7.75344116e+02 5.87111652e-01]	[5.21252502e+02 7.47049438e+02 4.75243270e-01]	[4.67417267e+02 9.01030518e+02 7.77463555e-01]	[4.49509888e+02 8.95959839e+02 7.61029720e-01]	[4.67473358e+02 8.72842651e+02 7.32834935e-01]
[454.54650879 326.315979 0.83975071]	[457.07119751 385.37097168 0.85873216]	[393.02227783 387.92276001 0.80234307]	[374.9666748 503.39038086 0.88505125]	[359.6312561 603.41546631 0.93419015]	[516.22229004 382.79937744 0.84648764]	[534.1829834 488.01000977 0.8192209 ]	[544.51422119 582.98937988 0.89577591]	[462.19995117 572.62139893 0.73141658]	[421.19970703 575.15228271 0.71797055]	[441.78207397 734.29534912 0.82492137]	[4.62277374e+02 8.70138550e+02 8.61675501e-01]	[500.8586731 567.53479004 0.71205878]	[523.85687256 731.6706543 0.79015362]	[5.23776672e+02 7.49701843e+02 5.36428690e-01]	[439.28955078 316.01156616 0.94674778]	[462.31436157 316.00146484 0.94356334]	[418.72491455 310.90203857 0.85719174]	[482.71231079 308.31936646 0.82202071]	[5.18779968e+02 7.82997559e+02 5.94547927e-01]	[5.26410095e+02 7.72837708e+02 5.82062542e-01]	[5.21260925e+02 7.47011841e+02 4.59411442e-01]	[4.67422729e+02 9.01022705e+02 7.78200626e-01]	[4.49505951e+02 8.95952759e+02 7.62293696e-01]	[4.67448608e+02 8.72826965e+02 7.32021689e-01]
[454.54437256 326.3203125 0.83828104]	[457.07162476 385.36453247 0.85843766]	[393.0239563 387.92791748 0.80174446]	[372.54412842 503.44573975 0.86899054]	[359.64645386 603.37115479 0.9293918 ]	[516.20953369 382.80426025 0.84249336]	[534.17364502 488.02520752 0.81639302]	[544.49328613 585.37091064 0.90451694]	[462.19940186 572.61230469 0.73173839]	[421.19644165 572.66815186 0.72134447]	[441.72546387 734.28564453 0.8164537 ]	[4.62277588e+02 8.70126465e+02 8.63198996e-01]	[500.84997559 567.52746582 0.71346498]	[523.84942627 729.24334717 0.79255813]	[5.23819885e+02 7.49700439e+02 5.62783897e-01]	[439.28314209 316.00961304 0.94775766]	[462.31481934 315.99746704 0.94381857]	[418.72106934 310.89660645 0.85629153]	[482.71429443 308.32046509 0.82602066]	[5.18735413e+02 7.85472107e+02 6.13327265e-01]	[5.26394592e+02 7.75316895e+02 5.94860315e-01]	[5.21302490e+02 7.47013184e+02 4.77682292e-01]	[4.67406952e+02 9.01031006e+02 7.77226090e-01]	[4.49496094e+02 8.95956299e+02 7.61616945e-01]	[4.67457886e+02 8.72819702e+02 7.35010922e-01]
[454.53875732 326.31832886 0.83737952]	[457.07418823 385.35644531 0.8610813 ]	[393.02987671 387.91772461 0.80235165]	[372.54983521 503.43234253 0.87067097]	[359.66693115 603.39367676 0.93238378]	[516.21008301 382.79849243 0.84412026]	[534.16674805 490.48266602 0.8157711 ]	[544.48791504 585.35821533 0.91026211]	[462.20181274 572.59771729 0.73017895]	[421.19607544 572.65081787 0.72023594]	[441.68548584 734.22509766 0.81395829]	[4.62278687e+02 8.70104858e+02 8.58371019e-01]	[500.85723877 567.52600098 0.71210134]	[523.86053467 729.24884033 0.79435217]	[5.23819092e+02 7.49672119e+02 5.54703116e-01]	[439.28042603 316.00848389 0.94764185]	[462.30947876 315.99728394 0.943905 ]	[418.71270752 310.88668823 0.85311341]	[482.71401978 308.31796265 0.82511961]	[5.18705078e+02 7.83027039e+02 6.05944335e-01]	[5.23992920e+02 7.75306091e+02 5.92068553e-01]	[5.21302124e+02 7.46969360e+02 4.71596718e-01]	[4.67403076e+02 9.01030273e+02 7.76792049e-01]	[4.49491699e+02 8.95953064e+02 7.62904823e-01]	[4.67469666e+02 8.72801086e+02 7.33421445e-01]
[452.0819397 326.31930542 0.83651292]	[457.07003784 385.35095215 0.86072123]	[393.02630615 387.91744995 0.80193937]	[374.97024536 503.43511963 0.8722409 ]	[359.68151855 603.44537354 0.93988281]	[516.20495605 382.7991333 0.8430059 ]	[534.15197754 490.50323486 0.81461489]	[544.4697876 585.37457275 0.91517532]	[462.22000122 572.6182251 0.73015243]	[421.21337891 575.15228271 0.71850312]	[441.68890381 734.28094482 0.81600231]	[4.62273865e+02 8.70105835e+02 8.60711575e-01]	[500.87756348 567.54217529 0.71041554]	[523.86035156 729.2154541 0.79944021]	[5.23827515e+02 7.49692139e+02 5.69518924e-01]	[439.27658081 316.009552 0.94836998]	[462.30169678 315.99835205 0.94459736]	[418.70623779 310.89770508 0.85422832]	[482.71365356 308.31384277 0.82451177]	[5.18694153e+02 7.85473572e+02 6.13686025e-01]	[5.23995117e+02 7.75324951e+02 5.97478688e-01]	[5.21305786e+02 7.46998474e+02 4.81507629e-01]	[4.64948975e+02 9.01036926e+02 7.78869510e-01]	[4.49475586e+02 8.95955994e+02 7.64699578e-01]	[4.67468842e+02 8.72802734e+02 7.34724402e-01]
[452.07611084 326.31741333 0.83602017]	[457.06192017 385.36868286 0.85703528]	[393.01217651 387.92889404 0.79972863]	[375.00805664 503.36199951 0.88749576]	[359.70318604 603.41326904 0.93236744]	[516.20025635 382.81060791 0.84155428]	[534.14672852 488.02438354 0.81478041]	[544.45782471 585.36956787 0.91497767]	[462.20950317 572.5881958 0.72947574]	[421.20501709 572.62536621 0.71813685]	[441.69067383 734.22583008 0.82151979]	[4.62272339e+02 8.70110779e+02 8.59796941e-01]	[500.86236572 567.53033447 0.70963037]	[523.86572266 729.20343018 0.80051368]	[5.23834839e+02 7.49691772e+02 5.79178095e-01]	[439.2739563 316.01171875 0.94921803]	[462.29605103 315.99902344 0.94514835]	[418.70239258 310.9095459 0.85865563]	[482.7180481 305.83123779 0.82252532]	[5.18685425e+02 7.83038818e+02 6.12859249e-01]	[5.23989197e+02 7.75321716e+02 5.98731160e-01]	[5.21317566e+02 7.47004761e+02 4.89810318e-01]	[4.64948212e+02 9.01036011e+02 7.78947055e-01]	[4.49477509e+02 8.95956299e+02 7.64235497e-01]	[4.67463135e+02 8.72813232e+02 7.33642876e-01]
[452.05682373 326.31750488 0.83572984]	[454.6390686 385.34912109 0.85686529]	[392.9984436 387.91610718 0.79953712]	[375.06784058 503.27206421 0.90564334]	[359.72402954 603.41741943 0.92841601]	[516.18060303 382.79748535 0.84334153]	[534.14825439 490.49035645 0.81532478]	[544.44018555 585.38659668 0.91643506]	[462.20803833 572.59710693 0.73151213]	[421.20425415 572.6348877 0.71832752]	[441.69448853 734.23748779 0.82134545]	[4.62273712e+02 8.70121826e+02 8.61796141e-01]	[500.86380005 567.53747559 0.70993084]	[523.86126709 729.18847656 0.80428654]	[5.23860535e+02 7.49707458e+02 5.95587671e-01]	[439.26446533 316.012146 0.9502759 ]	[462.28234863 315.99813843 0.94489008]	[418.68807983 310.91094971 0.85807258]	[482.70690918 305.82235718 0.82473111]	[5.18701782e+02 7.85475891e+02 6.23878837e-01]	[5.24005798e+02 7.75335815e+02 6.04290903e-01]	[5.21354248e+02 7.47033875e+02 5.04266083e-01]	[4.67395996e+02 9.01037292e+02 7.77502537e-01]	[4.49493439e+02 8.95962280e+02 7.62100220e-01]	[4.67457672e+02 8.72827881e+02 7.32966840e-01]
[452.04489136 326.31237793 0.83585173]	[454.6418457 385.34332275 0.85823596]	[393.00024414 387.91372681 0.79987937]	[375.07055664 503.26974487 0.90656072]	[359.72747803 603.41601562 0.92769814]	[516.17913818 382.79205322 0.84456122]	[534.15246582 490.48312378 0.8161186 ]	[544.43969727 585.38830566 0.91647905]	[462.20727539 572.58642578 0.73080373]	[421.20611572 572.62261963 0.71836829]	[441.69393921 734.23266602 0.82119244]	[4.62273102e+02 8.70123413e+02 8.62473786e-01]	[500.86187744 567.52783203 0.71021461]	[523.85986328 729.17443848 0.80584627]	[5.23862793e+02 7.49713379e+02 6.01334870e-01]	[439.25900269 316.0112915 0.95140082]	[462.27185059 315.99441528 0.94508862]	[418.69015503 310.91439819 0.85715085]	[480.37701416 305.81658936 0.82934928]	[5.18703064e+02 7.85475708e+02 6.26865447e-01]	[5.24007751e+02 7.75337769e+02 6.07060611e-01]	[5.21360168e+02 7.47044739e+02 5.08269548e-01]	[4.67398499e+02 9.01039429e+02 7.77192295e-01]	[4.49494781e+02 8.95965149e+02 7.61612177e-01]	[4.67454010e+02 8.72831360e+02 7.33333826e-01]
[452.03359985 326.31692505 0.83663869]	[454.62478638 385.34216309 0.8567555 ]	[392.99108887 387.92425537 0.79901874]	[375.09072876 503.24923706 0.90793067]	[359.7557373 603.40118408 0.91989684]	[516.15551758 382.77606201 0.84617007]	[534.14837646 490.50671387 0.81459248]	[544.41699219 585.39245605 0.91656381]	[462.1973877 570.08996582 0.72764045]	[421.20065308 572.60845947 0.71575695]	[441.70108032 734.3057251 0.82302588]	[4.62274139e+02 8.70124695e+02 8.64450097e-01]	[500.85308838 567.51068115 0.70817107]	[523.85406494 729.14868164 0.80876404]	[5.23862671e+02 7.49711426e+02 6.11768603e-01]	[439.24755859 316.01135254 0.95173973]	[462.26699829 315.99505615 0.94703782]	[418.67202759 310.93688965 0.86063004]	[480.37109375 305.8208313 0.82765436]	[5.18702698e+02 7.85477722e+02 6.34064078e-01]	[5.26393921e+02 7.75337158e+02 6.10784471e-01]	[5.21365723e+02 7.47050537e+02 5.13150573e-01]	[4.67400452e+02 9.01044922e+02 7.76157141e-01]	[4.49497437e+02 8.95970215e+02 7.61173964e-01]	[4.67451782e+02 8.72833496e+02 7.34388411e-01]
[452.03356934 326.31625366 0.83644909]	[454.62976074 385.3458252 0.85689771]	[392.99197388 387.9178772 0.79921305]	[375.10089111 500.89309692 0.90963733]	[359.75485229 603.40142822 0.92043579]	[516.16802979 382.79025269 0.84485227]	[534.13757324 490.51831055 0.81355 ]	[544.41796875 585.39459229 0.91705024]	[462.19555664 570.08532715 0.72796917]	[421.20193481 572.60186768 0.71590012]	[441.70126343 734.28790283 0.8257162 ]	[4.62276611e+02 8.70127075e+02 8.64505351e-01]	[500.84988403 567.50762939 0.70872337]	[523.85748291 729.14263916 0.81045562]	[5.23864014e+02 7.49694031e+02 6.08410895e-01]	[439.24804688 316.01055908 0.95155305]	[462.26699829 315.99511719 0.94690585]	[418.67263794 310.93225098 0.86062968]	[480.37216187 305.81185913 0.82909691]	[5.18698975e+02 7.83041138e+02 6.35743916e-01]	[5.24015198e+02 7.75330200e+02 6.13909423e-01]	[5.21366394e+02 7.47029968e+02 5.10806620e-01]	[4.67403748e+02 9.01032593e+02 7.77285933e-01]	[4.49499023e+02 8.95960938e+02 7.62425303e-01]	[4.67454163e+02 8.72834167e+02 7.34160364e-01]
[452.01824951 326.29776001 0.83638495]	[454.59008789 385.30532837 0.85630375]	[390.50003052 387.91098022 0.79646838]	[375.10919189 500.85494995 0.91336405]	[359.77774048 603.44836426 0.92248738]	[516.14489746 382.74450684 0.84834754]	[534.12225342 490.4793396 0.8131156 ]	[544.38885498 582.99603271 0.92011929]	[462.23513794 572.59625244 0.72976923]	[421.23120117 572.63500977 0.71608591]	[441.73156738 734.25799561 0.83442897]	[4.62264740e+02 8.70112915e+02 8.64171684e-01]	[500.88317871 567.53692627 0.70786762]	[523.83380127 729.09423828 0.80422908]	[5.23919434e+02 7.49626831e+02 6.12013817e-01]	[439.22924805 316.00445557 0.95288324]	[462.24829102 315.97439575 0.94554597]	[418.6517334 310.96170044 0.86045861]	[480.31918335 305.79223633 0.82802701]	[5.21185974e+02 7.83002319e+02 6.59662247e-01]	[5.28969666e+02 7.75267334e+02 6.21645451e-01]	[5.23789551e+02 7.46977051e+02 5.03866374e-01]	[4.67407928e+02 9.01024353e+02 7.77008176e-01]	[4.49496582e+02 8.95957153e+02 7.62758017e-01]	[4.67432617e+02 8.72820496e+02 7.39274383e-01]
[452.00354004 326.28134155 0.83716393]	[454.56375122 382.85464478 0.86007088]	[390.47219849 387.88568115 0.79688334]	[375.10906982 500.83148193 0.91496217]	[359.79333496 603.4317627 0.91964364]	[516.12768555 380.34243774 0.85150975]	[534.1227417 487.98626709 0.81803077]	[544.38348389 582.95452881 0.92002189]	[462.23153687 572.59277344 0.72924364]	[421.23022461 572.64025879 0.71622103]	[441.74707031 734.23364258 0.83616644]	[4.62267487e+02 8.70119385e+02 8.65467072e-01]	[500.87548828 567.52722168 0.70683575]	[523.84594727 729.0838623 0.80146444]	[5.23926636e+02 7.49580322e+02 6.13910258e-01]	[439.21109009 315.99606323 0.95240033]	[462.24014282 315.95758057 0.9386462 ]	[418.63339233 310.96383667 0.85968643]	[480.31781006 305.75799561 0.84453452]	[5.21184204e+02 7.82980652e+02 6.59894764e-01]	[5.28976562e+02 7.72820801e+02 6.22028887e-01]	[5.21405457e+02 7.44507690e+02 5.00652790e-01]	[4.67406464e+02 9.01018372e+02 7.76364923e-01]	[4.49494507e+02 8.95950684e+02 7.62647688e-01]	[4.67428345e+02 8.72825562e+02 7.39302635e-01]
[451.98736572 323.81036377 0.83867151]	[454.55889893 382.83999634 0.86343259]	[390.48184204 387.86221313 0.79871035]	[375.12747192 500.77276611 0.91609776]	[359.80023193 603.38684082 0.9135673 ]	[513.65985107 380.32556152 0.85452807]	[534.12103271 487.9630127 0.82185405]	[544.39038086 582.92895508 0.92187023]	[462.22201538 570.04388428 0.72754556]	[421.2220459 570.09503174 0.71636814]	[441.75924683 734.22186279 0.83464974]	[4.62273621e+02 8.70111328e+02 8.63885105e-01]	[500.86886597 567.45227051 0.70879328]	[523.85577393 729.08172607 0.79975408]	[5.23921692e+02 7.49553894e+02 6.12461209e-01]	[439.19223022 315.98361206 0.94923413]	[462.2255249 315.93814087 0.93252122]	[418.61917114 310.97341919 0.85635811]	[480.30880737 303.26437378 0.85400414]	[5.21198853e+02 7.83033997e+02 6.60782158e-01]	[5.28968018e+02 7.75295349e+02 6.16603494e-01]	[5.21382446e+02 7.44453735e+02 4.96292651e-01]	[4.67403748e+02 9.01026001e+02 7.76499867e-01]	[4.49491638e+02 8.95952881e+02 7.63667405e-01]	[4.67435394e+02 8.72819397e+02 7.39678323e-01]
[449.50720215 323.71566772 0.84775925]	[452.07263184 382.76541138 0.86596608]	[390.47177124 385.39855957 0.79846752]	[377.48721313 500.79367065 0.92260545]	[359.82562256 603.30950928 0.89661157]	[513.5791626 380.2432251 0.8632344]	[531.62243652 485.41744995 0.83735812]	[544.37866211 582.87322998 0.91753376]	[462.19833374 567.49676514 0.73848605]	[421.20541382 567.56921387 0.72491658]	[441.72232056 731.72796631 0.83563316]	[4.62271576e+02 8.70133301e+02 8.65828216e-01]	[500.84933472 564.92095947 0.72383046]	[523.8862915 729.09185791 0.81670177]	[5.23826111e+02 7.49596313e+02 5.60918331e-01]	[439.17950439 315.91680908 0.93842351]	[462.20965576 313.5112915 0.91407228]	[418.62216187 310.92306519 0.84859997]	[480.29141235 303.25454712 0.86088145]	[5.18789551e+02 7.83025391e+02 6.12078011e-01]	[5.26460632e+02 7.75294373e+02 5.81041038e-01]	[5.21261169e+02 7.44464111e+02 4.73303884e-01]	[4.64951080e+02 9.01025269e+02 7.78016925e-01]	[4.49479858e+02 8.95953552e+02 7.65379071e-01]	[4.67442627e+02 8.72849487e+02 7.35722065e-01]
[449.4942627 321.27941895 0.85365844]	[452.04870605 380.35244751 0.87212253]	[390.45904541 385.34991455 0.80264133]	[377.47970581 500.81530762 0.92444545]	[362.19558716 600.86132812 0.88734472]	[511.09976196 380.2076416 0.8620522 ]	[534.08734131 485.35812378 0.84520262]	[544.38824463 582.82824707 0.91493833]	[459.8493042 564.9597168 0.75355947]	[421.20925903 567.4642334 0.73683858]	[441.70068359 729.2444458 0.83965832]	[4.62272736e+02 8.70106384e+02 8.57457519e-01]	[500.81924438 562.41345215 0.72987568]	[523.91540527 729.11334229 0.8018856 ]	[5.23792542e+02 7.47023743e+02 5.08966744e-01]	[439.16052246 313.53115845 0.93189234]	[462.21020508 313.48251343 0.9083029 ]	[418.60861206 310.90884399 0.84646738]	[480.27832031 303.2845459 0.8671608 ]	[5.18753418e+02 7.80426575e+02 6.10663652e-01]	[5.24015930e+02 7.72749023e+02 5.90274990e-01]	[5.21199402e+02 7.36799438e+02 4.37792003e-01]	[4.64955963e+02 9.01045715e+02 7.75775731e-01]	[4.49469360e+02 8.95971130e+02 7.63557553e-01]	[4.67452301e+02 8.72837463e+02 7.32205212e-01]
[449.49810791 321.23284912 0.86097455]	[452.05831909 380.31329346 0.88227075]	[390.43478394 382.85650635 0.80920547]	[375.11392212 500.77453613 0.92486894]	[359.8258667 600.87225342 0.89256239]	[513.56744385 380.16595459 0.86146396]	[534.11920166 482.93862915 0.85858005]	[544.40209961 582.80718994 0.91130412]	[462.20700073 564.94677734 0.75571793]	[421.24456787 565.00915527 0.73448998]	[441.70263672 729.23260498 0.83550054]	[4.62272064e+02 8.67710266e+02 8.57172012e-01]	[500.84542847 562.40515137 0.72900212]	[523.92578125 729.11480713 0.7976808 ]	[5.23785583e+02 7.44502319e+02 4.50821608e-01]	[439.16278076 313.45761108 0.92353892]	[462.21542358 313.41064453 0.8989045 ]	[418.60452271 308.36743164 0.83857793]	[480.28964233 303.21121216 0.86256987]	[5.21192200e+02 7.80419312e+02 5.74068248e-01]	[5.26411621e+02 7.72706421e+02 5.59230447e-01]	[5.18778381e+02 7.31743958e+02 4.04819369e-01]	[4.64952179e+02 9.01043274e+02 7.76178300e-01]	[4.49462677e+02 8.95966736e+02 7.65474737e-01]	[4.67460999e+02 8.72830505e+02 7.30847657e-01]
[449.49508667 321.19543457 0.86601913]	[452.0317688 380.24334717 0.88974428]	[387.92385864 382.76171875 0.82684112]	[375.05969238 500.7180481 0.9223935 ]	[362.21350098 600.81616211 0.88406408]	[511.09780884 377.75344849 0.86673802]	[534.1192627 482.8848877 0.87125665]	[544.45758057 580.34515381 0.89329481]	[462.21334839 564.97332764 0.74915045]	[421.23669434 565.02557373 0.72763526]	[441.7008667 731.66485596 0.83253735]	[4.62254700e+02 8.67711792e+02 8.63194287e-01]	[500.87088013 562.42657471 0.72016567]	[523.95001221 731.65600586 0.77670759]	[0. 0. 0.]	[439.14639282 310.9730835 0.90770096]	[462.23352051 310.94976807 0.89494652]	[418.57678223 303.26095581 0.83937031]	[480.28134155 300.70849609 0.86621851]	[0. 0. 0.]	[0. 0. 0.]	[0. 0. 0.]	[4.64925720e+02 9.01039368e+02 7.77860999e-01]	[4.49440857e+02 8.95957947e+02 7.66118944e-01]	[4.67445374e+02 8.72821350e+02 7.33184040e-01]
[449.509552 318.68215942 0.88883001]	[452.05352783 380.16818237 0.89618522]	[387.91436768 380.30297852 0.83829349]	[375.06884766 498.25079346 0.90513605]	[362.23883057 598.27111816 0.86019021]	[513.58093262 377.67248535 0.8637048 ]	[531.60113525 482.80654907 0.88796639]	[544.43499756 580.32226562 0.89599383]	[462.19580078 562.41308594 0.75793731]	[421.24099731 564.89819336 0.74058712]	[441.71539307 729.21905518 0.83822 ]	[4.62256348e+02 8.67680115e+02 8.55922222e-01]	[500.83929443 559.81640625 0.70971346]	[523.96160889 731.6817627 0.77793962]	[5.21294495e+02 7.34270813e+02 2.84247011e-01]	[439.15390015 310.86270142 0.89967477]	[462.22665405 308.37060547 0.88563877]	[418.55133057 303.19180298 0.84151316]	[480.27563477 298.20941162 0.86631221]	[5.21237244e+02 7.70194641e+02 4.19108242e-01]	[5.23991211e+02 7.67579041e+02 4.09306109e-01]	[5.21243469e+02 7.31730835e+02 3.00552875e-01]	[4.64946899e+02 9.01030701e+02 7.79275298e-01]	[4.49454285e+02 8.95945801e+02 7.67452300e-01]	[4.67434906e+02 8.72790771e+02 7.34093547e-01]
[449.47354126 316.1762085 0.89294612]	[452.0229187 377.7555542 0.89406049]	[387.88925171 380.23822021 0.84247106]	[374.99807739 498.15994263 0.86664224]	[362.20614624 595.69378662 0.85904896]	[511.09335327 377.56655884 0.84747064]	[531.57971191 480.36557007 0.88619089]	[544.43005371 577.71893311 0.88004088]	[462.19085693 562.32299805 0.75501901]	[421.23928833 562.4050293 0.73811305]	[441.73828125 729.08746338 0.85147214]	[4.62260651e+02 8.67690308e+02 8.55300665e-01]	[500.82382202 559.72839355 0.71337032]	[523.9765625 726.59570312 0.79965365]	[5.21345764e+02 7.41924866e+02 5.15742779e-01]	[439.11950684 303.24005127 0.88724184]	[459.84408569 300.76519775 0.8994537 ]	[416.17053223 300.68276978 0.857063 ]	[480.25378418 298.09265137 0.88338709]	[5.18679077e+02 7.72755005e+02 5.41051209e-01]	[5.23855347e+02 7.70140442e+02 5.49919307e-01]	[5.18710815e+02 7.34220581e+02 4.54096347e-01]	[4.64931793e+02 9.01027893e+02 7.76315808e-01]	[4.49454559e+02 8.95949158e+02 7.64439166e-01]	[4.67436401e+02 8.72809204e+02 7.30551302e-01]
[449.44067383 316.11550903 0.89742315]	[449.51361084 377.64782715 0.89289463]	[387.87789917 380.14697266 0.8421371 ]	[372.54568481 498.15124512 0.85844874]	[359.82516479 593.14349365 0.86483371]	[511.04046631 375.08874512 0.83282661]	[531.56231689 480.26849365 0.88863218]	[544.47058105 572.64526367 0.85959262]	[459.85705566 559.78216553 0.73848474]	[421.23120117 562.29138184 0.7235567 ]	[441.71920776 726.62249756 0.83919442]	[4.62263824e+02 8.67691589e+02 8.53817105e-01]	[500.80847168 554.68676758 0.69942635]	[523.98779297 726.4744873 0.79189909]	[5.21295959e+02 7.39377563e+02 5.03080785e-01]	[439.10235596 300.74859619 0.89002651]	[459.83111572 300.70684814 0.91409659]	[416.14584351 298.21166992 0.86575621]	[480.23165894 298.04241943 0.86605269]	[5.16214233e+02 7.72749634e+02 5.30526161e-01]	[5.23788330e+02 7.70119080e+02 5.48985243e-01]	[5.16211182e+02 7.31666626e+02 4.43521440e-01]	[4.64912292e+02 9.01019714e+02 7.78392911e-01]	[4.49444427e+02 8.95940796e+02 7.65791357e-01]	[4.67448273e+02 8.72812195e+02 7.27998734e-01]
[449.47488403 316.0479126 0.89505041]	[449.44473267 377.57684326 0.89268625]	[385.36709595 377.74645996 0.84368241]	[372.52572632 495.65371704 0.84232855]	[359.81326294 590.56713867 0.87578183]	[511.03012085 374.97525024 0.82057047]	[531.52905273 480.1847229 0.8876946 ]	[544.42370605 567.581604 0.87209618]	[459.81097412 557.24298096 0.72538376]	[421.18264771 559.7880249 0.71962482]	[441.71322632 726.60455322 0.84170556]	[4.62249542e+02 8.67691589e+02 8.50826919e-01]	[500.76293945 552.09490967 0.68517828]	[524.00512695 726.48718262 0.8021313 ]	[5.21214783e+02 7.36851379e+02 4.37975675e-01]	[439.12979126 300.66366577 0.90118146]	[459.84423828 298.25088501 0.92633903]	[416.16928101 298.11273193 0.87222749]	[480.20629883 295.55361938 0.85199839]	[5.18657410e+02 7.70277771e+02 4.96713728e-01]	[5.23785950e+02 7.67655334e+02 5.09195089e-01]	[5.16146301e+02 7.31660400e+02 3.91556710e-01]	[4.64940399e+02 9.01013306e+02 7.77345181e-01]	[4.49463501e+02 8.95942078e+02 7.65604138e-01]	[4.67413544e+02 8.72804932e+02 7.29252636e-01]
[449.48648071 315.95294189 0.88488853]	[446.95687866 377.51754761 0.88524443]	[385.31463623 377.69699097 0.84452516]	[372.5484314 490.57702637 0.83546048]	[359.81845093 587.96990967 0.89023435]	[511.03170776 369.98065186 0.81088609]	[529.04760742 480.11483765 0.8789497 ]	[544.46295166 567.49102783 0.88104826]	[459.79522705 557.19482422 0.71748471]	[421.17007446 559.75671387 0.71230662]	[441.70285034 726.54803467 0.83856368]	[4.62254242e+02 8.67676331e+02 8.50899637e-01]	[500.75534058 549.54980469 0.68565071]	[524.00476074 723.92297363 0.77809501]	[5.21284668e+02 7.31646851e+02 4.86567736e-01]	[439.15475464 298.20687866 0.91914213]	[462.18734741 298.15380859 0.93500495]	[418.56381226 295.65338135 0.87391126]	[480.19174194 295.43972778 0.82270181]	[5.18662476e+02 7.67518188e+02 5.12730718e-01]	[5.23805176e+02 7.59931946e+02 4.83072788e-01]	[5.18686768e+02 7.29068604e+02 4.20210421e-01]	[4.64931824e+02 9.01014893e+02 7.74171710e-01]	[4.49453217e+02 8.95937744e+02 7.61337519e-01]	[4.67419952e+02 8.72787292e+02 7.28084505e-01]
[449.49429321 315.95202637 0.88431793]	[446.9586792 377.51690674 0.88528526]	[385.32089233 377.69613647 0.84392107]	[372.53518677 493.04034424 0.83527267]	[359.81845093 587.97601318 0.8897047 ]	[511.03573608 369.9772644 0.81103987]	[529.04840088 480.11398315 0.87918437]	[544.46313477 567.4899292 0.88031584]	[459.79867554 557.1817627 0.71632636]	[421.1729126 559.73828125 0.71161145]	[441.69192505 726.51794434 0.83857661]	[4.62258270e+02 8.67641052e+02 8.48314047e-01]	[500.75997925 549.54168701 0.68615264]	[524.00366211 723.9543457 0.78266156]	[5.21282959e+02 7.29205811e+02 4.75125045e-01]	[439.15988159 298.20755005 0.91902089]	[462.18911743 298.15368652 0.93426579]	[418.5710144 298.0128479 0.87868512]	[480.19644165 295.44723511 0.82709283]	[5.18673401e+02 7.67496338e+02 5.06640851e-01]	[5.23810303e+02 7.59903748e+02 4.78136361e-01]	[5.18699463e+02 7.29055847e+02 4.13059384e-01]	[4.64924744e+02 9.01006836e+02 7.74789631e-01]	[4.49440979e+02 8.95924377e+02 7.64942765e-01]	[4.67435883e+02 8.72756226e+02 7.28289902e-01]
[449.48455811 313.48123169 0.86772346]	[446.96203613 375.09182739 0.87251687]	[385.32073975 377.60592651 0.84607041]	[372.51385498 487.96453857 0.84793603]	[359.78848267 585.46917725 0.91830516]	[511.02694702 369.89208984 0.80972373]	[529.04638672 477.65090942 0.85865641]	[544.47589111 565.00482178 0.8915565 ]	[459.81515503 554.62738037 0.71015537]	[421.18356323 557.21032715 0.70615989]	[441.69732666 726.4888916 0.83168435]	[4.62247406e+02 8.67639465e+02 8.50671649e-01]	[500.76766968 547.00726318 0.6818012 ]	[524.00567627 718.89160156 0.76255846]	[5.21328979e+02 7.31697754e+02 5.08011103e-01]	[439.16384888 298.07830811 0.94365174]	[462.18496704 298.02877808 0.94323283]	[418.54797363 295.47131348 0.87593389]	[480.171875 292.93597412 0.80226564]	[5.16150330e+02 7.67562317e+02 5.28135478e-01]	[5.21390381e+02 7.62453125e+02 5.05699933e-01]	[5.18720398e+02 7.29091370e+02 4.44254726e-01]	[4.64922394e+02 9.01014709e+02 7.77272820e-01]	[4.49446747e+02 8.95932800e+02 7.62230754e-01]	[4.67406494e+02 8.72752197e+02 7.30752230e-01]
[449.43133545 308.39663696 0.84925514]	[446.94802856 372.51550293 0.84289545]	[385.31225586 375.11468506 0.83517271]	[372.4644165 485.45706177 0.8453877 ]	[359.79168701 585.36859131 0.92312312]	[508.53479004 364.78475952 0.82907051]	[529.03778076 475.13381958 0.84301031]	[544.50384521 564.86444092 0.903198 ]	[459.81860352 552.12646484 0.71159554]	[421.19781494 557.203125 0.7010116 ]	[441.6685791 723.97546387 0.81121731]	[4.62252289e+02 8.67674377e+02 8.54865432e-01]	[500.76489258 546.98883057 0.68585604]	[526.39453125 713.72558594 0.7702592 ]	[5.21376770e+02 7.31669556e+02 5.58327794e-01]	[439.13397217 295.57775879 0.9505111 ]	[459.8223877 295.53271484 0.95341647]	[416.14102173 293.00088501 0.8638469 ]	[480.1746521 290.35110474 0.79792863]	[5.13623718e+02 7.67565735e+02 5.67029893e-01]	[5.21337891e+02 7.62482178e+02 5.56029141e-01]	[5.18730103e+02 7.26585754e+02 4.72605646e-01]	[4.64879761e+02 9.01027771e+02 7.70952404e-01]	[4.46960327e+02 8.95938232e+02 7.56070375e-01]	[4.67420990e+02 8.72782288e+02 7.32996404e-01]
[446.96026611 303.28921509 0.85076815]	[446.9173584 367.33187866 0.83665067]	[382.84176636 372.4727478 0.81268013]	[372.48324585 482.862854 0.87222028]	[359.79544067 582.88330078 0.91683984]	[508.52416992 362.21850586 0.84987628]	[529.07281494 467.44805908 0.82626331]	[544.47167969 562.37609863 0.91843605]	[459.7616272 549.50384521 0.71898729]	[421.14865112 552.09887695 0.7032299 ]	[439.32330322 721.41790771 0.79801744]	[4.62248016e+02 8.67621460e+02 8.48268032e-01]	[500.7142334 544.42382812 0.69818556]	[526.42358398 708.60687256 0.79359531]	[5.21402893e+02 7.31756897e+02 6.97765291e-01]	[439.1071167 295.42462158 0.93194246]	[459.78097534 293.00079346 0.92292464]	[416.08096313 290.42825317 0.82599998]	[480.1696167 282.70690918 0.83093321]	[5.13595947e+02 7.67639465e+02 6.26443386e-01]	[5.21346191e+02 7.65032654e+02 6.49475813e-01]	[5.18658752e+02 7.29099976e+02 5.73010921e-01]	[4.64876007e+02 9.01013916e+02 7.77077556e-01]	[4.46959259e+02 8.95921631e+02 7.59129763e-01]	[4.67425629e+02 8.72753052e+02 7.27406859e-01]
[446.95455933 303.19744873 0.86073351]	[444.41619873 362.29324341 0.876872 ]	[382.81387329 367.41485596 0.80980051]	[372.51867676 482.76062012 0.88443351]	[359.77719116 582.78411865 0.90138781]	[506.02371216 359.70681763 0.87552702]	[531.53930664 464.90203857 0.84185529]	[544.50616455 562.31152344 0.91436499]	[459.76074219 546.93341064 0.72991264]	[421.14532471 547.04211426 0.70747119]	[441.668396 718.87036133 0.78934729]	[4.62240204e+02 8.67645447e+02 8.50497603e-01]	[500.71170044 541.90264893 0.70260531]	[526.48968506 708.54522705 0.80190229]	[5.23754272e+02 7.31742310e+02 7.31418431e-01]	[439.09216309 292.96481323 0.91319972]	[459.78857422 292.91226196 0.91549945]	[416.04373169 287.88586426 0.81649119]	[480.12799072 280.25045776 0.81189144]	[5.13568115e+02 7.67642761e+02 6.43263936e-01]	[5.21333130e+02 7.65082703e+02 6.76028132e-01]	[5.18687927e+02 7.29090271e+02 6.05611205e-01]	[4.64892517e+02 9.01016907e+02 7.72858918e-01]	[4.49435608e+02 8.95935547e+02 7.53522277e-01]	[4.67402527e+02 8.72772644e+02 7.25292325e-01]
[446.89956665 300.64578247 0.88073403]	[444.44815063 359.79519653 0.89136904]	[382.85775757 364.81988525 0.8146078 ]	[372.51983643 480.33395386 0.89492798]	[359.80593872 582.753479 0.89763826]	[506.01513672 359.59399414 0.88544935]	[531.53955078 462.40618896 0.86375678]	[544.52856445 559.81610107 0.89954209]	[459.78204346 544.37713623 0.74867845]	[421.18481445 544.47692871 0.72890967]	[441.6895752 716.2935791 0.78829074]	[4.62219757e+02 8.67678772e+02 8.54131460e-01]	[500.72445679 541.79376221 0.71102798]	[528.965271 706.1151123 0.80372405]	[5.21422485e+02 7.31714539e+02 7.31467187e-01]	[436.68185425 290.41043091 0.88886344]	[459.74493408 290.36880493 0.90198547]	[413.52410889 285.25888062 0.80235124]	[477.74209595 280.15951538 0.82229781]	[5.11012909e+02 7.67697998e+02 6.49519563e-01]	[5.21274475e+02 7.67534729e+02 6.97054505e-01]	[5.18655640e+02 7.29040955e+02 6.03009701e-01]	[4.64889465e+02 9.01014099e+02 7.70905614e-01]	[4.49432129e+02 8.95944763e+02 7.51004159e-01]	[4.64941681e+02 8.72812927e+02 7.21157014e-01]
[444.43438721 298.06738281 0.91185707]	[446.88113403 359.69644165 0.90284693]	[382.84307861 362.25585938 0.84108782]	[372.50997925 480.25985718 0.88803315]	[359.81872559 580.30804443 0.8864938 ]	[506.01473999 357.16055298 0.88272244]	[529.0715332 462.2817688 0.88663077]	[544.52380371 559.70477295 0.88245165]	[459.80834961 541.87774658 0.75192606]	[421.2180481 544.3972168 0.73269814]	[441.69973755 713.7522583 0.78975767]	[4.62219208e+02 8.67632507e+02 8.45956087e-01]	[500.74551392 539.27697754 0.70764744]	[526.53973389 706.03619385 0.79846847]	[5.21426453e+02 7.31652039e+02 6.96068466e-01]	[436.63021851 285.25799561 0.86508667]	[459.70953369 282.77075195 0.89925969]	[413.49737549 282.70611572 0.81314957]	[477.72045898 277.64685059 0.83858937]	[5.11048615e+02 7.67674438e+02 6.42048001e-01]	[5.21274536e+02 7.67505310e+02 6.83101058e-01]	[5.18694458e+02 7.26584961e+02 5.86430907e-01]	[4.64880981e+02 9.00992371e+02 7.71394610e-01]	[4.46960480e+02 8.95915283e+02 7.52785265e-01]	[4.64956207e+02 8.72786438e+02 7.15049624e-01]
[444.41598511 295.62228394 0.91356266]	[446.90167236 359.58517456 0.9021014 ]	[385.29626465 359.75961304 0.84691948]	[372.53555298 480.14974976 0.8775053 ]	[362.2098999 580.24829102 0.87687647]	[506.01834106 357.05133057 0.86508536]	[529.07196045 462.19369507 0.89114112]	[544.5269165 557.17193604 0.86651057]	[459.82022095 541.81280518 0.74953449]	[421.24038696 541.90649414 0.73023963]	[441.73779297 713.74304199 0.79882526]	[4.62210449e+02 8.65115173e+02 8.32329690e-01]	[500.74822998 539.21038818 0.70434493]	[528.96191406 705.91851807 0.78286844]	[5.23770874e+02 7.29232666e+02 6.74197197e-01]	[436.59521484 282.67053223 0.87068546]	[459.69332886 280.20175171 0.91655838]	[411.01254272 280.18408203 0.82039875]	[477.70968628 277.55145264 0.83476752]	[5.13615479e+02 7.67673645e+02 6.32249057e-01]	[5.21314636e+02 7.67486084e+02 6.72240257e-01]	[5.18727722e+02 7.26599487e+02 5.83950639e-01]	[4.64907440e+02 8.98515320e+02 7.66385853e-01]	[4.46959808e+02 8.95888794e+02 7.52541661e-01]	[4.64931122e+02 8.72716736e+02 7.17796266e-01]
[444.40460205 295.57403564 0.91390514]	[446.88131714 357.17391968 0.9025709 ]	[382.85012817 359.69821167 0.85254079]	[372.51565552 480.13711548 0.87548852]	[362.22232056 577.76879883 0.86767972]	[505.99981689 354.59210205 0.84971333]	[529.0322876 459.72528076 0.90403295]	[544.52960205 552.10809326 0.85690069]	[459.81124878 539.26104736 0.73564792]	[421.23971558 541.8057251 0.72341049]	[441.746521 713.74389648 0.79793406]	[4.62194519e+02 8.67639404e+02 8.48798692e-01]	[500.73382568 534.12609863 0.69459736]	[526.5022583 698.36853027 0.7466383 ]	[5.23887146e+02 7.26614746e+02 5.75365722e-01]	[436.56616211 280.2048645 0.87634778]	[459.68597412 280.14041138 0.92273837]	[411.01187134 277.72546387 0.82473564]	[477.6630249 275.09164429 0.82376337]	[5.13643372e+02 7.67510376e+02 6.13602519e-01]	[5.21327026e+02 7.62492310e+02 6.15947902e-01]	[5.21268127e+02 7.24011353e+02 5.10160983e-01]	[4.64881073e+02 8.98507935e+02 7.74250269e-01]	[4.46951416e+02 8.95893921e+02 7.56326258e-01]	[4.64892242e+02 8.72783386e+02 7.25255549e-01]
[444.41879272 295.49545288 0.91113186]	[444.41168213 357.09280396 0.90668654]	[382.78649902 359.62658691 0.85931069]	[372.52096558 477.59719849 0.84026349]	[362.21606445 575.15905762 0.85539836]	[505.98831177 354.50616455 0.84186971]	[529.05285645 459.63763428 0.89176822]	[546.91455078 547.05419922 0.86034262]	[459.81652832 536.72106934 0.72435415]	[421.22601318 539.30157471 0.71286708]	[441.71954346 711.1427002 0.78678006]	[4.62193878e+02 8.67606323e+02 8.39959025e-01]	[500.74829102 531.54034424 0.69211882]	[526.48095703 695.74163818 0.73795706]	[5.23899597e+02 7.26503723e+02 5.97446263e-01]	[436.58676147 280.13534546 0.88757694]	[459.69430542 277.69232178 0.93367428]	[411.03317261 277.67642212 0.83350772]	[477.62823486 274.96405029 0.79694146]	[5.16125427e+02 7.67538391e+02 6.34545982e-01]	[5.21355408e+02 7.62514221e+02 6.31020010e-01]	[5.21302124e+02 7.23951843e+02 5.30049860e-01]	[4.64898438e+02 8.98499146e+02 7.73108304e-01]	[4.46965759e+02 8.95888794e+02 7.53167570e-01]	[4.64886108e+02 8.72761475e+02 7.20458210e-01]
[444.4302063 295.41067505 0.8951239 ]	[444.41534424 357.03213501 0.90130538]	[382.78762817 357.22280884 0.85783529]	[372.47338867 472.55352783 0.82220602]	[362.22238159 572.61468506 0.85764688]	[505.98660278 352.00802612 0.82896411]	[529.02709961 457.21148682 0.87981892]	[544.546875 546.98980713 0.87420017]	[459.79650879 534.12243652 0.71768773]	[421.23098755 536.74047852 0.706725 ]	[441.72851562 708.54602051 0.797517 ]	[4.62189484e+02 8.67631348e+02 8.42335105e-01]	[500.69799805 526.47674561 0.69232142]	[526.41522217 688.1506958 0.6993168 ]	[5.23985168e+02 7.18896484e+02 5.94462335e-01]	[436.59768677 277.68658447 0.90064871]	[459.69430542 277.59555054 0.93919611]	[413.5249939 277.60900879 0.84571278]	[477.61270142 272.48144531 0.78365147]	[5.13630676e+02 7.65088379e+02 6.43200636e-01]	[5.21379578e+02 7.62450378e+02 6.27632976e-01]	[5.23838318e+02 7.16276794e+02 5.23530126e-01]	[4.64919220e+02 8.98491516e+02 7.71980822e-01]	[4.49458740e+02 8.95895996e+02 7.50477374e-01]	[4.64857269e+02 8.72782532e+02 7.21235931e-01]
[444.39224243 292.95916748 0.88624018]	[444.37997437 356.97689819 0.89787102]	[382.74725342 357.18417358 0.85963786]	[372.4753418 469.98153687 0.82187784]	[362.24975586 570.05657959 0.85810393]	[505.95065308 349.46289062 0.82278341]	[528.99908447 457.11392212 0.86040825]	[546.92150879 544.44537354 0.89403391]	[459.79855347 534.10449219 0.72390276]	[421.22589111 539.20562744 0.71290767]	[441.74230957 708.53106689 0.79729176]	[4.59857941e+02 8.67597046e+02 8.35631371e-01]	[500.7166748 526.4430542 0.70369959]	[526.3961792 688.02075195 0.68901467]	[5.23956421e+02 7.21385986e+02 6.56293392e-01]	[436.61413574 277.57507324 0.91348004]	[459.68395996 277.50579834 0.94261563]	[413.55065918 275.12591553 0.84980071]	[477.60055542 272.45321655 0.78398609]	[5.16184631e+02 7.67522827e+02 7.27299571e-01]	[5.23938782e+02 7.62492004e+02 6.66843772e-01]	[5.23801331e+02 7.16262512e+02 5.73379874e-01]	[4.64927399e+02 8.98474609e+02 7.68490851e-01]	[4.49464844e+02 8.95888550e+02 7.49043465e-01]	[4.64827179e+02 8.72754395e+02 7.21822321e-01]
[444.38925171 290.41897583 0.86851835]	[444.38897705 354.56787109 0.89101613]	[382.72509766 357.14071655 0.85855532]	[372.50067139 467.4906311 0.82394838]	[362.30404663 567.52416992 0.86293077]	[505.96472168 346.90078735 0.8212952 ]	[528.98858643 454.64529419 0.84610474]	[546.91595459 544.4039917 0.89829177]	[459.78094482 529.0300293 0.72318655]	[421.2081604 534.14538574 0.70888424]	[441.77478027 706.10449219 0.80767632]	[4.59859863e+02 8.67602234e+02 8.42731237e-01]	[500.70935059 523.9262085 0.7099058 ]	[5.26406677e+02 6.85514954e+02 6.26717687e-01]	[5.26397461e+02 7.18875244e+02 6.66470885e-01]	[436.63494873 277.47540283 0.92557013]	[459.66870117 275.09121704 0.94468045]	[413.53903198 275.00753784 0.85305619]	[475.15576172 272.36618042 0.77230799]	[5.16186829e+02 7.67661011e+02 7.56842136e-01]	[5.26414673e+02 7.65065918e+02 6.86473846e-01]	[5.23954529e+02 7.13738953e+02 5.79939842e-01]	[4.64929230e+02 8.98493713e+02 7.68932998e-01]	[4.49476196e+02 8.95902954e+02 7.47921169e-01]	[4.62420441e+02 8.72760803e+02 7.33790457e-01]
[444.38867188 290.41714478 0.86793685]	[444.38796997 354.56878662 0.89121759]	[382.72195435 357.14370728 0.85862744]	[372.48718262 469.9710083 0.82148641]	[362.30761719 567.52111816 0.86232758]	[505.96383667 346.90063477 0.82127506]	[528.98828125 454.64242554 0.84643495]	[546.91772461 544.40753174 0.89753687]	[459.78408813 529.03887939 0.72192788]	[421.20715332 534.1541748 0.70829648]	[441.77944946 706.10351562 0.8094281 ]	[4.59853210e+02 8.67592651e+02 8.38917613e-01]	[500.71405029 523.93450928 0.70916122]	[5.26399780e+02 6.88000977e+02 6.62469327e-01]	[5.24025452e+02 7.18887329e+02 6.62494063e-01]	[436.63461304 277.47503662 0.92520738]	[459.66687012 275.08853149 0.94332647]	[413.53689575 275.0057373 0.85206413]	[475.15646362 272.35305786 0.76806879]	[5.16171631e+02 7.67672241e+02 7.57751942e-01]	[5.26403931e+02 7.65076477e+02 6.88942790e-01]	[5.23935791e+02 7.13732239e+02 5.76346517e-01]	[4.64936401e+02 8.98491943e+02 7.71365523e-01]	[4.49480316e+02 8.95903503e+02 7.49842167e-01]	[4.62411102e+02 8.72751526e+02 7.39530206e-01]
[444.43121338 287.86520386 0.85231507]	[444.37844849 354.50332642 0.88362169]	[382.73397827 357.0802002 0.85761631]	[372.4836731 469.98736572 0.81745136]	[362.28778076 567.44329834 0.87421513]	[505.96401978 346.81866455 0.82632339]	[529.00061035 454.58554077 0.84017694]	[546.92840576 544.33947754 0.90133405]	[459.79769897 526.49371338 0.72681332]	[421.22283936 531.56915283 0.7077297 ]	[441.73007202 705.94482422 0.78263497]	[4.62179596e+02 8.67625305e+02 8.33209336e-01]	[500.7276001 523.87408447 0.71548688]	[5.23962646e+02 6.82891541e+02 5.49356341e-01]	[523.99597168 721.4588623 0.74895298]	[436.6697998 275.08270264 0.93390214]	[459.68765259 275.01348877 0.94716614]	[413.54702759 274.947052 0.85469562]	[477.59124756 267.36212158 0.74057955]	[518.76776123 770.09411621 0.8268742 ]	[5.29052124e+02 7.67480225e+02 7.25532532e-01]	[5.23889343e+02 7.16318787e+02 6.19017482e-01]	[4.64910431e+02 8.98511047e+02 7.61359513e-01]	[4.49485840e+02 8.95920898e+02 7.40426779e-01]	[4.64837189e+02 8.72787781e+02 7.12436020e-01]
[444.43572998 287.82131958 0.85009736]	[444.37298584 354.44509888 0.87193501]	[382.74087524 357.02655029 0.85680211]	[372.5020752 467.40313721 0.82699132]	[362.27059937 564.94256592 0.89813221]	[505.97662354 344.30557251 0.83299649]	[529.00311279 452.06304932 0.83171874]	[546.93579102 544.3260498 0.90176064]	[459.81515503 528.97186279 0.72752589]	[421.22875977 531.59588623 0.71027988]	[441.78225708 705.99871826 0.78126824]	[4.59859344e+02 8.67646667e+02 8.37378323e-01]	[500.75210571 523.89099121 0.72170722]	[5.23911438e+02 6.59867859e+02 4.91054028e-01]	[0. 0. 0.]	[436.67480469 275.03549194 0.93577993]	[459.69140625 274.98861694 0.94748902]	[413.52090454 274.91278076 0.84727025]	[477.59545898 267.34558105 0.74039841]	[0. 0. 0.]	[0. 0. 0.]	[0. 0. 0.]	[4.64913452e+02 8.98503662e+02 7.61732519e-01]	[4.49491333e+02 8.95924622e+02 7.42674351e-01]	[4.64824829e+02 8.72801086e+02 7.18183041e-01]
[444.431427 285.29669189 0.8507151 ]	[444.40582275 351.94018555 0.85742879]	[382.78491211 356.97360229 0.84536302]	[372.50250244 464.90847778 0.8370145 ]	[362.2930603 564.92852783 0.89860284]	[505.98965454 341.809021 0.84043545]	[529.00787354 452.01296997 0.83194256]	[546.94439697 544.29846191 0.90273482]	[459.81887817 526.43682861 0.73628139]	[421.22869873 529.0333252 0.71446288]	[441.82254028 703.45550537 0.7601037 ]	[4.59839905e+02 8.67577942e+02 8.20388794e-01]	[500.75793457 523.8302002 0.72627699]	[5.23834412e+02 6.52168579e+02 5.21181524e-01]	[528.99560547 734.27355957 0.73445851]	[436.67019653 275.01391602 0.93063891]	[459.67474365 274.9442749 0.93414378]	[413.54638672 274.902771 0.84504956]	[477.62640381 264.79284668 0.77222759]	[523.8928833 788.01733398 0.82729161]	[5.41851990e+02 7.77865601e+02 7.11760998e-01]	[5.26409851e+02 7.39392883e+02 6.00855172e-01]	[4.64937256e+02 8.98475586e+02 7.59118915e-01]	[4.49498596e+02 8.95904053e+02 7.38916278e-01]	[4.62401520e+02 8.72753784e+02 7.16574669e-01]
[444.43188477 285.28216553 0.85090256]	[444.41040039 349.40048218 0.85068005]	[382.78085327 354.56036377 0.84131312]	[372.47619629 464.9609375 0.82644105]	[362.29104614 564.85015869 0.91105646]	[506.00030518 341.72869873 0.85130745]	[529.02783203 446.97088623 0.82838875]	[546.94140625 541.86883545 0.9068141 ]	[462.18988037 526.47131348 0.72706401]	[421.27349854 529.0614624 0.70726991]	[441.83825684 705.93157959 0.78177547]	[4.59844452e+02 8.65057251e+02 8.16089272e-01]	[500.80032349 523.85852051 0.72099751]	[5.26424622e+02 6.77839661e+02 6.07776701e-01]	[536.68566895 757.39001465 0.7713818 ]	[436.67468262 274.98342896 0.92922378]	[459.68099976 274.92471313 0.93302488]	[413.53027344 272.46884155 0.83257425]	[477.62792969 264.74908447 0.77886909]	[5.34179504e+02 8.08636597e+02 7.91721106e-01]	[5.49562866e+02 7.98435242e+02 7.10200608e-01]	[5.28969910e+02 7.62440674e+02 6.28675759e-01]	[4.64926422e+02 8.98465027e+02 7.58738816e-01]	[4.49481537e+02 8.95887329e+02 7.41356969e-01]	[4.62408203e+02 8.70303711e+02 7.13737786e-01]
[444.43624878 285.27600098 0.85059339]	[444.40524292 349.39453125 0.85106587]	[382.77175903 354.54946899 0.84128964]	[372.48712158 464.96432495 0.82738549]	[362.32214355 564.84033203 0.90785414]	[506.00210571 341.72842407 0.8506583 ]	[529.02929688 446.92910767 0.83210176]	[546.94818115 541.84204102 0.90686989]	[462.2041626 526.47039795 0.72687519]	[421.29769897 529.06164551 0.70632577]	[441.82757568 705.94500732 0.78486925]	[4.59811707e+02 8.62568359e+02 8.19395185e-01]	[500.8053894 523.85809326 0.71975851]	[529.02526855 703.41693115 0.70829213]	[539.26257324 765.08294678 0.81242257]	[436.67150879 274.97457886 0.92861593]	[459.68319702 274.91534424 0.93112934]	[413.50094604 272.4498291 0.82625586]	[477.61935425 264.72384644 0.77554178]	[5.39195557e+02 8.21519897e+02 7.51097560e-01]	[5.54668457e+02 8.11256775e+02 7.06693172e-01]	[5.29056763e+02 7.65056396e+02 6.22219563e-01]	[4.64923523e+02 8.98435364e+02 7.67939210e-01]	[4.49461639e+02 8.95867676e+02 7.47433186e-01]	[4.62385376e+02 8.70287354e+02 7.28328586e-01]
[444.42843628 285.26593018 0.85135561]	[444.41098022 349.38476562 0.84936368]	[382.77383423 354.54330444 0.84174913]	[372.50997925 464.92492676 0.83457166]	[362.33859253 564.82403564 0.90529531]	[506.02139282 341.71777344 0.84881014]	[529.02880859 446.89355469 0.83501273]	[546.9520874 541.78094482 0.9048624 ]	[462.21044922 526.43188477 0.73065615]	[421.30105591 529.00146484 0.70843494]	[441.85906982 705.92468262 0.79887551]	[4.59835449e+02 8.65065125e+02 8.21045518e-01]	[500.81176758 523.82830811 0.71952146]	[529.02209473 703.39971924 0.70829922]	[541.78479004 785.49468994 0.81682909]	[436.65731812 274.96578979 0.92521203]	[459.67822266 274.90310669 0.92723477]	[411.034729 272.43844604 0.8248471 ]	[477.62033081 262.25616455 0.78015691]	[5.41777466e+02 8.31767761e+02 7.92709827e-01]	[5.59724731e+02 8.26608093e+02 7.05240667e-01]	[5.36739685e+02 7.88136230e+02 5.90365887e-01]	[4.67413422e+02 8.98436279e+02 7.70178556e-01]	[4.49510742e+02 8.95869629e+02 7.51156211e-01]	[4.62399323e+02 8.70309937e+02 7.29507148e-01]
[444.42938232 285.265625 0.85230476]	[444.42233276 346.90066528 0.84690106]	[382.79608154 354.53329468 0.83860093]	[372.52548218 464.9513855 0.83477318]	[364.82922363 564.88336182 0.88737607]	[506.02529907 341.69537354 0.85158551]	[529.02453613 444.39077759 0.84718424]	[546.98773193 541.72583008 0.89038134]	[462.21716309 523.95581055 0.73233312]	[421.30172729 526.51959229 0.7116105 ]	[441.87591553 700.89501953 0.77813053]	[4.59844269e+02 8.65075684e+02 8.28035831e-01]	[500.81900024 521.36462402 0.71980208]	[526.54211426 695.80212402 0.7197721 ]	[541.85693359 790.66271973 0.86081463]	[436.65240479 274.96847534 0.92616796]	[459.67501831 274.89852905 0.92706913]	[411.0168457 272.42544556 0.82162464]	[477.59921265 262.23284912 0.76583713]	[5.41767151e+02 8.42016602e+02 7.39799023e-01]	[5.59737488e+02 8.31826904e+02 6.95573390e-01]	[5.39313721e+02 7.93274536e+02 6.12196982e-01]	[4.67410187e+02 8.98463013e+02 7.65584528e-01]	[4.49513062e+02 8.95884949e+02 7.47333646e-01]	[4.62396240e+02 8.70316284e+02 7.41995692e-01]
[444.42352295 285.2567749 0.85417604]	[444.43655396 346.86630249 0.84609216]	[382.82348633 354.51266479 0.8337307 ]	[374.98965454 464.86953735 0.85114259]	[367.35733032 564.91003418 0.87228495]	[506.0218811 341.67242432 0.85503495]	[529.03771973 444.35552979 0.85312879]	[547.00158691 541.69311523 0.88352215]	[462.2640686 526.41601562 0.7240364 ]	[421.33248901 528.99383545 0.70536321]	[444.3057251 703.50604248 0.77942693]	[4.59821747e+02 8.65122314e+02 8.32865298e-01]	[500.86132812 521.37103271 0.71838349]	[529.00909424 695.80010986 0.73915726]	[544.37512207 800.97558594 0.81695586]	[436.64175415 274.96575928 0.92379427]	[459.66741943 274.88925171 0.92509818]	[411.00335693 272.42282104 0.819323 ]	[477.59555054 262.19000244 0.76102853]	[5.41887573e+02 8.52183228e+02 8.17436695e-01]	[5.62349915e+02 8.44615784e+02 7.25176215e-01]	[5.41904114e+02 8.08611938e+02 6.91995978e-01]	[4.67431366e+02 8.98476379e+02 7.71186709e-01]	[4.49502472e+02 8.95884766e+02 7.55573332e-01]	[4.62375214e+02 8.70326721e+02 7.48018146e-01]
[444.41818237 285.25204468 0.85565275]	[444.43521118 346.84719849 0.84718812]	[382.83444214 354.50814819 0.83251405]	[375.03186035 464.82507324 0.86614299]	[369.89685059 564.89996338 0.87018704]	[506.01385498 339.28109741 0.86168033]	[529.05767822 441.90325928 0.86505896]	[547.04107666 539.30145264 0.87103218]	[462.28134155 523.93255615 0.72499394]	[421.34970093 526.49554443 0.706563 ]	[444.34521484 705.95996094 0.78308398]	[4.59827789e+02 8.67635315e+02 8.49382102e-01]	[500.88299561 521.33441162 0.71678829]	[529.03845215 693.20581055 0.74163783]	[544.53308105 811.26654053 0.82048863]	[436.63912964 274.97064209 0.92441034]	[459.65979004 274.89007568 0.92437589]	[411.00424194 272.42910767 0.81952018]	[477.5892334 262.18087769 0.76344723]	[5.44380798e+02 8.62515503e+02 7.71221399e-01]	[5.62423218e+02 8.52379211e+02 7.36457825e-01]	[5.44365112e+02 8.21447876e+02 6.60086453e-01]	[4.67429504e+02 8.98518372e+02 7.66812801e-01]	[4.49494293e+02 8.95916626e+02 7.56794870e-01]	[4.62379761e+02 8.72758423e+02 7.62661815e-01]
[444.42913818 285.2371521 0.85376769]	[444.45016479 346.8677063 0.84305483]	[382.85787964 354.53033447 0.82982266]	[375.03060913 464.86071777 0.86315858]	[372.44812012 564.90026855 0.87359011]	[506.0105896 339.29125977 0.85898626]	[531.58990479 441.912323 0.85170776]	[547.07183838 539.29949951 0.86569202]	[462.31518555 523.9387207 0.72617066]	[421.39257812 526.5223999 0.6980949 ]	[444.35464478 703.49206543 0.76274651]	[4.59848633e+02 8.65119568e+02 8.33716869e-01]	[503.23675537 521.34197998 0.72185802]	[529.03057861 690.62585449 0.77351177]	[5.47072693e+02 8.21526306e+02 7.74814427e-01]	[436.64990234 274.96356201 0.92418522]	[459.66827393 274.87670898 0.9224897 ]	[411.02749634 272.42456055 0.82162029]	[477.60992432 262.16333008 0.7795189 ]	[5.46968445e+02 8.70197754e+02 8.17138195e-01]	[5.64986755e+02 8.65044678e+02 7.50197589e-01]	[5.46925964e+02 8.31712524e+02 6.84982657e-01]	[4.67418457e+02 9.01002502e+02 7.61986852e-01]	[4.49480560e+02 8.95913452e+02 7.50967443e-01]	[4.62405579e+02 8.70321411e+02 7.50512123e-01]
[444.45236206 285.23760986 0.84989488]	[446.88327026 346.85873413 0.8414374 ]	[382.86679077 354.58795166 0.82840401]	[375.09979248 464.91760254 0.86594969]	[372.51223755 564.91644287 0.87840235]	[506.01019287 339.24475098 0.86633986]	[534.14501953 444.29379272 0.85293937]	[549.51324463 539.24468994 0.85723138]	[462.3727417 526.41937256 0.71654928]	[423.81008911 529.03100586 0.68527955]	[444.40939331 703.5022583 0.77982032]	[4.59845032e+02 8.62574768e+02 8.25311899e-01]	[503.28308105 521.3729248 0.71931779]	[529.06158447 690.67608643 0.77871466]	[5.52096985e+02 8.31668457e+02 8.00746500e-01]	[436.66427612 274.96206665 0.92431051]	[459.68484497 272.50338745 0.92043567]	[413.50238037 272.41204834 0.8223567 ]	[477.62908936 259.69625854 0.79370153]	[5.47029419e+02 8.72841614e+02 8.11728358e-01]	[5.65056274e+02 8.70212891e+02 7.89360166e-01]	[5.47011292e+02 8.41985046e+02 6.99930727e-01]	[4.64937378e+02 9.00992737e+02 7.83070982e-01]	[4.46967194e+02 8.95882446e+02 7.63674855e-01]	[4.62409515e+02 8.70270203e+02 7.50722647e-01]
[444.45071411 285.2371521 0.85037094]	[446.88339233 346.85977173 0.84145075]	[382.86901855 354.59011841 0.82795465]	[375.10037231 464.91616821 0.86576515]	[372.51303101 564.91729736 0.87837017]	[506.00793457 339.24459839 0.86680794]	[534.14373779 444.293396 0.85276383]	[549.5133667 539.24383545 0.85725629]	[462.37060547 526.41790771 0.71714216]	[423.80944824 529.02819824 0.68551409]	[444.41070557 703.50134277 0.77975112]	[4.59856506e+02 8.65039856e+02 8.25451493e-01]	[503.28033447 521.37207031 0.71946037]	[529.06622314 690.69708252 0.77785075]	[5.52088074e+02 8.31667114e+02 7.99447834e-01]	[436.6625061 274.96176147 0.92434478]	[459.68447876 274.86209106 0.92015332]	[413.49829102 272.41265869 0.82156551]	[477.62545776 259.70413208 0.79076594]	[5.47027222e+02 8.72851807e+02 8.12885225e-01]	[5.65052124e+02 8.70219604e+02 7.91400552e-01]	[5.47009338e+02 8.41981201e+02 6.96252704e-01]	[4.64942871e+02 9.00998962e+02 7.79313624e-01]	[4.49433777e+02 8.95892090e+02 7.60153234e-01]	[4.62422272e+02 8.70270508e+02 7.46841908e-01]
[446.87130737 285.23318481 0.84834981]	[446.91604614 346.8354187 0.84042394]	[385.34997559 354.56262207 0.82044423]	[377.48876953 464.86535645 0.88433033]	[372.55081177 562.47253418 0.87880582]	[506.01745605 339.23278809 0.86862326]	[534.17797852 441.87982178 0.86557788]	[549.56933594 539.16821289 0.83913016]	[462.36868286 523.92248535 0.72086245]	[423.80081177 526.51611328 0.69143152]	[444.38131714 703.449646 0.78564811]	[4.62176056e+02 8.65071655e+02 8.28334987e-01]	[503.28244019 521.32537842 0.72167122]	[531.55786133 693.17150879 0.77551425]	[5.57208740e+02 8.34397156e+02 7.71259487e-01]	[436.67752075 274.95053101 0.92567211]	[459.69903564 272.49481201 0.92040741]	[413.53527832 272.40753174 0.8234905 ]	[477.68319702 259.69232178 0.81429267]	[5.52124878e+02 8.77975769e+02 7.36854672e-01]	[5.67582031e+02 8.72857605e+02 7.41419017e-01]	[5.49518738e+02 8.49728210e+02 6.80328488e-01]	[4.64934723e+02 8.98517395e+02 7.90873051e-01]	[4.49435150e+02 8.95881714e+02 7.64881790e-01]	[4.62430481e+02 8.70308838e+02 7.54384935e-01]
[446.94186401 282.78344727 0.84445906]	[446.96121216 346.80969238 0.83767051]	[385.36514282 354.59622192 0.82019597]	[377.60134888 464.94869995 0.8770532 ]	[375.03045654 562.45471191 0.88649189]	[508.47827148 339.19866943 0.87148064]	[536.71856689 441.86135864 0.86961019]	[552.14923096 539.17895508 0.82763028]	[464.84619141 526.42852783 0.70757717]	[426.34255981 529.05377197 0.67031461]	[444.42700195 703.42419434 0.7794106 ]	[4.62200012e+02 8.65065308e+02 8.27378035e-01]	[503.39108276 521.38635254 0.72052521]	[531.58215332 690.67041016 0.79361451]	[5.62272522e+02 8.49621399e+02 8.30013990e-01]	[439.09204102 274.94683838 0.93445086]	[459.7585144 272.49252319 0.92565942]	[416.08584595 272.41070557 0.84638083]	[480.12564087 259.68249512 0.83805716]	[5.62354614e+02 8.90654175e+02 8.07718158e-01]	[5.80326111e+02 8.80478455e+02 7.39746809e-01]	[5.57217529e+02 8.57419006e+02 6.69083059e-01]	[4.64923096e+02 9.00980164e+02 7.90118337e-01]	[4.46970612e+02 8.95882446e+02 7.55313277e-01]	[4.64861877e+02 8.70310913e+02 7.49476075e-01]
[449.48400879 282.77038574 0.84335655]	[449.51861572 344.34835815 0.83294272]	[387.9392395 354.57156372 0.81162739]	[377.61935425 464.91952515 0.8776527 ]	[375.05487061 562.46716309 0.88932902]	[508.53964233 339.20977783 0.86501026]	[539.18713379 441.91595459 0.86586827]	[554.68609619 536.73236084 0.82657266]	[464.887146 526.4364624 0.70608234]	[426.3973999 531.57220459 0.66650438]	[446.90084839 703.43914795 0.77867913]	[4.62192871e+02 8.65079041e+02 8.25417161e-01]	[503.42913818 521.37969971 0.71780151]	[531.54370117 688.16345215 0.80508006]	[5.62299927e+02 8.49696289e+02 8.43199253e-01]	[439.14230347 274.9385376 0.94445711]	[459.83166504 272.48425293 0.92931712]	[416.11968994 272.40206909 0.85502136]	[480.14471436 259.70947266 0.82169312]	[5.62430054e+02 8.93211609e+02 8.33847821e-01]	[5.82795288e+02 8.85627136e+02 7.66437650e-01]	[5.57256470e+02 8.59950562e+02 6.56341970e-01]	[4.64945526e+02 9.00993958e+02 7.81594157e-01]	[4.49437897e+02 8.95901794e+02 7.50040829e-01]	[4.64847534e+02 8.70318481e+02 7.43961632e-01]
[452.02484131 282.7633667 0.8443749 ]	[452.06533813 344.33157349 0.83829451]	[390.47143555 354.54711914 0.81466347]	[377.67071533 464.81750488 0.89627981]	[375.09460449 564.86444092 0.8939175 ]	[511.06216431 339.21420288 0.86300278]	[539.2512207 441.86166382 0.88520658]	[557.17346191 536.68756104 0.82359165]	[464.91174316 526.43347168 0.70521373]	[426.42633057 531.57159424 0.66255218]	[446.95370483 703.41113281 0.77129465]	[4.62215210e+02 8.62558594e+02 8.21640253e-01]	[503.45397949 521.36865234 0.71946478]	[531.53320312 688.17785645 0.806041 ]	[5.62330750e+02 8.52195007e+02 8.41179013e-01]	[439.19256592 274.93783569 0.95269436]	[462.21972656 272.4921875 0.92905694]	[418.5491333 272.39099121 0.86202121]	[480.19360352 259.72662354 0.81227499]	[5.64958435e+02 8.95836365e+02 8.01094711e-01]	[5.82908569e+02 8.90654236e+02 7.92558432e-01]	[5.57194885e+02 8.65093079e+02 6.58227026e-01]	[4.64919708e+02 9.01001709e+02 7.82609403e-01]	[4.46949799e+02 8.95888916e+02 7.51229525e-01]	[4.64892059e+02 8.70276001e+02 7.41209030e-01]
[454.58291626 282.74343872 0.85236973]	[454.61050415 344.33007812 0.84612811]	[393.01333618 354.53338623 0.82095492]	[377.69509888 462.41091919 0.89002013]	[377.49215698 562.45916748 0.89900756]	[513.59954834 339.20727539 0.86493933]	[541.69146729 444.32559204 0.8815816 ]	[557.22460938 536.66485596 0.82463217]	[464.96575928 526.46594238 0.69825524]	[428.96234131 531.61035156 0.66068274]	[449.43347168 703.48126221 0.77262855]	[4.62221802e+02 8.65088684e+02 8.26121807e-01]	[503.50204468 523.82977295 0.71460181]	[531.61029053 693.19207764 0.78854609]	[5.62367249e+02 8.52305603e+02 8.41261089e-01]	[439.24786377 274.93850708 0.95183092]	[462.28305054 272.47052002 0.92450547]	[418.63510132 272.40765381 0.87927306]	[480.25604248 259.71316528 0.80209321]	[5.64970154e+02 8.95980713e+02 7.78959036e-01]	[5.82931946e+02 8.90771240e+02 7.79773235e-01]	[5.57268494e+02 8.67649963e+02 6.50392532e-01]	[4.64905823e+02 9.01011047e+02 7.79718339e-01]	[4.46931580e+02 8.95897949e+02 7.52329767e-01]	[4.64895874e+02 8.70313965e+02 7.45025754e-01]
[457.09368896 282.72366333 0.86335707]	[457.15112305 344.3444519 0.87237763]	[395.55950928 354.49227905 0.83482105]	[377.75338745 462.38647461 0.90646708]	[377.58648682 562.456604 0.91776645]	[516.17193604 339.24822998 0.86682856]	[541.74700928 444.34838867 0.89105868]	[559.73468018 539.20446777 0.85222989]	[467.47418213 526.46472168 0.69057608]	[434.01205444 534.1105957 0.66056776]	[451.99206543 703.42633057 0.76478058]	[4.62224213e+02 8.65105225e+02 8.23909879e-01]	[505.95285034 523.83911133 0.70426327]	[531.62121582 690.64672852 0.79273754]	[5.62399475e+02 8.52299988e+02 8.34511936e-01]	[439.32376099 274.94918823 0.94632941]	[462.35229492 272.46353149 0.91711366]	[418.72967529 272.36862183 0.87796354]	[480.31335449 259.72290039 0.78538567]	[5.64940308e+02 8.98459229e+02 7.78164208e-01]	[5.82924927e+02 8.90822510e+02 7.70841181e-01]	[5.59768066e+02 8.67621155e+02 6.31375790e-01]	[4.64882416e+02 9.01001221e+02 7.79899001e-01]	[4.46918610e+02 8.95890137e+02 7.49026239e-01]	[4.64896729e+02 8.72706177e+02 7.40477860e-01]
[457.21408081 282.67279053 0.88057846]	[459.60482788 344.32131958 0.89231223]	[395.6418457 354.4475708 0.83854294]	[380.11672974 462.37905884 0.89606208]	[377.69036865 562.4630127 0.92822695]	[518.73498535 339.25479126 0.87622178]	[541.76446533 441.87588501 0.90804654]	[559.77886963 536.74438477 0.84969223]	[469.9593811 526.41760254 0.68772823]	[434.01370239 529.05297852 0.6583308 ]	[449.51281738 700.86468506 0.75048006]	[4.62225708e+02 8.62553345e+02 8.11036825e-01]	[506.00991821 521.38769531 0.69389707]	[534.13720703 690.62036133 0.79763168]	[5.62433960e+02 8.52333069e+02 8.27353001e-01]	[441.73828125 274.94113159 0.94734097]	[462.44033813 272.41195679 0.89532614]	[418.76187134 269.89529419 0.86651182]	[482.7230835 259.61584473 0.76726973]	[5.64960449e+02 8.98483337e+02 7.64599741e-01]	[5.82952332e+02 8.90844421e+02 7.55914152e-01]	[5.59808105e+02 8.67663025e+02 6.27555490e-01]	[4.64888275e+02 9.00982910e+02 7.74587750e-01]	[4.46924011e+02 8.95872131e+02 7.42815793e-01]	[4.64903351e+02 8.70272217e+02 7.26887107e-01]
[459.67080688 280.21508789 0.90489864]	[459.6965332 344.3258667 0.90833503]	[398.08807373 352.00817871 0.84926754]	[380.1399231 462.31808472 0.91016543]	[380.09854126 564.82189941 0.93328881]	[521.20306396 341.67266846 0.88108671]	[541.80780029 444.32980347 0.90303797]	[562.21417236 539.19348145 0.86594892]	[469.97622681 526.41418457 0.678904 ]	[431.55224609 528.99829102 0.65566683]	[454.54577637 703.38702393 0.76415747]	[4.62220490e+02 8.62564392e+02 8.11282754e-01]	[508.45492554 523.82623291 0.68414366]	[534.17883301 690.62982178 0.79527706]	[5.62442200e+02 8.52340942e+02 8.28272641e-01]	[441.83789062 274.9206543 0.93841922]	[464.89776611 272.39160156 0.88432711]	[421.21231079 272.37200928 0.88066691]	[482.79632568 262.14733887 0.79043299]	[5.64968994e+02 8.98497192e+02 7.55735517e-01]	[5.82955994e+02 8.90847717e+02 7.48116970e-01]	[5.59825073e+02 8.67672607e+02 6.30786955e-01]	[4.64892792e+02 9.00983215e+02 7.75817990e-01]	[4.46926086e+02 8.95871033e+02 7.43317544e-01]	[4.64886292e+02 8.70277832e+02 7.26611495e-01]
[459.75378418 280.18411255 0.92502266]	[459.76950073 344.32315063 0.91155922]	[398.14822388 352.00765991 0.85521436]	[380.2276001 462.24731445 0.91345435]	[380.16378784 564.84570312 0.93511516]	[521.26965332 341.68554688 0.88597399]	[541.83984375 441.89089966 0.91263175]	[562.26306152 536.65142822 0.86102855]	[472.5461731 526.42559814 0.67454851]	[436.56478882 529.03210449 0.66116369]	[457.07312012 703.45245361 0.78409237]	[4.62224792e+02 8.62543945e+02 8.13423514e-01]	[508.52246094 523.82580566 0.67581558]	[536.6729126 690.6583252 0.81191522]	[5.62458801e+02 8.52374878e+02 8.24954569e-01]	[444.29852295 274.88314819 0.92086875]	[467.41760254 272.37948608 0.87353295]	[421.31478882 272.40194702 0.88232398]	[482.88092041 262.22125244 0.78260636]	[5.64963379e+02 9.00979004e+02 7.53744602e-01]	[5.82959839e+02 8.93236572e+02 7.49496281e-01]	[5.62261292e+02 8.70109070e+02 6.36994004e-01]	[4.64882019e+02 8.98513977e+02 7.77744770e-01]	[4.46909271e+02 8.95855408e+02 7.47037709e-01]	[4.64883575e+02 8.70260498e+02 7.27753878e-01]
[459.75357056 280.18276978 0.92535877]	[459.77017212 344.32202148 0.91127056]	[398.14981079 352.0078125 0.85495412]	[380.2265625 462.24816895 0.9127785 ]	[380.16662598 564.85083008 0.93374604]	[521.26928711 341.68331909 0.88584614]	[541.83581543 441.88427734 0.91326183]	[562.2612915 536.64776611 0.86045033]	[472.5619812 526.42468262 0.6752516 ]	[436.57510376 529.02728271 0.66423506]	[457.06832886 703.43255615 0.78023303]	[4.62231720e+02 8.62536560e+02 8.11921239e-01]	[508.53469849 523.82751465 0.6756531 ]	[536.6819458 690.65087891 0.8151297 ]	[5.62462280e+02 8.52395020e+02 8.24748635e-01]	[444.29788208 274.88269043 0.92080975]	[467.41693115 272.37802124 0.87326491]	[421.31640625 272.40158081 0.88173801]	[482.87991333 262.21789551 0.78102976]	[5.64963623e+02 9.00990662e+02 7.53423154e-01]	[5.82960693e+02 8.93247192e+02 7.48663425e-01]	[5.62263489e+02 8.70133240e+02 6.46748304e-01]	[4.64893097e+02 9.00987549e+02 7.71272540e-01]	[4.46919067e+02 8.95870911e+02 7.43864596e-01]	[4.64891724e+02 8.70252319e+02 7.23306715e-01]
[462.2102356 280.24264526 0.91918433]	[462.18746948 344.32525635 0.90902203]	[398.22741699 354.46447754 0.85607105]	[382.80273438 462.33435059 0.87682855]	[380.25735474 562.44799805 0.92836118]	[521.35931396 339.24993896 0.90287721]	[544.31182861 444.35281372 0.90545201]	[562.32165527 539.25946045 0.89139014]	[477.61541748 523.95983887 0.6956144 ]	[439.09188843 528.98803711 0.69024378]	[457.09439087 700.88366699 0.76412046]	[4.62218292e+02 8.62555176e+02 8.13832819e-01]	[516.17053223 523.81243896 0.68586594]	[539.18774414 693.1763916 0.81076282]	[5.62481934e+02 8.54797668e+02 8.24764431e-01]	[446.90856934 274.89144897 0.89759535]	[472.55325317 272.45114136 0.8797819 ]	[423.81848145 272.35253906 0.85084939]	[485.3553772 262.2543335 0.74598396]	[5.64963318e+02 9.01039124e+02 7.54662752e-01]	[5.82962036e+02 8.93284668e+02 7.46043861e-01]	[5.62267944e+02 8.70113647e+02 6.41351938e-01]	[4.64887085e+02 9.00997437e+02 7.70589471e-01]	[4.46917908e+02 8.95880676e+02 7.41941810e-01]	[4.64872070e+02 8.70269348e+02 7.30188191e-01]
[462.35455322 282.71478271 0.89980787]	[462.27719116 344.34823608 0.90201503]	[400.65380859 354.4927063 0.85381269]	[382.85366821 462.35580444 0.85776985]	[380.29989624 564.86755371 0.92032343]	[523.79650879 339.24142456 0.90633249]	[544.35552979 444.29443359 0.89785361]	[562.36627197 539.20220947 0.88912642]	[477.72891235 523.92559814 0.71343058]	[439.18112183 526.47839355 0.70844924]	[457.13430786 700.84320068 0.76411462]	[4.62236084e+02 8.62499817e+02 8.08358669e-01]	[518.706604 521.37731934 0.69654417]	[539.21514893 690.71563721 0.81032449]	[5.64831848e+02 8.54849976e+02 8.22329998e-01]	[452.04714966 274.91256714 0.88958514]	[477.61132812 272.46694946 0.89573538]	[426.36611938 272.36547852 0.82435733]	[487.92019653 262.15884399 0.6915862 ]	[5.64960754e+02 9.01058655e+02 7.62441039e-01]	[5.82970032e+02 8.93317688e+02 7.46596038e-01]	[5.62315430e+02 8.70163147e+02 6.52836502e-01]	[4.64893127e+02 9.00986450e+02 7.65212774e-01]	[4.46924347e+02 8.95864258e+02 7.39591777e-01]	[4.64894501e+02 8.70225647e+02 7.18228877e-01]
[464.84350586 282.70758057 0.87470526]	[462.35516357 346.85827637 0.89040035]	[400.7437439 354.47335815 0.84820694]	[387.90670776 462.32162476 0.84507489]	[380.33920288 562.43585205 0.91643131]	[523.90960693 341.67449951 0.89052373]	[544.40179443 444.39334106 0.88211614]	[562.40948486 539.26922607 0.90140373]	[480.15563965 523.9597168 0.71493858]	[439.25241089 526.50085449 0.70672441]	[457.162323 698.33447266 0.76949775]	[4.62233429e+02 8.59987610e+02 8.08841527e-01]	[518.76965332 523.8203125 0.69726354]	[539.21105957 690.66149902 0.81520486]	[5.64844604e+02 8.54857788e+02 8.19924891e-01]	[457.06924438 274.89083862 0.89625061]	[477.74176025 272.43878174 0.90931457]	[428.93478394 269.89428711 0.80667472]	[490.52371216 259.69854736 0.69359618]	[5.64959351e+02 9.03552551e+02 7.68107951e-01]	[5.82972961e+02 8.93337830e+02 7.40321577e-01]	[5.62342834e+02 8.70169373e+02 6.57601953e-01]	[4.64904999e+02 8.98517517e+02 7.64072120e-01]	[4.46926575e+02 8.95851929e+02 7.40124762e-01]	[4.64891571e+02 8.70197144e+02 7.12362885e-01]
[464.93209839 282.6993103 0.86267549]	[462.45318604 346.8732605 0.86849701]	[400.83337402 354.48876953 0.84147739]	[393.0255127 462.29171753 0.85899347]	[382.73876953 564.83435059 0.89970809]	[524.02368164 341.69204712 0.87281168]	[544.54492188 446.94512939 0.84188437]	[564.81774902 539.27227783 0.89952445]	[480.2635498 526.44641113 0.72168094]	[439.33187866 528.98822021 0.71083689]	[459.60440063 698.35137939 0.79300749]	[4.62249084e+02 8.62513184e+02 8.10638905e-01]	[521.23321533 523.88635254 0.70896602]	[539.26245117 690.62286377 0.82380927]	[5.64864624e+02 8.54827271e+02 8.23369682e-01]	[457.16592407 274.87802124 0.90726537]	[480.16876221 272.42440796 0.91656268]	[431.56103516 272.35354614 0.81108367]	[495.66601562 259.71096802 0.75941932]	[5.64943909e+02 9.03587158e+02 7.86862850e-01]	[5.85375061e+02 8.93387146e+02 7.47760892e-01]	[5.62370789e+02 8.70128723e+02 6.58203959e-01]	[4.64938019e+02 9.01009521e+02 7.56005585e-01]	[4.46949249e+02 8.95881165e+02 7.34699070e-01]	[4.64895874e+02 8.70245056e+02 7.14599013e-01]
[467.43533325 282.70150757 0.85341924]	[467.43945312 346.88900757 0.83514839]	[405.83483887 354.47003174 0.8147108 ]	[395.59320068 462.2661438 0.89875972]	[385.30444336 564.86315918 0.87879664]	[529.00012207 341.75128174 0.83943719]	[547.03540039 446.97839355 0.82418686]	[564.94085693 541.74035645 0.90735269]	[480.32965088 526.44195557 0.71588272]	[441.70645142 526.51080322 0.70480454]	[459.64944458 698.31463623 0.79527533]	[4.62225342e+02 8.60009277e+02 8.06663513e-01]	[521.28973389 523.89465332 0.70585799]	[539.30133057 690.69012451 0.81949991]	[5.64895203e+02 8.54905273e+02 8.14595580e-01]	[459.60513306 274.86688232 0.918724 ]	[480.26608276 272.41677856 0.91842669]	[436.56890869 269.9302063 0.82317722]	[500.64675903 259.68508911 0.82037133]	[5.64998718e+02 9.06109375e+02 7.92932153e-01]	[5.85438904e+02 8.93441772e+02 7.50331044e-01]	[5.62374939e+02 8.70199829e+02 6.62179589e-01]	[4.64949646e+02 9.01010986e+02 7.53056765e-01]	[4.46945984e+02 8.95883362e+02 7.33111799e-01]	[4.64856781e+02 8.70218811e+02 7.09600091e-01]
[472.54296875 282.71936035 0.84655511]	[472.54483032 346.85928345 0.82767218]	[408.45025635 354.45153809 0.800053 ]	[398.06893921 462.25787354 0.91459954]	[390.5138855 562.45599365 0.86108333]	[531.58990479 341.72729492 0.83840483]	[549.5715332 446.92446899 0.82763213]	[565.04846191 541.78515625 0.904773 ]	[482.77267456 526.43145752 0.71770465]	[441.83190918 526.47436523 0.70331764]	[459.72418213 693.24536133 0.81171745]	[4.62230927e+02 8.59970520e+02 8.10914099e-01]	[521.38812256 523.87774658 0.71795154]	[539.32110596 690.64526367 0.82679546]	[5.64914673e+02 8.57401367e+02 8.09845984e-01]	[459.71572876 274.89871216 0.94334269]	[482.75765991 272.45761108 0.92364061]	[439.07788086 272.36279297 0.85554475]	[500.78381348 259.72128296 0.82566082]	[5.65004089e+02 9.06168884e+02 7.96781957e-01]	[5.85445496e+02 8.95875427e+02 7.49230981e-01]	[5.62398315e+02 8.70237488e+02 6.70042634e-01]	[4.67399292e+02 9.01017822e+02 7.46454477e-01]	[4.46962433e+02 8.95890137e+02 7.26543128e-01]	[4.64848114e+02 8.70206116e+02 7.11611748e-01]
[475.16674805 282.72518921 0.85793412]	[477.60705566 346.88821411 0.84723866]	[413.55606079 352.01812744 0.81069636]	[398.18075562 462.33047485 0.91202694]	[395.55609131 562.44085693 0.88500136]	[536.71081543 341.77566528 0.84078586]	[557.16644287 446.91967773 0.81998456]	[567.52972412 541.83758545 0.88268691]	[482.86791992 526.43682861 0.71252835]	[441.91305542 526.47668457 0.69281787]	[459.75280762 695.7678833 0.80613738]	[4.62239197e+02 8.59965759e+02 8.09416056e-01]	[523.80200195 523.88354492 0.72107571]	[541.70727539 688.03308105 0.85156339]	[5.64963806e+02 8.59932312e+02 8.02894056e-01]	[459.82067871 274.90435791 0.94095945]	[482.878479 272.43682861 0.91702229]	[439.22824097 269.8744812 0.87024021]	[503.24963379 259.66720581 0.83467507]	[5.64993835e+02 9.08619934e+02 8.02490592e-01]	[5.85457275e+02 8.95917786e+02 7.51926064e-01]	[5.62442078e+02 8.70283264e+02 6.83773696e-01]	[4.64965149e+02 9.01020142e+02 7.48748660e-01]	[4.46949982e+02 8.95884827e+02 7.29083061e-01]	[4.64859589e+02 8.70212158e+02 7.07339764e-01]
[480.17227173 280.21951294 0.89824444]	[480.12545776 346.89389038 0.88456649]	[416.15292358 351.97390747 0.8304528 ]	[398.25473022 462.25274658 0.91186059]	[398.03500366 562.33270264 0.89451611]	[539.28869629 341.80792236 0.85176361]	[559.74139404 446.88772583 0.84545559]	[570.07397461 541.90704346 0.86695647]	[482.95516968 526.48022461 0.70186317]	[444.35726929 528.99731445 0.67456728]	[459.77822876 698.3427124 0.79886073]	[4.62236603e+02 8.62522583e+02 8.11218262e-01]	[523.87841797 523.92895508 0.71572983]	[541.78222656 688.06335449 0.8622092 ]	[5.65011047e+02 8.57463440e+02 7.99202383e-01]	[462.35464478 274.8862915 0.93153316]	[485.42782593 272.39019775 0.88413596]	[441.71994019 269.91659546 0.88134742]	[503.36767578 259.72625732 0.80471385]	[5.64982056e+02 9.06173096e+02 8.13971758e-01]	[5.85449402e+02 8.95926758e+02 7.60086119e-01]	[5.64855164e+02 8.70257446e+02 6.94587290e-01]	[4.64956573e+02 9.01027893e+02 7.51985252e-01]	[4.46958862e+02 8.95900635e+02 7.30538785e-01]	[4.64842712e+02 8.70273071e+02 7.17114329e-01]
[480.31274414 280.22134399 0.91869265]	[480.31030273 346.85549927 0.90678048]	[418.69769287 351.94580078 0.85017067]	[400.69473267 459.84689331 0.91128457]	[398.11834717 562.3848877 0.91690671]	[541.80981445 341.82312012 0.86544579]	[562.3046875 449.45016479 0.87432981]	[572.61621094 541.89703369 0.86209738]	[485.36679077 526.45013428 0.70577294]	[444.43002319 526.50616455 0.67078829]	[459.82049561 700.87689209 0.8049652 ]	[4.62249268e+02 8.62514221e+02 8.15914154e-01]	[523.92004395 523.91223145 0.72612947]	[541.82629395 688.08251953 0.86859059]	[5.65023560e+02 8.57400452e+02 7.97145069e-01]	[464.88656616 274.87490845 0.91134393]	[490.48071289 272.4309082 0.87552166]	[441.89492798 269.90988159 0.86407703]	[505.86636353 262.19171143 0.80630487]	[5.64964233e+02 9.06164429e+02 8.08758020e-01]	[5.85447571e+02 8.95922791e+02 7.57221878e-01]	[5.64854248e+02 8.70187134e+02 6.77842259e-01]	[4.64962311e+02 9.01041077e+02 7.47890651e-01]	[4.46963806e+02 8.95907837e+02 7.26186574e-01]	[4.64852966e+02 8.70286316e+02 7.22513080e-01]
[482.80947876 282.75082397 0.89960432]	[482.74475098 349.40161133 0.9022851 ]	[418.7727356 354.46377563 0.85265613]	[400.86120605 462.25769043 0.89541876]	[400.62265015 562.46697998 0.93471289]	[544.29119873 341.79876709 0.88079232]	[562.42205811 449.44622803 0.88862622]	[577.75231934 541.86047363 0.86886168]	[485.43774414 526.4118042 0.69787085]	[446.92907715 526.45983887 0.6617614 ]	[462.21948242 700.89447021 0.81485641]	[4.62260895e+02 8.62553589e+02 8.20207953e-01]	[523.99847412 523.87908936 0.71524888]	[541.92645264 688.14935303 0.85413456]	[5.65067505e+02 8.57441223e+02 7.85425961e-01]	[469.99438477 274.90936279 0.88601577]	[495.67431641 272.50021362 0.89190918]	[444.3916626 269.90270996 0.8293066 ]	[508.50369263 259.70385742 0.75535923]	[5.64971252e+02 9.06162598e+02 8.06479812e-01]	[5.85445862e+02 8.95945435e+02 7.60011375e-01]	[5.64912170e+02 8.70218445e+02 6.79177523e-01]	[4.64951508e+02 9.01042664e+02 7.46238589e-01]	[4.46962433e+02 8.95914429e+02 7.27076173e-01]	[4.64861511e+02 8.72703369e+02 7.26744056e-01]
[485.39474487 282.75247192 0.86626393]	[482.8939209 349.45700073 0.88927543]	[421.24969482 354.46939087 0.84687018]	[405.89822388 462.27676392 0.85502636]	[400.72729492 564.81628418 0.93142843]	[544.44476318 344.24832153 0.86376989]	[564.86413574 449.44042969 0.8793273 ]	[582.74273682 541.88104248 0.90357971]	[490.50311279 526.46801758 0.683918 ]	[454.54248047 528.9777832 0.66495192]	[462.28588867 703.40093994 0.8158623 ]	[4.62280121e+02 8.62527771e+02 8.18205714e-01]	[528.98779297 523.9375 0.69261378]	[544.32080078 688.1817627 0.85117245]	[5.65087708e+02 8.57444641e+02 7.85910070e-01]	[477.63446045 274.91262817 0.90508151]	[500.66183472 274.87249756 0.92021453]	[452.01272583 272.34945679 0.81322932]	[516.12445068 262.24084473 0.73324335]	[5.64963257e+02 9.06169250e+02 8.13438118e-01]	[5.85431274e+02 8.95959045e+02 7.67188072e-01]	[5.64948914e+02 8.70229492e+02 6.89565361e-01]	[4.64944885e+02 9.01027344e+02 7.48148799e-01]	[4.46946228e+02 8.95898499e+02 7.29734600e-01]	[4.64896820e+02 8.70319885e+02 7.21600473e-01]
[487.95300293 282.77185059 0.84710026]	[487.91329956 349.44894409 0.84340101]	[423.82629395 354.47283936 0.82453161]	[416.0458374 462.34024048 0.86825973]	[400.86599731 562.4541626 0.9127028 ]	[549.50653076 344.28933716 0.82143539]	[565.04998779 454.53952026 0.8517822 ]	[582.8626709 541.92504883 0.91505706]	[495.69219971 526.48956299 0.68299335]	[457.19107056 529.01159668 0.68137556]	[462.38644409 703.43249512 0.82375216]	[4.62284241e+02 8.62507751e+02 8.20293427e-01]	[536.65649414 526.41223145 0.68484586]	[544.39685059 690.70361328 0.83264148]	[5.67446045e+02 8.57465881e+02 7.83692181e-01]	[480.13513184 274.92327881 0.92802519]	[500.80795288 274.87130737 0.92837155]	[457.12863159 269.90808105 0.82680899]	[521.17810059 262.19869995 0.81892747]	[5.64962341e+02 9.06162170e+02 8.09158504e-01]	[5.85438477e+02 8.95958557e+02 7.68655717e-01]	[5.64938232e+02 8.70257019e+02 6.97026551e-01]	[4.64961426e+02 9.01013062e+02 7.49515533e-01]	[4.46962982e+02 8.95888489e+02 7.31875598e-01]	[4.64892761e+02 8.70308105e+02 7.24603772e-01]
[493.0848999 282.75650024 0.84162843]	[493.12478638 346.89788818 0.82891184]	[428.98553467 351.97305298 0.79442763]	[418.5920105 462.26934814 0.90576595]	[405.88528442 562.40734863 0.87772042]	[554.63128662 341.81381226 0.82307208]	[567.54888916 454.54852295 0.83928275]	[582.97161865 541.9185791 0.91830361]	[500.63873291 526.48797607 0.70034289]	[459.72195435 528.99395752 0.70217633]	[464.84176636 703.41619873 0.81133127]	[4.62301575e+02 8.62572388e+02 8.23207617e-01]	[539.26605225 526.41522217 0.69944191]	[544.46148682 688.16424561 0.84608537]	[5.67448669e+02 8.59997925e+02 7.79909074e-01]	[480.27224731 274.91918945 0.94599295]	[503.30679321 274.86682129 0.92623186]	[459.68322754 269.88439941 0.8534528 ]	[521.37762451 262.18609619 0.83579057]	[5.64956482e+02 9.06165527e+02 8.10925663e-01]	[5.85436829e+02 8.95968933e+02 7.73434162e-01]	[5.64934143e+02 8.70326782e+02 7.02021778e-01]	[4.64957153e+02 9.01028015e+02 7.50737667e-01]	[4.46966919e+02 8.95896851e+02 7.32823074e-01]	[4.64897003e+02 8.72731873e+02 7.26410747e-01]
[498.26638794 282.69586182 0.87572455]	[498.22125244 349.38885498 0.86854059]	[434.10281372 351.92379761 0.80251765]	[418.75009155 462.20150757 0.92159468]	[416.05249023 562.34887695 0.88310438]	[559.77471924 344.29293823 0.83579737]	[575.14031982 452.03353882 0.8120774 ]	[585.47143555 541.91693115 0.91856468]	[500.80639648 523.92767334 0.72702205]	[462.18710327 523.96453857 0.72445381]	[464.87023926 700.86651611 0.79653442]	[4.62308350e+02 8.62515930e+02 8.20004702e-01]	[541.78204346 523.87402344 0.72477502]	[544.53771973 690.60321045 0.82952327]	[5.67442566e+02 8.59979309e+02 7.83663571e-01]	[482.82611084 274.91851807 0.93951696]	[505.91943359 272.45959473 0.89106262]	[462.19924927 269.83956909 0.86551172]	[523.90478516 262.16217041 0.80561078]	[5.64963684e+02 9.06167969e+02 8.12503457e-01]	[5.85440430e+02 8.95964233e+02 7.78646588e-01]	[5.64933472e+02 8.70310669e+02 7.09304154e-01]	[4.64962280e+02 9.01028564e+02 7.46642649e-01]	[4.46970520e+02 8.95892334e+02 7.29167819e-01]	[4.64900391e+02 8.70321777e+02 7.16922641e-01]
[500.7961731 280.21453857 0.91600543]	[500.74450684 346.88873291 0.9070338 ]	[439.13232422 349.38909912 0.83766061]	[421.17745972 459.82452393 0.90795404]	[418.60153198 562.36480713 0.91348124]	[562.32824707 346.80786133 0.85134137]	[580.26696777 449.44128418 0.82550544]	[588.02947998 541.9262085 0.8892988 ]	[503.33215332 528.97113037 0.71334773]	[462.3687439 526.51531982 0.70763206]	[467.41693115 703.37756348 0.77731979]	[4.62315521e+02 8.65099609e+02 8.33990932e-01]	[541.93127441 526.4354248 0.72684908]	[547.05078125 693.17547607 0.79110092]	[5.67458679e+02 8.62525696e+02 7.82485366e-01]	[485.38568115 274.86322021 0.91073442]	[508.52304077 272.43682861 0.87605339]	[462.40472412 267.36795044 0.85729039]	[524.03277588 262.21392822 0.82596815]	[5.64976929e+02 9.06185486e+02 8.14932287e-01]	[5.85441528e+02 8.95978882e+02 7.79959619e-01]	[5.64944824e+02 8.72718628e+02 7.16450393e-01]	[4.64944702e+02 9.01026794e+02 7.51607180e-01]	[4.49437836e+02 8.95900330e+02 7.32728958e-01]	[4.64890869e+02 8.72778870e+02 7.28243411e-01]
[503.3493042 282.71618652 0.89732432]	[503.26290894 346.88565063 0.90283006]	[439.31158447 349.42004395 0.84377646]	[421.31460571 459.72595215 0.90157998]	[418.65991211 562.28509521 0.90463614]	[562.47698975 344.27697754 0.86984509]	[582.90289307 454.54174805 0.86917055]	[590.55822754 544.36785889 0.86852497]	[503.43011475 526.48834229 0.70742345]	[464.84866333 526.4765625 0.68378133]	[470.01916504 698.37567139 0.76417661]	[4.62306702e+02 8.65124451e+02 8.33982289e-01]	[544.33508301 526.44232178 0.72762716]	[549.56262207 690.69152832 0.7889123 ]	[5.67503235e+02 8.62550659e+02 7.73398101e-01]	[493.03387451 274.86352539 0.87160587]	[518.64202881 272.50213623 0.89341199]	[467.45126343 269.83901978 0.81206787]	[529.02508545 262.22994995 0.75502211]	[5.64987427e+02 9.08622192e+02 8.08171511e-01]	[5.85454407e+02 8.98440735e+02 7.71897912e-01]	[5.64966553e+02 8.72752014e+02 7.04652727e-01]	[4.64947296e+02 9.01055847e+02 7.50887990e-01]	[4.49432861e+02 8.95919495e+02 7.29840279e-01]	[4.64868195e+02 8.72794006e+02 7.18419611e-01]
[503.3505249 282.71664429 0.89688832]	[503.26370239 346.88171387 0.90297496]	[439.31124878 349.41775513 0.84381676]	[421.31402588 459.72543335 0.90155077]	[418.65982056 562.28765869 0.9056201 ]	[562.47735596 344.2739563 0.87024325]	[582.9019165 454.5447998 0.8690753]	[590.55706787 544.36572266 0.86916214]	[503.4347229 526.48181152 0.70894623]	[464.85345459 526.47369385 0.68476528]	[470.01742554 698.36132812 0.76376456]	[4.62312775e+02 8.65122742e+02 8.34254265e-01]	[544.33990479 526.43463135 0.72948849]	[549.56945801 690.67126465 0.79026216]	[5.67517639e+02 8.65045471e+02 7.71715641e-01]	[493.03366089 274.86273193 0.87171268]	[518.644104 272.5007019 0.89349866]	[467.44384766 269.83184814 0.81177461]	[529.0244751 262.22488403 0.75464898]	[5.64990540e+02 9.08628113e+02 8.04253459e-01]	[5.85460999e+02 8.98449951e+02 7.67938077e-01]	[5.64967102e+02 8.72773438e+02 7.01531053e-01]	[4.64945129e+02 9.01053528e+02 7.52658784e-01]	[4.46971283e+02 8.95912903e+02 7.31396556e-01]	[4.64879333e+02 8.72794250e+02 7.17984319e-01]
[505.92089844 282.69302368 0.8699345 ]	[503.40853882 346.88528442 0.89205956]	[441.76953125 349.42373657 0.83885157]	[423.92831421 462.21035767 0.87049025]	[421.16653442 562.32550049 0.92686903]	[564.96520996 344.25479126 0.86455131]	[585.33331299 449.5189209 0.88073313]	[593.16271973 544.33990479 0.85948431]	[505.89456177 526.50244141 0.69478106]	[464.96496582 526.4967041 0.66840023]	[472.56307983 698.29992676 0.75679708]	[4.62334625e+02 8.65058228e+02 8.22212994e-01]	[544.43200684 526.46148682 0.71602678]	[554.64599609 695.74169922 0.76619172]	[5.67515564e+02 8.65096680e+02 7.76502490e-01]	[498.17102051 272.48226929 0.89617354]	[521.2053833 272.45687866 0.91735172]	[472.56637573 267.33154297 0.80744565]	[536.73168945 264.71359253 0.76378572]	[5.64982544e+02 9.08626953e+02 8.01952243e-01]	[5.85454773e+02 8.98452087e+02 7.72386789e-01]	[5.64961121e+02 8.72802307e+02 7.04647839e-01]	[4.64946808e+02 9.01064331e+02 7.46095419e-01]	[4.46958191e+02 8.95911377e+02 7.26801991e-01]	[4.64918640e+02 8.72751770e+02 7.08008051e-01]
[513.64868164 280.2456665 0.85365725]	[511.08831787 346.84481812 0.82717824]	[446.97033691 349.38735962 0.79172403]	[439.06240845 459.75158691 0.91184646]	[421.40090942 562.29956055 0.90505272]	[572.63574219 344.2855835 0.81838733]	[585.56970215 452.05673218 0.85289997]	[603.28149414 544.39379883 0.91465205]	[511.08905029 528.97491455 0.67111832]	[475.08605957 526.51324463 0.65813208]	[477.65493774 695.80480957 0.76069981]	[4.62336090e+02 8.65140076e+02 8.29042196e-01]	[552.0668335 526.47570801 0.67855716]	[559.71185303 693.16467285 0.79712635]	[5.67530212e+02 8.67613342e+02 7.80846655e-01]	[500.82147217 272.45355225 0.9311868 ]	[523.88586426 272.42276001 0.9140259 ]	[480.24041748 264.79174805 0.84758997]	[541.95532227 262.14404297 0.83979726]	[5.64995911e+02 9.08627136e+02 8.01447511e-01]	[5.85468323e+02 8.98460876e+02 7.71518826e-01]	[5.64955688e+02 8.72855042e+02 6.93518877e-01]	[4.64918457e+02 9.03545654e+02 7.49255717e-01]	[4.46951904e+02 8.95916382e+02 7.29985893e-01]	[4.64900787e+02 8.72798950e+02 7.10039496e-01]
[518.73370361 280.18994141 0.88624078]	[516.20153809 346.86785889 0.84082913]	[454.54858398 346.89971924 0.79268807]	[439.21609497 459.81860352 0.93301624]	[431.46420288 562.2230835 0.84748048]	[577.72192383 344.34484863 0.81256437]	[588.04217529 454.61889648 0.85480285]	[603.38012695 544.40722656 0.92618495]	[516.17095947 526.46136475 0.67853957]	[477.64816284 526.46917725 0.68252867]	[480.10397339 703.39318848 0.78282702]	[4.62334412e+02 8.65133728e+02 8.28475654e-01]	[557.19226074 526.42205811 0.68405813]	[559.81469727 693.18200684 0.81120592]	[5.67542297e+02 8.65076538e+02 7.71957338e-01]	[503.32034302 272.41091919 0.92602319]	[526.44085693 272.36529541 0.87850517]	[482.72692871 267.28652954 0.86986077]	[544.39428711 264.73962402 0.81660849]	[5.64993469e+02 9.06190735e+02 7.98997641e-01]	[5.85469421e+02 8.98431519e+02 7.70067275e-01]	[5.64975708e+02 8.72775452e+02 6.92615688e-01]	[4.64922852e+02 9.03548889e+02 7.44984865e-01]	[4.46963165e+02 8.95916382e+02 7.27157176e-01]	[4.64885376e+02 8.72778625e+02 7.08975494e-01]
[521.29064941 280.15982056 0.91885358]	[521.16052246 349.3777771 0.88791293]	[457.17611694 346.8694458 0.81684244]	[439.28814697 459.81240845 0.92227161]	[436.58331299 562.24621582 0.87601984]	[582.7578125 346.8888855 0.83698672]	[590.55194092 452.00100708 0.82677799]	[603.47973633 544.43933105 0.93099856]	[518.72436523 526.456604 0.69492894]	[480.12136841 526.46826172 0.69844258]	[480.13937378 700.9005127 0.75841188]	[4.62347412e+02 8.65093628e+02 8.21067870e-01]	[559.7722168 526.418396 0.70035934]	[562.25817871 698.31903076 0.81442356]	[5.67519348e+02 8.62545227e+02 7.73200452e-01]	[505.88635254 272.37478638 0.89196515]	[529.04229736 272.36590576 0.86447334]	[482.85360718 264.74847412 0.8741644 ]	[544.54315186 262.25167847 0.82085001]	[5.64984070e+02 9.06183533e+02 8.00957561e-01]	[5.85462646e+02 8.98416565e+02 7.70190001e-01]	[5.64963135e+02 8.72714844e+02 6.97110236e-01]	[4.64917328e+02 9.03554504e+02 7.44036376e-01]	[4.46960815e+02 8.95910706e+02 7.24063098e-01]	[4.64902893e+02 8.72744263e+02 7.04102337e-01]
[truncated: 185 more rows]
