# Supplementary material for: Evaluation of functional tests performance using a camera-based and machine learning approach
Source: PLoS One. 2023 Nov 3;18(11):e0288279. doi: 10.1371/journal.pone.0288279 (PMC10624324; doi:10.1371/journal.pone.0288279)
Supplement: S1 Data — This dataset includes all the extracted keypoints of movements and the associated features and statistics, which were used for the analyses presented in the main manuscript. (ZIP) [file pone.0288279.s001.zip › PLOS_data_28032023/original_movement_data/CSV/000009_SDT_P_crop.csv]

[441.82751465 213.29818726 0.90619344]	[441.79754639 274.95574951 0.94205749]	[382.72583008 274.99923706 0.86179829]	[369.94897461 380.15368652 0.84859151]	[369.92306519 472.59851074 0.81382138]	[503.25360107 274.97879028 0.9016335 ]	[516.17388916 375.06118774 0.84969354]	[521.2855835 462.33807373 0.9168579 ]	[441.84487915 441.85821533 0.73128408]	[403.30471802 444.33825684 0.69948322]	[416.10757446 605.93652344 0.83120954]	[413.57870483 759.87542725 0.77819163]	[482.71459961 441.79519653 0.74642301]	[482.74319458 603.35992432 0.88228405]	[498.22753906 757.34588623 0.81009281]	[434.12030029 195.56065369 0.89560139]	[457.17129517 195.5811615 0.90723586]	[416.10098267 195.47151184 0.8805384 ]	[475.14831543 195.48226929 0.8733536 ]	[4.87975128e+02 7.95894165e+02 7.46833444e-01]	[5.05965118e+02 7.90773499e+02 7.47709930e-01]	[4.95670471e+02 7.67677490e+02 7.12457120e-01]	[4.13547638e+02 7.95804993e+02 7.16118336e-01]	[3.98046875e+02 7.90714905e+02 7.42497265e-01]	[418.61712646 767.6574707 0.77044272]
[441.82766724 213.29824829 0.9061451 ]	[441.79815674 274.95596313 0.94195777]	[382.72567749 274.99972534 0.86195004]	[369.94641113 380.1545105 0.84823871]	[369.92272949 472.6008606 0.8140958 ]	[503.25521851 274.97805786 0.90182114]	[516.17541504 375.06259155 0.85008502]	[521.28405762 462.33602905 0.91678923]	[441.84570312 441.85623169 0.73164338]	[403.30715942 444.3354187 0.69954932]	[416.11126709 605.9319458 0.83219784]	[413.57214355 759.86376953 0.77690566]	[482.71429443 441.79370117 0.74654579]	[482.74261475 603.35803223 0.8821882 ]	[498.22799683 757.34130859 0.81082594]	[434.11999512 195.56069946 0.8956061 ]	[457.17144775 195.58105469 0.9073208 ]	[416.10079956 195.47181702 0.880413 ]	[475.14944458 195.48208618 0.87356365]	[4.87975739e+02 7.95894714e+02 7.46613443e-01]	[5.05966705e+02 7.90772949e+02 7.47337759e-01]	[4.95671326e+02 7.67675049e+02 7.12772727e-01]	[4.13546906e+02 7.95800537e+02 7.16737628e-01]	[3.98046509e+02 7.90711121e+02 7.42178619e-01]	[418.61181641 767.64550781 0.76935929]
[441.84243774 213.29374695 0.90454513]	[441.80548096 274.95544434 0.9407596 ]	[382.72879028 275.00656128 0.86227518]	[372.44549561 380.16500854 0.85385942]	[369.93319702 472.58712769 0.81345642]	[503.27151489 274.97387695 0.90092367]	[516.17950439 375.10754395 0.85414445]	[521.29852295 462.33203125 0.91994512]	[441.85513306 441.85424805 0.73274595]	[403.31689453 444.33712769 0.70088547]	[416.11746216 605.91870117 0.83629751]	[413.57269287 759.86315918 0.77581418]	[482.72131348 441.7868042 0.74931246]	[482.75231934 603.31719971 0.87686694]	[498.22491455 757.35058594 0.80929273]	[436.54827881 195.5476532 0.90040809]	[457.1980896 195.5670166 0.91389 ]	[416.11166382 195.44558716 0.88236964]	[477.63226318 195.4427948 0.88860059]	[4.87968689e+02 7.95897461e+02 7.46733785e-01]	[5.05970459e+02 7.90776733e+02 7.47049630e-01]	[4.95664917e+02 7.67684204e+02 7.13037491e-01]	[4.13540588e+02 7.95798035e+02 7.18614101e-01]	[3.98043060e+02 7.90708496e+02 7.45388985e-01]	[418.61566162 767.6472168 0.76812452]
[441.86172485 210.92704773 0.90270239]	[441.82736206 274.94329834 0.93645823]	[382.74475098 274.98937988 0.86256212]	[372.493927 380.13162231 0.86395401]	[369.95916748 472.5531311 0.81158853]	[503.29196167 274.96353149 0.90105128]	[516.18945312 375.11425781 0.85582244]	[521.30493164 462.33273315 0.92123401]	[441.85998535 441.86260986 0.7333647 ]	[403.31619263 444.34820557 0.70261014]	[416.12322998 605.93829346 0.83193403]	[413.58258057 757.3916626 0.77717334]	[482.72418213 441.78793335 0.75290728]	[482.75198364 603.36065674 0.88355571]	[498.22195435 757.36120605 0.80775958]	[436.57208252 195.53884888 0.90670639]	[459.58557129 195.56008911 0.91924822]	[416.13504028 195.42396545 0.88229001]	[477.68893433 195.42181396 0.89765567]	[4.87945923e+02 7.95894409e+02 7.50712693e-01]	[5.05949158e+02 7.90778381e+02 7.52396286e-01]	[4.95675049e+02 7.67695679e+02 7.10768938e-01]	[4.13544128e+02 7.95808472e+02 7.17726707e-01]	[3.98048065e+02 7.90712097e+02 7.46841073e-01]	[4.18615997e+02 7.67645935e+02 7.67151117e-01]
[441.86785889 210.92243958 0.90143174]	[441.83358765 274.9480896 0.9357183 ]	[382.7383728 275.00344849 0.86363143]	[372.49804688 380.17120361 0.85880679]	[369.9699707 472.55664062 0.81166941]	[503.30026245 274.96191406 0.90148437]	[516.20043945 375.11987305 0.85659468]	[521.30047607 462.33026123 0.92037094]	[441.86157227 441.85250854 0.73603743]	[403.31832886 444.33209229 0.70586228]	[416.1282959 605.88372803 0.83241159]	[413.57788086 757.36328125 0.77662653]	[482.72775269 441.78509521 0.75402904]	[482.76437378 603.3336792 0.8770346 ]	[498.21517944 757.3572998 0.80423874]	[436.57489014 195.5335083 0.90663284]	[459.59338379 195.55136108 0.92141563]	[416.1315918 195.41017151 0.8831858 ]	[477.7043457 195.40283203 0.89946508]	[4.87956909e+02 7.98350952e+02 7.50771165e-01]	[5.05962769e+02 7.90779846e+02 7.49594748e-01]	[4.95648621e+02 7.67697144e+02 7.08809733e-01]	[4.13547913e+02 7.95802551e+02 7.25383341e-01]	[3.98053009e+02 7.90707520e+02 7.52321720e-01]	[4.18611023e+02 7.67616699e+02 7.64775157e-01]
[441.86816406 210.92318726 0.9027946 ]	[441.84164429 274.94665527 0.93508911]	[382.7479248 274.99569702 0.86376131]	[372.5149231 380.14932251 0.86227131]	[369.97195435 472.53726196 0.81073725]	[503.30679321 274.96359253 0.90282297]	[516.19445801 375.11904907 0.85571206]	[521.29315186 462.32720947 0.91986668]	[441.86721802 444.31878662 0.7323668 ]	[403.33026123 444.36444092 0.69940966]	[416.125 605.88293457 0.82988918]	[413.58569336 757.36962891 0.77720344]	[482.73104858 441.80877686 0.75340152]	[482.76004028 603.32714844 0.87571537]	[498.21478271 757.34729004 0.80390853]	[436.57553101 195.5317688 0.90774155]	[459.59671021 195.54992676 0.92262161]	[416.13739014 195.39653015 0.88432091]	[477.71499634 195.3921051 0.89964211]	[4.87943420e+02 7.95892883e+02 7.51327753e-01]	[5.05952606e+02 7.90774841e+02 7.49534249e-01]	[4.95653564e+02 7.67692871e+02 7.08248734e-01]	[4.13540558e+02 7.95805115e+02 7.21749902e-01]	[3.98047852e+02 7.90706421e+02 7.50415623e-01]	[4.18620178e+02 7.67622742e+02 7.65062690e-01]
[441.86611938 210.92375183 0.90378022]	[441.84121704 274.94683838 0.93524325]	[382.74542236 274.99472046 0.86435056]	[372.52719116 380.15374756 0.86319339]	[369.96969604 472.5369873 0.81014508]	[503.30944824 274.96582031 0.90285385]	[516.19921875 375.11642456 0.85650909]	[521.29180908 462.32287598 0.91929168]	[441.86642456 444.32928467 0.73266584]	[403.32962036 444.37670898 0.69895285]	[416.14697266 605.90454102 0.84114993]	[413.58654785 759.86932373 0.7754547 ]	[482.72976685 441.81713867 0.75428033]	[482.76486206 603.3348999 0.87476093]	[498.21893311 757.37695312 0.80470413]	[436.57736206 195.5294342 0.90931952]	[459.59408569 195.55319214 0.9218232 ]	[416.1434021 195.38652039 0.88558149]	[477.70788574 195.38650513 0.89690328]	[4.87963531e+02 7.95890137e+02 7.49274075e-01]	[5.05976471e+02 7.90774780e+02 7.47265995e-01]	[4.95644684e+02 7.70084595e+02 7.09503829e-01]	[4.13545929e+02 7.95801392e+02 7.22451746e-01]	[3.98050323e+02 7.90706970e+02 7.50240922e-01]	[4.18614777e+02 7.67648438e+02 7.65329361e-01]
[441.84921265 210.91381836 0.90452671]	[441.83480835 274.94723511 0.93639731]	[382.74179077 274.99353027 0.8647027 ]	[372.52133179 380.14950562 0.8629548 ]	[369.9671936 472.53817749 0.81065053]	[503.30523682 274.96798706 0.90418911]	[516.19128418 375.11184692 0.85540098]	[521.28277588 462.32775879 0.91735095]	[441.85958862 444.30752563 0.73640233]	[403.32006836 444.35354614 0.70470273]	[416.14709473 603.4473877 0.84068447]	[413.58737183 759.8649292 0.77588952]	[482.72683716 441.79623413 0.75779158]	[482.76296997 603.32366943 0.87367016]	[498.22323608 759.86816406 0.80569911]	[436.55447388 195.52745056 0.90607935]	[457.21063232 195.53904724 0.92074269]	[416.13775635 195.42747498 0.88401502]	[477.67950439 195.4152832 0.90236038]	[4.87976105e+02 7.95855957e+02 7.53814757e-01]	[5.05983765e+02 7.90758850e+02 7.56635249e-01]	[4.95650391e+02 7.70102478e+02 7.08495855e-01]	[4.13548187e+02 7.95808105e+02 7.20994890e-01]	[3.98052643e+02 7.90710205e+02 7.49113083e-01]	[418.61172485 767.64373779 0.76784676]
[441.84732056 210.91300964 0.90463787]	[441.83731079 274.94577026 0.93620616]	[382.7527771 274.99371338 0.86370242]	[372.52267456 380.15380859 0.86312681]	[369.95666504 472.53286743 0.8101306 ]	[503.30545044 274.96575928 0.90374172]	[516.19000244 375.12139893 0.8564117 ]	[521.27850342 462.32833862 0.91762316]	[441.85388184 444.30493164 0.73652196]	[403.31521606 444.35015869 0.70524216]	[416.14474487 603.45324707 0.83819163]	[413.59088135 757.3772583 0.77797496]	[482.72033691 441.79296875 0.75620246]	[482.77154541 603.31707764 0.87207508]	[498.21908569 759.90997314 0.8066349 ]	[436.55438232 195.5269165 0.90666527]	[457.20977783 195.53834534 0.92116201]	[416.13699341 195.42630005 0.88488847]	[477.67889404 195.42486572 0.90310413]	[4.87982056e+02 7.95849304e+02 7.58077264e-01]	[5.05988678e+02 7.90764587e+02 7.63170421e-01]	[4.95634186e+02 7.70130005e+02 7.11032331e-01]	[4.13565063e+02 7.95793152e+02 7.21775353e-01]	[3.98065491e+02 7.90702026e+02 7.50727713e-01]	[4.18615540e+02 7.67626648e+02 7.66991377e-01]
[441.82470703 210.90841675 0.90796858]	[441.83496094 274.94927979 0.93601632]	[382.74945068 274.99465942 0.86327696]	[372.49060059 380.16101074 0.85621995]	[369.96032715 472.5413208 0.81006545]	[503.30599976 274.97216797 0.90283698]	[516.19366455 375.10656738 0.85771894]	[521.27886963 462.34072876 0.91486847]	[441.85031128 441.85418701 0.7371074 ]	[403.30426025 444.33273315 0.706792 ]	[416.15530396 603.42352295 0.84356403]	[413.59671021 757.38201904 0.77978706]	[482.72158813 441.78631592 0.75696772]	[482.77502441 603.30499268 0.86983252]	[498.22393799 759.91906738 0.80678248]	[434.10903931 195.52584839 0.90425062]	[457.18988037 195.53146362 0.9208836 ]	[416.12139893 195.45594788 0.88283098]	[477.6734314 195.45098877 0.90475845]	[4.87988129e+02 7.95849731e+02 7.57120013e-01]	[5.05992706e+02 7.90767090e+02 7.63235629e-01]	[4.95638916e+02 7.70140076e+02 7.01740801e-01]	[4.13578613e+02 7.95798889e+02 7.24645436e-01]	[3.98075104e+02 7.90710449e+02 7.54485250e-01]	[418.62286377 767.6295166 0.770504 ]
[441.81402588 210.90164185 0.90638822]	[441.82730103 274.9473877 0.9367677 ]	[382.75219727 274.98370361 0.8617382 ]	[372.44937134 380.16131592 0.85444963]	[369.92028809 472.56005859 0.81168497]	[503.29867554 274.98330688 0.90310258]	[516.1786499 375.09494019 0.85365492]	[521.2567749 462.34475708 0.91185153]	[441.84371948 444.30459595 0.73616529]	[403.30108643 444.33236694 0.70636547]	[416.13577271 603.4475708 0.84338379]	[413.59768677 757.38018799 0.77888691]	[482.71612549 441.81387329 0.75440019]	[482.77441406 603.34942627 0.87671506]	[498.22357178 759.91522217 0.80854583]	[434.0954895 195.5289917 0.89937061]	[457.1668396 195.53125 0.9171418]	[416.10159302 195.47509766 0.8804493 ]	[477.61206055 195.45648193 0.89138263]	[4.88009521e+02 7.95834778e+02 7.58199453e-01]	[5.06011566e+02 7.90756409e+02 7.63489902e-01]	[4.95630829e+02 7.70129272e+02 7.03835309e-01]	[4.13560883e+02 7.95810547e+02 7.23866940e-01]	[3.98060242e+02 7.90713745e+02 7.53055274e-01]	[418.62826538 767.62683105 0.77098393]
[441.78884888 210.90124512 0.90879345]	[441.80496216 274.95321655 0.94054031]	[382.73577881 274.98391724 0.86289537]	[369.96551514 380.16711426 0.84982312]	[369.89398193 472.54946899 0.8100673 ]	[503.27740479 274.99261475 0.9028461 ]	[516.14984131 375.11895752 0.85706615]	[521.23297119 462.35488892 0.90941703]	[441.83435059 441.86526489 0.73610044]	[403.29248047 444.32208252 0.70803452]	[416.11129761 603.44952393 0.83917439]	[413.60131836 757.36779785 0.77927083]	[480.37741089 441.81756592 0.75184447]	[482.74703979 603.32891846 0.87696397]	[498.22158813 759.88531494 0.806678 ]	[434.0696106 195.53227234 0.8973949 ]	[457.13052368 195.53755188 0.90976578]	[416.08694458 195.49005127 0.87552798]	[475.13964844 195.47302246 0.88258964]	[4.88000763e+02 7.95816711e+02 7.63305306e-01]	[5.06008331e+02 7.90742004e+02 7.69696057e-01]	[4.95640686e+02 7.70107910e+02 7.02249587e-01]	[4.13566895e+02 7.95814087e+02 7.24416256e-01]	[3.98065063e+02 7.90715271e+02 7.54539669e-01]	[418.63574219 767.61724854 0.77202368]
[441.76211548 210.89479065 0.91026461]	[441.78042603 274.95339966 0.94381815]	[380.32324219 274.98019409 0.86828041]	[369.97799683 380.14517212 0.85281104]	[367.37167358 470.02362061 0.81093657]	[503.26116943 275.00100708 0.90063322]	[516.13238525 375.11639404 0.85454309]	[521.1998291 462.35864258 0.90470541]	[441.81506348 444.30343628 0.73739958]	[403.27426147 444.328125 0.71019566]	[416.13018799 603.43786621 0.84812778]	[413.60095215 757.35949707 0.77734232]	[480.36135864 441.82122803 0.75028074]	[482.74768066 603.39123535 0.88463044]	[498.22927856 759.90222168 0.80678064]	[434.04431152 195.53060913 0.89374661]	[457.0953064 195.54678345 0.90166873]	[416.07034302 195.48632812 0.87348866]	[472.60003662 195.48921204 0.87222064]	[4.90484863e+02 7.95822449e+02 7.58829951e-01]	[5.08450531e+02 7.90736877e+02 7.68031120e-01]	[4.95646820e+02 7.70122803e+02 6.94425762e-01]	[4.13569214e+02 7.95805298e+02 7.22416580e-01]	[3.98060944e+02 7.90709167e+02 7.51042962e-01]	[418.64065552 767.60717773 0.76890886]
[441.7421875 210.88490295 0.91028386]	[441.77282715 274.95605469 0.94411111]	[380.30563354 274.97753906 0.86929619]	[369.95916748 380.1756897 0.84766144]	[364.85620117 470.02029419 0.81408584]	[503.25320435 274.9987793 0.90043592]	[513.60028076 375.12185669 0.85618788]	[521.15441895 462.36456299 0.89561254]	[441.80059814 441.85171509 0.73990864]	[403.2623291 444.31488037 0.71030319]	[416.0682373 603.43695068 0.83203435]	[413.57516479 757.33349609 0.77565813]	[480.34350586 441.80749512 0.74729133]	[482.7428894 603.36431885 0.87945235]	[498.23760986 759.86450195 0.80731606]	[434.01757812 195.52377319 0.89031619]	[457.06900024 195.53858948 0.89701223]	[416.04412842 195.47950745 0.86873925]	[472.54663086 195.48245239 0.87590128]	[4.90484467e+02 7.95840820e+02 7.57556677e-01]	[5.08463684e+02 7.90745544e+02 7.65287876e-01]	[4.95647522e+02 7.70090149e+02 7.05572426e-01]	[4.13558685e+02 7.95794983e+02 7.22446203e-01]	[3.98052124e+02 7.90701050e+02 7.48674095e-01]	[4.18628967e+02 7.67586792e+02 7.67532349e-01]
[439.29522705 210.88221741 0.91129076]	[441.74035645 274.94946289 0.94725347]	[380.26797485 274.98129272 0.87331831]	[369.92889404 380.1572876 0.84648246]	[364.79156494 467.49368286 0.82482159]	[500.85897827 274.99609375 0.89949107]	[511.03295898 375.09701538 0.85306108]	[518.76300049 462.30804443 0.89094549]	[441.76681519 441.78549194 0.74531001]	[400.86099243 441.83221436 0.71781462]	[416.03060913 603.42559814 0.82813597]	[413.53851318 754.80932617 0.77596539]	[480.31445312 441.7250061 0.74617928]	[482.7130127 603.33685303 0.87559748]	[498.22747803 757.34039307 0.80810374]	[428.97085571 195.52609253 0.88786846]	[452.08416748 195.54983521 0.87768924]	[413.53927612 195.46316528 0.85366231]	[469.98764038 195.5496521 0.87574339]	[4.88016083e+02 7.95835693e+02 7.58857191e-01]	[5.08471008e+02 7.90740051e+02 7.64225662e-01]	[4.95640930e+02 7.67671997e+02 7.05562234e-01]	[4.13564301e+02 7.93348694e+02 7.27377951e-01]	[3.98058289e+02 7.90682434e+02 7.50169992e-01]	[4.18609833e+02 7.67533630e+02 7.55567372e-01]
[439.25866699 210.88058472 0.90962052]	[441.69619751 274.94967651 0.94988459]	[380.22070312 274.99038696 0.88217175]	[367.42251587 380.20516968 0.84373206]	[362.34378052 470.00497437 0.83149123]	[500.82263184 274.9949646 0.89889336]	[511.01376343 375.08074951 0.85213178]	[518.76165771 462.30090332 0.89418727]	[441.72964478 441.78289795 0.74456394]	[400.83071899 441.83676147 0.72021109]	[416.01702881 603.45446777 0.82254189]	[413.52279663 754.81732178 0.77141917]	[480.27987671 441.71368408 0.74186933]	[482.71243286 603.34790039 0.87759626]	[498.21762085 757.31329346 0.80816066]	[428.91940308 195.53210449 0.88416165]	[452.02478027 195.55700684 0.87324256]	[413.49459839 195.47198486 0.8540175 ]	[467.48001099 195.57206726 0.87705034]	[4.88014435e+02 7.95826111e+02 7.58818150e-01]	[5.08472778e+02 7.90730957e+02 7.65671551e-01]	[4.95628815e+02 7.67651794e+02 7.10136414e-01]	[4.13560730e+02 7.93352356e+02 7.28852332e-01]	[3.98048309e+02 7.90684570e+02 7.50652969e-01]	[4.18602173e+02 7.67536621e+02 7.49517262e-01]
[439.24066162 210.88426208 0.90911996]	[441.67752075 274.94824219 0.95047408]	[380.17654419 274.9954834 0.8866607 ]	[369.90203857 380.15957642 0.84835309]	[362.31698608 472.54754639 0.83871049]	[500.81707764 274.98477173 0.89866686]	[508.53536987 375.08267212 0.85825354]	[518.71081543 462.30197144 0.88615972]	[441.73233032 441.80770874 0.73866415]	[400.84414673 441.86212158 0.71195549]	[416.01190186 603.46624756 0.81797016]	[413.52182007 754.79119873 0.77484679]	[480.26824951 441.75033569 0.7361365 ]	[480.37634277 603.39508057 0.88343334]	[498.21957397 757.33654785 0.80510122]	[426.43600464 195.53775024 0.88561022]	[452.00256348 195.55516052 0.87226301]	[411.01324463 195.46875 0.85148436]	[467.46813965 195.5428772 0.88131636]	[4.90518799e+02 7.95860474e+02 7.49466240e-01]	[5.08501465e+02 7.90745911e+02 7.62257397e-01]	[4.95623138e+02 7.67682251e+02 7.06070423e-01]	[4.13561859e+02 7.93335938e+02 7.36261070e-01]	[3.98052002e+02 7.90673462e+02 7.56572008e-01]	[4.18604767e+02 7.67517883e+02 7.46527791e-01]
[439.23931885 210.8828125 0.90901637]	[441.6762085 274.95117188 0.94993985]	[380.175354 275.00076294 0.88736284]	[369.90744019 380.1569519 0.84826314]	[362.31719971 472.54449463 0.83848947]	[500.81658936 274.98474121 0.89852953]	[508.53649902 375.08428955 0.85812587]	[518.71099854 462.3008728 0.88631821]	[441.73376465 441.80780029 0.7389431 ]	[400.84622192 441.86126709 0.71198851]	[416.01937866 603.46887207 0.81946588]	[413.52432251 754.79785156 0.77450275]	[480.26931763 441.7510376 0.73655701]	[480.37426758 603.39801025 0.88348424]	[498.22598267 757.33380127 0.80415905]	[426.43417358 195.53817749 0.88560671]	[451.99957275 195.55654907 0.87191957]	[411.01205444 195.47640991 0.85139525]	[467.46575928 195.55610657 0.87961936]	[4.90525848e+02 7.95853821e+02 7.49930143e-01]	[5.08501404e+02 7.90741699e+02 7.63211906e-01]	[4.95634979e+02 7.67682190e+02 7.00239062e-01]	[4.13560791e+02 7.93342957e+02 7.34384358e-01]	[3.98051025e+02 7.90678833e+02 7.55569577e-01]	[4.18608398e+02 7.67523987e+02 7.48350441e-01]
[439.17727661 210.92150879 0.9085927 ]	[439.28610229 274.95941162 0.95496994]	[380.11627197 275.01599121 0.89325702]	[367.38516235 380.19067383 0.84487653]	[362.29205322 472.5284729 0.84257573]	[500.77880859 274.96878052 0.89731276]	[506.0199585 375.07061768 0.86748362]	[516.22277832 462.34036255 0.87277234]	[441.68875122 441.84933472 0.73867804]	[400.80892944 444.31292725 0.71322572]	[416.02096558 603.49377441 0.81984591]	[413.52697754 754.80505371 0.77581298]	[480.22207642 441.80047607 0.73321849]	[480.36181641 603.39300537 0.88260168]	[498.20544434 754.82757568 0.80483103]	[423.90124512 195.57461548 0.89308918]	[449.44552612 195.56599426 0.87318444]	[408.45236206 195.50898743 0.84055203]	[467.41018677 195.53266907 0.8860538 ]	[4.90505829e+02 7.95854553e+02 7.53283679e-01]	[5.08489532e+02 7.90739685e+02 7.66676128e-01]	[4.95626404e+02 7.67639587e+02 7.00109243e-01]	[4.13565918e+02 7.93341736e+02 7.36664236e-01]	[3.98058258e+02 7.90679260e+02 7.59017527e-01]	[4.18611389e+02 7.67531494e+02 7.52770603e-01]
[439.15322876 210.91671753 0.90549421]	[439.27276611 274.95458984 0.95585668]	[380.10620117 275.00534058 0.89130664]	[367.3397522 380.19671631 0.84642619]	[362.27206421 472.56491089 0.84837413]	[500.7638855 274.96603394 0.89515698]	[506.02304077 375.09829712 0.87128389]	[516.20910645 462.35366821 0.87105197]	[441.67129517 441.84558105 0.73945659]	[400.79904175 441.87301636 0.71624851]	[416.02352905 603.46917725 0.81844699]	[413.51428223 754.81848145 0.77521658]	[480.19735718 441.80795288 0.72839499]	[480.34777832 603.35797119 0.88038564]	[498.19494629 754.82354736 0.80342799]	[423.86685181 195.57174683 0.89852017]	[446.95401001 195.56228638 0.87735027]	[408.41287231 195.49858093 0.84408337]	[464.96121216 195.53305054 0.88924295]	[4.90507233e+02 7.95862122e+02 7.54278660e-01]	[5.08485779e+02 7.90741333e+02 7.67011166e-01]	[4.95609558e+02 7.67633911e+02 7.03759074e-01]	[4.13554688e+02 7.93349121e+02 7.33330607e-01]	[3.98054779e+02 7.90685974e+02 7.54763842e-01]	[4.18598236e+02 7.67548279e+02 7.56612599e-01]
[439.13067627 210.91162109 0.90074348]	[439.26174927 274.95727539 0.95592785]	[380.09484863 275.00933838 0.8906312 ]	[364.85772705 380.27911377 0.83778822]	[362.24923706 472.57159424 0.85180044]	[500.74987793 274.97317505 0.89458513]	[508.44250488 377.51675415 0.87743974]	[516.21325684 462.36248779 0.87123978]	[441.67321777 441.84384155 0.74134099]	[400.79937744 444.30444336 0.71662211]	[413.57717896 603.48370361 0.81544465]	[413.52114868 754.81311035 0.77727377]	[480.20327759 441.80557251 0.73097092]	[480.35360718 603.32849121 0.8734805 ]	[498.17767334 754.79431152 0.8039816 ]	[423.84494019 195.56860352 0.90185916]	[446.92605591 195.56492615 0.87870276]	[408.40182495 195.4961853 0.84487015]	[464.93624878 195.55682373 0.89093077]	[4.90516632e+02 7.95859131e+02 7.52037406e-01]	[5.08495392e+02 7.90732483e+02 7.61504769e-01]	[4.93121338e+02 7.67606201e+02 7.05895007e-01]	[4.13564301e+02 7.93345825e+02 7.36601710e-01]	[3.98060486e+02 7.90684387e+02 7.57384360e-01]	[4.18611237e+02 7.67541138e+02 7.58178115e-01]
[439.12985229 210.91281128 0.90115774]	[439.25827026 274.95629883 0.95618761]	[377.75088501 275.01104736 0.89059007]	[364.8560791 380.27850342 0.83858019]	[362.24859619 472.56500244 0.85159171]	[500.74563599 274.96444702 0.89341021]	[506.0239563 377.50723267 0.87561011]	[516.21337891 462.36599731 0.87083405]	[441.66445923 441.8442688 0.74188608]	[400.79354858 444.30596924 0.71756262]	[413.57681274 603.47955322 0.81572556]	[413.51605225 754.79327393 0.77889138]	[480.19589233 441.80639648 0.73082453]	[480.35406494 603.32952881 0.873613 ]	[498.17462158 754.7880249 0.80421311]	[423.84545898 195.56872559 0.9023385 ]	[446.92715454 195.56652832 0.87889743]	[408.40252686 195.4947052 0.84530574]	[464.93588257 195.5565033 0.89037102]	[4.90522949e+02 7.95860107e+02 7.51462042e-01]	[5.08503326e+02 7.90730896e+02 7.61145711e-01]	[4.93115204e+02 7.67598083e+02 7.06039548e-01]	[4.13557892e+02 7.93338074e+02 7.37018824e-01]	[3.98055725e+02 7.90676697e+02 7.57261515e-01]	[4.18608276e+02 7.67519775e+02 7.55083084e-01]
[439.10824585 210.90040588 0.8952167 ]	[439.25067139 274.95834351 0.95677912]	[377.74908447 275.01083374 0.89201903]	[364.79586792 380.29074097 0.84001398]	[362.24029541 472.59658813 0.85294151]	[500.72857666 274.9692688 0.89337146]	[508.4380188 377.5428772 0.88529158]	[516.18762207 462.37509155 0.86821705]	[441.66262817 441.8531189 0.74390578]	[400.79623413 444.3019104 0.71926218]	[413.55825806 603.48150635 0.81525826]	[413.52050781 754.80310059 0.77766889]	[480.19384766 441.82669067 0.73311359]	[480.33352661 603.30804443 0.87245554]	[498.17504883 754.7756958 0.80468243]	[423.81738281 195.55795288 0.90802789]	[446.89907837 195.5586853 0.88168186]	[405.91156006 195.48722839 0.85221803]	[464.90539551 195.55926514 0.8969807 ]	[4.90525238e+02 7.95846863e+02 7.56108046e-01]	[5.08507263e+02 7.90722290e+02 7.65439093e-01]	[4.93122833e+02 7.67586182e+02 7.04846919e-01]	[4.13559662e+02 7.93338745e+02 7.36457109e-01]	[3.98055267e+02 7.90678467e+02 7.57447779e-01]	[4.18613373e+02 7.67530762e+02 7.55770504e-01]
[439.105896 210.89866638 0.89474249]	[439.25204468 274.95846558 0.9566018 ]	[377.74969482 275.00973511 0.89235055]	[364.80038452 380.28613281 0.84005594]	[362.24246216 472.58837891 0.85138577]	[500.72915649 274.97103882 0.89373589]	[508.44174194 377.5395813 0.88446152]	[516.19464111 462.36846924 0.86961097]	[441.66537476 441.85824585 0.74315691]	[400.79953003 444.30743408 0.71907324]	[413.54708862 603.47509766 0.81413341]	[413.51712036 754.80310059 0.77621597]	[480.19384766 441.8324585 0.7328707 ]	[480.33221436 603.28900146 0.86957395]	[498.17694092 754.76531982 0.804178 ]	[423.81567383 195.55747986 0.90862834]	[446.89572144 195.55799866 0.88227415]	[405.91375732 195.49082947 0.85233545]	[464.90322876 195.56105042 0.89737839]	[4.90527710e+02 7.95843445e+02 7.57759452e-01]	[5.08511932e+02 7.90718628e+02 7.67371178e-01]	[4.93122192e+02 7.67575378e+02 7.01294780e-01]	[4.13561462e+02 7.93342102e+02 7.34588563e-01]	[3.98053802e+02 7.90681213e+02 7.55968213e-01]	[4.18611816e+02 7.67530640e+02 7.53929734e-01]
[439.08969116 210.9019165 0.89141721]	[439.23110962 274.96984863 0.95515478]	[377.74365234 275.02600098 0.89095795]	[362.35012817 380.31381226 0.84071964]	[362.23931885 475.08770752 0.85540289]	[500.70562744 274.98342896 0.89271623]	[506.02114868 377.54550171 0.88872027]	[516.20092773 462.36553955 0.87186921]	[439.33093262 441.85498047 0.74242866]	[400.79855347 441.87872314 0.71895027]	[413.52072144 603.49285889 0.81304967]	[413.50463867 754.79455566 0.778427 ]	[480.18997192 441.83459473 0.73261946]	[480.32006836 603.33856201 0.8751263 ]	[498.16369629 754.76074219 0.80502611]	[423.79000854 195.55935669 0.90981352]	[446.8684082 195.55439758 0.88278359]	[405.88299561 195.49909973 0.86050677]	[464.85928345 195.56219482 0.91192383]	[4.90533752e+02 7.95839478e+02 7.60534167e-01]	[5.08506744e+02 7.90714233e+02 7.71400213e-01]	[4.93097107e+02 7.67572571e+02 7.06443489e-01]	[4.13550140e+02 7.93349304e+02 7.33188868e-01]	[3.98044006e+02 7.90688171e+02 7.56124794e-01]	[4.18596497e+02 7.67525330e+02 7.52566576e-01]
[439.07647705 210.89179993 0.88744593]	[439.22824097 274.96548462 0.95508671]	[380.0944519 275.01000977 0.88994169]	[362.32324219 380.30480957 0.8483454 ]	[362.24554443 475.08502197 0.85350716]	[500.69552612 274.97952271 0.8899622 ]	[508.43688965 377.55749512 0.88960409]	[516.19799805 462.36804199 0.87184209]	[439.31600952 441.85501099 0.74227768]	[400.7819519 441.87857056 0.71955746]	[413.50354004 603.49707031 0.8118484 ]	[413.50939941 754.78936768 0.77927941]	[480.17837524 441.83694458 0.7307511 ]	[480.32098389 603.33074951 0.87381494]	[498.15969849 754.75518799 0.80420464]	[423.77975464 195.55987549 0.90959632]	[444.43380737 195.55020142 0.88482469]	[405.87365723 195.50921631 0.86186022]	[464.83535767 195.56948853 0.91404676]	[4.90539948e+02 7.95834106e+02 7.61392713e-01]	[5.08509552e+02 7.90707520e+02 7.72016525e-01]	[4.93086182e+02 7.67563904e+02 7.06459701e-01]	[4.13551849e+02 7.93351074e+02 7.32310832e-01]	[3.98045563e+02 7.90687622e+02 7.56460488e-01]	[4.18600098e+02 7.67518860e+02 7.51302123e-01]
[439.06710815 210.89216614 0.88548088]	[439.21517944 274.96551514 0.95468122]	[377.74230957 275.00704956 0.89066321]	[362.31222534 380.28225708 0.85738641]	[362.23858643 475.10736084 0.85751247]	[500.68762207 274.9753418 0.88845611]	[506.01254272 377.55380249 0.88971043]	[516.20373535 462.37451172 0.87122667]	[439.29550171 441.84350586 0.74378014]	[400.76361084 441.86505127 0.72226292]	[413.49887085 603.48632812 0.81637502]	[413.52059937 754.7956543 0.78120381]	[480.15951538 441.82785034 0.72910333]	[480.30297852 603.32965088 0.87109149]	[498.16052246 754.77667236 0.80307472]	[421.40405273 195.56167603 0.91116846]	[444.42214966 195.54702759 0.8856954 ]	[405.8387146 195.52854919 0.86800164]	[464.8269043 195.57772827 0.9139421 ]	[4.90537842e+02 7.95847717e+02 7.60269761e-01]	[5.08511658e+02 7.90719177e+02 7.70370483e-01]	[4.93090210e+02 7.67580444e+02 7.08783805e-01]	[4.13561127e+02 7.93349304e+02 7.34189928e-01]	[3.98054565e+02 7.90687622e+02 7.59312749e-01]	[4.18609222e+02 7.67527283e+02 7.56704092e-01]
[439.06292725 210.89758301 0.88598323]	[439.20800781 274.95904541 0.95429134]	[377.73440552 275.00067139 0.89113927]	[362.30300903 380.27911377 0.85912466]	[362.24029541 475.11709595 0.85862327]	[500.67694092 274.96707153 0.88665771]	[506.0118103 377.55065918 0.89088774]	[516.19543457 462.37905884 0.86958855]	[439.29095459 441.85650635 0.74216473]	[400.76296997 444.30505371 0.72039217]	[413.49987793 603.47546387 0.8145985 ]	[413.50234985 754.78790283 0.77848983]	[480.15097046 441.84008789 0.72741568]	[480.30200195 603.33319092 0.87103343]	[498.16229248 754.79974365 0.80049074]	[421.39874268 195.5643158 0.91220582]	[444.41619873 195.54800415 0.88670993]	[405.83673096 195.5349884 0.86700308]	[464.83700562 195.57035828 0.91323733]	[4.90527588e+02 7.95849426e+02 7.57650137e-01]	[5.08498383e+02 7.90725098e+02 7.69267619e-01]	[4.93095612e+02 7.67606506e+02 7.08655238e-01]	[4.13548798e+02 7.93339600e+02 7.35466182e-01]	[3.98040649e+02 7.90680786e+02 7.57778645e-01]	[4.18598663e+02 7.67523010e+02 7.50802696e-01]
[439.06143188 210.90779114 0.88670337]	[439.20727539 274.95175171 0.95391583]	[377.7322998 274.99029541 0.89034009]	[362.29446411 380.26678467 0.86233974]	[362.24264526 475.1053772 0.85618359]	[500.67514038 274.96524048 0.88603199]	[505.99588013 377.56207275 0.89392936]	[516.18780518 462.39157104 0.86711985]	[439.27642822 441.84259033 0.7424258 ]	[400.75372314 441.86941528 0.7214269 ]	[411.03387451 603.50323486 0.81062365]	[413.51449585 754.809021 0.77960193]	[480.1328125 441.82281494 0.72613704]	[480.29626465 603.33050537 0.87106019]	[498.15686035 754.8069458 0.80018067]	[421.39654541 195.5740509 0.9113391 ]	[444.41113281 195.55723572 0.88548595]	[405.84347534 195.54605103 0.86423957]	[464.83062744 195.57884216 0.91460472]	[4.90533722e+02 7.95846497e+02 7.58486867e-01]	[5.08506592e+02 7.90721436e+02 7.70901382e-01]	[4.93091797e+02 7.67610657e+02 7.11937547e-01]	[4.13550812e+02 7.93342407e+02 7.37680852e-01]	[3.98043030e+02 7.90684875e+02 7.60697722e-01]	[4.18608612e+02 7.67541382e+02 7.56062150e-01]
[439.06155396 210.90991211 0.88705921]	[439.2076416 274.94885254 0.95400393]	[377.7331543 274.98544312 0.88972402]	[362.29458618 380.24969482 0.8620528 ]	[362.24203491 475.10400391 0.8567034 ]	[500.671875 274.9630127 0.88586688]	[505.99502563 377.56176758 0.89447832]	[516.19378662 462.39193726 0.86867625]	[439.27706909 441.83633423 0.74274981]	[400.7555542 441.85839844 0.72202849]	[413.4977417 603.48596191 0.81667358]	[413.5184021 754.81616211 0.77850699]	[480.13165283 441.81774902 0.72598088]	[480.29867554 603.33959961 0.87525821]	[498.15759277 754.80517578 0.8015303 ]	[421.39666748 195.57641602 0.91047251]	[444.41049194 195.55984497 0.88571292]	[405.8531189 195.550354 0.86274898]	[464.82925415 195.58953857 0.9145624 ]	[4.90532471e+02 7.95846252e+02 7.59560883e-01]	[5.08509491e+02 7.90721252e+02 7.70990431e-01]	[4.93094208e+02 7.67606812e+02 7.13184893e-01]	[4.13539185e+02 7.93346558e+02 7.34794080e-01]	[3.98035797e+02 7.90687073e+02 7.57437646e-01]	[4.18612518e+02 7.67547119e+02 7.57756591e-01]
[439.06124878 210.91122437 0.88720071]	[439.20611572 274.94995117 0.95430177]	[377.7310791 274.9855957 0.89028585]	[362.29611206 380.24935913 0.86230069]	[362.23779297 475.09997559 0.85687363]	[500.67565918 274.96090698 0.88662684]	[505.99737549 377.56729126 0.89582282]	[516.19299316 462.39624023 0.8688615 ]	[439.26342773 441.84646606 0.74169874]	[400.74185181 441.87109375 0.72096157]	[413.5227356 605.88031006 0.82100999]	[413.52935791 754.82208252 0.77935052]	[480.12341309 441.82681274 0.7241329 ]	[480.28964233 603.33679199 0.8767767 ]	[498.17141724 754.79980469 0.80312085]	[421.39611816 195.57641602 0.91062957]	[444.41021729 195.5604248 0.88561231]	[405.85281372 195.55070496 0.86274958]	[464.82901001 195.58992004 0.91456127]	[4.90536774e+02 7.95854065e+02 7.57680237e-01]	[5.08508392e+02 7.90728821e+02 7.72100508e-01]	[4.93107452e+02 7.67611694e+02 7.10507929e-01]	[4.13552490e+02 7.93334290e+02 7.44236708e-01]	[3.98043915e+02 7.90683594e+02 7.67108500e-01]	[4.18618347e+02 7.67559631e+02 7.61640906e-01]
[439.08477783 210.91177368 0.89097762]	[439.20147705 274.97012329 0.95615137]	[377.72009277 275.02011108 0.89404166]	[362.3031311 380.25857544 0.8600716 ]	[362.23544312 475.08450317 0.85494 ]	[500.67016602 274.96881104 0.88702524]	[505.98431396 377.55749512 0.89662981]	[516.19580078 462.39880371 0.87001157]	[439.25518799 441.84494019 0.73307288]	[400.72253418 441.87002563 0.71790671]	[413.53152466 605.88000488 0.8207221 ]	[413.5557251 754.83496094 0.77928054]	[480.12588501 441.82122803 0.71895754]	[480.31268311 603.43426514 0.88631272]	[498.17941284 754.78826904 0.80933267]	[423.78057861 195.57292175 0.90721887]	[444.4364624 195.56723022 0.88052315]	[405.86361694 195.52200317 0.86953855]	[464.83660889 195.56195068 0.91371596]	[4.90493866e+02 7.95854919e+02 7.61446238e-01]	[5.08490906e+02 7.90735107e+02 7.72174299e-01]	[4.95592102e+02 7.67597351e+02 7.04486966e-01]	[4.13555542e+02 7.93334534e+02 7.49120474e-01]	[3.98058075e+02 7.90679993e+02 7.72568166e-01]	[418.63586426 767.56604004 0.76982474]
[439.09176636 210.9241333 0.89313191]	[439.19372559 274.96511841 0.9552387 ]	[377.71600342 275.00857544 0.89400321]	[362.30288696 380.27142334 0.85717332]	[362.23699951 475.08120728 0.85497862]	[500.66671753 274.97158813 0.88677263]	[505.98748779 377.56088257 0.89649642]	[516.19195557 462.39248657 0.87023407]	[439.25622559 441.83676147 0.7343846 ]	[400.72427368 441.85543823 0.71969563]	[413.55215454 605.90411377 0.82030857]	[413.55270386 757.3034668 0.77905035]	[480.12384033 441.8142395 0.71946532]	[480.30685425 603.45812988 0.88653493]	[498.1729126 754.7901001 0.80874634]	[423.78808594 195.5816803 0.90297353]	[444.44387817 195.57719421 0.87659955]	[405.85198975 195.49662781 0.8714425 ]	[464.83877563 195.54492188 0.91433978]	[4.90496155e+02 7.95838806e+02 7.66547084e-01]	[5.08485199e+02 7.90721802e+02 7.78067529e-01]	[4.95596558e+02 7.67594360e+02 7.04603016e-01]	[4.13556213e+02 7.93337952e+02 7.45570302e-01]	[3.98055389e+02 7.90681396e+02 7.68913984e-01]	[418.62945557 767.57049561 0.77142406]
[439.09439087 210.92718506 0.89397895]	[439.19421387 274.96298218 0.95523268]	[377.7177124 275.00564575 0.89399099]	[362.30780029 380.27349854 0.85689396]	[362.23464966 475.07452393 0.85445356]	[500.6651001 274.96871948 0.88617826]	[505.984375 377.56188965 0.89727473]	[516.18505859 462.39373779 0.86953408]	[439.25698853 441.82806396 0.73524421]	[400.72540283 441.8442688 0.72074211]	[413.55026245 605.89697266 0.82057631]	[413.54888916 754.84020996 0.77903354]	[480.12454224 441.80502319 0.72028226]	[480.30969238 603.45336914 0.88886154]	[498.16757202 754.76220703 0.81034011]	[423.78939819 195.5846405 0.90260178]	[444.44650269 195.57887268 0.87612993]	[405.84887695 195.49746704 0.87178576]	[464.83987427 195.53884888 0.91461968]	[4.90497864e+02 7.95826904e+02 7.68770099e-01]	[5.08490204e+02 7.90710388e+02 7.80333877e-01]	[4.95589874e+02 7.67567322e+02 7.00992465e-01]	[4.13551514e+02 7.93334045e+02 7.47519374e-01]	[3.98050568e+02 7.90677368e+02 7.71280110e-01]	[418.63098145 767.56903076 0.77129042]
[439.08978271 213.33399963 0.90457261]	[439.18685913 274.95336914 0.9532637 ]	[377.71206665 274.98910522 0.89198804]	[362.30392456 380.2772522 0.85770941]	[362.22866821 475.09173584 0.85828263]	[500.66183472 274.96414185 0.88506603]	[505.98965454 377.56448364 0.89714861]	[516.18225098 462.39294434 0.86878574]	[439.26745605 441.82873535 0.7358889 ]	[400.73577881 441.8480835 0.71925336]	[413.55636597 605.90802002 0.82243609]	[413.55554199 754.82824707 0.78158784]	[480.1312561 441.80578613 0.72112399]	[480.31594849 603.45477295 0.88804495]	[498.17129517 754.77429199 0.81000817]	[423.78372192 195.61367798 0.90033871]	[446.86578369 195.61984253 0.86758524]	[403.40133667 195.4855957 0.87000835]	[464.86154175 195.55155945 0.90451425]	[4.90491913e+02 7.95837952e+02 7.67698884e-01]	[5.08477509e+02 7.90720154e+02 7.78234005e-01]	[4.95597198e+02 7.67578735e+02 7.01835513e-01]	[4.13544800e+02 7.93333618e+02 7.46920466e-01]	[3.98046692e+02 7.90674561e+02 7.71393418e-01]	[418.64093018 767.55462646 0.77172387]
[439.09869385 213.33595276 0.90761077]	[439.17938232 274.953125 0.95285857]	[377.71472168 274.99261475 0.8914721 ]	[362.28445435 380.2923584 0.85882431]	[362.23052979 475.087677 0.85953325]	[500.64605713 274.95678711 0.88491786]	[505.98013306 377.55108643 0.89662051]	[516.17321777 462.39990234 0.86716276]	[439.23764038 441.82434082 0.73408973]	[400.70913696 441.83935547 0.72050798]	[413.5479126 605.91424561 0.82347488]	[413.55303955 754.80700684 0.78266245]	[477.73641968 441.80172729 0.71858597]	[480.30154419 603.41558838 0.88511837]	[498.16134644 754.74914551 0.81089014]	[423.80151367 195.61662292 0.89990872]	[446.8762207 195.63302612 0.86454743]	[403.40597534 195.49996948 0.87152904]	[464.85543823 195.56713867 0.90541178]	[4.90483582e+02 7.95840210e+02 7.70968318e-01]	[5.08469727e+02 7.90719482e+02 7.79704511e-01]	[4.93122894e+02 7.67555237e+02 7.00482965e-01]	[4.13540588e+02 7.93346985e+02 7.44287908e-01]	[3.98038483e+02 7.90678772e+02 7.70811081e-01]	[4.18640198e+02 7.67528442e+02 7.65283108e-01]
[439.09518433 213.33714294 0.90707111]	[439.17462158 274.9536438 0.95204657]	[377.71032715 274.99838257 0.89223385]	[362.2855835 380.30096436 0.85785419]	[362.23068237 475.09576416 0.85994267]	[498.26779175 274.95449829 0.88349187]	[505.98742676 377.56253052 0.8975693 ]	[516.16418457 462.39831543 0.86593068]	[439.24508667 441.83856201 0.73295295]	[400.7159729 441.85641479 0.71823537]	[413.56008911 605.90795898 0.82415199]	[413.54693604 754.79071045 0.78350931]	[477.7428894 441.81448364 0.71762407]	[480.3006897 603.38952637 0.88279796]	[498.1572876 754.73687744 0.81039053]	[423.79666138 195.61724854 0.90027505]	[446.87042236 195.63340759 0.86427349]	[403.39779663 195.4977417 0.87346995]	[464.85366821 195.56967163 0.90545344]	[4.88010498e+02 7.95841980e+02 7.70623505e-01]	[5.08450745e+02 7.90721130e+02 7.78027356e-01]	[4.93125732e+02 7.67539917e+02 7.00827777e-01]	[4.13556854e+02 7.93341492e+02 7.46068001e-01]	[3.98051910e+02 7.90677246e+02 7.71712661e-01]	[4.18625305e+02 7.67512878e+02 7.61644423e-01]
[439.09368896 213.35652161 0.91098917]	[439.16873169 274.9552002 0.95186341]	[377.70541382 274.99606323 0.89207947]	[362.28005981 380.30187988 0.85864085]	[362.22494507 475.08883667 0.86075163]	[498.262146 274.95718384 0.88298118]	[505.97903442 377.5552063 0.89879048]	[516.16491699 462.39193726 0.86786658]	[439.22573853 441.83624268 0.7323246 ]	[400.69674683 441.85009766 0.71881294]	[413.53903198 605.9230957 0.82195699]	[413.534729 754.79614258 0.78167588]	[477.72131348 441.81503296 0.71643102]	[480.29418945 603.39874268 0.88484156]	[498.15496826 754.74505615 0.81036693]	[423.79425049 195.63217163 0.89875442]	[446.86804199 198.00868225 0.86145145]	[403.38748169 195.49328613 0.87348062]	[464.85253906 195.56834412 0.90303284]	[4.90482330e+02 7.95853821e+02 7.68141270e-01]	[5.08467499e+02 7.90723389e+02 7.76583195e-01]	[4.93111115e+02 7.67544800e+02 7.03500867e-01]	[4.13545990e+02 7.93335754e+02 7.52794981e-01]	[3.98042053e+02 7.90672424e+02 7.75115669e-01]	[4.18620087e+02 7.67522217e+02 7.61827767e-01]
[436.69900513 213.37934875 0.90818954]	[439.14862061 274.96179199 0.94897008]	[377.6914978 275.00942993 0.8887614 ]	[362.23760986 382.76498413 0.858917 ]	[359.83151245 475.10140991 0.87254846]	[498.22653198 274.9357605 0.87490332]	[505.93426514 377.56781006 0.90553927]	[513.62542725 462.34606934 0.86549246]	[439.21615601 441.83126831 0.72885776]	[400.69354248 441.83700562 0.71853638]	[411.00317383 605.92755127 0.80848843]	[413.54162598 754.76928711 0.78613472]	[477.69839478 441.81036377 0.71143955]	[480.26351929 603.39733887 0.87786448]	[498.14666748 754.73803711 0.80900908]	[421.37591553 198.01092529 0.90324277]	[444.40661621 198.00999451 0.86388004]	[403.30780029 195.51487732 0.88484323]	[462.45611572 195.55630493 0.91127801]	[4.87996185e+02 7.95866333e+02 7.68416464e-01]	[5.08449371e+02 7.90740051e+02 7.71064937e-01]	[4.93117279e+02 7.67537720e+02 7.04819441e-01]	[4.13532196e+02 7.93330994e+02 7.58527696e-01]	[3.98037201e+02 7.90664673e+02 7.81639516e-01]	[4.18629578e+02 7.67503357e+02 7.63050318e-01]
[436.65994263 213.37884521 0.90614915]	[439.13204956 274.96273804 0.94805896]	[377.68963623 275.00228882 0.88912129]	[362.19796753 382.77490234 0.86155516]	[359.82876587 475.10925293 0.87044632]	[498.18759155 274.94979858 0.87154275]	[505.91864014 377.55395508 0.90421188]	[513.57122803 462.32843018 0.86510754]	[439.19281006 441.81738281 0.7274254 ]	[400.67706299 441.82333374 0.71916842]	[408.47393799 603.49847412 0.80451894]	[413.54464722 754.78302002 0.78612638]	[477.66567993 441.80072021 0.70827776]	[480.24969482 603.35839844 0.87495673]	[498.14480591 754.75518799 0.80724388]	[421.33984375 198.008255 0.91188377]	[444.3706665 198.00691223 0.87072623]	[403.27029419 195.52325439 0.88727951]	[462.42977905 195.57171631 0.91205204]	[4.88012482e+02 7.95871765e+02 7.65046239e-01]	[5.08468048e+02 7.90743042e+02 7.68356025e-01]	[4.93105591e+02 7.67556335e+02 7.09807873e-01]	[4.13524017e+02 7.93335999e+02 7.56038368e-01]	[3.98034088e+02 7.90669434e+02 7.80212641e-01]	[418.63552856 767.52026367 0.76846075]
[436.66009521 213.37854004 0.90611863]	[439.13336182 274.96765137 0.94848025]	[377.69171143 275.00979614 0.89007574]	[362.19967651 382.78198242 0.8584702 ]	[359.82977295 475.10275269 0.86935616]	[498.18841553 274.95458984 0.8728919 ]	[505.92263794 377.5657959 0.90691894]	[513.56591797 462.32666016 0.86521876]	[439.1902771 441.81237793 0.72756308]	[400.67672729 441.81848145 0.71955729]	[408.46466064 603.49212646 0.80203092]	[413.54077148 754.75653076 0.78823495]	[477.65713501 441.79541016 0.70696825]	[480.24014282 603.32843018 0.87022698]	[498.13265991 752.277771 0.81098437]	[421.34069824 198.00723267 0.9126029 ]	[444.37039185 198.00674438 0.87091327]	[403.2663269 195.52416992 0.88799423]	[462.42736816 195.57566833 0.91191226]	[4.88008484e+02 7.95859802e+02 7.67681479e-01]	[5.08465302e+02 7.90728943e+02 7.71747172e-01]	[4.93087433e+02 7.67516174e+02 7.02648878e-01]	[4.13527344e+02 7.93330444e+02 7.54576921e-01]	[3.98037384e+02 7.90665222e+02 7.78948963e-01]	[4.18632812e+02 7.65085999e+02 7.64381528e-01]
[436.63186646 213.37272644 0.90257049]	[439.11254883 274.96328735 0.94607174]	[377.67010498 274.99362183 0.8905192 ]	[359.81518555 382.76934814 0.86794811]	[359.81149292 475.08496094 0.8642143 ]	[498.16220093 274.96374512 0.87023413]	[505.90213013 377.55661011 0.90554333]	[511.07907104 462.32391357 0.86639869]	[439.17947388 441.82861328 0.72911608]	[400.66387939 441.83361816 0.72276545]	[408.42105103 603.50616455 0.80367017]	[413.53527832 754.77056885 0.78736198]	[477.6491394 441.81903076 0.7097289 ]	[480.22363281 603.33319092 0.86881816]	[498.12463379 752.2479248 0.81405634]	[421.31671143 195.63803101 0.91879791]	[444.3482666 197.99836731 0.87580991]	[400.88064575 195.5153656 0.89077324]	[462.41329956 195.58647156 0.91020465]	[4.88005219e+02 7.95851868e+02 7.73278296e-01]	[5.08467407e+02 7.90719238e+02 7.76473582e-01]	[4.93081207e+02 7.65085022e+02 6.97934866e-01]	[4.13538727e+02 7.93344238e+02 7.48732626e-01]	[3.98043152e+02 7.90677734e+02 7.73243904e-01]	[4.18628143e+02 7.67511475e+02 7.66782582e-01]
[436.58383179 213.36732483 0.89706838]	[439.05975342 274.94854736 0.9339326 ]	[377.61022949 274.96359253 0.89020002]	[359.80764771 380.31713867 0.8872785 ]	[359.79870605 472.53179932 0.85730803]	[495.69418335 274.95352173 0.8639704 ]	[505.87255859 377.55541992 0.9012391 ]	[511.03533936 462.30737305 0.8694526 ]	[439.1328125 441.84060669 0.72806972]	[400.6270752 441.8447876 0.72392499]	[405.9289856 603.44122314 0.80177045]	[413.53384399 754.76361084 0.787992 ]	[475.17584229 441.83581543 0.70333993]	[480.19720459 603.29956055 0.86391187]	[498.12362671 752.27648926 0.81035727]	[421.2718811 195.629776 0.92384094]	[444.29730225 195.62406921 0.88545972]	[400.82858276 195.52529907 0.89920384]	[462.39028931 195.57936096 0.91311473]	[4.87995544e+02 7.95863708e+02 7.76079118e-01]	[5.08453796e+02 7.90729492e+02 7.79324293e-01]	[4.9309903e+02 7.6751178e+02 7.0288074e-01]	[4.13545807e+02 7.93343384e+02 7.46664405e-01]	[3.98049927e+02 7.90679138e+02 7.71698117e-01]	[4.18626617e+02 7.67510986e+02 7.65485764e-01]
[436.54467773 213.36268616 0.88850319]	[436.68948364 274.9510498 0.93013883]	[377.58370972 274.96899414 0.88685012]	[359.78103638 380.30923462 0.89615178]	[359.78060913 475.07119751 0.86963016]	[495.68185425 274.95111084 0.86209601]	[503.49206543 377.5166626 0.89561677]	[511.01751709 462.30197144 0.87035131]	[439.10864258 441.81060791 0.72645658]	[400.61294556 441.81295776 0.72684532]	[405.90823364 603.4899292 0.80517948]	[413.53338623 754.78894043 0.78509051]	[475.13034058 441.81103516 0.70008087]	[480.19244385 603.33557129 0.86572701]	[495.69464111 752.24432373 0.81112587]	[421.24163818 195.62382507 0.92428756]	[441.89459229 195.62532043 0.89104497]	[400.7902832 195.54187012 0.90665102]	[462.36206055 195.59367371 0.91306829]	[4.88002136e+02 7.95854980e+02 7.79436469e-01]	[5.08458771e+02 7.90718933e+02 7.84453452e-01]	[4.93073303e+02 7.65084351e+02 6.97882593e-01]	[4.13553467e+02 7.95788696e+02 7.41779923e-01]	[3.98047485e+02 7.90700378e+02 7.67348111e-01]	[4.18627869e+02 7.67533630e+02 7.63792038e-01]
[434.08520508 213.34936523 0.88116884]	[436.67922974 274.95480347 0.92956305]	[377.57687378 274.98266602 0.8853873 ]	[359.7678833 380.31564331 0.89790851]	[359.77282715 472.60842896 0.86957633]	[495.65948486 274.94772339 0.85932487]	[503.46588135 377.49819946 0.89753473]	[511.01528931 462.30459595 0.87066507]	[439.11434937 441.80993652 0.72771269]	[400.6199646 441.81765747 0.72519171]	[405.92990112 605.88195801 0.80366743]	[413.53637695 754.8112793 0.78458852]	[475.13528442 441.80621338 0.70117861]	[480.19415283 603.33337402 0.86502886]	[495.69491577 752.2487793 0.81204814]	[421.21481323 195.60929871 0.9270072 ]	[441.8508606 195.62010193 0.89812291]	[400.78057861 195.53587341 0.90763372]	[462.328125 195.60473633 0.91509032]	[4.88002167e+02 7.95847900e+02 7.78066456e-01]	[5.08457672e+02 7.90716919e+02 7.82546580e-01]	[4.93078644e+02 7.67487671e+02 7.00868249e-01]	[4.13552399e+02 7.93360352e+02 7.41954744e-01]	[3.98052277e+02 7.90697937e+02 7.65741050e-01]	[418.63369751 767.55822754 0.77053076]
[434.05755615 213.32731628 0.87433159]	[436.66387939 274.95117188 0.92757559]	[377.56811523 274.9772644 0.88319468]	[359.77264404 380.30603027 0.89811331]	[359.77853394 475.06204224 0.86925089]	[495.6355896 274.94143677 0.85553288]	[503.44674683 377.50274658 0.90274048]	[511.01092529 462.3034668 0.87062752]	[439.1105957 441.80621338 0.72588581]	[400.61819458 441.81610107 0.72287595]	[405.91149902 605.89477539 0.80618358]	[413.53082275 754.79296875 0.7858907 ]	[475.1300354 441.7991333 0.69990665]	[480.18966675 603.32049561 0.86374414]	[495.6958313 752.26452637 0.8086738 ]	[421.19796753 195.59318542 0.92935991]	[441.8223877 195.60379028 0.90530872]	[400.76843262 195.54985046 0.90826666]	[462.29116821 195.60855103 0.91600651]	[4.88012238e+02 7.95851379e+02 7.74249732e-01]	[5.08467377e+02 7.90720276e+02 7.79592752e-01]	[4.93076904e+02 7.67507324e+02 7.02398181e-01]	[4.13562408e+02 7.95786865e+02 7.40852773e-01]	[3.98051514e+02 7.90700317e+02 7.63635397e-01]	[4.18633972e+02 7.67535645e+02 7.66761899e-01]
[434.05758667 213.32827759 0.87454629]	[436.66333008 274.95111084 0.92772126]	[377.56503296 274.97741699 0.88289154]	[359.76977539 380.31262207 0.89752048]	[359.77886963 475.06558228 0.86938262]	[495.63766479 274.94082642 0.8555063 ]	[503.44754028 377.49542236 0.90174425]	[511.01226807 462.30545044 0.87049747]	[439.10739136 441.81033325 0.72506964]	[400.61672974 441.82003784 0.72215378]	[405.91265869 605.90234375 0.80604446]	[413.53601074 754.78979492 0.78698587]	[475.12600708 441.80340576 0.69895959]	[480.18823242 603.32110596 0.86272252]	[495.6940918 752.26837158 0.80840611]	[421.1993103 195.59184265 0.93014717]	[441.82318115 195.60395813 0.90538561]	[400.77008057 195.54481506 0.90821964]	[462.29031372 195.60256958 0.91748238]	[4.88007080e+02 7.95843201e+02 7.76019454e-01]	[5.08456970e+02 7.90715027e+02 7.80434370e-01]	[4.93073303e+02 7.67507874e+02 7.02387571e-01]	[4.13580994e+02 7.95787659e+02 7.40871429e-01]	[3.98065033e+02 7.90704041e+02 7.64087677e-01]	[4.18633057e+02 7.67531494e+02 7.67324388e-01]
[434.04425049 213.30903625 0.87050962]	[436.64984131 274.95153809 0.92591459]	[377.56063843 274.99041748 0.88349652]	[359.77264404 380.3053894 0.89936423]	[359.78509521 475.06790161 0.86939597]	[495.61315918 274.93554688 0.85181797]	[503.45574951 377.49575806 0.90181178]	[508.5413208 462.29525757 0.87423635]	[439.09268188 441.80874634 0.72206819]	[398.27929688 441.81872559 0.71992916]	[405.9145813 605.91986084 0.80502665]	[413.53573608 754.79064941 0.78759426]	[475.1071167 441.80072021 0.69505632]	[480.1875 603.35327148 0.86733967]	[495.69058228 752.26629639 0.80935639]	[421.18832397 195.57575989 0.93526512]	[441.81350708 195.58335876 0.9107613 ]	[400.77252197 195.54100037 0.91125035]	[462.28234863 195.57194519 0.92550868]	[4.88017792e+02 7.95848877e+02 7.73922920e-01]	[5.08466583e+02 7.90715637e+02 7.78959692e-01]	[4.93076996e+02 7.67495117e+02 7.02599227e-01]	[4.13564880e+02 7.93356201e+02 7.43495524e-01]	[3.98061066e+02 7.90693665e+02 7.65714526e-01]	[418.63803101 767.53326416 0.76807702]
[434.04498291 210.88206482 0.86176521]	[436.64923096 274.95230103 0.92510617]	[377.56393433 274.99026489 0.8838982 ]	[359.77560425 380.28875732 0.90149796]	[359.79653931 475.07720947 0.86768979]	[495.61172485 274.93466187 0.85100734]	[503.45117188 377.49072266 0.9006049 ]	[508.54748535 462.28881836 0.87440014]	[439.0975647 441.80032349 0.72313726]	[398.28189087 441.80883789 0.72160184]	[405.9289856 605.91967773 0.80031699]	[413.53128052 754.80877686 0.7839458 ]	[475.11535645 441.79049683 0.69751143]	[480.19747925 603.33654785 0.86513633]	[495.68746948 752.27478027 0.80748683]	[421.19534302 195.51544189 0.9412154 ]	[441.81045532 195.53094482 0.92310512]	[400.76550293 195.5017395 0.92138505]	[462.26751709 195.57133484 0.92592549]	[4.88013062e+02 7.95855957e+02 7.73733735e-01]	[5.08453827e+02 7.90724304e+02 7.79196620e-01]	[4.93061920e+02 7.67505005e+02 7.08229959e-01]	[4.13573120e+02 7.95787292e+02 7.43843794e-01]	[3.98058960e+02 7.90705139e+02 7.64450550e-01]	[4.18638092e+02 7.67553345e+02 7.67479062e-01]
[434.01184082 210.77165222 0.84222323]	[436.64273071 274.95062256 0.92305821]	[377.55767822 274.98852539 0.88315237]	[359.76834106 380.2840271 0.90263176]	[359.8069458 472.59667969 0.860879 ]	[495.59765625 274.9284668 0.84745622]	[503.45697021 377.49581909 0.90214968]	[508.54711914 462.29217529 0.87389874]	[439.08938599 441.79150391 0.72016597]	[398.27478027 441.79940796 0.72037482]	[408.38729858 605.90124512 0.80139542]	[413.53237915 754.80151367 0.78556502]	[475.10351562 441.78125 0.69584835]	[480.20092773 603.33612061 0.86445403]	[495.69287109 752.27813721 0.80766428]	[421.17373657 195.4214325 0.94904542]	[441.79486084 195.42904663 0.93733805]	[400.75604248 195.44236755 0.9260869 ]	[462.27218628 195.4851532 0.94102019]	[4.88017487e+02 7.95860901e+02 7.74520218e-01]	[5.08457733e+02 7.90725830e+02 7.80545056e-01]	[4.93062927e+02 7.67505615e+02 7.07678318e-01]	[4.13558105e+02 7.93359009e+02 7.45297313e-01]	[3.98050934e+02 7.90697937e+02 7.65849233e-01]	[418.64120483 767.54547119 0.77021277]
[431.51190186 203.1750946 0.83299333]	[436.65606689 274.94436646 0.92587095]	[377.55386353 274.97897339 0.88357198]	[359.7800293 380.33087158 0.89055824]	[359.81338501 472.59783936 0.85758984]	[495.62011719 274.92779541 0.84887058]	[503.47113037 375.12142944 0.89740324]	[511.01333618 462.29992676 0.87162882]	[439.10696411 441.79586792 0.72146845]	[400.6187439 441.80081177 0.72074193]	[408.38504028 605.88214111 0.80048674]	[413.52880859 754.80206299 0.78581011]	[475.12356567 441.79119873 0.69704545]	[480.20794678 603.33966064 0.86666286]	[495.68856812 752.28039551 0.80631095]	[421.14004517 192.91473389 0.95582914]	[441.76296997 192.92906189 0.94900894]	[400.73629761 193.02095032 0.92178881]	[462.20645142 195.39031982 0.94651073]	[4.90485077e+02 7.95871460e+02 7.73373723e-01]	[5.08468597e+02 7.90729309e+02 7.79358447e-01]	[4.93051361e+02 7.67512390e+02 7.09997296e-01]	[4.13556549e+02 7.93355408e+02 7.44503498e-01]	[3.98048584e+02 7.90696838e+02 7.64767110e-01]	[418.6411438 767.54449463 0.77120703]
[431.52056885 200.62330627 0.84238613]	[436.66470337 274.94558716 0.9271909 ]	[377.55838013 274.99667358 0.88576031]	[359.79110718 382.7399292 0.88411301]	[359.82717896 475.06546021 0.85607761]	[495.6234436 274.92358398 0.84877038]	[503.47363281 375.12512207 0.89780235]	[511.00961304 462.30194092 0.87043315]	[439.13201904 441.82348633 0.72171134]	[400.63482666 441.82696533 0.71777707]	[405.89840698 605.90393066 0.80117673]	[413.52416992 754.80700684 0.78513759]	[475.16796875 441.81210327 0.69979435]	[480.21572876 603.34661865 0.86847001]	[495.68725586 752.27032471 0.80708474]	[418.80245972 192.84437561 0.951487 ]	[441.74307251 192.8236084 0.94231081]	[400.73492432 192.98220825 0.92210793]	[462.19805908 192.92713928 0.94436836]	[4.90502716e+02 7.95883911e+02 7.72704184e-01]	[5.08484711e+02 7.90733582e+02 7.77830899e-01]	[4.90564117e+02 7.67502319e+02 7.08335578e-01]	[4.13553955e+02 7.93344971e+02 7.49529958e-01]	[3.98048004e+02 7.90690735e+02 7.68234849e-01]	[418.64224243 767.55187988 0.77143139]
[431.48986816 200.58717346 0.845985 ]	[436.68908691 274.94387817 0.92885476]	[377.58117676 274.98916626 0.88901162]	[359.80203247 382.72067261 0.88348991]	[359.82067871 475.08123779 0.86000687]	[495.64620972 274.92959595 0.85099572]	[503.49578857 377.4956665 0.89398181]	[511.04598999 462.30236816 0.86902827]	[439.14697266 441.81845093 0.72256136]	[400.644104 441.8196106 0.7198174]	[408.39846802 605.87994385 0.79828292]	[413.53384399 754.83532715 0.7823016 ]	[477.60757446 441.80722046 0.70092916]	[480.22042847 603.33325195 0.86925179]	[495.69845581 752.27441406 0.8086161 ]	[418.78250122 192.80696106 0.94753802]	[441.72357178 192.78622437 0.9339512 ]	[400.74136353 192.94158936 0.91157079]	[462.20452881 192.87631226 0.94048071]	[4.90523315e+02 7.95882263e+02 7.72546113e-01]	[5.08506866e+02 7.90731995e+02 7.76960909e-01]	[4.90561798e+02 7.67516907e+02 7.09249258e-01]	[4.13572357e+02 7.93349426e+02 7.45936394e-01]	[3.98059875e+02 7.90699585e+02 7.67035961e-01]	[418.63330078 767.58465576 0.77450466]
[431.46383667 198.13214111 0.85338926]	[439.06115723 274.94909668 0.93261755]	[377.60647583 275.00445557 0.89223295]	[359.82635498 380.32284546 0.88234907]	[359.81369019 475.09268188 0.86389649]	[495.675354 274.93301392 0.85330993]	[505.88442993 377.54403687 0.90090835]	[511.05697632 462.2819519 0.86941403]	[439.16326904 441.82498169 0.7228204 ]	[400.65063477 441.82446289 0.71787882]	[408.40234375 605.88275146 0.79559398]	[413.53723145 754.83026123 0.78400606]	[477.63919067 441.81015015 0.70444477]	[480.2333374 603.32415771 0.86703098]	[495.70040894 752.27532959 0.80829501]	[418.75967407 192.75901794 0.93744785]	[441.72592163 190.38323975 0.92825067]	[400.73226929 192.93373108 0.90634322]	[462.22348022 192.90019226 0.94803226]	[4.90515930e+02 7.95868774e+02 7.76023448e-01]	[5.08500092e+02 7.90728455e+02 7.81760633e-01]	[4.90567322e+02 7.67518372e+02 7.07287669e-01]	[4.13575287e+02 7.93338623e+02 7.50614524e-01]	[3.98062988e+02 7.90690369e+02 7.71411419e-01]	[418.63491821 767.57409668 0.77422321]
[431.46697998 198.10499573 0.85746187]	[439.07827759 274.96310425 0.93730152]	[377.61694336 275.01974487 0.89226925]	[359.81936646 382.73379517 0.87219989]	[359.80923462 475.11575317 0.86889893]	[495.69525146 274.940979 0.85452032]	[505.89300537 377.53909302 0.90096235]	[511.08352661 462.28375244 0.86782628]	[439.1685791 441.81903076 0.72150236]	[400.65045166 441.82263184 0.71663707]	[408.4045105 603.50299072 0.79385817]	[413.53952026 754.824646 0.78402674]	[477.65716553 441.80093384 0.70535558]	[480.24688721 603.3137207 0.86697042]	[498.12078857 752.29559326 0.80751204]	[418.76419067 190.38157654 0.9353869 ]	[441.73193359 190.35798645 0.92406201]	[400.73880005 192.89112854 0.90234017]	[462.23294067 192.88128662 0.94501674]	[4.90522614e+02 7.95870850e+02 7.74878502e-01]	[5.08503143e+02 7.90731140e+02 7.80572236e-01]	[4.93047150e+02 7.67534241e+02 7.07143426e-01]	[4.13572144e+02 7.93338928e+02 7.48497486e-01]	[3.98061768e+02 7.90689697e+02 7.69280910e-01]	[418.63433838 767.56988525 0.7721467 ]
[431.48901367 198.09571838 0.86022753]	[439.09017944 274.97790527 0.94041324]	[377.62240601 275.04852295 0.89340329]	[362.19760132 382.78106689 0.8637144 ]	[359.81689453 475.15869141 0.87580001]	[498.14178467 274.94464111 0.85819811]	[505.91427612 377.55105591 0.90456748]	[513.57696533 462.31039429 0.86610973]	[439.1680603 441.79977417 0.72267622]	[400.65270996 441.80218506 0.71909404]	[408.43978882 603.49053955 0.7967205 ]	[413.53720093 754.8092041 0.7843045 ]	[477.65515137 441.78631592 0.70582873]	[480.26004028 603.29614258 0.86519718]	[498.12506104 752.28637695 0.80726743]	[418.77029419 190.36790466 0.9352625 ]	[441.75643921 190.34178162 0.91909206]	[400.73626709 192.91372681 0.91153908]	[462.2618103 192.89590454 0.94731855]	[4.90517944e+02 7.95875671e+02 7.72888303e-01]	[5.08502228e+02 7.90733704e+02 7.78443575e-01]	[4.93056030e+02 7.67529175e+02 7.01992989e-01]	[4.13567505e+02 7.93337769e+02 7.48270392e-01]	[3.98056885e+02 7.90685547e+02 7.69192219e-01]	[418.63104248 767.55554199 0.76790535]
[431.51998901 198.11199951 0.85757995]	[439.11428833 274.97494507 0.94346482]	[377.64868164 275.04443359 0.89391518]	[362.22570801 382.74349976 0.86429369]	[362.20013428 475.12011719 0.87023747]	[498.18536377 274.9414978 0.86351705]	[505.92056274 377.56454468 0.90575194]	[513.61212158 462.31945801 0.86709392]	[439.19335938 441.82501221 0.72440112]	[400.67428589 441.82522583 0.71699911]	[410.94549561 605.88452148 0.80047369]	[413.54553223 757.31274414 0.7802183 ]	[477.68380737 441.81243896 0.70922244]	[480.26852417 603.3079834 0.8690896 ]	[498.12313843 752.27648926 0.81159854]	[418.78485107 190.3878479 0.93736672]	[441.77575684 190.35714722 0.9201113 ]	[400.75479126 192.91717529 0.90961349]	[462.29156494 192.91273499 0.94695669]	[4.90523499e+02 7.95867859e+02 7.73553789e-01]	[5.08502991e+02 7.90727295e+02 7.78434575e-01]	[4.93044861e+02 7.67525024e+02 7.07704246e-01]	[4.13567261e+02 7.93345154e+02 7.42870629e-01]	[3.98054626e+02 7.90696716e+02 7.63530970e-01]	[418.6343689 767.5925293 0.77177978]
[434.02365112 200.5723114 0.85239744]	[439.12698364 274.96185303 0.94533122]	[377.66409302 275.02786255 0.89611244]	[362.24752808 380.33444214 0.86438411]	[362.21398926 475.11608887 0.86834252]	[498.22647095 274.92819214 0.86862004]	[505.93392944 377.55426025 0.90240997]	[513.64630127 462.33599854 0.86668319]	[439.20553589 441.847229 0.72527301]	[400.68667603 441.84713745 0.71478105]	[410.97088623 605.8817749 0.80586195]	[413.550354 757.30639648 0.78048646]	[477.69580078 441.8354187 0.7102592 ]	[480.26837158 603.31689453 0.87297523]	[498.12435913 752.27679443 0.81272823]	[421.13381958 192.80085754 0.95015061]	[441.80102539 192.76530457 0.92225385]	[400.78372192 192.94570923 0.91420722]	[462.29879761 192.91204834 0.94732386]	[4.90510834e+02 7.95871765e+02 7.74389923e-01]	[5.08493683e+02 7.90731628e+02 7.80458212e-01]	[4.93052429e+02 7.67522339e+02 7.07531035e-01]	[4.13561188e+02 7.93344543e+02 7.41795897e-01]	[3.98052582e+02 7.90692932e+02 7.63151169e-01]	[418.64212036 767.58557129 0.77092642]
[434.02520752 200.57225037 0.85269594]	[439.12689209 274.9619751 0.94508463]	[377.6635437 275.0255127 0.89628839]	[362.24740601 380.33139038 0.86510491]	[362.21328735 475.11105347 0.86790574]	[498.22857666 274.93041992 0.8690474 ]	[505.93334961 377.56018066 0.90250862]	[513.65020752 462.33480835 0.86701876]	[439.20425415 441.84622192 0.72498834]	[400.68322754 441.84536743 0.71486574]	[410.97351074 605.87664795 0.80621916]	[413.55380249 757.32043457 0.78026658]	[477.69717407 441.83444214 0.71007204]	[480.26913452 603.3114624 0.8721242 ]	[498.13192749 752.26818848 0.81503987]	[421.13467407 192.80020142 0.95062566]	[441.80288696 192.76472473 0.92203021]	[400.78585815 192.9442749 0.91343957]	[462.30300903 192.91287231 0.94657803]	[4.90506287e+02 7.95870422e+02 7.75219202e-01]	[5.08492523e+02 7.90730774e+02 7.80503035e-01]	[4.93059296e+02 7.67513916e+02 7.03265786e-01]	[4.13560455e+02 7.93348694e+02 7.39983499e-01]	[3.98052429e+02 7.90696594e+02 7.60644853e-01]	[418.64642334 767.59844971 0.77247721]
[434.06408691 200.60734558 0.85031205]	[439.14459229 274.95684814 0.94918072]	[377.69702148 275.01486206 0.89700711]	[362.26901245 380.30358887 0.86357188]	[362.23284912 475.10345459 0.86229604]	[498.23703003 274.9234314 0.86965513]	[505.95199585 377.57873535 0.903005 ]	[513.65545654 462.33978271 0.8667587 ]	[439.224823 441.8147583 0.7294513]	[400.69033813 441.82070923 0.71752334]	[411.00750732 605.94177246 0.8095448 ]	[413.54663086 757.31896973 0.77872437]	[477.73382568 441.79415894 0.71596116]	[480.27853394 603.31604004 0.87330079]	[498.12796021 752.23156738 0.81867361]	[421.17880249 192.84606934 0.95841354]	[441.82806396 192.80764771 0.91957247]	[400.82931519 192.95355225 0.90514362]	[462.31994629 192.92427063 0.94380414]	[4.90510162e+02 7.95860901e+02 7.77082026e-01]	[5.08502167e+02 7.90720825e+02 7.81256080e-01]	[4.93045593e+02 7.65074524e+02 7.00409591e-01]	[4.13560333e+02 7.93346130e+02 7.41534829e-01]	[3.98050934e+02 7.90695068e+02 7.61929572e-01]	[418.64230347 767.59503174 0.76972151]
[434.10269165 203.14498901 0.84055507]	[439.16397095 274.96548462 0.95345324]	[377.69244385 275.02285767 0.89894319]	[362.27484131 380.29144287 0.86425805]	[362.23516846 475.10858154 0.86331719]	[498.26870728 274.95089722 0.87727815]	[505.95697021 377.58016968 0.90192789]	[516.13043213 462.35351562 0.86874008]	[439.23626709 441.83673096 0.72877055]	[400.69903564 441.84158325 0.71578562]	[411.03677368 605.93237305 0.81015658]	[413.54620361 754.83618164 0.78161776]	[477.74429321 441.82064819 0.71645933]	[480.27218628 603.31854248 0.87521756]	[498.13708496 752.23065186 0.8212142 ]	[421.21777344 192.91798401 0.96074998]	[441.86080933 192.88043213 0.92177927]	[400.86044312 192.96635437 0.89603567]	[462.35516357 192.96292114 0.94685698]	[4.90509705e+02 7.95851807e+02 7.77219176e-01]	[5.08499390e+02 7.90717529e+02 7.81068623e-01]	[4.93050964e+02 7.65073730e+02 6.99979544e-01]	[4.13553955e+02 7.93327271e+02 7.45950222e-01]	[3.98045654e+02 7.90676575e+02 7.63352513e-01]	[418.63870239 767.57244873 0.77168012]
[436.59796143 203.21760559 0.84647119]	[439.17175293 274.96328735 0.9516893 ]	[377.7052002 275.01132202 0.89533865]	[362.29537964 380.23800659 0.86717957]	[362.23309326 475.10263062 0.85980427]	[500.66452026 274.95568848 0.88279045]	[505.96142578 377.55093384 0.89754009]	[516.15777588 462.3644104 0.8696782 ]	[439.25338745 441.82788086 0.73511994]	[400.73199463 441.84509277 0.715011 ]	[413.49365234 605.93914795 0.81555718]	[413.52120972 757.31604004 0.77850926]	[477.74533081 441.80480957 0.72085345]	[480.26837158 603.32080078 0.87703145]	[498.1206665 752.27722168 0.81212461]	[421.27526855 192.99093628 0.95177996]	[441.92947388 192.92857361 0.91385049]	[403.2940979 195.3692627 0.88493109]	[462.39266968 193.02201843 0.945656 ]	[4.90493591e+02 7.95842712e+02 7.71009564e-01]	[5.08454498e+02 7.90716248e+02 7.78750718e-01]	[4.93066833e+02 7.67525574e+02 7.23731160e-01]	[4.13540253e+02 7.93356140e+02 7.42228746e-01]	[3.95639221e+02 7.90695618e+02 7.65370250e-01]	[418.60769653 767.5859375 0.7753427 ]
[436.64901733 210.78503418 0.86990672]	[439.19555664 274.96847534 0.95567262]	[377.72479248 275.01101685 0.89566648]	[362.34124756 380.20285034 0.86187571]	[362.24765015 475.08462524 0.85392559]	[500.68530273 274.98184204 0.88920367]	[506.0005188 377.58074951 0.8913371 ]	[516.16870117 462.37207031 0.86846244]	[439.27078247 441.83679199 0.7359935 ]	[400.74807739 441.85678101 0.71384257]	[413.50054932 605.9418335 0.81399047]	[413.52923584 757.31164551 0.78090727]	[480.12548828 441.81433105 0.72362727]	[480.26324463 603.36077881 0.88769662]	[498.11331177 752.27618408 0.81091243]	[421.31460571 195.47425842 0.93913943]	[444.35293579 195.40434265 0.90895414]	[403.35293579 195.44042969 0.87239504]	[462.44210815 195.42752075 0.93529725]	[4.90490265e+02 7.95830627e+02 7.76534498e-01]	[5.08457397e+02 7.90707153e+02 7.84397066e-01]	[4.93072693e+02 7.67520874e+02 7.24895656e-01]	[4.13533905e+02 7.93356995e+02 7.40291119e-01]	[3.95638184e+02 7.90694824e+02 7.65347958e-01]	[418.60845947 767.58197021 0.7780689 ]
[439.06759644 210.8531189 0.88106811]	[439.19683838 274.97320557 0.95605254]	[377.72650146 275.02145386 0.89451635]	[362.34985352 380.20007324 0.85738754]	[362.24090576 475.08135986 0.85379314]	[500.68054199 274.98345947 0.88841629]	[505.99301147 377.57678223 0.89368391]	[516.18725586 462.38653564 0.86934131]	[439.27490234 441.82351685 0.73820847]	[400.75253296 441.84283447 0.71595651]	[413.5045166 605.91174316 0.81545746]	[413.53289795 754.82000732 0.78469151]	[480.1340332 441.80282593 0.72457004]	[480.26913452 603.35314941 0.88604867]	[498.1131897 752.25616455 0.81266344]	[421.36651611 195.52693176 0.9221704 ]	[444.4095459 195.46539307 0.89380765]	[403.38165283 195.46365356 0.87635171]	[464.82235718 195.44754028 0.93769693]	[4.90480377e+02 7.95825867e+02 7.77054191e-01]	[5.08453552e+02 7.90704468e+02 7.84192860e-01]	[4.93071075e+02 7.67500427e+02 7.18890727e-01]	[4.13535156e+02 7.93349121e+02 7.41034150e-01]	[3.98033752e+02 7.90686035e+02 7.65493035e-01]	[418.61123657 767.55462646 0.77739483]
[439.08828735 210.92080688 0.89273512]	[439.19470215 274.97283936 0.95670712]	[377.72415161 275.01809692 0.89410865]	[362.33337402 380.19363403 0.86080647]	[362.24264526 475.0869751 0.85562211]	[500.67904663 274.98681641 0.88878119]	[505.99383545 377.58795166 0.8942883 ]	[516.1829834 462.39306641 0.86864668]	[439.26464844 441.80599976 0.74001634]	[400.74267578 441.82107544 0.71889979]	[413.49221802 603.50531006 0.81135046]	[413.56158447 757.30560303 0.78260368]	[480.1244812 441.78634644 0.72386235]	[480.27142334 603.35552979 0.88570297]	[498.12527466 752.27978516 0.81206006]	[421.39144897 195.57012939 0.91202587]	[444.43682861 195.53660583 0.88286567]	[403.40200806 195.45127869 0.86847585]	[464.84301758 195.45890808 0.92570698]	[4.88009338e+02 7.95825256e+02 7.79654264e-01]	[5.08442688e+02 7.90713623e+02 7.84611523e-01]	[4.93095428e+02 7.67524719e+02 7.20460117e-01]	[4.13545471e+02 7.93359802e+02 7.31048524e-01]	[3.98039978e+02 7.90696167e+02 7.57272720e-01]	[418.63586426 767.58105469 0.78042507]
[439.10159302 213.31332397 0.90365505]	[439.19989014 274.96627808 0.95684683]	[377.73275757 275.00567627 0.89405602]	[362.32641602 380.15933228 0.86362475]	[362.23962402 475.09033203 0.85638934]	[500.68133545 274.9855957 0.89009726]	[505.99349976 377.58892822 0.89389074]	[516.18066406 462.39321899 0.8681668 ]	[439.25775146 441.82183838 0.74003857]	[400.73629761 441.83624268 0.71878111]	[413.49127197 603.50732422 0.81117713]	[413.56652832 757.31402588 0.78184003]	[477.74914551 441.79953003 0.72432858]	[480.27081299 603.35894775 0.88656563]	[498.13296509 752.29302979 0.81083918]	[421.40515137 195.59899902 0.90724421]	[446.86746216 195.57427979 0.8764984 ]	[403.39321899 195.4839325 0.8659426 ]	[464.85650635 195.47868347 0.91369045]	[4.88012512e+02 7.95825745e+02 7.78521657e-01]	[5.08446350e+02 7.90717468e+02 7.83746660e-01]	[4.93099548e+02 7.67543335e+02 7.21071005e-01]	[4.13551636e+02 7.93359436e+02 7.31951535e-01]	[3.98043457e+02 7.90697815e+02 7.57797599e-01]	[418.64202881 767.58618164 0.77943325]
[439.11273193 213.31808472 0.90802628]	[439.19046021 274.96502686 0.95660567]	[377.72784424 275.00338745 0.89468169]	[362.3125 380.19876099 0.86489499]	[362.22967529 475.08813477 0.85920393]	[500.66412354 274.98046875 0.8895582 ]	[505.99108887 377.59207153 0.89497411]	[516.17462158 462.39138794 0.8671698 ]	[439.2414856 441.83068848 0.73809749]	[400.71713257 441.84060669 0.71894002]	[413.49389648 605.90466309 0.81328249]	[413.5748291 757.33435059 0.78181732]	[477.73638916 441.81365967 0.72253668]	[480.25891113 603.34887695 0.88410324]	[498.14318848 754.7543335 0.8089444 ]	[423.79016113 195.60244751 0.90586585]	[446.88711548 195.59753418 0.87355989]	[403.38604736 195.51246643 0.86951381]	[464.85357666 195.53149414 0.90537459]	[4.90490601e+02 7.95822571e+02 7.78865278e-01]	[5.08457123e+02 7.90714172e+02 7.87341356e-01]	[4.93097900e+02 7.67561829e+02 7.19412923e-01]	[4.13549377e+02 7.95782288e+02 7.33276308e-01]	[3.98036346e+02 7.90701233e+02 7.60122359e-01]	[418.64810181 767.61010742 0.78277254]
[439.115448 213.31718445 0.90888804]	[439.16995239 274.96398926 0.95465845]	[377.69558716 275.00927734 0.89655161]	[362.29110718 380.2131958 0.86955076]	[362.21179199 475.09222412 0.86320931]	[500.65185547 274.97540283 0.88801014]	[505.96789551 377.56994629 0.89923882]	[516.15039062 462.38690186 0.8658061 ]	[439.21789551 441.8347168 0.73671007]	[400.69403076 441.84829712 0.72166735]	[411.03747559 605.95703125 0.81568295]	[413.58078003 757.34710693 0.78100818]	[477.71685791 441.81790161 0.72114027]	[480.2611084 603.33258057 0.88116825]	[498.13598633 754.75030518 0.80819821]	[423.79342651 195.5960083 0.90779632]	[446.89544678 195.59973145 0.87271351]	[403.37820435 195.50366211 0.87332171]	[464.84313965 195.5428772 0.90413117]	[4.88019318e+02 7.95821350e+02 7.80590117e-01]	[5.08451324e+02 7.90717102e+02 7.86513925e-01]	[4.93086212e+02 7.67551392e+02 7.21652031e-01]	[4.13537170e+02 7.93357910e+02 7.33229756e-01]	[3.95644745e+02 7.90698853e+02 7.61176169e-01]	[418.6555481 767.62219238 0.78250742]
[439.1111145 210.92649841 0.9016757 ]	[439.14404297 274.96246338 0.94782865]	[377.68109131 275.0010376 0.89325655]	[362.27935791 380.26428223 0.86671859]	[359.82019043 475.11044312 0.87215441]	[498.24627686 274.96942139 0.87934649]	[505.95697021 377.57003784 0.89887947]	[513.65692139 462.36779785 0.86291021]	[439.20361328 441.83718872 0.7336213 ]	[400.68341064 441.84286499 0.72128183]	[411.003479 605.94958496 0.81656426]	[413.59106445 757.36151123 0.78265429]	[477.70037842 441.82470703 0.71987295]	[480.22900391 603.32617188 0.87427461]	[498.12615967 754.74316406 0.8085959 ]	[423.77984619 195.56462097 0.91352731]	[446.89834595 195.57063293 0.8762365 ]	[403.33859253 195.44963074 0.881845 ]	[464.84646606 195.55783081 0.89699119]	[4.88021088e+02 7.95815369e+02 7.80911744e-01]	[5.08449707e+02 7.90709595e+02 7.85746455e-01]	[4.93071747e+02 7.67542847e+02 7.18780041e-01]	[4.13562958e+02 7.95803223e+02 7.29873061e-01]	[3.98048462e+02 7.90721924e+02 7.59633064e-01]	[418.66107178 767.63348389 0.78131449]
[439.0904541 210.84573364 0.88937515]	[439.11651611 274.96954346 0.94533849]	[377.65423584 275.01931763 0.89362288]	[359.82287598 382.76272583 0.86168933]	[359.79846191 475.12490845 0.87138426]	[498.18981934 274.96536255 0.8710736 ]	[505.92123413 377.5111084 0.8911857 ]	[513.60290527 462.3343811 0.86343449]	[439.16854858 441.84619141 0.72473061]	[400.66818237 441.85479736 0.71429181]	[410.94598389 605.984375 0.80913937]	[413.5793457 757.34954834 0.78244609]	[477.6427002 441.83319092 0.70937634]	[480.22888184 603.30627441 0.87301886]	[498.11953735 754.75061035 0.80542517]	[421.39321899 195.48727417 0.92943126]	[446.89505005 195.49108887 0.88698262]	[403.27929688 195.37533569 0.88627303]	[464.85449219 195.53067017 0.89895195]	[4.88015106e+02 7.95819153e+02 7.82884121e-01]	[5.06020172e+02 7.90710754e+02 7.88999796e-01]	[4.93070374e+02 7.67545227e+02 7.18128681e-01]	[4.13560516e+02 7.95789368e+02 7.35474110e-01]	[3.98045258e+02 7.90712402e+02 7.64732003e-01]	[418.65679932 767.62310791 0.77755177]
[436.6937561 208.30110168 0.87161815]	[439.07876587 274.95245361 0.93595082]	[377.62817383 274.97717285 0.8911258 ]	[359.81271362 380.30758667 0.88364428]	[359.78674316 475.08203125 0.86474079]	[498.12509155 274.97305298 0.8634584 ]	[505.88406372 377.54946899 0.90054238]	[511.0854187 462.33007812 0.86579156]	[439.15594482 441.86129761 0.72693503]	[400.6583252 441.86611938 0.71873039]	[408.4180603 605.94219971 0.80690604]	[413.58081055 757.33605957 0.78223753]	[477.61965942 441.8508606 0.70577347]	[480.2166748 603.33728027 0.87250996]	[498.12173462 754.75579834 0.8082546 ]	[421.3621521 195.37979126 0.94524175]	[444.42892456 195.38983154 0.90233582]	[403.25106812 192.99337769 0.89679265]	[462.434021 195.49946594 0.9190796 ]	[4.88003387e+02 7.95814575e+02 7.83105135e-01]	[5.06008667e+02 7.90712952e+02 7.87290275e-01]	[4.93086456e+02 7.67546936e+02 7.19339371e-01]	[4.13559753e+02 7.93351685e+02 7.36299813e-01]	[3.98047852e+02 7.90702087e+02 7.63659596e-01]	[418.66482544 767.61242676 0.77671111]
[436.64868164 208.26890564 0.86434925]	[436.67453003 274.95373535 0.92861414]	[377.57070923 274.97854614 0.8862052 ]	[359.75262451 380.28451538 0.89972425]	[359.73477173 475.10864258 0.88247532]	[495.6505127 274.96032715 0.85982937]	[503.48403931 377.54248047 0.89968699]	[511.02062988 462.33718872 0.86698645]	[439.07922363 441.80648804 0.72338909]	[398.26605225 441.80377197 0.72341514]	[405.91513062 605.99865723 0.80297536]	[413.58093262 757.36096191 0.78284925]	[475.09378052 441.81027222 0.69838959]	[480.17715454 603.31048584 0.86251593]	[498.11746216 754.77233887 0.80449778]	[421.29986572 193.03492737 0.95419496]	[444.38677979 193.03132629 0.91090083]	[400.80828857 193.00688171 0.92131895]	[462.39068604 195.50140381 0.9258045 ]	[4.87998138e+02 7.95816895e+02 7.85951138e-01]	[5.06009979e+02 7.90716492e+02 7.89853215e-01]	[4.93094635e+02 7.67554749e+02 7.18466640e-01]	[4.13551147e+02 7.93351685e+02 7.31736422e-01]	[3.98038696e+02 7.90705139e+02 7.58252501e-01]	[418.67095947 767.63439941 0.77994072]
[436.65100098 208.2666626 0.86469662]	[436.67739868 274.95294189 0.9284175 ]	[377.57391357 274.97665405 0.88617003]	[359.75405884 380.28155518 0.89984369]	[359.73400879 475.10961914 0.88358539]	[495.65203857 274.95962524 0.85958385]	[503.48620605 377.54199219 0.899683 ]	[511.0274353 462.3347168 0.86747199]	[439.09274292 441.8215332 0.72549081]	[398.27423096 441.81561279 0.7238909 ]	[405.91195679 606.01043701 0.80333281]	[413.58319092 757.34100342 0.78372216]	[475.11297607 441.82745361 0.69907266]	[480.17111206 603.3236084 0.86147082]	[498.11380005 754.81274414 0.7994284 ]	[421.30233765 193.03575134 0.95354897]	[444.38885498 193.03149414 0.91113168]	[400.81121826 193.00930786 0.92108786]	[462.38494873 195.50881958 0.92503667]	[4.88016449e+02 7.95829773e+02 7.79131353e-01]	[5.08442841e+02 7.90723694e+02 7.86039054e-01]	[4.93084900e+02 7.67589539e+02 7.24656105e-01]	[4.13558105e+02 7.93348572e+02 7.32585132e-01]	[3.98046478e+02 7.90702820e+02 7.59259760e-01]	[418.67471313 767.61395264 0.77817714]
[436.60766602 205.76628113 0.85602564]	[436.61154175 274.95779419 0.91844201]	[377.53497314 274.97866821 0.88068545]	[359.68218994 380.22814941 0.90951729]	[359.69268799 475.12036133 0.88217384]	[493.09432983 274.94247437 0.84966087]	[503.42886353 377.50357056 0.89603466]	[508.52590942 462.33621216 0.86967427]	[436.65969849 441.81161499 0.71336979]	[398.21853638 441.81588745 0.71244657]	[405.90332031 606.07299805 0.80034035]	[413.58303833 754.82714844 0.78663027]	[472.53955078 441.81573486 0.69104278]	[480.13424683 603.34082031 0.86047524]	[495.69076538 754.79669189 0.80114961]	[421.26019287 192.97860718 0.95669508]	[444.36099243 192.99217224 0.92113924]	[400.73852539 192.98532104 0.92469174]	[462.35501099 195.47529602 0.91874772]	[4.90484741e+02 7.95843567e+02 7.79665649e-01]	[5.08442230e+02 7.90724121e+02 7.86556900e-01]	[4.93070618e+02 7.67585449e+02 7.26914644e-01]	[4.13543213e+02 7.93337952e+02 7.39743590e-01]	[3.98037048e+02 7.90686523e+02 7.66080081e-01]	[418.68121338 767.56524658 0.77251345]
[431.53509521 205.78816223 0.83695656]	[431.5463562 275.00219727 0.89293814]	[372.53448486 275.06005859 0.85086602]	[359.58947754 380.28598022 0.9052912 ]	[357.21606445 475.07006836 0.87138444]	[490.50970459 274.95172119 0.84729999]	[503.33731079 375.05358887 0.89094168]	[506.00769043 462.38186646 0.87267399]	[434.08639526 441.78793335 0.69121689]	[398.0723877 441.84143066 0.70460749]	[405.84634399 608.52410889 0.79422355]	[413.56167603 754.82910156 0.78291309]	[467.43807983 441.75997925 0.6866132 ]	[477.70892334 603.40783691 0.8536346 ]	[495.65301514 754.80957031 0.79877549]	[418.8057251 192.93876648 0.95304692]	[441.80978394 193.01768494 0.95252848]	[400.63134766 192.97909546 0.92541397]	[459.82821655 195.57748413 0.90591419]	[4.88017487e+02 7.95837097e+02 7.82096386e-01]	[506.01571655 790.71984863 0.79093367]	[4.93037292e+02 7.67587891e+02 7.35887289e-01]	[4.13531403e+02 7.93328674e+02 7.47645676e-01]	[3.95633148e+02 7.90682129e+02 7.69225419e-01]	[418.69168091 767.55255127 0.77037787]
[428.96520996 208.33015442 0.84409988]	[426.43945312 275.00778198 0.8944729 ]	[369.92950439 275.08477783 0.83640957]	[357.20709229 380.22845459 0.91984946]	[357.09524536 475.06716919 0.86209834]	[487.94064331 274.92907715 0.85478169]	[503.27560425 375.08239746 0.89899898]	[505.94186401 462.36651611 0.88638926]	[431.515625 441.78347778 0.6839872 ]	[395.60025024 441.83374023 0.69475645]	[403.32714844 608.56500244 0.7993688 ]	[413.55511475 754.80505371 0.78676325]	[464.92132568 441.75643921 0.69640285]	[477.66870117 603.4697876 0.85105658]	[495.6182251 754.83728027 0.79277313]	[418.70895386 193.0164032 0.95329261]	[441.72528076 195.3939209 0.96106684]	[398.18786621 195.40319824 0.92528766]	[459.75842285 195.57435608 0.90828979]	[4.88012787e+02 7.95846008e+02 7.82017231e-01]	[506.00314331 790.72332764 0.79322022]	[4.90550598e+02 7.67597229e+02 7.40443170e-01]	[4.13520721e+02 7.93323486e+02 7.48345971e-01]	[3.95628967e+02 7.90675964e+02 7.72628188e-01]	[4.18696655e+02 7.67531067e+02 7.66236663e-01]
[426.40197754 210.83119202 0.85631692]	[423.91210938 274.96664429 0.90105814]	[369.89172363 275.02554321 0.83304715]	[357.14215088 382.72787476 0.89714557]	[357.01217651 475.17474365 0.86222434]	[485.36334229 274.90530396 0.87097621]	[500.88665771 375.09790039 0.89624763]	[505.89596558 462.36709595 0.89615923]	[428.94821167 441.83206177 0.68898821]	[395.5168457 444.32666016 0.69194049]	[403.2855835 608.52471924 0.80876648]	[413.54376221 754.81011963 0.78757954]	[464.82894897 441.79467773 0.7133193 ]	[477.59457397 603.4276123 0.8414104 ]	[495.63760376 757.33807373 0.79338104]	[418.62786865 195.43023682 0.9410587 ]	[439.29016113 195.4629364 0.95685363]	[398.10031128 195.47251892 0.90429729]	[459.64123535 195.57789612 0.8845911 ]	[4.88006714e+02 7.95872925e+02 7.76918709e-01]	[505.99441528 790.74645996 0.79137337]	[4.93050201e+02 7.67628967e+02 7.40551054e-01]	[4.13509003e+02 7.93312988e+02 7.49709964e-01]	[3.95622253e+02 7.90667969e+02 7.72076786e-01]	[418.69464111 767.53295898 0.77483743]
[423.86505127 213.29040527 0.88151729]	[423.79251099 274.95458984 0.91608155]	[364.8008728 275.03823853 0.85002673]	[357.09732056 380.33468628 0.89404607]	[354.58267212 477.59628296 0.85126173]	[482.85983276 274.88607788 0.88711298]	[500.82437134 375.09194946 0.90724695]	[503.49014282 462.30895996 0.90731293]	[426.37680054 441.86264038 0.69976217]	[390.51055908 444.36749268 0.67912489]	[403.27584839 608.57507324 0.81225848]	[413.55426025 754.8170166 0.7860347 ]	[462.38919067 441.80541992 0.73082775]	[475.12078857 603.38000488 0.83158827]	[495.61413574 757.34417725 0.78682888]	[416.14016724 195.54876709 0.91123199]	[439.184021 195.53187561 0.94212472]	[395.59344482 195.47973633 0.86794931]	[457.21768188 195.44143677 0.88013923]	[4.88000610e+02 7.95879517e+02 7.72129238e-01]	[5.05990112e+02 7.90751648e+02 7.84295499e-01]	[4.90552795e+02 7.67636108e+02 7.33458042e-01]	[4.13519775e+02 7.93307617e+02 7.52352655e-01]	[3.95635254e+02 7.90664917e+02 7.77874887e-01]	[418.69277954 767.5425415 0.77194917]
[421.38513184 213.34179688 0.90288496]	[421.29205322 274.98114014 0.93789399]	[359.80844116 275.09335327 0.87361729]	[354.57562256 380.33422852 0.86688203]	[354.50164795 475.14889526 0.84258258]	[480.37081909 274.91305542 0.89137292]	[500.71658325 375.03613281 0.89402193]	[503.42630005 462.300354 0.91884744]	[423.84924316 444.35125732 0.71457857]	[387.89031982 446.87615967 0.67134261]	[400.83377075 608.60723877 0.80801821]	[413.53985596 754.78063965 0.79132015]	[462.31634521 441.83029175 0.7398873 ]	[472.53121948 603.42431641 0.83147228]	[493.12127686 757.36358643 0.7836045 ]	[413.59347534 195.6240387 0.88081282]	[439.059021 195.59976196 0.91528326]	[393.03109741 195.5765686 0.83882183]	[454.5524292 195.47253418 0.82184482]	[4.88005005e+02 7.95887024e+02 7.71931589e-01]	[5.05986725e+02 7.90760437e+02 7.87082672e-01]	[4.90511292e+02 7.67673096e+02 7.50479460e-01]	[4.13510193e+02 7.93294983e+02 7.56484389e-01]	[3.95627655e+02 7.90656860e+02 7.81480253e-01]	[418.69345093 767.52062988 0.77395684]
[421.21994019 213.42698669 0.92967498]	[421.19836426 275.01071167 0.94569755]	[359.67996216 275.11557007 0.89727926]	[354.44012451 380.33996582 0.84149861]	[352.02441406 477.6630249 0.85099679]	[480.28314209 274.95751953 0.89519966]	[498.23855591 375.10406494 0.87615955]	[503.30847168 462.27682495 0.92924774]	[423.78805542 444.33151245 0.71841395]	[385.3263855 444.39880371 0.67748898]	[400.79675293 608.52801514 0.82052815]	[413.53536987 754.79882812 0.78885084]	[462.27593994 441.79968262 0.74650729]	[470.00689697 603.4453125 0.84728611]	[493.081604 757.38848877 0.78041863]	[410.9402771 198.04347229 0.86256284]	[436.54171753 198.05096436 0.87378532]	[387.92373657 195.55752563 0.83385098]	[449.43457031 195.49157715 0.82127625]	[4.90521698e+02 7.95877014e+02 7.70383775e-01]	[5.08458405e+02 7.90743408e+02 7.87144542e-01]	[4.87995880e+02 7.67684021e+02 7.59806752e-01]	[4.13519073e+02 7.93303345e+02 7.58169889e-01]	[3.95640350e+02 7.90665588e+02 7.82325625e-01]	[418.69012451 767.54052734 0.77809441]
[418.73760986 213.41256714 0.93363559]	[418.73458862 274.98526001 0.94480401]	[357.2230835 275.11276245 0.89883673]	[349.38259888 380.33755493 0.82386118]	[349.39651489 477.66366577 0.83765352]	[480.20108032 274.93966675 0.88916075]	[495.69122314 375.05215454 0.85240334]	[500.90353394 462.22372437 0.9319762 ]	[421.35653687 444.33630371 0.72203946]	[382.80328369 444.39227295 0.68676823]	[400.75177002 608.58776855 0.81755686]	[413.55093384 757.33947754 0.7921229 ]	[462.24804688 441.81118774 0.74377602]	[469.96240234 605.96014404 0.84411037]	[493.0567627 759.91656494 0.78380889]	[405.83474731 198.03567505 0.86919087]	[431.4956665 198.02485657 0.85515225]	[385.29891968 195.52984619 0.85476196]	[444.43392944 195.50408936 0.85464662]	[4.87989563e+02 7.95812012e+02 7.85673559e-01]	[505.97583008 790.72064209 0.80364257]	[4.87994781e+02 7.67689514e+02 7.61357307e-01]	[4.13511292e+02 7.93321289e+02 7.67045140e-01]	[395.63522339 790.68829346 0.79324651]	[418.70947266 767.5892334 0.80836844]
[418.63748169 213.43910217 0.93163228]	[418.62927246 274.996521 0.94661158]	[357.16918945 277.47872925 0.90159553]	[349.36120605 380.31558228 0.82988477]	[344.24163818 477.62045288 0.84722728]	[477.70883179 274.90444946 0.8739661 ]	[490.57440186 375.0012207 0.8269769 ]	[500.83108521 462.19830322 0.93134016]	[421.290802 444.32189941 0.72406822]	[382.73187256 444.38226318 0.69445705]	[400.72033691 608.56512451 0.81893861]	[413.55368042 759.86853027 0.79234523]	[462.20144653 441.79983521 0.73576707]	[464.89654541 605.89599609 0.87177336]	[490.49523926 754.78070068 0.78009772]	[403.28582764 198.06480408 0.88473213]	[426.44552612 198.05038452 0.85454184]	[382.73458862 195.5116272 0.89122367]	[444.33102417 195.52871704 0.88389659]	[487.949646 793.30688477 0.79451221]	[505.9536438 790.64807129 0.79383689]	[4.85466309e+02 7.67555725e+02 7.42303491e-01]	[4.13503876e+02 7.93342041e+02 7.70160437e-01]	[395.6282959 790.70819092 0.79556167]	[418.70761108 767.63763428 0.81435847]
[418.56369019 213.44012451 0.91949004]	[418.55975342 274.98794556 0.93906963]	[357.10922241 275.12316895 0.89877141]	[344.28417969 382.81436157 0.82593852]	[341.75930786 477.69793701 0.87167001]	[477.60806274 274.88742065 0.85255349]	[488.01242065 375.03369141 0.84895968]	[500.74639893 459.78549194 0.92281115]	[421.21130371 441.81546021 0.7285586 ]	[380.2734375 441.87548828 0.70861781]	[400.7305603 608.53326416 0.83582735]	[413.53887939 759.90924072 0.79281914]	[459.80932617 441.73046875 0.73385757]	[462.44787598 605.90649414 0.88018858]	[487.99932861 754.77832031 0.78704953]	[400.81219482 198.06867981 0.90148121]	[423.91912842 198.0337677 0.865367 ]	[380.27005005 195.56204224 0.90934682]	[441.84091187 195.58113098 0.88221574]	[485.45471191 790.82421875 0.79796702]	[5.03472412e+02 7.88216675e+02 7.74636269e-01]	[4.85438477e+02 7.67580139e+02 7.64576256e-01]	[4.11013000e+02 7.93314636e+02 7.77537286e-01]	[395.61254883 790.69573975 0.79838693]	[418.68588257 767.66601562 0.81537193]
[416.04888916 213.47834778 0.90563583]	[416.09606934 275.0010376 0.92395723]	[357.0039978 277.47894287 0.8864032 ]	[341.72991943 385.30023193 0.84190845]	[341.7612915 480.18099976 0.89031291]	[472.58520508 274.88265991 0.84015954]	[485.44564819 375.04483032 0.86855572]	[500.67803955 459.78817749 0.91179991]	[421.14974976 441.81188965 0.72653848]	[380.22714233 441.86172485 0.71422315]	[400.6857605 606.04766846 0.84602606]	[413.52770996 759.88623047 0.79159904]	[459.75259399 441.74438477 0.73018223]	[462.38418579 605.92724609 0.88619161]	[485.47567749 752.24462891 0.81171095]	[400.6746521 198.07322693 0.90564895]	[423.78872681 198.0735321 0.87612462]	[380.15158081 195.51730347 0.90835637]	[441.7791748 195.59468079 0.87771791]	[485.4369812 790.77178955 0.82022101]	[503.4225769 788.13800049 0.78955841]	[482.95288086 767.49707031 0.78214562]	[4.10992493e+02 7.93299133e+02 7.86417067e-01]	[395.59906006 790.68109131 0.79820079]	[418.69238281 767.64874268 0.81823504]
[413.52294922 213.47673035 0.89556837]	[413.57775879 275.01879883 0.90593022]	[354.56811523 277.50814819 0.87608838]	[339.25131226 387.86062622 0.86345607]	[341.70187378 480.22387695 0.90260446]	[470.02597046 274.87734985 0.84044927]	[485.3755188 375.04336548 0.87932491]	[498.27081299 459.7361145 0.90006971]	[421.13842773 441.83694458 0.7185331 ]	[380.19992065 444.3175354 0.70779371]	[400.67175293 606.07672119 0.84133828]	[413.52532959 762.42749023 0.79429907]	[459.75668335 441.77352905 0.72604537]	[462.32623291 605.97052002 0.89994836]	[485.39172363 749.67950439 0.85019779]	[398.25778198 198.08204651 0.90361613]	[421.31271362 198.07363892 0.89444405]	[380.08914185 195.5400238 0.90234083]	[441.68078613 195.57598877 0.86997318]	[485.36428833 790.63562012 0.86272418]	[503.33404541 785.61108398 0.80689937]	[482.90460205 759.93499756 0.79326034]	[4.08451508e+02 7.93310730e+02 7.74589121e-01]	[395.53359985 790.69885254 0.79124165]	[418.7192688 770.09020996 0.82527083]
[413.51828003 213.47637939 0.89487314]	[413.57629395 275.02059937 0.90556693]	[354.56872559 277.51153564 0.87658864]	[339.25082397 387.86477661 0.8640846 ]	[341.69979858 480.22344971 0.90313309]	[470.02563477 274.87713623 0.83987856]	[485.37252808 375.04232788 0.87979466]	[498.26794434 459.73980713 0.89989853]	[421.13796997 441.84295654 0.71802825]	[380.20013428 444.32730103 0.70682603]	[400.66183472 608.5201416 0.83133757]	[413.52365112 762.43041992 0.79430819]	[459.75588989 441.77694702 0.72570688]	[462.32498169 605.97912598 0.90006584]	[485.38977051 749.67950439 0.8506462 ]	[398.25350952 198.0814209 0.90386885]	[421.31015015 198.07221985 0.89490914]	[380.09063721 195.53822327 0.90193355]	[441.68185425 195.57017517 0.87099713]	[485.35592651 790.6361084 0.86276907]	[503.32189941 785.61322021 0.80661786]	[482.90640259 759.92407227 0.79229718]	[4.08448944e+02 7.93307617e+02 7.76898861e-01]	[395.52987671 790.69726562 0.79197347]	[418.7203064 770.09051514 0.82487321]
[408.47644043 213.44337463 0.88350844]	[411.01470947 275.01275635 0.89366853]	[354.46984863 277.50744629 0.86168301]	[339.23629761 387.89962769 0.8728956 ]	[341.69021606 480.21417236 0.90296942]	[467.46212769 272.49084473 0.84044051]	[482.95040894 374.96817017 0.87408698]	[498.25326538 459.70791626 0.89999527]	[418.77542114 441.84078979 0.72062278]	[380.17959595 444.34030151 0.70809937]	[400.6605835 608.60205078 0.82439762]	[413.58105469 759.88824463 0.79366207]	[459.71337891 441.76452637 0.72581446]	[462.31088257 606.00360107 0.88935375]	[482.91165161 749.64013672 0.87063223]	[398.15740967 198.08207703 0.90170997]	[421.18161011 198.03720093 0.91782832]	[377.68984985 195.59489441 0.88891691]	[439.24957275 195.51823425 0.8821345 ]	[482.86950684 790.69018555 0.87125742]	[500.87033081 788.03631592 0.80906171]	[482.80963135 757.39929199 0.78231871]	[4.10987793e+02 7.93297424e+02 7.77956784e-01]	[395.59158325 790.68182373 0.80095077]	[418.77420044 767.6529541 0.81495506]
[403.34384155 213.48130798 0.90806735]	[405.88671875 275.03848267 0.90123945]	[349.4317627 277.54879761 0.84397852]	[339.10263062 387.86138916 0.87770635]	[339.25985718 480.2015686 0.91084218]	[464.88897705 272.49349976 0.8642208 ]	[482.84719849 374.96655273 0.89355552]	[498.18084717 459.65707397 0.8886773 ]	[418.70751953 444.33331299 0.71626401]	[380.12490845 446.90206909 0.70225376]	[400.62786865 608.62890625 0.82297337]	[413.58377075 762.4430542 0.79063654]	[459.63952637 441.76931763 0.71675622]	[462.24551392 605.94110107 0.89532888]	[480.300354 752.27648926 0.8502596 ]	[395.59008789 198.13423157 0.87718749]	[418.65264893 198.08551025 0.91522914]	[375.06243896 195.58702087 0.84328502]	[439.09338379 195.48629761 0.88201046]	[480.3458252 793.23266602 0.80867237]	[498.25463867 788.15606689 0.793957 ]	[4.80149414e+02 7.67562073e+02 7.45328307e-01]	[4.11014923e+02 7.95783508e+02 7.47256875e-01]	[3.95605713e+02 7.90741394e+02 7.82331228e-01]	[418.76199341 770.14263916 0.78476191]
[403.34759521 213.48664856 0.9077217 ]	[405.8949585 275.04019165 0.9000957 ]	[349.43936157 277.5508728 0.84434229]	[339.10302734 387.86297607 0.8774358 ]	[339.25921631 480.20135498 0.91102648]	[464.89645386 272.49514771 0.86314988]	[482.84915161 374.96789551 0.89375287]	[498.18151855 459.65557861 0.88907021]	[418.70715332 444.32696533 0.71752983]	[380.12515259 446.89459229 0.70350653]	[400.6257019 611.09747314 0.81952417]	[413.59066772 762.48815918 0.79217088]	[459.63943481 441.76528931 0.71800649]	[462.24020386 605.94659424 0.89475787]	[480.30001831 752.2744751 0.85001695]	[395.59136963 198.14031982 0.87668794]	[418.65393066 198.09132385 0.91409743]	[375.05178833 195.57600403 0.84282321]	[439.10144043 195.47259521 0.88143736]	[482.72976685 793.23547363 0.8104285 ]	[498.26287842 788.15661621 0.79742765]	[4.80145599e+02 7.67557800e+02 7.42081702e-01]	[4.10996094e+02 7.95825317e+02 7.47892261e-01]	[3.95599792e+02 7.90768066e+02 7.82590806e-01]	[418.77612305 770.17578125 0.78722936]
[403.30633545 213.49201965 0.91332984]	[403.39599609 275.03610229 0.90466249]	[346.88186646 277.57873535 0.84426737]	[339.11962891 385.39614868 0.88203567]	[339.24301147 480.22055054 0.9139924 ]	[464.83685303 272.47439575 0.86934137]	[482.79562378 372.5163269 0.8979634 ]	[498.15951538 459.65737915 0.88570702]	[418.68389893 441.85446167 0.72368085]	[380.11199951 444.40820312 0.71059656]	[400.62207031 608.63171387 0.82556957]	[413.58834839 762.47814941 0.79671633]	[459.60952759 441.72875977 0.71594942]	[462.20550537 605.90710449 0.89879888]	[480.23446655 762.45751953 0.83740532]	[395.5607605 198.15063477 0.87508744]	[418.61447144 198.11732483 0.90928048]	[375.01229858 198.01719666 0.83341146]	[436.6697998 195.51052856 0.86508536]	[4.80237976e+02 8.00913086e+02 7.57451653e-01]	[4.98170197e+02 7.90747803e+02 7.46235788e-01]	[4.77699829e+02 7.70242188e+02 7.33722210e-01]	[4.11017303e+02 7.93334351e+02 7.46623278e-01]	[3.95629944e+02 7.90731506e+02 7.82046616e-01]	[418.76254272 770.18353271 0.7835421 ]
[400.84402466 215.9460144 0.92087406]	[403.29138184 275.1300354 0.91996574]	[344.32354736 277.6857605 0.84100783]	[339.03793335 390.42709351 0.8789705 ]	[339.19891357 480.31661987 0.92441469]	[462.33618164 274.8868103 0.89615119]	[482.73446655 372.47494507 0.89627075]	[498.12878418 459.6758728 0.88084352]	[418.63803101 441.80749512 0.72869182]	[380.09274292 444.34893799 0.71236974]	[398.2718811 608.5199585 0.83581442]	[416.01586914 765.02789307 0.80858773]	[457.1723938 439.28125 0.71132839]	[462.21160889 605.86425781 0.90456468]	[480.14819336 770.1932373 0.85759586]	[393.07202148 203.14730835 0.85432309]	[416.16015625 203.16018677 0.88537145]	[372.46148682 198.12736511 0.80819631]	[434.06295776 195.5786438 0.81518286]	[4.77618713e+02 8.11266052e+02 7.83846140e-01]	[4.90558075e+02 8.08635925e+02 7.52553225e-01]	[4.75162354e+02 7.85505676e+02 6.97568119e-01]	[4.11001282e+02 7.95872559e+02 7.15147197e-01]	[3.95632080e+02 7.90802612e+02 7.48824894e-01]	[418.77352905 770.26849365 0.7814976 ]
[400.79956055 216.05511475 0.92524177]	[403.24780273 277.51821899 0.92430019]	[344.26010132 280.12463379 0.83363199]	[336.70562744 390.4888916 0.87993634]	[339.17886353 482.72668457 0.93161303]	[462.32705688 274.94418335 0.90215039]	[482.7182312 374.9984436 0.90690786]	[498.11434937 459.80230713 0.89095616]	[418.63604736 441.83325195 0.73044902]	[380.08822632 444.38317871 0.71371585]	[398.25570679 608.57086182 0.83804971]	[416.01516724 759.9307251 0.79977441]	[457.16525269 441.71276855 0.71711069]	[462.20928955 605.96948242 0.89392614]	[480.13046265 772.82110596 0.82372183]	[392.99719238 205.73548889 0.84080684]	[416.13415527 205.75683594 0.88318521]	[369.9487915 198.13970947 0.79652792]	[434.10543823 195.60481262 0.81758624]	[4.75120544e+02 8.13879333e+02 7.13847995e-01]	[4.90551270e+02 8.11217102e+02 7.15157628e-01]	[4.75127594e+02 7.88105957e+02 7.23784745e-01]	[4.16052612e+02 7.95841248e+02 7.25907505e-01]	[3.98120117e+02 7.90751343e+02 7.60163903e-01]	[418.73345947 767.68261719 0.77460808]
[400.76138306 216.12228394 0.92353302]	[400.86679077 277.60913086 0.92249739]	[344.25540161 280.24505615 0.81695575]	[336.68249512 393.03115845 0.88712257]	[339.17974854 482.82562256 0.92046368]	[462.31182861 275.02758789 0.91066051]	[482.73791504 377.49304199 0.91683519]	[498.15042114 462.24520874 0.89954132]	[418.662323 444.40167236 0.72125447]	[380.109375 449.44177246 0.70357615]	[398.21221924 611.07989502 0.82328147]	[416.0128479 759.91052246 0.79327542]	[457.18051147 441.84893799 0.71315122]	[459.79797363 606.10021973 0.86426479]	[480.11624146 785.50408936 0.81970334]	[390.50622559 208.28186035 0.84275126]	[416.08261108 208.29450989 0.8858459 ]	[369.90570068 200.60792542 0.78986561]	[434.02151489 198.02148438 0.80680019]	[4.77623657e+02 8.18915161e+02 6.91733181e-01]	[4.90568634e+02 8.13738708e+02 6.94882154e-01]	[4.75075287e+02 7.90783691e+02 7.05638409e-01]	[4.13552979e+02 7.95846680e+02 7.34840095e-01]	[3.98092041e+02 7.90742798e+02 7.63565063e-01]	[4.18729950e+02 7.67637512e+02 7.60584235e-01]
[400.77084351 218.63308716 0.90694648]	[400.86273193 280.10513306 0.90555471]	[344.25839233 285.30175781 0.80388355]	[336.68612671 395.59243774 0.90030026]	[339.1489563 482.94647217 0.90486735]	[462.29885864 277.478302 0.91489351]	[482.75891113 377.61279297 0.93192887]	[498.13928223 462.33560181 0.89694488]	[418.5826416 449.50906372 0.70082438]	[377.7272644 454.56689453 0.70014554]	[398.17376709 618.76702881 0.8265425 ]	[413.59463501 759.92169189 0.79287064]	[457.08947754 446.89047241 0.67829549]	[459.76486206 611.07250977 0.84770083]	[477.68786621 788.01605225 0.82505679]	[392.97232056 210.86837769 0.87053841]	[416.06686401 210.85765076 0.90061384]	[369.93209839 208.24598694 0.78972131]	[431.51150513 200.62876892 0.77429038]	[4.70006317e+02 8.23997559e+02 7.28392959e-01]	[4.85463135e+02 8.16342896e+02 7.37642527e-01]	[4.72586548e+02 7.93231262e+02 6.81985617e-01]	[4.13587494e+02 7.95868408e+02 7.27732837e-01]	[3.98118896e+02 7.90768005e+02 7.52230704e-01]	[4.18719971e+02 7.67630859e+02 7.63802052e-01]
[400.83612061 223.68450928 0.88098341]	[400.88027954 285.24200439 0.86668116]	[341.81283569 292.91003418 0.82544166]	[336.70669556 398.16012573 0.92177117]	[339.0958252 485.46115112 0.87549299]	[462.33773804 277.65432739 0.90747398]	[482.75369263 380.1741333 0.93289369]	[498.1477356 464.94317627 0.86493951]	[418.58065796 454.63687134 0.71319515]	[377.72665405 457.16900635 0.71773267]	[398.15762329 623.91131592 0.83379507]	[416.03088379 762.4833374 0.79163033]	[457.09893799 452.03982544 0.67665797]	[459.71121216 621.41436768 0.83873546]	[477.58807373 790.66625977 0.82506043]	[393.07336426 213.42779541 0.90887129]	[416.09436035 213.35771179 0.91383165]	[372.43896484 210.86358643 0.81225932]	[431.54855347 203.15661621 0.76238412]	[4.67451874e+02 8.26629456e+02 7.37074375e-01]	[4.85368958e+02 8.23989258e+02 7.47677565e-01]	[4.70024353e+02 7.98422363e+02 6.70130551e-01]	[4.16088013e+02 7.98434021e+02 7.20968485e-01]	[3.98152130e+02 7.93219177e+02 7.33498633e-01]	[4.18759552e+02 7.70078674e+02 7.50077486e-01]
[400.80981445 231.37553406 0.90293264]	[403.24734497 292.93630981 0.89431858]	[341.81030273 295.5244751 0.85638213]	[339.03781128 400.69668579 0.91886407]	[336.62451172 490.53256226 0.87377238]	[462.3555603 282.71542358 0.8626107 ]	[482.7428894 382.77496338 0.91645569]	[498.13360596 472.60040283 0.84480584]	[418.55657959 459.79119873 0.73426914]	[377.72650146 462.29840088 0.73210257]	[398.14230347 626.57183838 0.83725971]	[416.06570435 764.98162842 0.8033129 ]	[454.60021973 459.71426392 0.69494212]	[459.69882202 626.46002197 0.86105698]	[470.01065063 788.12463379 0.80589795]	[393.02972412 216.01113892 0.8984319 ]	[416.11819458 215.97369385 0.92844009]	[372.48684692 213.4339447 0.84097612]	[431.53039551 210.86164856 0.809389 ]	[4.64863983e+02 8.26566895e+02 7.82366037e-01]	[4.82918579e+02 8.18970215e+02 7.88267672e-01]	[4.64852753e+02 7.93262085e+02 7.25046158e-01]	[4.18579865e+02 8.03529114e+02 7.49012470e-01]	[3.98168823e+02 7.93349121e+02 7.33936846e-01]	[4.18777649e+02 7.70136475e+02 7.61411369e-01]
[400.78805542 233.94036865 0.9184171 ]	[403.31271362 295.42694092 0.90781552]	[346.83242798 295.60455322 0.84291983]	[336.6852417 403.31256104 0.89157671]	[336.49624634 498.16168213 0.8714385 ]	[462.34875488 290.39358521 0.85728461]	[482.76116943 390.43463135 0.8862927 ]	[498.15841675 480.20324707 0.89221907]	[416.16043091 467.43136597 0.70641005]	[377.70410156 469.99975586 0.70872706]	[398.0769043 631.63354492 0.81290412]	[416.08026123 764.9798584 0.80436027]	[454.57113647 464.8840332 0.68198311]	[459.60516357 631.67675781 0.80456483]	[467.44406128 790.73187256 0.81104106]	[392.98059082 218.56393433 0.87036568]	[416.10922241 218.54725647 0.89504886]	[372.46060181 216.05641174 0.83110499]	[431.56268311 213.49156189 0.83362305]	[462.32608032 829.23510742 0.83290797]	[4.82748840e+02 8.26656067e+02 8.25480938e-01]	[4.64834259e+02 8.00947876e+02 7.27541029e-01]	[4.16089081e+02 8.03511230e+02 7.42933571e-01]	[3.98113678e+02 7.93334534e+02 7.34917581e-01]	[4.21153473e+02 7.70158142e+02 7.57956505e-01]
[400.81176758 236.6166687 0.91283602]	[403.33807373 298.07888794 0.91108197]	[346.84744263 300.64654541 0.82623184]	[336.69088745 411.03662109 0.87722242]	[334.02734375 500.83422852 0.88900161]	[462.40286255 295.52264404 0.89900422]	[482.77633667 395.57409668 0.90231025]	[498.17572021 482.86972046 0.89798063]	[416.11566162 472.56500244 0.69950116]	[377.62747192 475.1078186 0.7156496 ]	[398.04101562 641.79974365 0.83083379]	[416.12054443 765.04229736 0.81782055]	[454.54507446 470.02487183 0.666435 ]	[459.6244812 641.92456055 0.8355571 ]	[4.64966736e+02 7.95856812e+02 7.76502430e-01]	[393.00521851 226.31629944 0.843454 ]	[416.137146 226.31410217 0.88418466]	[369.9571228 221.10064697 0.79293078]	[434.11270142 216.06767273 0.82216829]	[4.62400269e+02 8.31847839e+02 7.81882048e-01]	[482.82397461 831.64776611 0.84090316]	[4.62359467e+02 8.08537659e+02 7.45165944e-01]	[4.13567535e+02 8.06030884e+02 7.31475294e-01]	[3.95638123e+02 7.95836426e+02 7.26418376e-01]	[4.21209320e+02 7.70192078e+02 7.56188512e-01]
[403.2538147 244.20469666 0.86249727]	[403.35122681 303.29925537 0.85179937]	[346.81341553 310.88485718 0.800255 ]	[336.64251709 418.63964844 0.91648078]	[334.0305481 505.92004395 0.85730463]	[462.43643188 298.22885132 0.88444507]	[482.77651978 400.61914062 0.92724425]	[498.19909668 487.99905396 0.85613668]	[416.09310913 480.26071167 0.7208097 ]	[377.61001587 480.31030273 0.73528284]	[395.63983154 641.86437988 0.83916694]	[416.13449097 759.89569092 0.80972463]	[452.03457642 480.23678589 0.68210644]	[459.65136719 647.07214355 0.83810008]	[4.67487732e+02 8.08595642e+02 7.92651594e-01]	[395.5581665 233.95750427 0.91923225]	[416.14654541 233.87368774 0.91437513]	[375.00857544 231.39317322 0.83701831]	[436.54110718 221.16720581 0.79244173]	[4.64903870e+02 8.39478516e+02 7.43704498e-01]	[4.82905426e+02 8.34346924e+02 8.08395863e-01]	[4.64848328e+02 8.11344299e+02 7.13473141e-01]	[4.10982300e+02 8.00969238e+02 6.97915077e-01]	[3.95591339e+02 7.93241882e+02 7.44096577e-01]	[421.23873901 767.56378174 0.78347033]
[403.30441284 251.97471619 0.88992006]	[403.39483643 313.54394531 0.88713109]	[349.37997437 316.07406616 0.83842045]	[336.644104 421.34561157 0.89565539]	[333.94235229 516.14453125 0.82776821]	[462.42602539 308.34970093 0.84181905]	[482.81378174 405.85977173 0.88883412]	[498.15786743 500.69036865 0.88925254]	[416.11975098 485.39294434 0.71397203]	[377.65643311 485.42019653 0.72378677]	[395.60949707 646.94116211 0.85105377]	[416.17437744 759.86437988 0.81546324]	[452.07485962 485.36694336 0.68549687]	[457.16885376 654.67730713 0.77507997]	[4.67392792e+02 8.11273987e+02 8.02672088e-01]	[395.55517578 236.62535095 0.90011412]	[418.60333252 236.54234314 0.93773323]	[375.01333618 234.04325867 0.83820713]	[436.60238647 231.32652283 0.80679154]	[4.64932983e+02 8.49628235e+02 7.72568047e-01]	[4.82926605e+02 8.44534668e+02 7.81702638e-01]	[4.62399017e+02 8.21440247e+02 7.08436847e-01]	[4.13564087e+02 8.03481995e+02 6.90953791e-01]	[3.98099091e+02 7.93289917e+02 7.46921360e-01]	[421.25817871 765.04119873 0.76509356]
[403.26318359 254.57366943 0.91837347]	[405.85839844 316.13049316 0.90103382]	[349.43783569 318.62841797 0.84357393]	[336.6317749 428.98083496 0.87564361]	[331.45565796 521.31018066 0.86922479]	[464.83547974 315.94998169 0.88006246]	[482.82894897 416.0239563 0.88707685]	[498.19259644 503.3772583 0.90626711]	[416.07556152 490.55264282 0.69470042]	[377.61541748 493.07901001 0.71318847]	[395.59866333 652.15374756 0.81122768]	[416.10186768 757.38995361 0.80791116]	[452.02377319 490.53302002 0.66744375]	[457.203125 664.89581299 0.80619287]	[4.64964783e+02 8.16374634e+02 7.58763731e-01]	[395.55548096 241.65119934 0.87073106]	[418.57440186 241.64640808 0.8926897 ]	[375.05847168 239.08151245 0.81936872]	[436.63632202 236.5745697 0.84597212]	[4.67400391e+02 8.52209290e+02 7.82159925e-01]	[4.82885284e+02 8.49653503e+02 8.21460247e-01]	[4.62389099e+02 8.29090332e+02 6.83822334e-01]	[4.16111603e+02 8.00958801e+02 7.06573367e-01]	[3.98140656e+02 7.93278137e+02 7.57775724e-01]	[4.21166656e+02 7.64987488e+02 7.60612428e-01]
[403.37573242 259.67782593 0.87407899]	[405.87890625 318.76889038 0.87671256]	[351.91665649 323.72598267 0.81009328]	[336.66702271 434.121521 0.88777357]	[331.40512085 523.82415771 0.86162633]	[464.87438965 318.60668945 0.89386541]	[482.85418701 418.73791504 0.92222703]	[498.17160034 505.95587158 0.87848818]	[416.08621216 498.21887207 0.71539104]	[377.62808228 498.25592041 0.73798102]	[395.63562012 654.75012207 0.81347948]	[416.07159424 757.33605957 0.8035962 ]	[449.53030396 498.2477417 0.67511362]	[457.07293701 667.46856689 0.79918671]	[4.64924377e+02 8.29264648e+02 8.05926204e-01]	[395.64727783 251.92506409 0.90845335]	[418.65081787 251.87402344 0.92047167]	[375.0958252 246.79786682 0.8132385 ]	[439.07183838 241.68110657 0.82702678]	[4.64887970e+02 8.62546631e+02 6.94174469e-01]	[4.82830597e+02 8.57362305e+02 7.52241492e-01]	[4.62354645e+02 8.36879211e+02 6.91633463e-01]	[4.16110962e+02 7.98390137e+02 7.16018438e-01]	[3.98120239e+02 7.93218811e+02 7.64776587e-01]	[4.18772400e+02 7.62517395e+02 7.29486763e-01]
[405.82733154 267.27920532 0.84328544]	[408.44458008 326.36193848 0.82416856]	[351.97387695 328.91625977 0.8057093 ]	[336.65087891 439.08288574 0.91306424]	[328.89251709 528.97619629 0.8124575 ]	[464.94622803 321.29000854 0.84063578]	[482.84762573 421.32196045 0.91491657]	[498.15637207 516.14398193 0.85381538]	[416.05267334 500.78399658 0.71985435]	[377.60385132 500.8237915 0.74059188]	[395.54641724 662.38146973 0.80126309]	[416.04470825 759.88671875 0.79970086]	[449.45703125 500.79547119 0.68725652]	[454.61148071 670.08288574 0.77887189]	[4.64827606e+02 8.36889099e+02 7.67161489e-01]	[398.07006836 254.52099609 0.94669664]	[418.68640137 254.48841858 0.95727873]	[377.53573608 251.93118286 0.86130548]	[439.06515503 249.3742218 0.82820582]	[4.67409668e+02 8.70207458e+02 6.89486444e-01]	[4.82832031e+02 8.67612793e+02 7.12040007e-01]	[4.62230408e+02 8.49708313e+02 6.80723250e-01]	[4.16073853e+02 7.98404968e+02 7.18809009e-01]	[3.98096893e+02 7.93236572e+02 7.63159871e-01]	[4.18764008e+02 7.65002563e+02 7.45957375e-01]
[405.89108276 272.50253296 0.8694182 ]	[408.47772217 334.07492065 0.8680743 ]	[352.0234375 336.51678467 0.84684396]	[336.63616943 441.71713257 0.92236841]	[328.85968018 531.62145996 0.80679727]	[464.94052124 331.47720337 0.82960868]	[482.88308716 428.9392395 0.86906195]	[495.69851685 521.20611572 0.8768127 ]	[416.03720093 508.4498291 0.69743478]	[377.58413696 505.9744873 0.71585166]	[393.0458374 664.97668457 0.80264974]	[413.55050659 759.87145996 0.79234374]	[449.48098755 508.47613525 0.67280543]	[452.05258179 680.35839844 0.74586868]	[4.62447327e+02 8.47150452e+02 7.68643498e-01]	[398.10064697 257.13601685 0.92167753]	[418.73895264 257.08355713 0.94646782]	[377.60479736 254.52151489 0.88548386]	[439.16595459 254.41477966 0.86360192]	[4.64867554e+02 8.75381226e+02 6.48932099e-01]	[4.80325226e+02 8.72814514e+02 7.05043256e-01]	[4.62268860e+02 8.52389771e+02 6.66257322e-01]	[4.16093384e+02 8.00975220e+02 7.41651595e-01]	[3.98109863e+02 7.93325439e+02 7.70011008e-01]	[4.18722961e+02 7.62509521e+02 7.43882179e-01]
[408.4331665 275.09393311 0.88938111]	[411.01013184 336.58450317 0.89375561]	[354.47146606 336.68902588 0.85912406]	[336.62020874 444.38632202 0.89180982]	[326.30752563 539.22161865 0.83242953]	[467.43765259 336.49169922 0.85350537]	[482.90805054 436.66506958 0.89433926]	[498.19165039 523.90179443 0.91078448]	[416.02368164 511.06732178 0.69364947]	[377.56802368 511.04171753 0.71768177]	[390.46252441 662.42474365 0.79340976]	[410.96911621 757.39434814 0.78469872]	[449.46755981 513.60388184 0.67142737]	[449.51342773 682.9319458 0.75572073]	[4.62358582e+02 8.52197571e+02 8.03308666e-01]	[398.15103149 262.18273926 0.8946954 ]	[421.13766479 259.72314453 0.90216827]	[377.7020874 259.57833862 0.8617152 ]	[439.23171997 257.08673096 0.88709277]	[4.62274323e+02 8.90674744e+02 6.74264431e-01]	[4.80220154e+02 8.85565308e+02 6.66375756e-01]	[4.62229401e+02 8.59948303e+02 6.61228776e-01]	[4.10974365e+02 8.03492981e+02 7.30812788e-01]	[3.95568237e+02 7.93335449e+02 7.58089840e-01]	[4.18659637e+02 7.62509094e+02 7.26755738e-01]
[410.98046875 277.72598267 0.8697331 ]	[413.49716187 339.15628052 0.89751852]	[354.5229187 339.2414856 0.86098582]	[336.57617188 457.08312988 0.88770521]	[323.78173828 541.85943604 0.87279987]	[467.44940186 336.69796753 0.87293792]	[482.94332886 439.26522827 0.91823506]	[498.22235107 526.4276123 0.90357888]	[416.07574463 518.75933838 0.72849202]	[377.60516357 518.73693848 0.75127983]	[387.93759155 667.50982666 0.79365957]	[408.43151855 759.9175415 0.77131009]	[451.99926758 521.25384521 0.69143009]	[449.44265747 687.98962402 0.77624053]	[4.62226929e+02 8.54857971e+02 7.87675202e-01]	[398.18826294 272.34085083 0.91759133]	[421.22494507 269.86907959 0.89437002]	[377.72125244 262.23226929 0.84565091]	[439.30883789 259.70568848 0.86388099]	[4.62287506e+02 8.93420227e+02 6.77069068e-01]	[4.80167114e+02 8.90737854e+02 6.81990266e-01]	[4.59678223e+02 8.70120361e+02 6.57558560e-01]	[4.05916138e+02 8.03564636e+02 7.28994906e-01]	[3.95515381e+02 7.95803650e+02 7.40540445e-01]	[4.18678406e+02 7.62493286e+02 7.02421963e-01]
[410.98989868 282.70687866 0.8461054 ]	[413.50079346 341.76538086 0.86245579]	[354.52346802 344.26785278 0.83276874]	[336.59292603 457.1842041 0.90882874]	[323.77954102 544.47845459 0.86339444]	[467.49243164 339.28323364 0.85095245]	[485.35510254 441.79263306 0.90180135]	[498.26855469 529.00219727 0.88441098]	[416.09332275 521.26861572 0.73142588]	[377.62240601 521.24542236 0.7573452 ]	[387.8744812 675.21038818 0.76793516]	[408.41171265 762.4909668 0.77322841]	[452.00726318 521.34729004 0.69065088]	[446.96853638 688.17523193 0.76093882]	[4.62187347e+02 8.62555847e+02 7.80185342e-01]	[398.20767212 274.91616821 0.94875705]	[421.20025635 274.86987305 0.93168294]	[377.68978882 267.28396606 0.83762276]	[439.30426025 262.21801758 0.84369844]	[4.59655121e+02 8.98452759e+02 7.35727489e-01]	[4.77616486e+02 8.93332397e+02 7.43977606e-01]	[4.59734833e+02 8.72762268e+02 6.55916631e-01]	[4.05898682e+02 8.06081421e+02 7.59869754e-01]	[3.95548126e+02 7.95884155e+02 7.47761011e-01]	[4.18662628e+02 7.64959656e+02 7.00051248e-01]
[413.4916687 285.30834961 0.83693445]	[413.55960083 349.37832642 0.83699119]	[354.52026367 351.95184326 0.82162869]	[336.61077881 459.70858765 0.92282706]	[323.82769775 547.06011963 0.82927924]	[469.97390747 344.24307251 0.82556581]	[485.39306641 444.42785645 0.85546005]	[500.64627075 534.11975098 0.87418687]	[416.12521362 523.80981445 0.72630769]	[377.62890625 521.36853027 0.75508207]	[387.86437988 680.32849121 0.76851141]	[405.89242554 759.90478516 0.77578247]	[454.5524292 523.89538574 0.69143963]	[446.9491272 698.3192749 0.72977602]	[4.59733154e+02 8.72826782e+02 8.09576869e-01]	[398.25857544 275.04986572 0.95906967]	[421.2192688 274.9921875 0.94283342]	[377.73370361 272.43951416 0.86084288]	[439.29138184 269.8425293 0.82139951]	[4.54570404e+02 9.06138245e+02 7.14221001e-01]	[4.67452179e+02 8.98485107e+02 7.14387894e-01]	[4.59686127e+02 8.88145264e+02 5.92357516e-01]	[4.08422485e+02 8.06095703e+02 7.60764360e-01]	[3.95610352e+02 7.98359497e+02 7.49237001e-01]	[4.18593445e+02 7.59919617e+02 6.86698735e-01]
[413.50228882 292.96389771 0.85893559]	[413.59591675 354.45001221 0.86301935]	[354.5718689 354.57034302 0.85277402]	[336.61276245 462.2303772 0.91850233]	[326.37060547 554.63977051 0.80987507]	[470.00006104 346.87564087 0.80741125]	[485.39730835 451.99966431 0.83760041]	[500.66281128 539.2210083 0.88994038]	[418.56570435 523.94311523 0.72926962]	[377.71554565 523.8961792 0.75263721]	[387.90679932 680.35925293 0.76256371]	[403.39828491 757.35626221 0.78407037]	[454.64172363 526.45404053 0.68593854]	[446.96966553 703.38745117 0.7385242 ]	[4.59657837e+02 8.72861572e+02 8.14349473e-01]	[398.24539185 277.5826416 0.94059032]	[421.25054932 277.52096558 0.94017446]	[377.72445679 274.95196533 0.88308692]	[439.31808472 272.47644043 0.84741288]	[4.49449310e+02 9.06149414e+02 7.38000929e-01]	[4.64841064e+02 9.00981140e+02 7.57785439e-01]	[4.59640320e+02 8.88190674e+02 5.92947960e-01]	[4.10971588e+02 8.03515015e+02 7.60039926e-01]	[3.98054810e+02 7.95800842e+02 7.81646848e-01]	[4.16115540e+02 7.59868225e+02 6.69630885e-01]
[411.02377319 295.44696045 0.87350571]	[413.55947876 354.55056763 0.88208765]	[354.56021118 357.06829834 0.86490864]	[336.62408447 462.3236084 0.913288 ]	[328.86199951 557.21936035 0.82387167]	[469.96035767 349.45797729 0.80796254]	[485.44390869 449.51895142 0.82512033]	[500.71942139 541.75939941 0.91679513]	[418.62814331 526.42077637 0.72954017]	[380.0927124 523.95953369 0.74784356]	[387.91021729 682.96881104 0.77248889]	[403.39447021 757.39349365 0.78077757]	[457.13479614 526.47515869 0.68956125]	[449.48724365 703.45953369 0.73218256]	[4.59637848e+02 8.72860474e+02 8.16321075e-01]	[398.22232056 277.715271 0.91874999]	[421.23974609 277.65930176 0.9255203 ]	[377.70587158 275.12457275 0.88402253]	[439.31604004 274.99917603 0.86568129]	[4.46876373e+02 9.08719788e+02 7.53359318e-01]	[4.62326508e+02 9.06103271e+02 7.66388774e-01]	[4.59621582e+02 8.88136719e+02 5.87540448e-01]	[4.08419250e+02 8.03513489e+02 7.66344488e-01]	[3.95611755e+02 7.93351685e+02 7.88163304e-01]	[4.16119720e+02 7.57370544e+02 6.90847218e-01]
[411.0171814 295.50924683 0.88142079]	[413.57263184 356.96362305 0.89453083]	[354.59472656 357.13320923 0.87559545]	[339.0383606 462.34396362 0.91670209]	[331.48693848 559.77215576 0.84999597]	[467.50286865 351.99310303 0.81331193]	[485.47543335 452.01861572 0.81821692]	[500.78268433 541.81213379 0.92575842]	[418.66223145 526.45581055 0.72852343]	[380.11376953 526.40026855 0.74585277]	[387.93286133 682.85906982 0.76231354]	[403.40286255 754.77148438 0.78002042]	[457.19873047 528.98699951 0.69377583]	[454.55569458 703.45355225 0.74658465]	[4.59735260e+02 8.72763184e+02 8.33920777e-01]	[398.21151733 280.12701416 0.9101373 ]	[421.23144531 277.71856689 0.91761601]	[377.71347046 277.55722046 0.88516283]	[439.30944824 275.03414917 0.85498893]	[4.44368469e+02 9.08731689e+02 7.50995219e-01]	[4.62264709e+02 9.06121643e+02 7.42325068e-01]	[4.59793457e+02 8.83070679e+02 5.78586161e-01]	[4.10955780e+02 8.00985229e+02 7.63403475e-01]	[3.98041656e+02 7.93296692e+02 7.91184664e-01]	[4.16118652e+02 7.54760437e+02 7.00045526e-01]
[410.98062134 295.53781128 0.88277459]	[413.57901001 354.59176636 0.8908509 ]	[354.58929443 357.14685059 0.87698352]	[339.09967041 462.35879517 0.91257364]	[334.00463867 559.83630371 0.87056863]	[469.97293091 351.93383789 0.80913174]	[485.49472046 449.46850586 0.8128587 ]	[500.85916138 541.79925537 0.93188465]	[418.78500366 526.46026611 0.7286461 ]	[380.20874023 523.9730835 0.73723644]	[392.99154663 682.87103271 0.7751019 ]	[403.35037231 754.80535889 0.78370827]	[459.69418335 528.99475098 0.70560783]	[457.08465576 700.91101074 0.74907357]	[4.59800201e+02 8.70279480e+02 8.41000676e-01]	[398.19046021 280.13833618 0.90719849]	[421.21603394 280.11416626 0.9147796 ]	[377.68457031 277.51119995 0.88717723]	[439.29537964 275.04476929 0.85156614]	[4.44313507e+02 9.08734070e+02 7.56168962e-01]	[4.62255737e+02 9.06139099e+02 7.41160750e-01]	[4.62254547e+02 8.77964844e+02 6.12782180e-01]	[4.08439941e+02 8.00964294e+02 7.56248355e-01]	[3.95598419e+02 7.93289734e+02 7.91044474e-01]	[4.13600708e+02 7.54784607e+02 7.05316782e-01]
[410.9569397 295.54022217 0.88197392]	[413.59771729 354.56976318 0.88978446]	[356.97592163 357.13772583 0.87863141]	[339.16488647 462.40805054 0.90234202]	[334.07327271 559.84442139 0.88239652]	[469.99258423 349.44287109 0.80737454]	[490.48257446 452.02026367 0.8067053 ]	[503.34680176 541.75189209 0.92433161]	[421.20706177 528.9989624 0.7168346 ]	[380.2684021 526.45843506 0.72484553]	[392.9624939 682.93322754 0.77517939]	[403.36257935 752.30047607 0.78826791]	[459.802948 531.55541992 0.70941073]	[457.21856689 700.89837646 0.76967651]	[4.62211365e+02 8.70298035e+02 8.35436583e-01]	[398.16876221 280.14593506 0.90346539]	[421.19787598 280.11529541 0.91582489]	[377.65911865 277.52709961 0.88717639]	[439.26791382 275.04067993 0.85373729]	[4.41887512e+02 9.11147827e+02 7.63309717e-01]	[4.62255249e+02 9.08660217e+02 7.40292251e-01]	[4.62388763e+02 8.80480896e+02 6.18082941e-01]	[4.10956116e+02 7.98446594e+02 7.49462366e-01]	[3.95609497e+02 7.93250610e+02 7.91004479e-01]	[4.13596741e+02 7.52242310e+02 7.02984631e-01]
[410.95874023 295.54483032 0.88170755]	[416.04092407 354.57543945 0.89912122]	[356.98605347 357.17459106 0.88338792]	[339.19458008 464.89904785 0.88915157]	[336.53799438 562.31860352 0.91142839]	[470.05194092 349.4303894 0.80345356]	[493.1036377 452.07012939 0.81288421]	[503.46353149 541.75561523 0.91323423]	[421.34616089 529.03509521 0.71347427]	[382.80758667 526.51623535 0.69990832]	[390.50387573 682.98278809 0.78121889]	[403.34265137 752.22918701 0.80937958]	[462.21737671 531.59216309 0.71524465]	[459.63571167 700.93847656 0.77864546]	[4.59825500e+02 8.72812256e+02 8.17412794e-01]	[398.1706543 280.17156982 0.90235084]	[421.18869019 280.12155151 0.91679567]	[377.6545105 277.5682373 0.88433653]	[439.25537109 275.05487061 0.85615551]	[4.41824554e+02 9.11227356e+02 7.31866121e-01]	[4.59829803e+02 9.11152466e+02 7.27537274e-01]	[4.62311432e+02 8.85654297e+02 5.83849430e-01]	[4.10990845e+02 7.98400391e+02 7.55243599e-01]	[395.61901855 793.21936035 0.79658639]	[4.13571136e+02 7.52181763e+02 7.16412485e-01]
[410.97940063 295.54605103 0.88159263]	[416.12475586 356.97454834 0.91384649]	[357.02133179 359.58544922 0.88692582]	[339.22070312 472.55435181 0.86733902]	[336.59140015 564.83410645 0.92557955]	[475.07318115 349.46136475 0.80594325]	[498.1083374 449.52297974 0.82442766]	[505.87380981 541.72076416 0.90282178]	[423.80557251 531.60717773 0.70309782]	[385.34133911 529.05871582 0.68168473]	[390.4732666 685.49786377 0.78378534]	[403.32922363 749.75335693 0.83025241]	[462.32312012 534.1673584 0.71724856]	[459.61358643 706.03808594 0.80703932]	[4.59672516e+02 8.75408508e+02 7.98335433e-01]	[398.17895508 280.18499756 0.90185601]	[421.18792725 280.11959839 0.91646713]	[377.65127563 277.62075806 0.88493252]	[439.25247192 275.05780029 0.85817933]	[4.41761444e+02 9.11357117e+02 7.21593976e-01]	[4.59745239e+02 9.11261414e+02 7.56924033e-01]	[4.59742218e+02 8.90696045e+02 6.04742706e-01]	[4.11009705e+02 7.98396912e+02 7.59088874e-01]	[395.64355469 790.80700684 0.79839301]	[4.13548126e+02 7.49654724e+02 7.37174213e-01]
[410.99191284 295.55935669 0.88218331]	[416.15002441 357.04415894 0.92690527]	[356.99990845 359.70709229 0.88090461]	[339.27954102 470.01678467 0.8600803 ]	[339.04721069 564.90393066 0.92641068]	[475.13037109 351.95410156 0.81303495]	[498.19024658 452.03536987 0.84145117]	[505.90164185 541.73779297 0.90844953]	[423.85171509 534.12609863 0.69379079]	[385.39517212 531.55908203 0.6690824 ]	[387.93692017 685.46948242 0.77270049]	[403.28851318 749.68225098 0.84967279]	[462.36087036 536.67041016 0.71437043]	[459.63534546 706.02972412 0.81617367]	[4.59643188e+02 8.77904968e+02 7.84839213e-01]	[398.16732788 280.21920776 0.898821 ]	[421.1836853 280.12783813 0.91884392]	[377.6242981 277.69778442 0.87484747]	[439.25692749 275.10534668 0.85450363]	[4.41829041e+02 9.11365723e+02 7.38331079e-01]	[4.59791992e+02 9.11264954e+02 7.68956780e-01]	[4.59663513e+02 8.90752319e+02 5.90586066e-01]	[4.10986542e+02 7.98364685e+02 7.58912444e-01]	[395.62738037 790.7699585 0.80032492]	[413.50814819 749.57373047 0.75202167]
[410.98947144 295.55810547 0.88119906]	[418.55038452 357.05178833 0.93653977]	[357.01452637 359.72994995 0.88343984]	[341.69573975 472.5980835 0.84537733]	[339.09280396 564.93737793 0.93229061]	[477.61410522 351.94815063 0.81636435]	[498.26028442 452.0491333 0.85835791]	[505.91741943 541.70397949 0.90755802]	[423.90698242 536.68103027 0.69894898]	[387.91116333 534.14385986 0.67111564]	[387.93185425 685.54638672 0.78828263]	[403.30133057 749.73162842 0.84732842]	[462.42352295 539.20635986 0.72442871]	[459.6706543 706.03356934 0.83335471]	[4.59672729e+02 8.75364014e+02 8.03999007e-01]	[398.15539551 280.21484375 0.89765018]	[421.18408203 280.11230469 0.9194845 ]	[377.6328125 280.09606934 0.87775111]	[439.28045654 275.10046387 0.8714537 ]	[4.41814209e+02 9.11367920e+02 7.42541432e-01]	[4.59805023e+02 9.11251953e+02 7.66709566e-01]	[4.59699860e+02 8.90635193e+02 5.92824399e-01]	[4.10946381e+02 7.98391602e+02 7.53459990e-01]	[395.60647583 790.78485107 0.79700691]	[413.53103638 749.63018799 0.75399542]
[410.99554443 295.55957031 0.88123894]	[418.54943848 357.05099487 0.93530804]	[357.01333618 359.72775269 0.88345194]	[341.699646 472.59268188 0.84476721]	[339.09597778 564.94421387 0.93294835]	[477.61672974 351.94503784 0.81616443]	[498.26791382 452.06091309 0.85961211]	[505.91668701 541.70562744 0.90829772]	[423.90396118 534.17053223 0.69483149]	[387.90948486 534.10656738 0.66950017]	[387.92053223 685.54522705 0.78825879]	[403.29949951 749.72637939 0.84946346]	[462.42007446 536.71832275 0.71747017]	[459.67132568 706.03192139 0.83204526]	[4.59672028e+02 8.75366821e+02 8.04380715e-01]	[398.15643311 280.2182312 0.89728802]	[421.18618774 280.11032104 0.91982985]	[377.63238525 280.10113525 0.87933981]	[439.28305054 275.09399414 0.87052214]	[4.41823700e+02 9.11375977e+02 7.40228891e-01]	[4.59809998e+02 9.11256714e+02 7.66605616e-01]	[4.59701385e+02 8.90634277e+02 5.93823195e-01]	[4.08465607e+02 7.98395813e+02 7.53367186e-01]	[395.59811401 790.78369141 0.79600573]	[413.52999878 749.62371826 0.75529885]
[411.00195312 295.56164551 0.88127863]	[418.59918213 357.00558472 0.93917048]	[357.06835938 359.67205811 0.89684033]	[344.28286743 472.51681519 0.81220502]	[339.20724487 564.98571777 0.91536254]	[477.67910767 349.41876221 0.81813616]	[500.70840454 449.48855591 0.87270719]	[508.44677734 539.30432129 0.87644911]	[423.90283203 534.14349365 0.69200379]	[387.90582275 531.57226562 0.6675126 ]	[387.85491943 685.5246582 0.80455208]	[403.39648438 752.26867676 0.8143599 ]	[462.42172241 536.70654297 0.71093094]	[459.67053223 705.95532227 0.8193723 ]	[4.59669617e+02 8.75365479e+02 8.00170660e-01]	[398.15643311 280.21374512 0.89900893]	[421.19158936 280.10055542 0.91951942]	[377.62796021 277.68811035 0.88113451]	[439.29675293 275.04040527 0.87027842]	[4.41798187e+02 9.11362366e+02 7.30507970e-01]	[4.59784576e+02 9.11251221e+02 7.59877801e-01]	[4.59733337e+02 8.90652771e+02 5.95750093e-01]	[4.08448059e+02 7.98445496e+02 7.38802075e-01]	[3.95608429e+02 7.90827454e+02 7.86278486e-01]	[4.16076385e+02 7.52238708e+02 7.36706197e-01]
[411.00161743 295.56323242 0.87937778]	[418.62234497 357.01290894 0.94292003]	[357.09024048 359.677948 0.89932019]	[344.34207153 469.9725647 0.8085711 ]	[339.22958374 564.97790527 0.91434354]	[477.69970703 349.42404175 0.81743443]	[500.72595215 449.45709229 0.87286979]	[508.51443481 539.31677246 0.86936998]	[423.86532593 534.12939453 0.69579482]	[387.86087036 531.57244873 0.66688937]	[385.33474731 685.58319092 0.82459462]	[405.89016724 752.25958252 0.81288123]	[462.39624023 536.67211914 0.70689684]	[459.64862061 703.51031494 0.80856019]	[4.59645874e+02 8.75368530e+02 7.96945751e-01]	[398.15817261 280.21478271 0.89778173]	[421.19299316 280.09570312 0.91833544]	[377.64373779 277.68011475 0.87976468]	[439.30270386 275.03674316 0.86763752]	[4.41788849e+02 9.11357483e+02 7.27186263e-01]	[4.59780945e+02 9.11245300e+02 7.58797348e-01]	[4.59704010e+02 8.90664734e+02 5.97585142e-01]	[4.10978088e+02 7.98408813e+02 7.52353847e-01]	[398.06201172 790.80377197 0.80467355]	[4.16145477e+02 7.52216064e+02 7.41978407e-01]
[411.01019287 295.55276489 0.87876308]	[418.63540649 357.01541138 0.9426136 ]	[357.11077881 359.65823364 0.90146691]	[349.36682129 464.94152832 0.81436014]	[339.22793579 564.94287109 0.91351265]	[477.70544434 351.92254639 0.81772566]	[500.75286865 449.45809937 0.88047951]	[508.55404663 541.74884033 0.87117392]	[423.83422852 534.10205078 0.70170438]	[385.38070679 529.06365967 0.67198491]	[385.31155396 685.53674316 0.82515919]	[408.40802002 752.26641846 0.8084504 ]	[462.34976196 534.16619873 0.71028531]	[459.64404297 703.4609375 0.79537922]	[4.59673553e+02 8.75335388e+02 8.01793694e-01]	[398.16690063 280.21142578 0.89697224]	[421.19540405 277.73574829 0.91703737]	[377.66851807 277.70828247 0.88619614]	[439.32516479 275.07293701 0.8848623 ]	[4.41791046e+02 9.11342163e+02 7.29552329e-01]	[4.59793518e+02 9.11233337e+02 7.56221175e-01]	[4.59738708e+02 8.88221558e+02 5.81733584e-01]	[4.10999115e+02 7.98396179e+02 7.58548379e-01]	[398.0852356 790.79229736 0.81169945]	[4.18590271e+02 7.52218323e+02 7.45131850e-01]
[411.02130127 295.54211426 0.8827424 ]	[418.65158081 356.99172974 0.94125819]	[357.12005615 359.61532593 0.90134293]	[349.42858887 464.88619995 0.82532471]	[339.19558716 564.85479736 0.92161268]	[477.72692871 349.46435547 0.81715381]	[500.74990845 449.431427 0.8801192 ]	[508.5428772 541.77648926 0.87434924]	[423.77636719 534.15759277 0.70756298]	[385.30822754 531.5847168 0.67606336]	[382.85559082 685.4664917 0.82596052]	[408.44866943 752.17199707 0.81054932]	[462.30969238 536.71368408 0.7164973 ]	[459.60415649 703.45526123 0.77911532]	[4.59704712e+02 8.75326172e+02 8.05188060e-01]	[398.18325806 280.18493652 0.9049046 ]	[421.2230835 277.73031616 0.91553497]	[377.71542358 277.67358398 0.89172012]	[441.67202759 275.08428955 0.89486235]	[4.41807739e+02 9.11320801e+02 7.31745601e-01]	[4.59801270e+02 9.11223145e+02 7.47470498e-01]	[4.59763184e+02 8.88194214e+02 5.66825867e-01]	[4.11002167e+02 7.98378601e+02 7.61195540e-01]	[398.08596802 790.76611328 0.8103357 ]	[418.6111145 749.73095703 0.77316332]
[411.02352905 295.53695679 0.88207889]	[418.65664673 356.97161865 0.93724269]	[357.12533569 357.22665405 0.89673293]	[346.86343384 464.93984985 0.81930739]	[339.14181519 562.36663818 0.92932236]	[477.73092651 351.91671753 0.81689465]	[500.73703003 449.48025513 0.87446493]	[508.49365234 541.82440186 0.88266003]	[421.39050293 534.15368652 0.71244699]	[382.84460449 531.55615234 0.68813926]	[382.84191895 685.5524292 0.83278221]	[408.46853638 749.75286865 0.82031089]	[462.28222656 536.73352051 0.71703106]	[459.57879639 703.4574585 0.80596906]	[4.59702362e+02 8.75369995e+02 8.04997921e-01]	[398.20294189 280.16854858 0.90626204]	[421.23974609 277.73431396 0.91123033]	[377.75460815 277.61624146 0.88339013]	[441.70852661 275.07058716 0.89658076]	[4.41803162e+02 9.11325806e+02 7.32440412e-01]	[4.59797180e+02 9.11233704e+02 7.52520442e-01]	[4.59776520e+02 8.90655029e+02 5.77978015e-01]	[4.11008942e+02 8.00918213e+02 7.54987836e-01]	[398.08654785 790.80236816 0.80137038]	[418.62127686 749.68084717 0.79019469]
[411.0244751 295.53793335 0.88213468]	[418.65768433 356.97598267 0.93824649]	[357.12475586 359.56729126 0.89686203]	[346.85595703 464.94128418 0.81958413]	[339.1373291 562.36621094 0.92977941]	[477.73348999 351.9262085 0.81770808]	[500.7333374 449.47363281 0.87349695]	[508.49313354 541.82513428 0.88201988]	[421.39611816 536.65057373 0.71104085]	[382.84564209 531.57958984 0.68582839]	[382.84674072 685.55493164 0.82978445]	[408.4631958 749.7578125 0.81980926]	[462.28964233 539.21173096 0.7182284 ]	[459.5763855 703.49176025 0.8066932 ]	[4.59695953e+02 8.75365784e+02 8.04002106e-01]	[398.20358276 280.16748047 0.90633935]	[421.24151611 277.73416138 0.9106366 ]	[377.75518799 277.61486816 0.88447279]	[441.70956421 275.07330322 0.89833641]	[4.41805237e+02 9.11328613e+02 7.29815841e-01]	[4.59802917e+02 9.11234009e+02 7.49791861e-01]	[4.59765778e+02 8.90651917e+02 5.76906860e-01]	[4.11004364e+02 8.00928833e+02 7.53101110e-01]	[398.08377075 790.80883789 0.79833394]	[418.61929321 749.68554688 0.7880947 ]
[413.59176636 295.47927856 0.88593709]	[418.62350464 354.55154419 0.92774975]	[357.1272583 357.11547852 0.90083194]	[341.80194092 464.82733154 0.85922152]	[336.55923462 559.76293945 0.8900184 ]	[477.72381592 349.3984375 0.81906301]	[498.25183105 446.90792847 0.85810268]	[505.92456055 541.78234863 0.90163207]	[421.23742676 534.12457275 0.72577751]	[380.3550415 529.0201416 0.71224219]	[382.84896851 682.94549561 0.80737913]	[410.97076416 752.24682617 0.80681908]	[459.806427 536.68713379 0.72540784]	[457.06796265 705.97589111 0.79040813]	[4.59662445e+02 8.77961914e+02 7.57997692e-01]	[400.62390137 280.097229 0.91386217]	[421.32647705 277.67288208 0.90476769]	[380.14068604 277.56051636 0.90457422]	[441.73468018 275.02456665 0.89715159]	[4.41793793e+02 9.11358887e+02 7.13320374e-01]	[4.59763641e+02 9.11294128e+02 7.43414342e-01]	[4.59715240e+02 8.90833923e+02 5.61017513e-01]	[4.11002167e+02 7.98435425e+02 7.48898685e-01]	[398.09747314 790.80200195 0.80321234]	[418.65829468 752.22943115 0.78069103]
[416.04858398 293.00241089 0.87839866]	[418.59664917 354.4982605 0.91830081]	[357.07046509 357.03311157 0.88604462]	[341.68557739 462.37963867 0.88817829]	[336.45504761 557.18518066 0.8623057 ]	[477.71838379 346.89938354 0.82059211]	[498.20452881 446.87884521 0.85480571]	[503.50985718 541.70263672 0.90830511]	[421.14019775 531.5736084 0.73318797]	[380.2635498 526.50402832 0.73494339]	[385.29342651 675.25140381 0.80071664]	[413.50228882 759.94073486 0.79130602]	[459.71020508 534.16223145 0.71771729]	[454.59420776 698.34216309 0.74552763]	[4.59702606e+02 8.72904724e+02 7.75951922e-01]	[400.66394043 277.65206909 0.93668389]	[421.35583496 277.57766724 0.91615003]	[380.17288208 275.10046387 0.90223384]	[441.75305176 274.9390564 0.89149725]	[4.41850983e+02 9.11391663e+02 7.18221545e-01]	[4.59821259e+02 9.11271606e+02 7.19470620e-01]	[4.59697113e+02 8.88140320e+02 5.52083433e-01]	[4.08449005e+02 8.03468628e+02 7.34582782e-01]	[3.98049866e+02 7.93294678e+02 7.78798521e-01]	[4.18750977e+02 7.62509216e+02 7.47878969e-01]
[416.09298706 287.81344604 0.85367656]	[418.60159302 349.44372559 0.90385896]	[357.08389282 354.47052002 0.8667832 ]	[339.23171997 459.69967651 0.91377211]	[333.97140503 549.52441406 0.84226137]	[477.71087646 344.25787354 0.84554595]	[498.14202881 441.91940308 0.8695662 ]	[503.39889526 539.19897461 0.90413857]	[418.71542358 526.45556641 0.75614649]	[380.17285156 523.92767334 0.76122957]	[385.38720703 672.73480225 0.7763592 ]	[413.50717163 759.94018555 0.78657025]	[459.60122681 529.03369141 0.71499157]	[454.60821533 693.18682861 0.76536787]	[4.59761902e+02 8.70234619e+02 7.58639932e-01]	[400.71838379 275.10015869 0.95603102]	[421.4024353 275.02526855 0.92248368]	[380.24804688 274.90072632 0.88513613]	[441.78814697 272.41262817 0.8673352 ]	[4.41821777e+02 9.11340210e+02 7.02162445e-01]	[4.59823181e+02 9.11225586e+02 6.71334565e-01]	[4.59819977e+02 8.75433228e+02 5.38101733e-01]	[4.05917023e+02 8.03562988e+02 7.51173615e-01]	[3.95586914e+02 7.93350342e+02 7.65198886e-01]	[4.18758453e+02 7.62511963e+02 7.53911555e-01]
[416.17019653 280.25100708 0.87730658]	[418.58056641 341.73327637 0.93323952]	[357.09664917 344.30282593 0.86058378]	[339.18890381 449.52612305 0.87389058]	[326.35964966 544.44085693 0.85591859]	[477.67156982 339.21847534 0.88346356]	[493.10092163 441.68881226 0.88042539]	[500.89529419 528.99786377 0.89190602]	[418.73983765 521.34301758 0.77678084]	[380.18533325 521.28076172 0.76416081]	[390.41488647 667.597229 0.79613346]	[413.57122803 759.87261963 0.79734647]	[459.60629272 523.85058594 0.73582852]	[454.57275391 688.0335083 0.79089975]	[4.59822357e+02 8.62564697e+02 7.45964348e-01]	[400.76974487 274.91546631 0.94062471]	[423.80474854 272.46792603 0.8964113 ]	[380.26675415 269.89764404 0.86075687]	[441.78424072 264.70953369 0.83154023]	[4.44302887e+02 9.11284302e+02 6.49261773e-01]	[4.59800385e+02 9.11156982e+02 6.34684563e-01]	[4.62336884e+02 8.70285583e+02 5.49932301e-01]	[4.05882629e+02 8.06014526e+02 7.63626039e-01]	[3.95562012e+02 7.93354187e+02 7.68388808e-01]	[421.17648315 762.4942627 0.77330327]
[418.59033203 277.6177063 0.93106157]	[418.56567383 336.67474365 0.94440573]	[357.12765503 339.12277222 0.90724778]	[339.03369141 444.34951782 0.90365469]	[321.29855347 539.27227783 0.86140311]	[477.60791016 336.5713501 0.86786771]	[487.96987915 439.13586426 0.88751185]	[500.78213501 523.93798828 0.93195361]	[418.64007568 516.17468262 0.73964822]	[380.10342407 513.61126709 0.73695904]	[390.49542236 665.02862549 0.82735664]	[416.03826904 759.9005127 0.81162089]	[457.12582397 518.71868896 0.70021713]	[454.55627441 680.38519287 0.75370705]	[4.62189178e+02 8.54888733e+02 7.06234574e-01]	[400.84359741 267.35772705 0.87560958]	[423.88449097 267.34100342 0.85978097]	[380.3026123 262.17932129 0.87009758]	[441.81503296 259.65725708 0.85748947]	[4.49495300e+02 9.11184021e+02 5.81359386e-01]	[4.64881897e+02 9.06170837e+02 5.80069780e-01]	[4.62287781e+02 8.67607300e+02 5.02494097e-01]	[4.10990936e+02 8.03491699e+02 7.60479927e-01]	[3.98070068e+02 7.93317383e+02 7.90206492e-01]	[421.1517334 764.98199463 0.78535807]
[418.60202026 274.99603271 0.92335248]	[418.55276489 336.44412231 0.9264642 ]	[357.08712769 336.4831543 0.88505363]	[336.6366272 441.6807251 0.930713 ]	[318.74890137 534.12762451 0.85816884]	[475.16574097 334.00708008 0.83651233]	[485.44799805 436.54437256 0.85624474]	[500.72857666 521.35845947 0.92208868]	[418.57806396 511.05151367 0.72187316]	[377.70361328 508.48147583 0.7379204 ]	[392.96707153 662.4296875 0.81555462]	[416.03720093 757.35791016 0.81293696]	[457.11968994 513.63049316 0.69028217]	[454.59768677 672.71716309 0.75320995]	[4.62260437e+02 8.34276672e+02 6.70424223e-01]	[403.26477051 259.6182251 0.88974518]	[426.37542725 259.63128662 0.86047614]	[382.72338867 257.04180908 0.88265181]	[441.88461304 257.10934448 0.87422109]	[4.54570496e+02 8.88153320e+02 3.10783297e-01]	[4.70009216e+02 8.83052185e+02 3.32068801e-01]	[4.59812927e+02 8.47074768e+02 4.69113976e-01]	[4.13569153e+02 8.00932983e+02 7.43053555e-01]	[398.11419678 793.26080322 0.80874246]	[418.78570557 762.50085449 0.7769891 ]
[418.63311768 269.86810303 0.88983423]	[418.54092407 328.86779785 0.88972002]	[357.12182617 326.35263062 0.85264534]	[336.56817627 434.12237549 0.8927381 ]	[318.65966797 523.91467285 0.9135989 ]	[475.14422607 326.37179565 0.81564122]	[485.3821106 428.92379761 0.85020417]	[500.6902771 518.72937012 0.89951688]	[418.60958862 503.38391113 0.75435728]	[377.72637939 503.35058594 0.76175719]	[393.02603149 654.75665283 0.79980916]	[416.08743286 757.3192749 0.81940436]	[457.12374878 503.45516968 0.72037113]	[454.65301514 667.57611084 0.79594433]	[4.62378113e+02 8.31763245e+02 6.74789250e-01]	[403.30105591 254.6139679 0.92422676]	[426.38128662 256.94723511 0.90254319]	[382.75952148 254.34631348 0.863518 ]	[441.91748047 254.42364502 0.86976194]	[4.57209778e+02 8.88151245e+02 5.06663322e-01]	[4.75138519e+02 8.85574951e+02 5.08749068e-01]	[4.62306732e+02 8.42012573e+02 5.21484315e-01]	[4.13558716e+02 7.98423584e+02 7.41394162e-01]	[398.13763428 793.21655273 0.808146 ]	[421.16281128 762.49963379 0.78625345]
[418.6864624 259.64416504 0.92051333]	[416.16094971 318.77764893 0.9207415 ]	[357.11260986 318.74932861 0.8880446 ]	[336.54376221 423.87597656 0.89365894]	[318.60552979 521.21142578 0.90659714]	[472.6083374 318.76538086 0.84961522]	[485.3651123 421.38305664 0.89085162]	[500.6449585 508.43978882 0.88299233]	[418.56671143 500.72125244 0.75776839]	[377.70492554 500.69955444 0.76403093]	[395.54083252 649.54620361 0.84276617]	[416.11090088 754.80096436 0.83067483]	[454.61523438 500.7925415 0.71601886]	[457.08795166 662.40032959 0.79613358]	[4.62396240e+02 8.24035278e+02 7.12323964e-01]	[403.37319946 251.9148407 0.88493294]	[426.40686035 251.95901489 0.88579905]	[382.8062439 244.27203369 0.8276788 ]	[441.88226318 246.80300903 0.81480306]	[4.57125519e+02 8.65090576e+02 4.66765791e-01]	[4.77667175e+02 8.59969421e+02 4.94698793e-01]	[4.62299683e+02 8.31682617e+02 6.02697968e-01]	[4.16078339e+02 8.00944885e+02 7.37160325e-01]	[398.20800781 793.26513672 0.79578018]	[421.16409302 762.47747803 0.796206 ]
[418.7015686 256.95046997 0.94605738]	[416.16738892 316.01663208 0.92945087]	[357.10687256 316.00210571 0.88637841]	[336.53256226 421.16442871 0.9238767 ]	[318.59326172 511.08364868 0.87015522]	[475.06744385 316.0291748 0.86329234]	[482.91894531 418.55725098 0.90363419]	[498.24401855 503.35943604 0.91454768]	[418.54898071 493.07635498 0.72336614]	[377.72140503 490.54116821 0.73013663]	[395.61212158 647.02148438 0.86338955]	[416.14993286 759.88098145 0.83054513]	[454.59292603 495.60675049 0.68566895]	[457.0982666 652.18768311 0.78919953]	[4.67436157e+02 8.21469849e+02 6.90343797e-01]	[403.39172363 241.69856262 0.856399 ]	[428.93563843 244.19946289 0.83473146]	[382.81918335 239.05728149 0.85930002]	[444.32373047 236.67391968 0.84126973]	[4.62278564e+02 8.67707886e+02 5.24865508e-01]	[4.80270325e+02 8.65054810e+02 5.44428706e-01]	[4.64825653e+02 8.31710266e+02 5.74873567e-01]	[4.16089783e+02 7.98408691e+02 7.34438598e-01]	[3.98215210e+02 7.93226318e+02 7.91276574e-01]	[421.20806885 765.08300781 0.81285179]
[418.70153809 254.37724304 0.93189436]	[416.15487671 310.9475708 0.89262724]	[357.09317017 308.37384033 0.85316527]	[336.50817871 418.58804321 0.92112964]	[318.58023071 505.89971924 0.89415729]	[472.57995605 310.95358276 0.81709135]	[482.86758423 411.00015259 0.87814772]	[498.13876343 500.73339844 0.89004904]	[418.54495239 482.88140869 0.74844235]	[377.72103882 482.86895752 0.75198221]	[398.0211792 644.34924316 0.85881251]	[416.12139893 762.41766357 0.81964993]	[454.58883667 482.91345215 0.72111541]	[457.17114258 647.00946045 0.83938903]	[4.67448486e+02 8.11326904e+02 7.53962696e-01]	[405.81564331 236.63011169 0.88902724]	[428.92581177 236.64389038 0.87352324]	[385.349823 234.0599823 0.8507632]	[444.34368896 234.02714539 0.86915362]	[4.64839691e+02 8.57395325e+02 6.20117724e-01]	[4.82816620e+02 8.52312805e+02 6.59026921e-01]	[4.64833832e+02 8.24009766e+02 6.42091393e-01]	[4.16037750e+02 8.00981750e+02 7.06855178e-01]	[3.98138550e+02 7.93256287e+02 7.50459909e-01]	[421.17767334 767.55773926 0.78544116]
[418.70336914 254.37786865 0.93183017]	[416.15249634 310.9446106 0.89164102]	[357.09881592 308.37426758 0.8527956 ]	[336.50848389 418.57400513 0.91839236]	[318.57888794 505.90591431 0.89382643]	[472.57043457 310.94833374 0.81637651]	[482.86801147 410.99841309 0.87835538]	[498.14364624 500.73300171 0.89067745]	[418.54147339 482.8664856 0.75080162]	[377.72201538 482.85055542 0.75421125]	[398.01696777 644.3225708 0.8528589 ]	[416.12261963 762.4151001 0.8193453 ]	[454.58242798 482.90292358 0.72213197]	[457.1706543 647.00402832 0.8393119 ]	[4.67472565e+02 8.13771973e+02 7.48072505e-01]	[405.81744385 236.63127136 0.88860828]	[428.92745972 236.64422607 0.8732627 ]	[385.34872437 234.05696106 0.85134357]	[444.34490967 234.02276611 0.86893857]	[4.62407379e+02 8.57436584e+02 6.19837940e-01]	[4.82806976e+02 8.52358521e+02 6.55327439e-01]	[4.64857208e+02 8.24059143e+02 6.35622263e-01]	[4.16037048e+02 8.00991882e+02 7.10709214e-01]	[3.98138031e+02 7.93267761e+02 7.52614021e-01]	[421.18093872 767.55212402 0.78666377]
[418.71551514 244.23139954 0.89290833]	[416.12612915 303.2041626 0.89134187]	[357.0703125 300.72763062 0.86733788]	[336.48773193 408.44534302 0.86664438]	[318.60247803 500.83578491 0.91730106]	[472.59512329 303.26712036 0.82387936]	[482.83615112 403.27471924 0.91112208]	[495.64306641 487.95422363 0.837767 ]	[418.58950806 480.24124146 0.77150452]	[377.7432251 480.24221802 0.77365476]	[398.04833984 639.30670166 0.83865643]	[416.14224243 762.45977783 0.82165849]	[454.61068726 480.30285645 0.72233218]	[459.62475586 644.34991455 0.84266704]	[4.67445282e+02 8.08654358e+02 7.74695218e-01]	[405.8142395 233.92684937 0.90768421]	[428.91500854 233.96801758 0.89978784]	[382.86038208 231.32022095 0.83076805]	[444.31414795 231.32688904 0.8327266 ]	[4.64915619e+02 8.49766357e+02 6.24556541e-01]	[4.82920380e+02 8.47113525e+02 6.68841600e-01]	[4.62397949e+02 8.13759216e+02 6.80844784e-01]	[4.16054413e+02 8.03470093e+02 7.17610359e-01]	[3.98141632e+02 7.93267029e+02 7.50285804e-01]	[421.21398926 767.64074707 0.78066933]
[418.6991272 234.04989624 0.94527388]	[416.11212158 295.43789673 0.91696811]	[357.0710144 293.00756836 0.8771069 ]	[336.53274536 398.23257446 0.92820597]	[318.64871216 490.48916626 0.87204742]	[472.51254272 295.48413086 0.8552953 ]	[482.78436279 395.54660034 0.90225464]	[495.68890381 480.26843262 0.87803155]	[418.59872437 472.53204346 0.73627591]	[380.09695435 472.52346802 0.73263222]	[395.6373291 626.57891846 0.83797693]	[416.06625366 759.88098145 0.81191391]	[454.64169312 472.52444458 0.69240028]	[459.76119995 629.06811523 0.85143858]	[480.24151611 798.37957764 0.80900443]	[403.3927002 221.11578369 0.85829663]	[428.93597412 221.15890503 0.83745134]	[382.834198 218.52471924 0.84782177]	[444.30148315 216.14901733 0.83540022]	[4.69960754e+02 8.36918030e+02 6.97179854e-01]	[4.85464783e+02 8.34273621e+02 7.38189459e-01]	[4.80260895e+02 8.08648682e+02 7.03934729e-01]	[4.11035553e+02 7.95875671e+02 7.13692248e-01]	[3.98075104e+02 7.90760010e+02 7.56456971e-01]	[421.19683838 767.50396729 0.79327798]
[418.64501953 233.8729248 0.92923164]	[416.10888672 290.42355347 0.88456261]	[357.081604 287.81384277 0.84895962]	[336.53033447 398.06393433 0.92206383]	[318.69534302 482.93240356 0.90206641]	[469.99740601 292.88418579 0.82009244]	[482.79962158 390.4430542 0.88418168]	[498.11688232 480.16986084 0.87423074]	[418.61209106 464.84185791 0.7482183 ]	[380.11322021 464.86819458 0.74626726]	[398.06518555 623.98046875 0.85554767]	[416.04727173 754.83721924 0.80853331]	[454.64932251 462.40335083 0.71786374]	[459.84591675 626.41894531 0.88408464]	[480.31225586 790.81231689 0.85709703]	[403.34594727 216.12380981 0.89415884]	[426.41751099 216.159729 0.86893427]	[382.86203003 213.54342651 0.85966891]	[441.92703247 215.96546936 0.86392677]	[4.77647308e+02 8.31851624e+02 7.47737885e-01]	[4.93123566e+02 8.29248169e+02 7.59376884e-01]	[4.80281647e+02 8.06023010e+02 7.27407336e-01]	[4.13524200e+02 7.93337585e+02 7.36276507e-01]	[3.98093323e+02 7.90679443e+02 7.68146694e-01]	[421.16970825 765.06750488 0.77696574]
[418.62252808 228.82815552 0.89033395]	[416.08053589 282.73486328 0.87625474]	[357.08483887 282.68597412 0.858922 ]	[336.54949951 393.0592041 0.88825822]	[318.7260437 480.36108398 0.91394597]	[470.00994873 282.77340698 0.81728107]	[482.83053589 385.3107605 0.89166415]	[498.22515869 475.1015625 0.85280746]	[418.65048218 462.29159546 0.76905465]	[380.1272583 462.34072876 0.75840968]	[398.0852356 621.28710938 0.82298791]	[416.04214478 754.78161621 0.813061 ]	[457.11654663 462.27966309 0.73049259]	[462.20858765 623.82495117 0.87331986]	[482.71682739 790.61486816 0.86928856]	[403.30410767 213.54521179 0.92575842]	[426.39364624 215.92076111 0.90220654]	[382.77435303 210.86148071 0.84960705]	[441.90560913 213.42214966 0.85183978]	[4.80184326e+02 8.29154663e+02 7.86383271e-01]	[4.98168488e+02 8.26523987e+02 7.37062573e-01]	[4.80313324e+02 7.95862549e+02 7.30360031e-01]	[4.13556915e+02 7.93355774e+02 7.38697827e-01]	[3.98092285e+02 7.90689026e+02 7.72308350e-01]	[421.18588257 765.01947021 0.77968836]
[418.60394287 221.13713074 0.88593507]	[416.04638672 280.12747192 0.89631796]	[357.04760742 277.72570801 0.87789303]	[336.53405762 387.86508179 0.87673634]	[318.75830078 480.21533203 0.89420795]	[469.97927856 280.15786743 0.8421092 ]	[482.84161377 380.27438354 0.92589825]	[498.26678467 464.9286499 0.8878305 ]	[418.67831421 459.6484375 0.77071285]	[380.14413452 459.69802856 0.75736618]	[398.12942505 616.22052002 0.81978726]	[416.04858398 754.77575684 0.81786907]	[457.17089844 457.20251465 0.72347224]	[462.24438477 616.26019287 0.84020764]	[482.80737305 788.09283447 0.83977652]	[403.27407837 213.35513306 0.91929251]	[423.90768433 213.37124634 0.9076525 ]	[382.75024414 208.35267639 0.84160852]	[441.8086853 210.84436035 0.83310068]	[4.77610687e+02 8.23993713e+02 6.94847822e-01]	[4.93081573e+02 8.16415894e+02 6.92870140e-01]	[4.82805817e+02 7.93246826e+02 7.23137617e-01]	[4.13549438e+02 7.93345154e+02 7.39579558e-01]	[3.98089447e+02 7.90672729e+02 7.81708777e-01]	[421.19781494 765.0112915 0.78901535]
[418.581604 218.54736328 0.91598439]	[416.01116943 277.56622314 0.91118324]	[357.02600098 277.52639771 0.89301288]	[336.55236816 385.29190063 0.87838882]	[321.19668579 477.74069214 0.8770864 ]	[467.47637939 277.58737183 0.87110925]	[482.84506226 377.6675415 0.93109179]	[500.6723938 462.38473511 0.91442937]	[418.70458984 454.63876343 0.74340677]	[380.17230225 457.12734985 0.73057085]	[398.17660522 611.12579346 0.82960945]	[416.03787231 752.2946167 0.83286089]	[457.19335938 454.56533813 0.70273972]	[462.29852295 608.55651855 0.85406107]	[482.88540649 775.33880615 0.80527294]	[403.24316406 210.79995728 0.89164412]	[423.90020752 210.8477478 0.89029968]	[380.35098267 203.17268372 0.85077691]	[441.77005005 205.75427246 0.8151812 ]	[4.77679016e+02 8.13801758e+02 7.28666961e-01]	[4.95647888e+02 8.11228394e+02 7.45764434e-01]	[4.82847534e+02 7.88029175e+02 7.60058165e-01]	[4.13602295e+02 7.93297424e+02 7.46595621e-01]	[3.98130798e+02 7.90638916e+02 7.87206709e-01]	[421.15838623 764.9631958 0.79828966]
[416.17507935 216.04570007 0.92765677]	[413.59649658 275.04342651 0.91010725]	[357.01867676 275.04840088 0.88773072]	[336.58004761 380.21194458 0.9138245 ]	[321.25698853 475.08889771 0.83833289]	[467.4703064 275.03152466 0.86987084]	[482.86022949 377.49963379 0.90443039]	[500.71133423 462.25778198 0.91796595]	[418.74371338 446.93875122 0.72779828]	[380.17041016 449.45187378 0.71833938]	[398.21151733 606.05609131 0.85087746]	[416.04055786 754.76983643 0.82039589]	[459.63037109 444.40911865 0.71525306]	[462.36355591 603.5045166 0.87925982]	[485.35324097 770.08605957 0.84008604]	[400.82571411 205.76080322 0.88126057]	[423.85797119 208.27325439 0.86927378]	[380.27062988 198.11364746 0.87801427]	[441.77539062 200.57388306 0.82191306]	[480.18551636 808.71960449 0.83877379]	[4.98237640e+02 8.06104004e+02 7.85757065e-01]	[4.82928833e+02 7.75298218e+02 7.71269500e-01]	[4.13543030e+02 7.93242859e+02 7.45265782e-01]	[3.98085510e+02 7.88232422e+02 7.70103276e-01]	[421.16732788 765.04815674 0.80829829]
[416.11074829 215.91734314 0.92901999]	[413.5796814 274.94711304 0.90536857]	[357.00076294 274.97915649 0.88135868]	[336.61291504 377.70837402 0.92143905]	[323.72753906 470.01934814 0.82184649]	[467.46038818 274.92059326 0.85624063]	[482.86068726 372.5402832 0.88269711]	[500.73483276 459.76660156 0.92080915]	[421.15103149 446.92837524 0.72528553]	[380.23736572 449.44155884 0.70840734]	[398.24984741 606.02069092 0.83973438]	[416.04067993 752.2432251 0.83328795]	[459.72460938 444.37664795 0.72823423]	[462.42602539 603.41314697 0.86913836]	[485.41156006 767.58862305 0.83332717]	[400.78198242 200.65737915 0.89229167]	[423.81741333 203.1862793 0.85733181]	[380.24768066 195.59281921 0.90024382]	[441.72909546 198.13954163 0.83225423]	[480.20248413 808.58233643 0.82229304]	[4.98266479e+02 8.03534424e+02 7.62576282e-01]	[485.3536377 772.74676514 0.7948187 ]	[4.13593994e+02 7.93217529e+02 7.49099076e-01]	[3.98097565e+02 7.88213318e+02 7.75035143e-01]	[421.17227173 762.51971436 0.79783422]
[416.07339478 213.55058289 0.92052495]	[413.53359985 274.88821411 0.89375156]	[354.59555054 274.95922852 0.87572229]	[336.60858154 377.64309692 0.91502523]	[326.32192993 467.43527222 0.81531715]	[467.43582153 272.46096802 0.84254241]	[482.87796021 372.47396851 0.87696695]	[500.74588013 459.6986084 0.91870618]	[421.18087769 446.87445068 0.73253429]	[380.27603149 446.94952393 0.70697999]	[400.63494873 608.52154541 0.82578301]	[413.59524536 752.20501709 0.82668668]	[459.74832153 444.30392456 0.73631042]	[464.90240479 603.35870361 0.84816104]	[485.50424194 767.51318359 0.8089397 ]	[400.73477173 200.59559631 0.89407629]	[421.40283203 200.66534424 0.86010855]	[380.22122192 195.53109741 0.91364896]	[441.69403076 198.0355072 0.85978061]	[4.82796326e+02 8.03475525e+02 7.87403762e-01]	[5.00880188e+02 7.95812195e+02 7.82304347e-01]	[4.85367584e+02 7.70304443e+02 7.68993914e-01]	[4.13578888e+02 7.93224426e+02 7.64434755e-01]	[3.98076721e+02 7.88212158e+02 7.87271976e-01]	[418.75457764 762.4675293 0.77773547]
[413.55245972 213.47953796 0.90004289]	[413.53994751 274.86303711 0.89122581]	[354.59344482 274.93579102 0.87161326]	[336.62258911 377.60586548 0.91556323]	[331.41363525 469.95593262 0.80796295]	[467.45443726 272.41915894 0.83442533]	[482.91049194 369.94158936 0.86997098]	[500.79495239 459.68008423 0.9264555 ]	[421.21725464 441.81640625 0.75476551]	[380.32849121 444.32830811 0.7192297 ]	[400.65167236 606.01977539 0.83821434]	[413.57275391 752.17791748 0.82678795]	[459.77059937 439.2835083 0.74752659]	[464.91882324 603.30200195 0.84524822]	[487.96783447 762.46740723 0.78242785]	[400.66262817 198.07833862 0.913656 ]	[421.32519531 198.14056396 0.88000727]	[380.20349121 195.47219849 0.9150061 ]	[441.6882019 195.55519104 0.87546015]	[482.83102417 795.88781738 0.80484146]	[500.8878479 790.81756592 0.80806756]	[4.85468140e+02 7.70102356e+02 7.39877343e-01]	[4.13517700e+02 7.90826477e+02 7.74322748e-01]	[398.04943848 788.19158936 0.79452097]	[418.74328613 762.43695068 0.76793152]
[413.52798462 213.47120667 0.89680946]	[413.54925537 274.86141968 0.89210951]	[354.59234619 274.94317627 0.87203872]	[336.68942261 377.56613159 0.90196425]	[333.93844604 467.39172363 0.83011073]	[467.49099731 272.41320801 0.82964969]	[482.9402771 369.92233276 0.86577487]	[500.81729126 459.60113525 0.9156512 ]	[421.24716187 441.82415771 0.75261909]	[382.72842407 444.35174561 0.71593666]	[400.68081665 608.49572754 0.83447462]	[413.53405762 749.70019531 0.82960725]	[459.79507446 441.70761108 0.74955213]	[464.96908569 603.37225342 0.8401407 ]	[487.99383545 762.48895264 0.78072888]	[400.63937378 198.06242371 0.91230792]	[421.31906128 198.11514282 0.88562429]	[380.16381836 195.45750427 0.9168452 ]	[441.6925354 195.52915955 0.87920314]	[482.81106567 793.2835083 0.800538 ]	[500.86810303 790.69659424 0.81943291]	[4.87937958e+02 7.70139893e+02 7.54241407e-01]	[413.54486084 790.79931641 0.79218984]	[398.05651855 788.17150879 0.80059779]	[4.18682556e+02 7.57340942e+02 7.48310268e-01]
[413.52069092 213.44880676 0.89230335]	[413.57406616 272.47122192 0.88852435]	[356.99258423 274.91732788 0.87581307]	[339.04211426 377.65036011 0.91648334]	[334.0072937 467.49386597 0.83284962]	[467.49539185 272.3475647 0.82024068]	[482.98175049 369.90045166 0.85825229]	[500.81265259 457.14208984 0.90073568]	[421.24859619 441.75421143 0.75548935]	[380.34902954 441.84368896 0.72202426]	[400.70983887 608.50640869 0.83012682]	[413.53366089 749.72003174 0.82449144]	[459.80105591 439.23345947 0.75151002]	[467.39373779 603.39984131 0.84440768]	[487.97732544 752.28527832 0.79795724]	[400.62722778 198.03990173 0.91079259]	[421.31088257 198.08105469 0.88902396]	[380.15182495 195.43527222 0.91847008]	[441.70422363 195.48342896 0.89263201]	[482.79714966 790.67596436 0.84930789]	[500.82678223 788.12792969 0.83007121]	[4.87932739e+02 7.65058777e+02 7.62649417e-01]	[4.13548889e+02 7.90823059e+02 7.81629980e-01]	[398.05770874 788.19525146 0.79390842]	[4.18668945e+02 7.57380554e+02 7.44983912e-01]
[413.52236938 213.44761658 0.89128709]	[416.03137207 272.45526123 0.896339 ]	[357.02203369 274.92929077 0.88493299]	[339.16625977 377.5647583 0.90302414]	[336.49191284 467.42861938 0.85804206]	[469.98379517 269.89520264 0.81617904]	[485.38522339 367.39019775 0.84780127]	[500.82614136 457.12075806 0.89715874]	[421.30349731 441.76089478 0.74949676]	[382.8114624 441.87564087 0.70595247]	[400.74087524 608.55291748 0.82884157]	[413.5524292 752.19458008 0.81621152]	[459.82342529 439.21414185 0.7481972 ]	[467.46258545 603.50390625 0.8527233 ]	[488.0151062 752.18035889 0.81747049]	[400.62405396 198.03884888 0.91098356]	[421.30917358 198.07261658 0.88941914]	[380.15924072 195.42800903 0.91633356]	[441.71414185 195.46096802 0.90569711]	[482.77026367 790.66949463 0.8694399 ]	[500.79431152 788.11785889 0.83454156]	[4.87993134e+02 7.62498291e+02 7.55040407e-01]	[4.11037903e+02 7.90818909e+02 7.70377100e-01]	[3.98031555e+02 7.88199463e+02 7.85414577e-01]	[4.18717468e+02 7.62436096e+02 7.45554328e-01]
[413.53796387 213.45465088 0.89060366]	[416.06216431 272.4241333 0.89456892]	[357.05361938 274.90313721 0.88654613]	[339.19616699 377.72134399 0.91094398]	[336.54019165 467.48342896 0.87201345]	[469.9850769 269.83963013 0.81363553]	[485.45809937 367.37783813 0.83634347]	[500.84735107 457.1204834 0.89498848]	[421.37197876 441.78302002 0.74535668]	[385.33178711 444.32293701 0.69822991]	[400.75234985 606.09680176 0.84005415]	[413.48971558 749.76928711 0.81012988]	[462.19818115 439.24133301 0.75826478]	[467.49453735 603.41937256 0.84158164]	[488.03372192 749.6605835 0.83443403]	[400.63311768 198.0491333 0.90947068]	[421.32470703 198.08094788 0.88402843]	[380.18435669 195.42539978 0.91187465]	[441.72674561 195.44560242 0.90417415]	[482.77175903 790.58959961 0.87953186]	[500.78823853 788.0244751 0.83227324]	[4.88006866e+02 7.59877136e+02 7.47626007e-01]	[4.13537384e+02 7.90822815e+02 7.67590940e-01]	[3.98054535e+02 7.88205505e+02 7.83501506e-01]	[4.18625061e+02 7.59938049e+02 7.31916130e-01]
[416.03393555 213.46551514 0.90007567]	[416.1343689 272.43054199 0.9076075 ]	[357.06762695 274.9354248 0.88980317]	[341.68771362 380.099823 0.89571041]	[336.68930054 467.48165894 0.88542235]	[472.55462646 269.81515503 0.80889398]	[487.93655396 367.33947754 0.82822168]	[500.89038086 457.07067871 0.88739276]	[421.38870239 441.76855469 0.73792285]	[385.34292603 441.88027954 0.69238436]	[400.75286865 608.49450684 0.82740319]	[413.50485229 749.7230835 0.81395185]	[462.21356201 439.22833252 0.75157529]	[469.95303345 603.39355469 0.83369708]	[490.51739502 749.66040039 0.83705348]	[400.69287109 198.07316589 0.90927666]	[421.37915039 198.1018219 0.87425542]	[380.23699951 195.43974304 0.90981603]	[441.74002075 195.4758606 0.89918822]	[482.74725342 790.5960083 0.86602908]	[500.75671387 788.05438232 0.8309899 ]	[4.90522522e+02 7.59876587e+02 7.38735735e-01]	[4.13594299e+02 7.90802673e+02 7.78716505e-01]	[3.98108490e+02 7.88196045e+02 7.88177311e-01]	[4.18622192e+02 7.59867676e+02 7.32063890e-01]
[416.11932373 213.44786072 0.91167581]	[418.59384155 272.46856689 0.92934412]	[357.14691162 274.98977661 0.89932692]	[346.8079834 377.73895264 0.86038923]	[339.16564941 469.99841309 0.88050479]	[477.60745239 269.8916626 0.82768738]	[493.06277466 367.41500854 0.81567276]	[503.27279663 457.12176514 0.89690644]	[423.80303955 441.79824829 0.72854972]	[387.87738037 444.32305908 0.68280065]	[400.80453491 606.09680176 0.82932383]	[411.01669312 752.19226074 0.79983795]	[462.25866699 439.25909424 0.74830461]	[470.02581787 603.39373779 0.82588804]	[490.4906311 749.58813477 0.8298806 ]	[400.76428223 198.08406067 0.90529072]	[423.82150269 198.07577515 0.87029696]	[380.31918335 195.49168396 0.90314335]	[441.79199219 195.48529053 0.90890467]	[482.75796509 790.60345459 0.85498285]	[500.77224731 788.02978516 0.81505215]	[4.88019867e+02 7.54843567e+02 7.33854890e-01]	[4.13603271e+02 7.90777954e+02 7.80824304e-01]	[3.98108276e+02 7.88188049e+02 7.86072373e-01]	[4.18578217e+02 7.62447327e+02 7.25548625e-01]
[418.55889893 213.43745422 0.92110348]	[418.68893433 272.48895264 0.9396348 ]	[357.20227051 275.01071167 0.90188634]	[351.95678711 377.74951172 0.86582077]	[339.21972656 472.52813721 0.87006068]	[477.72253418 269.90805054 0.84493965]	[495.69674683 367.36322021 0.8384307 ]	[503.39834595 457.18200684 0.90668643]	[423.8777771 444.33215332 0.72096282]	[390.42886353 446.87380981 0.67482746]	[400.83441162 608.51220703 0.81767887]	[411.00543213 752.21881104 0.79797238]	[462.33782959 441.78414917 0.75141221]	[472.58270264 603.390625 0.81439054]	[488.01705933 749.6317749 0.83026868]	[400.85446167 198.08439636 0.89299935]	[423.90753174 198.07650757 0.8572129 ]	[382.78381348 195.51287842 0.8722645 ]	[441.86303711 195.51843262 0.91217786]	[482.77392578 790.63287354 0.8604992 ]	[500.80599976 788.04614258 0.81858844]	[4.87972290e+02 7.57358948e+02 7.44188368e-01]	[4.13591858e+02 7.90798340e+02 7.73673475e-01]	[3.98097473e+02 7.88206543e+02 7.83412576e-01]	[4.18572693e+02 7.62467773e+02 7.22986102e-01]
[418.63766479 213.42697144 0.93521929]	[421.16610718 274.86773682 0.93545634]	[359.66210938 275.03591919 0.90063357]	[354.51577759 377.74127197 0.88873976]	[341.69024658 472.57803345 0.84927565]	[480.22692871 272.40512085 0.86909223]	[498.20013428 364.86380005 0.85837752]	[503.45245361 457.18182373 0.9050625 ]	[426.36239624 441.84494019 0.70467919]	[390.50787354 444.37216187 0.67419171]	[400.85754395 608.58721924 0.81156164]	[411.03790283 752.30023193 0.78565657]	[462.38641357 441.7394104 0.73579746]	[475.10772705 603.48883057 0.81732607]	[487.99447632 752.20825195 0.80817533]	[403.32113647 198.07893372 0.88037491]	[426.4197998 198.06156921 0.85499269]	[385.31982422 195.47145081 0.8398087 ]	[444.34524536 195.4523468 0.90031713]	[482.76669312 790.7142334 0.84186345]	[500.78811646 788.15893555 0.81129843]	[4.87954193e+02 7.64969604e+02 7.54157543e-01]	[4.13572906e+02 7.90816956e+02 7.63925850e-01]	[3.98087219e+02 7.88231018e+02 7.77465463e-01]	[4.18619873e+02 7.65018494e+02 7.34718382e-01]
[418.73400879 213.4241333 0.93863559]	[421.26394653 274.87631226 0.93203974]	[359.79367065 275.05834961 0.88263464]	[357.02941895 380.18978882 0.92048633]	[344.27651978 472.60296631 0.82855457]	[480.31677246 272.35882568 0.86776471]	[500.70550537 367.34857178 0.88249445]	[505.88000488 459.60836792 0.90977436]	[428.96905518 441.83911133 0.69590855]	[395.59417725 444.37796021 0.70124811]	[403.35321045 608.5111084 0.81518221]	[413.50408936 752.19207764 0.80319154]	[462.4418335 441.74569702 0.72503173]	[477.5892334 603.43609619 0.82277942]	[488.01156616 752.28149414 0.7932061 ]	[405.87164307 198.07963562 0.86677319]	[431.46697998 198.07879639 0.84848362]	[387.92749023 195.51045227 0.81633794]	[444.44296265 195.44651794 0.8709017 ]	[482.80447388 790.82775879 0.84090209]	[500.85095215 790.61090088 0.82420248]	[487.95977783 765.03900146 0.76550084]	[4.13545959e+02 7.90811707e+02 7.72970796e-01]	[398.06298828 788.20495605 0.79038084]	[4.18624542e+02 7.62431274e+02 7.37533748e-01]
[421.20901489 213.45625305 0.93440884]	[421.37240601 274.88528442 0.9213078 ]	[364.80621338 275.06539917 0.85368991]	[357.1625061 380.11791992 0.93033355]	[351.95852661 475.0821228 0.81746525]	[482.76330566 269.89584351 0.86146235]	[500.79928589 364.84521484 0.89843351]	[505.94000244 459.6211853 0.90369207]	[434.04159546 441.8336792 0.70218116]	[398.08444214 444.36221313 0.7174834 ]	[405.85794067 608.51141357 0.80043405]	[413.54244995 752.17602539 0.80411315]	[464.95535278 441.75146484 0.7051481 ]	[477.69769287 603.49707031 0.83158821]	[490.53942871 754.76904297 0.78218341]	[411.00588989 198.09310913 0.86531776]	[434.11663818 198.13204956 0.86330122]	[393.0401001 195.55123901 0.82799405]	[449.4916687 195.46582031 0.84641051]	[482.84100342 793.24780273 0.8264066 ]	[500.89544678 790.6539917 0.81880718]	[4.90477600e+02 7.65083130e+02 7.43692756e-01]	[4.13550629e+02 7.90822021e+02 7.68967152e-01]	[398.05947876 788.20855713 0.79442 ]	[4.18664459e+02 7.59936523e+02 7.42415011e-01]
[421.37191772 213.47129822 0.91983277]	[423.91680908 274.90136719 0.90098512]	[369.90353394 275.06005859 0.84129882]	[359.56634521 380.18850708 0.92664534]	[354.57196045 472.54675293 0.8456713 ]	[482.95281982 272.35635376 0.8508395 ]	[500.9024353 367.35644531 0.89069366]	[508.48245239 459.62020874 0.88313305]	[436.61642456 441.76547241 0.71442741]	[398.19943237 441.83389282 0.72516441]	[408.40057373 606.0536499 0.80082101]	[413.58996582 752.17285156 0.80623239]	[470.03610229 441.70495605 0.6865381 ]	[477.73434448 603.38903809 0.84560966]	[490.55639648 754.75836182 0.78761035]	[416.04620361 198.11433411 0.87364513]	[439.0652771 198.12660217 0.89488137]	[398.01235962 195.56610107 0.84830916]	[457.16741943 195.47415161 0.87743986]	[482.85821533 793.2578125 0.80791533]	[503.26693726 790.66888428 0.80300051]	[4.88007111e+02 7.65076904e+02 7.48491287e-01]	[4.13574280e+02 7.93223450e+02 7.63485014e-01]	[398.08432007 788.22772217 0.79261184]	[4.18684692e+02 7.62438354e+02 7.54709840e-01]
[423.87091064 213.47979736 0.90857273]	[431.50112915 274.92712402 0.89123082]	[375.03494263 275.03283691 0.87180787]	[359.70596313 380.15048218 0.92257786]	[357.01303101 472.51791382 0.8600325 ]	[485.4727478 272.45492554 0.84509987]	[503.32052612 367.38101196 0.88327497]	[513.58984375 459.59936523 0.86476767]	[439.12228394 441.80160522 0.73730689]	[400.62554932 441.85803223 0.73384023]	[413.54202271 606.07061768 0.80676532]	[416.03060913 752.2376709 0.80504316]	[475.16741943 441.74569702 0.70674384]	[480.20953369 603.2901001 0.8499164 ]	[493.07510376 752.23181152 0.8059426 ]	[416.17480469 198.109375 0.8898679 ]	[439.19802856 198.11514282 0.91483456]	[398.14331055 195.46208191 0.86412084]	[459.68243408 195.38684082 0.88542873]	[482.83004761 793.28533936 0.80726171]	[500.8812561 790.6730957 0.79876834]	[4.90539520e+02 7.64993652e+02 7.49067008e-01]	[4.13598419e+02 7.93258728e+02 7.52268612e-01]	[3.98098328e+02 7.90628601e+02 7.88678050e-01]	[4.18693451e+02 7.62516235e+02 7.53244102e-01]
[431.48141479 213.48226929 0.88735998]	[436.56060791 274.90029907 0.90869522]	[377.53982544 274.99560547 0.88848829]	[359.79998779 380.14065552 0.912709 ]	[357.11376953 472.53735352 0.87997437]	[490.52554321 272.46020508 0.83273381]	[503.44622803 369.89852905 0.86884326]	[516.20397949 459.61825562 0.87331802]	[439.25213623 441.79217529 0.75257653]	[400.73391724 441.85290527 0.73607343]	[413.5793457 605.93927002 0.81074756]	[416.04870605 752.26251221 0.80342275]	[477.74914551 441.71795654 0.72582531]	[480.26968384 600.86730957 0.85893178]	[493.1237793 752.171875 0.81300861]	[418.73291016 198.1068573 0.90892208]	[441.73773193 198.10339355 0.90112048]	[400.63342285 195.47386169 0.89612371]	[462.21185303 195.41796875 0.89871168]	[482.84970093 793.30834961 0.81068766]	[503.28060913 790.67321777 0.80458617]	[4.93048920e+02 7.62489380e+02 7.39055395e-01]	[4.16038757e+02 7.93277161e+02 7.51537502e-01]	[3.98113403e+02 7.90636719e+02 7.86964774e-01]	[4.18700439e+02 7.64990051e+02 7.53440082e-01]
[436.54586792 213.48454285 0.89954615]	[436.69448853 274.88323975 0.92674041]	[377.63388062 275.00567627 0.89830673]	[362.26797485 380.20925903 0.88831049]	[357.17459106 472.51663208 0.88287139]	[493.13485718 272.37976074 0.82368577]	[505.8918457 369.94995117 0.84958732]	[518.74761963 459.60290527 0.878977 ]	[439.30279541 441.7321167 0.75032169]	[400.76150513 441.79330444 0.73696101]	[416.05462646 605.90246582 0.81964654]	[416.0340271 752.24359131 0.80460489]	[480.17858887 439.23852539 0.72874337]	[480.33248901 600.7567749 0.85035175]	[495.59732056 752.1907959 0.81386656]	[421.21832275 198.10513306 0.90582079]	[441.90084839 198.13414001 0.86738211]	[400.7807312 195.4828949 0.89727527]	[462.2897644 195.55783081 0.90629667]	[482.87081909 793.30151367 0.80503201]	[503.29284668 790.67156982 0.80120564]	[4.93061157e+02 7.62501587e+02 7.41897702e-01]	[4.13584534e+02 7.93243530e+02 7.51384616e-01]	[3.98110992e+02 7.90603271e+02 7.79142559e-01]	[4.18690308e+02 7.62512939e+02 7.57365406e-01]
[439.09033203 213.44926453 0.92544222]	[439.16409302 274.88284302 0.94602191]	[377.71057129 275.00869751 0.90038431]	[364.81945801 380.12191772 0.86637592]	[359.61557007 472.55380249 0.88444805]	[498.19064331 272.40267944 0.84637725]	[506.02404785 369.9725647 0.8333956 ]	[521.19519043 459.60015869 0.88701487]	[441.75469971 441.73553467 0.74454206]	[400.8710022 441.79928589 0.71989751]	[416.12164307 603.49865723 0.82253367]	[416.04312134 752.21447754 0.80646658]	[480.29400635 439.224823 0.74132347]	[480.37109375 600.79211426 0.85228848]	[495.62133789 752.20739746 0.81084806]	[421.3927002 198.08908081 0.89116883]	[444.43960571 198.09550476 0.85329777]	[403.31741333 195.51557922 0.8733263 ]	[462.39816284 195.54745483 0.91400039]	[482.86657715 793.31079102 0.79787403]	[503.28677368 790.6817627 0.79479396]	[4.93078094e+02 7.64969849e+02 7.32922912e-01]	[4.13586243e+02 7.93237183e+02 7.53974080e-01]	[3.98108276e+02 7.88227600e+02 7.78708696e-01]	[4.18689575e+02 7.62467834e+02 7.51891971e-01]
[439.18338013 213.44352722 0.94100523]	[439.23669434 274.8762207 0.94573629]	[377.73907471 275.00024414 0.89690912]	[369.94216919 380.1338501 0.86091095]	[359.65881348 470.02841187 0.88028949]	[500.68469238 272.46188354 0.87427515]	[511.06451416 372.45635986 0.81292874]	[521.3024292 459.64953613 0.903216 ]	[441.84313965 441.72283936 0.73872519]	[403.32427979 441.78216553 0.71013361]	[416.15823364 603.45843506 0.8264758 ]	[416.08016968 752.20794678 0.81245375]	[480.38238525 439.20578003 0.74459809]	[482.74380493 600.80194092 0.85517436]	[495.64862061 752.25354004 0.80679059]	[423.86727905 198.09506226 0.87465435]	[446.96325684 198.08804321 0.85047138]	[405.86367798 195.46914673 0.84403849]	[464.87216187 195.4337616 0.89661849]	[482.8711853 793.31195068 0.7976771 ]	[503.28302002 790.69024658 0.79524797]	[4.93094513e+02 7.65018188e+02 7.37315416e-01]	[4.16049835e+02 7.93265808e+02 7.59608567e-01]	[3.98134552e+02 7.90615356e+02 7.84307361e-01]	[4.1871106e+02 7.6246283e+02 7.5002861e-01]
[439.26422119 213.43408203 0.94304031]	[441.67608643 274.90155029 0.94704711]	[380.17562866 275.02087402 0.89450455]	[372.48339844 380.17999268 0.86166686]	[359.68939209 470.02670288 0.87592012]	[500.76849365 274.88882446 0.88808978]	[516.10748291 372.44232178 0.81303924]	[521.41522217 459.73599243 0.91633916]	[441.90374756 441.76397705 0.73701334]	[403.38665771 441.80938721 0.70241278]	[418.5300293 603.4317627 0.8268522]	[416.10266113 752.21990967 0.81053674]	[482.75796509 439.27630615 0.75578505]	[482.7883606 598.3034668 0.84354979]	[495.6479187 752.22753906 0.80873764]	[426.39321899 198.08378601 0.86432081]	[452.00772095 198.08685303 0.85007501]	[408.4446106 195.51972961 0.82639652]	[467.39593506 195.46673584 0.87409085]	[482.8651123 793.2911377 0.80133563]	[503.27093506 790.67242432 0.79713625]	[4.93084625e+02 7.64989136e+02 7.36536503e-01]	[4.13591858e+02 7.93240051e+02 7.60778010e-01]	[3.98109161e+02 7.88226074e+02 7.83164620e-01]	[4.18737335e+02 7.62486938e+02 7.50806272e-01]
[441.66644287 213.43118286 0.94086564]	[441.75186157 274.89056396 0.94279313]	[380.28540039 274.97686768 0.87812495]	[374.97402954 380.12969971 0.87900621]	[359.73544312 469.97406006 0.87300783]	[500.80456543 274.89538574 0.89628029]	[516.18328857 372.4480896 0.82494688]	[523.80157471 459.71386719 0.91327715]	[444.32266235 441.74111938 0.72691858]	[405.85507202 441.78179932 0.69474918]	[418.53900146 603.49273682 0.81893778]	[416.1217041 752.21502686 0.82087457]	[482.81573486 439.26052856 0.75183797]	[482.80474854 600.85473633 0.85409904]	[495.64239502 752.20574951 0.81210732]	[428.996521 198.05041504 0.8657428 ]	[454.58926392 198.11192322 0.85901886]	[411.03045654 195.50900269 0.83495623]	[467.44842529 195.54362488 0.84261572]	[482.8631897 793.26647949 0.80788302]	[503.26544189 790.65283203 0.79974514]	[4.93077301e+02 7.64954590e+02 7.33056068e-01]	[4.13532623e+02 7.90820496e+02 7.76631117e-01]	[398.06738281 788.18328857 0.79658031]	[418.76919556 762.50750732 0.76686549]
[441.75534058 213.44389343 0.93818164]	[441.7852478 274.89154053 0.94005036]	[382.73120117 274.96109009 0.86809736]	[375.05914307 377.70846558 0.89783514]	[359.74487305 470.04934692 0.87150925]	[500.83770752 274.89520264 0.89633369]	[518.66192627 372.49789429 0.84529293]	[523.90081787 459.77584839 0.91706896]	[444.32867432 441.79275513 0.72668999]	[405.85827637 441.82232666 0.69133532]	[418.55065918 605.87915039 0.81994689]	[416.11834717 752.22344971 0.81445003]	[482.81854248 441.7421875 0.75152576]	[482.80447388 603.28991699 0.86105675]	[495.63201904 752.19866943 0.81118673]	[431.55685425 198.06027222 0.87136388]	[457.09335327 198.12101746 0.87311172]	[413.56542969 195.52763367 0.84531593]	[470.00405884 195.52931213 0.83062273]	[482.85247803 793.26654053 0.80884159]	[500.88311768 790.64898682 0.80066192]	[4.93069427e+02 7.62518127e+02 7.34958589e-01]	[411.02630615 790.75238037 0.80093741]	[398.04049683 788.12390137 0.81265438]	[418.78094482 764.96350098 0.76966548]
[441.82650757 213.40275574 0.92830884]	[441.81420898 274.88870239 0.9374907 ]	[382.79156494 274.95053101 0.86086529]	[375.07720947 377.68951416 0.90471756]	[359.76425171 470.03317261 0.86942852]	[500.85525513 274.88156128 0.89462352]	[518.72998047 372.44674683 0.85145378]	[523.94000244 459.81719971 0.91665214]	[444.33477783 441.80621338 0.72716314]	[405.86230469 441.83578491 0.69058716]	[418.55273438 603.50616455 0.82299852]	[416.1071167 752.18780518 0.81850398]	[482.82772827 441.75869751 0.75169319]	[482.80569458 600.89044189 0.85772496]	[495.63256836 752.21917725 0.80962431]	[434.10272217 198.03276062 0.87927949]	[457.16412354 198.07783508 0.89381266]	[416.07199097 195.5710144 0.86489797]	[472.5350647 195.60279846 0.80817598]	[482.85525513 793.28033447 0.80255592]	[500.88867188 790.66186523 0.79616934]	[4.93064972e+02 7.64980408e+02 7.38446951e-01]	[411.02706909 790.74755859 0.80999875]	[398.04470825 788.11688232 0.820382 ]	[418.76092529 762.46185303 0.76732367]
[441.8510437 213.37373352 0.92286456]	[441.81704712 274.88735962 0.93590546]	[382.78613281 274.95166016 0.86263824]	[375.09329224 377.67819214 0.90895319]	[359.76467896 470.04833984 0.86845767]	[500.86495972 274.87350464 0.89313495]	[518.72253418 369.97311401 0.84937465]	[523.9697876 459.82266235 0.9137224 ]	[444.31658936 441.77032471 0.72994995]	[405.83859253 441.80010986 0.69545007]	[418.53915405 603.48339844 0.81994253]	[416.09439087 752.21325684 0.81297868]	[482.81848145 441.71810913 0.75469506]	[482.78677368 600.8258667 0.85482424]	[495.63418579 752.21411133 0.81129664]	[436.5569458 195.63961792 0.88680059]	[457.19540405 198.04415894 0.90348178]	[416.10195923 195.52348328 0.8743403 ]	[472.59811401 195.56967163 0.81918567]	[482.85122681 793.28198242 0.80399156]	[500.88339233 790.6619873 0.79729515]	[4.93077545e+02 7.64973694e+02 7.35886633e-01]	[411.02761841 790.74023438 0.80604959]	[398.04092407 788.11468506 0.81568992]	[418.75857544 762.49597168 0.76659346]
[441.85183716 213.35415649 0.92004108]	[441.82144165 274.87268066 0.93333912]	[382.79504395 274.93948364 0.86075592]	[375.08169556 377.73205566 0.90434742]	[359.75421143 470.03305054 0.87029791]	[500.86132812 274.86804199 0.89213431]	[518.71984863 372.47927856 0.855353 ]	[523.96038818 459.84320068 0.91427714]	[444.29425049 441.76187134 0.73349708]	[403.37710571 441.79077148 0.70428199]	[416.15829468 603.46270752 0.81657112]	[416.10049438 752.24377441 0.80956405]	[482.81280518 441.70501709 0.75587279]	[482.76321411 600.82623291 0.85936379]	[495.64596558 752.20178223 0.81374341]	[436.55618286 195.61798096 0.89180601]	[457.1963501 198.00674438 0.90904117]	[416.10632324 195.51438904 0.87879217]	[472.59609985 195.5333252 0.82851714]	[482.84844971 793.26330566 0.8125667 ]	[500.88113403 790.64331055 0.80166912]	[4.93098907e+02 7.64958679e+02 7.32536554e-01]	[4.11015808e+02 7.90794556e+02 7.84360945e-01]	[395.62878418 788.1607666 0.80151087]	[4.18779175e+02 7.64983093e+02 7.63977826e-01]
[441.82626343 213.33586121 0.92202508]	[441.78356934 274.88052368 0.93785805]	[382.73266602 274.94100952 0.8656193 ]	[375.01507568 377.74917603 0.88868296]	[359.72399902 469.98129272 0.87368959]	[500.84414673 274.89694214 0.8948819 ]	[518.67010498 372.52572632 0.84858739]	[523.94970703 462.19778442 0.91331613]	[441.88150024 441.78848267 0.7357865 ]	[403.32769775 441.81442261 0.70820427]	[416.13787842 603.48260498 0.8174144 ]	[416.11682129 752.2210083 0.81873631]	[482.77011108 441.73062134 0.75276875]	[482.73043823 600.859375 0.86915153]	[495.64453125 752.18127441 0.8179493 ]	[436.543396 195.58956909 0.8957091 ]	[457.17272949 195.63047791 0.90737396]	[416.10501099 195.46714783 0.87953776]	[472.57733154 195.50695801 0.82886589]	[482.85620117 793.24145508 0.81523377]	[500.88699341 790.62835693 0.80550706]	[4.93104248e+02 7.62502380e+02 7.32123613e-01]	[4.13560150e+02 7.93234497e+02 7.54667699e-01]	[3.98077667e+02 7.88222717e+02 7.84085810e-01]	[4.18768341e+02 7.62503357e+02 7.61048079e-01]
[441.78872681 213.33044434 0.92852998]	[441.72540283 274.88897705 0.94471723]	[380.27508545 274.93817139 0.87602162]	[372.54251099 380.15933228 0.87581366]	[359.70727539 470.03216553 0.87583327]	[500.81204224 274.91207886 0.89417249]	[516.18591309 372.53533936 0.83969104]	[523.90612793 462.21395874 0.91967398]	[441.81811523 441.79226685 0.73371053]	[403.25415039 441.82244873 0.71160442]	[416.14053345 603.48602295 0.82436359]	[416.10784912 752.27258301 0.80996931]	[482.71087646 441.71920776 0.74366122]	[480.35610962 600.8828125 0.8724575 ]	[495.6192627 752.21270752 0.81551152]	[434.08892822 195.57316589 0.89524055]	[457.12896729 195.6224823 0.89907992]	[416.06933594 195.42256165 0.87490058]	[470.02578735 195.47660828 0.82575756]	[482.85116577 793.25640869 0.81133342]	[500.88085938 790.64251709 0.80564374]	[4.93094299e+02 7.64965881e+02 7.39054918e-01]	[4.13578766e+02 7.93252869e+02 7.55005300e-01]	[3.98089325e+02 7.90606079e+02 7.88360715e-01]	[4.18768066e+02 7.64994690e+02 7.63673365e-01]
[441.72140503 213.36047363 0.932612 ]	[439.31555176 274.91415405 0.94963795]	[380.14123535 274.99685669 0.89215517]	[369.98468018 380.10604858 0.85891277]	[359.65576172 470.0524292 0.87591255]	[500.77072144 274.92489624 0.89061147]	[513.64447021 374.97042847 0.83183163]	[523.83538818 462.24673462 0.92629313]	[441.7635498 441.74862671 0.74000198]	[400.83779907 441.78634644 0.72392029]	[416.12225342 603.48846436 0.83211052]	[416.08880615 752.24316406 0.80826348]	[480.33151245 439.26089478 0.74059182]	[480.31137085 600.87255859 0.87404847]	[495.59289551 752.22723389 0.81309682]	[431.53137207 195.58766174 0.88276541]	[457.0763855 195.63545227 0.88155735]	[413.54290771 195.43766785 0.86091453]	[469.9666748 195.48838806 0.84092957]	[482.84820557 793.26287842 0.80808985]	[500.8767395 790.65039062 0.80473244]	[4.93068481e+02 7.64977600e+02 7.46023417e-01]	[4.13585907e+02 7.93247925e+02 7.50449300e-01]	[3.98086945e+02 7.90604553e+02 7.83958137e-01]	[4.18753296e+02 7.64962646e+02 7.53507912e-01]
[439.28912354 213.36398315 0.93529499]	[439.21130371 274.90515137 0.95013547]	[377.72814941 274.97753906 0.89367592]	[367.35745239 380.20059204 0.85481054]	[359.60525513 472.54174805 0.88129145]	[500.68389893 274.88287354 0.87793088]	[511.00527954 372.54443359 0.82985431]	[521.41265869 462.26986694 0.92766374]	[439.31500244 441.77182007 0.75075579]	[400.75653076 441.81970215 0.73784453]	[416.05606079 605.95654297 0.81311166]	[416.09118652 752.21325684 0.81717288]	[480.21310425 441.70388794 0.73804873]	[480.27929688 603.30273438 0.8754037 ]	[495.58932495 752.19140625 0.81216818]	[428.93518066 195.6015625 0.88061631]	[452.07345581 198.01376343 0.86037111]	[411.0085144 195.47489929 0.8467297 ]	[467.41635132 195.54039001 0.85959709]	[482.83578491 793.26080322 0.80207235]	[500.86248779 790.64831543 0.79926801]	[4.93072845e+02 7.62510376e+02 7.36697733e-01]	[4.13569611e+02 7.93231506e+02 7.50438809e-01]	[3.98083710e+02 7.88226562e+02 7.80834317e-01]	[4.18755005e+02 7.62491089e+02 7.60483325e-01]
[439.20248413 213.37379456 0.93445516]	[439.16925049 274.88922119 0.9465903 ]	[377.71328735 274.94241333 0.89087671]	[362.29458618 380.17858887 0.87737608]	[357.15716553 472.52044678 0.88131887]	[498.22711182 272.47744751 0.86158931]	[506.01348877 374.9732666 0.85215205]	[521.34173584 462.23526001 0.93492872]	[439.25241089 441.775177 0.75239021]	[400.71405029 441.80667114 0.74420226]	[413.56781006 606.01086426 0.80580682]	[416.09402466 752.28302002 0.81132323]	[480.14877319 441.72549438 0.72957772]	[480.27346802 603.387146 0.87536675]	[493.11401367 752.21221924 0.81151128]	[426.3447876 195.6282196 0.88135248]	[449.46890259 198.03799438 0.85642892]	[408.39187622 195.43841553 0.84598589]	[464.92849731 195.5315094 0.87412935]	[482.83093262 793.2789917 0.79979199]	[500.85858154 790.66546631 0.7985751 ]	[4.93060852e+02 7.64962952e+02 7.42390156e-01]	[4.13559113e+02 7.93333435e+02 7.40416765e-01]	[3.98073608e+02 7.90665588e+02 7.86851287e-01]	[418.75970459 765.01306152 0.76727664]
[439.09976196 213.42518616 0.9267078 ]	[439.09255981 274.88519287 0.9325242 ]	[377.64129639 274.927948 0.89045876]	[359.80453491 380.0982666 0.90497291]	[357.06582642 470.00778198 0.87211645]	[495.69009399 272.49368286 0.8471868 ]	[505.90829468 374.97232056 0.87125713]	[521.2130127 459.81829834 0.92395878]	[439.1277771 444.3119812 0.72751868]	[400.62033081 444.32717896 0.73288596]	[413.50552368 608.62982178 0.79115397]	[416.09353638 754.76751709 0.80634546]	[477.64651489 441.84976196 0.70792514]	[480.19815063 605.91699219 0.87055653]	[493.07275391 752.25714111 0.80653918]	[423.79675293 198.02880859 0.89488828]	[446.88796997 198.08216858 0.85364634]	[403.38204956 195.40408325 0.85897714]	[464.81814575 195.54016113 0.89450425]	[482.81097412 793.29162598 0.79917312]	[500.84469604 790.68426514 0.79807645]	[4.90572174e+02 7.65004456e+02 7.47078419e-01]	[4.13577209e+02 7.93358582e+02 7.38799751e-01]	[3.98092590e+02 7.90695251e+02 7.89677858e-01]	[418.74517822 765.07629395 0.76688242]
[436.61557007 213.45291138 0.91431999]	[436.6257019 274.89041138 0.91456723]	[377.5880127 274.89129639 0.88553447]	[359.70321655 377.73074341 0.91891229]	[354.56332397 470.05297852 0.84258842]	[493.05209351 274.89093018 0.84317929]	[503.44882202 372.49005127 0.87265265]	[521.16290283 459.76077271 0.9141171 ]	[436.64459229 444.37744141 0.70769531]	[398.22067261 444.40567017 0.72015154]	[405.90313721 608.52130127 0.79435813]	[416.06338501 752.29333496 0.80908102]	[472.59225464 444.33102417 0.68744165]	[477.74484253 605.9005127 0.85613048]	[493.05697632 754.76031494 0.79629403]	[421.31170654 198.04949951 0.91296983]	[444.34793091 198.12254333 0.86123496]	[400.86019897 195.43438721 0.89080662]	[462.34793091 195.60583496 0.89263171]	[4.82816498e+02 7.93298035e+02 7.91870475e-01]	[5.00847229e+02 7.90705872e+02 7.90364623e-01]	[4.90549652e+02 7.67482361e+02 7.55206287e-01]	[4.13542084e+02 7.93338623e+02 7.47400045e-01]	[3.98070129e+02 7.90679016e+02 7.89627314e-01]	[418.74819946 765.0501709 0.77503645]
[434.01687622 213.4596405 0.89549637]	[431.54620361 274.92672729 0.88907367]	[375.02246094 274.95074463 0.8618266 ]	[359.56021118 380.18112183 0.92249584]	[351.98254395 475.09762573 0.82374883]	[487.99673462 274.92068481 0.8496508 ]	[503.35501099 369.97036743 0.88516128]	[518.71020508 459.66906738 0.89519477]	[436.53729248 446.88754272 0.69467938]	[398.12854004 446.94207764 0.71913415]	[405.82998657 608.49542236 0.80124199]	[416.05773926 752.25793457 0.81271988]	[469.98812866 444.39013672 0.68224162]	[477.6362915 606.01220703 0.84339869]	[493.04849243 757.31591797 0.78852361]	[421.16149902 198.04568481 0.91692537]	[441.8241272 198.11225891 0.88664532]	[400.70736694 195.40112305 0.90364337]	[462.23248291 195.54638672 0.88296109]	[4.82805725e+02 7.93328003e+02 7.89980829e-01]	[5.00857513e+02 7.90731628e+02 7.86785901e-01]	[4.90548218e+02 7.67538574e+02 7.54674137e-01]	[4.13549377e+02 7.93323547e+02 7.48605967e-01]	[3.98070892e+02 7.90673645e+02 7.88838923e-01]	[418.75390625 765.01824951 0.76968336]
[428.90795898 213.44483948 0.89416558]	[426.36846924 274.9206543 0.89844888]	[369.95410156 274.94799805 0.83606195]	[357.13430786 380.13040161 0.9344359 ]	[344.2902832 472.51473999 0.82143223]	[485.37948608 274.86987305 0.8721261 ]	[503.28027344 369.95526123 0.8926971 ]	[516.1675415 459.70956421 0.8814187 ]	[434.01077271 444.39749146 0.68310285]	[398.04293823 446.90444946 0.70156813]	[405.82305908 611.10388184 0.7881605 ]	[416.04458618 754.78820801 0.80101532]	[467.41204834 444.34356689 0.68534523]	[475.17712402 608.59442139 0.8132993 ]	[493.0763855 757.31219482 0.78452241]	[418.6946106 198.03369141 0.9209137 ]	[441.69204712 198.1005249 0.91168135]	[398.27767944 195.40184021 0.89831251]	[459.81634521 195.48484802 0.88900727]	[482.81729126 793.30456543 0.80240685]	[5.00882416e+02 7.90710999e+02 7.88408816e-01]	[4.93058899e+02 7.67551514e+02 7.42950618e-01]	[4.13549286e+02 7.93333069e+02 7.56632328e-01]	[398.07015991 790.69024658 0.79844546]	[418.74691772 767.51928711 0.77734506]
[428.90887451 213.44380188 0.89407277]	[426.36947632 274.92129517 0.89835131]	[369.95318604 274.9486084 0.83608699]	[357.13461304 380.13262939 0.93405068]	[344.29110718 472.5145874 0.82154363]	[485.38009644 274.87167358 0.87242556]	[503.2817688 369.95465088 0.89315814]	[516.17175293 459.70373535 0.88214964]	[431.56332397 444.39117432 0.68348283]	[398.04220581 446.8991394 0.70216238]	[403.40127563 611.08752441 0.79193932]	[416.04400635 754.7699585 0.80280548]	[467.41067505 444.33843994 0.6858182 ]	[475.17544556 608.55889893 0.81724668]	[493.07647705 757.30773926 0.78468335]	[418.69540405 198.03411865 0.92060643]	[441.69125366 198.0994873 0.91201836]	[398.27792358 195.40325928 0.89844096]	[459.81454468 195.48342896 0.88871419]	[482.8170166 793.30523682 0.80307049]	[5.00882172e+02 7.90711853e+02 7.89155066e-01]	[4.93057953e+02 7.67544800e+02 7.43034005e-01]	[4.13544434e+02 7.93322876e+02 7.56649137e-01]	[398.06454468 790.6817627 0.79726523]	[418.74954224 767.50628662 0.77686501]
[423.87515259 213.43464661 0.91052496]	[423.80566406 274.91860962 0.91349638]	[364.83898926 274.98709106 0.84675807]	[356.99667358 380.09603882 0.9178257 ]	[339.30380249 472.574646 0.85334527]	[482.84655762 272.50369263 0.88621557]	[500.87600708 369.93341064 0.8940621 ]	[513.56616211 459.77142334 0.87759924]	[428.90301514 444.4039917 0.6887005 ]	[395.52920532 446.93338013 0.68521208]	[403.32400513 611.14373779 0.79625547]	[416.03347778 754.80096436 0.80505854]	[464.81954956 444.33187866 0.71010023]	[475.10177612 608.58001709 0.80970973]	[493.11090088 754.8336792 0.78859043]	[418.57211304 198.02824402 0.90790707]	[439.22879028 198.09606934 0.92059743]	[398.14663696 195.38949585 0.88745123]	[459.69302368 195.42562866 0.88421398]	[482.84381104 793.31610107 0.8056553 ]	[503.28549194 790.72399902 0.79102296]	[4.93098389e+02 7.67551147e+02 7.44982958e-01]	[4.13527527e+02 7.93333191e+02 7.52924979e-01]	[398.04830933 790.68817139 0.79527837]	[418.74819946 767.52209473 0.79068053]
[421.30337524 213.44898987 0.93501157]	[421.19351196 274.92556763 0.94707674]	[359.70458984 275.01965332 0.89137673]	[349.42932129 380.16018677 0.85371721]	[339.17431641 472.58712769 0.88156182]	[480.2756958 274.91616821 0.8973791 ]	[498.26593018 369.92468262 0.85959905]	[508.44274902 459.68777466 0.89392805]	[423.83306885 446.9446106 0.71313286]	[387.94284058 449.50241089 0.66324019]	[400.82223511 616.19232178 0.80198354]	[416.03994751 754.80084229 0.80658722]	[462.29812622 444.40136719 0.73895121]	[470.04684448 608.53106689 0.81549102]	[490.52996826 749.73626709 0.81873178]	[413.57608032 198.05065918 0.88368988]	[436.66174316 200.56802368 0.88620925]	[395.50570679 195.53128052 0.85794348]	[452.04244995 195.61436462 0.78844732]	[482.74685669 790.7802124 0.86685133]	[500.82702637 788.18951416 0.81469619]	[4.90531799e+02 7.62426514e+02 7.33398378e-01]	[4.13565308e+02 7.93267090e+02 7.61594951e-01]	[398.08065796 790.65020752 0.8000139 ]	[418.7651062 767.50518799 0.80361974]
[421.134552 213.45336914 0.94421446]	[418.76577759 274.92419434 0.94435197]	[359.60983276 275.04495239 0.89514333]	[344.30535889 380.10263062 0.86522233]	[339.13446045 475.06750488 0.88193226]	[480.19485474 274.89889526 0.89000654]	[498.16131592 369.94119263 0.84967345]	[505.99060059 459.65872192 0.89977884]	[423.79342651 444.40841675 0.71449745]	[387.88305664 446.95068359 0.66049892]	[400.79568481 611.12005615 0.81444514]	[416.04949951 754.83905029 0.80672538]	[462.25714111 444.31942749 0.74145472]	[467.43283081 605.9387207 0.84337634]	[485.50146484 749.63348389 0.83808237]	[408.4720459 198.04049683 0.8685289 ]	[434.07785034 198.14717102 0.8576414 ]	[390.50100708 195.47740173 0.84602672]	[446.9460144 195.55551147 0.83623654]	[482.73776245 790.69287109 0.86121422]	[500.80523682 788.09228516 0.80258691]	[485.43252563 757.37530518 0.76017857]	[4.13586914e+02 7.93272583e+02 7.58119941e-01]	[398.0987854 790.6574707 0.79775524]	[418.77301025 767.53686523 0.80861139]
[418.72253418 213.42172241 0.94218636]	[418.6807251 274.91156006 0.94622862]	[357.2258606 275.04138184 0.8978489 ]	[341.79238892 380.16220093 0.87858874]	[339.05249023 475.09069824 0.88723791]	[477.71661377 272.47421265 0.86861753]	[495.64306641 369.95901489 0.83710736]	[505.9390564 459.67105103 0.91260469]	[423.78482056 444.37896729 0.72001827]	[387.90087891 446.90496826 0.66783905]	[400.75222778 611.15118408 0.81280905]	[416.03094482 754.76861572 0.80655622]	[462.24047852 441.86291504 0.74628484]	[464.95495605 605.88684082 0.8501761 ]	[482.97705078 749.65856934 0.83415461]	[405.86651611 198.03144836 0.8719216 ]	[431.48318481 198.09710693 0.84682041]	[387.93395996 195.49803162 0.83971721]	[444.4357605 195.55665588 0.86708534]	[480.32980347 790.75695801 0.82447231]	[5.00766571e+02 7.88141602e+02 7.86035836e-01]	[4.82894409e+02 7.59909668e+02 7.58655429e-01]	[4.16042236e+02 7.93245300e+02 7.63314009e-01]	[398.10821533 790.64068604 0.79147673]	[418.76083374 767.50250244 0.78319782]
[418.72006226 213.41897583 0.94172585]	[418.69000244 274.92071533 0.94837695]	[359.57418823 275.05593872 0.8994329 ]	[341.77593994 380.21115112 0.87841696]	[339.06338501 475.13937378 0.89301026]	[477.72851562 272.48843384 0.8717075 ]	[495.65319824 372.43664551 0.83769798]	[505.93759155 459.6703186 0.90988785]	[423.8012085 446.89865112 0.71755689]	[387.93185425 449.44165039 0.66614473]	[400.77182007 608.62316895 0.81400651]	[416.0423584 754.78076172 0.80705559]	[462.25012207 444.36431885 0.74523473]	[464.9647522 603.51971436 0.85486239]	[482.95953369 749.66412354 0.83734745]	[405.86764526 198.03134155 0.87036783]	[431.47506714 198.09519958 0.84650862]	[387.93331909 195.51594543 0.84099424]	[444.4145813 195.57223511 0.86971688]	[480.29931641 790.78717041 0.81658977]	[5.00739777e+02 7.88166992e+02 7.86630988e-01]	[482.88131714 759.9151001 0.76386237]	[4.16076813e+02 7.93271362e+02 7.63947248e-01]	[398.14328003 790.66809082 0.79306597]	[418.7538147 767.51818848 0.783562 ]
[418.65725708 213.39463806 0.93487376]	[418.65292358 274.91110229 0.94514638]	[357.20559692 275.04934692 0.90076357]	[341.68743896 380.1685791 0.88826227]	[336.64941406 475.07745361 0.8786779 ]	[477.64181519 272.47109985 0.85915762]	[493.11734009 372.50439453 0.83671117]	[505.91217041 459.693573 0.9142108 ]	[423.82250977 446.90167236 0.71727073]	[387.93249512 449.44116211 0.6696133 ]	[400.74124146 611.07727051 0.81336027]	[416.05917358 754.80371094 0.80475104]	[462.27047729 444.37139893 0.74747539]	[464.91934204 603.42071533 0.86829412]	[482.84933472 749.73425293 0.85619694]	[403.37158203 198.00874329 0.88166124]	[426.4519043 198.05871582 0.85350001]	[385.37347412 195.4826355 0.85530567]	[444.34365845 195.532547 0.8880195 ]	[4.80213806e+02 7.95814209e+02 7.35845983e-01]	[5.00684387e+02 7.90716553e+02 7.33004630e-01]	[482.73907471 762.50366211 0.78107786]	[4.16090607e+02 7.93252258e+02 7.59666562e-01]	[3.98145050e+02 7.90660339e+02 7.89409637e-01]	[421.15185547 767.55615234 0.78911555]
[418.54174805 213.44723511 0.92676389]	[418.57122803 274.95175171 0.93879521]	[357.14691162 275.11019897 0.90486479]	[339.22241211 380.19006348 0.9110558 ]	[336.57192993 477.64364624 0.88503265]	[475.08087158 272.50213623 0.84886158]	[487.9258728 372.45614624 0.84333307]	[503.43029785 459.71487427 0.92006648]	[423.78942871 446.88897705 0.71456015]	[385.39157104 449.46240234 0.66814911]	[400.71609497 611.09289551 0.8065564 ]	[416.14724731 757.3190918 0.82163996]	[462.25683594 444.32058716 0.74174219]	[464.81945801 605.90576172 0.8784042 ]	[480.30142212 765.04455566 0.84284711]	[400.8291626 198.06706238 0.90132207]	[423.89437866 198.08721924 0.86429244]	[380.35299683 195.51867676 0.89283526]	[441.83639526 195.60540771 0.89484268]	[4.77640289e+02 8.06039917e+02 7.55774140e-01]	[4.95634918e+02 7.98358948e+02 7.07607925e-01]	[4.80189972e+02 7.70299744e+02 7.41056800e-01]	[4.16080231e+02 7.93295471e+02 7.48975337e-01]	[3.98157806e+02 7.90654663e+02 7.81867087e-01]	[421.23364258 767.57489014 0.80936944]
[416.09683228 213.4703064 0.92254162]	[416.16964722 275.04092407 0.93479437]	[357.1100769 277.52371216 0.9074437 ]	[339.22232056 380.23382568 0.90861708]	[336.5586853 480.16021729 0.89800489]	[472.57443237 274.934021 0.85672837]	[485.48266602 374.9704895 0.85460114]	[503.34844971 459.82553101 0.93363428]	[423.77484131 449.47937012 0.71043992]	[385.3550415 452.06832886 0.6701144 ]	[400.68008423 616.21179199 0.79659969]	[416.13659668 757.32354736 0.82033658]	[462.24795532 446.89263916 0.7331146 ]	[464.81887817 605.92749023 0.87188148]	[480.16055298 767.68322754 0.85442626]	[400.75970459 198.09661865 0.9087013 ]	[423.80978394 198.1209259 0.86940414]	[380.26675415 195.6171875 0.90026242]	[441.75759888 198.13424683 0.85854614]	[4.75074280e+02 8.08711975e+02 7.73677111e-01]	[4.90515839e+02 8.06064758e+02 7.29689360e-01]	[4.75170197e+02 7.77891113e+02 7.04450190e-01]	[4.13564911e+02 7.93297241e+02 7.42506087e-01]	[3.98093201e+02 7.90649414e+02 7.72840798e-01]	[421.22158813 767.58239746 0.79964256]
[416.06674194 215.88981628 0.92300791]	[416.10998535 277.51202393 0.9303906 ]	[357.05212402 277.67977905 0.89136457]	[339.21713257 382.82489014 0.88590068]	[336.52047729 480.2532959 0.90797234]	[472.53070068 275.02700806 0.86884683]	[485.4758606 377.54458618 0.8889786 ]	[503.27380371 462.34341431 0.93132657]	[421.39611816 452.043396 0.71173328]	[385.33065796 454.63516235 0.67542791]	[400.70477295 618.79681396 0.81282961]	[416.16760254 759.93292236 0.81510699]	[462.21530151 449.45690918 0.73007071]	[462.42584229 611.0814209 0.84393597]	[480.12115479 772.77331543 0.82689822]	[400.72332764 200.63273621 0.8961764 ]	[423.77050781 200.67170715 0.85617673]	[380.24630737 198.10412598 0.88374001]	[441.7230835 200.67437744 0.84971869]	[4.72531494e+02 8.11347046e+02 7.27989078e-01]	[4.90499603e+02 8.11116455e+02 7.41608858e-01]	[4.75099213e+02 7.88048645e+02 7.22912669e-01]	[4.13545074e+02 7.93363831e+02 7.36465335e-01]	[3.98098694e+02 7.90687317e+02 7.69038260e-01]	[421.24234009 767.69946289 0.78847408]
[413.58181763 216.11018372 0.89606339]	[416.08233643 277.70251465 0.91240555]	[357.07156372 280.21231079 0.87219679]	[339.22277832 385.35839844 0.87241387]	[336.53781128 482.78384399 0.92220807]	[470.01229858 277.5619812 0.87263912]	[485.47802734 377.75421143 0.89718175]	[500.85037231 464.91827393 0.90659678]	[421.32788086 454.58187866 0.7129057 ]	[382.83123779 457.13046265 0.68323398]	[400.67803955 621.35650635 0.82507491]	[418.52957153 754.83935547 0.81916529]	[459.83615112 449.48486328 0.71606779]	[462.3482666 613.66992188 0.8450166 ]	[477.74569702 785.52630615 0.82665521]	[400.66448975 208.29214478 0.90388471]	[421.36270142 208.31123352 0.88383645]	[380.21496582 200.67602539 0.8560065 ]	[441.73532104 205.75837708 0.85184681]	[4.67430206e+02 8.18937561e+02 7.04813361e-01]	[4.85388763e+02 8.13852478e+02 7.32450128e-01]	[4.75101227e+02 7.90755493e+02 7.16045260e-01]	[4.16068726e+02 7.93350830e+02 7.60089934e-01]	[3.98173737e+02 7.90658325e+02 7.83406854e-01]	[421.2585144 767.52966309 0.77987933]
[413.58132935 216.11274719 0.89556319]	[416.0838623 277.70465088 0.91225314]	[357.07321167 280.21560669 0.8717376 ]	[339.22039795 385.35931396 0.87232971]	[336.53994751 482.77627563 0.9217093 ]	[470.01651001 277.56442261 0.87279993]	[485.47644043 377.75335693 0.89790612]	[500.84765625 464.91964722 0.90612799]	[421.33029175 454.56362915 0.7116698 ]	[382.83425903 457.11340332 0.68080091]	[400.67410278 621.32104492 0.82231075]	[418.53027344 754.83911133 0.82003117]	[459.83679199 449.46603394 0.7166748 ]	[462.34542847 613.68780518 0.84586084]	[477.74679565 785.50634766 0.82510328]	[400.66516113 208.29446411 0.90406942]	[421.36236572 208.31434631 0.88457263]	[380.21716309 200.67553711 0.85552353]	[441.73461914 205.75694275 0.85202813]	[4.64941284e+02 8.18898010e+02 7.06494629e-01]	[4.85353516e+02 8.13839722e+02 7.33865798e-01]	[4.75129242e+02 7.90742249e+02 7.17767954e-01]	[4.16074402e+02 7.95781250e+02 7.62467504e-01]	[3.98166138e+02 7.90666443e+02 7.86489725e-01]	[421.2588501 767.53192139 0.78229344]
[413.56777954 221.16200256 0.85471779]	[416.06762695 285.26443481 0.86078823]	[357.06811523 287.84625244 0.85669136]	[339.19372559 392.99554443 0.86965799]	[336.48388672 485.46258545 0.86899692]	[469.99243164 280.23974609 0.83276576]	[485.45755005 382.8170166 0.85936338]	[500.90454102 475.13458252 0.88339216]	[421.31878662 459.74304199 0.73616195]	[382.80618286 459.80148315 0.69082314]	[400.65396118 626.45196533 0.83012021]	[416.11053467 754.79766846 0.82088399]	[459.85076904 459.6628418 0.73583728]	[462.28024292 623.84539795 0.87524724]	[477.73278809 788.13659668 0.84769154]	[400.65789795 213.36024475 0.95458472]	[421.30609131 213.3422699 0.92087603]	[380.23754883 210.86639404 0.88947678]	[441.66815186 208.33581543 0.8538062 ]	[4.67451996e+02 8.26581055e+02 7.20409334e-01]	[4.85419922e+02 8.21498352e+02 7.34910190e-01]	[4.75126831e+02 7.95790588e+02 6.80072129e-01]	[4.16110870e+02 7.95790039e+02 7.57757902e-01]	[3.98192505e+02 7.90692627e+02 7.86499619e-01]	[421.17575073 765.06304932 0.77104676]
[416.03460693 234.04928589 0.90932417]	[416.07815552 298.03259277 0.92456073]	[357.06866455 298.14852905 0.89451391]	[339.13946533 403.34371948 0.8891111 ]	[334.02215576 500.65756226 0.86875391]	[470.01672363 295.55950928 0.86497438]	[485.44564819 398.09506226 0.88852847]	[500.87976074 482.96920776 0.91986591]	[421.1555481 475.12850952 0.7303493 ]	[380.27386475 477.63189697 0.71232551]	[398.16040039 629.11785889 0.81332242]	[416.17553711 759.88531494 0.81745011]	[459.70495605 472.57037354 0.70908129]	[459.82369995 636.74499512 0.82633632]	[475.09866333 808.6293335 0.81231761]	[400.68557739 218.6758728 0.90089244]	[421.36801147 221.10639954 0.86672515]	[380.19897461 218.5904541 0.89940089]	[441.70446777 221.10591125 0.85736567]	[4.64839417e+02 8.47101318e+02 7.64859855e-01]	[4.82843201e+02 8.42012756e+02 7.82577813e-01]	[4.69983215e+02 8.13753479e+02 6.69997156e-01]	[4.16086548e+02 7.95793640e+02 7.45382786e-01]	[3.98218201e+02 7.90720032e+02 7.64968157e-01]	[421.24487305 767.56744385 0.79214227]
[416.01690674 239.11045837 0.87993532]	[416.05184937 305.77294922 0.8595494 ]	[357.03640747 305.85601807 0.84887362]	[339.15435791 413.55474854 0.86656749]	[333.95159912 505.89840698 0.84914011]	[470.00497437 300.75662231 0.83354068]	[487.95046997 400.83889771 0.86717999]	[503.25311279 495.67559814 0.89178681]	[418.78390503 482.79702759 0.75443035]	[380.23632812 482.82324219 0.73707616]	[398.07684326 639.35375977 0.80705559]	[418.54278564 757.38781738 0.82203919]	[459.65991211 482.78134155 0.72478455]	[459.81344604 644.46264648 0.86087942]	[4.69953949e+02 8.11240845e+02 7.99666286e-01]	[400.65792847 231.37449646 0.9246524 ]	[421.36172485 231.32011414 0.89507806]	[380.21957397 228.80499268 0.85924411]	[441.76300049 226.22045898 0.84291273]	[4.59789001e+02 8.49776123e+02 7.84091353e-01]	[4.80248962e+02 8.49653931e+02 7.98825443e-01]	[4.67395477e+02 8.18942749e+02 6.86214805e-01]	[4.16114502e+02 7.95867310e+02 7.44143963e-01]	[3.98235138e+02 7.90788086e+02 7.57067561e-01]	[421.25643921 767.52868652 0.79985952]
[413.56784058 249.38742065 0.85134935]	[416.11904907 313.53530884 0.90436351]	[357.08197021 315.98199463 0.88405734]	[339.115448 421.17715454 0.91324502]	[333.96032715 513.5838623 0.8329438 ]	[470.03173828 310.97503662 0.81683612]	[485.46722412 408.47341919 0.83165139]	[503.28051758 500.75558472 0.93150067]	[418.73294067 487.94021606 0.71968031]	[380.16464233 485.47042847 0.71715128]	[398.02532959 644.49920654 0.86232555]	[418.54397583 757.31109619 0.82912862]	[459.6293335 487.94647217 0.70757544]	[459.76065063 652.14337158 0.8268491 ]	[4.67400665e+02 8.26618958e+02 7.74352133e-01]	[400.69812012 234.07881165 0.95141995]	[421.36251831 236.44052124 0.93265724]	[380.19039917 233.96759033 0.91061598]	[441.78100586 236.4611969 0.91755664]	[4.59628113e+02 8.59956909e+02 7.00790584e-01]	[4.80173218e+02 8.57400208e+02 7.29091525e-01]	[4.64940338e+02 8.31804810e+02 6.74943984e-01]	[4.16135864e+02 7.95839050e+02 7.42446303e-01]	[3.98241455e+02 7.90794373e+02 7.78201342e-01]	[421.23532104 765.05102539 0.79176199]
[416.1031189 254.50787354 0.91527712]	[418.53250122 318.5380249 0.93726575]	[357.12594604 318.64840698 0.90481174]	[339.17193604 423.84594727 0.89295059]	[331.44827271 518.78613281 0.85742831]	[475.07659912 316.10452271 0.86537045]	[487.9468689 418.60977173 0.88290763]	[503.25167847 505.86633301 0.91679114]	[418.72909546 498.15493774 0.74451876]	[380.15908813 498.1496582 0.73685068]	[395.56225586 647.13397217 0.8294701 ]	[416.13919067 754.83880615 0.82499564]	[459.60891724 498.16625977 0.70401394]	[459.74560547 662.44268799 0.83660352]	[4.67400787e+02 8.31675232e+02 8.03820252e-01]	[400.74786377 239.12585449 0.90691054]	[423.8140564 239.13375854 0.87122035]	[380.28417969 239.09439087 0.89375424]	[441.78652954 239.10525513 0.87464762]	[4.57206238e+02 8.65051025e+02 7.41966903e-01]	[4.77660736e+02 8.62529358e+02 7.35746861e-01]	[4.67401154e+02 8.36908020e+02 6.71301961e-01]	[4.18606842e+02 7.98381348e+02 7.52789855e-01]	[3.98243195e+02 7.90836304e+02 7.76047766e-01]	[421.19320679 764.95080566 0.78768706]
[416.10916138 257.11627197 0.91513395]	[418.56265259 323.74829102 0.90460837]	[357.1368103 323.82901001 0.85711282]	[339.17419434 431.53842163 0.87281859]	[326.36907959 523.78039551 0.8723886 ]	[475.14538574 321.23776245 0.8481515 ]	[490.52322388 421.28070068 0.86917728]	[503.31051636 518.63934326 0.89755821]	[418.69277954 500.7612915 0.7625736 ]	[380.12911987 500.73556519 0.76195645]	[393.0524292 649.55169678 0.8196311 ]	[416.14157104 754.79016113 0.83174336]	[457.20022583 500.82040405 0.71840799]	[459.70257568 667.52661133 0.85038012]	[4.64927979e+02 8.36895874e+02 7.75021017e-01]	[400.76351929 246.83547974 0.88352954]	[423.83969116 249.29618835 0.86222941]	[380.33456421 244.20375061 0.83542281]	[441.90002441 244.2784729 0.83508795]	[4.59642059e+02 8.72697815e+02 7.70160615e-01]	[4.77655518e+02 8.70309387e+02 7.66190767e-01]	[4.64897064e+02 8.49659241e+02 7.03966022e-01]	[4.18616821e+02 7.98404541e+02 7.48698950e-01]	[3.98244171e+02 7.93230530e+02 7.66149104e-01]	[421.19311523 762.43914795 0.78599608]
[418.54800415 259.69348145 0.88998979]	[418.59539795 333.94781494 0.91037422]	[357.13369751 333.94232178 0.86890286]	[339.14761353 439.09118652 0.90835345]	[323.79000854 526.47857666 0.84479737]	[477.65249634 328.92596436 0.82012284]	[490.53671265 428.96755981 0.806517 ]	[503.29449463 521.27587891 0.93100941]	[418.68765259 503.36062622 0.76073444]	[380.14813232 503.32632446 0.76651734]	[392.98693848 659.7989502 0.78651017]	[416.09841919 757.36401367 0.81570262]	[457.17922974 503.40496826 0.7254622 ]	[459.60726929 672.71276855 0.78680176]	[4.62457977e+02 8.49748901e+02 7.86099195e-01]	[400.85073853 251.97445679 0.91690028]	[423.89547729 251.95263672 0.8841908 ]	[382.77127075 251.91319275 0.86277419]	[441.89471436 251.89041138 0.86485624]	[4.57185760e+02 8.80457458e+02 6.91087782e-01]	[4.77616852e+02 8.77935974e+02 7.00286925e-01]	[4.62409149e+02 8.57401001e+02 6.63491666e-01]	[4.16104523e+02 7.98438599e+02 7.38436818e-01]	[3.98153412e+02 7.93250061e+02 7.67385364e-01]	[421.18862915 764.96032715 0.79956478]
[418.55688477 264.76043701 0.86767387]	[418.65325928 336.45440674 0.94064164]	[357.1885376 336.50775146 0.88962817]	[339.15341187 439.18780518 0.92072618]	[321.2706604 529.02075195 0.84849662]	[477.73724365 334.0218811 0.85670322]	[490.52963257 436.55892944 0.82499748]	[503.30813599 523.89642334 0.92925638]	[418.63476562 505.96340942 0.73183972]	[380.10159302 503.45474243 0.7549839 ]	[392.96307373 662.41784668 0.80440319]	[416.05429077 757.37738037 0.81110364]	[457.14697266 508.48480225 0.70095843]	[457.15371704 677.7989502 0.75845981]	[4.62453217e+02 8.52181519e+02 7.98068523e-01]	[400.87698364 254.47181702 0.92861974]	[426.35534668 254.49732971 0.90301555]	[385.31564331 254.49864197 0.84669816]	[444.31155396 254.60116577 0.92146337]	[4.59637634e+02 8.85657043e+02 7.07062185e-01]	[4.77659912e+02 8.83049377e+02 7.11175025e-01]	[4.62421448e+02 8.57412964e+02 6.71108484e-01]	[4.13580444e+02 7.98404358e+02 7.45195866e-01]	[3.98097687e+02 7.93231079e+02 7.78388023e-01]	[421.17993164 764.9576416 0.78699362]
[418.65420532 272.40707397 0.90119904]	[418.72698975 336.55096436 0.95708567]	[359.6144104 336.63085938 0.8980248 ]	[339.12734985 441.73144531 0.92100996]	[318.74542236 536.64154053 0.86288273]	[480.16702271 336.52770996 0.88358408]	[490.56512451 439.12713623 0.87305713]	[503.32550049 526.44018555 0.90431672]	[418.6590271 508.51651001 0.72674495]	[380.09542847 505.96585083 0.74995673]	[387.88085938 664.92437744 0.80482519]	[413.56008911 754.82305908 0.80518734]	[457.18197632 511.06243896 0.69559765]	[457.16873169 682.86236572 0.7624222 ]	[4.62417755e+02 8.52372498e+02 7.84096658e-01]	[403.38452148 257.04074097 0.89911413]	[428.92443848 257.07080078 0.87687224]	[387.95413208 256.96264648 0.8444007 ]	[446.86654663 257.08285522 0.89958268]	[4.57205933e+02 8.93223877e+02 6.86001241e-01]	[4.77651062e+02 8.90684387e+02 7.02936113e-01]	[4.62391846e+02 8.65062866e+02 6.57721043e-01]	[4.13508820e+02 7.98415344e+02 7.40994811e-01]	[3.95636108e+02 7.93232361e+02 7.75586188e-01]	[421.16009521 759.94378662 0.7773937 ]
[418.71102905 272.49829102 0.91322207]	[421.14019775 339.06469727 0.9496749 ]	[359.69668579 339.10992432 0.89869457]	[339.13247681 441.85284424 0.92119354]	[318.61297607 539.21832275 0.89807832]	[480.24752808 339.07519531 0.89839387]	[495.6005249 439.2645874 0.88514996]	[503.34463501 531.57989502 0.87696284]	[418.72399902 513.62542725 0.73169273]	[380.1317749 511.03460693 0.73794818]	[382.84405518 662.44049072 0.80085236]	[413.51211548 754.73638916 0.80674684]	[459.60888672 516.1585083 0.69970572]	[457.17202759 685.46142578 0.77734202]	[4.62406616e+02 8.57448425e+02 7.77554989e-01]	[405.91461182 257.1071167 0.88378721]	[431.49029541 257.15029907 0.8638131 ]	[390.48602295 257.07794189 0.84981155]	[446.93377686 257.19439697 0.87301451]	[4.59643463e+02 8.95907837e+02 7.18689859e-01]	[4.77664978e+02 8.93305481e+02 7.31380165e-01]	[4.62351105e+02 8.70168152e+02 6.89804792e-01]	[4.10993256e+02 7.98444275e+02 7.49232769e-01]	[3.95604401e+02 7.93219971e+02 7.80220985e-01]	[418.77307129 757.34179688 0.78421372]
[418.8026123 274.97943115 0.92550063]	[421.22494507 339.25241089 0.93894976]	[359.81619263 339.2611084 0.86624068]	[339.16583252 444.32568359 0.913073 ]	[318.5614624 539.31365967 0.91713023]	[480.34020996 339.24026489 0.89605814]	[498.1557312 441.75482178 0.89169538]	[503.36270142 539.17138672 0.89847904]	[418.75457764 518.71990967 0.74394006]	[380.16629028 516.1762085 0.74591911]	[382.8168335 667.4710083 0.82680964]	[410.96868896 752.26171875 0.80941552]	[459.61138916 521.21331787 0.70931929]	[457.20147705 688.08502197 0.79254961]	[4.62419098e+02 8.67674377e+02 7.79164195e-01]	[410.95223999 257.18469238 0.87822545]	[434.12359619 259.61898804 0.8680563 ]	[393.05029297 259.57287598 0.84287697]	[452.07614136 259.72235107 0.83872384]	[4.57150970e+02 9.03605835e+02 7.44399905e-01]	[4.75116486e+02 8.98413452e+02 7.21291721e-01]	[4.62405823e+02 8.72832886e+02 6.72441542e-01]	[4.13504913e+02 7.98377075e+02 7.54026890e-01]	[398.05212402 790.81445312 0.795138 ]	[418.72650146 754.78173828 0.79531801]
[421.27255249 275.04711914 0.93213964]	[421.35339355 341.79742432 0.90057397]	[364.77288818 341.75216675 0.83440983]	[339.14935303 446.95935059 0.88737631]	[316.16989136 541.71008301 0.91276848]	[482.75253296 341.78369141 0.87900436]	[498.27429199 444.32073975 0.87751913]	[503.34750366 541.6973877 0.92343831]	[418.80300903 521.26934814 0.76057756]	[380.20150757 518.76953125 0.75513327]	[382.81253052 672.6449585 0.81011814]	[410.98916626 752.24908447 0.80935389]	[459.66647339 521.34368896 0.73238814]	[457.20065308 693.1885376 0.77053028]	[4.62403351e+02 8.70219604e+02 8.06338191e-01]	[413.53155518 259.59994507 0.88070041]	[436.68695068 259.69458008 0.89266282]	[395.57336426 259.70932007 0.84153479]	[457.15344238 264.76480103 0.85681087]	[4.59686279e+02 9.06124084e+02 7.83677459e-01]	[4.77672791e+02 8.98473633e+02 7.52097905e-01]	[4.62332214e+02 8.75386169e+02 6.56240165e-01]	[4.13555817e+02 7.98370544e+02 7.70306647e-01]	[398.10922241 790.81243896 0.81712812]	[418.73352051 752.28967285 0.79520053]
[421.33050537 277.47259521 0.93477958]	[423.87371826 346.8812561 0.85358495]	[367.40008545 344.32733154 0.80360264]	[339.20599365 449.52435303 0.88266051]	[316.162323 541.85809326 0.93236214]	[482.87197876 346.85726929 0.84628493]	[500.67791748 446.87103271 0.87222511]	[503.40118408 541.76159668 0.93683964]	[421.21304321 521.33843994 0.76764405]	[380.29718018 521.28924561 0.75464243]	[382.79608154 680.33709717 0.80125546]	[410.9597168 752.16436768 0.81336099]	[459.72958374 523.8215332 0.75004745]	[459.61474609 700.84155273 0.77225554]	[4.62391327e+02 8.70230103e+02 8.11527014e-01]	[416.05386353 259.71697998 0.87399089]	[439.1166687 264.70578003 0.89036554]	[398.07843018 264.72164917 0.84421408]	[459.64318848 269.86245728 0.88499451]	[4.59673340e+02 9.08614197e+02 7.76771545e-01]	[4.77671082e+02 9.00975952e+02 7.47414708e-01]	[4.62322510e+02 8.75393677e+02 6.71055853e-01]	[4.13583344e+02 7.95896729e+02 7.78829098e-01]	[398.12084961 790.79449463 0.82349366]	[418.69595337 749.73669434 0.78948265]
[423.80523682 277.55886841 0.92119926]	[426.38595581 351.97189331 0.84811848]	[369.92428589 346.88015747 0.79955769]	[339.25128174 454.58590698 0.88354158]	[318.52810669 544.33398438 0.93952805]	[485.36264038 352.02426147 0.8400656 ]	[500.77481079 452.02490234 0.87545693]	[503.42004395 541.91345215 0.93530941]	[421.22579956 523.86560059 0.7598744 ]	[380.26577759 521.38336182 0.76110947]	[382.7232666 682.96069336 0.80785429]	[408.44674683 749.66870117 0.82783818]	[459.77380371 523.93310547 0.74552965]	[459.64361572 703.40332031 0.7888748 ]	[4.62381683e+02 8.70257874e+02 8.11436892e-01]	[418.53497314 262.25808716 0.87954861]	[439.22143555 264.79568481 0.89986914]	[398.2177124 269.87002563 0.85272443]	[459.76223755 269.89178467 0.89816582]	[4.59676147e+02 9.11171021e+02 8.00332189e-01]	[4.77653748e+02 9.06135376e+02 7.36547410e-01]	[4.62289001e+02 8.75431702e+02 6.75411105e-01]	[4.13572266e+02 7.95893921e+02 7.58125544e-01]	[398.11004639 790.78240967 0.80873156]	[418.65875244 749.58728027 0.78894728]
[426.35064697 277.61627197 0.90299273]	[431.47088623 354.47515869 0.84782112]	[374.97296143 349.39370728 0.81534863]	[341.6930542 457.10983276 0.88685519]	[318.57733154 544.44262695 0.93946761]	[485.46841431 354.55096436 0.84136736]	[500.8583374 454.54367065 0.87967771]	[503.44927979 544.38806152 0.92360359]	[421.31710815 523.95471191 0.73536789]	[382.72827148 523.87054443 0.73555553]	[380.34341431 688.04589844 0.82470685]	[408.43685913 749.55456543 0.83751416]	[462.18222046 526.4753418 0.7293849 ]	[459.68304443 705.9621582 0.81099272]	[4.62402802e+02 8.70306702e+02 8.04262519e-01]	[418.66400146 264.79608154 0.90349603]	[439.32089233 267.36593628 0.90008652]	[400.66278076 269.92297363 0.86185676]	[459.81152344 272.48193359 0.92541671]	[4.59712128e+02 9.11274048e+02 7.94339776e-01]	[4.77695923e+02 9.08676880e+02 7.51237988e-01]	[4.62310181e+02 8.77943237e+02 6.59988165e-01]	[4.13540161e+02 7.95896973e+02 7.51182139e-01]	[398.07949829 790.75976562 0.79864824]	[418.65344238 747.05212402 0.80442566]
[428.90435791 277.63641357 0.89484793]	[434.04425049 354.51373291 0.86460119]	[375.09344482 349.46289062 0.83419788]	[344.29977417 457.12969971 0.85739511]	[318.64065552 544.50628662 0.91921794]	[487.95855713 354.5793457 0.83625019]	[503.23007202 454.64349365 0.88131201]	[503.49429321 544.46337891 0.90806007]	[421.3883667 526.41723633 0.73272091]	[382.86160278 523.90594482 0.72436601]	[380.34735107 685.43505859 0.82016706]	[405.8550415 747.1394043 0.84691566]	[462.23300171 526.496521 0.73150116]	[459.78659058 703.41705322 0.80180073]	[4.62438354e+02 8.72759399e+02 8.07138324e-01]	[418.7510376 267.28042603 0.9027673 ]	[441.72155762 269.86315918 0.89884323]	[400.77368164 269.81802368 0.82982069]	[462.23165894 272.48989868 0.93057036]	[4.59709351e+02 9.11300049e+02 7.98734307e-01]	[4.77696045e+02 9.08719360e+02 7.59276092e-01]	[4.62353882e+02 8.80473450e+02 6.60917163e-01]	[4.11030304e+02 7.95844116e+02 7.76308835e-01]	[395.58474731 790.71917725 0.80450219]	[418.5836792 746.98028564 0.79434133]
[431.48654175 277.60836792 0.89879221]	[436.57272339 354.48498535 0.88025898]	[377.52645874 349.42407227 0.84698671]	[349.4163208 454.62838745 0.84657514]	[318.77267456 544.48187256 0.90627104]	[490.5418396 354.55331421 0.82765478]	[503.30358887 454.55389404 0.87200832]	[505.92657471 544.46130371 0.89524364]	[423.84066772 526.4307251 0.71787655]	[385.38677979 523.92297363 0.70981389]	[385.29110718 685.51147461 0.82223272]	[405.85852051 747.12164307 0.84592611]	[462.3187561 528.99511719 0.7178666 ]	[459.8432312 703.37744141 0.8049776 ]	[4.64838165e+02 8.72768555e+02 8.03823769e-01]	[421.15182495 264.80438232 0.90115279]	[441.82318115 269.8230896 0.88459289]	[400.85021973 269.81866455 0.82037294]	[462.34744263 274.87490845 0.92505139]	[4.59724640e+02 9.11288757e+02 8.03812921e-01]	[4.77715210e+02 9.08724365e+02 7.64223218e-01]	[4.62376007e+02 8.80525330e+02 6.65626824e-01]	[4.10982513e+02 7.98367310e+02 7.67851949e-01]	[395.58343506 790.74951172 0.7965613 ]	[416.15948486 746.96447754 0.82088834]
[434.0703125 277.62008667 0.90290588]	[436.61776733 354.45809937 0.88641024]	[377.55657959 349.3951416 0.84823942]	[352.00634766 457.115448 0.87242538]	[323.73382568 544.46118164 0.89260077]	[493.07272339 354.52456665 0.82423311]	[503.36813354 452.08200073 0.87518299]	[506.02703857 544.37921143 0.88742739]	[423.91470337 526.50939941 0.70680982]	[387.9317627 526.41107178 0.70022082]	[387.86022949 685.51483154 0.79733133]	[405.89834595 747.16497803 0.83707345]	[462.3878479 531.53704834 0.71253639]	[462.21105957 700.86730957 0.80324763]	[4.64836975e+02 8.72764343e+02 8.00206304e-01]	[421.2487793 264.80145264 0.89239872]	[444.30917358 269.84155273 0.86295456]	[403.31881714 269.85845947 0.81602663]	[462.43389893 274.94543457 0.92576957]	[4.59721741e+02 9.11276917e+02 8.00436378e-01]	[4.77705688e+02 9.08713623e+02 7.57937431e-01]	[4.62369232e+02 8.80521118e+02 6.57755375e-01]	[4.13510529e+02 7.95867432e+02 7.86593437e-01]	[398.04174805 790.73474121 0.80311882]	[416.16351318 747.03491211 0.81106794]
[436.5682373 277.61254883 0.9148376 ]	[436.67877197 352.02255249 0.89475095]	[377.6072998 346.87463379 0.85583717]	[354.4989624 457.06878662 0.86838979]	[331.4307251 544.50140381 0.87073815]	[495.61706543 354.51660156 0.82986987]	[503.41424561 454.63061523 0.8837446 ]	[508.50701904 544.38214111 0.88136095]	[426.35494995 526.49603271 0.70168769]	[390.45529175 523.95849609 0.69647044]	[390.4432373 685.49182129 0.77884197]	[408.40002441 747.18444824 0.83381033]	[462.40328979 529.04797363 0.71271539]	[462.22973633 703.49072266 0.82266474]	[4.64828613e+02 8.72769836e+02 8.01463246e-01]	[421.31735229 264.80667114 0.88958824]	[444.37619019 269.82894897 0.85496712]	[403.41079712 269.89685059 0.81236356]	[464.82452393 274.9359436 0.91486824]	[4.59716217e+02 9.11261902e+02 7.98028111e-01]	[4.77706177e+02 9.08697327e+02 7.60220230e-01]	[4.62349030e+02 8.80531555e+02 6.63309038e-01]	[4.13577606e+02 7.98356140e+02 7.86774039e-01]	[398.09832764 790.76953125 0.8064298 ]	[416.16842651 747.06329346 0.81594056]
[436.60531616 277.59872437 0.91935229]	[439.06021118 352.01785278 0.89921653]	[377.62677002 346.87255859 0.8579216 ]	[354.60079956 454.62948608 0.8715536 ]	[333.9498291 546.92468262 0.87035537]	[495.68710327 354.53170776 0.83483195]	[503.44277954 457.09072876 0.88578475]	[511.02258301 544.34863281 0.88191193]	[426.38900757 529.00189209 0.69682455]	[390.48895264 526.42034912 0.69065547]	[390.43579102 685.53070068 0.79037583]	[408.44488525 747.1496582 0.83976108]	[462.44638062 531.58703613 0.70943999]	[462.24978638 703.45379639 0.82563293]	[4.64820557e+02 8.72753784e+02 8.01969111e-01]	[421.33428955 264.76870728 0.88705742]	[444.41552734 267.34597778 0.84536397]	[405.84909058 267.30532837 0.79723334]	[464.87286377 272.45507812 0.88325107]	[4.59701385e+02 9.11247314e+02 8.01869869e-01]	[4.77697723e+02 9.08684448e+02 7.59705186e-01]	[4.62336334e+02 8.80507812e+02 6.64417505e-01]	[4.13599945e+02 7.98390747e+02 7.78398752e-01]	[398.1333313 790.78033447 0.79614538]	[418.59857178 747.02197266 0.83047366]
[436.6305542 277.56845093 0.92167062]	[439.07723999 351.97927856 0.89959425]	[377.63098145 346.85275269 0.85856426]	[357.01693726 454.62103271 0.88125211]	[334.01882935 546.92236328 0.88275582]	[498.1451416 354.47653198 0.82930869]	[503.46133423 454.63046265 0.88186169]	[513.57598877 544.3248291 0.87775648]	[426.42858887 529.00854492 0.69075936]	[392.97119141 526.43347168 0.68719971]	[390.46328735 685.52844238 0.7936675 ]	[408.41622925 747.17297363 0.84097123]	[464.84350586 531.57739258 0.70171154]	[462.26687622 703.44476318 0.82123947]	[4.64832672e+02 8.72776123e+02 8.03245306e-01]	[421.35461426 264.71548462 0.88728923]	[444.44995117 267.2963562 0.83655149]	[405.8515625 267.31677246 0.79479194]	[464.90844727 272.43051147 0.87584847]	[4.59702026e+02 9.11248413e+02 8.06208968e-01]	[4.77688477e+02 9.08696228e+02 7.63587356e-01]	[4.62344604e+02 8.83018921e+02 6.64746463e-01]	[4.13569855e+02 7.98393799e+02 7.79339552e-01]	[398.09854126 790.78485107 0.79815465]	[418.57696533 747.05145264 0.83068359]
[436.6585083 277.56555176 0.92206943]	[439.11636353 351.97555542 0.91047555]	[377.66503906 346.82629395 0.85960257]	[357.0579834 457.11154175 0.90156889]	[336.4447937 546.92816162 0.88698798]	[498.20385742 354.49035645 0.84028494]	[503.49090576 454.61651611 0.8749755 ]	[513.62652588 544.34790039 0.87913811]	[428.90164185 529.04547119 0.68977469]	[393.03045654 526.4498291 0.69174844]	[392.98226929 685.39764404 0.7669605 ]	[405.84933472 749.61737061 0.83872777]	[464.85256958 534.1262207 0.70428956]	[462.27792358 703.4710083 0.82757658]	[4.64847076e+02 8.72775940e+02 7.96650112e-01]	[421.37164307 264.7154541 0.88372129]	[446.89013672 267.27603149 0.83221573]	[405.88763428 267.32946777 0.79257876]	[464.93313599 272.43557739 0.8763743 ]	[4.59725952e+02 9.11230103e+02 8.05942297e-01]	[4.77707581e+02 9.08674377e+02 7.59924054e-01]	[4.62358582e+02 8.80540405e+02 6.60722613e-01]	[4.13528870e+02 7.98363403e+02 7.81032085e-01]	[395.64068604 790.79290771 0.7978251 ]	[416.07727051 747.16339111 0.80346519]
[436.66244507 277.56811523 0.92143261]	[439.13238525 351.9805603 0.91352439]	[377.67330933 346.83215332 0.85904789]	[357.0604248 457.16702271 0.9088614 ]	[336.50958252 546.96087646 0.89725649]	[498.23410034 354.50308228 0.84507787]	[505.87509155 454.61846924 0.86663836]	[516.11157227 544.39501953 0.87544113]	[426.43701172 531.55291748 0.69156611]	[393.02352905 526.47064209 0.68957579]	[392.98989868 685.45043945 0.76805264]	[405.8263855 749.65472412 0.83850676]	[464.84893799 534.16430664 0.70742881]	[462.27453613 703.48565674 0.83443987]	[4.64845184e+02 8.72759338e+02 7.97334075e-01]	[421.37460327 264.72064209 0.88343346]	[446.88986206 267.27954102 0.83304918]	[405.90103149 267.32519531 0.78974617]	[464.95297241 272.41931152 0.87211925]	[4.59725403e+02 9.11223145e+02 8.03164601e-01]	[4.7771048e+02 9.0866571e+02 7.5669843e-01]	[4.62348694e+02 8.80521423e+02 6.59552693e-01]	[4.13541931e+02 7.98359741e+02 7.85447121e-01]	[398.0458374 790.79425049 0.80440694]	[416.05105591 749.57800293 0.79854327]
[436.67773438 277.57574463 0.92339289]	[439.13766479 351.98754883 0.91590708]	[377.67001343 346.84124756 0.85917389]	[357.05911255 457.22085571 0.91991925]	[336.52282715 544.5368042 0.90107936]	[498.25076294 354.52011108 0.8488028 ]	[505.89862061 454.6260376 0.86571687]	[516.13677979 544.43811035 0.8760978 ]	[426.44073486 531.53570557 0.69437695]	[393.05575562 526.46081543 0.69666845]	[392.98184204 685.49139404 0.77400184]	[405.88189697 749.59466553 0.83894682]	[464.83935547 534.14862061 0.7125023 ]	[462.28479004 703.48669434 0.83965391]	[4.64857635e+02 8.72783081e+02 8.02999616e-01]	[421.38116455 264.74728394 0.8832522 ]	[446.89959717 267.28652954 0.83516592]	[405.91403198 269.83911133 0.79215831]	[464.97311401 272.4078064 0.86591494]	[4.59721802e+02 9.11217285e+02 8.08346748e-01]	[4.77709259e+02 9.08665894e+02 7.60514021e-01]	[4.62355469e+02 8.83036499e+02 6.65894747e-01]	[4.13581787e+02 7.98439270e+02 7.87252784e-01]	[398.05865479 790.82702637 0.80126047]	[416.10821533 747.1227417 0.81244445]
[436.68170166 277.58544922 0.92510217]	[439.13092041 351.99227905 0.91453952]	[377.66409302 346.8508606 0.85954386]	[357.06365967 457.21224976 0.92218125]	[336.53271484 544.5065918 0.90916663]	[498.24850464 354.52645874 0.84925777]	[505.89303589 454.61911011 0.86510444]	[516.16094971 544.4463501 0.87815267]	[426.41775513 531.57122803 0.69627881]	[392.99237061 526.49206543 0.68888342]	[392.96911621 685.56604004 0.77082205]	[405.89556885 749.62133789 0.83632857]	[464.84259033 536.65124512 0.71330315]	[462.28173828 705.94140625 0.84567553]	[4.64851868e+02 8.72788574e+02 8.05210233e-01]	[421.37783813 264.7739563 0.88377017]	[446.89248657 267.3019104 0.83816892]	[405.91259766 269.88616943 0.79938579]	[464.97018433 272.40576172 0.86369026]	[4.59710510e+02 9.11217346e+02 8.09821904e-01]	[4.77704834e+02 9.08663818e+02 7.60049582e-01]	[4.62358154e+02 8.83040588e+02 6.67090535e-01]	[4.13597961e+02 7.98412842e+02 7.83530295e-01]	[398.07711792 790.81561279 0.80666584]	[416.11340332 747.15649414 0.8036592 ]
[436.66479492 277.59707642 0.92582089]	[439.11260986 351.9743042 0.9095645 ]	[377.63986206 346.83444214 0.85750866]	[357.05218506 457.19778442 0.9162249 ]	[336.51956177 546.9442749 0.89750391]	[498.23318481 354.5088501 0.84519643]	[505.87823486 454.62850952 0.86783946]	[516.14349365 544.43640137 0.8751927 ]	[426.37875366 531.54663086 0.69734102]	[390.48617554 526.47369385 0.68661201]	[390.47769165 685.57696533 0.76048267]	[405.9241333 749.58325195 0.83545232]	[464.82028198 534.15155029 0.71129912]	[462.27780151 705.93200684 0.83677942]	[4.64845856e+02 8.72782104e+02 8.05806994e-01]	[421.355896 264.79803467 0.88565505]	[446.86578369 267.32009888 0.84231132]	[405.85943604 269.89984131 0.80594993]	[464.9491272 272.40338135 0.86356056]	[4.59707672e+02 9.11216980e+02 8.11900079e-01]	[4.77710022e+02 9.08659119e+02 7.60877967e-01]	[4.62350830e+02 8.83027100e+02 6.66331232e-01]	[4.13570312e+02 7.98442444e+02 7.82217205e-01]	[398.05828857 790.82147217 0.79838729]	[416.14904785 747.10864258 0.81596065]
[436.62966919 277.61459351 0.92135108]	[439.06713867 351.9798584 0.90000266]	[377.61395264 346.83444214 0.85564882]	[357.04946899 457.18264771 0.91239297]	[336.48687744 546.9251709 0.89507133]	[498.16241455 354.50366211 0.83538693]	[503.49359131 454.61004639 0.86980969]	[516.14306641 544.41894531 0.87677717]	[423.91275024 531.58215332 0.70266944]	[390.42398071 528.97186279 0.68024856]	[390.46591187 687.98126221 0.7737509 ]	[408.42077637 749.59692383 0.83438307]	[462.40093994 536.65063477 0.71820325]	[462.24606323 705.91900635 0.83320647]	[4.64847931e+02 8.72772095e+02 8.04941356e-01]	[421.33148193 267.27932739 0.88551706]	[444.42520142 267.34579468 0.84715044]	[405.82733154 269.87460327 0.80631614]	[464.91772461 272.41137695 0.86731827]	[4.59723083e+02 9.11203003e+02 8.02832127e-01]	[4.77736633e+02 9.08642273e+02 7.57760584e-01]	[4.62350861e+02 8.80539978e+02 6.64369583e-01]	[4.13592468e+02 7.98423645e+02 7.83495486e-01]	[398.08349609 790.80999756 0.804627 ]	[418.58581543 747.12780762 0.81653792]
[436.56240845 277.60061646 0.91274279]	[436.6741333 351.95907593 0.8865701 ]	[377.58032227 344.35583496 0.85267293]	[356.96820068 457.15066528 0.89421469]	[336.4475708 544.5357666 0.89496702]	[495.65216064 354.51470947 0.82808548]	[503.46194458 457.08468628 0.87916672]	[513.61907959 544.41809082 0.87270528]	[423.902771 531.57086182 0.70347762]	[387.92727661 526.51300049 0.68358666]	[390.44900513 685.45336914 0.76934892]	[408.42071533 749.68475342 0.83013356]	[462.40383911 534.17279053 0.71713918]	[462.24307251 703.45220947 0.82542849]	[4.64858002e+02 8.72742798e+02 8.06107938e-01]	[421.3079834 264.79919434 0.888879 ]	[444.3704834 267.35992432 0.85280389]	[405.8248291 269.8692627 0.80196232]	[464.86593628 274.87335205 0.88860959]	[4.59744598e+02 9.11189941e+02 7.94783771e-01]	[4.80183014e+02 9.08618103e+02 7.55821109e-01]	[4.62367340e+02 8.80491699e+02 6.65268600e-01]	[4.13588043e+02 7.98412354e+02 7.79298842e-01]	[398.07748413 790.80804443 0.80871379]	[418.60092163 749.60931396 0.8086772 ]
[434.04949951 277.6010437 0.90371352]	[436.6086731 351.96841431 0.87314171]	[377.52313232 346.82455444 0.84520435]	[354.49203491 457.11138916 0.86851203]	[333.97955322 544.49749756 0.8873499 ]	[493.10018921 354.49993896 0.82191992]	[503.42596436 457.12982178 0.88763076]	[511.02648926 544.35528564 0.87789994]	[423.80557251 529.02197266 0.71353036]	[385.35546875 526.44708252 0.69464409]	[390.46414185 685.47229004 0.78830636]	[408.45819092 749.65942383 0.83421558]	[462.31015015 534.09887695 0.7201705 ]	[462.18572998 700.9375 0.81075567]	[4.64835022e+02 8.72728210e+02 8.06380570e-01]	[421.23324585 264.78335571 0.89497524]	[441.92480469 267.36206055 0.86568063]	[403.28720093 269.82125854 0.80946374]	[462.43978882 274.89215088 0.90896261]	[4.59710236e+02 9.11160645e+02 7.86331117e-01]	[4.80163391e+02 9.06159729e+02 7.48838663e-01]	[4.62359161e+02 8.80474792e+02 6.66209340e-01]	[4.16048309e+02 7.98440247e+02 7.78142691e-01]	[398.11569214 790.82202148 0.80583829]	[418.61450195 749.57641602 0.81529379]
[431.47683716 277.6005249 0.89778113]	[436.53717041 349.46279907 0.85006398]	[375.08938599 344.33804321 0.83595312]	[349.40423584 454.64575195 0.84436548]	[328.93209839 544.41827393 0.88016176]	[490.53375244 354.45892334 0.81816995]	[503.35855103 454.5803833 0.87814891]	[508.49594116 544.31762695 0.88621086]	[421.40036011 528.98571777 0.7190966 ]	[385.29830933 526.44335938 0.70417136]	[390.47787476 685.48809814 0.77685237]	[408.45388794 749.67175293 0.82527119]	[462.24749756 531.5692749 0.72037494]	[459.81942749 700.91485596 0.79665595]	[4.64838409e+02 8.72764771e+02 8.02428424e-01]	[421.14474487 264.79830933 0.90059811]	[441.81497192 267.36083984 0.88590562]	[400.84249878 269.82281494 0.82556295]	[462.35830688 272.4927063 0.91629028]	[4.59712616e+02 9.11183228e+02 7.89412618e-01]	[4.80175629e+02 9.08628845e+02 7.58433223e-01]	[4.62357880e+02 8.80539124e+02 6.63910210e-01]	[4.16051697e+02 8.00968567e+02 7.66471863e-01]	[398.10916138 793.25128174 0.79437935]	[418.61746216 749.57006836 0.80283004]
[426.42593384 277.5809021 0.8984223 ]	[431.48400879 351.92190552 0.83157682]	[372.54888916 344.34851074 0.816185 ]	[341.76522827 454.55810547 0.85862786]	[321.29656982 544.30255127 0.90234977]	[485.48486328 354.4548645 0.82547402]	[503.26467896 452.02236938 0.87861001]	[508.44247437 541.94586182 0.89324641]	[421.32489014 526.47491455 0.73823172]	[382.77838135 523.95471191 0.73068929]	[390.46060181 682.89312744 0.76600331]	[408.39312744 749.72955322 0.82043064]	[462.1819458 529.04455566 0.72434342]	[459.77835083 700.84436035 0.78569072]	[4.64864197e+02 8.72774292e+02 7.97496259e-01]	[418.73217773 264.72943115 0.90482134]	[441.71295166 267.347229 0.89276618]	[400.74398804 267.29864502 0.84432828]	[462.23434448 274.8656311 0.92954582]	[4.59692322e+02 9.11189087e+02 7.86586165e-01]	[4.77736328e+02 9.08648804e+02 7.57531166e-01]	[4.62400299e+02 8.80541321e+02 6.52482152e-01]	[4.13570160e+02 8.00912292e+02 7.61752665e-01]	[398.07739258 793.22344971 0.80895835]	[418.58071899 749.64581299 0.77989274]
[423.90045166 277.52310181 0.90995681]	[426.44628906 349.45452881 0.83281589]	[372.45285034 344.33435059 0.80729973]	[339.27423096 454.53860474 0.86978161]	[318.69390869 541.91729736 0.92939174]	[485.40759277 352. 0.83285981]	[500.85543823 449.5017395 0.87690407]	[505.9413147 541.85272217 0.90261555]	[421.25521851 526.48522949 0.74217319]	[380.32287598 523.92724609 0.74733692]	[390.41046143 680.34881592 0.76409596]	[408.41552734 752.22967529 0.80318207]	[459.78659058 531.53527832 0.72429907]	[459.75643921 700.89251709 0.79092473]	[4.64894287e+02 8.72865051e+02 7.82540381e-01]	[418.63870239 262.22735596 0.90050894]	[439.29092407 264.77893066 0.9030416 ]	[400.66781616 267.34732056 0.85201931]	[459.79248047 272.37423706 0.90795809]	[4.59699738e+02 9.11286865e+02 7.87866890e-01]	[4.77726349e+02 9.11154785e+02 7.74396658e-01]	[4.64829926e+02 8.85643127e+02 6.36960983e-01]	[4.13551147e+02 8.00935791e+02 7.58530974e-01]	[395.63619995 793.25140381 0.79435116]	[418.61886597 752.21228027 0.77470148]
[421.40014648 275.12057495 0.92672098]	[423.92407227 346.84152222 0.84642148]	[367.42272949 341.82144165 0.81115311]	[339.13595581 449.48947144 0.88563979]	[318.54736328 541.79968262 0.93095589]	[482.95019531 346.90039062 0.83618015]	[500.7729187 446.92770386 0.88554841]	[503.5100708 541.71740723 0.90731406]	[421.18984985 523.91552734 0.76679224]	[380.27359009 523.80651855 0.76476735]	[390.415802 675.22833252 0.7623924 ]	[410.99386597 754.76794434 0.79593283]	[459.71450806 526.42370605 0.74849683]	[459.74441528 693.199646 0.80207455]	[4.64923859e+02 8.72802002e+02 7.71345377e-01]	[416.13519287 259.70175171 0.88385224]	[439.18389893 262.20758057 0.90670329]	[398.19491577 262.25082397 0.83060771]	[459.75820923 267.29910278 0.88384664]	[4.59687653e+02 9.11344055e+02 7.56421447e-01]	[4.77692719e+02 9.11209839e+02 7.51427591e-01]	[4.64906799e+02 8.83098267e+02 6.15141869e-01]	[4.11030212e+02 8.03464050e+02 7.70272672e-01]	[395.5874939 793.27508545 0.79498005]	[418.71081543 754.80352783 0.78452867]
[421.37503052 274.98019409 0.91603619]	[421.39810181 341.75271606 0.89591455]	[364.78005981 339.28005981 0.84684187]	[336.66854858 444.37030029 0.91051668]	[316.14370728 536.69158936 0.88929987]	[482.84674072 341.81826782 0.86763656]	[500.67492676 446.88516235 0.87086254]	[503.38156128 539.29510498 0.91535306]	[418.78378296 521.31298828 0.7697041 ]	[380.209198 521.21881104 0.75829005]	[390.42086792 670.18121338 0.78150374]	[413.53527832 754.75579834 0.79676259]	[459.61413574 523.8092041 0.72774363]	[459.72686768 688.08496094 0.84113425]	[4.67456573e+02 8.72793945e+02 7.35894024e-01]	[416.08636475 257.18554688 0.90582407]	[439.13702393 259.59753418 0.91926855]	[398.06951904 259.59759521 0.8665024 ]	[459.69784546 259.70098877 0.90607458]	[4.59672058e+02 9.11326355e+02 7.37770557e-01]	[4.77667114e+02 9.11228149e+02 7.26953030e-01]	[4.69963989e+02 8.85605225e+02 5.77665031e-01]	[4.13554962e+02 8.03515564e+02 7.76880622e-01]	[3.98058807e+02 7.93335388e+02 7.83503115e-01]	[418.76742554 754.78063965 0.79186356]
[421.30685425 272.40686035 0.89631844]	[421.26657104 339.05984497 0.94028699]	[362.20739746 336.65161133 0.87167263]	[336.63168335 439.25784302 0.94082022]	[316.05859375 526.50939941 0.89425391]	[480.36843872 339.18222046 0.8968963 ]	[498.13323975 441.78549194 0.87712491]	[503.29162598 531.6171875 0.87277651]	[418.70529175 518.70928955 0.75649738]	[380.13598633 513.64727783 0.74616265]	[390.46276855 667.45159912 0.81740588]	[416.07131958 754.7869873 0.81018716]	[457.18304443 521.23614502 0.71148694]	[459.74319458 682.93804932 0.82322448]	[4.67490234e+02 8.59997192e+02 6.69435978e-01]	[416.04943848 256.97201538 0.92299408]	[439.08355713 257.06900024 0.92885852]	[395.63479614 257.09246826 0.87866849]	[457.18807983 259.68457031 0.89323908]	[4.59809235e+02 9.11236145e+02 6.98526978e-01]	[4.80204193e+02 9.08693970e+02 6.79465711e-01]	[4.64925293e+02 8.72742981e+02 5.35234630e-01]	[4.16067413e+02 8.03506836e+02 7.71941721e-01]	[3.98110321e+02 7.93354004e+02 7.82239616e-01]	[421.21850586 757.38116455 0.78702104]
[421.21057129 267.28704834 0.88751256]	[418.79571533 336.51315308 0.94758642]	[359.64767456 336.46554565 0.8787868 ]	[336.58682251 436.67559814 0.91684419]	[316.04556274 523.8916626 0.93244302]	[480.2694397 336.60757446 0.89780629]	[490.53302002 439.20028687 0.86619353]	[500.80502319 524.01147461 0.91503996]	[418.63574219 513.59802246 0.74067342]	[380.09463501 508.51351929 0.74629349]	[390.4175415 664.8939209 0.81403631]	[416.13012695 754.76739502 0.82570767]	[457.11581421 516.15960693 0.69518232]	[459.67697144 672.69769287 0.79738212]	[4.67476959e+02 8.52318848e+02 6.52502358e-01]	[413.54223633 254.4284668 0.90327662]	[436.60009766 254.54495239 0.91625363]	[395.55462646 254.51966858 0.87021369]	[454.59396362 257.11541748 0.89449066]	[4.62284119e+02 9.08746033e+02 6.36082768e-01]	[4.80273560e+02 9.03576233e+02 6.30057454e-01]	[4.64899750e+02 8.67627747e+02 4.82079744e-01]	[4.16117767e+02 8.03559448e+02 7.59496510e-01]	[3.98190979e+02 7.95805664e+02 7.67039478e-01]	[421.25140381 757.38989258 0.79024941]
[418.74481201 259.61447144 0.92168754]	[418.74819946 333.97790527 0.9306221 ]	[359.61724854 328.90158081 0.85052323]	[336.52609253 431.55834961 0.87683845]	[316.0642395 521.38024902 0.93114579]	[480.20303345 336.45779419 0.87748659]	[487.94058228 436.56417847 0.82656258]	[500.76553345 523.89562988 0.92446589]	[418.64700317 505.89828491 0.75592405]	[380.10546875 503.40176392 0.76894963]	[387.9118042 662.3895874 0.79705149]	[416.13873291 754.77539062 0.82769531]	[457.13702393 505.96533203 0.71424735]	[459.6477356 670.19073486 0.81428313]	[4.67455780e+02 8.47113647e+02 6.23945594e-01]	[405.91860962 249.38278198 0.84806359]	[431.5642395 251.91378784 0.8703509 ]	[393.00515747 251.86114502 0.80487138]	[454.54907227 254.36297607 0.88103282]	[4.62326477e+02 9.06089111e+02 6.07589722e-01]	[4.80319977e+02 8.95918579e+02 6.25693917e-01]	[4.62388275e+02 8.57423279e+02 4.50646579e-01]	[4.16098267e+02 8.03532593e+02 7.45069623e-01]	[3.98186584e+02 7.93355225e+02 7.68844306e-01]	[421.24331665 759.88781738 0.79127735]
[418.67828369 256.95181274 0.93228507]	[418.65927124 326.33114624 0.91456795]	[357.21502686 321.27191162 0.87141359]	[336.48068237 423.89050293 0.88559926]	[316.04376221 518.74145508 0.89450324]	[477.73757935 328.9331665 0.8322854 ]	[485.43096924 431.50119019 0.83715671]	[500.69802856 521.17547607 0.91075456]	[418.62402344 500.82897949 0.77347291]	[377.7489624 500.7694397 0.77493459]	[387.90231323 654.73345947 0.77603537]	[416.13223267 752.3135376 0.84023082]	[457.07867432 503.33175659 0.73222524]	[459.66699219 667.4864502 0.85604876]	[4.67440277e+02 8.29192017e+02 6.63051128e-01]	[405.81771851 241.62385559 0.85206944]	[431.54107666 244.1993866 0.83070523]	[390.48016357 244.24272156 0.80718565]	[449.44046021 251.83088684 0.84523588]	[4.59771637e+02 8.77935730e+02 4.81515646e-01]	[4.80316803e+02 8.77901550e+02 5.16770482e-01]	[4.64841400e+02 8.39468018e+02 4.82434124e-01]	[4.16142273e+02 8.03504700e+02 7.30370760e-01]	[3.98209351e+02 7.93325623e+02 7.60524035e-01]	[421.23727417 759.86981201 0.80350685]
[418.60668945 254.40228271 0.91407311]	[418.628479 318.73873901 0.94329643]	[357.19668579 318.59317017 0.9064275 ]	[336.48193359 421.30328369 0.90984923]	[316.07501221 511.02227783 0.87967533]	[477.6809082 321.24957275 0.85388762]	[485.41467285 421.39645386 0.87414712]	[500.69110107 513.58605957 0.86874157]	[418.57626343 498.24581909 0.75800157]	[377.70803833 498.17581177 0.76044106]	[387.86685181 657.30993652 0.79472184]	[416.11901855 752.31402588 0.83885807]	[454.62228394 500.75213623 0.71943676]	[459.66149902 665.04888916 0.85163939]	[4.69981964e+02 8.26618652e+02 6.99353874e-01]	[403.35418701 236.65600586 0.8889454 ]	[428.90542603 239.05999756 0.84928083]	[387.91668701 236.67308044 0.8223809 ]	[444.43753052 241.6401825 0.85237354]	[4.59751709e+02 8.70202637e+02 5.29005647e-01]	[4.80226440e+02 8.67645752e+02 5.59639335e-01]	[4.67479736e+02 8.34322266e+02 5.49160540e-01]	[4.16096283e+02 8.00976929e+02 7.11953819e-01]	[3.98188965e+02 7.93276367e+02 7.60545254e-01]	[421.22506714 759.87957764 0.80449104]
[416.13467407 246.80871582 0.85510886]	[418.56521606 316.02191162 0.93754649]	[357.15963745 315.94519043 0.87965465]	[336.49905396 418.7086792 0.93100929]	[316.15261841 505.92166138 0.90594828]	[475.11694336 316.09802246 0.86705232]	[485.34161377 418.7121582 0.9085356 ]	[500.64678955 503.44049072 0.91477937]	[418.552948 490.52429199 0.72787297]	[377.71490479 487.99090576 0.74316502]	[387.91384888 649.55175781 0.80712861]	[416.11279297 752.30883789 0.84201026]	[454.6232605 493.05172729 0.68975514]	[459.62591553 657.30731201 0.80294728]	[4.70051117e+02 8.21477173e+02 7.15844929e-01]	[400.859375 234.0381012 0.93518627]	[423.8760376 234.06872559 0.90951002]	[385.38101196 236.46026611 0.83778512]	[444.35266113 236.66233826 0.90565479]	[4.62281769e+02 8.62559814e+02 5.81927299e-01]	[4.82741180e+02 8.57405579e+02 6.06220007e-01]	[4.69959412e+02 8.29230957e+02 5.93278885e-01]	[4.13589722e+02 8.00926636e+02 7.14291096e-01]	[3.98150513e+02 7.93236328e+02 7.78937101e-01]	[421.21081543 759.92596436 0.80491018]
[416.07000732 239.11569214 0.88836253]	[416.17095947 313.45053101 0.90410703]	[357.11367798 310.8989563 0.85558808]	[336.52722168 416.08456421 0.89744085]	[318.54495239 503.35211182 0.93169045]	[472.57086182 313.47607422 0.83054334]	[482.92425537 411.03012085 0.86640275]	[500.63034058 500.76098633 0.91109884]	[418.57192993 485.41452026 0.74701679]	[377.74267578 485.38739014 0.75546211]	[387.93115234 646.98461914 0.8146556 ]	[416.16729736 754.793396 0.83351409]	[454.61248779 485.42431641 0.71296972]	[459.63729858 649.60241699 0.83266896]	[4.69968842e+02 8.13817688e+02 7.36657441e-01]	[400.77932739 231.37220764 0.92379344]	[423.83880615 231.40068054 0.8890425 ]	[382.82241821 233.81655884 0.84672326]	[441.90142822 234.02067566 0.93012893]	[4.62313934e+02 8.57402283e+02 5.78802645e-01]	[4.82830902e+02 8.52348267e+02 6.08432710e-01]	[4.64915802e+02 8.26534485e+02 5.85082769e-01]	[4.11029633e+02 7.98434021e+02 7.12813854e-01]	[3.98096313e+02 7.90814148e+02 7.83332527e-01]	[421.30691528 762.51721191 0.79010558]
[416.06976318 239.1156311 0.88845462]	[416.16925049 313.45108032 0.90396118]	[357.1121521 310.89981079 0.85552925]	[336.52359009 416.10037231 0.90029907]	[318.54681396 503.36102295 0.93042284]	[472.56939697 313.47839355 0.8307659 ]	[482.92340088 411.03158569 0.86686742]	[500.63104248 500.76068115 0.91129082]	[418.57165527 485.41131592 0.74739194]	[377.74328613 485.38409424 0.75540835]	[387.93865967 646.98815918 0.81385446]	[416.17230225 754.79241943 0.83507115]	[454.61288452 485.42147827 0.71358967]	[459.63369751 649.59716797 0.83143842]	[4.69956329e+02 8.13829285e+02 7.31271565e-01]	[400.77865601 231.37205505 0.92380214]	[423.8392334 231.3999176 0.88894033]	[382.82000732 231.45428467 0.84654295]	[441.90228271 234.01803589 0.92953378]	[4.62306427e+02 8.57420776e+02 5.62101901e-01]	[4.82826050e+02 8.52366821e+02 5.95959723e-01]	[4.64908752e+02 8.26548096e+02 5.80856621e-01]	[4.11021027e+02 7.98443359e+02 7.15320110e-01]	[3.98091949e+02 7.90816956e+02 7.83744454e-01]	[421.31079102 762.51916504 0.79256725]
[413.57376099 236.45504761 0.90586066]	[416.07504272 303.23513794 0.87542534]	[357.06216431 300.74484253 0.86607391]	[336.47494507 408.45584106 0.86761165]	[318.59664917 500.83059692 0.9319061 ]	[470.02032471 303.29907227 0.81419647]	[482.89019775 403.38119507 0.88305086]	[498.24630737 495.60760498 0.85821891]	[418.59423828 480.30270386 0.77028805]	[377.74853516 480.30062866 0.77179259]	[392.97262573 644.40405273 0.81177104]	[418.61126709 759.86810303 0.84302944]	[454.62179565 482.75009155 0.72339314]	[459.67202759 644.52026367 0.85918802]	[4.69981934e+02 8.11243591e+02 7.48346627e-01]	[400.7255249 221.17585754 0.89832956]	[421.38665771 223.73553467 0.85634571]	[382.72631836 223.70840454 0.83065844]	[441.81594849 231.32319641 0.88566375]	[4.62374237e+02 8.52221069e+02 5.60895562e-01]	[4.82873505e+02 8.49667297e+02 6.07754827e-01]	[4.64924774e+02 8.16415710e+02 5.77863216e-01]	[4.08459137e+02 8.03479675e+02 7.31372297e-01]	[3.95637451e+02 7.93241699e+02 7.90463805e-01]	[423.79873657 767.51422119 0.81916499]
[408.44775391 231.33518982 0.84787846]	[411.03048706 295.50973511 0.89255774]	[354.53860474 295.52944946 0.869367 ]	[336.54104614 400.68865967 0.91758823]	[318.77307129 490.54971313 0.85717893]	[467.44467163 295.47735596 0.85899895]	[482.85998535 395.61352539 0.89634633]	[500.64880371 482.83071899 0.9199841 ]	[418.61083984 475.087677 0.74071056]	[380.11166382 475.10415649 0.73554909]	[395.56906128 629.14788818 0.80932677]	[418.65292358 757.37915039 0.84622347]	[454.64624023 472.58114624 0.69017786]	[459.74700928 634.1630249 0.82852697]	[4.80160339e+02 8.03479614e+02 7.84654856e-01]	[398.25238037 215.92121887 0.95032138]	[421.20095825 215.98173523 0.95284551]	[380.14746094 215.93554688 0.93194401]	[439.32168579 216.09448242 0.9229157 ]	[4.69985107e+02 8.44563721e+02 6.51749849e-01]	[4.85457764e+02 8.36882874e+02 6.66290104e-01]	[4.77712036e+02 8.08689392e+02 6.49429202e-01]	[4.13500671e+02 8.00964722e+02 7.16077447e-01]	[3.98087799e+02 7.90810242e+02 7.80469656e-01]	[423.85736084 765.08911133 0.80611968]
[405.92480469 221.18591309 0.84068358]	[410.94641113 293.00448608 0.86590141]	[354.46920776 292.96572876 0.83760667]	[336.52203369 398.0869751 0.9168722 ]	[321.19180298 485.47143555 0.86352217]	[464.9289856 292.94049072 0.84424877]	[482.82797241 390.42138672 0.87906057]	[500.68716431 480.23852539 0.92780828]	[418.66235352 464.91314697 0.74661636]	[380.16015625 464.93737793 0.73391533]	[398.06466675 626.48138428 0.8363055 ]	[418.6517334 759.91741943 0.83976066]	[457.11520386 464.86785889 0.71041572]	[459.82150269 626.61315918 0.85512763]	[480.18917847 793.32183838 0.81824178]	[398.19052124 213.32192993 0.94399637]	[421.13897705 213.3722229 0.94812036]	[380.08877563 213.36393738 0.89128387]	[439.2555542 213.41117859 0.92467058]	[4.67472565e+02 8.42013123e+02 7.07423210e-01]	[4.85453522e+02 8.34380676e+02 7.07058191e-01]	[4.77738281e+02 8.06071899e+02 6.68043911e-01]	[4.08437561e+02 7.95873413e+02 7.20225155e-01]	[3.98056061e+02 7.90724426e+02 7.84435570e-01]	[423.84313965 767.61645508 0.78449965]
[405.87231445 218.58358765 0.87317318]	[405.92788696 287.81188965 0.83333409]	[351.96401978 287.81350708 0.80539817]	[336.52154541 395.52682495 0.89488882]	[321.20684814 482.92175293 0.88627285]	[464.84353638 285.23977661 0.83696038]	[482.82595825 382.78414917 0.90261418]	[500.70980835 477.59115601 0.88978165]	[418.69418335 462.3041687 0.77027518]	[380.17230225 462.34890747 0.7559486 ]	[398.12994385 626.43347168 0.81255418]	[418.69192505 759.92004395 0.83731276]	[457.15753174 462.27288818 0.72178841]	[459.83065796 624.0213623 0.87386465]	[480.2064209 793.3104248 0.83216071]	[398.11694336 210.78883362 0.92119813]	[418.76330566 210.82003784 0.92105234]	[377.66366577 210.82389832 0.87013727]	[439.18930054 208.32380676 0.86937797]	[4.70021515e+02 8.34372131e+02 7.04745650e-01]	[4.87958679e+02 8.31759521e+02 7.49604642e-01]	[4.80147949e+02 8.06108826e+02 7.02978194e-01]	[4.08403778e+02 7.95874451e+02 7.21766770e-01]	[3.98028595e+02 7.90718628e+02 7.79764473e-01]	[4.23905701e+02 7.67682373e+02 7.64800429e-01]
[403.35183716 215.98516846 0.91712511]	[405.83068848 280.14682007 0.87678117]	[351.97344971 280.25408936 0.82152873]	[336.50424194 387.94546509 0.87318933]	[321.26586914 480.31079102 0.89736474]	[464.81860352 277.69470215 0.88054764]	[482.85455322 380.21789551 0.91683352]	[500.73937988 467.40014648 0.89830732]	[418.71276855 457.20819092 0.75961286]	[380.1867981 459.69482422 0.74785203]	[398.16983032 621.30621338 0.80473417]	[418.65637207 759.93688965 0.84052223]	[457.20126343 457.14419556 0.70466018]	[462.18902588 623.8314209 0.86903572]	[480.21917725 790.71734619 0.85782027]	[398.05401611 203.19924927 0.89189303]	[418.69113159 205.72471619 0.89962512]	[377.64102173 205.70852661 0.84076595]	[439.15432739 205.7228241 0.85790533]	[4.77705811e+02 8.31714783e+02 7.57140040e-01]	[4.93135284e+02 8.29102783e+02 7.43067265e-01]	[4.77707031e+02 8.03493774e+02 6.94257915e-01]	[4.10975769e+02 7.95852417e+02 7.22036302e-01]	[3.98053833e+02 7.90713928e+02 7.75532782e-01]	[423.82385254 770.09338379 0.79374707]
[403.30841064 213.51171875 0.92193902]	[403.3901062 277.56552124 0.90175474]	[349.41748047 277.68069458 0.83958232]	[336.52481079 385.29293823 0.87918192]	[323.75286865 480.16967773 0.87392265]	[462.4095459 275.12054443 0.89864111]	[482.83239746 377.57513428 0.91808695]	[500.73828125 462.40609741 0.92936724]	[418.74676514 457.17218018 0.75718307]	[380.20797729 459.6645813 0.73926675]	[398.21414185 616.25897217 0.7983889 ]	[418.61074829 762.4286499 0.83960921]	[459.60253906 454.63864136 0.70704746]	[462.22839355 618.81768799 0.85346872]	[480.25601196 790.60675049 0.85789979]	[395.61825562 198.13659668 0.88565254]	[418.65679932 200.59840393 0.91155344]	[377.5199585 198.11726379 0.85853195]	[439.09368896 198.13204956 0.85927886]	[4.77679352e+02 8.26656860e+02 7.06600308e-01]	[4.95616577e+02 8.21501892e+02 6.84605181e-01]	[4.77740784e+02 7.98387878e+02 6.78241968e-01]	[4.05922638e+02 7.93342346e+02 7.15110779e-01]	[3.95577911e+02 7.90660217e+02 7.67642736e-01]	[423.78817749 770.14697266 0.79834157]
[403.2840271 213.37643433 0.90503383]	[403.33377075 275.09265137 0.91144824]	[346.83221436 277.56481934 0.84640443]	[336.51559448 385.30206299 0.86662126]	[323.8152771 477.60372925 0.83263004]	[462.40689087 274.95739746 0.89550388]	[482.82409668 375.00637817 0.89291596]	[500.7651062 462.22540283 0.93752247]	[418.78518677 454.58526611 0.73808742]	[380.22052002 457.11645508 0.72384572]	[398.27496338 613.66314697 0.80712312]	[418.59927368 759.9083252 0.84082723]	[459.65612793 452.00979614 0.71165419]	[462.25939941 613.63110352 0.84969461]	[480.30941772 788.14459229 0.85936558]	[395.58987427 195.63920593 0.89365828]	[418.6206665 198.00810242 0.9263255 ]	[375.12567139 195.62039185 0.87943065]	[436.66207886 195.62794495 0.87814558]	[4.80157990e+02 8.18943909e+02 7.12944865e-01]	[4.95667664e+02 8.13800659e+02 7.25170195e-01]	[4.80182007e+02 7.95809265e+02 7.04082549e-01]	[4.08411255e+02 7.93294067e+02 7.23658621e-01]	[3.95591919e+02 7.90623474e+02 7.75443137e-01]	[421.38900757 770.09100342 0.81214309]
[403.27099609 213.29248047 0.88844496]	[403.36529541 274.97845459 0.90706801]	[346.87182617 275.12359619 0.84135669]	[336.54296875 382.73397827 0.88994122]	[326.36428833 472.59341431 0.81285375]	[462.41223145 272.48587036 0.88025451]	[482.83074951 369.96847534 0.87833613]	[500.80789185 459.73712158 0.93675882]	[421.15878296 449.447052 0.7257055 ]	[380.26577759 452.01837158 0.70795417]	[400.62591553 608.62542725 0.80883718]	[418.59408569 759.89093018 0.84508765]	[459.71398926 444.38781738 0.72284126]	[462.33352661 608.50958252 0.85520488]	[482.72717285 775.34771729 0.82703173]	[395.59158325 195.5353241 0.91041201]	[418.6137085 195.54550171 0.94175154]	[375.11279297 195.48452759 0.89041311]	[436.66201782 195.49028015 0.89863294]	[4.80172852e+02 8.13747314e+02 7.70362556e-01]	[4.98151642e+02 8.11115479e+02 7.65402257e-01]	[4.80271576e+02 7.88114990e+02 7.54592896e-01]	[4.08462067e+02 7.93268555e+02 7.29203224e-01]	[3.95633148e+02 7.90615723e+02 7.86389887e-01]	[421.3682251 770.07775879 0.82944208]
[403.29681396 210.8706665 0.88199842]	[403.38272095 274.91531372 0.89985818]	[349.37255859 275.05749512 0.83739686]	[336.56069946 380.26644897 0.90507662]	[328.89611816 472.56417847 0.81194025]	[462.41320801 272.38943481 0.86251831]	[482.83779907 367.40985107 0.87806916]	[500.75793457 457.2225647 0.91222739]	[421.17248535 444.31640625 0.74180853]	[380.28335571 446.88964844 0.7125994 ]	[400.66995239 608.55932617 0.82309121]	[418.57843018 757.33850098 0.84319848]	[459.72497559 441.74728394 0.73851371]	[462.36224365 606.02758789 0.86908823]	[482.77593994 770.11230469 0.8658306 ]	[395.61779785 195.46430969 0.92113847]	[418.64782715 195.48840332 0.9520182 ]	[377.49386597 195.39143372 0.88618159]	[436.68933105 195.43977356 0.90030605]	[480.2701416 808.71539307 0.83706617]	[5.00705475e+02 8.06010376e+02 7.61159420e-01]	[4.80275146e+02 7.77837524e+02 7.69399405e-01]	[4.08453430e+02 7.93270142e+02 7.44436264e-01]	[395.60977173 790.61468506 0.7948935 ]	[421.35757446 767.6362915 0.84558189]
[403.31213379 210.84489441 0.87853408]	[405.82727051 274.89129639 0.89340103]	[349.40530396 275.04193115 0.83736885]	[336.58062744 380.26983643 0.90550536]	[331.4524231 472.56665039 0.81840956]	[462.43115234 269.89804077 0.85146767]	[482.85882568 364.82144165 0.88257813]	[500.75927734 457.09384155 0.89421058]	[421.15011597 441.82162476 0.74921745]	[380.26367188 444.38076782 0.72010982]	[400.7088623 608.52319336 0.83067143]	[418.58651733 757.32385254 0.84246951]	[459.69940186 439.27331543 0.73149788]	[462.40750122 603.45629883 0.86593533]	[482.79031372 767.54754639 0.86101043]	[395.64660645 195.42909241 0.93005097]	[418.65921021 195.46174622 0.95539862]	[377.51333618 193.00244141 0.89482701]	[436.68515015 195.3863678 0.88764906]	[4.80158142e+02 8.08536316e+02 8.05878162e-01]	[4.98246429e+02 8.00945129e+02 7.35802531e-01]	[480.32495117 772.73321533 0.79665369]	[4.10988373e+02 7.93300720e+02 7.36844778e-01]	[3.98034027e+02 7.90640503e+02 7.89145291e-01]	[421.35125732 767.62628174 0.84370059]
[403.33328247 210.81210327 0.86982757]	[405.86016846 274.88708496 0.89056873]	[349.43249512 275.01348877 0.83967555]	[336.61517334 380.22521973 0.91901577]	[331.4871521 472.57806396 0.8217715 ]	[464.83074951 269.92294312 0.84592819]	[482.88375854 364.82879639 0.87669313]	[500.76220703 454.63577271 0.88527703]	[421.17553711 441.78445435 0.74848914]	[380.26797485 444.3522644 0.71941692]	[400.74414062 611.06982422 0.81295151]	[418.59234619 757.36651611 0.83608758]	[459.74136353 439.21627808 0.73231864]	[462.44335938 603.50543213 0.85963464]	[482.84048462 765.05889893 0.84802324]	[398.03250122 195.40185547 0.93547505]	[418.67440796 195.42706299 0.95704186]	[377.54986572 192.99446106 0.90543866]	[436.69747925 193.02610779 0.89233756]	[4.80141663e+02 8.03537659e+02 7.94478774e-01]	[4.98258392e+02 7.95820618e+02 7.60762751e-01]	[482.77349854 770.25146484 0.79088831]	[4.10998169e+02 7.93283813e+02 7.34670281e-01]	[395.63519287 790.62042236 0.79095918]	[421.36734009 767.65606689 0.83789819]
[403.38052368 210.83944702 0.87005889]	[405.890625 274.90481567 0.89121354]	[351.94299316 275.04446411 0.84322548]	[336.63952637 380.15841675 0.92119676]	[331.49935913 472.56289673 0.819785 ]	[464.85720825 269.92401123 0.84345812]	[482.92547607 364.83282471 0.87103474]	[500.74658203 454.60458374 0.87752557]	[421.22897339 441.82324219 0.74215698]	[380.33917236 444.39892578 0.70668989]	[400.74407959 608.5836792 0.81136292]	[418.58639526 757.32629395 0.8306824 ]	[459.7727356 439.25582886 0.73359311]	[464.89294434 603.434021 0.84965873]	[482.91687012 762.43566895 0.82762128]	[398.06518555 195.41488647 0.93978322]	[418.71484375 195.43644714 0.95634109]	[377.57305908 192.97720337 0.91259408]	[439.1166687 192.97888184 0.90609419]	[480.28329468 800.98065186 0.81229532]	[500.76516724 793.27386475 0.79534239]	[482.81155396 770.11785889 0.78814042]	[4.11010071e+02 7.93292358e+02 7.35318840e-01]	[398.04086304 790.63873291 0.79475409]	[421.34918213 767.62774658 0.8262437 ]
[405.88049316 210.88031006 0.86906517]	[408.42926025 274.8899231 0.8829143 ]	[352.00338745 275.01361084 0.85038602]	[336.65484619 380.105896 0.92034149]	[333.972229 472.54544067 0.8292011 ]	[464.93432617 272.3687439 0.83814597]	[482.96148682 364.85061646 0.85880297]	[500.7401123 454.6444397 0.87710476]	[421.23724365 441.79870605 0.74472761]	[382.73321533 444.3583374 0.70701796]	[400.75308228 608.56671143 0.81633508]	[418.57150269 757.31347656 0.82853937]	[459.76885986 439.24313354 0.73313701]	[464.92089844 603.43414307 0.84120595]	[482.9697876 762.41864014 0.81623179]	[398.12176514 195.46859741 0.94044238]	[418.75997925 195.46820068 0.95301241]	[377.63223267 193.01901245 0.92131102]	[439.17980957 192.9540863 0.91254163]	[482.76455688 795.88128662 0.82493007]	[500.83370972 790.76361084 0.81951249]	[482.83605957 770.11206055 0.78528517]	[4.10968750e+02 7.93269958e+02 7.67908514e-01]	[395.6138916 790.61291504 0.80680555]	[421.33279419 767.60968018 0.83601683]
[408.41998291 210.90158081 0.8677147 ]	[411.00439453 274.86428833 0.87940985]	[354.54510498 275.01519775 0.86987525]	[336.66598511 380.1555481 0.91556299]	[334.04299927 470.03643799 0.84184337]	[464.95742798 269.90093994 0.82894915]	[482.98666382 367.35284424 0.85642087]	[500.73648071 454.65005493 0.88107896]	[421.30322266 441.84054565 0.73523027]	[382.80340576 444.39474487 0.69719613]	[400.77703857 608.59106445 0.81527561]	[418.54455566 754.81671143 0.82781452]	[459.82623291 441.71954346 0.73221993]	[464.95495605 605.87738037 0.85665369]	[485.35916138 754.78179932 0.81838119]	[398.16467285 195.48532104 0.94611752]	[421.1685791 195.48796082 0.94890445]	[377.66955566 195.39877319 0.91999274]	[439.27053833 193.01800537 0.91442049]	[482.81567383 790.80529785 0.87062055]	[500.80267334 788.21087646 0.85508728]	[482.91479492 767.52978516 0.79840606]	[4.10953644e+02 7.93263672e+02 7.81670511e-01]	[395.61767578 790.60516357 0.81712949]	[421.29638672 767.56237793 0.8339889 ]
[411.015625 210.92034912 0.86908597]	[413.56713867 272.48574829 0.88957196]	[357.01318359 275.01531982 0.88580298]	[339.04891968 380.13851929 0.91472679]	[336.45489502 469.97390747 0.84898865]	[467.46972656 269.83505249 0.81819594]	[485.40689087 369.894104 0.84622067]	[500.70822144 454.64035034 0.87844336]	[421.32357788 441.84143066 0.73612714]	[382.84640503 444.39941406 0.69083112]	[400.79220581 611.07122803 0.80538416]	[416.17507935 752.30487061 0.83806723]	[459.82717896 441.71765137 0.73565036]	[467.39181519 603.49560547 0.84632957]	[485.40948486 752.25366211 0.83123827]	[398.24432373 195.51831055 0.94244152]	[421.26113892 195.49697876 0.93871027]	[380.09771729 195.42053223 0.91258633]	[441.66760254 195.38313293 0.90524763]	[482.79611206 790.72784424 0.87545758]	[500.79782104 788.13842773 0.84509933]	[485.35296631 765.04205322 0.80035782]	[4.10960907e+02 7.93284607e+02 7.75680602e-01]	[395.61795044 790.6182251 0.81689948]	[421.26565552 765.07965088 0.81962281]
[416.03082275 210.9128418 0.8805958 ]	[416.11053467 272.46511841 0.90957624]	[357.06295776 274.97891235 0.89066213]	[339.16699219 380.09286499 0.90474147]	[336.51446533 470.00570679 0.86473119]	[470.0513916 269.84512329 0.81220257]	[487.96520996 367.41271973 0.8248024 ]	[500.70037842 452.07696533 0.87018931]	[421.38034058 441.81768799 0.73261815]	[385.34494019 444.37734985 0.68815631]	[400.81491089 611.0880127 0.80449384]	[416.1668396 752.2824707 0.84219927]	[462.19937134 439.27865601 0.74007916]	[467.4887085 603.42877197 0.83456171]	[485.5032959 749.74511719 0.83325469]	[400.69692993 195.54814148 0.93883622]	[421.36483765 195.52357483 0.91483933]	[380.18914795 195.41209412 0.91809911]	[441.7321167 195.42379761 0.90594089]	[482.86721802 790.59411621 0.89574569]	[500.85720825 788.00238037 0.85194886]	[485.42190552 762.45495605 0.77269554]	[4.10956482e+02 7.93280334e+02 7.86289394e-01]	[395.61557007 790.61206055 0.82644928]	[421.25827026 765.05645752 0.8181057 ]
[416.17205811 213.292099 0.89737099]	[418.60266113 272.48358154 0.92927653]	[357.17910767 274.99090576 0.89306808]	[339.19415283 380.16503906 0.91215718]	[336.51968384 469.99746704 0.86623567]	[475.16506958 269.89398193 0.82600421]	[490.56140137 369.94146729 0.81212378]	[500.74395752 454.59170532 0.87750167]	[423.7961731 441.85852051 0.72695917]	[387.90701294 444.41769409 0.67779315]	[400.86669922 608.60217285 0.80753231]	[416.16357422 752.28118896 0.83662969]	[462.2326355 441.74829102 0.74734581]	[469.99990845 603.3838501 0.82588685]	[487.98291016 749.7331543 0.82722574]	[400.82922363 195.57374573 0.92545283]	[423.88705444 195.56938171 0.89027339]	[380.34143066 195.38821411 0.89703435]	[441.82849121 195.47766113 0.90239936]	[482.88970947 790.58569336 0.90040874]	[500.86489868 788.0045166 0.84994948]	[485.48126221 762.42974854 0.76330048]	[4.10987854e+02 7.93265991e+02 7.90559351e-01]	[395.6312561 790.60455322 0.82681501]	[421.25192261 765.05426025 0.81379884]
[418.63439941 213.32752991 0.92511857]	[418.73199463 272.49298096 0.94353294]	[359.58178711 275.02368164 0.8943187 ]	[341.6930542 380.27960205 0.88410807]	[336.61935425 472.52496338 0.88160837]	[477.7456665 272.36383057 0.85462058]	[495.62908936 372.48260498 0.82929039]	[500.83648682 457.10684204 0.89444441]	[423.9095459 441.8208313 0.71662867]	[390.50460815 444.36471558 0.681122 ]	[403.2492981 608.53039551 0.81066471]	[418.52798462 754.7489624 0.83017111]	[462.32220459 441.72976685 0.74496716]	[472.54553223 603.42382812 0.83598626]	[488.02069092 749.77624512 0.81767201]	[403.32748413 195.61431885 0.89733118]	[426.39837646 195.61070251 0.87395555]	[382.88098145 195.42572021 0.86375141]	[441.93444824 195.41616821 0.8947717 ]	[482.92721558 790.66387939 0.88071036]	[503.26864624 788.08618164 0.84848541]	[4.87926666e+02 7.62500061e+02 7.58423984e-01]	[4.10993042e+02 7.93291260e+02 7.84722507e-01]	[395.63134766 790.62536621 0.82574731]	[421.269104 767.50177002 0.81335312]
[418.77392578 213.38768005 0.9405356 ]	[421.18939209 274.89382935 0.93965352]	[359.67181396 275.06063843 0.89516222]	[344.26593018 380.21673584 0.86098653]	[339.08706665 472.59158325 0.88767391]	[480.26403809 272.46011353 0.88146746]	[498.19006348 372.54290771 0.86763608]	[503.24584961 457.16494751 0.90872484]	[426.40139771 444.35083008 0.70496023]	[393.06384277 446.92834473 0.6809656 ]	[403.34509277 606.06689453 0.81340218]	[416.16012573 752.29168701 0.82846987]	[462.38601685 441.82226562 0.73174465]	[475.1315918 603.46295166 0.82932484]	[490.53256226 752.29498291 0.7978875 ]	[405.90386963 198.01733398 0.87089354]	[431.53662109 198.00587463 0.86383176]	[387.91793823 195.51304626 0.83489084]	[444.44158936 195.39273071 0.85421312]	[482.94778442 793.21697998 0.81452924]	[503.37088013 790.59851074 0.79441625]	[4.87959900e+02 7.67490784e+02 7.38321543e-01]	[4.10985321e+02 7.93297180e+02 7.87235439e-01]	[395.6237793 790.62347412 0.82607096]	[421.24682617 765.07226562 0.80458176]
[421.28240967 213.43045044 0.93646395]	[421.31628418 274.89028931 0.93182135]	[362.24298096 275.043396 0.86886442]	[349.453125 380.29412842 0.84056616]	[339.17156982 472.51568604 0.87209672]	[482.71575928 272.41314697 0.87308419]	[500.66381836 372.45181274 0.87831563]	[503.41903687 459.63665771 0.92487478]	[431.49761963 444.39547729 0.68774843]	[395.64447021 446.95907593 0.69344956]	[405.86712646 605.95794678 0.80549908]	[416.15197754 752.30639648 0.82548749]	[464.86611938 444.31774902 0.7045095 ]	[475.1232605 603.33422852 0.81798482]	[490.54644775 752.26293945 0.7904228 ]	[413.49536133 198.05200195 0.87567908]	[436.61264038 198.09049988 0.88702953]	[390.50723267 195.51385498 0.82833499]	[449.48690796 195.4488678 0.78665215]	[4.85388092e+02 7.93292847e+02 7.79239774e-01]	[5.03425140e+02 7.90629639e+02 7.75124252e-01]	[4.87979492e+02 7.65017639e+02 7.22297609e-01]	[4.11025299e+02 7.93358643e+02 7.41172433e-01]	[395.64187622 790.67004395 0.79159522]	[421.23968506 765.05895996 0.8065896 ]
[421.2819519 213.43034363 0.93641841]	[421.31674194 274.89077759 0.93174553]	[362.24429321 275.04296875 0.86877644]	[349.45202637 380.29360962 0.84063214]	[339.17156982 472.51507568 0.87142354]	[482.71652222 272.41470337 0.87327778]	[500.66403198 372.45132446 0.87814826]	[503.41601562 459.63500977 0.92457187]	[431.49807739 444.3961792 0.68737048]	[395.64880371 449.43572998 0.69319266]	[405.86636353 605.96112061 0.80527747]	[416.15496826 754.74023438 0.824866 ]	[464.86703491 444.31765747 0.70402461]	[475.12753296 603.33599854 0.81843412]	[490.54476929 752.26043701 0.7908476 ]	[413.49484253 198.05162048 0.87560475]	[436.61236572 198.09054565 0.88673854]	[390.50598145 195.51371765 0.82815063]	[449.4876709 195.44743347 0.78686124]	[4.85386444e+02 7.93287720e+02 7.81176567e-01]	[5.03423889e+02 7.90625183e+02 7.76428103e-01]	[4.87978180e+02 7.65013794e+02 7.23169208e-01]	[4.11022430e+02 7.93352844e+02 7.40783751e-01]	[395.6373291 790.66717529 0.79165131]	[421.24127197 765.06646729 0.80811381]
[423.81341553 213.44038391 0.91615438]	[423.80810547 274.89932251 0.91142118]	[364.87243652 275.03475952 0.8430267 ]	[354.59356689 380.2250061 0.90053678]	[339.29000854 475.07458496 0.86163282]	[482.83462524 272.39727783 0.87208486]	[500.79101562 372.43795776 0.89469033]	[505.91784668 459.66705322 0.91310644]	[434.09008789 444.32675171 0.69791913]	[398.13043213 444.41082764 0.71405089]	[405.92092896 605.99145508 0.79076463]	[416.17578125 752.24462891 0.83459932]	[464.96981812 441.84246826 0.69358468]	[477.63616943 603.33990479 0.82796431]	[490.5760498 752.21917725 0.79497582]	[416.09185791 198.06596375 0.88719058]	[439.14569092 198.08564758 0.91910225]	[395.57598877 195.48175049 0.8568725 ]	[457.13668823 195.39561462 0.81591588]	[4.85405670e+02 7.93255432e+02 7.84443438e-01]	[5.03430389e+02 7.90604797e+02 7.82690704e-01]	[4.87993835e+02 7.64977295e+02 7.17042267e-01]	[4.13546722e+02 7.95787231e+02 7.49314964e-01]	[398.06936646 790.68292236 0.79876029]	[421.23709106 764.98205566 0.80470216]
[434.03848267 213.53237915 0.89869642]	[434.11477661 274.95751953 0.91023546]	[377.50112915 275.04779053 0.88007247]	[357.21487427 380.27340698 0.91111952]	[349.41494751 472.53445435 0.81213963]	[490.484375 274.90609741 0.84389699]	[503.34512329 374.98867798 0.89430332]	[508.55462646 459.70785522 0.88163316]	[439.12646484 444.31558228 0.727494 ]	[400.62472534 444.35742188 0.72799993]	[413.55239868 605.9263916 0.80670714]	[418.53640747 757.31652832 0.81825119]	[475.16665649 441.85421753 0.69533253]	[480.16299438 600.80755615 0.84433669]	[495.6104126 752.26452637 0.79855216]	[418.79400635 200.61633301 0.89808524]	[441.79095459 200.58886719 0.88059866]	[400.6182251 195.55732727 0.87946892]	[459.83380127 195.54177856 0.85687858]	[4.85442383e+02 7.93300476e+02 7.73570776e-01]	[5.03470154e+02 7.90637207e+02 7.76671410e-01]	[4.93057800e+02 7.65058167e+02 7.07631946e-01]	[4.13563660e+02 7.95807739e+02 7.52070546e-01]	[398.06750488 790.70874023 0.79706937]	[421.23623657 767.57769775 0.82541239]
[436.64956665 213.5242157 0.92756045]	[436.65032959 274.92483521 0.92622089]	[377.5921936 274.99945068 0.89414424]	[359.67001343 380.26235962 0.89689237]	[354.5149231 472.5194397 0.83575726]	[493.08758545 274.875 0.84178543]	[503.45437622 374.98025513 0.8847062 ]	[516.20056152 459.73516846 0.88055849]	[439.2701416 441.84759521 0.74759555]	[400.73855591 444.31945801 0.73067737]	[416.08084106 603.46917725 0.82686484]	[418.5675354 754.83630371 0.82502049]	[480.13497925 441.81027222 0.72428739]	[480.26202393 600.86450195 0.86033869]	[495.63943481 752.20648193 0.80783558]	[421.2928772 200.5901947 0.89421332]	[444.3588562 200.60707092 0.8548367 ]	[400.75167847 195.56634521 0.90126473]	[462.26034546 198.01190186 0.84233862]	[4.85434082e+02 7.93303345e+02 7.77600944e-01]	[5.03467133e+02 7.90634827e+02 7.75452793e-01]	[4.93092346e+02 7.64994629e+02 7.09820211e-01]	[4.13564026e+02 7.95849976e+02 7.50623763e-01]	[398.0814209 790.72900391 0.79604608]	[421.26806641 767.54437256 0.82392097]
[439.14990234 213.52485657 0.93997049]	[439.10845947 274.90576172 0.94415796]	[377.68450928 274.99536133 0.89915252]	[359.75738525 380.17105103 0.90479106]	[357.00338745 470.02441406 0.85319728]	[495.68002319 272.48291016 0.84712559]	[505.93322754 372.54736328 0.8613534 ]	[518.76220703 459.68707275 0.89209837]	[441.68771362 441.78125 0.74842316]	[400.80841064 441.8480835 0.72834253]	[416.15280151 603.40155029 0.81960905]	[418.59289551 757.30163574 0.8306452 ]	[480.23022461 441.72021484 0.73313159]	[480.33206177 600.83856201 0.86539561]	[495.65527344 749.7644043 0.80737931]	[423.79992676 200.59579468 0.87408471]	[446.90710449 200.61470032 0.84436673]	[403.2532959 195.55532837 0.88712519]	[462.39901733 195.58625793 0.87192088]	[4.85436523e+02 7.93271973e+02 7.87606776e-01]	[5.03467438e+02 7.90605530e+02 7.79875994e-01]	[4.93086182e+02 7.62503235e+02 7.02556670e-01]	[4.13578369e+02 7.95838623e+02 7.52455413e-01]	[398.0977478 790.71429443 0.7967661 ]	[421.27600098 767.53479004 0.82370245]
[439.24414062 213.54656982 0.95349026]	[439.21008301 274.89584351 0.95489979]	[377.74612427 275.0223999 0.89503682]	[362.22341919 380.24795532 0.88372195]	[357.07061768 472.55252075 0.8710708 ]	[498.25268555 272.45877075 0.86251688]	[506.02783203 372.52462769 0.83962405]	[521.27844238 459.71081543 0.91552871]	[441.7833252 441.76647949 0.74409842]	[403.26577759 441.83480835 0.71739095]	[418.55688477 603.29595947 0.81254816]	[418.59841919 754.82879639 0.83323783]	[480.31280518 439.27593994 0.74400282]	[480.38034058 598.27941895 0.84865314]	[495.70095825 752.22302246 0.80520952]	[423.9262085 200.62863159 0.85399377]	[449.48916626 200.66108704 0.83425921]	[405.82012939 195.50138855 0.84665167]	[464.87863159 195.50402832 0.86939943]	[4.85449127e+02 7.93315796e+02 7.69856513e-01]	[5.05881958e+02 7.90647217e+02 7.63213158e-01]	[4.95586700e+02 7.65029968e+02 7.14096963e-01]	[4.13575439e+02 7.95826050e+02 7.50977933e-01]	[398.09664917 790.70672607 0.79568958]	[421.27752686 767.53106689 0.82171685]
[441.6819458 215.93403625 0.95785689]	[439.31173706 274.9319458 0.95202678]	[380.11968994 275.06231689 0.89462483]	[362.34109497 380.19213867 0.87019432]	[357.12115479 470.006073 0.88109154]	[500.75198364 274.90551758 0.89176834]	[513.58447266 375.0411377 0.83874804]	[523.77349854 459.79544067 0.92642784]	[441.87139893 441.82510376 0.73340517]	[403.35739136 441.87911987 0.69681805]	[418.57809448 603.30316162 0.81107938]	[418.60092163 754.83660889 0.83238685]	[482.72525024 441.76824951 0.74378014]	[482.78201294 600.81604004 0.85912114]	[498.14071655 754.74890137 0.8007471 ]	[428.96676636 200.65339661 0.84293312]	[454.59646606 203.21214294 0.84879279]	[405.92770386 195.46665955 0.82463557]	[467.44171143 195.58154297 0.77783453]	[4.85458984e+02 7.93330200e+02 7.59344995e-01]	[5.05874207e+02 7.90672241e+02 7.59120882e-01]	[4.95587433e+02 7.67524780e+02 7.17510343e-01]	[4.13578094e+02 7.95825623e+02 7.52170503e-01]	[398.09729004 790.70556641 0.79530388]	[421.27612305 767.54101562 0.82236499]
[441.81100464 215.97377014 0.947909 ]	[441.7456665 274.94915771 0.95159322]	[380.24102783 275.07119751 0.88653237]	[364.8770752 380.30718994 0.83820158]	[357.21054077 470.01083374 0.88445675]	[500.80374146 274.92327881 0.89633787]	[516.16870117 374.98739624 0.84147805]	[523.92077637 459.82461548 0.9207865 ]	[444.29992676 441.84854126 0.71865243]	[405.8230896 444.31488037 0.68377966]	[418.57843018 603.35778809 0.81118262]	[418.60656738 754.83673096 0.83505827]	[482.79278564 441.80892944 0.74112087]	[482.81430054 603.36132812 0.88753146]	[498.13723755 754.74420166 0.80119842]	[434.04602051 203.13398743 0.84726739]	[457.17059326 205.73062134 0.87847704]	[410.98632812 195.50846863 0.82115227]	[472.54534912 195.56321716 0.70754868]	[4.85462708e+02 7.93331421e+02 7.60545611e-01]	[5.05878235e+02 7.90669678e+02 7.61942327e-01]	[4.93124481e+02 7.67525879e+02 7.23572016e-01]	[4.13574188e+02 7.95822205e+02 7.55469739e-01]	[398.09768677 790.69818115 0.79769474]	[421.27886963 767.53857422 0.82477307]
[441.91317749 215.95890808 0.93292814]	[441.79272461 274.95623779 0.94845867]	[380.34112549 275.06460571 0.86957109]	[369.95062256 380.23617554 0.84292346]	[359.60714722 472.55361938 0.88975084]	[500.83721924 274.92346191 0.89921808]	[518.64831543 372.50222778 0.83643842]	[526.40374756 459.84115601 0.90212095]	[444.31390381 444.31063843 0.72145307]	[405.86392212 444.34155273 0.6803481 ]	[418.5737915 603.39929199 0.81087607]	[418.57269287 757.33758545 0.82874078]	[482.80041504 441.81735229 0.74889135]	[482.85205078 603.38531494 0.88213795]	[498.12771606 752.26739502 0.80530435]	[436.57778931 203.1321106 0.86406356]	[459.6081543 205.70161438 0.89107221]	[413.54776001 195.55427551 0.81776279]	[475.10406494 195.54714966 0.67129076]	[4.85445892e+02 7.93310364e+02 7.70221710e-01]	[5.03472076e+02 7.90648438e+02 7.68240333e-01]	[4.93111938e+02 7.67488220e+02 7.19628155e-01]	[4.13545258e+02 7.95784119e+02 7.56571472e-01]	[398.06228638 790.68121338 0.80230427]	[421.25527954 767.5836792 0.82734668]
[444.34536743 215.97212219 0.92356831]	[441.85076904 274.93179321 0.94009674]	[382.81576538 275.00753784 0.85857099]	[372.48141479 380.23147583 0.85330445]	[359.625 472.5194397 0.88902974]	[500.88201904 274.91430664 0.89936221]	[521.15087891 372.54519653 0.86785609]	[526.51409912 462.22338867 0.89195269]	[444.31359863 441.82888794 0.72510153]	[405.85574341 441.85571289 0.68445402]	[418.56195068 603.38616943 0.81134278]	[418.54193115 754.8260498 0.81695157]	[482.80969238 441.7857666 0.75136244]	[482.86437988 603.35571289 0.87476832]	[498.12533569 752.2409668 0.80634385]	[436.64282227 203.1441803 0.87223589]	[459.66091919 205.70870972 0.89564347]	[416.03213501 195.54298401 0.82216847]	[477.6446228 195.53834534 0.7239632 ]	[4.85434204e+02 7.93299683e+02 7.68999100e-01]	[5.03461731e+02 7.90641174e+02 7.67697513e-01]	[4.93104736e+02 7.65068359e+02 7.21702576e-01]	[4.13539154e+02 7.93307434e+02 7.68961251e-01]	[398.05493164 790.63415527 0.80207992]	[421.22668457 767.55212402 0.80120379]
[444.41506958 215.96833801 0.91306704]	[441.8739624 274.93255615 0.93638301]	[382.8366394 274.99789429 0.85519803]	[372.49819946 380.27456665 0.85228074]	[359.62789917 470.03900146 0.88816071]	[503.25546265 274.90829468 0.89488232]	[521.22601318 374.99432373 0.88103265]	[528.96246338 462.20748901 0.88380104]	[444.30599976 441.83010864 0.7208178 ]	[405.83410645 441.85476685 0.68287349]	[418.55825806 603.34344482 0.80929768]	[416.14251709 757.33740234 0.81119144]	[482.80819702 441.79119873 0.74509537]	[482.85809326 603.33569336 0.8727957 ]	[498.13418579 752.23797607 0.8071332 ]	[439.065979 203.15309143 0.87781602]	[459.71856689 205.69642639 0.89890915]	[416.09262085 195.52783203 0.83690959]	[477.72866821 195.49786377 0.78315914]	[4.85433533e+02 7.93292114e+02 7.69785404e-01]	[5.03458008e+02 7.90635010e+02 7.68598080e-01]	[4.93123627e+02 7.65063843e+02 7.15263307e-01]	[4.13523743e+02 7.93344421e+02 7.46190071e-01]	[3.98045624e+02 7.90669983e+02 7.84767747e-01]	[421.17837524 767.58837891 0.8079313 ]
[446.90258789 215.97914124 0.90329307]	[441.90170288 274.92819214 0.93294084]	[382.83776855 275.01025391 0.85632139]	[372.49655151 380.24935913 0.86011916]	[359.62884521 470.04614258 0.88512743]	[503.29418945 274.87945557 0.89005017]	[521.24981689 374.97753906 0.8802067 ]	[529.01544189 462.21530151 0.88064641]	[444.31655884 441.78527832 0.72591096]	[405.84896851 441.80725098 0.6869874 ]	[418.56762695 600.84295654 0.8123678 ]	[416.11581421 757.31188965 0.80986625]	[482.81039429 441.7505188 0.74885726]	[482.85986328 603.3369751 0.87465948]	[498.1295166 752.2567749 0.80710578]	[439.10769653 203.1816864 0.88519746]	[459.77655029 203.22705078 0.89778411]	[416.14126587 195.52232361 0.85047638]	[480.14959717 195.4511261 0.80748439]	[4.85457397e+02 7.93290161e+02 7.70925581e-01]	[5.03482178e+02 7.90638428e+02 7.70718396e-01]	[4.93106750e+02 7.65081299e+02 7.22295940e-01]	[4.13525604e+02 7.93333740e+02 7.49865234e-01]	[3.98049774e+02 7.90663879e+02 7.86677063e-01]	[418.7767334 767.56860352 0.79948056]
[446.93334961 215.98139954 0.89923489]	[441.90222168 274.92327881 0.93254399]	[382.83502197 275.01101685 0.85651267]	[374.96563721 380.19949341 0.87115842]	[359.61639404 470.01617432 0.88432229]	[503.29736328 272.50332642 0.88670498]	[521.27685547 372.53863525 0.88113582]	[529.01135254 462.19470215 0.88491714]	[444.29202271 441.78070068 0.73472571]	[405.8296814 441.79199219 0.69713461]	[418.56045532 600.79473877 0.80949187]	[416.1065979 757.30889893 0.80560529]	[482.78726196 441.75268555 0.7558614 ]	[482.83123779 603.30584717 0.87614942]	[498.11773682 752.1975708 0.81280553]	[439.13198853 203.1953125 0.89024109]	[459.79330444 203.22695923 0.89703083]	[418.54736328 195.53565979 0.85520422]	[480.16378784 195.44743347 0.80536926]	[4.85444031e+02 7.93284180e+02 7.76565373e-01]	[5.03468109e+02 7.90626770e+02 7.74500072e-01]	[4.93101532e+02 7.65005005e+02 7.19448686e-01]	[4.13537750e+02 7.93332520e+02 7.43562818e-01]	[3.98057678e+02 7.90664917e+02 7.80621588e-01]	[418.76617432 767.57104492 0.79499662]
[446.92636108 215.9783783 0.90018833]	[441.90200806 274.92077637 0.93180192]	[382.84667969 275.00411987 0.8556146 ]	[372.49224854 380.1557312 0.86233705]	[359.60302734 470.03540039 0.88198078]	[503.28967285 274.87133789 0.88748479]	[521.27612305 372.49282837 0.8797434 ]	[529.01953125 459.84869385 0.88346773]	[444.29055786 441.82650757 0.72743469]	[405.8218689 441.83200073 0.68865579]	[418.57162476 600.80780029 0.81338811]	[416.12249756 754.8026123 0.81123263]	[482.78594971 441.79678345 0.75054938]	[482.818573 603.32232666 0.87789249]	[495.68069458 749.7543335 0.8147577 ]	[439.13021851 203.18888855 0.88957071]	[459.79202271 203.2276001 0.89657563]	[418.55303955 195.53405762 0.8547954 ]	[480.16949463 195.45217896 0.80581963]	[4.85442810e+02 7.93273865e+02 7.78494596e-01]	[5.03471375e+02 7.90614014e+02 7.76054561e-01]	[4.93073120e+02 7.62515320e+02 7.14291811e-01]	[4.13558350e+02 7.93340027e+02 7.46035218e-01]	[3.98072144e+02 7.90672363e+02 7.85402477e-01]	[418.78775024 767.52246094 0.7891115 ]
[446.8868103 215.98373413 0.90473902]	[441.87954712 274.92346191 0.93519843]	[382.83654785 274.99230957 0.85519516]	[369.95950317 380.2484436 0.84238565]	[357.23257446 470.01989746 0.88489741]	[503.26010132 274.89825439 0.89057595]	[521.26934814 372.53417969 0.8829847 ]	[529.01171875 459.8215332 0.883928 ]	[441.8822937 441.83731079 0.73132885]	[403.35855103 441.8352356 0.69533652]	[418.58123779 600.81311035 0.81933689]	[416.17523193 754.79425049 0.81645882]	[482.74267578 441.80743408 0.75239515]	[482.80706787 603.36047363 0.88083899]	[495.65762329 752.17480469 0.8114109 ]	[439.10736084 203.17851257 0.88592702]	[459.77212524 205.70433044 0.89749116]	[416.16177368 195.51779175 0.85157812]	[480.14627075 195.4651947 0.79732579]	[4.85446960e+02 7.93285889e+02 7.74024367e-01]	[5.03476135e+02 7.90628662e+02 7.76045620e-01]	[4.93039948e+02 7.64970459e+02 7.17615664e-01]	[4.16062653e+02 7.95781738e+02 7.52583027e-01]	[3.98126801e+02 7.90689880e+02 7.90099800e-01]	[421.19030762 767.50793457 0.79862511]
[444.40524292 215.98808289 0.9137311 ]	[441.83486938 274.94177246 0.94415855]	[382.78070068 275.00302124 0.86057025]	[367.390625 380.20559692 0.8469739 ]	[357.14706421 467.46405029 0.89065158]	[500.88525391 274.93536377 0.89996654]	[521.15460205 372.52304077 0.85921097]	[528.9666748 462.19177246 0.88121337]	[441.82873535 441.84100342 0.73549765]	[403.30184937 441.85671997 0.70548201]	[418.56610107 600.88311768 0.82127869]	[418.53610229 754.79992676 0.81869507]	[480.36825562 441.79614258 0.75775069]	[482.76849365 603.33764648 0.88531065]	[495.6192627 749.75640869 0.81158805]	[439.07189941 203.16239929 0.88030696]	[459.71688843 205.74525452 0.90008968]	[416.11746216 195.53245544 0.8456369 ]	[477.72015381 195.54478455 0.77094293]	[4.85418365e+02 7.93279175e+02 7.80207098e-01]	[5.03451599e+02 7.90621826e+02 7.81355143e-01]	[4.90556152e+02 7.62496338e+02 7.17909992e-01]	[4.16037262e+02 7.95798340e+02 7.50614107e-01]	[3.98110138e+02 7.90695618e+02 7.89509892e-01]	[421.21286011 767.50921631 0.80342996]
[444.34259033 215.97853088 0.92336172]	[441.7361145 274.90975952 0.94938093]	[380.30923462 274.95669556 0.86660242]	[364.847229 380.14050293 0.85740787]	[357.12954712 467.43170166 0.88908279]	[500.80566406 274.93063354 0.89742398]	[518.69195557 372.4987793 0.8364026 ]	[526.51104736 459.84146118 0.89082652]	[441.77874756 441.81643677 0.74106687]	[403.25869751 441.83676147 0.71230513]	[416.13479614 603.44683838 0.82317758]	[418.53341675 754.78155518 0.81803519]	[480.31735229 441.777771 0.75347227]	[482.709198 603.28729248 0.87474602]	[495.58630371 749.7220459 0.81110299]	[436.65234375 203.14752197 0.87411386]	[459.65551758 205.73927307 0.89827675]	[416.02783203 195.5765686 0.82736802]	[477.5993042 195.60939026 0.68151885]	[4.85411987e+02 7.93278564e+02 7.81327546e-01]	[5.03448395e+02 7.90609131e+02 7.81690001e-01]	[4.90530884e+02 7.62435913e+02 7.15661824e-01]	[4.13581268e+02 7.95790588e+02 7.45896459e-01]	[3.98093811e+02 7.90690186e+02 7.85826623e-01]	[421.21517944 767.49560547 0.79460883]
[441.89852905 215.98986816 0.93510741]	[439.31314087 274.9302063 0.95742196]	[380.17098999 274.98855591 0.8841657 ]	[362.33514404 380.12719727 0.87175584]	[357.08483887 469.96209717 0.87225127]	[500.75613403 274.93566895 0.89243615]	[516.14355469 369.98587036 0.81791574]	[526.40234375 459.82971191 0.90884256]	[441.6690979 441.8097229 0.74670941]	[400.77893066 441.82885742 0.73161668]	[416.0647583 603.45654297 0.81589216]	[418.52734375 754.76031494 0.81785667]	[480.23495483 441.76922607 0.74234951]	[480.34100342 603.40057373 0.89761865]	[493.11795044 752.18786621 0.80443478]	[436.57489014 203.1448822 0.86462879]	[459.60198975 205.74467468 0.89210188]	[413.50985718 195.56030273 0.82056397]	[475.07754517 195.59510803 0.63811386]	[4.85398834e+02 7.93285461e+02 7.74865806e-01]	[5.03435120e+02 7.90627686e+02 7.80536592e-01]	[4.90505219e+02 7.64955627e+02 7.19809532e-01]	[4.13572296e+02 7.95797852e+02 7.47644603e-01]	[3.98083893e+02 7.90692749e+02 7.87429452e-01]	[421.21411133 765.05957031 0.79299241]
[441.81280518 215.99229431 0.94656348]	[439.24017334 274.92318726 0.95587492]	[380.13851929 274.97607422 0.88514042]	[362.19949341 380.09912109 0.89106882]	[357.05703735 469.98074341 0.86855471]	[500.66571045 274.92941284 0.88394737]	[513.56408691 374.96496582 0.83068842]	[523.95245361 459.81155396 0.92524028]	[439.24447632 441.8117981 0.75120968]	[400.70559692 441.82766724 0.74353456]	[416.02285767 603.44494629 0.80444956]	[418.53448486 752.28936768 0.82469875]	[480.12225342 441.7791748 0.7327987 ]	[480.27828979 603.28460693 0.87050837]	[493.08218384 752.17901611 0.8010065 ]	[434.03994751 200.68144226 0.8477881 ]	[457.1812439 205.74813843 0.88049036]	[410.95593262 195.53311157 0.81978893]	[470.02905273 198.0085144 0.62155557]	[4.85400940e+02 7.93269409e+02 7.70753086e-01]	[5.03436005e+02 7.90620056e+02 7.75759578e-01]	[4.87994690e+02 7.62496582e+02 7.21157014e-01]	[4.13553101e+02 7.93367676e+02 7.47323275e-01]	[3.98075745e+02 7.90677612e+02 7.86941946e-01]	[421.2270813 765.01947021 0.79283237]
[441.69555664 216.00900269 0.95960814]	[439.14776611 274.91110229 0.94737816]	[377.72637939 274.92315674 0.88253856]	[359.72277832 377.7331543 0.91057575]	[356.9694519 469.96395874 0.84844542]	[498.16323853 274.89767456 0.86383832]	[508.45309448 375.02178955 0.85460448]	[521.42572021 462.19619751 0.93808126]	[439.13967896 444.32107544 0.73141158]	[400.62612915 444.32940674 0.73464298]	[413.51794434 605.89233398 0.80558813]	[418.53079224 752.2711792 0.82323664]	[477.63381958 441.85540771 0.70816106]	[480.16732788 603.3772583 0.86673796]	[493.04159546 752.24682617 0.79017913]	[428.96203613 203.14872742 0.84196275]	[454.6446228 205.78096008 0.86588645]	[405.90637207 195.48217773 0.82082444]	[467.42520142 198.00787354 0.67449749]	[4.85410492e+02 7.93280090e+02 7.72415042e-01]	[5.03449951e+02 7.90636108e+02 7.80292451e-01]	[4.87965546e+02 7.65005615e+02 7.28982389e-01]	[4.13559540e+02 7.93363342e+02 7.48669744e-01]	[3.98089539e+02 7.90672913e+02 7.86783993e-01]	[421.22659302 765.00811768 0.78613716]
[439.26382446 215.99771118 0.95323873]	[439.07510376 274.90567017 0.93535775]	[377.64910889 274.8835144 0.88518548]	[359.63064575 377.69058228 0.92151415]	[354.4987793 469.96646118 0.83032387]	[495.62094116 274.9354248 0.86205977]	[505.90176392 375.04107666 0.87403333]	[521.29730225 462.19793701 0.9429301 ]	[436.67370605 444.36004639 0.72080815]	[398.22479248 444.37426758 0.73140323]	[408.41583252 605.9552002 0.7988587 ]	[418.54174805 752.25158691 0.8375845 ]	[475.0802002 444.32275391 0.69853264]	[480.10861206 605.87005615 0.85765976]	[490.53942871 752.2288208 0.79546916]	[426.36917114 203.167099 0.8477695 ]	[452.01046753 205.76873779 0.84462154]	[403.37350464 195.48680115 0.84984463]	[464.92098999 195.60894775 0.78611797]	[4.85386505e+02 7.93278870e+02 7.83589840e-01]	[503.42095947 790.63250732 0.79162914]	[4.87955627e+02 7.64965149e+02 7.33054757e-01]	[4.13559052e+02 7.93335449e+02 7.59671450e-01]	[398.10256958 790.65380859 0.79572415]	[421.24102783 764.9888916 0.80214101]
[439.25949097 216.00395203 0.9534148 ]	[439.06607056 274.90936279 0.93512535]	[377.63497925 274.88653564 0.8857218 ]	[359.65133667 377.67300415 0.92029041]	[354.51437378 467.49771118 0.83299923]	[495.62600708 274.93490601 0.86423707]	[505.88208008 374.99639893 0.8697589 ]	[521.30950928 459.84591675 0.9428553 ]	[436.67468262 444.33389282 0.71945965]	[398.22772217 444.35836792 0.73209918]	[408.3850708 605.92584229 0.79770631]	[416.17385864 752.24145508 0.83610994]	[475.0753479 441.87133789 0.69764507]	[477.74145508 605.87945557 0.85770285]	[490.54064941 754.74273682 0.78437877]	[426.36349487 203.18000793 0.84793085]	[452.00442505 205.78358459 0.846901 ]	[403.38027954 195.51182556 0.84910166]	[464.92077637 195.61883545 0.78282171]	[4.85368439e+02 7.93363342e+02 7.67594278e-01]	[5.03406647e+02 7.90707336e+02 7.85110295e-01]	[4.87952118e+02 7.65075867e+02 7.40889430e-01]	[4.13514099e+02 7.93324768e+02 7.59672284e-01]	[398.07571411 790.63342285 0.79504049]	[421.22064209 764.97668457 0.7945596 ]
[439.17462158 215.98997498 0.94471997]	[436.57107544 274.94400024 0.91163719]	[377.53393555 274.93783569 0.88150817]	[357.20547485 377.73419189 0.92049205]	[349.39981079 470.00057983 0.80543321]	[490.53634644 274.95950317 0.85917902]	[503.43557739 374.9861145 0.87932396]	[521.19122314 459.83285522 0.92770898]	[434.09475708 444.41201782 0.69763583]	[398.09741211 446.89685059 0.72132915]	[408.39950562 605.94091797 0.80671871]	[416.17483521 752.20135498 0.8427341 ]	[467.48397827 444.37680054 0.68844122]	[477.63528442 605.88012695 0.83228642]	[490.54327393 752.29602051 0.78313917]	[423.8427124 203.18351746 0.8634761 ]	[446.94186401 205.73445129 0.84257525]	[400.87472534 195.5836792 0.87841451]	[462.41629028 195.63244629 0.73567432]	[4.85388214e+02 7.93347351e+02 7.65721083e-01]	[5.03429993e+02 7.90693420e+02 7.79837370e-01]	[4.87961761e+02 7.65051392e+02 7.39025474e-01]	[4.13518250e+02 7.93301941e+02 7.70462811e-01]	[398.07403564 790.61743164 0.80181313]	[421.22094727 762.49145508 0.79391354]
[436.54415894 216.02270508 0.91018105]	[426.38690186 274.98352051 0.90480238]	[372.44543457 274.98718262 0.84074438]	[357.02868652 380.11309814 0.91818893]	[339.24612427 472.56594849 0.86119056]	[485.34707642 274.95742798 0.88944608]	[500.89004517 374.97122192 0.89622545]	[513.60681152 462.20822144 0.88205159]	[426.3979187 449.48980713 0.69431883]	[393.0428772 452.03900146 0.67797589]	[403.24542236 611.13513184 0.80142087]	[416.16064453 754.78485107 0.830109 ]	[462.41567993 446.9503479 0.71636194]	[472.60836792 606.059021 0.82749802]	[490.5531311 752.26177979 0.80048883]	[421.21896362 205.70097351 0.89307964]	[441.90594482 205.77116394 0.87059492]	[400.6736145 195.56015015 0.89151704]	[462.19177246 198.0370636 0.73149073]	[482.9546814 793.22460938 0.8239125 ]	[503.36151123 790.62194824 0.7988292 ]	[4.87994629e+02 7.65052002e+02 7.48363733e-01]	[4.11042206e+02 7.93332031e+02 7.68816113e-01]	[398.06607056 790.66912842 0.8066349 ]	[421.23300171 767.48986816 0.82619214]
[431.47750854 216.08892822 0.8877877 ]	[423.80612183 274.99343872 0.92557895]	[364.8500061 275.01861572 0.84530842]	[354.56939697 380.1003418 0.90416622]	[339.16409302 472.57937622 0.87740576]	[482.82061768 274.97381592 0.90724456]	[500.75723267 374.99542236 0.89623404]	[508.49331665 462.20480347 0.88729203]	[423.9125061 449.47515869 0.70548815]	[392.98693848 452.01834106 0.67309225]	[400.85516357 611.09265137 0.80327147]	[416.15390015 752.27807617 0.83315444]	[462.32611084 446.93478394 0.73090386]	[472.60025024 606.07336426 0.82401395]	[487.98513794 749.73248291 0.82240641]	[418.76092529 208.24275208 0.90755528]	[441.74810791 208.31562805 0.89252841]	[398.26602173 195.60099792 0.87945044]	[459.74856567 198.03987122 0.82128823]	[482.87197876 790.69976807 0.86380541]	[503.29577637 788.1229248 0.81599814]	[4.85449249e+02 7.62456299e+02 7.47980714e-01]	[4.13515808e+02 7.93319641e+02 7.69071579e-01]	[398.06723022 790.64691162 0.80818141]	[421.24276733 765.01159668 0.81196284]
[426.41101074 216.08052063 0.8931855 ]	[421.35610962 274.98062134 0.94015348]	[362.32797241 275.01031494 0.85615754]	[351.96115112 380.12524414 0.86671931]	[339.13748169 469.9977417 0.87656981]	[482.73181152 274.98898315 0.90936434]	[498.21090698 372.50552368 0.85761333]	[506.00161743 459.85021973 0.89177823]	[423.8031311 446.94378662 0.7143634 ]	[387.87637329 449.45758057 0.66439426]	[400.80767822 611.12072754 0.80233461]	[416.17657471 754.73431396 0.8335681 ]	[462.26126099 446.89367676 0.74110806]	[472.56433105 606.0927124 0.81924468]	[485.42147827 752.18609619 0.82416195]	[418.64630127 205.77261353 0.90154338]	[439.27502441 208.30917358 0.90103114]	[398.09606934 195.57672119 0.86417788]	[459.6350708 195.56108093 0.82230616]	[482.743927 790.62451172 0.8714574 ]	[500.76504517 788.07189941 0.82841057]	[4.85369568e+02 7.64954407e+02 7.45303392e-01]	[4.10990540e+02 7.93314636e+02 7.67625928e-01]	[398.03033447 790.63720703 0.81069279]	[421.27145386 765.03552246 0.81599092]
[423.88562012 216.0544281 0.90618366]	[421.29455566 274.97915649 0.94620824]	[362.24874878 275.00958252 0.86447573]	[346.86495972 380.17471313 0.84788901]	[339.06204224 470.05319214 0.88101262]	[480.33428955 275.00842285 0.91127574]	[495.67956543 374.96820068 0.85198247]	[505.90963745 459.81298828 0.91015989]	[423.80352783 446.91278076 0.71439415]	[387.86212158 446.93765259 0.66538358]	[400.78512573 608.57519531 0.81431514]	[418.53289795 752.20892334 0.84635043]	[462.25604248 446.87387085 0.74164647]	[470.03067017 606.00842285 0.8262611 ]	[482.91992188 752.20739746 0.82462299]	[418.55877686 205.70925903 0.88521719]	[439.18902588 208.2762146 0.90517235]	[395.5854187 195.60569763 0.8388415 ]	[457.12927246 195.60758972 0.76725829]	[480.28808594 793.23358154 0.79898959]	[5.00686066e+02 7.90596924e+02 7.85565615e-01]	[4.82836151e+02 7.64978577e+02 7.48967052e-01]	[4.11021729e+02 7.93250122e+02 7.75038481e-01]	[398.04150391 788.22454834 0.8026247 ]	[421.26800537 762.51251221 0.79881668]
[423.77832031 216.04103088 0.92163503]	[421.23074341 274.97970581 0.95201623]	[359.7666626 275.02792358 0.87990916]	[344.31344604 380.09759521 0.86625415]	[336.59762573 470.0135498 0.8797847 ]	[480.28457642 275.00183105 0.90836537]	[495.58987427 375.05514526 0.86247814]	[505.86938477 459.81427002 0.91712838]	[423.80239868 446.94000244 0.71493679]	[387.86779785 449.47134399 0.66585463]	[400.76968384 608.58654785 0.82026309]	[418.55465698 752.24700928 0.84681922]	[462.25772095 446.88327026 0.741386 ]	[467.50128174 605.99023438 0.83411163]	[482.8265686 754.77789307 0.8329491 ]	[416.10366821 203.2202301 0.86945945]	[439.1071167 208.27275085 0.90069813]	[393.05117798 198.0027771 0.82217777]	[454.58374023 198.06924438 0.68169302]	[4.80163391e+02 7.98396057e+02 7.64999449e-01]	[4.98227936e+02 7.90808350e+02 7.64441192e-01]	[482.76263428 767.56048584 0.78709292]	[4.13524628e+02 7.93293213e+02 7.55328774e-01]	[398.07003784 790.62030029 0.79279375]	[421.29370117 765.00158691 0.80272996]
[421.34020996 216.08210754 0.9366073 ]	[421.16064453 274.98416138 0.95044857]	[359.68759155 275.06945801 0.89077312]	[341.75308228 380.2109375 0.87843722]	[336.52496338 472.52331543 0.86849785]	[480.21697998 274.9866333 0.90751815]	[490.54071045 375.0524292 0.84772438]	[503.34332275 459.765625 0.93655539]	[423.83676147 446.94869995 0.70789218]	[387.90896606 449.49343872 0.66462147]	[400.73391724 611.08093262 0.81486493]	[418.56060791 754.77636719 0.84392852]	[462.28414917 446.87490845 0.7322942 ]	[464.94641113 605.98034668 0.85454112]	[482.73486328 762.50622559 0.83779013]	[416.02471924 205.73338318 0.85712165]	[436.68826294 208.30932617 0.89898515]	[390.47268677 195.6171875 0.80651283]	[452.04281616 198.04998779 0.64888042]	[4.80161194e+02 8.06002502e+02 7.76656926e-01]	[4.98161163e+02 7.95824219e+02 7.30852067e-01]	[4.80313629e+02 7.70152222e+02 7.67777562e-01]	[4.13540833e+02 7.93272461e+02 7.60796010e-01]	[3.98077942e+02 7.90611633e+02 7.90136158e-01]	[421.2996521 767.4854126 0.82757336]
[421.24316406 216.13380432 0.9437921 ]	[418.7668457 275.01083374 0.95436293]	[359.6366272 275.10250854 0.89794725]	[339.27859497 380.27670288 0.88279027]	[336.49768066 472.60726929 0.86082757]	[480.14694214 274.99093628 0.90426147]	[487.9861145 375.1031189 0.86442524]	[500.88998413 459.84423828 0.94091249]	[421.40560913 446.91879272 0.71715462]	[385.3381958 449.48071289 0.6741361 ]	[400.69100952 608.60748291 0.80851841]	[418.55938721 757.36676025 0.83400816]	[462.22616577 444.37896729 0.73490894]	[464.82965088 605.89385986 0.86792767]	[480.28262329 770.14611816 0.86720449]	[413.48434448 208.26876831 0.84888881]	[436.58053589 210.79954529 0.89919031]	[387.87490845 198.01182556 0.81159735]	[449.42922974 198.09851074 0.68807948]	[4.80289398e+02 8.08676758e+02 7.92298317e-01]	[4.98225647e+02 8.03551697e+02 7.34975636e-01]	[4.77695099e+02 7.80463257e+02 7.21676588e-01]	[4.13598419e+02 7.93267883e+02 7.50417233e-01]	[3.98140686e+02 7.90629822e+02 7.65438139e-01]	[421.27047729 767.60925293 0.8264249 ]
[421.19030762 218.62663269 0.92506516]	[418.66513062 275.09011841 0.95411313]	[357.21624756 277.54534912 0.90578419]	[339.22579956 380.30044556 0.88766962]	[336.44161987 475.10403442 0.85094947]	[477.67242432 275.05105591 0.89843816]	[487.93032837 377.57003784 0.88943195]	[500.78018188 462.25009155 0.92698276]	[421.36099243 446.95755005 0.72106749]	[382.86404419 452.01037598 0.67755622]	[400.62240601 613.63330078 0.78296643]	[418.54675293 757.37591553 0.83131188]	[462.18423462 444.40634155 0.73485374]	[462.39373779 606.0065918 0.885683 ]	[480.18676758 772.80059814 0.83166337]	[410.93756104 210.84687805 0.86854833]	[434.0730896 213.29344177 0.8991496 ]	[385.36325073 200.59062195 0.81442058]	[446.90383911 198.13140869 0.74139357]	[4.80140869e+02 8.11283997e+02 8.04442585e-01]	[4.93123352e+02 8.08682434e+02 7.79652894e-01]	[4.77622070e+02 7.88056030e+02 7.14392304e-01]	[4.13569061e+02 7.93252075e+02 7.54465163e-01]	[3.98127197e+02 7.90620483e+02 7.69120753e-01]	[421.2567749 767.61914062 0.81744218]
[418.80731201 221.19877625 0.90675688]	[418.6083374 277.65234375 0.9495281 ]	[357.17318726 277.70968628 0.89519322]	[339.21588135 382.83456421 0.87686157]	[334.00305176 480.146698 0.8781141 ]	[477.640625 277.59176636 0.8943997 ]	[485.47253418 377.68566895 0.90382916]	[500.75115967 462.36679077 0.92226559]	[421.32748413 449.50149536 0.72164983]	[382.83761597 452.06707764 0.67958766]	[400.62814331 616.19311523 0.79793262]	[418.5776062 762.46350098 0.83331782]	[459.82800293 446.90475464 0.73224568]	[462.35098267 611.11364746 0.84993947]	[480.13616943 785.54321289 0.83420306]	[408.4102478 213.37678528 0.89614528]	[431.49710083 213.41651917 0.9017731 ]	[385.34552002 205.71560669 0.81478798]	[444.43203735 203.18266296 0.76252264]	[4.75166656e+02 8.13838379e+02 7.03795612e-01]	[4.90526825e+02 8.11252502e+02 7.39991307e-01]	[4.75151917e+02 7.90773682e+02 7.24000752e-01]	[4.16049774e+02 7.93303894e+02 7.31641173e-01]	[3.98170441e+02 7.90657593e+02 7.49961793e-01]	[421.27127075 770.1184082 0.78924066]
[418.7180481 231.33114624 0.91788661]	[418.58685303 280.22454834 0.92313194]	[357.13369751 282.70535278 0.86681199]	[339.15795898 387.88110352 0.86544049]	[333.94458008 480.25311279 0.87728095]	[477.61782837 280.18838501 0.85733467]	[485.48791504 382.72702026 0.86491805]	[500.74951172 464.97036743 0.89150631]	[421.26031494 457.17871094 0.74866194]	[382.73358154 459.70413208 0.7152549 ]	[398.22613525 618.76483154 0.80292654]	[418.60211182 759.89916992 0.83506942]	[459.81045532 454.61676025 0.7338981 ]	[462.25054932 621.28662109 0.86233604]	[477.68511963 788.04034424 0.82828921]	[405.83209229 215.96282959 0.91280574]	[428.98031616 215.97624207 0.89486557]	[385.29177856 210.87867737 0.83140606]	[444.35760498 210.85713196 0.81256884]	[4.69984039e+02 8.16313049e+02 7.19716728e-01]	[4.85409943e+02 8.11352661e+02 7.84055412e-01]	[4.75113037e+02 7.93272034e+02 6.83840692e-01]	[4.16076630e+02 7.93348755e+02 7.47505784e-01]	[3.98202637e+02 7.90670288e+02 7.65873969e-01]	[421.31729126 767.64648438 0.78624904]
[418.66253662 233.92799377 0.93884552]	[418.55990601 290.43640137 0.90682846]	[357.10531616 292.88360596 0.86651587]	[339.04266357 395.63580322 0.89745218]	[331.4055481 485.40658569 0.83657891]	[475.11691284 287.81130981 0.81759739]	[485.42950439 387.8996582 0.84675604]	[500.76815796 477.62786865 0.89483821]	[421.27575684 462.26965332 0.7584672 ]	[382.7359314 462.34921265 0.72348821]	[398.16516113 623.98791504 0.82476103]	[418.59255981 759.92559814 0.83222401]	[459.82113647 459.76916504 0.75279343]	[462.21231079 626.42712402 0.86652344]	[475.15762329 788.15081787 0.82577956]	[403.35284424 218.52894592 0.88830334]	[426.4519043 218.55633545 0.86683881]	[385.29525757 213.48701477 0.84668255]	[444.32357788 213.46720886 0.85007715]	[4.67407501e+02 8.23994995e+02 7.43861198e-01]	[4.82930817e+02 8.16420593e+02 7.76490748e-01]	[4.70013367e+02 7.93313538e+02 6.78052425e-01]	[4.16154510e+02 7.95839722e+02 7.53598571e-01]	[3.98252502e+02 7.90746033e+02 7.66979814e-01]	[421.30010986 767.64031982 0.7965045 ]
[418.64743042 236.49342346 0.94220531]	[418.54888916 295.4453125 0.93810731]	[357.13656616 295.50335693 0.8968215 ]	[336.69036865 398.24295044 0.91971648]	[328.8677063 490.54367065 0.81520498]	[472.60870361 293.01519775 0.84517688]	[485.39361572 395.52297974 0.86568218]	[500.75836182 480.31668091 0.92883682]	[421.21533203 469.96408081 0.72334379]	[380.33624268 469.99609375 0.70387924]	[398.09954834 626.56152344 0.82935876]	[418.63870239 759.9175415 0.83523476]	[459.73522949 467.42892456 0.71971303]	[459.7684021 631.65429688 0.83215863]	[470.0168457 790.67346191 0.8127197 ]	[403.31008911 223.70881653 0.86193073]	[426.39865112 223.75088501 0.84535086]	[382.75656128 216.15550232 0.87282807]	[441.89526367 216.11065674 0.84702379]	[4.64940002e+02 8.26639465e+02 7.75244057e-01]	[4.82924805e+02 8.23989502e+02 7.89515257e-01]	[4.64844757e+02 7.95888123e+02 7.06755638e-01]	[4.16154083e+02 7.98436218e+02 7.31590927e-01]	[3.98225952e+02 7.90799866e+02 7.57316649e-01]	[421.3706665 767.63330078 0.78425288]
[418.62606812 239.18955994 0.90019351]	[418.53591919 298.16372681 0.94036931]	[357.11502075 298.21603394 0.89423478]	[336.69454956 405.88009644 0.87653011]	[323.74768066 500.69796753 0.87673271]	[475.06582642 298.06921387 0.87344736]	[485.43856812 400.61349487 0.90196145]	[500.7477417 485.45950317 0.90187335]	[418.81030273 475.11437988 0.73325747]	[380.24719238 475.13928223 0.7209397 ]	[395.63012695 631.64172363 0.8148436 ]	[418.60751343 762.40881348 0.83794844]	[459.67297363 472.58636475 0.70768118]	[459.72088623 641.85144043 0.84092772]	[4.67438629e+02 7.95862061e+02 7.81350434e-01]	[403.29110718 233.81356812 0.90877527]	[423.92715454 233.82797241 0.90055591]	[382.74862671 223.75146484 0.83402407]	[441.86154175 226.24734497 0.81908631]	[4.62405151e+02 8.31757874e+02 7.96883762e-01]	[482.77191162 829.23150635 0.84024012]	[4.64849579e+02 8.08525574e+02 7.43572950e-01]	[4.16074036e+02 8.03538940e+02 7.13161528e-01]	[3.98129425e+02 7.93297913e+02 7.31378973e-01]	[421.34658813 767.60522461 0.80781037]
[418.60250854 251.85722351 0.90116405]	[416.17605591 308.34829712 0.88507336]	[357.10345459 308.36871338 0.85751504]	[336.68527222 416.1578064 0.90563172]	[321.28131104 503.39651489 0.88330036]	[475.08636475 303.30206299 0.81677586]	[485.40484619 403.32476807 0.86587095]	[500.74865723 495.68139648 0.88879585]	[418.74584961 482.862854 0.76540941]	[380.19351196 482.87536621 0.75177503]	[395.54647827 639.31506348 0.81405699]	[418.60943604 757.38616943 0.8381176 ]	[459.62731934 482.86273193 0.72907817]	[459.72518921 644.55999756 0.87219018]	[4.67449371e+02 8.08698975e+02 8.06062222e-01]	[403.26455688 236.50090027 0.92646146]	[426.34912109 236.49749756 0.90570462]	[382.72802734 233.84301758 0.85532701]	[441.90878296 233.87046814 0.83929592]	[4.62401398e+02 8.42037659e+02 7.48038173e-01]	[4.82811523e+02 8.36892334e+02 7.99902439e-01]	[4.64836639e+02 8.13833740e+02 7.21021473e-01]	[4.13540039e+02 8.06051208e+02 6.65709674e-01]	[3.95616241e+02 7.93343689e+02 6.89623654e-01]	[421.37301636 767.49865723 0.80233616]
[418.58221436 254.59242249 0.93173993]	[418.52612305 315.92977905 0.927755 ]	[357.11538696 315.99163818 0.89130771]	[336.67224121 421.17910767 0.91698271]	[321.28503418 511.06509399 0.83269864]	[472.5947876 313.46554565 0.83321452]	[485.39456177 413.54818726 0.85302365]	[500.77453613 503.25900269 0.93249863]	[418.71481323 487.99673462 0.73158354]	[380.16427612 487.95730591 0.73262507]	[395.55081177 644.51251221 0.85790974]	[418.62582397 762.43115234 0.84545314]	[459.58889771 490.49871826 0.70004106]	[459.68527222 652.11993408 0.83524048]	[4.67414062e+02 8.13838318e+02 7.75453806e-01]	[400.86419678 241.6418457 0.880032 ]	[426.3454895 241.66145325 0.85010535]	[380.34942627 236.56199646 0.87548339]	[441.90405273 236.56271362 0.86338425]	[4.62392212e+02 8.49762024e+02 8.04159462e-01]	[4.82762756e+02 8.49588196e+02 8.36354554e-01]	[4.64838379e+02 8.26610779e+02 7.05794871e-01]	[4.10994415e+02 8.06010193e+02 6.58570170e-01]	[3.95591034e+02 7.93329773e+02 6.92854464e-01]	[421.3805542 767.57678223 0.81508017]
[418.60418701 259.6083374 0.91197181]	[418.53945923 318.62548828 0.94266796]	[357.14025879 318.68460083 0.90227103]	[336.66421509 426.40609741 0.88015276]	[321.2588501 518.76403809 0.86817205]	[475.08093262 318.52880859 0.87048692]	[485.45907593 418.80419922 0.89482808]	[500.75305176 506.01095581 0.89857614]	[418.6673584 498.19186401 0.74676383]	[380.1333313 498.17034912 0.74146456]	[392.98657227 649.60827637 0.80704141]	[416.17507935 757.33062744 0.81850696]	[457.14810181 498.22488403 0.70105863]	[459.64401245 662.38439941 0.81500757]	[4.67424225e+02 8.29102295e+02 7.88664699e-01]	[403.25149536 251.82736206 0.88677961]	[426.33935547 251.87037659 0.88059682]	[380.35229492 239.20471191 0.84843087]	[441.89813232 239.20045471 0.82698935]	[4.62231720e+02 8.54815674e+02 7.40977526e-01]	[4.80268494e+02 8.52350647e+02 8.03139746e-01]	[4.64948975e+02 8.34296936e+02 6.98272884e-01]	[4.13553101e+02 8.03469910e+02 6.79647923e-01]	[3.98051025e+02 7.93274963e+02 7.18337238e-01]	[4.21304230e+02 7.64987793e+02 7.62768924e-01]
[418.60543823 267.26605225 0.88192135]	[418.55755615 323.77667236 0.90781218]	[357.12918091 323.78997803 0.86219758]	[336.69311523 436.59475708 0.89387798]	[321.24029541 521.40637207 0.9021138 ]	[475.15612793 323.74200439 0.83661395]	[485.47055054 423.89431763 0.84806758]	[500.76028442 518.64678955 0.89720142]	[418.6897583 503.28106689 0.76920319]	[380.14041138 500.84667969 0.76438314]	[390.46707153 659.81115723 0.79777014]	[416.15835571 757.31787109 0.81959587]	[457.18008423 503.35641479 0.730519 ]	[459.60116577 670.10430908 0.81705123]	[4.67406097e+02 8.31838989e+02 7.97417521e-01]	[403.27044678 254.5014801 0.93256044]	[426.34173584 254.5113678 0.91380918]	[382.7890625 251.83889771 0.82321191]	[441.90206909 251.88729858 0.84265709]	[4.59774719e+02 8.65084717e+02 7.23783314e-01]	[4.80186646e+02 8.62543274e+02 7.47876585e-01]	[4.67408844e+02 8.44580811e+02 6.77260160e-01]	[4.16104767e+02 7.98387146e+02 7.17660964e-01]	[3.98165283e+02 7.90826965e+02 7.60827303e-01]	[4.21236084e+02 7.62478638e+02 7.53626883e-01]
[418.63937378 274.89248657 0.92263675]	[418.58743286 333.96725464 0.9233073 ]	[357.14837646 333.96957397 0.87267673]	[336.69229126 439.22576904 0.92121327]	[321.25561523 524.00048828 0.87505603]	[477.62063599 331.45031738 0.82778317]	[485.47360229 431.51358032 0.83147573]	[500.76983643 521.29675293 0.93280226]	[418.64541626 503.41888428 0.75583941]	[380.10864258 503.38638306 0.767582 ]	[387.90145874 659.85650635 0.78893185]	[416.14178467 759.90826416 0.81991911]	[457.14248657 505.90359497 0.71472871]	[459.58273315 675.23699951 0.79848993]	[4.67411041e+02 8.36940613e+02 7.54886150e-01]	[403.33721924 257.15338135 0.89962715]	[426.40115356 257.15621948 0.88280773]	[385.33920288 254.5236969 0.84330225]	[444.29537964 254.49838257 0.8753345 ]	[4.62307434e+02 8.72707581e+02 7.62459338e-01]	[4.80284637e+02 8.70268677e+02 7.71970570e-01]	[4.64863220e+02 8.49675476e+02 6.98864043e-01]	[4.16087982e+02 8.00955200e+02 7.18566477e-01]	[3.98129242e+02 7.93277222e+02 7.51621664e-01]	[421.24093628 765.01519775 0.78720808]
[418.66665649 275.07971191 0.940602 ]	[418.61566162 336.48748779 0.94983947]	[357.14645386 336.53967285 0.8934896 ]	[339.037323 441.72265625 0.91867554]	[321.29092407 529.04150391 0.83735633]	[477.66046143 334.06817627 0.8617568 ]	[485.49304199 436.62954712 0.86040175]	[500.73754883 523.9418335 0.92489648]	[418.6043396 511.03466797 0.72689843]	[377.74917603 508.47042847 0.74130046]	[387.89434814 664.88000488 0.82036883]	[416.14364624 762.45996094 0.82653385]	[457.12167358 513.59301758 0.6927492 ]	[457.19445801 682.84777832 0.78286982]	[4.64924805e+02 8.52250366e+02 7.77898848e-01]	[403.36062622 259.72640991 0.86039841]	[426.45669556 262.17352295 0.84327126]	[385.33404541 257.06762695 0.83905882]	[444.35598755 257.09405518 0.87499267]	[4.59750824e+02 8.85629639e+02 6.82798445e-01]	[4.80172974e+02 8.83042175e+02 6.99502647e-01]	[4.64888885e+02 8.59988220e+02 6.59063160e-01]	[4.13529755e+02 8.03487610e+02 7.12898552e-01]	[3.95631531e+02 7.93329041e+02 7.32170105e-01]	[421.27612305 767.487854 0.79682279]
[418.70800781 277.62472534 0.94542199]	[418.66885376 336.67797852 0.96265352]	[357.21960449 339.09075928 0.90768343]	[339.10165405 441.85821533 0.91129273]	[321.30200195 536.6685791 0.84036797]	[477.70748901 336.6227417 0.88776445]	[487.93777466 439.20437622 0.88635147]	[500.73312378 526.43878174 0.91309762]	[418.58093262 516.18127441 0.73061091]	[377.73605347 513.61828613 0.74160588]	[385.37283325 665.08349609 0.829579 ]	[416.07052612 759.85736084 0.80048937]	[454.63635254 518.71917725 0.69244063]	[457.16705322 685.40600586 0.79474533]	[4.64860535e+02 8.52195068e+02 7.90843964e-01]	[405.82095337 267.3092041 0.85073584]	[428.9644165 269.85223389 0.85622627]	[385.33807373 259.65093994 0.82978582]	[444.39810181 259.71533203 0.83493316]	[4.59663544e+02 8.88161316e+02 6.69414222e-01]	[4.77693298e+02 8.85569153e+02 6.90306962e-01]	[4.64876038e+02 8.57425354e+02 6.69640422e-01]	[4.11023895e+02 8.00967041e+02 7.26156354e-01]	[3.95593567e+02 7.93273987e+02 7.50721991e-01]	[421.25326538 762.49511719 0.77976733]
[418.76727295 280.14196777 0.93145603]	[418.67926025 341.69152832 0.94580138]	[359.57296753 341.68484497 0.88740504]	[339.12728882 444.38067627 0.89468819]	[321.271698 539.2255249 0.85865915]	[480.17169189 339.29568481 0.88201141]	[488.0149231 441.72244263 0.8763991 ]	[500.74990845 531.57623291 0.88386142]	[418.6343689 518.76116943 0.75049418]	[380.09991455 516.21832275 0.74863356]	[382.80847168 667.5715332 0.8034339 ]	[413.56491089 757.33843994 0.7910462 ]	[457.09338379 521.28875732 0.70711756]	[457.21618652 688.04705811 0.81763262]	[4.64912140e+02 8.52383545e+02 7.85153389e-01]	[405.9269104 272.35006714 0.85479754]	[431.50204468 272.45773315 0.88138086]	[387.91720581 262.21490479 0.80583799]	[446.87841797 264.7784729 0.79888952]	[4.62215973e+02 8.93263367e+02 7.18136311e-01]	[4.80223938e+02 8.90666077e+02 7.33355343e-01]	[4.64836914e+02 8.65104370e+02 6.88738048e-01]	[4.08440277e+02 8.00912537e+02 7.29597092e-01]	[3.93060333e+02 7.93213928e+02 7.49392688e-01]	[421.23504639 762.4128418 0.78336632]
[421.20611572 282.71743774 0.91050804]	[418.76095581 344.29995728 0.92143446]	[359.61273193 344.25787354 0.86191148]	[339.19927979 449.48901367 0.86756641]	[321.28607178 541.77124023 0.88384914]	[480.2517395 344.30154419 0.85930306]	[490.53118896 441.86706543 0.85132819]	[500.72860718 536.74664307 0.88552046]	[418.72607422 521.32171631 0.77508479]	[380.16516113 521.25823975 0.76777971]	[382.74475098 670.0838623 0.83604246]	[413.49069214 757.30828857 0.79155707]	[459.59420776 523.8190918 0.73680419]	[459.59048462 688.18157959 0.80352956]	[4.64915344e+02 8.62539307e+02 7.65731096e-01]	[411.01165771 272.49386597 0.87539798]	[434.1027832 274.94729614 0.91067517]	[390.47229004 267.34280396 0.80262423]	[449.43612671 269.87487793 0.77620208]	[4.59646637e+02 8.98496826e+02 7.34682083e-01]	[4.77681641e+02 8.93442017e+02 7.33142793e-01]	[4.64913757e+02 8.70308960e+02 7.07025290e-01]	[4.08403687e+02 7.98380859e+02 7.26352334e-01]	[3.93071594e+02 7.90809448e+02 7.62805402e-01]	[421.17550659 759.91723633 0.78508246]
[421.33355713 290.36166382 0.89211488]	[421.21188354 349.38989258 0.90591431]	[359.74713135 346.83322144 0.84177268]	[339.24993896 452.07928467 0.86579359]	[323.79730225 541.88116455 0.88473576]	[480.32241821 349.39459229 0.85126418]	[493.08282471 444.39840698 0.82055062]	[500.72705078 541.70739746 0.90571213]	[418.77993774 523.8894043 0.7646693 ]	[380.2102356 523.81481934 0.76523429]	[380.34313965 677.82543945 0.81562948]	[410.95675659 754.76873779 0.798518 ]	[459.6479187 523.97436523 0.7319169 ]	[459.67379761 698.30615234 0.80190337]	[4.64845978e+02 8.70128540e+02 7.85251319e-01]	[416.07455444 275.06195068 0.9297173 ]	[436.66690063 277.46508789 0.93196207]	[395.50854492 272.43569946 0.827905 ]	[449.52505493 272.47894287 0.77468264]	[4.59700134e+02 9.03551880e+02 7.77254224e-01]	[4.80144257e+02 8.95946106e+02 7.70817399e-01]	[4.62392944e+02 8.72871948e+02 6.88686728e-01]	[4.08417084e+02 8.00915344e+02 7.43511856e-01]	[3.93071136e+02 7.93220154e+02 7.67725587e-01]	[418.75982666 754.80767822 0.7954219 ]
[421.37036133 292.92855835 0.90224618]	[421.27001953 354.4815979 0.91826189]	[359.81915283 354.49334717 0.846434 ]	[339.29000854 459.61080933 0.88940072]	[326.33023071 544.3895874 0.87551826]	[480.37075806 351.96334839 0.85600454]	[495.64328003 449.51675415 0.80613363]	[500.78939819 544.31054688 0.92659891]	[421.17910767 523.95117188 0.74898404]	[380.26037598 523.88427734 0.75336444]	[380.27911377 685.39282227 0.85229659]	[410.96243286 752.28369141 0.80668354]	[459.71740723 526.44110107 0.73116022]	[459.63491821 703.43341064 0.80233109]	[4.64820801e+02 8.72719177e+02 8.14135849e-01]	[416.12017822 277.47686768 0.93217212]	[439.11148071 277.57769775 0.9472701 ]	[395.60848999 274.94619751 0.86517 ]	[454.63446045 275.04937744 0.82659096]	[4.59664124e+02 9.08684448e+02 7.94844151e-01]	[4.77687805e+02 9.03574585e+02 7.49703526e-01]	[4.62416565e+02 8.77954712e+02 6.75425470e-01]	[4.08460449e+02 8.00994446e+02 7.26257861e-01]	[3.95551025e+02 7.93257202e+02 7.75258899e-01]	[418.71450806 752.26318359 0.80822527]
[423.78512573 295.39364624 0.90100849]	[421.33703613 354.59112549 0.92004222]	[362.27087402 357.00372314 0.85209477]	[341.69009399 459.79330444 0.90074837]	[328.8404541 546.99102783 0.83967829]	[482.77453613 354.52807617 0.87311357]	[498.16906738 457.08139038 0.837062 ]	[500.84790039 544.40673828 0.92937243]	[421.21160889 528.97076416 0.73757887]	[380.31408691 526.41540527 0.73816419]	[380.28323364 682.95788574 0.84258807]	[410.94885254 754.78540039 0.79222769]	[459.74841309 529.05194092 0.72208649]	[459.67669678 705.91680908 0.82421052]	[4.64821533e+02 8.72757690e+02 8.10224414e-01]	[416.16513062 277.59170532 0.93366647]	[439.16262817 277.68029785 0.94052738]	[398.04040527 275.05194092 0.87721765]	[457.18893433 277.56954956 0.85338712]	[4.59744385e+02 9.11161316e+02 7.93679357e-01]	[4.80164886e+02 9.06156982e+02 7.49843419e-01]	[4.62370209e+02 8.77990662e+02 6.78531528e-01]	[4.08442169e+02 8.00987122e+02 7.07022190e-01]	[3.95523346e+02 7.93267822e+02 7.50512600e-01]	[418.73547363 754.78857422 0.76737678]
[423.88226318 295.44921875 0.89721179]	[423.80810547 356.96365356 0.90534407]	[364.80197144 357.01049805 0.83814573]	[344.26882935 459.78085327 0.88736808]	[333.94290161 547.0244751 0.85839456]	[482.89025879 354.56015015 0.8726142 ]	[498.26318359 457.19702148 0.8616659 ]	[500.89459229 544.48852539 0.92654592]	[421.25256348 528.97741699 0.72734779]	[382.72201538 526.42791748 0.72452009]	[382.75662231 685.42041016 0.8140853 ]	[405.89169312 749.78857422 0.81337291]	[459.78109741 529.04638672 0.72067946]	[459.7663269 703.49121094 0.80816472]	[4.64872131e+02 8.72720886e+02 8.05372596e-01]	[418.59616089 277.66168213 0.92658985]	[439.23846436 277.73574829 0.9363144 ]	[398.12640381 275.06796265 0.90028 ]	[459.6647644 277.4798584 0.87659758]	[4.59788330e+02 9.11175537e+02 7.98727632e-01]	[4.80194977e+02 9.06162476e+02 7.57998347e-01]	[4.62373596e+02 8.77935974e+02 6.75317466e-01]	[4.05922607e+02 7.98411987e+02 7.09854305e-01]	[3.93038849e+02 7.90782715e+02 7.61910319e-01]	[418.6267395 749.73168945 0.76760584]
[426.40557861 295.49597168 0.89369261]	[423.85528564 356.97705078 0.90436196]	[364.85995483 357.02157593 0.8352375 ]	[346.85568237 459.7571106 0.87723535]	[334.00805664 549.51483154 0.85696113]	[482.96282959 354.56921387 0.86432439]	[500.71334839 457.08856201 0.86732697]	[503.30938721 544.43261719 0.92971683]	[421.36682129 526.46258545 0.73154128]	[382.86291504 523.96813965 0.71122098]	[382.79071045 682.92218018 0.81560946]	[408.39135742 752.24926758 0.7997753 ]	[462.20050049 529.00262451 0.73163849]	[459.82022095 703.39105225 0.80227745]	[4.64879425e+02 8.72723389e+02 7.98576951e-01]	[418.67727661 277.69973755 0.92995661]	[439.33221436 280.14538574 0.92614293]	[398.19430542 275.13433838 0.91109359]	[459.75311279 277.54043579 0.87504876]	[4.59784271e+02 9.11183655e+02 7.88930893e-01]	[4.80181793e+02 9.06181091e+02 7.49487102e-01]	[4.62364044e+02 8.77932068e+02 6.67367160e-01]	[4.08433594e+02 7.98404968e+02 7.30773866e-01]	[3.95510803e+02 7.90791260e+02 7.77086496e-01]	[418.66690063 752.2255249 0.76859361]
[428.9921875 295.5012207 0.88801885]	[426.3571167 356.98675537 0.89646518]	[367.38894653 357.003479 0.82739645]	[349.44396973 459.81347656 0.88438261]	[334.0718689 549.51239014 0.86559081]	[485.41851807 354.59707642 0.85718703]	[500.78051758 457.2024231 0.89414215]	[503.36727905 544.46929932 0.92170358]	[423.78799438 526.50341797 0.72445446]	[385.37246704 526.42810059 0.70369399]	[385.35946655 682.88781738 0.79025841]	[405.9151001 752.18377686 0.81137735]	[462.25695801 529.05548096 0.7280243 ]	[462.18630981 703.40527344 0.8112725 ]	[4.64915680e+02 8.72771851e+02 7.97674477e-01]	[418.77612305 277.72119141 0.92754447]	[441.75604248 280.15005493 0.91521853]	[400.62957764 277.46621704 0.91226131]	[459.83731079 277.57971191 0.86703944]	[4.59807068e+02 9.11178223e+02 7.91665077e-01]	[4.80190308e+02 9.08628662e+02 7.61738181e-01]	[4.62396393e+02 8.80479797e+02 6.57206893e-01]	[4.08448578e+02 7.98385437e+02 7.46954322e-01]	[3.95517120e+02 7.90782593e+02 7.85596013e-01]	[418.63259888 749.76153564 0.79547483]
[434.07958984 295.53033447 0.90438837]	[428.90579224 356.9675293 0.88489246]	[372.4654541 354.54122925 0.8241576 ]	[354.47415161 459.69165039 0.89008594]	[336.49200439 549.48803711 0.87933016]	[485.47119141 356.97833252 0.85258496]	[500.83688354 457.0736084 0.88611722]	[503.44122314 544.4654541 0.91279531]	[423.84906006 528.98474121 0.71215403]	[387.91125488 526.42956543 0.69082946]	[387.89212036 682.90557861 0.78791261]	[408.38439941 749.78424072 0.80829978]	[462.31137085 531.56030273 0.72254896]	[462.2175293 703.39587402 0.82806706]	[4.67413239e+02 8.72825134e+02 7.96636999e-01]	[421.20523071 280.09729004 0.92447895]	[441.87161255 280.15344238 0.89614403]	[400.67788696 277.47653198 0.90529764]	[462.22949219 277.60662842 0.84203994]	[4.59780548e+02 9.11195984e+02 7.81086326e-01]	[4.80175598e+02 9.08665222e+02 7.61197805e-01]	[4.64908356e+02 8.83050476e+02 6.59898400e-01]	[4.10969666e+02 8.00978088e+02 7.37303674e-01]	[3.95525360e+02 7.93255371e+02 7.66482830e-01]	[418.64648438 749.72875977 0.80908298]
[439.06790161 295.4642334 0.91638619]	[434.07254028 354.55905151 0.88245618]	[375.07461548 352.01126099 0.8392908 ]	[354.597229 459.65963745 0.91427517]	[336.47192383 547.05889893 0.87354541]	[488.02416992 356.96780396 0.83685464]	[500.89736938 457.1015625 0.89572823]	[505.8732605 544.45288086 0.90587151]	[426.36206055 531.58105469 0.69630533]	[392.97283936 526.5043335 0.68425423]	[387.90402222 685.38421631 0.79753703]	[408.41595459 749.7220459 0.82329518]	[462.37374878 536.68328857 0.71972346]	[462.27005005 705.97418213 0.85441589]	[4.67431030e+02 8.72833252e+02 7.98326552e-01]	[423.77096558 277.68859863 0.91562867]	[444.43597412 280.1144104 0.87201011]	[400.87954712 277.46884155 0.88809299]	[462.35223389 277.68054199 0.84382397]	[4.59794067e+02 9.11200989e+02 7.90498018e-01]	[4.80185089e+02 9.08680664e+02 7.69799531e-01]	[4.64928131e+02 8.83054810e+02 6.65195107e-01]	[4.11029144e+02 8.00992859e+02 7.36303866e-01]	[3.95556854e+02 7.93247314e+02 7.55759597e-01]	[418.65292358 749.66937256 0.82610017]
[439.06817627 295.46432495 0.91644573]	[434.07846069 354.5579834 0.88289297]	[375.07577515 352.01260376 0.83960152]	[354.60079956 459.65847778 0.914451 ]	[336.47280884 547.06079102 0.87356287]	[490.48251343 356.9680481 0.83589065]	[500.89761353 457.10476685 0.89631176]	[505.87564087 544.44970703 0.90601242]	[426.36734009 531.56506348 0.69639778]	[392.98269653 526.4864502 0.6871798 ]	[387.90789795 685.3805542 0.79655749]	[408.4152832 749.71533203 0.82442021]	[462.37609863 536.6706543 0.71854335]	[462.27017212 705.97052002 0.85253298]	[4.67429779e+02 8.72833496e+02 7.98412919e-01]	[423.77154541 277.68884277 0.91546112]	[444.43652344 280.11373901 0.87221909]	[400.87774658 277.46957397 0.88861269]	[462.35333252 277.68148804 0.84367311]	[4.59794678e+02 9.11199524e+02 7.90674388e-01]	[4.80189941e+02 9.08680115e+02 7.70626485e-01]	[4.64922302e+02 8.83062134e+02 6.66381001e-01]	[4.11026337e+02 8.00994385e+02 7.36871004e-01]	[3.95553406e+02 7.93247253e+02 7.55005121e-01]	[418.65319824 749.66296387 0.82865173]
[439.14901733 295.42230225 0.92684549]	[436.54580688 354.54415894 0.88991278]	[375.11309814 352.00872803 0.84645331]	[356.96359253 457.21447754 0.90049267]	[334.05352783 547.06237793 0.8605178 ]	[490.56277466 354.60009766 0.83169687]	[503.24075317 457.14575195 0.89951575]	[503.50149536 544.49554443 0.90361017]	[426.390625 531.55145264 0.6942184 ]	[393.01550293 526.47808838 0.69264805]	[387.90161133 682.96966553 0.79962587]	[408.44766235 749.7220459 0.82421541]	[462.39096069 536.65460205 0.71564591]	[462.25109863 705.97192383 0.85794926]	[4.67442474e+02 8.72827698e+02 8.00272286e-01]	[423.87316895 277.66070557 0.9084416 ]	[446.93322754 277.71966553 0.87654185]	[403.3565979 275.1204834 0.87080538]	[462.44259644 277.59298706 0.84104407]	[4.59779572e+02 9.11200134e+02 7.93846488e-01]	[4.80172089e+02 9.08685913e+02 7.69551516e-01]	[4.64950256e+02 8.83043030e+02 6.66625798e-01]	[4.11021820e+02 8.00981140e+02 7.33645976e-01]	[3.95555908e+02 7.93235718e+02 7.55633414e-01]	[418.67272949 749.67944336 0.8290931 ]
[439.21020508 295.41671753 0.93401545]	[436.63259888 354.51806641 0.90297902]	[377.5425415 351.96789551 0.85217762]	[354.51748657 459.66339111 0.90179247]	[331.48425293 546.96685791 0.85381836]	[493.11209106 354.58770752 0.83130956]	[503.23428345 457.17977905 0.90144312]	[503.49475098 544.52874756 0.89801919]	[426.40997314 531.53430176 0.69484872]	[393.05462646 526.45751953 0.70062751]	[387.88937378 685.37957764 0.80526388]	[408.47695923 749.71899414 0.82486707]	[462.39389038 534.16259766 0.71587193]	[462.24478149 705.97351074 0.85772479]	[4.67434143e+02 8.72821594e+02 7.98286080e-01]	[426.36697388 277.6602478 0.89287966]	[449.45141602 277.70977783 0.86885273]	[405.91583252 275.08462524 0.84564245]	[464.85665894 277.49746704 0.85427338]	[4.59789948e+02 9.11200745e+02 7.86515534e-01]	[4.80187683e+02 9.08682129e+02 7.66561747e-01]	[4.64933258e+02 8.83046204e+02 6.66673660e-01]	[4.11031586e+02 8.00988586e+02 7.34658599e-01]	[3.95561920e+02 7.93241577e+02 7.59914935e-01]	[418.69000244 749.68963623 0.83192599]
[439.28262329 295.3963623 0.93398237]	[436.69238281 354.5 0.910312 ]	[377.60879517 349.44815063 0.85547131]	[354.48062134 457.11758423 0.86687946]	[326.37008667 544.43286133 0.87685114]	[495.66116333 356.98217773 0.84288037]	[503.22952271 457.1751709 0.8949241 ]	[503.44885254 546.93615723 0.89606518]	[426.3710022 531.55438232 0.6999526 ]	[393.00003052 526.47558594 0.69896781]	[387.86947632 682.89147949 0.80261213]	[408.47766113 749.73034668 0.82428569]	[462.37664795 536.66070557 0.72122824]	[462.25585938 705.9151001 0.83975774]	[4.67413116e+02 8.72823486e+02 7.93978810e-01]	[428.94598389 277.62487793 0.88966995]	[452.03662109 277.69604492 0.87052715]	[408.4793396 275.03775024 0.8501929 ]	[464.91882324 277.49673462 0.84482771]	[4.59806427e+02 9.11221497e+02 7.81669736e-01]	[4.80185333e+02 9.08687683e+02 7.62639761e-01]	[4.64902618e+02 8.83039246e+02 6.58934295e-01]	[4.11000702e+02 8.01002258e+02 7.45812535e-01]	[3.95544861e+02 7.93246033e+02 7.64730096e-01]	[418.69451904 749.6940918 0.83716565]
[441.67507935 293.02502441 0.93116176]	[439.05740356 354.51275635 0.91572118]	[377.62402344 349.43411255 0.85786432]	[351.93136597 452.06512451 0.82823592]	[321.1953125 544.34765625 0.90812492]	[498.12329102 357.01589966 0.85305339]	[500.90621948 457.1746521 0.89159256]	[503.41036987 546.94519043 0.89619446]	[426.34738159 531.54443359 0.70651042]	[392.96594238 526.44165039 0.70103902]	[385.36831665 682.9041748 0.80696917]	[410.95120239 749.66326904 0.83298266]	[462.35427856 536.66949463 0.72609717]	[462.23358154 703.40423584 0.81798917]	[4.67407745e+02 8.72785278e+02 7.94674337e-01]	[431.5324707 277.58755493 0.8986752 ]	[454.6187439 277.68777466 0.88240695]	[411.02185059 274.97940063 0.84350026]	[467.40002441 277.46932983 0.82017398]	[4.59795197e+02 9.11205627e+02 7.84939528e-01]	[4.80179291e+02 9.08663147e+02 7.58230567e-01]	[4.6490799e+02 8.8051001e+02 6.5835613e-01]	[4.10968933e+02 7.98444519e+02 7.35707641e-01]	[3.95542725e+02 7.90786865e+02 7.70559549e-01]	[418.70385742 749.61993408 0.84662074]
[441.72692871 293.01721191 0.92814219]	[439.06365967 354.49783325 0.91337538]	[377.63369751 349.39916992 0.85757244]	[346.80911255 452.05435181 0.8258127 ]	[318.64501953 544.34863281 0.9298653 ]	[498.14389038 357.01828003 0.85665417]	[500.88110352 457.1418457 0.88456595]	[503.33639526 546.99041748 0.89563465]	[423.90264893 531.54418945 0.71081698]	[390.47229004 526.42883301 0.70087981]	[385.37121582 682.91088867 0.8084771 ]	[410.94436646 749.67889404 0.8301667 ]	[462.31942749 536.6708374 0.72669089]	[462.23791504 700.89794922 0.81105876]	[4.64973236e+02 8.72757751e+02 7.99711406e-01]	[434.06729126 277.5446167 0.90946281]	[457.13330078 277.6857605 0.90502286]	[413.56881714 274.95758057 0.85266721]	[469.96517944 277.49316406 0.78340977]	[4.59800751e+02 9.11201294e+02 7.89453864e-01]	[4.80193359e+02 9.08650513e+02 7.62052298e-01]	[4.64872437e+02 8.80459412e+02 6.67138278e-01]	[4.10992188e+02 7.98368347e+02 7.45477915e-01]	[3.95576691e+02 7.90749878e+02 7.88543463e-01]	[418.70135498 749.61517334 0.84328496]
[441.78375244 292.99243164 0.92176914]	[439.05471802 354.49481201 0.91005564]	[377.62670898 349.38259888 0.85644418]	[341.69650269 452.06539917 0.85926163]	[316.02346802 541.7088623 0.8920849 ]	[498.16342163 357.03091431 0.86174846]	[500.81756592 457.18600464 0.89012039]	[500.89205933 546.95812988 0.91055459]	[423.82791138 531.56835938 0.72110307]	[387.87402344 526.44555664 0.70512486]	[385.3359375 682.88598633 0.80655432]	[408.4359436 749.64428711 0.83403361]	[462.27294922 536.70080566 0.73332572]	[462.19442749 700.89080811 0.800394 ]	[4.64951660e+02 8.72735229e+02 7.95656741e-01]	[436.55322266 277.50695801 0.92218637]	[457.20852661 277.66616821 0.92068034]	[416.02200317 274.91870117 0.85469389]	[472.53677368 277.52227783 0.77332377]	[4.59818298e+02 9.11225464e+02 7.82014489e-01]	[4.80202271e+02 9.08665222e+02 7.58578062e-01]	[4.64839813e+02 8.77975464e+02 6.64031029e-01]	[4.11018921e+02 7.98398010e+02 7.48752296e-01]	[3.95560577e+02 7.90758301e+02 7.83639193e-01]	[418.67028809 749.57537842 0.84220082]
[441.79260254 292.97073364 0.91940612]	[436.68127441 354.496521 0.90575492]	[377.60012817 349.39022827 0.85424614]	[339.20257568 444.42492676 0.88561165]	[308.41491699 539.19140625 0.83470821]	[498.13381958 357.02813721 0.86015427]	[500.78674316 457.1569519 0.88373315]	[500.78146362 544.53381348 0.90710378]	[421.41156006 534.12042236 0.72716796]	[385.33740234 526.51068115 0.70269549]	[385.29248047 680.36663818 0.79054117]	[408.40209961 749.73809814 0.82213545]	[462.2270813 539.21710205 0.73773837]	[459.82913208 703.3973999 0.82035005]	[4.64928894e+02 8.72737366e+02 7.98383415e-01]	[436.56762695 277.46582031 0.92470056]	[459.59231567 277.64984131 0.92836404]	[413.58111572 272.50195312 0.84585303]	[472.53039551 277.5635376 0.76001126]	[4.59804596e+02 9.11205139e+02 7.82219648e-01]	[4.80189758e+02 9.08650757e+02 7.59877205e-01]	[4.64830811e+02 8.77974121e+02 6.69604301e-01]	[4.10991669e+02 7.95874268e+02 7.48444378e-01]	[395.55090332 790.73364258 0.79314029]	[418.64648438 749.68548584 0.80490392]
[441.79559326 292.95718384 0.91910315]	[436.64901733 354.45529175 0.89312422]	[377.5718689 346.84957886 0.85142928]	[336.6265564 444.32278442 0.90893805]	[298.20614624 534.10540771 0.8589918 ]	[495.64651489 357.00683594 0.85239404]	[500.74978638 457.1439209 0.87865198]	[500.63977051 544.4956665 0.89373112]	[421.32440186 534.13287354 0.74463129]	[382.77606201 526.50164795 0.72837758]	[382.86907959 677.84344482 0.79423928]	[408.42007446 752.18139648 0.80989873]	[459.84216309 539.24719238 0.74840546]	[459.79107666 703.50592041 0.81947505]	[4.64950714e+02 8.72779175e+02 7.95498729e-01]	[436.57086182 275.1267395 0.92786026]	[459.60339355 277.63549805 0.93536723]	[413.56738281 272.48526001 0.84346056]	[472.5446167 277.57745361 0.76858974]	[4.59815979e+02 9.11233765e+02 7.82941401e-01]	[4.80201080e+02 9.08696228e+02 7.70463765e-01]	[4.64867493e+02 8.80488586e+02 6.58914685e-01]	[4.11016968e+02 7.95877075e+02 7.34640777e-01]	[3.95554077e+02 7.90745850e+02 7.83131599e-01]	[418.63580322 749.76525879 0.78403306]
[441.76531982 292.94021606 0.92015719]	[436.5942688 352.00378418 0.87590396]	[377.53320312 344.35598755 0.84572631]	[334.06152344 441.85098267 0.89087093]	[295.53604126 528.99859619 0.8700366 ]	[493.12478638 356.99060059 0.84399259]	[500.67767334 454.64306641 0.85511374]	[495.69970703 544.33026123 0.86022401]	[421.26837158 529.05145264 0.74908221]	[380.33911133 526.41448975 0.74316114]	[382.84716797 677.8034668 0.79415214]	[408.44955444 752.296875 0.79311556]	[459.79385376 534.16589355 0.72794688]	[459.75704956 705.95623779 0.8232066 ]	[4.67398712e+02 8.72782593e+02 7.97849655e-01]	[436.54702759 275.10906982 0.9260174 ]	[457.21670532 277.62710571 0.93210679]	[413.52832031 272.45141602 0.83610928]	[470.05221558 277.55801392 0.78122669]	[4.62208832e+02 9.11231750e+02 7.92116463e-01]	[4.80231476e+02 9.08684265e+02 7.80856431e-01]	[4.64910645e+02 8.80486023e+02 6.49065018e-01]	[4.10966644e+02 7.98365601e+02 7.22159266e-01]	[3.95534454e+02 7.90766235e+02 7.71711469e-01]	[418.67730713 752.26818848 0.77159655]
[441.71725464 292.89907837 0.9198392 ]	[436.54525757 351.96759033 0.85897142]	[377.49682617 344.29602051 0.84384561]	[326.36904907 441.82620239 0.8525843 ]	[290.39544678 526.42382812 0.85292798]	[490.5569458 356.98590088 0.83895153]	[500.64898682 457.0944519 0.85604131]	[490.53787231 544.375 0.85185111]	[421.18453979 529.05371094 0.7499935 ]	[380.29489136 523.96289062 0.75701159]	[382.85690308 672.70526123 0.80600113]	[408.47131348 754.80731201 0.7831977 ]	[459.67492676 536.66052246 0.71161836]	[459.71282959 705.94787598 0.82377541]	[4.67400238e+02 8.72821106e+02 7.86384404e-01]	[434.09716797 275.05908203 0.92230606]	[457.16317749 277.6015625 0.92803502]	[413.50158691 272.40686035 0.8302418 ]	[467.49761963 277.5397644 0.78596711]	[4.59812744e+02 9.11229858e+02 7.83706784e-01]	[4.80237061e+02 9.08704956e+02 7.72727728e-01]	[4.64897186e+02 8.83031799e+02 6.28092825e-01]	[4.10962708e+02 7.98381592e+02 7.25415051e-01]	[3.95512146e+02 7.90792603e+02 7.65510082e-01]	[418.71398926 757.31793213 0.76267701]
[439.30358887 285.24346924 0.90277636]	[431.4692688 346.85354614 0.83076102]	[374.98062134 339.29333496 0.84625286]	[321.22952271 439.134552 0.88822323]	[280.13742065 521.32751465 0.8941049 ]	[487.94363403 354.54721069 0.84002823]	[495.63949585 452.03829956 0.81698102]	[485.48370361 541.73858643 0.88914096]	[418.7208252 523.83093262 0.78318 ]	[380.19467163 521.30157471 0.78471053]	[385.37802124 667.55194092 0.82727897]	[413.54385376 757.38464355 0.78439605]	[457.13265991 523.97503662 0.72689945]	[459.60125732 690.66156006 0.81163019]	[4.67465942e+02 8.72890381e+02 7.34348595e-01]	[431.49468994 274.8732605 0.88668096]	[454.53857422 275.08477783 0.90715754]	[408.47329712 267.33209229 0.8146221 ]	[464.86550903 275.10540771 0.85933411]	[4.59795380e+02 9.11345764e+02 7.52105951e-01]	[4.80192505e+02 9.11255920e+02 7.50858903e-01]	[4.67397614e+02 8.88163818e+02 5.73217332e-01]	[4.11025635e+02 8.00940674e+02 7.41407275e-01]	[3.95567932e+02 7.93232727e+02 7.57785022e-01]	[421.19012451 762.44226074 0.7724756 ]
[439.30352783 285.24411011 0.90271735]	[431.46774292 346.85092163 0.83073622]	[374.98043823 339.29119873 0.8466087 ]	[321.22827148 439.13571167 0.88871384]	[280.13879395 521.32843018 0.89424443]	[487.94256592 354.54541016 0.83996683]	[495.63851929 452.0453186 0.8172645 ]	[485.48544312 541.73760986 0.8883245 ]	[418.72128296 523.82928467 0.78277355]	[380.19439697 521.29980469 0.78420627]	[385.378479 667.55206299 0.82735372]	[413.54428101 757.37921143 0.78509724]	[457.13397217 523.97241211 0.72699809]	[459.60516357 690.65808105 0.81198794]	[4.67472137e+02 8.72887329e+02 7.37174928e-01]	[431.4942627 274.87365723 0.88665688]	[454.53860474 275.0848999 0.90707612]	[408.4744873 267.3291626 0.81463641]	[464.86581421 275.1008606 0.85826194]	[4.59794250e+02 9.11345032e+02 7.54061341e-01]	[4.80191254e+02 9.11254517e+02 7.52489209e-01]	[4.67406616e+02 8.88157776e+02 5.74816763e-01]	[4.11023010e+02 8.00934265e+02 7.41677821e-01]	[3.95564789e+02 7.93227905e+02 7.58478224e-01]	[421.19137573 762.43841553 0.7721073 ]
[439.30377197 285.24435425 0.90267104]	[431.46914673 346.85232544 0.83072776]	[374.9800415 339.29202271 0.84626859]	[321.22940063 439.13467407 0.88825023]	[280.1361084 521.32745361 0.89349592]	[487.94412231 354.54650879 0.8399086 ]	[495.63705444 452.04400635 0.8172397 ]	[485.48886108 541.73547363 0.88783568]	[418.7199707 523.82971191 0.78337884]	[380.19348145 521.30065918 0.7850908 ]	[385.37289429 667.55462646 0.83131546]	[413.54266357 757.37670898 0.7849763 ]	[457.13116455 523.97338867 0.72716552]	[459.59335327 690.6817627 0.80832386]	[4.67471558e+02 8.72881592e+02 7.33564258e-01]	[431.49420166 274.8739624 0.88662267]	[454.53823853 275.08474731 0.9068535 ]	[408.47595215 267.33151245 0.81463236]	[464.8666687 275.10235596 0.85933566]	[4.59796417e+02 9.11344910e+02 7.53353119e-01]	[4.80193085e+02 9.11254517e+02 7.51930058e-01]	[4.67404327e+02 8.88152466e+02 5.70498586e-01]	[4.11029327e+02 8.00922241e+02 7.42677569e-01]	[3.95570068e+02 7.93223816e+02 7.61573613e-01]	[421.18893433 762.43841553 0.77231199]
[439.21356201 280.17245483 0.92341495]	[426.44561768 341.77630615 0.85945249]	[372.52008057 339.10220337 0.85483837]	[321.16940308 436.55749512 0.8626349 ]	[280.17385864 518.77789307 0.86599118]	[485.40182495 351.92666626 0.83645856]	[490.53131104 449.44610596 0.81847864]	[485.44595337 539.16748047 0.8750186 ]	[418.69293213 521.2958374 0.78884107]	[380.14593506 518.73791504 0.77249217]	[387.95129395 665.04925537 0.82553482]	[416.02618408 757.38024902 0.78821146]	[457.1003418 523.83526611 0.73355538]	[459.6630249 688.04138184 0.84719229]	[4.70000580e+02 8.72784729e+02 7.15553224e-01]	[426.44406128 272.3493042 0.85911888]	[449.49581909 274.90927124 0.89207375]	[408.43862915 262.25256348 0.81669992]	[462.46038818 274.87045288 0.85180569]	[4.62212036e+02 9.11378723e+02 7.17623293e-01]	[4.80191498e+02 9.11263000e+02 7.17402160e-01]	[4.67438751e+02 8.85575317e+02 5.47093630e-01]	[4.13557434e+02 8.03476074e+02 7.63850749e-01]	[3.95628418e+02 7.93302490e+02 7.60547400e-01]	[421.2192688 762.45953369 0.79203612]
[439.11883545 275.01519775 0.94132423]	[423.7852478 336.59820557 0.92634219]	[367.3397522 333.93475342 0.80757022]	[321.22518921 423.88012695 0.8458584 ]	[290.4465332 508.53826904 0.82348621]	[482.86499023 339.18792725 0.90544951]	[487.9810791 441.77572632 0.88690287]	[487.92782593 526.41784668 0.867199 ]	[418.62521362 513.60473633 0.73730624]	[380.09866333 508.48187256 0.74764359]	[392.97814941 662.45819092 0.81809056]	[416.0682373 754.82196045 0.81384522]	[454.62814331 516.21588135 0.68859982]	[459.6491394 677.80810547 0.81183088]	[4.80121216e+02 8.49661011e+02 7.49421000e-01]	[423.91494751 257.20025635 0.89709431]	[446.93377686 262.22119141 0.83783352]	[405.8454895 256.98007202 0.86071694]	[462.33425903 264.74230957 0.76080638]	[4.62348480e+02 9.06096558e+02 5.96802831e-01]	[4.80272644e+02 8.95940002e+02 6.03721023e-01]	[4.80252716e+02 8.57379944e+02 5.06485283e-01]	[4.16107697e+02 8.00963135e+02 7.35011637e-01]	[3.98158875e+02 7.93283386e+02 7.67252982e-01]	[421.17193604 759.91046143 0.78732026]
[436.69226074 272.37310791 0.88463515]	[423.78155518 333.95440674 0.89318514]	[364.86517334 323.78414917 0.80527425]	[323.78283691 421.24316406 0.86460972]	[295.51977539 505.97543335 0.87351042]	[482.83300781 336.60610962 0.90484405]	[485.4675293 436.65722656 0.86648148]	[490.49249268 523.8190918 0.87884861]	[418.64215088 505.9447937 0.74895918]	[380.11968994 503.41342163 0.76452333]	[393.02209473 657.28198242 0.80258441]	[416.06600952 754.81201172 0.82098025]	[457.08294678 508.49780273 0.69194472]	[459.72671509 667.62493896 0.85382187]	[4.77696259e+02 8.29116943e+02 7.66781688e-01]	[423.87692261 254.60693359 0.92520726]	[446.90045166 257.13525391 0.89619786]	[403.36050415 254.34526062 0.85554272]	[462.32086182 259.63861084 0.80158424]	[4.62230011e+02 8.59961792e+02 3.98383111e-01]	[4.82781860e+02 8.57380066e+02 4.58207518e-01]	[4.77666626e+02 8.34390503e+02 5.50766706e-01]	[4.13587006e+02 8.06034729e+02 7.41608620e-01]	[3.98082031e+02 7.95811890e+02 7.65145421e-01]	[421.16497803 759.93151855 0.83004391]
[436.66644287 262.23571777 0.86379111]	[421.34857178 326.3039856 0.89334512]	[362.33874512 318.74258423 0.84920633]	[328.89517212 418.67410278 0.85865927]	[298.10421753 503.48687744 0.88645965]	[482.77236938 333.98800659 0.87538528]	[485.44595337 428.94796753 0.84248412]	[490.57699585 518.73681641 0.86047286]	[418.65884399 503.32165527 0.78276235]	[380.12149048 500.84893799 0.77845895]	[395.56439209 649.55175781 0.85620511]	[416.11517334 757.32659912 0.82830942]	[457.10913086 503.42831421 0.73353642]	[459.76779175 664.85931396 0.85825241]	[4.80122986e+02 8.16316467e+02 7.76559711e-01]	[423.84399414 251.949646 0.89942819]	[444.4491272 254.52876282 0.91512883]	[403.24304199 246.7880249 0.84929484]	[462.29437256 254.60704041 0.82465219]	[4.62374908e+02 8.52203125e+02 5.08207798e-01]	[4.82879242e+02 8.49693298e+02 5.59489548e-01]	[4.77682373e+02 8.29100037e+02 5.92091560e-01]	[4.16052155e+02 8.06037842e+02 7.19415069e-01]	[3.98118622e+02 7.95799133e+02 7.66779304e-01]	[421.18661499 764.95404053 0.82975388]
[436.59451294 257.13787842 0.91233295]	[421.27807617 318.73846436 0.93135875]	[362.24267578 316.13879395 0.86971605]	[333.99282837 416.04177856 0.85633868]	[300.77102661 503.30886841 0.87702954]	[482.73330688 323.7855835 0.86813343]	[485.46670532 421.36602783 0.87079918]	[498.13723755 508.5496521 0.84324592]	[418.6897583 498.25384521 0.77938217]	[380.13635254 498.1661377 0.76007253]	[395.6434021 646.94604492 0.87137926]	[416.1086731 757.31689453 0.82652837]	[457.15722656 500.76806641 0.73830146]	[459.76239014 657.30578613 0.83389103]	[4.80199646e+02 8.13764160e+02 7.98178315e-01]	[421.39178467 244.28215027 0.88019282]	[444.38510132 251.89312744 0.89399248]	[400.85910034 239.10261536 0.88324225]	[462.19775391 251.9611969 0.77518642]	[4.67408875e+02 8.49782227e+02 5.38882971e-01]	[4.85439697e+02 8.49641235e+02 5.77605188e-01]	[4.77740784e+02 8.26596802e+02 5.91916919e-01]	[4.16051697e+02 8.03498352e+02 7.15307891e-01]	[3.98117249e+02 7.93302612e+02 7.74891078e-01]	[421.18902588 764.98828125 0.81839973]
[434.1255188 254.53546143 0.92277467]	[421.23513794 315.98956299 0.94516951]	[362.24230957 313.43234253 0.83893883]	[336.44628906 405.85824585 0.85327411]	[310.92376709 500.80227661 0.85723162]	[480.31259155 318.55801392 0.91093481]	[485.41723633 418.7124939 0.89721656]	[498.16757202 503.39431763 0.89295435]	[418.69506836 485.45953369 0.7471711 ]	[380.13858032 485.37854004 0.75225663]	[398.05883789 641.84051514 0.83322436]	[416.09396362 754.8416748 0.821881 ]	[457.17892456 487.96820068 0.70975471]	[459.78625488 644.54046631 0.86569732]	[4.80255371e+02 8.13752319e+02 8.02230299e-01]	[421.33496094 239.06108093 0.92855626]	[444.29296875 244.19543457 0.86795217]	[400.759552 234.03385925 0.91157734]	[459.8059082 244.26950073 0.66546494]	[4.64920502e+02 8.52184753e+02 5.67434728e-01]	[4.85409668e+02 8.49704895e+02 6.02553964e-01]	[4.80264099e+02 8.26598328e+02 6.06430709e-01]	[4.13586914e+02 7.98422607e+02 7.12216496e-01]	[3.98112854e+02 7.90822021e+02 7.69305468e-01]	[421.17828369 765.00860596 0.80307627]
[431.53662109 251.82270813 0.85469842]	[421.20849609 310.95065308 0.91168427]	[359.82189941 303.25189209 0.83811361]	[336.49081421 403.39834595 0.87080026]	[315.99557495 498.16503906 0.87276626]	[480.32485962 315.98672485 0.89471567]	[485.35873413 410.94174194 0.84839624]	[500.66439819 500.78933716 0.91298002]	[418.74307251 482.81951904 0.78356314]	[380.19482422 482.78036499 0.76759797]	[398.14050293 636.77050781 0.82730728]	[416.09048462 757.38964844 0.81100506]	[457.21420288 482.86663818 0.74820441]	[459.82208252 644.42236328 0.86319518]	[482.72027588 811.15203857 0.84779721]	[421.25375366 234.0276947 0.95861268]	[441.85458374 236.52893066 0.95257449]	[400.70431519 231.3518219 0.88240582]	[459.79632568 236.56410217 0.78727692]	[4.72584808e+02 8.49797485e+02 6.73329592e-01]	[4.90491302e+02 8.49618042e+02 6.76062703e-01]	[4.82803772e+02 8.16390015e+02 6.57865584e-01]	[4.11037231e+02 7.95832642e+02 7.27241814e-01]	[3.98075745e+02 7.90756897e+02 7.87325025e-01]	[421.20092773 767.49511719 0.79564178]
[431.47271729 241.66995239 0.84990954]	[421.22155762 300.75238037 0.92069751]	[362.22369385 298.1647644 0.86946768]	[336.59194946 400.65341187 0.91688824]	[318.59283447 490.559021 0.86805093]	[480.31652832 308.36352539 0.85885471]	[485.48168945 405.83666992 0.8318823 ]	[500.71740723 493.13406372 0.87697834]	[418.78442383 480.19830322 0.77856088]	[380.23162842 480.17160034 0.74877465]	[398.17358398 634.19641113 0.8213504 ]	[416.07220459 759.90081787 0.80488759]	[459.6071167 480.24423218 0.74200761]	[462.18469238 639.2677002 0.83376849]	[482.73937988 803.54467773 0.80717987]	[421.20071411 231.44450378 0.93321496]	[441.76196289 233.95089722 0.95061094]	[400.67080688 221.1177063 0.87124562]	[459.74459839 228.85968018 0.76908082]	[4.77603424e+02 8.47058899e+02 6.92451715e-01]	[4.93075745e+02 8.39444763e+02 6.75936878e-01]	[4.82781616e+02 8.11193176e+02 7.00912714e-01]	[4.13525024e+02 7.93356384e+02 7.25301325e-01]	[3.98095123e+02 7.90722900e+02 7.81947970e-01]	[421.1913147 767.55938721 0.7843442 ]
[428.9276123 236.54986572 0.90245765]	[421.17593384 298.00759888 0.95200294]	[359.77233887 295.53125 0.87324417]	[336.63821411 398.1401062 0.92072076]	[321.1739502 485.3840332 0.87529552]	[480.25369263 298.17947388 0.89446497]	[487.94760132 400.64666748 0.87437057]	[500.75405884 485.45300293 0.90381199]	[421.14993286 475.15356445 0.74934834]	[380.27224731 472.59298706 0.72171205]	[398.20239258 626.52929688 0.84585428]	[416.08248901 759.88641357 0.80746317]	[459.65078735 477.64807129 0.72868592]	[462.24923706 629.10974121 0.85248309]	[482.72567749 798.42730713 0.8112449 ]	[418.79260254 223.69544983 0.90172547]	[441.72412109 228.88348389 0.90892535]	[400.60818481 216.09869385 0.88857388]	[459.65002441 228.85899353 0.73115921]	[4.77665497e+02 8.36893250e+02 6.99215591e-01]	[4.95609741e+02 8.31846008e+02 7.20742524e-01]	[4.82765137e+02 8.08700012e+02 7.28301227e-01]	[4.10987274e+02 7.93286987e+02 7.44106948e-01]	[3.98038788e+02 7.90644165e+02 7.74485886e-01]	[421.18521118 767.58428955 0.77733517]
[426.45019531 233.98997498 0.89862317]	[421.16055298 295.38815308 0.94171298]	[359.74157715 292.97216797 0.85657316]	[336.70812988 395.625 0.89716119]	[321.29974365 482.77285767 0.89121455]	[480.22570801 295.5116272 0.89848995]	[485.47583008 395.53759766 0.85065806]	[500.83615112 482.80722046 0.93797714]	[421.20541382 467.43341064 0.74443483]	[380.32046509 464.92260742 0.72302967]	[398.24560547 623.965271 0.83749688]	[416.07290649 754.77001953 0.82332867]	[459.71160889 467.47476196 0.73114538]	[462.2673645 626.40423584 0.88255084]	[482.83895874 790.79876709 0.84995234]	[418.78753662 218.55226135 0.93367177]	[441.66772461 221.1872406 0.90500295]	[400.63574219 213.55770874 0.91441441]	[459.59533691 221.10084534 0.72650367]	[4.80190979e+02 8.31679626e+02 7.84380019e-01]	[4.98182190e+02 8.29124573e+02 7.62930334e-01]	[4.82831970e+02 8.03498108e+02 7.38825977e-01]	[4.11014923e+02 7.90830811e+02 7.55777061e-01]	[3.98055389e+02 7.90592957e+02 7.82335818e-01]	[421.19485474 765.05072021 0.78616983]
[426.37658691 231.38354492 0.86837375]	[421.14294434 290.3895874 0.9107368 ]	[359.73391724 285.31933594 0.83765936]	[339.21478271 387.87496948 0.86592698]	[331.39813232 480.15853882 0.86367697]	[480.21237183 292.92236328 0.86518198]	[487.98321533 387.87780762 0.81751847]	[503.24145508 480.13269043 0.91095579]	[421.25949097 462.34185791 0.75794601]	[382.74645996 462.36651611 0.72098607]	[398.24227905 618.78753662 0.82080942]	[416.07623291 754.80651855 0.81830162]	[459.77539062 462.32293701 0.75473291]	[462.37121582 623.83502197 0.86918128]	[482.93847656 788.18444824 0.83119166]	[418.71383667 215.95977783 0.95555162]	[439.30108643 216.06881714 0.95016909]	[398.19543457 213.38218689 0.89442754]	[457.21600342 215.96640015 0.77248257]	[4.80169952e+02 8.26572021e+02 7.35592484e-01]	[4.98224823e+02 8.21452332e+02 7.09001303e-01]	[4.82902313e+02 7.93341675e+02 7.18245149e-01]	[4.13517975e+02 7.90826050e+02 7.56399751e-01]	[3.98075592e+02 7.88234863e+02 7.75572777e-01]	[421.2164917 767.49951172 0.7900821 ]
[426.37521362 231.38301086 0.86847234]	[421.14291382 290.38934326 0.91092753]	[359.73416138 285.3197937 0.83785021]	[339.21456909 387.87667847 0.86599344]	[331.39953613 480.16186523 0.86437356]	[480.21325684 292.92205811 0.86549789]	[487.98330688 387.88259888 0.81684655]	[503.23831177 480.13546753 0.91074574]	[421.2583313 462.33834839 0.75847542]	[382.74511719 462.36260986 0.72144687]	[398.24252319 618.78741455 0.82038069]	[416.07720947 754.78234863 0.8220433 ]	[459.77426147 462.31970215 0.75481141]	[462.37136841 623.83673096 0.86951244]	[482.93405151 788.18341064 0.83161247]	[418.71417236 215.95951843 0.9556005 ]	[439.30093384 216.06826782 0.9497723 ]	[398.19863892 213.38511658 0.89611435]	[457.2210083 215.96842957 0.7782169 ]	[4.80179230e+02 8.26578186e+02 7.39018261e-01]	[4.98227997e+02 8.21459045e+02 7.10365295e-01]	[4.82892426e+02 7.93340149e+02 7.19758272e-01]	[4.11045074e+02 7.90811523e+02 7.58588135e-01]	[3.98067505e+02 7.88220581e+02 7.77365088e-01]	[421.21609497 765.07641602 0.79330897]
[423.90267944 221.11204529 0.8652826 ]	[421.13919067 277.68685913 0.94801259]	[359.72363281 277.66110229 0.88442397]	[339.26748657 382.76431274 0.88239503]	[334.07476807 475.12713623 0.86051369]	[480.20544434 277.70672607 0.89550304]	[493.05169678 380.25280762 0.87025458]	[503.46743774 469.99526978 0.86585212]	[421.36663818 457.17782593 0.73917979]	[385.31478882 457.20150757 0.69064987]	[400.68380737 616.24475098 0.82052851]	[416.07183838 752.21337891 0.84532493]	[462.18902588 457.17269897 0.76230329]	[464.84204102 613.64538574 0.81628674]	[485.34701538 772.7265625 0.81649846]	[418.63803101 210.89567566 0.92822731]	[439.20413208 213.40612793 0.9658134 ]	[398.04022217 205.70880127 0.83085585]	[452.08505249 210.88619995 0.6578449 ]	[4.80225952e+02 8.13740906e+02 7.63817906e-01]	[4.98234009e+02 8.11134460e+02 7.66836107e-01]	[4.82918365e+02 7.83019043e+02 7.77873337e-01]	[4.13522217e+02 7.93252075e+02 7.58582830e-01]	[3.98070404e+02 7.88227051e+02 7.85921693e-01]	[421.16900635 762.47991943 0.79459167]
[423.82928467 218.52679443 0.90316665]	[421.17358398 277.49905396 0.95291227]	[359.74462891 277.50192261 0.88771933]	[339.31057739 380.20098877 0.89671588]	[336.46261597 472.59796143 0.86253244]	[480.19714355 277.54830933 0.90959638]	[493.04962158 377.66140747 0.87976205]	[505.89334106 464.83636475 0.88034177]	[421.36340332 452.0730896 0.722377 ]	[385.3331604 454.58068848 0.6705271 ]	[400.7628479 611.09228516 0.82329381]	[416.07263184 752.2277832 0.83833748]	[459.8538208 452.04220581 0.7407881 ]	[467.43887329 606.06231689 0.83168674]	[485.44287109 770.12310791 0.83670884]	[418.57684326 208.2749939 0.89419901]	[439.15557861 210.89744568 0.93993354]	[395.63665771 200.63493347 0.83737552]	[452.07565308 210.79763794 0.704247 ]	[480.3102417 811.128479 0.84269381]	[5.00732300e+02 8.08541687e+02 7.90332198e-01]	[482.95263672 777.85400391 0.77970982]	[4.10987671e+02 7.93268677e+02 7.45623171e-01]	[3.95622894e+02 7.88230713e+02 7.74680912e-01]	[421.18475342 762.51031494 0.79397643]
[423.80267334 216.05496216 0.91989785]	[421.18325806 274.99945068 0.95371878]	[359.72598267 275.05578613 0.88611335]	[341.74951172 377.75094604 0.88735628]	[336.51800537 469.99594116 0.87032092]	[480.18841553 275.0173645 0.90838277]	[493.09170532 374.99859619 0.83388048]	[505.96008301 462.3132019 0.88994855]	[423.77340698 446.91201782 0.71696371]	[387.88632202 449.44943237 0.66149354]	[400.80340576 611.07324219 0.82002717]	[416.11740112 749.74853516 0.85387558]	[462.21011353 444.38894653 0.74459708]	[467.49243164 606.02264404 0.82196134]	[487.92950439 767.64746094 0.81723791]	[418.54428101 203.22285461 0.88244742]	[439.1652832 210.77992249 0.9154259 ]	[395.57821655 198.06257629 0.84403408]	[454.56289673 205.75617981 0.66151655]	[480.29058838 808.6842041 0.848153 ]	[5.00718353e+02 8.06078613e+02 7.97079325e-01]	[4.85466187e+02 7.72809631e+02 7.58353114e-01]	[4.08476562e+02 7.93274780e+02 7.55439758e-01]	[395.6078186 788.22955322 0.78855193]	[421.23651123 759.92712402 0.77671528]
[423.79241943 215.94448853 0.92696458]	[421.22094727 274.94342041 0.94845128]	[359.73892212 275.00888062 0.88003939]	[341.79840088 377.67098999 0.88319457]	[336.5786438 464.95840454 0.89381301]	[480.25045776 274.9682312 0.9070369 ]	[495.62033081 369.96676636 0.82053775]	[506.01959229 462.19226074 0.88687426]	[423.79425049 444.38891602 0.7276569 ]	[387.89657593 446.9196167 0.67210048]	[400.85205078 608.56689453 0.81958741]	[416.10424805 752.1651001 0.84272319]	[462.24090576 444.31542969 0.75481081]	[472.51226807 605.90222168 0.82744241]	[487.99621582 767.59344482 0.81064147]	[416.17657471 200.63374329 0.88469881]	[439.16110229 208.24076843 0.90079534]	[395.60186768 195.6101532 0.855753 ]	[454.6166687 203.18379211 0.67794299]	[480.34640503 806.08117676 0.81117344]	[5.00816345e+02 8.00956299e+02 7.72725046e-01]	[4.87925903e+02 7.72777222e+02 7.44898438e-01]	[4.10993927e+02 7.93258484e+02 7.52306759e-01]	[3.95625305e+02 7.88232117e+02 7.84811139e-01]	[421.22259521 762.45062256 0.77350688]
[423.81216431 215.92304993 0.92569512]	[421.25881958 274.90127563 0.94458938]	[359.76971436 274.97055054 0.87002599]	[344.25344849 377.61679077 0.87018913]	[336.67486572 464.89111328 0.91054845]	[480.27877808 274.91873169 0.90154403]	[498.11618042 367.41351318 0.82787299]	[508.46722412 459.79449463 0.89333415]	[423.90081787 444.37542725 0.71564478]	[392.97174072 446.89172363 0.67701852]	[403.27236938 608.55615234 0.8049584 ]	[416.10910034 752.21411133 0.83772635]	[462.32580566 444.31893921 0.74624729]	[475.07672119 605.92596436 0.82668161]	[490.49591064 767.60095215 0.81623709]	[416.17553711 200.6134491 0.88543993]	[439.17160034 205.74206543 0.89872116]	[395.6177063 195.55220032 0.86159229]	[457.10437012 198.1366272 0.72889435]	[482.77276611 805.99865723 0.80671579]	[5.00853912e+02 7.98371399e+02 7.81439722e-01]	[4.87966553e+02 7.72725769e+02 7.37760067e-01]	[4.10971039e+02 7.93287109e+02 7.51982450e-01]	[395.60452271 790.60961914 0.79074848]	[421.2328186 762.5065918 0.78090668]
[423.84658813 215.89505005 0.92149711]	[421.27389526 274.88592529 0.94002795]	[359.81561279 274.9609375 0.86297822]	[344.35015869 377.66018677 0.86665094]	[339.05517578 464.83410645 0.91432977]	[480.27487183 274.88516235 0.89353764]	[498.23010254 364.8170166 0.84783018]	[508.5345459 459.7149353 0.88461208]	[423.92498779 444.34552002 0.71246314]	[392.98736572 444.41043091 0.68175507]	[403.31170654 606.07049561 0.81359732]	[416.11288452 752.17926025 0.83423632]	[462.35430908 441.84552002 0.74617934]	[475.17224121 603.48547363 0.84258091]	[490.51809692 767.57513428 0.80121809]	[418.55700684 200.60064697 0.88997179]	[439.18365479 203.23088074 0.89662993]	[398.01617432 195.51913452 0.86574161]	[457.14797974 198.00292969 0.74994946]	[4.82884766e+02 8.03546814e+02 7.95544505e-01]	[5.03334778e+02 7.95836853e+02 7.88940251e-01]	[4.87939148e+02 7.72730835e+02 7.15444565e-01]	[4.10976013e+02 7.93285034e+02 7.60438204e-01]	[395.60562134 790.60174561 0.79588473]	[421.22335815 762.46240234 0.77038246]
[423.89019775 213.53433228 0.91489208]	[421.31903076 274.88314819 0.93520647]	[362.23422241 274.94335938 0.85875201]	[346.86779785 377.61685181 0.85954857]	[339.10839844 462.41589355 0.91370475]	[480.34402466 274.88778687 0.89265043]	[500.65679932 364.85836792 0.8607375 ]	[511.06207275 459.68664551 0.88285661]	[426.45587158 444.37594604 0.70177251]	[395.53128052 446.9100647 0.69604194]	[403.37139893 606.06915283 0.81101465]	[416.07754517 749.7590332 0.83669913]	[464.81863403 441.87063599 0.73206663]	[477.67147827 603.50177002 0.86081147]	[490.56375122 762.4989624 0.78881955]	[418.59765625 200.57469177 0.89683688]	[439.21862793 203.17707825 0.9012574 ]	[398.08584595 195.50567627 0.869726 ]	[457.20965576 198.00056458 0.78609025]	[4.82842072e+02 7.95839478e+02 7.95231223e-01]	[503.28234863 790.80175781 0.81296176]	[4.88015564e+02 7.70150635e+02 7.41061807e-01]	[4.10987091e+02 7.93291077e+02 7.65042961e-01]	[395.61508179 790.61047363 0.79929185]	[421.16769409 759.94140625 0.76792645]
[426.39135742 213.53541565 0.90458775]	[421.36685181 274.86572266 0.92556739]	[362.32312012 274.93762207 0.84979045]	[351.99307251 377.65563965 0.88088351]	[339.13531494 462.44180298 0.90510207]	[482.72869873 272.45425415 0.88292772]	[500.73077393 364.83834839 0.87475169]	[516.12103271 459.62036133 0.87151253]	[431.46646118 444.33358765 0.69869608]	[395.62872314 446.87716675 0.70632267]	[405.9236145 606.00695801 0.8090114 ]	[416.06698608 749.7543335 0.83219588]	[464.90002441 441.79867554 0.72201753]	[477.74691772 605.90405273 0.86910915]	[490.54150391 754.81359863 0.79516429]	[418.66442871 200.58024597 0.90274692]	[439.29232788 203.13606262 0.89629269]	[398.18939209 195.44749451 0.88546556]	[459.68777466 195.52694702 0.82882166]	[482.82159424 790.83294678 0.82621443]	[500.86663818 790.62390137 0.83284181]	[4.90494476e+02 7.67502136e+02 7.55398750e-01]	[4.13503479e+02 7.93275879e+02 7.61195064e-01]	[398.03982544 790.60217285 0.79794919]	[418.76925659 759.91723633 0.77067763]
[428.95358276 213.55461121 0.89857244]	[423.80410767 274.86859131 0.91484571]	[364.8666687 274.93539429 0.83520257]	[354.55514526 377.61819458 0.9125421 ]	[339.16778564 462.43490601 0.90687728]	[482.81628418 272.43588257 0.88052702]	[500.84863281 367.36395264 0.88798118]	[518.64318848 459.66629028 0.88536036]	[431.53134155 441.82156372 0.70029682]	[398.01919556 444.34063721 0.71470636]	[405.86373901 605.93414307 0.80923295]	[416.08001709 749.7633667 0.83381599]	[467.39477539 441.72927856 0.70729023]	[480.11437988 603.4619751 0.86917788]	[490.56903076 754.79797363 0.79414749]	[418.74182129 200.59989929 0.90679836]	[441.71575928 203.15878296 0.88865727]	[400.60855103 195.4046936 0.89102244]	[459.78326416 195.54789734 0.84250176]	[482.86218262 790.79425049 0.82377154]	[503.25311279 790.60083008 0.81319261]	[4.90490387e+02 7.67487427e+02 7.43874192e-01]	[4.11019196e+02 7.93284729e+02 7.56537676e-01]	[395.64373779 790.61010742 0.79343605]	[418.78585815 759.94152832 0.77454197]
[436.61502075 215.91435242 0.92832983]	[431.49209595 274.881073 0.88333142]	[375.01382446 274.92730713 0.85906625]	[357.05383301 377.69732666 0.93434691]	[341.67709351 462.43582153 0.88958567]	[485.48135376 272.46075439 0.84799039]	[503.33279419 364.87637329 0.88458842]	[518.78637695 457.10180664 0.87731045]	[436.69732666 441.77096558 0.74510103]	[398.23254395 441.83630371 0.75197357]	[408.38772583 603.45782471 0.79794103]	[416.10147095 752.18212891 0.82092482]	[475.09173584 441.72781372 0.70981628]	[480.14529419 603.41674805 0.87146711]	[493.0765686 757.37054443 0.79008996]	[421.28988647 200.63195801 0.90126526]	[444.33648682 203.16113281 0.85412288]	[400.73852539 195.50215149 0.90524298]	[462.20098877 198.02923584 0.72125518]	[4.85360626e+02 7.93354248e+02 7.83993125e-01]	[5.03433075e+02 7.90719849e+02 7.85653412e-01]	[4.90498444e+02 7.67630737e+02 7.42103934e-01]	[4.11013794e+02 7.93303772e+02 7.49376833e-01]	[3.95625244e+02 7.90619812e+02 7.80991435e-01]	[421.15585327 762.4621582 0.76876557]
[439.07485962 215.89923096 0.9296127 ]	[436.58712769 274.85845947 0.90573049]	[377.55996704 274.8772583 0.88017327]	[357.1222229 377.66864014 0.93425167]	[341.74478149 464.86343384 0.86926222]	[490.51889038 272.46936035 0.83709097]	[503.4312439 364.85562134 0.86907965]	[521.17687988 454.64407349 0.87481689]	[439.21020508 441.73553467 0.7658729 ]	[400.68878174 441.77905273 0.75255728]	[413.54147339 603.35986328 0.83064514]	[416.10806274 752.19732666 0.8190195 ]	[477.68353271 441.70306396 0.72617769]	[480.19741821 603.38470459 0.88331974]	[493.0562439 754.83520508 0.78802723]	[421.40390015 200.62423706 0.88140225]	[444.43554688 203.17616272 0.84479088]	[400.87832642 195.51976013 0.88617676]	[462.32080078 198.06521606 0.81467748]	[4.85454529e+02 7.95850525e+02 7.74005532e-01]	[5.05893280e+02 7.90761902e+02 7.87486374e-01]	[4.87995483e+02 7.67567749e+02 7.48977661e-01]	[4.13502045e+02 7.93295532e+02 7.53415465e-01]	[3.95639404e+02 7.90610901e+02 7.84430504e-01]	[421.15267944 762.47485352 0.77101892]
[439.18865967 215.91197205 0.94567049]	[439.06762695 274.86087036 0.92521399]	[377.64312744 274.88980103 0.88486636]	[357.2003479 377.63381958 0.92311364]	[344.3309021 464.89971924 0.84267539]	[495.60113525 272.46572876 0.83798224]	[505.89776611 369.94702148 0.85154009]	[521.21856689 457.15911865 0.89494771]	[439.3104248 441.7756958 0.75838959]	[400.759552 441.81137085 0.7433117 ]	[413.57330322 603.33569336 0.81193256]	[416.10714722 752.24481201 0.81593335]	[480.17294312 441.73239136 0.73297769]	[480.23535156 603.39355469 0.88277441]	[493.13269043 757.34313965 0.77936661]	[423.90631104 200.64233398 0.85706234]	[449.42987061 203.18267822 0.83223289]	[403.39852905 195.43243408 0.83854353]	[464.83450317 195.55879211 0.81221366]	[4.85395935e+02 8.00950623e+02 7.65717149e-01]	[5.03483582e+02 7.93254272e+02 7.51893938e-01]	[4.90563049e+02 7.67570923e+02 7.26195753e-01]	[4.11024048e+02 7.93366211e+02 7.17815459e-01]	[3.95625946e+02 7.90664368e+02 7.60823786e-01]	[421.16244507 764.98944092 0.76639163]
[439.18933105 215.91165161 0.9457773 ]	[439.06967163 274.86126709 0.92568541]	[377.64331055 274.89035034 0.88484436]	[357.20010376 377.63299561 0.92286861]	[344.33056641 464.89996338 0.84265959]	[495.60720825 272.46661377 0.83868074]	[505.89889526 369.94848633 0.85161042]	[521.21893311 457.15969849 0.89511144]	[439.31069946 441.77548218 0.75844842]	[400.759552 441.81115723 0.74344623]	[413.57455444 603.33312988 0.81239426]	[416.10839844 752.24768066 0.81513423]	[480.17327881 441.73275757 0.7331624 ]	[480.23690796 603.39227295 0.88317287]	[493.1300354 757.33685303 0.77979696]	[423.90719604 200.64341736 0.85673457]	[446.98208618 203.18051147 0.83219343]	[403.3973999 195.43338013 0.83914936]	[464.83297729 195.55845642 0.81175768]	[4.85401947e+02 8.00934570e+02 7.63282835e-01]	[5.03489532e+02 7.93241577e+02 7.51850486e-01]	[4.90554474e+02 7.67567078e+02 7.26802707e-01]	[4.11026337e+02 7.93366333e+02 7.17429578e-01]	[3.95630096e+02 7.90664795e+02 7.60463655e-01]	[421.16445923 764.98944092 0.7665332 ]
[439.32171631 215.96981812 0.95702642]	[439.203125 274.86791992 0.95181912]	[380.10424805 274.92523193 0.88946116]	[359.699646 375.1217041 0.8962847]	[351.96914673 462.38806152 0.86261153]	[498.22219849 272.46911621 0.862261 ]	[508.45141602 367.42001343 0.82469893]	[521.31408691 457.17883301 0.90486413]	[441.70495605 441.77227783 0.73599154]	[400.81030273 441.83023071 0.71788722]	[416.07800293 603.40960693 0.82591575]	[416.12875366 752.23162842 0.81714308]	[480.24990845 439.27505493 0.72181904]	[480.30603027 603.37493896 0.88152713]	[495.58944702 754.8303833 0.78380883]	[428.95315552 200.67980957 0.84312314]	[454.57119751 205.7520752 0.8516283 ]	[408.4593811 195.43693542 0.82011199]	[464.94732666 198.00187683 0.76080239]	[4.85360535e+02 8.00964905e+02 7.76434541e-01]	[5.03439026e+02 7.93268738e+02 7.61937141e-01]	[4.93056091e+02 7.67528076e+02 7.38670290e-01]	[4.11024506e+02 7.93345032e+02 7.17595756e-01]	[3.95630676e+02 7.90644104e+02 7.55897105e-01]	[421.17633057 762.5178833 0.76347196]
[441.81143188 215.9365387 0.94659245]	[441.69296265 274.86865234 0.94695193]	[380.21502686 274.98898315 0.88621843]	[359.7671814 377.57354736 0.89903378]	[354.56713867 462.43466187 0.88281685]	[500.75387573 272.46911621 0.88187069]	[513.58587646 367.41983032 0.80510324]	[521.42205811 457.13626099 0.89702559]	[441.88592529 441.82678223 0.72606295]	[403.38446045 444.32192993 0.68345642]	[416.17388916 603.37298584 0.84183812]	[416.13494873 752.26928711 0.81719589]	[482.72302246 441.7684021 0.73395932]	[482.71286011 603.44421387 0.89045501]	[495.63659668 754.83605957 0.79203093]	[434.10559082 200.61074829 0.86113971]	[457.19421387 205.72860718 0.8805902 ]	[413.54977417 195.48416138 0.83087087]	[470.03671265 198.04927063 0.66946793]	[4.85363159e+02 8.00964172e+02 7.81498790e-01]	[5.03433655e+02 7.93279358e+02 7.61555910e-01]	[4.93127289e+02 7.67553650e+02 7.42286325e-01]	[4.13499512e+02 7.95796936e+02 7.13124335e-01]	[3.95637329e+02 7.90667725e+02 7.55845547e-01]	[421.1756897 764.99810791 0.77270174]
[444.31695557 215.91685486 0.92704397]	[441.8243103 274.87567139 0.93641353]	[382.75018311 274.94497681 0.86347246]	[364.81185913 377.62094116 0.88248992]	[357.02148438 464.85131836 0.89522266]	[500.86407471 274.88253784 0.88946557]	[516.21417236 367.39208984 0.82224327]	[523.88226318 457.11053467 0.8965947 ]	[444.31686401 441.74252319 0.72237867]	[405.90032959 441.80267334 0.68057764]	[418.61087036 603.38824463 0.85847497]	[416.14953613 752.28057861 0.81505448]	[482.76953125 439.25808716 0.74304509]	[482.77359009 603.32830811 0.8824864 ]	[495.68399048 759.87646484 0.7917766 ]	[436.66430664 200.61233521 0.88006276]	[459.67211914 205.71153259 0.89368844]	[416.12084961 195.48480225 0.8536092 ]	[477.62503052 198.00912476 0.73992956]	[4.85390656e+02 8.00961121e+02 7.71269381e-01]	[5.03461273e+02 7.93288635e+02 7.54628539e-01]	[4.93118103e+02 7.67660889e+02 7.47914970e-01]	[4.13539032e+02 7.95783691e+02 7.25016654e-01]	[3.98048279e+02 7.90664429e+02 7.65815854e-01]	[421.17663574 764.98388672 0.77345949]
[446.8666687 215.91200256 0.9123801 ]	[441.918396 274.88812256 0.92364371]	[385.32614136 274.94699097 0.84287375]	[369.93182373 377.66934204 0.8756839 ]	[357.07479858 464.83609009 0.90726388]	[503.28411865 272.49047852 0.88090074]	[518.76715088 367.36227417 0.84355485]	[523.96856689 457.14086914 0.8979795 ]	[444.39056396 441.79675293 0.71726406]	[408.46511841 441.84716797 0.67429328]	[418.60614014 603.34307861 0.85092664]	[416.16113281 752.23657227 0.81914467]	[482.83364868 441.75872803 0.74838519]	[482.82080078 603.39593506 0.89370501]	[495.67834473 759.89874268 0.79519284]	[439.16818237 200.60778809 0.90235382]	[459.79702759 203.224823 0.89621484]	[418.68344116 193.02038574 0.87354231]	[480.21133423 195.50958252 0.81029046]	[4.85370789e+02 8.00918945e+02 7.64587164e-01]	[5.03423492e+02 7.93260376e+02 7.61219203e-01]	[4.93106964e+02 7.67679504e+02 7.52609789e-01]	[4.13527130e+02 7.93343994e+02 7.29885876e-01]	[3.98042450e+02 7.90641724e+02 7.63908505e-01]	[421.18606567 762.48937988 0.77425951]
[452.04940796 215.89263916 0.90261602]	[444.42724609 274.890625 0.90605414]	[390.47610474 274.90429688 0.83206391]	[375.08450317 377.60479736 0.91937494]	[357.16708374 462.43692017 0.92130786]	[503.44000244 274.86465454 0.87810379]	[521.30316162 369.94012451 0.88284695]	[524.03344727 457.22238159 0.90255594]	[446.88046265 441.78915405 0.70953733]	[411.01855469 441.84100342 0.67507815]	[418.63668823 603.39715576 0.83947927]	[416.16220093 752.25646973 0.81764597]	[482.89678955 441.75506592 0.74115539]	[482.89532471 603.36102295 0.86938262]	[498.12426758 757.38171387 0.80163997]	[441.67105103 200.59338379 0.90703583]	[462.31497192 203.16783142 0.87790686]	[421.17108154 193.01647949 0.89720881]	[480.3416748 195.55960083 0.7725383 ]	[4.82941010e+02 7.98436707e+02 7.63085902e-01]	[5.03384460e+02 7.93249268e+02 7.59556055e-01]	[4.95606750e+02 7.67653198e+02 7.56127477e-01]	[4.13551666e+02 7.93324036e+02 7.32427597e-01]	[3.98056366e+02 7.90636780e+02 7.66018093e-01]	[421.18432617 764.97399902 0.77235109]
[457.11752319 215.9039917 0.92571455]	[449.45205688 274.88735962 0.88751441]	[393.06854248 274.88085938 0.84292668]	[377.55575562 377.67251587 0.94146788]	[359.62432861 464.8548584 0.90404594]	[505.94979858 274.87496948 0.86216867]	[521.38684082 369.93740845 0.87583315]	[526.46661377 459.612854 0.89914501]	[449.46511841 441.71981812 0.69905132]	[416.05529785 441.7411499 0.69378006]	[418.68658447 603.32794189 0.84652227]	[416.16708374 752.30102539 0.81349921]	[482.96911621 441.71383667 0.72721148]	[482.94100952 603.39520264 0.86467421]	[498.13949585 757.37896729 0.80506438]	[441.8097229 200.60507202 0.90285426]	[464.84375 203.15472412 0.85514373]	[421.23858643 195.41140747 0.89685142]	[482.74090576 198.02734375 0.68009657]	[4.82923798e+02 7.98417664e+02 7.70121098e-01]	[5.03355499e+02 7.93238098e+02 7.65214682e-01]	[4.95624329e+02 7.67650208e+02 7.60038137e-01]	[4.13544281e+02 7.93312378e+02 7.41796374e-01]	[3.98052612e+02 7.90630066e+02 7.74953365e-01]	[421.18212891 765.03210449 0.77711195]
[457.19772339 213.55531311 0.93042696]	[454.59646606 274.87710571 0.89339298]	[395.63827515 274.87271118 0.86525404]	[377.63021851 377.66574097 0.9439584 ]	[359.76345825 464.84423828 0.89737588]	[508.49053955 274.89096069 0.85181683]	[523.78942871 369.97027588 0.87083727]	[526.51824951 459.62863159 0.89159334]	[452.01919556 441.74124146 0.69646335]	[416.14865112 441.75665283 0.71489125]	[418.71536255 603.30822754 0.8522352 ]	[416.16412354 754.75250244 0.80517024]	[485.40734863 441.73196411 0.71240485]	[482.96209717 603.39007568 0.85481489]	[498.15426636 759.89447021 0.80577534]	[441.88946533 200.61218262 0.89261472]	[464.90737915 203.1394043 0.84859008]	[421.34857178 195.44056702 0.89094216]	[482.80654907 198.01101685 0.79155636]	[4.82895599e+02 7.98439148e+02 7.71863103e-01]	[5.03327393e+02 7.93272217e+02 7.70424902e-01]	[4.95651337e+02 7.67703247e+02 7.52783477e-01]	[4.13536377e+02 7.93250305e+02 7.56926656e-01]	[3.98044952e+02 7.88227051e+02 7.82271862e-01]	[4.21181702e+02 7.65074463e+02 7.61677206e-01]
[459.6098938 213.50090027 0.93370593]	[457.12841797 274.87286377 0.9136672 ]	[398.08361816 272.46246338 0.87796068]	[377.67868042 377.61804199 0.94033062]	[362.2510376 464.92584229 0.87182003]	[511.07394409 274.90078735 0.8471393 ]	[523.86016846 369.96878052 0.87479717]	[526.55145264 459.63903809 0.8865822 ]	[454.56103516 439.28536987 0.70604539]	[418.58636475 441.70373535 0.73352557]	[418.74887085 603.28533936 0.8402065 ]	[416.16323853 754.83880615 0.80032313]	[485.46890259 441.71987915 0.70970762]	[485.36981201 603.36157227 0.85267973]	[498.15673828 762.41674805 0.8068558 ]	[444.30316162 198.13208008 0.88628316]	[464.96524048 200.62388611 0.84733921]	[423.81347656 195.44796753 0.87067813]	[482.91271973 195.62321472 0.8492828 ]	[4.82902496e+02 8.00936340e+02 7.71984220e-01]	[5.03328583e+02 7.93307617e+02 7.66557395e-01]	[4.95647247e+02 7.70121216e+02 7.53225386e-01]	[4.13539185e+02 7.93285767e+02 7.47377872e-01]	[3.98046906e+02 7.90622803e+02 7.75648415e-01]	[421.19299316 767.57562256 0.77452159]
[459.78189087 213.46209717 0.94790959]	[459.60647583 272.49819946 0.92819029]	[398.18234253 272.47250366 0.88189459]	[380.13491821 377.57022095 0.92564183]	[369.94918823 464.88150024 0.83683228]	[516.16790771 274.87982178 0.84916264]	[523.95275879 374.97485352 0.88202089]	[531.54992676 459.78152466 0.87996608]	[457.16925049 439.253479 0.73549432]	[418.7258606 439.24481201 0.7550444 ]	[418.77853394 603.39251709 0.85052836]	[418.52999878 754.83782959 0.79943109]	[490.55636597 439.28582764 0.69802356]	[485.4800415 603.32476807 0.83902419]	[498.14849854 759.89959717 0.80333352]	[446.91729736 198.08494568 0.86424333]	[472.5178833 198.10884094 0.84386104]	[426.44967651 195.39703369 0.84083515]	[485.44161987 193.01152039 0.8458693 ]	[4.82865479e+02 8.00935730e+02 7.86929369e-01]	[5.03300171e+02 7.93301086e+02 7.79730141e-01]	[4.95656433e+02 7.67704224e+02 7.48042107e-01]	[4.13513458e+02 7.93291138e+02 7.42647946e-01]	[3.95641144e+02 7.90617249e+02 7.71400034e-01]	[4.21203064e+02 7.67574341e+02 7.63494551e-01]
[459.81985474 213.45098877 0.9498806 ]	[459.64511108 274.86535645 0.93761545]	[398.22290039 272.47961426 0.88206196]	[380.21209717 377.52911377 0.91277498]	[375.03225708 464.96780396 0.85001338]	[518.65136719 274.89642334 0.85934007]	[524.00506592 375.04669189 0.8829757 ]	[531.6171875 459.81256104 0.87587559]	[457.21786499 439.28262329 0.7412312 ]	[418.7722168 439.27346802 0.75620365]	[418.79785156 603.37799072 0.84652817]	[416.1734314 757.34039307 0.79985863]	[493.10266113 441.72540283 0.70474511]	[487.95910645 603.3427124 0.827479 ]	[498.16662598 759.9005127 0.80560535]	[449.43145752 198.06472778 0.86540735]	[472.59362793 198.10739136 0.85021049]	[428.9760437 195.42202759 0.83852935]	[485.48596191 195.4230957 0.84222221]	[4.82854034e+02 8.00938477e+02 7.96273947e-01]	[5.03286407e+02 7.93308899e+02 7.86641181e-01]	[4.95684692e+02 7.67705811e+02 7.42961943e-01]	[4.13506775e+02 7.93310181e+02 7.38013566e-01]	[3.95635468e+02 7.90635620e+02 7.69205570e-01]	[421.1968689 767.60400391 0.76836944]
[459.85195923 213.4362793 0.94614691]	[459.67437744 274.88479614 0.94490159]	[398.24856567 274.88348389 0.88297868]	[380.27645874 377.52316284 0.91105109]	[377.51010132 464.90621948 0.87846273]	[518.70037842 274.91159058 0.87067688]	[524.00543213 372.53225708 0.87368661]	[534.17388916 459.80352783 0.87332153]	[459.59777832 441.73275757 0.74573827]	[418.80426025 441.73358154 0.75249207]	[421.15725708 603.40783691 0.84841615]	[418.53302002 757.34667969 0.80177516]	[495.59664917 441.75534058 0.7043764 ]	[487.98886108 603.47174072 0.83622015]	[498.17184448 759.91748047 0.80524242]	[449.50448608 198.04092407 0.86868256]	[475.0843811 198.09692383 0.85554361]	[431.51843262 195.4246521 0.84633797]	[487.92678833 195.43759155 0.84711808]	[4.82857605e+02 8.00930115e+02 7.97139347e-01]	[5.03285339e+02 7.93306580e+02 7.89347708e-01]	[4.95689056e+02 7.70088074e+02 7.42401242e-01]	[4.13530670e+02 7.93321777e+02 7.39899039e-01]	[3.98040100e+02 7.90641907e+02 7.72297025e-01]	[421.20010376 767.60473633 0.76875305]
[462.20843506 213.42282104 0.94044149]	[459.69116211 274.89755249 0.94610167]	[398.23861694 274.90524292 0.88513416]	[380.29614258 377.57702637 0.91535032]	[377.57351685 464.87191772 0.89892524]	[518.75036621 274.91433716 0.87476575]	[526.41070557 375.01519775 0.87231159]	[536.69732666 462.20080566 0.87915212]	[459.60351562 441.75744629 0.74468607]	[418.78823853 441.7461853 0.7503345 ]	[421.16360474 603.44732666 0.84710276]	[418.53689575 757.34625244 0.80281156]	[495.63928223 441.79202271 0.70733404]	[490.48538208 603.503479 0.82931012]	[498.17526245 762.46679688 0.81257522]	[452.0307312 198.00798035 0.87454951]	[475.13446045 198.07954407 0.8635146 ]	[434.03039551 195.40208435 0.85419106]	[487.99227905 195.41148376 0.84218162]	[4.82845856e+02 8.00979126e+02 7.94728160e-01]	[5.03269958e+02 7.93347656e+02 7.83809721e-01]	[4.95694855e+02 7.70165710e+02 7.44274318e-01]	[4.13507324e+02 7.93338806e+02 7.36690640e-01]	[3.95630981e+02 7.90652832e+02 7.74138629e-01]	[421.20715332 767.60369873 0.76849514]
[462.28036499 213.39163208 0.93551463]	[459.71398926 274.90090942 0.9475342 ]	[398.24996948 274.91775513 0.88518709]	[380.33428955 377.64663696 0.91435939]	[377.63568115 464.87783813 0.90866697]	[518.78979492 274.92233276 0.87778556]	[526.4317627 375.06518555 0.87980473]	[536.74676514 462.21856689 0.88638109]	[459.64898682 441.76928711 0.75243175]	[421.15365601 441.75689697 0.75491911]	[421.18521118 603.43579102 0.84407181]	[418.53912354 757.34197998 0.80286717]	[495.69854736 441.8052063 0.71271807]	[490.48480225 603.48138428 0.83525336]	[498.17520142 762.50012207 0.81353241]	[454.55239868 195.63032532 0.88161165]	[477.61685181 198.03274536 0.88197976]	[434.07263184 195.41337585 0.85960948]	[490.48922729 195.38220215 0.82220238]	[4.82830383e+02 8.00991333e+02 7.91257858e-01]	[5.03253387e+02 7.93358398e+02 7.78164744e-01]	[4.98126038e+02 7.70188843e+02 7.41186202e-01]	[4.13501617e+02 7.93347839e+02 7.35394061e-01]	[3.95628418e+02 7.90657471e+02 7.73606718e-01]	[4.21210144e+02 7.67603760e+02 7.65065253e-01]
[462.28076172 213.39231873 0.93544441]	[459.70947266 274.90197754 0.94735253]	[398.24957275 274.91607666 0.88485837]	[380.33496094 377.65127563 0.91405749]	[377.63562012 464.87216187 0.90850061]	[518.78747559 274.92218018 0.87712872]	[526.43249512 375.07366943 0.88104481]	[536.74816895 462.21987915 0.88639516]	[459.64059448 441.76821899 0.75049222]	[421.1444397 441.75732422 0.75424212]	[421.17816162 603.44061279 0.8457979 ]	[418.53875732 757.34008789 0.80284023]	[495.69412231 441.80505371 0.71280169]	[490.49505615 603.46234131 0.83110887]	[498.1751709 762.51483154 0.81457829]	[454.55334473 195.63026428 0.88174373]	[477.6187439 198.03266907 0.8821671 ]	[434.07217407 195.41397095 0.85915464]	[490.49365234 195.3855896 0.82150692]	[4.82840179e+02 8.00987000e+02 7.89780617e-01]	[5.03261841e+02 7.93358826e+02 7.78109491e-01]	[4.95695953e+02 7.70203186e+02 7.42079675e-01]	[4.11031799e+02 7.93349304e+02 7.35043824e-01]	[3.95626190e+02 7.90655212e+02 7.72218823e-01]	[4.21208771e+02 7.67605957e+02 7.65606523e-01]
[462.29510498 213.37519836 0.9315536 ]	[459.72064209 274.90701294 0.94977182]	[398.26480103 274.92611694 0.88646024]	[382.75952148 377.63858032 0.90728819]	[377.64724731 464.84616089 0.91233248]	[521.17681885 274.93569946 0.88019991]	[526.45776367 375.09963989 0.87937653]	[539.17730713 462.23895264 0.88907933]	[459.61138916 441.74801636 0.74384922]	[418.78955078 441.72866821 0.75211906]	[421.18280029 603.45373535 0.84956717]	[418.52767944 757.35974121 0.80022734]	[495.67251587 441.79190063 0.71041316]	[490.49893188 603.46014404 0.83611411]	[498.17892456 764.97045898 0.81697851]	[454.56719971 195.61199951 0.88414377]	[477.63479614 197.99951172 0.88979048]	[434.08078003 195.39901733 0.86025822]	[490.50769043 195.38546753 0.82595557]	[4.82847656e+02 8.03461853e+02 7.89200664e-01]	[5.03274139e+02 7.95792603e+02 7.77788818e-01]	[4.95693390e+02 7.70226501e+02 7.36696243e-01]	[4.11031281e+02 7.93346069e+02 7.39119291e-01]	[3.95620239e+02 7.90660034e+02 7.76193500e-01]	[421.19656372 767.62487793 0.76977319]
[462.30410767 213.35404968 0.92971015]	[459.73275757 274.9161377 0.95236754]	[398.27630615 274.94192505 0.8881036 ]	[382.80560303 377.65667725 0.89718318]	[377.7098999 462.4432373 0.90991479]	[521.18157959 274.94723511 0.88345885]	[526.46057129 375.10122681 0.87891304]	[539.20904541 462.25439453 0.89429402]	[459.64071655 441.74267578 0.74764425]	[418.80838013 441.72476196 0.75278568]	[421.1882019 603.40289307 0.84814483]	[416.17276001 757.34228516 0.80113775]	[498.12869263 441.78411865 0.71399623]	[490.50506592 603.43273926 0.83517772]	[498.17364502 762.49768066 0.81192434]	[454.58950806 195.58569336 0.89080215]	[477.64642334 195.62168884 0.89529502]	[434.10491943 195.38523865 0.86556411]	[490.51766968 195.41229248 0.83057225]	[4.82843109e+02 8.00988647e+02 7.89771318e-01]	[5.03270264e+02 7.93359009e+02 7.78970838e-01]	[4.95682678e+02 7.70188049e+02 7.39347756e-01]	[4.13514221e+02 7.93320435e+02 7.41212904e-01]	[3.95636505e+02 7.90645142e+02 7.76963115e-01]	[421.18704224 767.60858154 0.76936281]
[462.28259277 213.32936096 0.9281615 ]	[459.73538208 274.91040039 0.95286477]	[400.61947632 274.92810059 0.88706267]	[382.83554077 377.67526245 0.88688695]	[380.13302612 464.9486084 0.90154213]	[521.18743896 274.94439697 0.8850981 ]	[526.45703125 375.10055542 0.88070524]	[539.21331787 462.26470947 0.89454222]	[459.64373779 441.73623657 0.74588317]	[421.14489746 441.72839355 0.75128531]	[421.17324829 603.36328125 0.84634936]	[416.1725769 757.33374023 0.80096799]	[495.70077515 441.76409912 0.71237183]	[490.5093689 603.40374756 0.83713567]	[498.171875 762.4956665 0.81152993]	[454.57009888 195.55865479 0.89238727]	[477.6312561 195.60015869 0.89567322]	[434.10125732 195.37322998 0.86349797]	[490.49200439 195.43838501 0.83948427]	[4.82844208e+02 8.00988586e+02 7.91572034e-01]	[5.03273193e+02 7.93357788e+02 7.81179070e-01]	[4.95679688e+02 7.70185547e+02 7.39997804e-01]	[4.13527496e+02 7.93310791e+02 7.42378712e-01]	[3.98034485e+02 7.90637085e+02 7.76392579e-01]	[421.18661499 767.59570312 0.76865757]
[462.28173828 213.31207275 0.9258039 ]	[459.74191284 274.91363525 0.95402247]	[400.61849976 274.92453003 0.88554013]	[382.86175537 377.61505127 0.88199198]	[380.20379639 464.91256714 0.89971304]	[521.19281006 274.95706177 0.88703275]	[526.45336914 375.12393188 0.88134348]	[539.22088623 462.27407837 0.89689815]	[459.65716553 441.74649048 0.74176854]	[421.15304565 441.73413086 0.74615812]	[421.14639282 603.41241455 0.84799469]	[416.16171265 757.37890625 0.7999531 ]	[498.13711548 441.76965332 0.71380842]	[490.49038696 603.38916016 0.83715397]	[498.1701355 762.5022583 0.80996686]	[454.56741333 195.53787231 0.89510977]	[477.63217163 195.58071899 0.89893693]	[434.09921265 195.37640381 0.86357015]	[490.50335693 195.44728088 0.84207284]	[4.82856537e+02 8.00987671e+02 7.89650142e-01]	[5.03283783e+02 7.93355591e+02 7.79162228e-01]	[4.95665100e+02 7.70198181e+02 7.36129403e-01]	[4.13531677e+02 7.93322571e+02 7.39575386e-01]	[3.98038300e+02 7.90653931e+02 7.73757398e-01]	[421.17852783 767.63275146 0.77515996]
[462.27679443 213.29685974 0.92337286]	[459.72460938 274.91622925 0.9529227 ]	[398.26248169 274.9225769 0.88727027]	[382.84576416 377.63287354 0.88168782]	[380.28692627 464.89181519 0.89300478]	[521.17938232 274.9480896 0.88436669]	[526.43334961 375.07458496 0.87619299]	[539.21105957 462.2677002 0.8943516 ]	[459.65301514 441.71429443 0.74101329]	[421.14697266 439.28781128 0.74668592]	[421.16015625 603.43121338 0.85455149]	[416.16595459 757.38543701 0.80087811]	[498.14038086 441.73226929 0.71601558]	[490.52215576 603.3782959 0.83412361]	[498.15179443 762.45397949 0.80453867]	[454.55966187 195.51933289 0.89609843]	[477.63027954 195.56314087 0.9012531 ]	[434.07324219 195.40093994 0.86471069]	[490.49627686 195.46324158 0.83955956]	[4.82849274e+02 8.00967346e+02 7.95771122e-01]	[5.03274261e+02 7.93337280e+02 7.86768079e-01]	[4.95643280e+02 7.70154419e+02 7.42249787e-01]	[4.13555664e+02 7.93318848e+02 7.39939928e-01]	[3.98056702e+02 7.90652527e+02 7.73667157e-01]	[421.17315674 767.63244629 0.77451897]
[462.26254272 210.90670776 0.92185634]	[459.69155884 274.92324829 0.95081764]	[398.22619629 274.92282104 0.89040136]	[382.85824585 377.65310669 0.88060653]	[380.30929565 464.95791626 0.87867981]	[518.7845459 274.94464111 0.88600636]	[526.39379883 372.53875732 0.86617243]	[539.19482422 462.26559448 0.89460671]	[459.66351318 441.70925903 0.75068569]	[421.16793823 441.7147522 0.74993354]	[418.80523682 603.44537354 0.85222512]	[416.12597656 759.89916992 0.80069947]	[498.13790894 441.71713257 0.7233749 ]	[490.54888916 603.39611816 0.827546 ]	[498.14358521 762.43591309 0.80047756]	[454.54849243 195.49101257 0.89558941]	[477.61398315 195.54498291 0.90009356]	[434.06222534 195.39457703 0.86472952]	[488.01333618 195.47779846 0.84821528]	[4.82869720e+02 8.00910278e+02 7.95119166e-01]	[503.28738403 793.30041504 0.79344517]	[4.95618103e+02 7.70149536e+02 7.44921327e-01]	[4.13508148e+02 7.95783508e+02 7.33337939e-01]	[3.95637787e+02 7.90690796e+02 7.65046775e-01]	[418.77236938 767.66540527 0.7872718 ]
[462.22225952 210.88502502 0.91879642]	[459.68386841 274.92279053 0.95028853]	[398.22039795 274.91610718 0.89026964]	[382.81399536 377.67236328 0.88382709]	[380.31341553 464.95117188 0.88156295]	[518.77246094 274.94543457 0.8848505 ]	[524.02819824 372.54815674 0.87142366]	[536.75311279 462.26742554 0.88931644]	[459.64920044 441.72079468 0.751261 ]	[421.16363525 441.72045898 0.75120389]	[418.80004883 603.42724609 0.84930551]	[416.1277771 757.38476562 0.79843462]	[495.69204712 441.73352051 0.72272193]	[490.50018311 603.36724854 0.82784569]	[498.12896729 762.44152832 0.79958379]	[452.06109619 195.47280884 0.89348537]	[475.17190552 195.53538513 0.89276546]	[434.04104614 195.38529968 0.8628251 ]	[487.99511719 195.5141449 0.86278433]	[4.82868652e+02 7.98442261e+02 7.90789187e-01]	[503.29238892 793.29803467 0.79431152]	[4.95602539e+02 7.70147766e+02 7.46833384e-01]	[4.13524811e+02 7.93348572e+02 7.37365425e-01]	[3.98038727e+02 7.90675415e+02 7.67393351e-01]	[418.7729187 767.62463379 0.77934587]
[462.19454956 210.91055298 0.92090178]	[459.67990112 274.91403198 0.94848585]	[398.21395874 274.90472412 0.88738668]	[382.76248169 377.70016479 0.89365089]	[380.3069458 464.94775391 0.88277578]	[518.74700928 274.93783569 0.88105857]	[524.01641846 372.53158569 0.87346184]	[536.6854248 462.2203064 0.88076931]	[459.64361572 441.7098999 0.74744856]	[421.15234375 441.7081604 0.74973404]	[418.78039551 603.38110352 0.85039157]	[416.13305664 757.36083984 0.79936254]	[495.69055176 441.72348022 0.72049296]	[490.4805603 603.3527832 0.82521546]	[498.12423706 762.4317627 0.79652488]	[452.01864624 195.50878906 0.88887191]	[475.12454224 195.55615234 0.88387781]	[434.04647827 195.37846375 0.86227334]	[487.95379639 195.47654724 0.8737641 ]	[4.82880341e+02 7.98441711e+02 7.92283833e-01]	[503.30667114 793.29376221 0.79658556]	[4.95593781e+02 7.70138977e+02 7.43933320e-01]	[4.13540558e+02 7.93356750e+02 7.36585379e-01]	[3.98048340e+02 7.90685242e+02 7.69179761e-01]	[418.77597046 767.60137939 0.77701837]
[459.78860474 210.87666321 0.91544819]	[459.66146851 274.91671753 0.94827712]	[398.20556641 274.9145813 0.8854261 ]	[380.32824707 377.74575806 0.90019596]	[380.2074585 467.39364624 0.88448155]	[518.70031738 274.92980957 0.87313581]	[524.00158691 372.54302979 0.86971807]	[531.625 459.83575439 0.86991721]	[459.60818481 441.74234009 0.74557132]	[418.77584839 441.74215698 0.75024521]	[418.76953125 603.40460205 0.84630013]	[416.1222229 757.34918213 0.79813194]	[495.64593506 441.76977539 0.7181657 ]	[487.94775391 603.40606689 0.8411293 ]	[498.12091064 762.43756104 0.79846799]	[449.45376587 195.50411987 0.88465452]	[472.55270386 195.5400238 0.87502503]	[431.55712891 195.43197632 0.85512847]	[485.47393799 195.55220032 0.88999206]	[4.82878815e+02 7.98431091e+02 7.88812816e-01]	[5.03309937e+02 7.93291443e+02 7.92811453e-01]	[4.95596771e+02 7.70140625e+02 7.44330287e-01]	[4.13520844e+02 7.93355286e+02 7.34972596e-01]	[3.98033539e+02 7.90679321e+02 7.68425941e-01]	[418.76879883 767.58587646 0.7777276 ]
[459.76541138 210.87271118 0.91208923]	[459.64834595 274.92053223 0.94720197]	[398.19540405 274.9152832 0.88572377]	[380.30758667 377.73880005 0.90682781]	[380.18392944 464.95526123 0.88806534]	[518.67749023 274.94363403 0.87141508]	[523.99304199 372.52282715 0.86927319]	[531.55993652 459.79751587 0.87397814]	[459.58654785 441.75088501 0.74234605]	[418.75286865 441.75479126 0.75002074]	[418.76373291 603.3916626 0.84792399]	[416.12072754 757.36779785 0.80067521]	[495.63156128 441.77450562 0.71444637]	[485.48461914 603.38897705 0.84693277]	[498.12756348 759.94555664 0.79890853]	[446.95922852 195.51452637 0.88427383]	[472.51464844 195.54118347 0.87298185]	[431.49960327 195.4430542 0.85282236]	[485.44827271 195.55892944 0.89130217]	[4.82882690e+02 7.98430420e+02 7.89386034e-01]	[5.03317474e+02 7.93287170e+02 7.90753126e-01]	[4.95609283e+02 7.70114258e+02 7.46165574e-01]	[4.13519653e+02 7.93357727e+02 7.31945455e-01]	[3.98033325e+02 7.90683777e+02 7.67480910e-01]	[418.76837158 767.59814453 0.78325248]
[459.7545166 210.86959839 0.91098177]	[459.63287354 274.92453003 0.94587636]	[398.18615723 274.91317749 0.88703316]	[380.29418945 377.70529175 0.91448069]	[380.15237427 464.96676636 0.88815957]	[516.22198486 274.94949341 0.8683213 ]	[523.97479248 372.55252075 0.87757134]	[529.07952881 459.82925415 0.87333488]	[457.1887207 441.75549316 0.73529452]	[418.73562622 441.74880981 0.74762362]	[418.75689697 603.37286377 0.84681165]	[416.1144104 757.36523438 0.80080897]	[493.08947754 441.78967285 0.7058391 ]	[485.47637939 603.39520264 0.85106456]	[498.12417603 759.92089844 0.79762828]	[446.93362427 195.51808167 0.88554704]	[470.0262146 195.54450989 0.87394774]	[429.00497437 195.44908142 0.85498929]	[485.42578125 195.55049133 0.89556658]	[4.82893921e+02 7.98427490e+02 7.89869905e-01]	[5.03328644e+02 7.93279480e+02 7.92339385e-01]	[4.95604889e+02 7.70098083e+02 7.50055254e-01]	[4.13537445e+02 7.93360840e+02 7.28227854e-01]	[3.98045990e+02 7.90689941e+02 7.64956117e-01]	[418.75747681 767.59320068 0.78215331]
[459.75170898 210.86715698 0.91074657]	[459.6317749 274.92486572 0.94549751]	[398.18737793 274.91073608 0.88646805]	[380.28866577 377.71398926 0.91526884]	[380.15560913 464.96704102 0.8873325 ]	[518.64282227 274.9538269 0.86881834]	[523.97235107 372.55065918 0.87771207]	[529.07250977 459.82562256 0.87461388]	[457.18237305 441.76574707 0.73369741]	[418.73120117 441.75967407 0.74732506]	[418.75445557 603.36767578 0.84870958]	[416.12011719 757.3583374 0.80212396]	[493.08294678 441.79949951 0.70484215]	[485.47735596 603.39367676 0.85263705]	[498.12615967 759.92108154 0.79825604]	[446.93225098 195.51747131 0.88660181]	[470.01867676 195.54475403 0.87432009]	[431.4682312 195.45532227 0.8550716 ]	[485.4190979 195.55656433 0.8950367 ]	[4.82898468e+02 7.98427612e+02 7.88439870e-01]	[5.03330933e+02 7.93279358e+02 7.92375207e-01]	[4.95603882e+02 7.70099121e+02 7.50750303e-01]	[4.13519531e+02 7.93354675e+02 7.27815628e-01]	[3.98033997e+02 7.90681213e+02 7.64066756e-01]	[418.76855469 767.58654785 0.78523946]
[459.73724365 210.86524963 0.9089933 ]	[459.62316895 274.93240356 0.94300783]	[398.18118286 274.9052124 0.88525665]	[380.28201294 377.71539307 0.91731513]	[380.14724731 467.40039062 0.88986051]	[516.21362305 274.97271729 0.87210363]	[523.95220947 374.99298096 0.88654649]	[529.00671387 459.80133057 0.88760722]	[457.15466309 441.78225708 0.72501838]	[418.71817017 441.77728271 0.74055231]	[418.7538147 603.45751953 0.84592515]	[416.1166687 757.36755371 0.80102617]	[490.57260132 441.81228638 0.70043039]	[485.44174194 603.45849609 0.85575682]	[498.1257019 759.92687988 0.7988252 ]	[446.90139771 195.51318359 0.88911462]	[470.00073242 195.542099 0.87420952]	[428.97351074 195.45791626 0.85805166]	[485.42190552 195.57032776 0.89563274]	[4.82904510e+02 7.98410645e+02 7.92554021e-01]	[503.33633423 793.26556396 0.79703856]	[4.95599823e+02 7.70108215e+02 7.51259089e-01]	[4.13528046e+02 7.93362183e+02 7.26592660e-01]	[3.98038605e+02 7.90690247e+02 7.64980078e-01]	[418.76013184 767.59173584 0.78678674]
[459.72750854 210.86026001 0.90764225]	[459.61608887 274.93133545 0.94172758]	[398.17843628 274.89938354 0.88392079]	[380.26574707 377.68884277 0.91824496]	[380.13674927 464.95532227 0.890957 ]	[516.19567871 274.97164917 0.87111837]	[523.9430542 374.98336792 0.88483214]	[526.52874756 459.81542969 0.89394796]	[457.11419678 441.78771973 0.71355885]	[418.69192505 441.77856445 0.73333621]	[418.74221802 603.4576416 0.84963876]	[416.10610962 757.36645508 0.79842484]	[490.51385498 441.82208252 0.69734383]	[485.43624878 603.4730835 0.8584193 ]	[498.13201904 759.91491699 0.79841715]	[446.88793945 195.51335144 0.88981611]	[469.98361206 195.53767395 0.8757742 ]	[428.95211792 195.45930481 0.85969377]	[485.39959717 195.57595825 0.89643806]	[4.82913391e+02 7.98408508e+02 7.91888416e-01]	[503.35247803 793.25616455 0.79512417]	[4.95606934e+02 7.70106812e+02 7.50201941e-01]	[4.13536896e+02 7.93360901e+02 7.26149857e-01]	[3.98039185e+02 7.90691223e+02 7.63861477e-01]	[418.75048828 767.59197998 0.78221112]
[459.7164917 210.85826111 0.90627897]	[459.60668945 274.9367981 0.93939996]	[398.17166138 274.8973999 0.88295007]	[380.24487305 377.67831421 0.91684496]	[380.128479 464.93908691 0.89059711]	[516.18634033 274.98712158 0.87185502]	[523.93048096 374.97564697 0.88293624]	[526.48114014 459.8180542 0.9027614 ]	[457.10778809 441.78649902 0.70890957]	[418.6869812 441.77752686 0.7288937 ]	[418.7149353 603.46502686 0.84930325]	[416.10852051 757.36437988 0.79902899]	[490.49935913 441.82080078 0.69825912]	[485.42831421 603.44897461 0.85614932]	[498.11923218 759.90374756 0.79563528]	[446.87423706 195.5116272 0.89132762]	[469.96530151 195.5385437 0.87540871]	[428.9418335 195.47164917 0.85991287]	[485.38531494 195.5930481 0.89939117]	[4.82911804e+02 7.98399658e+02 7.96755373e-01]	[503.34469604 793.25085449 0.80076814]	[4.95589386e+02 7.70094666e+02 7.47252047e-01]	[4.13545105e+02 7.93356873e+02 7.27090895e-01]	[3.98047729e+02 7.90690979e+02 7.65104532e-01]	[418.75372314 767.58972168 0.78456885]
[459.69918823 210.8651123 0.90444827]	[459.59780884 274.93566895 0.93730319]	[398.16940308 274.89938354 0.88331348]	[380.23141479 377.6953125 0.92255032]	[380.15423584 464.96917725 0.88871962]	[516.16784668 274.98864746 0.86972779]	[523.90905762 374.98962402 0.88811606]	[526.44903564 459.81607056 0.91432381]	[457.08270264 441.78305054 0.70561528]	[418.66427612 441.76644897 0.72861272]	[418.71841431 603.41473389 0.84874225]	[416.10446167 757.31402588 0.80057818]	[488.02197266 441.82666016 0.70098078]	[485.40304565 603.44903564 0.85985821]	[498.11993408 759.92614746 0.79538369]	[444.43795776 195.51641846 0.89369118]	[467.49719238 195.54701233 0.87535411]	[428.91833496 195.45965576 0.85919845]	[485.36123657 195.60704041 0.90207279]	[4.82910950e+02 7.98408264e+02 7.95785666e-01]	[503.3420105 793.25531006 0.80098635]	[4.95595245e+02 7.70105652e+02 7.47344375e-01]	[4.13539520e+02 7.93349182e+02 7.25520790e-01]	[3.98041656e+02 7.90680481e+02 7.64255226e-01]	[418.74975586 767.55151367 0.78217661]
[459.67892456 210.86701965 0.90190172]	[459.58731079 274.93063354 0.93335688]	[398.16647339 274.88839722 0.88069165]	[380.21841431 377.65606689 0.9212569 ]	[380.17303467 464.96447754 0.88745272]	[516.14434814 274.98471069 0.86684519]	[523.86871338 374.97824097 0.88678676]	[526.44067383 459.80862427 0.9139846 ]	[457.0760498 441.75054932 0.70478922]	[418.66455078 441.73538208 0.72888643]	[418.70227051 603.36883545 0.83764136]	[416.10046387 757.31665039 0.8010242 ]	[487.9977417 441.7940979 0.70417815]	[485.41177368 603.37982178 0.84838575]	[498.11849976 759.87756348 0.79436332]	[444.41870117 195.51577759 0.89714867]	[467.47174072 195.55540466 0.87658912]	[428.90921021 195.45147705 0.85857236]	[485.34719849 195.62490845 0.8996852 ]	[4.82906464e+02 7.98399048e+02 7.96354651e-01]	[503.340271 793.24102783 0.79957223]	[4.95594360e+02 7.67694397e+02 7.46464670e-01]	[4.13541077e+02 7.93352051e+02 7.23086238e-01]	[3.98042389e+02 7.90684387e+02 7.61270046e-01]	[418.74871826 767.55249023 0.78605592]
[459.65402222 210.87217712 0.89781785]	[459.57846069 274.93344116 0.93111128]	[398.16122437 274.88580322 0.87912202]	[380.20874023 377.64559937 0.92277819]	[380.17404175 464.94476318 0.88906682]	[516.13043213 274.98968506 0.86541033]	[523.85113525 374.97088623 0.88648719]	[526.42730713 459.80212402 0.91630453]	[457.07525635 441.76834106 0.70319337]	[418.66064453 441.75326538 0.72773713]	[418.69326782 603.37335205 0.8375324 ]	[416.09591675 757.32562256 0.80066717]	[487.99816895 441.81530762 0.70143586]	[485.38998413 603.38220215 0.85442889]	[498.11157227 759.89117432 0.79280579]	[444.37774658 195.53311157 0.90000325]	[467.43450928 195.55595398 0.87825739]	[426.43365479 195.47608948 0.85978615]	[482.97518921 195.62902832 0.90165937]	[4.82901001e+02 7.98412842e+02 7.95944929e-01]	[503.33398438 793.25177002 0.79906678]	[4.93128479e+02 7.67700317e+02 7.46038318e-01]	[4.13523926e+02 7.93357605e+02 7.19440043e-01]	[3.95639832e+02 7.90687866e+02 7.59103119e-01]	[418.75054932 767.56195068 0.78783858]
[459.6335144 210.87580872 0.89550912]	[457.21090698 274.93792725 0.92917866]	[398.13549805 274.87796021 0.87792945]	[380.19039917 377.60275269 0.91916728]	[380.17178345 464.93692017 0.89201808]	[516.12164307 275.00137329 0.86490619]	[523.82940674 372.54931641 0.89076281]	[526.43078613 459.80438232 0.91347635]	[454.62850952 441.77044678 0.69698459]	[418.62783813 441.75579834 0.71877283]	[418.68157959 603.41442871 0.84015781]	[416.09802246 757.33807373 0.8016144 ]	[487.94525146 441.80838013 0.70342487]	[485.39239502 603.35247803 0.85033631]	[495.69473267 759.90612793 0.79089278]	[444.34475708 195.53868103 0.90497363]	[467.4067688 195.55766296 0.87915355]	[426.35900879 195.49092102 0.87027806]	[482.95465088 198.00331116 0.90371829]	[4.82892273e+02 7.98427734e+02 7.94885039e-01]	[503.32049561 793.26599121 0.80044389]	[4.93115662e+02 7.70089966e+02 7.48582125e-01]	[4.13510925e+02 7.93360352e+02 7.20399201e-01]	[3.95631317e+02 7.90686279e+02 7.61227727e-01]	[418.7555542 767.57366943 0.79170942]
[459.61907959 210.9017334 0.89713335]	[457.19744873 274.92758179 0.92593431]	[398.12078857 272.49972534 0.87693208]	[380.19778442 377.56713867 0.91321504]	[380.15542603 464.91409302 0.89384753]	[513.65142822 274.98138428 0.86075139]	[523.82727051 372.51855469 0.8867209 ]	[526.43487549 459.79388428 0.91152382]	[454.59631348 441.78805542 0.69389373]	[418.60418701 441.76806641 0.71521318]	[418.69250488 603.46795654 0.84481442]	[416.09689331 757.3527832 0.79848546]	[487.91867065 441.83135986 0.70176232]	[485.36773682 603.40991211 0.86100054]	[495.68670654 759.9006958 0.7895686 ]	[444.3241272 195.55723572 0.90614712]	[464.97171021 195.57913208 0.87604642]	[423.91531372 195.49414062 0.87403172]	[482.93954468 197.99980164 0.90381736]	[4.82893524e+02 7.98418457e+02 7.93454826e-01]	[503.32302856 793.26416016 0.79909223]	[4.93107666e+02 7.70090332e+02 7.46750474e-01]	[4.13501221e+02 7.93347229e+02 7.19157755e-01]	[3.95623932e+02 7.90676819e+02 7.60639608e-01]	[418.75717163 767.59344482 0.78897244]
[459.59796143 213.32156372 0.90400755]	[457.18444824 274.92626953 0.9237299 ]	[398.11160278 274.87884521 0.87652385]	[380.18338013 377.55685425 0.91002166]	[380.10745239 464.93765259 0.88918978]	[513.63330078 274.97158813 0.85827416]	[523.82440186 372.50109863 0.88270885]	[526.44293213 459.78927612 0.91114146]	[454.59210205 441.79949951 0.69197673]	[418.58898926 441.78112793 0.71361548]	[418.6940918 603.48223877 0.84391624]	[416.09197998 757.37078857 0.79846454]	[487.93167114 441.84371948 0.70030648]	[485.36456299 603.41375732 0.86221462]	[495.69085693 759.91418457 0.79184926]	[444.29675293 195.59963989 0.90377063]	[464.94494629 195.61700439 0.87073511]	[423.87216187 195.47613525 0.87270719]	[482.93157959 195.6071167 0.9009186 ]	[4.82902588e+02 7.98426270e+02 7.88751781e-01]	[503.32772827 793.27008057 0.79549491]	[4.93098724e+02 7.70103516e+02 7.53357232e-01]	[4.11019318e+02 7.95795166e+02 7.14621902e-01]	[3.95609802e+02 7.90692383e+02 7.55467355e-01]	[418.75787354 767.60369873 0.78839183]
[457.22348022 213.40663147 0.91580039]	[457.17703247 274.93215942 0.92495489]	[398.10089111 274.8817749 0.87759203]	[380.17578125 377.56576538 0.90846181]	[377.73379517 467.40301514 0.88309211]	[513.62310791 274.97866821 0.8581109 ]	[523.81634521 372.53045654 0.88157153]	[526.44799805 459.7935791 0.90802824]	[454.57910156 441.81790161 0.69109386]	[418.58258057 441.80758667 0.71329647]	[418.68066406 603.47021484 0.84543115]	[416.08248901 757.39190674 0.79717517]	[487.91656494 441.85742188 0.70122594]	[485.35635376 603.40368652 0.86027908]	[495.69958496 759.91387939 0.79282975]	[441.9225769 195.63623047 0.90068656]	[464.96383667 198.07492065 0.85826617]	[423.82803345 195.44352722 0.87480968]	[482.92315674 198.00491333 0.87240958]	[4.82899658e+02 7.98441956e+02 7.89591968e-01]	[503.32766724 793.2833252 0.79456025]	[4.93116089e+02 7.70104980e+02 7.53739297e-01]	[4.13505707e+02 7.93328125e+02 7.19451308e-01]	[3.95636597e+02 7.90663757e+02 7.55285144e-01]	[418.74261475 767.62921143 0.78904176]
[457.22259521 213.46818542 0.91942143]	[457.15115356 274.93069458 0.92114162]	[398.0899353 272.50283813 0.87410426]	[380.14120483 377.56604004 0.90730321]	[377.70187378 467.43264771 0.88229352]	[513.58648682 274.97445679 0.85622251]	[523.81433105 372.47113037 0.87666386]	[526.4574585 459.78414917 0.90364277]	[454.5541687 441.831604 0.68994701]	[418.55490112 441.82296753 0.70893383]	[418.66772461 603.47174072 0.84031725]	[416.05975342 757.37890625 0.7934292 ]	[485.4956665 441.87139893 0.70111376]	[485.35360718 603.45410156 0.86954701]	[498.12680054 759.93768311 0.79759908]	[441.91134644 198.06678772 0.89352065]	[464.95605469 198.14530945 0.8489272 ]	[423.78833008 195.47735596 0.87799454]	[482.91470337 198.00331116 0.8720181 ]	[4.82896362e+02 8.00914917e+02 7.88520455e-01]	[5.03326996e+02 7.93294922e+02 7.90322781e-01]	[4.95595428e+02 7.70127930e+02 7.53919959e-01]	[4.11028503e+02 7.93274109e+02 7.32506037e-01]	[3.95624146e+02 7.90621948e+02 7.60574996e-01]	[418.7276001 767.62615967 0.79416966]
[459.63021851 213.55645752 0.9312225 ]	[457.12341309 274.93405151 0.91815794]	[398.07717896 274.90100098 0.87546325]	[380.13748169 377.63967896 0.91773969]	[377.65106201 464.94842529 0.8885864 ]	[511.06848145 274.95080566 0.85564226]	[523.81103516 369.96621704 0.87169957]	[526.44927979 459.77841187 0.9064644 ]	[454.54202271 441.81808472 0.68831855]	[416.17108154 441.81518555 0.70433462]	[418.6541748 603.49188232 0.84172523]	[416.0557251 757.31591797 0.79592067]	[485.49203491 441.85266113 0.7024014 ]	[485.35055542 603.42706299 0.86393857]	[498.11886597 759.89440918 0.79575062]	[444.3052063 200.62371826 0.8741253 ]	[464.97766113 200.6736145 0.84403306]	[421.40985107 195.56399536 0.87723887]	[482.90689087 195.61001587 0.85779542]	[4.82870087e+02 7.98437561e+02 7.94528544e-01]	[503.29714966 793.28326416 0.79353744]	[4.95602753e+02 7.70078918e+02 7.51494408e-01]	[4.11003204e+02 7.93216553e+02 7.44452834e-01]	[3.95608948e+02 7.88215759e+02 7.60426402e-01]	[418.73458862 767.57977295 0.79090416]
[459.6378479 213.55459595 0.93050694]	[457.11633301 274.93362427 0.9167347 ]	[398.07711792 274.90350342 0.87510431]	[380.13247681 377.63870239 0.91814876]	[377.64990234 464.94482422 0.88816142]	[511.05264282 274.95117188 0.85549235]	[523.81256104 369.9682312 0.87110084]	[526.44628906 459.7802124 0.90622699]	[454.53869629 441.80307007 0.6901871 ]	[416.16455078 441.80184937 0.70635128]	[418.65402222 603.49871826 0.839185 ]	[416.05963135 757.31164551 0.79708838]	[485.49139404 441.83459473 0.7045126 ]	[485.34375 603.43511963 0.86651003]	[498.11605835 759.89581299 0.79556847]	[444.30828857 200.62416077 0.87164271]	[467.39025879 200.66876221 0.84383309]	[421.39981079 195.57122803 0.87874913]	[482.90786743 195.60301208 0.85550809]	[4.82868530e+02 8.00911621e+02 7.92660594e-01]	[5.03293823e+02 7.93290161e+02 7.90917695e-01]	[4.95600800e+02 7.70080017e+02 7.51603305e-01]	[4.10991943e+02 7.90833069e+02 7.50638664e-01]	[3.95602417e+02 7.88201904e+02 7.66197622e-01]	[418.73922729 767.57904053 0.79372156]
[459.62759399 216.03953552 0.92894363]	[457.08828735 274.93624878 0.91306561]	[398.065979 274.90008545 0.87396622]	[380.11212158 377.63070679 0.91998845]	[377.61325073 464.94876099 0.88334513]	[511.03335571 274.96179199 0.85723805]	[523.81018066 372.46887207 0.87600267]	[526.45227051 459.77307129 0.90952623]	[454.53427124 441.81109619 0.68854165]	[416.15197754 441.81008911 0.70434719]	[418.64364624 605.88885498 0.8396728 ]	[416.05545044 757.31958008 0.79653269]	[485.49691772 441.84133911 0.70390582]	[485.34567261 603.42419434 0.86415875]	[498.11593628 759.90332031 0.79583591]	[441.92260742 205.72309875 0.87024754]	[464.94607544 205.78643799 0.85855567]	[421.3605957 195.58744812 0.87927073]	[482.88998413 195.61192322 0.82846475]	[4.82867462e+02 7.98438049e+02 7.91661978e-01]	[5.03297272e+02 7.93285583e+02 7.91482151e-01]	[4.95600708e+02 7.70084473e+02 7.52442718e-01]	[4.11005646e+02 7.93215759e+02 7.40748167e-01]	[3.95608093e+02 7.88216431e+02 7.53246427e-01]	[418.73117065 767.58807373 0.79148149]
[459.6105957 218.55435181 0.90694875]	[457.06329346 274.927948 0.90621001]	[398.04858398 274.88931274 0.87264794]	[380.08584595 377.55838013 0.90732014]	[377.57159424 464.95315552 0.87418723]	[511.01306152 274.95648193 0.85971546]	[523.79858398 372.48190308 0.87807614]	[526.44433594 459.77862549 0.90942824]	[454.53652954 441.83865356 0.68755931]	[416.14425659 441.84231567 0.7018773 ]	[418.63580322 605.88305664 0.83921719]	[416.05773926 754.83911133 0.79858786]	[487.9178772 441.85894775 0.70198214]	[485.34469604 603.4387207 0.87068683]	[498.11795044 759.9128418 0.79768193]	[441.90817261 208.35385132 0.88955486]	[464.93237305 210.81376648 0.88267416]	[421.355896 198.0168457 0.87035424]	[482.8560791 198.04423523 0.81252253]	[4.82869019e+02 7.98440002e+02 7.90281117e-01]	[5.03301453e+02 7.93289368e+02 7.91632473e-01]	[4.95604553e+02 7.70095459e+02 7.54610777e-01]	[4.10990723e+02 7.90833618e+02 7.55449593e-01]	[3.95607544e+02 7.88201599e+02 7.68730938e-01]	[418.73907471 767.5668335 0.79445982]
[459.63327026 218.65190125 0.89441854]	[454.6444397 274.93200684 0.9069643 ]	[398.02133179 274.91165161 0.86997437]	[380.09631348 377.55178833 0.90908974]	[377.54342651 464.90869141 0.87280792]	[511.01278687 274.95748901 0.85916281]	[523.76922607 372.47314453 0.88039541]	[526.45458984 459.74667358 0.90959179]	[454.53839111 441.86138916 0.68483233]	[416.14767456 441.86080933 0.70065939]	[418.65332031 603.45062256 0.85093939]	[416.0484314 754.80731201 0.79920357]	[487.91799927 444.3140564 0.69914657]	[485.34213257 603.44506836 0.87060177]	[498.11123657 759.90734863 0.79617631]	[441.92724609 210.87306213 0.89624316]	[464.94332886 210.92074585 0.89365518]	[421.33520508 198.10401917 0.86985981]	[482.831604 198.13023376 0.72962028]	[4.82876770e+02 7.98436523e+02 7.85695195e-01]	[5.03308502e+02 7.93283325e+02 7.91492403e-01]	[4.95588501e+02 7.70086975e+02 7.55569100e-01]	[4.11013824e+02 7.93259033e+02 7.49976277e-01]	[3.95610718e+02 7.90601746e+02 7.73537219e-01]	[418.7227478 767.52728271 0.78554904]
[459.61288452 221.1912384 0.87709141]	[454.61972046 274.92123413 0.90328556]	[395.60656738 274.91162109 0.86546063]	[380.09686279 377.55819702 0.91340494]	[377.53540039 464.8789978 0.87696606]	[508.54098511 274.93991089 0.85909402]	[521.43408203 372.47201538 0.88199359]	[526.46807861 459.72033691 0.90727735]	[452.05853271 441.83798218 0.68580467]	[416.11502075 441.82595825 0.70059115]	[418.64465332 603.44726562 0.84351659]	[416.05917358 754.81384277 0.79885912]	[485.48239136 441.86196899 0.70219976]	[482.96224976 603.45257568 0.87599707]	[498.11392212 759.89953613 0.79613912]	[441.90759277 213.32788086 0.92238867]	[464.94485474 213.37701416 0.9084208 ]	[421.3420105 198.14433289 0.85624331]	[482.84188843 200.64849854 0.71587867]	[4.82874603e+02 7.98441162e+02 7.88071752e-01]	[503.30212402 793.28436279 0.79516959]	[4.95600189e+02 7.70082153e+02 7.55927026e-01]	[4.13527222e+02 7.93299072e+02 7.38377988e-01]	[3.98038177e+02 7.90638611e+02 7.70962834e-01]	[418.72122192 767.52783203 0.78187388]
[459.62936401 226.30125427 0.88369012]	[454.57885742 274.91308594 0.89631069]	[395.58966064 274.91333008 0.86308974]	[377.7355957 377.6114502 0.92130154]	[377.54086304 464.92169189 0.87097269]	[508.5057373 274.91949463 0.85925949]	[521.42175293 372.49707031 0.88419402]	[526.47766113 459.72720337 0.90442324]	[452.04968262 441.80749512 0.68988103]	[416.11062622 441.79953003 0.70596212]	[418.65429688 603.42230225 0.84620643]	[416.05664062 754.79760742 0.79928899]	[485.4703064 441.82833862 0.7081784 ]	[482.95602417 603.44061279 0.87712526]	[498.12612915 762.48236084 0.80298114]	[441.90884399 213.4833374 0.93785584]	[464.956604 213.49116516 0.91359377]	[421.33776855 200.67871094 0.82733518]	[482.88174438 200.67590332 0.73202121]	[4.82896484e+02 8.00936584e+02 7.83611000e-01]	[5.03312073e+02 7.93316040e+02 7.89348006e-01]	[4.95604797e+02 7.70179626e+02 7.55203128e-01]	[4.13530823e+02 7.93252930e+02 7.50809312e-01]	[3.98041260e+02 7.90608582e+02 7.77575552e-01]	[418.72122192 767.51556396 0.78086942]
[459.6010437 231.40510559 0.91161299]	[452.07662964 274.9211731 0.89606643]	[395.53103638 274.94198608 0.85436738]	[377.70751953 377.66766357 0.92005491]	[377.55203247 467.42904663 0.86630398]	[508.49435425 274.91094971 0.85865474]	[521.39599609 372.47769165 0.88548422]	[526.47009277 459.73153687 0.90617216]	[451.99468994 441.75234985 0.69342417]	[416.08306885 441.74749756 0.70578653]	[418.63766479 603.40808105 0.84192073]	[416.05661011 754.76324463 0.80360031]	[485.40124512 441.78405762 0.72185814]	[482.9581604 603.41131592 0.87285221]	[498.13226318 759.93438721 0.79806149]	[441.87380981 216.03492737 0.93616331]	[464.9291687 216.0135498 0.91322821]	[421.29385376 203.20440674 0.82037318]	[482.89559937 203.15435791 0.77458405]	[4.82903595e+02 7.98438293e+02 7.80323029e-01]	[5.03330200e+02 7.93275757e+02 7.89818227e-01]	[4.95613007e+02 7.70117371e+02 7.55647123e-01]	[4.13545258e+02 7.93239624e+02 7.53939033e-01]	[3.98055267e+02 7.90597351e+02 7.80259848e-01]	[418.71716309 765.07525635 0.77935588]
[459.59225464 233.8170929 0.91286004]	[452.07980347 274.9190979 0.89618105]	[395.53347778 274.93582153 0.85464239]	[377.70153809 377.67526245 0.92088592]	[377.52185059 467.47463989 0.85327059]	[508.51034546 274.90914917 0.85619169]	[521.38232422 372.47970581 0.88416159]	[526.44683838 459.77545166 0.90703464]	[449.52514648 441.78451538 0.69369429]	[416.07095337 441.76293945 0.70508218]	[418.64117432 603.37878418 0.84841734]	[416.05834961 754.81622314 0.79869235]	[485.39434814 441.82025146 0.722431 ]	[482.95422363 603.38720703 0.86700511]	[498.12612915 759.91467285 0.79675484]	[441.8684082 216.07676697 0.93380028]	[464.92047119 216.06144714 0.90929335]	[421.32046509 205.72009277 0.8091225 ]	[482.89178467 203.1713562 0.77779281]	[4.82874939e+02 7.98393005e+02 7.73188174e-01]	[5.03293335e+02 7.93251709e+02 7.81742632e-01]	[4.95608307e+02 7.70095398e+02 7.57464707e-01]	[4.13531830e+02 7.93263489e+02 7.44932532e-01]	[3.98050110e+02 7.90614685e+02 7.76915967e-01]	[418.72317505 767.53253174 0.78660327]
[459.60601807 233.85275269 0.92301786]	[452.04940796 274.9262085 0.89525127]	[395.52020264 274.94445801 0.85380948]	[377.68417358 377.65377808 0.92227209]	[375.10992432 469.98226929 0.83918345]	[508.49316406 274.89974976 0.85592639]	[521.36877441 372.48562622 0.8852545 ]	[526.4486084 459.79464722 0.90345633]	[449.52142334 441.73864746 0.69505996]	[416.07061768 441.71954346 0.70554405]	[418.63821411 603.38476562 0.84833002]	[416.05474854 754.83703613 0.79552567]	[485.38726807 441.76239014 0.72652847]	[482.9553833 603.36004639 0.86026824]	[498.13366699 759.91186523 0.79761696]	[441.87399292 216.11889648 0.92807448]	[464.92669678 216.08859253 0.90365463]	[421.35931396 208.27374268 0.80014509]	[482.89477539 203.20732117 0.76783824]	[4.82880554e+02 7.98412231e+02 7.64971077e-01]	[5.03316864e+02 7.93250732e+02 7.67967403e-01]	[4.95602875e+02 7.70097778e+02 7.50288010e-01]	[4.13533508e+02 7.93280518e+02 7.42192745e-01]	[3.98047913e+02 7.90626831e+02 7.77312338e-01]	[418.71859741 767.5536499 0.7860145 ]
[459.58966064 233.85977173 0.91992259]	[452.03762817 274.92645264 0.89518982]	[395.49569702 274.9432373 0.84792513]	[377.68823242 377.65988159 0.92030966]	[375.07217407 469.9772644 0.83524305]	[508.49673462 274.8895874 0.85344636]	[521.36108398 372.4828186 0.88653445]	[526.46466064 459.83660889 0.89999729]	[449.52484131 441.73269653 0.69847929]	[416.07641602 441.70950317 0.70909125]	[418.63217163 603.39416504 0.84611976]	[416.05545044 754.83447266 0.79711592]	[485.39346313 441.76333618 0.72809327]	[482.95199585 603.38330078 0.86649853]	[498.12405396 759.89471436 0.79552937]	[441.86453247 216.13531494 0.92674536]	[464.89291382 216.09515381 0.90443844]	[421.36816406 208.29638672 0.80475223]	[482.87304688 203.19302368 0.79179591]	[4.82879211e+02 7.98366577e+02 7.74600327e-01]	[5.03308777e+02 7.93218628e+02 7.80268431e-01]	[4.95608704e+02 7.70087769e+02 7.54937828e-01]	[4.13534760e+02 7.93285278e+02 7.42460907e-01]	[3.98052277e+02 7.90633057e+02 7.77033031e-01]	[418.72418213 767.54119873 0.78625268]
[0. 0. 0.]	[0. 0. 0.]	[0. 0. 0.]	[0. 0. 0.]	[0. 0. 0.]	[0. 0. 0.]	[0. 0. 0.]	[0. 0. 0.]	[0. 0. 0.]	[0. 0. 0.]	[0. 0. 0.]	[0. 0. 0.]	[0. 0. 0.]	[0. 0. 0.]	[0. 0. 0.]	[0. 0. 0.]	[0. 0. 0.]	[0. 0. 0.]	[0. 0. 0.]	[0. 0. 0.]	[0. 0. 0.]	[0. 0. 0.]	[0. 0. 0.]	[0. 0. 0.]	[0. 0. 0.]
