# Supplementary material for: Evaluation of functional tests performance using a camera-based and machine learning approach
Source: PLoS One. 2023 Nov 3;18(11):e0288279. doi: 10.1371/journal.pone.0288279 (PMC10624324; doi:10.1371/journal.pone.0288279)
Supplement: S1 Data — This dataset includes all the extracted keypoints of movements and the associated features and statistics, which were used for the analyses presented in the main manuscript. (ZIP) [file pone.0288279.s001.zip › PLOS_data_28032023/original_movement_data/CSV/000010_PNJN_P_crop.csv]

[521.35449219 274.96099854 0.92514813]	[523.8270874 352.02597046 0.90882063]	[459.76589966 349.39416504 0.82831806]	[439.16625977 459.78536987 0.92045796]	[439.10391235 562.41436768 0.90502596]	[585.56567383 354.54833984 0.84379458]	[603.48443604 462.2515564 0.90566444]	[605.90582275 562.3092041 0.90651917]	[521.19262695 544.40368652 0.65999889]	[477.64498901 544.42315674 0.62779129]	[469.95394897 713.71679688 0.75747567]	[4.62364716e+02 8.60007507e+02 8.37591112e-01]	[562.33764648 544.39813232 0.66705215]	[562.3104248 711.24932861 0.810745 ]	[5.57228577e+02 8.70222839e+02 8.01736355e-01]	[505.94674683 257.18093872 0.90771157]	[536.73028564 257.14099121 0.88698387]	[490.56585693 272.36676025 0.79767144]	[559.6918335 267.30389404 0.85935396]	[5.64961365e+02 9.06187988e+02 7.96263397e-01]	[5.82853394e+02 8.93448181e+02 8.14468980e-01]	[5.44450928e+02 8.77928711e+02 7.26522028e-01]	[4.64861084e+02 9.01039978e+02 7.64506340e-01]	[4.44408600e+02 8.93414551e+02 7.57725000e-01]	[4.67458374e+02 8.70242493e+02 7.28489399e-01]
[521.35430908 274.96185303 0.92519796]	[523.82568359 352.0255127 0.90903574]	[459.76541138 349.39224243 0.82845598]	[439.16647339 459.78588867 0.92083788]	[439.10452271 562.41424561 0.90491319]	[585.56524658 354.54891968 0.84397107]	[603.48095703 462.25616455 0.90593672]	[605.90795898 562.31109619 0.90666401]	[521.19549561 544.39318848 0.66152906]	[477.64642334 544.41204834 0.62884253]	[469.95315552 713.71740723 0.75726062]	[4.62361389e+02 8.60015320e+02 8.37749183e-01]	[562.34118652 544.38842773 0.66830879]	[562.31072998 711.24334717 0.81042451]	[5.57233459e+02 8.70229492e+02 8.02100778e-01]	[505.94674683 257.18127441 0.90760612]	[536.73059082 257.14169312 0.88678479]	[490.56469727 272.36727905 0.79790795]	[559.69177246 267.30593872 0.85889447]	[5.64964966e+02 9.06190735e+02 7.95331001e-01]	[5.82858337e+02 8.93451233e+02 8.13377440e-01]	[5.44453186e+02 8.77945129e+02 7.23269582e-01]	[4.64860504e+02 9.01042908e+02 7.64680564e-01]	[4.44408356e+02 8.93418213e+02 7.56919682e-01]	[4.67453003e+02 8.70249939e+02 7.28510857e-01]
[521.33795166 274.99514771 0.93066025]	[523.83563232 352.01882935 0.90832782]	[459.77029419 349.38265991 0.82700187]	[439.16525269 459.78125 0.9208231 ]	[439.10507202 562.41503906 0.90544629]	[585.57977295 354.54663086 0.84090912]	[603.48553467 462.2769165 0.9052496 ]	[605.90313721 562.3223877 0.90904701]	[521.20147705 544.40612793 0.66146547]	[477.64785767 544.42199707 0.62829113]	[467.50198364 713.70898438 0.7587834 ]	[4.62360260e+02 8.60014343e+02 8.37727904e-01]	[562.34973145 544.40307617 0.66746897]	[562.31262207 713.72601318 0.80434549]	[5.57244080e+02 8.70230713e+02 8.03779006e-01]	[505.92538452 257.2102356 0.90686023]	[536.69470215 257.16464233 0.87969553]	[490.5461731 272.37719727 0.79106653]	[557.25738525 267.28305054 0.84990245]	[5.64967834e+02 9.06191040e+02 7.93253124e-01]	[5.82862732e+02 8.93451660e+02 8.11975181e-01]	[5.44455933e+02 8.77941467e+02 7.23155200e-01]	[4.64874084e+02 9.01050964e+02 7.65742183e-01]	[4.44416107e+02 8.93424683e+02 7.56893694e-01]	[4.67447632e+02 8.70248840e+02 7.29893327e-01]
[521.34466553 275.01473999 0.93211353]	[523.83178711 352.01553345 0.90817893]	[459.77096558 349.37557983 0.8271367 ]	[439.16998291 459.78881836 0.92129326]	[439.10635376 562.41552734 0.90648931]	[585.57531738 354.5534668 0.84266078]	[603.48858643 462.28265381 0.90502149]	[605.90704346 562.32659912 0.91046417]	[521.19659424 544.39758301 0.65990907]	[477.63989258 544.41705322 0.62841374]	[467.49594116 713.73956299 0.75646603]	[4.62365448e+02 8.62497742e+02 8.39119554e-01]	[562.34686279 544.39599609 0.66456747]	[562.31774902 713.75244141 0.80311149]	[5.57250854e+02 8.70231750e+02 8.05246353e-01]	[505.92694092 259.5887146 0.90513355]	[536.69158936 257.18881226 0.87632674]	[490.54812622 272.37463379 0.80013466]	[557.20544434 267.30114746 0.84423769]	[5.64969238e+02 9.06189392e+02 7.92967916e-01]	[5.82865356e+02 8.93450562e+02 8.12597930e-01]	[5.44459412e+02 8.77943970e+02 7.24190712e-01]	[4.64868958e+02 9.01061951e+02 7.66258359e-01]	[4.44410126e+02 8.93432312e+02 7.58746803e-01]	[4.67453583e+02 8.70255493e+02 7.30944753e-01]
[521.31500244 275.04718018 0.93522418]	[523.83898926 352.01425171 0.90846837]	[459.784729 346.90649414 0.82685566]	[439.16479492 459.76794434 0.92014837]	[439.09957886 562.38983154 0.90051627]	[585.56890869 354.55249023 0.84356046]	[603.49719238 462.25488281 0.90547484]	[605.91168213 562.30432129 0.90693438]	[521.18450928 544.39337158 0.66138077]	[477.63919067 544.41259766 0.6284517 ]	[469.956604 713.69763184 0.76061028]	[4.62355042e+02 8.59994446e+02 8.38064134e-01]	[562.33428955 544.38702393 0.66619921]	[562.30627441 711.2255249 0.8195098 ]	[5.57259338e+02 8.70223755e+02 8.02918971e-01]	[505.88778687 259.63110352 0.90446556]	[536.6550293 257.21414185 0.86764663]	[490.53982544 272.40667725 0.80232048]	[557.16619873 267.31787109 0.83936369]	[5.64986084e+02 9.08609436e+02 7.86038578e-01]	[5.82888916e+02 8.93442688e+02 8.07108700e-01]	[5.44453430e+02 8.77936707e+02 7.20875680e-01]	[4.64875305e+02 9.01055115e+02 7.67480910e-01]	[4.44418182e+02 8.93426331e+02 7.57551551e-01]	[4.67441986e+02 8.70229248e+02 7.23506987e-01]
[521.30438232 275.09655762 0.94201612]	[523.82702637 352.02093506 0.90913588]	[459.77468872 349.37576294 0.82733011]	[439.16314697 459.77685547 0.92001987]	[439.09039307 562.37524414 0.89585233]	[585.56390381 354.55792236 0.84419245]	[603.48480225 462.31005859 0.90159297]	[605.90490723 562.30749512 0.90831572]	[521.18096924 544.41558838 0.66101706]	[477.64239502 544.43518066 0.62831616]	[469.96923828 713.69549561 0.76186031]	[4.62355621e+02 8.59996277e+02 8.38059485e-01]	[562.33251953 544.4095459 0.66861832]	[562.30712891 711.21557617 0.81934303]	[5.57265015e+02 8.70232544e+02 8.03002894e-01]	[505.86599731 259.69882202 0.89811271]	[534.17578125 259.6031189 0.86021328]	[490.5274353 272.43780518 0.80163825]	[554.69726562 267.27105713 0.83287758]	[5.64997437e+02 9.08610352e+02 7.84319758e-01]	[5.82900269e+02 8.93441284e+02 8.06736827e-01]	[5.44457275e+02 8.77956604e+02 7.18553543e-01]	[4.64871368e+02 9.01052002e+02 7.67496407e-01]	[4.44415497e+02 8.93424805e+02 7.57621884e-01]	[4.67442322e+02 8.70232788e+02 7.25171626e-01]
[521.27307129 275.1321106 0.94367945]	[523.82781982 352.01870728 0.90758234]	[459.76782227 349.37835693 0.82664156]	[439.1489563 459.78118896 0.92182028]	[439.07473755 562.35009766 0.88805389]	[585.56011963 354.55645752 0.84475523]	[603.49371338 462.31692505 0.90269542]	[605.90203857 562.315979 0.90957594]	[521.2020874 544.39025879 0.65891093]	[477.64898682 544.39172363 0.62687021]	[469.97479248 711.22808838 0.76419753]	[4.62357208e+02 8.59976746e+02 8.37243080e-01]	[562.35620117 544.39324951 0.66371542]	[562.30596924 711.19006348 0.82348239]	[5.57261780e+02 8.70230957e+02 8.01790535e-01]	[503.47943115 262.14434814 0.89873308]	[534.12390137 259.64797974 0.85317582]	[490.53216553 272.3777771 0.78226876]	[554.67163086 267.28027344 0.8353945 ]	[5.64990479e+02 9.06191895e+02 7.83174157e-01]	[5.82892517e+02 8.93439331e+02 8.04497719e-01]	[5.44459778e+02 8.77953369e+02 7.19191849e-01]	[4.64867462e+02 9.01048218e+02 7.66398311e-01]	[4.44411926e+02 8.93420227e+02 7.57731318e-01]	[4.67447784e+02 8.70217468e+02 7.21167624e-01]
[521.22637939 277.48324585 0.9451949 ]	[523.82928467 352.0166626 0.90658551]	[459.76037598 349.38467407 0.82685655]	[439.1555481 459.77960205 0.9215368 ]	[439.06182861 562.33227539 0.88430738]	[585.55438232 354.55166626 0.84451276]	[603.49755859 462.31054688 0.90299171]	[605.918396 562.29388428 0.90824008]	[521.21032715 544.38049316 0.66247201]	[477.65979004 544.37902832 0.63022721]	[469.96420288 711.22637939 0.76528722]	[4.62354218e+02 8.59989563e+02 8.37076902e-01]	[562.36077881 544.38549805 0.66529828]	[562.30865479 711.19586182 0.82453525]	[5.57261414e+02 8.70239868e+02 8.02426279e-01]	[503.43746948 262.15374756 0.90745348]	[531.60943604 259.66946411 0.85190845]	[490.51773071 269.88848877 0.73864293]	[554.62908936 267.28909302 0.83156544]	[5.64991089e+02 9.08612610e+02 7.83680558e-01]	[5.82896118e+02 8.93443054e+02 8.04531813e-01]	[5.44460205e+02 8.77962158e+02 7.16831565e-01]	[4.64864563e+02 9.01049805e+02 7.65803933e-01]	[4.44409729e+02 8.93421082e+02 7.57014811e-01]	[4.67444275e+02 8.70228271e+02 7.21886754e-01]
[521.19348145 277.47561646 0.93751156]	[523.80194092 352.02597046 0.907143 ]	[459.74200439 349.39535522 0.82519192]	[439.14035034 459.77386475 0.92039967]	[436.69403076 562.33374023 0.88478374]	[585.53662109 354.55639648 0.84363198]	[603.50769043 462.26919556 0.89792323]	[605.90185547 562.29064941 0.9067632 ]	[521.21759033 544.37579346 0.66890389]	[477.66275024 544.37145996 0.63529134]	[469.9838562 711.17468262 0.77398771]	[4.62346405e+02 8.59972168e+02 8.36577415e-01]	[562.36419678 544.38323975 0.67383742]	[562.32263184 711.21905518 0.82218057]	[5.57262268e+02 8.70234436e+02 8.02024841e-01]	[503.41662598 262.14257812 0.91012937]	[531.58288574 259.67108154 0.85338467]	[490.50811768 269.89831543 0.73949581]	[552.14868164 267.33840942 0.83137298]	[5.64987183e+02 9.08618591e+02 7.82216370e-01]	[5.82890991e+02 8.93451660e+02 7.99721718e-01]	[5.44455811e+02 8.77951172e+02 7.17970729e-01]	[4.64890625e+02 9.01033447e+02 7.68608570e-01]	[4.46873444e+02 8.93420410e+02 7.56139994e-01]	[4.67426147e+02 8.70222290e+02 7.16411829e-01]
[518.79156494 277.50393677 0.93557113]	[523.79547119 354.44299316 0.90857792]	[459.73773193 349.40756226 0.82575822]	[439.12042236 459.76300049 0.91854739]	[439.06277466 562.36022949 0.88990366]	[585.53240967 354.55725098 0.84463131]	[603.5057373 462.25640869 0.89737111]	[605.89190674 562.28619385 0.90649211]	[521.22338867 544.37677002 0.66929615]	[477.67364502 544.37658691 0.63660902]	[469.96520996 711.20062256 0.77489525]	[4.62341766e+02 8.59990723e+02 8.36121798e-01]	[562.36138916 544.38195801 0.67465222]	[562.31622314 711.2097168 0.82364243]	[5.57260376e+02 8.70228271e+02 8.01288247e-01]	[503.38366699 262.16195679 0.9135707 ]	[531.5380249 259.70046997 0.85143209]	[490.50848389 269.89379883 0.6961087 ]	[552.12884521 267.35147095 0.83032727]	[5.64996460e+02 9.08622803e+02 7.80158043e-01]	[5.82900085e+02 8.93450562e+02 7.97988057e-01]	[5.44450256e+02 8.77949036e+02 7.18855381e-01]	[4.64881470e+02 9.01029968e+02 7.70232558e-01]	[4.44428162e+02 8.93416199e+02 7.57830262e-01]	[4.67425171e+02 8.70231995e+02 7.13894010e-01]
[518.75506592 277.51272583 0.93635535]	[523.77313232 354.44189453 0.90942812]	[459.72702026 349.38613892 0.8258574 ]	[439.08425903 459.76507568 0.91401768]	[436.65921021 562.34436035 0.8845396 ]	[585.51074219 354.56658936 0.849742 ]	[603.48236084 462.28164673 0.89988792]	[605.8770752 562.29437256 0.90596426]	[521.19873047 544.36071777 0.674308 ]	[477.65078735 544.35852051 0.64089966]	[469.96603394 711.19628906 0.77793109]	[4.62341431e+02 8.60002563e+02 8.37736607e-01]	[562.34814453 544.37054443 0.68009925]	[562.31427002 711.19805908 0.82456857]	[5.57259644e+02 8.70230042e+02 8.00891519e-01]	[503.35250854 262.18087769 0.91690278]	[529.05664062 259.71264648 0.85391653]	[488.02328491 269.90222168 0.69957477]	[552.11474609 269.82583618 0.83373713]	[5.64999878e+02 9.08623962e+02 7.79424191e-01]	[5.82903259e+02 8.93452026e+02 7.97235131e-01]	[5.44448730e+02 8.77953186e+02 7.17799187e-01]	[4.64886749e+02 9.01036316e+02 7.71420896e-01]	[4.46869873e+02 8.93424805e+02 7.58669138e-01]	[4.67419403e+02 8.70237366e+02 7.19327986e-01]
[518.72570801 277.51330566 0.9338147 ]	[523.75494385 354.44174194 0.90934974]	[459.70864868 349.39007568 0.82434881]	[439.06906128 459.78067017 0.9110744 ]	[436.65060425 562.36950684 0.88804579]	[585.50061035 354.56021118 0.84978408]	[603.49737549 462.25158691 0.89027536]	[605.86071777 562.28717041 0.90393782]	[521.18328857 544.36468506 0.6779896 ]	[477.63299561 544.37231445 0.64491761]	[469.96725464 711.16320801 0.78165716]	[4.62340912e+02 8.59986206e+02 8.37589264e-01]	[562.33508301 544.36785889 0.68372846]	[562.29901123 711.16479492 0.82599682]	[5.57260864e+02 8.70227539e+02 8.00300717e-01]	[503.32296753 262.19888306 0.91634911]	[529.00799561 259.70303345 0.85948426]	[487.98596191 269.91085815 0.70097232]	[552.08886719 267.32861328 0.82956618]	[5.65006104e+02 9.08627197e+02 7.81070292e-01]	[5.82906433e+02 8.93453918e+02 7.99152136e-01]	[5.44449646e+02 8.77951111e+02 7.17011929e-01]	[4.64895538e+02 9.01029663e+02 7.70401955e-01]	[4.46877136e+02 8.93420532e+02 7.59239852e-01]	[4.67414825e+02 8.70226990e+02 7.16408134e-01]
[518.68981934 277.51251221 0.92697883]	[521.40826416 352.02270508 0.91003114]	[459.68139648 349.38668823 0.82217395]	[439.07833862 459.79910278 0.91457331]	[436.64956665 562.3616333 0.88792413]	[585.48071289 354.55361938 0.84909487]	[603.47106934 462.21298218 0.89335185]	[603.5145874 562.28479004 0.90314209]	[521.19537354 544.35900879 0.68609256]	[477.6446228 544.36425781 0.65258366]	[467.49121094 711.15765381 0.78626001]	[4.62338806e+02 8.59999329e+02 8.36081684e-01]	[562.34558105 544.36791992 0.68937755]	[562.29656982 711.1541748 0.8333655 ]	[5.57260681e+02 8.70227661e+02 8.00384521e-01]	[503.29452515 262.20721436 0.91897273]	[526.55175781 259.69848633 0.86290878]	[487.93655396 269.92715454 0.71510935]	[552.05877686 267.32189941 0.82852405]	[5.65006287e+02 9.08632568e+02 7.80916214e-01]	[5.82911743e+02 8.95835876e+02 7.96297252e-01]	[5.44450745e+02 8.77955261e+02 7.18646646e-01]	[4.64894592e+02 9.01037476e+02 7.65548825e-01]	[4.46875549e+02 8.93424866e+02 7.54302382e-01]	[4.67408905e+02 8.70231567e+02 7.15729356e-01]
[518.67633057 277.51470947 0.92299992]	[521.38891602 354.4453125 0.91140282]	[459.65957642 349.40426636 0.82081413]	[439.0942688 459.83081055 0.91689086]	[436.64450073 562.35821533 0.88864958]	[585.45922852 354.55401611 0.84967357]	[603.45996094 462.20278931 0.89457625]	[603.50140381 562.24609375 0.89478493]	[518.78704834 544.38232422 0.67991781]	[477.60696411 544.38427734 0.64615268]	[467.45874023 711.21130371 0.78939933]	[4.62342407e+02 8.60010254e+02 8.36735845e-01]	[562.30871582 544.38366699 0.68057269]	[562.26934814 711.18847656 0.82678664]	[5.57268616e+02 8.70230835e+02 8.02022517e-01]	[503.28408813 262.22286987 0.91959167]	[526.52392578 259.70407104 0.86581451]	[485.48971558 269.9163208 0.75488317]	[549.55389404 267.28094482 0.83214176]	[5.65001526e+02 9.08624634e+02 7.80944228e-01]	[5.82902100e+02 8.93453735e+02 7.98717380e-01]	[5.44461182e+02 8.77968140e+02 7.18634188e-01]	[4.64885437e+02 9.01034912e+02 7.67767131e-01]	[4.44429962e+02 8.93419556e+02 7.57006407e-01]	[4.67419891e+02 8.70238403e+02 7.17117310e-01]
[518.66217041 277.49752808 0.91975349]	[521.36920166 354.44885254 0.91382021]	[459.64416504 349.40103149 0.81876206]	[439.08761597 459.85028076 0.91209221]	[436.64337158 562.36077881 0.88706917]	[585.44195557 354.55108643 0.85013324]	[603.44055176 462.21322632 0.90138268]	[603.4440918 562.23181152 0.89197922]	[518.76074219 544.36462402 0.68462008]	[475.15887451 544.36437988 0.64775902]	[467.46035767 711.23583984 0.78472215]	[4.62342224e+02 8.60016052e+02 8.37489188e-01]	[562.29962158 544.37579346 0.68780291]	[562.26837158 711.24859619 0.81682426]	[5.57265015e+02 8.70233337e+02 8.03092897e-01]	[503.26702881 262.21578979 0.92120373]	[526.4956665 259.67532349 0.87376881]	[485.45602417 272.34951782 0.77114356]	[549.49798584 264.78320312 0.83815801]	[5.65003235e+02 9.08631042e+02 7.82894909e-01]	[5.82904419e+02 8.93457764e+02 7.99403787e-01]	[5.44458984e+02 8.77966614e+02 7.21451640e-01]	[4.64885620e+02 9.01029419e+02 7.67126322e-01]	[4.44431335e+02 8.93417297e+02 7.56944180e-01]	[4.67415497e+02 8.70243591e+02 7.19244003e-01]
[516.21972656 277.51116943 0.91498286]	[521.35644531 354.44842529 0.91267663]	[459.63052368 349.40036011 0.81608605]	[439.08621216 459.84057617 0.91297466]	[436.63323975 562.37567139 0.88615531]	[585.43389893 354.53933716 0.8464551 ]	[603.42779541 462.23898315 0.90756279]	[603.39678955 559.83587646 0.88512433]	[518.73815918 544.36254883 0.68330163]	[475.13812256 544.36187744 0.64449799]	[467.45874023 711.23028564 0.78752506]	[4.62344910e+02 8.60013977e+02 8.38008404e-01]	[562.27868652 544.36987305 0.68640757]	[562.25048828 711.19476318 0.82110298]	[5.57264648e+02 8.70228271e+02 8.03634346e-01]	[503.2411499 262.22631836 0.91814405]	[526.46600342 259.69125366 0.87873197]	[485.4347229 269.91348267 0.74852043]	[549.48834229 264.74655151 0.8373642 ]	[5.64999268e+02 9.08628418e+02 7.85043359e-01]	[5.82900330e+02 8.93456726e+02 8.03216279e-01]	[5.44459473e+02 8.77958069e+02 7.21615613e-01]	[4.64884857e+02 9.01034363e+02 7.68684864e-01]	[4.44430603e+02 8.93419556e+02 7.56946623e-01]	[4.67424316e+02 8.70244751e+02 7.21964240e-01]
[516.1953125 277.49908447 0.91316974]	[521.33813477 354.45587158 0.91431952]	[459.60684204 349.39242554 0.81290525]	[439.07235718 459.82299805 0.91066968]	[436.61682129 562.35931396 0.88322318]	[585.42791748 354.54684448 0.84857005]	[603.39233398 462.23828125 0.91178644]	[603.36889648 559.74505615 0.8726908 ]	[518.72119141 544.35211182 0.68600386]	[475.12991333 544.35601807 0.64638609]	[467.41311646 711.2197876 0.7919721 ]	[4.62346008e+02 8.60015869e+02 8.36713672e-01]	[562.26635742 544.36523438 0.69437003]	[562.26000977 708.6987915 0.83211052]	[5.57267090e+02 8.70243225e+02 8.05209398e-01]	[500.90527344 262.19726562 0.91917092]	[526.45245361 259.67407227 0.88496208]	[485.41207886 269.90817261 0.73553246]	[547.07141113 264.74221802 0.83986992]	[5.65000610e+02 9.08632263e+02 7.83703506e-01]	[5.82901672e+02 8.95838806e+02 7.99874485e-01]	[5.44466431e+02 8.77985291e+02 7.21155584e-01]	[4.64882050e+02 9.01026550e+02 7.68457592e-01]	[4.46870667e+02 8.93418457e+02 7.55821347e-01]	[4.67428558e+02 8.70249756e+02 7.18682647e-01]
[516.14709473 277.48440552 0.90924746]	[521.32745361 354.45651245 0.91423643]	[459.59844971 349.38214111 0.8103196 ]	[439.05813599 459.79174805 0.90539372]	[436.59683228 562.37658691 0.8818109 ]	[585.40985107 354.55636597 0.8509438 ]	[603.37939453 462.26486206 0.91389698]	[603.33514404 559.71179199 0.86632305]	[518.70904541 544.43670654 0.67986268]	[475.0993042 544.4465332 0.64268506]	[464.97351074 711.24719238 0.79037684]	[4.62342010e+02 8.62509399e+02 8.39001656e-01]	[562.27056885 544.43817139 0.69101322]	[562.24139404 711.12084961 0.82544827]	[5.57264221e+02 8.70246765e+02 8.06180418e-01]	[500.87271118 262.1552124 0.9189629 ]	[526.41973877 259.65316772 0.89513797]	[485.39334106 269.88287354 0.67269242]	[547.06121826 264.73013306 0.84362346]	[5.64997375e+02 9.08636292e+02 7.85366774e-01]	[5.82900696e+02 8.95840088e+02 8.00799310e-01]	[5.44465515e+02 8.77986816e+02 7.23768055e-01]	[4.64880524e+02 9.01027893e+02 7.70491123e-01]	[4.46870087e+02 8.93424805e+02 7.57425129e-01]	[4.67419647e+02 8.70263245e+02 7.23102868e-01]
[516.1237793 277.47851562 0.90697527]	[521.30560303 354.45065308 0.91304141]	[457.21725464 346.90426636 0.81062239]	[436.69021606 459.80960083 0.90566701]	[436.58468628 562.3572998 0.87993562]	[585.38983154 354.55648804 0.85181808]	[603.37561035 462.26092529 0.91586596]	[603.33929443 559.74731445 0.86888552]	[518.70074463 544.42114258 0.67939287]	[475.09310913 544.43725586 0.64063406]	[464.92233276 713.70831299 0.79417676]	[4.62333038e+02 8.62541809e+02 8.39027762e-01]	[562.26818848 544.42102051 0.6900782 ]	[562.23236084 711.15307617 0.82379425]	[5.57261719e+02 8.70260925e+02 8.06780934e-01]	[500.85516357 262.15359497 0.91881275]	[526.39660645 259.64144897 0.89917046]	[485.37365723 269.89871216 0.68252552]	[547.03961182 264.72921753 0.84795845]	[5.64999573e+02 9.08637695e+02 7.85826683e-01]	[5.82902039e+02 8.95840454e+02 8.01064909e-01]	[5.44466980e+02 8.80465454e+02 7.23645091e-01]	[4.64858582e+02 9.01051331e+02 7.71376789e-01]	[4.44419830e+02 8.93441956e+02 7.54844427e-01]	[4.67415039e+02 8.70291565e+02 7.21964478e-01]
[513.65197754 277.47091675 0.90448993]	[521.28820801 354.45678711 0.91323352]	[457.19873047 349.36889648 0.81038529]	[436.66775513 459.82998657 0.90255767]	[436.55126953 562.34075928 0.87571609]	[585.37908936 354.56097412 0.85236114]	[603.36022949 462.29586792 0.91189957]	[603.31274414 559.79486084 0.8782078 ]	[518.69415283 544.44085693 0.68154317]	[475.07800293 544.4586792 0.64652675]	[464.92337036 713.73529053 0.79338169]	[4.62331665e+02 8.62538391e+02 8.39364529e-01]	[562.27044678 544.44372559 0.68997782]	[562.22473145 711.18121338 0.8208999 ]	[5.57258850e+02 8.70252441e+02 8.05822134e-01]	[500.83328247 259.73034668 0.9205426 ]	[524.0256958 259.62680054 0.9045164 ]	[485.34906006 269.90060425 0.70418215]	[547.01470947 264.75756836 0.85283148]	[5.65005127e+02 9.08635254e+02 7.86136687e-01]	[5.82902771e+02 8.93457275e+02 8.02674234e-01]	[5.44463318e+02 8.80461365e+02 7.24547982e-01]	[4.64855042e+02 9.01046021e+02 7.71780372e-01]	[4.44417206e+02 8.93438354e+02 7.57157922e-01]	[4.67419281e+02 8.70289673e+02 7.22035766e-01]
[513.63897705 275.12548828 0.90575123]	[521.26629639 354.44497681 0.90903813]	[457.18185425 346.88787842 0.80995744]	[436.63723755 459.84887695 0.898633 ]	[436.543396 562.33270264 0.87506461]	[585.36663818 354.56274414 0.85374141]	[603.31976318 462.31539917 0.90422392]	[603.28314209 559.7890625 0.87731558]	[518.65942383 546.93237305 0.67173141]	[472.59872437 546.94744873 0.64084119]	[464.9185791 716.29296875 0.7785272 ]	[4.62329865e+02 8.62529480e+02 8.38641763e-01]	[562.2277832 546.94244385 0.68109125]	[562.21588135 711.25616455 0.80603063]	[5.57258972e+02 8.70255371e+02 8.05128515e-01]	[500.81558228 259.72601318 0.92118907]	[524.00494385 259.59713745 0.9174841 ]	[485.34185791 272.34838867 0.70129085]	[546.99029541 264.76513672 0.85802251]	[5.64994263e+02 9.08636047e+02 7.88328052e-01]	[5.82899109e+02 8.95836365e+02 8.04186225e-01]	[5.44465759e+02 8.80462280e+02 7.24225402e-01]	[4.64839600e+02 9.01040100e+02 7.68154025e-01]	[4.44398590e+02 8.93431580e+02 7.57031977e-01]	[4.67431458e+02 8.70286072e+02 7.20494509e-01]
[513.61749268 275.12530518 0.90490907]	[521.24694824 354.44839478 0.90657544]	[457.15786743 346.89468384 0.8057856 ]	[436.62548828 459.8444519 0.89720118]	[434.07678223 562.30859375 0.86702108]	[585.34899902 354.56814575 0.85331529]	[603.2979126 462.32608032 0.89925051]	[603.26861572 559.76184082 0.8710472 ]	[518.64294434 546.97589111 0.66615933]	[472.5859375 546.9777832 0.63850605]	[464.92044067 716.29815674 0.77924985]	[4.62331177e+02 8.62537598e+02 8.39596808e-01]	[559.84075928 547.00134277 0.6772241 ]	[562.22961426 713.71069336 0.80756772]	[5.57256531e+02 8.70256226e+02 8.05577278e-01]	[500.79675293 259.71936035 0.92108977]	[523.99578857 259.57907104 0.92171049]	[482.97994995 272.34033203 0.67858666]	[547.00012207 264.73352051 0.85642344]	[5.64993286e+02 9.08636353e+02 7.88953602e-01]	[5.82897278e+02 8.95836670e+02 8.05332541e-01]	[5.44465637e+02 8.80458801e+02 7.24943876e-01]	[4.64846466e+02 9.01041565e+02 7.67902613e-01]	[4.44405182e+02 8.93434265e+02 7.56449759e-01]	[4.67427948e+02 8.70288818e+02 7.23335803e-01]
[513.60321045 275.11715698 0.90373874]	[521.2286377 354.44741821 0.90229332]	[457.13198853 346.89126587 0.80267465]	[436.60836792 459.8508606 0.89088058]	[434.04760742 562.31195068 0.86275744]	[582.98358154 354.5718689 0.85354191]	[603.26898193 462.30114746 0.8981815 ]	[600.88378906 559.77752686 0.87005508]	[516.18341064 549.50268555 0.66369176]	[472.53036499 549.49755859 0.63815379]	[464.92163086 716.30670166 0.7793141 ]	[4.62325775e+02 8.62550354e+02 8.39201689e-01]	[559.80584717 549.53985596 0.67122328]	[562.22766113 713.7220459 0.80797583]	[5.57253357e+02 8.70251953e+02 8.04803610e-01]	[500.78518677 259.71426392 0.91967529]	[523.98187256 257.20980835 0.92608333]	[482.96350098 272.34368896 0.6811167 ]	[546.97686768 264.72680664 0.85973346]	[5.64994751e+02 9.08635986e+02 7.87854075e-01]	[5.82896301e+02 8.95835571e+02 8.04209292e-01]	[5.44461914e+02 8.80454407e+02 7.24290669e-01]	[4.64838226e+02 9.01045898e+02 7.67947733e-01]	[4.44401093e+02 8.93438110e+02 7.55896330e-01]	[4.67420258e+02 8.70300110e+02 7.18085885e-01]
[513.57489014 275.10748291 0.90250599]	[521.21392822 354.4418335 0.89795709]	[457.11444092 346.8944397 0.79985178]	[436.59884644 462.19784546 0.88830221]	[434.02450562 562.31555176 0.85861897]	[582.97088623 354.55895996 0.85300648]	[603.26757812 462.28735352 0.89923793]	[600.86907959 559.78497314 0.8673355 ]	[516.18878174 549.54089355 0.66474313]	[472.52481079 549.52722168 0.64137834]	[464.91159058 718.83520508 0.78127563]	[4.62323853e+02 8.62544128e+02 8.40062201e-01]	[559.80383301 552.06866455 0.67076594]	[562.23010254 713.73919678 0.80725121]	[5.57244751e+02 8.70250000e+02 8.03584397e-01]	[500.76712036 259.70596313 0.91875088]	[523.96246338 257.19412231 0.93265402]	[482.94741821 269.92449951 0.66811514]	[546.96270752 262.25970459 0.86315304]	[5.64993347e+02 9.08634155e+02 7.86993623e-01]	[5.82890442e+02 8.93457275e+02 8.03902268e-01]	[5.44457336e+02 8.80450500e+02 7.24209964e-01]	[4.64843292e+02 9.01047974e+02 7.70482242e-01]	[4.44402130e+02 8.93438904e+02 7.58204401e-01]	[4.67417542e+02 8.70290161e+02 7.21600771e-01]
[513.56036377 275.08587646 0.90137571]	[521.20550537 352.02560425 0.89573622]	[457.1098938 346.88650513 0.79893911]	[436.5925293 459.84597778 0.88712627]	[434.03128052 562.33782959 0.86131531]	[582.95947266 354.56185913 0.85314989]	[603.2543335 462.27966309 0.89660853]	[600.86590576 559.78552246 0.86681908]	[516.1998291 549.51184082 0.66434884]	[472.54626465 549.50964355 0.64067191]	[464.91299438 716.3394165 0.78024405]	[4.62322388e+02 8.62536804e+02 8.40105236e-01]	[559.81091309 549.54907227 0.6690082 ]	[562.22021484 713.71789551 0.80871886]	[5.57253296e+02 8.70264771e+02 8.05376649e-01]	[500.75326538 259.69683838 0.91850013]	[523.94561768 257.16604614 0.94305944]	[482.93615723 272.35995483 0.65764087]	[546.95404053 262.26068115 0.86511588]	[5.65001587e+02 9.08645996e+02 7.86010027e-01]	[5.82903992e+02 8.95843018e+02 8.00531864e-01]	[5.44466919e+02 8.80477356e+02 7.25800753e-01]	[4.64849640e+02 9.01028076e+02 7.70642340e-01]	[4.44409271e+02 8.93429626e+02 7.58769214e-01]	[4.67414520e+02 8.70295227e+02 7.21083403e-01]
[511.09054565 275.0541687 0.90130126]	[521.20458984 352.01507568 0.89606827]	[457.11132812 346.87823486 0.80016482]	[436.59405518 459.82150269 0.88858289]	[434.01464844 562.33355713 0.85837579]	[582.9475708 354.55828857 0.85402489]	[603.2557373 462.26876831 0.89685279]	[600.86541748 559.77789307 0.86716223]	[516.21057129 547.02850342 0.66625947]	[472.55078125 547.03485107 0.64133579]	[464.91323853 716.33435059 0.78190935]	[4.62324005e+02 8.62534546e+02 8.40553999e-01]	[559.81872559 549.51544189 0.67122757]	[562.21960449 713.6932373 0.80930805]	[5.57259216e+02 8.70269043e+02 8.05305123e-01]	[500.74545288 259.67825317 0.92062569]	[523.9241333 257.13708496 0.95231801]	[482.92990112 272.37338257 0.66704404]	[546.93475342 262.25109863 0.8690778 ]	[5.64995605e+02 9.08640259e+02 7.85556078e-01]	[5.82899719e+02 8.95840210e+02 7.99093902e-01]	[5.44473938e+02 8.80484741e+02 7.23978639e-01]	[4.64857819e+02 9.01029724e+02 7.70270348e-01]	[4.44415070e+02 8.93430054e+02 7.57588327e-01]	[4.67411377e+02 8.70294067e+02 7.22333610e-01]
[511.07620239 275.04229736 0.90140694]	[521.19500732 352.00653076 0.89446747]	[457.09796143 346.87200928 0.79914111]	[436.58435059 459.79269409 0.88771713]	[434.01757812 562.33215332 0.85974753]	[582.93554688 354.54669189 0.85351467]	[603.26391602 462.27053833 0.89937603]	[600.88739014 559.74450684 0.86501735]	[516.2199707 546.98712158 0.67034876]	[472.55084229 547.0100708 0.6458407 ]	[464.91366577 716.28509521 0.7841109 ]	[4.62330109e+02 8.62522888e+02 8.37985098e-01]	[559.83575439 546.99676514 0.67598546]	[562.22521973 711.1416626 0.82231671]	[5.57275269e+02 8.70265564e+02 8.07875752e-01]	[500.73651123 259.66390991 0.92106384]	[523.91473389 257.12295532 0.95599407]	[482.9196167 272.36981201 0.65625703]	[546.9230957 262.24853516 0.87126291]	[5.64998352e+02 9.08645020e+02 7.83890724e-01]	[5.82900940e+02 8.95848267e+02 7.99349666e-01]	[5.44482239e+02 8.80483398e+02 7.25715637e-01]	[4.64855682e+02 9.01030212e+02 7.66361296e-01]	[4.44411774e+02 8.93426514e+02 7.55019665e-01]	[4.67419922e+02 8.70286865e+02 7.18973279e-01]
[511.05557251 275.03631592 0.90200233]	[521.19665527 352.00906372 0.8956551 ]	[457.10070801 346.8807373 0.79924047]	[436.58370972 459.79275513 0.88650507]	[434.01800537 562.33880615 0.85958672]	[582.93218994 354.53656006 0.8532666 ]	[603.25463867 462.28521729 0.8976258 ]	[603.26031494 559.70062256 0.85949016]	[516.2097168 547.01159668 0.66802752]	[472.54785156 547.02508545 0.64463365]	[464.91372681 716.27709961 0.78513503]	[4.62325531e+02 8.62524780e+02 8.37677777e-01]	[559.82855225 547.02252197 0.67502314]	[562.21038818 711.11938477 0.82738841]	[5.57275391e+02 8.70253418e+02 8.06854963e-01]	[500.72265625 259.64367676 0.92028105]	[523.90509033 257.11373901 0.95792204]	[482.90542603 269.92788696 0.62218839]	[544.55706787 262.23596191 0.87429142]	[5.64998352e+02 9.08641846e+02 7.84835219e-01]	[5.82902039e+02 8.95844177e+02 8.00610542e-01]	[5.44481384e+02 8.80467102e+02 7.25647509e-01]	[4.64870880e+02 9.01043579e+02 7.66819298e-01]	[4.44423920e+02 8.93437378e+02 7.52420723e-01]	[4.67407227e+02 8.70278320e+02 7.17195868e-01]
[511.01196289 275.03131104 0.90413332]	[521.18182373 352.01507568 0.89265275]	[457.07720947 346.86221313 0.79750061]	[436.59393311 459.77676392 0.89004022]	[434.02374268 562.35369873 0.86356235]	[582.91101074 354.56784058 0.85719663]	[603.26080322 462.23046875 0.90089154]	[603.26965332 557.25579834 0.8576839 ]	[516.18920898 546.98968506 0.66902333]	[472.52862549 547.01611328 0.64678019]	[464.90621948 713.78704834 0.79061288]	[4.62324829e+02 8.62515137e+02 8.36427510e-01]	[559.81817627 546.99243164 0.67996347]	[562.21697998 708.71539307 0.82481778]	[5.57275635e+02 8.70247864e+02 8.07397902e-01]	[500.69827271 259.63272095 0.91679138]	[523.88708496 257.10882568 0.96188086]	[482.87869263 272.34155273 0.62768012]	[544.54187012 262.24200439 0.87698638]	[5.64980591e+02 9.08627136e+02 7.82299519e-01]	[5.82884216e+02 8.93457764e+02 7.99652576e-01]	[5.44486450e+02 8.80449951e+02 7.23260105e-01]	[4.64863892e+02 9.01043396e+02 7.66499460e-01]	[4.44416260e+02 8.93435059e+02 7.52071023e-01]	[4.67413177e+02 8.70272827e+02 7.15477943e-01]
[508.49588013 275.03445435 0.91353393]	[521.15679932 352.02023315 0.88717675]	[454.62368774 346.86282349 0.79568028]	[436.5925293 459.78598022 0.88675714]	[434.02484131 562.35876465 0.86491394]	[582.87921143 354.58123779 0.85631299]	[600.84295654 462.22616577 0.89103591]	[603.27038574 557.25585938 0.86138111]	[513.63372803 546.99432373 0.6555149 ]	[469.96884155 547.01660156 0.64115471]	[464.88473511 716.2722168 0.78791642]	[4.62327972e+02 8.62511292e+02 8.36251140e-01]	[559.74267578 546.97808838 0.66750544]	[559.84783936 711.12298584 0.81987232]	[5.57269897e+02 8.70253296e+02 8.07265043e-01]	[500.65783691 259.61981201 0.9110204 ]	[523.85943604 257.11767578 0.96323806]	[482.8427124 272.359375 0.61472058]	[544.52142334 262.25741577 0.8824774 ]	[5.64971924e+02 9.08629150e+02 7.84273505e-01]	[5.82882324e+02 8.95839233e+02 8.01200747e-01]	[5.44485168e+02 8.80454346e+02 7.22175360e-01]	[4.64860443e+02 9.01042053e+02 7.67976880e-01]	[4.44414642e+02 8.93434631e+02 7.54172981e-01]	[4.67422424e+02 8.70272949e+02 7.16258883e-01]
[506.01837158 275.0274353 0.92497271]	[518.75512695 351.97427368 0.87088978]	[454.53948975 346.84545898 0.78525162]	[436.56091309 459.77297974 0.87803054]	[431.48126221 562.35223389 0.86353272]	[582.81750488 354.53463745 0.84420103]	[600.80126953 459.82571411 0.89070237]	[600.89172363 559.69732666 0.86106002]	[513.5647583 546.96466064 0.65896803]	[467.48114014 546.98248291 0.64561063]	[464.85412598 716.25952148 0.79399687]	[4.62333374e+02 8.62560242e+02 8.41542602e-01]	[557.24163818 546.96960449 0.66070122]	[559.80615234 708.7232666 0.80749369]	[5.57266968e+02 8.70254211e+02 8.05975318e-01]	[498.2364502 259.61203003 0.90258229]	[523.8081665 257.1182251 0.96664512]	[482.78936768 272.39080811 0.54945397]	[544.47174072 264.70922852 0.88860428]	[5.64978882e+02 9.08629944e+02 7.83211350e-01]	[5.82885193e+02 8.95838440e+02 8.00450325e-01]	[5.44484436e+02 8.80461365e+02 7.22911894e-01]	[4.64872772e+02 9.01049927e+02 7.70171523e-01]	[4.44424561e+02 8.93441650e+02 7.56237805e-01]	[4.67416504e+02 8.70302185e+02 7.22663045e-01]
[505.96890259 275.01809692 0.93386483]	[518.71276855 351.99771118 0.86055845]	[452.00161743 346.88265991 0.78027356]	[434.09408569 462.19827271 0.86909729]	[428.92443848 562.37207031 0.86699378]	[582.78106689 354.55993652 0.83881354]	[600.7479248 459.84173584 0.87303317]	[600.85705566 559.73693848 0.85552466]	[508.51345825 544.46478271 0.65972143]	[464.92474365 544.44573975 0.64819664]	[464.82803345 713.72198486 0.79346615]	[4.62335449e+02 8.62569946e+02 8.40204954e-01]	[552.12561035 544.47351074 0.6519832 ]	[559.74603271 711.16571045 0.7961356 ]	[5.57238159e+02 8.70261597e+02 8.03342223e-01]	[498.1723938 259.5975647 0.89654267]	[523.77111816 257.11676025 0.96265602]	[482.70599365 272.40911865 0.61734325]	[544.41021729 264.73522949 0.89456809]	[5.65012268e+02 9.08637756e+02 7.82547951e-01]	[5.82896851e+02 8.93458374e+02 8.03389907e-01]	[5.44461060e+02 8.80468567e+02 7.28583336e-01]	[4.64857178e+02 9.01057312e+02 7.70744205e-01]	[4.44418304e+02 8.93447632e+02 7.57336557e-01]	[4.67427155e+02 8.70312805e+02 7.19632387e-01]
[505.88085938 275.01013184 0.94359934]	[518.66400146 352.00137329 0.85054076]	[449.47833252 349.36779785 0.78039974]	[434.02859497 459.80050659 0.86588466]	[426.37368774 562.43237305 0.8781054 ]	[580.34863281 354.5246582 0.83041465]	[598.22155762 459.80084229 0.86468452]	[600.82830811 559.70648193 0.84448946]	[508.44909668 544.39971924 0.67158735]	[464.89483643 544.38311768 0.65490407]	[464.81817627 711.16796875 0.79904377]	[4.62354004e+02 8.62531189e+02 8.37239385e-01]	[549.55963135 544.3939209 0.66114414]	[559.70458984 708.66937256 0.80755651]	[5.57220520e+02 8.70243103e+02 8.00650299e-01]	[495.64761353 259.5791626 0.88585651]	[521.3694458 257.11764526 0.96553248]	[480.29174805 272.40246582 0.61550397]	[544.32012939 264.79263306 0.89843887]	[5.65029846e+02 9.08645874e+02 7.80542374e-01]	[5.82902161e+02 8.93456177e+02 8.02832484e-01]	[5.44443726e+02 8.77988831e+02 7.32721806e-01]	[4.64871735e+02 9.01055359e+02 7.66566098e-01]	[4.46872437e+02 8.93447754e+02 7.52033353e-01]	[4.67446777e+02 8.70290833e+02 7.20544815e-01]
[503.43719482 275.00509644 0.95106852]	[516.14794922 352.00930786 0.83394963]	[446.90054321 349.39016724 0.78657591]	[431.51876831 459.82022095 0.862243 ]	[423.87860107 562.3996582 0.89385033]	[580.29779053 354.50836182 0.82136989]	[595.66046143 462.26657104 0.8621034 ]	[600.78131104 559.74743652 0.85040408]	[505.99276733 546.94567871 0.67079246]	[464.84887695 544.48095703 0.66114247]	[462.43591309 713.7321167 0.79006791]	[4.62355560e+02 8.62544800e+02 8.38400602e-01]	[549.50231934 546.92919922 0.65731215]	[557.20495605 708.72589111 0.79545832]	[5.57209656e+02 8.70238403e+02 7.99998045e-01]	[493.07687378 259.57409668 0.88248974]	[521.29180908 257.10409546 0.96214783]	[480.15261841 272.42453003 0.70753145]	[541.92150879 264.7718811 0.90277499]	[5.65031677e+02 9.08636597e+02 7.85348713e-01]	[5.82901062e+02 8.93448608e+02 8.10402393e-01]	[5.44442749e+02 8.77989746e+02 7.35028982e-01]	[4.64871490e+02 9.01066772e+02 7.70561516e-01]	[4.46874695e+02 8.95838135e+02 7.53030837e-01]	[4.67452759e+02 8.70293579e+02 7.26417065e-01]
[503.37640381 275.01992798 0.95234406]	[513.6126709 354.45932007 0.83425409]	[444.41027832 349.44619751 0.79915684]	[426.41387939 462.20269775 0.86287141]	[423.8140564 562.40338135 0.90069091]	[580.230896 354.52838135 0.81635559]	[590.59448242 462.19839478 0.86729085]	[600.75878906 559.69567871 0.83164221]	[505.97180176 546.97711182 0.67064148]	[462.43756104 546.95751953 0.6640048 ]	[462.40359497 713.76397705 0.78671414]	[4.62353760e+02 8.62541382e+02 8.37962866e-01]	[549.50842285 546.94256592 0.65712297]	[557.17474365 711.12451172 0.78775555]	[5.57202576e+02 8.70240662e+02 7.99102187e-01]	[490.54672241 259.60928345 0.87830776]	[521.20526123 257.11975098 0.9489252 ]	[477.74606323 272.42199707 0.79707277]	[541.84100342 264.76187134 0.90861356]	[5.65036133e+02 9.08640564e+02 7.84211874e-01]	[5.82902100e+02 8.93450684e+02 8.11363995e-01]	[5.44435242e+02 8.77985413e+02 7.35331535e-01]	[4.64860596e+02 9.03538879e+02 7.74026036e-01]	[4.46871094e+02 8.95842773e+02 7.54811049e-01]	[4.67455780e+02 8.70291931e+02 7.25735068e-01]
[503.37670898 275.02041626 0.95226729]	[513.61218262 354.45834351 0.83418226]	[444.41134644 349.4463501 0.79897153]	[426.40969849 462.20797729 0.86289287]	[423.81619263 562.40405273 0.90012288]	[580.2286377 354.52679443 0.81619287]	[590.59851074 462.19848633 0.86749548]	[600.76055908 559.69696045 0.83268797]	[505.97232056 546.98486328 0.67064297]	[462.4425354 546.96936035 0.6638639 ]	[462.40060425 713.77886963 0.78651702]	[4.62352356e+02 8.62550232e+02 8.39281082e-01]	[549.5133667 546.94848633 0.65761662]	[557.17163086 711.13061523 0.78788555]	[5.57205444e+02 8.70243164e+02 7.99757838e-01]	[490.54653931 259.60961914 0.87818801]	[521.20550537 257.12057495 0.9491334 ]	[477.74636841 272.42578125 0.79763234]	[541.840271 264.76785278 0.90818864]	[5.65030334e+02 9.08641663e+02 7.84473419e-01]	[5.82899048e+02 8.93453552e+02 8.09708476e-01]	[5.44438416e+02 8.77987549e+02 7.34957218e-01]	[4.64852539e+02 9.03537048e+02 7.75891602e-01]	[4.44428162e+02 8.95838806e+02 7.57007241e-01]	[4.67455475e+02 8.70297058e+02 7.26737380e-01]
[503.33822632 275.02453613 0.95477188]	[511.01858521 354.4704895 0.84073472]	[441.91827393 351.9420166 0.8188476 ]	[423.82919312 462.28219604 0.88679904]	[423.79541016 562.40814209 0.90953755]	[577.70977783 354.51266479 0.81218123]	[588.09124756 462.22900391 0.87250686]	[598.22265625 557.25531006 0.82214701]	[505.9074707 546.98565674 0.67911398]	[462.39422607 546.98162842 0.67366803]	[462.38006592 713.71575928 0.79569393]	[4.62363312e+02 8.62556946e+02 8.36587548e-01]	[546.98297119 546.94390869 0.66966259]	[554.64532471 708.72296143 0.78790635]	[5.57227783e+02 8.70256714e+02 8.03184688e-01]	[488.01705933 259.60046387 0.88228983]	[518.79595947 257.10949707 0.93536216]	[477.67614746 272.38275146 0.80058146]	[541.77825928 264.72619629 0.90068763]	[5.65047974e+02 9.08633118e+02 7.75824070e-01]	[5.82911072e+02 8.93442810e+02 8.05745006e-01]	[5.44453186e+02 8.80481018e+02 7.27814436e-01]	[4.64848755e+02 9.03549927e+02 7.69178569e-01]	[4.44421875e+02 8.95844055e+02 7.53346384e-01]	[4.67466766e+02 8.70301270e+02 7.28376031e-01]
[503.2489624 275.05355835 0.95163333]	[506.02133179 354.45697021 0.85335451]	[441.82040405 351.95596313 0.83327043]	[423.78564453 462.29614258 0.89610791]	[421.3855896 562.43865967 0.9174273 ]	[572.63684082 354.48391724 0.80611831]	[588.04785156 462.22644043 0.89219117]	[593.19104004 559.70452881 0.8238318 ]	[505.88500977 544.45593262 0.68143505]	[462.37454224 544.45727539 0.67911965]	[462.35696411 713.68847656 0.80110872]	[4.62358856e+02 8.62555298e+02 8.37250829e-01]	[546.93969727 544.42071533 0.6803931 ]	[552.112854 708.70928955 0.79268432]	[5.57214539e+02 8.70267151e+02 8.03404868e-01]	[485.48446655 259.62359619 0.89174449]	[518.7074585 257.13775635 0.91493475]	[477.59436035 269.92404175 0.74059814]	[541.71807861 264.74758911 0.89241534]	[5.67446472e+02 9.08633362e+02 7.78624177e-01]	[5.82914368e+02 8.93443481e+02 8.06175828e-01]	[5.44451111e+02 8.80484802e+02 7.23782539e-01]	[4.64857819e+02 9.01051025e+02 7.71439672e-01]	[4.44425537e+02 8.93446289e+02 7.55956531e-01]	[4.67469177e+02 8.70310669e+02 7.28274167e-01]
[500.63955688 275.01879883 0.92513812]	[503.42355347 351.9576416 0.88853562]	[439.28683472 349.43814087 0.83186436]	[421.21606445 462.21087646 0.92827827]	[421.27792358 562.37634277 0.91916698]	[567.52270508 351.99890137 0.82079673]	[585.49578857 459.77331543 0.90629697]	[588.08825684 559.69256592 0.84760106]	[503.40594482 544.39239502 0.69577664]	[462.23199463 544.39904785 0.69111037]	[462.31808472 713.71356201 0.81098086]	[4.62362885e+02 8.62547424e+02 8.36567461e-01]	[544.47930908 544.36096191 0.68587494]	[549.54803467 708.70465088 0.79796261]	[5.57197937e+02 8.70259827e+02 8.00623298e-01]	[482.86132812 259.6072998 0.93178278]	[511.03533936 257.17562866 0.8821311 ]	[470.00372314 272.37402344 0.73472631]	[534.11584473 267.29211426 0.83239865]	[5.67461975e+02 9.08637146e+02 7.84707427e-01]	[5.82933899e+02 8.93436584e+02 8.10375392e-01]	[5.44427673e+02 8.80490112e+02 7.23829210e-01]	[4.64854706e+02 9.01047913e+02 7.69064963e-01]	[4.44415649e+02 8.93437317e+02 7.58471310e-01]	[4.67475281e+02 8.70296570e+02 7.28944421e-01]
[498.12161255 275.04928589 0.91267043]	[503.29141235 351.95489502 0.90285653]	[439.18798828 351.92758179 0.82950485]	[421.15496826 462.23675537 0.92600077]	[421.21942139 562.41033936 0.9207294 ]	[565.04168701 351.95111084 0.82840168]	[585.41448975 459.76739502 0.91020572]	[588.019104 559.72949219 0.86057246]	[503.32977295 544.41546631 0.68585187]	[459.81768799 544.42926025 0.67305857]	[462.28494263 713.7666626 0.81231862]	[4.62373016e+02 8.62560364e+02 8.37354124e-01]	[544.41674805 544.37335205 0.6821959 ]	[547.0144043 708.69891357 0.82639354]	[5.57190430e+02 8.70261475e+02 8.00463557e-01]	[482.72235107 259.66342163 0.9383626 ]	[505.98223877 257.18765259 0.9006924 ]	[464.93539429 272.40335083 0.76360762]	[529.01037598 264.78009033 0.84030282]	[5.67450928e+02 9.08637756e+02 7.86714435e-01]	[5.82926270e+02 8.93430969e+02 8.11153293e-01]	[5.44433228e+02 8.80488159e+02 7.20822275e-01]	[4.64846558e+02 9.03539185e+02 7.70682693e-01]	[4.44411194e+02 8.93453369e+02 7.61702657e-01]	[4.67492554e+02 8.70304626e+02 7.27380812e-01]
[495.58853149 275.05807495 0.90583384]	[500.88320923 351.97515869 0.9073745 ]	[439.14651489 349.45574951 0.82479811]	[418.73666382 462.31677246 0.92181379]	[418.76837158 562.45343018 0.9222846 ]	[564.95306396 351.96444702 0.83624935]	[582.99871826 459.81982422 0.916251 ]	[585.55328369 557.27050781 0.87252837]	[503.28952026 544.40765381 0.68452644]	[459.77264404 544.41821289 0.66429102]	[462.26321411 713.77380371 0.82182634]	[4.62376709e+02 8.65042664e+02 8.38780880e-01]	[544.38323975 544.36981201 0.68072581]	[544.54675293 708.64666748 0.86138219]	[5.57205383e+02 8.70266113e+02 8.04783583e-01]	[480.29089355 259.69393921 0.92872965]	[503.47897339 257.16271973 0.93585128]	[462.45733643 272.42071533 0.7470445 ]	[526.4888916 262.25900269 0.85744405]	[5.65047546e+02 9.08643188e+02 7.87898898e-01]	[5.82928955e+02 8.93431030e+02 8.11886787e-01]	[5.44455139e+02 8.80495239e+02 7.21870959e-01]	[4.64853638e+02 9.03539978e+02 7.67133355e-01]	[4.44411957e+02 8.93456177e+02 7.57785261e-01]	[4.69954895e+02 8.70312378e+02 7.32738853e-01]
[488.00741577 275.07073975 0.91153502]	[500.74276733 352.00845337 0.90596569]	[436.66983032 349.44180298 0.80761504]	[418.59579468 462.25726318 0.91391796]	[418.63900757 564.82208252 0.91255778]	[562.45635986 352.00195312 0.83716273]	[582.9107666 462.21447754 0.92062539]	[585.50933838 557.19177246 0.86278349]	[500.85665894 544.41851807 0.69287235]	[459.67407227 544.4442749 0.66462022]	[462.20199585 716.30499268 0.81089002]	[4.62372498e+02 8.62541626e+02 8.35720479e-01]	[544.31781006 544.36437988 0.68679017]	[544.5123291 708.63067627 0.87292129]	[5.57205750e+02 8.70269165e+02 8.06120515e-01]	[480.15841675 259.70870972 0.89902258]	[503.33352661 257.16592407 0.95740712]	[462.35958862 272.43804932 0.62456179]	[523.98168945 264.78625488 0.8842743 ]	[5.67454773e+02 9.08646118e+02 7.87940264e-01]	[5.82941956e+02 8.93432373e+02 8.09194624e-01]	[5.44451355e+02 8.80503540e+02 7.21390724e-01]	[4.64842834e+02 9.01036865e+02 7.69082189e-01]	[4.44405090e+02 8.93436584e+02 7.62022495e-01]	[4.69973999e+02 8.70286011e+02 7.35291123e-01]
[485.39828491 275.07745361 0.94369024]	[500.62527466 351.99514771 0.88182944]	[434.07110596 349.40185547 0.79088581]	[416.17181396 462.27871704 0.90670568]	[416.16830444 562.46166992 0.90118575]	[562.32415771 352.01281738 0.83135748]	[582.80126953 462.2019043 0.91485488]	[585.3739624 557.27526855 0.87300026]	[500.74966431 544.41369629 0.69825399]	[457.21426392 544.44787598 0.66448343]	[459.82870483 716.30322266 0.80834645]	[4.62374695e+02 8.62533325e+02 8.34250033e-01]	[541.88726807 544.36547852 0.69709563]	[544.45721436 708.60919189 0.88001466]	[5.57190063e+02 8.70285217e+02 8.05907845e-01]	[477.61233521 259.6930542 0.87391543]	[500.86721802 257.18630981 0.95812494]	[459.85977173 274.86029053 0.65484226]	[523.81872559 267.33361816 0.90162981]	[5.67452332e+02 9.08660706e+02 7.88092375e-01]	[5.8293689e+02 8.9344751e+02 8.0770278e-01]	[5.44450439e+02 8.80510315e+02 7.21979678e-01]	[4.64869568e+02 9.01035522e+02 7.66741574e-01]	[4.44425507e+02 8.93436707e+02 7.58565128e-01]	[4.69973358e+02 8.70273926e+02 7.33589590e-01]
[482.86831665 275.08657837 0.95911831]	[498.12506104 352.02386475 0.84561479]	[426.43978882 351.91549683 0.78651357]	[416.02145386 462.21618652 0.87757158]	[416.09674072 562.43359375 0.88645941]	[559.83465576 352.02523804 0.8193292 ]	[580.22784424 462.22146606 0.87464523]	[582.86853027 554.70080566 0.86081648]	[498.2713623 544.3895874 0.6940105]	[457.08908081 544.42352295 0.65799296]	[459.77713013 716.27532959 0.80536342]	[4.62359894e+02 8.62553528e+02 8.33611131e-01]	[541.81213379 544.36315918 0.70115972]	[544.38781738 708.63897705 0.88393348]	[5.57190247e+02 8.70279907e+02 8.05536509e-01]	[472.51211548 259.69354248 0.86668932]	[500.71679688 257.19363403 0.94805181]	[459.61737061 272.50088501 0.78675717]	[521.34020996 267.33334351 0.9048866 ]	[5.65048096e+02 9.08665222e+02 7.90421605e-01]	[5.82929932e+02 8.93449219e+02 8.11261117e-01]	[5.44457581e+02 8.80495789e+02 7.18889892e-01]	[4.64879974e+02 9.01023621e+02 7.66416073e-01]	[4.46869568e+02 8.93441162e+02 7.56951034e-01]	[4.67488464e+02 8.70292908e+02 7.30827630e-01]
[482.79293823 275.09707642 0.96201932]	[493.10244751 354.46194458 0.83387876]	[423.87631226 351.97528076 0.8059932 ]	[413.49822998 462.2230835 0.85843658]	[413.56518555 562.42901611 0.86819983]	[559.73321533 352.01867676 0.80828333]	[575.14996338 459.79110718 0.87277281]	[582.76055908 552.1473999 0.85343778]	[495.62731934 546.94561768 0.66571039]	[451.99203491 546.96832275 0.6447981 ]	[459.71966553 718.8145752 0.8043651 ]	[4.62335175e+02 8.62552002e+02 8.34097385e-01]	[539.24761963 546.93823242 0.68422472]	[544.34051514 708.58605957 0.89235985]	[5.57176331e+02 8.70289917e+02 7.99654126e-01]	[467.48526001 259.7010498 0.86895096]	[498.25491333 257.20306396 0.92530179]	[457.20285034 272.45254517 0.76778299]	[521.27020264 267.27267456 0.90152264]	[5.65034668e+02 9.08671265e+02 7.79712319e-01]	[5.82921875e+02 8.93453552e+02 7.96593428e-01]	[5.44457581e+02 8.80503357e+02 7.07773149e-01]	[4.64885437e+02 9.01033142e+02 7.65665710e-01]	[4.46874390e+02 8.93450928e+02 7.55552530e-01]	[4.67466949e+02 8.70281921e+02 7.29103923e-01]
[482.79330444 275.09588623 0.96187997]	[493.10314941 354.46359253 0.8347109 ]	[423.87594604 351.97909546 0.80609643]	[413.49917603 462.22375488 0.8584317 ]	[413.57049561 562.43493652 0.86833596]	[559.73364258 352.01953125 0.80830884]	[575.14587402 459.78820801 0.8720454 ]	[582.75915527 552.14068604 0.85352051]	[495.65853882 544.46911621 0.67193341]	[452.01611328 546.93286133 0.64572442]	[459.72171021 716.34228516 0.80554736]	[4.62336731e+02 8.62549011e+02 8.33395302e-01]	[539.27941895 544.46411133 0.69124919]	[544.34893799 708.58587646 0.89172363]	[5.57169067e+02 8.70286865e+02 7.97917604e-01]	[467.48587036 259.70126343 0.8692348 ]	[498.25500488 257.20233154 0.92540324]	[457.20214844 272.45001221 0.76878321]	[521.26934814 267.27075195 0.90138805]	[5.67454102e+02 9.08666504e+02 7.76849627e-01]	[5.82933777e+02 8.93446228e+02 7.97566712e-01]	[5.44446899e+02 8.80502991e+02 7.05932021e-01]	[4.64884399e+02 9.01035461e+02 7.65337408e-01]	[4.46874084e+02 8.93450623e+02 7.55762756e-01]	[4.67468750e+02 8.70277954e+02 7.27792084e-01]
[482.79351807 275.09707642 0.96201247]	[493.10379028 354.46154785 0.83403432]	[423.87640381 351.97607422 0.80607748]	[413.49954224 462.22244263 0.85895443]	[413.56762695 562.43414307 0.8687169 ]	[559.73419189 352.01763916 0.80849493]	[575.14959717 459.78930664 0.87243956]	[582.75756836 552.14306641 0.85311347]	[495.6373291 544.45196533 0.67081797]	[451.99081421 544.47991943 0.64473784]	[459.72055054 718.81152344 0.80527669]	[4.62333405e+02 8.62547302e+02 8.34459066e-01]	[539.26586914 544.45092773 0.69004363]	[544.34545898 708.58660889 0.8915568 ]	[5.57164490e+02 8.70286133e+02 7.96782374e-01]	[467.4861145 259.7020874 0.86870486]	[498.25531006 257.20254517 0.92530549]	[457.20297241 272.45294189 0.77067018]	[521.26977539 267.27124023 0.9013114 ]	[5.67452576e+02 9.08665405e+02 7.74887502e-01]	[5.82930725e+02 8.93444824e+02 7.95558155e-01]	[5.44443054e+02 8.80502563e+02 7.04727948e-01]	[4.64875122e+02 9.01029175e+02 7.67281771e-01]	[4.44430756e+02 8.93441956e+02 7.58629560e-01]	[4.67468262e+02 8.70280029e+02 7.28428602e-01]
[480.35375977 275.11343384 0.95812917]	[488.01727295 354.46542358 0.83554101]	[421.3968811 351.9932251 0.82291639]	[405.88015747 462.38616943 0.85756963]	[405.90637207 562.47094727 0.86952698]	[554.69372559 352.02200317 0.79842901]	[570.04486084 462.21398926 0.88621253]	[580.30853271 557.24389648 0.85627162]	[490.57296753 544.38934326 0.66694587]	[446.91424561 544.43725586 0.65424693]	[459.63589478 716.29669189 0.7869336 ]	[4.62349609e+02 8.65050232e+02 8.34426284e-01]	[536.70336914 544.36053467 0.66270506]	[544.29492188 708.59887695 0.88642585]	[5.57189758e+02 8.70274963e+02 8.00907195e-01]	[464.9125061 259.68273926 0.88556755]	[498.13967896 257.20654297 0.89686632]	[457.06954956 272.43795776 0.70120215]	[521.18328857 267.30728149 0.88416493]	[5.65026428e+02 9.08669861e+02 7.81316280e-01]	[5.82924561e+02 8.93445007e+02 7.94984043e-01]	[5.44458313e+02 8.80473511e+02 7.06433058e-01]	[4.64861511e+02 9.03553528e+02 7.68959522e-01]	[4.44421051e+02 8.95853577e+02 7.58377969e-01]	[4.67490631e+02 8.70302307e+02 7.29113221e-01]
[480.19631958 275.09796143 0.94485372]	[485.42782593 352.01303101 0.85597301]	[421.25561523 351.95864868 0.83986515]	[403.31011963 462.38571167 0.88547611]	[403.2986145 564.85461426 0.90487182]	[549.5881958 352.00354004 0.80360901]	[567.52685547 459.81274414 0.903301 ]	[580.21600342 554.65447998 0.82720917]	[487.93139648 546.9309082 0.66494119]	[444.33117676 546.96838379 0.66346335]	[457.18145752 713.78204346 0.77147162]	[4.62314606e+02 8.65073975e+02 8.38404119e-01]	[529.05651855 544.41534424 0.6564095 ]	[541.94311523 708.62347412 0.88310683]	[5.57179260e+02 8.70283630e+02 8.01458955e-01]	[462.39962769 259.68002319 0.912413 ]	[493.09442139 259.56997681 0.87300712]	[452.08795166 272.47674561 0.69428933]	[518.64312744 267.32849121 0.85262573]	[5.65032227e+02 9.08680908e+02 7.72989929e-01]	[5.82923828e+02 8.93452026e+02 7.89697349e-01]	[5.44456909e+02 8.80477051e+02 7.04741359e-01]	[4.64833282e+02 9.01059509e+02 7.78750956e-01]	[4.44391815e+02 8.95844238e+02 7.73517966e-01]	[4.67473755e+02 8.72698608e+02 7.30075598e-01]
[472.559021 275.12142944 0.90698135]	[480.3812561 352.01773071 0.90607709]	[418.64160156 351.97424316 0.83583689]	[398.23226929 462.3223877 0.92637998]	[400.62973022 564.81915283 0.9286927 ]	[544.42449951 352.01580811 0.8424468 ]	[564.85772705 459.78479004 0.90259016]	[567.58465576 557.2243042 0.83770889]	[482.93789673 544.45422363 0.68523544]	[441.79443359 546.93127441 0.66905028]	[454.53717041 716.28503418 0.75302041]	[4.62338531e+02 8.67576050e+02 8.55815411e-01]	[523.98602295 544.39031982 0.68297285]	[541.74029541 708.62628174 0.86820018]	[5.57197998e+02 8.70260742e+02 8.03657770e-01]	[459.7472229 262.15756226 0.91701871]	[482.93762207 259.59542847 0.92543489]	[444.2989502 272.4498291 0.64596868]	[505.94854736 267.3387146 0.85890549]	[5.64980591e+02 9.08658142e+02 7.70408213e-01]	[5.82892578e+02 8.93434631e+02 7.85504162e-01]	[5.44483215e+02 8.77973938e+02 6.98044002e-01]	[4.62406281e+02 9.03602051e+02 7.86584377e-01]	[4.44370117e+02 8.95891968e+02 7.77522206e-01]	[4.69977325e+02 8.72716309e+02 7.47466087e-01]
[467.44363403 275.13043213 0.9191907 ]	[480.2333374 354.47140503 0.90975022]	[418.54501343 351.9770813 0.82046616]	[398.12225342 462.24755859 0.92943883]	[398.09341431 564.82299805 0.91835046]	[541.93139648 354.45654297 0.84074593]	[562.39221191 459.82666016 0.91724658]	[567.44506836 557.262146 0.86479974]	[482.85626221 544.46203613 0.6929884 ]	[441.70791626 546.95037842 0.67566025]	[451.99118042 718.87976074 0.75521582]	[4.62326202e+02 8.65131653e+02 8.52621973e-01]	[523.90576172 544.39215088 0.68896639]	[539.30023193 708.64379883 0.86084485]	[5.57190857e+02 8.70230835e+02 8.04366350e-01]	[459.62005615 262.17337036 0.890118 ]	[482.80377197 259.59051514 0.9476127 ]	[441.8399353 272.48794556 0.52966487]	[503.47320557 269.84341431 0.88270748]	[5.64971863e+02 9.08656799e+02 7.78617203e-01]	[5.82893372e+02 8.93432434e+02 7.94835448e-01]	[5.44480347e+02 8.77920410e+02 7.01602280e-01]	[4.62389099e+02 9.03561707e+02 7.84752786e-01]	[4.44354736e+02 8.95863892e+02 7.81889498e-01]	[4.69997498e+02 8.72708313e+02 7.44898617e-01]
[464.88851929 275.11462402 0.94927835]	[480.11920166 354.44067383 0.88783205]	[416.0267334 351.93313599 0.798751 ]	[398.0319519 462.25286865 0.91623586]	[395.60952759 564.84265137 0.89846629]	[541.83135986 352.00823975 0.8367458 ]	[562.30908203 459.81335449 0.92649454]	[565.03570557 554.69903564 0.85455531]	[482.77859497 544.42773438 0.69786578]	[439.26031494 546.93084717 0.67798561]	[449.4909668 716.34344482 0.75462425]	[4.62327637e+02 8.65123901e+02 8.50176394e-01]	[523.86907959 544.35028076 0.68432921]	[539.20050049 708.54571533 0.85831392]	[5.57224976e+02 8.70194580e+02 8.04342747e-01]	[457.15234375 262.14483643 0.87476522]	[480.38168335 259.60385132 0.95018381]	[441.75964355 274.86297607 0.48522681]	[503.35467529 269.88140869 0.90169823]	[5.64919800e+02 9.08647339e+02 7.68736601e-01]	[5.82860901e+02 8.93436035e+02 7.77801454e-01]	[5.44516357e+02 8.75435608e+02 6.93367839e-01]	[4.64825836e+02 9.01046448e+02 7.78569400e-01]	[4.44379517e+02 8.95853027e+02 7.79291093e-01]	[4.70007233e+02 8.72714172e+02 7.46663094e-01]
[462.37356567 275.12652588 0.96927691]	[477.65325928 354.45837402 0.86453062]	[408.45440674 351.97174072 0.78573644]	[395.55014038 462.24328613 0.88627595]	[395.51580811 564.82067871 0.8781898 ]	[541.73059082 352.01599121 0.82650077]	[559.76959229 459.77960205 0.89142597]	[564.92907715 554.64294434 0.86018044]	[480.37506104 544.4498291 0.69995445]	[439.20123291 546.96582031 0.67790914]	[446.91552734 716.28393555 0.75414193]	[4.62319763e+02 8.65080383e+02 8.43701720e-01]	[523.82641602 544.38421631 0.68341607]	[536.70373535 708.54302979 0.84829253]	[5.57237732e+02 8.70144348e+02 7.97139347e-01]	[452.08554077 262.14520264 0.85587972]	[480.24420166 259.61508179 0.9474349 ]	[439.26266479 274.87005615 0.56384069]	[500.88345337 269.87997437 0.90699065]	[5.64902832e+02 9.08635071e+02 7.63638496e-01]	[5.82848877e+02 8.93419250e+02 7.73172796e-01]	[5.46940735e+02 8.75358337e+02 6.84065700e-01]	[4.62408844e+02 9.01060364e+02 7.79053867e-01]	[4.44372559e+02 8.95855835e+02 7.79076040e-01]	[4.70009583e+02 8.70301453e+02 7.38046885e-01]
[462.30645752 277.49353027 0.96679795]	[475.14834595 354.45599365 0.84469718]	[405.89685059 351.974823 0.79276609]	[395.48956299 462.29064941 0.871288 ]	[390.49740601 564.87634277 0.86357486]	[539.28125 352.02270508 0.82060117]	[557.18023682 459.699646 0.85637492]	[564.81884766 552.12225342 0.86462063]	[480.28012085 544.37988281 0.71149081]	[439.10195923 544.42028809 0.68138486]	[446.89266968 713.73956299 0.77061152]	[4.62321747e+02 8.65079163e+02 8.42954934e-01]	[521.41693115 544.33911133 0.69919914]	[534.18365479 708.59240723 0.83671826]	[5.57267944e+02 8.70112366e+02 7.95886934e-01]	[449.51199341 262.20132446 0.85575676]	[480.15551758 259.6652832 0.92805028]	[439.14089966 272.49902344 0.72761452]	[500.78848267 269.85305786 0.90607297]	[5.64876343e+02 9.06169495e+02 7.48234391e-01]	[5.82831238e+02 8.93393677e+02 7.66939819e-01]	[5.46981140e+02 8.75344788e+02 6.82119250e-01]	[4.62399261e+02 9.01066956e+02 7.70260453e-01]	[4.44365936e+02 8.95856812e+02 7.70606220e-01]	[4.69997467e+02 8.70297913e+02 7.37929344e-01]
[462.2571106 277.47769165 0.96861243]	[472.59848022 354.44021606 0.82965636]	[403.38293457 351.94949341 0.79878986]	[390.49484253 462.2935791 0.85396534]	[385.34631348 564.89343262 0.87319201]	[539.19458008 352.0133667 0.81039 ]	[549.59082031 459.70999146 0.87219512]	[562.40997314 554.6204834 0.86342579]	[480.20117188 544.42529297 0.71584427]	[436.6725769 544.48394775 0.68035793]	[444.44723511 716.28833008 0.7600534 ]	[4.62326538e+02 8.65061401e+02 8.39486837e-01]	[521.34216309 544.36114502 0.70855981]	[531.61987305 708.63757324 0.82913756]	[5.59711609e+02 8.70141602e+02 8.02217484e-01]	[446.96713257 262.17050171 0.86248642]	[477.73098755 259.65332031 0.91623497]	[439.07522583 272.45809937 0.70890158]	[500.7461853 269.81768799 0.8987 ]	[5.64852478e+02 9.06151733e+02 7.40600049e-01]	[5.82831238e+02 8.93393799e+02 7.64127195e-01]	[5.47014648e+02 8.75395996e+02 6.60540938e-01]	[4.62415100e+02 9.03544250e+02 7.65265942e-01]	[4.44379242e+02 8.95863281e+02 7.66259909e-01]	[4.70005157e+02 8.70275818e+02 7.32595563e-01]
[459.84707642 277.47213745 0.96196252]	[467.49829102 354.46762085 0.83772326]	[403.25817871 351.99758911 0.82039964]	[385.32885742 462.33483887 0.85880917]	[382.79150391 564.86437988 0.90563524]	[534.15460205 352.02908325 0.80013645]	[549.51361084 459.76251221 0.8811236 ]	[562.36279297 554.61419678 0.8642773 ]	[477.68740845 544.48486328 0.6912927 ]	[434.11090088 547.01031494 0.65967989]	[444.40405273 713.78277588 0.777915 ]	[4.62324310e+02 8.65075256e+02 8.42017591e-01]	[521.23400879 544.39892578 0.69338179]	[529.0725708 708.63964844 0.83723122]	[5.59737610e+02 8.67686829e+02 7.94484615e-01]	[444.42272949 259.72531128 0.87690121]	[477.64431763 259.63766479 0.89921796]	[436.61669922 272.43063354 0.68917173]	[500.68743896 269.83499146 0.89091122]	[5.64861816e+02 9.06119568e+02 7.35119462e-01]	[5.82835876e+02 8.93367798e+02 7.64636755e-01]	[5.47045105e+02 8.75347168e+02 6.47547603e-01]	[4.62383942e+02 9.03540039e+02 7.67163038e-01]	[4.44357147e+02 8.95862244e+02 7.72906482e-01]	[4.70005432e+02 8.70292480e+02 7.33004272e-01]
[459.75311279 277.47167969 0.95302403]	[464.95593262 354.45834351 0.85194695]	[400.77780151 352.01486206 0.83902121]	[382.78271484 462.29507446 0.88685834]	[380.35601807 564.83825684 0.91661716]	[531.56445312 352.00708008 0.80125511]	[547.03540039 462.19039917 0.88081521]	[562.3659668 554.61224365 0.86224461]	[477.60134888 544.47314453 0.69113958]	[431.54907227 547.00079346 0.66733086]	[444.36080933 716.34393311 0.78685266]	[4.62325348e+02 8.65054260e+02 8.40707242e-01]	[521.18890381 544.38983154 0.69606316]	[526.46234131 708.61627197 0.86839622]	[5.59735962e+02 8.67659851e+02 7.93607950e-01]	[444.32058716 262.14852905 0.89043462]	[475.12121582 259.63800049 0.87545955]	[434.09848022 272.45861816 0.70777154]	[498.20352173 269.8984375 0.87628198]	[5.62444702e+02 9.06109558e+02 7.33048022e-01]	[5.82807556e+02 8.93364136e+02 7.61936784e-01]	[5.49512085e+02 8.72916321e+02 6.43153131e-01]	[4.62352570e+02 9.03542725e+02 7.68129826e-01]	[4.44336060e+02 8.95860107e+02 7.76737452e-01]	[4.70028595e+02 8.70268616e+02 7.33891189e-01]
[459.64385986 275.12512207 0.93967652]	[464.85708618 352.01119995 0.86765772]	[400.70681763 351.96878052 0.84026927]	[380.27590942 462.32888794 0.90690488]	[380.28411865 562.46411133 0.92156458]	[528.99743652 351.99169922 0.80892223]	[546.96630859 459.80667114 0.89661479]	[562.31195068 552.12164307 0.86137229]	[472.54049683 547.00964355 0.66176754]	[428.91009521 552.09545898 0.64775443]	[441.90765381 721.4597168 0.80632937]	[4.62326874e+02 8.65097229e+02 8.50865662e-01]	[516.19458008 544.46270752 0.66545951]	[526.39703369 708.6673584 0.87054664]	[5.59733582e+02 8.67596436e+02 7.86200166e-01]	[441.86581421 259.71514893 0.91018677]	[472.54193115 259.64334106 0.86341989]	[431.5557251 272.46240234 0.71284682]	[495.63085938 269.90176392 0.85669929]	[5.62412476e+02 9.06140198e+02 7.29271531e-01]	[5.80361084e+02 8.93394958e+02 7.50365019e-01]	[5.49522217e+02 8.72841919e+02 6.41172230e-01]	[4.62332123e+02 9.03551819e+02 7.72373080e-01]	[4.44320831e+02 8.95869568e+02 7.83507228e-01]	[4.70042603e+02 8.70296753e+02 7.38136649e-01]
[457.16213989 275.13574219 0.92895234]	[462.381073 351.98120117 0.88744706]	[398.25390625 351.96124268 0.83850324]	[380.18356323 462.31011963 0.91289282]	[380.21789551 564.85137939 0.92822683]	[526.47186279 351.98632812 0.82022542]	[544.5401001 459.81622314 0.90087104]	[562.2477417 552.11346436 0.85751945]	[467.49581909 546.95068359 0.66756654]	[423.88839722 549.51184082 0.65636915]	[441.87991333 723.92437744 0.80687749]	[4.62329803e+02 8.65070740e+02 8.47171068e-01]	[511.09970093 544.42218018 0.66476798]	[523.8717041 708.5637207 0.90318054]	[5.59714783e+02 8.62568542e+02 7.68527985e-01]	[441.7772522 259.72277832 0.91996759]	[467.478302 259.65325928 0.86713624]	[431.47302246 272.39865112 0.63120514]	[490.54391479 269.88079834 0.83823615]	[5.62410950e+02 9.06144714e+02 7.20518112e-01]	[5.80360291e+02 8.93386719e+02 7.37605631e-01]	[5.49515442e+02 8.72750732e+02 6.33474886e-01]	[4.62331329e+02 9.03565186e+02 7.73328662e-01]	[4.44322327e+02 8.95875793e+02 7.82694757e-01]	[4.72524567e+02 8.70262451e+02 7.40474224e-01]
[457.07632446 277.47766113 0.92296749]	[462.3196106 351.97622681 0.89539701]	[398.20669556 351.95236206 0.83782351]	[380.14920044 462.37960815 0.91143167]	[380.14199829 564.86853027 0.923962 ]	[526.40570068 352.00158691 0.8258729 ]	[544.48449707 459.83026123 0.90398759]	[562.23516846 554.61999512 0.85503137]	[467.39703369 544.46380615 0.67307365]	[421.39309692 546.99273682 0.66807854]	[441.85845947 723.90039062 0.80819291]	[4.62327454e+02 8.65073914e+02 8.48451912e-01]	[511.01980591 544.37567139 0.66584069]	[523.83795166 708.55505371 0.90298545]	[5.57181824e+02 8.57452087e+02 7.63777435e-01]	[441.69363403 262.19244385 0.92200118]	[464.92974854 259.67547607 0.88214236]	[426.38275146 272.40045166 0.65024674]	[487.94674683 269.83816528 0.84534866]	[5.62364014e+02 9.06131714e+02 7.05094039e-01]	[5.80299622e+02 8.93368896e+02 7.24386752e-01]	[5.46994690e+02 8.70200867e+02 6.32920742e-01]	[4.62319977e+02 9.03577576e+02 7.72768021e-01]	[4.44314484e+02 8.95884949e+02 7.83635139e-01]	[4.72531616e+02 8.70260620e+02 7.40584731e-01]
[454.59225464 277.47738647 0.91445464]	[462.25228882 352.0020752 0.90318167]	[398.16693115 351.97354126 0.83759344]	[377.7567749 462.21987915 0.92761511]	[377.68908691 564.83203125 0.91990471]	[523.95593262 352.02441406 0.83797997]	[544.42333984 459.78112793 0.91149342]	[559.83081055 552.13830566 0.85038638]	[464.94958496 549.51513672 0.67636716]	[421.3664856 552.09210205 0.67064244]	[441.84213257 723.95812988 0.82744825]	[4.62324951e+02 8.65056274e+02 8.46645892e-01]	[508.52548218 546.95410156 0.66867232]	[523.78759766 708.71691895 0.88628912]	[5.54629639e+02 8.54925903e+02 7.66378462e-01]	[439.31491089 262.19482422 0.92234272]	[464.85623169 259.67538452 0.89699352]	[423.88565063 272.44961548 0.6424042 ]	[485.47317505 269.82223511 0.85430723]	[5.62325867e+02 9.06101624e+02 7.09756374e-01]	[5.80251160e+02 8.93354919e+02 7.21621990e-01]	[5.46956726e+02 8.70110168e+02 6.45640492e-01]	[4.62341125e+02 9.03589539e+02 7.68627167e-01]	[4.44330688e+02 8.95896301e+02 7.77521372e-01]	[4.72532837e+02 8.70250061e+02 7.37320900e-01]
[452.04852295 277.49179077 0.90730435]	[462.20437622 352.00900269 0.9059062 ]	[398.1315918 351.98724365 0.83704209]	[377.70251465 462.29522705 0.92319369]	[377.53283691 562.46813965 0.91087317]	[523.90545654 352.0211792 0.84617269]	[544.36993408 459.68893433 0.90961581]	[559.78625488 554.61901855 0.84242672]	[464.92034912 547.02703857 0.68044621]	[421.33410645 552.07141113 0.6751402 ]	[441.82357788 716.25732422 0.81525326]	[4.62306000e+02 8.62569153e+02 8.43006492e-01]	[508.47665405 546.92852783 0.6744433 ]	[521.39025879 711.1529541 0.88316262]	[5.49550049e+02 8.52370178e+02 7.70653546e-01]	[439.25485229 262.20736694 0.91990757]	[462.42300415 259.68832397 0.91198605]	[423.81588745 272.42669678 0.60705411]	[485.43569946 269.84210205 0.86691821]	[5.62372131e+02 9.03607788e+02 6.97933733e-01]	[5.80274109e+02 8.93298828e+02 7.14009523e-01]	[5.44409302e+02 8.65117188e+02 6.35022402e-01]	[4.62366394e+02 9.03571106e+02 7.58568048e-01]	[4.44347565e+02 8.95883362e+02 7.65661240e-01]	[4.70046844e+02 8.70243164e+02 7.34883666e-01]
[449.47918701 277.51376343 0.9078387 ]	[459.82833862 354.44155884 0.9071182 ]	[398.07962036 351.99710083 0.83211172]	[377.64718628 462.28829956 0.92241263]	[375.12380981 562.47052002 0.9009586 ]	[523.86108398 354.44793701 0.84636581]	[544.33123779 459.72653198 0.91283602]	[559.7489624 554.66253662 0.83778065]	[464.84887695 547.01690674 0.68908185]	[421.27612305 552.06677246 0.67782629]	[441.76998901 711.24389648 0.82379574]	[4.62305023e+02 8.62530090e+02 8.42133522e-01]	[505.98132324 544.48974609 0.67965257]	[521.31512451 711.175354 0.88008404]	[5.46995056e+02 8.52186279e+02 8.02009106e-01]	[439.18429565 262.20883179 0.91217184]	[462.36645508 259.69589233 0.9232294 ]	[421.37982178 272.41931152 0.60711575]	[485.38534546 269.8571167 0.8777132 ]	[5.62313171e+02 8.98478638e+02 7.25810289e-01]	[5.77772827e+02 8.90757874e+02 7.20050216e-01]	[5.41935059e+02 8.57443420e+02 6.50045991e-01]	[4.62389099e+02 9.03572632e+02 7.57297039e-01]	[4.44376617e+02 8.95893250e+02 7.62051642e-01]	[4.72530487e+02 8.70206909e+02 7.38317192e-01]
[446.94223022 277.5116272 0.91577488]	[459.75335693 354.47399902 0.91144228]	[398.04815674 352.01971436 0.8273319 ]	[377.61181641 462.29959106 0.92275417]	[375.04483032 564.84338379 0.89023149]	[523.78796387 354.45443726 0.84281516]	[544.31494141 459.70999146 0.90575767]	[559.69165039 554.64654541 0.82520926]	[462.44683838 547.00799561 0.69721335]	[421.23040771 549.57391357 0.68634146]	[441.74502563 711.21343994 0.834903 ]	[4.62305542e+02 8.62529541e+02 8.43430042e-01]	[505.94577026 544.47973633 0.68804371]	[521.25384521 711.14227295 0.88257205]	[5.46949524e+02 8.49709900e+02 8.07754993e-01]	[439.12646484 262.22888184 0.8972643 ]	[462.30059814 259.6963501 0.9302156 ]	[421.33053589 272.43563843 0.5681082 ]	[482.93435669 269.92022705 0.89841652]	[5.62358459e+02 8.95934998e+02 7.67359912e-01]	[5.77785950e+02 8.90628174e+02 7.31494009e-01]	[5.41912842e+02 8.54868347e+02 6.61912799e-01]	[4.62366730e+02 9.03598267e+02 7.63310075e-01]	[4.44356293e+02 8.95899475e+02 7.66125381e-01]	[4.72532471e+02 8.70187805e+02 7.46594071e-01]
[444.41867065 277.49450684 0.93283701]	[459.69497681 354.45474243 0.90340066]	[395.61849976 351.98483276 0.81569409]	[377.58044434 462.27142334 0.92309767]	[375.02157593 564.83001709 0.88507009]	[521.37567139 352.0138855 0.83967119]	[541.95147705 459.7522583 0.9138751 ]	[557.20172119 554.68762207 0.81783509]	[462.38800049 546.9887085 0.70326221]	[421.17422485 549.54766846 0.69162083]	[441.72457886 713.76464844 0.82608986]	[4.62268616e+02 8.62544556e+02 8.45784545e-01]	[505.9078064 544.44445801 0.69110328]	[518.76794434 708.67175293 0.88190085]	[5.44517273e+02 8.47100952e+02 8.05418730e-01]	[436.6965332 262.22674561 0.87977976]	[462.21060181 259.68762207 0.93682224]	[421.27194214 272.44876099 0.54608357]	[482.85317993 269.89129639 0.90882057]	[5.62266724e+02 8.93230286e+02 7.77459562e-01]	[5.75205627e+02 8.83012329e+02 7.06048548e-01]	[5.41903381e+02 8.52289551e+02 6.74096584e-01]	[4.62344788e+02 9.03550293e+02 7.71292627e-01]	[4.44351807e+02 8.95884583e+02 7.72310376e-01]	[4.70016663e+02 8.70211243e+02 7.38454938e-01]
[444.33789062 277.48348999 0.95255351]	[459.6456604 354.45291138 0.89649916]	[395.55249023 351.98416138 0.81003284]	[377.50265503 462.22485352 0.91772699]	[372.51745605 562.44360352 0.87328732]	[521.32537842 352.00906372 0.83876836]	[541.90209961 459.81573486 0.91878116]	[557.17523193 557.17297363 0.81670147]	[462.37365723 546.98272705 0.71313179]	[421.16445923 549.5447998 0.70075756]	[439.3309021 711.25408936 0.8272711 ]	[4.62252747e+02 8.59989868e+02 8.38348091e-01]	[505.89212036 544.43475342 0.70096183]	[518.68487549 708.63891602 0.87206906]	[544.37219238 831.80499268 0.84920818]	[436.62524414 262.21548462 0.87095833]	[459.82626343 259.68188477 0.93921357]	[421.24414062 272.48248291 0.47515401]	[482.81277466 269.88067627 0.9086585 ]	[5.59759094e+02 8.80496765e+02 7.18287110e-01]	[5.72597839e+02 8.70261902e+02 7.07617521e-01]	[5.41822693e+02 8.41987427e+02 6.17235899e-01]	[4.62377960e+02 9.01042297e+02 7.67006576e-01]	[4.44382965e+02 8.95860168e+02 7.63214290e-01]	[4.70012695e+02 8.70147522e+02 7.18973219e-01]
[441.90255737 277.49118042 0.9579649 ]	[459.60144043 352.00515747 0.8858999 ]	[395.51074219 351.93218994 0.80052143]	[375.12393188 462.24307251 0.90704256]	[372.46566772 562.46063232 0.86669821]	[521.28704834 351.98260498 0.8348006 ]	[541.86529541 459.79711914 0.92214584]	[554.67669678 554.69000244 0.81076497]	[462.36068726 546.99920654 0.71782029]	[421.15179443 549.5512085 0.70343256]	[441.6618042 713.7164917 0.8253566]	[4.62269012e+02 8.62496643e+02 8.38789701e-01]	[505.87945557 544.45410156 0.70268279]	[518.68865967 708.59228516 0.87524897]	[544.28948975 829.05737305 0.83935308]	[434.11364746 262.23284912 0.85550123]	[459.7489624 259.66815186 0.94350082]	[421.17120361 274.87069702 0.51446158]	[482.7326355 269.85183716 0.9063018 ]	[5.57260315e+02 8.72881226e+02 7.42607594e-01]	[5.70074951e+02 8.65100464e+02 6.98064804e-01]	[5.41722961e+02 8.31776489e+02 6.22054458e-01]	[4.62364288e+02 9.01036499e+02 7.60151267e-01]	[4.44382843e+02 8.95864624e+02 7.62564182e-01]	[4.70025879e+02 8.70181152e+02 7.12485433e-01]
[441.83041382 277.50411987 0.96792519]	[457.21151733 352.00790405 0.87268609]	[393.01675415 351.96398926 0.795524 ]	[375.07571411 462.30267334 0.89867097]	[369.96435547 562.45050049 0.86972111]	[521.24304199 351.97875977 0.82782632]	[541.82745361 459.73529053 0.91869307]	[554.66351318 554.69110107 0.81094223]	[462.34533691 546.9630127 0.72128397]	[421.14715576 549.51586914 0.70319957]	[441.66653442 716.27996826 0.8173604 ]	[4.62260773e+02 8.62573547e+02 8.44844699e-01]	[505.87002563 544.40374756 0.70521778]	[518.71148682 708.63189697 0.8724227 ]	[541.96136475 813.87854004 0.84800321]	[431.53625488 262.2350769 0.84528464]	[459.68685913 259.66009521 0.94135714]	[418.76373291 274.89273071 0.51747006]	[480.35983276 269.84494019 0.90533376]	[5.52096436e+02 8.67678772e+02 7.49072373e-01]	[5.67487488e+02 8.54793762e+02 7.21281350e-01]	[5.41770264e+02 8.24029602e+02 5.98157763e-01]	[4.62368439e+02 9.01036316e+02 7.61769831e-01]	[4.44382477e+02 8.95874329e+02 7.66279995e-01]	[4.69997589e+02 8.70248291e+02 7.20343530e-01]
[441.83023071 277.50469971 0.96775341]	[457.20977783 352.00894165 0.87224412]	[393.01177979 351.96749878 0.79555976]	[375.07641602 462.30517578 0.89761442]	[369.97717285 562.44506836 0.86885136]	[521.24072266 351.98010254 0.82734019]	[541.82800293 459.73855591 0.91896075]	[554.66162109 554.69573975 0.81129223]	[462.3487854 547.00628662 0.72008568]	[421.15457153 549.57275391 0.70159829]	[441.6645813 716.28619385 0.81839365]	[4.62258759e+02 8.62568909e+02 8.44933808e-01]	[505.87283325 544.44122314 0.70341086]	[518.7074585 708.64105225 0.87087834]	[544.28692627 816.33496094 0.84391463]	[431.53414917 262.23550415 0.84508187]	[459.68728638 259.66091919 0.94134611]	[418.75897217 274.89407349 0.52395403]	[480.35733032 269.84710693 0.90606523]	[5.52089478e+02 8.67675110e+02 7.48252511e-01]	[5.67487061e+02 8.54793213e+02 7.22272992e-01]	[5.41773560e+02 8.24056519e+02 5.93141317e-01]	[4.62361481e+02 9.01025391e+02 7.62372971e-01]	[4.44377869e+02 8.95865723e+02 7.66213715e-01]	[4.69998535e+02 8.70247192e+02 7.20153451e-01]
[441.80764771 277.52081299 0.9677366 ]	[457.16220093 351.99731445 0.86155659]	[390.49264526 351.94378662 0.78828692]	[375.01983643 462.30252075 0.88658166]	[369.92626953 564.81274414 0.86736268]	[521.20202637 351.98461914 0.82187921]	[541.77722168 459.73669434 0.91296166]	[552.12231445 554.66369629 0.81015158]	[462.33587646 546.99468994 0.72541463]	[421.15005493 549.56903076 0.70321155]	[439.32870483 716.25427246 0.81314349]	[4.62260468e+02 8.62545532e+02 8.36870432e-01]	[503.48361206 544.41662598 0.70996058]	[518.67456055 708.58837891 0.8702656 ]	[541.94055176 811.12921143 0.87833607]	[431.47576904 264.71432495 0.84645468]	[459.64413452 259.68377686 0.93093914]	[418.67919922 274.89645386 0.63641977]	[480.30297852 269.8274231 0.90806973]	[5.47001526e+02 8.54927246e+02 7.56992996e-01]	[5.65000244e+02 8.49614929e+02 7.39852428e-01]	[5.41815002e+02 8.13809875e+02 6.30745471e-01]	[4.62345734e+02 8.98504883e+02 7.53467023e-01]	[4.44349579e+02 8.93431274e+02 7.60020137e-01]	[4.70003540e+02 8.70243591e+02 7.18916059e-01]
[441.76544189 277.54519653 0.96791506]	[457.10797119 352.01080322 0.85143352]	[387.95150757 351.95300293 0.78575826]	[374.9821167 462.30075073 0.87432843]	[367.39898682 564.83435059 0.86923927]	[518.79400635 351.99337769 0.82119513]	[541.72631836 459.74938965 0.90576768]	[552.10845947 554.66973877 0.81289303]	[462.31018066 547.01879883 0.73093671]	[418.79037476 552.0692749 0.70345783]	[439.31811523 713.77502441 0.81200653]	[4.62256683e+02 8.62570251e+02 8.35829079e-01]	[503.46789551 544.43682861 0.7153551 ]	[518.6652832 708.53320312 0.87161279]	[544.28137207 808.54974365 0.85189742]	[428.9491272 264.75531006 0.84976351]	[459.60235596 259.71890259 0.91768247]	[418.62893677 274.94042969 0.71645612]	[480.26821899 269.87399292 0.91132897]	[5.44347839e+02 8.52238098e+02 8.24458718e-01]	[5.62414795e+02 8.44535583e+02 7.34011471e-01]	[5.41906494e+02 8.11145508e+02 6.31770432e-01]	[4.62317047e+02 9.00978699e+02 7.45508492e-01]	[4.44330933e+02 8.93437561e+02 7.57889032e-01]	[4.69995605e+02 8.70258606e+02 7.25018024e-01]
[441.70056152 277.51675415 0.96947718]	[454.58578491 354.4541626 0.84155589]	[385.35101318 354.44784546 0.7978496 ]	[374.9697876 462.35021973 0.86531669]	[364.85549927 564.92572021 0.8706938 ]	[518.71777344 351.95791626 0.81050801]	[539.28167725 459.6739502 0.88653409]	[552.0871582 552.12982178 0.8094995 ]	[462.24298096 547.02331543 0.73351395]	[418.74942017 552.08911133 0.70331681]	[441.65859985 713.77526855 0.8073411 ]	[4.62218964e+02 8.62554077e+02 8.34032059e-01]	[503.37963867 544.44067383 0.7238059 ]	[518.78649902 708.53430176 0.85882598]	[541.88195801 788.00323486 0.86335325]	[426.38729858 262.25115967 0.85905629]	[457.15792847 259.70037842 0.90728873]	[416.16317749 272.49227905 0.70865333]	[480.21859741 267.36224365 0.90440226]	[541.777771 831.68920898 0.83649576]	[5.59795898e+02 8.24068237e+02 7.27873147e-01]	[5.41858704e+02 7.88061646e+02 6.34619474e-01]	[4.62361420e+02 8.98473022e+02 7.49453306e-01]	[4.44383362e+02 8.93435913e+02 7.56125093e-01]	[4.67467529e+02 8.70262573e+02 7.22083151e-01]
[439.33029175 277.49429321 0.9659788 ]	[454.53674316 354.45144653 0.83584958]	[385.32653809 354.45651245 0.79880255]	[374.97555542 462.34451294 0.86839932]	[364.7767334 564.8772583 0.88454336]	[518.68890381 351.93841553 0.80409175]	[539.21643066 459.64138794 0.87639129]	[552.06860352 552.09020996 0.81046492]	[462.2250061 549.52294922 0.72376215]	[418.74594116 552.12341309 0.69778645]	[441.67504883 713.74359131 0.80920261]	[4.62207672e+02 8.62503601e+02 8.29170704e-01]	[503.34835815 544.48803711 0.71453881]	[521.25128174 708.69909668 0.83819854]	[541.78411865 770.09857178 0.8553285 ]	[423.89489746 262.20269775 0.87311524]	[457.11123657 259.66271973 0.90108383]	[416.1178894 272.50112915 0.66463256]	[480.18109131 269.82598877 0.89622426]	[5.41705872e+02 8.16412170e+02 7.71162391e-01]	[5.59705872e+02 8.11151428e+02 7.31777370e-01]	[5.41721741e+02 7.70103455e+02 6.38168991e-01]	[4.62398926e+02 8.98432434e+02 7.51419187e-01]	[4.44424377e+02 8.93407654e+02 7.54292667e-01]	[4.67426880e+02 8.70223511e+02 7.12060928e-01]
[439.27926636 277.49014282 0.96411729]	[452.03717041 354.46328735 0.8383556 ]	[385.31494141 354.4876709 0.80481315]	[374.96029663 462.31030273 0.8714425 ]	[362.33416748 564.87799072 0.89175749]	[516.21691895 351.91873169 0.79604864]	[539.21789551 459.66546631 0.8778078 ]	[552.05737305 552.07440186 0.81125307]	[462.23040771 549.54907227 0.72590911]	[418.76062012 554.63299561 0.70003396]	[441.69622803 713.69696045 0.81078446]	[4.62195282e+02 8.62551636e+02 8.29897881e-01]	[503.35287476 546.94470215 0.7140224 ]	[521.31085205 708.63842773 0.82650447]	[539.31781006 757.37023926 0.7877652 ]	[423.82467651 262.17974854 0.88778627]	[454.65127563 259.64678955 0.88846153]	[416.08139038 272.4743042 0.57778436]	[480.15921021 269.81268311 0.88959992]	[5.36739990e+02 8.08628784e+02 7.96401143e-01]	[5.52112549e+02 7.98399658e+02 6.85703814e-01]	[5.39208557e+02 7.54775452e+02 6.18766189e-01]	[4.62397552e+02 8.95965393e+02 7.50917971e-01]	[4.44422699e+02 8.93383301e+02 7.55391359e-01]	[4.67413666e+02 8.70258118e+02 7.14164734e-01]
[439.22528076 275.13598633 0.95810127]	[451.98983765 354.47515869 0.83986652]	[382.86965942 354.50805664 0.80938941]	[372.49356079 462.32885742 0.86346984]	[362.32647705 564.89355469 0.89496875]	[516.16082764 351.9284668 0.79445356]	[539.22644043 459.63745117 0.87371516]	[552.06842041 549.54785156 0.8191157 ]	[462.24508667 549.52661133 0.72729719]	[418.76184082 552.121521 0.7004391 ]	[441.67190552 711.24163818 0.81283522]	[4.62191010e+02 8.62571838e+02 8.31415415e-01]	[503.37753296 544.49261475 0.71515459]	[521.34759521 708.57250977 0.84555757]	[539.16394043 749.7364502 0.80596155]	[423.77114868 259.73297119 0.8974812 ]	[454.56851196 259.61703491 0.87990808]	[416.03109741 272.43560791 0.5835377 ]	[477.7109375 267.33013916 0.87663633]	[5.26470520e+02 7.98369080e+02 7.76004076e-01]	[5.44415344e+02 7.90695740e+02 7.71034300e-01]	[5.36726135e+02 7.49654480e+02 6.62453651e-01]	[4.62385773e+02 8.95974548e+02 7.56151497e-01]	[4.44417877e+02 8.93394104e+02 7.58666694e-01]	[4.67411926e+02 8.70286011e+02 7.17255414e-01]
[439.18389893 275.13433838 0.95086896]	[449.48086548 354.48449707 0.84270036]	[382.80303955 354.54125977 0.82418609]	[372.48187256 462.37298584 0.8522923 ]	[362.3152771 564.89331055 0.89957935]	[516.14111328 349.45629883 0.79274762]	[539.21478271 459.59500122 0.86593193]	[552.11175537 547.03942871 0.82842648]	[462.26083374 547.00476074 0.73000729]	[418.76419067 552.06170654 0.70183069]	[441.66082764 711.23956299 0.80990916]	[4.59857239e+02 8.65038818e+02 8.30614746e-01]	[503.41586304 544.4185791 0.71572399]	[523.78424072 708.54119873 0.81656659]	[536.64239502 736.84399414 0.74330413]	[421.37371826 262.14666748 0.90433943]	[452.06790161 259.61126709 0.8736859 ]	[413.57437134 272.48657227 0.65386093]	[477.63562012 267.33120728 0.86923504]	[526.3961792 785.60424805 0.79426771]	[5.44326782e+02 7.75322021e+02 7.17445672e-01]	[5.36710938e+02 7.31693359e+02 6.03126109e-01]	[4.62399841e+02 8.95954285e+02 7.64255285e-01]	[4.44430908e+02 8.93389954e+02 7.60788858e-01]	[4.64943237e+02 8.70298462e+02 7.11143017e-01]
[439.12860107 275.13342285 0.94440198]	[449.44268799 354.48287964 0.84256649]	[382.78390503 354.54486084 0.82772356]	[372.45574951 462.38626099 0.84728044]	[362.29962158 564.89208984 0.90123582]	[513.64978027 349.43856812 0.79159218]	[539.25231934 459.59780884 0.8691349 ]	[554.62615967 546.96697998 0.83486784]	[462.25827026 546.97418213 0.73152733]	[418.75430298 549.56439209 0.70028883]	[441.6751709 711.24804688 0.80229628]	[4.62181183e+02 8.65081909e+02 8.32679629e-01]	[503.42449951 544.378479 0.71216059]	[523.90991211 705.96954346 0.78780121]	[531.62542725 729.17034912 0.79324788]	[421.32427979 262.15365601 0.91126007]	[451.99438477 259.60806274 0.86866909]	[413.51248169 272.4850769 0.63909209]	[475.16137695 267.29614258 0.8571282 ]	[523.80981445 772.78466797 0.83965039]	[541.70965576 770.09790039 0.81031132]	[5.34126526e+02 7.26595764e+02 6.35707617e-01]	[4.62410645e+02 8.95971741e+02 7.57460892e-01]	[4.46870361e+02 8.93409912e+02 7.55979717e-01]	[4.64942230e+02 8.72700928e+02 7.05003440e-01]
[439.0892334 275.12844849 0.93832725]	[446.94781494 354.47305298 0.84380668]	[382.75756836 354.54483032 0.83229637]	[372.44592285 462.39471436 0.84479922]	[362.30194092 564.91699219 0.89792812]	[513.62249756 349.41299438 0.79252422]	[539.26916504 457.20065308 0.86624479]	[554.70880127 546.95550537 0.84003729]	[462.26226807 546.99328613 0.72946292]	[418.75582886 549.58087158 0.6958338 ]	[441.68411255 711.23962402 0.80300868]	[4.62196381e+02 8.65098511e+02 8.31993699e-01]	[503.43060303 544.39239502 0.7112692 ]	[523.92828369 705.95428467 0.79667532]	[531.55090332 726.60241699 0.73866653]	[421.29049683 262.1519165 0.91341418]	[449.47720337 259.60379028 0.87162101]	[411.03164673 272.47128296 0.6036886 ]	[475.10610962 267.27371216 0.84732044]	[521.24359131 767.51745605 0.83153534]	[5.34104492e+02 7.62495056e+02 7.12319613e-01]	[5.34123596e+02 7.23944458e+02 5.62766552e-01]	[4.62396027e+02 8.98415100e+02 7.54752517e-01]	[4.44427948e+02 8.93418579e+02 7.54658759e-01]	[4.67403137e+02 8.72725159e+02 6.95418417e-01]
[439.06478882 275.13031006 0.93553865]	[446.92047119 352.01818848 0.83479261]	[382.74029541 354.52728271 0.83983529]	[372.44113159 462.41732788 0.85713345]	[362.29516602 564.9319458 0.89120531]	[513.61364746 346.87866211 0.80455589]	[539.30322266 459.59378052 0.88410246]	[557.21179199 547.00683594 0.83846968]	[462.26712036 547.00018311 0.72759533]	[418.75473022 552.07122803 0.68251961]	[441.70135498 713.76245117 0.79263949]	[4.62219635e+02 8.65113525e+02 8.34682941e-01]	[503.45654297 544.36401367 0.69993258]	[526.43395996 706.01464844 0.76774967]	[5.28990112e+02 7.21428528e+02 5.91110349e-01]	[421.26608276 262.15725708 0.91752285]	[449.44262695 259.60357666 0.87477857]	[410.99261475 272.45880127 0.59188157]	[475.06793213 267.26489258 0.8430565 ]	[5.18678528e+02 7.52249939e+02 7.00449765e-01]	[5.26472351e+02 7.49704102e+02 6.44345343e-01]	[5.29049988e+02 7.13740906e+02 4.62521762e-01]	[4.62368958e+02 8.98444702e+02 7.53734410e-01]	[4.44396088e+02 8.93421570e+02 7.59222031e-01]	[4.67445129e+02 8.72736877e+02 6.98789537e-01]
[436.68688965 275.12368774 0.92761397]	[446.92654419 354.45611572 0.83485264]	[382.74380493 354.57324219 0.84416986]	[372.43673706 462.4203186 0.85432231]	[362.29608154 564.96478271 0.89084321]	[513.62609863 346.87744141 0.80007756]	[541.70800781 459.59664917 0.89551699]	[559.70532227 547.05944824 0.84107202]	[462.28485107 549.54241943 0.72733611]	[418.76672363 554.65423584 0.68049765]	[441.70846558 716.32330322 0.78869158]	[4.62263092e+02 8.65107666e+02 8.25076938e-01]	[503.47531128 544.48352051 0.69096136]	[529.04608154 708.63702393 0.80915749]	[5.44434753e+02 8.44603882e+02 3.24161768e-01]	[421.24987793 262.16186523 0.91191691]	[446.96807861 259.60678101 0.8747521 ]	[410.98010254 272.44927979 0.61658102]	[472.59362793 264.802948 0.83953065]	[5.44438354e+02 8.65113831e+02 1.35392293e-01]	[5.64973206e+02 8.59971619e+02 1.50353968e-01]	[5.39262695e+02 8.57412048e+02 1.90006778e-01]	[4.62395966e+02 8.98417603e+02 7.61582077e-01]	[4.44408569e+02 8.93379822e+02 7.66261816e-01]	[4.69962738e+02 8.72742920e+02 7.02290416e-01]
[436.69235229 275.12216187 0.928478 ]	[446.92648315 354.45770264 0.83395779]	[382.74087524 354.57339478 0.8424527 ]	[372.43579102 462.43377686 0.84947824]	[362.29351807 564.96380615 0.88966727]	[513.62786865 346.88720703 0.79922104]	[541.74536133 459.60427856 0.91071355]	[559.73876953 549.52185059 0.84033448]	[462.26235962 552.10491943 0.73089981]	[418.76937866 557.21447754 0.68678993]	[441.75143433 716.27850342 0.77312458]	[4.62282440e+02 8.62575256e+02 8.16633642e-01]	[503.42636108 547.01275635 0.6924628 ]	[529.0010376 711.12963867 0.77985889]	[5.49508057e+02 8.49743042e+02 1.76486284e-01]	[421.25164795 262.16275024 0.91307259]	[446.96829224 259.60345459 0.87567264]	[410.97241211 272.43249512 0.59799486]	[472.61264038 264.7723999 0.84347075]	[5.44458008e+02 8.67616455e+02 7.04861730e-02]	[5.65000671e+02 8.65097168e+02 6.98701292e-02]	[5.41830383e+02 8.65082031e+02 1.13004759e-01]	[4.62392303e+02 8.98462280e+02 7.48755574e-01]	[4.44392822e+02 8.93387939e+02 7.57299542e-01]	[4.70014221e+02 8.70301453e+02 7.03122735e-01]
[436.69628906 277.46118164 0.93376869]	[446.95077515 352.02770996 0.82993639]	[382.75720215 354.57171631 0.83891726]	[372.46261597 462.42999268 0.8538993 ]	[362.2769165 564.96435547 0.89234799]	[513.65008545 346.86828613 0.79663634]	[541.76275635 457.16894531 0.9090355 ]	[559.80804443 547.06640625 0.85671508]	[462.27362061 552.09307861 0.74279714]	[418.76303101 557.22833252 0.69688845]	[441.79824829 718.86517334 0.77533579]	[4.62308746e+02 8.65042419e+02 8.20061207e-01]	[503.46057129 546.97045898 0.70202631]	[529.02020264 711.20397949 0.75479031]	[0. 0. 0.]	[421.25344849 262.16802979 0.9098345 ]	[446.97418213 259.61218262 0.87026072]	[410.98175049 272.43383789 0.58192039]	[475.09008789 264.79379272 0.84331095]	[0. 0. 0.]	[0. 0. 0.]	[0. 0. 0.]	[4.62408051e+02 8.98493835e+02 7.44914889e-01]	[4.44406982e+02 8.93406494e+02 7.58147597e-01]	[4.70036194e+02 8.70307861e+02 6.96799278e-01]
[439.07357788 277.46173096 0.93625653]	[446.97085571 352.02633667 0.82821655]	[382.77966309 354.56939697 0.83625054]	[372.46078491 462.42269897 0.85473591]	[362.26791382 564.95941162 0.89380652]	[516.11804199 346.8805542 0.79538482]	[541.77984619 457.21536255 0.91578132]	[559.84350586 549.51556396 0.85714144]	[462.30715942 552.09765625 0.73868489]	[418.78356934 557.22698975 0.69569761]	[441.80300903 721.40289307 0.78557593]	[4.62315002e+02 8.65058289e+02 8.22212219e-01]	[505.86883545 546.97406006 0.69337237]	[526.50427246 713.69299316 0.77268767]	[0. 0. 0.]	[421.27084351 262.16833496 0.90781003]	[449.43930054 259.61834717 0.86767131]	[411.0083313 272.45523071 0.59362751]	[475.11099243 267.2684021 0.8466751 ]	[0. 0. 0.]	[0. 0. 0.]	[0. 0. 0.]	[4.62401825e+02 8.98498474e+02 7.41151810e-01]	[4.44404724e+02 8.93411072e+02 7.55612612e-01]	[4.70042938e+02 8.70322571e+02 7.00499296e-01]
[439.08300781 275.1355896 0.93720961]	[449.44967651 354.45654297 0.8292858 ]	[382.79641724 354.57168579 0.8321926 ]	[372.46716309 462.41513062 0.85791427]	[362.2571106 564.95465088 0.89724082]	[516.15148926 346.90386963 0.79594254]	[541.79888916 459.60568237 0.92359531]	[562.21673584 549.54827881 0.85858351]	[462.31665039 552.06817627 0.73415661]	[421.14730835 557.18896484 0.68833441]	[441.79846191 721.38580322 0.80012214]	[4.62312286e+02 8.65065063e+02 8.25251877e-01]	[505.87252808 546.95233154 0.69081855]	[524.01733398 713.69604492 0.79199529]	[0. 0. 0.]	[421.27893066 262.15475464 0.90733844]	[449.46325684 259.61526489 0.86673063]	[411.03570557 272.44296265 0.56284058]	[475.14657593 267.27157593 0.85084975]	[0. 0. 0.]	[0. 0. 0.]	[0. 0. 0.]	[4.62416107e+02 8.98481079e+02 7.40670383e-01]	[4.44411407e+02 8.93404968e+02 7.55758166e-01]	[4.70037506e+02 8.70323059e+02 7.03449965e-01]
[439.12832642 277.46502686 0.95042145]	[449.46829224 352.02481079 0.8302362 ]	[382.80999756 354.55725098 0.83137608]	[372.48068237 462.38931274 0.86322647]	[362.28216553 564.94836426 0.89087921]	[516.16912842 349.36825562 0.79732716]	[541.81872559 459.66241455 0.93026888]	[559.84143066 549.59820557 0.85101557]	[462.32748413 552.09057617 0.7341761 ]	[421.15914917 557.2098999 0.69175911]	[441.76791382 723.93817139 0.80484349]	[4.62315186e+02 8.65073669e+02 8.25438261e-01]	[505.88275146 546.97406006 0.68852609]	[523.92419434 711.17205811 0.81366956]	[0. 0. 0.]	[421.3170166 262.17126465 0.9045859 ]	[449.52072144 259.63461304 0.86276025]	[413.53100586 272.48342896 0.61511135]	[477.59555054 267.30245972 0.85728174]	[0. 0. 0.]	[0. 0. 0.]	[0. 0. 0.]	[4.62393768e+02 8.98484314e+02 7.41247773e-01]	[4.44395416e+02 8.93407776e+02 7.57607698e-01]	[4.70048340e+02 8.72701416e+02 7.05501378e-01]
[439.16778564 277.46984863 0.95842338]	[449.50134277 352.01791382 0.83076668]	[382.83377075 354.53405762 0.82390076]	[372.49978638 462.37033081 0.86783028]	[362.29055786 564.92663574 0.89437884]	[516.19470215 349.39691162 0.79980218]	[541.82611084 459.70678711 0.93814766]	[559.84173584 552.10614014 0.85084313]	[462.31912231 552.06317139 0.73651385]	[421.15405273 557.19262695 0.6927979 ]	[441.76882935 721.38757324 0.79883391]	[4.62319031e+02 8.65083557e+02 8.25002134e-01]	[505.87295532 546.94677734 0.69239688]	[523.78985596 711.15124512 0.82346392]	[0. 0. 0.]	[421.35772705 262.18069458 0.89950293]	[452.0256958 259.64929199 0.86377001]	[413.56375122 272.4564209 0.63216996]	[477.64532471 267.3102417 0.86653054]	[0. 0. 0.]	[0. 0. 0.]	[0. 0. 0.]	[4.62408905e+02 8.98491028e+02 7.42529213e-01]	[4.44410797e+02 8.93419006e+02 7.54838586e-01]	[4.70044006e+02 8.72719971e+02 7.02201366e-01]
[439.20736694 275.13354492 0.95868284]	[451.98959351 352.01589966 0.82719105]	[382.83612061 354.52319336 0.82033587]	[372.50079346 462.36672974 0.87055194]	[362.28408813 564.894104 0.89915925]	[518.65240479 349.38787842 0.8018505 ]	[541.83673096 459.74966431 0.93932307]	[559.83239746 552.14318848 0.84925687]	[462.3137207 549.56787109 0.73498815]	[421.15338135 554.69750977 0.69019407]	[441.75134277 721.39160156 0.7920351 ]	[4.62299103e+02 8.65087158e+02 8.25300455e-01]	[503.48834229 546.93261719 0.69063401]	[521.38214111 708.71600342 0.82498354]	[0. 0. 0.]	[421.4024353 262.15234375 0.89362651]	[452.08053589 259.63220215 0.86805964]	[413.60116577 272.41207886 0.61385489]	[477.70236206 267.30422974 0.87139928]	[0. 0. 0.]	[0. 0. 0.]	[0. 0. 0.]	[4.62385376e+02 8.98487671e+02 7.40033746e-01]	[4.44392273e+02 8.93420898e+02 7.52287269e-01]	[4.70022400e+02 8.72716125e+02 7.03574955e-01]
[439.23623657 275.1333313 0.95994145]	[452.01266479 351.99624634 0.82548761]	[382.83956909 354.50027466 0.81521326]	[372.52157593 462.35391235 0.87495869]	[362.28930664 564.88226318 0.89992386]	[518.68139648 349.3744812 0.80549961]	[541.85540771 459.7635498 0.94066364]	[559.82678223 552.11499023 0.84867823]	[462.29672241 549.55657959 0.73564011]	[418.78793335 554.68347168 0.68881148]	[441.71987915 723.92120361 0.79286432]	[4.62297882e+02 8.65089111e+02 8.26702237e-01]	[503.47869873 544.49078369 0.69297731]	[521.33135986 711.1706543 0.80949897]	[0. 0. 0.]	[423.7819519 259.72470093 0.89006197]	[454.57745361 259.62384033 0.87581658]	[416.04708862 272.37805176 0.56439626]	[480.11639404 267.29290771 0.879197 ]	[0. 0. 0.]	[0. 0. 0.]	[0. 0. 0.]	[4.62398529e+02 8.98490295e+02 7.47164309e-01]	[4.44406616e+02 8.93426697e+02 7.55609512e-01]	[4.70026215e+02 8.72704285e+02 7.00243592e-01]
[439.2769165 277.46670532 0.97258139]	[452.06219482 351.9836731 0.82726055]	[382.87164307 354.48565674 0.80896372]	[372.54220581 462.37402344 0.87398219]	[362.31622314 564.8918457 0.89507705]	[518.69677734 349.41195679 0.80827218]	[541.86645508 459.74969482 0.93773198]	[559.79284668 552.0824585 0.84420794]	[462.31503296 549.51422119 0.73339123]	[421.15490723 554.6229248 0.68155992]	[441.71414185 718.86273193 0.78979224]	[4.62279205e+02 8.65099915e+02 8.28618348e-01]	[503.47766113 544.46643066 0.69626957]	[521.27209473 711.15881348 0.80374002]	[5.00788940e+02 6.77826233e+02 7.66475573e-02]	[423.82235718 262.18887329 0.8816129 ]	[454.61834717 259.64160156 0.88035649]	[416.09899902 272.43991089 0.59804982]	[480.15939331 267.29879761 0.89310873]	[5.11102814e+02 7.08546082e+02 1.64822906e-01]	[5.23964905e+02 7.03488892e+02 1.50868148e-01]	[0. 0. 0.]	[4.64825623e+02 8.98499878e+02 7.41263568e-01]	[4.44413269e+02 8.93447815e+02 7.50806391e-01]	[4.69986328e+02 8.72703003e+02 6.98917627e-01]
[439.30740356 277.46130371 0.97749418]	[454.54769897 351.97821045 0.83012044]	[385.31726074 354.47817993 0.80942822]	[374.96148682 462.38934326 0.87297642]	[362.33071899 564.92028809 0.89087099]	[518.71142578 349.41500854 0.81120169]	[541.86126709 459.7208252 0.93271065]	[559.77716064 552.06573486 0.84401047]	[462.31890869 549.55603027 0.73409146]	[421.16021729 554.65942383 0.68674487]	[441.71130371 721.42687988 0.79021764]	[4.62274323e+02 8.65090393e+02 8.29164445e-01]	[503.48348999 546.94067383 0.69436556]	[521.21893311 711.20300293 0.7985099 ]	[5.00714386e+02 6.80345703e+02 7.84173310e-02]	[423.85818481 262.21444702 0.87398082]	[454.65203857 259.65112305 0.88415295]	[416.13323975 272.48428345 0.65075564]	[480.1781311 267.33630371 0.90144897]	[5.08538544e+02 7.08588379e+02 1.62135333e-01]	[5.23913330e+02 7.05953918e+02 1.53379157e-01]	[0. 0. 0.]	[4.62405792e+02 8.98486694e+02 7.47504711e-01]	[4.44404480e+02 8.93428833e+02 7.55250216e-01]	[4.69981781e+02 8.72700378e+02 7.03076065e-01]
[441.65637207 277.46829224 0.97939754]	[454.56750488 351.99191284 0.83380789]	[385.33364868 354.47396851 0.80943239]	[374.96899414 462.40319824 0.8724063 ]	[362.34207153 564.92034912 0.89020061]	[518.71868896 349.43136597 0.81227821]	[541.87658691 459.74761963 0.93192673]	[559.75805664 549.5803833 0.84063041]	[462.31680298 549.53985596 0.73580766]	[421.17056274 554.64263916 0.68817461]	[441.75839233 718.83837891 0.79406124]	[4.62287781e+02 8.65081116e+02 8.27017426e-01]	[503.46798706 546.92559814 0.69907457]	[521.18768311 711.19818115 0.80042899]	[4.90538177e+02 6.72677246e+02 1.11988574e-01]	[423.8946228 262.23095703 0.86639857]	[457.10015869 259.66577148 0.89012766]	[416.14944458 272.49264526 0.6934762 ]	[480.20394897 267.36380005 0.91240948]	[0. 0. 0.]	[0. 0. 0.]	[0. 0. 0.]	[4.62404816e+02 8.98493896e+02 7.48469234e-01]	[4.44402496e+02 8.93430054e+02 7.55065918e-01]	[4.70007141e+02 8.72696716e+02 7.06452966e-01]
[441.67578125 277.48431396 0.9767732 ]	[454.59292603 351.99212646 0.83297604]	[385.3565979 354.44750977 0.80209273]	[374.97924805 462.38961792 0.87732071]	[364.77453613 564.94396973 0.8806513 ]	[518.746521 349.44934082 0.81507856]	[541.89434814 459.72058105 0.93160653]	[559.73547363 549.53594971 0.83851361]	[462.30377197 552.06970215 0.73620248]	[421.15432739 554.67816162 0.6910004 ]	[441.77267456 713.74810791 0.78927189]	[4.62289581e+02 8.65085632e+02 8.25099349e-01]	[503.46072388 547.00372314 0.69839221]	[521.19610596 713.68963623 0.78981107]	[4.93075073e+02 6.72671204e+02 7.29738250e-02]	[423.92645264 262.23342896 0.86078912]	[457.12106323 259.67572021 0.8993156 ]	[416.15603638 272.48739624 0.69790977]	[480.22192383 267.33621216 0.91043448]	[0. 0. 0.]	[0. 0. 0.]	[0. 0. 0.]	[4.62333832e+02 9.00992493e+02 7.37330019e-01]	[4.44353882e+02 8.93440002e+02 7.48297632e-01]	[4.70020844e+02 8.72696167e+02 7.02852428e-01]
[441.69995117 277.49838257 0.97870266]	[454.6321106 351.99502563 0.83787382]	[385.38763428 352.00921631 0.79856896]	[374.98916626 462.37374878 0.88078636]	[362.35610962 564.91229248 0.88600779]	[518.77508545 351.95199585 0.82118523]	[541.90496826 459.75012207 0.93363714]	[559.72528076 549.59588623 0.82878464]	[462.31088257 552.13586426 0.73535025]	[421.162323 557.21289062 0.69533461]	[441.76593018 716.27557373 0.78696513]	[4.62272675e+02 8.65073181e+02 8.25230181e-01]	[503.46353149 549.53649902 0.69306588]	[521.19787598 711.21337891 0.79723132]	[4.98167450e+02 6.70185059e+02 8.70303661e-02]	[426.37814331 264.71188354 0.85712188]	[457.15084839 259.68688965 0.90557921]	[418.53497314 274.88061523 0.72688627]	[480.24221802 267.34570312 0.91582263]	[0. 0. 0.]	[0. 0. 0.]	[0. 0. 0.]	[4.62345581e+02 9.01019592e+02 7.30022252e-01]	[4.44355011e+02 8.95850586e+02 7.40951538e-01]	[4.69992645e+02 8.70304382e+02 7.02517033e-01]
[441.71469116 277.49389648 0.97900605]	[457.06997681 351.98220825 0.84031826]	[387.85995483 351.97872925 0.79413795]	[374.98953247 462.35668945 0.88170844]	[362.34973145 564.90692139 0.88804621]	[518.7935791 351.95977783 0.82366943]	[541.9072876 459.76132202 0.93492889]	[559.70141602 552.11688232 0.82293761]	[462.31262207 554.63031006 0.73751903]	[421.16732788 557.2175293 0.6969775 ]	[441.73187256 716.33081055 0.79040158]	[4.62275085e+02 8.65070984e+02 8.23099434e-01]	[503.45327759 549.55187988 0.69380361]	[521.19165039 711.1831665 0.79710931]	[4.98188019e+02 6.72662292e+02 8.83571729e-02]	[426.41134644 264.70632935 0.85573494]	[457.17410278 259.69268799 0.90664321]	[418.57522583 274.88406372 0.69870311]	[480.26361084 267.34863281 0.91643047]	[0. 0. 0.]	[0. 0. 0.]	[0. 0. 0.]	[4.62345764e+02 9.01001709e+02 7.34972000e-01]	[4.44359436e+02 8.93452515e+02 7.45569646e-01]	[4.70006134e+02 8.70303772e+02 7.00734258e-01]
[441.73693848 277.49154663 0.9803732 ]	[457.0763855 351.98953247 0.8429684 ]	[387.87261963 351.99642944 0.79578006]	[374.98266602 462.38494873 0.87582201]	[362.34979248 564.91107178 0.88734251]	[521.1807251 351.94012451 0.82405698]	[541.91827393 459.78469849 0.93535858]	[557.26257324 554.64263916 0.8188498 ]	[462.29919434 554.62664795 0.73784339]	[421.15100098 557.22271729 0.696437 ]	[441.74523926 713.74487305 0.78763628]	[4.62253998e+02 8.65078369e+02 8.23903620e-01]	[503.44113159 549.5401001 0.69486111]	[521.16143799 711.18737793 0.79326314]	[4.95678528e+02 6.72713806e+02 9.37397033e-02]	[426.44769287 262.25128174 0.85401076]	[457.21337891 259.68545532 0.91329902]	[418.599823 274.88580322 0.68878174]	[480.28344727 267.3520813 0.91416872]	[0. 0. 0.]	[0. 0. 0.]	[0. 0. 0.]	[4.62360291e+02 9.01001465e+02 7.24049389e-01]	[4.44368439e+02 8.95848816e+02 7.36344278e-01]	[4.67489929e+02 8.70304688e+02 7.01478541e-01]
[441.75775146 277.48260498 0.98146117]	[457.09481812 351.97583008 0.84713662]	[387.89544678 351.97949219 0.79480779]	[374.97561646 462.36724854 0.87756616]	[362.34646606 564.89703369 0.8904528 ]	[521.18725586 351.9258728 0.82430148]	[541.91766357 459.78549194 0.9354074 ]	[559.69171143 554.62109375 0.81804287]	[462.28417969 552.10235596 0.73816365]	[418.79830933 557.18005371 0.69217718]	[441.73440552 711.24108887 0.79090047]	[4.62240234e+02 8.65112549e+02 8.27504635e-01]	[503.42196655 549.50604248 0.69734424]	[521.16564941 711.15026855 0.80334431]	[4.90557098e+02 6.72686707e+02 1.13083191e-01]	[428.9276123 262.2416687 0.85495228]	[459.60253906 259.67364502 0.91974801]	[418.61047363 274.89529419 0.68052393]	[480.28717041 269.82473755 0.91656041]	[0. 0. 0.]	[0. 0. 0.]	[0. 0. 0.]	[4.62353516e+02 9.00992554e+02 7.28302419e-01]	[4.44363464e+02 8.95849976e+02 7.40835190e-01]	[4.67470001e+02 8.72708618e+02 7.01280773e-01]
[441.77416992 277.48522949 0.98013055]	[457.11151123 351.95458984 0.84844446]	[387.92980957 351.95806885 0.79258543]	[374.96835327 462.36581421 0.8766588 ]	[362.34887695 564.90075684 0.8888129 ]	[521.18688965 349.45437622 0.82318348]	[541.92480469 459.81546021 0.93901992]	[559.69525146 554.637146 0.81848347]	[462.28829956 552.12554932 0.74009711]	[421.14404297 557.19689941 0.69389266]	[441.74456787 716.29656982 0.7879374 ]	[4.62248138e+02 8.65139832e+02 8.29228640e-01]	[503.4263916 549.53369141 0.69668376]	[521.19958496 711.16497803 0.81392843]	[4.85428528e+02 6.75258484e+02 1.23401888e-01]	[428.96102905 262.23773193 0.85424501]	[459.62075806 259.67776489 0.92340177]	[418.63873291 274.87268066 0.66217381]	[480.29281616 269.82080078 0.91547912]	[0. 0. 0.]	[0. 0. 0.]	[0. 0. 0.]	[4.62373260e+02 9.01009460e+02 7.34229743e-01]	[4.44377899e+02 8.95866211e+02 7.44459987e-01]	[4.67483521e+02 8.72725342e+02 6.96899593e-01]
[441.78469849 277.47775269 0.97816461]	[457.13201904 351.9637146 0.85210347]	[387.94573975 351.9515686 0.79036784]	[374.97286987 462.38302612 0.87614679]	[362.35491943 564.90844727 0.88841206]	[521.20074463 351.93911743 0.8273657 ]	[541.92352295 459.81018066 0.93871772]	[557.27404785 552.14031982 0.81583858]	[462.25958252 552.10461426 0.74324161]	[418.77865601 557.18218994 0.69620776]	[441.78341675 713.78308105 0.79444158]	[4.62243896e+02 8.65135498e+02 8.29567254e-01]	[503.39971924 549.50695801 0.70167261]	[521.17285156 711.1774292 0.80780095]	[4.85434418e+02 6.80359741e+02 1.14286460e-01]	[428.98623657 262.22393799 0.85400486]	[459.63186646 259.67645264 0.92638129]	[418.65982056 272.49859619 0.64424992]	[480.30181885 269.81558228 0.91313982]	[0. 0. 0.]	[0. 0. 0.]	[0. 0. 0.]	[4.62396393e+02 9.01000488e+02 7.34129727e-01]	[4.44394165e+02 8.95861877e+02 7.45336592e-01]	[4.67459900e+02 8.72719666e+02 7.00650156e-01]
[441.79504395 277.48580933 0.97989625]	[457.14935303 351.9777832 0.85677707]	[390.44250488 351.96353149 0.79207808]	[375.00042725 462.37533569 0.88322848]	[364.76678467 564.88989258 0.88938642]	[521.20495605 351.96002197 0.83197302]	[541.93695068 459.79324341 0.93444574]	[559.70166016 554.62585449 0.81677139]	[462.26864624 552.11169434 0.73937321]	[418.79855347 554.69720459 0.69283825]	[441.80828857 716.25634766 0.78520256]	[4.62261414e+02 8.65098877e+02 8.27383578e-01]	[503.39328003 549.5166626 0.69908357]	[521.20184326 711.230896 0.81183439]	[4.82847626e+02 6.80358643e+02 1.00875407e-01]	[429. 262.23251343 0.84937108]	[459.64855957 259.67871094 0.92780167]	[418.70855713 272.47766113 0.54454893]	[480.32989502 267.35256958 0.91273832]	[0. 0. 0.]	[0. 0. 0.]	[0. 0. 0.]	[4.62389069e+02 9.01012695e+02 7.32192099e-01]	[4.44389893e+02 8.95862427e+02 7.45346308e-01]	[4.67487671e+02 8.70321228e+02 7.00392246e-01]
[441.80889893 277.49279785 0.97556949]	[457.17953491 351.97497559 0.85988611]	[390.50540161 351.93664551 0.7903738 ]	[375.02215576 462.34121704 0.89348245]	[362.35220337 564.88647461 0.89090151]	[521.21606445 351.96942139 0.83528244]	[541.93725586 459.80471802 0.93912679]	[559.70922852 554.63891602 0.81942075]	[462.26861572 552.10046387 0.74191898]	[418.79071045 554.68676758 0.6937744 ]	[441.80108643 716.31365967 0.79474443]	[4.62278717e+02 8.65098389e+02 8.27105761e-01]	[503.40579224 549.51782227 0.70151895]	[521.21331787 711.25549316 0.81030828]	[4.85453552e+02 6.82942505e+02 1.05942272e-01]	[431.49206543 262.22143555 0.84908789]	[459.66192627 259.68127441 0.93120915]	[418.74053955 272.44506836 0.49881825]	[480.34783936 267.36013794 0.90709132]	[0. 0. 0.]	[0. 0. 0.]	[0. 0. 0.]	[4.62374542e+02 9.01013672e+02 7.32595026e-01]	[4.44391327e+02 8.95853516e+02 7.43328035e-01]	[4.69991211e+02 8.70319275e+02 6.98575377e-01]
[441.82763672 277.49414062 0.97191924]	[457.20187378 354.44897461 0.86898488]	[392.96716309 351.9798584 0.79268253]	[375.01651001 462.3770752 0.88777632]	[362.35049438 564.88549805 0.89170778]	[521.24029541 352.0166626 0.8414368 ]	[541.9463501 459.83535767 0.93958157]	[559.71948242 557.16705322 0.82367229]	[462.24942017 552.13146973 0.74417913]	[418.78057861 557.19647217 0.70064634]	[441.80422974 716.31695557 0.79463476]	[4.62307251e+02 8.65109863e+02 8.28797340e-01]	[503.37808228 549.55059814 0.70111197]	[521.25415039 713.70581055 0.81395173]	[4.85398651e+02 6.85399109e+02 9.04469118e-02]	[431.53286743 262.22982788 0.84710014]	[459.67999268 259.67544556 0.93572587]	[418.77529907 272.46096802 0.47626454]	[480.36584473 269.82305908 0.90483743]	[5.13619263e+02 7.11193909e+02 1.52618214e-01]	[5.23917786e+02 7.08520752e+02 1.45597294e-01]	[0. 0. 0.]	[4.62358978e+02 9.01020752e+02 7.27150619e-01]	[4.44379974e+02 8.95844788e+02 7.37173438e-01]	[4.70030975e+02 8.72700073e+02 7.04625487e-01]
[441.83096313 277.51116943 0.97071022]	[459.57830811 354.48822021 0.87732649]	[393.00085449 352.0246582 0.79734939]	[375.01660156 462.36904907 0.88877791]	[362.34042358 564.88867188 0.89232105]	[521.2635498 354.46096802 0.84597725]	[544.28814697 459.8392334 0.94010437]	[559.70526123 557.2364502 0.82949734]	[462.28427124 554.67114258 0.74117213]	[421.14935303 557.25769043 0.70019078]	[441.849823 716.26763916 0.79314864]	[4.62330231e+02 8.65101624e+02 8.26284587e-01]	[503.41101074 552.08355713 0.69415927]	[521.25311279 713.73638916 0.80975384]	[4.85452026e+02 6.85486145e+02 1.20276414e-01]	[431.54922485 262.25402832 0.84426641]	[459.68511963 259.69384766 0.93387353]	[418.79968262 274.86889648 0.45690259]	[482.70922852 269.86541748 0.90412831]	[5.16124939e+02 7.11279236e+02 1.57210082e-01]	[5.23954041e+02 7.08571350e+02 1.54082179e-01]	[4.82909912e+02 6.88272949e+02 5.13613597e-02]	[4.62352661e+02 9.01031128e+02 7.19372511e-01]	[4.44370026e+02 8.95842773e+02 7.33232439e-01]	[4.72534393e+02 8.70327515e+02 7.02374756e-01]
[441.86184692 277.55386353 0.96225721]	[459.59729004 354.52615356 0.88575089]	[393.04763794 354.4671936 0.80556846]	[375.02474976 462.34881592 0.89202279]	[362.33947754 564.88244629 0.89236832]	[521.28039551 354.51446533 0.85496163]	[544.28656006 462.20303345 0.94251442]	[559.69799805 559.70483398 0.83419687]	[462.28607178 554.6696167 0.73787653]	[421.15057373 557.24633789 0.69558042]	[441.8732605 716.30987549 0.79269457]	[4.62343262e+02 8.65129517e+02 8.30088198e-01]	[503.41140747 552.08673096 0.69303614]	[521.25646973 713.7388916 0.80548233]	[4.85407959e+02 6.85457642e+02 9.39790085e-02]	[434.04150391 264.75094604 0.84752452]	[459.72064209 262.14706421 0.9284147 ]	[421.13644409 274.8899231 0.45448172]	[482.74087524 269.89285278 0.90508211]	[5.16223572e+02 7.11222839e+02 1.53576493e-01]	[5.24025696e+02 7.08532043e+02 1.42279148e-01]	[0. 0. 0.]	[4.62369781e+02 9.01038269e+02 7.24380195e-01]	[4.44384827e+02 8.95848755e+02 7.36961663e-01]	[4.72533203e+02 8.72706970e+02 7.05739737e-01]
[441.8968811 277.5736084 0.96133244]	[459.62365723 354.55911255 0.8988831 ]	[395.5218811 354.50793457 0.8259933 ]	[375.02206421 462.35366821 0.89624071]	[362.34100342 564.88586426 0.89054537]	[521.30548096 354.56713867 0.86420614]	[544.29095459 462.2371521 0.94371873]	[559.70214844 559.80023193 0.84803319]	[462.30203247 557.18304443 0.73145419]	[421.16708374 559.73016357 0.68895286]	[441.90200806 716.25646973 0.78501564]	[4.62357819e+02 8.65096497e+02 8.29882741e-01]	[503.43551636 554.62072754 0.68426466]	[521.28167725 716.26818848 0.80930048]	[4.82774658e+02 6.88128784e+02 2.53471553e-01]	[434.11526489 264.79748535 0.85682386]	[459.7538147 262.19247437 0.9324373 ]	[421.16952515 274.93289185 0.50051981]	[482.76339722 272.39007568 0.92432934]	[5.16127747e+02 7.18894897e+02 1.87448502e-01]	[5.23844238e+02 7.11127014e+02 1.94491014e-01]	[4.75134735e+02 6.85560608e+02 1.12653390e-01]	[4.62377472e+02 9.01029541e+02 7.26170301e-01]	[4.44397766e+02 8.93453735e+02 7.43097186e-01]	[4.72544739e+02 8.70325378e+02 7.02923298e-01]
[444.31295776 277.60327148 0.94802815]	[459.65084839 354.59460449 0.90064013]	[395.55014038 354.56219482 0.83148813]	[375.01809692 462.37826538 0.88998103]	[362.33325195 564.90625 0.88837719]	[521.33087158 356.97454834 0.86765176]	[544.28662109 462.27667236 0.94349563]	[559.70758057 562.2489624 0.86507547]	[462.31625366 559.74145508 0.74304557]	[421.16079712 559.8145752 0.70186001]	[444.31362915 716.31634521 0.7811802 ]	[4.62376495e+02 8.65083191e+02 8.27222705e-01]	[503.45550537 557.22277832 0.69375521]	[521.34185791 721.36791992 0.80503416]	[4.98162537e+02 6.88105225e+02 1.13636911e-01]	[436.59344482 267.31616211 0.87158132]	[459.79876709 262.25402832 0.92284071]	[421.21704102 274.94696045 0.48017466]	[482.81689453 272.43603516 0.92814058]	[0. 0. 0.]	[0. 0. 0.]	[0. 0. 0.]	[4.62400330e+02 9.01053101e+02 7.29230881e-01]	[4.44417480e+02 8.95842163e+02 7.39105165e-01]	[4.72571533e+02 8.70303528e+02 7.14509428e-01]
[444.38275146 277.72042847 0.92469507]	[459.67514038 357.00860596 0.91669196]	[395.5947876 356.99075317 0.84663105]	[375.01483154 462.42016602 0.89379555]	[362.32571411 564.94512939 0.88067549]	[521.36486816 357.01409912 0.87563378]	[544.28985596 462.34295654 0.93258488]	[559.71185303 562.35864258 0.87198305]	[462.30950928 559.81628418 0.73830187]	[421.1680603 562.32397461 0.70369524]	[446.89291382 721.42285156 0.76401609]	[4.62374664e+02 8.65102783e+02 8.35695744e-01]	[503.44744873 559.7310791 0.68852675]	[521.37597656 721.44067383 0.82081825]	[4.82899323e+02 7.00895020e+02 2.94860989e-01]	[436.65158081 269.85995483 0.89390618]	[462.19247437 267.29733276 0.91633636]	[421.24905396 274.98605347 0.48443305]	[482.88696289 274.91827393 0.9452486 ]	[5.11024292e+02 7.26488892e+02 3.15783143e-01]	[5.21278748e+02 7.18863892e+02 2.86590785e-01]	[4.77674652e+02 6.90640198e+02 1.62367269e-01]	[4.62400391e+02 9.01056274e+02 7.38992274e-01]	[4.44418579e+02 8.95844360e+02 7.54573762e-01]	[4.72553345e+02 8.70315674e+02 7.13084102e-01]
[446.86343384 280.20507812 0.88507515]	[459.71337891 357.0539856 0.91705 ]	[395.63397217 357.03460693 0.85621536]	[374.99517822 462.43307495 0.88076746]	[362.33651733 564.98571777 0.86981362]	[521.39398193 357.06933594 0.88298208]	[544.29675293 464.83096313 0.92061281]	[559.73278809 562.43676758 0.87798196]	[462.30145264 559.78833008 0.73836619]	[421.14700317 562.28198242 0.69600093]	[444.45291138 718.89562988 0.76837355]	[4.62370209e+02 8.65115967e+02 8.34743202e-01]	[503.44525146 559.73913574 0.69130731]	[521.41259766 723.93695068 0.82729018]	[4.87990051e+02 7.00929626e+02 1.84380546e-01]	[439.07168579 272.40878296 0.91757452]	[462.22570801 269.90377808 0.92713892]	[421.29135132 275.02261353 0.50413966]	[482.93569946 274.98703003 0.94054657]	[5.11010315e+02 7.26493408e+02 3.02365839e-01]	[5.21334412e+02 7.21378235e+02 2.61947870e-01]	[4.82857758e+02 7.00922424e+02 1.16739228e-01]	[4.62396301e+02 9.03560181e+02 7.37901866e-01]	[4.44418152e+02 8.95871094e+02 7.48558283e-01]	[4.72549103e+02 8.70323364e+02 7.14146316e-01]
[446.92538452 282.71337891 0.86208355]	[459.70092773 357.10827637 0.92734236]	[395.61154175 357.11700439 0.87014115]	[374.97714233 464.87136841 0.87360984]	[364.7802124 567.51171875 0.84361422]	[521.39691162 357.09936523 0.89328337]	[544.30059814 464.93057251 0.89758176]	[559.7366333 564.84240723 0.87755764]	[462.3132019 562.29956055 0.7366761 ]	[421.16625977 562.355896 0.70106256]	[446.88113403 721.45611572 0.78721732]	[4.62337463e+02 8.67610413e+02 8.44088972e-01]	[503.46792603 559.83398438 0.68826538]	[523.75714111 724.00006104 0.83531851]	[4.98147064e+02 7.11183167e+02 3.35035682e-01]	[439.12109375 274.86053467 0.94436967]	[462.25054932 272.40820312 0.94284499]	[421.3175354 275.13000488 0.50849688]	[485.34887695 275.02728271 0.94110942]	[5.03309052e+02 7.31653259e+02 3.96676213e-01]	[5.13607727e+02 7.26639893e+02 3.36774647e-01]	[4.85423370e+02 7.05992188e+02 2.30007008e-01]	[4.62363068e+02 9.01030945e+02 7.36536503e-01]	[4.44381927e+02 8.93451477e+02 7.57457614e-01]	[4.70036255e+02 8.72739197e+02 7.10857213e-01]
[449.49081421 285.29397583 0.84199238]	[459.70477295 357.18273926 0.93716305]	[395.62149048 357.18762207 0.88080847]	[374.99926758 467.41262817 0.84776127]	[362.32455444 567.57507324 0.84373701]	[521.41381836 357.18811035 0.90394843]	[544.2935791 467.39547729 0.87572807]	[559.74743652 564.97125244 0.87419993]	[462.24581909 562.30059814 0.74155903]	[418.76132202 562.3651123 0.71168512]	[446.90029907 723.93365479 0.79704469]	[4.62327057e+02 8.67654358e+02 8.46785367e-01]	[503.39001465 559.81335449 0.69485658]	[523.86804199 724.01806641 0.80142397]	[5.00712433e+02 7.18818115e+02 5.43248475e-01]	[439.18600464 274.94778442 0.96454942]	[462.33413696 274.86904907 0.94738638]	[421.35501099 277.54492188 0.59487182]	[485.39419556 277.46218872 0.93802816]	[4.90552399e+02 7.44527954e+02 5.61132252e-01]	[4.95668396e+02 7.41896667e+02 4.69643801e-01]	[4.90574036e+02 7.08538330e+02 3.36398363e-01]	[4.62345703e+02 9.01031494e+02 7.34168828e-01]	[4.44375122e+02 8.95849426e+02 7.54890501e-01]	[4.70018463e+02 8.72793884e+02 7.02572703e-01]
[449.52664185 287.85720825 0.84109265]	[459.72747803 359.63272095 0.94329137]	[395.6098938 359.59640503 0.87530303]	[375.00689697 467.50137329 0.83901763]	[362.26715088 572.62310791 0.84011561]	[523.78283691 359.64251709 0.90107417]	[544.29559326 467.46286011 0.86813104]	[559.76660156 565.04449463 0.87709302]	[462.22808838 562.37823486 0.75036091]	[418.72009277 564.86901855 0.71820027]	[444.38909912 723.96429443 0.80122495]	[4.62297119e+02 8.67645996e+02 8.49799037e-01]	[503.39544678 562.30895996 0.70614773]	[523.88226318 723.8918457 0.80337656]	[5.00829559e+02 7.26460754e+02 7.24478662e-01]	[439.2237854 275.0333252 0.97678262]	[462.3704834 274.96224976 0.95330369]	[421.33694458 277.67626953 0.73872608]	[485.40820312 277.58151245 0.94112927]	[4.82932343e+02 7.54756104e+02 6.74160600e-01]	[4.90554871e+02 7.52239380e+02 5.80879688e-01]	[4.95692932e+02 7.16281189e+02 5.11655688e-01]	[4.62300201e+02 9.03543152e+02 7.28375494e-01]	[4.44340179e+02 8.95896790e+02 7.48123288e-01]	[4.70000793e+02 8.72789246e+02 7.04207122e-01]
[452.00164795 290.4380188 0.84967154]	[459.71313477 359.7635498 0.9409796 ]	[395.61947632 359.70367432 0.86457831]	[375.03234863 472.56726074 0.83622146]	[362.31539917 577.75976562 0.8409726 ]	[523.76849365 359.77703857 0.88258535]	[544.31072998 470.02252197 0.85800642]	[559.76654053 567.47698975 0.87182534]	[462.20452881 564.8795166 0.74786681]	[418.69836426 564.9586792 0.71036047]	[444.42538452 726.43902588 0.81115329]	[4.62288422e+02 8.67646973e+02 8.48631740e-01]	[503.36364746 562.40325928 0.71427661]	[523.97576904 723.99261475 0.80950582]	[503.30194092 721.46551514 0.78161132]	[439.21908569 275.14215088 0.9799127 ]	[462.37606812 275.04827881 0.96000803]	[421.33395386 280.15203857 0.73224288]	[485.41220093 277.68591309 0.91836321]	[4.85397888e+02 7.59864319e+02 7.43133962e-01]	[4.98164246e+02 7.54768921e+02 6.40392900e-01]	[4.95677002e+02 7.11172424e+02 5.61440647e-01]	[4.62302795e+02 9.01056396e+02 7.23457754e-01]	[4.44351929e+02 8.95880981e+02 7.38781989e-01]	[4.69976410e+02 8.72800110e+02 7.00659811e-01]
[452.03845215 293.01824951 0.87600774]	[459.72653198 362.25924683 0.93211138]	[398.02072144 359.8248291 0.85545814]	[375.01425171 477.6335144 0.84628063]	[362.24612427 580.31231689 0.87314367]	[523.79364014 362.28231812 0.87114125]	[544.3269043 472.60891724 0.86227345]	[559.74066162 570.01513672 0.84428269]	[462.20623779 564.95361328 0.74969393]	[418.71047974 567.45379639 0.70811468]	[444.38912964 726.4541626 0.81760132]	[4.62294098e+02 8.67640808e+02 8.46885562e-01]	[503.36013794 564.89044189 0.72011113]	[523.96368408 723.90789795 0.7806018 ]	[503.36343384 726.47473145 0.80575967]	[439.22543335 277.58203125 0.9734205 ]	[462.42572021 277.51409912 0.95230061]	[421.35440063 282.72390747 0.70486194]	[485.46051025 280.19638062 0.87791705]	[485.39648438 767.47711182 0.78595591]	[4.98218903e+02 7.64984436e+02 7.01083779e-01]	[4.98218994e+02 7.13733215e+02 5.95067441e-01]	[4.62278564e+02 9.01065430e+02 7.21177936e-01]	[4.44328064e+02 8.95871643e+02 7.38894224e-01]	[4.70004822e+02 8.72776855e+02 7.06208587e-01]
[452.01528931 295.54211426 0.89856029]	[459.75158691 364.87457275 0.90892023]	[398.04098511 364.77609253 0.83367366]	[375.04412842 480.25601196 0.8905251 ]	[362.24346924 582.81378174 0.89094794]	[523.82647705 367.36575317 0.83949906]	[544.3371582 477.68002319 0.87168968]	[559.75531006 575.14312744 0.83424985]	[462.19137573 567.47613525 0.74063075]	[418.69604492 567.53771973 0.70719707]	[444.44421387 726.47735596 0.80932713]	[4.62334961e+02 8.67705383e+02 8.53978276e-01]	[503.34335327 565.00384521 0.715891 ]	[523.97979736 723.94378662 0.79061067]	[503.35604858 729.17718506 0.84254801]	[439.22155762 280.10482788 0.94350237]	[462.39733887 277.66461182 0.93823153]	[421.39584351 285.3309021 0.67085034]	[485.48937988 280.2510376 0.86523151]	[485.38381958 772.73736572 0.84316081]	[500.6880188 770.20373535 0.83966637]	[4.98235413e+02 7.23949280e+02 6.71092749e-01]	[4.62287415e+02 9.03572632e+02 7.27201939e-01]	[4.44348083e+02 8.95891724e+02 7.41711020e-01]	[4.70046631e+02 8.72808044e+02 7.13478565e-01]
[452.04541016 298.02310181 0.90500695]	[459.76724243 372.46762085 0.90594876]	[398.04870605 367.41235352 0.81639999]	[375.03036499 480.36660767 0.88978994]	[362.19836426 582.95330811 0.90662169]	[523.83190918 372.5223999 0.83980989]	[544.35791016 480.31884766 0.91004121]	[559.72851562 580.33276367 0.86485434]	[459.85321045 567.5602417 0.7403155 ]	[418.68807983 570.09014893 0.70458555]	[449.44580078 726.63256836 0.81072271]	[4.62316284e+02 8.67637573e+02 8.52335393e-01]	[503.33129883 567.51855469 0.71506941]	[523.96832275 724.04296875 0.80417442]	[503.4861145 731.762146 0.80840087]	[439.25817871 282.73254395 0.92040122]	[462.41796875 280.21224976 0.90976822]	[423.78015137 292.90786743 0.6838668 ]	[485.44354248 287.8210144 0.85522187]	[487.93457031 777.82818604 0.79557651]	[500.7789917 772.75610352 0.78813654]	[5.00778442e+02 7.26581848e+02 7.16146588e-01]	[4.62283173e+02 9.03616394e+02 7.37325847e-01]	[4.44338440e+02 8.95916687e+02 7.49846935e-01]	[4.69987335e+02 8.72720215e+02 7.11577177e-01]
[452.07263184 298.18814087 0.89750046]	[459.77606201 375.07754517 0.92216122]	[398.0506897 372.51965332 0.82574803]	[374.99737549 482.94921875 0.86276066]	[362.22644043 585.54321289 0.88516688]	[523.84240723 377.50863647 0.85964072]	[544.32769775 482.80352783 0.90722823]	[559.72467041 582.94055176 0.88144124]	[459.85498047 572.58532715 0.74164063]	[418.69146729 572.65368652 0.71314025]	[449.49465942 729.03070068 0.80217719]	[4.62315033e+02 8.67635376e+02 8.51341307e-01]	[503.33557129 570.07427979 0.7156406 ]	[523.92858887 726.49450684 0.82836306]	[503.47158813 744.4510498 0.79827958]	[439.27450562 290.35223389 0.91449875]	[462.42102051 285.30496216 0.88597316]	[423.78674316 295.41842651 0.73974079]	[485.39303589 292.98803711 0.89334154]	[4.90490051e+02 7.85577271e+02 7.83229113e-01]	[5.00805756e+02 7.82991455e+02 7.62958765e-01]	[5.00781189e+02 7.31693115e+02 7.02076435e-01]	[4.62309601e+02 9.03604492e+02 7.37637699e-01]	[4.44350739e+02 8.95918945e+02 7.51501441e-01]	[4.69974213e+02 8.72705505e+02 7.14960694e-01]
[452.06289673 300.75402832 0.85846829]	[459.7590332 377.58377075 0.93222266]	[398.04824829 377.55279541 0.84701967]	[374.97988892 485.45391846 0.84195954]	[362.20806885 588.08349609 0.86548758]	[523.83374023 377.62878418 0.87496066]	[544.32849121 485.35559082 0.8922143 ]	[559.699646 585.46447754 0.87413585]	[459.85491943 577.70690918 0.73819917]	[418.70584106 577.7901001 0.71596384]	[452.01037598 729.16357422 0.78757751]	[4.62356537e+02 8.67598938e+02 8.47586870e-01]	[503.31460571 575.18255615 0.70925248]	[523.91937256 729.043396 0.8297646 ]	[503.44085693 749.72680664 0.81983596]	[439.26287842 292.97540283 0.94331926]	[462.4362793 290.44491577 0.8971132 ]	[423.78903198 295.57757568 0.67707229]	[485.48013306 295.537323 0.9176017 ]	[4.90514832e+02 7.93228271e+02 7.27405250e-01]	[5.00812805e+02 7.90671997e+02 7.89769709e-01]	[5.00762115e+02 7.44545593e+02 6.82876527e-01]	[4.62314423e+02 9.03571045e+02 7.48033583e-01]	[4.44357758e+02 8.95879395e+02 7.73935080e-01]	[4.70026642e+02 8.70323486e+02 7.24869967e-01]
[454.5375061 305.83602905 0.84011948]	[459.75933838 377.73184204 0.93682909]	[398.0496521 377.68597412 0.85982865]	[374.98162842 490.50350952 0.82613117]	[362.22540283 595.70550537 0.8464281 ]	[523.83166504 380.10290527 0.88160342]	[544.35150146 487.92572021 0.86717725]	[559.72216797 587.98522949 0.86212927]	[459.82302856 580.27526855 0.74952853]	[418.66888428 580.35595703 0.72644812]	[454.58700562 729.20855713 0.80241638]	[4.62354706e+02 8.67605164e+02 8.47450495e-01]	[503.30270386 577.77026367 0.71891558]	[523.98687744 729.22900391 0.81747729]	[503.34289551 752.23236084 0.81759036]	[439.2767334 295.50466919 0.96619546]	[462.4437561 295.4017334 0.92128414]	[421.40206909 298.10992432 0.72923934]	[485.46438599 298.02261353 0.92554337]	[4.93054749e+02 7.98427490e+02 7.37961411e-01]	[5.00841095e+02 7.93271423e+02 7.91700840e-01]	[5.00690430e+02 7.47039490e+02 6.54484332e-01]	[4.62329987e+02 9.03576294e+02 7.41447151e-01]	[4.44363556e+02 8.95887146e+02 7.66219795e-01]	[4.70012360e+02 8.72713013e+02 7.16461957e-01]
[454.5496521 310.94976807 0.85390294]	[459.79840088 380.29168701 0.93645442]	[398.07662964 380.18536377 0.87004977]	[372.51403809 495.62884521 0.81992239]	[362.21459961 600.79309082 0.86774063]	[523.86676025 380.33996582 0.86997545]	[544.33758545 493.08294678 0.86018991]	[559.69470215 590.58526611 0.83358407]	[459.84533691 582.81158447 0.76551282]	[418.68856812 582.90313721 0.74246705]	[457.11734009 729.2364502 0.81499654]	[4.62382568e+02 8.65135193e+02 8.40896010e-01]	[503.30764771 580.34295654 0.73046303]	[523.93328857 734.22625732 0.79710919]	[503.41394043 752.31225586 0.81306541]	[439.27114868 298.00082397 0.97902864]	[462.43157959 295.55136108 0.94578373]	[423.82290649 300.7515564 0.62654984]	[485.49978638 298.18762207 0.90289098]	[4.95609406e+02 8.03471069e+02 7.71465421e-01]	[5.03266937e+02 7.93356445e+02 7.84643173e-01]	[5.00744965e+02 7.47100464e+02 6.62359059e-01]	[4.62346558e+02 9.03607849e+02 7.45324850e-01]	[4.44381012e+02 8.95898621e+02 7.67820001e-01]	[4.70027069e+02 8.70320312e+02 7.25998163e-01]
[454.59783936 315.95046997 0.89153624]	[459.8241272 382.85409546 0.91866207]	[398.11669922 382.74917603 0.8601613 ]	[372.54803467 500.6524353 0.85163909]	[362.19534302 603.28985596 0.89148009]	[523.91333008 385.33453369 0.8450917 ]	[544.32879639 498.18850708 0.87561321]	[559.68762207 598.26739502 0.82941616]	[462.19161987 582.96307373 0.76614535]	[418.70843506 585.44464111 0.73790604]	[459.61791992 731.69720459 0.80341923]	[4.62434509e+02 8.67594116e+02 8.29888165e-01]	[503.29269409 582.91394043 0.74093342]	[523.8727417 734.29821777 0.77683783]	[503.35571289 759.95532227 0.77127707]	[439.30044556 298.18756104 0.96483725]	[464.8427124 298.06195068 0.93392223]	[423.83956909 308.34915161 0.66671467]	[487.9526062 300.70007324 0.86960375]	[4.93110535e+02 8.06090820e+02 6.71738267e-01]	[5.00792389e+02 8.00963501e+02 7.05473363e-01]	[5.00723328e+02 7.52179504e+02 6.11743569e-01]	[4.64840912e+02 9.03602295e+02 7.35477567e-01]	[4.46889618e+02 8.95908142e+02 7.55508721e-01]	[4.70046722e+02 8.72728943e+02 7.08367765e-01]
[454.58786011 316.14471436 0.91058159]	[459.86154175 387.9284668 0.90116012]	[398.16531372 385.36325073 0.83338511]	[372.51971436 500.84991455 0.87975311]	[359.79498291 603.39245605 0.9135735 ]	[523.92913818 390.44577026 0.83219451]	[544.37164307 500.84680176 0.90381134]	[557.25036621 603.37573242 0.86648369]	[462.22613525 587.98046875 0.75280023]	[418.73165894 588.01733398 0.72060388]	[459.62091064 731.74237061 0.79706967]	[4.62448700e+02 8.65080322e+02 8.19978058e-01]	[503.34228516 585.51544189 0.72762698]	[521.40429688 744.45025635 0.77673519]	[503.29199219 767.63183594 0.78346992]	[439.31015015 300.75448608 0.92752028]	[464.85305786 300.63250732 0.90543294]	[423.87405396 313.40722656 0.68747699]	[487.93212891 305.83532715 0.83987582]	[4.87974548e+02 8.08621094e+02 6.69585407e-01]	[5.00671326e+02 8.06084656e+02 7.15099752e-01]	[5.00701080e+02 7.62436768e+02 6.00425065e-01]	[4.64841003e+02 9.03562439e+02 7.30566561e-01]	[4.46877594e+02 8.95862915e+02 7.62273431e-01]	[4.72532776e+02 8.70273804e+02 7.04021811e-01]
[454.63433838 318.62240601 0.9160974 ]	[459.8487854 393.07614136 0.90888077]	[398.14337158 390.48098755 0.82669485]	[372.4911499 503.33459473 0.86712772]	[359.74734497 605.92358398 0.90653771]	[523.94030762 395.58746338 0.84755027]	[544.38861084 503.47540283 0.89494705]	[557.20495605 605.93560791 0.86655837]	[459.85070801 588.03466797 0.74956185]	[418.71914673 588.04553223 0.72239929]	[459.7376709 731.74157715 0.79736334]	[4.62437073e+02 8.65128967e+02 8.31580162e-01]	[503.28161621 588.01202393 0.72403073]	[521.33349609 747.03051758 0.78760755]	[5.00787140e+02 7.67683655e+02 6.60406172e-01]	[439.33514404 305.85757446 0.9115383 ]	[464.88412476 303.22299194 0.87558609]	[423.86495972 315.91156006 0.74809515]	[487.949646 310.93731689 0.8453458 ]	[4.87950195e+02 8.08721130e+02 5.84923208e-01]	[4.95670013e+02 8.08569092e+02 6.56219482e-01]	[4.98256805e+02 7.64959839e+02 4.84617591e-01]	[4.64848816e+02 9.03626221e+02 7.44339466e-01]	[4.46886322e+02 8.95917603e+02 7.67843127e-01]	[4.69999939e+02 8.70285522e+02 7.10679829e-01]
[457.09075928 321.2069397 0.89286661]	[459.84313965 398.05938721 0.93018317]	[398.14147949 395.59054565 0.84454799]	[372.48449707 503.44271851 0.85145295]	[359.67828369 606.01733398 0.91020501]	[523.94976807 398.15036011 0.8679471 ]	[544.4083252 506.00827026 0.86942363]	[557.19555664 606.0713501 0.85614884]	[459.82052612 590.59765625 0.7366693 ]	[418.72198486 590.57171631 0.71172404]	[459.77526855 736.78112793 0.7717095 ]	[4.62444031e+02 8.65106323e+02 8.28288794e-01]	[500.89108276 590.59588623 0.71253979]	[521.17578125 747.11004639 0.75226331]	[4.98169250e+02 7.72819336e+02 4.31133986e-01]	[441.68118286 313.39694214 0.92659223]	[464.96136475 310.86309814 0.85857892]	[423.86920166 316.04211426 0.74178779]	[490.51571655 315.98425293 0.88704717]	[4.87917511e+02 8.11251587e+02 3.64471525e-01]	[4.95606476e+02 8.08683044e+02 4.77870136e-01]	[4.98180298e+02 7.67686829e+02 3.27336550e-01]	[4.64845428e+02 9.03623718e+02 7.53530443e-01]	[4.46901794e+02 8.95910522e+02 7.72245884e-01]	[4.70009521e+02 8.70247192e+02 7.11533785e-01]
[457.13647461 323.79342651 0.86842465]	[462.21426392 398.22509766 0.93537527]	[398.17453003 398.14080811 0.86112916]	[369.96005249 506.00332642 0.81999755]	[359.60498047 608.49273682 0.89997774]	[523.96685791 400.64981079 0.87697619]	[544.42327881 511.0625 0.85535336]	[554.70330811 608.61035156 0.82837802]	[459.82208252 593.17211914 0.73791993]	[418.70043945 593.16082764 0.70875579]	[459.75256348 741.91717529 0.78634888]	[4.62431519e+02 8.67578064e+02 8.27818334e-01]	[503.24295044 593.14813232 0.71862191]	[518.78540039 749.56756592 0.78412688]	[4.70019775e+02 8.06064758e+02 4.84071672e-01]	[441.72619629 315.93182373 0.94641608]	[467.40444946 313.47476196 0.88113296]	[426.37554932 318.51861572 0.66032326]	[490.5625 316.13278198 0.90539849]	[4.85389557e+02 8.29221375e+02 1.74668580e-01]	[4.85399048e+02 8.26531433e+02 2.92304069e-01]	[0. 0. 0.]	[4.64851288e+02 9.03617188e+02 7.55479395e-01]	[4.46889740e+02 8.95912781e+02 7.75597632e-01]	[4.69987244e+02 8.70291870e+02 6.87592387e-01]
[457.1499939 331.40603638 0.86305505]	[462.24801636 400.72177124 0.93571126]	[398.20904541 398.22872925 0.87194377]	[369.89346313 511.00671387 0.81115079]	[357.13919067 611.10595703 0.88569063]	[524.01660156 400.84222412 0.85486186]	[544.41949463 516.17736816 0.85691738]	[557.16589355 616.25909424 0.81371069]	[459.80172729 595.74407959 0.7376411 ]	[418.67370605 595.72723389 0.70803422]	[459.68667603 741.9743042 0.75546134]	[4.62418304e+02 8.65125977e+02 8.25996041e-01]	[500.88879395 595.72906494 0.7225287 ]	[521.17449951 749.73706055 0.7955972 ]	[4.67459564e+02 7.90746887e+02 5.12903035e-01]	[441.74484253 316.10827637 0.9718219 ]	[467.42047119 316.01669312 0.90233111]	[428.90948486 318.6729126 0.5783627 ]	[493.05847168 318.59939575 0.90317416]	[4.85389465e+02 8.24035034e+02 2.77987123e-01]	[4.90498810e+02 8.13804077e+02 3.72063488e-01]	[4.44376648e+02 7.88040527e+02 1.93268076e-01]	[4.64832336e+02 9.06095886e+02 7.60676920e-01]	[4.46869690e+02 8.95926575e+02 7.71667540e-01]	[4.70016418e+02 8.70280212e+02 6.82889819e-01]
[457.19351196 334.02679443 0.89141285]	[462.25131226 400.85687256 0.92666245]	[398.21017456 400.69769287 0.87872541]	[364.84292603 518.68865967 0.83678353]	[357.04187012 613.69866943 0.86411756]	[526.40917969 403.35687256 0.83897173]	[544.39154053 518.69476318 0.85414207]	[554.65490723 621.31152344 0.83554345]	[459.75158691 598.25128174 0.73910463]	[418.67538452 598.25408936 0.71323854]	[459.59048462 741.94403076 0.74930477]	[4.62387238e+02 8.67614319e+02 8.37295055e-01]	[500.79309082 598.23291016 0.72265232]	[518.75604248 752.19781494 0.78725648]	[4.64921600e+02 7.93213806e+02 4.99464959e-01]	[441.79284668 318.6003418 0.96448809]	[467.47763062 318.53121948 0.89406753]	[428.96633911 321.28994751 0.58377647]	[495.62408447 321.14523315 0.87745249]	[4.82824127e+02 8.26529541e+02 2.39496738e-01]	[0. 0. 0.]	[4.44305328e+02 7.88070129e+02 1.94083959e-01]	[4.64848663e+02 9.03626953e+02 7.50906646e-01]	[4.44431946e+02 8.95932983e+02 7.66018271e-01]	[4.67492371e+02 8.72702332e+02 6.83093429e-01]
[457.21252441 336.5501709 0.9143728 ]	[462.26928711 403.35214233 0.91303182]	[398.23370361 400.77557373 0.8807503 ]	[362.34674072 521.26556396 0.88066316]	[354.60168457 618.8147583 0.8593505 ]	[526.42901611 408.41088867 0.82119143]	[544.40002441 521.3458252 0.89037842]	[554.64074707 623.85137939 0.85541713]	[459.72442627 600.76513672 0.73923844]	[418.64639282 598.31231689 0.71535152]	[459.60540771 741.93701172 0.76394349]	[4.62364960e+02 8.67631348e+02 8.38793874e-01]	[500.76156616 598.3168335 0.72144753]	[518.75360107 754.76318359 0.78568488]	[4.62315552e+02 7.93292236e+02 5.08802712e-01]	[441.81781006 318.73498535 0.94374871]	[469.98043823 318.71014404 0.87984908]	[428.96661377 323.79803467 0.6483345 ]	[495.63375854 323.74468994 0.85257185]	[4.80209198e+02 8.29087219e+02 1.81625098e-01]	[0. 0. 0.]	[4.41721771e+02 7.88088318e+02 2.20035627e-01]	[4.64836609e+02 9.03620789e+02 7.49842823e-01]	[4.44416718e+02 8.95939392e+02 7.66219616e-01]	[4.67483856e+02 8.72744995e+02 6.69411182e-01]
[457.20263672 336.70254517 0.92490435]	[462.25656128 405.90530396 0.90141988]	[398.24169922 403.29095459 0.8584252 ]	[362.32226562 521.33520508 0.88757634]	[354.57537842 621.34222412 0.86876947]	[526.41314697 411.01724243 0.82030433]	[544.39648438 521.4140625 0.89076447]	[554.61083984 623.9508667 0.86123788]	[459.71917725 600.83770752 0.74512708]	[418.6315918 600.81549072 0.71540427]	[457.20812988 741.94061279 0.76085711]	[4.62370544e+02 8.67606750e+02 8.37263465e-01]	[500.76281738 600.84588623 0.72488093]	[518.73773193 757.35998535 0.77730089]	[4.62264465e+02 7.93256409e+02 5.05869806e-01]	[441.80541992 321.24771118 0.92465091]	[470.02648926 321.20632935 0.86067021]	[428.95471191 328.89807129 0.66177893]	[495.6114502 328.90884399 0.83703208]	[4.75130005e+02 8.29082825e+02 1.66760072e-01]	[0. 0. 0.]	[4.41703339e+02 7.88044312e+02 2.19137475e-01]	[4.64850006e+02 9.03609192e+02 7.43698597e-01]	[4.44421387e+02 8.95926941e+02 7.61205852e-01]	[4.69966949e+02 8.72708130e+02 6.70352757e-01]
[457.20736694 339.13995361 0.93091971]	[462.24246216 410.95690918 0.89674002]	[398.22994995 403.39828491 0.84154016]	[362.32131958 521.36047363 0.89573133]	[354.55831909 623.85046387 0.88477087]	[526.40155029 413.58651733 0.82438964]	[544.39910889 523.95483398 0.88933492]	[554.64361572 626.43707275 0.86156863]	[459.71960449 603.33227539 0.75458241]	[418.64984131 603.30682373 0.7220152 ]	[457.20733643 746.97827148 0.78199673]	[4.62369110e+02 8.67583984e+02 8.35329354e-01]	[500.74853516 603.3480835 0.73213339]	[518.7376709 762.4342041 0.77250254]	[4.62236237e+02 7.95808350e+02 5.26676118e-01]	[441.82235718 326.29202271 0.90533632]	[469.98669434 323.76071167 0.84464836]	[428.99273682 333.95928955 0.690763 ]	[495.58633423 333.93930054 0.85264474]	[4.72571106e+02 8.29167908e+02 1.64261192e-01]	[4.72547119e+02 8.26520691e+02 2.51973689e-01]	[4.39240570e+02 7.88183167e+02 2.51217216e-01]	[4.64847778e+02 9.03596680e+02 7.40942001e-01]	[4.44423584e+02 8.95916748e+02 7.59894848e-01]	[4.69976135e+02 8.70309509e+02 6.75683975e-01]
[457.19882202 341.69967651 0.90871143]	[462.21252441 413.58096313 0.90574801]	[398.175354 408.45294189 0.82293016]	[362.2762146 523.8057251 0.89851874]	[354.58529663 626.41589355 0.90345842]	[526.40936279 416.14962769 0.83780617]	[544.39343262 526.41082764 0.8796227 ]	[554.66229248 626.625 0.84360081]	[459.68991089 603.41699219 0.76063257]	[418.63119507 603.40740967 0.72833973]	[457.18936157 747.07867432 0.78677583]	[4.62385010e+02 8.67641113e+02 8.44188929e-01]	[500.72045898 603.42218018 0.73999077]	[518.76165771 762.49841309 0.775895 ]	[4.62252045e+02 7.93316895e+02 5.35261095e-01]	[441.7935791 331.42297363 0.90841377]	[467.50668335 328.91256714 0.84353936]	[428.91098022 336.4487915 0.66550303]	[495.62438965 336.43841553 0.88532239]	[4.64851715e+02 8.29124084e+02 1.52935863e-01]	[4.67467499e+02 8.26615295e+02 2.39270568e-01]	[4.41720154e+02 7.88121277e+02 2.32435137e-01]	[4.64844482e+02 9.03621338e+02 7.54886329e-01]	[4.44431763e+02 8.95940247e+02 7.65809238e-01]	[4.70000885e+02 8.72734314e+02 6.79616749e-01]
[457.18267822 344.30554199 0.8746025 ]	[459.85049438 416.14190674 0.92289805]	[398.12527466 413.53109741 0.82499081]	[362.24908447 523.98278809 0.88704729]	[354.56381226 626.52307129 0.90197873]	[523.99676514 418.64950562 0.85769486]	[544.39215088 526.46881104 0.87397897]	[554.65771484 629.08398438 0.83042711]	[459.64849854 603.47467041 0.75707459]	[418.59606934 603.46789551 0.73008507]	[459.60842896 747.07275391 0.79735309]	[4.62387421e+02 8.67657471e+02 8.42931390e-01]	[500.69525146 603.46868896 0.73831487]	[518.75616455 765.05841064 0.79304385]	[4.59670502e+02 7.95782532e+02 4.95144248e-01]	[441.75067139 334.05545044 0.9410404 ]	[467.47546387 333.97036743 0.86385989]	[426.38323975 336.58795166 0.65570873]	[493.10888672 336.57284546 0.90101022]	[4.44426605e+02 8.29044983e+02 1.48419589e-01]	[0. 0. 0.]	[4.36667084e+02 7.88067139e+02 2.27952719e-01]	[4.62425842e+02 9.06108459e+02 7.60003328e-01]	[4.44423279e+02 8.95958130e+02 7.68567443e-01]	[4.70003235e+02 8.72751465e+02 6.79220855e-01]
[457.16574097 349.42819214 0.86180872]	[459.81994629 418.60696411 0.93387514]	[398.09179688 416.12692261 0.83506703]	[362.22409058 526.44384766 0.8796531 ]	[354.58322144 626.63195801 0.89001757]	[523.95385742 418.72323608 0.86851043]	[544.40875244 528.98352051 0.85650325]	[554.67071533 631.59423828 0.81882358]	[459.68682861 606.02758789 0.74567634]	[418.60299683 605.99841309 0.71956664]	[457.13763428 747.15472412 0.78634489]	[4.62368134e+02 8.67660522e+02 8.44713867e-01]	[500.74243164 606.01580811 0.73520637]	[518.74707031 767.4798584 0.79454625]	[4.59764923e+02 7.95837524e+02 4.94784713e-01]	[441.75683594 336.56134033 0.96350884]	[467.45739746 336.49243164 0.88991344]	[423.9281311 336.63226318 0.67332089]	[493.0927124 336.65969849 0.90914381]	[4.49493164e+02 8.26618164e+02 1.49595976e-01]	[0. 0. 0.]	[4.39169769e+02 7.88139587e+02 2.22163096e-01]	[4.64852356e+02 9.06088989e+02 7.57443607e-01]	[4.46884369e+02 8.95968506e+02 7.61609852e-01]	[4.69980530e+02 8.72753967e+02 6.72728479e-01]
[457.1519165 352.02630615 0.8769151 ]	[459.78399658 418.69992065 0.94020963]	[398.07601929 418.60726929 0.84449363]	[362.21417236 526.53649902 0.87254035]	[354.56491089 629.09362793 0.87215281]	[523.91278076 421.1555481 0.87749493]	[544.39013672 531.61938477 0.85093534]	[554.61560059 634.21307373 0.80519843]	[459.59313965 608.50518799 0.73177028]	[416.13519287 606.06787109 0.71033412]	[457.0675354 747.16760254 0.78557622]	[4.62351837e+02 8.67662659e+02 8.43545318e-01]	[500.67019653 606.04937744 0.7239067 ]	[518.75189209 767.47692871 0.79601812]	[4.59759125e+02 8.00915466e+02 4.95448381e-01]	[441.73556519 336.69338989 0.97331393]	[467.4309082 336.59094238 0.9006778 ]	[423.9331665 339.14526367 0.68375468]	[493.05783081 339.08743286 0.90083939]	[4.64856812e+02 8.29101990e+02 1.56166583e-01]	[4.67453674e+02 8.26624756e+02 2.52073884e-01]	[4.39224091e+02 7.90671326e+02 2.40809217e-01]	[4.64845306e+02 9.03612732e+02 7.48374104e-01]	[4.44414520e+02 8.95952087e+02 7.62858987e-01]	[4.69969849e+02 8.72739136e+02 6.65122271e-01]
[457.12347412 354.52755737 0.88071758]	[459.7543335 418.77212524 0.93673503]	[398.04412842 418.66915894 0.84880775]	[359.81445312 529.03497314 0.86293757]	[356.96896362 631.64245605 0.85702944]	[523.88562012 421.21789551 0.87503821]	[544.35675049 534.13110352 0.85548329]	[552.12731934 639.31158447 0.81867498]	[457.18920898 611.09143066 0.71745622]	[416.10617065 608.59472656 0.70127374]	[452.07757568 747.13800049 0.77944434]	[4.62349213e+02 8.67642029e+02 8.42129111e-01]	[500.65133667 611.10211182 0.709189 ]	[518.75256348 767.50921631 0.79968441]	[4.59788818e+02 8.03474426e+02 5.26957154e-01]	[441.7170105 339.09664917 0.96944678]	[467.41033936 336.6803894 0.89838159]	[423.83334351 339.24655151 0.78865379]	[490.53549194 339.1913147 0.88028598]	[4.72558258e+02 8.29236450e+02 1.96385860e-01]	[4.72542664e+02 8.26650330e+02 3.02430958e-01]	[4.41740448e+02 7.90732178e+02 2.74321049e-01]	[4.64850861e+02 9.03625916e+02 7.53128946e-01]	[4.44424774e+02 8.95964417e+02 7.64513135e-01]	[4.69969452e+02 8.72701538e+02 6.58044517e-01]
[457.1027832 354.60131836 0.88514304]	[459.72775269 421.23071289 0.9401325 ]	[395.6411438 418.76849365 0.85192084]	[359.76922607 534.13708496 0.8617245 ]	[356.96655273 634.22717285 0.8464756 ]	[523.87268066 421.31817627 0.87272418]	[544.3480835 536.6762085 0.85914707]	[554.62353516 639.33111572 0.82089686]	[457.1164856 611.1439209 0.70718414]	[416.05697632 611.08422852 0.69701314]	[449.44989014 747.1539917 0.77529323]	[4.62306152e+02 8.67650269e+02 8.38260114e-01]	[498.22537231 613.6362915 0.70229268]	[521.17663574 767.4989624 0.79330313]	[4.62332397e+02 8.03494751e+02 4.90817070e-01]	[441.70098877 339.16326904 0.96065164]	[467.40936279 339.08328247 0.89495933]	[423.81958008 341.79397583 0.75633544]	[490.50521851 339.28463745 0.86171794]	[4.75115082e+02 8.29124451e+02 2.20748484e-01]	[4.75097412e+02 8.26534180e+02 3.24546188e-01]	[4.44357971e+02 7.90749390e+02 2.38630503e-01]	[4.64876373e+02 9.03613159e+02 7.57243037e-01]	[4.46885101e+02 8.95979065e+02 7.61498690e-01]	[4.67453125e+02 8.72716187e+02 6.44908130e-01]
[454.64334106 357.05078125 0.89263892]	[459.6829834 421.32601929 0.93352228]	[395.56500244 421.19363403 0.8493154 ]	[359.74655151 536.65386963 0.86623704]	[354.59085083 636.74157715 0.84670275]	[523.84020996 421.38153076 0.86773676]	[544.38543701 539.24078369 0.86424947]	[557.17590332 641.82501221 0.83617014]	[457.08551025 613.6585083 0.70167011]	[413.60144043 611.11688232 0.69459206]	[446.97033691 749.57250977 0.78930312]	[4.62289551e+02 8.67625610e+02 8.37110639e-01]	[498.20797729 613.67559814 0.70173436]	[521.24786377 767.51043701 0.79839289]	[4.64931061e+02 8.03539673e+02 4.68421489e-01]	[439.32833862 339.24105835 0.95197201]	[464.91592407 339.12451172 0.90490776]	[421.40560913 344.30682373 0.76540899]	[487.97695923 339.30456543 0.87094355]	[4.77708527e+02 8.29153137e+02 2.57771671e-01]	[4.77699829e+02 8.26574097e+02 3.68789345e-01]	[4.49499512e+02 7.90802856e+02 2.32052237e-01]	[4.64885468e+02 9.03608032e+02 7.44730413e-01]	[4.46883087e+02 8.95971313e+02 7.54200459e-01]	[4.67416229e+02 8.70304688e+02 6.39647782e-01]
[452.07791138 357.08795166 0.89128262]	[459.67175293 421.3742981 0.9304229 ]	[395.54898071 421.22894287 0.84845024]	[359.73831177 536.66455078 0.87102336]	[354.58990479 639.28894043 0.8522948 ]	[523.82733154 423.80502319 0.86257643]	[544.37994385 539.24822998 0.86582923]	[559.70001221 644.32574463 0.86742383]	[457.06124878 613.65960693 0.70173168]	[413.56591797 611.12365723 0.69304645]	[446.93249512 749.60003662 0.79409695]	[4.62254761e+02 8.67646912e+02 8.43327224e-01]	[498.19192505 613.67877197 0.69951552]	[521.27929688 767.59118652 0.82132334]	[4.64911102e+02 8.03522339e+02 4.42327172e-01]	[439.24301147 339.28259277 0.94310796]	[462.44277954 339.16799927 0.92264414]	[421.38278198 346.82077026 0.72099769]	[487.93069458 341.71981812 0.86857116]	[4.80338654e+02 8.29106689e+02 2.98601329e-01]	[4.82753265e+02 8.24049133e+02 3.83775264e-01]	[4.41808533e+02 7.93258606e+02 2.30066836e-01]	[4.64882874e+02 9.03607666e+02 7.42259145e-01]	[4.46876770e+02 8.95982788e+02 7.51998007e-01]	[4.64949188e+02 8.72724731e+02 6.46521807e-01]
[451.99908447 357.15435791 0.89311105]	[459.61935425 423.78820801 0.91894066]	[395.49707031 421.28585815 0.83899772]	[359.71087646 536.74786377 0.87664837]	[356.97079468 639.34326172 0.86038703]	[523.79205322 423.8454895 0.85717922]	[544.38391113 541.69598389 0.8768456 ]	[559.75665283 644.37713623 0.88261449]	[454.59695435 613.70727539 0.69477725]	[411.0161438 611.14562988 0.68248242]	[446.92199707 749.59405518 0.80751944]	[4.62245605e+02 8.67709229e+02 8.60175431e-01]	[498.1633606 616.20263672 0.69371444]	[521.3817749 767.64056396 0.84886432]	[4.95674500e+02 7.85519409e+02 7.23748088e-01]	[439.16293335 341.69338989 0.9188984 ]	[462.39505005 339.21170044 0.92730612]	[421.29473877 346.81015015 0.67869681]	[485.49108887 341.72460938 0.86926633]	[4.85425598e+02 8.26531189e+02 7.47341871e-01]	[4.95677246e+02 8.18928894e+02 7.41701663e-01]	[4.87983337e+02 7.72730835e+02 5.79433918e-01]	[4.64850769e+02 9.06128113e+02 7.31057942e-01]	[4.46879608e+02 8.98451050e+02 7.39064455e-01]	[4.64899841e+02 8.72756836e+02 7.01922894e-01]
[449.44732666 357.18066406 0.8981452 ]	[459.59896851 423.82531738 0.91348183]	[393.03320312 421.32003784 0.83196247]	[359.67044067 539.19580078 0.88246989]	[354.59356689 641.79248047 0.8576566 ]	[521.42028809 423.87451172 0.85356086]	[544.3651123 539.25439453 0.87504685]	[559.81286621 641.92590332 0.87795377]	[454.57791138 613.66784668 0.69448507]	[410.99984741 611.12194824 0.68328363]	[446.87564087 749.59490967 0.81461722]	[4.62220642e+02 8.67644470e+02 8.61563087e-01]	[498.12380981 613.68457031 0.68881047]	[521.37719727 767.64941406 0.85703695]	[4.98245514e+02 7.83016785e+02 7.52348423e-01]	[439.1133728 341.7144165 0.90950483]	[462.34216309 339.23355103 0.93292922]	[421.26351929 344.34902954 0.66980243]	[485.43267822 341.79345703 0.86827523]	[4.85429932e+02 8.26535583e+02 7.85563529e-01]	[4.98150635e+02 8.18903198e+02 7.71278024e-01]	[4.90511597e+02 7.70261047e+02 6.24262869e-01]	[4.64838806e+02 9.06096741e+02 7.35789239e-01]	[4.46875275e+02 8.98413574e+02 7.46100724e-01]	[4.64880096e+02 8.70287231e+02 7.21678555e-01]
[446.88397217 357.1831665 0.91285598]	[457.21252441 423.84518433 0.90206802]	[392.99084473 421.31698608 0.82856125]	[359.64297485 539.25067139 0.88696885]	[354.59390259 641.85089111 0.86483681]	[521.35980225 423.92205811 0.84636825]	[544.35211182 539.28411865 0.88180315]	[562.20880127 644.33032227 0.89013648]	[454.56045532 613.70349121 0.69238049]	[410.96179199 611.15545654 0.67886299]	[444.4012146 749.56414795 0.81390148]	[4.62213409e+02 8.67593140e+02 8.54228973e-01]	[495.69744873 616.1942749 0.6871655 ]	[521.39837646 767.637146 0.84776318]	[5.00708435e+02 7.82974609e+02 7.60731816e-01]	[436.6635437 341.73297119 0.89227265]	[462.25146484 339.25653076 0.9362818 ]	[421.2036438 346.90548706 0.59530294]	[482.9777832 344.26660156 0.87938136]	[4.85480408e+02 8.26569458e+02 7.86451221e-01]	[4.98227203e+02 8.18926208e+02 7.68718004e-01]	[4.93066528e+02 7.70228943e+02 6.29828453e-01]	[4.64866791e+02 9.03608582e+02 7.34137416e-01]	[4.46890717e+02 8.95979736e+02 7.47225106e-01]	[4.64879364e+02 8.70249390e+02 7.15691566e-01]
[444.38253784 357.2131958 0.93144482]	[457.1847229 423.8682251 0.89475507]	[390.49386597 421.35873413 0.82064128]	[359.60925293 539.26824951 0.88881326]	[354.58547974 641.87786865 0.86864781]	[521.30987549 426.3508606 0.84482121]	[544.35992432 539.31341553 0.88325214]	[562.28521729 644.32727051 0.90083504]	[452.08444214 616.22106934 0.68889272]	[408.46923828 613.65496826 0.67813873]	[444.34674072 749.58172607 0.82701474]	[4.62228790e+02 8.67597717e+02 8.56291175e-01]	[495.68429565 616.23419189 0.68398881]	[521.39416504 767.63354492 0.84633875]	[5.00894135e+02 7.83028137e+02 7.73772240e-01]	[436.58914185 341.76123047 0.87970465]	[462.19927979 341.67141724 0.928496 ]	[421.13128662 349.41348267 0.59764558]	[482.91821289 346.83532715 0.88495314]	[4.90493927e+02 8.26589539e+02 7.75953412e-01]	[5.00756104e+02 8.18946655e+02 7.77072310e-01]	[4.98154907e+02 7.70276917e+02 6.50158823e-01]	[4.64864807e+02 9.03604858e+02 7.36229002e-01]	[4.46901093e+02 8.95979736e+02 7.49090314e-01]	[4.64914215e+02 8.70273071e+02 7.22770572e-01]
[441.90490723 357.23001099 0.94954687]	[457.16061401 423.87442017 0.88670456]	[390.4704895 421.38665771 0.81551576]	[359.587677 541.70330811 0.89348322]	[354.58322144 641.90283203 0.86920744]	[521.25500488 426.36721802 0.83838803]	[544.37084961 541.7456665 0.88025272]	[562.38562012 644.38879395 0.90969628]	[454.56982422 616.20294189 0.68905538]	[410.96466064 613.66912842 0.67819166]	[441.91256714 749.54675293 0.83641255]	[4.62233917e+02 8.67584167e+02 8.56635213e-01]	[498.15161133 616.21032715 0.68782753]	[523.77172852 767.61175537 0.83032465]	[5.03464478e+02 7.85523682e+02 7.79674888e-01]	[434.03268433 341.78933716 0.86294812]	[459.78030396 341.70315552 0.92563599]	[418.6932373 349.42324829 0.53865498]	[482.83917236 346.8553772 0.89313149]	[4.93059845e+02 8.26573914e+02 7.72368431e-01]	[5.03263245e+02 8.21435791e+02 7.52496004e-01]	[5.00743866e+02 7.72755676e+02 6.97623432e-01]	[4.64891998e+02 9.03607666e+02 7.41933703e-01]	[4.46940613e+02 8.95992004e+02 7.46714473e-01]	[4.64920166e+02 8.70267578e+02 7.27734685e-01]
[441.84750366 359.58032227 0.95016807]	[457.10028076 423.88064575 0.87127745]	[387.92770386 421.38739014 0.81563848]	[359.57376099 541.76959229 0.90385979]	[356.97686768 644.35101318 0.88128561]	[521.18518066 426.40100098 0.82690477]	[544.42010498 541.84753418 0.86791629]	[564.81054688 644.33001709 0.89628583]	[454.5723877 613.65509033 0.68914175]	[410.96575928 611.13568115 0.6795572 ]	[441.80752563 749.64978027 0.85162199]	[4.62221130e+02 8.67609619e+02 8.63979518e-01]	[498.15353394 613.66717529 0.68920559]	[523.81677246 767.60394287 0.83112299]	[5.06011078e+02 7.85573242e+02 7.69680500e-01]	[431.48312378 341.81616211 0.85656142]	[459.71536255 341.73492432 0.92511392]	[418.56268311 349.45477295 0.69274753]	[482.70861816 346.89547729 0.89491558]	[4.98149536e+02 8.26526550e+02 7.95540214e-01]	[5.05879150e+02 8.21426514e+02 7.37156451e-01]	[5.00837982e+02 7.72799744e+02 7.17597127e-01]	[4.64870056e+02 9.03577148e+02 7.58519053e-01]	[4.46941772e+02 8.95986633e+02 7.57305264e-01]	[4.64923401e+02 8.70320374e+02 7.44374871e-01]
[441.79476929 359.56369019 0.95179093]	[454.61181641 423.88891602 0.85427439]	[385.35772705 423.80944824 0.8180207 ]	[359.57159424 541.8112793 0.90728027]	[356.97799683 644.36212158 0.88664734]	[518.74890137 426.40197754 0.81992877]	[544.49328613 544.29840088 0.8712635 ]	[564.97143555 644.32006836 0.9019897 ]	[454.57876587 613.64105225 0.69308168]	[410.98733521 611.12854004 0.68190831]	[441.75006104 749.61962891 0.86709356]	[4.62200470e+02 8.65117615e+02 8.54348242e-01]	[498.13858032 613.64263916 0.686257 ]	[523.89202881 767.63861084 0.82498533]	[5.11031921e+02 7.85613525e+02 7.62392282e-01]	[428.95834351 341.79605103 0.86440867]	[459.64953613 341.70959473 0.91949856]	[416.16247559 351.93606567 0.72312284]	[480.32376099 346.86050415 0.90125483]	[5.00659668e+02 8.26550598e+02 8.13209176e-01]	[5.08457275e+02 8.21487793e+02 7.29259849e-01]	[5.03353729e+02 7.75281738e+02 7.08393157e-01]	[4.64855804e+02 9.03573486e+02 7.57319212e-01]	[4.46926697e+02 8.95973694e+02 7.58898973e-01]	[4.64908295e+02 8.70251465e+02 7.44948328e-01]
[441.79467773 359.56408691 0.95189768]	[454.61151123 423.89389038 0.85350633]	[385.35690308 423.81332397 0.81779486]	[359.56799316 541.80847168 0.90773588]	[356.96661377 644.35845947 0.88580739]	[518.74841309 426.40490723 0.8194536 ]	[544.48651123 544.29602051 0.87120378]	[564.96795654 644.32110596 0.90244389]	[454.57522583 613.64355469 0.6914885 ]	[410.98019409 611.128479 0.68049431]	[441.75436401 749.62268066 0.86738288]	[4.62208710e+02 8.65132385e+02 8.56300116e-01]	[498.13613892 613.64624023 0.68600976]	[523.89251709 767.63934326 0.82484007]	[5.11034119e+02 7.87997131e+02 7.62724400e-01]	[428.95812988 341.79595947 0.86464459]	[459.64953613 341.70959473 0.91969603]	[416.16168213 351.93359375 0.7230466 ]	[480.32354736 346.85742188 0.90133792]	[5.00661041e+02 8.26551880e+02 8.13379347e-01]	[5.08458374e+02 8.21490295e+02 7.31040955e-01]	[5.03354797e+02 7.75282959e+02 7.08304822e-01]	[4.64857819e+02 9.03576050e+02 7.59024739e-01]	[4.46934662e+02 8.95976013e+02 7.59298384e-01]	[4.64919281e+02 8.70262146e+02 7.49161661e-01]
[441.74377441 357.2069397 0.95311272]	[454.55743408 423.84143066 0.85655451]	[385.32278442 421.3777771 0.82820505]	[359.56262207 541.80334473 0.90640473]	[356.97747803 644.38519287 0.88954318]	[518.71368408 426.37460327 0.81981629]	[544.53771973 541.76934814 0.85115945]	[567.55621338 641.80297852 0.84815431]	[454.59011841 613.68786621 0.69561511]	[411.01937866 613.63623047 0.67820823]	[441.70870972 749.64141846 0.86631739]	[4.62223511e+02 8.67591187e+02 8.63037229e-01]	[498.14050293 613.67602539 0.68868077]	[526.44195557 770.08239746 0.81925637]	[5.13608093e+02 7.88000732e+02 7.73598969e-01]	[426.42913818 341.74765015 0.8789621 ]	[459.59658813 339.29956055 0.91488564]	[416.11254883 349.4039917 0.72034371]	[480.28988647 346.83175659 0.90470821]	[500.81396484 829.07147217 0.83486295]	[5.13610474e+02 8.24039978e+02 7.38159180e-01]	[5.03374268e+02 7.75283813e+02 7.27414966e-01]	[4.64835358e+02 9.03550720e+02 7.52408624e-01]	[4.46906647e+02 8.95962036e+02 7.58016646e-01]	[4.64961639e+02 8.70298218e+02 7.48610795e-01]
[441.66915894 357.18759155 0.94848037]	[452.01000977 423.77362061 0.85823101]	[382.82766724 421.34835815 0.83943081]	[359.57540894 541.80157471 0.90794373]	[356.99502563 644.36853027 0.88941991]	[516.21063232 423.87872314 0.81669289]	[546.98956299 541.73339844 0.86137247]	[570.12310791 634.20184326 0.80605817]	[454.59945679 613.63531494 0.6985653 ]	[411.01245117 611.12365723 0.68283361]	[441.71731567 749.59881592 0.87055945]	[4.62230591e+02 8.67602112e+02 8.66155803e-01]	[498.14068604 611.15216064 0.69711781]	[526.52258301 767.64013672 0.83318496]	[516.21051025 788.07849121 0.80538774]	[426.33853149 341.70205688 0.89236581]	[457.16033936 339.2633667 0.90333927]	[416.05200195 346.8477478 0.68604791]	[480.23855591 344.25167847 0.90876865]	[5.03333252e+02 8.29253784e+02 7.86067009e-01]	[5.18746216e+02 8.26609070e+02 7.39485502e-01]	[5.03428162e+02 7.77840637e+02 7.25250363e-01]	[4.64829834e+02 9.01040222e+02 7.45395780e-01]	[4.46884277e+02 8.95918091e+02 7.58204401e-01]	[4.67421295e+02 8.70298828e+02 7.51333117e-01]
[439.21780396 354.58627319 0.91773301]	[446.87609863 421.16928101 0.89464206]	[382.7310791 421.16387939 0.85139877]	[359.60559082 539.17724609 0.87314135]	[357.0569458 641.88000488 0.87779874]	[511.04360962 421.1803894 0.83767527]	[549.53662109 534.10125732 0.79911739]	[580.35760498 626.5057373 0.9003095 ]	[454.56832886 606.08215332 0.71395957]	[410.99343872 606.08233643 0.6987341 ]	[441.67822266 747.09942627 0.86638612]	[462.22821045 867.6932373 0.86963868]	[495.69360352 606.03961182 0.71743065]	[531.58215332 767.47015381 0.80126858]	[523.80352783 793.23461914 0.82111382]	[423.81735229 339.13586426 0.93768883]	[454.55838013 336.70452881 0.88949251]	[413.5199585 341.77380371 0.6977123 ]	[477.70950317 339.2567749 0.91540581]	[5.13598938e+02 8.34314026e+02 7.20999300e-01]	[5.23991760e+02 8.29266785e+02 7.35286713e-01]	[5.18689880e+02 7.88155457e+02 6.57631159e-01]	[4.62406616e+02 9.03539673e+02 7.37291515e-01]	[4.44419922e+02 8.95937561e+02 7.50505805e-01]	[4.67444855e+02 8.72753784e+02 7.50261068e-01]
[439.13644409 351.97625732 0.88839841]	[444.40057373 418.70446777 0.90188551]	[380.28872681 418.74407959 0.86068726]	[359.62463379 536.68890381 0.86825931]	[357.08956909 641.79138184 0.87338734]	[508.53799438 418.6619873 0.83526343]	[552.05603027 529.01531982 0.79350537]	[582.87683105 624.0324707 0.9211036 ]	[454.56030273 605.94073486 0.72489458]	[410.98693848 605.96600342 0.70963883]	[441.66653442 747.05169678 0.86105037]	[462.20968628 867.69458008 0.87069786]	[495.70144653 605.90270996 0.72127336]	[534.12188721 762.46270752 0.77018666]	[526.42907715 790.76538086 0.80107713]	[421.37142944 336.65005493 0.95305097]	[449.51599121 336.56625366 0.88838673]	[411.01443481 339.22930908 0.6986891 ]	[475.17260742 339.1789856 0.90661556]	[5.18712830e+02 8.31816101e+02 7.82075524e-01]	[5.31541199e+02 8.29198608e+02 7.43444681e-01]	[5.23798157e+02 7.88118347e+02 6.46320462e-01]	[4.62396515e+02 9.03544800e+02 7.48449624e-01]	[4.44406952e+02 8.95948792e+02 7.55802929e-01]	[4.67428223e+02 8.72763550e+02 7.54228592e-01]
[439.06958008 346.8097229 0.87359774]	[444.38143921 418.58859253 0.88922644]	[380.27670288 418.60543823 0.85420406]	[359.6461792 534.16162109 0.86349797]	[357.15545654 636.71350098 0.86920387]	[508.52359009 418.55819702 0.82215941]	[552.12683105 523.91162109 0.83298212]	[582.98571777 621.34844971 0.88604021]	[454.57662964 603.37518311 0.72591418]	[410.99862671 603.40698242 0.71240282]	[439.32678223 744.53265381 0.84948653]	[4.62200897e+02 8.67656006e+02 8.67272377e-01]	[498.16033936 603.33666992 0.71914494]	[5.36685974e+02 7.59875183e+02 7.55795360e-01]	[5.31538940e+02 7.90810608e+02 7.76095271e-01]	[421.29275513 336.47979736 0.94525838]	[449.4362793 334.02935791 0.87533373]	[408.46954346 336.67584229 0.6256696 ]	[475.11990356 336.57907104 0.90554273]	[5.21296509e+02 8.31787354e+02 7.99312115e-01]	[5.36747437e+02 8.29189453e+02 7.58781374e-01]	[5.26410889e+02 7.88176941e+02 6.34642363e-01]	[4.62384491e+02 9.03569397e+02 7.53771663e-01]	[4.44390778e+02 8.95952087e+02 7.58790433e-01]	[4.67418640e+02 8.72724121e+02 7.54391909e-01]
[436.67074585 341.73956299 0.90291512]	[444.36502075 416.12136841 0.87470567]	[380.23974609 416.14379883 0.85244739]	[359.69271851 531.55810547 0.86627722]	[357.21627808 631.66906738 0.87512302]	[508.53009033 416.04620361 0.80507946]	[552.15161133 521.35272217 0.84483951]	[585.48162842 613.64996338 0.86226976]	[454.58309937 600.83465576 0.71636224]	[411.0085144 600.88616943 0.70389801]	[439.29998779 741.91741943 0.82857525]	[4.62234253e+02 8.67622864e+02 8.61369729e-01]	[498.18377686 600.78430176 0.70860803]	[536.71673584 749.6875 0.75137484]	[5.36675476e+02 7.90801086e+02 7.71062016e-01]	[421.24822998 333.91903687 0.91894627]	[446.94247437 331.39663696 0.84968251]	[405.88983154 336.53552246 0.70045137]	[475.06802368 336.46090698 0.88483942]	[5.23791382e+02 8.31829468e+02 7.89394081e-01]	[5.39320435e+02 8.29229309e+02 7.64861107e-01]	[5.29016479e+02 7.88191406e+02 5.97468019e-01]	[4.62384735e+02 9.03611145e+02 7.62319446e-01]	[4.44383575e+02 8.95975891e+02 7.66111732e-01]	[4.67477783e+02 8.72703979e+02 7.42330074e-01]
[436.64196777 339.12930298 0.93271387]	[444.31976318 411.00305176 0.85162485]	[380.19265747 413.5010376 0.82935619]	[359.69699097 523.98529053 0.89866138]	[359.58782959 626.63031006 0.90625948]	[508.48699951 408.44326782 0.80200648]	[552.13769531 518.77429199 0.83482403]	[585.56939697 606.1206665 0.88522327]	[457.07141113 598.23754883 0.70772713]	[413.57443237 598.27520752 0.68987429]	[441.73013306 741.89715576 0.82269531]	[4.62277679e+02 8.67601746e+02 8.63784790e-01]	[498.21890259 595.71307373 0.70287824]	[536.71972656 749.6595459 0.76090646]	[5.39175415e+02 7.90720093e+02 7.82210648e-01]	[421.24420166 326.31509399 0.90524876]	[446.931427 323.73831177 0.8557685 ]	[408.41329956 333.98147583 0.60595763]	[472.55999756 331.44717407 0.83538288]	[5.23880493e+02 8.31762207e+02 7.87134230e-01]	[5.41822021e+02 8.29138733e+02 7.70973086e-01]	[5.31581360e+02 7.88119080e+02 5.95338047e-01]	[4.62353302e+02 9.06114075e+02 7.66451180e-01]	[4.44374817e+02 8.95985107e+02 7.66321242e-01]	[4.69990845e+02 8.70301453e+02 7.48293519e-01]
[436.6434021 336.681427 0.92457539]	[444.36730957 405.87136841 0.85556114]	[380.23867798 405.88006592 0.83499867]	[359.68136597 521.41467285 0.91888797]	[359.587677 626.48248291 0.92211562]	[508.52746582 405.81723022 0.80947268]	[552.12817383 516.17559814 0.80677772]	[585.59606934 605.91876221 0.90049225]	[457.15707397 595.68225098 0.71541268]	[416.09408569 595.72979736 0.69556391]	[441.89492798 741.92169189 0.80702949]	[462.2769165 867.6137085 0.87119484]	[498.26919556 593.13494873 0.70978826]	[536.72589111 747.14324951 0.75231647]	[5.39200012e+02 7.90810608e+02 7.67124951e-01]	[421.25778198 321.25006104 0.92337984]	[446.9800415 321.18273926 0.86430925]	[408.42868042 331.42333984 0.66243732]	[472.58798218 328.87957764 0.83399802]	[5.23958435e+02 8.31742432e+02 7.62271225e-01]	[5.41876465e+02 8.29122375e+02 7.41140962e-01]	[5.31567505e+02 7.90620605e+02 5.77381432e-01]	[4.62318237e+02 9.03584839e+02 7.65188217e-01]	[4.44342407e+02 8.95906067e+02 7.81702697e-01]	[4.69963226e+02 8.70305786e+02 7.52731681e-01]
[436.68188477 336.51483154 0.90856135]	[444.36087036 400.85446167 0.89045644]	[380.23822021 400.85986328 0.86626601]	[359.6645813 521.18792725 0.89193678]	[359.58084106 623.94812012 0.91227746]	[508.54855347 403.25872803 0.82647628]	[552.07489014 511.03146362 0.80070949]	[585.57592773 603.37805176 0.90570223]	[457.16534424 593.18432617 0.71415317]	[416.09567261 595.7052002 0.69236964]	[441.92510986 739.40258789 0.79817927]	[4.62272064e+02 8.67601990e+02 8.67393017e-01]	[500.67456055 593.11657715 0.71290451]	[539.19543457 749.63421631 0.79135174]	[5.36741333e+02 7.90686218e+02 7.64702439e-01]	[421.28219604 318.74407959 0.94286835]	[446.95437622 318.64852905 0.88439 ]	[408.43261719 326.3800354 0.67665672]	[475.06234741 321.24377441 0.86180788]	[5.23889343e+02 8.31704224e+02 7.43090749e-01]	[5.41818726e+02 8.29072144e+02 6.93565488e-01]	[5.29039307e+02 7.88067383e+02 5.82514167e-01]	[4.62318878e+02 9.03547302e+02 7.64910519e-01]	[4.44341431e+02 8.95880615e+02 7.84908652e-01]	[4.67496918e+02 8.70307007e+02 7.49969482e-01]
[436.66827393 331.49847412 0.88029867]	[444.31866455 398.26541138 0.91134274]	[380.21343994 400.65200806 0.87878281]	[359.64797974 516.16992188 0.86745667]	[357.16281128 621.3460083 0.88791156]	[508.44622803 398.23461914 0.85356569]	[549.60101318 505.97329712 0.8179571 ]	[585.52026367 600.89129639 0.89465564]	[457.1015625 588.02539062 0.71964973]	[413.59140015 588.06530762 0.69352257]	[441.89416504 736.81530762 0.79894167]	[4.62270721e+02 8.65119568e+02 8.57965708e-01]	[498.26828003 585.52148438 0.72502095]	[5.36635925e+02 7.47029419e+02 7.40070581e-01]	[5.34155212e+02 7.90719238e+02 7.27105677e-01]	[421.27102661 318.5322876 0.96427596]	[446.9163208 316.09713745 0.90498513]	[408.46188354 321.20709229 0.61180007]	[472.59378052 318.69216919 0.88800365]	[5.23835632e+02 8.31733643e+02 7.10860193e-01]	[5.41764771e+02 8.29113098e+02 6.52126670e-01]	[5.26491516e+02 7.88131897e+02 5.56020737e-01]	[4.62308258e+02 9.01039612e+02 7.60124326e-01]	[4.44332306e+02 8.95841675e+02 7.80713081e-01]	[4.69978394e+02 8.70263672e+02 7.48118520e-01]
[436.68569946 328.84707642 0.86550719]	[444.35125732 398.11251831 0.90251315]	[380.22784424 398.18505859 0.87343287]	[359.65197754 513.57537842 0.86118567]	[357.08013916 616.22540283 0.86406261]	[508.50436401 398.05731201 0.82776982]	[549.59912109 503.4095459 0.84433359]	[585.42724609 600.80279541 0.88890642]	[457.11303711 585.46264648 0.73473012]	[413.59533691 585.51806641 0.70563096]	[441.89944458 736.86010742 0.79647803]	[4.62251740e+02 8.67581055e+02 8.59852254e-01]	[500.65631104 585.38476562 0.73056513]	[536.63574219 747.09436035 0.76968801]	[5.29063232e+02 7.90679016e+02 6.78906560e-01]	[421.26757812 316.0395813 0.96431696]	[446.94647217 315.9385376 0.89186966]	[408.42477417 318.61242676 0.65435678]	[472.57727051 316.18457031 0.90405291]	[5.23816101e+02 8.29256653e+02 6.31007671e-01]	[5.39315002e+02 8.26594727e+02 5.66866219e-01]	[5.23933350e+02 7.88044678e+02 5.29992521e-01]	[4.62291290e+02 9.01023621e+02 7.61417031e-01]	[4.44315948e+02 8.95838684e+02 7.82003582e-01]	[4.67490265e+02 8.70301819e+02 7.42974281e-01]
[439.06436157 323.7277832 0.88756287]	[444.3727417 398.03442383 0.8841182 ]	[380.2350769 398.0847168 0.86242425]	[359.65246582 508.52624512 0.86908007]	[357.04058838 613.63244629 0.8650738 ]	[508.54144287 395.6043396 0.81241691]	[549.58978271 503.34841919 0.85614973]	[582.96832275 595.70294189 0.87196374]	[457.17959595 585.39935303 0.74766248]	[416.08258057 585.46917725 0.72036374]	[441.86425781 731.7512207 0.818461 ]	[4.62238281e+02 8.65103027e+02 8.55047047e-01]	[500.69497681 582.91137695 0.74391949]	[5.29060608e+02 7.44490906e+02 7.33336210e-01]	[5.26485718e+02 7.90601257e+02 7.63028979e-01]	[421.26934814 313.51669312 0.93749118]	[446.97647095 313.39910889 0.86025351]	[408.45330811 316.13690186 0.63908315]	[475.08435059 316.02514648 0.90167964]	[5.21220215e+02 8.29203186e+02 7.11312294e-01]	[5.36665344e+02 8.26555054e+02 6.34805858e-01]	[5.23843689e+02 7.85585144e+02 5.85259974e-01]	[4.62316284e+02 9.01013123e+02 7.56295443e-01]	[4.44342163e+02 8.95839966e+02 7.72671700e-01]	[4.67465149e+02 8.70291382e+02 7.49119639e-01]
[439.08590698 318.73171997 0.93259573]	[444.41290283 395.54196167 0.85490352]	[380.26895142 395.54708862 0.84331542]	[359.62277222 505.96447754 0.88426173]	[356.99645996 608.54614258 0.87580085]	[511.00769043 393.05407715 0.79858494]	[547.05090332 500.75073242 0.86841846]	[582.88848877 590.61529541 0.87406051]	[457.17999268 582.89685059 0.75390953]	[416.07858276 585.37634277 0.72487241]	[441.91714478 731.6998291 0.82156056]	[4.62290497e+02 8.65046631e+02 8.44910383e-01]	[500.69610596 582.81140137 0.74205703]	[529.01977539 739.42480469 0.74067467]	[5.23950684e+02 7.85512756e+02 7.74040222e-01]	[421.29135132 310.86804199 0.90383053]	[449.4524231 305.81057739 0.84402049]	[410.94888306 316.01593018 0.68237734]	[475.12106323 313.5256958 0.87966359]	[5.18724792e+02 8.26644836e+02 7.06572890e-01]	[5.31595825e+02 8.21468750e+02 6.19896650e-01]	[5.21233276e+02 7.75344727e+02 6.09234333e-01]	[4.62336273e+02 9.01025024e+02 7.36891627e-01]	[4.44351288e+02 8.93448975e+02 7.60843635e-01]	[4.69982178e+02 8.70247803e+02 7.43013978e-01]
[439.11758423 318.5440979 0.94033742]	[444.39215088 390.4659729 0.83817726]	[380.26394653 392.96859741 0.82491958]	[359.57962036 503.3109436 0.91708004]	[354.53768921 605.9085083 0.8880592 ]	[511.01919556 387.88442993 0.79535162]	[546.97894287 500.66662598 0.87789559]	[582.82537842 588.04406738 0.8889066 ]	[457.1723938 580.32745361 0.73610675]	[416.05462646 582.80859375 0.72161329]	[444.33074951 729.1986084 0.8279537 ]	[4.62294800e+02 8.65048523e+02 8.41294348e-01]	[500.69036865 580.2545166 0.72412747]	[528.97857666 739.42645264 0.76188761]	[523.83062744 782.96887207 0.80060935]	[421.34176636 303.25650024 0.90358543]	[452.00186157 300.71868896 0.85693717]	[411.02957153 313.49435425 0.71780956]	[475.14599609 310.92874146 0.85472214]	[5.16206726e+02 8.26604797e+02 6.80444658e-01]	[5.28980713e+02 8.18929993e+02 6.30168617e-01]	[5.18684509e+02 7.75295593e+02 6.42201543e-01]	[4.62349854e+02 9.01055115e+02 7.34042764e-01]	[4.44347839e+02 8.95841431e+02 7.61948943e-01]	[4.69971558e+02 8.70245911e+02 7.37283587e-01]
[439.13076782 316.12609863 0.93302232]	[444.43536377 385.35314941 0.83821237]	[380.29373169 385.38562012 0.82303059]	[357.21578979 500.75680542 0.91416514]	[354.49353027 603.45703125 0.88446599]	[511.08071899 385.3102417 0.80382293]	[544.55169678 498.1227417 0.85688549]	[582.74365234 585.54302979 0.89717287]	[457.2130127 580.27307129 0.73514384]	[416.10223389 580.35748291 0.72184449]	[444.39016724 729.17419434 0.83266467]	[4.62300903e+02 8.65077209e+02 8.44235659e-01]	[500.70169067 577.75213623 0.72263128]	[526.46398926 731.76593018 0.78520036]	[521.40808105 777.91235352 0.7809512 ]	[421.3503418 300.67785645 0.92077094]	[452.02737427 298.24588013 0.8692866 ]	[410.9876709 308.41482544 0.68353152]	[477.63305664 303.30014038 0.85781288]	[5.13583130e+02 8.24071716e+02 6.06662214e-01]	[5.23965271e+02 8.16367310e+02 6.02108657e-01]	[5.13620300e+02 7.72776794e+02 6.05148971e-01]	[4.62373596e+02 9.01027161e+02 7.33975470e-01]	[4.44372894e+02 8.93451172e+02 7.63994217e-01]	[4.69970032e+02 8.70265259e+02 7.42449999e-01]
[439.14816284 315.9831543 0.92089391]	[444.41757202 382.72476196 0.87762791]	[380.30819702 382.77798462 0.84850115]	[357.21588135 498.1668396 0.88340753]	[354.47463989 600.89001465 0.86299342]	[511.04382324 382.73480225 0.82621759]	[544.55041504 495.64770508 0.85450023]	[580.27166748 585.5010376 0.88594455]	[457.20831299 577.76403809 0.72743511]	[416.11898804 580.28393555 0.71804953]	[444.34121704 729.19274902 0.83127511]	[4.62300171e+02 8.65094971e+02 8.44491899e-01]	[500.7052002 577.70635986 0.71906459]	[526.42907715 731.75402832 0.79119343]	[521.29370117 772.81463623 0.79993093]	[421.40386963 298.19509888 0.93037564]	[451.99841309 298.11257935 0.87976474]	[413.50247192 303.30731201 0.68960202]	[477.62945557 300.67388916 0.89621198]	[5.05891052e+02 8.21489441e+02 6.21847630e-01]	[5.21281921e+02 8.13818420e+02 6.53426409e-01]	[5.08501068e+02 7.70170349e+02 6.24266505e-01]	[4.62350769e+02 9.01025696e+02 7.29950428e-01]	[4.44364014e+02 8.93444763e+02 7.62287915e-01]	[4.69969879e+02 8.70278809e+02 7.42772102e-01]
[439.17889404 313.40396118 0.89700484]	[444.43048096 380.16470337 0.89717567]	[380.31134033 380.20751953 0.86463034]	[359.5675354 495.67272949 0.87338734]	[351.99508667 598.27520752 0.83034766]	[511.00982666 380.13113403 0.84251463]	[544.52929688 487.97747803 0.8516078 ]	[577.72576904 585.39007568 0.87166685]	[457.22528076 575.16485596 0.71895397]	[416.13586426 577.72210693 0.70445031]	[444.35479736 729.06066895 0.8437776 ]	[4.62278320e+02 8.65106689e+02 8.41665268e-01]	[500.71783447 572.6083374 0.71627563]	[523.99993896 729.23809814 0.81685555]	[521.24902344 770.26165771 0.81346786]	[423.77825928 298.00134277 0.94449681]	[452.01153564 295.57098389 0.89055377]	[413.56832886 300.7192688 0.7082293 ]	[477.60165405 298.20193481 0.9074111 ]	[5.03361359e+02 8.16389404e+02 6.83062732e-01]	[5.18743164e+02 8.11310913e+02 6.97977424e-01]	[5.11014465e+02 7.67625183e+02 6.10820651e-01]	[4.62363647e+02 9.01009766e+02 7.28235364e-01]	[4.44373108e+02 8.93444702e+02 7.55040944e-01]	[4.67486206e+02 8.70300537e+02 7.37186372e-01]
[439.23114014 308.32531738 0.88650334]	[446.86904907 377.67282104 0.89370251]	[380.31564331 377.72442627 0.85828733]	[359.57727051 490.56582642 0.86642176]	[351.99395752 595.66583252 0.82166529]	[513.56640625 377.61920166 0.83286232]	[544.46759033 485.45074463 0.8827427 ]	[575.22747803 582.89123535 0.86515558]	[457.21899414 572.60314941 0.71863043]	[416.09835815 575.15081787 0.69867969]	[441.90859985 726.60498047 0.84676766]	[4.62279327e+02 8.65073120e+02 8.33245158e-01]	[500.73422241 570.06152344 0.71837533]	[523.9442749 729.10186768 0.82960844]	[5.21170959e+02 7.72768982e+02 7.09519327e-01]	[423.79956055 295.49609375 0.93217254]	[452.06860352 295.38394165 0.88139188]	[413.53378296 298.16085815 0.72476721]	[477.68041992 295.62890625 0.93175566]	[5.05889618e+02 8.21510132e+02 5.46835244e-01]	[5.21274902e+02 8.13850220e+02 5.66958785e-01]	[5.05966980e+02 7.70187073e+02 5.56212485e-01]	[4.62366089e+02 9.00994202e+02 7.23243296e-01]	[4.44378235e+02 8.93436279e+02 7.50018775e-01]	[4.67489929e+02 8.70284302e+02 7.17883468e-01]
[439.26989746 300.7175293 0.91854805]	[446.87905884 377.57492065 0.88553607]	[380.29501343 377.64416504 0.85764199]	[359.59396362 487.93469238 0.88240409]	[351.99798584 590.54754639 0.83323044]	[513.59460449 377.50198364 0.81774276]	[544.45806885 482.90057373 0.89565718]	[572.67340088 580.35107422 0.84527713]	[459.58850098 570.08074951 0.72257119]	[416.1126709 572.60021973 0.69784886]	[441.84716797 726.48376465 0.83642811]	[4.62261200e+02 8.65056213e+02 8.26675713e-01]	[500.76281738 570.01916504 0.72157341]	[523.83538818 726.54907227 0.79372132]	[5.16220520e+02 7.70155396e+02 6.91330850e-01]	[423.84381104 292.94882202 0.89910716]	[454.54959106 290.38540649 0.8550728 ]	[413.5619812 295.631073 0.73414612]	[477.70535278 295.41629028 0.9166379 ]	[5.03452118e+02 8.16322815e+02 5.43279886e-01]	[5.21262939e+02 8.11244751e+02 5.53132296e-01]	[5.05876160e+02 7.67603638e+02 5.61521113e-01]	[4.62378571e+02 8.98496582e+02 7.10356355e-01]	[4.44382599e+02 8.93415222e+02 7.37298012e-01]	[4.67466553e+02 8.70263672e+02 7.14998960e-01]
[439.284729 298.13256836 0.95335245]	[446.96374512 375.09378052 0.85734445]	[382.73233032 377.50015259 0.83463907]	[359.55908203 485.35903931 0.89452571]	[351.98550415 585.58007812 0.85660356]	[513.63525391 374.98895264 0.79878449]	[544.4710083 480.37203979 0.89829898]	[572.66699219 575.19665527 0.81175458]	[459.58850098 567.50805664 0.73241878]	[416.07269287 567.54498291 0.70079029]	[441.83151245 726.45666504 0.83851469]	[4.62259888e+02 8.65108398e+02 8.34798038e-01]	[500.78225708 567.45306396 0.73216504]	[523.78063965 726.5425415 0.81176186]	[5.16123230e+02 7.67645996e+02 7.26280212e-01]	[423.84844971 287.81481934 0.87222362]	[454.62939453 282.72872925 0.86739904]	[416.01031494 295.44537354 0.76419961]	[480.14331055 290.44049072 0.88577312]	[5.03307404e+02 8.11249939e+02 6.48903131e-01]	[5.18696960e+02 8.08650513e+02 6.21701241e-01]	[5.03443115e+02 7.65001831e+02 5.82806945e-01]	[4.62359894e+02 9.00982910e+02 7.18110025e-01]	[4.44381775e+02 8.93444214e+02 7.41168678e-01]	[4.67471191e+02 8.70297058e+02 7.25208879e-01]
[439.32254028 297.99468994 0.94898707]	[449.46853638 372.48522949 0.82197613]	[382.76638794 372.51638794 0.81540579]	[359.61053467 482.7822876 0.91692626]	[351.92550659 585.36767578 0.87499547]	[516.15472412 369.89727783 0.79250729]	[544.45532227 480.17779541 0.89649141]	[575.13928223 570.11230469 0.80832118]	[459.65313721 564.95788574 0.75137532]	[416.13546753 565.02380371 0.70884115]	[441.77835083 726.43499756 0.83770102]	[4.62252899e+02 8.65100342e+02 8.31792235e-01]	[500.82165527 564.8795166 0.74441618]	[523.76947021 726.55865479 0.83017385]	[511.07373047 767.60894775 0.76993072]	[423.90856934 282.66891479 0.87634128]	[457.10821533 280.15374756 0.89894849]	[416.01953125 292.89694214 0.75219774]	[480.17642212 285.32333374 0.89179027]	[5.03318115e+02 8.08669739e+02 7.19781339e-01]	[5.18698486e+02 8.06043945e+02 6.68408871e-01]	[5.03343170e+02 7.62485718e+02 6.26969099e-01]	[4.62332855e+02 8.98476379e+02 7.33376801e-01]	[4.44371246e+02 8.93425964e+02 7.53537297e-01]	[4.67492157e+02 8.70309509e+02 7.19169915e-01]
[439.3053894 295.52780151 0.93956238]	[449.47439575 364.87200928 0.8208071 ]	[382.77505493 367.38705444 0.80931598]	[359.59243774 480.29507446 0.9119072 ]	[351.91448975 582.83319092 0.86440551]	[516.16345215 364.81350708 0.80788004]	[544.40966797 477.59768677 0.87770969]	[572.6307373 565.05395508 0.83457911]	[459.67129517 562.4095459 0.76190776]	[418.54962158 564.88708496 0.72804594]	[441.77114868 718.81414795 0.82000792]	[4.62250214e+02 8.65111389e+02 8.27269435e-01]	[500.83029175 562.35113525 0.74730325]	[521.31988525 723.98651123 0.78439742]	[5.08452515e+02 7.67685852e+02 7.26882696e-01]	[423.89294434 277.71365356 0.90704489]	[457.09188843 277.62109375 0.90866852]	[416.02090454 285.30230713 0.69616789]	[480.18292236 280.23245239 0.91606039]	[5.03277771e+02 8.06134155e+02 6.34526730e-01]	[5.16130371e+02 8.03486511e+02 5.95699549e-01]	[5.00870239e+02 7.64995605e+02 5.68049908e-01]	[4.62348419e+02 8.98476440e+02 7.27757275e-01]	[4.44389343e+02 8.93432983e+02 7.42146432e-01]	[4.67482880e+02 8.72699707e+02 7.07719803e-01]
[441.66506958 292.9588623 0.92196113]	[449.49911499 362.26599121 0.85092974]	[382.78817749 362.29934692 0.82703263]	[359.6242981 477.66616821 0.87711924]	[351.94274902 580.24432373 0.83378708]	[516.1585083 362.25976562 0.82477945]	[544.41375732 472.57745361 0.87025928]	[572.64306641 564.9309082 0.85113674]	[459.72381592 562.30871582 0.76164913]	[418.5791626 562.38555908 0.72945094]	[441.75424194 718.84863281 0.80650479]	[4.62258209e+02 8.65125793e+02 8.28189492e-01]	[500.8911438 559.81677246 0.73901427]	[521.25079346 718.88012695 0.75159925]	[5.08446564e+02 7.54779358e+02 7.28543103e-01]	[426.35778809 277.53012085 0.92297953]	[457.12261963 275.0987854 0.9253149 ]	[416.0836792 280.23193359 0.71251261]	[480.16992188 277.66833496 0.95062816]	[5.00691895e+02 8.00961182e+02 6.81476712e-01]	[5.08496826e+02 7.95793091e+02 6.50894940e-01]	[5.03284149e+02 7.49631592e+02 6.34536684e-01]	[4.62278748e+02 8.98486328e+02 7.42251754e-01]	[4.44333008e+02 8.93437073e+02 7.59314060e-01]	[4.69978668e+02 8.72747070e+02 7.05242038e-01]
[441.69482422 290.34503174 0.88859558]	[449.47518921 359.70407104 0.88124251]	[382.76504517 359.73492432 0.84875631]	[359.62304688 475.1444397 0.86582863]	[351.96746826 577.71911621 0.82477963]	[516.13323975 359.67111206 0.84393167]	[544.42010498 467.47146606 0.86939293]	[572.58709717 564.85186768 0.86013019]	[459.74841309 559.81402588 0.75140369]	[418.59701538 562.29083252 0.72402382]	[441.73886108 723.92504883 0.80433393]	[4.62237610e+02 8.65102722e+02 8.26154709e-01]	[503.27096558 559.76068115 0.72623712]	[521.22705078 718.87719727 0.75099838]	[5.05923126e+02 7.54779358e+02 7.49312997e-01]	[426.3722229 275.05078125 0.92066252]	[457.13778687 274.95083618 0.91513127]	[416.03536987 280.11724854 0.75946128]	[480.2071228 277.56533813 0.96961433]	[5.00707947e+02 7.98409058e+02 6.42710447e-01]	[5.08525146e+02 7.93284912e+02 6.40624285e-01]	[5.00802765e+02 7.49652649e+02 6.66253030e-01]	[4.62290253e+02 8.98434570e+02 7.46129990e-01]	[4.44334625e+02 8.93400513e+02 7.63005316e-01]	[4.67473938e+02 8.72725281e+02 6.99061215e-01]
[441.75247192 282.7507019 0.89252597]	[449.50152588 357.2104187 0.88377625]	[382.79690552 359.61233521 0.84805316]	[359.66491699 469.96389771 0.86009592]	[354.46612549 572.63226318 0.82889897]	[516.15063477 357.14352417 0.84652448]	[544.4296875 464.95455933 0.87869406]	[572.61358643 562.3815918 0.8655237 ]	[459.84960938 557.2288208 0.73523998]	[418.67514038 559.7543335 0.71639109]	[441.71151733 718.84692383 0.78719467]	[4.62243896e+02 8.65081360e+02 8.30064535e-01]	[503.3609314 554.69207764 0.70186299]	[518.76818848 711.25152588 0.75354266]	[505.87869263 752.24298096 0.77016741]	[428.90933228 274.90768433 0.89475387]	[457.16149902 272.42163086 0.89604867]	[416.06134033 277.59039307 0.81945533]	[480.17993164 275.08139038 0.96636868]	[4.95670990e+02 7.93332703e+02 6.87859595e-01]	[5.05939117e+02 7.90803406e+02 7.06587017e-01]	[5.00814941e+02 7.49579346e+02 6.43481433e-01]	[4.62301727e+02 8.98457520e+02 7.44728267e-01]	[4.44339935e+02 8.93428711e+02 7.61059999e-01]	[4.67483490e+02 8.72715393e+02 7.12808788e-01]
[441.75585938 280.20623779 0.91601342]	[449.44692993 357.13684082 0.88233429]	[382.75039673 357.21902466 0.84980237]	[359.67807007 467.47753906 0.86251581]	[354.53707886 572.58843994 0.83931124]	[516.14959717 357.05197144 0.83766961]	[544.40307617 464.83947754 0.89540124]	[572.65301514 562.27844238 0.85124534]	[459.8500061 557.25714111 0.74235451]	[418.66403198 559.77593994 0.72018182]	[441.70773315 716.27648926 0.79053205]	[4.62233063e+02 8.67584839e+02 8.40412378e-01]	[503.38101196 557.20135498 0.71183479]	[518.76538086 711.20770264 0.76551872]	[503.35678101 749.7644043 0.83255404]	[426.45571899 272.45376587 0.87508917]	[457.17559814 269.85070801 0.88699931]	[416.08114624 277.50473022 0.83563352]	[480.16412354 274.97982788 0.94751263]	[4.87943115e+02 7.90723572e+02 7.13837147e-01]	[5.00890015e+02 7.90619568e+02 7.60121226e-01]	[4.98241577e+02 7.47072205e+02 6.34565353e-01]	[4.62266449e+02 8.98491333e+02 7.41899252e-01]	[4.44324463e+02 8.95839111e+02 7.59196937e-01]	[4.67471405e+02 8.72786804e+02 7.06893086e-01]
[441.75302124 280.11395264 0.93487167]	[449.46353149 357.10507202 0.88110626]	[382.77740479 357.18325806 0.84634936]	[359.70037842 467.39331055 0.86720598]	[354.57653809 570.05883789 0.84972137]	[516.13812256 357.02780151 0.83425295]	[544.44262695 462.36730957 0.90162855]	[572.65911865 559.80639648 0.8349371 ]	[462.20526123 557.20770264 0.73666877]	[418.70391846 559.72790527 0.71203595]	[441.76882935 711.24804688 0.78968257]	[4.62225586e+02 8.67583130e+02 8.36382270e-01]	[503.42019653 554.67803955 0.69986451]	[521.2489624 711.20025635 0.78326273]	[500.90994263 747.09283447 0.80425131]	[426.43109131 272.34661865 0.86020195]	[457.19369507 267.27719116 0.89004636]	[416.07751465 275.09857178 0.84664857]	[480.17990112 274.89578247 0.93086612]	[4.85356537e+02 7.88053894e+02 6.98689342e-01]	[5.00718323e+02 7.85550171e+02 7.04796731e-01]	[4.93125153e+02 7.39379761e+02 5.64951420e-01]	[4.62303284e+02 8.98476868e+02 7.43510902e-01]	[4.44340302e+02 8.93445923e+02 7.59365678e-01]	[4.67428467e+02 8.72772827e+02 7.03411996e-01]
[441.74707031 277.66525269 0.95393705]	[449.46508789 357.07363892 0.87850833]	[382.74765015 357.16064453 0.84929651]	[359.69848633 467.40164185 0.87378687]	[354.59933472 567.5892334 0.85607505]	[516.16680908 356.99069214 0.83181947]	[544.43890381 462.2684021 0.9074614 ]	[572.65838623 557.22613525 0.81255478]	[462.23086548 554.69042969 0.73184735]	[418.72546387 557.23773193 0.70319432]	[441.77346802 711.21533203 0.78630984]	[4.62226044e+02 8.67584290e+02 8.38503540e-01]	[503.44763184 552.13446045 0.69182998]	[521.29962158 711.11474609 0.80863762]	[500.87460327 741.93591309 0.81535923]	[426.43676758 269.8309021 0.85165083]	[457.20443726 264.72796631 0.89752805]	[416.08734131 275.01663208 0.84961349]	[480.19049072 272.48703003 0.92560714]	[4.82787689e+02 7.82941223e+02 7.72475839e-01]	[4.98210175e+02 7.77837830e+02 7.19067395e-01]	[4.93116089e+02 7.31654968e+02 6.33346558e-01]	[4.62272675e+02 8.98475769e+02 7.38852561e-01]	[4.44327850e+02 8.93442017e+02 7.57984221e-01]	[4.67450409e+02 8.72781189e+02 7.01878607e-01]
[441.75106812 277.63665771 0.95964885]	[449.4916687 357.03964233 0.87159836]	[382.77627563 357.11828613 0.84830421]	[359.71209717 464.9055481 0.88925248]	[356.99597168 565.04174805 0.88436967]	[516.19158936 354.57247925 0.82665682]	[544.45654297 462.28674316 0.90832007]	[575.16766357 559.72290039 0.82356966]	[462.29385376 552.13537598 0.72973073]	[418.77651978 557.1776123 0.70136595]	[441.784729 713.7633667 0.77502096]	[4.62241119e+02 8.67574707e+02 8.39004755e-01]	[505.86849976 549.55072021 0.69263059]	[521.28820801 711.2074585 0.81499034]	[500.78573608 736.78662109 0.78484905]	[428.90597534 267.32608032 0.84755743]	[457.21725464 262.23986816 0.90395051]	[416.11306763 274.93606567 0.84948206]	[480.21310425 272.38195801 0.92081404]	[480.28796387 772.70001221 0.78928339]	[4.87993744e+02 7.70254150e+02 7.38139510e-01]	[4.93064667e+02 7.29076660e+02 5.79662919e-01]	[4.62251617e+02 8.98450867e+02 7.47910857e-01]	[4.44324677e+02 8.93422913e+02 7.67163277e-01]	[4.67485229e+02 8.72774719e+02 7.06576467e-01]
[441.75485229 277.58596802 0.96223605]	[449.51403809 357.01098633 0.86577803]	[382.78338623 357.0916748 0.84317565]	[359.769104 464.91394043 0.88270712]	[357.0395813 565.03082275 0.90162444]	[516.20733643 354.53991699 0.82200682]	[544.50854492 462.2492981 0.9040103 ]	[575.20007324 557.26641846 0.81919301]	[462.35498047 554.62731934 0.71927011]	[421.17602539 554.69458008 0.69682813]	[441.73699951 713.72735596 0.7706517 ]	[4.62251892e+02 8.65138489e+02 8.35511386e-01]	[505.90380859 549.56732178 0.68315899]	[521.36657715 711.18707275 0.83572745]	[493.09518433 726.47296143 0.7444312 ]	[428.90594482 264.78494263 0.84999937]	[459.58837891 262.18313599 0.91447181]	[416.12649536 274.90805054 0.81734574]	[480.22085571 269.9286499 0.91707575]	[4.77672363e+02 7.62508484e+02 7.00648904e-01]	[4.82749695e+02 7.62480713e+02 6.69023991e-01]	[4.85385498e+02 7.11225464e+02 5.74515581e-01]	[4.62252808e+02 8.98440369e+02 7.49137402e-01]	[4.44318665e+02 8.93415344e+02 7.63579130e-01]	[4.69963989e+02 8.72781006e+02 6.94945574e-01]
[441.79699707 277.55917358 0.95823669]	[452.02069092 356.97851562 0.86140585]	[382.82522583 357.05554199 0.83189261]	[359.82455444 464.86413574 0.88040316]	[357.05734253 565.03466797 0.91215843]	[518.66290283 354.51193237 0.81904531]	[544.54742432 462.24505615 0.89783984]	[575.23352051 557.22473145 0.81760913]	[462.38024902 554.63830566 0.71539384]	[421.21551514 557.18011475 0.69371748]	[441.79476929 716.28704834 0.76128322]	[4.62246613e+02 8.65138977e+02 8.36366653e-01]	[505.91506958 552.07635498 0.6817131 ]	[523.78442383 711.16314697 0.84052074]	[4.82958221e+02 7.23943237e+02 7.23462164e-01]	[428.98638916 264.75064087 0.84888142]	[459.61703491 262.15542603 0.92046803]	[418.55426025 274.90884399 0.80788434]	[480.23886108 269.86834717 0.91446471]	[4.69999573e+02 7.54803711e+02 5.94021380e-01]	[4.77635040e+02 7.54749390e+02 6.07867122e-01]	[4.82750092e+02 7.08609619e+02 5.46442091e-01]	[4.62289429e+02 8.98449280e+02 7.47180820e-01]	[4.44343658e+02 8.93423462e+02 7.59603143e-01]	[4.67472717e+02 8.72766296e+02 6.92992449e-01]
[441.81915283 277.51153564 0.95197392]	[452.07434082 354.60070801 0.86000037]	[382.8659668 357.01464844 0.82110339]	[362.26483154 462.44528198 0.87966156]	[357.09066772 564.99694824 0.92440331]	[518.69781494 354.51654053 0.82357621]	[544.54986572 462.22601318 0.89966464]	[577.71655273 559.70782471 0.82670951]	[462.40039062 554.62261963 0.70623779]	[421.23248291 557.18518066 0.69063872]	[441.85403442 718.88671875 0.75286931]	[4.62230377e+02 8.65110779e+02 8.31454813e-01]	[505.92666626 549.55285645 0.67750555]	[521.35430908 708.67822266 0.82171601]	[4.80226654e+02 7.26607605e+02 5.34888208e-01]	[431.47970581 262.22598267 0.85145807]	[459.63589478 259.69012451 0.93029565]	[418.57434082 274.87756348 0.8294729 ]	[480.23867798 269.83752441 0.91524452]	[4.70011475e+02 7.54826721e+02 3.55639517e-01]	[4.75156219e+02 7.57309937e+02 3.93839270e-01]	[4.80226135e+02 7.08681396e+02 3.23982865e-01]	[4.62320435e+02 8.98443420e+02 7.46920645e-01]	[4.44358215e+02 8.93424622e+02 7.58263946e-01]	[4.67446686e+02 8.72750732e+02 6.80814922e-01]
[441.87634277 275.12780762 0.95077932]	[454.64923096 354.55264282 0.86237347]	[385.39907837 354.54040527 0.80211806]	[367.33444214 464.82907104 0.84257048]	[357.15612793 564.98303223 0.92979717]	[518.77471924 354.51803589 0.83290178]	[546.98736572 462.24227905 0.88812566]	[577.75219727 559.72277832 0.83214253]	[464.8637085 552.1072998 0.69581819]	[421.35668945 557.20825195 0.68331134]	[441.91833496 718.81982422 0.75714427]	[4.62266571e+02 8.65137146e+02 8.34593177e-01]	[506.01071167 547.03009033 0.67431152]	[521.32293701 708.64239502 0.85171402]	[4.52079590e+02 7.47029785e+02 3.85755062e-01]	[434.04150391 259.72335815 0.86272728]	[459.73162842 259.62380981 0.94815093]	[418.69198608 272.43963623 0.76328772]	[480.31918335 269.84335327 0.91678202]	[4.75079620e+02 7.62472168e+02 1.11777738e-01]	[4.77614044e+02 7.64983582e+02 1.50706306e-01]	[4.21166626e+02 7.44509094e+02 1.20694309e-01]	[4.62299042e+02 9.01005188e+02 7.36129701e-01]	[4.44353333e+02 8.95871338e+02 7.52805889e-01]	[4.69962372e+02 8.72764221e+02 6.81941986e-01]
[441.87634277 275.12774658 0.95070755]	[454.64672852 354.54974365 0.86125684]	[385.39718628 354.54141235 0.80291253]	[367.3291626 464.82940674 0.84371346]	[357.15689087 564.98565674 0.92994219]	[518.77301025 354.50912476 0.83149666]	[546.98675537 462.24258423 0.88890696]	[577.74621582 557.27233887 0.82562262]	[464.86056519 552.1161499 0.69810218]	[421.35043335 557.20843506 0.68515408]	[441.92498779 718.82043457 0.75481337]	[4.62265564e+02 8.67582886e+02 8.37034881e-01]	[506.01330566 549.49719238 0.6769492 ]	[521.35308838 708.66082764 0.85441923]	[4.52045654e+02 7.47029663e+02 3.90495032e-01]	[434.04110718 259.72183228 0.86319709]	[459.7310791 259.62338257 0.94828171]	[418.69512939 272.44235229 0.7577917 ]	[480.31881714 269.84481812 0.91623521]	[4.75100616e+02 7.62504761e+02 1.10929608e-01]	[4.77620911e+02 7.65015320e+02 1.49061114e-01]	[4.21143555e+02 7.44474792e+02 1.25065237e-01]	[4.62298950e+02 9.01005493e+02 7.35615373e-01]	[4.44353943e+02 8.95873535e+02 7.51842797e-01]	[4.67498749e+02 8.72774353e+02 6.83033526e-01]
[444.29504395 275.12771606 0.94837981]	[457.12884521 354.5151062 0.87180316]	[387.94366455 354.46792603 0.79113448]	[369.92364502 462.38186646 0.84573388]	[357.2232666 564.90985107 0.93526703]	[521.17431641 354.53158569 0.83797479]	[547.02996826 462.25497437 0.88639498]	[577.75531006 557.269104 0.82899117]	[464.90707397 552.13452148 0.69586188]	[421.38748169 557.21704102 0.68782014]	[444.32525635 716.3248291 0.74858862]	[4.62268463e+02 8.65118164e+02 8.31627131e-01]	[508.48275757 549.53912354 0.6753611 ]	[521.40875244 708.65820312 0.85080308]	[4.75124847e+02 7.29092102e+02 4.81717914e-01]	[436.54455566 259.71026611 0.8714267 ]	[459.7956543 259.65118408 0.94537044]	[418.78164673 272.37658691 0.68211877]	[482.72351074 269.84762573 0.91381359]	[4.75077148e+02 7.52293335e+02 3.45695674e-01]	[4.77626129e+02 7.52282532e+02 3.85615498e-01]	[4.26448639e+02 7.29100586e+02 8.50381404e-02]	[4.62332764e+02 9.01002502e+02 7.27976978e-01]	[4.44382965e+02 8.95872620e+02 7.43766069e-01]	[4.67489532e+02 8.72741943e+02 6.84018135e-01]
[444.39364624 275.11450195 0.93610859]	[457.19268799 354.53671265 0.88831639]	[390.45983887 354.47949219 0.79651141]	[369.97595215 462.37484741 0.84641331]	[359.57217407 564.8548584 0.9390294 ]	[521.22229004 354.55981445 0.85309637]	[549.49237061 462.23828125 0.88203114]	[577.75280762 557.25640869 0.82920384]	[464.95291138 552.11901855 0.689358 ]	[423.806427 557.19525146 0.68923634]	[444.32687378 716.25848389 0.7412045 ]	[4.62288727e+02 8.65107117e+02 8.34025800e-01]	[508.53137207 549.52941895 0.67192858]	[521.41851807 708.6048584 0.86296624]	[4.85402313e+02 7.21428833e+02 7.04086959e-01]	[436.63409424 259.70159912 0.88866758]	[462.20346069 259.62576294 0.9486081 ]	[421.1864624 272.42648315 0.66972429]	[482.79977417 269.87191772 0.91446602]	[4.75110535e+02 7.52220764e+02 6.59273446e-01]	[4.80135864e+02 7.49770569e+02 6.76692784e-01]	[4.82836121e+02 7.08576782e+02 5.47630787e-01]	[4.62347443e+02 8.98514893e+02 7.37522721e-01]	[4.44403992e+02 8.95842041e+02 7.48160362e-01]	[4.69969513e+02 8.72724060e+02 6.97916150e-01]
[446.91482544 275.13116455 0.91768754]	[459.59368896 354.4960022 0.88869178]	[393.01037598 351.99673462 0.8024739 ]	[372.49560547 462.30587769 0.86645079]	[359.62368774 564.88049316 0.94080228]	[521.23791504 354.52108765 0.85113311]	[549.51586914 462.23858643 0.8788054 ]	[577.7722168 557.21411133 0.82544929]	[467.40206909 552.09460449 0.69116563]	[423.8420105 554.68804932 0.6854192 ]	[441.89453125 713.72491455 0.73982412]	[4.62319427e+02 8.65083374e+02 8.25405359e-01]	[511.03475952 547.04400635 0.67920655]	[521.42657471 708.56976318 0.85477275]	[498.18951416 721.45495605 0.77464825]	[439.10333252 262.14547729 0.8991853 ]	[462.275177 259.64404297 0.94330478]	[421.28640747 272.39508057 0.69288075]	[482.87747192 269.84707642 0.90345073]	[482.73178101 762.42340088 0.82097828]	[4.90526062e+02 7.57356079e+02 6.96689844e-01]	[4.85434723e+02 7.08677429e+02 6.42226160e-01]	[4.62322845e+02 8.98502686e+02 7.27955103e-01]	[4.44390472e+02 8.93441406e+02 7.44517028e-01]	[4.70021912e+02 8.72727661e+02 6.95726335e-01]
[446.927948 275.13113403 0.91652435]	[459.57727051 354.50082397 0.88617295]	[393.0032959 354.45196533 0.79935241]	[372.48675537 462.34860229 0.85567439]	[359.61834717 564.87646484 0.93935668]	[521.22149658 354.49215698 0.84488487]	[549.50854492 459.84411621 0.88170201]	[577.77935791 557.19830322 0.82391882]	[467.41192627 552.10302734 0.68724102]	[423.86557007 557.17877197 0.68188941]	[441.87991333 718.87213135 0.7571969 ]	[4.62322296e+02 8.65105713e+02 8.33002508e-01]	[511.03060913 549.50006104 0.67655957]	[521.41894531 708.59118652 0.85572106]	[498.12741089 721.46331787 0.77138442]	[439.10202026 262.14962769 0.8995806 ]	[462.28204346 259.63397217 0.94315511]	[421.27642822 272.41366577 0.71527088]	[482.87078857 269.85107422 0.90539515]	[482.76556396 762.46948242 0.84194958]	[4.93042816e+02 7.57381042e+02 7.06225216e-01]	[4.85372955e+02 7.08662476e+02 6.51481211e-01]	[4.62305695e+02 9.01036072e+02 7.24096239e-01]	[4.44371765e+02 8.95872742e+02 7.44718075e-01]	[4.70029724e+02 8.72727478e+02 7.04418302e-01]
[449.48568726 277.46661377 0.90587753]	[459.63980103 354.47644043 0.89539784]	[395.51272583 351.99188232 0.80658948]	[372.54168701 462.2394104 0.87310475]	[359.67404175 564.84484863 0.93482471]	[521.29290771 354.48937988 0.85270464]	[549.53521729 459.78253174 0.88245583]	[580.22686768 557.21960449 0.83152562]	[467.48513794 552.12579346 0.67975891]	[423.90298462 557.20172119 0.67812979]	[444.33422852 726.46588135 0.76922727]	[4.62310669e+02 8.65125244e+02 8.37872863e-01]	[513.61517334 549.52526855 0.67730594]	[521.29852295 708.60540771 0.83694321]	[500.83340454 729.24505615 0.83295798]	[439.16845703 262.14859009 0.91427344]	[462.35775757 259.63293457 0.93496358]	[421.32919312 272.36715698 0.69090039]	[482.95928955 267.32632446 0.88159972]	[482.93887329 775.3067627 0.78977174]	[500.70101929 770.28051758 0.80019009]	[4.93050354e+02 7.24016602e+02 6.26139760e-01]	[4.62324310e+02 9.01067810e+02 7.31393337e-01]	[4.44374969e+02 8.95896790e+02 7.54166543e-01]	[4.69992767e+02 8.72718567e+02 7.07995176e-01]
[452.05984497 275.11886597 0.90712321]	[459.7003479 352.0199585 0.90267694]	[395.57266235 351.97943115 0.81565672]	[372.54226685 462.2300415 0.87820953]	[359.72567749 564.83331299 0.93710178]	[521.36242676 352.00042725 0.85036904]	[549.60125732 459.77670288 0.88117522]	[580.23535156 557.25268555 0.83651906]	[469.97943115 552.07220459 0.67427176]	[426.36224365 554.69641113 0.66874433]	[444.38079834 724.02722168 0.77153051]	[4.62281921e+02 8.65124817e+02 8.41195345e-01]	[513.6605835 547.01171875 0.68040633]	[521.40325928 711.14074707 0.8338728 ]	[500.85870361 739.40917969 0.82173032]	[439.23132324 259.72393799 0.92843217]	[462.43612671 259.6232605 0.91885805]	[421.36358643 272.37878418 0.7882306 ]	[485.35876465 267.3394165 0.87522441]	[4.98173553e+02 7.93244324e+02 7.73184180e-01]	[5.05880402e+02 7.88154907e+02 7.52616882e-01]	[4.90523987e+02 7.29172791e+02 6.39466643e-01]	[4.62339233e+02 9.01007874e+02 7.36970007e-01]	[4.44372284e+02 8.95860535e+02 7.59811759e-01]	[4.67486542e+02 8.72724426e+02 7.28515029e-01]
[457.09146118 275.08648682 0.91717017]	[459.83892822 351.98477173 0.90500176]	[398.0852356 351.9442749 0.82659763]	[374.97036743 462.21035767 0.87787807]	[359.78851318 562.44897461 0.92691994]	[523.85974121 352.00042725 0.84950113]	[552.15014648 459.71960449 0.8697207 ]	[580.3036499 557.16906738 0.84102905]	[472.56967163 554.62573242 0.67236423]	[426.4197998 557.24450684 0.67263854]	[444.30667114 726.55975342 0.78875029]	[4.62298248e+02 8.62568481e+02 8.34199071e-01]	[518.69573975 549.54846191 0.68827641]	[523.8918457 711.22033691 0.79957253]	[511.10336304 762.42144775 0.76648372]	[441.6885376 259.68435669 0.93487394]	[464.94598389 259.61685181 0.88581407]	[423.87478638 269.89788818 0.79004323]	[485.50100708 264.79812622 0.84936666]	[5.18678833e+02 8.23996765e+02 6.82412148e-01]	[5.29031799e+02 8.11233704e+02 6.53618991e-01]	[5.03299774e+02 7.54735352e+02 7.01751709e-01]	[4.62366547e+02 9.00989990e+02 7.22769380e-01]	[4.44382202e+02 8.93443176e+02 7.52962589e-01]	[4.69989044e+02 8.70265625e+02 7.38025784e-01]
[457.18844604 275.06936646 0.928684 ]	[462.21463013 351.94613647 0.90149081]	[398.15826416 349.44934082 0.82842219]	[375.08578491 459.78384399 0.89645493]	[362.19592285 562.42419434 0.91891968]	[523.89788818 351.9425354 0.84115356]	[554.67932129 459.68768311 0.86765993]	[580.31750488 554.68731689 0.84173846]	[475.08108521 552.07971191 0.6763531 ]	[428.95343018 557.18585205 0.66437566]	[444.34597778 726.44561768 0.77755105]	[4.62268616e+02 8.59969604e+02 8.34135532e-01]	[518.73352051 547.01959229 0.69724351]	[523.89953613 708.67108154 0.79587168]	[521.28710938 777.86566162 0.81295258]	[441.76947021 259.6545105 0.93229783]	[467.48156738 259.59799194 0.87474328]	[426.37145996 269.86187744 0.75585115]	[488.01766968 267.27008057 0.83482164]	[5.26525391e+02 8.31790588e+02 7.53534436e-01]	[5.44398376e+02 8.24056824e+02 7.05619931e-01]	[5.05975311e+02 7.75318298e+02 6.29900575e-01]	[4.62395325e+02 8.98460388e+02 7.29649663e-01]	[4.44389587e+02 8.93380615e+02 7.58088410e-01]	[4.67470886e+02 8.70138428e+02 7.23157465e-01]
[457.19143677 275.07070923 0.92869532]	[462.2149353 351.9491272 0.90194494]	[398.15792847 349.44772339 0.82882214]	[375.08551025 459.77484131 0.89654899]	[362.19976807 562.42211914 0.91861904]	[523.89685059 351.9552002 0.84328538]	[554.68389893 459.68725586 0.8672533 ]	[580.31994629 554.66772461 0.84161323]	[475.07952881 552.09466553 0.67561507]	[428.95184326 557.1897583 0.66387713]	[444.35443115 726.47381592 0.77565467]	[4.62265747e+02 8.59978149e+02 8.34166169e-01]	[518.73303223 547.03723145 0.69505423]	[523.902771 708.67633057 0.79639769]	[521.28381348 777.86804199 0.81228024]	[441.77044678 259.65408325 0.93274009]	[467.48400879 259.59869385 0.87495935]	[426.37316895 269.86120605 0.75616592]	[488.02261353 267.2699585 0.83470416]	[5.26529724e+02 8.31791992e+02 7.52379715e-01]	[5.44401978e+02 8.24057373e+02 7.05712438e-01]	[5.05968048e+02 7.75317566e+02 6.30401433e-01]	[4.62396027e+02 8.98474915e+02 7.30388045e-01]	[4.44387238e+02 8.93391846e+02 7.58698165e-01]	[4.67465240e+02 8.70146729e+02 7.24889576e-01]
[459.61444092 275.05245972 0.93363452]	[462.27279663 351.9213562 0.90158534]	[398.20352173 349.40454102 0.83023012]	[377.50265503 459.72683716 0.90783894]	[362.23239136 562.3793335 0.91314137]	[523.97174072 351.93206787 0.83796191]	[557.23266602 459.74343872 0.87802255]	[582.73217773 557.1673584 0.85477793]	[475.16253662 549.52587891 0.69648272]	[431.49331665 552.12451172 0.67084152]	[444.39028931 721.42108154 0.7774843 ]	[4.62268738e+02 8.59960083e+02 8.37858856e-01]	[518.77557373 546.95721436 0.71390933]	[523.97875977 708.58728027 0.82875532]	[526.49499512 793.24078369 0.82763362]	[441.82290649 259.62042236 0.93195462]	[470.02148438 259.58062744 0.87226248]	[426.44555664 269.83041382 0.75340259]	[493.04089355 267.27618408 0.83630466]	[5.41928162e+02 8.47151550e+02 7.88218141e-01]	[5.59775024e+02 8.34261902e+02 7.26751566e-01]	[5.21411133e+02 7.93307678e+02 6.56238079e-01]	[4.62400146e+02 8.98476013e+02 7.33254671e-01]	[4.44384674e+02 8.93385864e+02 7.59436548e-01]	[4.67464111e+02 8.70114929e+02 7.23367870e-01]
[459.70721436 275.052948 0.94366539]	[462.33578491 349.45910645 0.89470309]	[398.25112915 349.39187622 0.82770562]	[377.56326294 459.69580078 0.91573894]	[362.26644897 562.34741211 0.90617418]	[526.39880371 349.45172119 0.82707483]	[559.69464111 459.67697144 0.87243366]	[582.77313232 557.20269775 0.86929864]	[477.65774536 547.0067749 0.71295059]	[434.04415894 549.56018066 0.67527676]	[444.42077637 716.30877686 0.77547598]	[4.62319977e+02 8.59942383e+02 8.34019661e-01]	[521.21386719 544.47564697 0.72352636]	[526.45245361 708.59277344 0.84375054]	[539.29656982 808.6315918 0.83484232]	[441.91567993 259.62744141 0.91579854]	[472.59146118 259.5725708 0.87401533]	[431.50015259 269.84164429 0.74526113]	[495.62283325 264.77963257 0.84377795]	[5.49584412e+02 8.54858948e+02 7.46038198e-01]	[5.64963318e+02 8.47132080e+02 7.52193093e-01]	[5.26492004e+02 8.11175476e+02 6.42888963e-01]	[4.62397095e+02 8.98486267e+02 7.34128654e-01]	[4.44378143e+02 8.93387390e+02 7.57164538e-01]	[4.70006134e+02 8.67701721e+02 7.12857962e-01]
[462.21154785 275.0713501 0.95205247]	[464.86914062 349.38754272 0.8567121 ]	[400.7628479 344.35510254 0.83076143]	[377.66326904 459.72369385 0.92110956]	[364.8788147 559.82342529 0.85390204]	[528.96429443 349.46542358 0.81190234]	[559.83288574 459.69125366 0.89035058]	[582.809021 557.21917725 0.87567025]	[480.12966919 547.00738525 0.71496642]	[436.6031189 549.55114746 0.67500073]	[446.86959839 716.30340576 0.75877953]	[4.62332550e+02 8.62507690e+02 8.40788603e-01]	[521.30352783 544.46081543 0.71004713]	[534.14776611 708.57617188 0.83760053]	[5.57200073e+02 8.34351196e+02 7.86165833e-01]	[446.88967896 259.63156128 0.88611126]	[477.6807251 257.21429443 0.91357338]	[436.55273438 269.84970093 0.77235651]	[500.65951538 264.80749512 0.88853705]	[5.64996460e+02 8.80451782e+02 7.31898129e-01]	[5.82910034e+02 8.70290771e+02 7.49666452e-01]	[5.46942078e+02 8.47170959e+02 6.76682532e-01]	[4.62385162e+02 9.00982666e+02 7.53959537e-01]	[4.44372986e+02 8.93404907e+02 7.67141998e-01]	[4.70028839e+02 8.70192993e+02 7.43305445e-01]
[462.29354858 275.05859375 0.95518196]	[464.96316528 349.41351318 0.83976918]	[400.8387146 346.83822632 0.82155728]	[377.71847534 459.68460083 0.91129881]	[369.93063354 559.79919434 0.8493346 ]	[529.06652832 351.93029785 0.80183184]	[562.22680664 459.74304199 0.89681584]	[582.80786133 557.23638916 0.87875444]	[480.20898438 549.51074219 0.72744572]	[436.69192505 552.07458496 0.6887008 ]	[446.95410156 716.26818848 0.74402422]	[4.62341217e+02 8.60013123e+02 8.34322393e-01]	[521.40075684 546.94512939 0.71345091]	[536.70495605 708.51000977 0.84938037]	[5.62392822e+02 8.49592224e+02 8.32225204e-01]	[449.47418213 259.60675049 0.88227576]	[480.12948608 257.20327759 0.93336391]	[436.62387085 267.3241272 0.78892672]	[500.7227478 264.73205566 0.89880031]	[5.72631592e+02 8.88208008e+02 7.35176802e-01]	[5.85528748e+02 8.75372925e+02 7.30898678e-01]	[5.54700684e+02 8.54850769e+02 6.56183898e-01]	[4.62386444e+02 8.98465454e+02 7.54228830e-01]	[4.44369171e+02 8.93374268e+02 7.69084930e-01]	[4.70028503e+02 8.70200500e+02 7.36015379e-01]
[462.29336548 275.0585022 0.95519793]	[464.96813965 349.41278076 0.83906806]	[400.84359741 346.83374023 0.82077366]	[377.71664429 459.67462158 0.90795565]	[369.9156189 559.79229736 0.8481251 ]	[529.06958008 351.93026733 0.80145979]	[562.22357178 459.73266602 0.89607108]	[582.81103516 557.21368408 0.87754071]	[480.22143555 549.50689697 0.72796756]	[439.07363892 552.07397461 0.68980235]	[446.947052 716.31365967 0.73899418]	[4.62339142e+02 8.60013916e+02 8.34645510e-01]	[521.41265869 546.94781494 0.71237433]	[536.71014404 708.52471924 0.84838712]	[5.62397339e+02 8.49621582e+02 8.37552547e-01]	[449.47375488 259.60656738 0.882227 ]	[480.12911987 257.20330811 0.93331337]	[436.62445068 267.32366943 0.78927064]	[500.72241211 264.73345947 0.89864284]	[5.72666199e+02 8.88235229e+02 7.34794855e-01]	[5.85546326e+02 8.75397949e+02 7.27577865e-01]	[5.54700562e+02 8.54871826e+02 6.58796728e-01]	[4.62386749e+02 8.98471924e+02 7.54946649e-01]	[4.44370819e+02 8.93378418e+02 7.69043446e-01]	[4.70026611e+02 8.70199158e+02 7.35780954e-01]
[464.82507324 274.99160767 0.93823004]	[475.06726074 349.41867065 0.82636869]	[405.88970947 346.84536743 0.78992987]	[380.16513062 457.19677734 0.89113194]	[375.09579468 559.82653809 0.87646532]	[539.18493652 351.94848633 0.80521077]	[562.37573242 459.72366333 0.90684521]	[582.81481934 557.1918335 0.86461902]	[480.37197876 546.97564697 0.73155975]	[439.19830322 549.50854492 0.68929523]	[449.51742554 721.38946533 0.74265784]	[4.62331360e+02 8.62536072e+02 8.34508121e-01]	[523.88830566 544.43487549 0.70827854]	[541.81164551 706.08886719 0.88169074]	[5.64993164e+02 8.52394958e+02 8.19890559e-01]	[454.62893677 257.18701172 0.90104228]	[480.31832886 257.14807129 0.96551949]	[439.20755005 269.87686157 0.73516262]	[500.90414429 267.2713623 0.9005788 ]	[5.72646362e+02 8.93382202e+02 7.56197572e-01]	[5.88101074e+02 8.88169800e+02 7.30789900e-01]	[5.62338928e+02 8.67608521e+02 6.88792467e-01]	[4.62366913e+02 8.98506775e+02 7.55348206e-01]	[4.44350189e+02 8.93397156e+02 7.68234134e-01]	[4.70019775e+02 8.70219849e+02 7.34589756e-01]
[464.82159424 274.99230957 0.9388721 ]	[475.06826782 349.4208374 0.82640308]	[405.89016724 346.84552002 0.78981 ]	[380.16656494 457.19650269 0.89120579]	[375.09646606 559.83074951 0.87681669]	[539.18548584 351.95129395 0.80544394]	[562.37561035 459.74121094 0.90961528]	[582.81439209 557.18511963 0.86412489]	[480.3711853 546.98510742 0.73037022]	[439.19683838 549.52069092 0.68855631]	[449.5196228 721.38647461 0.74145573]	[4.62331512e+02 8.62529541e+02 8.34541380e-01]	[523.887146 544.4463501 0.70650077]	[541.81005859 706.09124756 0.88185275]	[5.64993164e+02 8.52393982e+02 8.20272684e-01]	[454.62625122 257.18591309 0.90126818]	[480.31564331 257.14923096 0.96615386]	[439.20709229 269.85919189 0.72711182]	[500.90466309 267.26559448 0.90088367]	[5.72647339e+02 8.93382874e+02 7.57115841e-01]	[5.88100220e+02 8.88169556e+02 7.32148051e-01]	[5.62340942e+02 8.67606323e+02 6.88913643e-01]	[4.62366394e+02 8.98498596e+02 7.57519066e-01]	[4.44351257e+02 8.93390076e+02 7.70629585e-01]	[4.70021423e+02 8.70214539e+02 7.34183073e-01]
[464.9503479 274.98751831 0.9232465 ]	[477.61300659 349.43637085 0.84528178]	[408.46182251 346.83834839 0.78470761]	[382.7328186 459.63092041 0.89314055]	[377.51593018 562.23913574 0.89508891]	[539.26763916 352.00265503 0.81950295]	[562.45391846 459.74908447 0.91264755]	[582.83032227 557.18737793 0.86139536]	[482.75744629 546.97253418 0.72984582]	[439.25726318 549.50262451 0.69701761]	[452.03567505 718.84088135 0.73342538]	[4.62345612e+02 8.62563416e+02 8.35511088e-01]	[523.92797852 544.42089844 0.7037769 ]	[541.9262085 706.02294922 0.89293087]	[5.64967163e+02 8.57417725e+02 7.92808354e-01]	[457.18145752 257.16928101 0.92259431]	[482.77774048 257.12255859 0.96822822]	[441.67077637 267.3531189 0.68070328]	[503.41030884 264.78045654 0.89351308]	[5.70013733e+02 8.95960754e+02 7.24394798e-01]	[5.87979248e+02 8.90776611e+02 7.45292187e-01]	[5.62326477e+02 8.70185059e+02 6.91288948e-01]	[4.62395142e+02 8.98498474e+02 7.55519629e-01]	[4.44373047e+02 8.93393005e+02 7.68444479e-01]	[4.70022095e+02 8.70252991e+02 7.34015226e-01]
[469.99700928 274.96688843 0.90016198]	[477.74328613 349.39221191 0.86752516]	[413.57678223 344.35287476 0.79686725]	[387.87988281 459.70935059 0.86915523]	[377.6109314 559.79443359 0.89655364]	[541.77331543 351.97839355 0.8364529 ]	[564.81158447 459.62399292 0.8878637 ]	[582.87841797 554.69750977 0.86106616]	[482.83285522 544.46051025 0.73414135]	[439.32278442 546.96502686 0.70782745]	[452.07998657 716.26293945 0.74076885]	[4.62355103e+02 8.62542358e+02 8.32449198e-01]	[523.97949219 544.35388184 0.70440245]	[544.3338623 705.92572021 0.87730658]	[5.64977356e+02 8.57436462e+02 7.79217958e-01]	[459.69500732 257.16867065 0.95102137]	[482.89089966 257.0864563 0.96454227]	[441.85046387 267.34243774 0.65602076]	[505.90328979 262.2555542 0.86862105]	[5.67485657e+02 8.95970337e+02 7.31689990e-01]	[5.85514954e+02 8.90802551e+02 7.58177161e-01]	[5.62342834e+02 8.70174377e+02 6.74435556e-01]	[4.62398987e+02 8.98511536e+02 7.50335991e-01]	[4.44375397e+02 8.93397217e+02 7.63866782e-01]	[4.70036713e+02 8.70243042e+02 7.29648530e-01]
[477.68325806 274.90774536 0.91028625]	[482.79049683 349.44891357 0.89677936]	[418.72644043 346.85702515 0.82806545]	[395.62072754 459.6579895 0.88662183]	[380.2869873 562.38287354 0.91608334]	[544.48712158 351.9894104 0.83982366]	[564.97320557 459.72186279 0.89999592]	[582.98260498 559.74511719 0.88404524]	[485.47192383 544.4675293 0.71401411]	[441.85388184 546.94024658 0.71052301]	[457.12496948 716.28137207 0.75137562]	[4.62314301e+02 8.62567810e+02 8.34327817e-01]	[531.55297852 544.4206543 0.68451828]	[544.54516602 706.11730957 0.83574319]	[5.65017883e+02 8.70146729e+02 8.08298349e-01]	[462.3145752 257.12414551 0.95752972]	[487.99118042 257.11523438 0.89929539]	[449.47592163 267.28842163 0.58729041]	[513.56964111 264.79925537 0.83536446]	[5.72614258e+02 9.06110779e+02 7.24475801e-01]	[5.88092529e+02 8.93434021e+02 7.46140301e-01]	[5.62319031e+02 8.75348022e+02 6.80026531e-01]	[4.62365662e+02 8.98514893e+02 7.59426713e-01]	[4.44347778e+02 8.93401611e+02 7.70316005e-01]	[4.69959839e+02 8.70279602e+02 7.22562194e-01]
[480.1539917 274.90353394 0.91930234]	[482.97421265 351.9156189 0.86759531]	[421.20480347 346.86129761 0.8319397 ]	[398.11651611 459.6993103 0.91776979]	[382.80853271 562.33435059 0.89650702]	[547.06158447 352.0111084 0.81636065]	[567.57067871 459.83007812 0.87996316]	[585.3684082 559.74981689 0.88329422]	[488.02023315 544.44433594 0.69484186]	[444.35421753 544.48535156 0.69718146]	[457.19012451 716.32342529 0.75143337]	[4.62279602e+02 8.62540161e+02 8.33798885e-01]	[534.16564941 544.40838623 0.67861295]	[546.99060059 708.55566406 0.8253879 ]	[5.64980530e+02 8.70169739e+02 8.25396299e-01]	[462.43151855 257.1149292 0.94345552]	[493.05697632 257.11456299 0.89037961]	[454.5836792 264.77767944 0.58301836]	[518.64971924 264.79711914 0.86010921]	[5.72630554e+02 9.06187439e+02 7.47361660e-01]	[5.88077881e+02 8.95854614e+02 7.53677785e-01]	[5.62274963e+02 8.75376221e+02 6.94010675e-01]	[4.62332275e+02 8.98500916e+02 7.69588947e-01]	[4.44312897e+02 8.93390869e+02 7.78493166e-01]	[4.67458710e+02 8.70268921e+02 7.20314145e-01]
[480.35513306 274.94787598 0.9462828 ]	[487.97943115 351.98101807 0.83427751]	[421.35806274 349.42333984 0.82111675]	[400.61074829 459.74801636 0.92066616]	[390.46286011 562.31445312 0.86564803]	[554.6282959 354.478302 0.80422759]	[572.59533691 459.8348999 0.87018156]	[585.52685547 559.83905029 0.89458197]	[493.1217041 544.4395752 0.69221276]	[449.45501709 544.44329834 0.67757332]	[459.62438965 718.82550049 0.77355802]	[4.62277771e+02 8.62543762e+02 8.34799290e-01]	[539.20733643 544.44732666 0.6899001 ]	[549.51751709 708.62591553 0.80213946]	[5.64959045e+02 8.70217834e+02 8.28224182e-01]	[467.40582275 257.12991333 0.90905881]	[498.17324829 257.09188843 0.92881924]	[457.16357422 267.31982422 0.6616388 ]	[521.23114014 264.73355103 0.89561814]	[5.75165405e+02 9.06187683e+02 7.41721451e-01]	[5.88107056e+02 8.95847107e+02 7.51663864e-01]	[5.62239258e+02 8.75452209e+02 6.86813772e-01]	[4.62343231e+02 8.98489380e+02 7.72120059e-01]	[4.44322662e+02 8.93384460e+02 7.81792760e-01]	[4.67448761e+02 8.70284363e+02 7.18591809e-01]
[482.81414795 274.91348267 0.95366961]	[495.65817261 352.02053833 0.84150243]	[426.41030884 349.42684937 0.78914642]	[400.80569458 459.69454956 0.90790534]	[395.6473999 562.41094971 0.90383613]	[559.78094482 354.5279541 0.82904363]	[577.77008057 459.70852661 0.8644743 ]	[588.0043335 562.24353027 0.88792425]	[498.12728882 544.48577881 0.68665081]	[454.5446167 544.4574585 0.66322356]	[459.68145752 721.44030762 0.79293698]	[4.62258789e+02 8.62544556e+02 8.34579408e-01]	[541.71502686 546.96643066 0.69455105]	[552.11743164 711.2208252 0.77864808]	[5.64924683e+02 8.70216248e+02 8.27804685e-01]	[470.0453186 257.11953735 0.9050104 ]	[500.69021606 257.08404541 0.9698965 ]	[459.66687012 269.85266113 0.56456971]	[521.39910889 264.79638672 0.90637368]	[5.75197571e+02 9.08626160e+02 7.36521423e-01]	[5.90559570e+02 8.95861023e+02 7.46915519e-01]	[5.59772888e+02 8.77902466e+02 6.75742567e-01]	[4.62367218e+02 8.98502869e+02 7.74384141e-01]	[4.44344666e+02 8.93401001e+02 7.79148102e-01]	[4.67414001e+02 8.70278809e+02 7.14889348e-01]
[482.97668457 274.90896606 0.936423 ]	[498.25601196 354.45187378 0.8760258 ]	[431.52520752 349.40493774 0.78322428]	[408.4211731 459.84005737 0.86978149]	[398.16418457 562.41455078 0.92987168]	[562.31066895 354.54699707 0.84722263]	[582.92572021 459.70077515 0.89128262]	[590.58764648 559.84216309 0.85009491]	[500.72399902 549.53106689 0.70677596]	[457.20529175 547.03369141 0.67863965]	[459.74105835 718.84765625 0.7972092 ]	[4.62276337e+02 8.62558044e+02 8.37053180e-01]	[541.90637207 549.57250977 0.70503366]	[557.21588135 711.20751953 0.78487372]	[5.64938721e+02 8.70221191e+02 8.31685603e-01]	[477.62387085 257.1065979 0.92763293]	[500.85830688 257.0776062 0.9825967 ]	[4.62180725e+02 2.64797485e+02 3.93024743e-01]	[523.9262085 264.7684021 0.89280343]	[5.75188904e+02 9.08643311e+02 7.38255501e-01]	[5.90554321e+02 8.95877869e+02 7.43375838e-01]	[5.59804016e+02 8.77904480e+02 6.76958978e-01]	[4.62367584e+02 8.98509766e+02 7.66833663e-01]	[4.44344635e+02 8.93401550e+02 7.73950636e-01]	[4.67424530e+02 8.70287720e+02 7.20098376e-01]
[493.11236572 274.86959839 0.88220274]	[503.30084229 352.0133667 0.90222526]	[439.22473145 349.43167114 0.82638723]	[418.58340454 459.84094238 0.91467166]	[403.31427002 564.8616333 0.90340161]	[565.04388428 354.55010986 0.84655523]	[585.46124268 462.19406128 0.90693605]	[600.82458496 562.32452393 0.88182318]	[503.34939575 549.55511475 0.71048552]	[459.80825806 549.51043701 0.69293833]	[462.26202393 713.74884033 0.81002986]	[4.62288727e+02 8.62561707e+02 8.38045299e-01]	[544.49383545 549.54663086 0.68339324]	[562.3192749 711.21118164 0.81071812]	[5.64946472e+02 8.70227966e+02 8.36829543e-01]	[480.36721802 257.09466553 0.9808237 ]	[503.49676514 257.05023193 0.95228601]	[4.64957703e+02 2.67289642e+02 4.26667154e-01]	[531.54150391 262.21969604 0.842269 ]	[5.75215759e+02 9.08672852e+02 7.40659177e-01]	[5.90586609e+02 8.95906433e+02 7.41018772e-01]	[5.59772827e+02 8.77894226e+02 6.72598481e-01]	[4.62373474e+02 9.00986755e+02 7.52819121e-01]	[4.44336884e+02 8.93399109e+02 7.66071558e-01]	[4.67411346e+02 8.70281982e+02 7.23400235e-01]
[493.1121521 274.86978149 0.88225365]	[503.30065918 352.01443481 0.90233195]	[439.22555542 349.43243408 0.82669079]	[418.58422852 459.84225464 0.91502011]	[403.31604004 564.86029053 0.90314549]	[565.04284668 354.5506897 0.84674811]	[585.46142578 459.84686279 0.90652966]	[600.82409668 562.32513428 0.88201189]	[503.3477478 549.55499268 0.71043462]	[459.80770874 549.512146 0.69308329]	[462.27041626 713.73754883 0.81114382]	[4.62290771e+02 8.62556580e+02 8.38949859e-01]	[544.49194336 549.54699707 0.68311781]	[562.3102417 711.20623779 0.81046385]	[5.64944641e+02 8.70224609e+02 8.37135315e-01]	[480.36703491 257.09487915 0.98078626]	[503.49740601 257.05050659 0.95209432]	[4.64957642e+02 2.67290192e+02 4.29227412e-01]	[531.54107666 262.21884155 0.84226799]	[5.75217529e+02 9.08670959e+02 7.41020858e-01]	[5.90585999e+02 8.95903137e+02 7.41666257e-01]	[5.59771667e+02 8.77890869e+02 6.73200190e-01]	[4.62371368e+02 9.00985107e+02 7.54320621e-01]	[4.44336609e+02 8.93398010e+02 7.67805994e-01]	[4.67413788e+02 8.70281128e+02 7.25094557e-01]
[498.17681885 274.89447021 0.90175331]	[505.8729248 351.99697876 0.86816299]	[441.69903564 349.40286255 0.8319363 ]	[418.79885864 459.77807617 0.9111743 ]	[416.04180908 562.35223389 0.87969792]	[570.05084229 354.52005005 0.81844819]	[588.00299072 462.2454834 0.88088596]	[603.33508301 562.26312256 0.9018774 ]	[503.48382568 549.53210449 0.68628192]	[462.26727295 549.50622559 0.67859107]	[462.32287598 711.18493652 0.8153075 ]	[4.62303223e+02 8.62576050e+02 8.44444990e-01]	[546.9786377 549.52276611 0.66574746]	[562.41186523 713.77197266 0.79916805]	[5.64971558e+02 8.70262451e+02 8.45028281e-01]	[482.82983398 257.11328125 0.96170849]	[508.47372437 257.08334351 0.90865755]	[4.72539093e+02 2.64802338e+02 3.64992052e-01]	[536.72717285 262.23577881 0.85844874]	[5.75158447e+02 9.08671509e+02 7.44840741e-01]	[5.90542114e+02 8.95933777e+02 7.43947446e-01]	[5.59805054e+02 8.77919678e+02 6.87281311e-01]	[4.62398529e+02 9.01030823e+02 7.57604122e-01]	[4.44358582e+02 8.93431824e+02 7.63869643e-01]	[4.67401398e+02 8.70300537e+02 7.32118607e-01]
[500.66394043 274.90203857 0.91961157]	[508.48370361 354.46517944 0.84281218]	[441.86434937 351.91644287 0.82427883]	[421.31958008 462.22558594 0.901573 ]	[418.62023926 562.41552734 0.91366005]	[575.16033936 354.5329895 0.80845773]	[593.11108398 462.3397522 0.84736645]	[603.43103027 562.33282471 0.91415823]	[508.45223999 549.56518555 0.66501033]	[464.86444092 549.54547119 0.65648663]	[462.33483887 711.23028564 0.81814665]	[4.62316498e+02 8.62543945e+02 8.38379860e-01]	[549.59240723 549.57891846 0.64826357]	[564.81665039 716.30743408 0.80290985]	[5.64979431e+02 8.70262512e+02 8.49242330e-01]	[482.96109009 257.10827637 0.94630879]	[513.57208252 257.10342407 0.89272851]	[4.77627686e+02 2.64779572e+02 2.98557848e-01]	[541.69781494 264.7477417 0.88788372]	[5.75195007e+02 9.08650818e+02 7.52095103e-01]	[5.90572571e+02 8.95913086e+02 7.54128754e-01]	[5.59803955e+02 8.77916626e+02 6.94410205e-01]	[4.62380096e+02 9.01012451e+02 7.60977268e-01]	[4.44353638e+02 8.93416565e+02 7.65807807e-01]	[4.67433502e+02 8.70285034e+02 7.23090887e-01]
[500.78198242 274.90258789 0.93349886]	[513.58453369 354.45355225 0.82997894]	[444.38497925 349.43106079 0.80321932]	[426.36376953 462.29550171 0.86275965]	[421.20968628 562.43225098 0.93802869]	[580.22540283 354.52288818 0.81484604]	[598.28985596 462.27197266 0.86760169]	[605.89813232 562.34381104 0.90747017]	[511.01968384 552.11993408 0.65098691]	[464.96432495 552.10870361 0.64264953]	[462.36447144 711.22406006 0.81725115]	[4.62325165e+02 8.62567688e+02 8.40241313e-01]	[554.70013428 552.12982178 0.64145672]	[564.93292236 721.46502686 0.81216317]	[5.64983459e+02 8.70261963e+02 8.54897559e-01]	[485.45336914 257.09057617 0.92749 ]	[516.21289062 257.08755493 0.91462195]	[4.77726166e+02 2.67275543e+02 3.49965066e-01]	[541.82904053 264.76065063 0.90862536]	[5.75161682e+02 9.08669373e+02 7.54745424e-01]	[5.90548462e+02 8.95938293e+02 7.53788888e-01]	[5.59810730e+02 8.77900574e+02 7.02762306e-01]	[4.62380493e+02 9.01015991e+02 7.60471940e-01]	[4.44359192e+02 8.93420959e+02 7.62645900e-01]	[4.67438202e+02 8.70309753e+02 7.28255272e-01]
[500.86312866 274.91357422 0.9469732 ]	[516.19403076 354.45819092 0.83992207]	[446.90457153 349.43652344 0.78799695]	[434.07110596 459.79342651 0.86470777]	[421.39865112 562.40240479 0.91698205]	[580.35375977 354.52316284 0.82497275]	[600.87786865 459.81256104 0.88384318]	[606.06848145 562.37811279 0.90337098]	[513.5802002 552.06488037 0.64816701]	[467.48001099 549.56262207 0.63539374]	[462.45162964 711.22436523 0.81162441]	[4.62340485e+02 8.65067810e+02 8.42745483e-01]	[559.72662354 552.09692383 0.65161479]	[564.94494629 721.37591553 0.79746544]	[5.64966125e+02 8.70249390e+02 8.57543945e-01]	[488.00100708 257.09225464 0.91262561]	[518.7598877 257.09759521 0.94569236]	[4.80172180e+02 2.69821136e+02 3.04956406e-01]	[541.92602539 267.26428223 0.9077729 ]	[5.75162903e+02 9.08667053e+02 7.55890965e-01]	[5.90552551e+02 8.95930725e+02 7.56671250e-01]	[5.59773193e+02 8.75453003e+02 6.97918296e-01]	[4.62400452e+02 9.01011353e+02 7.65595913e-01]	[4.44373413e+02 8.93422668e+02 7.65674412e-01]	[4.67441925e+02 8.72721008e+02 7.23614931e-01]
[503.27386475 274.87835693 0.95363522]	[518.70367432 354.4680481 0.85977989]	[449.50271606 349.41366577 0.78074312]	[436.6199646 459.84716797 0.88724267]	[428.93634033 562.42248535 0.86582732]	[582.78674316 354.57040405 0.8380357 ]	[603.3994751 459.83343506 0.90824854]	[608.56329346 562.31591797 0.88388956]	[516.12719727 552.06872559 0.66337472]	[472.52209473 549.5569458 0.64156514]	[464.88189697 713.68908691 0.79785061]	[4.62340790e+02 8.65045227e+02 8.44582081e-01]	[559.80316162 552.1138916 0.67315918]	[564.93212891 711.16912842 0.82774514]	[5.64972534e+02 8.70209656e+02 8.53876889e-01]	[490.56152344 257.06851196 0.91606313]	[521.20843506 257.06576538 0.97238457]	[4.80209595e+02 2.67325592e+02 2.74723649e-01]	[544.37255859 267.2673645 0.90557361]	[5.75153381e+02 9.08678772e+02 7.51675606e-01]	[5.90547424e+02 8.95932251e+02 7.51791298e-01]	[5.59789185e+02 8.75393982e+02 7.10698962e-01]	[4.62404175e+02 9.01045044e+02 7.71177351e-01]	[4.44374695e+02 8.93445984e+02 7.71680295e-01]	[4.67440582e+02 8.72705322e+02 7.24715769e-01]
[503.33724976 274.87213135 0.94863474]	[521.14941406 354.50735474 0.88541269]	[454.56304932 349.42169189 0.78406626]	[439.09945679 462.26309204 0.90362388]	[436.59741211 562.42352295 0.88927913]	[582.90887451 356.9725647 0.84805238]	[603.44897461 462.27758789 0.90976667]	[608.63262939 562.28100586 0.86981714]	[518.64575195 552.12359619 0.66725588]	[472.60296631 552.10369873 0.63818216]	[464.9614563 711.2197876 0.79541439]	[4.62330688e+02 8.62571167e+02 8.43360484e-01]	[562.25396729 554.64599609 0.6845395 ]	[564.94158936 711.22113037 0.82925653]	[5.64970703e+02 8.70198608e+02 8.49599421e-01]	[495.59817505 257.06616211 0.91946667]	[521.2668457 257.0585022 0.98710799]	[4.80295776e+02 2.64747772e+02 2.15445548e-01]	[544.45776367 264.77444458 0.89998263]	[5.75222168e+02 9.08673218e+02 7.53399849e-01]	[5.90588074e+02 8.95909180e+02 7.50366747e-01]	[5.59782776e+02 8.75392090e+02 7.07622647e-01]	[4.62385315e+02 9.01052917e+02 7.69981742e-01]	[4.44358337e+02 8.93443970e+02 7.71657646e-01]	[4.67437286e+02 8.72699707e+02 7.21271753e-01]
[503.44976807 274.87542725 0.9377054 ]	[521.22180176 354.47262573 0.89987087]	[457.10516357 349.42333984 0.79640412]	[439.20065308 462.24493408 0.90996832]	[436.62976074 562.40844727 0.89265484]	[582.98577881 354.54122925 0.83950412]	[605.85839844 462.24151611 0.89844257]	[611.1137085 562.25494385 0.8518424 ]	[518.73815918 552.09100342 0.67732972]	[475.16333008 549.58105469 0.64297873]	[469.96487427 711.21496582 0.76877254]	[4.62317902e+02 8.65048828e+02 8.45079660e-01]	[562.31866455 552.12261963 0.69131672]	[564.99945068 711.23999023 0.8165102 ]	[5.64984680e+02 8.70193665e+02 8.50004733e-01]	[498.16183472 257.0753479 0.9340741 ]	[521.35803223 257.05801392 0.98742568]	[4.82749054e+02 2.64726807e+02 2.73315132e-01]	[544.51989746 267.28240967 0.88818038]	[5.75202759e+02 9.08662170e+02 7.54736960e-01]	[5.90581848e+02 8.95913086e+02 7.53231585e-01]	[5.59801819e+02 8.75390137e+02 7.13737845e-01]	[4.62404114e+02 9.01055176e+02 7.61787117e-01]	[4.44372650e+02 8.93445435e+02 7.63962209e-01]	[4.64956299e+02 8.72705688e+02 7.22226977e-01]
[505.87432861 274.8835144 0.92982769]	[521.29846191 354.47723389 0.91149068]	[457.20690918 349.42849731 0.80731744]	[439.25427246 459.83770752 0.91151255]	[436.68066406 562.44842529 0.89967179]	[585.4163208 354.54580688 0.84235013]	[605.88867188 462.2824707 0.90470922]	[611.17510986 562.2333374 0.84273303]	[521.17700195 554.64544678 0.68373913]	[477.60830688 554.62664795 0.63703918]	[472.57565308 711.14770508 0.77512872]	[4.62319580e+02 8.62545532e+02 8.40577185e-01]	[562.41351318 554.6519165 0.70090789]	[565.06958008 716.26281738 0.78501588]	[5.64988892e+02 8.70174805e+02 8.42600942e-01]	[498.2371521 257.06387329 0.95100302]	[521.43377686 257.06939697 0.98129666]	[4.82818085e+02 2.62191528e+02 2.05080122e-01]	[546.95385742 264.80535889 0.86994195]	[5.75194946e+02 9.08646667e+02 7.48134136e-01]	[5.90573730e+02 8.95904236e+02 7.48586893e-01]	[5.59785767e+02 8.75369934e+02 7.09868491e-01]	[4.62396423e+02 9.01025818e+02 7.57687211e-01]	[4.44374237e+02 8.93424133e+02 7.63019264e-01]	[4.64955109e+02 8.70318726e+02 7.18340218e-01]
[505.96029663 274.8817749 0.91549146]	[521.36682129 354.45935059 0.91213095]	[459.66946411 349.44116211 0.81939936]	[439.27740479 459.84985352 0.9215219 ]	[439.08905029 562.42089844 0.89888477]	[585.46386719 354.5255127 0.84113711]	[605.918396 459.80603027 0.89622307]	[613.65325928 562.23736572 0.8369239 ]	[521.23724365 549.56433105 0.67502904]	[477.70205688 549.51318359 0.64256638]	[475.12036133 711.19641113 0.7653178 ]	[4.62320007e+02 8.62528748e+02 8.34149957e-01]	[562.41436768 552.07757568 0.6865741 ]	[567.5098877 724.02496338 0.79395175]	[5.64963989e+02 8.70202515e+02 8.56586218e-01]	[500.69076538 257.04101562 0.97959143]	[523.83843994 257.08398438 0.98125386]	[4.82891235e+02 2.59664581e+02 2.53595501e-01]	[547.03820801 267.29043579 0.85964668]	[5.75168762e+02 9.08682495e+02 7.62925386e-01]	[5.90551819e+02 8.95933655e+02 7.56944060e-01]	[5.59742615e+02 8.75391602e+02 7.05388367e-01]	[4.62393066e+02 9.01033447e+02 7.43997097e-01]	[4.44363586e+02 8.93424255e+02 7.50737607e-01]	[4.67400787e+02 8.70291077e+02 7.13233232e-01]
[506.01470947 274.87731934 0.9049713 ]	[521.41455078 352.02856445 0.90767932]	[459.69869995 349.43374634 0.82214874]	[439.29885864 459.77267456 0.91824436]	[439.10916138 562.38684082 0.90405899]	[585.51654053 354.52508545 0.84037167]	[605.96142578 459.79605103 0.8939085 ]	[616.21240234 562.26574707 0.83561409]	[521.30834961 549.56652832 0.67351466]	[480.16088867 549.52319336 0.64867127]	[475.13961792 711.16369629 0.78811425]	[4.62323364e+02 8.62567993e+02 8.38605464e-01]	[562.44598389 552.07025146 0.679344 ]	[565.06719971 721.3951416 0.79737145]	[5.64969604e+02 8.70175232e+02 8.53811264e-01]	[500.73321533 257.03811646 0.99104989]	[523.88647461 257.0760498 0.97907251]	[4.82946747e+02 2.59640778e+02 2.03258246e-01]	[549.51544189 264.78417969 0.84935945]	[5.75144043e+02 9.08664062e+02 7.60619342e-01]	[5.88110718e+02 8.95915894e+02 7.59409785e-01]	[5.59762634e+02 8.75357361e+02 7.11254299e-01]	[4.62385345e+02 9.01047607e+02 7.45090842e-01]	[4.44360565e+02 8.93432983e+02 7.52550721e-01]	[4.67397888e+02 8.70320862e+02 7.18976855e-01]
[508.52786255 274.87979126 0.89322853]	[523.85791016 352.01486206 0.89995033]	[459.76504517 349.40786743 0.82702464]	[441.67288208 459.84890747 0.91976035]	[439.20635986 562.39801025 0.91675186]	[588.01721191 354.56286621 0.8343994 ]	[606.0145874 459.81436157 0.88335848]	[618.7668457 562.26751709 0.83681631]	[523.77874756 552.10223389 0.66827732]	[480.30047607 549.57250977 0.64735937]	[475.12844849 711.20977783 0.77113307]	[4.62330963e+02 8.65055786e+02 8.40401173e-01]	[564.87957764 552.11639404 0.67168611]	[567.50396729 718.90136719 0.78192097]	[5.64974915e+02 8.70191956e+02 8.54830980e-01]	[500.82226562 257.05386353 0.99858344]	[523.96484375 257.09054565 0.96719223]	[4.85436066e+02 2.59726166e+02 1.89973190e-01]	[552.08215332 267.34561157 0.84546751]	[5.75151245e+02 9.08661621e+02 7.61092544e-01]	[5.88113464e+02 8.95916504e+02 7.60909438e-01]	[5.59763611e+02 8.75380920e+02 7.12713480e-01]	[4.62368622e+02 9.03548584e+02 7.40834892e-01]	[4.44349579e+02 8.93452087e+02 7.46221185e-01]	[4.67406921e+02 8.70326233e+02 7.21506536e-01]
[511.046875 274.89517212 0.88996559]	[523.91192627 352.00665283 0.89388418]	[459.79772949 349.39398193 0.82913339]	[441.69961548 462.21356201 0.91702336]	[439.22756958 562.37353516 0.91613817]	[588.06652832 354.56149292 0.83447951]	[606.02294922 459.8392334 0.88592935]	[618.78515625 562.27416992 0.84228301]	[523.8182373 552.09667969 0.6697554 ]	[480.33105469 549.55963135 0.64780003]	[477.59179688 711.20965576 0.77542406]	[4.62327789e+02 8.65045776e+02 8.39148641e-01]	[564.91491699 552.11102295 0.66968977]	[567.52154541 718.89703369 0.77689427]	[5.64974854e+02 8.70185791e+02 8.51356387e-01]	[500.86306763 257.06481934 0.99705994]	[524.01208496 257.09609985 0.95500594]	[4.85482574e+02 2.62160156e+02 1.86725050e-01]	[554.62219238 267.35372925 0.84532499]	[5.72665588e+02 9.08661743e+02 7.60496676e-01]	[5.88110657e+02 8.95918457e+02 7.58605063e-01]	[5.59761536e+02 8.75378296e+02 7.09639549e-01]	[4.62374420e+02 9.01055298e+02 7.42251813e-01]	[4.44352631e+02 8.93436462e+02 7.49489367e-01]	[4.67397949e+02 8.70322937e+02 7.19765067e-01]
[511.05020142 274.89480591 0.88985234]	[523.9161377 352.01126099 0.89361453]	[459.79989624 349.40231323 0.82947069]	[441.7093811 462.2086792 0.91745698]	[439.230896 562.37457275 0.91738069]	[588.06573486 354.56576538 0.83525085]	[606.02575684 459.84841919 0.88340437]	[618.78253174 562.2722168 0.84205651]	[523.82806396 552.11846924 0.67028427]	[480.34573364 552.07122803 0.64755535]	[475.16201782 711.21002197 0.77403152]	[4.62328247e+02 8.65047302e+02 8.39639068e-01]	[564.91448975 552.1295166 0.66907811]	[567.5234375 718.87976074 0.77518541]	[5.64972534e+02 8.70168945e+02 8.48743856e-01]	[500.86315918 257.06536865 0.99686724]	[524.01263428 257.09591675 0.95477533]	[4.85481201e+02 2.62163666e+02 1.91131383e-01]	[554.62091064 267.35134888 0.84567833]	[5.75162537e+02 9.08648865e+02 7.56200016e-01]	[5.90552368e+02 8.95904724e+02 7.57550597e-01]	[5.59749268e+02 8.75364563e+02 7.09004045e-01]	[4.62364563e+02 9.01067749e+02 7.40217447e-01]	[4.44343292e+02 8.93444763e+02 7.47406542e-01]	[4.67397278e+02 8.70323181e+02 7.20013559e-01]
[511.06237793 274.90194702 0.88931155]	[523.93920898 352.00759888 0.89014947]	[459.82293701 349.37670898 0.82964319]	[441.72564697 462.21841431 0.91428792]	[439.25772095 562.3972168 0.91934144]	[588.07189941 354.57254028 0.83755732]	[606.02545166 462.24285889 0.88733256]	[618.77960205 562.30157471 0.84463167]	[523.82141113 554.65997314 0.67712969]	[480.35400391 552.12713623 0.65094405]	[477.5930481 713.69024658 0.77360779]	[4.62341339e+02 8.65040771e+02 8.39114249e-01]	[564.91162109 554.66320801 0.67441094]	[567.53387451 721.41802979 0.7854653 ]	[5.64965637e+02 8.70169922e+02 8.50742042e-01]	[500.87524414 257.06558228 0.99884051]	[524.02490234 257.10830688 0.94827092]	[4.85499054e+02 2.62154480e+02 1.78731501e-01]	[554.66662598 269.82128906 0.85008347]	[5.75150269e+02 9.08670471e+02 7.59398878e-01]	[5.90541382e+02 8.95919922e+02 7.57034302e-01]	[5.59741760e+02 8.75360596e+02 7.09292948e-01]	[4.62349304e+02 9.03542175e+02 7.37311065e-01]	[4.44331085e+02 8.93442871e+02 7.46458232e-01]	[4.67413879e+02 8.70315674e+02 7.22173929e-01]
[511.08657837 274.90701294 0.88812715]	[523.9420166 351.9989624 0.88857853]	[459.82510376 346.8999939 0.82978731]	[441.74081421 462.2119751 0.91050249]	[439.28179932 562.39251709 0.920775 ]	[588.0748291 354.56506348 0.8351112 ]	[606.02355957 462.2532959 0.8907091 ]	[618.77630615 562.31036377 0.8453722 ]	[523.82940674 554.64666748 0.67592651]	[480.36038208 552.11767578 0.65154785]	[477.59423828 711.19415283 0.77319908]	[4.62347290e+02 8.65040161e+02 8.37200463e-01]	[564.91516113 554.6461792 0.67385745]	[567.52606201 718.89831543 0.77777749]	[5.64965637e+02 8.70167847e+02 8.47233057e-01]	[500.89169312 257.07287598 0.99649179]	[526.39605713 257.12200928 0.94236809]	[4.87921600e+02 2.59712830e+02 1.70419931e-01]	[554.66589355 267.35766602 0.84703344]	[5.75169617e+02 9.08664978e+02 7.54078567e-01]	[5.90555542e+02 8.95910828e+02 7.53939927e-01]	[5.59733093e+02 8.75361328e+02 7.02152550e-01]	[4.62341400e+02 9.03553101e+02 7.36061215e-01]	[4.44324829e+02 8.93448975e+02 7.44371057e-01]	[4.67420746e+02 8.70315002e+02 7.20868587e-01]
[513.56988525 274.91427612 0.88798398]	[523.95031738 351.99520874 0.88644665]	[459.82965088 346.90466309 0.82883596]	[441.73736572 462.2177124 0.91186953]	[439.29522705 562.40106201 0.92273462]	[588.08258057 354.55859375 0.83307678]	[606.02954102 462.22659302 0.89069217]	[618.78674316 562.2946167 0.84408462]	[523.83111572 557.18652344 0.67917556]	[480.36349487 554.65771484 0.6543383 ]	[475.17315674 711.23638916 0.771155 ]	[4.62346832e+02 8.62554199e+02 8.38336468e-01]	[564.91912842 557.18994141 0.67689288]	[567.52502441 718.89868164 0.77681613]	[5.64968811e+02 8.70153687e+02 8.45388174e-01]	[500.90444946 257.08056641 0.99186552]	[526.41345215 257.12921143 0.93617326]	[4.87918823e+02 2.59729950e+02 1.99666336e-01]	[554.67590332 267.35089111 0.84604651]	[5.75176819e+02 9.08664368e+02 7.56176889e-01]	[5.90556213e+02 8.95906372e+02 7.55439639e-01]	[5.59741760e+02 8.75344482e+02 7.06283987e-01]	[4.62336761e+02 9.01063782e+02 7.41922855e-01]	[4.44321564e+02 8.93434570e+02 7.52957582e-01]	[4.67420929e+02 8.70309204e+02 7.21658111e-01]
[511.10025024 274.91543579 0.88871628]	[523.95593262 351.97640991 0.8846736 ]	[459.8399353 346.85769653 0.83289111]	[441.72506714 459.831604 0.91220981]	[439.28363037 562.38439941 0.91876447]	[588.08758545 354.55114746 0.83245289]	[606.03137207 462.26507568 0.88682204]	[618.75585938 562.29614258 0.84285504]	[523.8293457 554.62426758 0.67015755]	[480.35006714 552.0802002 0.64788079]	[475.17153931 711.23413086 0.77330047]	[4.62341766e+02 8.62576599e+02 8.38346899e-01]	[564.91949463 554.63470459 0.67198288]	[567.52441406 718.84875488 0.77854568]	[5.64984009e+02 8.70160706e+02 8.43456745e-01]	[500.89785767 257.08328247 0.99239928]	[526.40686035 257.12878418 0.9379307 ]	[4.87923889e+02 2.59726166e+02 1.77980363e-01]	[554.67834473 267.36407471 0.84668446]	[5.75148682e+02 9.08647461e+02 7.53530264e-01]	[5.90553467e+02 8.95904785e+02 7.57958949e-01]	[5.59763123e+02 8.75350586e+02 7.06047714e-01]	[4.62355011e+02 9.01057861e+02 7.46049702e-01]	[4.44334351e+02 8.93436279e+02 7.55410910e-01]	[4.67410492e+02 8.70322327e+02 7.17907846e-01]
[513.56677246 274.92800903 0.89067745]	[523.93768311 351.97247314 0.88846201]	[459.82888794 346.86456299 0.83117938]	[441.71328735 462.20263672 0.91417319]	[439.24874878 562.3760376 0.92023337]	[588.06732178 354.53936768 0.83423412]	[606.02093506 462.26312256 0.88855022]	[618.75097656 562.28662109 0.84088945]	[523.81848145 554.6541748 0.67448568]	[480.33282471 552.11669922 0.64989609]	[475.17279053 711.25384521 0.76996404]	[4.62342468e+02 8.65048462e+02 8.39342415e-01]	[564.92248535 554.66973877 0.67492133]	[567.49151611 716.30657959 0.78847307]	[5.64994934e+02 8.70134094e+02 8.36229026e-01]	[500.89904785 257.0977478 0.98865724]	[526.41149902 257.14031982 0.93460166]	[4.87927490e+02 2.62184296e+02 1.93195492e-01]	[554.67443848 267.36117554 0.84636533]	[5.75165771e+02 9.08651611e+02 7.51386344e-01]	[5.90569519e+02 8.95901184e+02 7.54899383e-01]	[5.59777954e+02 8.75319580e+02 7.06209600e-01]	[4.62350555e+02 9.01066772e+02 7.45736778e-01]	[4.44325806e+02 8.93442200e+02 7.56532371e-01]	[4.67415314e+02 8.72697571e+02 7.19219744e-01]
[511.08187866 274.94012451 0.89486378]	[523.909729 351.97369385 0.89205194]	[459.81097412 346.87713623 0.82921356]	[441.67175293 459.8493042 0.91944206]	[439.16952515 562.35736084 0.90989208]	[588.04638672 354.53451538 0.83513117]	[605.9987793 462.26535034 0.88706023]	[616.26031494 562.30352783 0.83986402]	[523.75854492 552.11663818 0.67074728]	[480.27487183 552.08538818 0.64873987]	[475.16247559 711.1585083 0.77430993]	[4.62344666e+02 8.65044617e+02 8.37835670e-01]	[564.87811279 554.62506104 0.67449826]	[567.45410156 716.32965088 0.79018754]	[5.64999756e+02 8.70140930e+02 8.35245490e-01]	[500.87420654 257.11074829 0.9888677 ]	[524.02563477 257.14468384 0.93733174]	[4.85500031e+02 2.62177826e+02 1.86527520e-01]	[554.6373291 267.34921265 0.84565151]	[5.75146912e+02 9.08657776e+02 7.52374887e-01]	[5.90562195e+02 8.95914429e+02 7.54325807e-01]	[5.59783691e+02 8.75324585e+02 7.05633998e-01]	[4.62348358e+02 9.01067932e+02 7.43313074e-01]	[4.44322906e+02 8.93442261e+02 7.55866230e-01]	[4.67420471e+02 8.70325867e+02 7.15650737e-01]
[511.04269409 274.94384766 0.89931053]	[523.85223389 351.97042847 0.89685041]	[459.76208496 346.90103149 0.82439524]	[441.66152954 459.85055542 0.91762686]	[439.09689331 562.33740234 0.8944397 ]	[588.01477051 354.52386475 0.83195686]	[605.97961426 462.25149536 0.88919741]	[616.19702148 562.30206299 0.84161121]	[521.37188721 552.08319092 0.67083859]	[480.22967529 549.56658936 0.64566368]	[475.16552734 711.13085938 0.7779519 ]	[4.62335114e+02 8.62571045e+02 8.37392092e-01]	[564.83117676 552.10180664 0.67586708]	[565.05358887 718.83526611 0.79239297]	[5.65010681e+02 8.70141602e+02 8.34433913e-01]	[500.85275269 257.12121582 0.98676401]	[523.9901123 257.15319824 0.94249576]	[4.85470825e+02 2.62163971e+02 2.10407481e-01]	[552.09301758 267.32852173 0.84368467]	[5.75142456e+02 9.08652649e+02 7.53770828e-01]	[5.90562927e+02 8.95913818e+02 7.54573703e-01]	[5.59797974e+02 8.75319885e+02 7.04478562e-01]	[4.62355896e+02 9.01047546e+02 7.45168507e-01]	[4.44328552e+02 8.93428406e+02 7.58586407e-01]	[4.67412018e+02 8.70319214e+02 7.13939369e-01]
[508.52224731 274.95306396 0.90832162]	[523.77142334 351.98577881 0.90096551]	[459.71563721 349.37078857 0.81997812]	[439.29122925 459.81417847 0.9157846 ]	[436.67868042 562.32617188 0.88935626]	[585.55841064 354.52215576 0.83741599]	[605.93670654 462.25418091 0.89638716]	[613.72070312 562.25762939 0.8374812 ]	[521.29534912 547.01849365 0.66775292]	[480.12640381 547.00628662 0.64097512]	[475.10293579 711.19848633 0.76762736]	[4.62332397e+02 8.62553589e+02 8.37082267e-01]	[562.45721436 549.49591064 0.67653495]	[565.02496338 713.72918701 0.80591702]	[5.65004395e+02 8.70162598e+02 8.41066003e-01]	[500.79211426 257.10861206 0.98516268]	[523.95385742 257.15026855 0.95065635]	[4.85372162e+02 2.59711456e+02 2.31293783e-01]	[552.05096436 267.30566406 0.84031236]	[5.72633362e+02 9.08652466e+02 7.56167948e-01]	[5.90542053e+02 8.95921143e+02 7.55262136e-01]	[5.59815979e+02 8.75351196e+02 7.11758196e-01]	[4.62350494e+02 9.01044495e+02 7.45560229e-01]	[4.44323181e+02 8.93425049e+02 7.61274159e-01]	[4.67416656e+02 8.70308716e+02 7.10257888e-01]
[506.01724243 274.97772217 0.92650622]	[521.37249756 352.02398682 0.90680838]	[459.66705322 349.38439941 0.81846696]	[439.2260437 462.19198608 0.91085351]	[436.61721802 562.33551025 0.88372004]	[585.47363281 354.52832031 0.84274775]	[605.85931396 462.31655884 0.89950687]	[611.16442871 562.25604248 0.84437263]	[521.18334961 549.53076172 0.67573142]	[477.63375854 549.52404785 0.64423776]	[472.59283447 713.72869873 0.76292682]	[4.62320801e+02 8.62557678e+02 8.37911546e-01]	[562.38470459 549.54425049 0.69042623]	[564.99536133 713.70831299 0.81922036]	[5.65006348e+02 8.70130188e+02 8.37243915e-01]	[500.70492554 257.12588501 0.9690423 ]	[523.88684082 257.14746094 0.96131426]	[4.82934967e+02 2.59722168e+02 2.20582321e-01]	[547.08007812 267.29946899 0.85071242]	[5.72626770e+02 9.08641174e+02 7.57458806e-01]	[5.88111267e+02 8.95909851e+02 7.57926285e-01]	[5.59830811e+02 8.75325928e+02 7.14859307e-01]	[4.62362030e+02 9.01027466e+02 7.47980118e-01]	[4.44331512e+02 8.93417175e+02 7.62352645e-01]	[4.67408600e+02 8.70308411e+02 7.12204099e-01]
[503.48687744 274.97009277 0.94882548]	[521.1784668 352.00726318 0.88564879]	[454.61584473 346.88970947 0.78770673]	[439.10406494 459.84243774 0.90631056]	[434.02801514 562.32507324 0.86164224]	[582.93182373 354.48608398 0.83954859]	[603.41455078 462.26846313 0.90836549]	[608.6192627 562.27581787 0.87391019]	[516.21453857 552.07556152 0.66698676]	[472.5272522 552.06494141 0.640975 ]	[470.01046753 716.28808594 0.75173414]	[4.62319580e+02 8.62571838e+02 8.37254882e-01]	[562.27459717 552.08856201 0.69721103]	[564.9006958 716.26391602 0.81042081]	[5.64992432e+02 8.70148743e+02 8.35176468e-01]	[498.19012451 257.14837646 0.92571938]	[521.40686035 257.14480591 0.97373927]	[4.82766937e+02 2.64789948e+02 3.12668622e-01]	[544.50280762 269.81109619 0.89406675]	[5.72638916e+02 9.08660706e+02 7.52701163e-01]	[5.90557068e+02 8.95916687e+02 7.49651015e-01]	[5.59801147e+02 8.75347168e+02 7.00286508e-01]	[4.62379639e+02 9.01034058e+02 7.53945053e-01]	[4.44343903e+02 8.93425659e+02 7.63974786e-01]	[4.67415405e+02 8.70304871e+02 7.09447086e-01]
[503.35623169 274.9781189 0.96714878]	[518.73504639 351.99389648 0.8591243 ]	[452.00421143 346.86401367 0.77902365]	[436.57232666 459.78564453 0.87716186]	[426.45541382 562.37475586 0.86668491]	[582.824646 354.51815796 0.83647603]	[603.33996582 462.26339722 0.90380353]	[608.5324707 562.30126953 0.89098871]	[516.12316895 549.56726074 0.66217047]	[470.00030518 549.54174805 0.64321411]	[467.45578003 713.73443604 0.76378202]	[4.62321106e+02 8.62535522e+02 8.37088585e-01]	[559.83178711 552.06402588 0.68153143]	[564.91522217 718.8760376 0.79974294]	[5.64987793e+02 8.70155579e+02 8.40047956e-01]	[493.12686157 257.15655518 0.90042824]	[521.27453613 257.14523315 0.97375357]	[4.80302673e+02 2.67327515e+02 3.20290089e-01]	[544.37786865 269.81561279 0.90939724]	[5.75141663e+02 9.08654602e+02 7.51474619e-01]	[5.90569885e+02 8.95908142e+02 7.51324058e-01]	[5.59784851e+02 8.75354675e+02 6.98067546e-01]	[4.62372437e+02 9.01059998e+02 7.54482746e-01]	[4.44331665e+02 8.93438049e+02 7.64534771e-01]	[4.67432800e+02 8.70274902e+02 7.09516048e-01]
[503.28921509 275.00115967 0.96433121]	[516.19116211 351.98083496 0.83366746]	[446.92352295 346.87545776 0.78450239]	[434.01879883 459.78952026 0.85539114]	[423.81118774 562.34014893 0.89810824]	[580.32849121 354.5022583 0.82282841]	[600.76287842 462.26818848 0.87035859]	[606.03442383 562.296875 0.90239203]	[511.03253174 547.00256348 0.6636489 ]	[464.94778442 546.98669434 0.6497224 ]	[464.89984131 713.75811768 0.78803712]	[4.62338837e+02 8.65054626e+02 8.45356762e-01]	[557.22045898 547.00701904 0.66106486]	[564.81011963 716.28033447 0.81824785]	[5.64993042e+02 8.70208191e+02 8.47212791e-01]	[490.49249268 257.17553711 0.89734936]	[521.18933105 257.14804077 0.95401388]	[4.80214630e+02 2.69884766e+02 4.16454613e-01]	[541.92730713 267.33804321 0.912642 ]	[5.72642456e+02 9.08683655e+02 7.60438740e-01]	[5.90545959e+02 8.95937500e+02 7.50034392e-01]	[5.59825684e+02 8.75405334e+02 7.06851184e-01]	[4.62388794e+02 9.03550354e+02 7.63163209e-01]	[4.44350159e+02 8.95839722e+02 7.67219067e-01]	[4.67445923e+02 8.70324219e+02 7.24558234e-01]
[500.8430481 275.03387451 0.95479989]	[511.05331421 351.9836731 0.82751238]	[444.3644104 349.39205933 0.80342758]	[426.35140991 462.21749878 0.86235458]	[421.39141846 562.36804199 0.91291177]	[577.71105957 354.47790527 0.80288446]	[593.19726562 459.8442688 0.86386669]	[605.87213135 562.27099609 0.89977306]	[508.45175171 552.08740234 0.6646499 ]	[464.84988403 552.09197998 0.6555438 ]	[462.44293213 713.77209473 0.79138565]	[4.62354492e+02 8.62562378e+02 8.38641524e-01]	[554.6204834 549.57580566 0.64431566]	[562.43768311 713.76037598 0.80687827]	[5.64979614e+02 8.70195679e+02 8.41316819e-01]	[485.45397949 257.1953125 0.90845621]	[518.68743896 257.17166138 0.91285664]	[4.77740814e+02 2.67349152e+02 4.02614236e-01]	[541.81768799 264.79177856 0.90249395]	[5.72627441e+02 9.08689331e+02 7.55445957e-01]	[5.88100342e+02 8.95937500e+02 7.45372534e-01]	[5.59821228e+02 8.75388489e+02 6.96984231e-01]	[4.62420044e+02 9.03544189e+02 7.59397924e-01]	[4.44377899e+02 8.95839722e+02 7.64647365e-01]	[4.67466949e+02 8.70308655e+02 7.18671918e-01]
[500.8430481 275.03442383 0.95454133]	[511.0506897 351.9850769 0.8279804]	[444.36328125 349.39581299 0.80372071]	[426.35293579 462.21334839 0.86177599]	[421.39050293 562.36401367 0.91290724]	[577.70977783 354.47653198 0.80264175]	[593.18225098 459.83428955 0.86508095]	[605.86810303 562.26086426 0.89905071]	[508.4593811 552.09545898 0.66550374]	[464.85516357 552.10321045 0.65636885]	[462.44287109 713.78106689 0.79061711]	[4.62355621e+02 8.62568542e+02 8.38147223e-01]	[554.63079834 552.06066895 0.64603573]	[562.45898438 716.3112793 0.80045378]	[5.64979614e+02 8.70195435e+02 8.41413379e-01]	[485.45495605 257.19616699 0.9078089 ]	[518.68725586 257.17077637 0.91314542]	[4.77741943e+02 2.67360565e+02 4.19067025e-01]	[541.81610107 264.79162598 0.90297341]	[5.72649353e+02 9.08689331e+02 7.55112708e-01]	[5.90543762e+02 8.95933533e+02 7.45354831e-01]	[5.59811829e+02 8.75393494e+02 6.94966078e-01]	[4.64825104e+02 9.03541382e+02 7.56272078e-01]	[4.44379242e+02 8.95841858e+02 7.63502002e-01]	[4.67470612e+02 8.70314087e+02 7.16192603e-01]
[500.65509033 274.98449707 0.92882288]	[505.96826172 351.96740723 0.84996217]	[441.78497314 349.37908936 0.82636946]	[423.78515625 462.20925903 0.88565594]	[421.26495361 562.32537842 0.91835058]	[572.59265137 354.4710083 0.80422699]	[588.03192139 459.83441162 0.87788367]	[603.44274902 562.28436279 0.91000795]	[505.88525391 549.53411865 0.6786018 ]	[462.31918335 549.53344727 0.67391372]	[462.39733887 711.17657471 0.8176024 ]	[4.62348969e+02 8.62549805e+02 8.39174747e-01]	[549.49908447 547.02429199 0.65810126]	[562.33300781 708.66925049 0.83906317]	[5.64981506e+02 8.70166931e+02 8.34700286e-01]	[482.93939209 257.17791748 0.93369526]	[511.10147095 257.16461182 0.88247985]	[4.77621613e+02 2.67352570e+02 3.78983706e-01]	[539.28851318 267.28610229 0.87641138]	[5.75144592e+02 9.08690796e+02 7.58302152e-01]	[5.90554382e+02 8.95927002e+02 7.46510267e-01]	[5.62238403e+02 8.75365784e+02 6.96156323e-01]	[4.64866730e+02 9.01062561e+02 7.55075336e-01]	[4.44412872e+02 8.95844055e+02 7.60062218e-01]	[4.67451263e+02 8.70308655e+02 7.20786452e-01]
[498.11727905 274.96887207 0.90580916]	[503.41903687 351.97689819 0.88676912]	[439.30627441 349.38305664 0.83098078]	[421.22433472 459.80673218 0.91127419]	[418.72869873 562.35247803 0.91546965]	[567.52404785 354.50769043 0.8277905 ]	[585.52099609 462.24700928 0.89652163]	[603.27368164 562.26525879 0.89643776]	[503.38961792 552.1003418 0.69694847]	[459.84963989 552.07995605 0.66622472]	[462.32806396 711.18170166 0.82621777]	[4.62353760e+02 8.62549255e+02 8.35726678e-01]	[544.54669189 552.0814209 0.67259133]	[562.23925781 708.6862793 0.83030593]	[5.64966431e+02 8.70181885e+02 8.34783196e-01]	[482.79437256 257.16619873 0.95635808]	[508.45053101 257.16244507 0.90017241]	[4.72524872e+02 2.69816803e+02 4.27553266e-01]	[536.65197754 269.81130981 0.8436293 ]	[5.72649170e+02 9.08683777e+02 7.48772740e-01]	[5.88108765e+02 8.95918945e+02 7.41327703e-01]	[5.59828308e+02 8.75403320e+02 6.86867237e-01]	[4.64850311e+02 9.03545593e+02 7.53821850e-01]	[4.44395538e+02 8.95853516e+02 7.59854078e-01]	[4.67465149e+02 8.70300903e+02 7.21688092e-01]
[493.06387329 274.99581909 0.90386462]	[500.85253906 352.01416016 0.90723372]	[439.15167236 349.41986084 0.81848103]	[418.74545288 459.85076904 0.90948826]	[416.11062622 562.32843018 0.8883186 ]	[564.9352417 354.50900269 0.84321415]	[585.36413574 462.19619751 0.90808207]	[600.74224854 562.31884766 0.86645943]	[500.84500122 552.11785889 0.69796431]	[459.63827515 552.12683105 0.66068435]	[462.23965454 713.71685791 0.82311034]	[4.62337463e+02 8.65075806e+02 8.43053102e-01]	[544.36187744 552.08410645 0.69211847]	[557.25006104 711.12359619 0.80565679]	[5.64957031e+02 8.70148438e+02 8.29426885e-01]	[480.33816528 257.18667603 0.96117246]	[503.48757935 257.17340088 0.93365616]	[4.64941620e+02 2.67332642e+02 4.06567544e-01]	[529.01983643 264.80331421 0.8399024 ]	[5.75159119e+02 9.08653503e+02 7.46315956e-01]	[5.90570984e+02 8.95879089e+02 7.45089293e-01]	[5.59835083e+02 8.75385498e+02 6.87595606e-01]	[4.64861084e+02 9.01044922e+02 7.54645050e-01]	[4.44403046e+02 8.93456665e+02 7.59965360e-01]	[4.67445221e+02 8.72708740e+02 7.25107968e-01]
[485.47311401 274.99890137 0.92958522]	[500.67333984 351.99337769 0.89360726]	[436.59197998 346.86782837 0.79961383]	[418.58007812 459.83004761 0.90626508]	[413.54037476 562.25463867 0.86055779]	[562.37036133 354.49450684 0.8433519 ]	[582.92407227 462.23522949 0.90939057]	[593.18701172 559.84356689 0.84052217]	[500.68411255 552.11816406 0.69398636]	[457.0680542 552.11871338 0.64947391]	[459.84417725 716.32299805 0.80639267]	[4.62330536e+02 8.65099365e+02 8.45924735e-01]	[541.93487549 552.10162354 0.70596927]	[549.5791626 708.68139648 0.80905485]	[5.64957153e+02 8.70223206e+02 8.41865718e-01]	[480.15582275 257.18087769 0.9379909 ]	[503.31167603 257.16494751 0.96543014]	[4.62386108e+02 2.67296387e+02 3.57005805e-01]	[526.43341064 267.32556152 0.87364864]	[5.75156738e+02 9.08648865e+02 7.47473180e-01]	[5.90557373e+02 8.95876282e+02 7.48273373e-01]	[5.62256226e+02 8.77910461e+02 6.98845565e-01]	[4.64847626e+02 9.01034668e+02 7.56341457e-01]	[4.44405396e+02 8.95840637e+02 7.62108147e-01]	[4.67439209e+02 8.72734924e+02 7.27588117e-01]
[485.47290039 274.99923706 0.92954588]	[500.67196655 351.99087524 0.89365053]	[436.59088135 346.86535645 0.79958647]	[418.57537842 459.82843018 0.90670514]	[413.54159546 562.2578125 0.86099672]	[562.36853027 354.49130249 0.84319377]	[582.92504883 462.23553467 0.91043836]	[593.19036865 559.84442139 0.84046763]	[500.68191528 552.09240723 0.69248682]	[457.0657959 552.0949707 0.64812386]	[459.84213257 716.31958008 0.80674016]	[4.62331573e+02 8.65096924e+02 8.46358538e-01]	[541.93145752 552.07275391 0.70515549]	[549.58050537 708.71295166 0.81024814]	[5.64958130e+02 8.70227356e+02 8.42382193e-01]	[480.15542603 257.18136597 0.93757403]	[503.31106567 257.16567993 0.96514422]	[4.62384888e+02 2.67295654e+02 3.58309150e-01]	[526.43243408 267.32693481 0.87382627]	[5.75155151e+02 9.08646851e+02 7.48438478e-01]	[5.90555664e+02 8.95875732e+02 7.49431789e-01]	[5.62260620e+02 8.77915405e+02 7.00608075e-01]	[4.64851562e+02 9.01034058e+02 7.56821513e-01]	[4.44407501e+02 8.95841003e+02 7.63520479e-01]	[4.67438751e+02 8.72730713e+02 7.28369296e-01]
[482.91189575 274.99575806 0.96371001]	[498.17810059 352.01248169 0.85739118]	[431.46969604 346.90042114 0.77989924]	[416.05081177 459.7953186 0.88368225]	[403.38009644 562.3536377 0.88751912]	[559.84381104 354.52011108 0.83065778]	[582.762146 459.84420776 0.90564513]	[588.11621094 559.83599854 0.86187196]	[495.69869995 552.09625244 0.67072892]	[449.51589966 549.58135986 0.64026833]	[459.79489136 716.31280518 0.80959052]	[4.62326324e+02 8.65119324e+02 8.48333299e-01]	[541.75469971 552.11810303 0.6980412 ]	[549.51184082 711.19781494 0.80291712]	[5.64946777e+02 8.70231445e+02 8.41747403e-01]	[475.17453003 257.18545532 0.90412134]	[500.82089233 257.16915894 0.97346222]	[4.62194458e+02 2.67366577e+02 3.74436975e-01]	[523.85961914 269.86193848 0.91115856]	[5.72634705e+02 9.08648254e+02 7.42753506e-01]	[5.88094849e+02 8.95884521e+02 7.43273616e-01]	[5.62247803e+02 8.77923950e+02 6.91801667e-01]	[4.64830414e+02 9.01048218e+02 7.55885303e-01]	[4.44383698e+02 8.95843872e+02 7.65390396e-01]	[4.67449432e+02 8.72734375e+02 7.32274592e-01]
[482.78704834 275.01577759 0.9672389 ]	[490.54660034 354.44381714 0.83214623]	[423.89001465 349.45407104 0.79970145]	[408.44519043 462.20587158 0.85407257]	[400.85229492 562.3536377 0.91449547]	[557.20788574 354.48742676 0.81035841]	[575.18682861 459.78903198 0.86563504]	[588.0112915 562.23803711 0.89158678]	[493.06991577 549.54040527 0.66591829]	[446.90026855 549.53430176 0.65510845]	[459.73779297 718.87792969 0.81265664]	[4.62322235e+02 8.65128601e+02 8.51871014e-01]	[539.24749756 549.52655029 0.67770898]	[546.9397583 708.52154541 0.84766775]	[5.64943909e+02 8.70226807e+02 8.37741733e-01]	[470.01651001 257.19833374 0.8904916 ]	[500.66156006 257.16915894 0.94994056]	[459.7137146 269.86514282 0.49828836]	[521.35174561 267.32116699 0.90585691]	[5.72623108e+02 9.08653564e+02 7.47172952e-01]	[5.88092896e+02 8.95887329e+02 7.46090889e-01]	[5.62263367e+02 8.77910950e+02 6.86993003e-01]	[4.62390228e+02 9.01055176e+02 7.60208368e-01]	[4.44344391e+02 8.93457642e+02 7.72305965e-01]	[4.67466553e+02 8.72729309e+02 7.38283634e-01]
[475.17819214 274.98703003 0.90995705]	[482.71490479 351.99868774 0.90327537]	[418.66149902 349.45571899 0.82771122]	[398.19195557 459.82073975 0.92649227]	[395.49087524 562.28424072 0.87278444]	[544.44110107 354.4982605 0.84902912]	[564.91333008 459.83816528 0.90076846]	[582.82440186 559.80328369 0.88762808]	[482.93847656 552.12310791 0.69384897]	[441.70370483 557.199646 0.67831725]	[457.07672119 723.91052246 0.7796005 ]	[4.62325500e+02 8.67571838e+02 8.51520658e-01]	[526.45770264 549.54144287 0.65993077]	[544.3079834 711.12005615 0.87137926]	[5.64944580e+02 8.70163452e+02 8.26229811e-01]	[462.2638855 257.17681885 0.95481265]	[487.92489624 257.19241333 0.89463514]	[449.46286011 267.34393311 0.52886224]	[513.56109619 269.82836914 0.84087247]	[5.75200195e+02 9.08680359e+02 7.30450094e-01]	[5.90566895e+02 8.95881470e+02 7.35866427e-01]	[5.59837463e+02 8.75368713e+02 6.78954244e-01]	[4.62373993e+02 9.01025391e+02 7.59833217e-01]	[4.44324982e+02 8.93439453e+02 7.73621261e-01]	[4.69966522e+02 8.72722107e+02 7.35669255e-01]
[472.5401001 275.00250244 0.90398312]	[480.20593262 351.98483276 0.89696473]	[416.13262939 346.90789795 0.80518109]	[398.04980469 459.78869629 0.91107279]	[387.86294556 562.37786865 0.86689174]	[541.89141846 354.48660278 0.84730488]	[562.48156738 459.84094238 0.91329771]	[582.76068115 562.22808838 0.88859189]	[482.83169556 552.07476807 0.70752519]	[439.28143311 554.64575195 0.67649698]	[454.5953064 721.39001465 0.76196301]	[4.62315613e+02 8.65127747e+02 8.49280715e-01]	[523.99432373 547.02593994 0.67224807]	[541.91448975 711.19750977 0.87096035]	[5.64967346e+02 8.70120483e+02 8.18039358e-01]	[459.81115723 257.20159912 0.95700341]	[482.96630859 257.18356323 0.9332279 ]	[444.38085938 267.35327148 0.55091405]	[506.02270508 267.34771729 0.85594475]	[5.72585205e+02 9.08659851e+02 7.32536435e-01]	[5.88056152e+02 8.95881714e+02 7.36379564e-01]	[5.62311829e+02 8.72901917e+02 6.76357925e-01]	[4.62366333e+02 9.01029663e+02 7.65260994e-01]	[4.44320953e+02 8.93442505e+02 7.78228581e-01]	[4.69963287e+02 8.72702209e+02 7.33066797e-01]
[467.41937256 275.0201416 0.91918802]	[477.73291016 352.00927734 0.87335092]	[413.55184937 346.89553833 0.78969127]	[395.5256958 459.83007812 0.88409269]	[382.77102661 562.42218018 0.90830421]	[541.75665283 354.52798462 0.84446359]	[562.40979004 462.19900513 0.91581869]	[580.22979736 559.73901367 0.84338862]	[480.36065674 549.52612305 0.71826547]	[439.19024658 552.08398438 0.69302464]	[452.0852356 718.87628174 0.75818467]	[4.62306396e+02 8.65099243e+02 8.47574949e-01]	[523.85986328 546.98071289 0.70010638]	[541.82995605 711.13006592 0.87970066]	[5.64963440e+02 8.67626160e+02 8.08878601e-01]	[459.65750122 257.20446777 0.93730539]	[482.83724976 257.17773438 0.95726335]	[441.86730957 269.81503296 0.54138035]	[505.8732605 267.35995483 0.87818968]	[5.67516785e+02 9.06147827e+02 7.38874197e-01]	[5.85547974e+02 8.93434509e+02 7.36895442e-01]	[5.62366760e+02 8.72792603e+02 6.70731127e-01]	[4.62372009e+02 9.01048218e+02 7.63282478e-01]	[4.44319672e+02 8.93452332e+02 7.75890768e-01]	[4.67487335e+02 8.70311584e+02 7.31966138e-01]
[464.84811401 275.03179932 0.95298207]	[477.60604858 351.96829224 0.84607786]	[408.45849609 349.38586426 0.78178096]	[390.50927734 462.20108032 0.86020285]	[380.24569702 562.40661621 0.92798609]	[539.26800537 354.45755005 0.82123518]	[562.24578857 459.78128052 0.90008223]	[577.70233154 559.69921875 0.82022011]	[480.29324341 547.01116943 0.72851866]	[439.12359619 549.55224609 0.70124829]	[452.0072937 718.84771729 0.75178617]	[4.62311279e+02 8.65082275e+02 8.44901562e-01]	[523.82897949 546.92614746 0.71227473]	[541.71740723 708.67089844 0.87935871]	[5.64905273e+02 8.57449829e+02 8.22605968e-01]	[457.13265991 259.58465576 0.9022156 ]	[480.37628174 257.19573975 0.96104187]	[441.71765137 269.87713623 0.46130162]	[503.3515625 269.90359497 0.90904379]	[5.64971130e+02 9.03562744e+02 7.66414285e-01]	[5.85414551e+02 8.93341736e+02 7.69407809e-01]	[5.62391785e+02 8.70157593e+02 6.62591755e-01]	[4.62374207e+02 9.01028259e+02 7.59618640e-01]	[4.44319977e+02 8.93439514e+02 7.78401792e-01]	[4.69961151e+02 8.70288818e+02 7.30990231e-01]
[464.85012817 275.0284729 0.95032978]	[477.6043396 351.95846558 0.84575093]	[408.46728516 349.37216187 0.78114194]	[392.96456909 462.19433594 0.86251688]	[380.24215698 562.3717041 0.92152989]	[539.25787354 354.44537354 0.81903124]	[562.24053955 459.77075195 0.90212774]	[577.72839355 557.24578857 0.82016003]	[480.2963562 547.02978516 0.72765321]	[439.11697388 549.58221436 0.69898725]	[452.04199219 716.31365967 0.74958956]	[4.62315308e+02 8.65059753e+02 8.40598226e-01]	[523.84924316 546.93121338 0.71475935]	[541.75866699 708.6854248 0.87849426]	[5.64904846e+02 8.57449524e+02 8.17657232e-01]	[457.13250732 259.58035278 0.90274423]	[480.37295532 257.20013428 0.95948488]	[441.70730591 269.87915039 0.51147658]	[503.33868408 269.91140747 0.91138613]	[5.64993469e+02 9.03593933e+02 7.61653066e-01]	[5.85435547e+02 8.93348816e+02 7.60973036e-01]	[5.62373108e+02 8.70166809e+02 6.55247152e-01]	[4.62330688e+02 9.01028259e+02 7.60241687e-01]	[4.41897797e+02 8.93428101e+02 7.81597674e-01]	[4.69989929e+02 8.70277100e+02 7.33499646e-01]
[462.34848022 275.03970337 0.96641719]	[472.57678223 352.00289917 0.83270085]	[405.86639404 349.45251465 0.79226577]	[382.8288269 462.20269775 0.88301164]	[377.66033936 562.33624268 0.91556692]	[536.70776367 354.4682312 0.8096168 ]	[557.25811768 459.70269775 0.87277949]	[575.16082764 554.66607666 0.80709535]	[480.2225647 544.4876709 0.73930824]	[436.69500732 546.99871826 0.70590949]	[449.47280884 718.89031982 0.74791229]	[4.62324646e+02 8.65097717e+02 8.48011196e-01]	[521.41400146 544.40362549 0.72623193]	[539.28662109 708.64019775 0.87248552]	[5.64839478e+02 8.54836243e+02 8.33755672e-01]	[452.08554077 259.58477783 0.88519728]	[480.23193359 257.20025635 0.95512319]	[439.23443604 269.92150879 0.5976364 ]	[500.85549927 269.86151123 0.91011572]	[5.67447998e+02 8.98435303e+02 7.37542033e-01]	[5.85447144e+02 8.90791382e+02 7.52992988e-01]	[5.62292969e+02 8.67643250e+02 6.49053574e-01]	[4.62331512e+02 9.01044617e+02 7.63248920e-01]	[4.41899994e+02 8.93441406e+02 7.81087220e-01]	[4.70015259e+02 8.70311340e+02 7.39011168e-01]
[462.28469849 275.06735229 0.96195537]	[469.95788574 351.96972656 0.83314961]	[403.32202148 349.44268799 0.80955666]	[380.26132202 459.80148315 0.91211963]	[375.09603882 559.84161377 0.87847209]	[534.10089111 352.01901245 0.80077893]	[554.64849854 459.72451782 0.87347567]	[570.10247803 557.26513672 0.83473206]	[480.19540405 546.96679688 0.73120463]	[436.67669678 549.5223999 0.70123488]	[446.96380615 721.45062256 0.74777162]	[4.62284119e+02 8.65118286e+02 8.48876357e-01]	[521.35839844 544.43145752 0.72658533]	[539.19085693 708.68383789 0.85235506]	[5.64805542e+02 8.52177612e+02 8.48892272e-01]	[449.48098755 259.62030029 0.88075936]	[480.15258789 257.20611572 0.94254714]	[439.0753479 272.36682129 0.7446664 ]	[500.77371216 267.34625244 0.90730679]	[5.65030518e+02 8.95876892e+02 7.84905195e-01]	[5.85459534e+02 8.90653015e+02 7.39837170e-01]	[5.62251587e+02 8.59927795e+02 6.43548965e-01]	[4.62293091e+02 9.01049377e+02 7.65420139e-01]	[4.41878113e+02 8.93449402e+02 7.78995991e-01]	[4.69969788e+02 8.72702026e+02 7.38766849e-01]
[462.21417236 275.09024048 0.9555586 ]	[467.41448975 351.96047974 0.84013319]	[400.862854 349.44281006 0.8195743 ]	[380.11831665 462.19567871 0.91496938]	[374.9992981 562.23052979 0.87223601]	[531.54656982 352.00500488 0.80084687]	[552.10552979 459.79156494 0.87537783]	[570.03125 559.69372559 0.84705126]	[480.16668701 546.96533203 0.72429419]	[436.60751343 549.49749756 0.68870986]	[446.89907837 713.71594238 0.76624322]	[4.62277771e+02 8.65088928e+02 8.43906045e-01]	[521.34423828 544.44128418 0.72073144]	[534.17926025 706.12036133 0.85165238]	[5.62421448e+02 8.44613220e+02 8.09910655e-01]	[446.89663696 259.63973999 0.8841694 ]	[477.69894409 259.57449341 0.91750181]	[436.61801147 269.84017944 0.74294448]	[500.69970703 267.31137085 0.8983767 ]	[5.67450256e+02 8.90697449e+02 7.85771251e-01]	[5.85419861e+02 8.77938965e+02 7.19444573e-01]	[5.59778015e+02 8.52264587e+02 6.19698942e-01]	[4.62348114e+02 9.01012146e+02 7.69577324e-01]	[4.44322815e+02 8.93445129e+02 7.78860450e-01]	[4.67493195e+02 8.70313538e+02 7.30693638e-01]
[459.77578735 275.09036255 0.94792151]	[464.91494751 351.95834351 0.85120457]	[400.77398682 349.456604 0.82868886]	[380.09896851 459.81143188 0.9183743 ]	[372.48562622 559.77954102 0.85254431]	[529.0168457 351.98876953 0.80811143]	[552.05810547 459.83740234 0.87629724]	[567.55834961 559.77783203 0.8717351 ]	[477.7265625 549.49755859 0.70879644]	[434.10214233 552.0645752 0.67787123]	[444.4402771 716.26147461 0.7682395 ]	[4.62282288e+02 8.62569702e+02 8.41181338e-01]	[521.28240967 546.94403076 0.71022683]	[531.56060791 708.50646973 0.8513363 ]	[5.59835754e+02 8.31866760e+02 8.27357948e-01]	[444.34979248 259.63781738 0.90357542]	[475.17504883 259.57992554 0.89265078]	[436.54852295 269.86132812 0.66569078]	[500.63302612 267.35818481 0.88208055]	[5.64862671e+02 8.77982971e+02 7.74802804e-01]	[5.82855408e+02 8.70297302e+02 7.80703425e-01]	[5.54682556e+02 8.47059448e+02 6.02614582e-01]	[4.62378357e+02 8.98502380e+02 7.77051568e-01]	[4.44356873e+02 8.93412476e+02 7.90582418e-01]	[4.69972992e+02 8.70260376e+02 7.27935374e-01]
[459.68045044 275.07839966 0.94447786]	[462.44250488 351.93740845 0.87063378]	[400.6852417 349.43164062 0.8348816 ]	[377.71688843 459.84225464 0.92196077]	[367.34844971 559.80804443 0.84973526]	[526.50756836 351.97085571 0.81544441]	[549.54351807 462.21557617 0.87965757]	[567.55114746 559.76239014 0.87270415]	[477.67727661 547.02233887 0.71061689]	[434.04464722 552.07952881 0.67712116]	[444.43093872 716.31378174 0.76518363]	[4.62276947e+02 8.62533752e+02 8.40239525e-01]	[521.25531006 544.46496582 0.71599925]	[529.05871582 706.12347412 0.84585309]	[5.57239746e+02 8.29140625e+02 8.08552206e-01]	[441.89978027 259.64578247 0.91793782]	[472.59899902 259.59228516 0.87509668]	[434.04324341 269.92523193 0.66252196]	[498.11859131 269.84118652 0.86267579]	[5.62401245e+02 8.72719910e+02 7.90142000e-01]	[5.80354187e+02 8.62551147e+02 7.29469180e-01]	[5.49558105e+02 8.34329468e+02 6.44450843e-01]	[4.62371918e+02 8.98499329e+02 7.77722239e-01]	[4.44357422e+02 8.93412109e+02 7.90321350e-01]	[4.69982880e+02 8.70223572e+02 7.28570104e-01]
[459.58926392 275.08560181 0.93246686]	[462.37634277 351.93426514 0.88606882]	[400.640625 349.43362427 0.83542901]	[377.66769409 459.80715942 0.92611265]	[362.34054565 562.26239014 0.876737 ]	[526.43450928 351.95022583 0.82317692]	[547.07159424 459.79788208 0.89094681]	[567.53125 559.77404785 0.87862378]	[477.58959961 547.01226807 0.69804811]	[431.49581909 552.07727051 0.67095536]	[444.4342041 718.89916992 0.76641321]	[4.62303955e+02 8.60013123e+02 8.38962078e-01]	[521.18475342 544.4574585 0.70514917]	[528.97851562 706.10797119 0.84517413]	[549.54937744 811.27825928 0.81398118]	[441.81997681 259.66323853 0.92650682]	[470.00704956 259.6098938 0.87191665]	[431.49334717 269.91864014 0.65583396]	[493.11071777 267.36132812 0.83847249]	[5.59811462e+02 8.65092590e+02 7.54047573e-01]	[5.77737732e+02 8.52311584e+02 7.12251067e-01]	[5.44533203e+02 8.16377075e+02 6.18722677e-01]	[4.62413147e+02 8.98473206e+02 7.59779930e-01]	[4.44384613e+02 8.93386475e+02 7.79624462e-01]	[4.70009491e+02 8.70175842e+02 7.26567864e-01]
[457.15060425 275.08947754 0.92769665]	[462.32556152 351.93991089 0.89252716]	[398.25704956 349.44622803 0.83636558]	[377.62228394 459.83325195 0.92674136]	[362.2828064 562.26293945 0.88629925]	[524.01831055 351.96627808 0.82637227]	[547.02337646 459.75613403 0.89316082]	[567.51629639 559.78717041 0.88055289]	[475.13729858 549.52441406 0.69157565]	[428.98184204 554.63464355 0.66954786]	[444.44039917 718.87762451 0.76441187]	[4.62312927e+02 8.62486267e+02 8.36345077e-01]	[518.77941895 544.49914551 0.70220643]	[524.00830078 706.08374023 0.87982905]	[546.99755859 808.53436279 0.82653743]	[441.76306152 259.64556885 0.93468112]	[467.48431396 259.6100769 0.87669873]	[428.95025635 269.88851929 0.62103409]	[490.52954102 269.84292603 0.83629316]	[5.57228210e+02 8.52400208e+02 7.57786691e-01]	[5.72670593e+02 8.47113525e+02 7.03388572e-01]	[5.44378784e+02 8.08750549e+02 6.61809683e-01]	[4.64826477e+02 8.98444763e+02 7.51316249e-01]	[4.44386902e+02 8.93371643e+02 7.75894463e-01]	[4.70021698e+02 8.70185913e+02 7.20541358e-01]
[457.08309937 275.099823 0.91738605]	[462.26211548 351.99362183 0.9044922 ]	[398.21038818 351.95019531 0.84146738]	[377.578125 459.81350708 0.93191564]	[359.79296875 562.32397461 0.91685355]	[523.92681885 352.02957153 0.84039348]	[546.96130371 459.83914185 0.89512622]	[567.46917725 562.27703857 0.89831495]	[472.51196289 549.55651855 0.68660218]	[426.39306641 554.65551758 0.67967582]	[444.40237427 721.39678955 0.77598488]	[4.62365906e+02 8.59980713e+02 8.37931156e-01]	[516.1998291 546.97479248 0.68895823]	[521.42211914 706.09173584 0.89372987]	[544.30218506 790.63952637 0.89900821]	[441.68051147 259.69415283 0.93391979]	[464.94802856 259.59429932 0.89270097]	[423.92221069 269.91702271 0.72464311]	[487.96957397 267.27539062 0.84257078]	[544.32232666 834.31121826 0.83511388]	[5.62386841e+02 8.29108887e+02 7.81360090e-01]	[5.41836182e+02 7.90773193e+02 6.66968882e-01]	[4.64832672e+02 8.98415527e+02 7.44003296e-01]	[4.44403778e+02 8.93349915e+02 7.67291367e-01]	[4.72565094e+02 8.70176758e+02 7.34748602e-01]
[454.6529541 275.11087036 0.91332173]	[462.25131226 352.02001953 0.90716308]	[398.20288086 351.97744751 0.84551764]	[377.5380249 459.82608032 0.92719918]	[359.71337891 562.35003662 0.93267792]	[523.91577148 354.47146606 0.84504789]	[546.95495605 462.199646 0.89986157]	[567.47338867 562.32977295 0.90028167]	[469.97238159 549.58087158 0.68653077]	[423.90380859 554.66320801 0.68366265]	[444.39987183 723.96160889 0.78466028]	[4.62369781e+02 8.59991760e+02 8.39002788e-01]	[516.12194824 546.99475098 0.67510575]	[521.30603027 708.58837891 0.86920416]	[541.82336426 783.02630615 0.8402338 ]	[441.66094971 259.70257568 0.93394601]	[464.92724609 259.60507202 0.89569563]	[423.88858032 269.90509033 0.73180741]	[487.94363403 267.28735352 0.84667504]	[539.27099609 829.16479492 0.83893377]	[5.54675598e+02 8.21447998e+02 7.20407128e-01]	[5.41780884e+02 7.85532166e+02 6.13596976e-01]	[4.64825470e+02 8.98430725e+02 7.44623542e-01]	[4.44417694e+02 8.93357483e+02 7.67662525e-01]	[4.72549683e+02 8.70182861e+02 7.39486158e-01]
[454.64309692 275.11434937 0.9134866 ]	[462.2388916 354.45471191 0.90955752]	[398.18771362 351.99874878 0.84801364]	[377.5135498 459.83496094 0.92120159]	[357.22341919 562.21832275 0.91544056]	[523.90496826 354.4932251 0.84907269]	[546.94744873 462.20425415 0.89686173]	[565.07043457 562.33184814 0.89999568]	[467.4848938 552.08551025 0.68642652]	[423.90036011 554.68017578 0.68066287]	[444.35787964 723.90594482 0.77423549]	[4.62351288e+02 8.57461914e+02 8.37453723e-01]	[513.58483887 547.03430176 0.66444522]	[518.77709961 708.65283203 0.8360979 ]	[539.23419189 770.22924805 0.83921945]	[441.65359497 259.71109009 0.93356162]	[464.92160034 259.61178589 0.8963353 ]	[423.87457275 272.34161377 0.74080324]	[487.92605591 267.31759644 0.84990805]	[5.31618347e+02 8.21490723e+02 7.48119831e-01]	[5.47066284e+02 8.11277039e+02 7.47208834e-01]	[5.36714783e+02 7.70217346e+02 6.58188045e-01]	[4.64874115e+02 8.95979248e+02 7.44561076e-01]	[4.46900146e+02 8.93351562e+02 7.62831032e-01]	[4.70049744e+02 8.70121094e+02 7.30429649e-01]
[454.63977051 275.11819458 0.91372114]	[462.23266602 354.4519043 0.90843529]	[398.18572998 351.99841309 0.84818864]	[377.48770142 459.84655762 0.91727829]	[357.07699585 562.23071289 0.91481984]	[523.89782715 354.49423218 0.84936625]	[546.91552734 459.84185791 0.89508092]	[565.06768799 562.27099609 0.89765644]	[467.47436523 552.11608887 0.68962604]	[426.34701538 557.18310547 0.67861372]	[441.91055298 723.97839355 0.78764284]	[4.62343689e+02 8.57453735e+02 8.39903533e-01]	[511.087677 549.52972412 0.6671474 ]	[516.14978027 711.12255859 0.80859327]	[529.0723877 765.04473877 0.79506397]	[439.33956909 259.70950317 0.93360013]	[464.92285156 259.61489868 0.89583558]	[423.87820435 269.92965698 0.73708797]	[487.92443848 267.32720947 0.84949172]	[523.94610596 811.22967529 0.84420651]	[5.44340515e+02 8.06075073e+02 7.78694510e-01]	[5.29043030e+02 7.62457947e+02 6.21797025e-01]	[4.64836365e+02 8.98466858e+02 7.46135294e-01]	[4.46872589e+02 8.93377808e+02 7.62534797e-01]	[4.72532837e+02 8.67699768e+02 7.36313105e-01]
[454.63668823 275.12112427 0.91349548]	[462.23757935 354.45822144 0.91018504]	[398.18713379 351.99212646 0.84798026]	[375.07797241 459.81588745 0.90846038]	[356.99349976 559.84301758 0.90203786]	[523.89074707 354.50485229 0.85182494]	[544.53942871 459.83428955 0.8962968 ]	[565.01837158 562.33380127 0.90622425]	[467.39962769 552.07641602 0.69934624]	[423.86975098 554.65893555 0.68694735]	[441.85403442 723.9753418 0.78130889]	[4.62359009e+02 8.60002869e+02 8.37490201e-01]	[508.54296875 547.02398682 0.67403698]	[511.06134033 711.15026855 0.78021061]	[524.03112793 749.60003662 0.83274591]	[439.33978271 259.7102356 0.9336161 ]	[464.92376709 259.61801147 0.89544898]	[423.88165283 272.34384155 0.73518199]	[487.92211914 267.34329224 0.85008371]	[523.76470947 803.53546143 0.82953167]	[5.41728516e+02 7.93241028e+02 7.75120258e-01]	[5.26427002e+02 7.47002380e+02 6.58832610e-01]	[4.62389587e+02 9.00980530e+02 7.44416296e-01]	[4.44424957e+02 8.93411072e+02 7.67949879e-01]	[4.72566376e+02 8.70153442e+02 7.41831481e-01]
[454.63925171 275.12081909 0.91300923]	[462.24057007 354.4588623 0.90990353]	[398.19042969 351.98214722 0.84731078]	[375.07974243 459.81207275 0.90733957]	[356.98898315 559.84527588 0.90117192]	[523.89007568 354.51589966 0.85237777]	[544.54162598 459.84805298 0.894912 ]	[565.01916504 562.33270264 0.9066875 ]	[467.3963623 552.07977295 0.70175219]	[423.88000488 554.65252686 0.68826139]	[441.8692627 723.90863037 0.78754222]	[4.62357117e+02 8.60000610e+02 8.36725473e-01]	[508.52398682 547.03851318 0.67487717]	[511.09307861 711.12335205 0.78180903]	[524.02972412 749.61663818 0.83725953]	[441.6567688 259.71328735 0.93312639]	[464.9258728 259.6182251 0.89465708]	[423.88619995 272.34295654 0.73691308]	[487.92166138 267.3364563 0.84983474]	[521.41760254 803.53167725 0.83445656]	[5.41720459e+02 7.93241577e+02 7.78082907e-01]	[5.26416443e+02 7.47030090e+02 6.67667389e-01]	[4.62402069e+02 9.00977661e+02 7.44514167e-01]	[4.46868744e+02 8.93414246e+02 7.67083287e-01]	[4.72551147e+02 8.70155151e+02 7.40785122e-01]
[454.6413269 275.1204834 0.91277391]	[462.2359314 354.46566772 0.91049874]	[398.18673706 351.9838562 0.84683877]	[375.00848389 459.85006714 0.89518559]	[354.54931641 559.83129883 0.8889823 ]	[523.89038086 354.5241394 0.85143244]	[544.54919434 462.28103638 0.89766532]	[564.99121094 562.36407471 0.90492427]	[464.9239502 552.06176758 0.71159101]	[423.79718018 554.63275146 0.69765502]	[441.81655884 721.39801025 0.79982638]	[4.62332336e+02 8.62568848e+02 8.34734261e-01]	[508.47756958 547.02813721 0.68004352]	[508.54037476 708.68798828 0.78011972]	[523.78723145 744.47619629 0.79213262]	[441.65966797 259.71124268 0.9334861 ]	[464.9307251 259.61761475 0.89486623]	[423.89547729 272.34133911 0.73000306]	[487.93988037 267.33856201 0.84864432]	[521.20715332 790.63995361 0.82940799]	[5.34147339e+02 7.85544739e+02 7.20738530e-01]	[5.23812195e+02 7.34270447e+02 5.73514342e-01]	[4.62338837e+02 8.98514343e+02 7.34830856e-01]	[4.44391388e+02 8.93415100e+02 7.63950527e-01]	[4.72538971e+02 8.70244995e+02 7.29685783e-01]
[454.65179443 275.11700439 0.91242975]	[462.22650146 354.46688843 0.91116118]	[398.17715454 351.97872925 0.84617609]	[372.52813721 462.19958496 0.8848505 ]	[351.99804688 559.74493408 0.86222947]	[523.88909912 354.52636719 0.8517946 ]	[544.52380371 462.28720093 0.90436751]	[564.95471191 562.42974854 0.90869093]	[464.89651489 552.08270264 0.71422035]	[421.390625 554.6774292 0.70418656]	[441.82803345 718.89984131 0.80041754]	[4.62347412e+02 8.65141785e+02 8.44000101e-01]	[508.44851685 547.03527832 0.67866409]	[511.06686401 708.56591797 0.79287177]	[521.32055664 734.2286377 0.78871739]	[441.67004395 259.7043457 0.93412203]	[464.94204712 259.61593628 0.89256048]	[423.90304565 269.91885376 0.73786283]	[487.94796753 267.34637451 0.84894013]	[5.16150146e+02 7.80451294e+02 7.36478448e-01]	[5.26511292e+02 7.70261108e+02 7.39232838e-01]	[5.18759888e+02 7.29091309e+02 6.11908376e-01]	[4.62312469e+02 9.01047363e+02 7.36924469e-01]	[4.44372284e+02 8.95850342e+02 7.64399052e-01]	[4.72543579e+02 8.72707886e+02 7.24094927e-01]
[457.06268311 275.11480713 0.9122169 ]	[462.20532227 354.47344971 0.91294664]	[398.1661377 351.98001099 0.84595531]	[369.96716309 459.83303833 0.88190001]	[349.39916992 557.2532959 0.84332156]	[523.87805176 354.53302002 0.85284752]	[544.49346924 462.36257935 0.89914685]	[564.89434814 562.45385742 0.9143616 ]	[464.82333374 552.07397461 0.72001153]	[421.31408691 554.67645264 0.71051902]	[441.77981567 721.44458008 0.79714197]	[4.62349365e+02 8.65134338e+02 8.42798829e-01]	[505.95828247 547.02313232 0.68620145]	[508.53619385 708.62347412 0.76237708]	[5.21173584e+02 7.26659851e+02 6.88988090e-01]	[441.67401123 259.69491577 0.93428379]	[464.94903564 259.61264038 0.89105147]	[423.90704346 269.90447998 0.73427379]	[487.95834351 267.33978271 0.84775984]	[5.08490479e+02 7.67516785e+02 7.23804533e-01]	[5.23863220e+02 7.59915771e+02 6.85248375e-01]	[5.16166199e+02 7.21445435e+02 4.91781294e-01]	[4.62271088e+02 9.03582581e+02 7.39216685e-01]	[4.44334961e+02 8.95883545e+02 7.59676814e-01]	[4.72560181e+02 8.72711792e+02 7.20385909e-01]
[457.06887817 275.11755371 0.91247106]	[462.18667603 354.48703003 0.9192118 ]	[398.15231323 351.96765137 0.84829211]	[367.42767334 459.75387573 0.87994516]	[344.31741333 559.69708252 0.85463846]	[523.86627197 354.58706665 0.86590421]	[544.46887207 462.3427124 0.89166188]	[564.85546875 564.82714844 0.91224736]	[462.41082764 552.07495117 0.7186237 ]	[421.25921631 554.67852783 0.70933282]	[441.76654053 723.95831299 0.80050397]	[4.62351501e+02 8.67575806e+02 8.44415486e-01]	[505.91586304 547.00610352 0.69027847]	[508.47747803 708.61132812 0.76957017]	[5.16147278e+02 7.26467285e+02 5.83725631e-01]	[441.68127441 259.69573975 0.93362373]	[464.95672607 259.61621094 0.88730353]	[423.91390991 269.88903809 0.73545355]	[487.9581604 267.34677124 0.84834945]	[5.03375305e+02 7.54810181e+02 6.86138928e-01]	[5.18731445e+02 7.49762695e+02 6.46728396e-01]	[5.05964752e+02 7.16311523e+02 4.43662733e-01]	[4.62253448e+02 9.03596436e+02 7.37663746e-01]	[4.44318481e+02 8.95886597e+02 7.60727644e-01]	[4.72568451e+02 8.72728088e+02 7.18474448e-01]
[457.084198 275.10787964 0.91183412]	[459.84500122 354.46984863 0.90481085]	[398.12945557 351.95089722 0.84555334]	[367.34109497 459.74578857 0.89196944]	[341.82525635 557.19226074 0.84994745]	[523.85913086 354.58837891 0.86981457]	[544.44934082 462.32403564 0.90340859]	[562.46917725 564.85968018 0.92037141]	[462.34851074 552.10675049 0.73185241]	[421.20443726 557.18914795 0.70731467]	[441.75854492 721.45031738 0.80162877]	[4.62327698e+02 8.65127319e+02 8.30000043e-01]	[503.4755249 549.53015137 0.68380654]	[513.60766602 716.34350586 0.73228943]	[5.03402618e+02 7.21414368e+02 1.73286304e-01]	[441.68753052 259.69940186 0.93126959]	[464.95819092 259.62747192 0.88315141]	[423.91412354 269.86022949 0.75339073]	[487.96612549 267.35281372 0.84351778]	[5.03443665e+02 7.44464111e+02 2.83051759e-01]	[5.21360046e+02 7.34337708e+02 2.96181560e-01]	[5.03338867e+02 7.21378845e+02 1.65615425e-01]	[4.62318176e+02 9.03545349e+02 7.31662095e-01]	[4.44359619e+02 8.95861877e+02 7.46271372e-01]	[4.72531464e+02 8.72721985e+02 6.96957171e-01]
[457.09088135 275.09942627 0.9174245 ]	[459.82119751 354.46374512 0.90806949]	[398.10348511 349.45285034 0.839149 ]	[364.83105469 459.75393677 0.90150243]	[341.76193237 557.21087646 0.85646343]	[523.82623291 354.59539795 0.86546236]	[544.4241333 462.3727417 0.90393871]	[562.40283203 564.83972168 0.92398667]	[462.33453369 552.09490967 0.73511821]	[421.19714355 557.17681885 0.70615506]	[441.72631836 723.95593262 0.81067342]	[4.62322784e+02 8.67580566e+02 8.33967924e-01]	[503.45449829 549.50891113 0.69374883]	[513.64672852 716.32543945 0.73996782]	[0. 0. 0.]	[441.693573 259.69662476 0.93188339]	[464.95388794 259.62548828 0.88244653]	[423.92974854 269.89422607 0.76280642]	[487.95367432 269.83041382 0.84694791]	[0. 0. 0.]	[0. 0. 0.]	[0. 0. 0.]	[4.62360321e+02 9.01015869e+02 7.28504896e-01]	[4.44379669e+02 8.93450256e+02 7.45560050e-01]	[4.70024200e+02 8.72744995e+02 7.01559424e-01]
[457.07913208 275.07598877 0.91650856]	[459.74468994 354.48574829 0.91141289]	[398.0279541 351.93151855 0.82942349]	[362.28970337 459.70907593 0.90884089]	[341.67172241 557.22442627 0.87305564]	[523.77416992 354.59545898 0.86592853]	[544.33953857 462.28701782 0.92196894]	[562.35534668 564.83166504 0.92478907]	[462.24685669 552.09661865 0.74133658]	[418.76089478 557.18170166 0.70701742]	[441.7008667 721.45220947 0.8002134 ]	[4.62316681e+02 8.67582397e+02 8.32710505e-01]	[503.38058472 547.0324707 0.70296127]	[516.21044922 713.71728516 0.75375235]	[0. 0. 0.]	[441.68643188 259.67614746 0.93540949]	[464.93728638 259.62106323 0.88503206]	[423.89794922 269.87643433 0.786125 ]	[487.92230225 269.83984375 0.85341144]	[0. 0. 0.]	[0. 0. 0.]	[0. 0. 0.]	[4.62376862e+02 9.00995667e+02 7.22691119e-01]	[4.44401093e+02 8.93445435e+02 7.37113476e-01]	[4.70023834e+02 8.72748474e+02 6.97141230e-01]
[454.65112305 275.05584717 0.91584611]	[459.72909546 354.49404907 0.9129895 ]	[395.61627197 351.94650269 0.82696968]	[362.25027466 459.7359314 0.91667736]	[341.67602539 557.2699585 0.8769846 ]	[521.41748047 356.97494507 0.8706913 ]	[544.31140137 462.39364624 0.91388875]	[562.30761719 562.45855713 0.92238474]	[462.24832153 552.11499023 0.74466795]	[418.75610352 557.1918335 0.70970267]	[441.67489624 723.9041748 0.80494034]	[4.62297150e+02 8.67580383e+02 8.30295920e-01]	[503.38360596 549.50671387 0.70701402]	[518.73626709 713.78070068 0.76931578]	[0. 0. 0.]	[441.671875 259.67324829 0.93656248]	[464.90856934 259.62521362 0.88824469]	[423.8817749 272.35046387 0.80619192]	[485.49472046 269.89016724 0.86560208]	[0. 0. 0.]	[0. 0. 0.]	[0. 0. 0.]	[4.62379150e+02 9.00981689e+02 7.25603580e-01]	[4.44405243e+02 8.93450623e+02 7.37160325e-01]	[4.70008423e+02 8.72757019e+02 6.88915610e-01]
[454.61691284 275.04251099 0.91524005]	[459.70913696 354.50112915 0.91240972]	[395.60272217 351.93695068 0.82411754]	[362.19677734 459.77157593 0.92426658]	[339.30886841 559.69000244 0.87811893]	[521.39849854 356.99575806 0.87745279]	[544.28411865 462.32080078 0.91893333]	[562.2901001 562.3828125 0.92159843]	[462.23843384 552.11181641 0.74691582]	[418.73007202 557.18859863 0.71127987]	[441.66400146 723.91729736 0.79602301]	[4.62273285e+02 8.65140747e+02 8.27784300e-01]	[503.39358521 549.51220703 0.70957273]	[518.76519775 713.75360107 0.77138567]	[0. 0. 0.]	[441.65600586 259.65924072 0.93898278]	[464.88363647 259.60653687 0.89773971]	[423.87438965 272.3550415 0.78291774]	[485.48803711 269.88787842 0.8650403 ]	[0. 0. 0.]	[0. 0. 0.]	[0. 0. 0.]	[4.62395477e+02 8.98493713e+02 7.28692353e-01]	[4.44403625e+02 8.93443237e+02 7.42194414e-01]	[4.69983643e+02 8.72745117e+02 6.86159790e-01]
[454.57363892 275.02954102 0.9106071 ]	[459.67556763 354.49713135 0.90415245]	[395.57659912 351.92532349 0.81890535]	[359.82904053 459.83319092 0.92922056]	[341.684021 559.72027588 0.88227427]	[521.35498047 356.99023438 0.87418765]	[544.28356934 462.35317993 0.91947651]	[562.27734375 562.40490723 0.92207325]	[462.21792603 552.06256104 0.74794066]	[418.7020874 554.68103027 0.70977217]	[439.31005859 723.97198486 0.79390532]	[4.62253845e+02 8.67611511e+02 8.34209144e-01]	[503.38131714 547.00268555 0.71599841]	[518.75927734 711.24578857 0.77941573]	[0. 0. 0.]	[439.31610107 259.63217163 0.94389963]	[464.8500061 257.21102905 0.91297543]	[423.84255981 269.92376709 0.76788902]	[485.46450806 269.84454346 0.86254978]	[0. 0. 0.]	[0. 0. 0.]	[0. 0. 0.]	[4.62413300e+02 8.98480591e+02 7.35425472e-01]	[4.44417999e+02 8.93452820e+02 7.44588077e-01]	[4.67478363e+02 8.72783081e+02 6.84359133e-01]
[454.54760742 275.0138855 0.90363336]	[459.64028931 354.49603271 0.89691693]	[395.53311157 349.46200562 0.81008488]	[359.82247925 459.81515503 0.92844045]	[341.69842529 559.76306152 0.88802719]	[521.32568359 356.96813965 0.86919117]	[541.94403076 462.33978271 0.91919714]	[562.27941895 562.39056396 0.91972864]	[462.22317505 552.07537842 0.74777251]	[418.70944214 554.68786621 0.71115041]	[439.30032349 723.98614502 0.79719931]	[4.62238983e+02 8.67632507e+02 8.37086558e-01]	[503.38973999 547.0223999 0.71016836]	[518.76855469 711.18762207 0.78273731]	[5.00861176e+02 6.82976135e+02 6.45241141e-02]	[439.28689575 259.61300659 0.94761842]	[464.81820679 257.17788696 0.92663985]	[423.77401733 269.88952637 0.8012414 ]	[485.42727661 267.31845093 0.86231583]	[5.08452515e+02 7.08695862e+02 1.59910068e-01]	[5.23925598e+02 7.08510498e+02 1.63947061e-01]	[0. 0. 0.]	[4.62397919e+02 8.98462830e+02 7.39047408e-01]	[4.44401550e+02 8.93443726e+02 7.48339534e-01]	[4.67461609e+02 8.72809692e+02 6.84383333e-01]
[452.05270386 275.01470947 0.9043029 ]	[459.60861206 354.51083374 0.89108109]	[393.06546021 351.94952393 0.80653709]	[359.80081177 459.84597778 0.93268633]	[341.70343018 559.82556152 0.89481091]	[521.29388428 354.59332275 0.86807233]	[541.9395752 462.37216187 0.91459501]	[562.28814697 562.40380859 0.92249554]	[462.24145508 554.63415527 0.74543947]	[418.74130249 557.24810791 0.71641475]	[439.31106567 723.9519043 0.79458416]	[4.62241943e+02 8.67637451e+02 8.37494135e-01]	[503.39373779 549.53356934 0.70589143]	[518.7835083 711.20965576 0.7810446 ]	[5.00797760e+02 6.82907043e+02 7.11424276e-02]	[439.23907471 259.59222412 0.94898826]	[462.44088745 257.16833496 0.93327612]	[421.35586548 269.90539551 0.8177259 ]	[485.39239502 267.34368896 0.87018681]	[5.08495392e+02 7.08667908e+02 1.78388879e-01]	[5.23905212e+02 7.06088867e+02 1.89899638e-01]	[0. 0. 0.]	[4.62401642e+02 8.98455139e+02 7.31116712e-01]	[4.44405548e+02 8.93436035e+02 7.40765989e-01]	[4.67455811e+02 8.72806641e+02 6.86091602e-01]
[452.05227661 275.01473999 0.90381235]	[459.60836792 354.51004028 0.88990986]	[393.06588745 351.94659424 0.80581689]	[359.80517578 459.84472656 0.93197411]	[341.70669556 559.82080078 0.89336067]	[521.29541016 354.59191895 0.86817729]	[541.9432373 462.38293457 0.91349632]	[562.28521729 562.41192627 0.92253196]	[462.24346924 552.13342285 0.7441892 ]	[418.73449707 557.22888184 0.71409625]	[439.31057739 723.95001221 0.79723209]	[4.62244873e+02 8.67653748e+02 8.37852538e-01]	[503.40359497 549.51434326 0.70419294]	[518.79760742 711.20306396 0.78618747]	[5.00813873e+02 6.82942810e+02 6.01220913e-02]	[439.23678589 259.59057617 0.94925731]	[462.44155884 257.16595459 0.93384254]	[421.35128784 269.90390015 0.81814337]	[485.39266968 267.340271 0.86935556]	[5.08522766e+02 7.08678284e+02 1.52622536e-01]	[5.23945679e+02 7.06095093e+02 1.60722882e-01]	[0. 0. 0.]	[4.62398529e+02 8.98461853e+02 7.27903426e-01]	[4.44401703e+02 8.93439880e+02 7.38986313e-01]	[4.67462860e+02 8.72817261e+02 6.80379212e-01]
[452.05218506 275.01382446 0.90357506]	[459.60778809 354.51153564 0.89008653]	[393.06750488 351.94921875 0.80582017]	[359.80279541 459.85073853 0.93267524]	[341.70516968 559.82305908 0.89466834]	[521.29382324 354.59106445 0.86735439]	[541.94396973 462.3890686 0.91274768]	[562.28881836 562.41577148 0.92230004]	[462.2387085 554.62628174 0.74424279]	[418.72897339 557.24041748 0.71556073]	[439.31375122 723.94128418 0.79673117]	[4.62244232e+02 8.67655762e+02 8.39335382e-01]	[503.39968872 549.53051758 0.70286584]	[518.76556396 711.19561768 0.7850644 ]	[5.00782135e+02 6.82856812e+02 7.33646005e-02]	[439.23724365 259.58874512 0.94957119]	[462.44207764 257.16497803 0.93425339]	[421.3531189 269.9057312 0.81687421]	[485.39611816 267.33740234 0.86835921]	[5.08521118e+02 7.08679810e+02 1.75704762e-01]	[5.23911743e+02 7.06104309e+02 1.90807551e-01]	[0. 0. 0.]	[4.62392700e+02 8.98465210e+02 7.28173435e-01]	[4.44397888e+02 8.93441833e+02 7.39203036e-01]	[4.67462006e+02 8.72821594e+02 6.83718503e-01]
[449.51184082 275.03143311 0.90086162]	[459.58621216 354.51318359 0.88571 ]	[393.01010132 351.96020508 0.80048227]	[359.7902832 462.19772339 0.93648595]	[341.7159729 562.21331787 0.89565504]	[521.27947998 354.57546997 0.86328363]	[541.93768311 462.35946655 0.91706282]	[562.29882812 562.41577148 0.92093652]	[462.23233032 554.67211914 0.74378484]	[418.73071289 559.71466064 0.71486962]	[439.32873535 726.46832275 0.80344617]	[4.62242859e+02 8.67660461e+02 8.42150152e-01]	[503.39309692 552.0715332 0.69805652]	[521.16467285 713.70001221 0.78280556]	[5.00737091e+02 6.82876038e+02 8.14730525e-02]	[439.18267822 259.58380127 0.94181478]	[462.40194702 257.16281128 0.94364357]	[421.32876587 269.85037231 0.76271892]	[485.36257935 267.32144165 0.86785942]	[5.08563416e+02 7.08724304e+02 1.64775491e-01]	[5.23949707e+02 7.06097412e+02 1.82918847e-01]	[0. 0. 0.]	[4.62383972e+02 8.98465881e+02 7.31755257e-01]	[4.44388916e+02 8.93441528e+02 7.42411017e-01]	[4.67466827e+02 8.72824585e+02 6.84334159e-01]
[449.51239014 275.0317688 0.90197605]	[459.58483887 354.51028442 0.88512135]	[393.00363159 351.95574951 0.80032629]	[359.79077148 462.19729614 0.93570536]	[341.71664429 559.83911133 0.89523923]	[521.2779541 354.57827759 0.86389583]	[541.94830322 462.37414551 0.91245323]	[562.29956055 562.41467285 0.92029417]	[462.2321167 554.66290283 0.74259269]	[418.72885132 559.7177124 0.71535128]	[439.32678223 726.47802734 0.80695403]	[4.62237762e+02 8.67662415e+02 8.42698634e-01]	[503.39663696 549.57348633 0.69693995]	[521.1619873 713.70953369 0.77929223]	[5.00783417e+02 6.82895996e+02 7.74664581e-02]	[439.18334961 259.587677 0.94123018]	[462.40258789 257.16488647 0.94274336]	[421.32907104 269.85836792 0.76345396]	[485.36273193 267.32299805 0.86916292]	[5.08566589e+02 7.08741638e+02 1.67559132e-01]	[5.23955627e+02 7.06123413e+02 1.85924560e-01]	[0. 0. 0.]	[4.62374237e+02 8.98461182e+02 7.32128441e-01]	[4.44379669e+02 8.93438965e+02 7.43351340e-01]	[4.67462311e+02 8.72827148e+02 6.84179604e-01]
[449.43737793 275.03515625 0.90357071]	[457.21862793 354.51791382 0.88190258]	[390.49264526 351.98202515 0.79579365]	[359.78686523 459.85348511 0.93432593]	[341.70297241 559.82775879 0.89546108]	[521.27532959 354.56240845 0.862445 ]	[541.94628906 462.3711853 0.91613656]	[562.3026123 562.45233154 0.9207896 ]	[462.25979614 554.66522217 0.74262041]	[418.74099731 557.25494385 0.71088368]	[441.67272949 716.32611084 0.78905791]	[4.62259766e+02 8.67650269e+02 8.41115773e-01]	[503.42422485 552.07525635 0.69245762]	[521.17028809 713.7177124 0.77560073]	[5.00722351e+02 6.85437256e+02 6.59283027e-02]	[439.13961792 259.58483887 0.93344671]	[462.35418701 257.15750122 0.95487994]	[421.30200195 269.8369751 0.71837413]	[482.97653198 267.31228638 0.87295395]	[5.13559875e+02 7.11201721e+02 1.69523537e-01]	[5.24011169e+02 7.08587341e+02 1.84183523e-01]	[0. 0. 0.]	[4.62361237e+02 8.98504639e+02 7.28147089e-01]	[4.44370361e+02 8.95855042e+02 7.44633079e-01]	[4.67491547e+02 8.72806396e+02 6.87097728e-01]
[444.45126343 275.04373169 0.91806555]	[457.17837524 354.56137085 0.88288438]	[390.46313477 354.48077393 0.80335045]	[359.81393433 462.25933838 0.93004638]	[341.70391846 562.22662354 0.89824396]	[521.23986816 354.57241821 0.85695702]	[541.95397949 462.35348511 0.91836095]	[562.32440186 564.82147217 0.92066139]	[462.23739624 554.68713379 0.73746252]	[418.73382568 557.26464844 0.71091068]	[441.73312378 716.31170654 0.79487282]	[4.62269867e+02 8.67619873e+02 8.39397311e-01]	[503.39025879 552.11303711 0.6908471 ]	[521.19470215 716.31304932 0.77775151]	[4.95630280e+02 6.85547302e+02 6.64545000e-02]	[436.68466187 259.60449219 0.90728706]	[462.2557373 257.17404175 0.96287507]	[421.21179199 269.92010498 0.72067887]	[482.87576294 269.81777954 0.89469105]	[0. 0. 0.]	[0. 0. 0.]	[0. 0. 0.]	[4.62350677e+02 8.98475281e+02 7.29748428e-01]	[4.44368591e+02 8.93433411e+02 7.46024847e-01]	[4.69969666e+02 8.72778076e+02 6.95469558e-01]
[444.35437012 277.4654541 0.94707805]	[457.16436768 357.02853394 0.89375949]	[390.45358276 357.00970459 0.81635821]	[359.8343811 462.44610596 0.90377533]	[341.7208252 562.41204834 0.9284364 ]	[521.23822021 357.00778198 0.8714053 ]	[544.30877686 462.42800903 0.90174884]	[562.36639404 564.93566895 0.91531092]	[462.27307129 559.8302002 0.75838494]	[418.76870728 562.3515625 0.73943126]	[441.77789307 726.48980713 0.80687273]	[4.62324860e+02 8.67655212e+02 8.43895435e-01]	[503.41213989 559.74432373 0.7055459 ]	[518.69335938 723.9151001 0.78395659]	[4.80281647e+02 6.95739929e+02 1.69702321e-01]	[436.60531616 262.21047974 0.87035847]	[459.85458374 259.68881226 0.94042331]	[421.18893433 274.91436768 0.67999339]	[482.77966309 272.44433594 0.93873209]	[5.05938446e+02 7.23983459e+02 1.79353356e-01]	[5.23764648e+02 7.18829224e+02 1.84220105e-01]	[0. 0. 0.]	[4.62307922e+02 9.00995056e+02 7.17799604e-01]	[4.44344086e+02 8.93453308e+02 7.44867265e-01]	[4.72542816e+02 8.72814758e+02 7.00219035e-01]
[444.34820557 277.50634766 0.94757217]	[457.16815186 357.07382202 0.89898539]	[390.4876709 357.03985596 0.8232801 ]	[359.83154297 464.87332153 0.89765197]	[341.74258423 564.83258057 0.92257339]	[521.24743652 357.06082153 0.87693441]	[544.32720947 464.87304688 0.89844257]	[562.36779785 565.01873779 0.90557474]	[462.27764893 562.35369873 0.76915139]	[418.75799561 562.42901611 0.73985922]	[441.82440186 726.48565674 0.80326456]	[4.62314758e+02 8.67653320e+02 8.42213988e-01]	[503.43463135 562.28717041 0.7160998 ]	[518.69012451 724.02490234 0.79541373]	[4.82779999e+02 7.03464539e+02 2.02950671e-01]	[436.60153198 264.72903442 0.86777604]	[459.83013916 262.14892578 0.93329251]	[421.15975952 274.94665527 0.71963477]	[482.75756836 272.47619629 0.94431674]	[5.03432831e+02 7.26548340e+02 2.52155900e-01]	[5.21300354e+02 7.23885620e+02 2.42961317e-01]	[4.82809143e+02 7.06019592e+02 1.11027345e-01]	[4.62321686e+02 9.00980530e+02 7.24856555e-01]	[4.44355286e+02 8.93451477e+02 7.46810317e-01]	[4.72530121e+02 8.72822937e+02 6.97621286e-01]
[444.33285522 277.57894897 0.95161033]	[457.146698 357.15176392 0.90732813]	[390.4697876 357.15420532 0.83846611]	[359.82644653 464.93478394 0.8952806 ]	[341.74505615 564.91540527 0.91459316]	[521.24621582 357.1031189 0.88247013]	[544.32885742 464.8848877 0.89946961]	[562.37701416 565.02307129 0.89522421]	[462.23135376 562.36065674 0.7633208 ]	[418.74517822 562.41894531 0.73607665]	[441.85501099 721.46575928 0.78837192]	[4.62311981e+02 8.67640442e+02 8.47633004e-01]	[503.38427734 562.31262207 0.71368992]	[518.73480225 726.42132568 0.80880702]	[4.82797394e+02 7.08652954e+02 4.89197224e-01]	[436.56735229 267.26473999 0.86256707]	[459.83700562 262.2182312 0.92850333]	[418.78765869 274.99954224 0.72785163]	[482.76638794 274.88244629 0.95243543]	[5.00714233e+02 7.31678101e+02 3.87542725e-01]	[5.11030640e+02 7.26654968e+02 3.50851029e-01]	[4.77675781e+02 6.98375732e+02 2.64998943e-01]	[4.62303467e+02 9.01008911e+02 7.24823892e-01]	[4.44345367e+02 8.95858887e+02 7.48449802e-01]	[4.72521942e+02 8.72811340e+02 6.99754655e-01]
[444.35742188 277.66986084 0.92847854]	[457.15646362 357.17730713 0.90644234]	[390.49099731 357.18560791 0.83733934]	[362.20153809 464.96881104 0.88104123]	[341.79873657 564.95654297 0.90103024]	[521.253479 357.13717651 0.88327098]	[544.36138916 467.39752197 0.87993842]	[562.41290283 567.46533203 0.88750023]	[462.24978638 564.85144043 0.76597512]	[418.76205444 564.92016602 0.73230278]	[441.84606934 726.52441406 0.80269581]	[4.62309845e+02 8.67646973e+02 8.45692635e-01]	[503.39447021 562.38677979 0.71523601]	[518.77838135 726.44219971 0.79487646]	[4.80317230e+02 7.08596985e+02 3.47345263e-01]	[436.58929443 269.83999634 0.87403703]	[462.18243408 267.27236938 0.91429645]	[418.75592041 275.07797241 0.78986657]	[482.80142212 274.98745728 0.97250402]	[5.00832123e+02 7.31685974e+02 3.70138288e-01]	[5.16115906e+02 7.26638489e+02 3.34695399e-01]	[4.77701782e+02 7.03441284e+02 1.73458114e-01]	[4.62309326e+02 9.01011108e+02 7.26255536e-01]	[4.44344788e+02 8.95858765e+02 7.48336434e-01]	[4.72529053e+02 8.72802429e+02 6.97045863e-01]
[444.36199951 280.15805054 0.91478753]	[457.18835449 357.22549438 0.91580194]	[392.99319458 357.21566772 0.84388483]	[362.20672607 467.47875977 0.87392783]	[341.83016968 565.05847168 0.87817049]	[521.26721191 357.19198608 0.89284515]	[544.35894775 467.45855713 0.86311042]	[562.43115234 567.48529053 0.8927871 ]	[462.22045898 562.3807373 0.75768745]	[418.72546387 564.84643555 0.72925085]	[441.86572266 723.97375488 0.80392557]	[4.62306274e+02 8.67652283e+02 8.46241951e-01]	[503.38586426 562.34008789 0.70889872]	[521.18078613 721.38543701 0.77858537]	[4.90522156e+02 7.23904968e+02 5.98932743e-01]	[436.59091187 272.40045166 0.89608377]	[462.18804932 269.89181519 0.92540926]	[418.77798462 277.47161865 0.72608125]	[482.85183716 275.05981445 0.97273755]	[4.82831512e+02 7.49748047e+02 7.36028314e-01]	[4.85436401e+02 7.49557068e+02 6.23221159e-01]	[4.82892242e+02 7.08566711e+02 4.31556493e-01]	[4.62319000e+02 9.00987915e+02 7.18790352e-01]	[4.44368011e+02 8.95862732e+02 7.41530597e-01]	[4.70028015e+02 8.72827637e+02 7.01612473e-01]
[444.38357544 280.25338745 0.88700306]	[457.20080566 359.6449585 0.91793692]	[392.97024536 359.63296509 0.83790064]	[362.19903564 469.99539185 0.86561847]	[341.8298645 567.54718018 0.85755175]	[521.27661133 359.62054443 0.89051849]	[544.35198975 467.49713135 0.85510564]	[562.4519043 567.48370361 0.89609122]	[462.23052979 564.86053467 0.75940949]	[418.73193359 564.91217041 0.7299906 ]	[441.88937378 724.02178955 0.80783319]	[4.62306183e+02 8.67663208e+02 8.49268258e-01]	[503.39151001 562.40625 0.71836472]	[518.78167725 721.41601562 0.77466172]	[5.00650360e+02 7.26557190e+02 6.91098928e-01]	[436.59466553 272.50198364 0.90952504]	[462.1895752 272.41500854 0.94084537]	[418.7265625 277.61291504 0.77873999]	[482.83840942 277.4621582 0.97360015]	[4.8286972e+02 7.5986499e+02 6.8282789e-01]	[4.90552979e+02 7.54771362e+02 5.77845275e-01]	[4.90534515e+02 7.16278625e+02 4.88280356e-01]	[4.62300720e+02 8.98516602e+02 7.26529598e-01]	[4.44345795e+02 8.95845642e+02 7.52405345e-01]	[4.70027588e+02 8.72831360e+02 7.03582168e-01]
[444.42391968 285.26477051 0.85721219]	[457.21765137 359.75961304 0.91132963]	[393.00030518 359.7270813 0.82796514]	[359.82653809 472.59619141 0.8621816 ]	[344.27355957 570.08312988 0.83377737]	[521.28637695 359.71875 0.87511796]	[544.3739624 475.06427002 0.85810465]	[562.47241211 567.5657959 0.88694549]	[462.21188354 564.88256836 0.75369328]	[418.70910645 564.93005371 0.72582632]	[441.90835571 723.98614502 0.81847811]	[4.62311371e+02 8.67654419e+02 8.51170838e-01]	[503.37173462 562.42877197 0.7171402 ]	[518.76489258 721.43554688 0.78966302]	[500.6512146 729.12518311 0.75028145]	[436.66885376 274.96856689 0.93963999]	[462.2020874 274.92318726 0.97407109]	[418.7911377 280.1350708 0.7819556]	[482.8487854 277.60455322 0.97334611]	[4.82882233e+02 7.65061218e+02 7.57699132e-01]	[4.93048096e+02 7.64936279e+02 6.38810992e-01]	[4.90551666e+02 7.21413513e+02 5.19082189e-01]	[4.62268463e+02 9.00991211e+02 7.30857670e-01]	[4.44326050e+02 8.95843384e+02 7.59264410e-01]	[4.70031891e+02 8.72821716e+02 7.08775580e-01]
[444.4069519 290.35317993 0.86044765]	[459.58599854 362.26599121 0.9016487 ]	[393.01306152 362.22747803 0.81511325]	[359.81491089 475.12976074 0.8666653 ]	[341.82809448 572.61474609 0.8334378 ]	[521.30163574 362.23858643 0.85677576]	[544.37023926 475.17184448 0.86345196]	[564.80480957 572.64996338 0.86779684]	[462.24328613 565.00537109 0.7460708 ]	[418.72024536 567.50653076 0.71109957]	[441.92034912 726.53411865 0.82640231]	[4.62339111e+02 8.67708191e+02 8.56961608e-01]	[503.40386963 564.94403076 0.71229607]	[518.64239502 721.38195801 0.76989388]	[500.73962402 731.77593994 0.7586875 ]	[436.68487549 275.08346558 0.95560008]	[462.19842529 275.04592896 0.98439813]	[421.13143921 280.21731567 0.74723357]	[482.84561157 277.69970703 0.9536559 ]	[482.8420105 770.13482666 0.81468159]	[4.93053619e+02 7.67683594e+02 7.35539138e-01]	[4.90573853e+02 7.26539551e+02 5.29365718e-01]	[4.62297333e+02 9.01010559e+02 7.43031800e-01]	[4.44360016e+02 8.95858337e+02 7.66162694e-01]	[4.72526978e+02 8.72858521e+02 7.21320510e-01]
[444.40939331 290.35153198 0.85954213]	[459.58520508 362.26647949 0.90149456]	[393.01409912 362.22631836 0.81525844]	[359.81704712 475.12719727 0.86643046]	[341.82919312 572.62194824 0.83303839]	[521.29772949 362.23989868 0.85604 ]	[544.37322998 475.16867065 0.86287278]	[564.81323242 572.65429688 0.86701459]	[462.23498535 564.99554443 0.74370158]	[418.71606445 567.49981689 0.7096929 ]	[441.91247559 726.52453613 0.82756698]	[4.62339081e+02 8.67708130e+02 8.57305169e-01]	[503.39279175 564.93249512 0.71099228]	[518.68389893 721.41729736 0.77932012]	[500.72540283 731.73303223 0.76905465]	[436.68591309 275.08276367 0.95508814]	[462.20007324 275.0435791 0.98363149]	[421.13491821 280.22058105 0.74263537]	[482.84658813 277.69906616 0.95301116]	[482.83837891 770.13928223 0.81758004]	[4.93054840e+02 7.67685669e+02 7.36360431e-01]	[4.90563904e+02 7.26500366e+02 5.38037956e-01]	[4.62290527e+02 9.01010010e+02 7.42691398e-01]	[4.44353760e+02 8.95855835e+02 7.66313732e-01]	[4.72531738e+02 8.72858643e+02 7.22143114e-01]
[444.37698364 292.98223877 0.89874607]	[459.6005249 364.79067993 0.89457458]	[393.03421021 362.32254028 0.80746877]	[359.82577515 477.70678711 0.88291061]	[344.29641724 577.73028564 0.83773696]	[521.30841064 364.77484131 0.84748721]	[544.38964844 480.12149048 0.88089752]	[562.46887207 580.24743652 0.88391739]	[462.20687866 567.49316406 0.73877722]	[418.70788574 567.56738281 0.70635986]	[446.8760376 726.49902344 0.79798877]	[4.62342224e+02 8.70110718e+02 8.51249456e-01]	[503.36328125 565.00701904 0.70750362]	[518.68914795 723.91693115 0.7855534 ]	[500.67657471 736.83758545 0.75605154]	[436.6300354 277.52081299 0.94468564]	[462.18890381 277.50146484 0.98494381]	[418.80535889 282.73883057 0.73440564]	[482.84347534 280.22702026 0.91870612]	[482.88864136 775.27685547 0.80610299]	[4.98171875e+02 7.70269165e+02 7.61463881e-01]	[4.90550720e+02 7.29090881e+02 5.81848562e-01]	[4.62325684e+02 9.00979187e+02 7.19582796e-01]	[4.44370636e+02 8.93451233e+02 7.51121640e-01]	[4.70018188e+02 8.72852112e+02 7.12629318e-01]
[444.35641479 295.53848267 0.93642139]	[459.58392334 369.90835571 0.87154377]	[393.03283691 367.35150146 0.79113942]	[359.82324219 480.26861572 0.90232676]	[344.25857544 580.3215332 0.86377341]	[521.28692627 369.89749146 0.82384098]	[544.38574219 480.27761841 0.90327018]	[564.80889893 582.82006836 0.90441799]	[462.21807861 570.09863281 0.72882915]	[418.69955444 575.14910889 0.70032871]	[449.43203735 729.03869629 0.78600383]	[4.62363647e+02 8.67662964e+02 8.46488655e-01]	[503.38088989 570.04455566 0.6948722 ]	[518.74334717 724.03356934 0.78658503]	[5.00736115e+02 7.41964905e+02 7.40891159e-01]	[436.57846069 277.722229 0.90902996]	[459.85559082 277.66595459 0.96660364]	[418.78649902 290.36437988 0.60495484]	[482.8588562 285.25222778 0.89401716]	[4.85346771e+02 7.80478027e+02 7.41603076e-01]	[4.98238098e+02 7.75336182e+02 7.11181104e-01]	[4.90574249e+02 7.29220032e+02 5.61294794e-01]	[4.62329315e+02 9.03538818e+02 7.38698363e-01]	[4.44373688e+02 8.95878113e+02 7.61050165e-01]	[4.72536102e+02 8.72780701e+02 7.18243241e-01]
[444.42922974 298.00897217 0.92736042]	[459.58877563 375.03292847 0.89152443]	[393.03820801 372.47979736 0.78964877]	[359.82537842 482.84259033 0.90079576]	[341.79998779 582.87585449 0.89429033]	[521.27459717 375.0552063 0.83998376]	[544.37115479 482.84170532 0.89825374]	[562.43725586 582.9866333 0.91716182]	[462.20272827 572.66021729 0.72608793]	[418.67437744 577.70043945 0.70546204]	[454.55407715 729.02886963 0.77175957]	[4.62401367e+02 8.67692688e+02 8.43281806e-01]	[503.37976074 572.6149292 0.69050616]	[518.74169922 726.48712158 0.78938109]	[500.71392822 749.56488037 0.76165974]	[436.66436768 282.69869995 0.88111377]	[462.23291016 280.18203735 0.94145584]	[421.20361328 293.00012207 0.62564605]	[482.85882568 290.41204834 0.90275353]	[4.90496582e+02 7.88140137e+02 6.69032931e-01]	[5.00687988e+02 7.85572693e+02 7.28557825e-01]	[4.93088623e+02 7.41917908e+02 5.33917308e-01]	[4.62340302e+02 9.01058411e+02 7.31437802e-01]	[4.44384613e+02 8.95858459e+02 7.56607533e-01]	[4.72545105e+02 8.72811829e+02 7.16726363e-01]
[444.43988037 300.72512817 0.88316119]	[457.21005249 377.67654419 0.91533262]	[393.05679321 377.65100098 0.82440579]	[359.82922363 488.0055542 0.8537339 ]	[344.26959229 585.59240723 0.86498016]	[521.27923584 377.6730957 0.87775385]	[544.34710693 485.47198486 0.86800683]	[562.35333252 588.02807617 0.90088767]	[462.19451904 580.29571533 0.74502194]	[418.71548462 582.77789307 0.72454584]	[457.12286377 729.08343506 0.79263359]	[4.62398621e+02 8.67704163e+02 8.41427267e-01]	[503.33630371 580.26013184 0.71195996]	[518.7644043 729.21551514 0.78554386]	[5.00685303e+02 7.54825562e+02 7.35647559e-01]	[436.67993164 292.94366455 0.90613812]	[462.22570801 290.44085693 0.92252779]	[421.14379883 298.00152588 0.75742799]	[482.89001465 295.58108521 0.9613148 ]	[4.87959778e+02 7.98393555e+02 6.89845204e-01]	[5.00668549e+02 7.93249817e+02 7.77172506e-01]	[4.93078217e+02 7.49604919e+02 5.54018319e-01]	[4.62365021e+02 9.03549438e+02 7.24371135e-01]	[4.44394440e+02 8.95879761e+02 7.56125212e-01]	[4.70044250e+02 8.72828857e+02 7.10112572e-01]
[446.94140625 305.81542969 0.84045738]	[457.22540283 380.18560791 0.9210813 ]	[393.05368042 380.14065552 0.83455646]	[359.80764771 493.05380249 0.85407341]	[344.29562378 588.07952881 0.84244108]	[521.30175781 380.18103027 0.88214362]	[544.3258667 493.05435181 0.84964627]	[562.32550049 590.54528809 0.88007826]	[459.82647705 580.31506348 0.75046134]	[418.68133545 582.80462646 0.7309702 ]	[454.63769531 729.20397949 0.78903204]	[4.62387817e+02 8.67697388e+02 8.43428493e-01]	[503.3026123 580.26391602 0.72313064]	[521.17950439 734.24334717 0.79175401]	[5.00706299e+02 7.59961182e+02 7.29291439e-01]	[439.11758423 295.48547363 0.94701177]	[462.26504517 295.41940308 0.95537746]	[421.19641113 300.62768555 0.78089052]	[482.91656494 298.09472656 0.95217121]	[4.87943298e+02 8.03549683e+02 6.79611802e-01]	[5.00656494e+02 7.98357727e+02 7.24039674e-01]	[4.93101013e+02 7.49706177e+02 5.54854929e-01]	[4.62360168e+02 9.03593262e+02 7.39477515e-01]	[4.44389587e+02 8.95918823e+02 7.62597382e-01]	[4.70032867e+02 8.72842346e+02 7.04157293e-01]
[446.89920044 310.93002319 0.85385716]	[459.58169556 382.76663208 0.90897357]	[393.05288696 380.30029297 0.82723755]	[359.79760742 495.65408325 0.86672175]	[344.27593994 590.62658691 0.82925147]	[521.3182373 382.79263306 0.858742 ]	[544.29376221 498.1178894 0.85872793]	[562.32330322 598.23455811 0.8683418 ]	[459.822052 582.89929199 0.76230419]	[418.64877319 582.94647217 0.73070139]	[452.02960205 734.30200195 0.76852286]	[4.62345184e+02 8.67680664e+02 8.51297855e-01]	[503.3260498 582.86151123 0.73294854]	[521.25408936 739.41192627 0.80528218]	[5.00686493e+02 7.65078064e+02 7.62066603e-01]	[439.10806274 295.621521 0.96140254]	[462.26535034 295.56460571 0.98037976]	[421.23904419 300.76235962 0.69809544]	[482.94473267 298.25262451 0.92260963]	[4.85469910e+02 8.06066162e+02 6.98300540e-01]	[4.98263489e+02 8.00990601e+02 7.19970942e-01]	[4.90554749e+02 7.54778748e+02 5.77515781e-01]	[4.62350006e+02 9.03577209e+02 7.52443969e-01]	[4.44393890e+02 8.95913818e+02 7.69765615e-01]	[4.70002838e+02 8.72814392e+02 7.09222496e-01]
[446.88742065 315.9649353 0.89779031]	[459.6022644 385.32116699 0.89734417]	[395.51049805 382.79986572 0.82053232]	[359.78543091 498.16973877 0.87586492]	[344.3062439 595.75579834 0.82751334]	[521.32513428 385.35882568 0.84733349]	[544.29595947 500.72750854 0.89049625]	[562.27416992 603.30554199 0.90502846]	[459.80575562 585.44244385 0.75810093]	[418.6282959 585.48260498 0.72505152]	[449.50341797 736.79779053 0.76740992]	[4.62303223e+02 8.67682068e+02 8.59245777e-01]	[503.32037354 585.40148926 0.73439795]	[521.30090332 744.45898438 0.81897032]	[4.98242706e+02 7.67564087e+02 7.67223597e-01]	[439.07244873 298.11941528 0.94352061]	[462.29019165 298.07159424 0.9739275 ]	[421.20553589 303.26449585 0.70916969]	[482.95181274 303.19125366 0.88789576]	[4.87975830e+02 8.08599121e+02 7.03232527e-01]	[5.00676147e+02 8.06014343e+02 7.40333259e-01]	[4.87968231e+02 7.57348206e+02 5.77586651e-01]	[4.62412292e+02 9.03566589e+02 7.52830923e-01]	[4.44431610e+02 8.95939209e+02 7.62015760e-01]	[4.67474426e+02 8.72827637e+02 7.08586693e-01]
[446.87301636 316.09829712 0.91700041]	[459.57992554 390.47518921 0.87627739]	[393.05175781 387.86294556 0.79401588]	[359.79067993 500.83016968 0.91258168]	[344.24432373 603.27062988 0.87274837]	[521.29443359 392.99169922 0.83142674]	[541.93951416 500.84408569 0.90019995]	[562.22833252 603.47039795 0.90593219]	[459.76541138 585.50128174 0.75431955]	[418.60089111 585.53173828 0.71855897]	[446.93087769 739.3928833 0.76655108]	[4.62289856e+02 8.67663330e+02 8.59788477e-01]	[503.27078247 585.46459961 0.73267436]	[521.35974121 746.96185303 0.82712436]	[500.69934082 770.12982178 0.80741441]	[436.68988037 300.67590332 0.90243179]	[462.26086426 298.22070312 0.95263284]	[421.24475098 313.40133667 0.65556204]	[482.92169189 308.37405396 0.88070476]	[4.85471954e+02 8.11201477e+02 7.02415645e-01]	[4.98227386e+02 8.08662537e+02 7.70321369e-01]	[4.87989044e+02 7.64978088e+02 6.03318334e-01]	[4.62416809e+02 9.03558594e+02 7.55777597e-01]	[4.46870544e+02 8.95944092e+02 7.63624847e-01]	[4.67451508e+02 8.72804504e+02 7.10636497e-01]
[446.86486816 318.57885742 0.91968715]	[457.20263672 395.55551147 0.8878659 ]	[393.00180054 392.98187256 0.78713459]	[359.83044434 503.3951416 0.89083058]	[341.81851196 603.45758057 0.8955673 ]	[521.26184082 395.61334229 0.84533662]	[541.92419434 503.39639282 0.89641678]	[559.78173828 605.95178223 0.88966632]	[459.67504883 588.05236816 0.73621601]	[416.15539551 588.06408691 0.70655316]	[446.91506958 739.41094971 0.76597625]	[4.62284546e+02 8.67658997e+02 8.61546993e-01]	[500.84365845 588.01147461 0.72481239]	[521.37426758 747.06982422 0.84685349]	[500.71582031 770.20715332 0.8152433 ]	[439.07073975 305.76116943 0.8775062 ]	[462.23428345 303.20547485 0.9247697 ]	[421.2114563 315.94577026 0.70001888]	[482.85360718 313.51062012 0.92533261]	[4.87995667e+02 8.13816711e+02 7.17355549e-01]	[500.6769104 811.18463135 0.81741112]	[4.90491882e+02 7.65056213e+02 6.20300412e-01]	[4.62425934e+02 9.03592896e+02 7.56449699e-01]	[4.46872192e+02 8.95964294e+02 7.59859502e-01]	[4.67429291e+02 8.72792053e+02 7.13590682e-01]
[444.4163208 318.78033447 0.90405738]	[457.16937256 398.0776062 0.90398479]	[392.98574829 398.02453613 0.80269784]	[359.83401489 505.96203613 0.8679924 ]	[344.3109436 606.00531006 0.88453031]	[521.2598877 398.09518433 0.86102313]	[541.92181396 505.98034668 0.87070775]	[559.74627686 606.06799316 0.87716162]	[459.68615723 593.11517334 0.72733009]	[418.56784058 593.12438965 0.70096153]	[449.47018433 739.42297363 0.76378435]	[4.62298248e+02 8.67631714e+02 8.58798265e-01]	[500.83874512 590.59130859 0.71904397]	[521.36419678 747.17547607 0.84073424]	[500.7461853 770.29602051 0.81749415]	[436.6569519 310.93606567 0.88628066]	[462.21920776 308.38513184 0.9128378 ]	[421.14587402 316.11260986 0.68382442]	[482.88522339 316.02322388 0.94561827]	[4.90510437e+02 8.18949158e+02 7.27808654e-01]	[500.74899292 811.34246826 0.82143277]	[4.90514130e+02 7.67507874e+02 6.21376634e-01]	[4.62423004e+02 9.03613159e+02 7.58278131e-01]	[4.44433411e+02 8.95969788e+02 7.63722599e-01]	[4.67447632e+02 8.72775146e+02 7.06339419e-01]
[444.4078064 323.73278809 0.86987323]	[457.16430664 398.20834351 0.91207683]	[393.00552368 398.17950439 0.82105637]	[362.21765137 511.02096558 0.85046464]	[346.84844971 608.58184814 0.84230328]	[521.25213623 398.21368408 0.87325752]	[541.89599609 511.04602051 0.86560619]	[557.20690918 608.5244751 0.84203374]	[459.65899658 595.70904541 0.72286165]	[418.54937744 595.72473145 0.70062387]	[449.50454712 744.42431641 0.77041614]	[4.62298676e+02 8.67591187e+02 8.49685848e-01]	[500.79901123 593.17236328 0.71534783]	[521.29425049 749.67279053 0.8225922 ]	[500.76089478 772.83428955 0.7805568 ]	[436.63143921 313.5368042 0.90824151]	[462.19454956 313.45651245 0.93444204]	[418.74731445 318.57565308 0.74663591]	[482.87576294 316.13909912 0.96316469]	[4.90498779e+02 8.21517883e+02 7.23327458e-01]	[5.00735962e+02 8.13822449e+02 7.96059191e-01]	[4.90556671e+02 7.67640198e+02 5.90143383e-01]	[4.64841675e+02 9.03585449e+02 7.50386477e-01]	[4.46877411e+02 8.95958862e+02 7.60472000e-01]	[4.67440582e+02 8.72744385e+02 6.91660464e-01]
[444.44790649 328.85992432 0.84349084]	[457.16186523 400.71871948 0.91491824]	[392.97372437 400.68353271 0.82484561]	[362.21786499 516.11956787 0.8578124 ]	[351.95623779 613.65142822 0.82609141]	[521.26000977 400.71963501 0.87201655]	[541.86798096 516.14483643 0.86521655]	[554.63989258 611.13806152 0.80971205]	[459.68713379 598.2286377 0.72741967]	[418.6138916 598.24853516 0.7070179 ]	[452.06787109 741.93231201 0.76768428]	[4.62304749e+02 8.67620300e+02 8.54895949e-01]	[500.77761841 595.71740723 0.71592891]	[521.23956299 749.72650146 0.8147791 ]	[5.00677612e+02 7.75373413e+02 7.42431760e-01]	[436.69760132 316.04089355 0.93682921]	[462.21987915 315.99630737 0.9663378 ]	[418.8109436 321.18331909 0.76303262]	[482.89135742 318.6859436 0.94823962]	[4.90512848e+02 8.23999512e+02 7.15388238e-01]	[5.00721802e+02 8.13837036e+02 7.86971867e-01]	[4.90521118e+02 7.70110962e+02 5.68747401e-01]	[4.64828033e+02 9.03592102e+02 7.53901303e-01]	[4.46867798e+02 8.95945129e+02 7.64575005e-01]	[4.67412781e+02 8.72749390e+02 7.01161921e-01]
[444.44787598 328.85925293 0.84342802]	[457.16168213 400.7170105 0.91497874]	[392.97351074 400.68270874 0.82472992]	[362.21829224 516.11999512 0.85781336]	[351.95516968 613.65484619 0.82625461]	[521.26104736 400.71749878 0.87247008]	[541.86639404 516.14294434 0.8653152 ]	[554.64001465 611.14038086 0.80969155]	[459.68737793 598.22943115 0.72773248]	[418.6133728 598.25018311 0.70733374]	[452.06442261 741.91290283 0.76640552]	[4.62306885e+02 8.67630310e+02 8.56850266e-01]	[500.77880859 595.71685791 0.7158767 ]	[521.2409668 749.72839355 0.81491244]	[5.00683472e+02 7.75365967e+02 7.44145513e-01]	[436.69790649 316.04049683 0.93673325]	[462.22003174 315.99557495 0.9662903 ]	[418.81240845 321.18502808 0.76315349]	[482.89102173 318.68606567 0.94840336]	[4.90495178e+02 8.23996277e+02 7.16420710e-01]	[5.00710846e+02 8.13841248e+02 7.87872672e-01]	[4.90529938e+02 7.70103333e+02 5.68702698e-01]	[4.62424255e+02 9.03612488e+02 7.55013347e-01]	[4.44432037e+02 8.95950806e+02 7.64968276e-01]	[4.67419281e+02 8.72755981e+02 7.02954829e-01]
[444.35974121 331.49853516 0.87393141]	[457.20220947 403.26794434 0.89971495]	[393.00216675 400.79095459 0.82960731]	[362.30786133 518.68267822 0.86651164]	[354.49700928 618.81262207 0.8492949 ]	[521.29772949 403.33248901 0.84893477]	[541.84490967 518.75109863 0.87340498]	[552.12371826 616.25653076 0.80777228]	[459.69134521 598.29919434 0.73236334]	[418.61791992 598.29284668 0.70750499]	[454.5484314 736.86126709 0.76083827]	[4.62309143e+02 8.67602112e+02 8.49824786e-01]	[500.76220703 598.27880859 0.71339089]	[521.16387939 749.74609375 0.7888819 ]	[5.00757996e+02 7.75360901e+02 7.69955516e-01]	[436.6439209 316.15942383 0.94074094]	[459.85540771 316.12075806 0.97237378]	[418.80657959 321.26516724 0.71879339]	[482.89074707 321.18817139 0.9262659 ]	[4.93055145e+02 8.24056641e+02 7.40943372e-01]	[5.00838379e+02 8.13864746e+02 7.84190834e-01]	[4.93050629e+02 7.70116760e+02 5.99265158e-01]	[4.64848389e+02 9.03580750e+02 7.56244779e-01]	[4.46888916e+02 8.95934143e+02 7.68909216e-01]	[4.67423645e+02 8.72735779e+02 7.01814950e-01]
[444.35464478 336.52450562 0.92259973]	[457.21646118 403.37554932 0.89286786]	[393.04418945 403.2845459 0.82153529]	[362.35125732 521.30187988 0.89743263]	[354.58392334 621.3895874 0.88003314]	[521.29699707 405.82943726 0.84425008]	[541.82971191 521.19317627 0.87919664]	[552.0569458 621.41455078 0.83559805]	[459.73739624 600.82562256 0.74119413]	[418.63955688 600.80316162 0.7123155 ]	[454.61203003 736.79559326 0.75702459]	[4.62320770e+02 8.67624451e+02 8.51844251e-01]	[500.81744385 600.82946777 0.72041452]	[518.79138184 754.828125 0.77447414]	[4.98233704e+02 7.80472046e+02 7.27401614e-01]	[436.57040405 318.6925354 0.92128664]	[459.85333252 318.6456604 0.96435207]	[418.75756836 326.33789062 0.7310546 ]	[482.8651123 323.78607178 0.89776742]	[4.93078705e+02 8.24061462e+02 7.16772795e-01]	[5.00789459e+02 8.13878906e+02 7.77131915e-01]	[4.88023743e+02 7.70251343e+02 5.72844207e-01]	[4.64848755e+02 9.03588989e+02 7.56879091e-01]	[4.46886902e+02 8.95935059e+02 7.68970609e-01]	[4.67434509e+02 8.72768921e+02 6.99487865e-01]
[444.34851074 339.09500122 0.93881053]	[457.20629883 416.03295898 0.87822098]	[393.03182983 408.47967529 0.79198247]	[367.42080688 526.39605713 0.8463642 ]	[359.58969116 626.55450439 0.92001998]	[521.27770996 416.16485596 0.84739047]	[541.73352051 523.81945801 0.89578712]	[547.04772949 626.40075684 0.87859482]	[459.7722168 603.38128662 0.757882 ]	[418.67849731 603.3614502 0.72507888]	[457.12615967 744.48980713 0.79842746]	[4.62312225e+02 8.67621704e+02 8.58507097e-01]	[500.8536377 603.40893555 0.72783506]	[518.65307617 764.9395752 0.76620877]	[4.98246002e+02 7.88020691e+02 7.58751929e-01]	[436.60888672 323.79556274 0.86821079]	[459.84396362 323.74514771 0.92872041]	[418.79724121 336.44699097 0.70278752]	[482.81280518 334.05114746 0.93269789]	[4.90527435e+02 8.26564209e+02 7.32204676e-01]	[5.00693939e+02 8.18888550e+02 7.78865397e-01]	[4.88025940e+02 7.77822937e+02 6.05066895e-01]	[4.64843231e+02 9.03621704e+02 7.62090087e-01]	[4.46890442e+02 8.95957092e+02 7.69184768e-01]	[4.67403748e+02 8.72736145e+02 6.99277759e-01]
[444.37844849 339.30697632 0.91235346]	[457.1993103 418.56182861 0.89698166]	[393.04299927 416.02737427 0.79986036]	[372.4453125 526.51824951 0.83030021]	[359.7562561 631.65979004 0.87288547]	[521.26660156 418.67025757 0.86588311]	[541.69293213 526.49127197 0.85443199]	[546.95135498 626.62036133 0.87509686]	[459.71078491 605.90466309 0.75378901]	[418.63110352 603.48760986 0.72397745]	[457.09521484 744.559021 0.79922622]	[4.62285400e+02 8.67638062e+02 8.61954808e-01]	[500.76721191 605.93249512 0.72903132]	[5.16186096e+02 7.65004883e+02 7.55980432e-01]	[4.98229248e+02 7.88156860e+02 7.46367216e-01]	[436.60623169 331.440979 0.87527013]	[462.20352173 328.91973877 0.91164041]	[418.75299072 336.60803223 0.72137547]	[482.86831665 336.5604248 0.94990015]	[4.90529541e+02 8.29095276e+02 6.92140877e-01]	[5.00680511e+02 8.21510010e+02 7.31473207e-01]	[4.88003418e+02 7.80440002e+02 5.79718292e-01]	[4.64838226e+02 9.03600586e+02 7.62843549e-01]	[4.46880249e+02 8.95946838e+02 7.73527443e-01]	[4.64941925e+02 8.72739319e+02 7.00984657e-01]
[444.37915039 344.25421143 0.8754313 ]	[457.16104126 418.67208862 0.90574604]	[392.99920654 418.57055664 0.80914599]	[369.97402954 536.64135742 0.81432837]	[359.8354187 636.78436279 0.85140532]	[521.2600708 418.75787354 0.87210429]	[539.28942871 529.01135254 0.82605201]	[546.92492676 629.10980225 0.85887128]	[459.68295288 606.06365967 0.73890358]	[418.60049438 606.03051758 0.71367443]	[454.63726807 744.51153564 0.79126763]	[4.62278778e+02 8.67629089e+02 8.50205183e-01]	[500.75845337 608.51275635 0.72254157]	[5.16208923e+02 7.67475159e+02 7.53362715e-01]	[4.98185394e+02 7.90616333e+02 7.24364698e-01]	[436.59518433 334.03393555 0.89856386]	[462.19415283 333.96569824 0.93072891]	[418.70776367 339.05987549 0.74611235]	[482.87878418 336.65771484 0.96053922]	[4.90517334e+02 8.29196045e+02 6.60051823e-01]	[5.00671051e+02 8.24069885e+02 7.11961925e-01]	[4.87983826e+02 7.82995422e+02 5.67027509e-01]	[4.64841553e+02 9.03594055e+02 7.41793931e-01]	[4.46868347e+02 8.95932739e+02 7.56885588e-01]	[4.64914398e+02 8.72724365e+02 6.86763525e-01]
[444.43041992 349.37014771 0.84626043]	[457.15863037 418.79025269 0.90904331]	[393.00570679 418.67950439 0.82209218]	[369.93304443 539.20275879 0.82630205]	[362.26223755 639.33795166 0.85579419]	[521.27349854 421.21380615 0.87133628]	[539.28234863 531.58856201 0.81395793]	[544.52050781 634.16705322 0.84841979]	[459.61636353 608.5737915 0.73084348]	[416.13873291 608.53723145 0.70525211]	[452.07382202 744.44104004 0.76446843]	[4.62245911e+02 8.67610596e+02 8.46124887e-01]	[500.7258606 608.60058594 0.71749663]	[5.18658020e+02 7.67500671e+02 7.44383097e-01]	[4.98239899e+02 7.88193726e+02 7.21247137e-01]	[436.67755127 336.54159546 0.93122053]	[462.21716309 336.51583862 0.96372998]	[418.75653076 339.26217651 0.75927317]	[482.88653564 339.18734741 0.95901191]	[4.87960785e+02 8.29162231e+02 6.56078398e-01]	[4.98213959e+02 8.24077942e+02 7.01661944e-01]	[4.88016663e+02 7.80461670e+02 5.48683524e-01]	[4.62424652e+02 9.03599792e+02 7.47880876e-01]	[4.44421631e+02 8.95927307e+02 7.62501478e-01]	[4.64893799e+02 8.70309265e+02 6.92841053e-01]
[444.35089111 351.98965454 0.87282634]	[457.12921143 421.28070068 0.90268272]	[390.4911499 421.19851685 0.82273978]	[372.4543457 539.26165771 0.8380512 ]	[362.322052 641.87158203 0.86469072]	[521.27087402 421.33621216 0.85619277]	[539.26501465 534.121521 0.81249082]	[544.50360107 639.3079834 0.86372477]	[459.64041138 608.56079102 0.72891277]	[418.55490112 608.53491211 0.70525193]	[452.01846313 747.06280518 0.78274786]	[4.62239960e+02 8.67593933e+02 8.39239538e-01]	[500.73699951 608.56817627 0.72000241]	[5.18712952e+02 7.67593689e+02 7.62798548e-01]	[5.00673492e+02 7.90610962e+02 7.33125925e-01]	[436.61633301 336.62426758 0.93504977]	[462.17907715 336.61807251 0.97212625]	[418.74996948 341.69766235 0.69350296]	[482.87017822 341.69595337 0.93014705]	[4.87992004e+02 8.29173584e+02 6.52313352e-01]	[4.98256958e+02 8.26519287e+02 7.00905144e-01]	[4.90523163e+02 7.82958252e+02 5.50924063e-01]	[4.64825470e+02 9.03619751e+02 7.42406309e-01]	[4.44427124e+02 8.95947632e+02 7.46754766e-01]	[4.64879883e+02 8.70251221e+02 6.83865249e-01]
[444.33721924 354.59677124 0.91120136]	[457.14746094 421.36557007 0.8957119 ]	[390.49679565 421.27255249 0.8272664 ]	[372.50097656 541.75219727 0.86429203]	[364.7953186 644.34667969 0.87446094]	[521.2779541 423.7902832 0.84892905]	[541.67651367 536.70422363 0.82574689]	[544.53277588 641.84411621 0.88080436]	[459.63397217 608.57861328 0.7294277 ]	[416.1477356 608.56787109 0.70278102]	[449.52282715 747.02514648 0.78558534]	[4.62257294e+02 8.67606506e+02 8.40195656e-01]	[500.74945068 608.56744385 0.7260412 ]	[518.6708374 767.63848877 0.77254844]	[5.00683075e+02 7.90710205e+02 7.51525640e-01]	[436.57141113 339.0710144 0.93114138]	[459.84936523 339.06304932 0.96450561]	[418.7303772 341.79055786 0.7179507 ]	[482.87698364 341.81259155 0.90453362]	[4.90485413e+02 8.31679504e+02 6.55664206e-01]	[5.00686646e+02 8.26652222e+02 7.28193641e-01]	[4.88014984e+02 7.85491943e+02 5.75753689e-01]	[4.64831573e+02 9.06096069e+02 7.35726833e-01]	[4.44432251e+02 8.95963867e+02 7.41594195e-01]	[4.64912842e+02 8.70271423e+02 6.78963780e-01]
[441.92669678 357.04614258 0.93467075]	[457.16497803 423.79901123 0.89114296]	[392.96865845 421.33135986 0.82486069]	[372.55249023 541.86431885 0.88095391]	[367.34121704 644.43963623 0.87684524]	[521.26672363 423.86560059 0.84251475]	[541.72131348 541.69921875 0.86392283]	[546.96759033 641.92486572 0.88741696]	[459.65078735 611.07336426 0.72618967]	[416.16778564 611.07403564 0.69732863]	[449.49093628 747.02789307 0.79331696]	[4.62268127e+02 8.67606201e+02 8.40306163e-01]	[500.76669312 611.07025146 0.72147959]	[518.67272949 770.0958252 0.78064227]	[5.00668335e+02 7.90681824e+02 7.65222192e-01]	[434.07888794 339.17340088 0.91766471]	[459.81921387 339.14346313 0.95544547]	[418.70150757 344.33325195 0.6048364 ]	[482.87686157 344.31970215 0.89067549]	[4.90485992e+02 8.31675964e+02 6.93494916e-01]	[5.00677185e+02 8.26659668e+02 7.56472051e-01]	[4.88018921e+02 7.83035828e+02 5.92953682e-01]	[4.62418182e+02 9.06100220e+02 7.34503150e-01]	[4.44429596e+02 8.95957581e+02 7.44174361e-01]	[4.64944000e+02 8.70264893e+02 6.78231955e-01]
[444.3236084 357.09152222 0.93448752]	[457.15673828 423.83764648 0.88813961]	[390.49838257 421.39025879 0.81796986]	[372.55023193 541.88708496 0.88091683]	[367.39920044 644.4644165 0.87548935]	[521.24908447 423.87890625 0.84101224]	[541.73596191 541.75299072 0.86606658]	[547.04681396 644.35064697 0.87829638]	[459.65802002 611.10913086 0.72318864]	[416.15222168 611.10565186 0.69577402]	[452.03561401 746.99487305 0.78811425]	[4.62261841e+02 8.67613892e+02 8.38405073e-01]	[500.78787231 611.10968018 0.71953297]	[518.68164062 770.12841797 0.77679765]	[5.00663666e+02 7.90702026e+02 7.44199336e-01]	[434.0866394 339.25387573 0.90469015]	[459.8291626 339.19760132 0.95066345]	[418.67504883 349.43893433 0.69441128]	[482.82366943 346.84942627 0.89495474]	[4.88006714e+02 8.31697876e+02 6.68729961e-01]	[4.98258331e+02 8.29071289e+02 7.40536213e-01]	[4.90497009e+02 7.83021667e+02 5.77413678e-01]	[4.64827911e+02 9.03607239e+02 7.32730865e-01]	[4.44431335e+02 8.95944336e+02 7.45125651e-01]	[4.64911255e+02 8.70275452e+02 6.78342700e-01]
[441.90737915 357.12860107 0.94644779]	[457.13626099 423.86740112 0.87921011]	[390.46951294 423.77520752 0.81471878]	[372.50131226 541.92730713 0.87402993]	[369.92211914 644.51049805 0.87615508]	[521.23138428 423.92178345 0.83065259]	[541.74969482 541.80737305 0.87059796]	[549.4887085 644.41418457 0.8744784 ]	[459.65209961 613.65618896 0.71253389]	[416.1711731 613.64593506 0.68662667]	[452.07473755 747.08929443 0.8048178 ]	[4.62285980e+02 8.67633606e+02 8.44953239e-01]	[500.76931763 613.6572876 0.70956111]	[518.65600586 770.15698242 0.77048868]	[5.00699982e+02 7.90706177e+02 7.57486105e-01]	[434.02102661 339.30194092 0.88834262]	[459.7897644 339.24661255 0.94261783]	[418.60406494 349.44952393 0.63382918]	[482.81234741 349.38314819 0.89056098]	[4.87958008e+02 8.31684937e+02 6.81760609e-01]	[4.98230682e+02 8.29078735e+02 7.48399019e-01]	[4.90516937e+02 7.83021362e+02 5.81595182e-01]	[4.64847137e+02 9.03626160e+02 7.37291574e-01]	[4.46896454e+02 8.95964783e+02 7.47955203e-01]	[4.64943085e+02 8.70305725e+02 6.76364839e-01]
[441.92358398 357.16851807 0.94223142]	[457.14099121 423.92230225 0.87096715]	[390.46258545 423.81698608 0.81090057]	[372.4899292 544.30664062 0.87208396]	[369.92883301 644.53094482 0.8747052 ]	[521.22711182 426.40533447 0.82534593]	[541.81304932 544.33563232 0.88812047]	[549.4932251 644.51245117 0.87404084]	[459.59942627 613.66925049 0.70493627]	[416.14282227 613.65936279 0.68533069]	[454.57696533 747.1519165 0.81365883]	[4.62273499e+02 8.67648865e+02 8.52462769e-01]	[500.7121582 613.67901611 0.70295572]	[5.18661377e+02 7.70156189e+02 7.67802358e-01]	[5.00706024e+02 7.90763184e+02 7.50887632e-01]	[434.03884888 341.70266724 0.88175625]	[459.80279541 339.29110718 0.93530518]	[418.60693359 351.91653442 0.67584616]	[482.79660034 349.43331909 0.89622843]	[4.85470703e+02 8.31716431e+02 6.83733881e-01]	[4.98182343e+02 8.29123291e+02 7.45087862e-01]	[4.90506104e+02 7.85520752e+02 5.81121922e-01]	[4.64846161e+02 9.03627563e+02 7.35963702e-01]	[4.46889923e+02 8.95965759e+02 7.47621834e-01]	[4.64922821e+02 8.70302612e+02 6.86545491e-01]
[441.92407227 357.16915894 0.94253284]	[457.14303589 423.91390991 0.87380189]	[390.47192383 423.80828857 0.81307465]	[372.49353027 544.29650879 0.8729049 ]	[369.93313599 644.53222656 0.87503386]	[521.22637939 426.39416504 0.82643735]	[541.81463623 544.35461426 0.88654858]	[549.48773193 644.51580811 0.87489152]	[459.59170532 613.64855957 0.70341152]	[416.13845825 613.63787842 0.68498641]	[454.57980347 747.14910889 0.81329513]	[4.62281097e+02 8.67645325e+02 8.50710630e-01]	[500.70663452 613.65936279 0.70198327]	[5.18657776e+02 7.70145630e+02 7.63330281e-01]	[5.00695526e+02 7.90761658e+02 7.45500743e-01]	[434.03927612 341.70394897 0.88166338]	[459.80307007 339.29187012 0.93483353]	[418.60916138 351.92037964 0.6731115 ]	[482.79891968 349.434021 0.8956219 ]	[4.85473541e+02 8.31715027e+02 6.76295400e-01]	[4.98190277e+02 8.29118896e+02 7.40711212e-01]	[4.90495117e+02 7.85521606e+02 5.76087594e-01]	[4.64853455e+02 9.03622253e+02 7.35069275e-01]	[4.46898865e+02 8.95961914e+02 7.46544898e-01]	[4.64933472e+02 8.70300537e+02 6.84065938e-01]
[444.29180908 357.18139648 0.94225264]	[457.15930176 426.34918213 0.87282073]	[390.46871948 423.83215332 0.8110739 ]	[372.49169922 544.31268311 0.87257373]	[369.90286255 644.54516602 0.87440479]	[521.24151611 426.41702271 0.82575172]	[541.84039307 544.39178467 0.89300406]	[549.56842041 644.52880859 0.86689436]	[457.22076416 613.63720703 0.70449203]	[416.11505127 613.63024902 0.68615955]	[454.56359863 747.15319824 0.80795968]	[4.62303497e+02 8.67665161e+02 8.53210092e-01]	[500.7147522 613.66253662 0.70699412]	[5.18640503e+02 7.70138428e+02 7.58511305e-01]	[5.00711243e+02 7.93225098e+02 7.41321206e-01]	[434.0423584 341.72348022 0.87837738]	[459.8069458 339.306427 0.93240386]	[418.61062622 351.96029663 0.6747666 ]	[482.80117798 349.45117188 0.89593452]	[4.85473114e+02 8.31772400e+02 6.65489435e-01]	[4.98196167e+02 8.29178101e+02 7.37603545e-01]	[4.88022461e+02 7.88043213e+02 5.83368897e-01]	[4.64870941e+02 9.03618286e+02 7.35000074e-01]	[4.46924896e+02 8.95964233e+02 7.48712242e-01]	[4.67407318e+02 8.70317505e+02 6.81807280e-01]
[441.91397095 357.15386963 0.95003802]	[457.20083618 426.34848022 0.88059896]	[392.99456787 423.80584717 0.81774795]	[372.50234985 544.30438232 0.87661046]	[367.36938477 646.93756104 0.87420654]	[521.26605225 426.43426514 0.82640201]	[541.88232422 544.40911865 0.90585274]	[554.68878174 646.91235352 0.86238658]	[459.61758423 613.65435791 0.71346962]	[418.55105591 613.63952637 0.69415116]	[454.55227661 747.15527344 0.79266238]	[4.62336334e+02 8.67583618e+02 8.36514294e-01]	[500.72323608 613.67474365 0.71237487]	[5.16152771e+02 7.70186768e+02 7.50897288e-01]	[4.98177551e+02 7.90809509e+02 7.03123987e-01]	[434.04110718 341.68151855 0.8854816 ]	[459.80184937 339.2762146 0.93989027]	[418.65124512 351.91567993 0.58262897]	[482.82775879 349.44137573 0.89136553]	[4.82933868e+02 8.31717896e+02 6.54388189e-01]	[4.93101654e+02 8.29149658e+02 7.15642929e-01]	[4.87990631e+02 7.85589111e+02 5.50657451e-01]	[4.62422455e+02 9.06115173e+02 7.42565334e-01]	[4.46882843e+02 8.95955261e+02 7.60298789e-01]	[4.67448669e+02 8.70241272e+02 6.60164833e-01]
[444.29849243 357.10690308 0.9425447 ]	[457.21704102 423.90164185 0.88906199]	[393.02157593 423.77746582 0.82376379]	[372.50024414 541.90197754 0.87707543]	[364.84909058 644.54571533 0.88206553]	[521.29949951 426.37936401 0.83502877]	[541.89727783 544.34558105 0.90643531]	[557.19384766 644.53875732 0.86780268]	[459.66519165 613.68609619 0.71891981]	[418.6164856 613.68804932 0.69636697]	[454.61825562 749.62573242 0.79491055]	[4.62371124e+02 8.67659973e+02 8.21843803e-01]	[500.74172974 613.6776123 0.71584523]	[5.13637451e+02 7.70227905e+02 7.58338451e-01]	[4.82814453e+02 8.08674500e+02 5.66328108e-01]	[434.06503296 339.28488159 0.89782506]	[459.81195068 339.22528076 0.9487443 ]	[418.68237305 349.44055176 0.6076085 ]	[482.86450195 346.88815308 0.88635528]	[4.85353851e+02 8.34318420e+02 2.79908180e-01]	[4.87978851e+02 8.31720520e+02 4.31301653e-01]	[0. 0. 0.]	[4.64827911e+02 9.06124817e+02 7.51518786e-01]	[4.46901489e+02 8.95972717e+02 7.62685418e-01]	[4.67440155e+02 8.72718262e+02 6.23495221e-01]
[444.3296814 357.06246948 0.93083394]	[457.22766113 423.84783936 0.89909697]	[393.0569458 421.3482666 0.83577269]	[372.50042725 541.85253906 0.87323439]	[364.77978516 644.48602295 0.89014876]	[521.31793213 423.9085083 0.8417142 ]	[541.90081787 541.89019775 0.90140432]	[557.23260498 644.49853516 0.87425947]	[459.6512146 611.13842773 0.71910369]	[418.59841919 611.14910889 0.69397199]	[457.06546021 749.57440186 0.76085234]	[4.62403290e+02 8.67581482e+02 8.09815288e-01]	[500.73989868 611.13635254 0.71543157]	[5.16120789e+02 7.70174316e+02 7.43598163e-01]	[4.82872314e+02 8.03560364e+02 5.55999398e-01]	[436.55245972 339.20172119 0.92226845]	[459.85449219 339.17080688 0.95700938]	[418.76882935 344.34255981 0.65728945]	[482.91955566 344.33688354 0.88658625]	[4.85460846e+02 8.31835754e+02 3.18985432e-01]	[4.93076752e+02 8.29186707e+02 4.48027551e-01]	[0. 0. 0.]	[4.62420258e+02 9.06120483e+02 7.57459819e-01]	[4.46893646e+02 8.95947083e+02 7.64902771e-01]	[4.69975800e+02 8.70273254e+02 6.31402910e-01]
[444.40640259 354.58236694 0.89594513]	[459.6036377 423.80300903 0.90704066]	[395.49560547 421.28179932 0.84320861]	[372.49356079 541.7399292 0.85795879]	[362.3062439 644.35632324 0.88313663]	[521.36901855 423.88531494 0.84491318]	[541.90423584 541.85772705 0.89573503]	[557.27001953 644.46636963 0.8739059 ]	[459.67520142 611.08795166 0.72543943]	[418.59744263 611.06439209 0.69724172]	[457.16427612 749.58343506 0.75647622]	[4.62401703e+02 8.67584961e+02 8.06129813e-01]	[500.77304077 611.10040283 0.71531439]	[5.13639893e+02 7.70177246e+02 7.22820938e-01]	[4.80202606e+02 7.98436523e+02 4.60984021e-01]	[436.65222168 339.07962036 0.94325548]	[462.21533203 339.0553894 0.96962595]	[421.14730835 344.25845337 0.71121883]	[482.93118286 341.7706604 0.90858793]	[4.82877289e+02 8.31680481e+02 2.85557300e-01]	[4.87968262e+02 8.26611877e+02 3.76977473e-01]	[0. 0. 0.]	[4.64844574e+02 9.06133423e+02 7.65901923e-01]	[4.46923309e+02 8.95974304e+02 7.61713564e-01]	[4.69964691e+02 8.70259277e+02 6.18402898e-01]
[446.92941284 351.9397583 0.84836102]	[459.61660767 421.32159424 0.91734171]	[395.50680542 421.19448853 0.84386373]	[372.47302246 539.25213623 0.8388623 ]	[362.23413086 639.33642578 0.85055673]	[521.38287354 421.3894043 0.85180038]	[541.89807129 541.74121094 0.88349485]	[559.74176025 644.36334229 0.87519437]	[459.73019409 608.56835938 0.74387497]	[418.6489563 608.54669189 0.71244776]	[4.57206299e+02 7.47147095e+02 7.25569069e-01]	[4.62399414e+02 8.67615173e+02 8.02132308e-01]	[500.82171631 608.58032227 0.72574079]	[5.13631042e+02 7.67643982e+02 6.77617133e-01]	[4.75101624e+02 8.03485901e+02 4.15904045e-01]	[439.12338257 336.61117554 0.9550153 ]	[462.29122925 336.57254028 0.96079081]	[421.19638062 341.72790527 0.75167167]	[482.98431396 339.26980591 0.92126083]	[4.82841156e+02 8.31655457e+02 2.00690612e-01]	[4.85463776e+02 8.26558716e+02 2.88037807e-01]	[0. 0. 0.]	[4.64853912e+02 9.06122131e+02 7.61793315e-01]	[4.46921295e+02 8.95966614e+02 7.58705318e-01]	[4.69962433e+02 8.70284180e+02 6.19180799e-01]
[449.45196533 346.85818481 0.84141481]	[459.63763428 418.78344727 0.9240424 ]	[395.55148315 418.69915771 0.84378803]	[369.90264893 539.16918945 0.82131559]	[359.82519531 639.34100342 0.8623082 ]	[521.39202881 421.18682861 0.87087154]	[541.91564941 536.65875244 0.85432029]	[559.72418213 639.34124756 0.83497256]	[459.72277832 606.01855469 0.75877035]	[418.65130615 606.0098877 0.72734499]	[4.57137787e+02 7.47139221e+02 7.28577614e-01]	[4.62398590e+02 8.67659180e+02 8.14438581e-01]	[500.80178833 606.03094482 0.73625267]	[5.16171814e+02 7.67667664e+02 7.16259181e-01]	[4.77678894e+02 7.95871033e+02 4.01783347e-01]	[439.16732788 336.48565674 0.94800025]	[462.34606934 336.44747925 0.9389286 ]	[421.23336792 339.07073975 0.72572917]	[485.40063477 339.0847168 0.93162769]	[4.82782043e+02 8.29141724e+02 2.22632647e-01]	[4.87990875e+02 8.21471619e+02 2.84178764e-01]	[0. 0. 0.]	[4.64854309e+02 9.06114258e+02 7.57198215e-01]	[4.46938599e+02 8.95978516e+02 7.49992192e-01]	[4.69987457e+02 8.72713135e+02 6.36370659e-01]
[449.48318481 341.75668335 0.86757582]	[459.66213989 418.61932373 0.92512804]	[395.57723999 416.14935303 0.82831407]	[369.92538452 529.07232666 0.81131226]	[359.74145508 634.18341064 0.86929464]	[521.41162109 418.69796753 0.86509961]	[541.92346191 531.56787109 0.8519811 ]	[559.69836426 634.18328857 0.82059586]	[459.72848511 605.93792725 0.76071221]	[418.67111206 605.93591309 0.73122329]	[4.54641663e+02 7.47119385e+02 7.13936865e-01]	[4.62379791e+02 8.67694641e+02 8.26707006e-01]	[500.78924561 605.94439697 0.73613644]	[5.16192261e+02 7.67620361e+02 7.33350277e-01]	[4.64912506e+02 8.00969788e+02 3.86367887e-01]	[439.17889404 333.94894409 0.92306668]	[462.39056396 331.45269775 0.89970982]	[421.32531738 336.62716675 0.64658046]	[485.45046997 336.62350464 0.9191522 ]	[4.77658722e+02 8.29126770e+02 1.23852953e-01]	[4.80215973e+02 8.24000549e+02 1.86377227e-01]	[4.44343933e+02 7.90756714e+02 1.54153973e-01]	[4.62424835e+02 9.06153320e+02 7.73554325e-01]	[4.46878601e+02 8.98422913e+02 7.61534274e-01]	[4.70004669e+02 8.72759888e+02 6.44064009e-01]
[452.05978394 339.13388062 0.90487462]	[459.67034912 416.09387207 0.91012394]	[395.56060791 411.02471924 0.80668503]	[369.94552612 526.39422607 0.83881414]	[359.65234375 626.5916748 0.91141987]	[523.78619385 418.55780029 0.84522098]	[541.94567871 528.97967529 0.86022729]	[559.70727539 629.08514404 0.84936178]	[459.71670532 603.38641357 0.76516938]	[418.6708374 603.38220215 0.73246682]	[4.54547028e+02 7.47114563e+02 7.06763208e-01]	[4.62360504e+02 8.67630066e+02 8.31206083e-01]	[500.77603149 603.4039917 0.73819762]	[5.16117371e+02 7.67492065e+02 7.30813503e-01]	[4.62371582e+02 7.98374084e+02 3.62662494e-01]	[439.24612427 326.31744385 0.91216886]	[462.4541626 323.74978638 0.88558149]	[421.36309814 336.43511963 0.75637209]	[485.43988037 334.00186157 0.87387341]	[4.54612762e+02 8.21445618e+02 1.18909769e-01]	[0. 0. 0.]	[4.41771667e+02 7.90747498e+02 1.43902928e-01]	[4.64844513e+02 9.03604309e+02 7.61195302e-01]	[4.46878937e+02 8.95943909e+02 7.65965283e-01]	[4.70006561e+02 8.70306702e+02 6.63468957e-01]
[452.06768799 336.62155151 0.89891219]	[459.69424438 410.9670105 0.89768076]	[395.59924316 405.87664795 0.81972957]	[369.95147705 523.87591553 0.85919279]	[357.17062378 624.00927734 0.92881668]	[523.79278564 413.50375366 0.82662916]	[541.93426514 523.99359131 0.87730503]	[559.71655273 626.47106934 0.87836373]	[459.75317383 600.85638428 0.75483465]	[418.70071411 600.87207031 0.72724277]	[4.52005188e+02 7.47026123e+02 7.15827823e-01]	[4.62354645e+02 8.67636292e+02 8.31724048e-01]	[500.80499268 600.84332275 0.72721142]	[5.16148743e+02 7.64953430e+02 7.38435984e-01]	[4.64885498e+02 7.98362000e+02 4.10611480e-01]	[439.25189209 321.20050049 0.94088858]	[464.82211304 318.76083374 0.91786617]	[421.36239624 331.46029663 0.7876274 ]	[485.46548462 328.92230225 0.85273516]	[4.62313873e+02 8.24067932e+02 1.49953246e-01]	[0. 0. 0.]	[4.49481567e+02 7.90707520e+02 1.72473192e-01]	[4.62401703e+02 9.06091858e+02 7.57249475e-01]	[4.44409668e+02 8.95949280e+02 7.65954375e-01]	[4.70006165e+02 8.70318176e+02 6.60795152e-01]
[454.57266235 334.02154541 0.87524444]	[459.68307495 405.85354614 0.90568227]	[395.57824707 403.29153442 0.8363986 ]	[369.91928101 521.37573242 0.8702482 ]	[357.03134155 621.34533691 0.88202351]	[523.82861328 405.91998291 0.83654034]	[541.94689941 521.37841797 0.89476591]	[559.706604 624.00061035 0.88093162]	[459.72817993 600.84533691 0.74890709]	[418.67053223 600.84429932 0.71882999]	[452.07058716 747.02886963 0.74830765]	[4.62342560e+02 8.67638672e+02 8.40072989e-01]	[500.78433228 600.83435059 0.7218892 ]	[5.16172302e+02 7.59927490e+02 7.49242246e-01]	[4.62274292e+02 7.98348999e+02 4.93297935e-01]	[439.2819519 318.61645508 0.97553635]	[464.87780762 318.54147339 0.93210131]	[421.33956909 326.37191772 0.78622693]	[487.94076538 323.75262451 0.85165465]	[4.49473511e+02 8.26566406e+02 1.30502656e-01]	[0. 0. 0.]	[4.41795624e+02 7.90695618e+02 2.18755871e-01]	[4.62398743e+02 9.06091736e+02 7.62677312e-01]	[4.44400116e+02 8.95953735e+02 7.69683838e-01]	[4.69988129e+02 8.72721130e+02 6.72485650e-01]
[454.6109314 328.93438721 0.84697729]	[459.6907959 400.86407471 0.92064178]	[395.57614136 400.73278809 0.85240114]	[367.3991394 521.20751953 0.8528586 ]	[357.00500488 618.73980713 0.86167455]	[523.80828857 403.27697754 0.85782063]	[544.31176758 521.17681885 0.86637926]	[557.27581787 623.82904053 0.86637497]	[459.73748779 598.27410889 0.73683709]	[418.67614746 598.28198242 0.70611566]	[4.54555878e+02 7.44516418e+02 7.42863059e-01]	[4.62320129e+02 8.67665161e+02 8.48258495e-01]	[500.80282593 598.25323486 0.71541786]	[516.20324707 754.79211426 0.77027673]	[4.57188934e+02 7.93237366e+02 4.38054353e-01]	[439.315979 316.11358643 0.97359264]	[464.88772583 316.0145874 0.9149884 ]	[421.40893555 321.25860596 0.77361757]	[487.92263794 318.73583984 0.90116614]	[4.44307678e+02 8.24032410e+02 1.37625203e-01]	[0. 0. 0.]	[4.28951569e+02 7.85595825e+02 1.91801965e-01]	[4.62396240e+02 9.03621094e+02 7.59251475e-01]	[4.44384888e+02 8.95945984e+02 7.66391814e-01]	[4.67497040e+02 8.72738220e+02 6.81533754e-01]
[454.59716797 323.71850586 0.86043072]	[459.69125366 398.27163696 0.92822146]	[395.59634399 398.19793701 0.84861088]	[364.86547852 516.18896484 0.82811081]	[357.04925537 611.08764648 0.88228035]	[523.79736328 400.65560913 0.8755188 ]	[544.315979 516.16998291 0.84858656]	[559.71862793 616.22601318 0.82783687]	[459.71588135 593.14605713 0.72850966]	[418.64785767 593.14862061 0.6986835 ]	[4.52024689e+02 7.41922607e+02 7.13007152e-01]	[4.62324463e+02 8.67628601e+02 8.44982982e-01]	[500.7911377 593.11071777 0.71075088]	[516.18103027 752.19067383 0.77735758]	[4.57174805e+02 7.88057983e+02 3.61860037e-01]	[439.31863403 313.51004028 0.94080389]	[464.9072876 313.42269897 0.88173854]	[421.41897583 318.54571533 0.81734639]	[487.9206543 318.54547119 0.91837496]	[4.44383270e+02 8.13792114e+02 1.75948009e-01]	[0. 0. 0.]	[4.23820557e+02 7.72793396e+02 1.58418924e-01]	[4.62377960e+02 9.03601379e+02 7.57582426e-01]	[4.44365540e+02 8.95926453e+02 7.70373464e-01]	[4.69969238e+02 8.72713867e+02 6.89639449e-01]
[454.60491943 318.71185303 0.8993842 ]	[459.68557739 398.10006714 0.92658377]	[395.58349609 395.62677002 0.82738978]	[364.84124756 508.44772339 0.82871813]	[357.03518677 606.07629395 0.91509753]	[523.81976318 398.17871094 0.86652291]	[544.30084229 511.03027344 0.85732329]	[559.78479004 611.11157227 0.84763545]	[459.70510864 590.56561279 0.73124695]	[418.63198853 590.5625 0.70003986]	[4.52066223e+02 7.39375793e+02 7.09893465e-01]	[4.62304047e+02 8.67654724e+02 8.48627448e-01]	[500.78613281 590.54534912 0.71496993]	[516.14044189 749.67913818 0.78263009]	[4.62294373e+02 7.80406494e+02 3.64194572e-01]	[439.32397461 308.40127563 0.91571444]	[464.91589355 305.80502319 0.85802132]	[423.80380249 316.02212524 0.80832994]	[487.93127441 315.98806763 0.8965497 ]	[4.54588776e+02 8.08656006e+02 1.45052493e-01]	[0. 0. 0.]	[4.23878662e+02 7.70202820e+02 1.42461732e-01]	[4.62363434e+02 9.03614807e+02 7.57385135e-01]	[4.44352570e+02 8.95935242e+02 7.70788789e-01]	[4.67473938e+02 8.72757141e+02 6.89030707e-01]
[454.59906006 318.51849365 0.90874898]	[459.71261597 395.53894043 0.91359055]	[395.56500244 390.49917603 0.80370104]	[367.33251953 503.40283203 0.86198193]	[354.59915161 605.87628174 0.90624624]	[523.83813477 395.63366699 0.84522307]	[544.3112793 506.01748657 0.86825955]	[559.81835938 608.54138184 0.88224685]	[459.722229 587.99053955 0.74473172]	[418.65200806 587.98553467 0.71338433]	[4.52012573e+02 7.36806274e+02 7.13813663e-01]	[4.62299133e+02 8.67616943e+02 8.47334743e-01]	[500.79168701 585.53967285 0.72014922]	[516.10949707 747.15802002 0.78208244]	[4.62334259e+02 7.82997253e+02 4.23523784e-01]	[439.32571411 303.23532104 0.92106956]	[464.89224243 300.70602417 0.88700312]	[423.83612061 313.4888916 0.76725882]	[485.48690796 310.93591309 0.85903108]	[4.59713593e+02 8.08593445e+02 1.25149354e-01]	[0. 0. 0.]	[4.41766602e+02 7.72710876e+02 1.62900373e-01]	[4.62362671e+02 9.03607483e+02 7.56624520e-01]	[4.44359161e+02 8.95927307e+02 7.71509409e-01]	[4.67474213e+02 8.72721741e+02 6.88273013e-01]
[454.63842773 315.97320557 0.89270282]	[459.6953125 390.41928101 0.89534527]	[395.56842041 385.34375 0.81498563]	[364.85559082 500.87341309 0.88014752]	[354.53479004 603.32806396 0.88821542]	[523.83575439 390.48773193 0.82979596]	[544.30047607 503.3296814 0.90007108]	[559.84387207 605.92687988 0.90672535]	[459.73822021 585.50317383 0.75206476]	[418.6762085 585.53253174 0.72626442]	[4.49432404e+02 7.34289612e+02 7.18137264e-01]	[4.62295532e+02 8.67626221e+02 8.54367077e-01]	[500.80584717 585.46002197 0.72724134]	[516.12139893 746.9810791 0.76952571]	[4.62357941e+02 7.80450195e+02 4.46500301e-01]	[441.68283081 298.20037842 0.96229494]	[464.95202637 298.15359497 0.9111492 ]	[423.82467651 310.8946228 0.77931374]	[487.95199585 305.84091187 0.83827978]	[4.59748993e+02 8.08546509e+02 1.53427705e-01]	[4.69981354e+02 8.08595093e+02 2.16152892e-01]	[0. 0. 0.]	[4.62316711e+02 9.03574951e+02 7.59716988e-01]	[4.44318787e+02 8.95894165e+02 7.82992959e-01]	[4.67483887e+02 8.72729187e+02 7.01162577e-01]
[454.63870239 315.97332764 0.89276052]	[459.69277954 390.41671753 0.89509976]	[395.56848145 385.34313965 0.81514478]	[364.85443115 500.87515259 0.88038957]	[354.53329468 603.32940674 0.88832992]	[523.83209229 390.48126221 0.83006704]	[544.3026123 503.29406738 0.89885658]	[559.8460083 605.92114258 0.90687186]	[459.73529053 585.51885986 0.75160068]	[418.66903687 585.54949951 0.72459751]	[4.49434875e+02 7.34285828e+02 7.22316921e-01]	[4.62291595e+02 8.67619141e+02 8.54817986e-01]	[500.80947876 585.47625732 0.72597146]	[516.12896729 746.99493408 0.77648687]	[4.62328339e+02 7.82939026e+02 4.59219843e-01]	[441.68280029 298.20028687 0.96222806]	[464.95263672 298.15371704 0.91111308]	[423.82351685 310.89425659 0.77947682]	[487.95269775 305.83972168 0.83814937]	[4.62315308e+02 8.08560364e+02 1.48327053e-01]	[4.72548065e+02 8.08590881e+02 2.18165010e-01]	[0. 0. 0.]	[4.62316956e+02 9.03563293e+02 7.59149671e-01]	[4.44317810e+02 8.95885986e+02 7.85189331e-01]	[4.67478516e+02 8.72721619e+02 7.00817287e-01]
[454.60900879 313.44628906 0.86792427]	[459.67938232 385.31820679 0.90789604]	[395.5352478 382.74386597 0.82952702]	[364.79705811 500.78613281 0.87823701]	[354.51416016 600.75042725 0.86057091]	[523.83966064 385.39840698 0.8375358 ]	[544.29406738 500.87088013 0.90331411]	[562.22528076 603.42169189 0.90881348]	[459.79232788 585.4798584 0.75086141]	[418.72225952 585.48516846 0.72982746]	[4.49455658e+02 7.39368286e+02 7.16964900e-01]	[4.62274048e+02 8.67668762e+02 8.56501818e-01]	[500.85818481 585.45941162 0.72467774]	[516.15063477 744.4664917 0.75881898]	[4.62359039e+02 7.80444580e+02 4.97759998e-01]	[439.31988525 298.04248047 0.97237307]	[464.90655518 295.6416626 0.92396283]	[421.40847778 303.2852478 0.74300474]	[487.96713257 300.70410156 0.86780494]	[4.64885101e+02 8.06138062e+02 1.43429384e-01]	[4.75111877e+02 8.06111633e+02 2.18453243e-01]	[4.57172516e+02 7.70114258e+02 1.98147878e-01]	[4.62304901e+02 9.03577637e+02 7.51995385e-01]	[4.44312347e+02 8.95909729e+02 7.73555100e-01]	[4.67437836e+02 8.72790955e+02 6.92309082e-01]
[454.62091064 308.396698 0.84544986]	[459.64239502 382.72866821 0.91654903]	[395.52645874 380.23516846 0.84281403]	[362.3302002 498.22140503 0.85966551]	[354.5128479 598.23327637 0.84558094]	[523.77166748 382.77145386 0.86199993]	[544.29248047 498.21130371 0.87160146]	[562.26605225 600.78918457 0.87985826]	[459.78662109 585.39935303 0.75894016]	[418.67929077 585.42333984 0.73016977]	[446.87677002 734.28521729 0.73940885]	[4.62259644e+02 8.67685120e+02 8.62021089e-01]	[500.88140869 585.38330078 0.73002374]	[516.19903564 744.4196167 0.76444793]	[4.62359009e+02 7.80416687e+02 4.74401116e-01]	[439.32803345 295.56802368 0.97286636]	[464.90222168 295.49020386 0.91502529]	[421.39794922 300.63265991 0.79857051]	[485.49984741 298.20547485 0.91093981]	[4.59705811e+02 8.06054749e+02 1.43433496e-01]	[4.64919098e+02 8.08596680e+02 2.09866434e-01]	[0. 0. 0.]	[4.62307220e+02 9.03574646e+02 7.58482814e-01]	[4.44316010e+02 8.95921082e+02 7.77689636e-01]	[4.67434326e+02 8.72798950e+02 6.98614419e-01]
[454.57208252 300.6651001 0.87820363]	[459.58343506 377.65689087 0.91528559]	[393.07290649 377.5975647 0.82550544]	[362.31878662 490.4786377 0.83097064]	[354.56277466 588.07958984 0.87030506]	[521.33319092 377.69122314 0.88167179]	[544.31115723 487.940979 0.86352783]	[562.32672119 588.06286621 0.88732636]	[459.75088501 580.32202148 0.74238849]	[418.65032959 582.7822876 0.71103805]	[4.44426971e+02 7.34269958e+02 7.20160365e-01]	[4.62247894e+02 8.67680969e+02 8.59910190e-01]	[500.85745239 580.26928711 0.71829367]	[518.71685791 734.25799561 0.79352093]	[4.57154602e+02 7.80385986e+02 4.60992187e-01]	[439.2980957 290.44735718 0.92455781]	[464.87060547 287.89199829 0.86948782]	[421.35256958 295.56622314 0.87278533]	[485.45550537 295.53598022 0.91570842]	[4.52057037e+02 8.06142578e+02 1.31387025e-01]	[0. 0. 0.]	[4.26373322e+02 7.70277588e+02 1.80886850e-01]	[4.62290588e+02 9.03549683e+02 7.55039632e-01]	[4.44306396e+02 8.95907898e+02 7.73301423e-01]	[4.67410065e+02 8.72812439e+02 7.01856554e-01]
[454.56350708 298.11053467 0.90626013]	[459.58200073 377.53118896 0.90772158]	[393.03320312 375.08932495 0.80923426]	[362.34753418 487.92501831 0.83110464]	[354.56466675 587.96875 0.88901508]	[521.33526611 377.56225586 0.86731637]	[544.30187988 485.38162231 0.88688159]	[562.32330322 585.55767822 0.90762097]	[459.80688477 580.26409912 0.74405396]	[418.65261841 580.30987549 0.71568084]	[444.32925415 729.21264648 0.75586742]	[4.62258972e+02 8.67635071e+02 8.56943905e-01]	[503.29135132 577.77026367 0.71460372]	[518.76025391 731.68347168 0.81828922]	[4.57152039e+02 7.77843445e+02 4.40748453e-01]	[439.28677368 285.31689453 0.91293609]	[464.85824585 282.74884033 0.87400353]	[421.36166382 295.42111206 0.84682322]	[485.42727661 292.97940063 0.88500202]	[4.59735992e+02 8.06027954e+02 1.26890793e-01]	[0. 0. 0.]	[4.23899048e+02 7.70203979e+02 1.71087503e-01]	[4.62301544e+02 9.01059265e+02 7.54970014e-01]	[4.44310547e+02 8.95888916e+02 7.74199665e-01]	[4.67433197e+02 8.72760986e+02 7.06719697e-01]
[454.53396606 297.98928833 0.90217477]	[459.59609985 375.08096313 0.90228403]	[393.02502441 372.52215576 0.79785514]	[364.77770996 485.37979126 0.84895706]	[354.57562256 585.46484375 0.91140664]	[521.3291626 377.50289917 0.86045378]	[544.30725098 482.87863159 0.90078163]	[562.31121826 585.43377686 0.91672528]	[459.82745361 577.70721436 0.72889256]	[418.67138672 577.78826904 0.70307958]	[444.35321045 731.6651001 0.75764436]	[4.62274963e+02 8.67627502e+02 8.51255059e-01]	[503.31216431 575.16748047 0.70249069]	[521.18823242 729.22338867 0.83602744]	[4.59730865e+02 7.72808594e+02 4.45103347e-01]	[439.26504517 282.67977905 0.92583823]	[464.82122803 280.18667603 0.90003371]	[421.34185791 292.94897461 0.81283092]	[485.38320923 290.40155029 0.87688565]	[4.62313507e+02 8.03452209e+02 1.40130952e-01]	[0. 0. 0.]	[4.26423950e+02 7.70165039e+02 1.62184373e-01]	[4.62282623e+02 9.01037354e+02 7.37804055e-01]	[4.41891724e+02 8.95860779e+02 7.62414873e-01]	[4.67473633e+02 8.72757019e+02 6.94600999e-01]
[452.0758667 295.51296997 0.8990249 ]	[459.6242981 372.50683594 0.89092147]	[393.06518555 367.41452026 0.79155099]	[364.81033325 482.79244995 0.86975932]	[356.96606445 585.3572998 0.90573049]	[521.37542725 375.01596069 0.84272474]	[544.31481934 480.30432129 0.89721537]	[562.35986328 582.96270752 0.92237365]	[459.84533691 570.08197021 0.72637498]	[418.68911743 572.63439941 0.69386119]	[444.40621948 729.1685791 0.76743352]	[4.62259125e+02 8.67611389e+02 8.45778823e-01]	[503.31881714 567.55029297 0.69906032]	[521.21343994 729.11193848 0.85257035]	[4.62282776e+02 7.75341248e+02 4.91445780e-01]	[439.24258423 280.09744263 0.94889325]	[462.44641113 277.65136719 0.9359315 ]	[421.34033203 290.4112854 0.76047963]	[485.41491699 282.77981567 0.85961419]	[4.67420746e+02 8.06029541e+02 1.30746901e-01]	[0. 0. 0.]	[4.34075775e+02 7.72696228e+02 2.07798883e-01]	[4.62289124e+02 9.01063721e+02 7.35354602e-01]	[4.41898804e+02 8.95882019e+02 7.62443542e-01]	[4.67432373e+02 8.72735535e+02 6.90112710e-01]
[452.07345581 295.51135254 0.89925468]	[459.62704468 372.47259521 0.88744086]	[393.07196045 367.38253784 0.79401821]	[364.79489136 482.79278564 0.87265378]	[356.97164917 582.98376465 0.90389383]	[521.36608887 374.9979248 0.83946174]	[544.32147217 480.2795105 0.89184535]	[562.35552979 582.96539307 0.92332244]	[462.20767212 570.07861328 0.72087383]	[418.72021484 572.61376953 0.68501085]	[444.4067688 729.13903809 0.76672554]	[4.62274139e+02 8.67593689e+02 8.40383947e-01]	[503.35525513 570.01855469 0.69125736]	[521.20581055 729.10827637 0.85293424]	[4.57206085e+02 7.82964355e+02 4.81901914e-01]	[439.23849487 280.09686279 0.94805342]	[462.44595337 277.64996338 0.93616587]	[421.33197021 290.40863037 0.75448835]	[485.4079895 285.23434448 0.85904127]	[4.52055420e+02 8.08648010e+02 9.16535109e-02]	[0. 0. 0.]	[4.28984650e+02 7.75282837e+02 2.20312476e-01]	[4.62277039e+02 9.03545654e+02 7.22193301e-01]	[4.41890167e+02 8.95883484e+02 7.51838207e-01]	[4.67462677e+02 8.72705322e+02 6.85750902e-01]
[454.55310059 293.01071167 0.88024843]	[459.62783813 367.3760376 0.88662624]	[395.49795532 364.80941772 0.80443835]	[364.79318237 480.32830811 0.88037127]	[354.59213257 582.81872559 0.88930452]	[521.39178467 367.42303467 0.83316994]	[544.3147583 480.17504883 0.8887772 ]	[562.39434814 582.78564453 0.91318536]	[462.23632812 570.04766846 0.71783966]	[418.74209595 572.58605957 0.68185824]	[444.3678894 729.08032227 0.78224736]	[4.62288452e+02 8.65118835e+02 8.37247312e-01]	[503.38375854 567.52362061 0.68824607]	[521.19403076 726.66674805 0.84039557]	[4.59715912e+02 7.82978760e+02 4.75179076e-01]	[439.24212646 277.60958862 0.97326851]	[464.82321167 277.51443481 0.94851053]	[421.3046875 287.88479614 0.77363741]	[485.43118286 280.22601318 0.87143815]	[4.52060455e+02 8.08592896e+02 7.94830769e-02]	[0. 0. 0.]	[4.34061127e+02 7.75280945e+02 2.17385590e-01]	[4.62291870e+02 9.01060852e+02 7.28012741e-01]	[4.41899017e+02 8.95865845e+02 7.58398533e-01]	[4.67499268e+02 8.70307373e+02 6.89888239e-01]
[454.55252075 292.87191772 0.85844493]	[459.60626221 362.3203125 0.90490073]	[393.06661987 362.25900269 0.82068211]	[364.82849121 480.25640869 0.87416065]	[354.60137939 577.77453613 0.85948813]	[521.36889648 362.33651733 0.85282969]	[544.31732178 475.17126465 0.86627805]	[562.40136719 577.70928955 0.87369972]	[462.25018311 567.49053955 0.72408801]	[418.7588501 567.53894043 0.69151932]	[444.41229248 729.0413208 0.76154947]	[4.62278687e+02 8.65130798e+02 8.35059762e-01]	[503.38623047 564.99707031 0.69582212]	[521.20562744 726.64892578 0.84247839]	[4.67442200e+02 7.70238464e+02 4.60801899e-01]	[439.25457764 277.48739624 0.98084819]	[462.45132446 275.06561279 0.94260138]	[421.3024292 282.75524902 0.77717936]	[485.42886353 277.71731567 0.90456283]	[4.75150726e+02 7.93294434e+02 1.63973659e-01]	[4.80206482e+02 7.90733887e+02 2.66138822e-01]	[4.41761353e+02 7.70197327e+02 1.83892757e-01]	[4.62282715e+02 9.01048645e+02 7.26829529e-01]	[4.41895691e+02 8.95869812e+02 7.57453740e-01]	[4.69960785e+02 8.70316284e+02 6.84343219e-01]
[454.56735229 287.86566162 0.84473622]	[459.64193726 359.81167603 0.92283291]	[395.51968384 359.73028564 0.84316629]	[364.8503418 477.69549561 0.84581876]	[356.96850586 575.17242432 0.85257488]	[521.37268066 362.20147705 0.8668074 ]	[544.33770752 472.56155396 0.85887247]	[562.40429688 572.60717773 0.87072402]	[462.27362061 565.00640869 0.7286697 ]	[418.76040649 567.49053955 0.69531602]	[444.36529541 726.59295654 0.7517575 ]	[4.62275696e+02 8.65098572e+02 8.25505972e-01]	[503.41699219 564.94482422 0.70054758]	[521.24810791 726.55725098 0.85373485]	[4.64893341e+02 7.70264709e+02 4.98041004e-01]	[439.27252197 275.04391479 0.97274542]	[464.82095337 274.95236206 0.92771345]	[421.29388428 280.12020874 0.80667406]	[485.4225769 277.59362793 0.93246162]	[4.72520721e+02 7.98390747e+02 2.05259159e-01]	[4.77669464e+02 7.93253601e+02 3.12793970e-01]	[4.41776123e+02 7.70199524e+02 2.02152058e-01]	[4.62334473e+02 9.01001648e+02 7.14254856e-01]	[4.44338501e+02 8.95847412e+02 7.42197752e-01]	[4.67492737e+02 8.70284180e+02 6.68628216e-01]
[454.54934692 280.24938965 0.85797662]	[459.6335144 357.19540405 0.92571861]	[395.52313232 357.18127441 0.83954877]	[364.84863281 470.0005188 0.81942177]	[357.04077148 567.55639648 0.88832861]	[521.34387207 357.20370483 0.88496321]	[544.35540771 464.9414978 0.87269789]	[562.40234375 565.04522705 0.90767819]	[462.35891724 562.35089111 0.73268062]	[421.18695068 562.41699219 0.71326602]	[444.412323 726.45117188 0.73407531]	[4.62273895e+02 8.65102173e+02 8.27907562e-01]	[505.87084961 562.30377197 0.6913352 ]	[521.20922852 723.94372559 0.81647283]	[4.67410919e+02 7.70116760e+02 5.17750502e-01]	[439.2789917 272.45422363 0.94344771]	[464.82495117 272.36010742 0.89383811]	[421.38607788 275.11187744 0.78049791]	[485.42218018 275.02307129 0.92890942]	[4.72519073e+02 7.98385498e+02 2.04270631e-01]	[4.77640533e+02 7.93231628e+02 3.05725992e-01]	[4.41760315e+02 7.70078064e+02 2.40242705e-01]	[4.62331573e+02 9.00995117e+02 7.21095324e-01]	[4.44340912e+02 8.95844421e+02 7.48249233e-01]	[4.67462708e+02 8.70289307e+02 6.70265973e-01]
[454.59127808 280.16241455 0.87873656]	[459.66207886 357.08401489 0.92419314]	[395.54953003 357.05874634 0.83745372]	[364.84439087 467.45632935 0.82386291]	[357.06188965 567.46264648 0.90067923]	[521.36120605 357.11981201 0.88071299]	[544.37689209 464.87216187 0.88220894]	[562.38525391 564.98394775 0.91669929]	[462.36453247 562.34710693 0.73335671]	[421.18530273 562.434021 0.71384126]	[444.31185913 726.56304932 0.73701131]	[4.62281219e+02 8.65084412e+02 8.27726364e-01]	[505.88916016 562.28289795 0.69025147]	[521.19171143 721.39141846 0.80610156]	[4.62338776e+02 7.70181335e+02 5.04105866e-01]	[439.30157471 272.3644104 0.93436658]	[464.85571289 269.82946777 0.87442851]	[421.37722778 275.03924561 0.85114419]	[485.42224121 274.91796875 0.91309559]	[4.72533966e+02 7.98351135e+02 1.67522982e-01]	[0. 0. 0.]	[4.34085785e+02 7.70136841e+02 2.02553034e-01]	[4.62336090e+02 9.01000244e+02 7.21279979e-01]	[4.44346588e+02 8.95852356e+02 7.47904956e-01]	[4.67496155e+02 8.70293701e+02 6.71424925e-01]
[454.57797241 277.72106934 0.88861769]	[459.70257568 357.0055542 0.922544 ]	[395.58081055 354.58639526 0.82707691]	[367.36532593 464.91757202 0.83109623]	[357.06158447 564.97235107 0.9172802 ]	[521.39050293 357.0491333 0.87319416]	[544.35974121 462.42254639 0.88824117]	[562.36846924 564.93255615 0.92158347]	[462.38757324 562.30889893 0.73074317]	[421.20358276 562.40997314 0.72151989]	[444.31130981 721.37744141 0.73986423]	[4.62295532e+02 8.65063110e+02 8.29312563e-01]	[505.91503906 559.81414795 0.68897164]	[521.19604492 718.86889648 0.80301565]	[4.59772949e+02 7.67631958e+02 4.39619362e-01]	[439.29519653 269.86932373 0.92443913]	[464.85842896 267.29049683 0.86929524]	[421.39019775 274.953125 0.82377207]	[485.46173096 272.48773193 0.89063966]	[4.77608337e+02 7.90657410e+02 2.01046109e-01]	[4.77678528e+02 7.88135437e+02 2.89196610e-01]	[4.23903534e+02 7.67544189e+02 1.79875046e-01]	[4.62347076e+02 9.01016846e+02 7.24223554e-01]	[4.44364044e+02 8.95864075e+02 7.44614899e-01]	[4.69965332e+02 8.70293823e+02 6.87358320e-01]
[454.57867432 277.72058105 0.88890529]	[459.70809937 357.00512695 0.92306697]	[395.58456421 354.58691406 0.82770205]	[367.36654663 464.91729736 0.83110929]	[357.0602417 564.97357178 0.91651964]	[521.3928833 357.04885864 0.87354648]	[544.35766602 462.41882324 0.88898456]	[562.3706665 564.93554688 0.92184871]	[462.4006958 562.30444336 0.73356652]	[421.21121216 562.40380859 0.72630715]	[444.30239868 718.8449707 0.73803985]	[4.62297333e+02 8.65063171e+02 8.28366578e-01]	[505.93566895 559.81921387 0.69302005]	[521.19885254 718.88977051 0.80736417]	[4.57161194e+02 7.70100647e+02 4.38383490e-01]	[439.29486084 269.87136841 0.92463231]	[464.85879517 267.29232788 0.8691262 ]	[421.38995361 274.95599365 0.82548678]	[485.46063232 272.49008179 0.89177811]	[4.75132172e+02 7.90721985e+02 1.95670187e-01]	[4.77625244e+02 7.88180725e+02 2.80088603e-01]	[4.23849213e+02 7.67559814e+02 1.98816180e-01]	[4.62338135e+02 9.01005066e+02 7.26366401e-01]	[4.44354889e+02 8.95856567e+02 7.48631120e-01]	[4.69972900e+02 8.70301208e+02 6.84006691e-01]
[454.61877441 277.61654663 0.90881419]	[459.7361145 354.57904053 0.92034698]	[395.6031189 354.44772339 0.81658614]	[367.40463257 464.83215332 0.83715737]	[357.03115845 564.86212158 0.92105991]	[521.41412354 357.01580811 0.87023807]	[544.35119629 462.43154907 0.89187652]	[562.36950684 564.92602539 0.9187302 ]	[462.39697266 559.81488037 0.728248 ]	[421.21484375 562.34173584 0.71870828]	[441.8147583 721.41326904 0.7411049 ]	[4.62294281e+02 8.62573242e+02 8.28348815e-01]	[505.91821289 559.74188232 0.68833631]	[521.19067383 716.31243896 0.80457896]	[4.62281769e+02 7.64983704e+02 4.32327747e-01]	[439.31921387 267.27374268 0.91745889]	[464.88064575 262.21365356 0.87399685]	[423.78088379 272.47821045 0.7857613 ]	[485.48626709 269.82467651 0.85000032]	[4.75126648e+02 7.85600098e+02 2.07976669e-01]	[4.80154083e+02 7.82999329e+02 2.91101038e-01]	[4.28970917e+02 7.59891846e+02 1.53848737e-01]	[4.62335632e+02 9.01003113e+02 7.19666302e-01]	[4.44363098e+02 8.95857666e+02 7.44782448e-01]	[4.69998291e+02 8.70259094e+02 6.89207375e-01]
[454.61883545 277.58911133 0.91059285]	[459.73840332 354.56829834 0.91973084]	[395.6159668 352.01043701 0.81638002]	[369.89328003 462.38378906 0.84521419]	[357.0244751 562.46789551 0.91635227]	[521.40966797 357.01568604 0.86928844]	[544.36120605 462.39547729 0.8953796 ]	[562.37426758 564.90869141 0.91964507]	[462.40530396 559.75048828 0.72139746]	[421.22296143 559.83441162 0.70882589]	[441.790802 716.3046875 0.73914087]	[4.62278961e+02 8.65037720e+02 8.27916145e-01]	[505.92520142 557.23907471 0.68313402]	[521.18060303 716.25762939 0.80623841]	[4.75106781e+02 7.49742981e+02 4.31090891e-01]	[439.32397461 264.77264404 0.91903222]	[464.88851929 262.18112183 0.87454063]	[423.7979126 272.45257568 0.76865393]	[485.49533081 267.35031128 0.84787846]	[4.75077545e+02 7.82985168e+02 2.84895539e-01]	[4.80140320e+02 7.77861389e+02 3.73965591e-01]	[4.62343567e+02 7.44478760e+02 1.87683836e-01]	[4.62328339e+02 9.01021301e+02 7.16670215e-01]	[4.44354309e+02 8.95872009e+02 7.42346585e-01]	[4.69975586e+02 8.70261292e+02 6.88721180e-01]
[454.6194458 277.58825684 0.91025734]	[459.73651123 354.5602417 0.9188143 ]	[395.61889648 351.99459839 0.81533766]	[369.89450073 462.38275146 0.84565318]	[357.02069092 562.44970703 0.91679329]	[521.40942383 357.00927734 0.86795664]	[544.35614014 462.38244629 0.89750987]	[562.36895752 564.89160156 0.92187327]	[462.40441895 559.72515869 0.71606553]	[421.22418213 559.81097412 0.70410466]	[441.81933594 718.85308838 0.73548877]	[4.62278717e+02 8.65052979e+02 8.28644335e-01]	[505.92456055 557.20800781 0.67784333]	[518.79083252 716.2645874 0.79910064]	[4.75122162e+02 7.49724182e+02 4.32770729e-01]	[439.32461548 264.77383423 0.91884214]	[464.88949585 262.17953491 0.8745448 ]	[423.80123901 272.45639038 0.7687515 ]	[485.50149536 267.34381104 0.84617019]	[4.72584686e+02 7.82987549e+02 2.79741704e-01]	[4.80138458e+02 7.77860046e+02 3.68055373e-01]	[0. 0. 0.]	[4.62354218e+02 9.01023865e+02 7.15946198e-01]	[4.44382141e+02 8.95878479e+02 7.38468409e-01]	[4.69963684e+02 8.70269043e+02 6.87009573e-01]
[454.61932373 277.58413696 0.9093138 ]	[459.74758911 354.55715942 0.92055589]	[395.63278198 351.9906311 0.8164835 ]	[369.90118408 462.36663818 0.8486523 ]	[357.02954102 562.42565918 0.91682243]	[521.41638184 357.00210571 0.86688066]	[544.36529541 462.30407715 0.90248138]	[562.36273193 564.85168457 0.92207927]	[462.39682007 557.21685791 0.71402586]	[421.21575928 559.75244141 0.69850367]	[441.82278442 721.38323975 0.72860634]	[4.62282776e+02 8.65045654e+02 8.29873681e-01]	[505.91491699 554.69219971 0.67492598]	[518.77001953 716.26391602 0.79720044]	[4.80196167e+02 7.47033691e+02 5.12249351e-01]	[439.33306885 264.75430298 0.91927201]	[464.89367676 262.17608643 0.87332034]	[423.81903076 272.43023682 0.75773424]	[487.9128418 267.33929443 0.84571862]	[4.72547974e+02 7.77837952e+02 3.59269857e-01]	[4.80145813e+02 7.72805481e+02 4.62387532e-01]	[4.80191345e+02 7.29120544e+02 3.05513382e-01]	[4.62352234e+02 9.01025696e+02 7.17099071e-01]	[4.44381989e+02 8.95877563e+02 7.39440084e-01]	[4.69973602e+02 8.70264465e+02 6.93775713e-01]
[454.63632202 277.57958984 0.91083121]	[459.76950073 354.55285645 0.9207744 ]	[395.64294434 351.99780273 0.81704158]	[369.92431641 462.37408447 0.84907526]	[357.02716064 562.40252686 0.91637528]	[523.77062988 356.98696899 0.86248302]	[544.3661499 462.31906128 0.90659016]	[562.35791016 564.85876465 0.92619848]	[462.45718384 557.18518066 0.70541573]	[421.27139282 559.72943115 0.69511974]	[441.8609314 718.89141846 0.72544581]	[4.62281281e+02 8.65072632e+02 8.34610701e-01]	[505.98672485 554.65386963 0.66882068]	[518.75152588 716.28210449 0.7995609 ]	[4.82777161e+02 7.39418274e+02 6.51656687e-01]	[441.66094971 264.73782349 0.91908866]	[464.9156189 262.17047119 0.87046796]	[423.83288574 272.40203857 0.74385977]	[487.93365479 267.33239746 0.84389383]	[4.70032776e+02 7.75324646e+02 4.84495312e-01]	[4.80152374e+02 7.72753113e+02 5.89381099e-01]	[4.80238831e+02 7.29046326e+02 4.48337823e-01]	[4.62356689e+02 9.01024597e+02 7.20201015e-01]	[4.44390442e+02 8.95877869e+02 7.43146241e-01]	[4.69964966e+02 8.70279602e+02 6.98543072e-01]
[457.06256104 277.5703125 0.91402954]	[459.82220459 354.51473999 0.91745454]	[398.05880737 351.96206665 0.82139868]	[372.46514893 462.26974487 0.86086422]	[357.00100708 562.34460449 0.90917641]	[523.82165527 356.97070312 0.86117649]	[544.37799072 462.35015869 0.90997982]	[562.34954834 564.86956787 0.92916483]	[464.89321899 557.19708252 0.7006129 ]	[421.35336304 559.77325439 0.69586617]	[441.86984253 718.85107422 0.73188639]	[4.62266174e+02 8.65065125e+02 8.25150549e-01]	[508.48858643 554.637146 0.66625363]	[518.72692871 716.27435303 0.78385323]	[4.82873596e+02 7.47100159e+02 6.81604445e-01]	[441.67779541 264.7182312 0.91914231]	[464.9336853 262.16845703 0.86843884]	[423.85342407 272.36343384 0.73009646]	[487.96313477 267.3380127 0.84317124]	[4.77723877e+02 7.85547791e+02 5.46948969e-01]	[4.82826324e+02 7.82955566e+02 6.08256578e-01]	[4.80327759e+02 7.34282471e+02 4.53520238e-01]	[4.62373749e+02 9.01009094e+02 7.13808596e-01]	[4.44401093e+02 8.95868774e+02 7.38470435e-01]	[4.67453979e+02 8.70257751e+02 6.83309793e-01]
[457.08813477 277.55596924 0.9188 ]	[459.84353638 354.47872925 0.91151702]	[398.08544922 351.93658447 0.82337666]	[372.53533936 462.23266602 0.87114519]	[357.025177 562.30279541 0.90590107]	[523.84405518 354.57501221 0.86003214]	[544.40759277 462.27813721 0.90481299]	[562.38696289 564.84527588 0.93020123]	[464.95016479 557.18267822 0.69882309]	[423.8008728 559.75836182 0.69419682]	[441.91940308 716.29864502 0.74674225]	[4.62252991e+02 8.65130432e+02 8.38834524e-01]	[508.54693604 552.1227417 0.66660619]	[518.74151611 716.28063965 0.78226161]	[490.56195068 747.14526367 0.75744516]	[441.69805908 262.24206543 0.92049438]	[464.97479248 262.15103149 0.86438704]	[423.90335083 269.92150879 0.70404971]	[488.01635742 267.33206177 0.83763134]	[4.82816559e+02 7.90613098e+02 7.27149010e-01]	[4.95641754e+02 7.88055481e+02 7.13047445e-01]	[4.82864288e+02 7.39383118e+02 5.61817527e-01]	[4.62396667e+02 9.01012756e+02 7.17223406e-01]	[4.44427734e+02 8.95883484e+02 7.39508390e-01]	[4.67406799e+02 8.70319824e+02 7.13863373e-01]
[457.13528442 277.56231689 0.92538893]	[462.20135498 354.46264648 0.90878665]	[398.10394287 351.92987061 0.82513237]	[374.97592163 462.24536133 0.87901622]	[357.06719971 562.28381348 0.90942407]	[523.894104 354.55941772 0.8580662 ]	[544.44042969 462.2875061 0.90121394]	[562.40289307 562.42694092 0.92914152]	[464.95449829 554.68572998 0.69527107]	[423.78210449 559.73059082 0.69035333]	[441.85705566 721.40814209 0.75916868]	[4.62246460e+02 8.65125244e+02 8.30183089e-01]	[511.03463745 552.09405518 0.66447365]	[518.76342773 718.81359863 0.76776773]	[498.26773071 749.6227417 0.82858628]	[441.7250061 262.24597168 0.91626346]	[467.42410278 262.14865112 0.86184764]	[426.37411499 269.91369629 0.69619024]	[490.49554443 267.30957031 0.83414316]	[4.85380280e+02 8.03470642e+02 7.58653998e-01]	[5.00755493e+02 7.93337585e+02 7.61950195e-01]	[4.85385498e+02 7.44561462e+02 6.53745830e-01]	[4.62351654e+02 9.01023743e+02 7.17402577e-01]	[4.44387817e+02 8.95886047e+02 7.39513934e-01]	[4.67447296e+02 8.70323059e+02 6.92264855e-01]
[457.19314575 277.54171753 0.93217373]	[462.23428345 354.44952393 0.90625352]	[398.15005493 351.91491699 0.82767439]	[374.96801758 462.21569824 0.8803876 ]	[357.11883545 562.30499268 0.91380119]	[523.91424561 354.55081177 0.85622561]	[544.45874023 462.2281189 0.90259552]	[562.43841553 562.38922119 0.92717981]	[467.39263916 554.65423584 0.69252121]	[423.77630615 557.23040771 0.68943489]	[441.78045654 718.89117432 0.7653228 ]	[4.62243896e+02 8.62517700e+02 8.17232668e-01]	[511.08880615 552.0668335 0.66165775]	[518.75158691 716.28625488 0.7358644 ]	[500.78811646 759.88433838 0.79524833]	[441.78125 262.20407104 0.91565979]	[467.49700928 262.14453125 0.85334891]	[428.91220093 269.90148926 0.68774235]	[490.5218811 267.36791992 0.83337528]	[4.98133514e+02 8.16416382e+02 7.12503314e-01]	[5.05935669e+02 8.11277466e+02 7.07458079e-01]	[4.87965881e+02 7.54736206e+02 6.10867500e-01]	[4.62346619e+02 9.01009155e+02 7.20347881e-01]	[4.44380951e+02 8.95852234e+02 7.40429819e-01]	[4.67447174e+02 8.70207886e+02 6.88333392e-01]
[459.61654663 277.50247192 0.93763483]	[462.25964355 354.44317627 0.90372843]	[398.18737793 349.4541626 0.83102858]	[375.00427246 459.83123779 0.88440204]	[357.19812012 562.34692383 0.92435533]	[523.9276123 354.54309082 0.85529947]	[544.48931885 462.25668335 0.89971745]	[562.46148682 562.347229 0.92244476]	[467.44052124 554.70080566 0.68884182]	[423.83065796 559.74804688 0.69062412]	[441.78912354 721.40875244 0.77914059]	[4.62255798e+02 8.59934265e+02 8.16904664e-01]	[513.60571289 552.10015869 0.66189516]	[521.2144165 718.8225708 0.75444251]	[503.40524292 767.58380127 0.81887293]	[441.83700562 262.15557861 0.91385972]	[470.0223999 259.70187378 0.85386533]	[428.97741699 269.89154053 0.72004062]	[493.03738403 267.36404419 0.83691108]	[5.03273560e+02 8.26650513e+02 7.74860442e-01]	[5.18766846e+02 8.16351501e+02 6.83641076e-01]	[4.98171661e+02 7.62491089e+02 6.28399253e-01]	[4.62378021e+02 8.98508545e+02 7.14265525e-01]	[4.44395538e+02 8.93432312e+02 7.42255688e-01]	[4.67465790e+02 8.70135925e+02 6.76948249e-01]
[459.68902588 277.49179077 0.94146675]	[462.29434204 352.02160645 0.90179163]	[398.21679688 349.43438721 0.82954639]	[375.00857544 459.84036255 0.88814789]	[359.57473755 562.36773682 0.93289542]	[523.96594238 354.52825928 0.84914619]	[544.54846191 462.27249146 0.88887769]	[564.84405518 562.39508057 0.91752589]	[467.49209595 554.66717529 0.68307996]	[423.86123657 557.26568604 0.68847156]	[441.78170776 718.85577393 0.78413767]	[4.62256042e+02 8.59931396e+02 8.18019867e-01]	[516.14080811 549.58288574 0.65931892]	[521.37084961 718.85491943 0.77488023]	[5.08504608e+02 7.82943909e+02 7.79393852e-01]	[441.89199829 259.73135376 0.90434879]	[472.58746338 259.66320801 0.85987169]	[431.49334717 269.89187622 0.74313951]	[495.59942627 267.31106567 0.84224743]	[5.13598083e+02 8.36903076e+02 7.00292170e-01]	[5.26512390e+02 8.29235474e+02 6.81294024e-01]	[5.00775116e+02 7.80387634e+02 6.70885265e-01]	[4.64870331e+02 8.95953064e+02 7.20511496e-01]	[4.46896027e+02 8.93334412e+02 7.43690014e-01]	[4.67453705e+02 8.70125977e+02 6.78862154e-01]
[459.73101807 277.48565674 0.94070446]	[462.33551025 351.98696899 0.89495802]	[398.24035645 349.40496826 0.82747161]	[375.06793213 462.24014282 0.9000954 ]	[359.63571167 562.39587402 0.94072884]	[526.3961792 354.47747803 0.8337121 ]	[546.98620605 462.22445679 0.8855235 ]	[564.91229248 562.31243896 0.91226763]	[469.98031616 552.12713623 0.67992514]	[423.88937378 554.69470215 0.68067884]	[441.7840271 716.3213501 0.78924322]	[4.62225159e+02 8.59991150e+02 8.14229488e-01]	[516.18737793 549.5447998 0.66781998]	[521.39611816 708.55126953 0.78865212]	[518.68426514 790.74035645 0.8038817 ]	[441.93231201 259.71304321 0.89899617]	[475.12545776 259.6595459 0.86833501]	[431.53668213 272.34707642 0.75279284]	[498.12237549 269.83358765 0.8608216 ]	[5.23793945e+02 8.49682739e+02 7.45578170e-01]	[5.41775940e+02 8.36883850e+02 6.75455987e-01]	[5.03398224e+02 7.93245483e+02 6.33490920e-01]	[4.64900574e+02 8.95969604e+02 7.25151122e-01]	[4.46914185e+02 8.93371155e+02 7.46337414e-01]	[4.67444519e+02 8.70161499e+02 6.94745183e-01]
[459.74133301 277.46530151 0.94296676]	[462.37954712 351.97399902 0.88799119]	[400.62106323 349.3744812 0.82737905]	[375.12088013 459.83291626 0.90934563]	[359.7131958 562.37744141 0.93145716]	[526.4588623 354.47335815 0.83023536]	[549.5201416 462.25384521 0.86966479]	[565.00286865 562.34655762 0.91110164]	[472.51318359 552.10528564 0.67262179]	[426.36499023 554.68139648 0.66731989]	[441.8258667 716.27813721 0.79606205]	[4.62219116e+02 8.59992249e+02 8.24584484e-01]	[518.68218994 549.52099609 0.67275017]	[523.81427002 708.53594971 0.84998274]	[523.90209961 808.53973389 0.85771275]	[444.30856323 259.67935181 0.90172637]	[475.1519165 259.64202881 0.87760055]	[434.05828857 269.89077759 0.72886026]	[498.20074463 269.85092163 0.87579715]	[5.39250000e+02 8.54924744e+02 7.14023471e-01]	[5.52141602e+02 8.49596924e+02 6.87926412e-01]	[5.21177551e+02 8.11121765e+02 6.56597853e-01]	[4.64852264e+02 8.98421326e+02 7.31838167e-01]	[4.46882874e+02 8.93381042e+02 7.48782039e-01]	[4.67431732e+02 8.70160400e+02 7.09676325e-01]
[459.79684448 277.46908569 0.94600224]	[462.43765259 351.96401978 0.8751772 ]	[400.66183472 346.87789917 0.82961142]	[377.56378174 459.77746582 0.92591387]	[359.76541138 562.40716553 0.92594975]	[526.52288818 354.49066162 0.82504398]	[549.57678223 462.2661438 0.85953003]	[567.46032715 562.35089111 0.89487559]	[472.56671143 552.10461426 0.67206669]	[426.42147827 554.68859863 0.66444623]	[441.83746338 716.26049805 0.79589725]	[4.62250031e+02 8.62495789e+02 8.28735173e-01]	[518.69641113 549.51489258 0.67392188]	[523.85369873 706.13372803 0.8926537 ]	[5.31570251e+02 8.13791382e+02 8.13277781e-01]	[444.375 259.67407227 0.8906768 ]	[477.63937378 259.65106201 0.89405286]	[436.53555298 267.35244751 0.73028862]	[500.64065552 269.83425903 0.88527536]	[5.44499817e+02 8.67676514e+02 7.81244755e-01]	[5.62379944e+02 8.52382019e+02 7.50656128e-01]	[5.23886292e+02 8.21460266e+02 6.59833848e-01]	[4.64860382e+02 9.00983582e+02 7.35603452e-01]	[4.46874512e+02 8.95839783e+02 7.44094551e-01]	[4.67463013e+02 8.70170593e+02 7.22721159e-01]
[462.1875 275.12561035 0.94742107]	[464.86053467 351.94979858 0.86347455]	[400.72122192 346.87796021 0.82869887]	[377.6043396 459.81469727 0.92826509]	[362.20834351 562.34240723 0.90406144]	[528.98382568 354.48822021 0.81755197]	[552.08898926 462.19830322 0.85692537]	[567.52783203 562.28881836 0.88465548]	[475.07424927 549.56689453 0.66767842]	[428.93157959 552.10644531 0.65259135]	[441.85388184 718.85858154 0.78732294]	[4.62272064e+02 8.65051331e+02 8.38409781e-01]	[518.72503662 547.03393555 0.67502421]	[523.90222168 708.66033936 0.88501477]	[541.86303711 829.08007812 0.87054497]	[444.44320679 259.65994263 0.88033265]	[477.68945312 259.63461304 0.90817124]	[436.57415771 269.83682251 0.72604078]	[500.66519165 267.35375977 0.89317656]	[5.54665588e+02 8.75320129e+02 7.72786498e-01]	[5.67478516e+02 8.67645630e+02 7.48774409e-01]	[5.36680603e+02 8.31795349e+02 6.50733650e-01]	[4.62393524e+02 9.01057617e+02 7.52355933e-01]	[4.44398102e+02 8.95874939e+02 7.54135370e-01]	[4.69974213e+02 8.70223694e+02 7.29508340e-01]
[462.25897217 275.08575439 0.9509089 ]	[464.91748047 351.94247437 0.85219181]	[400.78265381 346.88900757 0.82378924]	[377.6300354 459.82870483 0.92908913]	[362.27166748 562.37744141 0.90155101]	[529.01843262 354.46343994 0.81069398]	[554.62457275 459.83007812 0.85832691]	[567.5770874 562.24536133 0.87054086]	[477.6300354 552.10137939 0.68391585]	[431.55856323 554.66027832 0.65477008]	[441.87911987 723.98919678 0.80093956]	[4.62286041e+02 8.65095093e+02 8.48861635e-01]	[521.20092773 549.55999756 0.68907481]	[526.42895508 711.1282959 0.85132349]	[5.46931396e+02 8.36849670e+02 8.15939903e-01]	[446.95944214 259.62030029 0.8760184 ]	[477.73623657 259.57363892 0.92091072]	[436.60491943 267.29443359 0.76108676]	[500.7124939 264.72619629 0.90143514]	[5.62441895e+02 8.88166626e+02 7.79893219e-01]	[5.80253723e+02 8.75334412e+02 7.29656756e-01]	[5.41934326e+02 8.47157532e+02 7.24669576e-01]	[4.62351440e+02 9.03539673e+02 7.60039926e-01]	[4.44346283e+02 8.95866394e+02 7.65757322e-01]	[4.70001770e+02 8.70252563e+02 7.40754783e-01]
[462.28756714 275.05044556 0.95310354]	[467.43984985 351.94442749 0.83401018]	[400.86373901 346.8777771 0.8166613 ]	[377.68008423 459.7918396 0.92484772]	[362.3097229 562.30322266 0.88593507]	[531.59185791 354.47955322 0.80368811]	[554.70690918 459.84536743 0.86191607]	[567.60192871 562.22875977 0.85949606]	[477.69119263 552.11102295 0.69012755]	[434.10614014 554.63598633 0.66098082]	[444.29647827 723.96368408 0.78123647]	[4.62284088e+02 8.67583618e+02 8.56572568e-01]	[521.23364258 552.07757568 0.69035774]	[531.54364014 711.17266846 0.8216244 ]	[5.59734863e+02 8.49725159e+02 8.13452244e-01]	[449.48126221 257.20501709 0.88595885]	[480.15795898 257.18447876 0.94196934]	[436.69046021 269.83773804 0.74875844]	[500.77078247 267.27130127 0.90717477]	[5.67458984e+02 8.93255615e+02 7.71253169e-01]	[5.82945496e+02 8.83090515e+02 7.38240302e-01]	[5.47014832e+02 8.57388306e+02 6.61479235e-01]	[4.62349915e+02 9.03566223e+02 7.59053707e-01]	[4.44330109e+02 8.95878174e+02 7.60352075e-01]	[4.67492035e+02 8.70319885e+02 7.46034682e-01]
[462.28747559 275.05078125 0.95313096]	[467.44512939 351.93951416 0.83256704]	[400.86917114 346.875 0.81593323]	[377.68057251 459.78829956 0.92490029]	[362.31213379 562.30487061 0.88558292]	[531.59564209 354.47485352 0.80293131]	[554.70367432 459.83352661 0.86317146]	[567.60101318 562.2265625 0.85975611]	[477.70697021 552.11859131 0.6895262 ]	[434.12008667 554.6541748 0.66013759]	[441.92471313 723.98840332 0.78042877]	[4.62283600e+02 8.67580994e+02 8.55858088e-01]	[521.24237061 552.07873535 0.68994707]	[531.54229736 711.17437744 0.82106417]	[5.59738647e+02 8.49734863e+02 8.13036144e-01]	[449.48171997 257.20593262 0.8857317 ]	[480.15829468 257.18545532 0.94194269]	[436.69085693 269.84182739 0.74976593]	[500.77124023 267.27429199 0.9075473 ]	[5.67464233e+02 8.93257019e+02 7.69400477e-01]	[5.82951477e+02 8.83092896e+02 7.35982716e-01]	[5.47015015e+02 8.57404358e+02 6.58732533e-01]	[4.62355469e+02 9.03568054e+02 7.58488297e-01]	[4.44334930e+02 8.95878967e+02 7.59329259e-01]	[4.67494171e+02 8.70316406e+02 7.44988441e-01]
[464.84851074 275.01577759 0.94021231]	[475.05682373 351.95709229 0.82947695]	[405.89016724 346.88717651 0.78715014]	[380.13589478 459.71524048 0.91617042]	[367.36639404 559.77307129 0.83998412]	[536.72937012 354.47192383 0.80870223]	[559.78997803 459.73999023 0.88584888]	[570.10693359 562.23364258 0.84457701]	[480.17868042 549.50531006 0.72001117]	[436.67987061 549.51171875 0.69255143]	[444.39715576 716.26916504 0.75862771]	[4.62282898e+02 8.65132141e+02 8.46050501e-01]	[521.33050537 547.01983643 0.7120235 ]	[539.24523926 708.58251953 0.85886204]	[5.64821289e+02 8.54808472e+02 8.33216667e-01]	[457.08050537 257.17080688 0.91009575]	[480.36709595 257.1567688 0.96481538]	[439.2428894 267.31469727 0.67741108]	[503.32324219 264.77233887 0.89665008]	[5.75143372e+02 8.95917786e+02 7.14877129e-01]	[5.88048157e+02 8.90662476e+02 7.25570679e-01]	[5.59715515e+02 8.67696838e+02 6.62057281e-01]	[4.62302521e+02 9.01048523e+02 7.50266910e-01]	[4.41898682e+02 8.95840637e+02 7.58928537e-01]	[4.69974976e+02 8.70328125e+02 7.30713069e-01]
[464.96627808 274.99581909 0.92257345]	[477.62469482 351.94656372 0.8487193 ]	[408.46963501 346.87030029 0.78375793]	[380.21044922 459.7409668 0.91923106]	[372.51147461 559.82611084 0.8617025 ]	[539.29492188 354.48825073 0.82604253]	[562.30072021 459.8364563 0.91284502]	[575.15093994 559.83233643 0.83329058]	[480.31259155 549.57727051 0.7273491 ]	[439.12374878 552.11273193 0.6983521 ]	[444.43643188 716.34210205 0.74627048]	[4.62301056e+02 8.65140320e+02 8.44673991e-01]	[523.83312988 549.51672363 0.7039488 ]	[541.72125244 708.55450439 0.87778074]	[5.64936584e+02 8.54925293e+02 8.05723906e-01]	[457.22406006 257.13787842 0.93744552]	[482.82409668 257.12860107 0.96610993]	[441.70507812 267.2819519 0.66947889]	[503.45877075 264.79663086 0.8830952 ]	[5.70070068e+02 8.98438049e+02 7.16050506e-01]	[5.88015320e+02 8.90793762e+02 7.40962625e-01]	[5.62330750e+02 8.70132446e+02 6.63004875e-01]	[4.62312134e+02 9.01042725e+02 7.50377715e-01]	[4.44299622e+02 8.93454163e+02 7.60817826e-01]	[4.69991547e+02 8.72705322e+02 7.27396607e-01]
[470.03665161 274.98416138 0.89817524]	[477.7154541 351.9413147 0.86760688]	[413.52243042 346.81646729 0.79194558]	[382.78375244 459.75106812 0.9050054 ]	[375.04763794 559.82965088 0.87487054]	[541.75439453 354.50338745 0.84000224]	[562.41827393 462.22393799 0.90764308]	[575.20422363 562.23358154 0.83624864]	[482.70849609 552.10412598 0.7142067 ]	[439.20663452 552.1260376 0.68576765]	[446.92892456 718.8324585 0.73756534]	[4.62290802e+02 8.65094910e+02 8.40031683e-01]	[523.87915039 552.06103516 0.68958235]	[541.88684082 708.55731201 0.88470381]	[5.64978577e+02 8.57457336e+02 7.87329674e-01]	[459.72436523 257.16290283 0.95538574]	[482.95068359 257.12567139 0.94341898]	[441.85046387 267.35070801 0.70235425]	[505.90911865 264.77377319 0.86527407]	[5.67551880e+02 9.03540588e+02 7.19063997e-01]	[5.87971985e+02 8.93320435e+02 7.41952896e-01]	[5.62407715e+02 8.70155334e+02 6.50803447e-01]	[4.62319305e+02 9.01037415e+02 7.48471856e-01]	[4.44298157e+02 8.93440613e+02 7.60096848e-01]	[4.69969086e+02 8.70295715e+02 7.25052834e-01]
[475.11749268 274.96795654 0.89980376]	[480.23410034 351.97537231 0.90350598]	[416.15332031 346.84179688 0.81460935]	[387.93075562 459.79150391 0.87145376]	[377.51104736 562.31121826 0.89809418]	[541.91741943 354.54458618 0.85530019]	[564.81066895 459.80834961 0.90679419]	[580.25494385 562.29187012 0.86824483]	[482.80984497 549.56506348 0.7188496 ]	[439.28414917 549.56512451 0.68634486]	[446.96286011 713.76202393 0.73694974]	[4.62275879e+02 8.65047180e+02 8.30943763e-01]	[523.95587158 549.50048828 0.68682009]	[544.32287598 708.52490234 0.88799721]	[5.65046326e+02 8.59987610e+02 7.68121839e-01]	[462.18609619 257.1555481 0.96309614]	[485.44882202 257.14926147 0.91077024]	[444.35668945 267.32192993 0.6970219 ]	[508.4899292 264.78231812 0.83843952]	[5.67564575e+02 9.01063965e+02 7.11348355e-01]	[5.87997986e+02 8.93331360e+02 7.35228658e-01]	[5.62439636e+02 8.70221619e+02 6.62842274e-01]	[4.62352936e+02 9.00980835e+02 7.52880216e-01]	[4.44326965e+02 8.93408752e+02 7.65315592e-01]	[4.67489990e+02 8.70274963e+02 7.17064321e-01]
[477.71939087 274.97631836 0.92034876]	[482.72723389 351.95947266 0.90161544]	[418.6807251 346.88803101 0.82709241]	[395.53640747 459.72625732 0.88564897]	[377.60891724 559.81109619 0.89771014]	[544.44604492 354.49667358 0.84948564]	[564.9072876 459.75576782 0.89919311]	[580.34960938 562.3102417 0.89355344]	[482.92623901 546.95922852 0.7154386 ]	[441.73904419 546.96337891 0.69902915]	[452.0065918 713.76708984 0.74191284]	[4.62294220e+02 8.65096741e+02 8.40197384e-01]	[524.01086426 544.4777832 0.69095945]	[544.36688232 706.06414795 0.8810463 ]	[5.67457825e+02 8.62546387e+02 7.56720066e-01]	[462.32492065 257.17477417 0.94560748]	[490.49884033 257.16641235 0.88370383]	[449.44876099 267.33798218 0.62588829]	[513.59674072 264.79476929 0.83129478]	[5.72620605e+02 9.03536682e+02 6.87328100e-01]	[5.90558228e+02 8.93338562e+02 7.21326351e-01]	[5.62451294e+02 8.70302979e+02 6.61605716e-01]	[4.62351379e+02 9.01038330e+02 7.48446345e-01]	[4.44326477e+02 8.93447388e+02 7.53280222e-01]	[4.67499207e+02 8.70294312e+02 7.29911208e-01]
[477.71929932 274.97744751 0.92099822]	[482.73010254 351.9598999 0.90146929]	[418.68490601 346.88726807 0.8275075 ]	[395.53839111 459.72625732 0.88600338]	[377.6060791 559.81018066 0.89721107]	[544.4463501 354.49835205 0.84972072]	[564.90966797 459.7744751 0.90097111]	[580.34863281 562.31390381 0.89453053]	[482.92962646 546.96606445 0.71585006]	[441.74002075 546.97680664 0.69949418]	[452.01202393 713.76715088 0.7410723 ]	[4.62296356e+02 8.65099609e+02 8.39579344e-01]	[524.01501465 544.48120117 0.69112229]	[544.36694336 706.06524658 0.88137496]	[5.67455444e+02 8.62543335e+02 7.56998420e-01]	[462.32373047 257.17553711 0.94566226]	[490.49798584 257.16619873 0.88375926]	[449.45193481 267.33889771 0.62271583]	[513.59771729 264.7947998 0.83154988]	[5.72613098e+02 9.01062500e+02 6.87983334e-01]	[5.90555969e+02 8.93334290e+02 7.22464085e-01]	[5.62449097e+02 8.70300415e+02 6.62682652e-01]	[4.62351776e+02 9.01034729e+02 7.47947931e-01]	[4.44328888e+02 8.93444336e+02 7.52464533e-01]	[4.69962189e+02 8.70297729e+02 7.27935553e-01]
[482.77722168 275.02761841 0.95088786]	[487.95318604 351.99438477 0.84110457]	[421.38247681 346.90298462 0.81851482]	[398.16101074 459.78964233 0.92288655]	[380.32727051 562.29882812 0.89870417]	[552.13024902 354.51541138 0.80798161]	[570.04656982 462.23815918 0.86217439]	[582.92901611 562.340271 0.91772616]	[488.00268555 546.96148682 0.68748963]	[444.36294556 546.96813965 0.6887517 ]	[457.09350586 718.89447021 0.76134914]	[4.62285004e+02 8.67608154e+02 8.47215295e-01]	[534.12298584 546.96533203 0.66566408]	[546.95397949 708.55566406 0.8410235 ]	[5.65040588e+02 8.67699219e+02 7.84403741e-01]	[467.48455811 257.20980835 0.88356793]	[498.26248169 257.15170288 0.93396676]	[457.16442871 269.86260986 0.73390812]	[521.26800537 264.73345947 0.90380335]	[5.77716003e+02 9.06115967e+02 6.93394482e-01]	[5.90615662e+02 8.93417114e+02 7.14930892e-01]	[5.62326965e+02 8.72924377e+02 6.83102608e-01]	[4.62330841e+02 9.03538818e+02 7.49620199e-01]	[4.44311523e+02 8.95854187e+02 7.50782013e-01]	[4.67465454e+02 8.72746948e+02 7.24215746e-01]
[482.89718628 275.02813721 0.95775175]	[495.63348389 352.01708984 0.8392905 ]	[426.40698242 349.37240601 0.7873069 ]	[400.6690979 459.7197876 0.91988611]	[385.32766724 559.80688477 0.85534167]	[559.73602295 354.52783203 0.82192671]	[577.69873047 462.23208618 0.85236669]	[585.38598633 562.3303833 0.90593642]	[495.58410645 544.47613525 0.68281728]	[449.44384766 544.45532227 0.66737652]	[459.59725952 711.20568848 0.78556186]	[4.62301666e+02 8.67586731e+02 8.44173670e-01]	[539.24304199 546.95019531 0.68462461]	[549.51196289 708.71923828 0.79933739]	[5.65030762e+02 8.70166626e+02 8.02456379e-01]	[472.59542847 257.2069397 0.88955164]	[500.77383423 257.1585083 0.96160048]	[459.7265625 269.83813477 0.54173779]	[521.42718506 264.79437256 0.90229088]	[5.80235046e+02 9.06152832e+02 7.09900260e-01]	[5.93148438e+02 8.93438232e+02 7.18472838e-01]	[5.62273071e+02 8.75409241e+02 6.85494006e-01]	[4.62363647e+02 9.01058350e+02 7.47868061e-01]	[4.44333405e+02 8.95842712e+02 7.50202477e-01]	[4.67465027e+02 8.72736328e+02 7.22963512e-01]
[487.95275879 275.02359009 0.91524899]	[498.24661255 351.98770142 0.87403953]	[434.02456665 346.84744263 0.7880792 ]	[403.24279785 459.66622925 0.898579 ]	[395.54391479 562.29534912 0.88708681]	[562.31274414 354.54977417 0.8454994 ]	[582.78643799 462.25149536 0.89747822]	[585.55834961 562.38146973 0.9011535 ]	[498.21347046 546.95343018 0.7033366 ]	[454.64355469 544.46276855 0.67605895]	[459.66946411 716.28149414 0.79090494]	[4.62295624e+02 8.67589294e+02 8.49480629e-01]	[541.77600098 547.02459717 0.69994241]	[552.14373779 711.13336182 0.78735811]	[5.65041199e+02 8.70164551e+02 8.04231763e-01]	[480.13034058 259.58050537 0.91482061]	[503.33642578 257.13565063 0.96385455]	[462.30813599 269.86688232 0.57370925]	[523.99407959 264.75210571 0.877711 ]	[5.77786987e+02 9.06163696e+02 7.06409156e-01]	[5.93147888e+02 8.93445801e+02 7.17430770e-01]	[5.62275391e+02 8.75406006e+02 6.92854881e-01]	[4.62359314e+02 9.01064453e+02 7.52058268e-01]	[4.44331177e+02 8.95840881e+02 7.54871190e-01]	[4.67453979e+02 8.72746765e+02 7.30574429e-01]
[495.6260376 275.0140686 0.9044795]	[500.83065796 352.0098877 0.91362005]	[439.08883667 346.90304565 0.81687045]	[413.5196228 459.75424194 0.8696785 ]	[398.06994629 562.34197998 0.90675265]	[564.90386963 354.51931763 0.84353298]	[582.96203613 462.34237671 0.90383911]	[588.06842041 562.30517578 0.87998933]	[500.80194092 546.99316406 0.70295507]	[459.65551758 546.93908691 0.68154109]	[459.74188232 713.7354126 0.80509824]	[4.62282990e+02 8.65108276e+02 8.45358670e-01]	[541.93395996 547.01782227 0.69583565]	[557.27258301 711.13366699 0.80156487]	[5.65042236e+02 8.70182800e+02 8.08874846e-01]	[480.35458374 259.59619141 0.94431233]	[505.91195679 257.17019653 0.91903007]	[464.89627075 269.88473511 0.68947053]	[528.97766113 264.74365234 0.84476531]	[5.77757996e+02 9.06173401e+02 7.19224572e-01]	[5.93117371e+02 8.95841858e+02 7.27431655e-01]	[5.62274719e+02 8.75415527e+02 6.85675800e-01]	[4.62363464e+02 9.01030212e+02 7.56439090e-01]	[4.44336609e+02 8.93435120e+02 7.61060894e-01]	[4.67422272e+02 8.72712158e+02 7.31291831e-01]
[498.26766968 275.00042725 0.92216951]	[503.37121582 351.96966553 0.89831305]	[439.30477905 346.90634155 0.83056784]	[416.12805176 459.72366333 0.89960533]	[400.64370728 562.38165283 0.93625772]	[567.48278809 354.51660156 0.83152407]	[585.43060303 462.20925903 0.89103144]	[590.65264893 562.24108887 0.83720994]	[503.27304077 544.46533203 0.71726537]	[459.77038574 544.42889404 0.70649314]	[462.19592285 711.13397217 0.82578307]	[4.62308929e+02 8.65110168e+02 8.49023879e-01]	[544.37878418 544.48480225 0.70388567]	[562.25726318 711.20257568 0.81930608]	[5.65058655e+02 8.70219055e+02 8.12314987e-01]	[482.87399292 257.21316528 0.93272859]	[511.03308105 257.1784668 0.88072503]	[472.51443481 269.83932495 0.63000417]	[534.1461792 264.75741577 0.83400416]	[5.77760315e+02 9.08627014e+02 7.18846977e-01]	[5.93128113e+02 8.95879639e+02 7.23621309e-01]	[5.62259155e+02 8.75444214e+02 6.79350019e-01]	[4.62356537e+02 9.01060547e+02 7.55626857e-01]	[4.44329376e+02 8.93446533e+02 7.60580003e-01]	[4.67444855e+02 8.72720337e+02 7.37714052e-01]
[498.2678833 275.0005188 0.92230332]	[503.37045288 351.96777344 0.89835745]	[439.30480957 346.90505981 0.83046663]	[416.12039185 459.7260437 0.89834827]	[400.6421814 562.38262939 0.93544739]	[567.48162842 354.51397705 0.83121526]	[585.43115234 459.84887695 0.8929317 ]	[593.10205078 562.24133301 0.83704609]	[503.26623535 544.44451904 0.71854424]	[459.7668457 544.40557861 0.70811987]	[462.19677734 711.12640381 0.82693738]	[4.62310852e+02 8.65108032e+02 8.48645806e-01]	[544.37255859 544.46716309 0.70540535]	[562.25915527 711.20452881 0.81892771]	[5.65055847e+02 8.70217834e+02 8.12346458e-01]	[482.87359619 257.21368408 0.93265271]	[511.03356934 257.17831421 0.88085884]	[470.05657959 269.84222412 0.63068151]	[534.14575195 264.75698853 0.83419907]	[5.77756165e+02 9.08623596e+02 7.17369258e-01]	[5.93125488e+02 8.95877319e+02 7.23312914e-01]	[5.62255127e+02 8.75441650e+02 6.77816510e-01]	[4.62350586e+02 9.01058472e+02 7.54587173e-01]	[4.44324402e+02 8.93443237e+02 7.60262728e-01]	[4.67450470e+02 8.72717834e+02 7.37941325e-01]
[503.32208252 274.98052979 0.94560111]	[513.56951904 354.45932007 0.83417344]	[444.39187622 349.41906738 0.80099416]	[421.18011475 459.77615356 0.9051863 ]	[413.51898193 562.26916504 0.86019742]	[577.77557373 354.54324341 0.81637239]	[588.081604 462.26547241 0.86036938]	[600.84527588 562.33172607 0.88861352]	[505.91516113 549.50341797 0.68589479]	[462.33096313 546.97583008 0.68442774]	[462.36083984 711.14660645 0.82279021]	[4.62338135e+02 8.65087219e+02 8.44678938e-01]	[547.04602051 549.53723145 0.65908128]	[564.81390381 718.89086914 0.80781364]	[5.65049500e+02 8.70172974e+02 8.24213445e-01]	[490.48986816 257.18630981 0.88653868]	[521.17651367 257.10452271 0.94775587]	[477.73986816 272.35760498 0.71407676]	[541.84356689 264.79013062 0.90921366]	[5.77769714e+02 9.08632507e+02 7.44501114e-01]	[5.93159241e+02 8.95868225e+02 7.43402600e-01]	[5.62235229e+02 8.75377991e+02 6.96435094e-01]	[4.62373016e+02 9.03569397e+02 7.64008105e-01]	[4.44339783e+02 8.95855408e+02 7.65923142e-01]	[4.67457764e+02 8.72718689e+02 7.33795226e-01]
[503.43331909 274.9671936 0.95119381]	[518.68939209 351.99591064 0.85748911]	[449.50619507 346.86132812 0.7838344 ]	[423.8399353 459.79922485 0.8961252 ]	[418.63745117 562.3895874 0.91681838]	[582.75140381 354.54736328 0.83698893]	[593.16156006 459.81054688 0.85503149]	[603.36523438 562.29577637 0.89709759]	[511.04406738 549.50128174 0.65758091]	[467.42993164 546.99108887 0.64881229]	[462.39987183 711.18737793 0.81176615]	[4.62345367e+02 8.65050110e+02 8.42343509e-01]	[554.69458008 549.53302002 0.64717382]	[564.8605957 716.26062012 0.81072104]	[5.65053772e+02 8.70154846e+02 8.21875513e-01]	[493.12390137 257.1685791 0.893691 ]	[521.31018066 257.09564209 0.96806127]	[4.80239502e+02 2.69854553e+02 4.59361255e-01]	[544.3336792 264.7482605 0.9067955]	[5.77764771e+02 9.08621399e+02 7.39606082e-01]	[5.93154297e+02 8.95864563e+02 7.40269184e-01]	[5.59825623e+02 8.75346985e+02 6.95014060e-01]	[4.62390289e+02 9.03562744e+02 7.67905951e-01]	[4.44352997e+02 8.95846863e+02 7.69423187e-01]	[4.67460938e+02 8.72700439e+02 7.31007099e-01]
[505.99169922 274.96124268 0.92062885]	[521.15484619 352.00222778 0.88575864]	[454.62161255 346.83886719 0.79728752]	[434.04769897 462.19537354 0.86846143]	[421.14309692 562.331604 0.91759402]	[582.87591553 354.55447388 0.85169351]	[600.83551025 459.81628418 0.87738091]	[605.86920166 562.36676025 0.90402359]	[516.11956787 547.01708984 0.64702189]	[470.03085327 547.02185059 0.63841861]	[464.8571167 713.69750977 0.79903316]	[4.62329315e+02 8.65100525e+02 8.50700498e-01]	[559.7913208 547.03063965 0.65825683]	[564.8963623 716.26367188 0.80626637]	[5.65052795e+02 8.70146790e+02 8.15207481e-01]	[498.22912598 257.15576172 0.92105436]	[523.80670166 257.08670044 0.97082233]	[482.76873779 269.85580444 0.53843957]	[544.49023438 264.71853638 0.89045471]	[5.80241089e+02 9.08632568e+02 7.38484800e-01]	[5.93178528e+02 8.95858459e+02 7.37543225e-01]	[5.59811401e+02 8.75335571e+02 6.87105000e-01]	[4.62370941e+02 9.03543518e+02 7.70581782e-01]	[4.44333679e+02 8.93456360e+02 7.73156166e-01]	[4.67439911e+02 8.72752563e+02 7.34607399e-01]
[511.05490112 274.96563721 0.8949604 ]	[521.30865479 351.97674561 0.91454667]	[459.60638428 346.84417725 0.82136977]	[436.66156006 459.77487183 0.90012193]	[421.38659668 562.33825684 0.90972179]	[585.39910889 354.50158691 0.84237665]	[603.40136719 459.74731445 0.90448916]	[606.01776123 562.36578369 0.89789861]	[518.6427002 544.46099854 0.67507148]	[475.10220337 544.42797852 0.65436196]	[467.45587158 708.72595215 0.78846884]	[4.62316345e+02 8.65084229e+02 8.47739995e-01]	[559.83892822 546.9375 0.68124288]	[564.96575928 716.2789917 0.79738069]	[5.65046997e+02 8.70148743e+02 8.16455483e-01]	[500.75299072 257.17092896 0.94656479]	[523.95452881 257.08453369 0.9562571 ]	[482.95248413 269.84674072 0.61699104]	[547.05004883 262.19940186 0.85976881]	[5.80247986e+02 9.08625488e+02 7.37446249e-01]	[5.93173096e+02 8.95855591e+02 7.37678826e-01]	[5.59796753e+02 8.75339966e+02 6.85880899e-01]	[4.62358582e+02 9.01063904e+02 7.62159586e-01]	[4.44322174e+02 8.93441772e+02 7.67214477e-01]	[4.67414856e+02 8.72740662e+02 7.28455007e-01]
[516.16113281 274.95895386 0.89783221]	[521.42858887 351.98171997 0.90807647]	[459.73129272 346.87756348 0.83009791]	[439.14282227 459.79794312 0.91839361]	[426.36108398 562.24841309 0.86324739]	[585.53607178 354.53527832 0.84145671]	[603.46942139 459.81610107 0.90432864]	[608.57281494 562.284729 0.88062483]	[518.77355957 544.45294189 0.67391986]	[477.60565186 544.40429688 0.64656442]	[470.03826904 711.12713623 0.76739615]	[4.62311127e+02 8.65080994e+02 8.45922172e-01]	[562.33410645 546.93609619 0.69047016]	[564.95257568 708.70361328 0.83904684]	[5.65050049e+02 8.70168884e+02 8.25431108e-01]	[500.90484619 257.18670654 0.95575172]	[526.44683838 257.11743164 0.92736644]	[485.49105835 269.90872192 0.63283122]	[549.58166504 264.71920776 0.83895206]	[5.77791077e+02 9.08611511e+02 7.50754118e-01]	[5.93172119e+02 8.95860718e+02 7.51338363e-01]	[5.59833984e+02 8.75383179e+02 7.01283395e-01]	[4.62360443e+02 9.03569092e+02 7.62988865e-01]	[4.44332001e+02 8.95845642e+02 7.58041978e-01]	[4.67398193e+02 8.72733276e+02 7.27847159e-01]
[518.69555664 274.97015381 0.91234016]	[523.88543701 351.95254517 0.8973543 ]	[459.81448364 346.82861328 0.83488446]	[439.29595947 459.72628784 0.91509628]	[434.04666138 559.77416992 0.84077299]	[588.04675293 354.54333496 0.83020091]	[605.94445801 459.84423828 0.89376593]	[611.08862305 562.26068115 0.85284168]	[521.25640869 546.97277832 0.67907029]	[477.70605469 546.93066406 0.65207714]	[472.59280396 711.15270996 0.76383042]	[4.62316345e+02 8.65100220e+02 8.46847057e-01]	[562.41394043 547.01696777 0.69504011]	[565.06188965 711.21447754 0.80198383]	[5.65050354e+02 8.70184937e+02 8.26189399e-01]	[503.31469727 257.17373657 0.95237529]	[529.01812744 257.12896729 0.89957738]	[490.53738403 269.86538696 0.50969678]	[557.1607666 264.78924561 0.84153235]	[5.80237732e+02 9.08614746e+02 7.52857029e-01]	[5.93170288e+02 8.95867126e+02 7.49303520e-01]	[5.59816833e+02 8.75412781e+02 7.04990566e-01]	[4.62344269e+02 9.03592163e+02 7.65352309e-01]	[4.44320923e+02 8.95856567e+02 7.56851912e-01]	[4.67392151e+02 8.72748718e+02 7.28173554e-01]
[521.16949463 274.96670532 0.92213786]	[524.01940918 351.94863892 0.87178457]	[462.27542114 346.81314087 0.83569562]	[441.71121216 459.77966309 0.91298878]	[436.62597656 559.81347656 0.87372661]	[588.11810303 354.50918579 0.82050908]	[606.04577637 462.27044678 0.89567721]	[613.69506836 562.29754639 0.84055924]	[521.39825439 547.00732422 0.67866391]	[480.22042847 546.94537354 0.66335487]	[475.12438965 708.72424316 0.77935302]	[4.62297333e+02 8.65087769e+02 8.42641532e-01]	[564.85375977 549.52081299 0.68518478]	[567.51721191 718.8480835 0.77079403]	[5.65057007e+02 8.70169739e+02 8.23975444e-01]	[503.40911865 257.1789856 0.93868917]	[531.57415771 257.13241577 0.88780922]	[4.93136536e+02 2.69880249e+02 4.90753412e-01]	[559.71087646 264.71530151 0.86623633]	[5.77787292e+02 9.06188660e+02 7.48984337e-01]	[5.93162109e+02 8.95865540e+02 7.46143341e-01]	[5.59809998e+02 8.75384033e+02 6.98795795e-01]	[4.62367371e+02 9.03577454e+02 7.57799506e-01]	[4.44336731e+02 8.95851440e+02 7.50757813e-01]	[4.64930847e+02 8.72732361e+02 7.23560929e-01]
[521.24743652 274.98370361 0.93650186]	[526.52661133 351.94091797 0.84534377]	[462.36264038 344.33670044 0.83350009]	[441.75427246 459.75424194 0.91493773]	[436.68658447 559.82189941 0.88208842]	[593.17352295 354.50863647 0.80938238]	[606.09539795 462.3062439 0.88983154]	[618.79772949 562.3494873 0.8580572 ]	[523.82653809 546.99633789 0.68641382]	[480.29812622 544.47766113 0.67317677]	[477.65109253 708.71533203 0.79495668]	[4.62312408e+02 8.65120300e+02 8.41791093e-01]	[564.94030762 549.5090332 0.68499136]	[570.09606934 723.92333984 0.75361955]	[5.65057373e+02 8.70159973e+02 8.21205139e-01]	[503.48583984 257.17822266 0.92925751]	[534.14141846 257.12469482 0.88731378]	[4.95693817e+02 2.67357086e+02 4.81422335e-01]	[559.82287598 262.25973511 0.88721776]	[5.80242920e+02 9.06176697e+02 7.58568406e-01]	[5.93177368e+02 8.95853333e+02 7.51843393e-01]	[5.59798157e+02 8.75374329e+02 6.98247850e-01]	[4.62361389e+02 9.03567200e+02 7.60548294e-01]	[4.44340057e+02 8.95841125e+02 7.53664136e-01]	[4.64930206e+02 8.72765930e+02 7.14950621e-01]
[521.3168335 274.9906311 0.94540095]	[529.03808594 351.94992065 0.83263791]	[462.44018555 344.34182739 0.82171029]	[441.85629272 459.76199341 0.90775645]	[439.11074829 559.83679199 0.8864938 ]	[595.74328613 354.50588989 0.80595893]	[608.57989502 462.25494385 0.8753798 ]	[621.32983398 562.34710693 0.88205743]	[523.88195801 547.02056885 0.68586934]	[480.3553772 546.93859863 0.67495406]	[477.71447754 711.12225342 0.79983979]	[4.62347076e+02 8.65081787e+02 8.38903546e-01]	[564.98956299 549.53735352 0.67846704]	[572.62255859 723.94958496 0.74610078]	[5.65047974e+02 8.70154297e+02 8.24348330e-01]	[505.91159058 257.17611694 0.92121792]	[536.70983887 257.115448 0.90239984]	[4.98190369e+02 2.69868835e+02 4.80126530e-01]	[562.28631592 264.73449707 0.90707815]	[5.77785217e+02 9.08614685e+02 7.57156610e-01]	[5.93157837e+02 8.95872192e+02 7.48230100e-01]	[5.59783325e+02 8.75354492e+02 6.95641577e-01]	[4.62371033e+02 9.03542969e+02 7.59878516e-01]	[4.44347260e+02 8.93437561e+02 7.59727418e-01]	[4.64948700e+02 8.72737244e+02 7.18440592e-01]
[521.35852051 275.00027466 0.94756418]	[531.6194458 351.93838501 0.82468832]	[464.90985107 344.34240723 0.80929536]	[441.92391968 459.78997803 0.90432811]	[439.11218262 562.23278809 0.89233392]	[598.30975342 354.50363159 0.81156451]	[608.64923096 462.32369995 0.85658616]	[621.38220215 562.3057251 0.89109743]	[523.9397583 547.01879883 0.67850685]	[482.74990845 546.93945312 0.6712271 ]	[480.11306763 708.7130127 0.80070072]	[4.62370209e+02 8.65049866e+02 8.31663728e-01]	[565.05316162 549.50463867 0.66302907]	[572.61920166 721.46557617 0.7364741 ]	[5.65052429e+02 8.70147400e+02 8.21314156e-01]	[505.95324707 257.18914795 0.9131217 ]	[539.1807251 257.11636353 0.91416866]	[4.98238312e+02 2.69841919e+02 4.63548064e-01]	[562.35870361 264.7253418 0.91566491]	[5.80234863e+02 9.08611084e+02 7.59155750e-01]	[5.93168335e+02 8.95863708e+02 7.48222291e-01]	[5.59778503e+02 8.75345276e+02 6.93918228e-01]	[4.62367798e+02 9.03546326e+02 7.62237728e-01]	[4.44345978e+02 8.93431824e+02 7.63191104e-01]	[4.67417603e+02 8.72705139e+02 7.16679454e-01]
[521.40692139 275.01126099 0.95095801]	[536.65197754 351.95947266 0.83056653]	[467.41925049 344.32745361 0.79654419]	[444.37078857 459.81732178 0.89315599]	[439.15283203 562.22155762 0.89526314]	[600.79473877 354.5249939 0.82244784]	[611.14538574 462.28152466 0.84925789]	[623.81384277 562.29351807 0.89001435]	[523.98919678 549.52929688 0.67151862]	[482.79092407 546.97192383 0.67016876]	[480.14901733 711.14001465 0.8023001 ]	[4.62384674e+02 8.65050659e+02 8.27779710e-01]	[567.51184082 549.56652832 0.65059894]	[575.1461792 721.42596436 0.73721695]	[5.65047119e+02 8.70145447e+02 8.21342051e-01]	[505.99630737 257.19665527 0.90434051]	[539.24682617 257.12591553 0.92812657]	[5.00639832e+02 2.69863892e+02 4.13530409e-01]	[562.39624023 264.74362183 0.91826558]	[5.80236328e+02 9.08618896e+02 7.55573153e-01]	[5.93166992e+02 8.95873779e+02 7.46384919e-01]	[5.59768555e+02 8.75345886e+02 6.97188675e-01]	[4.62375763e+02 9.03548889e+02 7.62521088e-01]	[4.44358734e+02 8.93430908e+02 7.63747513e-01]	[4.67428925e+02 8.72710815e+02 7.09587157e-01]
[521.42504883 274.99008179 0.95033854]	[536.70922852 351.94534302 0.83680856]	[467.48843384 344.3225708 0.7909615 ]	[444.43722534 459.8296814 0.88090825]	[439.19180298 562.23040771 0.90419132]	[600.82324219 354.5090332 0.82497013]	[613.68475342 462.23666382 0.85419804]	[623.85461426 562.28063965 0.89454293]	[524.00994873 549.51391602 0.67034173]	[482.80227661 546.95300293 0.67282283]	[480.15472412 708.70306396 0.80236387]	[4.62381836e+02 8.65048279e+02 8.28725338e-01]	[567.55810547 549.56500244 0.64733517]	[575.20336914 723.90429688 0.75194877]	[5.65047546e+02 8.70167358e+02 8.23472261e-01]	[508.44790649 257.19067383 0.89822209]	[539.26409912 257.10757446 0.93764216]	[5.00666809e+02 2.69884369e+02 4.77787793e-01]	[562.39916992 264.74169922 0.91824192]	[5.77782471e+02 9.08624207e+02 7.53749728e-01]	[5.93152466e+02 8.95886719e+02 7.46551275e-01]	[5.59771362e+02 8.75367065e+02 6.97564006e-01]	[4.62382874e+02 9.01066711e+02 7.63347208e-01]	[4.44360687e+02 8.93422729e+02 7.64021397e-01]	[4.67424133e+02 8.72714111e+02 7.09454477e-01]
[523.762146 274.96789551 0.94952095]	[536.73968506 351.92980957 0.83803815]	[469.97595215 344.2973938 0.7918641 ]	[446.90524292 459.81463623 0.87227243]	[439.22457886 559.84564209 0.904634 ]	[600.8458252 354.50128174 0.8258996 ]	[616.21942139 462.27182007 0.85276026]	[623.8873291 562.27062988 0.89828849]	[526.40350342 549.51824951 0.66296875]	[482.82312012 546.96014404 0.66985267]	[480.17770386 711.11950684 0.81383008]	[4.62377411e+02 8.65045471e+02 8.32267582e-01]	[570.03216553 552.06213379 0.63663006]	[577.69952393 723.9630127 0.75535405]	[5.65052307e+02 8.70141052e+02 8.19991112e-01]	[508.46115112 257.17346191 0.90160495]	[539.27282715 257.09094238 0.94272327]	[5.00666046e+02 2.69914856e+02 4.77368742e-01]	[562.40411377 264.74749756 0.91549486]	[5.77771545e+02 9.08617493e+02 7.48961985e-01]	[5.93143066e+02 8.95878174e+02 7.44520366e-01]	[5.59782593e+02 8.75326233e+02 6.98670208e-01]	[4.62374847e+02 9.03537170e+02 7.62280107e-01]	[4.44355835e+02 8.93423523e+02 7.64193535e-01]	[4.67416077e+02 8.72712585e+02 7.13441253e-01]
[523.76092529 274.9649353 0.9490248 ]	[539.15911865 351.92251587 0.83905125]	[469.98043823 344.28662109 0.79233384]	[446.96807861 459.7727356 0.86610627]	[439.23013306 559.77807617 0.90133697]	[600.85540771 354.49624634 0.82431513]	[616.24328613 462.29394531 0.85504627]	[623.8984375 562.27197266 0.89944834]	[526.42028809 552.07006836 0.65718973]	[482.83752441 549.50299072 0.66411865]	[480.16992188 711.13549805 0.81633216]	[4.62388824e+02 8.65059265e+02 8.33629012e-01]	[570.07165527 554.6206665 0.63087368]	[577.75366211 726.48052979 0.77344596]	[5.65044495e+02 8.70126465e+02 8.20639789e-01]	[508.46154785 257.17230225 0.90095609]	[539.27008057 257.090271 0.941508 ]	[5.00662476e+02 2.69909668e+02 4.78736132e-01]	[562.40637207 264.74502563 0.91417474]	[5.77774353e+02 9.08613464e+02 7.48925447e-01]	[5.93138184e+02 8.95871826e+02 7.47798026e-01]	[5.59769165e+02 8.72923157e+02 6.99636340e-01]	[4.62377075e+02 9.01067200e+02 7.60525644e-01]	[4.44357941e+02 8.93421753e+02 7.63319671e-01]	[4.67433777e+02 8.72720459e+02 7.15056181e-01]
[523.76098633 274.96170044 0.94897056]	[539.1607666 351.9163208 0.83911622]	[469.98025513 344.28158569 0.79282922]	[446.97433472 459.77114868 0.86557859]	[439.23306274 559.78729248 0.90204221]	[600.85638428 354.48883057 0.82416129]	[616.24328613 462.29974365 0.85487449]	[623.89886475 562.26861572 0.89890599]	[526.41912842 549.56390381 0.65839422]	[482.8404541 547.01531982 0.66642022]	[480.18417358 708.72143555 0.81959802]	[4.62386536e+02 8.65056763e+02 8.33588004e-01]	[570.06292725 552.11425781 0.63213432]	[577.70373535 723.95428467 0.75751936]	[5.65048645e+02 8.70124146e+02 8.19239616e-01]	[508.46331787 257.17007446 0.90140074]	[539.27087402 257.08959961 0.94213271]	[5.00661591e+02 2.69914825e+02 4.77620661e-01]	[562.40588379 264.74783325 0.91422033]	[5.77769897e+02 9.08616638e+02 7.48780131e-01]	[5.93136414e+02 8.95874939e+02 7.46975541e-01]	[5.59779114e+02 8.72925354e+02 6.99854016e-01]	[4.62379211e+02 9.03538330e+02 7.57887125e-01]	[4.44360321e+02 8.93423706e+02 7.61945188e-01]	[4.67424805e+02 8.72718262e+02 7.13081300e-01]
[521.4229126 274.95700073 0.94806814]	[539.1607666 351.92205811 0.83950627]	[469.9743042 344.2869873 0.79197681]	[446.97476196 459.76528931 0.86309302]	[439.23773193 559.78894043 0.90425467]	[600.86212158 354.49298096 0.82451338]	[616.19232178 462.29940796 0.85216862]	[623.89355469 562.26818848 0.90055001]	[526.42706299 549.565979 0.65872234]	[482.84405518 549.50115967 0.6649527 ]	[480.18005371 711.12567139 0.81755328]	[4.62382263e+02 8.65055908e+02 8.32557321e-01]	[570.06524658 552.10113525 0.63374484]	[577.73468018 724.01599121 0.76610166]	[5.65050598e+02 8.70147095e+02 8.20556939e-01]	[508.45214844 257.1645813 0.90321839]	[539.26403809 257.08123779 0.94254577]	[5.00659363e+02 2.69910095e+02 4.56226438e-01]	[562.40917969 264.73983765 0.91409624]	[5.77761169e+02 9.08616760e+02 7.44229913e-01]	[5.93124268e+02 8.95882874e+02 7.43006945e-01]	[5.59773193e+02 8.75325073e+02 6.95942938e-01]	[4.62399475e+02 9.03540588e+02 7.55213439e-01]	[4.44376984e+02 8.93427917e+02 7.58553267e-01]	[4.67415314e+02 8.72714355e+02 7.10034668e-01]
[521.40661621 274.94140625 0.94434547]	[536.71777344 351.91699219 0.83359009]	[467.48690796 344.28640747 0.79478419]	[446.94039917 459.77600098 0.86864316]	[439.22790527 559.77453613 0.89684212]	[600.83782959 354.48239136 0.81969857]	[616.2220459 462.30032349 0.8539688 ]	[623.8848877 562.23583984 0.89375049]	[526.39337158 549.5411377 0.66216826]	[482.83294678 547.00378418 0.66914457]	[480.17758179 708.69500732 0.81654489]	[4.62382751e+02 8.65054138e+02 8.31201434e-01]	[567.58270264 552.06469727 0.63820988]	[575.20159912 718.85217285 0.74977934]	[5.65057251e+02 8.70146729e+02 8.17178130e-01]	[508.44699097 257.1439209 0.90602338]	[539.24938965 257.06896973 0.93816835]	[5.00662292e+02 2.69903229e+02 4.43412662e-01]	[562.40020752 264.73345947 0.91414756]	[5.77774841e+02 9.08626099e+02 7.42694139e-01]	[5.93135559e+02 8.95887695e+02 7.39186704e-01]	[5.59779663e+02 8.75333435e+02 6.96228385e-01]	[4.62399902e+02 9.03541138e+02 7.53991783e-01]	[4.44377045e+02 8.93430115e+02 7.57715702e-01]	[4.67413147e+02 8.72713135e+02 7.09454894e-01]
[521.3326416 274.93130493 0.93954158]	[534.13409424 351.92184448 0.82473397]	[464.95318604 344.31195068 0.80756277]	[444.34963989 459.81884766 0.89364123]	[439.11053467 559.79400635 0.89289623]	[600.76171875 354.49642944 0.81602669]	[611.10168457 462.29879761 0.85332626]	[623.80889893 562.24835205 0.89093518]	[523.91815186 552.07196045 0.68393856]	[482.72262573 547.02947998 0.67366308]	[480.11383057 711.18591309 0.80085731]	[4.62377869e+02 8.65040405e+02 8.34321856e-01]	[565.06585693 552.12506104 0.66356081]	[572.61993408 723.90570068 0.75419861]	[5.65040344e+02 8.70151733e+02 8.27754617e-01]	[505.94552612 257.12866211 0.92544705]	[536.7364502 257.06484985 0.91224575]	[4.98214020e+02 2.67353577e+02 4.02951807e-01]	[562.33331299 262.25579834 0.91042727]	[5.77775085e+02 9.08624207e+02 7.49563515e-01]	[5.93133911e+02 8.95881897e+02 7.48153210e-01]	[5.59776428e+02 8.75338318e+02 7.00384617e-01]	[4.62405365e+02 9.01059753e+02 7.56531477e-01]	[4.44375763e+02 8.93423828e+02 7.62730956e-01]	[4.67419952e+02 8.72697937e+02 7.17846990e-01]
[truncated: 184 more rows]
