# Supplementary material for: Evaluation of functional tests performance using a camera-based and machine learning approach
Source: PLoS One. 2023 Nov 3;18(11):e0288279. doi: 10.1371/journal.pone.0288279 (PMC10624324; doi:10.1371/journal.pone.0288279)
Supplement: S1 Data — This dataset includes all the extracted keypoints of movements and the associated features and statistics, which were used for the analyses presented in the main manuscript. (ZIP) [file pone.0288279.s001.zip › PLOS_data_28032023/original_movement_data/CSV/000010_SDT_P_crop.csv]

[475.15710449 195.39790344 0.92593169]	[472.59640503 275.01818848 0.89188039]	[413.50012207 275.00018311 0.83120775]	[393.07034302 377.68811035 0.88429391]	[382.86465454 472.56384277 0.83083683]	[531.59197998 275.03372192 0.85589862]	[546.95269775 377.69995117 0.89607549]	[552.1138916 464.88079834 0.83148879]	[464.95648193 462.2406311 0.71101224]	[426.36624146 459.79208374 0.68458092]	[426.40505981 618.77642822 0.76146168]	[429.00436401 754.74688721 0.77317089]	[505.92724609 462.27926636 0.71732324]	[503.45178223 618.82165527 0.8319245 ]	[503.37057495 762.47381592 0.82144243]	[459.79049683 182.69548035 0.90931082]	[482.94534302 180.13737488 0.89260173]	[441.73339844 195.44206238 0.9182654 ]	[503.26849365 192.97531128 0.91725612]	[5.03457947e+02 7.93340088e+02 7.60078251e-01]	[5.23866699e+02 7.90666077e+02 7.83783853e-01]	[5.00666595e+02 7.70122681e+02 7.10384309e-01]	[4.36621490e+02 7.90741333e+02 7.62989461e-01]	[4.18586945e+02 7.88180969e+02 7.82134891e-01]	[4.36644775e+02 7.65035889e+02 6.69246316e-01]
[475.15701294 195.39837646 0.92588663]	[472.59780884 275.01855469 0.89187402]	[413.50054932 275.00067139 0.83124363]	[393.06945801 377.68713379 0.88445163]	[382.86404419 472.56356812 0.8308233 ]	[531.5925293 275.03378296 0.85601151]	[546.95300293 377.69940186 0.89646518]	[552.10852051 464.88061523 0.83191276]	[464.96060181 459.80392456 0.71053052]	[426.36627197 459.7741394 0.68462276]	[426.40145874 618.77502441 0.76122397]	[431.4644165 754.76104736 0.7736792 ]	[505.93252563 462.26727295 0.71735698]	[503.45446777 618.83502197 0.83204901]	[503.36828613 762.49157715 0.82067579]	[459.79092407 182.69596863 0.90924394]	[482.94482422 180.13754272 0.89274305]	[441.73324585 195.44203186 0.91827691]	[503.26849365 192.97463989 0.91688395]	[5.03461395e+02 7.93339233e+02 7.56924689e-01]	[5.23868591e+02 7.90665588e+02 7.81161547e-01]	[5.00662811e+02 7.70143066e+02 7.06963897e-01]	[4.36622650e+02 7.90742188e+02 7.66257167e-01]	[4.18589722e+02 7.88181213e+02 7.85441399e-01]	[4.36645782e+02 7.65045410e+02 6.70650363e-01]
[475.08493042 195.41897583 0.91815871]	[472.57687378 275.03997803 0.89385015]	[413.50161743 275.01712036 0.83238924]	[395.48983765 377.68554688 0.88746971]	[385.33001709 472.5581665 0.82222766]	[531.55535889 275.05584717 0.85913008]	[544.53619385 377.61422729 0.89292252]	[549.52545166 462.41967773 0.84736466]	[464.94946289 459.76931763 0.71371311]	[426.35604858 459.74996948 0.6862464 ]	[426.40359497 621.30249023 0.76816994]	[428.99957275 754.75964355 0.7783289 ]	[505.92407227 462.22366333 0.71973217]	[503.44937134 618.82940674 0.83090931]	[503.37158203 762.50396729 0.82289404]	[459.74661255 185.21435547 0.90563029]	[482.88900757 180.15133667 0.90216428]	[441.69943237 195.52416992 0.90849584]	[503.2612915 192.98623657 0.92628419]	[5.03471954e+02 7.93349548e+02 7.60426402e-01]	[5.23874939e+02 7.90673889e+02 7.83724070e-01]	[5.00660889e+02 7.70145081e+02 7.08889484e-01]	[4.36607544e+02 7.90749390e+02 7.66960561e-01]	[418.58044434 788.18804932 0.79067755]	[4.36638580e+02 7.65052124e+02 6.79077923e-01]
[472.52365112 195.43693542 0.91012299]	[472.54354858 275.0597229 0.89481509]	[413.50662231 275.0423584 0.83482635]	[395.49057007 377.70132446 0.88873971]	[385.39053345 470.04949951 0.81444496]	[529.0581665 275.06552124 0.86389053]	[544.5269165 377.54302979 0.89081407]	[547.02471924 462.36709595 0.86718541]	[464.94998169 459.80270386 0.71185601]	[426.37591553 459.77526855 0.68420631]	[426.41479492 621.3302002 0.77311713]	[431.4670105 754.78289795 0.78064585]	[505.91543579 462.26751709 0.72134751]	[503.45391846 621.27478027 0.83235067]	[503.36810303 762.47406006 0.82104033]	[459.67480469 185.26373291 0.89509219]	[482.80831909 180.15664673 0.91046405]	[441.67453003 195.57533264 0.89873832]	[503.23104858 192.99356079 0.93614084]	[5.03461121e+02 7.93340088e+02 7.63866484e-01]	[5.23859070e+02 7.90663208e+02 7.86054671e-01]	[5.00664917e+02 7.70116516e+02 7.03830481e-01]	[4.36618896e+02 7.90769653e+02 7.72555590e-01]	[418.59768677 788.20861816 0.79961628]	[4.36639618e+02 7.65072327e+02 6.84024692e-01]
[467.43969727 195.45812988 0.9150337 ]	[472.51278687 275.07058716 0.89423573]	[413.50415039 275.03057861 0.8338027 ]	[395.51773071 377.63623047 0.88825333]	[390.42550659 470.01165771 0.80913669]	[529.03253174 275.08612061 0.86652029]	[544.54608154 375.11010742 0.8761906 ]	[546.95373535 462.3447876 0.88214445]	[467.39385986 462.24676514 0.71456158]	[426.4354248 459.79772949 0.68716753]	[428.90505981 621.33660889 0.76879984]	[431.4697876 754.78338623 0.77777153]	[505.93405151 462.28823853 0.72131258]	[503.44775391 621.27197266 0.83417809]	[503.36685181 762.49212646 0.82248133]	[459.59063721 187.72033691 0.88000119]	[480.37814331 182.6532135 0.90980071]	[439.3319397 195.55499268 0.88259077]	[500.87142944 193.02792358 0.94953644]	[5.05869232e+02 7.93337952e+02 7.58151829e-01]	[5.23866333e+02 7.90663208e+02 7.85667658e-01]	[5.00660431e+02 7.70128418e+02 7.09300697e-01]	[4.36636963e+02 7.90756836e+02 7.66817033e-01]	[418.60955811 788.19976807 0.7918874 ]	[4.36632751e+02 7.65068909e+02 6.78167999e-01]
[464.96310425 195.49737549 0.91879165]	[472.52386475 275.08657837 0.89273751]	[413.52301025 275.03018188 0.83656812]	[395.49655151 377.63342285 0.88348746]	[390.44665527 467.42721558 0.81675929]	[529.0402832 275.11239624 0.8649658 ]	[544.54089355 377.4944458 0.88043296]	[544.50811768 462.34860229 0.90946501]	[467.38818359 462.24636841 0.71531546]	[426.38198853 459.79782104 0.69400179]	[428.92062378 618.7454834 0.75516266]	[431.46981812 754.77886963 0.77619565]	[505.94818115 462.29150391 0.71990925]	[503.45254517 618.79290771 0.83020335]	[503.36138916 762.4979248 0.82239467]	[457.18582153 187.75424194 0.87919617]	[480.35723877 185.1698761 0.90758437]	[439.32891846 195.55567932 0.85460007]	[500.87237549 195.37493896 0.95516163]	[5.05875824e+02 7.93358704e+02 7.56822944e-01]	[5.23869141e+02 7.90674377e+02 7.84308076e-01]	[4.98250732e+02 7.70155884e+02 7.05499649e-01]	[4.36645142e+02 7.90752258e+02 7.58898079e-01]	[4.18618652e+02 7.88194153e+02 7.84644604e-01]	[4.36629486e+02 7.65066467e+02 6.74346685e-01]
[464.89611816 195.51806641 0.93018705]	[472.52697754 275.1156311 0.8920024 ]	[413.5223999 275.04870605 0.83615541]	[395.52905273 377.62057495 0.88727212]	[393.03872681 467.46325684 0.82003468]	[529.04632568 277.48104858 0.86390811]	[544.51672363 377.54364014 0.88707769]	[544.44970703 462.34237671 0.91839319]	[467.39709473 462.30014038 0.7149334 ]	[426.41165161 462.2805481 0.68907571]	[428.92300415 618.76171875 0.758488 ]	[431.46566772 754.79260254 0.77538669]	[505.92700195 462.34835815 0.7201094 ]	[503.44525146 618.79156494 0.83418316]	[503.35681152 762.48516846 0.82445574]	[457.14077759 187.80815125 0.87684441]	[480.30914307 185.20986938 0.91150045]	[441.66229248 195.59783936 0.79511517]	[500.86929321 195.38955688 0.95581001]	[5.03463379e+02 7.93348755e+02 7.62462020e-01]	[5.23855164e+02 7.90670715e+02 7.88860619e-01]	[4.98250641e+02 7.70139771e+02 7.08316565e-01]	[4.36641418e+02 7.90759277e+02 7.59748876e-01]	[4.18614227e+02 7.88204956e+02 7.86568761e-01]	[4.36622925e+02 7.65081604e+02 6.73923254e-01]
[464.84997559 195.57322693 0.92713737]	[472.55471802 277.47720337 0.89254576]	[413.54605103 275.07196045 0.84259498]	[395.55258179 377.60910034 0.89000559]	[395.53234863 467.41677856 0.83542645]	[529.05963135 277.51730347 0.86268735]	[544.52264404 377.57241821 0.89580423]	[544.41021729 462.28625488 0.93255013]	[467.39483643 462.3369751 0.71427202]	[426.41271973 462.32659912 0.69240981]	[428.91775513 621.29321289 0.76704526]	[431.47183228 754.82366943 0.77419525]	[505.92019653 462.38824463 0.72026223]	[503.44381714 618.77893066 0.83191806]	[503.3553772 762.50128174 0.82660186]	[457.11956787 190.26972961 0.88072664]	[480.27157593 187.72459412 0.91079319]	[441.68865967 195.6149292 0.74466139]	[500.8508606 195.38917542 0.96182215]	[5.03451599e+02 7.93343079e+02 7.65628040e-01]	[523.84448242 790.67193604 0.79202121]	[5.00648743e+02 7.70147217e+02 7.09950089e-01]	[4.36634521e+02 7.90762939e+02 7.57807612e-01]	[4.18607910e+02 7.88210999e+02 7.85468221e-01]	[4.36640625e+02 7.67519958e+02 6.76976919e-01]
[462.44125366 195.59580994 0.93265992]	[472.56503296 277.48370361 0.8932566 ]	[413.55740356 275.06564331 0.84351724]	[395.55053711 377.58944702 0.88849074]	[395.54724121 464.93408203 0.84658343]	[529.07067871 277.53894043 0.86108774]	[544.50836182 377.63348389 0.90125215]	[544.41424561 462.26809692 0.93232363]	[464.97280884 462.33050537 0.71898788]	[426.40350342 462.29449463 0.69647169]	[428.90533447 621.28448486 0.76499021]	[429.00674438 754.82446289 0.77097011]	[505.90081787 462.39892578 0.7217592 ]	[503.45123291 616.24108887 0.82676613]	[503.37219238 764.97265625 0.82985073]	[457.10263062 190.28567505 0.88030994]	[480.24603271 187.75367737 0.91015595]	[441.69900513 195.60575867 0.68495095]	[500.85266113 195.40228271 0.96555316]	[5.03465820e+02 7.93361511e+02 7.61510611e-01]	[5.23864624e+02 7.90689331e+02 7.90682554e-01]	[5.00666016e+02 7.70168884e+02 7.16480315e-01]	[4.36636749e+02 7.90744629e+02 7.61113703e-01]	[4.18601868e+02 7.88197754e+02 7.82394886e-01]	[4.36641876e+02 7.67527893e+02 6.76218033e-01]
[462.34768677 197.99656677 0.94229096]	[472.58062744 277.4984436 0.89181834]	[413.59579468 275.06655884 0.84721899]	[395.58627319 377.61087036 0.89592969]	[395.56750488 467.39871216 0.84484535]	[531.53631592 277.5614624 0.85868484]	[544.50866699 377.58627319 0.90218484]	[544.42645264 462.24069214 0.92932475]	[467.40652466 462.29394531 0.71921885]	[428.90664673 462.28085327 0.69040585]	[426.44192505 618.80969238 0.76106077]	[428.99832153 754.80645752 0.77142811]	[505.9024353 462.33627319 0.72821468]	[503.44662476 616.23620605 0.82702917]	[503.36697388 764.97198486 0.83225942]	[454.62808228 190.33149719 0.87868029]	[480.18649292 190.27056885 0.91436791]	[441.67529297 195.58903503 0.57194918]	[500.83325195 195.45237732 0.95967168]	[5.05870758e+02 7.93359680e+02 7.59672821e-01]	[5.23873169e+02 7.90685669e+02 7.89642215e-01]	[5.00654480e+02 7.70164368e+02 7.18932092e-01]	[4.36641327e+02 7.90739441e+02 7.61687815e-01]	[4.18608459e+02 7.88189758e+02 7.81054974e-01]	[4.36635223e+02 7.67506104e+02 6.69180989e-01]
[462.34436035 195.63597107 0.94366342]	[472.58358765 277.50234985 0.89206272]	[413.59616089 275.07150269 0.84736466]	[395.5921936 377.6149292 0.89739859]	[395.56481934 467.39440918 0.84475851]	[531.53961182 277.56442261 0.8583414 ]	[544.50848389 377.60177612 0.90219176]	[544.42541504 462.24676514 0.92965126]	[467.40472412 462.32104492 0.72020382]	[428.90899658 462.30499268 0.69253802]	[426.43371582 618.82348633 0.76297337]	[428.9916687 754.80657959 0.77167064]	[505.90023804 462.37033081 0.7277267 ]	[503.44137573 616.25354004 0.82860696]	[503.37036133 764.99536133 0.83275348]	[454.62600708 190.33349609 0.87922704]	[480.18084717 190.26799011 0.91353089]	[441.68032837 195.59710693 0.56079614]	[500.83657837 195.45259094 0.95959461]	[5.05873932e+02 7.95785339e+02 7.57609725e-01]	[5.23874146e+02 7.90693542e+02 7.88009524e-01]	[5.00655487e+02 7.70187439e+02 7.16941893e-01]	[4.36633179e+02 7.90739075e+02 7.60943234e-01]	[4.18600525e+02 7.88188171e+02 7.79222965e-01]	[4.36635162e+02 7.67507263e+02 6.69468522e-01]
[462.3253479 198.05137634 0.93307739]	[472.59521484 277.50970459 0.89283949]	[416.02905273 275.07437134 0.8505578 ]	[395.59664917 377.61560059 0.89861131]	[395.54507446 464.97195435 0.84044093]	[531.53924561 277.57745361 0.85880172]	[544.5244751 377.61227417 0.90200531]	[544.48736572 462.33175659 0.91638196]	[467.40734863 462.37399292 0.71559983]	[426.44628906 462.33914185 0.69188273]	[426.45440674 618.81066895 0.76189703]	[431.46948242 754.80615234 0.77528197]	[505.93591309 464.84796143 0.71891701]	[503.45050049 616.24371338 0.82625031]	[503.37252808 764.99273682 0.83336896]	[454.60293579 190.37522888 0.8823415 ]	[480.15643311 190.33299255 0.91698104]	[441.67218018 195.60305786 0.53451413]	[500.82052612 195.47480774 0.95921481]	[5.05879883e+02 7.93358398e+02 7.59875059e-01]	[5.23879761e+02 7.90686951e+02 7.88849890e-01]	[5.00657806e+02 7.70185669e+02 7.19949603e-01]	[4.36640839e+02 7.90739929e+02 7.62776375e-01]	[4.18612640e+02 7.88185364e+02 7.84302950e-01]	[4.36631470e+02 7.65084045e+02 6.76487446e-01]
[462.32455444 198.10835266 0.9198069 ]	[472.60192871 277.5194397 0.89472681]	[416.03518677 275.08206177 0.852184 ]	[395.58099365 377.5852356 0.8906669 ]	[395.54360962 467.41036987 0.83885962]	[531.54827881 277.59277344 0.85715032]	[544.53326416 377.6305542 0.90075696]	[544.51977539 462.34362793 0.90733528]	[467.41177368 462.32577515 0.71561348]	[426.42678833 462.29318237 0.69139397]	[426.44891357 618.77209473 0.75587481]	[428.99816895 754.79327393 0.77763736]	[505.95407104 462.37939453 0.71830034]	[503.46020508 616.2802124 0.82533777]	[503.3772583 764.9942627 0.83149278]	[454.61959839 192.76011658 0.88646162]	[480.14413452 190.38995361 0.92147946]	[441.69952393 195.59559631 0.48103678]	[500.82122803 195.49476624 0.95981669]	[5.05880615e+02 7.93359558e+02 7.58209169e-01]	[5.23876221e+02 7.90691284e+02 7.88401425e-01]	[5.00664032e+02 7.70192322e+02 7.20077574e-01]	[4.36634125e+02 7.90746155e+02 7.58390427e-01]	[4.18613495e+02 7.88190552e+02 7.82844245e-01]	[4.36612732e+02 7.65076294e+02 6.75209999e-01]
[462.35113525 198.15196228 0.90422362]	[475.06481934 277.52947998 0.89612162]	[416.04367065 275.08761597 0.85321259]	[395.56274414 377.57907104 0.88754892]	[395.53713989 467.43109131 0.83559942]	[531.5546875 277.59924316 0.85642111]	[544.5289917 377.6496582 0.89901853]	[546.96862793 462.31164551 0.88684505]	[467.39932251 464.84558105 0.70726317]	[426.40652466 462.37387085 0.69047457]	[428.92242432 618.80792236 0.76123428]	[428.98394775 754.82281494 0.77505082]	[505.97015381 464.91061401 0.70349675]	[503.46865845 618.78601074 0.82892734]	[503.37826538 764.98583984 0.83060843]	[457.07000732 192.7883606 0.89098036]	[480.14987183 192.77424622 0.9269529 ]	[441.73266602 195.62109375 0.49274373]	[500.82748413 195.49246216 0.96041155]	[5.05880341e+02 7.93360901e+02 7.59718657e-01]	[5.23877075e+02 7.90690247e+02 7.89569557e-01]	[5.00667267e+02 7.70183533e+02 7.22884595e-01]	[4.36624390e+02 7.90759460e+02 7.55502999e-01]	[4.18602692e+02 7.88204224e+02 7.80993938e-01]	[4.36612823e+02 7.67512573e+02 6.74280047e-01]
[462.36181641 200.61769104 0.89304572]	[475.07305908 277.54110718 0.89695293]	[416.04888916 275.08956909 0.85462272]	[395.5619812 377.57556152 0.88826942]	[395.53445435 467.41342163 0.83651996]	[531.56573486 277.61407471 0.8555848 ]	[544.53411865 377.68652344 0.90199697]	[547.01019287 462.37670898 0.87323511]	[467.40756226 464.8548584 0.70882148]	[426.39971924 462.38302612 0.69197297]	[428.90487671 618.82879639 0.76309657]	[428.98059082 754.81915283 0.77612162]	[505.99060059 464.91177368 0.70137924]	[503.47515869 621.28387451 0.83503985]	[503.37075806 764.96710205 0.83051968]	[457.07272339 192.82850647 0.89625174]	[480.15817261 192.81742859 0.93621194]	[441.73046875 198.04512024 0.51673764]	[500.81982422 195.54515076 0.95638013]	[5.05875366e+02 7.93343201e+02 7.62354672e-01]	[5.23875000e+02 7.90674072e+02 7.90486753e-01]	[5.00661194e+02 7.70163818e+02 7.24021971e-01]	[4.36616760e+02 7.90758789e+02 7.55451798e-01]	[4.18596344e+02 7.88203796e+02 7.81059623e-01]	[4.36611298e+02 7.67514038e+02 6.75278246e-01]
[462.36553955 200.6391449 0.88988626]	[475.08612061 277.55197144 0.89857614]	[416.05563354 275.08752441 0.85535073]	[395.56796265 377.57254028 0.88920665]	[395.53311157 467.42480469 0.83496195]	[531.57336426 277.63571167 0.85395592]	[544.5345459 377.73550415 0.90208662]	[547.05639648 462.38433838 0.86480457]	[467.40570068 464.83428955 0.70717132]	[426.40164185 462.3677063 0.68999422]	[428.92312622 618.81939697 0.76317447]	[428.96893311 754.81506348 0.77529639]	[505.98538208 464.87869263 0.70280105]	[503.46798706 618.83056641 0.83464646]	[503.36618042 764.9654541 0.82965171]	[457.07733154 192.85050964 0.90050167]	[480.16146851 192.84248352 0.94274664]	[441.74472046 198.07145691 0.4729307 ]	[500.82495117 195.57276917 0.95371604]	[5.05881805e+02 7.93347473e+02 7.59942114e-01]	[5.23880249e+02 7.90674744e+02 7.86915362e-01]	[5.00649261e+02 7.70171387e+02 7.21428394e-01]	[4.36609924e+02 7.90741089e+02 7.58362055e-01]	[4.18586670e+02 7.88188721e+02 7.79491723e-01]	[4.36609772e+02 7.67510315e+02 6.72999501e-01]
[462.39602661 203.1958313 0.87795705]	[475.09811401 277.55249023 0.90154457]	[416.05752563 275.08840942 0.85529423]	[395.5770874 377.57055664 0.89041477]	[395.53363037 467.39990234 0.83775789]	[531.58410645 277.64315796 0.85264736]	[546.91607666 380.09921265 0.90071702]	[549.5111084 462.36965942 0.86064136]	[467.4302063 462.37478638 0.70853484]	[426.43341064 462.34408569 0.6907441 ]	[428.93032837 618.7699585 0.754076 ]	[428.95376587 754.82226562 0.77345508]	[505.98330688 464.83380127 0.70402151]	[503.4715271 618.82397461 0.8354491 ]	[503.37246704 765.00268555 0.83512324]	[457.08685303 192.90180969 0.90820897]	[480.19085693 192.87217712 0.952874 ]	[441.73822021 198.09407043 0.47307217]	[500.84906006 195.54844666 0.95865691]	[5.05902496e+02 7.93343994e+02 7.58764088e-01]	[5.23899353e+02 7.90677063e+02 7.87293375e-01]	[5.00650482e+02 7.70202637e+02 7.26441026e-01]	[4.36602936e+02 7.90727051e+02 7.59025335e-01]	[4.18574280e+02 7.88174744e+02 7.73893356e-01]	[4.36608185e+02 7.67505920e+02 6.70396566e-01]
[462.43045044 205.69998169 0.87011921]	[475.1022644 277.54632568 0.90205348]	[416.05474854 275.08291626 0.85426259]	[395.58206177 377.56491089 0.8897438 ]	[395.53067017 467.39584351 0.83751363]	[531.58374023 277.63580322 0.85396165]	[546.92932129 377.73565674 0.90225136]	[549.58422852 462.3734436 0.85390371]	[467.44094849 462.36300659 0.71205074]	[426.43655396 462.3269043 0.69370341]	[428.93035889 616.1918335 0.75059032]	[428.97058105 754.79125977 0.77582037]	[505.99862671 462.40496826 0.7045877 ]	[503.47579956 618.78466797 0.82830364]	[503.35955811 762.50604248 0.83050066]	[457.11846924 192.93548584 0.91540778]	[480.21365356 192.88214111 0.95822299]	[441.75976562 198.12251282 0.48624566]	[500.85400391 195.53691101 0.96135652]	[5.05884979e+02 7.93339233e+02 7.62159586e-01]	[523.88745117 790.66668701 0.79085022]	[4.98251190e+02 7.70150024e+02 7.22781718e-01]	[4.36608917e+02 7.90715820e+02 7.58803785e-01]	[4.18584320e+02 7.88159546e+02 7.73132324e-01]	[4.36613190e+02 7.65060608e+02 6.71361923e-01]
[462.45617676 205.69599915 0.86466324]	[475.10150146 277.53555298 0.90262282]	[416.05654907 275.07189941 0.85462964]	[395.58197021 377.55505371 0.88748443]	[395.53140259 464.9730835 0.83913171]	[531.57843018 277.62307739 0.85479367]	[546.9241333 377.73904419 0.9049865 ]	[552.06933594 462.40029907 0.84952545]	[467.43099976 464.83834839 0.71000415]	[426.4161377 462.37298584 0.69595557]	[428.92700195 616.20202637 0.752294 ]	[428.9654541 754.8034668 0.77446055]	[506.00180054 464.87561035 0.70097142]	[503.48257446 618.81774902 0.83058059]	[503.36843872 764.97943115 0.8318584 ]	[457.14144897 192.9413147 0.92025757]	[480.23120117 192.87614441 0.96106672]	[441.77215576 198.14379883 0.5146054 ]	[500.85690308 195.52029419 0.96276391]	[5.05904480e+02 7.93347046e+02 7.59846449e-01]	[5.23897644e+02 7.90673462e+02 7.88987458e-01]	[5.00649719e+02 7.70176147e+02 7.25775659e-01]	[4.36604187e+02 7.90722046e+02 7.57750511e-01]	[4.18580505e+02 7.88164185e+02 7.71427691e-01]	[4.36609436e+02 7.65074646e+02 6.71077907e-01]
[464.84570312 203.16239929 0.8642152 ]	[475.10668945 277.53128052 0.9029749 ]	[416.07055664 275.06536865 0.85717571]	[395.58251953 377.54904175 0.88624054]	[395.52032471 464.96612549 0.83769858]	[531.56951904 277.61703491 0.85503465]	[544.55456543 380.09967041 0.90433574]	[552.05963135 462.38134766 0.85154998]	[467.40744019 464.88406372 0.70845395]	[426.39212036 464.83215332 0.69545746]	[428.91165161 618.76800537 0.7578373 ]	[428.96786499 754.79705811 0.77563167]	[505.99169922 464.92565918 0.69905847]	[503.48077393 618.79473877 0.8293556 ]	[503.36703491 765.00714111 0.83391625]	[457.16043091 192.9052124 0.91967964]	[480.24734497 192.83346558 0.95669365]	[441.7769165 198.12347412 0.58285153]	[500.85064697 195.49182129 0.96373534]	[5.05908142e+02 7.93353333e+02 7.56925404e-01]	[5.23901733e+02 7.90683899e+02 7.87837923e-01]	[4.98258514e+02 7.70208252e+02 7.21500337e-01]	[4.36614532e+02 7.90714600e+02 7.56121933e-01]	[4.18589966e+02 7.88156616e+02 7.68742502e-01]	[4.36610992e+02 7.65063354e+02 6.72246218e-01]
[464.89941406 200.59916687 0.87275392]	[475.11727905 277.51208496 0.90429145]	[416.08666992 275.04818726 0.85904527]	[395.58255005 377.54766846 0.88461959]	[395.51669312 467.45455933 0.82738411]	[531.57293701 277.5904541 0.85693598]	[546.92095947 377.73587036 0.90444481]	[552.06793213 462.36248779 0.85333157]	[467.41119385 464.86236572 0.70960909]	[426.41177368 462.39898682 0.6953283 ]	[428.91165161 616.24731445 0.74764568]	[428.98361206 754.77709961 0.77978164]	[505.98248291 464.89364624 0.70345312]	[503.465271 618.80389404 0.83579314]	[503.38049316 765.02923584 0.83196551]	[457.206604 192.84642029 0.91958678]	[480.28982544 190.40132141 0.94599366]	[441.79428101 198.02243042 0.66152596]	[500.85842896 195.45812988 0.96367991]	[5.05915466e+02 7.93351746e+02 7.53726423e-01]	[5.23905823e+02 7.90687073e+02 7.83447325e-01]	[5.00663086e+02 7.70226685e+02 7.19295502e-01]	[4.36607056e+02 7.90707336e+02 7.64659345e-01]	[4.18583588e+02 7.88150696e+02 7.75626659e-01]	[4.36621765e+02 7.65066650e+02 6.86100483e-01]
[464.86965942 198.15292358 0.88299686]	[475.11880493 277.50982666 0.90371507]	[416.09121704 275.03924561 0.85913837]	[395.58377075 377.5451355 0.88365549]	[395.50927734 467.45370483 0.82506227]	[531.57391357 277.59143066 0.85729587]	[546.9241333 377.73760986 0.90772486]	[552.08538818 462.35690308 0.85361177]	[467.43753052 464.85852051 0.70167136]	[426.43426514 462.3934021 0.68907475]	[428.90887451 616.23034668 0.74593037]	[428.97686768 754.78100586 0.77977514]	[506.01565552 464.88916016 0.69331288]	[503.47180176 618.81176758 0.83486974]	[503.37973022 765.02886963 0.83273864]	[457.19662476 192.80747986 0.91351366]	[480.28164673 190.39045715 0.94368696]	[441.79788208 195.61076355 0.63375193]	[500.85403442 195.47702026 0.96483147]	[5.05903564e+02 7.93353882e+02 7.53780127e-01]	[5.23897400e+02 7.90689819e+02 7.84090936e-01]	[5.00665222e+02 7.70224976e+02 7.20976830e-01]	[4.36604492e+02 7.90704529e+02 7.62539446e-01]	[4.18582062e+02 7.88149963e+02 7.73309529e-01]	[4.36618073e+02 7.65075195e+02 6.84604704e-01]
[464.87341309 198.15545654 0.8817398 ]	[475.11645508 277.50888062 0.9038747 ]	[416.08859253 275.04205322 0.85880858]	[395.58392334 377.54763794 0.88390625]	[395.51593018 467.45803833 0.82563037]	[531.57244873 277.58502197 0.85766786]	[546.92602539 377.73217773 0.90798718]	[552.08508301 462.35223389 0.85402614]	[467.43804932 464.85333252 0.70176262]	[426.43383789 462.3911438 0.68879873]	[426.45147705 618.76147461 0.74833637]	[428.97958374 754.78460693 0.77941519]	[506.01864624 464.88146973 0.69356751]	[503.47952271 618.81958008 0.83315623]	[503.38806152 765.04272461 0.83125675]	[457.19802856 192.80566406 0.9133063 ]	[480.28359985 190.38642883 0.94337916]	[441.78952026 195.61062622 0.65925902]	[500.85482788 195.46644592 0.96552825]	[5.05912720e+02 7.93352356e+02 7.52504468e-01]	[5.2390033e+02 7.9069165e+02 7.8279084e-01]	[5.00676666e+02 7.70240601e+02 7.20315576e-01]	[4.36604919e+02 7.90708374e+02 7.60399759e-01]	[4.18580566e+02 7.88153564e+02 7.72340953e-01]	[4.36619141e+02 7.65078796e+02 6.85273647e-01]
[464.8664856 198.14404297 0.88572365]	[475.11404419 277.51174927 0.90305698]	[416.08206177 275.04663086 0.85856855]	[395.5821228 377.54598999 0.88202924]	[395.51254272 467.40063477 0.83169395]	[531.57598877 277.58544922 0.85752511]	[546.93023682 377.73742676 0.90716571]	[552.09844971 462.39974976 0.84821796]	[467.43963623 464.87207031 0.70373464]	[426.43667603 464.82772827 0.68916953]	[426.43585205 618.83953857 0.75983328]	[428.980896 754.78588867 0.78137249]	[506.01739502 464.89852905 0.69549257]	[503.49835205 621.28210449 0.83208263]	[503.38088989 765.00585938 0.82822418]	[457.19384766 192.79389954 0.91156548]	[480.28430176 190.37950134 0.94261777]	[441.77972412 195.59983826 0.66557133]	[500.85943604 195.46525574 0.9656173 ]	[5.05898712e+02 7.93341797e+02 7.57779121e-01]	[5.23889587e+02 7.90678833e+02 7.85643637e-01]	[5.00671326e+02 7.70204529e+02 7.18956470e-01]	[4.36599457e+02 7.90708740e+02 7.64132202e-01]	[4.18580780e+02 7.88152832e+02 7.77118802e-01]	[4.36617126e+02 7.65080627e+02 6.86675489e-01]
[464.85205078 198.12579346 0.89118677]	[475.11459351 277.50561523 0.90256923]	[416.08648682 275.03024292 0.85845536]	[395.59191895 377.55093384 0.88468289]	[395.52420044 467.41976929 0.83222061]	[531.57519531 277.59292603 0.8571704 ]	[546.94488525 377.74761963 0.90580827]	[552.10778809 462.43161011 0.84435672]	[467.44595337 464.8397522 0.70806158]	[426.42785645 462.38394165 0.69375581]	[428.91870117 616.24353027 0.75072855]	[428.99185181 754.78436279 0.77998632]	[508.44393921 464.85543823 0.70120215]	[505.86621094 621.2789917 0.83016157]	[503.38366699 765.01654053 0.82899839]	[457.1784668 192.77879333 0.90687776]	[480.27416992 190.36213684 0.94013608]	[441.76391602 195.59365845 0.66788554]	[500.85653687 195.45452881 0.96620989]	[5.05901459e+02 7.93349182e+02 7.56256580e-01]	[5.23890625e+02 7.90686096e+02 7.86486745e-01]	[5.00673492e+02 7.70211243e+02 7.21774042e-01]	[4.36613220e+02 7.90724487e+02 7.64880002e-01]	[4.18592743e+02 7.88163818e+02 7.80281425e-01]	[4.36618439e+02 7.65068176e+02 6.85084462e-01]
[464.84127808 198.11122131 0.89570403]	[475.11315918 277.50802612 0.90231472]	[416.08798218 275.03274536 0.8585546 ]	[395.5930481 377.5512085 0.88363922]	[395.5340271 467.41885376 0.83427215]	[531.57519531 277.59350586 0.85761011]	[546.94909668 377.73425293 0.9043045 ]	[552.12426758 462.41894531 0.84603757]	[467.46917725 464.84545898 0.70516908]	[426.4487915 462.39224243 0.69098073]	[428.90777588 618.74536133 0.74983716]	[431.46783447 754.80841064 0.77832252]	[508.47320557 464.85955811 0.69828141]	[505.86581421 621.32971191 0.83664274]	[503.38308716 765.03326416 0.83224225]	[457.16650391 192.77076721 0.90328306]	[480.26528931 190.35246277 0.93873203]	[441.75341797 195.5871582 0.66272295]	[500.84899902 195.45169067 0.96510428]	[5.05900055e+02 7.93356628e+02 7.56703436e-01]	[5.23886719e+02 7.90692932e+02 7.88197398e-01]	[5.00677979e+02 7.70225098e+02 7.23387122e-01]	[4.36622284e+02 7.90728455e+02 7.60864794e-01]	[4.18604187e+02 7.88167297e+02 7.79628992e-01]	[4.36636200e+02 7.67499329e+02 6.85977697e-01]
[464.82965088 198.13110352 0.89256227]	[475.10864258 277.50610352 0.90163964]	[416.08120728 275.03131104 0.85692787]	[395.59799194 377.55755615 0.88585806]	[395.53668213 467.40991211 0.83639067]	[531.5758667 277.59213257 0.85748887]	[546.95336914 377.72265625 0.9044379 ]	[552.10797119 462.42199707 0.84617543]	[467.48168945 464.87011719 0.70562112]	[428.92242432 464.82769775 0.69131827]	[428.91549683 618.74499512 0.74915141]	[429.00192261 754.78082275 0.78025138]	[508.47171021 464.89035034 0.7004621 ]	[503.49737549 621.33557129 0.83871955]	[503.37905884 765.00195312 0.82761276]	[457.15512085 192.78330994 0.90485132]	[480.25195312 190.35791016 0.93730128]	[441.74734497 195.58744812 0.64062107]	[500.85070801 195.43510437 0.96540326]	[5.05885315e+02 7.93349854e+02 7.63866723e-01]	[523.87384033 790.68426514 0.79154259]	[5.00672913e+02 7.70194519e+02 7.20503509e-01]	[4.36618866e+02 7.90736023e+02 7.64239907e-01]	[4.18598816e+02 7.88171936e+02 7.83282638e-01]	[4.36625702e+02 7.65060364e+02 6.86291516e-01]
[464.84017944 198.14898682 0.88523871]	[475.11026001 277.49853516 0.90239042]	[416.07858276 275.02130127 0.85582936]	[395.59436035 377.53775024 0.88078696]	[395.54696655 467.43997192 0.83660394]	[531.57397461 277.58599854 0.85731035]	[546.94165039 377.70419312 0.90384084]	[552.10040283 462.38769531 0.85086828]	[467.47296143 464.87167358 0.70326084]	[428.93460083 464.83575439 0.68664724]	[426.45288086 618.82098389 0.75611067]	[431.47473145 754.81005859 0.77961469]	[508.45303345 464.89367676 0.69779527]	[503.49069214 621.33990479 0.84252131]	[503.37908936 765.00726318 0.82912672]	[457.14996338 192.79043579 0.90629452]	[480.2456665 190.35707092 0.93729395]	[441.71304321 195.57980347 0.69886154]	[500.83990479 195.40760803 0.96479845]	[5.05882660e+02 7.93341431e+02 7.68104196e-01]	[523.871521 790.68023682 0.79505318]	[5.00676575e+02 7.70207153e+02 7.18856514e-01]	[4.36633087e+02 7.90744080e+02 7.62823880e-01]	[4.18616577e+02 7.88182922e+02 7.85046101e-01]	[4.36641266e+02 7.67494202e+02 6.88318372e-01]
[464.84906006 200.60057068 0.87596166]	[475.11071777 277.4942627 0.90162462]	[416.07925415 275.02511597 0.85599244]	[395.59274292 377.53970337 0.88203371]	[395.55065918 467.44564819 0.83770353]	[531.57159424 277.5696106 0.85713792]	[546.93652344 377.71234131 0.9061147 ]	[552.1003418 462.36819458 0.85329872]	[467.48794556 464.84854126 0.70356512]	[428.9553833 462.39862061 0.6879524 ]	[428.94567871 618.76171875 0.75246978]	[431.48431396 754.80706787 0.77945453]	[508.48208618 464.86541748 0.69690132]	[503.4984436 621.34350586 0.84014988]	[503.37091064 765.00531006 0.82879955]	[457.14657593 192.82897949 0.91274643]	[480.23986816 190.38777161 0.93885291]	[441.69113159 195.61950684 0.73930019]	[500.82821655 195.40330505 0.96523666]	[5.05876129e+02 7.93359924e+02 7.61814594e-01]	[523.87243652 790.69122314 0.79138833]	[5.00656494e+02 7.70203430e+02 7.13674128e-01]	[4.36632965e+02 7.90736694e+02 7.65493393e-01]	[4.18614990e+02 7.88174011e+02 7.85146475e-01]	[4.36640076e+02 7.67497070e+02 6.90013170e-01]
[464.85067749 200.65524292 0.86966842]	[475.11203003 277.49536133 0.90191472]	[416.08383179 275.02462769 0.85649943]	[395.58779907 377.54067993 0.88192844]	[395.55603027 467.46005249 0.83671063]	[531.57446289 277.57382202 0.85683227]	[546.93231201 377.70901489 0.90462053]	[552.11303711 462.37289429 0.85151559]	[467.48931885 462.3800354 0.70540631]	[428.95248413 462.35717773 0.68847162]	[431.47698975 611.16131592 0.75477672]	[431.49621582 754.82891846 0.77577513]	[508.48526001 462.40316772 0.69668275]	[503.49710083 621.31494141 0.84027016]	[503.36401367 765.00561523 0.83003622]	[457.14361572 192.86602783 0.91620696]	[480.23275757 192.78341675 0.94567096]	[441.69262695 198.00033569 0.70772737]	[500.82275391 195.40614319 0.96558088]	[5.05869507e+02 7.93360291e+02 7.61989594e-01]	[523.86712646 790.69006348 0.79132289]	[4.98262665e+02 7.70205872e+02 7.12087512e-01]	[4.36641113e+02 7.90743958e+02 7.67982721e-01]	[4.18618896e+02 7.88180908e+02 7.87402272e-01]	[4.36647430e+02 7.67510620e+02 6.90083861e-01]
[464.83526611 200.65657043 0.8702724 ]	[475.09887695 277.48959351 0.90003693]	[416.06997681 275.02688599 0.85483843]	[395.58972168 377.57217407 0.89010859]	[395.55310059 467.45565796 0.83617949]	[531.57110596 277.56420898 0.85788977]	[546.93188477 377.72546387 0.90310562]	[552.10650635 462.39602661 0.84834373]	[467.48236084 462.31323242 0.70853686]	[428.93734741 462.2895813 0.68951738]	[428.94714355 616.25054932 0.74839514]	[431.48809814 754.81097412 0.77789962]	[508.4786377 462.34213257 0.69915146]	[503.49420166 621.32781982 0.84126997]	[503.36456299 764.99621582 0.82706451]	[457.12924194 192.87437439 0.91484433]	[480.21444702 192.78369141 0.94426358]	[441.69046021 198.02838135 0.69238985]	[500.82064819 195.40724182 0.96460849]	[5.05876892e+02 7.93347290e+02 7.61706889e-01]	[5.23871155e+02 7.90679382e+02 7.89908171e-01]	[4.98262146e+02 7.70202087e+02 7.09635854e-01]	[4.36632416e+02 7.90741882e+02 7.69842505e-01]	[418.61529541 788.17913818 0.79008472]	[4.36645630e+02 7.67494507e+02 6.88838959e-01]
[464.82369995 200.68081665 0.86709666]	[475.06573486 277.4937439 0.89610118]	[416.06124878 275.03210449 0.85372448]	[395.57958984 377.58352661 0.88881445]	[395.55804443 467.48654175 0.83479154]	[529.06164551 277.58203125 0.86026311]	[546.91772461 380.11785889 0.90402454]	[552.0982666 462.39483643 0.84879571]	[467.4637146 464.86703491 0.70470989]	[428.92288208 464.85043335 0.68343347]	[428.92932129 618.77600098 0.75363833]	[431.49185181 757.33239746 0.77476919]	[506.01989746 464.88562012 0.69468665]	[503.48141479 621.28839111 0.8320263 ]	[503.37176514 762.49816895 0.82634687]	[457.11291504 192.89109802 0.91440743]	[480.20178223 192.79594421 0.94427985]	[441.67092896 198.03909302 0.68614501]	[500.81881714 195.39572144 0.96491385]	[5.05872589e+02 7.93342407e+02 7.67295897e-01]	[523.87255859 790.67041016 0.79280514]	[5.00667786e+02 7.70138855e+02 7.16581225e-01]	[4.36609924e+02 7.90744995e+02 7.60162771e-01]	[4.18592773e+02 7.88184692e+02 7.79574633e-01]	[4.36655182e+02 7.67568848e+02 6.98897660e-01]
[462.44003296 203.13816833 0.87011081]	[472.60778809 277.48995972 0.89564788]	[416.05529785 275.0249939 0.85320151]	[395.55151367 377.57363892 0.88398468]	[395.56005859 469.97418213 0.83273357]	[529.0604248 277.58288574 0.86295062]	[544.54174805 380.14868164 0.90002209]	[549.51434326 462.40444946 0.85549945]	[467.43640137 462.39996338 0.70965129]	[428.90527344 462.37896729 0.6860314 ]	[428.92440796 618.78063965 0.75583649]	[431.49371338 757.36749268 0.77206206]	[505.97567749 464.86038208 0.70305693]	[503.46298218 621.34283447 0.84632516]	[503.38336182 764.97009277 0.82686889]	[457.08883667 192.88275146 0.90991521]	[480.18508911 192.79873657 0.94131434]	[439.32241821 198.00941467 0.6768437 ]	[500.80026245 195.38693237 0.95911074]	[5.05873779e+02 7.93342041e+02 7.67836750e-01]	[523.87145996 790.67547607 0.79279798]	[5.00676788e+02 7.70162842e+02 7.16303587e-01]	[4.36599762e+02 7.90752747e+02 7.59508610e-01]	[4.18578918e+02 7.88194763e+02 7.80124545e-01]	[4.36661102e+02 7.67598511e+02 7.00546801e-01]
[462.44125366 200.68328857 0.87069881]	[472.60546875 277.48974609 0.89534521]	[416.05117798 275.02087402 0.85162252]	[395.52404785 377.574646 0.87998652]	[395.55371094 469.95925903 0.83115202]	[529.05682373 277.58560181 0.86226374]	[544.52752686 380.12515259 0.90382212]	[549.48864746 462.44003296 0.85197306]	[467.42333984 462.39874268 0.70809287]	[426.42047119 462.37689209 0.68755555]	[428.93185425 616.21490479 0.75451189]	[431.48608398 757.35638428 0.77189773]	[505.98043823 464.86328125 0.70081925]	[503.47393799 621.34454346 0.84329677]	[503.38256836 764.99249268 0.83110356]	[457.08538818 192.87380981 0.90882879]	[480.18399048 192.78764343 0.94003588]	[439.31674194 198.00242615 0.68598741]	[500.79934692 195.37637329 0.95943809]	[5.05888336e+02 7.93345032e+02 7.63967276e-01]	[5.23885376e+02 7.90679871e+02 7.90043652e-01]	[5.00669342e+02 7.70181580e+02 7.18728185e-01]	[4.36600983e+02 7.90746826e+02 7.60314047e-01]	[4.18579285e+02 7.88193542e+02 7.80674458e-01]	[4.36656494e+02 7.67593384e+02 6.98410213e-01]
[462.42993164 200.68351746 0.87330848]	[472.59249878 277.48297119 0.89503187]	[416.04205322 275.01528931 0.85042453]	[395.49499512 377.56744385 0.87290442]	[395.54620361 470.00296021 0.8298915 ]	[529.05480957 277.5723877 0.8636874 ]	[544.52587891 380.105896 0.90164596]	[547.06329346 464.82662964 0.85233361]	[467.41174316 462.39700317 0.70719051]	[426.41876221 462.36917114 0.68626511]	[428.94769287 613.69940186 0.75576466]	[431.47827148 757.34399414 0.77334166]	[505.96447754 464.86346436 0.70158112]	[503.46969604 621.29217529 0.83771884]	[503.38421631 764.99865723 0.83010429]	[457.07052612 192.86398315 0.90564644]	[480.17767334 192.78358459 0.93819559]	[439.3085022 195.62745667 0.68159175]	[500.79333496 195.37304688 0.95972276]	[5.05883789e+02 7.93349426e+02 7.61379242e-01]	[5.23886475e+02 7.90685181e+02 7.90041387e-01]	[5.00674316e+02 7.70189697e+02 7.16174066e-01]	[4.36588928e+02 7.90741943e+02 7.61034250e-01]	[4.18569275e+02 7.88187561e+02 7.80170202e-01]	[4.36653870e+02 7.67585327e+02 6.99023366e-01]
[462.43045044 200.68341064 0.87299985]	[472.59375 277.48770142 0.89565039]	[416.03900146 275.02005005 0.8501178 ]	[395.49420166 377.57064819 0.87389791]	[395.54226685 470.00283813 0.82866329]	[529.05474854 277.58004761 0.86315078]	[544.53088379 380.1015625 0.90229666]	[547.06439209 464.82229614 0.85237175]	[467.41552734 462.36627197 0.70854795]	[426.42532349 462.3427124 0.68710065]	[428.93682861 613.68359375 0.75736922]	[431.47659302 757.33679199 0.77351439]	[505.96084595 464.8263855 0.70386046]	[503.45855713 618.8190918 0.83631074]	[503.36965942 764.97912598 0.82904321]	[457.07070923 192.86448669 0.90565383]	[480.17803955 192.7844696 0.93816841]	[439.30612183 195.62738037 0.68407404]	[500.79342651 195.37579346 0.95981318]	[5.05890137e+02 7.93355652e+02 7.60221481e-01]	[5.23888428e+02 7.90683472e+02 7.88185835e-01]	[4.98259033e+02 7.70181702e+02 7.13308632e-01]	[4.36599609e+02 7.90723389e+02 7.63446152e-01]	[4.18580963e+02 7.88172241e+02 7.80559182e-01]	[4.36650269e+02 7.67580444e+02 6.96561754e-01]
[462.43215942 200.67098999 0.87420535]	[472.57635498 277.46716309 0.89456129]	[416.02334595 275.00857544 0.84585553]	[393.07263184 377.56524658 0.87083244]	[395.52758789 469.99331665 0.82366562]	[529.04968262 277.55181885 0.86417943]	[544.51605225 377.74682617 0.9051134 ]	[547.05169678 464.83010864 0.85225105]	[467.39733887 462.39569092 0.70853853]	[426.40280151 462.37524414 0.69022942]	[428.94247437 611.16809082 0.75714624]	[431.4671936 757.34381104 0.76898068]	[505.94674683 464.85446167 0.70676917]	[503.46185303 618.81402588 0.83603513]	[503.37713623 764.9989624 0.83032453]	[457.07373047 192.85542297 0.90631086]	[480.18179321 192.78041077 0.93857968]	[439.28778076 195.62223816 0.71124071]	[500.78765869 195.37658691 0.96168917]	[5.05872681e+02 7.95790710e+02 7.61862099e-01]	[5.23882874e+02 7.90696594e+02 7.89114654e-01]	[5.00667267e+02 7.70197021e+02 7.17800975e-01]	[4.36593231e+02 7.90743896e+02 7.57959664e-01]	[4.18564880e+02 7.88190857e+02 7.76458025e-01]	[4.36657227e+02 7.67585754e+02 6.89519286e-01]
[462.42684937 200.65470886 0.87678039]	[472.54718018 275.1234436 0.89373338]	[413.58016968 274.9934082 0.84157848]	[393.0723877 377.56677246 0.87099087]	[393.07485962 469.99093628 0.8157419 ]	[529.02978516 277.53213501 0.8680343 ]	[544.51464844 377.73135376 0.90466833]	[547.05462646 462.44476318 0.8525216 ]	[467.39855957 462.3671875 0.71006238]	[426.39654541 462.35388184 0.69102603]	[428.94302368 611.15283203 0.7563445 ]	[431.47644043 757.34564209 0.77019274]	[505.95556641 462.39511108 0.70794028]	[503.46340942 621.29974365 0.84098184]	[503.3770752 764.99560547 0.83150011]	[457.06814575 192.84399414 0.90439123]	[480.17935181 192.77145386 0.93722236]	[439.27334595 195.61569214 0.71550643]	[500.79144287 195.37872314 0.96043748]	[5.03472900e+02 7.95799866e+02 7.64808357e-01]	[523.88153076 790.70318604 0.79250139]	[5.00667664e+02 7.70192749e+02 7.16476262e-01]	[4.36599640e+02 7.90742004e+02 7.56550431e-01]	[4.18571411e+02 7.88189148e+02 7.75822461e-01]	[4.36660950e+02 7.67590881e+02 6.92794561e-01]
[462.42468262 200.64596558 0.87744057]	[472.52331543 275.12130737 0.89283323]	[413.56903076 274.99765015 0.84005439]	[393.0642395 377.57748413 0.87177241]	[393.01254272 469.98706055 0.81214303]	[529.00939941 277.52331543 0.87054145]	[544.51074219 377.68292236 0.90549845]	[547.05975342 462.42880249 0.85326427]	[467.40209961 462.36248779 0.71330231]	[426.3994751 462.34957886 0.6928373 ]	[428.92053223 611.15631104 0.75495964]	[431.46914673 757.35058594 0.76604468]	[505.96014404 462.39352417 0.71136802]	[503.46380615 621.29638672 0.83767754]	[503.37313843 764.99499512 0.83116937]	[454.65054321 192.8374939 0.90227008]	[480.17764282 192.76467896 0.93602484]	[439.25619507 195.60922241 0.72370166]	[500.78744507 195.37004089 0.95835531]	[5.05872162e+02 7.95804504e+02 7.59884298e-01]	[5.23885559e+02 7.90706299e+02 7.88075924e-01]	[5.00657837e+02 7.70188904e+02 7.15456784e-01]	[4.36597778e+02 7.90758545e+02 7.54509270e-01]	[4.18566864e+02 7.88204468e+02 7.74872065e-01]	[4.36657166e+02 7.67591431e+02 6.87247753e-01]
[462.41546631 200.62835693 0.88051826]	[470.02563477 275.12283325 0.89366925]	[413.53775024 275.00805664 0.8371321 ]	[393.04135132 377.56515503 0.8693431 ]	[393.00537109 469.96551514 0.81396884]	[528.9855957 277.52496338 0.87322384]	[544.47949219 377.66888428 0.90681672]	[547.06762695 462.43515015 0.85151303]	[467.3895874 462.37854004 0.71093172]	[426.38064575 462.37213135 0.69279051]	[428.93585205 611.13354492 0.75548798]	[431.48278809 757.35510254 0.76627147]	[505.95285034 464.82714844 0.70808232]	[503.4564209 621.28283691 0.83631152]	[503.37371826 764.97680664 0.82935852]	[454.64590454 192.83210754 0.90119332]	[480.16851807 190.40203857 0.93406624]	[439.25537109 195.61621094 0.7268911 ]	[500.77459717 195.37965393 0.95732015]	[5.05876892e+02 7.95812988e+02 7.60596037e-01]	[5.23887024e+02 7.90706543e+02 7.89238930e-01]	[5.00659637e+02 7.70173401e+02 7.15241313e-01]	[4.36608337e+02 7.90755493e+02 7.54917383e-01]	[4.18577179e+02 7.88201355e+02 7.75871038e-01]	[4.36666046e+02 7.67594604e+02 6.87643647e-01]
[462.41836548 200.62640381 0.88016093]	[470.02310181 275.1211853 0.89421463]	[413.53207397 275.00506592 0.83677614]	[393.04248047 377.56228638 0.86977863]	[393.00424194 467.49508667 0.81466335]	[528.98590088 277.52554321 0.87360746]	[544.47924805 377.66873169 0.90779781]	[547.06433105 462.43310547 0.85250151]	[467.38604736 462.36376953 0.71080196]	[426.37814331 462.35748291 0.69299138]	[428.93777466 611.08007812 0.76485044]	[431.47888184 757.35058594 0.76518613]	[505.9503479 462.39187622 0.70963317]	[503.45669556 621.27929688 0.83564502]	[503.37338257 765.00115967 0.83106482]	[454.64682007 192.83409119 0.90123421]	[480.16879272 190.40019226 0.93442392]	[439.25912476 195.62306213 0.72684228]	[500.77233887 195.37872314 0.95761102]	[5.05871460e+02 7.95822876e+02 7.58886456e-01]	[5.23879700e+02 7.90717346e+02 7.87645459e-01]	[5.00659912e+02 7.70189392e+02 7.14512229e-01]	[4.36603912e+02 7.90753540e+02 7.54491627e-01]	[4.18570007e+02 7.88200317e+02 7.73925900e-01]	[4.36665955e+02 7.67593323e+02 6.83757484e-01]
[462.40908813 200.62548828 0.8818177 ]	[470.00619507 275.13061523 0.894732 ]	[413.51779175 275.01165771 0.83481956]	[393.03451538 377.57574463 0.86910582]	[393.00549316 467.47125244 0.81943184]	[528.96655273 277.53494263 0.87655514]	[544.4710083 377.65740967 0.90614533]	[547.05187988 462.43893433 0.85486031]	[464.95858765 462.37277222 0.713943 ]	[426.36157227 462.3692627 0.69477975]	[426.4397583 613.68817139 0.75801265]	[431.48129272 757.36450195 0.76650298]	[505.9274292 462.39541626 0.71200508]	[503.44244385 621.31671143 0.84467518]	[503.37481689 765.00299072 0.83268762]	[454.63198853 192.83622742 0.90061295]	[480.16137695 190.39805603 0.93236768]	[439.25402832 195.63796997 0.72313166]	[500.77209473 195.38070679 0.95826393]	[5.03472229e+02 7.95821411e+02 7.62857974e-01]	[523.87872314 790.71655273 0.79132313]	[5.00667389e+02 7.70188782e+02 7.13390052e-01]	[4.36611847e+02 7.90766602e+02 7.62215197e-01]	[4.18581177e+02 7.88218567e+02 7.83499777e-01]	[4.36676453e+02 7.67599182e+02 6.86232209e-01]
[462.4019165 200.62799072 0.88405043]	[470.00274658 275.13497925 0.89484107]	[413.50985718 275.01239014 0.83341444]	[393.02081299 377.57342529 0.86685163]	[393.00466919 467.44320679 0.82415283]	[528.97058105 277.54003906 0.87573868]	[544.47381592 377.64950562 0.90836149]	[547.02545166 462.43118286 0.86135757]	[464.94613647 462.38079834 0.71628505]	[423.91885376 462.36624146 0.69741637]	[426.43405151 613.70373535 0.75796378]	[431.46630859 757.35339355 0.76728934]	[505.91821289 464.83932495 0.71253449]	[503.45852661 621.36602783 0.84406596]	[503.37863159 764.98370361 0.8300277 ]	[454.61676025 192.84519958 0.90021724]	[480.15319824 190.40208435 0.93144119]	[439.26593018 198.02201843 0.69164127]	[500.77148438 195.3838501 0.95754516]	[5.03475708e+02 7.95799011e+02 7.61994720e-01]	[523.88037109 790.70098877 0.79122609]	[5.00670319e+02 7.70173828e+02 7.15122044e-01]	[4.36617615e+02 7.90760315e+02 7.66126096e-01]	[4.18584961e+02 7.88216980e+02 7.87822187e-01]	[4.36656403e+02 7.67591980e+02 6.87044740e-01]
[462.38848877 200.61325073 0.88877004]	[469.98364258 277.46414185 0.89505774]	[413.49945068 275.00662231 0.83166945]	[393.01269531 377.57522583 0.86504197]	[390.49490356 467.41656494 0.82344157]	[526.54217529 277.55075073 0.8758446 ]	[544.43859863 377.68740845 0.91047829]	[547.01324463 464.83178711 0.85966665]	[464.91650391 462.39276123 0.7210114 ]	[423.87139893 462.36779785 0.70665663]	[426.39901733 613.71893311 0.76094276]	[431.46392822 757.32629395 0.76991934]	[505.89718628 464.86010742 0.71638048]	[503.43771362 621.32562256 0.8419559 ]	[503.38012695 762.49493408 0.82558131]	[454.59185791 192.84220886 0.89854217]	[480.14608765 190.3963623 0.92967713]	[439.25927734 198.04167175 0.68377334]	[500.76623535 195.39976501 0.954844 ]	[5.03460419e+02 7.93356445e+02 7.67839968e-01]	[523.871521 790.68347168 0.79275715]	[5.00678650e+02 7.70129761e+02 7.17142820e-01]	[4.36613739e+02 7.90770508e+02 7.67319381e-01]	[418.58493042 788.22625732 0.79127276]	[4.36659119e+02 7.67569336e+02 6.87434912e-01]
[462.37493896 200.59248352 0.8925131 ]	[469.96847534 277.46450806 0.89523077]	[411.01623535 275.00384521 0.82819009]	[393.01052856 377.5703125 0.86327851]	[390.47387695 467.44799805 0.82021892]	[528.96533203 277.55673218 0.87388933]	[544.44177246 377.69107056 0.90929163]	[546.99163818 464.82717896 0.86465317]	[464.92410278 462.36203003 0.71839648]	[423.87683105 462.33773804 0.70471555]	[426.42346191 613.65380859 0.76500142]	[431.47122192 757.33392334 0.77050227]	[505.90136719 464.83398438 0.714037 ]	[503.44058228 621.31646729 0.8421405 ]	[503.3807373 764.99725342 0.83465612]	[454.56491089 192.82861328 0.89420295]	[480.13449097 190.37054443 0.92599177]	[439.25061035 198.04924011 0.67296875]	[500.76266479 195.38679504 0.9524048 ]	[5.05873932e+02 7.95796021e+02 7.64666259e-01]	[523.88842773 790.70117188 0.79425311]	[5.00674042e+02 7.70180542e+02 7.19665885e-01]	[4.36609344e+02 7.90774414e+02 7.69859791e-01]	[418.5765686 788.22961426 0.79250991]	[4.36662445e+02 7.67578247e+02 6.91265643e-01]
[462.37075806 200.59101868 0.89282328]	[469.95504761 277.46295166 0.8950215 ]	[411.00183105 275.00012207 0.82784754]	[392.99572754 377.53549194 0.85524487]	[390.45007324 467.42105103 0.82141382]	[526.54364014 277.55712891 0.87446147]	[544.43280029 377.70956421 0.90401202]	[546.99084473 464.81872559 0.86563939]	[464.9079895 462.35806274 0.7212832 ]	[423.85848999 462.34088135 0.70711136]	[426.38452148 618.75335693 0.76630294]	[431.46679688 757.31469727 0.77222997]	[505.89123535 464.82672119 0.71679986]	[503.42971802 621.32336426 0.84524119]	[503.37686157 764.97320557 0.83162737]	[454.55670166 192.81866455 0.89204293]	[480.13269043 190.36264038 0.92459011]	[439.2277832 198.02436829 0.68447232]	[500.76196289 195.37835693 0.9509294 ]	[5.05869659e+02 7.95790283e+02 7.63577700e-01]	[523.88476562 790.69543457 0.79304236]	[5.00668091e+02 7.70158813e+02 7.17922032e-01]	[4.36609070e+02 7.90769348e+02 7.69770086e-01]	[418.5758667 788.22399902 0.79205346]	[4.36662170e+02 7.67563049e+02 6.91883087e-01]
[462.37332153 200.57962036 0.89295834]	[467.49179077 275.13571167 0.89608437]	[410.98672485 275.00024414 0.82729167]	[392.97909546 377.54498291 0.85483599]	[390.41955566 467.41394043 0.82107192]	[526.52960205 277.55661011 0.87681264]	[544.42504883 377.72555542 0.90816206]	[546.97583008 464.82211304 0.86941957]	[464.90029907 462.3538208 0.72323704]	[423.84240723 462.33059692 0.71042591]	[426.38552856 613.69122314 0.76768261]	[431.47573853 754.840271 0.77292913]	[505.89437866 462.39874268 0.71811312]	[503.43041992 621.31542969 0.84322584]	[503.37960815 764.97479248 0.83095193]	[454.55575562 192.81278992 0.89155114]	[480.13214111 190.34873962 0.92341733]	[439.21582031 198.01826477 0.70688653]	[500.74911499 195.36955261 0.94931746]	[5.03474335e+02 7.93363525e+02 7.63778567e-01]	[523.88354492 790.69354248 0.7927196 ]	[5.00675018e+02 7.70157471e+02 7.19673336e-01]	[4.36609070e+02 7.90763916e+02 7.72651255e-01]	[418.57931519 788.21643066 0.79335642]	[4.36675201e+02 7.67552551e+02 6.92266166e-01]
[462.37069702 200.57258606 0.89403778]	[467.48205566 277.46453857 0.89741838]	[410.9760437 275.00039673 0.82793576]	[390.49945068 377.56268311 0.85570264]	[387.92370605 467.4390564 0.82066929]	[526.52655029 277.56808472 0.87694734]	[544.39544678 377.7482605 0.90826511]	[546.96850586 464.83273315 0.87071395]	[464.87185669 462.30184937 0.72862142]	[423.81658936 462.28244019 0.71217757]	[426.41415405 611.1395874 0.76866889]	[431.47640991 754.83636475 0.77255285]	[505.8661499 462.33779907 0.72512752]	[503.42636108 618.82287598 0.83565336]	[503.37646484 762.47485352 0.82739067]	[454.5508728 192.80751038 0.8910172 ]	[480.12918091 190.34118652 0.92223465]	[439.20510864 198.01490784 0.71379697]	[500.73602295 193.0333252 0.94736385]	[5.03470337e+02 7.93345825e+02 7.67887175e-01]	[523.88439941 790.67242432 0.79396898]	[5.00676147e+02 7.70107971e+02 7.19613552e-01]	[4.36608948e+02 7.90785950e+02 7.68830121e-01]	[418.5836792 788.23095703 0.79069752]	[4.36673645e+02 7.67538513e+02 6.88192606e-01]
[462.37033081 198.14923096 0.89509982]	[467.45767212 275.12527466 0.90133882]	[410.95513916 274.99047852 0.82631332]	[390.4510498 377.56533813 0.85321593]	[387.88122559 467.44189453 0.82179427]	[526.49639893 277.55386353 0.88388181]	[544.39892578 377.65628052 0.90867293]	[546.95715332 464.8223877 0.87242782]	[464.84008789 462.32550049 0.73265254]	[423.79208374 462.30560303 0.71541321]	[426.38522339 613.65142822 0.76763904]	[431.47253418 754.83856201 0.7753002 ]	[503.47817993 462.35791016 0.73057491]	[503.42611694 618.82580566 0.83704013]	[503.37240601 762.48742676 0.82884479]	[454.53860474 192.80101013 0.88865948]	[480.12741089 190.32496643 0.91959041]	[439.17156982 198.01266479 0.74175024]	[500.72360229 195.36732483 0.94569635]	[5.03465973e+02 7.93345703e+02 7.69669354e-01]	[523.88061523 790.67376709 0.79560423]	[5.00677002e+02 7.70119385e+02 7.18905151e-01]	[4.36590118e+02 7.90787598e+02 7.68919826e-01]	[418.57034302 788.23236084 0.79157621]	[4.36676270e+02 7.67545776e+02 6.94016337e-01]
[462.37054443 198.14230347 0.89650881]	[467.45550537 275.12359619 0.90129864]	[410.95568848 274.99090576 0.82649696]	[390.44790649 377.57073975 0.85449833]	[387.87890625 467.45828247 0.82055342]	[526.4934082 277.54858398 0.88428432]	[544.39483643 377.65658569 0.90846801]	[546.95233154 464.83145142 0.87166589]	[464.84945679 462.30877686 0.73167604]	[423.80618286 462.29092407 0.71356636]	[426.38922119 613.63098145 0.76847577]	[431.47756958 754.83190918 0.77517909]	[503.47842407 462.33816528 0.73134261]	[503.41784668 618.79510498 0.83582759]	[503.3729248 762.46832275 0.82808232]	[454.53646851 192.79806519 0.88765717]	[480.12713623 190.31832886 0.91877633]	[439.16815186 198.01446533 0.74313438]	[500.71859741 195.37115479 0.943753 ]	[5.03463623e+02 7.93331787e+02 7.69456029e-01]	[523.87994385 790.6619873 0.79510069]	[5.00679779e+02 7.70099121e+02 7.20150232e-01]	[4.36596008e+02 7.90783142e+02 7.67948389e-01]	[418.57403564 788.2288208 0.79019666]	[4.36679596e+02 7.67538818e+02 6.91945970e-01]
[462.38189697 198.12672424 0.89663696]	[467.43182373 275.12057495 0.90453023]	[408.45001221 274.98953247 0.82596111]	[387.95028687 377.60253906 0.8569572 ]	[385.34094238 467.41494751 0.83336729]	[526.48455811 277.54760742 0.88502574]	[544.3782959 377.68084717 0.9108603 ]	[546.93688965 464.86068726 0.87037331]	[464.82995605 462.29483032 0.73486614]	[423.79223633 462.28494263 0.71724784]	[426.38214111 613.71887207 0.76410973]	[431.48678589 757.31707764 0.77203149]	[503.45455933 462.31896973 0.7365455 ]	[503.38970947 618.81665039 0.84478521]	[503.37216187 762.49560547 0.82784712]	[452.08706665 192.79125977 0.8871057 ]	[480.12716675 190.29327393 0.91534925]	[439.14389038 198.01806641 0.76579577]	[500.70132446 193.03297424 0.93922693]	[5.03466949e+02 7.93346985e+02 7.66915202e-01]	[523.88269043 790.67510986 0.79190934]	[5.00678711e+02 7.70121887e+02 7.18201220e-01]	[4.36600616e+02 7.90780518e+02 7.66213715e-01]	[418.57696533 788.2288208 0.78839743]	[4.36682190e+02 7.67558594e+02 6.90830708e-01]
[462.37631226 198.10624695 0.90178531]	[467.41256714 275.12033081 0.90637541]	[408.42868042 274.99417114 0.82658392]	[387.91607666 377.61599731 0.8619709 ]	[382.86108398 467.39199829 0.84341192]	[526.47143555 277.54556274 0.88619888]	[544.31872559 380.12774658 0.9133299 ]	[544.54907227 464.90426636 0.87007356]	[462.43777466 462.24645996 0.7392289 ]	[421.38952637 462.24234009 0.72070414]	[423.92428589 618.76153564 0.76834136]	[431.48117065 754.81469727 0.77765429]	[503.42974854 462.26559448 0.74176693]	[503.37219238 618.79870605 0.84143829]	[503.375 762.4899292 0.82605809]	[452.06787109 192.78279114 0.88630444]	[480.12060547 190.27125549 0.91082633]	[439.12246704 198.00935364 0.7749753 ]	[500.67749023 193.03436279 0.93605751]	[5.03467407e+02 7.93342957e+02 7.67022014e-01]	[523.88079834 790.66766357 0.79210871]	[5.00683136e+02 7.70114685e+02 7.16172397e-01]	[4.36628540e+02 7.90760315e+02 7.71117926e-01]	[418.60153198 788.21380615 0.79293454]	[4.36673096e+02 7.67519287e+02 6.92387998e-01]
[462.35140991 198.09080505 0.90746188]	[467.39584351 275.11654663 0.90820795]	[408.38479614 274.99041748 0.8276124 ]	[387.89727783 377.60397339 0.85844934]	[382.84423828 467.43484497 0.84039402]	[526.46368408 277.5395813 0.8886435 ]	[541.95904541 380.16448975 0.91488838]	[544.54156494 464.91494751 0.86760044]	[462.43417358 462.27139282 0.74088967]	[421.37689209 462.25778198 0.72409612]	[423.91244507 618.74639893 0.77393883]	[431.5032959 757.30737305 0.77655745]	[503.43054199 462.30175781 0.74375343]	[503.35858154 616.24023438 0.83575863]	[503.36480713 762.51147461 0.83414519]	[452.01602173 192.77851868 0.88358808]	[477.73733521 187.83308411 0.90022725]	[439.09338379 198.0189209 0.79525042]	[500.64569092 193.02880859 0.93213516]	[5.05874939e+02 7.93361023e+02 7.65050709e-01]	[523.88574219 790.68347168 0.79380298]	[5.00665985e+02 7.70121155e+02 7.20620036e-01]	[4.36628174e+02 7.90768066e+02 7.74782658e-01]	[418.60876465 788.22705078 0.79737473]	[4.36691254e+02 7.67553101e+02 7.00326920e-01]
[462.31723022 198.09672546 0.91087031]	[464.9519043 275.11428833 0.91397333]	[405.90969849 274.98855591 0.82882178]	[385.38473511 377.56027222 0.85546774]	[382.86154175 467.44622803 0.83819509]	[526.42565918 277.53347778 0.89182508]	[541.91003418 380.17871094 0.92113262]	[544.51837158 464.89178467 0.8749637 ]	[462.41644287 462.28768921 0.74239635]	[421.36352539 462.28286743 0.72766101]	[423.91085815 618.79223633 0.77417868]	[431.52160645 757.31439209 0.773848 ]	[503.40560913 462.30743408 0.74623442]	[503.34732056 616.25018311 0.83458209]	[503.35565186 762.48590088 0.83287561]	[449.50146484 192.78491211 0.88455379]	[477.69189453 187.82836914 0.8913275 ]	[439.08303833 198.0289917 0.79041409]	[498.24008179 193.01696777 0.92591965]	[5.05881378e+02 7.93355835e+02 7.66659737e-01]	[523.88909912 790.67071533 0.79247743]	[5.00651031e+02 7.70099548e+02 7.17302382e-01]	[4.36629120e+02 7.90768188e+02 7.71803319e-01]	[418.61227417 788.22711182 0.79160839]	[4.39112274e+02 7.67563721e+02 6.99728072e-01]
[462.27670288 198.11500549 0.91174233]	[464.90936279 275.11761475 0.9192276 ]	[405.855896 274.98999023 0.8371132 ]	[385.32333374 377.60507202 0.86766267]	[382.82266235 467.43640137 0.84520608]	[524.01489258 277.54489136 0.89468682]	[541.87054443 380.22576904 0.92175674]	[544.449646 464.900177 0.8868382]	[462.39779663 462.33395386 0.74251497]	[421.3399353 462.32772827 0.72986883]	[423.91317749 618.82867432 0.77931404]	[431.53140259 757.31152344 0.77415514]	[503.3939209 462.355896 0.74523914]	[503.34344482 618.76489258 0.83660245]	[503.36105347 762.49841309 0.83382219]	[449.43411255 192.7883606 0.88513273]	[477.63900757 187.82917786 0.88224417]	[439.07507324 198.00518799 0.75336444]	[498.20437622 192.99435425 0.92635357]	[5.05892334e+02 7.93363281e+02 7.66310334e-01]	[523.89501953 790.67608643 0.79205066]	[5.00658386e+02 7.70110718e+02 7.18353629e-01]	[4.36632996e+02 7.90760559e+02 7.78427184e-01]	[418.61795044 788.22003174 0.79731798]	[4.39118561e+02 7.67559998e+02 7.01946020e-01]
[462.22640991 198.13960266 0.91003942]	[464.83911133 275.08151245 0.9285109 ]	[403.35931396 274.98950195 0.84552443]	[382.82516479 377.57128906 0.87265658]	[382.75775146 464.9437561 0.86214161]	[523.97033691 277.50003052 0.9016096 ]	[541.83166504 380.18927002 0.92065609]	[544.42425537 464.93106079 0.88828218]	[462.38546753 462.29516602 0.74151593]	[421.31680298 462.30819702 0.73114592]	[423.912323 618.83630371 0.7728765 ]	[431.54470825 754.82971191 0.77427912]	[503.37976074 462.30270386 0.74127728]	[503.32919312 616.23266602 0.83016992]	[503.35162354 762.46807861 0.83528876]	[446.89736938 192.80047607 0.89568746]	[475.15789795 190.26348877 0.87297153]	[436.64941406 195.63249207 0.73865861]	[498.15829468 192.98271179 0.91942298]	[5.05901398e+02 7.93359802e+02 7.68748999e-01]	[523.90142822 790.66137695 0.79343462]	[4.98251770e+02 7.70080078e+02 7.17001200e-01]	[4.36638275e+02 7.90734680e+02 7.83521175e-01]	[418.6242981 788.1953125 0.79900515]	[4.39139862e+02 7.67534485e+02 7.04839349e-01]
[459.7802124 198.1270752 0.91548395]	[462.37332153 275.04678345 0.94197541]	[400.86306763 274.99685669 0.86128765]	[380.29995728 377.61416626 0.89884233]	[380.35009766 467.46286011 0.85999697]	[523.86157227 275.10046387 0.90620142]	[541.75280762 380.14782715 0.91610789]	[544.32440186 464.87469482 0.90804923]	[462.33120728 462.23983765 0.74653471]	[421.2696228 462.26660156 0.73704278]	[423.89819336 618.83325195 0.76673788]	[434.01855469 757.33032227 0.77241099]	[503.32937622 462.22817993 0.74441153]	[503.27511597 618.78704834 0.83924776]	[503.36230469 762.51708984 0.83368653]	[444.34494019 192.80101013 0.91546965]	[472.51559448 190.30413818 0.85895461]	[434.11514282 195.60881042 0.7342934 ]	[490.53131104 193.01463318 0.90562308]	[5.05904633e+02 7.93357178e+02 7.67730534e-01]	[5.23896912e+02 7.90666138e+02 7.89730787e-01]	[5.00663147e+02 7.70116760e+02 7.24098086e-01]	[4.36621918e+02 7.90765930e+02 7.71568358e-01]	[418.60656738 788.21942139 0.79410428]	[4.39167297e+02 7.67554565e+02 7.11598098e-01]
[459.66964722 198.14364624 0.90106171]	[462.28262329 275.03796387 0.94760579]	[400.76980591 274.98419189 0.87842804]	[380.25335693 377.54266357 0.90037566]	[380.29138184 467.48666382 0.87173462]	[523.78778076 275.12307739 0.90183103]	[539.30212402 380.17562866 0.90132457]	[541.93206787 464.88537598 0.90242612]	[462.22833252 462.25134277 0.75085706]	[421.20495605 462.29550171 0.74354321]	[423.88131714 618.75732422 0.76608318]	[434.01602173 757.3581543 0.77137399]	[500.88345337 459.81442261 0.74312806]	[500.88879395 616.26641846 0.82997859]	[503.37020874 765.02764893 0.83987141]	[441.87982178 192.8150177 0.93506128]	[467.48651123 190.31945801 0.87091374]	[434.02679443 198.03820801 0.72692066]	[487.9864502 195.38781738 0.90979445]	[5.05925171e+02 7.93366455e+02 7.61478603e-01]	[5.23908813e+02 7.90678284e+02 7.85099208e-01]	[5.00670685e+02 7.70183716e+02 7.26096451e-01]	[4.36619110e+02 7.90766785e+02 7.74447024e-01]	[418.60916138 788.22351074 0.79547763]	[4.39165070e+02 7.67576782e+02 7.14194179e-01]
[459.67010498 198.14402771 0.90108532]	[462.28030396 275.03869629 0.94762969]	[400.77005005 274.98553467 0.8786363 ]	[380.25137329 377.540802 0.90061975]	[380.29107666 467.48556519 0.87027538]	[523.78497314 275.12283325 0.90177083]	[539.29931641 380.17944336 0.900913 ]	[541.92199707 464.88742065 0.90392911]	[462.22558594 462.25341797 0.75083721]	[421.20193481 462.29483032 0.7435444 ]	[423.88439941 616.21331787 0.76762474]	[434.01287842 757.36694336 0.76919532]	[500.87985229 462.22851562 0.74325788]	[500.88348389 616.24359131 0.83302081]	[503.36880493 765.02545166 0.83931744]	[441.87991333 192.81507874 0.93502325]	[467.48693848 190.31970215 0.87096035]	[434.02615356 198.03787231 0.72768372]	[487.98626709 195.38815308 0.90991974]	[5.05920197e+02 7.93364136e+02 7.62769699e-01]	[5.23909241e+02 7.90676819e+02 7.85264254e-01]	[5.00669037e+02 7.70182983e+02 7.26389229e-01]	[4.36614716e+02 7.90766296e+02 7.72743404e-01]	[418.60308838 788.22216797 0.79363573]	[4.39168549e+02 7.67583191e+02 7.12173820e-01]
[459.58642578 200.62339783 0.88108444]	[459.85339355 275.06692505 0.9463374 ]	[400.69116211 274.9861145 0.88768488]	[380.15301514 377.52587891 0.9094702 ]	[380.2492981 467.48141479 0.87111002]	[521.37133789 277.51351929 0.90151131]	[539.20355225 380.20608521 0.88634008]	[541.82751465 464.88494873 0.90478039]	[459.79678345 462.29727173 0.74847239]	[418.78198242 462.36099243 0.73600519]	[423.86004639 621.37017822 0.79314697]	[431.55780029 757.36602783 0.77136421]	[500.80358887 462.2492981 0.74175435]	[500.85925293 618.77191162 0.83556604]	[503.3560791 764.95727539 0.82377774]	[441.79492188 192.86782837 0.95899373]	[467.40316772 190.35707092 0.88466853]	[428.9800415 198.01605225 0.72773302]	[487.92749023 195.379776 0.91653246]	[5.05907135e+02 7.93319641e+02 7.63389528e-01]	[5.23903320e+02 7.90643005e+02 7.81131685e-01]	[5.00659637e+02 7.70138306e+02 7.11432517e-01]	[4.36635498e+02 7.90753235e+02 7.74279773e-01]	[418.61669922 788.21765137 0.79775107]	[4.39147949e+02 7.67581421e+02 7.08221853e-01]
[457.09970093 200.64077759 0.86572599]	[459.76437378 275.07452393 0.94877672]	[400.64163208 274.98974609 0.88864112]	[377.68161011 375.12390137 0.90050513]	[380.09222412 464.97213745 0.88029516]	[521.29370117 277.50939941 0.90281874]	[536.70184326 377.74859619 0.87340045]	[541.76794434 464.88366699 0.89186722]	[459.69577026 462.32440186 0.7515099 ]	[418.6836853 464.83834839 0.72869164]	[423.80212402 621.3215332 0.80597377]	[431.5539856 757.38006592 0.77397275]	[500.72061157 462.26531982 0.73900932]	[500.80157471 616.22808838 0.82747281]	[503.36624146 764.96118164 0.82070458]	[441.69528198 192.88092041 0.9599762 ]	[464.89099121 190.36782837 0.90160966]	[426.3885498 198.02310181 0.71339577]	[485.43740845 195.43301392 0.92522794]	[5.05911133e+02 7.93321167e+02 7.64017105e-01]	[5.23912598e+02 7.90645630e+02 7.78647423e-01]	[5.00665863e+02 7.70144226e+02 7.16777742e-01]	[4.36628845e+02 7.90744263e+02 7.81501949e-01]	[418.60702515 788.21405029 0.804986 ]	[4.39159393e+02 7.67588745e+02 7.12194920e-01]
[452.01556396 200.65606689 0.84792477]	[459.59127808 275.10671997 0.93357861]	[398.10671997 275.02133179 0.87846512]	[377.64120483 377.60174561 0.91076517]	[377.587677 469.98342896 0.86067867]	[518.75909424 277.52828979 0.88062173]	[529.06335449 380.19882202 0.86769724]	[539.24932861 464.92251587 0.86759502]	[457.10357666 464.91415405 0.71214885]	[418.54284668 467.40994263 0.70529836]	[421.36380005 623.83154297 0.83268726]	[431.51187134 757.30218506 0.78014499]	[495.66265869 464.87649536 0.69896287]	[498.24719238 613.63513184 0.81359351]	[503.33584595 759.95227051 0.81644195]	[439.2484436 192.90632629 0.97058642]	[462.32025146 192.7766571 0.94159395]	[421.38900757 198.09144592 0.78853709]	[482.87634277 195.48591614 0.95016974]	[5.05923798e+02 7.93270813e+02 7.63944805e-01]	[5.23900024e+02 7.88220764e+02 7.73176432e-01]	[4.98261810e+02 7.67696777e+02 7.15723515e-01]	[4.36651703e+02 7.90722595e+02 7.89549172e-01]	[418.6390686 788.21246338 0.81315154]	[4.39120209e+02 7.67535339e+02 6.98621452e-01]
[452.01547241 200.65789795 0.84770501]	[459.59753418 275.10513306 0.93445408]	[398.10827637 275.01721191 0.87812096]	[377.63806152 377.61697388 0.9119246 ]	[377.58041382 469.9800415 0.85898983]	[518.7678833 277.52938843 0.88165444]	[529.06268311 380.21957397 0.86461151]	[539.25286865 464.92825317 0.86728132]	[457.10400391 464.92172241 0.71095872]	[416.17279053 467.42800903 0.70345294]	[421.36862183 623.82574463 0.83381158]	[431.51242065 754.83666992 0.7814759 ]	[495.67129517 464.87826538 0.69884878]	[498.24581909 613.63751221 0.81305766]	[503.33398438 759.92700195 0.81635284]	[439.24847412 192.90539551 0.97091162]	[462.32080078 192.77568054 0.94211698]	[421.39089966 198.09303284 0.78570312]	[482.87716675 195.48536682 0.95008188]	[5.05915283e+02 7.93260986e+02 7.66611397e-01]	[5.23896301e+02 7.88212158e+02 7.74056494e-01]	[4.98261108e+02 7.67677795e+02 7.15151191e-01]	[436.65405273 790.72143555 0.79086894]	[418.64273071 788.21136475 0.81503761]	[4.39122833e+02 7.67532471e+02 7.00445533e-01]
[446.95880127 203.1343689 0.84335715]	[457.10198975 277.52835083 0.91490525]	[395.61294556 275.07907104 0.86619544]	[377.5168457 377.72564697 0.9083423 ]	[377.49676514 472.54815674 0.84303486]	[516.17242432 277.63327026 0.85266089]	[526.50415039 380.24765015 0.87741321]	[536.73101807 464.96459961 0.84839427]	[454.56280518 467.43096924 0.69444203]	[416.05682373 467.46710205 0.68916649]	[421.35391235 621.34545898 0.81596148]	[431.52078247 757.32958984 0.77952957]	[490.57263184 467.40231323 0.68352669]	[498.20248413 613.64660645 0.81081122]	[503.32919312 762.47546387 0.82103842]	[439.16366577 192.90936279 0.95471346]	[462.20831299 192.82270813 0.96151727]	[421.27563477 198.10191345 0.78513813]	[482.7633667 195.52033997 0.9529351 ]	[5.05924652e+02 7.93278992e+02 7.65691161e-01]	[5.23897217e+02 7.88227173e+02 7.71252394e-01]	[4.98258881e+02 7.70106628e+02 7.19996095e-01]	[436.63635254 790.74749756 0.79196799]	[418.62704468 788.23156738 0.81535172]	[4.39129211e+02 7.67562988e+02 7.03520417e-01]
[444.41699219 203.19981384 0.84822887]	[454.54003906 277.57321167 0.8949706 ]	[393.04898071 275.11019897 0.84442693]	[374.98214722 380.10159302 0.88404459]	[375.04858398 475.10528564 0.83601129]	[511.08294678 277.67221069 0.84740269]	[524.03082275 380.33248901 0.88045824]	[534.09197998 467.42703247 0.82932067]	[449.47799683 469.99841309 0.68758112]	[411.00119019 470.00427246 0.67300004]	[421.33584595 621.40411377 0.81705874]	[431.46966553 757.35943604 0.78108448]	[487.98223877 469.97595215 0.6880967 ]	[495.69049072 616.1987915 0.80229616]	[503.32632446 764.9666748 0.83336079]	[439.06442261 192.93496704 0.93415099]	[459.79586792 192.86430359 0.96946526]	[421.18490601 200.59516907 0.7581144 ]	[480.33792114 195.57814026 0.94527692]	[5.05930847e+02 7.93299927e+02 7.66659379e-01]	[5.23913025e+02 7.90598206e+02 7.76480854e-01]	[5.00657043e+02 7.70147339e+02 7.43636549e-01]	[4.36599579e+02 7.90760803e+02 7.89004982e-01]	[418.59506226 790.60095215 0.81554329]	[4.39104614e+02 7.67588989e+02 7.07459211e-01]
[441.86862183 205.70405579 0.86937535]	[446.97589111 277.5819397 0.89362895]	[390.41488647 277.47125244 0.8263222 ]	[369.91311646 380.18991089 0.84825408]	[372.53598022 477.64404297 0.83533472]	[508.4710083 277.66320801 0.85940367]	[523.97393799 380.19244385 0.90136957]	[529.02612305 467.45410156 0.82981437]	[444.43963623 467.42562866 0.70844442]	[405.87054443 467.41287231 0.68192059]	[421.25881958 623.84173584 0.82883096]	[429.00341797 759.91094971 0.77946836]	[485.41384888 467.42132568 0.70883459]	[493.10308838 618.74176025 0.79441762]	[503.32745361 764.98840332 0.83209169]	[434.08096313 192.93493652 0.90576059]	[459.64807129 192.88371277 0.95197648]	[418.71121216 200.67518616 0.71174389]	[480.23709106 195.62168884 0.92943645]	[5.05922241e+02 7.93305176e+02 7.67314315e-01]	[5.23922302e+02 7.90602966e+02 7.72655904e-01]	[5.00653656e+02 7.70179993e+02 7.24373996e-01]	[4.34110718e+02 7.90809021e+02 7.76291251e-01]	[416.14611816 790.63195801 0.80735946]	[4.39110992e+02 7.67661865e+02 7.11635888e-01]
[441.77871704 205.72511292 0.8867768 ]	[444.39840698 277.63925171 0.90654862]	[382.86074829 277.54956055 0.84420091]	[364.85894775 382.72454834 0.84137189]	[367.32955933 477.6739502 0.83757007]	[505.96459961 277.69055176 0.86710674]	[523.82476807 380.18554688 0.90991634]	[526.51434326 467.42547607 0.83710742]	[444.36236572 467.4760437 0.71060354]	[403.36743164 469.98327637 0.68334913]	[421.19955444 621.30181885 0.82753754]	[431.4624939 759.87762451 0.78050524]	[485.35696411 467.4458313 0.71438926]	[490.55154419 618.77960205 0.80786115]	[503.31854248 762.51013184 0.82871026]	[431.47463989 192.9710083 0.90219283]	[457.20132446 192.89884949 0.93686968]	[418.59133911 203.22151184 0.7362867 ]	[477.74105835 198.01260376 0.90156168]	[5.05918549e+02 7.93298767e+02 7.73547471e-01]	[5.23917725e+02 7.88229309e+02 7.79422164e-01]	[5.00657166e+02 7.70149292e+02 7.26759672e-01]	[4.36568176e+02 7.90819763e+02 7.81039238e-01]	[416.16583252 790.63757324 0.81698567]	[4.39106598e+02 7.67626465e+02 7.11541772e-01]
[441.69723511 208.27459717 0.90266252]	[441.91107178 277.69186401 0.91982394]	[382.75250244 277.5949707 0.85779786]	[362.34115601 382.80484009 0.84600496]	[362.27178955 480.14544678 0.88835377]	[503.46310425 277.72073364 0.87902921]	[521.36859131 380.27935791 0.91504884]	[526.4006958 470.03289795 0.85050094]	[441.8694458 472.52542114 0.72650886]	[400.83956909 472.54614258 0.70249981]	[421.18264771 621.30078125 0.83110833]	[428.99752808 757.37939453 0.78687751]	[482.88226318 470.01473999 0.7269907 ]	[490.48550415 618.77069092 0.80880511]	[503.3036499 762.48175049 0.82884938]	[426.43652344 193.02896118 0.90866452]	[457.10238647 192.9546814 0.92118716]	[416.11322021 203.18357849 0.74947029]	[477.5993042 198.06588745 0.874722 ]	[5.05945465e+02 7.93323120e+02 7.63935268e-01]	[5.23930176e+02 7.88237305e+02 7.75762439e-01]	[4.98238983e+02 7.70146423e+02 7.25234926e-01]	[436.56948853 790.83477783 0.79186767]	[418.56408691 790.6472168 0.83002126]	[4.39088531e+02 7.67595581e+02 7.21759796e-01]
[439.10430908 208.34002686 0.89402401]	[441.71414185 280.10864258 0.93694925]	[380.21124268 277.68280029 0.87633657]	[359.71807861 385.2930603 0.8897624 ]	[359.72610474 480.18841553 0.9160223 ]	[503.23486328 280.13711548 0.89322776]	[521.17645264 380.2869873 0.89689761]	[523.80950928 467.4909668 0.88150734]	[441.80169678 472.5562439 0.73562849]	[400.76269531 472.58309937 0.70955402]	[421.14517212 623.90966797 0.84293228]	[428.993927 759.89611816 0.7839281 ]	[482.80804443 470.0340271 0.73601079]	[487.98175049 616.28369141 0.80971014]	[503.30764771 759.89312744 0.81341541]	[421.35821533 195.43888855 0.95033795]	[446.93518066 192.99827576 0.90674126]	[411.01507568 205.74984741 0.72082913]	[467.47198486 198.09623718 0.8614189 ]	[5.05911682e+02 7.93305481e+02 7.56552637e-01]	[5.23913574e+02 7.88223999e+02 7.55978405e-01]	[4.98257202e+02 7.67682678e+02 7.03535676e-01]	[4.36599884e+02 7.90828125e+02 7.86434054e-01]	[418.57635498 790.65936279 0.82024294]	[4.39094391e+02 7.67619446e+02 7.12831438e-01]
[436.64328003 210.80357361 0.88651609]	[439.28994751 280.1388855 0.93901134]	[380.12322998 277.70562744 0.88225764]	[359.58865356 382.74295044 0.90115577]	[359.59371948 480.18719482 0.91866452]	[500.80819702 280.16027832 0.88474852]	[518.70648193 380.21694946 0.88747698]	[521.43151855 469.96697998 0.88217902]	[441.72698975 470.03482056 0.74190658]	[400.66833496 472.54577637 0.72031558]	[418.80740356 623.94146729 0.84306347]	[431.49508667 759.86395264 0.78478152]	[482.75613403 469.97930908 0.73925906]	[488.02844238 616.23840332 0.80141336]	[503.27172852 752.28253174 0.85166377]	[421.27203369 195.46708679 0.96267074]	[444.44967651 195.36932373 0.91302317]	[405.91802979 205.75930786 0.74431747]	[467.42785645 198.14794922 0.84972715]	[5.05893616e+02 7.93325317e+02 7.79845357e-01]	[5.23871948e+02 7.88189819e+02 7.84280479e-01]	[4.98244507e+02 7.65023010e+02 7.01105833e-01]	[436.6036377 790.81939697 0.79814517]	[418.59158325 790.64117432 0.83017665]	[4.39123840e+02 7.67583923e+02 7.19276130e-01]
[436.55505371 210.81192017 0.8798306 ]	[439.20608521 280.17965698 0.9386366 ]	[377.68069458 280.11450195 0.87726963]	[357.19369507 382.85803223 0.88207704]	[357.10162354 480.23867798 0.91171229]	[500.73519897 280.17663574 0.88090223]	[516.17999268 380.2064209 0.87768406]	[521.33959961 469.97409058 0.87770104]	[441.67788696 472.54199219 0.7460773 ]	[398.27438354 475.10974121 0.72723764]	[418.79724121 623.90209961 0.85134912]	[431.47265625 759.8717041 0.78883255]	[482.72573853 469.96624756 0.74264574]	[490.49795532 616.21856689 0.795403 ]	[503.25003052 752.22277832 0.85953945]	[421.20166016 195.48352051 0.96837509]	[444.36911011 195.39208984 0.9289571 ]	[403.40612793 208.27227783 0.76244211]	[464.88476562 200.65132141 0.86095518]	[5.05991150e+02 7.95865112e+02 7.41680861e-01]	[5.23914551e+02 7.90603699e+02 7.69537747e-01]	[4.98232727e+02 7.64979675e+02 7.05371976e-01]	[4.36567108e+02 7.90826355e+02 7.89537787e-01]	[416.16043091 790.63867188 0.82272512]	[4.39104431e+02 7.67590698e+02 7.35979259e-01]
[434.05795288 210.84414673 0.87617564]	[439.12298584 280.24380493 0.92562813]	[377.61175537 280.15170288 0.86972624]	[357.13809204 382.81854248 0.89085561]	[356.96890259 480.24041748 0.90066785]	[498.26971436 282.70269775 0.85329652]	[513.63439941 380.26715088 0.859348 ]	[521.3092041 467.49984741 0.87738979]	[439.28637695 472.5317688 0.74156129]	[398.19174194 475.0880127 0.73006284]	[418.76635742 623.8928833 0.85561872]	[431.50061035 759.91448975 0.78770542]	[480.35662842 469.97650146 0.74014509]	[490.52563477 616.20318604 0.79500103]	[503.29019165 754.84210205 0.82943267]	[421.13012695 195.50062561 0.96917099]	[441.92437744 195.4151001 0.94693834]	[403.30203247 208.32434082 0.78558373]	[462.4460144 203.18003845 0.87088209]	[5.13605286e+02 7.98445557e+02 7.31829405e-01]	[5.26439941e+02 7.90697632e+02 7.65738547e-01]	[4.98191132e+02 7.67596436e+02 7.15440869e-01]	[4.36609039e+02 7.93219543e+02 7.88829982e-01]	[418.57983398 790.66247559 0.82144541]	[4.39140594e+02 7.67631531e+02 7.31044412e-01]
[431.46728516 213.29829407 0.87628359]	[439.06170654 282.75668335 0.89816588]	[377.5496521 280.25228882 0.84490478]	[357.07424927 385.35440063 0.86745757]	[354.54568481 480.30493164 0.89608115]	[498.17547607 285.26742554 0.83120751]	[511.08679199 382.81216431 0.82821274]	[521.29211426 470.01803589 0.87449741]	[439.23626709 475.08590698 0.75377548]	[398.17687988 477.65100098 0.75234973]	[418.74301147 623.99908447 0.85459483]	[431.51821899 762.44500732 0.78681862]	[480.29519653 472.51858521 0.7405898 ]	[490.48455811 616.20404053 0.80055529]	[503.34375 762.51831055 0.83294296]	[418.70968628 195.56105042 0.95905548]	[441.82751465 195.46879578 0.97024637]	[400.85281372 208.32705688 0.8011744 ]	[462.37387085 203.20004272 0.88364381]	[5.18723267e+02 8.03529236e+02 7.89443195e-01]	[5.28991089e+02 7.90807007e+02 7.75527894e-01]	[4.98175354e+02 7.70178284e+02 7.19776511e-01]	[4.34123566e+02 7.93262207e+02 7.72315264e-01]	[416.13067627 790.69110107 0.79997277]	[4.39192383e+02 7.67692810e+02 7.34607697e-01]
[426.40100098 213.3868103 0.90490085]	[436.58822632 285.28759766 0.86519098]	[375.0368042 282.75595093 0.81878704]	[356.97665405 387.86227417 0.85265613]	[354.47195435 480.37115479 0.88324511]	[495.6362915 285.32254028 0.81304204]	[508.51293945 382.84094238 0.82703751]	[521.29382324 472.51547241 0.87243736]	[439.19290161 475.14810181 0.76049525]	[398.17098999 477.70233154 0.76060671]	[418.73239136 623.85089111 0.85622251]	[431.53384399 762.49487305 0.7915352 ]	[480.23452759 472.58709717 0.7435137 ]	[490.47927856 616.22979736 0.80452776]	[503.43197632 770.10675049 0.84637624]	[418.60675049 198.00273132 0.92893326]	[441.73779297 195.57006836 0.96179271]	[400.75750732 210.80232239 0.79609555]	[462.28204346 205.77464294 0.88874704]	[5.21340454e+02 8.08526367e+02 7.85329461e-01]	[5.34181824e+02 7.95802734e+02 7.52274990e-01]	[5.00657288e+02 7.77907837e+02 7.04168022e-01]	[4.34057312e+02 7.93233704e+02 7.75646269e-01]	[416.07739258 790.65386963 0.79968268]	[4.39205261e+02 7.70123169e+02 7.39362299e-01]
[426.40020752 213.38632202 0.90494627]	[436.58712769 285.28427124 0.86491328]	[375.03713989 282.756073 0.81875765]	[356.97732544 387.8583374 0.85255593]	[354.4699707 480.35955811 0.88204384]	[495.63516235 285.32025146 0.81324363]	[508.50305176 382.83145142 0.82872427]	[521.28991699 472.51513672 0.87204349]	[439.19372559 475.14080811 0.75996637]	[398.17520142 477.69454956 0.75985092]	[418.72671509 623.85546875 0.85788226]	[431.53292847 762.49023438 0.79132724]	[480.23474121 472.58508301 0.74312419]	[490.48080444 616.22973633 0.80441308]	[503.4317627 770.10601807 0.84638447]	[418.60665894 198.00112915 0.92925298]	[441.73754883 195.56977844 0.96189803]	[400.75775146 210.79956055 0.7944811 ]	[462.2822876 205.77304077 0.88854641]	[5.21340271e+02 8.08526123e+02 7.85448313e-01]	[5.34183960e+02 7.95801453e+02 7.52052903e-01]	[5.00655945e+02 7.77904236e+02 7.03545630e-01]	[4.34061188e+02 7.93231506e+02 7.77401507e-01]	[416.08016968 790.65301514 0.80112004]	[4.39204376e+02 7.70119751e+02 7.39644766e-01]
[426.34094238 213.42436218 0.91439205]	[434.12258911 287.85574341 0.85097414]	[374.98031616 285.29232788 0.80500185]	[354.47515869 390.43115234 0.82967067]	[351.95297241 482.86843872 0.86344361]	[493.09643555 287.84716797 0.80916774]	[505.97137451 385.38708496 0.82890004]	[521.30480957 475.11578369 0.88180661]	[439.12615967 477.69210815 0.76844639]	[398.11230469 480.18859863 0.76199317]	[418.70761108 623.89605713 0.85043633]	[431.53070068 762.50134277 0.78532976]	[480.17895508 477.6178894 0.74153894]	[490.53863525 621.34985352 0.81384701]	[505.90905762 772.78283691 0.79726768]	[418.5553894 198.08042908 0.90373498]	[441.67141724 195.62202454 0.9541226 ]	[400.70578003 210.90304565 0.83148158]	[459.83990479 208.34512329 0.90346551]	[5.23988892e+02 8.11119446e+02 8.07901502e-01]	[5.41758423e+02 8.03478271e+02 8.03138256e-01]	[5.00764587e+02 7.88086975e+02 7.72987485e-01]	[4.31552551e+02 7.93262085e+02 7.72497356e-01]	[416.04574585 790.67224121 0.79730135]	[4.39216095e+02 7.70129089e+02 7.30026186e-01]
[423.83285522 213.49763489 0.94219661]	[431.55627441 290.40432739 0.84128988]	[372.44961548 287.86502075 0.79510933]	[351.98312378 390.50350952 0.82048815]	[346.85134888 482.96209717 0.84961271]	[490.5229187 290.39523315 0.81587344]	[505.93457031 390.5005188 0.83607042]	[521.26690674 477.7059021 0.89988458]	[436.68362427 477.71624756 0.7614857 ]	[398.05767822 480.20526123 0.76390916]	[418.70245361 623.94232178 0.87521291]	[431.53225708 764.9854126 0.78593397]	[477.69595337 477.65576172 0.73296976]	[487.98791504 618.84405518 0.80472058]	[5.05997314e+02 7.80404480e+02 7.72767067e-01]	[416.08883667 200.60211182 0.87410021]	[439.24621582 198.02955627 0.95068187]	[400.6461792 213.37158203 0.76800084]	[459.79678345 210.83366394 0.91467679]	[5.26512390e+02 8.11324646e+02 7.56636441e-01]	[544.31347656 808.5211792 0.81031412]	[500.84405518 790.73754883 0.80307513]	[4.31517731e+02 7.93292236e+02 7.62268662e-01]	[4.13593140e+02 7.90695801e+02 7.88608015e-01]	[4.39220062e+02 7.70172791e+02 7.20389962e-01]
[421.39959717 215.95051575 0.94526595]	[428.94802856 292.99389648 0.86197805]	[369.90750122 292.90240479 0.80044359]	[349.44476318 395.52615356 0.8256948 ]	[344.26580811 485.48400879 0.83772957]	[487.97250366 292.96444702 0.83493614]	[505.95547485 395.52575684 0.85432744]	[521.28399658 480.25735474 0.92665339]	[436.59613037 480.26202393 0.76191342]	[395.62384033 480.33184814 0.75883734]	[418.70675659 626.45880127 0.87143511]	[431.46688843 765.05810547 0.79096186]	[477.61547852 480.22555542 0.7343936 ]	[487.99047852 623.93225098 0.82488167]	[5.11038788e+02 7.85531006e+02 7.71168888e-01]	[416.04037476 203.20465088 0.85748988]	[439.20175171 200.61358643 0.92792207]	[398.24047852 213.49038696 0.80473685]	[459.76016235 213.36245728 0.94043338]	[5.23974487e+02 8.13858826e+02 7.14733481e-01]	[5.41871643e+02 8.08719910e+02 7.84596086e-01]	[5.03294098e+02 7.93302124e+02 7.47214377e-01]	[4.26440826e+02 7.93246155e+02 7.54511178e-01]	[4.11020081e+02 7.90672180e+02 7.68291831e-01]	[4.39196442e+02 7.70253052e+02 7.22171903e-01]
[421.3324585 216.07952881 0.94280922]	[426.42303467 295.4468689 0.88815504]	[367.40182495 295.42153931 0.8122654 ]	[349.37796021 398.13690186 0.86353481]	[341.69573975 490.51733398 0.84846377]	[487.92990112 295.42276001 0.85015762]	[505.92321777 395.61535645 0.86343944]	[521.32366943 482.86700439 0.92317045]	[434.08270264 480.2467041 0.75204301]	[395.55203247 480.33657837 0.75794101]	[418.64093018 626.42004395 0.88303828]	[431.50845337 767.54724121 0.78905219]	[472.61486816 480.20046997 0.72366482]	[485.48120117 623.93359375 0.84330118]	[513.65698242 788.14404297 0.79357296]	[413.55007935 208.3356781 0.86285669]	[439.13424683 205.78149414 0.90894216]	[398.1552124 216.04666138 0.79900187]	[459.66964722 215.9335022 0.9366622 ]	[5.23918396e+02 8.18969849e+02 7.32600927e-01]	[5.41876343e+02 8.11245300e+02 7.94568121e-01]	[5.03417023e+02 7.98432922e+02 7.00451970e-01]	[4.26391907e+02 7.93281067e+02 7.31641650e-01]	[4.10990723e+02 7.90685669e+02 7.42128789e-01]	[4.39269165e+02 7.72753784e+02 7.15508223e-01]
[421.30517578 218.63005066 0.90059173]	[426.36117554 295.63006592 0.904006 ]	[364.83361816 295.58554077 0.83162725]	[344.34735107 400.68408203 0.86451316]	[339.22869873 495.65231323 0.87390542]	[485.46914673 295.64767456 0.87352246]	[505.92599487 398.27160645 0.89506721]	[521.32971191 485.39877319 0.9086616 ]	[431.50506592 482.76205444 0.74262398]	[393.04220581 482.86437988 0.74019533]	[418.57846069 629.06774902 0.84664035]	[431.49960327 767.6161499 0.78939843]	[470.01837158 480.31933594 0.72067118]	[485.48654175 626.62017822 0.83099324]	[5.16184326e+02 7.93272217e+02 7.69343793e-01]	[413.50976562 210.92019653 0.88210946]	[439.0894165 210.84855652 0.91562307]	[398.07086182 216.1401062 0.83418757]	[459.61825562 216.03074646 0.93204576]	[5.31567810e+02 8.21513733e+02 6.76637590e-01]	[5.44429810e+02 8.11257324e+02 7.54612386e-01]	[5.03461029e+02 8.08712646e+02 7.16914296e-01]	[4.23882202e+02 7.93292114e+02 7.29896963e-01]	[4.10948029e+02 7.90686584e+02 7.36199915e-01]	[4.39281067e+02 7.75268982e+02 7.07289934e-01]
[421.2336731 226.23815918 0.88646024]	[423.92214966 298.16900635 0.89870876]	[364.83795166 298.10891724 0.83694762]	[341.82247925 403.30111694 0.85140496]	[339.14950562 500.68023682 0.91695881]	[485.42752075 298.20281982 0.87048841]	[505.9621582 400.85467529 0.87464362]	[521.36706543 490.5093689 0.88364017]	[431.46871948 485.41052246 0.71987891]	[393.01123047 485.45825195 0.71500319]	[416.14172363 634.15338135 0.80650049]	[4.28948639e+02 7.70198975e+02 7.59717822e-01]	[469.97058105 485.37738037 0.70510685]	[485.45602417 631.63623047 0.81566024]	[5.16211060e+02 7.95869202e+02 7.60395288e-01]	[410.94430542 213.45680237 0.90145487]	[436.6663208 213.41459656 0.92951477]	[398.03814697 221.18211365 0.77897555]	[457.18899536 218.58770752 0.89357728]	[5.31614929e+02 8.23984619e+02 6.59910619e-01]	[5.44437073e+02 8.11280457e+02 7.47887373e-01]	[5.05910645e+02 8.11283508e+02 7.12489963e-01]	[4.21240417e+02 7.93251404e+02 6.66456938e-01]	[4.05837067e+02 7.90647583e+02 6.59856141e-01]	[4.39289703e+02 7.82987305e+02 6.71004057e-01]
[418.71691895 233.98529053 0.94007063]	[423.83187866 310.88174438 0.86180711]	[362.26577759 308.39175415 0.81428272]	[339.20504761 413.50610352 0.86994439]	[336.60168457 503.31594849 0.92859268]	[482.94732666 308.37738037 0.83390218]	[506.02276611 410.97940063 0.81486034]	[523.84466553 498.22698975 0.90572816]	[428.96166992 490.52316284 0.70892459]	[392.97900391 490.54107666 0.6932435 ]	[418.54440308 636.73120117 0.81077224]	[4.28917786e+02 7.67649719e+02 7.62040496e-01]	[467.40222168 490.53869629 0.70059568]	[482.97503662 636.72412109 0.8127501 ]	[5.13611816e+02 8.00991394e+02 7.47754753e-01]	[403.38534546 218.59573364 0.88580239]	[434.065979 218.54414368 0.87476271]	[395.55355835 231.33439636 0.77137834]	[454.63375854 228.86538696 0.86196947]	[5.26440308e+02 8.29102234e+02 7.42562115e-01]	[5.41863464e+02 8.21440674e+02 7.53557324e-01]	[5.03390656e+02 8.13800171e+02 7.07383156e-01]	[4.28976288e+02 7.95809143e+02 6.94564223e-01]	[4.13505981e+02 7.90815308e+02 7.15730309e-01]	[4.39153564e+02 7.75268555e+02 6.45049930e-01]
[418.66152954 236.45381165 0.95249152]	[423.76757812 313.50717163 0.90009856]	[362.22940063 313.49026489 0.84232688]	[339.16503906 416.04833984 0.87619084]	[336.50042725 505.94400024 0.88135797]	[482.88684082 313.43988037 0.86144245]	[508.48776245 416.10491943 0.84802967]	[523.86474609 503.2651062 0.92779225]	[428.94491577 495.61679077 0.71420199]	[392.97253418 495.6628418 0.70099896]	[418.64489746 634.16436768 0.82841879]	[428.90863037 767.64715576 0.77302718]	[464.96258545 493.13043213 0.7040506 ]	[482.93933105 636.74194336 0.81243294]	[5.11064362e+02 8.00951294e+02 7.38774478e-01]	[403.28222656 223.70387268 0.87816501]	[431.50326538 221.12886047 0.85211492]	[393.06698608 233.9662323 0.76988649]	[452.08538818 233.89755249 0.8846494 ]	[5.21375061e+02 8.29169861e+02 7.71646261e-01]	[5.39274292e+02 8.24021484e+02 7.47688055e-01]	[5.03356934e+02 8.11303101e+02 6.73097432e-01]	[4.26382629e+02 7.93322327e+02 7.01766014e-01]	[4.10958557e+02 7.90749939e+02 7.13977158e-01]	[4.39180176e+02 7.75286865e+02 6.70905232e-01]
[418.63702393 239.10317993 0.91980726]	[421.35647583 315.98950195 0.92533594]	[362.20507812 316.03527832 0.85808229]	[339.12319946 418.71374512 0.92072761]	[334.01806641 511.07046509 0.83424675]	[482.84350586 315.94888306 0.8853246 ]	[508.5229187 418.69525146 0.87723243]	[523.88031006 503.49337769 0.91024506]	[428.947052 498.16659546 0.72871679]	[390.50637817 498.20944214 0.71876401]	[418.72323608 639.27111816 0.83366567]	[426.45318604 767.66619873 0.77678704]	[464.96813965 498.1651001 0.71770084]	[482.85406494 641.85699463 0.84758049]	[5.11006439e+02 8.06004883e+02 7.53581464e-01]	[403.24966431 231.3686676 0.90465301]	[428.95855713 231.31109619 0.86077756]	[393.00582886 236.53881836 0.76559079]	[449.46203613 236.42593384 0.90420467]	[5.21343811e+02 8.31689026e+02 7.70535827e-01]	[5.39251892e+02 8.29054565e+02 7.70074606e-01]	[5.03333527e+02 8.13830872e+02 6.80976033e-01]	[4.26377625e+02 7.93308350e+02 7.07765400e-01]	[4.10965973e+02 7.90740173e+02 7.14688003e-01]	[4.39167297e+02 7.75275757e+02 6.76926732e-01]
[418.54492188 246.74900818 0.8729983 ]	[421.38024902 318.56799316 0.9296993 ]	[362.24215698 318.58352661 0.8588295 ]	[339.10360718 421.39587402 0.90813631]	[333.94259644 518.65948486 0.8512547 ]	[482.85394287 318.55718994 0.90395218]	[511.0229187 421.28475952 0.86356884]	[523.95684814 511.01083374 0.86047781]	[428.9303894 500.78189087 0.73933768]	[390.48800659 500.82873535 0.74335194]	[418.77420044 641.84112549 0.83271557]	[428.98834229 767.66564941 0.79149818]	[464.95150757 500.77154541 0.72661483]	[482.82260132 644.37957764 0.85890657]	[5.08465698e+02 8.08565369e+02 7.71444321e-01]	[400.81100464 234.04980469 0.9542526 ]	[426.36987305 233.90763855 0.90444636]	[393.0375061 241.71794128 0.65348208]	[446.9609375 236.63516235 0.88535577]	[5.21255859e+02 8.34262512e+02 7.46425629e-01]	[5.36698303e+02 8.29256531e+02 7.81966209e-01]	[5.03274139e+02 8.16374573e+02 6.63746953e-01]	[4.26426727e+02 7.93343506e+02 7.11114109e-01]	[4.11020844e+02 7.90756165e+02 7.32468784e-01]	[4.39195679e+02 7.72800476e+02 7.00096369e-01]
[416.16564941 254.36871338 0.90882313]	[421.34603882 321.23254395 0.90809739]	[362.22470093 321.27728271 0.83670872]	[336.70159912 426.41842651 0.89000571]	[328.8416748 521.20202637 0.85619545]	[482.80871582 321.18563843 0.88710254]	[511.02536011 426.34063721 0.81701958]	[524.00244141 518.67932129 0.88765424]	[426.44570923 503.29144287 0.74075681]	[390.44412231 503.35150146 0.73602039]	[418.76678467 644.41113281 0.84098685]	[428.92538452 767.6149292 0.78605711]	[464.90444946 503.27410889 0.73281628]	[482.78387451 646.92578125 0.8625536 ]	[5.05977539e+02 8.08601929e+02 7.86922574e-01]	[400.80700684 236.66014099 0.93022752]	[426.38848877 236.57543945 0.89499247]	[390.48907471 249.38298035 0.70535523]	[446.9541626 244.18925476 0.82922971]	[5.18683533e+02 8.34405212e+02 7.22609997e-01]	[5.34099915e+02 8.31723267e+02 7.66494334e-01]	[5.00863068e+02 8.16352844e+02 6.55211091e-01]	[4.26441711e+02 7.93326965e+02 7.18001425e-01]	[4.11021057e+02 7.90743408e+02 7.43136823e-01]	[4.39153656e+02 7.70273621e+02 6.85724676e-01]
[416.13925171 254.59425354 0.93403351]	[421.34381104 331.41989136 0.8853389 ]	[359.80654907 331.39572144 0.82976753]	[336.63153076 431.51425171 0.87701869]	[323.71749878 521.41625977 0.89436293]	[482.79159546 328.88821411 0.85064465]	[508.52120972 431.52865601 0.81380963]	[523.99499512 521.30395508 0.91411781]	[426.40856934 505.88504028 0.73290908]	[387.92733765 505.90368652 0.7179594 ]	[418.80078125 644.46710205 0.84889621]	[428.93118286 767.57824707 0.78124774]	[464.87341309 503.44827271 0.7269575 ]	[482.73980713 647.14147949 0.84161937]	[5.05937042e+02 8.11187866e+02 7.97615349e-01]	[400.79553223 241.68759155 0.89778578]	[426.38604736 239.16664124 0.85573405]	[390.47454834 254.37406921 0.738464 ]	[446.93499756 251.88404846 0.85812205]	[5.16205139e+02 8.36940613e+02 6.87703073e-01]	[5.31569824e+02 8.31818237e+02 7.38623619e-01]	[5.00834808e+02 8.24065979e+02 6.37885094e-01]	[4.28941040e+02 7.93329346e+02 7.21692801e-01]	[4.13509003e+02 7.90738831e+02 7.44508982e-01]	[4.39168579e+02 7.70200256e+02 6.89354837e-01]
[416.13879395 254.59382629 0.93393958]	[421.34429932 331.4201355 0.88525361]	[359.80569458 331.39743042 0.83015859]	[336.63131714 431.5144043 0.87720209]	[323.7164917 521.42132568 0.89440173]	[482.793396 328.88922119 0.85072559]	[508.51989746 431.53128052 0.81346911]	[523.99017334 521.309021 0.91619897]	[426.40582275 505.88476562 0.73311132]	[387.92456055 505.90203857 0.71785635]	[418.80059814 644.46331787 0.85043132]	[428.91177368 767.58514404 0.78258055]	[464.86956787 503.449646 0.72698331]	[482.73114014 647.14312744 0.84081376]	[5.05938202e+02 8.11168823e+02 7.97410965e-01]	[400.79537964 241.68641663 0.89791119]	[426.38531494 239.16629028 0.85577273]	[390.47573853 254.37272644 0.7361564 ]	[446.93457031 251.88497925 0.85838425]	[5.16178467e+02 8.36930664e+02 6.90805495e-01]	[5.31552795e+02 8.31813049e+02 7.39357352e-01]	[5.00842255e+02 8.24024170e+02 6.35033011e-01]	[4.28936127e+02 7.93325317e+02 7.22949922e-01]	[4.13497864e+02 7.90737244e+02 7.42899179e-01]	[4.39155853e+02 7.70207031e+02 6.88689351e-01]
[416.13900757 254.59422302 0.93410087]	[421.34234619 331.42016602 0.88572615]	[359.80471802 331.39984131 0.83068848]	[336.63058472 431.51629639 0.87715793]	[323.71676636 521.41503906 0.89308345]	[482.79159546 328.88635254 0.85073602]	[508.52154541 431.5317688 0.81315738]	[523.99029541 521.29925537 0.9149456 ]	[426.40948486 505.88500977 0.73268753]	[387.92718506 505.90206909 0.71797723]	[418.7963562 644.46801758 0.84985363]	[426.45455933 767.62719727 0.77957797]	[464.87338257 503.45019531 0.72625697]	[482.73138428 647.14715576 0.84140915]	[5.05941589e+02 8.11166565e+02 7.97056019e-01]	[400.79632568 241.68443298 0.89779937]	[426.38754272 239.16511536 0.85597825]	[390.47970581 254.37245178 0.734231 ]	[446.93640137 251.88473511 0.85831249]	[5.16174805e+02 8.36929016e+02 6.91313863e-01]	[5.31552307e+02 8.31813599e+02 7.39052892e-01]	[5.00844757e+02 8.24020935e+02 6.34642363e-01]	[4.28937256e+02 7.93344177e+02 7.16327310e-01]	[4.13506165e+02 7.90757080e+02 7.36833096e-01]	[4.39152771e+02 7.70263245e+02 6.76248848e-01]
[416.05664062 259.60211182 0.89968777]	[421.30227661 334.07672119 0.9209187 ]	[359.75650024 336.44921875 0.86462414]	[336.5692749 436.62588501 0.89858717]	[321.17749023 526.43084717 0.88106704]	[482.7824707 334.05999756 0.8831678 ]	[511.0072937 439.10165405 0.86052376]	[523.93444824 523.95898438 0.91527146]	[426.37844849 511.02175903 0.73031569]	[387.94961548 511.07342529 0.70933723]	[418.79904175 644.36029053 0.84025818]	[426.44561768 767.65881348 0.77715588]	[464.82189941 508.53460693 0.72713757]	[482.71118164 654.7020874 0.82623339]	[5.03497620e+02 8.13841736e+02 7.68593252e-01]	[400.7048645 251.84754944 0.92061061]	[423.87860107 249.35144043 0.878506 ]	[387.92431641 254.59143066 0.63861495]	[446.89559937 254.54823303 0.91046154]	[5.16206543e+02 8.47122498e+02 7.00511932e-01]	[5.29062927e+02 8.36916077e+02 7.06118166e-01]	[5.00765808e+02 8.29238220e+02 6.51836157e-01]	[4.26366547e+02 7.93336182e+02 6.99603677e-01]	[4.10962494e+02 7.90754700e+02 7.15475380e-01]	[4.39180603e+02 7.72735474e+02 6.81021750e-01]
[416.03961182 264.75927734 0.85798609]	[421.29492188 336.59899902 0.93703413]	[359.77301025 336.60986328 0.87155569]	[336.52346802 439.1758728 0.91948509]	[318.75302124 531.62451172 0.85715985]	[482.73284912 336.62210083 0.90234977]	[511.01223755 441.70950317 0.87104988]	[523.89666748 526.48724365 0.88932216]	[426.35583496 516.12457275 0.73421812]	[387.93231201 513.6362915 0.70625192]	[418.79208374 644.51391602 0.85994744]	[426.39196777 767.63000488 0.79178596]	[464.82058716 516.16473389 0.73364246]	[482.73303223 659.79473877 0.82706344]	[5.05908875e+02 8.24026917e+02 7.51219928e-01]	[400.7020874 254.50610352 0.96834928]	[423.84329224 254.41157532 0.91990238]	[387.92205811 259.57791138 0.57103312]	[446.87905884 257.13442993 0.89470881]	[5.21251526e+02 8.52188110e+02 6.98802769e-01]	[5.36677002e+02 8.47116943e+02 6.96105838e-01]	[5.00743164e+02 8.34332275e+02 6.60818636e-01]	[4.26353516e+02 7.93326416e+02 7.10055828e-01]	[4.08463287e+02 7.90745483e+02 7.19702065e-01]	[4.39137543e+02 7.72694641e+02 6.91945732e-01]
[413.56729126 275.06295776 0.91600198]	[421.27587891 344.27258301 0.90435523]	[359.79669189 344.26611328 0.84266639]	[334.05975342 444.3638916 0.88360763]	[318.52044678 541.74700928 0.92679709]	[480.36499023 344.24978638 0.86947376]	[508.55026245 451.99969482 0.79851413]	[523.82818604 541.69683838 0.90985686]	[423.84747314 521.32952881 0.78647637]	[385.353302 521.30987549 0.76125836]	[421.20776367 644.44232178 0.8433333 ]	[426.41543579 767.60754395 0.79236257]	[462.38058472 521.37524414 0.77927625]	[480.30435181 662.42584229 0.84225446]	[5.03338867e+02 8.29104614e+02 7.75626302e-01]	[400.65249634 259.71768188 0.92126292]	[423.80825806 259.65600586 0.88347542]	[385.32766724 272.42843628 0.70954013]	[444.42059326 269.92718506 0.85484135]	[5.08520905e+02 8.57407104e+02 6.45414591e-01]	[5.26452026e+02 8.52235046e+02 7.02840149e-01]	[5.00669250e+02 8.36897583e+02 5.81922352e-01]	[4.23886200e+02 7.93318176e+02 7.28807092e-01]	[4.08457092e+02 7.90730347e+02 7.33555198e-01]	[4.39184631e+02 7.70269165e+02 7.15786219e-01]
[413.55560303 277.65692139 0.91328877]	[421.26644897 354.46789551 0.90738851]	[359.78149414 351.98416138 0.84474504]	[333.97143555 449.47277832 0.84817362]	[316.08578491 541.90185547 0.93285859]	[480.34735107 354.4664917 0.8620345 ]	[508.47161865 457.13375854 0.84187829]	[523.78125 544.35180664 0.93374163]	[423.77380371 523.82843018 0.78953648]	[382.84661865 521.39593506 0.76306498]	[421.2199707 644.51922607 0.84379923]	[426.41784668 767.67565918 0.78235245]	[462.32458496 523.86499023 0.77711511]	[480.1854248 665.00018311 0.84125692]	[5.00899109e+02 8.29121338e+02 7.88549244e-01]	[400.61340332 269.89505005 0.914437 ]	[423.79269409 267.30944824 0.87172502]	[382.85821533 275.052948 0.72385025]	[444.4309082 274.98947144 0.90328532]	[5.00804749e+02 8.57436829e+02 6.84994996e-01]	[5.21249878e+02 8.52341919e+02 7.05388546e-01]	[5.00709656e+02 8.34333862e+02 5.80275595e-01]	[4.21285126e+02 7.93326721e+02 7.01842129e-01]	[4.05817627e+02 7.90692627e+02 6.96240544e-01]	[4.39244690e+02 7.72782532e+02 7.18205869e-01]
[413.51272583 290.41085815 0.85924 ]	[421.19628906 357.22427368 0.94261169]	[359.68722534 357.19647217 0.88722473]	[331.39898682 459.71102905 0.87835526]	[313.53311157 549.496521 0.87044227]	[480.2734375 359.61654663 0.90296823]	[508.47247314 464.82064819 0.83916903]	[521.40734863 557.23083496 0.88283193]	[421.39950562 529.04449463 0.76570851]	[382.85772705 526.50689697 0.73120826]	[421.15692139 647.02789307 0.82080925]	[426.38592529 767.59680176 0.76886511]	[462.29373169 531.5892334 0.75783771]	[477.64227295 672.7130127 0.77497953]	[5.00685150e+02 8.34365723e+02 7.53960371e-01]	[398.26702881 277.51245117 0.97372562]	[421.37680054 275.08901978 0.94028276]	[382.83703613 282.78201294 0.68360323]	[444.42355347 280.14968872 0.87669611]	[5.00806000e+02 8.70177002e+02 7.18780041e-01]	[5.18776306e+02 8.62567749e+02 7.08190322e-01]	[4.93047241e+02 8.52190674e+02 5.43351889e-01]	[4.23840973e+02 7.93322632e+02 7.17096567e-01]	[4.08400146e+02 7.90707275e+02 7.05399156e-01]	[4.39216766e+02 7.70239563e+02 7.09807515e-01]
[410.9776001 295.45346069 0.89410305]	[421.16064453 359.82058716 0.93485105]	[359.68899536 359.74914551 0.88082248]	[326.33584595 462.26531982 0.87167466]	[310.97387695 557.18902588 0.84162414]	[480.26611328 362.2701416 0.87683094]	[505.9901123 472.56591797 0.82081532]	[521.36706543 562.40087891 0.93517613]	[421.35604858 531.59161377 0.76561457]	[382.81594849 529.03564453 0.72844619]	[418.71469116 647.02099609 0.83743805]	[428.93673706 767.54663086 0.7704168 ]	[462.24841309 534.13122559 0.75753623]	[477.64611816 677.78863525 0.77262831]	[4.98204376e+02 8.36927673e+02 7.30332971e-01]	[398.25750732 277.72973633 0.948129 ]	[421.32681274 277.67251587 0.93702656]	[382.85549927 290.41372681 0.61174619]	[444.37527466 287.82336426 0.85477072]	[4.98217896e+02 8.72708740e+02 7.14986861e-01]	[5.16132874e+02 8.67698181e+02 7.06007183e-01]	[4.90487854e+02 8.49783936e+02 5.47242880e-01]	[4.23818756e+02 7.93270691e+02 7.45692194e-01]	[4.08401520e+02 7.90626282e+02 7.36203551e-01]	[4.39279999e+02 7.70238342e+02 7.41130352e-01]
[410.95083618 298.05645752 0.91032022]	[418.77905273 367.37710571 0.90342891]	[359.62304688 364.82693481 0.84883457]	[323.74295044 464.91131592 0.86022133]	[308.39746094 559.82110596 0.85607201]	[480.18579102 367.41748047 0.83807975]	[505.93814087 477.63812256 0.85543561]	[521.32678223 565.01525879 0.91939646]	[421.35641479 536.71032715 0.76039547]	[382.82617188 536.65643311 0.71841216]	[416.12023926 649.62512207 0.78869593]	[4.26439026e+02 7.67554565e+02 7.64864206e-01]	[462.26919556 539.21020508 0.75741041]	[477.62231445 682.89733887 0.78348857]	[4.98166443e+02 8.44556641e+02 7.40199447e-01]	[398.20431519 285.30496216 0.90183634]	[421.3081665 282.77426147 0.89373159]	[382.73382568 295.42971802 0.72834694]	[441.92617798 295.40640259 0.9060601 ]	[4.98135040e+02 8.72883362e+02 7.22146809e-01]	[5.13588074e+02 8.70265198e+02 7.36774981e-01]	[4.87983185e+02 8.52329834e+02 5.63602805e-01]	[4.23784424e+02 7.93248413e+02 7.38879859e-01]	[4.05901978e+02 7.90610229e+02 7.27408886e-01]	[4.39261902e+02 7.70252930e+02 7.18528569e-01]
[405.88287354 300.69778442 0.88248086]	[418.72201538 375.03414917 0.91724217]	[359.58486938 372.4859314 0.84517521]	[321.25265503 470.01766968 0.85165036]	[303.24899292 564.8258667 0.89280385]	[480.13085938 375.08190918 0.84902507]	[505.97280884 480.32858276 0.8841958 ]	[521.31365967 570.07580566 0.87789583]	[421.3112793 536.7210083 0.76872718]	[382.76556396 536.65441895 0.72397536]	[413.60223389 647.09967041 0.80425775]	[4.26444366e+02 7.64966858e+02 7.60550618e-01]	[462.24206543 539.24682617 0.76288354]	[477.59375 685.49346924 0.78771025]	[4.98190338e+02 8.49676147e+02 7.50856996e-01]	[398.12954712 292.97750854 0.92928159]	[421.20391846 292.9324646 0.92883867]	[380.29980469 295.64889526 0.63781345]	[441.90997314 297.99911499 0.94027728]	[4.95692749e+02 8.77950989e+02 6.78631246e-01]	[5.11097809e+02 8.72872498e+02 7.09733307e-01]	[4.90488739e+02 8.57434204e+02 5.24329305e-01]	[4.23895996e+02 7.93223267e+02 7.69839764e-01]	[4.08448608e+02 7.90606628e+02 7.63564408e-01]	[4.39221222e+02 7.67615906e+02 7.16944218e-01]
[403.39004517 308.35168457 0.85198569]	[418.65002441 377.55667114 0.93004465]	[357.21670532 375.08987427 0.86770689]	[321.20513916 475.09436035 0.86471033]	[300.72525024 565.02459717 0.88872558]	[477.68414307 377.60443115 0.86168355]	[505.97805786 482.88284302 0.85956621]	[521.28570557 580.27856445 0.89421773]	[421.25036621 539.26715088 0.79050344]	[380.32574463 539.20788574 0.7442469 ]	[410.96124268 649.62469482 0.76573765]	[4.26423462e+02 7.62481079e+02 7.53019810e-01]	[462.20233154 541.75634766 0.77455318]	[475.1444397 685.58666992 0.78623879]	[4.95686554e+02 8.49724243e+02 7.58071721e-01]	[398.09420776 295.57168579 0.95551366]	[421.15005493 295.55990601 0.96583039]	[380.24411011 300.64663696 0.67993802]	[441.83734131 300.64416504 0.92610329]	[4.90512421e+02 8.75447083e+02 6.80690050e-01]	[5.05988708e+02 8.72865906e+02 7.10555375e-01]	[4.90503540e+02 8.57435181e+02 5.27785897e-01]	[4.23863434e+02 7.90821472e+02 7.59146035e-01]	[4.08437653e+02 7.88222656e+02 7.47658014e-01]	[4.39244263e+02 7.67565369e+02 7.11424172e-01]
[400.85647583 315.94036865 0.92617679]	[418.60107422 380.1065979 0.93050057]	[357.20297241 377.6635437 0.88564491]	[321.19400024 477.65567017 0.88244957]	[300.71609497 567.54992676 0.86564547]	[477.6164856 380.18783569 0.85404605]	[505.9642334 487.95172119 0.82967269]	[521.26342773 582.82092285 0.91808021]	[421.27502441 541.83203125 0.80622566]	[382.74432373 541.79852295 0.76538241]	[408.43676758 649.67681885 0.77177751]	[4.28910278e+02 7.62480713e+02 7.60764062e-01]	[462.20532227 541.90655518 0.77871966]	[475.10116577 688.07788086 0.77479523]	[4.95606659e+02 8.49757629e+02 7.48273790e-01]	[395.53427124 298.13128662 0.91802275]	[418.7144165 298.13104248 0.95276988]	[380.12817383 303.29293823 0.53808898]	[441.75701904 305.7840271 0.89463806]	[4.90510010e+02 8.80452148e+02 6.89211249e-01]	[5.05958832e+02 8.75349731e+02 7.14426637e-01]	[4.85470978e+02 8.59975769e+02 5.43639600e-01]	[4.23894104e+02 7.90840698e+02 7.71339357e-01]	[4.10961090e+02 7.90597778e+02 7.65184879e-01]	[4.39238708e+02 7.67550171e+02 7.23974168e-01]
[400.85552979 315.94036865 0.92605335]	[418.59988403 380.10412598 0.93018162]	[357.20446777 377.65896606 0.88541281]	[321.19537354 477.65792847 0.88153487]	[300.71734619 567.54882812 0.86548305]	[477.61566162 380.18447876 0.85422105]	[505.96810913 487.94070435 0.82851022]	[521.26043701 582.81524658 0.91666508]	[421.27444458 541.83081055 0.80526865]	[382.74505615 541.79412842 0.76356536]	[408.42352295 652.11975098 0.77042902]	[4.28912445e+02 7.62475586e+02 7.61848688e-01]	[462.20111084 541.90838623 0.77798271]	[475.11050415 688.07293701 0.77611756]	[4.95605865e+02 8.49746155e+02 7.49919951e-01]	[395.53317261 298.1312561 0.91809881]	[418.71395874 298.13070679 0.95281094]	[380.12600708 303.2984314 0.54347646]	[441.75656128 305.7862854 0.89471233]	[4.90497681e+02 8.77982483e+02 6.92709148e-01]	[5.05956848e+02 8.75340332e+02 7.17758238e-01]	[4.87920624e+02 8.59955566e+02 5.43653250e-01]	[4.23885376e+02 7.90836548e+02 7.73345053e-01]	[4.10952667e+02 7.90591614e+02 7.64152706e-01]	[4.39243927e+02 7.67550171e+02 7.27738321e-01]
[400.76992798 316.11962891 0.95726568]	[418.57440186 380.32485962 0.92292637]	[357.16088867 380.20001221 0.89803922]	[318.77313232 480.33221436 0.92194706]	[300.71563721 572.62994385 0.84733158]	[475.14047241 382.8107605 0.82803905]	[505.95108032 490.54586792 0.82394725]	[521.26879883 585.34570312 0.92589438]	[421.26330566 541.86785889 0.81016624]	[382.73657227 541.83673096 0.76831174]	[408.39840698 652.18798828 0.75795233]	[426.41549683 762.46588135 0.76896632]	[459.85275269 544.33892822 0.77847457]	[475.11535645 688.1293335 0.76892835]	[4.93114288e+02 8.52274536e+02 7.47911632e-01]	[393.00830078 300.70495605 0.87128848]	[418.64077759 300.68310547 0.93217945]	[377.74105835 310.96841431 0.61930275]	[439.30102539 313.41647339 0.9080013 ]	[4.90498810e+02 8.83029419e+02 6.54052198e-01]	[5.05911224e+02 8.75451599e+02 6.92058802e-01]	[4.85432098e+02 8.65105835e+02 5.47660589e-01]	[4.23852020e+02 7.90812256e+02 7.86323905e-01]	[4.08463257e+02 7.88217529e+02 7.71248102e-01]	[4.39194550e+02 7.67547974e+02 7.31506705e-01]
[400.70819092 318.6413269 0.96730113]	[416.17330933 382.87026978 0.88900721]	[357.14804077 380.33694458 0.8805691 ]	[318.71624756 482.89099121 0.92501628]	[300.71002197 580.2154541 0.85821187]	[472.60296631 387.93496704 0.79356146]	[505.98110962 498.11291504 0.8397187 ]	[521.2701416 585.49676514 0.92130208]	[421.284729 541.86566162 0.80687976]	[382.75161743 541.84411621 0.7630586 ]	[405.9262085 652.17675781 0.75646752]	[426.42828369 762.50476074 0.76855838]	[462.20645142 544.34228516 0.77900189]	[472.56744385 688.16729736 0.77068144]	[4.93089294e+02 8.49789185e+02 7.44306684e-01]	[390.49206543 308.36520386 0.83375371]	[418.54824829 305.83227539 0.87913644]	[377.7159729 316.00448608 0.6030888 ]	[439.23239136 316.00418091 0.9389993 ]	[4.87996643e+02 8.80539612e+02 6.58547401e-01]	[5.05921295e+02 8.75431946e+02 7.00359285e-01]	[4.85460846e+02 8.59979187e+02 5.40948272e-01]	[4.23851349e+02 7.90809326e+02 7.82452762e-01]	[4.08468597e+02 7.88211670e+02 7.61485338e-01]	[4.39209991e+02 7.67584473e+02 7.39438176e-01]
[400.6953125 321.21444702 0.92381018]	[416.11611938 387.90945435 0.86007094]	[357.10552979 382.87112427 0.86080956]	[318.73529053 485.34237671 0.91503596]	[300.72866821 582.7510376 0.87757605]	[470.03417969 392.98779297 0.79789698]	[506.00906372 498.23498535 0.84900635]	[521.29797363 587.9743042 0.90642244]	[421.34020996 544.35949707 0.80085385]	[382.83505249 544.3125 0.75986147]	[405.89672852 654.71795654 0.75015265]	[4.26423615e+02 7.64953430e+02 7.64479160e-01]	[462.23144531 544.44805908 0.7729519 ]	[472.56130981 690.6362915 0.7640385 ]	[4.93041138e+02 8.49785034e+02 7.22832024e-01]	[390.47198486 313.49368286 0.87280655]	[416.12966919 313.47973633 0.88811803]	[377.5642395 316.16275024 0.78322446]	[439.16851807 316.17294312 0.95644259]	[4.90485474e+02 8.85599060e+02 6.41476274e-01]	[5.05904724e+02 8.77962769e+02 6.83546126e-01]	[4.85445160e+02 8.59945801e+02 5.22392392e-01]	[4.23844391e+02 7.90817871e+02 7.80430973e-01]	[4.08465851e+02 7.88218018e+02 7.58581996e-01]	[4.39207855e+02 7.67597229e+02 7.40490317e-01]
[400.61877441 326.32714844 0.88860339]	[416.05740356 392.99914551 0.85171986]	[357.06951904 387.89682007 0.83866024]	[318.76574707 485.49996948 0.88818896]	[300.78091431 582.88378906 0.88960457]	[467.4715271 395.52661133 0.81436074]	[508.45172119 500.76928711 0.87125945]	[521.31341553 588.09509277 0.88851494]	[421.37234497 544.43353271 0.78805679]	[382.86807251 544.37359619 0.7526651 ]	[405.86737061 654.72094727 0.74979323]	[426.40948486 762.4430542 0.76345909]	[462.26623535 546.94177246 0.75977546]	[475.08676147 693.17108154 0.75223398]	[4.90518372e+02 8.52314636e+02 7.41362333e-01]	[387.8684082 316.0272522 0.89890993]	[416.03457642 316.01165771 0.89848733]	[377.52590942 318.71029663 0.66544157]	[439.12329102 318.66143799 0.94641298]	[4.93053680e+02 8.88114441e+02 6.78016543e-01]	[5.05945892e+02 8.80480286e+02 7.15661645e-01]	[4.82932343e+02 8.65064270e+02 5.78197479e-01]	[4.23870392e+02 7.90809143e+02 7.85863698e-01]	[4.10943085e+02 7.88218445e+02 7.66777575e-01]	[4.39187683e+02 7.67511169e+02 7.29247987e-01]
[398.04916382 334.05389404 0.909302 ]	[413.49093628 398.04998779 0.87429762]	[354.59863281 395.50073242 0.83854461]	[318.74053955 493.08309937 0.87463361]	[305.79354858 588.01690674 0.85198247]	[464.94470215 398.17358398 0.85353005]	[511.01876831 503.33432007 0.86034954]	[523.83978271 598.22735596 0.88149875]	[423.77490234 544.46502686 0.78455245]	[385.39758301 544.39044189 0.74717307]	[408.45703125 649.56036377 0.7833432 ]	[428.90985107 764.9576416 0.76563597]	[462.27587891 546.99255371 0.76077276]	[475.08563232 693.21582031 0.75222647]	[4.93047638e+02 8.52372009e+02 7.15527177e-01]	[382.75958252 318.63253784 0.9325844 ]	[408.46166992 318.65170288 0.880252 ]	[375.03045654 321.15264893 0.47261 ]	[436.60046387 323.72875977 0.8713097 ]	[4.93077301e+02 8.88218018e+02 6.60575509e-01]	[5.05979950e+02 8.83072144e+02 6.87464893e-01]	[4.85409271e+02 8.67634277e+02 5.51453173e-01]	[4.23882324e+02 7.90848633e+02 7.85720050e-01]	[4.10984161e+02 7.90606934e+02 7.76712596e-01]	[4.39212006e+02 7.67598389e+02 7.32017934e-01]
[395.58895874 336.54324341 0.91965717]	[408.47650146 398.11709595 0.88138115]	[354.53799438 395.59207153 0.84903747]	[318.78839111 495.68261719 0.87977213]	[310.87054443 590.61230469 0.83024716]	[464.88146973 398.22421265 0.87022686]	[513.61517334 503.49835205 0.83968639]	[523.99450684 600.81109619 0.9013294 ]	[423.80737305 544.45697021 0.77563763]	[387.88528442 544.41650391 0.74150306]	[411.03387451 647.14178467 0.79105937]	[4.26436859e+02 7.62432800e+02 7.53627717e-01]	[462.30407715 546.97119141 0.75262302]	[475.11209106 695.74279785 0.74818861]	[4.90526093e+02 8.52310791e+02 7.34870315e-01]	[380.30319214 318.77133179 0.93022144]	[405.9041748 318.7689209 0.87024093]	[374.97305298 323.7678833 0.39276874]	[434.06069946 328.85079956 0.8377018 ]	[4.90522644e+02 8.88139465e+02 6.83295012e-01]	[5.05924927e+02 8.80531372e+02 7.13511467e-01]	[4.85360840e+02 8.65073730e+02 5.65570772e-01]	[423.87011719 790.81982422 0.79108256]	[4.10944061e+02 7.88219727e+02 7.73105383e-01]	[4.39206085e+02 7.67536682e+02 7.06210136e-01]
[395.53903198 336.66046143 0.92222428]	[408.41748047 398.27703857 0.89551401]	[354.48471069 398.12310791 0.85892278]	[318.76193237 500.64709473 0.90903616]	[313.43936157 595.68865967 0.84154093]	[464.83013916 400.71151733 0.88304794]	[516.15124512 505.8989563 0.84022909]	[526.50811768 600.84124756 0.87491131]	[423.90032959 544.45715332 0.76432699]	[390.46331787 544.40777588 0.74381268]	[413.59573364 647.07141113 0.81855875]	[4.28916931e+02 7.59947571e+02 7.56577611e-01]	[462.38064575 546.98022461 0.74689811]	[475.13986206 695.7590332 0.74724287]	[4.90534790e+02 8.52295898e+02 7.43779123e-01]	[380.25085449 321.24102783 0.91749501]	[405.87515259 321.24969482 0.85639107]	[372.45132446 328.92266846 0.50818604]	[431.50424194 331.49359131 0.84226167]	[4.90562164e+02 8.88110840e+02 6.87946320e-01]	[5.05949341e+02 8.80498840e+02 7.19773829e-01]	[4.85362061e+02 8.65055420e+02 5.70511699e-01]	[423.90945435 790.83404541 0.79990453]	[410.99557495 788.23736572 0.79066098]	[4.39213043e+02 7.65068665e+02 7.10484862e-01]
[393.07754517 339.03710938 0.92465043]	[405.91445923 400.67608643 0.89766961]	[352.00796509 398.21820068 0.85343266]	[321.15597534 500.79574585 0.926633 ]	[313.49829102 598.21258545 0.8553077 ]	[462.41033936 400.76074219 0.88710093]	[516.19885254 505.88165283 0.83953673]	[534.16088867 603.32489014 0.85257429]	[426.34225464 544.47729492 0.77216154]	[390.50482178 544.42407227 0.75106847]	[416.01330566 647.06787109 0.80387938]	[4.28933350e+02 7.59937195e+02 7.55003870e-01]	[462.41744995 547.00671387 0.75183624]	[475.10955811 693.2421875 0.7466045 ]	[4.90557922e+02 8.52214172e+02 7.55892515e-01]	[380.20306396 323.73416138 0.9099074 ]	[403.34338379 323.75875854 0.85698527]	[369.89581299 328.89059448 0.41546053]	[428.90679932 333.94378662 0.84349227]	[4.90493805e+02 8.85604309e+02 6.99790597e-01]	[5.05922150e+02 8.77971375e+02 7.34416604e-01]	[4.85424072e+02 8.59951050e+02 5.71669102e-01]	[423.89962769 790.83166504 0.79597318]	[4.10992493e+02 7.88228516e+02 7.87082493e-01]	[4.39231262e+02 7.65072327e+02 7.12332666e-01]
[393.02597046 339.1423645 0.92067206]	[405.86700439 400.76379395 0.90063584]	[351.95349121 400.66998291 0.85418916]	[321.18212891 503.43026733 0.9068048 ]	[313.54864502 600.85498047 0.88889825]	[462.36813354 400.82998657 0.88408995]	[518.78503418 511.06787109 0.83823103]	[541.7545166 603.34332275 0.90337777]	[426.40966797 544.50421143 0.76293612]	[393.0151062 544.46447754 0.75166154]	[413.56860352 649.67987061 0.76002771]	[428.99447632 762.5012207 0.76431823]	[464.84292603 547.0279541 0.74428517]	[475.10205078 693.16479492 0.74867857]	[4.90521423e+02 8.52343811e+02 7.36972332e-01]	[380.1312561 326.37515259 0.90221721]	[403.28311157 326.3543396 0.86321294]	[364.83322144 334.02389526 0.49763066]	[426.39703369 334.07650757 0.86690605]	[4.88014587e+02 8.88172546e+02 6.82907104e-01]	[5.05895447e+02 8.83066589e+02 7.16837406e-01]	[4.85375641e+02 8.65115540e+02 5.57015121e-01]	[423.89337158 793.21966553 0.79392284]	[4.11007996e+02 7.90596558e+02 7.88760543e-01]	[4.39273621e+02 7.67580383e+02 7.33111560e-01]
[392.96334839 339.27523804 0.89416969]	[403.39767456 400.86184692 0.89521015]	[349.45904541 400.74029541 0.85472417]	[321.30212402 505.98065186 0.85823119]	[316.04403687 603.46948242 0.93312913]	[462.33270264 403.32711792 0.86146235]	[521.21368408 513.56585693 0.85994506]	[544.29669189 603.35516357 0.90321207]	[426.44235229 544.50146484 0.76491088]	[393.04992676 544.44567871 0.75977361]	[413.58535767 647.06359863 0.7986818 ]	[4.28985840e+02 7.59950073e+02 7.57365406e-01]	[464.8609314 549.49591064 0.74096256]	[475.10919189 693.17779541 0.75130755]	[4.90501190e+02 8.52350464e+02 7.32088387e-01]	[377.74978638 331.46707153 0.91656601]	[400.87359619 331.41870117 0.88279432]	[362.33807373 336.49612427 0.54594493]	[423.92147827 336.55316162 0.89910907]	[4.87946533e+02 8.90652283e+02 6.87996507e-01]	[5.03478333e+02 8.85606018e+02 7.11706519e-01]	[4.85356354e+02 8.67597534e+02 5.52291155e-01]	[4.26355957e+02 7.93217773e+02 7.91955173e-01]	[4.11023285e+02 7.88236206e+02 7.88134396e-01]	[4.39261169e+02 7.65075928e+02 7.19900787e-01]
[392.96304321 339.27523804 0.89412022]	[403.39837646 400.86184692 0.89501107]	[349.46014404 400.73962402 0.85475928]	[321.30160522 505.98065186 0.85833573]	[316.04370117 603.46856689 0.93303603]	[462.33218384 403.32861328 0.86113119]	[521.21478271 513.56982422 0.86059034]	[544.29882812 603.35223389 0.90298593]	[426.44836426 544.51416016 0.76141751]	[393.05178833 544.45617676 0.7579847 ]	[413.58334351 647.08654785 0.79363412]	[4.28985901e+02 7.59945129e+02 7.57940531e-01]	[464.86730957 549.5123291 0.73859084]	[475.10766602 693.18756104 0.75206888]	[4.90491760e+02 8.52339172e+02 7.39771843e-01]	[377.74978638 331.46694946 0.91655529]	[400.8734436 331.418396 0.8827368]	[362.33761597 336.49731445 0.54646856]	[423.92120361 336.55343628 0.89909291]	[4.85472626e+02 8.88229858e+02 6.96568131e-01]	[5.03461060e+02 8.85590637e+02 7.18231440e-01]	[4.85362305e+02 8.65121582e+02 5.56359708e-01]	[423.91040039 793.21514893 0.79430223]	[411.0206604 788.2366333 0.78911501]	[4.39264069e+02 7.65067444e+02 7.21846402e-01]
[387.8611145 344.240448 0.85417092]	[403.35327148 403.34069824 0.88621491]	[349.38058472 400.83181763 0.84378326]	[323.81570435 511.09124756 0.82973683]	[318.612854 606.08587646 0.93405533]	[462.29705811 405.86547852 0.84411407]	[521.34674072 511.08251953 0.87754321]	[557.21887207 603.27606201 0.84105945]	[428.97161865 546.94042969 0.75276917]	[395.53845215 544.49371338 0.75878733]	[411.03390503 654.69714355 0.73286557]	[428.96102905 759.91967773 0.76150435]	[464.93035889 549.51916504 0.72407246]	[475.07565308 690.66888428 0.75454772]	[4.87964478e+02 8.54819885e+02 7.31495559e-01]	[377.63983154 334.07897949 0.93884563]	[400.72879028 334.05725098 0.93194282]	[362.20535278 336.57226562 0.4870545 ]	[423.83770752 336.70770264 0.92507339]	[4.85402161e+02 8.90795898e+02 7.11164534e-01]	[5.03428253e+02 8.88165771e+02 7.22500801e-01]	[4.82885345e+02 8.67682556e+02 5.83146334e-01]	[423.86331177 790.85217285 0.79751384]	[410.99279785 788.23651123 0.79079664]	[4.39260101e+02 7.65032288e+02 7.24222600e-01]
[387.8605957 344.24136353 0.85425484]	[403.3531189 403.34286499 0.8855896 ]	[349.39053345 400.83029175 0.84375978]	[323.81954956 511.08569336 0.82959354]	[318.61477661 606.08630371 0.93373775]	[462.29318237 405.86929321 0.84346545]	[521.34863281 511.08047485 0.87692022]	[557.21923828 603.27764893 0.84206247]	[428.97467041 546.94921875 0.75100577]	[395.53671265 544.50140381 0.75536263]	[413.49468994 652.21392822 0.72617424]	[428.96768188 759.91394043 0.7599619 ]	[464.9362793 549.52783203 0.7227186 ]	[475.10803223 693.17578125 0.74836308]	[4.87965881e+02 8.54805115e+02 7.33358622e-01]	[377.6395874 334.07904053 0.93879008]	[400.72991943 334.05737305 0.93186116]	[362.20306396 336.5713501 0.48772845]	[423.83813477 336.70849609 0.92509592]	[4.85401062e+02 8.90783752e+02 7.09312618e-01]	[5.03423920e+02 8.88153748e+02 7.22479224e-01]	[4.82891785e+02 8.67660156e+02 5.80543101e-01]	[4.23861359e+02 7.93215149e+02 7.91330338e-01]	[4.10978149e+02 7.88232849e+02 7.85931110e-01]	[4.39264862e+02 7.65033386e+02 7.20336616e-01]
[385.35803223 344.35275269 0.84789509]	[403.28320312 405.82492065 0.88555956]	[346.89639282 403.26858521 0.83010978]	[328.89068604 511.03759766 0.82227898]	[318.73544312 608.50030518 0.90264678]	[462.20202637 405.91268921 0.83618575]	[521.38494873 511.01626587 0.87466455]	[562.28314209 598.28088379 0.854671 ]	[431.47976685 546.97479248 0.74516475]	[395.60073853 544.50994873 0.75189942]	[413.50778198 652.20263672 0.72550762]	[4.28983368e+02 7.59912964e+02 7.57552981e-01]	[464.94232178 549.5501709 0.71905631]	[475.08786011 693.16784668 0.74661827]	[4.85466034e+02 8.52355347e+02 7.50122488e-01]	[377.5982666 336.51980591 0.9537214 ]	[400.67678833 336.49099731 0.95661521]	[359.818573 336.67745972 0.46433306]	[423.78338623 339.04705811 0.92992038]	[4.82905487e+02 8.90823608e+02 7.53550470e-01]	[5.03333618e+02 8.88187500e+02 7.49274373e-01]	[4.82861877e+02 8.65108398e+02 5.90696037e-01]	[4.23842255e+02 7.90820557e+02 7.88986027e-01]	[4.10978790e+02 7.88203613e+02 7.79324114e-01]	[4.39279480e+02 7.65034241e+02 7.18422651e-01]
[385.34133911 349.36828613 0.84381831]	[403.28048706 405.88314819 0.88003564]	[346.8765564 403.36123657 0.81927615]	[328.93347168 513.64379883 0.82098043]	[323.72940063 608.57983398 0.8489846 ]	[462.20907593 405.91989136 0.83828491]	[523.78845215 511.03588867 0.86883938]	[564.8706665 595.70544434 0.86139357]	[431.51675415 546.96228027 0.74558723]	[395.63522339 546.92510986 0.75116271]	[411.02642822 652.16601562 0.7259714 ]	[4.28961945e+02 7.59939819e+02 7.56233573e-01]	[464.96847534 549.51434326 0.71254474]	[475.06726074 690.65863037 0.75456673]	[4.85421997e+02 8.54858032e+02 7.34555602e-01]	[377.59790039 336.57147217 0.95717722]	[400.67370605 336.57003784 0.96721238]	[359.75543213 339.07476807 0.59366858]	[421.37966919 339.13705444 0.94398856]	[4.82829529e+02 8.93263184e+02 7.27310359e-01]	[5.00881195e+02 8.90660095e+02 7.35031247e-01]	[4.82850281e+02 8.67669067e+02 6.02398038e-01]	[4.23870178e+02 7.90823120e+02 7.90081501e-01]	[4.11005676e+02 7.88209656e+02 7.84132123e-01]	[4.39255463e+02 7.65061157e+02 7.15764105e-01]
[382.85754395 349.41265869 0.85152209]	[403.246521 405.89370728 0.88143694]	[346.83642578 405.84634399 0.81212264]	[331.4894104 513.60516357 0.82375056]	[331.47485352 608.63555908 0.82712024]	[459.83761597 405.88272095 0.83994293]	[523.91235352 508.53741455 0.85981411]	[567.45733643 590.63250732 0.8398425 ]	[431.55953979 546.96020508 0.74876857]	[398.02120972 546.95587158 0.75370783]	[413.49484253 652.17041016 0.73524404]	[4.28965088e+02 7.59940125e+02 7.59685099e-01]	[467.4312439 547.04193115 0.70904136]	[475.16769409 693.23529053 0.74601865]	[4.85390381e+02 8.57423279e+02 6.96118116e-01]	[377.54379272 336.61856079 0.9573769 ]	[400.61102295 336.59039307 0.97111309]	[359.71316528 339.21112061 0.49564204]	[421.34762573 339.19979858 0.94779497]	[4.82806091e+02 8.93346863e+02 6.91722453e-01]	[5.00833344e+02 8.90771545e+02 7.17961907e-01]	[4.82825409e+02 8.70215881e+02 5.80242753e-01]	[423.87567139 790.82287598 0.79364908]	[4.11005981e+02 7.88205444e+02 7.87850320e-01]	[4.39249969e+02 7.65059998e+02 7.14426577e-01]
[382.74026489 352.00183105 0.87789321]	[403.27313232 405.92852783 0.87349367]	[346.90261841 405.88400269 0.80800915]	[334.07217407 513.60491943 0.85108781]	[336.53988647 606.06286621 0.90020132]	[462.21633911 405.89453125 0.83915585]	[524.02227783 505.87640381 0.87813383]	[572.6706543 585.49578857 0.8430959 ]	[434.10089111 546.9887085 0.75102097]	[398.07427979 546.99017334 0.74993896]	[413.57015991 654.69586182 0.73835975]	[428.97198486 764.94842529 0.76705009]	[469.99963379 547.043396 0.70102262]	[477.68856812 695.78753662 0.77331316]	[4.85498688e+02 8.54864746e+02 7.40550876e-01]	[375.07751465 336.68798828 0.94246209]	[398.19412231 336.64675903 0.97453535]	[3.59656891e+02 3.39244812e+02 3.16909403e-01]	[421.34054565 339.22821045 0.94282484]	[4.82835754e+02 8.93277954e+02 7.58945882e-01]	[5.03260956e+02 8.90693787e+02 7.69465923e-01]	[4.82900574e+02 8.67679077e+02 6.08654737e-01]	[4.23826965e+02 7.90811768e+02 7.69036293e-01]	[4.10949890e+02 7.88197998e+02 7.63280809e-01]	[4.39243225e+02 7.67579956e+02 7.34499931e-01]
[382.75964355 351.94326782 0.86631137]	[403.34228516 405.91952515 0.86419779]	[349.42205811 405.86914062 0.81214684]	[336.43746948 516.152771 0.85642362]	[336.59725952 606.0645752 0.91031289]	[462.271698 405.88790894 0.83997494]	[526.4854126 503.47003174 0.87207597]	[577.69775391 585.38006592 0.85216564]	[434.11816406 547.04504395 0.74219304]	[398.08468628 547.03051758 0.74453062]	[416.09011841 652.21130371 0.76475126]	[428.99401855 762.48083496 0.76383281]	[470.04296875 549.55505371 0.69344944]	[477.74304199 698.31030273 0.78209019]	[4.88001434e+02 8.54897400e+02 7.43586004e-01]	[375.09051514 336.66049194 0.94378901]	[398.21176147 336.61230469 0.97572976]	[3.59667389e+02 3.39228485e+02 3.03115934e-01]	[421.36816406 339.19299316 0.94053316]	[4.82911804e+02 8.90833069e+02 7.79428542e-01]	[5.03348450e+02 8.90633728e+02 7.81140447e-01]	[4.85362885e+02 8.70127197e+02 6.23793840e-01]	[4.23835846e+02 7.90830200e+02 7.68027961e-01]	[4.10944580e+02 7.88198853e+02 7.62917578e-01]	[4.39262970e+02 7.67547424e+02 7.26931095e-01]
[382.84387207 349.36322021 0.84799582]	[405.83175659 405.85751343 0.85926527]	[351.91964722 403.3458252 0.82706684]	[336.43661499 513.60113525 0.8482815 ]	[336.62530518 605.92779541 0.92384559]	[462.36508179 405.90722656 0.82738602]	[526.55279541 503.39984131 0.87212098]	[577.75048828 582.97467041 0.86231416]	[434.10845947 547.03155518 0.73930246]	[398.09347534 547.03411865 0.73955476]	[418.61361694 659.85272217 0.75620162]	[4.28999176e+02 7.64982727e+02 7.64360070e-01]	[470.00793457 549.52972412 0.6942426 ]	[477.73278809 698.35522461 0.77913725]	[4.90492889e+02 8.62565002e+02 7.22954929e-01]	[377.52011108 336.57797241 0.94403511]	[398.28555298 336.53372192 0.96744597]	[359.71029663 339.14859009 0.36672339]	[421.38269043 339.11575317 0.94401503]	[4.88000183e+02 8.93296448e+02 7.12883115e-01]	[5.05889618e+02 8.90718506e+02 7.41490424e-01]	[4.82932343e+02 8.72783203e+02 6.19890332e-01]	[4.23806061e+02 7.90846619e+02 7.67448783e-01]	[4.10957062e+02 7.88202820e+02 7.56801963e-01]	[4.39262451e+02 7.67620911e+02 7.24128425e-01]
[385.3454895 344.33956909 0.84909737]	[405.86587524 403.32208252 0.87760323]	[351.98623657 403.34368896 0.83307177]	[334.0480957 508.51916504 0.85345411]	[336.60736084 603.44647217 0.92284942]	[462.36734009 403.27349854 0.8664934 ]	[526.46466064 500.81237793 0.89287955]	[577.76403809 582.88494873 0.8641566 ]	[434.09902954 547.04663086 0.74051297]	[398.08209229 549.49536133 0.74097574]	[418.74859619 657.26177979 0.77446008]	[431.47592163 762.51501465 0.76516342]	[469.99798584 549.53619385 0.69554722]	[480.1555481 700.84991455 0.78771871]	[4.90524200e+02 8.62565613e+02 7.14337707e-01]	[377.58505249 336.52227783 0.95529079]	[400.64294434 336.4694519 0.95440823]	[359.80154419 336.68927002 0.44320548]	[423.77746582 336.67779541 0.9282046 ]	[4.93125641e+02 8.93342834e+02 6.56948864e-01]	[5.05993988e+02 8.90728943e+02 6.99795127e-01]	[4.82913971e+02 8.72828735e+02 6.09971404e-01]	[4.23859497e+02 7.93227722e+02 7.73267388e-01]	[4.10957397e+02 7.88221069e+02 7.62968659e-01]	[4.39278717e+02 7.67593750e+02 7.38699317e-01]
[387.85733032 341.74002075 0.87157112]	[405.90795898 400.81698608 0.88932216]	[354.45785522 400.82351685 0.85787874]	[333.95785522 505.89474487 0.87765372]	[336.4604187 603.26855469 0.89124417]	[462.42175293 400.76104736 0.88716596]	[526.44750977 500.68945312 0.88787371]	[577.72015381 582.7744751 0.85047257]	[434.07702637 546.96264648 0.74877024]	[398.05932617 547.00189209 0.74935639]	[421.18945312 649.61260986 0.80877388]	[429.0017395 762.48596191 0.76595318]	[469.96343994 546.97503662 0.70646751]	[480.24468994 698.30395508 0.79631478]	[4.90550568e+02 8.59946533e+02 6.98716462e-01]	[377.63494873 334.02160645 0.93468565]	[400.69692993 333.96368408 0.92586392]	[362.24700928 336.54104614 0.3803615 ]	[423.86703491 336.57946777 0.91079158]	[4.95607452e+02 8.93242737e+02 6.63948238e-01]	[5.06000092e+02 8.88213623e+02 6.96657896e-01]	[4.82884857e+02 8.72743347e+02 5.88987827e-01]	[4.26369812e+02 7.93225098e+02 7.73250282e-01]	[4.10979645e+02 7.88230164e+02 7.62891054e-01]	[4.39251617e+02 7.67557068e+02 7.37992585e-01]
[390.50320435 339.13320923 0.9111141 ]	[410.95953369 400.67303467 0.89360231]	[354.49658203 400.70028687 0.87085217]	[333.91479492 503.41122437 0.89055324]	[333.96429443 598.31207275 0.84711123]	[464.91635132 398.27062988 0.88097858]	[526.47827148 498.15457153 0.85344368]	[575.17523193 580.25396729 0.82199425]	[434.02999878 546.92687988 0.74975109]	[395.63818359 546.97589111 0.75146496]	[421.23950195 649.63360596 0.80043638]	[431.48297119 762.45550537 0.76819623]	[467.45651245 544.49499512 0.71679652]	[480.23455811 698.32336426 0.79609525]	[4.93050018e+02 8.54869690e+02 7.10675538e-01]	[377.73199463 328.88128662 0.90851122]	[400.81231689 326.31832886 0.88999319]	[362.35760498 336.46707153 0.43766183]	[426.35577393 333.97219849 0.8564142 ]	[4.90532898e+02 8.90675842e+02 6.77512228e-01]	[5.05921173e+02 8.85645752e+02 7.05254734e-01]	[4.85354340e+02 8.70161255e+02 5.62074542e-01]	[4.23902100e+02 7.90826355e+02 7.66492069e-01]	[4.10959564e+02 7.88192566e+02 7.57369399e-01]	[4.39268127e+02 7.67535522e+02 7.45178401e-01]
[393.0319519 336.63986206 0.91287357]	[410.99972534 398.17651367 0.89057994]	[354.57116699 398.22729492 0.87414479]	[331.4085083 500.84609985 0.8965469 ]	[331.43826294 593.18902588 0.81849486]	[464.9576416 398.08337402 0.85565031]	[526.52331543 495.59698486 0.82423455]	[572.61273193 575.20037842 0.80701464]	[434.02471924 544.4362793 0.75636512]	[398.02258301 544.5111084 0.75742382]	[421.20730591 649.6105957 0.81271839]	[431.48214722 764.95953369 0.76931638]	[467.43441772 544.40338135 0.72120953]	[480.24282837 693.19567871 0.79366219]	[4.93056427e+02 8.52257690e+02 7.47688532e-01]	[380.14477539 321.24517822 0.92545372]	[403.29043579 321.22967529 0.88286471]	[3.67385834e+02 3.28868408e+02 3.60546052e-01]	[428.92449951 326.37844849 0.82545787]	[4.88002106e+02 8.88103760e+02 7.02383697e-01]	[5.05897064e+02 8.80525513e+02 7.22239196e-01]	[4.85387238e+02 8.62523621e+02 5.67735672e-01]	[4.23880096e+02 7.90816345e+02 7.64837205e-01]	[4.10948029e+02 7.88192261e+02 7.55983174e-01]	[4.39247589e+02 7.67608887e+02 7.46219933e-01]
[395.58084106 334.00961304 0.89011103]	[413.51766968 395.60897827 0.86424136]	[356.98660278 395.61663818 0.86078751]	[328.88427734 498.25616455 0.85474217]	[323.73733521 590.55718994 0.84248328]	[467.44064331 395.53622437 0.81811243]	[526.49456787 487.94625854 0.8296234 ]	[570.06842041 570.05578613 0.81971461]	[434.02838135 541.91485596 0.75638819]	[398.04095459 544.35845947 0.76566458]	[421.20031738 652.13702393 0.7920692 ]	[428.97515869 764.9989624 0.7661525 ]	[467.43408203 541.89709473 0.7190541 ]	[480.22915649 690.69421387 0.80095261]	[4.93125305e+02 8.52346497e+02 7.59885669e-01]	[380.26992798 318.64428711 0.94551164]	[405.82333374 318.59725952 0.90249914]	[3.74958374e+02 3.21241577e+02 3.63324553e-01]	[434.04812622 321.23306274 0.86222553]	[4.98203033e+02 8.85587585e+02 6.87767386e-01]	[5.11058167e+02 8.75445496e+02 7.04308808e-01]	[4.85351532e+02 8.67645813e+02 5.89085698e-01]	[4.23868378e+02 7.90817993e+02 7.55681098e-01]	[4.08462189e+02 7.88204529e+02 7.41721392e-01]	[4.39241547e+02 7.67639648e+02 7.38465190e-01]
[398.02175903 326.30273438 0.87509894]	[416.06143188 390.43572998 0.8482855 ]	[357.03253174 392.98043823 0.83892715]	[326.34552002 490.56164551 0.81875408]	[318.74328613 585.35980225 0.92912233]	[470.02182007 385.3737793 0.79884255]	[526.47625732 482.91064453 0.8819809 ]	[567.53686523 565.03387451 0.86893934]	[431.51647949 541.73577881 0.74379402]	[395.60562134 541.79345703 0.76181829]	[421.21185303 647.1050415 0.83239454]	[4.28916931e+02 7.64974243e+02 7.64747143e-01]	[464.96923828 541.75799561 0.7184099 ]	[480.24386597 687.99859619 0.81934255]	[4.98151947e+02 8.49747559e+02 7.78138936e-01]	[380.30319214 316.05163574 0.94967616]	[405.89599609 315.96051025 0.89340508]	[374.9937439 318.67193604 0.42617533]	[434.12539673 318.57012939 0.90307838]	[4.98227997e+02 8.80469299e+02 7.00311840e-01]	[5.16126770e+02 8.75313782e+02 7.30472982e-01]	[4.85463531e+02 8.62538391e+02 5.67332089e-01]	[4.26391571e+02 7.93231262e+02 7.48002529e-01]	[4.10966187e+02 7.90629211e+02 7.40510225e-01]	[4.39173157e+02 7.67588501e+02 7.29813814e-01]
[398.02005005 326.30310059 0.87468892]	[416.06741333 390.44674683 0.84977561]	[357.03549194 392.98770142 0.83956301]	[326.34829712 490.56259155 0.81942433]	[318.74316406 585.36828613 0.92883784]	[470.02539062 385.38317871 0.79766452]	[526.47143555 482.91897583 0.8821612 ]	[567.54016113 565.02966309 0.86897391]	[431.51861572 541.74176025 0.74603367]	[395.60507202 541.78674316 0.76247513]	[421.21588135 647.0526123 0.84205759]	[428.91030884 764.96417236 0.76551354]	[464.97338867 541.77508545 0.71984982]	[480.26571655 688.04827881 0.81525111]	[4.98153168e+02 8.49761475e+02 7.79959738e-01]	[380.30270386 316.05276489 0.95005322]	[405.89450073 315.96044922 0.89343959]	[374.99624634 318.67016602 0.41885477]	[434.12667847 318.56732178 0.90292257]	[4.98222687e+02 8.80471558e+02 6.97642922e-01]	[5.13649475e+02 8.75318176e+02 7.28240669e-01]	[4.85460205e+02 8.62560852e+02 5.72535217e-01]	[4.26401276e+02 7.93214844e+02 7.49567866e-01]	[4.10971985e+02 7.90619507e+02 7.41473377e-01]	[4.39162567e+02 7.67577637e+02 7.29441285e-01]
[398.1305542 318.72473145 0.95386857]	[416.12982178 382.7772522 0.89875358]	[357.05316162 382.86758423 0.84742612]	[326.33370972 485.47848511 0.83931303]	[318.61691284 582.90270996 0.93987548]	[472.56781006 380.31634521 0.84440857]	[526.47015381 482.77420044 0.89821786]	[565.06036377 564.82244873 0.91295111]	[431.51293945 539.23822021 0.73660791]	[395.61105347 539.2946167 0.75577849]	[421.22344971 646.98596191 0.86411357]	[426.45083618 764.98944092 0.77611941]	[464.95236206 539.25488281 0.71703821]	[480.28286743 685.48254395 0.82962573]	[4.98265198e+02 8.49700989e+02 7.79024541e-01]	[382.75640869 310.94244385 0.88193244]	[410.97723389 308.39736938 0.84039807]	[377.48376465 316.05932617 0.39953575]	[436.68969727 315.92843628 0.90306097]	[5.00804230e+02 8.77932251e+02 7.25820959e-01]	[5.18727295e+02 8.72789673e+02 7.67002881e-01]	[4.88005920e+02 8.59960754e+02 5.55587113e-01]	[4.23897705e+02 7.93249573e+02 7.45828569e-01]	[4.08437134e+02 7.90633057e+02 7.42576301e-01]	[4.39183472e+02 7.67603760e+02 7.44105220e-01]
[398.24212646 316.10702515 0.95465565]	[418.54678345 380.14379883 0.92923915]	[357.12457275 380.22631836 0.88447005]	[326.29730225 482.79669189 0.8745653 ]	[318.53604126 575.15057373 0.89029729]	[475.07397461 377.71130371 0.85973871]	[523.9899292 480.1519165 0.89816719]	[564.9465332 562.30975342 0.91894603]	[431.47167969 536.71679688 0.72370923]	[395.57739258 539.21832275 0.7422446 ]	[421.22711182 647.06591797 0.85182703]	[426.41702271 765.02410889 0.77473438]	[464.92669678 536.70977783 0.71722895]	[480.37020874 682.93133545 0.81802386]	[5.00741516e+02 8.49613037e+02 8.01789880e-01]	[385.36907959 300.74777222 0.867293 ]	[416.01602173 300.69189453 0.87500036]	[377.61019897 313.50106812 0.56648207]	[439.14562988 310.88500977 0.8925817 ]	[5.03387085e+02 8.72923401e+02 7.46490836e-01]	[5.21304810e+02 8.70232422e+02 8.01896095e-01]	[4.93052612e+02 8.57435364e+02 5.89764178e-01]	[4.26370819e+02 7.93266113e+02 7.26183355e-01]	[4.08448792e+02 7.90669312e+02 7.32904732e-01]	[4.39154022e+02 7.67629150e+02 7.28257596e-01]
[400.73727417 300.63369751 0.9384948 ]	[418.67541504 367.38916016 0.88933241]	[357.19775391 369.93951416 0.8357023 ]	[328.83758545 467.41049194 0.82783914]	[316.14541626 562.42950439 0.94028997]	[477.64108276 364.8354187 0.82255858]	[523.86444092 464.9597168 0.88598984]	[562.35797119 552.07489014 0.86812782]	[428.93392944 523.9397583 0.73989558]	[393.05541992 526.40319824 0.74081218]	[421.21829224 644.4730835 0.86376846]	[428.95932007 767.50518799 0.78806329]	[464.90377808 523.91705322 0.73569369]	[480.34091187 667.62982178 0.83327836]	[5.00841370e+02 8.31794434e+02 7.92268097e-01]	[392.99319458 292.96600342 0.87104768]	[418.54257202 292.89328003 0.89935017]	[377.75439453 298.05487061 0.55178714]	[439.29272461 295.63510132 0.96628964]	[5.05906189e+02 8.65077515e+02 6.34203017e-01]	[5.23856995e+02 8.54857666e+02 6.88789129e-01]	[4.95624207e+02 8.47167480e+02 5.69532037e-01]	[4.23856293e+02 7.93347839e+02 7.08447695e-01]	[4.08428040e+02 7.90700745e+02 7.15909481e-01]	[4.39251373e+02 7.70121460e+02 7.49417782e-01]
[400.81350708 295.60339355 0.95576787]	[418.75537109 359.77124023 0.94210714]	[359.6164856 359.7906189 0.88167399]	[328.91107178 462.31939697 0.86603194]	[316.16104126 554.61651611 0.88198507]	[480.12533569 359.71994019 0.87929475]	[523.86322021 462.39117432 0.91252804]	[559.7869873 544.4710083 0.89005792]	[428.94042969 521.39630127 0.75954533]	[393.06988525 523.85858154 0.76322085]	[421.23129272 644.36090088 0.85985744]	[428.97012329 767.51885986 0.79869187]	[464.91070557 521.3770752 0.748496 ]	[482.72610474 664.94366455 0.85630578]	[5.00881958e+02 8.26594604e+02 7.54093528e-01]	[395.52313232 282.69186401 0.86017215]	[418.62466431 280.18829346 0.93078625]	[3.80178192e+02 2.92984070e+02 3.56466532e-01]	[441.7194519 290.37731934 0.88868976]	[5.05988800e+02 8.57413208e+02 6.36343837e-01]	[5.23914307e+02 8.52232239e+02 6.99428022e-01]	[4.95666840e+02 8.34361145e+02 5.53318799e-01]	[4.23869324e+02 7.93285645e+02 7.50065684e-01]	[4.08452179e+02 7.90657715e+02 7.51982868e-01]	[4.39240326e+02 7.70171936e+02 7.51232147e-01]
[403.28668213 290.33731079 0.86724746]	[418.77804565 357.01290894 0.93192619]	[359.63967896 357.07922363 0.87811565]	[331.41851807 454.54107666 0.8225801 ]	[316.16696167 546.91784668 0.92026788]	[480.12875366 356.97436523 0.86246133]	[521.38122559 457.20443726 0.90240204]	[554.61291504 541.7253418 0.85210896]	[428.95883179 521.24304199 0.75048268]	[395.49060059 521.29943848 0.76557404]	[421.22131348 639.29638672 0.83892334]	[431.46664429 765.07336426 0.79187608]	[464.92459106 521.2522583 0.73785132]	[482.7364502 662.3560791 0.84674507]	[5.03236664e+02 8.16392517e+02 7.66327977e-01]	[398.04315186 275.12875366 0.95161438]	[418.69418335 275.07046509 0.9736762 ]	[380.27835083 282.70175171 0.39090413]	[441.80447388 277.71047974 0.93429112]	[5.08529358e+02 8.52193237e+02 6.95143223e-01]	[5.23968689e+02 8.47093201e+02 7.27046967e-01]	[4.95672302e+02 8.31675354e+02 6.02837503e-01]	[4.26388916e+02 7.93288330e+02 7.52261579e-01]	[4.10977386e+02 7.90663635e+02 7.56477714e-01]	[4.39253265e+02 7.70101807e+02 7.51088619e-01]
[403.38928223 277.69244385 0.90521824]	[421.168396 349.37231445 0.89380074]	[359.67495728 349.37823486 0.83529866]	[331.45184326 444.44021606 0.84211755]	[318.5574646 541.85693359 0.94971812]	[480.19735718 346.85354614 0.83869678]	[521.2956543 446.95187378 0.88568455]	[547.06921387 531.62438965 0.82570732]	[428.99841309 516.16485596 0.72711182]	[395.50326538 518.67590332 0.73720682]	[421.25042725 636.77630615 0.81906921]	[431.4866333 767.53851318 0.78688526]	[467.39321899 516.15679932 0.71049893]	[482.73721313 654.70068359 0.81653094]	[5.03281036e+02 8.11168762e+02 7.79783905e-01]	[398.08743286 272.33843994 0.90540522]	[418.80358887 269.84799194 0.91761482]	[380.32128906 274.99749756 0.4208588 ]	[441.89776611 274.90563965 0.91175616]	[5.16159912e+02 8.47099487e+02 6.43131196e-01]	[5.28987854e+02 8.34372986e+02 6.71240628e-01]	[4.95658386e+02 8.26539551e+02 5.83253860e-01]	[4.26427063e+02 7.93293030e+02 7.34917998e-01]	[4.11020447e+02 7.90681885e+02 7.48789430e-01]	[4.39248810e+02 7.70191895e+02 7.26230919e-01]
[405.86401367 272.49490356 0.88574046]	[421.25134277 339.14022827 0.9443956 ]	[359.71447754 339.15039062 0.88161784]	[333.95492554 439.25393677 0.89392447]	[318.63577271 534.18133545 0.88678265]	[480.28192139 339.12615967 0.90236503]	[521.24981689 441.73678589 0.91689199]	[544.50823975 523.97851562 0.90246242]	[428.97381592 505.99102783 0.73472261]	[395.49649048 508.49200439 0.72390622]	[421.22283936 634.21942139 0.81086624]	[431.47314453 767.58215332 0.78959936]	[464.93859863 505.9491272 0.73240155]	[482.75057983 647.0255127 0.85621023]	[503.37335205 808.72857666 0.80932814]	[398.17169189 257.13461304 0.96225423]	[421.15454102 257.08926392 0.96348405]	[3.82779388e+02 2.67334503e+02 3.33841592e-01]	[444.37567139 259.72772217 0.86503202]	[5.18682373e+02 8.39473206e+02 7.11119354e-01]	[5.29068665e+02 8.31773560e+02 7.43624091e-01]	[4.98197601e+02 8.21452698e+02 6.22745633e-01]	[4.26426697e+02 7.93295959e+02 7.46488571e-01]	[4.11016083e+02 7.90701721e+02 7.57715523e-01]	[4.39237274e+02 7.70260742e+02 7.23557770e-01]
[410.95001221 259.7041626 0.85876846]	[421.26248169 334.0329895 0.91907549]	[359.76681519 334.01654053 0.85736072]	[333.99282837 431.5038147 0.8422935 ]	[318.72061157 523.91711426 0.92087424]	[480.29641724 333.98983765 0.87127262]	[521.24310303 436.57110596 0.87444299]	[541.93768311 521.2411499 0.91188818]	[428.95608521 500.84750366 0.75951517]	[393.05422974 503.31155396 0.75817662]	[421.17602539 631.64575195 0.82609165]	[431.47033691 767.5390625 0.79058951]	[464.95404053 500.81091309 0.74614727]	[482.79516602 644.34771729 0.85371625]	[5.03434387e+02 8.06108765e+02 7.93111980e-01]	[398.25460815 254.39677429 0.96327376]	[421.25192261 251.93650818 0.94274402]	[382.88433838 257.06997681 0.41138774]	[444.42144775 256.96697998 0.91541654]	[5.13646729e+02 8.34395752e+02 7.19162107e-01]	[5.28980896e+02 8.31685669e+02 7.65686572e-01]	[5.00687927e+02 8.13796143e+02 6.70550764e-01]	[4.28918945e+02 7.93294617e+02 7.25341141e-01]	[4.13492462e+02 7.90701294e+02 7.42135167e-01]	[4.39209076e+02 7.70252502e+02 7.09265172e-01]
[413.49404907 254.54841614 0.91076636]	[421.302948 321.28326416 0.90847284]	[359.81442261 321.25976562 0.84647077]	[336.44134521 423.78131104 0.89601994]	[321.19235229 521.16430664 0.88767242]	[482.72579956 323.72601318 0.86675912]	[521.22888184 428.96078491 0.85023379]	[541.87194824 516.1463623 0.87015879]	[431.48403931 500.67572021 0.75738114]	[395.51159668 500.74133301 0.76830745]	[418.79940796 631.64361572 0.8246851 ]	[431.55770874 767.56964111 0.78715372]	[467.41906738 498.26324463 0.7339313 ]	[482.78659058 641.80090332 0.834176 ]	[5.03470184e+02 7.98374207e+02 7.67743587e-01]	[400.64447021 241.66184998 0.91302186]	[421.31692505 239.16178894 0.91152656]	[3.85350464e+02 2.54348801e+02 3.24804008e-01]	[446.90585327 249.31344604 0.83163172]	[5.18710754e+02 8.29273682e+02 7.24173129e-01]	[5.31571838e+02 8.26541748e+02 7.08585739e-01]	[5.00725677e+02 8.11195740e+02 6.92764640e-01]	[4.31486786e+02 7.93324097e+02 7.04556108e-01]	[4.13586517e+02 7.90729797e+02 7.36968160e-01]	[4.39249969e+02 7.72693542e+02 6.88820839e-01]
[413.56973267 246.79701233 0.85157961]	[421.31768799 316.12271118 0.93876159]	[359.80792236 316.10751343 0.86315691]	[336.47842407 418.68536377 0.91592324]	[323.74865723 511.00946045 0.82346833]	[482.74371338 316.13653564 0.90159392]	[518.79290771 421.14920044 0.89898163]	[541.74609375 503.48001099 0.89838529]	[431.49758911 490.54190063 0.72856688]	[395.55145264 493.11361694 0.72900999]	[418.76712036 626.61737061 0.85123199]	[434.02227783 767.58477783 0.79247463]	[467.39221191 487.99780273 0.72186643]	[482.78533936 626.559021 0.86637652]	[503.43798828 790.74395752 0.80547827]	[400.70318604 234.08732605 0.96820623]	[421.37316895 233.99597168 0.93972409]	[3.90500305e+02 2.39131287e+02 2.79337406e-01]	[446.93591309 236.63781738 0.8761099 ]	[5.08511383e+02 8.26518677e+02 7.11384237e-01]	[5.26419434e+02 8.16364075e+02 7.30280995e-01]	[5.00741791e+02 8.03546814e+02 6.75337493e-01]	[4.28983124e+02 7.93324219e+02 6.96150422e-01]	[4.13576111e+02 7.90736145e+02 7.36181557e-01]	[4.39265778e+02 7.72734924e+02 7.01259136e-01]
[413.56958008 246.79519653 0.85152984]	[421.31777954 316.12255859 0.93860412]	[359.80889893 316.10681152 0.8631705 ]	[336.48049927 418.68655396 0.91578299]	[323.7467041 511.01013184 0.8232553 ]	[482.74435425 316.13644409 0.90164065]	[518.79193115 421.15374756 0.8992486 ]	[541.74835205 503.49328613 0.89657998]	[431.4972229 490.53134155 0.72857797]	[395.55328369 493.09976196 0.72828311]	[418.76565552 626.61505127 0.85182542]	[431.55728149 767.59710693 0.78602791]	[464.9743042 487.98617554 0.72324735]	[482.7852478 626.57281494 0.86373681]	[503.43371582 790.72033691 0.80812442]	[400.70315552 234.08784485 0.96777058]	[421.37179565 233.99609375 0.93954623]	[3.90499268e+02 2.39134552e+02 2.76341259e-01]	[446.93624878 236.63807678 0.87602758]	[5.08483307e+02 8.24081848e+02 7.13849604e-01]	[5.26405273e+02 8.16350159e+02 7.33857393e-01]	[5.00744476e+02 8.03502380e+02 6.71554804e-01]	[4.28978333e+02 7.93359558e+02 6.80683017e-01]	[4.13573639e+02 7.90767456e+02 7.21049845e-01]	[4.39261871e+02 7.72760010e+02 6.87326491e-01]
[416.02832031 236.6378479 0.91140246]	[421.34732056 313.44522095 0.89878798]	[359.82455444 313.43508911 0.84246945]	[336.55413818 410.99969482 0.86659986]	[326.31304932 503.37536621 0.86316258]	[482.80422974 313.4090271 0.8584218 ]	[518.74407959 416.02944946 0.84632611]	[539.2555542 500.80126953 0.89090657]	[434.0340271 482.92834473 0.7475515 ]	[395.59838867 485.43554688 0.74143076]	[418.72418213 624.03240967 0.88612705]	[434.03341675 765.06762695 0.78049052]	[469.97363281 482.84854126 0.72792 ]	[482.78356934 623.90466309 0.87943166]	[503.4624939 782.98675537 0.79750234]	[400.70223999 231.33370972 0.92283589]	[423.81573486 228.78955078 0.8768872 ]	[390.4201355 234.04830933 0.45822179]	[446.97833252 233.93603516 0.89052922]	[5.03329376e+02 8.18950562e+02 7.73054540e-01]	[5.23805054e+02 8.13767578e+02 7.75324404e-01]	[5.00873108e+02 7.90605408e+02 7.13085473e-01]	[4.34044830e+02 7.95829468e+02 6.90361321e-01]	[4.16056000e+02 7.90772034e+02 7.42079496e-01]	[4.39294952e+02 7.70182129e+02 7.12104499e-01]
[416.03833008 233.89338684 0.9018482 ]	[421.37313843 300.72906494 0.89809436]	[362.26785278 300.71530151 0.83259606]	[336.60714722 403.29623413 0.8993091 ]	[328.87384033 498.15026855 0.83592045]	[482.84487915 300.73730469 0.86936688]	[516.20037842 403.25979614 0.85239971]	[536.67242432 495.60302734 0.8195107 ]	[434.04559326 480.29702759 0.75662357]	[395.62384033 482.79348755 0.76305807]	[418.73739624 623.90386963 0.88015521]	[434.03344727 765.03125 0.7799347 ]	[467.50576782 480.21121216 0.72638708]	[482.81253052 621.37872314 0.86678588]	[5.05896759e+02 7.82986816e+02 7.78795898e-01]	[400.75604248 218.55845642 0.92268091]	[423.81472778 216.12188721 0.90358555]	[393.01412964 231.32524109 0.40130436]	[449.48651123 223.71212769 0.82093573]	[5.03423615e+02 8.16321716e+02 7.59498775e-01]	[5.23886292e+02 8.11266602e+02 7.65355349e-01]	[5.03316528e+02 7.90624329e+02 7.24178195e-01]	[4.34067963e+02 7.95819153e+02 7.00081110e-01]	[4.16079254e+02 7.90769287e+02 7.40912914e-01]	[4.39280609e+02 7.70128479e+02 7.12869227e-01]
[416.08441162 228.77526855 0.86730528]	[421.40261841 295.62588501 0.92494309]	[362.27539062 295.59613037 0.85216516]	[336.60662842 398.11929321 0.91618973]	[331.46881104 490.51919556 0.81402826]	[482.871521 295.62313843 0.89277709]	[516.22613525 398.20953369 0.88785684]	[534.121521 485.37612915 0.8451072 ]	[434.09603882 475.1663208 0.73872572]	[398.02474976 480.14862061 0.75643224]	[418.71334839 621.36907959 0.86226916]	[434.03399658 764.97192383 0.7738176 ]	[469.98348999 472.568573 0.70352602]	[482.80776978 616.22113037 0.84383476]	[505.94909668 775.27648926 0.78575557]	[400.78311157 215.89506531 0.95469767]	[423.86047363 213.48678589 0.92363226]	[3.95504608e+02 2.18570160e+02 2.89361477e-01]	[452.05999756 216.11808777 0.87110138]	[5.03325073e+02 8.13770081e+02 7.91347563e-01]	[5.23793640e+02 8.11171509e+02 7.88368642e-01]	[5.03403687e+02 7.88016541e+02 7.19131351e-01]	[4.34048370e+02 7.93345337e+02 7.13324249e-01]	[4.16051453e+02 7.90729553e+02 7.51850903e-01]	[4.39299622e+02 7.70096680e+02 7.20957696e-01]
[416.15319824 215.91964722 0.94695532]	[423.83312988 290.35357666 0.85999149]	[362.3394165 287.8503418 0.80163163]	[336.65948486 385.34396362 0.88778549]	[334.01361084 480.22970581 0.89154649]	[482.90493774 287.87225342 0.84174424]	[516.16589355 387.92626953 0.81698996]	[529.06030273 480.12356567 0.86588979]	[434.11334229 467.43145752 0.7266255 ]	[398.0218811 472.56851196 0.73391175]	[418.68310547 621.33850098 0.84859377]	[431.5362854 762.44732666 0.76863617]	[470.05212402 464.83370972 0.70947033]	[482.82345581 605.98382568 0.86810541]	[505.97763062 767.60107422 0.82441044]	[400.8142395 203.14735413 0.89312363]	[426.3949585 200.6101532 0.85053414]	[3.95549988e+02 2.10912094e+02 3.88966531e-01]	[454.55758667 210.82701111 0.8501727 ]	[500.80432129 808.56707764 0.81208467]	[5.21296143e+02 8.03503052e+02 7.42092431e-01]	[5.05873901e+02 7.72740662e+02 7.19352424e-01]	[4.34042053e+02 7.93232849e+02 7.16904938e-01]	[4.16055511e+02 7.90658325e+02 7.50716090e-01]	[4.39249146e+02 7.67673218e+02 7.07426131e-01]
[416.14355469 213.42259216 0.92404741]	[423.8145752 280.24926758 0.88058627]	[362.33657837 280.22332764 0.81945693]	[336.64108276 380.3336792 0.90789783]	[334.00228882 477.66534424 0.86662829]	[482.92822266 282.68527222 0.85604048]	[516.13134766 382.83630371 0.83219087]	[529.02838135 472.59490967 0.83292729]	[434.12994385 464.92880249 0.73730332]	[398.02752686 470.01062012 0.74069613]	[418.65963745 618.84405518 0.84459388]	[431.480896 759.92547607 0.77244639]	[472.56552124 462.38314819 0.71629596]	[482.88461304 605.99694824 0.86246872]	[505.96420288 764.96875 0.79744542]	[400.82736206 198.01896667 0.92046773]	[426.43569946 195.62857056 0.8761251 ]	[3.95565704e+02 2.05749191e+02 3.32543433e-01]	[454.61721802 205.73718262 0.83580506]	[500.88214111 808.54095459 0.8161875 ]	[5.21374329e+02 8.00931213e+02 7.18088090e-01]	[5.03433044e+02 7.70081543e+02 7.21448660e-01]	[4.34055511e+02 7.93281921e+02 7.47885466e-01]	[4.16061157e+02 7.90699402e+02 7.87652314e-01]	[4.39192535e+02 7.67633545e+02 7.18604624e-01]
[418.54092407 210.87825012 0.90523833]	[423.80932617 277.68991089 0.9131462 ]	[362.34942627 277.59707642 0.8442108 ]	[336.65054321 380.10025024 0.9228906 ]	[334.02758789 475.07583618 0.84570169]	[482.92950439 280.13876343 0.87319839]	[516.14190674 382.72564697 0.85139871]	[529.04284668 469.98971558 0.82563072]	[436.58633423 464.92922974 0.74059349]	[398.05996704 469.99154663 0.73797494]	[418.64950562 618.77758789 0.84605783]	[431.48519897 759.93945312 0.77330649]	[475.09777832 462.37628174 0.72047102]	[482.93954468 605.88146973 0.85808372]	[506.00228882 762.41992188 0.78548628]	[400.85906982 195.49195862 0.94211733]	[428.90789795 195.45721436 0.89244086]	[3.95572144e+02 1.98135544e+02 3.16774726e-01]	[457.09423828 200.60734558 0.85467482]	[503.35604858 803.56268311 0.80883729]	[5.23864441e+02 7.95810669e+02 7.66338348e-01]	[5.03435455e+02 7.70084961e+02 7.15938509e-01]	[4.31556549e+02 7.93249634e+02 7.53613055e-01]	[416.03283691 790.67907715 0.79326528]	[4.39198639e+02 7.67663208e+02 7.16979742e-01]
[418.54721069 208.30569458 0.89117908]	[423.84051514 277.55413818 0.91960478]	[362.33694458 277.48620605 0.84348255]	[336.62814331 377.66345215 0.92401183]	[334.06802368 470.03604126 0.84090918]	[482.97790527 277.61343384 0.88597023]	[516.22460938 380.20214844 0.87976897]	[529.05212402 464.90087891 0.84307086]	[436.62536621 464.88412476 0.75218016]	[398.07681274 467.46737671 0.74535203]	[418.63635254 613.70275879 0.8378278 ]	[431.47952271 759.9284668 0.77194303]	[475.16094971 462.33920288 0.73213708]	[485.36871338 605.9552002 0.85325623]	[508.52828979 762.47387695 0.79364836]	[400.86004639 195.36997986 0.95052928]	[426.42657471 192.96450806 0.9085815 ]	[3.95596771e+02 1.98032059e+02 3.36402148e-01]	[457.10031128 195.62930298 0.88624364]	[503.44055176 800.98217773 0.80861557]	[5.23937195e+02 7.93286438e+02 7.80949295e-01]	[5.05924225e+02 7.70097168e+02 7.37393081e-01]	[4.34036652e+02 7.93288635e+02 7.62745559e-01]	[416.04486084 790.70770264 0.79930621]	[4.39208527e+02 7.67641296e+02 7.21429288e-01]
[418.54263306 208.30117798 0.89027232]	[423.83688354 277.54989624 0.92058438]	[362.33303833 277.47842407 0.84388459]	[336.62536621 377.64025879 0.92253125]	[336.43942261 470.04092407 0.84476739]	[482.97793579 277.61254883 0.88602269]	[518.64447021 380.20373535 0.87949324]	[529.05517578 464.90734863 0.84174323]	[436.62191772 464.88397217 0.74975467]	[398.06887817 467.47738647 0.74439305]	[418.64129639 613.69506836 0.83635241]	[431.49182129 759.92474365 0.77084392]	[475.16494751 462.33190918 0.73135 ]	[485.36712646 605.9730835 0.85330874]	[508.5256958 762.49145508 0.79325318]	[400.85571289 195.37107849 0.95210057]	[426.41598511 192.96194458 0.91011965]	[3.95595673e+02 1.98043503e+02 3.13164085e-01]	[457.09329224 195.6247406 0.88529128]	[503.45092773 803.45861816 0.80663496]	[5.23943970e+02 7.93300964e+02 7.77344167e-01]	[5.05913818e+02 7.70106201e+02 7.36354709e-01]	[4.34039276e+02 7.93297913e+02 7.60828197e-01]	[416.04412842 790.70959473 0.79684931]	[4.39223511e+02 7.67631531e+02 7.22084224e-01]
[418.58370972 205.70812988 0.88694942]	[423.8135376 275.07757568 0.9228155 ]	[362.33987427 275.02816772 0.84166944]	[336.64599609 377.52825928 0.90495837]	[336.44177246 467.4675293 0.84911025]	[482.91967773 275.11685181 0.89658976]	[518.67028809 377.60562134 0.87835348]	[531.55810547 462.32543945 0.85859746]	[436.67507935 464.83355713 0.75927657]	[398.12841797 467.42669678 0.75444233]	[418.65194702 616.2744751 0.82626247]	[431.5112915 759.94250488 0.76584083]	[477.6156311 462.28955078 0.73682404]	[485.36096191 605.94940186 0.85713249]	[511.05511475 767.62689209 0.80363655]	[400.86575317 192.95669556 0.94846177]	[428.92095947 192.85775757 0.89782393]	[3.95612854e+02 1.98028641e+02 3.77518564e-01]	[457.07846069 195.5362854 0.89771736]	[5.08480835e+02 8.03559265e+02 7.51718163e-01]	[5.26483459e+02 7.95833862e+02 7.37028599e-01]	[5.05897980e+02 7.72791382e+02 7.11465240e-01]	[4.31554352e+02 7.93299072e+02 7.51079440e-01]	[4.13597046e+02 7.90700867e+02 7.74662197e-01]	[4.39252716e+02 7.67670166e+02 7.20170140e-01]
[418.58569336 200.68621826 0.88638937]	[423.82421875 275.01290894 0.91544759]	[364.76855469 274.96890259 0.83607757]	[336.65200806 375.07128906 0.89286089]	[334.06564331 464.96224976 0.85769761]	[482.94238281 275.03668213 0.88739288]	[518.73669434 377.60641479 0.87950385]	[531.6138916 462.28457642 0.862679 ]	[439.06115723 464.86825562 0.757011 ]	[398.16708374 467.44509888 0.74787217]	[418.64813232 616.25305176 0.82492626]	[431.53128052 762.42242432 0.76957577]	[477.64059448 462.32537842 0.73856097]	[485.35964966 605.8861084 0.8575958 ]	[511.06494141 765.078125 0.79194093]	[400.86282349 192.86256409 0.93886578]	[428.94989014 192.7857666 0.8894521 ]	[3.95580109e+02 1.95527542e+02 3.93102139e-01]	[457.12228394 195.44900513 0.91019118]	[5.05988464e+02 8.00997375e+02 7.39569008e-01]	[5.26439026e+02 7.93288757e+02 7.40630865e-01]	[5.05961151e+02 7.70255249e+02 7.11369455e-01]	[4.31545929e+02 7.93314636e+02 7.48413622e-01]	[4.16034912e+02 7.90716125e+02 7.77951777e-01]	[4.39245209e+02 7.70099121e+02 7.25624859e-01]
[418.64273071 198.09793091 0.92140919]	[423.84780884 274.96585083 0.90710562]	[364.78070068 274.94302368 0.83372152]	[336.67459106 375.06369019 0.89414334]	[334.04354858 462.43954468 0.88423914]	[485.3571167 274.95007324 0.87629712]	[518.76245117 377.56216431 0.88059998]	[534.16223145 462.25506592 0.87095469]	[439.10595703 464.84799194 0.76589334]	[398.18692017 467.42840576 0.75126725]	[418.68008423 618.74572754 0.82640076]	[428.99917603 759.93304443 0.76482671]	[477.71786499 462.30075073 0.74517465]	[485.44567871 606.01904297 0.83923703]	[511.05233765 762.47711182 0.77820641]	[403.2729187 190.3384552 0.90179944]	[431.49066162 190.2858429 0.86955762]	[3.98009216e+02 1.95377655e+02 3.87802631e-01]	[457.14575195 192.97480774 0.91749233]	[5.08462341e+02 8.00940247e+02 7.51065195e-01]	[5.26455383e+02 7.93244202e+02 7.61562943e-01]	[5.05954529e+02 7.70116272e+02 7.13262439e-01]	[4.31537292e+02 7.93299377e+02 7.46174693e-01]	[4.13572784e+02 7.90705627e+02 7.71990061e-01]	[4.39196106e+02 7.67672668e+02 7.08569229e-01]
[418.66363525 198.050354 0.93280274]	[423.90151978 274.95114136 0.89788139]	[364.82348633 274.91201782 0.82505453]	[336.69284058 375.04156494 0.89002359]	[334.04818726 462.40774536 0.89062971]	[485.4100647 274.94363403 0.87051243]	[518.77227783 377.54821777 0.88403636]	[536.65924072 462.21307373 0.87745023]	[439.08236694 464.86471558 0.7581436 ]	[398.16308594 467.43878174 0.74829578]	[418.650177 621.33227539 0.83815944]	[428.97406006 757.35681152 0.76973045]	[477.69915771 462.32904053 0.74398994]	[485.47210693 606.07550049 0.8317638 ]	[508.54187012 759.93139648 0.77560681]	[403.30651855 190.32138062 0.8963834 ]	[431.52154541 190.24449158 0.8618409 ]	[3.9804776e+02 1.9538063e+02 3.3346042e-01]	[457.20645142 192.93809509 0.92227471]	[5.05952545e+02 7.98436096e+02 7.52440870e-01]	[5.23997437e+02 7.90821350e+02 7.62050271e-01]	[5.05922363e+02 7.67688721e+02 7.25275636e-01]	[4.31547150e+02 7.93299194e+02 7.56700158e-01]	[4.13592590e+02 7.90708374e+02 7.84233212e-01]	[4.39177307e+02 7.67588806e+02 6.95868254e-01]
[418.70715332 198.03187561 0.93987811]	[426.34411621 274.93804932 0.89251095]	[364.83468628 274.89822388 0.82098341]	[339.05633545 375.00265503 0.8879472 ]	[334.06674194 462.40023804 0.8960976 ]	[485.45132446 274.9302063 0.8637892 ]	[521.18963623 377.53756714 0.88973606]	[536.72570801 462.1902771 0.87904602]	[439.14202881 464.87121582 0.76419586]	[398.20471191 467.4291687 0.74312502]	[418.63839722 621.35577393 0.82449049]	[428.95233154 757.35717773 0.77087742]	[480.15011597 462.33822632 0.74631697]	[485.49230957 608.49743652 0.83226693]	[508.48034668 759.9208374 0.77576005]	[403.35256958 190.32254028 0.88790005]	[434.02548218 187.81962585 0.86045587]	[3.98097443e+02 1.95413925e+02 3.44223589e-01]	[459.61306763 192.93823242 0.93014693]	[5.05924438e+02 7.98395630e+02 7.59906411e-01]	[5.23960754e+02 7.90790955e+02 7.65756190e-01]	[5.03462799e+02 7.67687866e+02 7.28217781e-01]	[4.34031067e+02 7.93303894e+02 7.57694006e-01]	[4.16039551e+02 7.90719177e+02 7.86426485e-01]	[4.39155243e+02 7.67581970e+02 6.90534294e-01]
[418.78726196 198.06970215 0.93637735]	[426.39129639 274.90084839 0.88268816]	[367.3520813 274.87612915 0.81466651]	[339.07202148 375.01251221 0.88518369]	[336.44247437 462.3934021 0.89607495]	[487.91842651 274.89434814 0.84916484]	[521.20806885 377.54971313 0.89129364]	[539.24621582 459.84765625 0.89577794]	[439.16177368 464.90539551 0.75670707]	[398.21109009 467.4548645 0.73773801]	[418.59301758 623.81958008 0.8197546 ]	[428.97949219 757.3894043 0.76892984]	[480.18469238 462.38131714 0.74163991]	[487.92974854 608.57006836 0.8223393 ]	[508.45205688 762.50738525 0.76908493]	[405.86044312 190.37303162 0.88031816]	[434.09759521 190.26673889 0.87046611]	[398.10342407 195.41758728 0.49920106]	[459.63821411 192.94367981 0.93827212]	[5.05873901e+02 8.00937378e+02 7.41462827e-01]	[5.23944702e+02 7.93235779e+02 7.40472734e-01]	[5.03420776e+02 7.70159363e+02 7.10768640e-01]	[4.31557709e+02 7.93299866e+02 7.47730732e-01]	[4.16033173e+02 7.90716431e+02 7.82143831e-01]	[4.39184052e+02 7.67611084e+02 6.94041312e-01]
[421.17547607 198.13635254 0.92081285]	[428.9420166 274.887146 0.87216294]	[369.91607666 272.47756958 0.80931842]	[339.12158203 372.53240967 0.87857121]	[336.4631958 462.33673096 0.91056275]	[487.96798706 274.89047241 0.84159213]	[521.25646973 377.49658203 0.88686073]	[539.25842285 462.20800781 0.89894456]	[439.20553589 467.39593506 0.75473309]	[398.22692871 467.47155762 0.73450208]	[418.57629395 621.32403564 0.80052567]	[428.94558716 754.83990479 0.76959825]	[480.23480225 464.85360718 0.74422157]	[487.96585083 608.56268311 0.81542236]	[505.95327759 757.3079834 0.78927696]	[408.4413147 192.77638245 0.87879801]	[436.59164429 190.35821533 0.8932538 ]	[398.15020752 195.4526062 0.51627463]	[459.70343018 192.99919128 0.9519335 ]	[5.03369537e+02 7.98350403e+02 7.75469780e-01]	[5.23844360e+02 7.90730347e+02 7.76327074e-01]	[5.03396759e+02 7.67550781e+02 7.29459524e-01]	[4.31529785e+02 7.93249817e+02 7.55149901e-01]	[4.13583771e+02 7.90675415e+02 7.81704485e-01]	[4.39188904e+02 7.67552185e+02 6.89722240e-01]
[421.23321533 203.16641235 0.89991009]	[431.4921875 274.88586426 0.8701067 ]	[369.98217773 272.49224854 0.81087911]	[339.24435425 372.55285645 0.87835604]	[336.4982605 462.36914062 0.9197945 ]	[490.49520874 274.88360596 0.83586949]	[521.31512451 375.10568237 0.88689047]	[539.293396 462.21621704 0.90428078]	[439.25830078 467.40689087 0.75213242]	[398.25219727 467.48361206 0.72961324]	[418.565979 621.38873291 0.80598748]	[428.93945312 754.83776855 0.77038133]	[480.29022217 464.85900879 0.74250019]	[487.99517822 608.52813721 0.81690705]	[505.93014526 759.91644287 0.78953218]	[410.99142456 192.87988281 0.90399456]	[436.66619873 192.83734131 0.92757225]	[398.18273926 195.50273132 0.43395549]	[459.75393677 195.38674927 0.95959884]	[5.03403870e+02 7.98389709e+02 7.61399090e-01]	[5.23869324e+02 7.90758301e+02 7.70228088e-01]	[5.03350555e+02 7.67680725e+02 7.43452549e-01]	[4.31555908e+02 7.93250854e+02 7.68193483e-01]	[416.03167725 790.68139648 0.79169214]	[4.39175720e+02 7.67545227e+02 6.89165533e-01]
[421.27432251 210.77613831 0.91751039]	[434.09448242 274.90286255 0.88540435]	[374.98370361 272.46902466 0.8255527 ]	[341.681427 374.9994812 0.87379682]	[336.58990479 462.38980103 0.92928797]	[493.0657959 274.91577148 0.83698112]	[521.35821533 377.50994873 0.89308584]	[539.32409668 462.20773315 0.91221416]	[439.28274536 467.4234314 0.75216007]	[398.26913452 467.4888916 0.73058355]	[418.58331299 623.85839844 0.81719869]	[428.93395996 754.83435059 0.76768523]	[480.31765747 464.88104248 0.74265456]	[490.54904175 608.53710938 0.81027049]	[505.88449097 759.95233154 0.78772438]	[413.51351929 193.02775574 0.92077041]	[439.08691406 192.98716736 0.95151508]	[3.98220367e+02 1.95522095e+02 3.81622046e-01]	[459.84051514 195.43240356 0.95441723]	[5.03420898e+02 8.00983582e+02 7.59258270e-01]	[5.23904114e+02 7.93236267e+02 7.48699784e-01]	[5.03268494e+02 7.70086304e+02 7.15384781e-01]	[4.34038361e+02 7.93254761e+02 7.67446458e-01]	[416.04470825 790.68304443 0.79333121]	[4.39170471e+02 7.67542786e+02 6.80893481e-01]
[421.40667725 213.28858948 0.91191649]	[436.61846924 274.91546631 0.90884578]	[375.08364868 274.87338257 0.84332973]	[341.80957031 375.05984497 0.85644436]	[336.62619019 462.4074707 0.9284324 ]	[495.62985229 274.90481567 0.84242475]	[521.40655518 377.50259399 0.89136684]	[541.70758057 462.18930054 0.91790795]	[441.66220093 467.40002441 0.74790752]	[400.64065552 467.45864868 0.72716713]	[418.59814453 623.88928223 0.82033378]	[428.94168091 757.30548096 0.76708156]	[480.37124634 464.84283447 0.74178225]	[493.07302856 608.56219482 0.8092609 ]	[505.88247681 765.07611084 0.80177313]	[416.09506226 195.5027771 0.92694396]	[439.1864624 195.44573975 0.95670545]	[400.67138672 195.537323 0.43552884]	[462.22677612 195.43849182 0.95508224]	[5.05879883e+02 8.03513489e+02 7.58796215e-01]	[5.23957336e+02 7.93310730e+02 7.52185524e-01]	[5.00858978e+02 7.70289062e+02 7.15706229e-01]	[4.34035309e+02 7.93251709e+02 7.71126866e-01]	[416.0428772 790.68249512 0.79363495]	[4.39170319e+02 7.67553833e+02 6.81188703e-01]
[423.88302612 213.4627533 0.92305934]	[439.0763855 274.93084717 0.92636615]	[377.55578613 274.88583374 0.85450429]	[346.81015015 375.050354 0.83536601]	[336.70648193 462.35308838 0.92533439]	[498.18377686 274.93899536 0.8635534 ]	[523.7913208 375.11798096 0.89309847]	[541.74029541 462.2237854 0.92248821]	[441.75753784 464.91094971 0.75171286]	[400.72332764 467.40444946 0.73128706]	[418.63354492 623.90039062 0.81889611]	[428.94723511 754.83807373 0.76659667]	[482.77938843 462.38531494 0.74565321]	[495.66061401 611.06237793 0.80296171]	[503.50323486 765.04394531 0.80098307]	[416.15283203 198.02113342 0.90935397]	[439.29385376 195.6091156 0.94074261]	[400.72729492 195.56848145 0.49751294]	[462.31414795 195.4760437 0.94541281]	[5.05897980e+02 8.00965698e+02 7.44354427e-01]	[5.23955261e+02 7.93235657e+02 7.56068230e-01]	[5.00827728e+02 7.70245483e+02 7.08128333e-01]	[4.34030823e+02 7.93261414e+02 7.67315149e-01]	[416.04266357 790.68579102 0.79095036]	[4.39190765e+02 7.67540833e+02 6.83197021e-01]
[428.92410278 215.94163513 0.90409768]	[439.14389038 274.95007324 0.94438148]	[377.64465332 274.89727783 0.86526561]	[349.40698242 372.51873779 0.81880617]	[339.08224487 462.32028198 0.93243796]	[498.26208496 274.96322632 0.87674183]	[523.81774902 375.10974121 0.8899793 ]	[541.75274658 462.23660278 0.92038411]	[441.80615234 464.8555603 0.75331187]	[400.75921631 464.90844727 0.73409343]	[418.64755249 623.85845947 0.82904863]	[428.98983765 757.34100342 0.76713651]	[482.81704712 462.3364563 0.74813211]	[495.68170166 608.58410645 0.81059849]	[503.47406006 767.53991699 0.81535679]	[418.66189575 200.68313599 0.90270793]	[441.71105957 200.63305664 0.90443164]	[400.87139893 198.0912323 0.56805968]	[462.3684082 195.56962585 0.91937357]	[5.05903870e+02 8.00921265e+02 7.41629303e-01]	[5.23944641e+02 7.93216431e+02 7.63949156e-01]	[5.00796661e+02 7.72712402e+02 6.98597193e-01]	[4.34040375e+02 7.93265991e+02 7.66772509e-01]	[416.06903076 790.69012451 0.79177326]	[4.39205078e+02 7.67573303e+02 7.00636566e-01]
[434.02005005 216.11439514 0.88918048]	[439.24581909 274.94207764 0.94947165]	[377.71099854 274.88955688 0.86759311]	[351.97079468 374.99581909 0.83650374]	[339.15368652 462.3868103 0.91856396]	[500.72805786 275.006073 0.89630121]	[523.85626221 377.51885986 0.89300823]	[541.79571533 462.26803589 0.92451185]	[441.85818481 464.85787964 0.75042582]	[400.80148315 464.9151001 0.73376912]	[418.65084839 623.89013672 0.82240081]	[428.98764038 757.30664062 0.77375317]	[482.86410522 462.34619141 0.74437732]	[498.12716675 608.55700684 0.81842631]	[503.47088623 767.54101562 0.81518871]	[418.80648804 208.31881714 0.90765095]	[441.81900024 208.25334167 0.89566457]	[403.35061646 203.22991943 0.61110723]	[462.4446106 198.0375061 0.8903386]	[5.05955994e+02 7.98425964e+02 7.33926475e-01]	[5.23961060e+02 7.90808899e+02 7.55502045e-01]	[5.00767792e+02 7.72724426e+02 6.94981933e-01]	[4.34051422e+02 7.93253052e+02 7.78396070e-01]	[416.08084106 790.67779541 0.80138057]	[4.39179535e+02 7.67547668e+02 7.07163632e-01]
[436.55160522 218.59191895 0.88260931]	[441.66720581 274.9475708 0.94682717]	[380.14257812 274.90209961 0.87391567]	[354.50671387 375.01205444 0.85401356]	[339.24468994 462.44702148 0.88872373]	[500.7918396 275.03244019 0.90850282]	[523.90930176 377.5612793 0.89321858]	[541.83740234 462.30078125 0.92523938]	[441.90765381 464.86013794 0.74167371]	[400.85058594 464.9034729 0.72416651]	[418.66473389 623.91210938 0.82355255]	[431.5032959 757.33874512 0.77309048]	[482.90527344 462.37179565 0.73754042]	[498.13989258 608.57897949 0.82002574]	[503.44161987 767.53546143 0.81750906]	[421.2059021 210.85638428 0.91953242]	[441.91903687 208.35267639 0.89205098]	[405.81488037 205.75036621 0.6274308 ]	[464.94747925 198.03068542 0.87049699]	[5.05965729e+02 8.00978699e+02 7.24485278e-01]	[5.23969543e+02 7.93235718e+02 7.42979825e-01]	[5.00744476e+02 7.72723816e+02 6.90758884e-01]	[4.34078552e+02 7.93235413e+02 7.78698981e-01]	[416.11303711 790.66577148 0.80645591]	[4.39225342e+02 7.67581848e+02 7.10631788e-01]
[439.06350708 218.6592865 0.88797271]	[441.76153564 274.97357178 0.94599187]	[380.23919678 274.93457031 0.87560338]	[356.99356079 375.04211426 0.88084924]	[339.30114746 464.87332153 0.88111627]	[500.8576355 275.05975342 0.91122186]	[524.02502441 377.6210022 0.87322044]	[541.86694336 462.35842896 0.91594881]	[444.30212402 464.90634155 0.73457807]	[403.24945068 464.93511963 0.71750957]	[418.67547607 621.40386963 0.81147277]	[431.50027466 757.30456543 0.77303612]	[482.95928955 464.87194824 0.72940952]	[498.16217041 608.59564209 0.82327914]	[503.43896484 767.51092529 0.8128317 ]	[421.35357666 210.89332581 0.90999806]	[444.42367554 210.85726929 0.89448702]	[408.44000244 203.17070007 0.61683041]	[467.45733643 198.10389709 0.84531748]	[5.05954803e+02 8.00936279e+02 7.30959177e-01]	[5.23955566e+02 7.90822815e+02 7.47906804e-01]	[5.00730682e+02 7.72699097e+02 6.91258848e-01]	[4.34072693e+02 7.93229126e+02 7.79122889e-01]	[416.10754395 790.65289307 0.8031112 ]	[4.39232361e+02 7.67549744e+02 7.09755540e-01]
[439.19689941 218.63140869 0.92229396]	[441.86599731 274.97277832 0.93501115]	[382.73260498 274.91149902 0.85862792]	[357.10491943 375.01000977 0.88980007]	[341.75476074 464.8762207 0.86501521]	[503.32733154 275.06057739 0.90164375]	[526.47351074 377.67611694 0.87121695]	[541.89318848 462.40673828 0.9139843 ]	[444.34643555 464.88800049 0.73036027]	[403.28048706 464.90612793 0.71792364]	[418.69433594 623.82159424 0.82312405]	[431.50927734 757.30822754 0.77290893]	[485.37142944 464.86123657 0.71933812]	[498.19616699 608.60095215 0.82899022]	[503.42306519 765.05541992 0.81238455]	[423.84924316 210.89305115 0.89356959]	[449.43225098 210.85403442 0.87668234]	[413.56338501 205.73568726 0.59409273]	[470.01531982 200.578125 0.82743698]	[5.05906647e+02 8.00916138e+02 7.41380870e-01]	[5.23926758e+02 7.90806702e+02 7.54827857e-01]	[5.00736237e+02 7.70251099e+02 7.00672865e-01]	[4.34073486e+02 7.93221252e+02 7.75390148e-01]	[416.12109375 790.64587402 0.80330127]	[4.39228790e+02 7.67547668e+02 7.14599609e-01]
[439.24133301 218.63945007 0.92857146]	[444.337677 274.99880981 0.91796762]	[385.29156494 274.93988037 0.84622526]	[359.55950928 374.99154663 0.88429546]	[346.86273193 462.39724731 0.84983295]	[503.45407104 275.0513916 0.88754237]	[529.0635376 380.19107056 0.84176975]	[541.92541504 464.86065674 0.90713793]	[444.41360474 464.90475464 0.71907049]	[403.38949585 464.92105103 0.70097882]	[418.74224854 623.89074707 0.81914169]	[431.5017395 757.33398438 0.76616132]	[485.402771 464.88699341 0.71068227]	[498.24880981 608.63171387 0.82849783]	[503.43917847 767.4942627 0.8185674 ]	[423.91595459 210.92623901 0.88831359]	[449.51324463 210.87901306 0.87403035]	[416.08996582 210.80899048 0.59659606]	[475.06555176 200.63948059 0.82681209]	[5.05919525e+02 8.00951050e+02 7.40409970e-01]	[5.23939514e+02 7.90825500e+02 7.50907898e-01]	[5.00745514e+02 7.70267151e+02 7.05431342e-01]	[4.34085602e+02 7.93238403e+02 7.67170429e-01]	[416.1222229 790.65643311 0.79551941]	[4.39227356e+02 7.67563721e+02 7.07977116e-01]
[441.67538452 221.11988831 0.91602314]	[446.87332153 275.04876709 0.90579313]	[385.36959839 274.97650146 0.83823299]	[359.61920166 377.50939941 0.89773953]	[354.4460144 464.87167358 0.85024518]	[505.9720459 275.08673096 0.87298799]	[531.62304688 380.15991211 0.85358584]	[544.28985596 464.94873047 0.89470959]	[446.900177 464.92089844 0.71118021]	[405.87628174 464.93624878 0.69574559]	[418.7661438 621.39709473 0.82218307]	[431.51522827 757.32727051 0.7650044 ]	[485.48721313 464.89651489 0.70164335]	[500.66156006 611.11645508 0.82896084]	[503.44287109 767.48986816 0.82144117]	[428.92810059 213.33615112 0.88673103]	[454.56796265 213.28858948 0.8862114 ]	[416.1652832 210.84288025 0.68057585]	[477.60641479 200.66551208 0.82954007]	[5.05879730e+02 8.00959351e+02 7.46545434e-01]	[5.23924072e+02 7.93222412e+02 7.54707813e-01]	[5.00764954e+02 7.70264343e+02 7.13584661e-01]	[4.34083740e+02 7.93226501e+02 7.67111599e-01]	[416.12210083 790.64300537 0.79102892]	[4.39250488e+02 7.67557800e+02 7.09770024e-01]
[441.76629639 221.19049072 0.90006316]	[449.48110962 275.05950928 0.89726818]	[390.46734619 274.97802734 0.83143961]	[359.76513672 375.07046509 0.88918364]	[354.54776001 464.84564209 0.88196325]	[508.53158569 275.1055603 0.85878658]	[536.65002441 380.21612549 0.86298013]	[544.3548584 464.96725464 0.88966978]	[449.45819092 464.87774658 0.70378202]	[408.46176147 464.88076782 0.69165665]	[418.78668213 621.41137695 0.80359739]	[431.5032959 754.82562256 0.76325065]	[488.0118103 464.86071777 0.69955659]	[500.70672607 613.67071533 0.82215428]	[503.44824219 765.03967285 0.81346327]	[431.53314209 213.3651886 0.89232385]	[457.10601807 213.33482361 0.90811783]	[418.62197876 210.81333923 0.6671418 ]	[480.12896729 203.1499176 0.84426171]	[5.03457001e+02 7.98442566e+02 7.49145925e-01]	[5.23892578e+02 7.90809448e+02 7.59647012e-01]	[5.00781097e+02 7.70235107e+02 7.12226331e-01]	[4.34100006e+02 7.90819763e+02 7.68872917e-01]	[4.16138977e+02 7.90623230e+02 7.86809504e-01]	[4.39265228e+02 7.67526184e+02 6.97090626e-01]
[441.88357544 221.19682312 0.87901074]	[454.62121582 275.02529907 0.90839183]	[395.57720947 274.9256897 0.85729659]	[362.34390259 377.51531982 0.87074476]	[357.01470947 464.86053467 0.90193552]	[513.56500244 275.07528687 0.85466492]	[539.16687012 380.18670654 0.87590313]	[544.42602539 464.96469116 0.88238978]	[452.00656128 464.93972778 0.69876277]	[413.5007019 467.39694214 0.68831927]	[421.18005371 623.83703613 0.81384957]	[431.55407715 757.33227539 0.76007873]	[490.54190063 464.92575073 0.69009531]	[500.7880249 616.24261475 0.82355988]	[503.46795654 767.50292969 0.80782014]	[436.56243896 213.39161682 0.90999448]	[457.21585083 213.34538269 0.92641824]	[418.81170654 210.80601501 0.51042747]	[480.2321167 200.64912415 0.86618376]	[5.03470032e+02 7.98406616e+02 7.45750606e-01]	[5.23914429e+02 7.90806152e+02 7.59158373e-01]	[5.00776886e+02 7.72703796e+02 6.93245411e-01]	[4.36567047e+02 7.93229919e+02 7.65227199e-01]	[416.15710449 790.65026855 0.79199713]	[4.39286896e+02 7.67547668e+02 6.94093823e-01]
[444.36868286 221.1990509 0.86072737]	[457.16714478 275.0307312 0.93027496]	[398.08364868 274.91589355 0.87209868]	[369.90924072 375.04870605 0.83707845]	[357.13296509 462.4234314 0.92208266]	[516.18798828 275.10791016 0.86560595]	[539.27069092 380.24417114 0.88400066]	[544.46643066 467.39025879 0.87457097]	[454.61932373 467.40661621 0.70829546]	[416.04852295 467.41217041 0.70317817]	[421.25216675 623.82611084 0.80543232]	[4.34035004e+02 7.59868164e+02 7.55304992e-01]	[495.6546936 464.94015503 0.69564724]	[500.86785889 618.80993652 0.83594573]	[503.474823 765.05566406 0.80978727]	[436.69168091 213.38786316 0.92341834]	[459.70269775 213.34605408 0.94762069]	[421.23153687 210.80012512 0.54285347]	[480.30960083 203.14575195 0.87235808]	[5.03452576e+02 8.00947937e+02 7.41051555e-01]	[5.23921875e+02 7.93237366e+02 7.53645182e-01]	[5.00809052e+02 7.70248962e+02 7.11382926e-01]	[4.34110291e+02 7.93269836e+02 7.41880774e-01]	[4.16149536e+02 7.90673584e+02 7.76843429e-01]	[4.41679321e+02 7.67588806e+02 7.01963067e-01]
[444.45196533 223.66130066 0.8449375 ]	[459.61288452 275.02871704 0.94322729]	[398.17736816 274.90267944 0.87885875]	[372.48440552 375.05145264 0.84495157]	[357.21832275 464.86190796 0.90745139]	[518.70794678 275.09274292 0.87406409]	[541.68127441 380.25341797 0.89973217]	[544.51037598 464.97103882 0.87063998]	[457.13632202 464.92437744 0.72275257]	[416.13586426 467.39691162 0.71287686]	[421.27041626 623.85705566 0.82178223]	[4.31550873e+02 7.59899170e+02 7.55277574e-01]	[498.20581055 464.88183594 0.71513629]	[503.26245117 618.83740234 0.85390639]	[505.93469238 765.07647705 0.80181134]	[439.12911987 213.41027832 0.9401691 ]	[459.76342773 213.35626221 0.95400697]	[421.3454895 210.8737793 0.51938927]	[482.71737671 203.15994263 0.87216699]	[5.03469788e+02 7.98427246e+02 7.47961760e-01]	[5.23945862e+02 7.93216858e+02 7.63781667e-01]	[5.03284668e+02 7.70261597e+02 7.13494718e-01]	[4.34114349e+02 7.93287109e+02 7.39715457e-01]	[4.16146851e+02 7.90694397e+02 7.73969173e-01]	[4.39267151e+02 7.67592773e+02 7.01617718e-01]
[446.94750977 221.20666504 0.83933097]	[459.68389893 275.02090454 0.95151377]	[398.23339844 274.90625 0.87849128]	[375.0458374 375.11227417 0.87025511]	[359.64962769 464.94586182 0.89195222]	[518.78710938 275.07299805 0.87704587]	[541.72753906 380.25039673 0.9060747 ]	[544.54431152 464.9432373 0.86767852]	[457.20928955 462.38418579 0.74165606]	[418.54248047 464.83309937 0.72725129]	[421.27548218 621.37878418 0.82054085]	[4.31523102e+02 7.59894592e+02 7.55043268e-01]	[500.66448975 462.34091187 0.73763025]	[503.31677246 621.27575684 0.8550142 ]	[508.4564209 767.51849365 0.79820186]	[439.19699097 213.40621948 0.94869655]	[459.82772827 213.3681488 0.95760757]	[421.39440918 210.8981781 0.57913291]	[482.76931763 205.70510864 0.86829162]	[5.03458557e+02 7.98380737e+02 7.65194893e-01]	[5.23938660e+02 7.90818359e+02 7.79150546e-01]	[5.03412872e+02 7.70289917e+02 7.18076527e-01]	[4.34102020e+02 7.93269836e+02 7.42807984e-01]	[4.16128845e+02 7.90689026e+02 7.75387526e-01]	[4.39248810e+02 7.67593750e+02 6.95567906e-01]
[449.44113159 221.18556213 0.84219044]	[459.74694824 275.01333618 0.95551467]	[400.63540649 274.89071655 0.88086939]	[377.50735474 375.00704956 0.87808621]	[359.73422241 464.85830688 0.8917836 ]	[521.20013428 275.07528687 0.8833046 ]	[541.78759766 380.23062134 0.90939188]	[544.55224609 464.91952515 0.86915237]	[459.60055542 464.83450317 0.74491262]	[418.59344482 464.84716797 0.73141062]	[421.29983521 621.32006836 0.81895036]	[431.56036377 759.89978027 0.76022321]	[500.68252563 462.37780762 0.74069268]	[503.33270264 618.79003906 0.85027075]	[508.50045776 767.54797363 0.80311412]	[439.21981812 213.38523865 0.94951558]	[462.1859436 213.34030151 0.95670545]	[421.41345215 210.84440613 0.61460614]	[482.81466675 203.19596863 0.87096375]	[5.03438629e+02 7.95887878e+02 7.55377173e-01]	[5.23919678e+02 7.90816589e+02 7.75882304e-01]	[5.03417084e+02 7.72711304e+02 7.16944516e-01]	[4.34104370e+02 7.93262878e+02 7.39924312e-01]	[4.16135406e+02 7.90680664e+02 7.78421879e-01]	[4.39270721e+02 7.67613159e+02 7.05713391e-01]
[449.44372559 221.0933075 0.85037017]	[459.78442383 275.02090454 0.95510948]	[400.66500854 274.88986206 0.87854648]	[377.55297852 377.5050354 0.8965795 ]	[359.78894043 464.91802979 0.87823439]	[521.24853516 275.0965271 0.88830125]	[541.79608154 380.19796753 0.90913439]	[546.93505859 464.94180298 0.86392432]	[459.6184082 464.84088135 0.74858707]	[418.60342407 464.83468628 0.73559844]	[421.324646 618.80828857 0.80586779]	[4.31542999e+02 7.59908081e+02 7.57033050e-01]	[500.70324707 462.40136719 0.74030292]	[503.34289551 616.26434326 0.84685206]	[511.003479 767.59295654 0.80233175]	[439.22406006 213.30883789 0.93752742]	[462.20721436 210.91362 0.94182307]	[423.76531982 208.34017944 0.59405887]	[482.86508179 203.14976501 0.86387473]	[5.03448669e+02 7.95883911e+02 7.42162585e-01]	[5.23923401e+02 7.93224182e+02 7.62190759e-01]	[5.03452332e+02 7.72777588e+02 7.05519736e-01]	[4.34096771e+02 7.93263672e+02 7.37204373e-01]	[4.16126373e+02 7.90682068e+02 7.73118377e-01]	[4.39256744e+02 7.67621094e+02 7.00429559e-01]
[449.43945312 218.59851074 0.86345887]	[459.78842163 275.01382446 0.95552808]	[400.66778564 274.89077759 0.87742007]	[377.55389404 377.50177002 0.89411992]	[362.19421387 464.96353149 0.8678928 ]	[521.27264404 275.09384155 0.89306158]	[541.79040527 380.21432495 0.91188073]	[546.9151001 464.94171143 0.86517149]	[459.61941528 462.38766479 0.74897689]	[418.61499023 462.38140869 0.73978329]	[421.33966064 618.83184814 0.80460799]	[4.31553772e+02 7.59947388e+02 7.54512966e-01]	[500.6885376 462.37365723 0.74165583]	[503.33544922 616.22161865 0.841057 ]	[511.09732056 767.63775635 0.7974903 ]	[439.21298218 210.88653564 0.92984784]	[462.19332886 210.81187439 0.92531902]	[423.79394531 208.33366394 0.54732096]	[482.85061646 200.58964539 0.88088727]	[5.03434692e+02 7.98364929e+02 7.06280112e-01]	[5.23940735e+02 7.93251587e+02 7.45687008e-01]	[5.05947449e+02 7.75279358e+02 6.64006710e-01]	[4.34091309e+02 7.93294922e+02 7.26522028e-01]	[4.16127014e+02 7.90700378e+02 7.65640914e-01]	[4.39247162e+02 7.67657837e+02 6.98555827e-01]
[446.9744873 216.14686584 0.87631077]	[459.79019165 275.0078125 0.9558717 ]	[400.66986084 274.88830566 0.87787205]	[377.5574646 375.10440063 0.89528239]	[362.22888184 464.93179321 0.86687863]	[521.26391602 275.09127808 0.89119947]	[541.76855469 380.16311646 0.91088051]	[544.55273438 464.96508789 0.86131853]	[459.60122681 462.3447876 0.74881035]	[418.59356689 462.33950806 0.73630548]	[421.31347656 616.2612915 0.80392987]	[4.31556854e+02 7.59943726e+02 7.54032612e-01]	[500.67456055 462.33673096 0.74351341]	[503.32550049 611.137146 0.84928662]	[516.10906982 767.57006836 0.80851889]	[439.20028687 210.77914429 0.91560715]	[462.18347168 208.29518127 0.91027164]	[423.78457642 208.27151489 0.49787658]	[482.85870361 198.11976624 0.89418131]	[5.00869385e+02 7.98438965e+02 7.04250574e-01]	[5.21386658e+02 7.93359253e+02 7.28284240e-01]	[5.13584961e+02 7.72744568e+02 6.63907647e-01]	[4.34083893e+02 7.93323730e+02 7.26606071e-01]	[4.16130798e+02 7.90721069e+02 7.68607140e-01]	[4.39254364e+02 7.67646545e+02 7.00329065e-01]
[446.94754028 216.03569031 0.90006346]	[459.75082397 275.01229858 0.95504129]	[400.62350464 274.87506104 0.87488806]	[377.53543091 377.52862549 0.90014505]	[362.25115967 464.92266846 0.86628228]	[521.23864746 275.10586548 0.88935745]	[541.69415283 380.26382446 0.8998161 ]	[544.49884033 467.45776367 0.86797333]	[457.18988037 462.28970337 0.74561477]	[418.54315186 462.29724121 0.7316069 ]	[421.24597168 613.6807251 0.80381769]	[4.31530273e+02 7.62426575e+02 7.36954331e-01]	[498.26821899 462.2769165 0.74283248]	[503.32614136 608.63220215 0.85186142]	[516.15045166 767.6907959 0.80646282]	[439.17889404 205.75602722 0.90269411]	[462.18267822 205.70077515 0.89798939]	[423.76809692 200.67907715 0.486837 ]	[482.84396362 198.04216003 0.90418226]	[4.98159241e+02 7.98391663e+02 6.42702162e-01]	[5.18765869e+02 7.95864868e+02 6.76550269e-01]	[5.18653076e+02 7.77883789e+02 6.46544993e-01]	[4.28981537e+02 7.93291992e+02 7.09043741e-01]	[4.13587982e+02 7.90667664e+02 7.34830022e-01]	[4.39290833e+02 7.70134521e+02 6.84094012e-01]
[444.42636108 215.90808105 0.92301959]	[459.67312622 275.00912476 0.94851148]	[398.22158813 272.49246216 0.873882 ]	[377.49200439 377.50622559 0.89059597]	[362.26965332 467.39221191 0.85512334]	[521.17822266 275.09985352 0.8844837 ]	[539.30175781 380.21072388 0.89928967]	[544.4185791 469.98883057 0.87375385]	[457.10797119 462.32107544 0.72751945]	[416.10269165 462.33395386 0.7158457 ]	[421.2305603 616.20092773 0.79412508]	[4.31494537e+02 7.59933350e+02 7.40353823e-01]	[498.2071228 462.29260254 0.73129684]	[503.37548828 611.10467529 0.84286535]	[518.68078613 767.63195801 0.82176256]	[439.10049438 200.67971802 0.88953596]	[459.80157471 198.15209961 0.91967583]	[4.21383972e+02 2.00646805e+02 3.46901655e-01]	[482.84020996 195.61959839 0.91415238]	[4.90558105e+02 7.98397095e+02 6.34135008e-01]	[5.18670105e+02 7.98400879e+02 6.57240510e-01]	[5.21225769e+02 7.77838074e+02 6.57903850e-01]	[4.31510956e+02 7.93258118e+02 7.21027017e-01]	[4.16035034e+02 7.90642212e+02 7.41770506e-01]	[4.39268372e+02 7.67666809e+02 6.76661551e-01]
[444.34460449 213.52043152 0.93924558]	[459.58532715 275.02526855 0.9362238 ]	[398.15682983 272.49578857 0.87023699]	[375.10498047 375.09423828 0.88247442]	[362.21707153 464.92184448 0.86844099]	[518.71948242 275.12261963 0.87839592]	[539.16906738 380.19619751 0.87427813]	[544.28759766 467.48666382 0.87834585]	[454.60986328 464.85726929 0.70937836]	[416.01516724 464.87658691 0.7008788 ]	[421.20065308 618.80047607 0.80258477]	[4.31482666e+02 7.62466858e+02 7.37078607e-01]	[498.14331055 464.834198 0.71082592]	[503.34033203 608.62548828 0.84967148]	[518.70306396 767.5579834 0.82858944]	[436.68670654 198.15411377 0.89192331]	[459.75234985 198.07780457 0.92845577]	[4.21334442e+02 2.00610397e+02 2.72484303e-01]	[482.81045532 195.61289978 0.91475219]	[4.93109192e+02 7.98411560e+02 6.27739668e-01]	[5.18717529e+02 7.98352234e+02 6.56295002e-01]	[5.21223999e+02 7.72801941e+02 6.59113288e-01]	[4.28962921e+02 7.93283142e+02 7.13824391e-01]	[4.13563477e+02 7.90657593e+02 7.35364735e-01]	[4.39276581e+02 7.70155640e+02 6.75111532e-01]
[441.85360718 213.4584198 0.95421433]	[457.1411438 275.03009033 0.9236418 ]	[398.07678223 272.48931885 0.86523676]	[372.52008057 375.0607605 0.8463496 ]	[359.80703735 464.86535645 0.8817836 ]	[516.19134521 275.128479 0.86366266]	[534.08947754 380.26400757 0.84792531]	[541.84490967 464.95837402 0.89592052]	[452.04037476 464.89801025 0.70289797]	[411.02554321 464.89505005 0.68857038]	[421.18630981 618.82281494 0.80144477]	[4.31507996e+02 7.62480408e+02 7.37514257e-01]	[495.59164429 464.89154053 0.69560272]	[503.29556274 613.66320801 0.84776103]	[513.64794922 770.20629883 0.79282743]	[436.55990601 198.02941895 0.89443123]	[459.66952515 195.62272644 0.92915285]	[4.21207031e+02 1.98059525e+02 2.37736255e-01]	[482.77600098 195.57305908 0.92256606]	[4.87974152e+02 8.03462891e+02 6.10320926e-01]	[5.16134766e+02 8.00991150e+02 6.17250860e-01]	[5.18750793e+02 7.85488708e+02 6.51753068e-01]	[4.26414459e+02 7.93294312e+02 7.07561553e-01]	[4.13510468e+02 7.90660278e+02 7.21870363e-01]	[4.39306000e+02 7.70216736e+02 6.80957198e-01]
[441.81268311 213.34410095 0.93931949]	[457.07751465 275.03762817 0.90986925]	[395.64633179 274.87435913 0.85489047]	[369.97286987 375.04724121 0.83807474]	[359.76815796 462.40789795 0.90122986]	[513.65588379 277.4765625 0.8537001 ]	[528.99499512 380.30770874 0.85230136]	[541.7668457 464.88293457 0.90590215]	[449.50772095 464.8296814 0.70170176]	[410.94470215 462.40286255 0.68507737]	[421.16119385 618.83074951 0.79561812]	[4.31474396e+02 7.62479004e+02 7.35820830e-01]	[493.04226685 462.39797974 0.69417959]	[503.2585144 616.27606201 0.84528148]	[511.02624512 770.20751953 0.78019249]	[434.07351685 195.57775879 0.90292287]	[459.59588623 195.49107361 0.93657637]	[4.21152893e+02 1.98067245e+02 2.85853684e-01]	[482.71334839 195.49353027 0.93342924]	[4.98159790e+02 8.01003601e+02 6.04741812e-01]	[5.18770142e+02 7.98426086e+02 6.36606276e-01]	[5.13620422e+02 7.83029236e+02 6.28096938e-01]	[4.26431641e+02 7.93296631e+02 7.01385498e-01]	[4.13503296e+02 7.90676697e+02 7.21987665e-01]	[4.39277740e+02 7.70184631e+02 6.81130469e-01]
[441.75592041 210.86296082 0.93247628]	[454.57870483 275.03347778 0.89896941]	[395.5552063 274.87539673 0.84542382]	[367.38867188 375.1244812 0.84640115]	[359.71435547 464.88943481 0.89703238]	[513.56378174 277.46780396 0.84916747]	[526.53533936 380.22341919 0.86731613]	[541.68475342 464.84671021 0.9007991 ]	[446.94277954 464.87301636 0.70315492]	[405.91314697 464.85598755 0.681041 ]	[418.80090332 616.24902344 0.80325633]	[4.31486450e+02 7.62449829e+02 7.38982975e-01]	[487.96838379 464.86520386 0.69521666]	[500.84277344 616.26617432 0.84264255]	[505.97042847 767.64111328 0.79465556]	[431.54275513 195.46684265 0.91589987]	[457.18255615 195.39776611 0.93763798]	[4.18750244e+02 1.98068604e+02 3.32382441e-01]	[480.33190918 195.46340942 0.9376564 ]	[5.00740601e+02 8.00957520e+02 6.64799809e-01]	[5.21318054e+02 7.95800293e+02 7.10578620e-01]	[5.05882477e+02 7.75280640e+02 6.57143772e-01]	[4.28918549e+02 7.93311279e+02 6.94890738e-01]	[4.13512878e+02 7.90683594e+02 7.22048223e-01]	[4.39276917e+02 7.70147827e+02 6.85144365e-01]
[441.71136475 210.79925537 0.92867357]	[452.03579712 275.04840088 0.89232898]	[393.06109619 274.89138794 0.83191365]	[364.85131836 375.0675354 0.84491098]	[359.6473999 464.9100647 0.89682156]	[511.03451538 277.4972229 0.85571408]	[526.47302246 380.34484863 0.86260819]	[536.75042725 464.8555603 0.86607414]	[446.93005371 464.91162109 0.70367765]	[405.88916016 464.92108154 0.67932409]	[418.76345825 621.32806396 0.80691397]	[4.31481873e+02 7.62503113e+02 7.39612103e-01]	[487.92770386 464.87518311 0.69983453]	[500.76657104 616.22009277 0.82705581]	[503.46459961 765.01794434 0.79505408]	[429.00219727 195.39811707 0.91784972]	[457.16116333 193.02632141 0.94416749]	[4.18700531e+02 1.95636520e+02 3.33633155e-01]	[480.29992676 195.45196533 0.94324583]	[5.00876312e+02 7.95826599e+02 7.23531902e-01]	[5.21382690e+02 7.90767517e+02 7.66418874e-01]	[5.03304260e+02 7.70221741e+02 7.03637540e-01]	[4.28936615e+02 7.93361389e+02 6.99013412e-01]	[4.13527374e+02 7.90729492e+02 7.27502704e-01]	[4.39286377e+02 7.70178101e+02 6.82497561e-01]
[441.70983887 208.31542969 0.91830087]	[449.51486206 275.05203247 0.89092815]	[393.02011108 274.88977051 0.82824361]	[364.82879639 375.05880737 0.84807032]	[359.62637329 464.89251709 0.90436035]	[508.52575684 277.50177002 0.86078101]	[526.41723633 380.24462891 0.8812685 ]	[534.1427002 464.88796997 0.84158313]	[446.90634155 467.44570923 0.70270985]	[405.89572144 467.45733643 0.67408538]	[418.7668457 623.87738037 0.82825375]	[4.31485168e+02 7.62442017e+02 7.50791252e-01]	[485.47116089 467.40292358 0.70077658]	[500.65808105 616.19714355 0.81144476]	[503.30432129 759.94934082 0.80917305]	[428.97891235 195.36366272 0.91329539]	[457.13494873 192.95327759 0.9319672 ]	[4.18696442e+02 1.98069000e+02 3.56727809e-01]	[480.26330566 195.41571045 0.94861376]	[5.00851105e+02 7.95817871e+02 7.30091572e-01]	[5.21342163e+02 7.90726135e+02 7.58470237e-01]	[5.00716980e+02 7.70080078e+02 6.88269496e-01]	[4.28965790e+02 7.93327637e+02 7.16581285e-01]	[4.13531860e+02 7.90702271e+02 7.44546294e-01]	[4.39269073e+02 7.70090698e+02 7.04340518e-01]
[441.70910645 208.31199646 0.91815376]	[449.51382446 275.05392456 0.8907879 ]	[393.01849365 274.89172363 0.82740593]	[364.82397461 375.05691528 0.84803724]	[359.62863159 464.89187622 0.90253681]	[508.52352905 277.50543213 0.86037225]	[526.42486572 380.23834229 0.88152665]	[534.14672852 464.88739014 0.84068066]	[446.91757202 467.46017456 0.70112664]	[405.91223145 467.46865845 0.67185336]	[418.76434326 623.87646484 0.82331109]	[4.31499298e+02 7.62417419e+02 7.52059758e-01]	[485.48135376 467.42245483 0.69686157]	[500.64291382 613.66601562 0.81251717]	[503.3069458 759.93804932 0.81000906]	[428.97949219 195.36390686 0.91357464]	[457.13418579 192.95407104 0.93257385]	[4.18697601e+02 1.98064240e+02 3.58861059e-01]	[480.26171875 195.41334534 0.94988626]	[5.00853577e+02 7.95813965e+02 7.33738840e-01]	[5.21342468e+02 7.90719238e+02 7.61100054e-01]	[5.00725098e+02 7.67698364e+02 6.90118670e-01]	[4.28974365e+02 7.93317383e+02 7.20304906e-01]	[4.13540955e+02 7.90693665e+02 7.48789191e-01]	[4.39270752e+02 7.67673889e+02 7.08687663e-01]
[441.67556763 205.7789917 0.90541792]	[449.45223999 275.04940796 0.89121568]	[392.96832275 274.92120361 0.8227632 ]	[364.78952026 377.53045654 0.86617911]	[359.60342407 464.90203857 0.89627254]	[508.47073364 275.12850952 0.86106545]	[524.02416992 380.19631958 0.89198017]	[529.03308105 464.8840332 0.84647685]	[446.88037109 467.42495728 0.70185751]	[405.87753296 467.43200684 0.67530954]	[418.78295898 621.33062744 0.80954421]	[4.31481689e+02 7.59931641e+02 7.53034115e-01]	[485.44842529 464.92727661 0.70006955]	[498.21826172 616.19439697 0.80135512]	[503.25180054 762.51177979 0.81557626]	[428.91970825 192.99967957 0.9095816 ]	[457.08703613 192.9067688 0.9156577 ]	[4.18675629e+02 1.98107147e+02 3.84360135e-01]	[480.23361206 195.43788147 0.9430148 ]	[5.03346161e+02 7.93325378e+02 7.54061937e-01]	[5.21372803e+02 7.90628723e+02 7.67822504e-01]	[5.00654541e+02 7.70121338e+02 7.01683223e-01]	[4.31540375e+02 7.93258301e+02 7.06376553e-01]	[4.16054749e+02 7.90674133e+02 7.39749908e-01]	[4.39240295e+02 7.67651550e+02 6.89852118e-01]
[441.66305542 203.22085571 0.90132737]	[446.9753418 275.0519104 0.89325482]	[390.49389648 274.93136597 0.82455009]	[362.33352661 377.50772095 0.86823404]	[359.57424927 464.837677 0.90384269]	[508.44549561 275.11981201 0.86541528]	[523.97692871 380.14767456 0.89595628]	[526.5401001 464.93222046 0.8444733 ]	[446.86846924 464.93927002 0.70196551]	[405.88983154 464.94247437 0.67845058]	[418.77670288 621.28613281 0.81223983]	[4.31533997e+02 7.59929382e+02 7.57023335e-01]	[485.40509033 464.90917969 0.70681435]	[495.6842041 618.7454834 0.78701735]	[500.77371216 759.88482666 0.81326431]	[426.43591309 192.95628357 0.90964442]	[457.06329346 192.85514832 0.90459108]	[4.18681854e+02 1.98144409e+02 3.93954813e-01]	[480.20480347 195.44934082 0.93842024]	[5.03391907e+02 7.90823975e+02 7.73301899e-01]	[521.32739258 788.10583496 0.79027748]	[4.95594849e+02 7.67687622e+02 6.80421591e-01]	[4.34080505e+02 7.90827454e+02 7.28720188e-01]	[4.16115479e+02 7.90634827e+02 7.49159932e-01]	[4.39257538e+02 7.67681091e+02 6.92430973e-01]
[439.32485962 200.63128662 0.91002804]	[446.95755005 275.05645752 0.89692903]	[390.44998169 274.94259644 0.82537192]	[362.31243896 377.53921509 0.88009596]	[359.58071899 464.8848877 0.90019226]	[506.00271606 275.12161255 0.8711701 ]	[523.92565918 380.17388916 0.89726949]	[526.45178223 464.94732666 0.85426962]	[444.4458313 464.92617798 0.70564318]	[405.89825439 464.91256714 0.68210536]	[418.77679443 618.84057617 0.81388718]	[4.28977661e+02 7.59907837e+02 7.53746033e-01]	[485.36831665 464.91375732 0.71207267]	[490.57580566 613.70324707 0.78035015]	[498.11978149 757.33538818 0.77933496]	[426.39517212 192.86485291 0.90441263]	[454.65002441 192.76408386 0.88949776]	[418.63272095 198.04318237 0.50120074]	[480.17782593 195.44779968 0.9372496 ]	[503.34362793 790.76287842 0.81361115]	[521.24047852 788.01196289 0.78822851]	[4.85367615e+02 7.67701355e+02 7.31969297e-01]	[4.31511139e+02 7.90764954e+02 7.30229437e-01]	[4.16042358e+02 7.88223511e+02 7.34516442e-01]	[4.39196686e+02 7.70083008e+02 6.83381796e-01]
[441.65664673 198.15060425 0.91927749]	[446.95593262 275.06085205 0.89596295]	[390.44259644 274.9407959 0.82426053]	[362.30386353 377.55819702 0.8848747 ]	[359.57601929 464.95223999 0.89143461]	[506.00244141 275.1322937 0.87255073]	[523.94573975 380.1652832 0.89737809]	[526.45111084 467.40396118 0.84978622]	[444.4473877 467.41296387 0.7027775 ]	[405.90597534 464.93658447 0.67665714]	[418.76434326 623.81756592 0.81474066]	[4.28960327e+02 7.59911194e+02 7.53850639e-01]	[485.37045288 467.40618896 0.70503688]	[493.06472778 616.25750732 0.77978659]	[498.11300659 757.38293457 0.7789706 ]	[426.42303467 192.82072449 0.89399183]	[457.07275391 190.365448 0.88802898]	[418.65072632 198.00340271 0.49643978]	[480.18640137 195.43917847 0.93752599]	[503.36465454 790.76953125 0.81399703]	[521.25811768 788.02593994 0.79134631]	[4.82934509e+02 7.70096069e+02 7.42709696e-01]	[4.31546906e+02 7.90793457e+02 7.33590126e-01]	[4.16058258e+02 7.90617981e+02 7.39561200e-01]	[4.39172211e+02 7.67676270e+02 6.79599285e-01]
[441.65789795 198.09988403 0.93124527]	[446.9630127 275.09521484 0.89337468]	[390.43505859 274.9624939 0.82673097]	[362.32061768 377.57543945 0.88456136]	[359.60757446 467.43212891 0.87938517]	[505.99932861 277.49737549 0.87544763]	[523.94934082 380.15682983 0.89442796]	[526.45300293 467.45657349 0.84571648]	[446.87124634 467.45288086 0.7053017 ]	[405.91387939 467.43548584 0.67616904]	[418.76635742 623.89074707 0.82050955]	[4.28961609e+02 7.59907593e+02 7.55416036e-01]	[485.39294434 467.47512817 0.70475715]	[493.11846924 618.79077148 0.77365863]	[498.1595459 757.38226318 0.78185225]	[428.92373657 192.7716217 0.87853825]	[457.08230591 190.33404541 0.88607907]	[418.71591187 195.57365417 0.44242349]	[480.19885254 195.43821716 0.93651223]	[503.36593628 790.76306152 0.81248742]	[521.26397705 788.01721191 0.7926265 ]	[4.85378784e+02 7.70081726e+02 7.32836485e-01]	[4.34047577e+02 7.90767944e+02 7.35985160e-01]	[4.16089417e+02 7.90600647e+02 7.44150400e-01]	[4.39163147e+02 7.67675659e+02 6.77447915e-01]
[441.65579224 198.0874176 0.93285471]	[446.96051025 275.11776733 0.89175439]	[390.43283081 274.97528076 0.82851565]	[362.33544922 377.61514282 0.88588786]	[359.63262939 467.45895386 0.87851286]	[505.99588013 277.53045654 0.87729067]	[524.00494385 380.21221924 0.89138073]	[526.55133057 467.45422363 0.83531672]	[444.45230103 469.98327637 0.70596009]	[405.89630127 469.96786499 0.67622316]	[418.75720215 623.91967773 0.82102334]	[4.28973694e+02 7.59926697e+02 7.56164491e-01]	[485.40457153 469.99884033 0.70591712]	[498.11080933 621.26879883 0.79173177]	[498.24752808 759.94207764 0.79604328]	[428.92132568 190.40222168 0.87441951]	[457.09494019 190.31335449 0.88608581]	[418.73596191 195.56085205 0.42452979]	[480.21322632 195.42964172 0.9392823 ]	[503.38540649 790.82196045 0.79665244]	[521.27850342 788.08538818 0.79058313]	[4.85439667e+02 7.70160828e+02 7.28369236e-01]	[4.34057648e+02 7.90801758e+02 7.39591420e-01]	[4.16106842e+02 7.90634216e+02 7.51097798e-01]	[4.39167572e+02 7.67678345e+02 6.80414438e-01]
[439.32495117 198.07870483 0.9382689 ]	[446.9574585 277.47375488 0.89176536]	[390.43731689 274.99404907 0.83119464]	[362.34780884 377.64920044 0.88413417]	[359.64053345 469.96990967 0.87526256]	[505.99673462 277.5647583 0.87607598]	[524.01263428 380.2543335 0.88880724]	[529.00335693 467.41995239 0.83540416]	[446.86743164 469.96432495 0.70675606]	[405.89938354 469.96661377 0.67626822]	[418.74667358 623.92059326 0.81492227]	[4.28965393e+02 7.59921875e+02 7.55446136e-01]	[485.41119385 469.95803833 0.70491076]	[498.13128662 618.76220703 0.79020232]	[498.24163818 759.91229248 0.79327649]	[428.91424561 190.40577698 0.87707269]	[457.08786011 190.31556702 0.88522232]	[4.18757507e+02 1.95556854e+02 3.52914393e-01]	[480.21603394 195.42094421 0.93765169]	[503.38113403 790.80865479 0.79899675]	[521.27801514 788.07122803 0.79087543]	[4.85432526e+02 7.70139587e+02 7.24795640e-01]	[4.34036285e+02 7.90795044e+02 7.43703544e-01]	[4.16094940e+02 7.90623474e+02 7.53213942e-01]	[4.39171661e+02 7.67682617e+02 6.79828167e-01]
[441.67178345 198.05690002 0.94367588]	[446.96066284 277.47244263 0.88953274]	[390.43429565 274.99017334 0.82887745]	[364.78918457 377.62890625 0.87996137]	[359.67211914 469.9984436 0.87288201]	[506.00366211 277.57800293 0.87226999]	[526.39971924 380.3034668 0.88001919]	[531.53771973 467.42626953 0.82961279]	[444.44418335 470.01611328 0.70444787]	[405.85641479 470.0291748 0.67559904]	[418.74627686 623.92254639 0.81835008]	[4.28983337e+02 7.62422668e+02 7.57490873e-01]	[485.42739868 469.99499512 0.70220017]	[498.17913818 616.25683594 0.79761428]	[498.21154785 759.92700195 0.79224199]	[428.96450806 190.38310242 0.87338603]	[457.13574219 190.30358887 0.89227575]	[4.18757782e+02 1.95531830e+02 3.86977732e-01]	[480.24853516 195.41914368 0.94466543]	[503.3699646 790.81396484 0.80341458]	[521.26147461 788.07965088 0.79272175]	[4.85406342e+02 7.70138733e+02 7.27705240e-01]	[4.31548431e+02 7.90821655e+02 7.44036853e-01]	[4.16077209e+02 7.90644653e+02 7.54872501e-01]	[4.39182220e+02 7.70107178e+02 6.93977952e-01]
[441.70214844 198.02127075 0.95081413]	[446.96435547 275.12860107 0.8898735 ]	[390.44104004 274.96887207 0.82690746]	[364.77410889 377.62545776 0.88338375]	[359.7124939 467.48623657 0.87295675]	[506.01470947 277.57278442 0.87076694]	[526.4362793 380.2986145 0.87165082]	[534.09698486 467.44900513 0.82681799]	[444.43582153 469.9961853 0.70481366]	[405.83612061 469.99868774 0.6747936 ]	[418.73239136 624.00543213 0.82622421]	[4.28987427e+02 7.62421448e+02 7.60057211e-01]	[485.4354248 469.98355103 0.69841421]	[498.20669556 618.76690674 0.79536122]	[498.20516968 759.90283203 0.78997612]	[431.46691895 190.36454773 0.8695184 ]	[457.17269897 190.2625885 0.89526582]	[4.18773926e+02 1.95575668e+02 4.13551003e-01]	[480.26699829 195.4334259 0.94565099]	[503.36795044 790.82171631 0.80378807]	[521.26086426 788.08178711 0.79369646]	[4.85390167e+02 7.70115479e+02 7.22439766e-01]	[4.31557037e+02 7.93217773e+02 7.53320515e-01]	[4.16082092e+02 7.90661316e+02 7.67113507e-01]	[4.39178802e+02 7.70108215e+02 6.94797456e-01]
[441.72259521 195.63964844 0.95633459]	[446.95330811 275.11380005 0.89180601]	[390.42474365 274.95431519 0.8241663 ]	[364.80249023 377.61044312 0.8781324 ]	[359.74923706 464.94674683 0.87496275]	[506.01571655 277.56481934 0.8708095 ]	[526.45483398 380.26977539 0.87186664]	[534.17590332 467.41339111 0.83066195]	[444.42797852 470.00985718 0.70760083]	[405.83355713 470.01501465 0.67720717]	[418.73126221 623.94494629 0.82620949]	[4.28970520e+02 7.62418396e+02 7.58214772e-01]	[485.42071533 470.00189209 0.70361662]	[498.2199707 618.74804688 0.79463351]	[498.2131958 759.93487549 0.79209644]	[431.50527954 190.34159851 0.86935699]	[457.19973755 190.24731445 0.898808 ]	[418.77307129 195.56028748 0.44494313]	[480.28741455 195.4485321 0.94761503]	[503.37246704 790.81860352 0.80575919]	[521.26226807 788.08306885 0.79611647]	[4.85398071e+02 7.70139343e+02 7.24156559e-01]	[4.31531219e+02 7.93219727e+02 7.48640239e-01]	[4.16060516e+02 7.90657532e+02 7.61490643e-01]	[4.39168549e+02 7.70106323e+02 6.88835144e-01]
[441.71990967 195.62162781 0.96235925]	[446.95831299 275.10406494 0.89240479]	[390.44223022 274.94073486 0.82389474]	[364.84747314 377.59634399 0.87239152]	[359.81686401 464.95983887 0.85983968]	[508.43927002 277.55480957 0.87069821]	[526.45800781 380.25250244 0.87075675]	[536.72235107 467.41339111 0.84032303]	[444.42642212 469.98046875 0.7054317 ]	[405.82565308 469.97146606 0.67926645]	[418.73922729 623.87457275 0.82798177]	[4.28949829e+02 7.59910217e+02 7.58671880e-01]	[485.43829346 469.98455811 0.69838208]	[498.23583984 618.75213623 0.79482204]	[498.20562744 759.88293457 0.79052109]	[431.51315308 190.31860352 0.86665469]	[457.20635986 187.8243103 0.90010148]	[4.18792236e+02 1.95529938e+02 3.98310989e-01]	[480.3034668 195.44638062 0.94915015]	[503.35903931 790.82824707 0.80246425]	[521.2565918 788.08947754 0.79857165]	[4.85396149e+02 7.70109314e+02 7.26417899e-01]	[4.31551178e+02 7.93215576e+02 7.49641061e-01]	[4.16065582e+02 7.90658875e+02 7.64483869e-01]	[4.39139069e+02 7.67682861e+02 6.78819001e-01]
[441.73126221 195.6217804 0.96237928]	[446.96969604 275.0920105 0.89130747]	[390.4447937 274.93362427 0.82307482]	[367.34072876 377.58551025 0.86408746]	[362.20401001 467.43862915 0.85335994]	[508.44107056 277.5357666 0.87116313]	[526.49487305 380.28765869 0.86263591]	[539.21966553 464.96841431 0.86004257]	[446.87097168 470.02142334 0.70233828]	[405.87820435 470.01391602 0.67625576]	[418.72106934 623.84631348 0.81973374]	[4.28940277e+02 7.59903320e+02 7.56576061e-01]	[485.4793396 472.52182007 0.69519186]	[498.23303223 618.74920654 0.7983439 ]	[498.24227905 759.90673828 0.79568928]	[431.52331543 190.32234192 0.86742073]	[457.22140503 187.82435608 0.9015919 ]	[4.18786011e+02 1.95531067e+02 4.17521000e-01]	[480.31030273 195.43734741 0.95032126]	[503.38986206 793.24737549 0.7949158 ]	[521.28192139 788.12683105 0.80040395]	[4.85425323e+02 7.70117615e+02 7.16870964e-01]	[4.31536194e+02 7.90826294e+02 7.49412537e-01]	[4.16042023e+02 7.90650879e+02 7.60608852e-01]	[4.39142151e+02 7.67680420e+02 6.76347077e-01]
[441.74139404 195.62661743 0.95940197]	[446.96920776 275.07791138 0.89130461]	[390.45806885 274.92242432 0.82171202]	[367.3598938 377.59744263 0.86705863]	[362.22622681 464.95852661 0.85487801]	[506.01705933 277.52520752 0.87367928]	[526.51672363 380.33963013 0.85029727]	[539.24700928 467.42758179 0.85946894]	[446.90612793 470.01013184 0.69722134]	[405.91693115 470.00357056 0.67178625]	[418.72259521 623.8303833 0.81654447]	[4.28928406e+02 7.59875183e+02 7.57244647e-01]	[487.92230225 470.03207397 0.68927568]	[500.62240601 618.81976318 0.80482805]	[500.64401245 762.43280029 0.7997061 ]	[431.5395813 190.32380676 0.86903304]	[459.58493042 187.83184814 0.90352118]	[418.78289795 195.53163147 0.45280632]	[480.30810547 195.43530273 0.95096421]	[5.03415649e+02 7.93264526e+02 7.78310478e-01]	[521.32061768 788.14819336 0.79303968]	[4.85467316e+02 7.70181030e+02 6.93906546e-01]	[4.34072357e+02 7.90798462e+02 7.57895172e-01]	[4.16089569e+02 7.90634583e+02 7.68251717e-01]	[4.39109894e+02 7.67659424e+02 6.66399240e-01]
[441.74188232 195.63545227 0.95624012]	[446.96960449 275.06396484 0.89046896]	[390.46691895 274.91598511 0.82090056]	[367.36575317 377.5970459 0.86616403]	[362.27719116 464.90597534 0.85409153]	[506.02011108 277.50598145 0.87274188]	[526.54272461 380.3354187 0.84363002]	[539.28039551 467.43725586 0.86245048]	[446.93392944 470.02081299 0.69392782]	[408.38995361 470.006073 0.67022139]	[418.70788574 623.8661499 0.82029307]	[428.96112061 757.3928833 0.76033986]	[487.9708252 472.53439331 0.68430185]	[500.64163208 618.76647949 0.80291021]	[500.69741821 759.91253662 0.80652189]	[431.54147339 190.34315491 0.87188077]	[459.58322144 190.2646637 0.90506691]	[418.78723145 195.54519653 0.44852301]	[480.31115723 195.44352722 0.9529016 ]	[5.03392365e+02 7.93279785e+02 7.71916747e-01]	[521.30975342 788.168396 0.79063052]	[4.87990936e+02 7.70127869e+02 6.78761005e-01]	[4.34079254e+02 7.90810242e+02 7.59944141e-01]	[4.16096558e+02 7.90640259e+02 7.73869336e-01]	[4.39142792e+02 7.67651306e+02 6.78544462e-01]
[441.74682617 198.02658081 0.9472509 ]	[446.96069336 275.06158447 0.89141047]	[390.46847534 274.91671753 0.820701 ]	[367.38259888 377.57891846 0.86141193]	[362.34790039 464.92184448 0.83826894]	[506.01745605 277.49938965 0.87366313]	[528.96704102 380.30957031 0.84661913]	[539.31170654 467.45095825 0.86450231]	[446.94973755 469.99569702 0.69296664]	[408.38427734 469.99691772 0.6707266 ]	[418.71002197 623.88555908 0.82407379]	[428.98391724 757.38598633 0.7610445 ]	[488.02056885 470.02966309 0.68084228]	[500.65097046 616.27832031 0.81052959]	[500.77124023 759.94140625 0.82020563]	[431.54824829 190.36662292 0.87364221]	[459.58834839 190.30561829 0.9111166 ]	[418.78131104 195.53135681 0.46223664]	[480.30404663 195.45303345 0.95406771]	[5.03426544e+02 7.93295532e+02 7.56040394e-01]	[5.21357422e+02 7.88187622e+02 7.79259503e-01]	[4.90544189e+02 7.70122314e+02 6.81270421e-01]	[4.34076965e+02 7.90813293e+02 7.61702240e-01]	[4.16096741e+02 7.90642456e+02 7.79836237e-01]	[4.39160370e+02 7.67641418e+02 6.82384491e-01]
[441.75863647 198.05670166 0.93888283]	[446.97436523 275.06170654 0.89027321]	[390.47042847 274.92434692 0.82093108]	[367.39498901 377.57559204 0.86118609]	[364.78488159 464.90875244 0.83432794]	[506.01782227 277.49603271 0.87362355]	[529.00604248 380.32928467 0.83702064]	[541.73406982 467.42486572 0.87368065]	[446.93267822 469.97235107 0.68961453]	[405.89025879 470.00064087 0.673998 ]	[418.70217896 623.92102051 0.82304704]	[428.97952271 759.88537598 0.76060808]	[490.49121094 469.97824097 0.67842567]	[500.69274902 618.75622559 0.81674439]	[500.86282349 762.42779541 0.83030325]	[431.55715942 190.38415527 0.87658125]	[459.59210205 190.32705688 0.91569203]	[418.76773071 195.5411377 0.48911124]	[480.2989502 195.44662476 0.9539566 ]	[5.03407867e+02 7.93279663e+02 7.69232750e-01]	[521.37487793 788.20751953 0.78832746]	[4.95669922e+02 7.70103455e+02 6.91829145e-01]	[4.34034973e+02 7.90807861e+02 7.52846539e-01]	[4.16054779e+02 7.90629883e+02 7.71432757e-01]	[4.39166473e+02 7.67658691e+02 6.88391447e-01]
[441.77389526 198.1151123 0.92435491]	[446.97189331 275.05029297 0.89101154]	[390.45944214 274.92132568 0.81898522]	[367.39840698 377.57028198 0.85920441]	[364.82614136 464.90609741 0.83176023]	[506.02163696 277.47119141 0.87382025]	[529.02947998 380.33999634 0.83388972]	[541.76574707 467.43212891 0.87816888]	[446.95852661 467.44747925 0.69022721]	[405.90411377 467.4750061 0.67409724]	[418.71606445 623.90740967 0.8220008 ]	[428.9737854 759.90167236 0.76027918]	[490.5255127 467.45108032 0.68110597]	[500.76428223 618.76702881 0.81802034]	[503.23782349 759.91448975 0.82379836]	[434.02639771 192.77680969 0.88711953]	[459.59170532 190.38394165 0.9232806 ]	[418.76187134 195.56637573 0.50762099]	[480.28485107 195.4614563 0.95095813]	[5.03372864e+02 7.93287231e+02 7.75795937e-01]	[5.21373169e+02 7.88233154e+02 7.87980795e-01]	[4.98194031e+02 7.67674744e+02 6.88331246e-01]	[4.31555054e+02 7.90800171e+02 7.44223297e-01]	[4.16044403e+02 7.90620361e+02 7.61479437e-01]	[4.39171844e+02 7.67665222e+02 6.88577771e-01]
[441.76791382 198.14923096 0.91653752]	[449.44247437 275.03369141 0.88923556]	[390.46887207 274.91714478 0.81845522]	[367.40661621 377.57583618 0.86010081]	[367.34344482 464.90426636 0.82703406]	[508.45413208 275.11453247 0.8707664 ]	[529.04290771 382.73245239 0.83574313]	[541.76867676 467.46563721 0.87724918]	[449.46044922 467.443573 0.6843093 ]	[408.42514038 467.46173096 0.66895336]	[418.71652222 623.91925049 0.81642115]	[428.97952271 759.90228271 0.76112336]	[493.04592896 467.44500732 0.67718619]	[500.75213623 618.78112793 0.81730747]	[500.90023804 762.42590332 0.82391936]	[434.01260376 192.80584717 0.89358836]	[459.58374023 192.77726746 0.92503238]	[418.75463867 195.60203552 0.52906722]	[480.26693726 195.49150085 0.9520781 ]	[5.03413116e+02 7.93276184e+02 7.66136944e-01]	[5.21388977e+02 7.88212769e+02 7.80733943e-01]	[4.98152039e+02 7.70078125e+02 6.88082099e-01]	[4.31552521e+02 7.90804260e+02 7.49182105e-01]	[4.16045227e+02 7.90623779e+02 7.64962077e-01]	[4.39175232e+02 7.67667908e+02 6.91620886e-01]
[441.74783325 200.60745239 0.91215605]	[449.46966553 275.02838135 0.88842964]	[390.4836731 274.92102051 0.81897485]	[369.91485596 377.6010437 0.8620286 ]	[367.3682251 464.9083252 0.82514477]	[508.45736694 275.09274292 0.86645865]	[529.05456543 380.33413696 0.84143537]	[541.77362061 467.44622803 0.88230276]	[449.46798706 467.431427 0.68179727]	[408.45059204 467.44793701 0.66608417]	[418.72875977 623.94628906 0.81638122]	[4.28962280e+02 7.59887756e+02 7.58813500e-01]	[490.57733154 467.42419434 0.67635095]	[500.72610474 618.80499268 0.81536227]	[500.86276245 759.89691162 0.82550865]	[431.54141235 192.84892273 0.90136826]	[457.2053833 192.81547546 0.92675328]	[418.77297974 195.61734009 0.44283447]	[480.26229858 195.51213074 0.95261502]	[5.03392609e+02 7.93232605e+02 7.71568298e-01]	[5.21353027e+02 7.88168640e+02 7.81930923e-01]	[4.95677765e+02 7.67673523e+02 6.82269335e-01]	[4.31554840e+02 7.90784668e+02 7.49498606e-01]	[4.16043304e+02 7.90607666e+02 7.59728253e-01]	[4.39164520e+02 7.67658813e+02 6.85910225e-01]
[441.73983765 200.67198181 0.90571588]	[449.48458862 275.04751587 0.8885051 ]	[390.49441528 274.92755127 0.82058781]	[369.97802734 377.57632446 0.85883439]	[369.89193726 464.93276978 0.81762123]	[508.46542358 275.12548828 0.86836982]	[531.58422852 380.34347534 0.83602148]	[541.76678467 467.46743774 0.87903756]	[449.49685669 467.40072632 0.68209833]	[410.95965576 467.40716553 0.66831082]	[418.74072266 623.94891357 0.81970453]	[428.96139526 757.39306641 0.76205605]	[493.05603027 464.94567871 0.67714667]	[500.71905518 616.24725342 0.81382948]	[500.87338257 757.38690186 0.82458097]	[431.52005005 192.87313843 0.90505743]	[457.19848633 192.84249878 0.92886508]	[4.18748566e+02 1.95615799e+02 4.12667930e-01]	[480.27554321 195.51844788 0.95000196]	[5.03383270e+02 7.93213318e+02 7.77364910e-01]	[5.21354736e+02 7.88156311e+02 7.84337401e-01]	[4.95689056e+02 7.67641846e+02 6.79826260e-01]	[4.34044800e+02 7.90794006e+02 7.57004380e-01]	[4.16067413e+02 7.90617065e+02 7.72650480e-01]	[4.39156219e+02 7.67634888e+02 6.87905431e-01]
[441.75585938 203.1650238 0.90125155]	[449.51727295 275.06060791 0.88836849]	[392.97463989 274.92816162 0.82460713]	[372.4772644 377.57391357 0.86396194]	[369.98474121 464.95727539 0.81629282]	[508.49142456 277.47973633 0.8663736 ]	[531.62860107 380.33004761 0.83646941]	[541.76171875 467.48330688 0.87469065]	[449.51245117 467.41421509 0.67993873]	[410.99295044 467.41802979 0.66574758]	[418.7532959 623.96942139 0.81603593]	[428.96731567 757.39013672 0.7627331 ]	[493.0609436 467.40896606 0.67610717]	[500.73693848 618.76513672 0.81890774]	[500.86798096 757.39178467 0.8244803 ]	[431.55178833 192.89407349 0.90709859]	[457.20721436 192.87716675 0.93489349]	[418.75292969 198.01101685 0.46157193]	[480.262146 195.55377197 0.94839603]	[5.03376282e+02 7.93218323e+02 7.74786115e-01]	[5.21343201e+02 7.88162537e+02 7.84707069e-01]	[4.95684814e+02 7.67639893e+02 6.78310513e-01]	[4.34051331e+02 7.90792236e+02 7.54579782e-01]	[4.16071014e+02 7.90616333e+02 7.71544158e-01]	[4.39154480e+02 7.67634094e+02 6.89453363e-01]
[441.74804688 205.70043945 0.9002583 ]	[451.99636841 275.07376099 0.89004016]	[392.98614502 274.9362793 0.82749248]	[372.5378418 377.5663147 0.86841226]	[372.48974609 467.43823242 0.81296653]	[508.50982666 277.496521 0.86469972]	[534.12689209 382.72055054 0.83612543]	[541.74005127 469.96490479 0.87025797]	[451.99853516 467.41497803 0.67862606]	[413.48568726 467.42453003 0.66634583]	[418.76852417 623.956604 0.81328785]	[428.98950195 759.88146973 0.76377505]	[493.07522583 467.41799927 0.67747772]	[500.73529053 618.77331543 0.81920838]	[500.86993408 757.38226318 0.8250972 ]	[431.53683472 192.93286133 0.91205084]	[457.20895386 192.91383362 0.94131458]	[418.75744629 198.05047607 0.45096326]	[480.26040649 195.5838623 0.94519794]	[5.03370483e+02 7.93219849e+02 7.75372922e-01]	[5.21336914e+02 7.88165466e+02 7.85357475e-01]	[4.98119598e+02 7.67618652e+02 6.79872036e-01]	[4.34050323e+02 7.90805420e+02 7.54767835e-01]	[4.16073578e+02 7.90627380e+02 7.75424242e-01]	[4.39159302e+02 7.67650635e+02 6.94726408e-01]
[441.75018311 205.73500061 0.90277863]	[452.01470947 275.07199097 0.89053023]	[393.00537109 274.93707275 0.83100569]	[374.99572754 377.57406616 0.8779102 ]	[372.52593994 469.96005249 0.80891311]	[508.52035522 277.48815918 0.86402893]	[534.13397217 380.32818604 0.84190136]	[541.76739502 469.96377563 0.87100774]	[452.01785278 464.91918945 0.68058771]	[411.02600098 464.92980957 0.67001069]	[418.78567505 623.93762207 0.80973375]	[428.99951172 759.89788818 0.76179093]	[493.12533569 464.92538452 0.68196547]	[500.74490356 616.26281738 0.81287283]	[500.86148071 757.38885498 0.82586002]	[431.53994751 192.94487 0.91323352]	[457.21176147 192.92250061 0.94242215]	[418.75564575 198.03971863 0.43734208]	[480.27316284 195.5778656 0.94641191]	[5.03366760e+02 7.93231812e+02 7.75515556e-01]	[5.21333374e+02 7.88178345e+02 7.87555695e-01]	[4.95679230e+02 7.67638000e+02 6.77863836e-01]	[4.34053345e+02 7.90817078e+02 7.50902236e-01]	[4.16073364e+02 7.90637756e+02 7.73433566e-01]	[4.39169769e+02 7.67665100e+02 6.92382038e-01]
[441.74777222 205.7780304 0.90415251]	[452.02172852 275.06665039 0.89166337]	[393.00570679 274.93734741 0.83030736]	[374.99630737 377.57519531 0.87783045]	[375.02944946 470.03381348 0.81874114]	[508.53567505 277.48184204 0.86152154]	[534.14068604 380.29489136 0.84739494]	[541.75958252 467.45523071 0.87480736]	[449.52905273 467.41677856 0.6763593 ]	[411.00134277 467.415802 0.66535133]	[418.80441284 623.95196533 0.81016397]	[431.48391724 759.909729 0.76839542]	[493.06689453 467.41891479 0.67837918]	[500.74911499 618.82220459 0.82296741]	[500.86288452 759.8928833 0.82847762]	[431.53320312 192.95599365 0.91240597]	[457.21890259 192.93345642 0.94563353]	[418.75506592 198.04896545 0.43517351]	[480.27981567 195.5960083 0.94354922]	[5.03386536e+02 7.93230774e+02 7.76331902e-01]	[521.34698486 788.17608643 0.78897697]	[4.9568280e+02 7.6766272e+02 6.8298471e-01]	[4.34059662e+02 7.90820557e+02 7.47545719e-01]	[4.16084442e+02 7.90637817e+02 7.70599842e-01]	[4.39180450e+02 7.67660522e+02 7.05330491e-01]
[441.77462769 205.78175354 0.89856714]	[452.03219604 275.07922363 0.89264804]	[392.99737549 274.9510498 0.83030385]	[375.02078247 377.5675354 0.87705487]	[375.11837769 472.59069824 0.83958447]	[511.01190186 277.4876709 0.85803825]	[534.11383057 380.27023315 0.84815472]	[541.78533936 467.41110229 0.87602866]	[452.01928711 464.91491699 0.67755532]	[411.01373291 464.90963745 0.6655128 ]	[418.79980469 623.83770752 0.80505741]	[431.50009155 759.902771 0.76728553]	[493.12432861 464.91885376 0.68191701]	[500.74682617 618.77960205 0.81660283]	[500.859375 759.89642334 0.82737851]	[434.01876831 192.94534302 0.90827 ]	[459.59753418 192.92404175 0.94857419]	[418.77130127 198.05177307 0.45148998]	[480.29232788 195.59437561 0.94501102]	[5.03393219e+02 7.93232849e+02 7.77818918e-01]	[521.34863281 788.17510986 0.79001009]	[4.95667450e+02 7.67670776e+02 6.81589603e-01]	[4.34062897e+02 7.90813293e+02 7.47501612e-01]	[4.16087830e+02 7.90629883e+02 7.67577350e-01]	[4.39195953e+02 7.67664307e+02 7.02847481e-01]
[441.80413818 208.28721619 0.90148634]	[452.0541687 275.0874939 0.89309597]	[393.00695801 274.96456909 0.83361602]	[374.99407959 377.56314087 0.87336314]	[377.5227356 472.54122925 0.84839445]	[511.02819824 277.49609375 0.85614288]	[534.1385498 380.25402832 0.85239983]	[541.79327393 467.42184448 0.87652874]	[452.05148315 467.43624878 0.6823529 ]	[413.49597168 467.43835449 0.6691246 ]	[421.14562988 623.94213867 0.8076694 ]	[431.4944458 759.93096924 0.76692683]	[495.59140015 467.41873169 0.67792743]	[500.75613403 618.80944824 0.82157075]	[500.85467529 759.89312744 0.82826579]	[434.06820679 192.96353149 0.91340852]	[459.62936401 192.9485321 0.9540273 ]	[418.77914429 195.63871765 0.51050663]	[480.30050659 195.58039856 0.94889128]	[5.03395691e+02 7.93231873e+02 7.78336823e-01]	[521.34680176 788.17211914 0.78983843]	[4.95663696e+02 7.67667664e+02 6.79746270e-01]	[4.34059113e+02 7.90832153e+02 7.47563481e-01]	[4.16081970e+02 7.90646362e+02 7.69020915e-01]	[4.39198425e+02 7.67672668e+02 7.04932213e-01]
[441.81097412 208.30323792 0.902924 ]	[452.06298828 275.08703613 0.8936528 ]	[393.00909424 274.97097778 0.8339628 ]	[372.54693604 377.534729 0.86037433]	[375.11044312 470.04095459 0.82769698]	[511.03552246 277.48580933 0.85538703]	[534.13757324 380.24331665 0.85471594]	[541.75653076 464.92797852 0.88615412]	[452.03485107 467.45874023 0.68641734]	[413.4932251 467.4644165 0.67288548]	[421.14086914 623.91888428 0.80994916]	[431.480896 759.89672852 0.76584804]	[493.12231445 467.44515991 0.67952979]	[500.75189209 618.81097412 0.82153016]	[500.85357666 757.39648438 0.82756734]	[434.08358765 192.97535706 0.91327238]	[459.63336182 192.9631958 0.95546067]	[418.79693604 195.63536072 0.50546414]	[480.30130005 195.59275818 0.94790399]	[5.03396271e+02 7.93219116e+02 7.79195249e-01]	[5.21347046e+02 7.88152649e+02 7.86890626e-01]	[4.95656769e+02 7.67647705e+02 6.83983326e-01]	[4.34069458e+02 7.90815063e+02 7.49036789e-01]	[4.16086914e+02 7.90632751e+02 7.67081082e-01]	[4.39190277e+02 7.67652771e+02 6.99711800e-01]
[441.82113647 208.33348083 0.90571064]	[452.06610107 275.09979248 0.89411473]	[393.02410889 274.98730469 0.83796561]	[369.88668823 375.11227417 0.83989388]	[377.52062988 469.9609375 0.83576632]	[511.02127075 277.48803711 0.85714984]	[534.16430664 380.15908813 0.86622268]	[541.80639648 462.41744995 0.90816015]	[452.02426147 470.01589966 0.68855327]	[413.53408813 470.00436401 0.67558312]	[418.80267334 623.96795654 0.81895077]	[431.49731445 759.91308594 0.77068126]	[493.09667969 470.0229187 0.6810829 ]	[500.75241089 621.29650879 0.83606458]	[500.8717041 759.88751221 0.82721424]	[434.07855225 193.00035095 0.91370058]	[459.64974976 192.98245239 0.95688665]	[418.79229736 198.00140381 0.514597 ]	[480.30297852 195.62117004 0.9452529 ]	[5.03379211e+02 7.90839478e+02 7.78585732e-01]	[5.21341492e+02 7.88162109e+02 7.86536932e-01]	[4.98120209e+02 7.67641785e+02 6.85904980e-01]	[4.34048004e+02 7.90826843e+02 7.56919861e-01]	[4.16079132e+02 7.90635254e+02 7.77569294e-01]	[4.39201141e+02 7.67657837e+02 7.09833443e-01]
[441.79638672 210.76783752 0.91053355]	[452.05142212 275.10498047 0.89367986]	[393.02920532 274.99325562 0.84050584]	[364.8192749 377.51812744 0.85893524]	[377.51922607 462.35296631 0.89091957]	[511.01370239 277.49176025 0.85846144]	[534.16992188 377.61074829 0.8703289 ]	[541.87567139 459.80203247 0.92833054]	[452.02722168 469.99139404 0.68333268]	[413.49734497 469.99871826 0.67308807]	[421.14993286 623.91131592 0.81479645]	[431.515625 759.93414307 0.77066582]	[493.10528564 469.98287964 0.68429565]	[500.77105713 621.30859375 0.8337422 ]	[500.87466431 759.90673828 0.82653546]	[434.05895996 193.02215576 0.91307688]	[459.62353516 193.00442505 0.95307302]	[418.78588867 198.00175476 0.4850558 ]	[480.29779053 198.01454163 0.93921155]	[5.03393066e+02 7.93221863e+02 7.76534498e-01]	[5.21353455e+02 7.88170349e+02 7.86509693e-01]	[4.95686493e+02 7.67655396e+02 6.82609439e-01]	[4.34071777e+02 7.93227600e+02 7.51051724e-01]	[4.16100525e+02 7.90652588e+02 7.73797929e-01]	[4.39209381e+02 7.67662598e+02 7.10813761e-01]
[441.76763916 210.81813049 0.92396873]	[452.02236938 275.08648682 0.89350665]	[393.00378418 274.97311401 0.83685088]	[362.32766724 377.51055908 0.87359953]	[377.51324463 462.29037476 0.90448546]	[508.54589844 277.48226929 0.86065167]	[536.66174316 377.53265381 0.85967648]	[544.28094482 459.70172119 0.91758794]	[451.99307251 467.46801758 0.68083578]	[411.01074219 467.45983887 0.67086804]	[421.15856934 623.91009521 0.80896544]	[431.53482056 762.4331665 0.76849788]	[493.06500244 467.46408081 0.68031341]	[500.76565552 618.82965088 0.83090031]	[500.89013672 759.93743896 0.823264 ]	[431.55633545 195.39585876 0.91302741]	[459.59957886 195.38232422 0.95278853]	[418.75924683 198.0418396 0.46278268]	[480.27264404 198.06098938 0.93202335]	[5.03390289e+02 7.93232300e+02 7.81789482e-01]	[521.35699463 788.19061279 0.78829867]	[4.98140533e+02 7.67668396e+02 6.84373140e-01]	[4.34070007e+02 7.93215698e+02 7.42694914e-01]	[4.16097382e+02 7.90646179e+02 7.65151203e-01]	[4.39235809e+02 7.67688171e+02 7.11909533e-01]
[441.72866821 210.88095093 0.93480211]	[449.50952148 275.07763672 0.89259017]	[390.51171875 274.96911621 0.82980752]	[364.76730347 377.52047729 0.86660004]	[375.10852051 462.3788147 0.87881583]	[508.50595093 277.4753418 0.86446786]	[536.64154053 377.58041382 0.87485743]	[544.36169434 459.70999146 0.9176994 ]	[452.00323486 464.93792725 0.68921918]	[413.48651123 464.9336853 0.68004829]	[421.1946106 621.33410645 0.82177961]	[431.52877808 759.9074707 0.76742917]	[490.57595825 464.93624878 0.68660873]	[500.7756958 621.27954102 0.8312794 ]	[500.89407349 759.91607666 0.82295257]	[431.50799561 195.43666077 0.91593885]	[457.20205688 195.42936707 0.94243217]	[418.7711792 198.03018188 0.4409318 ]	[480.26690674 198.03262329 0.92534518]	[5.03367035e+02 7.93222351e+02 7.90594399e-01]	[521.34399414 788.18365479 0.79872 ]	[4.98160645e+02 7.67660767e+02 6.86922729e-01]	[4.34118500e+02 7.93237854e+02 7.39956617e-01]	[4.16148651e+02 7.90667542e+02 7.70025730e-01]	[4.39203430e+02 7.67637207e+02 6.99978888e-01]
[441.68762207 210.86453247 0.93395746]	[449.46960449 275.08227539 0.89203656]	[390.49133301 274.97955322 0.82673883]	[364.84918213 377.53887939 0.86138856]	[375.03729248 462.39373779 0.87466615]	[508.45922852 277.46704102 0.87028408]	[534.11523438 377.59686279 0.88222659]	[544.44030762 459.62268066 0.91533953]	[452.01473999 467.45828247 0.68820286]	[411.01031494 467.43041992 0.6748479 ]	[421.19433594 623.82489014 0.81995493]	[434.01089478 759.93432617 0.77105761]	[493.08920288 467.45178223 0.68338406]	[500.75866699 621.32043457 0.82929277]	[500.89434814 762.41986084 0.82258368]	[429.00167847 195.42599487 0.9148587 ]	[457.15722656 195.41490173 0.93610734]	[418.74588013 198.06806946 0.42392635]	[480.23123169 198.05158997 0.9170776 ]	[5.03381805e+02 7.93216614e+02 7.91391313e-01]	[521.34771729 788.18743896 0.79478788]	[4.98157257e+02 7.67689270e+02 6.90334439e-01]	[4.34070282e+02 7.90823669e+02 7.34498322e-01]	[4.16110016e+02 7.90629578e+02 7.61284113e-01]	[4.39249298e+02 7.67659119e+02 7.20694244e-01]
[441.66400146 210.8561554 0.92837399]	[449.44207764 275.09683228 0.89295304]	[390.46759033 275.00582886 0.82673717]	[367.39315796 377.58703613 0.8690989 ]	[372.44451904 462.42687988 0.84084684]	[506.00366211 277.46655273 0.87601084]	[531.57043457 377.61862183 0.88174784]	[544.40246582 459.72573853 0.91513556]	[452.00579834 467.41271973 0.68224609]	[411.02294922 464.93875122 0.67031682]	[421.16680908 623.88555908 0.80880243]	[434.01696777 762.43811035 0.76956105]	[493.05084229 467.4039917 0.67987084]	[500.68231201 618.77636719 0.81222689]	[500.87182617 757.39086914 0.82339555]	[428.95095825 195.45587158 0.90867746]	[457.10552979 195.40603638 0.92337298]	[418.71456909 198.1471405 0.4714022 ]	[480.18899536 198.05499268 0.9118672 ]	[503.36422729 790.81915283 0.80422634]	[521.32287598 788.14648438 0.79779631]	[4.98131805e+02 7.67625244e+02 6.82828248e-01]	[4.34048950e+02 7.90811157e+02 7.33893991e-01]	[4.16097900e+02 7.90616699e+02 7.57801354e-01]	[4.39265015e+02 7.67696594e+02 7.18331635e-01]
[439.26260376 210.8122406 0.91531223]	[446.93591309 275.08944702 0.89968514]	[387.92541504 275.00192261 0.82584333]	[367.35870361 377.63101196 0.8742516 ]	[364.82254028 464.89916992 0.83328378]	[505.97998047 275.12310791 0.88168222]	[529.05511475 377.56564331 0.87610763]	[544.40258789 459.59991455 0.9101606 ]	[449.47052002 464.93756104 0.68950135]	[408.43649292 464.91656494 0.6785183 ]	[421.17651367 621.40826416 0.80575144]	[434.02005005 762.4430542 0.77106392]	[490.55377197 464.93954468 0.68681997]	[498.26708984 613.71777344 0.80208051]	[500.86019897 759.90136719 0.82479107]	[426.4034729 195.40655518 0.91720712]	[454.61373901 195.37023926 0.90606201]	[418.66253662 198.10302734 0.47552568]	[480.13839722 198.03999329 0.90811998]	[503.37088013 790.82641602 0.80281061]	[521.32128906 788.14880371 0.79789567]	[4.98124054e+02 7.67665771e+02 6.87045217e-01]	[4.34055023e+02 7.90808899e+02 7.36811638e-01]	[4.16106049e+02 7.90617004e+02 7.61957824e-01]	[4.39266113e+02 7.70094604e+02 7.17285395e-01]
[439.22167969 208.33651733 0.90046644]	[446.87942505 275.07992554 0.90616876]	[387.86694336 274.99371338 0.82819325]	[362.35299683 377.6026001 0.88183117]	[362.22991943 464.91409302 0.85741061]	[505.92947388 275.10351562 0.8868854 ]	[529.02600098 377.49102783 0.85693723]	[544.36566162 459.61105347 0.91289067]	[446.97390747 464.93692017 0.68726581]	[408.3890686 464.92425537 0.67353898]	[421.15539551 623.83728027 0.81195533]	[434.01812744 762.41931152 0.7717545 ]	[490.49716187 464.92657471 0.68822169]	[498.18392944 611.14678955 0.80548984]	[500.853302 762.42645264 0.82959771]	[423.92666626 193.01359558 0.91822439]	[454.55557251 192.9861145 0.89739472]	[418.60061646 198.06558228 0.54460871]	[477.6824646 198.05961609 0.89799851]	[503.39553833 790.8258667 0.80171651]	[521.33300781 788.14190674 0.80040538]	[4.95681824e+02 7.70102722e+02 6.94258034e-01]	[4.34117493e+02 7.90800293e+02 7.44209647e-01]	[4.16144806e+02 7.90620972e+02 7.67857790e-01]	[4.39232635e+02 7.67697021e+02 7.12850869e-01]
[439.12036133 208.35098267 0.89464486]	[444.40142822 275.06365967 0.91566932]	[385.33712769 274.97991943 0.83779597]	[362.22528076 377.59790039 0.89628959]	[359.74588013 467.39474487 0.86674273]	[503.49798584 275.0760498 0.8901782 ]	[529.04638672 377.53082275 0.86570597]	[544.31829834 459.72845459 0.92551899]	[446.91485596 464.87634277 0.6997878 ]	[405.87017822 464.89257812 0.68214935]	[421.13623047 621.39758301 0.80639052]	[434.01367188 759.95092773 0.77355379]	[487.97723389 464.84182739 0.69568127]	[498.18041992 616.27368164 0.79612321]	[500.85150146 759.92596436 0.82817805]	[423.81491089 193.03567505 0.93979222]	[449.51535034 193.00221252 0.89265871]	[416.16986084 195.62965393 0.47162598]	[477.60552979 198.01348877 0.88160545]	[503.38934326 790.80981445 0.80112875]	[521.32739258 788.12573242 0.79642022]	[4.95678802e+02 7.70073425e+02 6.96247578e-01]	[4.34084503e+02 7.90796021e+02 7.47884393e-01]	[4.16131439e+02 7.90611816e+02 7.72635698e-01]	[4.3923996e+02 7.6769165e+02 7.1859920e-01]
[436.69503784 208.32745361 0.88268161]	[444.31637573 275.05883789 0.92399418]	[382.8157959 274.98730469 0.85118616]	[359.74099731 377.6300354 0.91573298]	[359.69622803 467.47775269 0.86144352]	[503.43029785 275.07397461 0.89926004]	[529.02990723 377.5617981 0.8604725 ]	[541.92633057 459.84057617 0.92361462]	[444.44198608 464.86135864 0.70611584]	[403.37362671 464.87496948 0.68925321]	[418.79336548 618.8112793 0.80437648]	[431.55026245 759.87762451 0.77415752]	[487.92111206 464.83456421 0.69932604]	[498.14816284 618.74188232 0.79201871]	[500.84127808 757.39556885 0.82673401]	[421.3767395 193.0297699 0.95003116]	[446.96871948 192.98768616 0.89997602]	[416.05917358 195.58778381 0.4777917 ]	[475.08782959 195.60641479 0.88088536]	[503.37106323 790.80334473 0.80654275]	[521.31561279 788.10675049 0.79917955]	[4.95686249e+02 7.67670654e+02 6.95604682e-01]	[4.34095184e+02 7.90786438e+02 7.54376233e-01]	[4.16140259e+02 7.90603821e+02 7.77274847e-01]	[4.39217102e+02 7.67646057e+02 7.13485360e-01]
[436.57693481 208.33139038 0.87231433]	[441.88897705 275.04067993 0.93191779]	[382.75332642 274.98815918 0.8624441 ]	[359.69442749 377.56866455 0.90693682]	[359.60855103 467.48086548 0.86357558]	[503.34127808 275.05874634 0.90315247]	[526.54760742 377.53933716 0.85674548]	[541.86462402 462.21957397 0.92343706]	[444.38787842 464.88201904 0.71451366]	[403.32449341 464.9041748 0.69511539]	[418.78790283 618.81616211 0.80688119]	[431.56228638 759.88763428 0.77443737]	[485.4475708 464.84576416 0.70485681]	[495.69381714 616.25378418 0.77564394]	[500.81991577 757.33587646 0.83143699]	[421.26687622 195.36837769 0.96788502]	[444.43933105 192.99423218 0.91424441]	[4.13593994e+02 1.95565430e+02 3.40873092e-01]	[472.53952026 195.61260986 0.87300068]	[503.35498047 790.81811523 0.80793023]	[521.29742432 788.11395264 0.79956818]	[4.95636322e+02 7.67637634e+02 6.96365893e-01]	[4.34119568e+02 7.90808899e+02 7.51105011e-01]	[4.16163422e+02 7.90629456e+02 7.77155399e-01]	[4.39217590e+02 7.67645203e+02 7.15854824e-01]
[434.10702515 208.35655212 0.86664361]	[441.84573364 275.03213501 0.93865526]	[380.3309021 274.97387695 0.86784661]	[359.58807373 377.51928711 0.90920144]	[357.16043091 469.95837402 0.86531502]	[503.29016113 275.07333374 0.90547526]	[526.42474365 377.51947021 0.87035656]	[541.81158447 462.2677002 0.92079508]	[444.33132935 464.86923218 0.72731483]	[403.2718811 464.89324951 0.70656604]	[418.77645874 621.33001709 0.81931955]	[431.54785156 759.89331055 0.77595812]	[485.37890625 464.85491943 0.71522063]	[493.07852173 616.19299316 0.76336992]	[500.79699707 754.82751465 0.83338368]	[421.2270813 195.390625 0.96940142]	[444.38061523 193.02249146 0.92349756]	[4.13528961e+02 1.95581253e+02 2.95593917e-01]	[469.96893311 197.9972229 0.85953271]	[503.33282471 790.7989502 0.80876082]	[521.26715088 788.08947754 0.79965723]	[4.95608398e+02 7.67623108e+02 6.97568774e-01]	[4.36586426e+02 7.90790222e+02 7.58681715e-01]	[4.18584686e+02 7.90623901e+02 7.84748495e-01]	[4.39196075e+02 7.67647705e+02 7.14464188e-01]
[434.04855347 210.7893219 0.86760175]	[441.78668213 275.0291748 0.94742203]	[380.25268555 274.98571777 0.88177687]	[357.22662354 375.12234497 0.90090287]	[357.10900879 470.0163269 0.86043072]	[500.87670898 275.08184814 0.90794683]	[523.98931885 377.550354 0.88739562]	[541.72003174 462.3369751 0.90719277]	[441.89474487 464.90194702 0.73208088]	[400.81945801 464.92352295 0.70825613]	[418.77102661 623.86138916 0.82843804]	[431.52310181 759.89599609 0.77646583]	[482.93624878 464.88024902 0.72167164]	[490.5189209 618.75933838 0.76677513]	[500.79516602 754.83221436 0.83148342]	[421.17645264 195.41236877 0.97599053]	[444.31982422 193.02998352 0.93477631]	[4.10962219e+02 1.95613800e+02 2.95800686e-01]	[467.44165039 198.0123291 0.86233932]	[503.32769775 790.78930664 0.81304967]	[521.25982666 788.07922363 0.79966736]	[4.95627594e+02 7.67627197e+02 7.00861156e-01]	[4.36586853e+02 7.90811096e+02 7.54508317e-01]	[4.18574860e+02 7.90644226e+02 7.80302644e-01]	[4.39175323e+02 7.67642395e+02 7.08849490e-01]
[434.01348877 210.77568054 0.86068881]	[441.72827148 275.04901123 0.9497782 ]	[380.20437622 275.01956177 0.89008653]	[357.23013306 377.49932861 0.90321684]	[356.98834229 472.52868652 0.83996612]	[500.81265259 275.08013916 0.9074114 ]	[523.91772461 377.50137329 0.88972521]	[539.28625488 462.27868652 0.90153736]	[441.87164307 464.83850098 0.73834735]	[400.78219604 464.83798218 0.72269219]	[418.75015259 623.84136963 0.82143241]	[431.50247192 759.94799805 0.76664579]	[482.91372681 464.84268188 0.72828591]	[485.43457031 613.68017578 0.80049479]	[500.74661255 757.33679199 0.81839108]	[421.14736938 195.418396 0.97549295]	[441.90774536 193.02131653 0.94561464]	[408.42098999 198.10818481 0.42193952]	[464.94216919 198.03134155 0.87677383]	[503.33984375 790.8213501 0.80585986]	[521.27038574 788.09558105 0.80200458]	[4.93116180e+02 7.67688293e+02 6.83944106e-01]	[4.36590454e+02 7.90831970e+02 7.42574692e-01]	[4.18564850e+02 7.90667480e+02 7.68758178e-01]	[4.39161346e+02 7.67693604e+02 6.93733692e-01]
[434.01312256 210.77587891 0.86068511]	[441.72695923 275.04391479 0.94999468]	[380.20559692 275.01205444 0.88971776]	[357.23068237 377.49932861 0.90296423]	[356.98825073 472.52978516 0.84034777]	[500.81277466 275.07849121 0.90733922]	[523.91888428 377.50250244 0.88961589]	[539.28179932 462.27371216 0.90138203]	[441.87057495 464.85430908 0.73755032]	[400.78387451 464.8508606 0.72187024]	[418.74902344 623.84265137 0.82154632]	[431.50222778 759.9473877 0.76703626]	[482.91052246 464.86178589 0.72849 ]	[485.43920898 613.66998291 0.80164492]	[500.74755859 757.32897949 0.81905425]	[421.14727783 195.41882324 0.975725 ]	[441.90713501 193.02201843 0.94579959]	[408.41830444 198.10845947 0.42259842]	[464.94577026 198.0308075 0.87595624]	[503.33282471 790.82269287 0.80650371]	[521.26324463 788.0980835 0.80197012]	[4.93122040e+02 7.67676941e+02 6.83773458e-01]	[4.36583588e+02 7.93220825e+02 7.43009925e-01]	[4.16162231e+02 7.90672913e+02 7.68602788e-01]	[4.39164459e+02 7.67687561e+02 6.96016848e-01]
[428.95748901 210.85566711 0.86679697]	[439.24295044 275.12976074 0.9450953 ]	[380.12808228 275.06021118 0.89207053]	[357.15133667 377.64202881 0.92202091]	[352.01123047 475.08477783 0.8137809 ]	[500.71374512 277.48974609 0.89587545]	[523.80407715 377.6831665 0.92399299]	[534.17242432 464.87573242 0.84351307]	[441.72244263 464.93392944 0.74323422]	[400.6524353 467.40682983 0.72714859]	[418.71801758 623.89306641 0.82741606]	[428.98532104 762.43615723 0.76439917]	[482.75354004 464.89807129 0.74399412]	[482.91427612 616.20233154 0.84107149]	[500.72253418 762.42169189 0.81759346]	[418.70495605 195.44520569 0.9702611 ]	[441.81747437 195.39190674 0.96111101]	[403.33099365 200.60758972 0.52558106]	[464.84869385 198.08485413 0.88414496]	[503.39501953 790.84051514 0.80017585]	[521.30310059 788.11853027 0.80264759]	[4.93070526e+02 7.70204102e+02 6.82687044e-01]	[4.36597107e+02 7.93216675e+02 7.56862581e-01]	[4.16165375e+02 7.90686890e+02 7.78477490e-01]	[4.39099243e+02 7.67690002e+02 6.74781442e-01]
[426.40625 210.87879944 0.88032174]	[439.1914978 277.50476074 0.944291 ]	[377.73855591 275.0904541 0.8895101 ]	[357.10705566 377.69961548 0.92239368]	[349.45129395 475.15539551 0.81097043]	[500.67807007 277.53494263 0.89272624]	[521.42791748 380.14562988 0.92311019]	[529.07897949 464.9619751 0.82795858]	[439.32757568 467.39450073 0.74719876]	[398.26104736 467.42578125 0.72924525]	[418.70321655 624.00073242 0.82840097]	[429.00033569 762.4755249 0.76900655]	[480.36474609 464.90679932 0.74964571]	[482.87036133 616.27630615 0.85300499]	[500.74664307 762.46386719 0.82494497]	[418.63406372 195.43922424 0.96113211]	[441.76828003 195.4105835 0.96402878]	[400.88546753 198.12675476 0.51142025]	[462.44058228 198.12852478 0.89093137]	[5.05877838e+02 7.93255859e+02 7.63836443e-01]	[5.21380920e+02 7.88144653e+02 7.87703633e-01]	[4.93083832e+02 7.70207703e+02 6.92903817e-01]	[4.36592682e+02 7.93231201e+02 7.61424482e-01]	[4.16160034e+02 7.90703979e+02 7.83677876e-01]	[4.39136902e+02 7.70107727e+02 6.89586043e-01]
[423.92132568 210.89453125 0.89401698]	[439.15539551 277.53530884 0.94218689]	[377.72064209 275.10671997 0.8907311 ]	[357.07516479 377.65979004 0.9224171 ]	[346.88360596 475.07055664 0.79817802]	[498.26345825 277.57546997 0.88570124]	[521.34814453 380.16815186 0.92090094]	[529.04632568 467.48849487 0.82185292]	[439.28405762 467.46054077 0.74297321]	[398.22738647 469.972229 0.72596651]	[418.70596313 624.0022583 0.83125108]	[428.99594116 762.44696045 0.76728714]	[480.34005737 467.42532349 0.74264115]	[482.87857056 618.76647949 0.8521325 ]	[500.73831177 762.4732666 0.82698464]	[418.58773804 195.44340515 0.95436442]	[441.70953369 195.42021179 0.96503621]	[400.82885742 198.06878662 0.46413106]	[462.39694214 198.10578918 0.90079367]	[5.05886505e+02 7.93343140e+02 7.52773762e-01]	[5.21399780e+02 7.88204895e+02 7.82707691e-01]	[4.93049988e+02 7.70186890e+02 7.11721838e-01]	[4.36595428e+02 7.93261780e+02 7.52714396e-01]	[4.16159454e+02 7.90726196e+02 7.76531935e-01]	[4.39115936e+02 7.67691650e+02 6.81404114e-01]
[423.92108154 210.89454651 0.89401519]	[439.15563965 277.53424072 0.94208431]	[377.71994019 275.10479736 0.89073551]	[357.07495117 377.65890503 0.92221171]	[346.8835144 475.07159424 0.79798597]	[498.26394653 277.57559204 0.88584828]	[521.34814453 380.1685791 0.92076671]	[529.04614258 467.4914856 0.82139623]	[439.28396606 467.45535278 0.74326676]	[398.22613525 469.96908569 0.72608912]	[418.7053833 624.00042725 0.82961321]	[428.99249268 762.45245361 0.76729572]	[480.34161377 467.41864014 0.74287271]	[482.88711548 618.76434326 0.85143071]	[500.73812866 762.47381592 0.82687098]	[418.58776855 195.44345093 0.95427382]	[441.70935059 195.42053223 0.96497613]	[400.82913208 198.06932068 0.46085393]	[462.39746094 198.10469055 0.90091032]	[5.05888611e+02 7.93341736e+02 7.51418114e-01]	[5.21402222e+02 7.88204407e+02 7.81205058e-01]	[4.93046997e+02 7.70189270e+02 7.11291790e-01]	[4.36594818e+02 7.93256287e+02 7.51427948e-01]	[4.16160522e+02 7.90723877e+02 7.75969923e-01]	[4.39118439e+02 7.70081055e+02 6.80778980e-01]
[423.92163086 210.89468384 0.89394146]	[439.15567017 277.53396606 0.9423033 ]	[377.72027588 275.10244751 0.8908664 ]	[357.07489014 377.65948486 0.92245221]	[346.89245605 475.07962036 0.79882061]	[498.26348877 277.57589722 0.88591492]	[521.34851074 380.16879272 0.92082381]	[529.04547119 467.48608398 0.82208824]	[439.27871704 467.44274902 0.7447176 ]	[398.21838379 467.48083496 0.7268014 ]	[418.70211792 623.99688721 0.8305015 ]	[428.99569702 762.4541626 0.76700258]	[480.33792114 467.40838623 0.74330211]	[482.87747192 618.76580811 0.85246003]	[500.7366333 762.48016357 0.82726014]	[418.58825684 195.44340515 0.95450324]	[441.70944214 195.42044067 0.96506864]	[400.83001709 198.06735229 0.4610061 ]	[462.39718628 198.10426331 0.90093273]	[5.05890778e+02 7.93342896e+02 7.51971483e-01]	[5.21402344e+02 7.88205872e+02 7.82168150e-01]	[4.93042938e+02 7.70194580e+02 7.11563289e-01]	[4.36593445e+02 7.93265076e+02 7.50801206e-01]	[4.16157898e+02 7.90729736e+02 7.75080681e-01]	[4.39122894e+02 7.70081360e+02 6.81344330e-01]
[423.88452148 210.87423706 0.89632702]	[439.09570312 277.54006958 0.93677855]	[377.67483521 275.10864258 0.88852376]	[357.0486145 377.62524414 0.91640222]	[346.88583374 472.53604126 0.79563963]	[498.18994141 277.6010437 0.87573946]	[521.24542236 380.22476196 0.91674787]	[528.97515869 467.44943237 0.83223152]	[439.25256348 467.48138428 0.74222642]	[398.20053101 470.01159668 0.72621834]	[418.68673706 623.89575195 0.83845586]	[431.47702026 762.45849609 0.76961088]	[480.30337524 467.42340088 0.74198902]	[482.85296631 613.6807251 0.8409242 ]	[500.78491211 762.43481445 0.82498741]	[418.57128906 195.4304657 0.94919312]	[441.66369629 195.42021179 0.96316749]	[400.79385376 198.05310059 0.50929224]	[462.35144043 198.10467529 0.91049266]	[5.03473907e+02 7.95808716e+02 7.43212700e-01]	[5.23787659e+02 7.90595215e+02 7.72518754e-01]	[4.93116089e+02 7.70142090e+02 7.03179598e-01]	[4.36585358e+02 7.93262878e+02 7.49323726e-01]	[4.16157227e+02 7.90719788e+02 7.79717982e-01]	[4.39141174e+02 7.70099060e+02 6.91370428e-01]
[423.86499023 210.8805542 0.89889628]	[436.66714478 277.5640564 0.92926353]	[377.60073853 275.10824585 0.88360322]	[357.02178955 377.71676636 0.91439128]	[344.24505615 477.64758301 0.8354038 ]	[495.66699219 277.65350342 0.85703784]	[521.1739502 380.22964478 0.9105413 ]	[526.50799561 467.47479248 0.83815289]	[439.19680786 469.96081543 0.74319977]	[398.15466309 472.54330444 0.72738618]	[418.69561768 623.90979004 0.84652668]	[428.98199463 762.4831543 0.77407092]	[480.25088501 464.9407959 0.74275577]	[482.86383057 613.62872314 0.85079372]	[500.85195923 764.96942139 0.83402491]	[418.55310059 195.44403076 0.94154781]	[439.32302856 195.43197632 0.96270442]	[400.77059937 200.58294678 0.56545717]	[462.29425049 200.5877533 0.9093442 ]	[5.05886261e+02 7.95893433e+02 7.35410988e-01]	[5.23846313e+02 7.90656006e+02 7.56873548e-01]	[4.98122833e+02 7.70199524e+02 6.95766449e-01]	[4.34103424e+02 7.93268433e+02 7.61289597e-01]	[416.12509155 790.71618652 0.79154092]	[4.39121033e+02 7.70129578e+02 6.92394972e-01]
[421.38632202 213.32022095 0.91931373]	[434.05459595 277.68521118 0.88852715]	[375.01443481 277.55361938 0.85909593]	[354.44647217 380.10906982 0.88072175]	[339.23245239 477.6111145 0.86552644]	[490.52160645 280.15765381 0.83746898]	[516.15338135 380.24438477 0.87149411]	[526.43243408 472.60391235 0.85899001]	[436.67492676 464.94335938 0.72901195]	[398.03445435 469.98254395 0.72004735]	[418.59747314 626.41418457 0.84573841]	[428.97842407 764.98522949 0.77089643]	[477.73410034 464.83938599 0.72883523]	[482.90231323 613.66668701 0.84255391]	[500.85327148 762.44671631 0.83621424]	[416.03695679 195.5433197 0.90791315]	[439.20806885 195.49383545 0.94928926]	[400.61654663 203.22610474 0.62582523]	[459.85116577 200.65635681 0.90354443]	[5.08495728e+02 7.98415283e+02 7.46409655e-01]	[523.93615723 790.67468262 0.79115582]	[4.95624969e+02 7.70162415e+02 7.03742087e-01]	[4.3148996e+02 7.9330188e+02 7.5346458e-01]	[4.13551178e+02 7.90723633e+02 7.70506382e-01]	[4.39204865e+02 7.70178589e+02 7.07215846e-01]
[421.29803467 213.37802124 0.94631481]	[431.54455566 277.71325684 0.87494498]	[372.54962158 277.59112549 0.85052568]	[351.98226929 380.23907471 0.86953461]	[339.12487793 477.66012573 0.88716543]	[488.01818848 280.19134521 0.83608902]	[516.16833496 380.31268311 0.85836291]	[526.40075684 475.13821411 0.87528539]	[436.63812256 467.4230957 0.72184908]	[395.64849854 470.00839233 0.71610987]	[418.56030273 626.42218018 0.81693548]	[431.48794556 765.02459717 0.7744084 ]	[477.69155884 464.87844849 0.71911472]	[482.92721558 613.6585083 0.83926946]	[503.27578735 767.52301025 0.86043423]	[413.50161743 195.59436035 0.89505368]	[439.13345337 195.53656006 0.94442689]	[398.23104858 205.79098511 0.55490595]	[459.787323 203.20739746 0.89501518]	[5.13604553e+02 8.00991638e+02 7.56908000e-01]	[5.26444702e+02 7.90782593e+02 7.82801688e-01]	[4.98155548e+02 7.72723572e+02 7.15154588e-01]	[4.31507568e+02 7.93313232e+02 7.49607325e-01]	[4.13584808e+02 7.90731873e+02 7.71478355e-01]	[4.39250610e+02 7.70202637e+02 7.12309718e-01]
[421.29006958 213.42201233 0.95491588]	[431.49761963 277.72070312 0.87062991]	[372.52371216 277.61346436 0.84683263]	[351.91915894 380.19790649 0.86810178]	[336.69302368 475.14776611 0.8799426 ]	[487.99176025 280.19421387 0.8378067 ]	[513.65338135 380.32702637 0.85201895]	[526.40997314 475.15884399 0.87465948]	[436.63104248 469.99935913 0.71794742]	[398.0151062 475.08007812 0.72124082]	[418.61053467 626.4621582 0.84715044]	[431.46829224 764.99224854 0.77331215]	[477.67572021 467.42993164 0.70984602]	[482.92098999 616.23907471 0.84076512]	[503.36077881 770.10223389 0.85687715]	[411.0369873 195.63302612 0.88645786]	[439.13519287 195.58154297 0.94103432]	[398.23190308 205.78274536 0.57779634]	[459.76626587 205.6940918 0.89459735]	[5.18727478e+02 8.06063721e+02 7.75657177e-01]	[5.29040833e+02 7.93321228e+02 7.56438851e-01]	[4.98232849e+02 7.77890808e+02 7.15665400e-01]	[4.34046753e+02 7.93294922e+02 7.47639239e-01]	[4.16049103e+02 7.90724182e+02 7.69887447e-01]	[4.39207275e+02 7.70165222e+02 7.06415772e-01]
[421.27374268 213.4624176 0.95809704]	[431.46392822 280.12893677 0.86484116]	[372.47869873 277.65609741 0.83937603]	[349.36834717 380.2822876 0.85277581]	[336.62356567 475.1267395 0.87251437]	[487.96881104 280.22720337 0.83525604]	[513.65045166 382.7635498 0.84140825]	[526.39990234 477.60528564 0.88122463]	[436.59451294 472.57315063 0.71860158]	[395.61437988 477.61868286 0.73159695]	[418.59082031 626.52410889 0.8343274 ]	[431.47729492 765.05102539 0.7830677 ]	[477.64016724 469.99499512 0.70607859]	[482.91213989 618.78625488 0.84945792]	[503.37643433 772.71655273 0.82526934]	[411.02270508 198.056427 0.87638515]	[439.11633301 195.62995911 0.93506271]	[398.21875 210.76852417 0.66527402]	[459.73800659 205.77748108 0.89476955]	[5.18688354e+02 8.08666443e+02 7.83646107e-01]	[5.31563782e+02 8.00931396e+02 7.43429542e-01]	[5.00657196e+02 7.85610474e+02 7.17631459e-01]	[4.34061432e+02 7.95783386e+02 7.46214569e-01]	[4.16069702e+02 7.90768494e+02 7.76126742e-01]	[4.39199036e+02 7.70202942e+02 7.00800657e-01]
[421.27740479 213.5188446 0.95492554]	[428.97915649 280.20574951 0.85492581]	[369.9715271 280.12963867 0.81987983]	[344.30752563 382.7835083 0.8476668 ]	[336.52096558 477.63235474 0.87828499]	[487.94064331 282.72964478 0.82600117]	[516.11053467 385.31802368 0.81960487]	[526.41674805 477.68554688 0.89133555]	[436.57272339 475.07315063 0.71506667]	[395.56518555 477.61968994 0.72613335]	[418.59490967 626.58508301 0.82920176]	[431.48318481 767.53344727 0.78198779]	[477.64401245 472.53347778 0.7052086 ]	[482.89315796 621.30859375 0.85640609]	[503.45672607 780.44787598 0.79305196]	[411.02246094 198.1350708 0.86057484]	[439.11138916 198.05262756 0.92691123]	[398.19543457 210.8349762 0.71678197]	[459.70639038 208.31196594 0.89521164]	[5.18702759e+02 8.13876953e+02 7.69597411e-01]	[5.34129944e+02 8.08725769e+02 7.75386691e-01]	[5.00738861e+02 7.90650940e+02 7.27246463e-01]	[4.34032959e+02 7.95875000e+02 7.28121877e-01]	[4.16046112e+02 7.90816406e+02 7.53480136e-01]	[4.39201538e+02 7.72698914e+02 6.91581964e-01]
[421.25326538 215.9480896 0.96492666]	[428.96191406 282.73168945 0.83965176]	[369.96566772 282.67715454 0.8041625 ]	[341.72732544 385.33712769 0.85646188]	[334.07794189 477.7416687 0.88406688]	[485.48193359 285.27301025 0.82399791]	[513.65765381 385.37976074 0.81013042]	[526.43695068 477.72280884 0.89108735]	[436.56997681 477.6491394 0.72902977]	[395.56188965 480.1619873 0.74069321]	[418.58602905 626.61309814 0.82462001]	[431.46691895 767.49743652 0.77970147]	[477.61465454 475.14892578 0.70852959]	[482.89309692 623.84472656 0.86156154]	[503.42776489 780.4296875 0.78569394]	[410.99606323 203.15846252 0.84277266]	[439.0736084 200.61557007 0.90592355]	[398.16967773 213.30819702 0.72084999]	[459.67022705 210.84927368 0.90170783]	[5.16206360e+02 8.16398804e+02 7.64171004e-01]	[5.31569702e+02 8.11156677e+02 7.81445026e-01]	[5.00696716e+02 7.90606873e+02 7.04949498e-01]	[4.31535156e+02 7.95848267e+02 7.26426542e-01]	[4.13591492e+02 7.90791504e+02 7.58264005e-01]	[4.39189423e+02 7.70255737e+02 6.95789099e-01]
[421.25604248 216.04187012 0.96647269]	[428.90820312 287.88705444 0.83248395]	[369.89440918 287.79336548 0.7900812 ]	[339.30731201 387.91540527 0.86146683]	[333.96517944 480.28866577 0.88985431]	[485.46868896 290.39102173 0.82786024]	[513.65899658 390.45367432 0.810601 ]	[526.46411133 480.24282837 0.89810634]	[436.54992676 477.70300293 0.73487043]	[395.55490112 480.19180298 0.74798423]	[418.60064697 626.55065918 0.83905977]	[431.50628662 767.52563477 0.79009879]	[477.59802246 477.6690979 0.71439445]	[482.85543823 623.95037842 0.86581933]	[503.44146729 788.05316162 0.81038851]	[410.98049927 208.24324036 0.8463676 ]	[439.06820679 203.19274902 0.89787441]	[398.14233398 213.43925476 0.70206022]	[459.6678772 213.30786133 0.91362143]	[5.16133301e+02 8.21488281e+02 7.61182308e-01]	[5.29035522e+02 8.11329346e+02 7.79187560e-01]	[5.00726227e+02 7.93238220e+02 6.92765474e-01]	[4.28928040e+02 7.95849915e+02 7.20168471e-01]	[4.13507568e+02 7.90777466e+02 7.49409974e-01]	[4.39243073e+02 7.70285461e+02 7.10859179e-01]
[421.26022339 218.53863525 0.93724614]	[426.45031738 292.93399048 0.85758191]	[367.41210938 290.42150879 0.79983014]	[339.25283813 390.50057983 0.8660903 ]	[328.91555786 482.87271118 0.86172539]	[485.45953369 292.94723511 0.84347713]	[516.13238525 395.51663208 0.83060038]	[526.47070312 482.84613037 0.88306433]	[434.05337524 480.24221802 0.74191004]	[395.50424194 480.3243103 0.75342417]	[418.61642456 631.66796875 0.81376272]	[431.53329468 767.62774658 0.80353522]	[472.59790039 480.2204895 0.7156108 ]	[482.88693237 629.0378418 0.83978456]	[503.40161133 788.13079834 0.82822317]	[411.01516724 210.82266235 0.86817634]	[436.69711304 208.31758118 0.89536417]	[398.09936523 215.89154053 0.77165288]	[459.66760254 213.46302795 0.9455744 ]	[5.08517883e+02 8.23989258e+02 7.60968983e-01]	[5.26468262e+02 8.13765259e+02 7.75287151e-01]	[5.00777008e+02 7.93317200e+02 6.93761826e-01]	[4.28931305e+02 7.95845154e+02 7.03015685e-01]	[4.13531586e+02 7.90785706e+02 7.37016976e-01]	[4.39244446e+02 7.72820435e+02 7.01465487e-01]
[421.27404785 221.13253784 0.89643335]	[426.41046143 295.45193481 0.89048284]	[369.89440918 295.41925049 0.81812131]	[339.19314575 395.52175903 0.88168097]	[326.29907227 485.34436035 0.83953613]	[485.43554688 295.44348145 0.86628824]	[516.16326904 398.11340332 0.8726548 ]	[526.49554443 485.36721802 0.86091 ]	[431.55523682 480.32107544 0.73453575]	[393.04244995 482.77359009 0.7393744 ]	[418.64489746 631.6640625 0.81699073]	[431.51998901 767.6083374 0.79884338]	[472.56277466 480.31665039 0.71369976]	[482.84417725 631.63024902 0.83583421]	[503.42498779 790.75958252 0.80473816]	[411.03457642 213.32820129 0.89028847]	[436.68399048 210.92623901 0.91589934]	[398.0680542 216.07989502 0.74946868]	[459.63601685 215.94499207 0.94177073]	[5.08490906e+02 8.29093140e+02 7.76624322e-01]	[5.26438660e+02 8.21445374e+02 7.49157667e-01]	[5.00777283e+02 8.03529480e+02 6.84707463e-01]	[4.26407867e+02 7.93365845e+02 7.09785759e-01]	[4.13490479e+02 7.90744202e+02 7.35926747e-01]	[4.39243011e+02 7.72782166e+02 7.06900656e-01]
[421.2414856 228.81919861 0.90553802]	[426.43438721 295.64678955 0.89600348]	[369.94012451 295.5696106 0.83364189]	[339.15710449 398.04467773 0.90345466]	[323.75817871 487.98260498 0.82222128]	[485.40139771 298.0229187 0.88691062]	[516.1494751 400.65917969 0.87709171]	[526.53283691 490.57485962 0.82788551]	[431.53366089 482.93228149 0.71740806]	[393.00860596 485.38949585 0.71607214]	[418.71206665 636.715271 0.82489985]	[431.53192139 767.62896729 0.80086875]	[472.53439331 482.90667725 0.70552707]	[482.80187988 634.23303223 0.82974327]	[5.03402344e+02 7.95853821e+02 7.77516663e-01]	[410.98452759 213.55404663 0.90573156]	[436.66900635 213.49552917 0.93831342]	[398.12600708 221.1328125 0.63851243]	[459.65466309 216.1222229 0.92226917]	[5.11036041e+02 8.29189453e+02 7.46659636e-01]	[5.26486267e+02 8.24028870e+02 7.29417801e-01]	[5.00750336e+02 8.08702759e+02 7.02851832e-01]	[4.28946014e+02 7.95789368e+02 6.99004352e-01]	[4.13528687e+02 7.90757690e+02 7.30606735e-01]	[4.39246460e+02 7.72794739e+02 7.05008268e-01]
[421.19473267 233.85647583 0.94028693]	[426.43804932 298.18963623 0.88531947]	[369.94628906 298.10946655 0.83908963]	[339.10519409 398.27017212 0.92031527]	[321.21713257 493.10586548 0.83963394]	[485.43151855 300.6428833 0.86124849]	[516.14282227 403.28985596 0.84338176]	[528.98748779 498.15408325 0.85547316]	[434.02490234 490.48855591 0.71081287]	[393.04568481 490.48825073 0.70673382]	[418.72497559 636.76855469 0.82609218]	[431.50067139 767.64208984 0.79708987]	[472.54205322 490.52038574 0.69410521]	[482.8097229 641.85870361 0.84632117]	[5.03308044e+02 7.95885071e+02 7.93849885e-01]	[408.44906616 216.1068573 0.89304906]	[436.62289429 216.03945923 0.91931844]	[398.10787964 226.24511719 0.671776 ]	[459.6555481 221.15028381 0.89125615]	[5.03399780e+02 8.31841003e+02 7.85116434e-01]	[5.23795532e+02 8.29178284e+02 8.08366299e-01]	[5.00721558e+02 8.08629456e+02 6.86546981e-01]	[4.26400574e+02 7.95792603e+02 7.00758040e-01]	[4.11005096e+02 7.90755310e+02 7.18043387e-01]	[4.39250671e+02 7.72796265e+02 7.09908307e-01]
[421.26010132 234.03024292 0.94593596]	[428.91290283 303.23156738 0.8435185 ]	[369.93685913 300.77099609 0.80679643]	[339.12872314 403.33050537 0.89544761]	[318.72442627 498.24926758 0.8885383 ]	[485.41201782 303.27770996 0.83925468]	[516.13665771 405.81454468 0.81895769]	[528.9855957 500.65344238 0.86601198]	[431.53613281 495.6361084 0.71693707]	[393.02615356 495.64950562 0.71027637]	[418.75183105 641.83337402 0.82177055]	[428.98562622 767.53552246 0.79069847]	[470.00448608 495.67840576 0.70209765]	[482.72790527 641.89886475 0.85258389]	[5.00908142e+02 8.03530457e+02 7.98514962e-01]	[408.48031616 218.67137146 0.85745579]	[436.68188477 218.58009338 0.90946907]	[398.01821899 231.39712524 0.81135809]	[459.59915161 228.81759644 0.86773777]	[5.00872589e+02 8.36865723e+02 7.71353006e-01]	[5.21308411e+02 8.31741333e+02 8.07350814e-01]	[5.00707916e+02 8.11157288e+02 6.83829844e-01]	[4.23897522e+02 7.93340454e+02 7.03492582e-01]	[4.10951111e+02 7.90726379e+02 7.10293472e-01]	[4.39250763e+02 7.70248901e+02 7.13736296e-01]
[421.24230957 236.54040527 0.96305966]	[426.44790649 310.93069458 0.83993995]	[369.9185791 308.37814331 0.79372776]	[339.06985474 410.94085693 0.87283343]	[318.63751221 500.85623169 0.92089993]	[485.41049194 310.94644165 0.83577156]	[516.12780762 413.50952148 0.81136 ]	[526.52746582 503.27838135 0.87696981]	[431.51754761 498.15353394 0.7184934 ]	[393.06335449 498.15228271 0.71626747]	[418.80383301 641.91125488 0.82403362]	[428.95846558 767.55072021 0.7841205 ]	[469.95721436 498.21572876 0.70007426]	[482.73114014 644.53741455 0.85894662]	[5.00853638e+02 8.06085571e+02 7.96284676e-01]	[410.98632812 226.30499268 0.83789712]	[436.68154907 223.72679138 0.88420355]	[398.08065796 233.95614624 0.78770286]	[459.62786865 233.83824158 0.90409845]	[5.03298035e+02 8.41973389e+02 7.35074639e-01]	[5.21296997e+02 8.31873901e+02 7.71802425e-01]	[4.98184204e+02 8.11321655e+02 6.37895405e-01]	[4.26371490e+02 7.93346497e+02 6.98428988e-01]	[4.10982666e+02 7.90731628e+02 7.08897769e-01]	[4.39228973e+02 7.70256409e+02 6.97231472e-01]
[421.26504517 239.1231842 0.91798127]	[426.38952637 315.92202759 0.88556457]	[367.39981079 313.49789429 0.80962563]	[336.66134644 413.60214233 0.8870793 ]	[318.56478882 503.35192871 0.92940921]	[485.39001465 315.91976929 0.86102074]	[516.15179443 416.15505981 0.84985834]	[526.52642822 503.48248291 0.85816401]	[431.48529053 500.69360352 0.73648769]	[393.01742554 500.68362427 0.7365725 ]	[421.14770508 644.33691406 0.82596672]	[428.98013306 767.67431641 0.79081923]	[467.49160767 500.75531006 0.71913368]	[480.35296631 646.93469238 0.86187559]	[5.00725800e+02 8.08666138e+02 8.08174253e-01]	[411.03103638 231.40252686 0.87198341]	[436.6781311 231.34910583 0.89983106]	[398.0602417 236.45597839 0.80799013]	[459.61248779 234.06323242 0.93316031]	[5.03380768e+02 8.44580261e+02 7.27428377e-01]	[5.21339355e+02 8.34316284e+02 7.69829094e-01]	[4.93050903e+02 8.16371155e+02 5.92500448e-01]	[4.21355072e+02 7.93246582e+02 7.20354676e-01]	[4.08419739e+02 7.90632874e+02 7.02721655e-01]	[4.39251678e+02 7.75297974e+02 7.05246627e-01]
[421.24938965 246.79231262 0.89050233]	[426.37820435 316.13397217 0.90290636]	[367.3934021 316.07830811 0.82583869]	[336.60012817 418.68447876 0.92248935]	[316.17724609 503.48547363 0.90849572]	[485.37136841 316.15429688 0.88725483]	[516.13684082 421.16940308 0.87503207]	[526.54150391 513.58233643 0.82754344]	[428.99475098 500.87155151 0.73101586]	[393.02093506 500.85842896 0.73909092]	[421.13891602 644.5168457 0.84542048]	[431.4888916 767.625 0.79596984]	[467.43817139 503.3303833 0.71782649]	[480.31637573 649.66766357 0.82630533]	[5.00790344e+02 8.13854980e+02 7.83616006e-01]	[410.98999023 233.99728394 0.90293878]	[436.65542603 233.96081543 0.93132603]	[398.07672119 239.12158203 0.74696553]	[459.5904541 236.60925293 0.91620356]	[5.05912201e+02 8.49650696e+02 7.19221711e-01]	[5.23813904e+02 8.42010498e+02 7.37202704e-01]	[4.93096924e+02 8.29259155e+02 6.28813863e-01]	[4.21320190e+02 7.93226318e+02 7.32443750e-01]	[4.05909454e+02 7.90601501e+02 7.14516759e-01]	[4.39305786e+02 7.72754211e+02 7.25493014e-01]
[421.20330811 251.90652466 0.92217815]	[426.41381836 318.65359497 0.89643562]	[369.9083252 318.55941772 0.83119416]	[336.58831787 421.1701355 0.92638385]	[316.08447266 508.49658203 0.87717122]	[485.3984375 318.72418213 0.87545764]	[516.12481689 423.82971191 0.83743066]	[526.51409912 518.66339111 0.85956228]	[431.49639893 505.94540405 0.71536541]	[393.0402832 505.90744019 0.71729082]	[418.80310059 646.96447754 0.85031128]	[431.4883728 767.5604248 0.79220659]	[467.49768066 506.00048828 0.69463116]	[480.33688354 659.78527832 0.82440364]	[5.00729309e+02 8.21519104e+02 7.59495437e-01]	[410.9382019 236.54304504 0.90062147]	[436.6232605 236.49435425 0.92725128]	[398.08996582 244.237854 0.70626003]	[459.60540771 241.66946411 0.87999105]	[5.03318390e+02 8.52255493e+02 7.36116111e-01]	[5.21297424e+02 8.49593933e+02 7.64717400e-01]	[4.93084961e+02 8.34269226e+02 5.77796221e-01]	[4.23784760e+02 7.93278625e+02 7.29935646e-01]	[4.08409454e+02 7.90645874e+02 7.19562829e-01]	[4.41684479e+02 7.70233704e+02 7.47159898e-01]
[421.20996094 254.53155518 0.94705319]	[426.43252563 321.25927734 0.85956335]	[369.89147949 321.21755981 0.81446064]	[336.55413818 423.8309021 0.9010492 ]	[315.96716309 518.68225098 0.88433021]	[485.38983154 321.2986145 0.84907049]	[516.12512207 426.43356323 0.81070745]	[526.48846436 518.79278564 0.88220322]	[431.48318481 511.01397705 0.70645958]	[393.0368042 508.47610474 0.70572215]	[421.16134644 647.01867676 0.85171783]	[431.50228882 767.574646 0.80063403]	[467.45367432 513.57653809 0.69215423]	[480.30145264 659.88525391 0.82416159]	[5.00681671e+02 8.26599365e+02 7.70012140e-01]	[408.40982056 239.16595459 0.86134207]	[436.63317871 239.09519958 0.89844394]	[398.01315308 251.87831116 0.76472217]	[457.19674683 249.35101318 0.86302507]	[5.03319794e+02 8.54875427e+02 6.98823273e-01]	[5.21299622e+02 8.52175903e+02 7.53687680e-01]	[4.90530701e+02 8.36874451e+02 5.64105511e-01]	[4.21372955e+02 7.93298462e+02 7.34925091e-01]	[4.08404449e+02 7.90647583e+02 7.32116938e-01]	[4.41695984e+02 7.70243530e+02 7.56976724e-01]
[421.19290161 257.03100586 0.96398711]	[426.42990112 328.88180542 0.8364749 ]	[367.42010498 326.35955811 0.79093295]	[336.54000854 428.9090271 0.86663127]	[315.93560791 521.1697998 0.89171827]	[485.39440918 328.90481567 0.83206689]	[516.17822266 436.5552063 0.8310321 ]	[526.42633057 521.42352295 0.89196157]	[431.49606323 516.17431641 0.71335626]	[393.06228638 513.644104 0.70475477]	[421.14807129 647.02947998 0.84080738]	[431.55410767 767.54803467 0.80003893]	[467.46801758 518.70733643 0.7028417 ]	[480.27566528 662.43334961 0.84380102]	[5.00631927e+02 8.26575317e+02 7.48801827e-01]	[408.42224121 246.77880859 0.83388257]	[436.62042236 244.20324707 0.87493199]	[398.03994751 254.46284485 0.75021899]	[457.20541382 251.94042969 0.88769317]	[5.00787384e+02 8.54928650e+02 7.02942133e-01]	[5.21211365e+02 8.52229736e+02 7.43631780e-01]	[4.90530701e+02 8.34340393e+02 5.37843525e-01]	[4.21332184e+02 7.93294861e+02 7.25944877e-01]	[4.08387848e+02 7.90614075e+02 7.25640059e-01]	[4.41731415e+02 7.70222107e+02 7.58279324e-01]
[421.18865967 259.6572876 0.92808479]	[426.40856934 334.00942993 0.86862344]	[367.41558838 331.5022583 0.79974091]	[336.55453491 431.54220581 0.86843663]	[315.94598389 521.39624023 0.91245586]	[485.40563965 334.01446533 0.85033774]	[516.16955566 439.13336182 0.87087643]	[526.42175293 526.39404297 0.87711823]	[431.48248291 518.77105713 0.73125106]	[395.48742676 518.69622803 0.72296023]	[421.18759155 647.07653809 0.83630192]	[434.0239563 767.54119873 0.79909813]	[467.43890381 521.30267334 0.71956694]	[480.18621826 665.02770996 0.85216916]	[4.98215973e+02 8.29158142e+02 7.61302590e-01]	[408.44638062 251.9602356 0.87155139]	[436.56835938 251.89360046 0.87911314]	[398.04483032 256.95214844 0.71358955]	[457.19442749 254.54162598 0.92751503]	[5.00772034e+02 8.59949280e+02 6.80296063e-01]	[5.18758667e+02 8.52332336e+02 7.32353568e-01]	[4.87994232e+02 8.39442810e+02 5.36622822e-01]	[4.21298279e+02 7.93292847e+02 7.13961005e-01]	[4.05894684e+02 7.90605408e+02 7.13024557e-01]	[4.41750183e+02 7.70209534e+02 7.59724617e-01]
[421.18295288 267.31939697 0.89446539]	[426.40753174 336.56500244 0.8981514 ]	[369.90884399 336.49182129 0.81661236]	[336.48181152 436.59036255 0.88365769]	[313.52819824 523.93725586 0.90533406]	[485.40805054 336.58255005 0.87438262]	[516.1965332 441.66384888 0.88265026]	[526.48144531 531.52740479 0.83653235]	[428.94805908 521.21575928 0.73330832]	[393.00344849 518.73864746 0.7258184 ]	[421.21661377 647.03192139 0.81755942]	[431.52255249 767.49157715 0.78421509]	[464.94369507 521.32769775 0.72863978]	[480.1524353 667.57720947 0.8277269 ]	[4.98190948e+02 8.31727234e+02 7.56015122e-01]	[408.40090942 254.52885437 0.90189528]	[436.56610107 254.47119141 0.91133434]	[395.64575195 259.65585327 0.7167533 ]	[457.16314697 257.10321045 0.91073781]	[5.03340118e+02 8.65111816e+02 6.80430591e-01]	[5.21245667e+02 8.54866333e+02 7.35671937e-01]	[4.85470459e+02 8.47140808e+02 5.48876166e-01]	[4.23858276e+02 7.93237610e+02 7.33088434e-01]	[4.10947540e+02 7.90605713e+02 7.20101297e-01]	[4.41710480e+02 7.70138489e+02 7.65501201e-01]
[418.79058838 272.48892212 0.92893571]	[426.44989014 339.08236694 0.89623427]	[369.95251465 336.64978027 0.83024639]	[336.47515869 439.15301514 0.91442633]	[313.42941284 528.99902344 0.85156643]	[485.43713379 339.15942383 0.87730652]	[516.19403076 441.91030884 0.85536003]	[526.43157959 536.69085693 0.86081928]	[426.40362549 521.3170166 0.75496566]	[390.4581604 521.21697998 0.7296412 ]	[421.26101685 646.98461914 0.81820041]	[431.46603394 767.51263428 0.778319 ]	[464.8637085 523.83782959 0.74929893]	[477.68823242 670.08081055 0.78181332]	[4.98194397e+02 8.34344849e+02 7.24056780e-01]	[405.90170288 257.10598755 0.90388674]	[434.1194458 257.03182983 0.90395617]	[398.04418945 264.71514893 0.6057303 ]	[457.21548462 259.66113281 0.87720072]	[5.03407135e+02 8.70188904e+02 6.78698599e-01]	[5.21276184e+02 8.62494446e+02 7.03643262e-01]	[4.85456085e+02 8.52194458e+02 5.65906107e-01]	[4.23895691e+02 7.93263428e+02 7.39067495e-01]	[4.10958618e+02 7.90629211e+02 7.30112612e-01]	[4.39288086e+02 7.70163086e+02 7.52288699e-01]
[418.80276489 275.07232666 0.95104313]	[428.91940308 339.26226807 0.88123572]	[372.46383667 339.1973877 0.83972597]	[334.06524658 441.68890381 0.92023742]	[310.96789551 531.54943848 0.83643013]	[485.43292236 341.69314575 0.86284816]	[516.18505859 449.4520874 0.81767476]	[526.40911865 541.79437256 0.90441573]	[426.38342285 523.7947998 0.75619805]	[390.41815186 521.30371094 0.73813587]	[421.23678589 646.9942627 0.82103771]	[431.50894165 767.5302124 0.77699023]	[464.83816528 523.9185791 0.74831688]	[477.62979126 667.61853027 0.78193069]	[4.95640961e+02 8.31816956e+02 6.88578010e-01]	[405.87759399 259.68179321 0.871337 ]	[436.57730103 259.63128662 0.88461214]	[395.63638306 269.86141968 0.68443686]	[457.21331787 267.30862427 0.85956794]	[5.03273071e+02 8.70321655e+02 6.47296190e-01]	[5.18759155e+02 8.67572266e+02 6.83033764e-01]	[4.82891571e+02 8.49715088e+02 5.38326979e-01]	[4.23884796e+02 7.93267029e+02 7.45376170e-01]	[4.10981964e+02 7.90624634e+02 7.42818236e-01]	[4.39301697e+02 7.70222351e+02 7.51305044e-01]
[421.15975952 277.52944946 0.96497071]	[428.92254639 344.28601074 0.84044409]	[369.94561768 344.25448608 0.80250418]	[334.02301025 441.91625977 0.89489126]	[308.41574097 536.67987061 0.83529878]	[485.42459106 344.31402588 0.83753276]	[516.21636963 459.59118652 0.85905612]	[523.97949219 544.36114502 0.90758026]	[423.91610718 523.91625977 0.75987494]	[385.39315796 521.39007568 0.74401915]	[421.27087402 646.96679688 0.81590229]	[431.54638672 767.49401855 0.7761429 ]	[464.82177734 526.46563721 0.7439788 ]	[477.63674927 672.65820312 0.75488657]	[4.95609589e+02 8.36914307e+02 6.85588896e-01]	[405.89450073 264.79333496 0.84259725]	[436.58596802 262.21469116 0.87007648]	[395.63497925 274.95306396 0.73674858]	[457.19369507 272.38809204 0.86728364]	[5.00807648e+02 8.72782227e+02 6.44485176e-01]	[5.18716064e+02 8.67704712e+02 6.77490234e-01]	[4.82874329e+02 8.52279602e+02 5.54961205e-01]	[4.23877930e+02 7.93234497e+02 7.63232827e-01]	[4.10993500e+02 7.90589050e+02 7.60056615e-01]	[4.39314087e+02 7.70189575e+02 7.50746548e-01]
[418.80770874 280.13494873 0.93693548]	[428.93139648 351.94024658 0.83274496]	[369.95504761 346.90216064 0.79458803]	[333.99285889 444.3666687 0.87892139]	[305.81655884 539.25427246 0.85323018]	[485.44677734 352.00454712 0.83186376]	[518.63647461 459.73513794 0.88106889]	[523.96948242 546.95904541 0.88326758]	[423.89260864 523.91107178 0.76766926]	[385.36038208 521.39245605 0.74530488]	[421.25430298 644.54046631 0.83111918]	[434.05673218 765.07678223 0.77643389]	[462.44955444 526.44519043 0.75058413]	[477.62115479 675.20672607 0.75474691]	[4.90498688e+02 8.41998596e+02 6.99288905e-01]	[405.90963745 272.43167114 0.86964113]	[434.09725952 272.34313965 0.85997659]	[395.63513184 275.109375 0.74202681]	[457.203125 274.92919922 0.90921426]	[5.00805817e+02 8.72848938e+02 6.48432732e-01]	[5.18673218e+02 8.70159302e+02 6.82680607e-01]	[4.82741486e+02 8.52351440e+02 5.98405600e-01]	[4.23861176e+02 7.90847107e+02 7.58428633e-01]	[4.10991943e+02 7.88213562e+02 7.60552168e-01]	[4.41727112e+02 7.70202332e+02 7.44423687e-01]
[421.17370605 285.29821777 0.89086145]	[426.41403198 354.54049683 0.87004137]	[369.92636108 351.99450684 0.80104607]	[333.96173096 446.92114258 0.85303777]	[305.76324463 541.81542969 0.88050044]	[485.41757202 354.58477783 0.85169327]	[516.16473389 462.22402954 0.8748728 ]	[523.98114014 552.11273193 0.85709858]	[423.85394287 526.45635986 0.7670024 ]	[385.31643677 523.90808105 0.7448529 ]	[421.23062134 647.01953125 0.81658834]	[434.04620361 762.50042725 0.76962352]	[462.40322876 529.03527832 0.75662601]	[475.11065674 677.78820801 0.74493027]	[4.85499420e+02 8.44533875e+02 7.17804134e-01]	[408.37860107 275.00616455 0.90021032]	[436.5435791 274.95504761 0.89803571]	[395.58435059 277.69802856 0.76239681]	[457.16671753 277.53042603 0.91942406]	[4.98253235e+02 8.72873474e+02 6.75496936e-01]	[5.16128723e+02 8.70217590e+02 6.96011424e-01]	[4.80281494e+02 8.54858765e+02 6.25281990e-01]	[4.26405426e+02 7.90826660e+02 7.66810060e-01]	[4.13558105e+02 7.88210571e+02 7.86089361e-01]	[4.39292084e+02 7.67630859e+02 7.17591047e-01]
[418.76074219 292.93661499 0.91733903]	[426.34677124 357.05096436 0.9002924 ]	[367.42071533 354.58874512 0.81243074]	[333.9133606 449.4927063 0.83488685]	[303.20245361 544.31329346 0.89660197]	[485.34860229 357.10964966 0.88029349]	[516.21478271 462.42510986 0.85400695]	[523.88745117 559.78894043 0.90173298]	[423.84747314 526.48205566 0.760243 ]	[385.32632446 523.93518066 0.74139208]	[421.16967773 646.99212646 0.82011819]	[434.0333252 759.92492676 0.76323283]	[462.3999939 531.53485107 0.74875224]	[475.0994873 682.89898682 0.75147641]	[4.85436554e+02 8.47099792e+02 7.37860560e-01]	[405.88204956 277.56256104 0.91043526]	[434.0798645 277.51754761 0.89995313]	[395.63095093 280.19540405 0.69082457]	[457.14630127 280.11804199 0.8861686 ]	[4.95667419e+02 8.75409546e+02 6.58391297e-01]	[5.08508392e+02 8.72740479e+02 6.98919892e-01]	[4.80257141e+02 8.54867737e+02 6.23193979e-01]	[4.26432159e+02 7.90798401e+02 7.84683466e-01]	[413.59246826 788.18994141 0.80153537]	[4.39282074e+02 7.67546692e+02 6.99225545e-01]
[418.72772217 295.54296875 0.94279373]	[423.92297363 359.60415649 0.90878826]	[367.38494873 357.10552979 0.82886881]	[331.44528198 457.17205811 0.85794699]	[300.74459839 544.48980713 0.88974595]	[482.97372437 359.73797607 0.8852694 ]	[518.67663574 467.48571777 0.82849288]	[523.92858887 562.28479004 0.91622221]	[423.79650879 531.59118652 0.75060362]	[385.30957031 526.51519775 0.71684879]	[421.13647461 647.00512695 0.81728792]	[4.31546906e+02 7.59898010e+02 7.56280541e-01]	[462.31872559 536.67370605 0.75518775]	[472.56393433 685.50524902 0.76059991]	[4.85391968e+02 8.49694397e+02 7.59734035e-01]	[405.82574463 280.12097168 0.88685364]	[434.08514404 280.1043396 0.87001055]	[395.58483887 282.78512573 0.70468616]	[457.10772705 285.24441528 0.85013962]	[4.95607788e+02 8.77948059e+02 6.48503363e-01]	[5.05987213e+02 8.72835815e+02 6.95042968e-01]	[4.80227325e+02 8.59955444e+02 6.18000567e-01]	[4.28928009e+02 7.90787415e+02 7.88488090e-01]	[416.0385437 788.19055176 0.80329835]	[4.39245819e+02 7.67506531e+02 6.87677920e-01]
[418.70043945 295.63650513 0.94696903]	[423.91485596 359.72064209 0.90530449]	[367.42593384 357.21191406 0.82603574]	[331.45751953 459.70040894 0.88151729]	[300.75558472 547.04937744 0.85606319]	[482.93041992 362.22625732 0.87672365]	[518.73199463 475.11315918 0.84488213]	[523.90032959 564.88348389 0.91970664]	[423.80020142 534.15539551 0.75499052]	[385.32336426 529.04046631 0.71196383]	[418.74569702 647.074646 0.8160342 ]	[4.31491486e+02 7.59864136e+02 7.54493952e-01]	[462.32803345 539.19915771 0.76969773]	[470.03662109 685.52105713 0.77379024]	[4.85404572e+02 8.49633728e+02 7.49046266e-01]	[403.37515259 282.69616699 0.87009531]	[434.04370117 280.24951172 0.85101676]	[395.56988525 290.45126343 0.72026598]	[457.0770874 290.43304443 0.8539865 ]	[4.93102814e+02 8.77926147e+02 6.51450515e-01]	[5.05994476e+02 8.72831055e+02 6.92524195e-01]	[4.80255219e+02 8.57429138e+02 6.16254508e-01]	[428.95617676 790.80096436 0.80537421]	[416.04168701 788.2175293 0.81883299]	[4.39215637e+02 7.65043823e+02 6.87514126e-01]
[418.63711548 298.13183594 0.95688653]	[423.90637207 362.21322632 0.88643497]	[367.41906738 359.72817993 0.83030325]	[331.44259644 462.24435425 0.87880176]	[300.75299072 554.68615723 0.84233284]	[482.89990234 362.33615112 0.86696523]	[518.7545166 477.63540649 0.86176085]	[524.02581787 565.04754639 0.88747257]	[423.82125854 536.70550537 0.7528578 ]	[385.38723755 534.10974121 0.70389903]	[418.66842651 647.1081543 0.80965042]	[4.31468933e+02 7.59863220e+02 7.54018843e-01]	[462.34707642 539.2588501 0.76493287]	[472.52957153 685.56488037 0.77236885]	[4.85366394e+02 8.49650024e+02 7.51457453e-01]	[403.28790283 287.83660889 0.87765014]	[428.99441528 287.81204224 0.8358475 ]	[393.05429077 292.99768066 0.67537522]	[454.55599976 292.98931885 0.86089689]	[4.90567169e+02 8.77960693e+02 6.46707118e-01]	[5.05946472e+02 8.72869995e+02 6.92732513e-01]	[4.80236755e+02 8.57427917e+02 6.03801608e-01]	[426.4395752 790.78070068 0.80322492]	[413.57305908 788.1930542 0.81408238]	[4.39219360e+02 7.65023499e+02 6.91037357e-01]
[418.62438965 300.62255859 0.92983055]	[423.88354492 364.85568237 0.85694718]	[367.37435913 362.30184937 0.81301814]	[331.50131226 462.44268799 0.87328112]	[303.23376465 559.77166748 0.86255467]	[482.87176514 367.41442871 0.84765249]	[521.16864014 480.16802979 0.88752866]	[526.42352295 567.53161621 0.86614263]	[423.82711792 539.2008667 0.76442087]	[385.38912964 534.17340088 0.70940602]	[418.63461304 647.10522461 0.8068893 ]	[431.47784424 757.38763428 0.75943816]	[462.3581543 539.31469727 0.77621102]	[470.02099609 685.56494141 0.77681148]	[4.82977386e+02 8.52194519e+02 7.60248065e-01]	[403.28601074 292.87252808 0.88646317]	[428.95715332 292.86532593 0.85158879]	[393.01837158 295.4871521 0.70502061]	[452.0057373 295.49887085 0.88911879]	[4.95602936e+02 8.83096436e+02 6.43282890e-01]	[5.05986786e+02 8.75395447e+02 6.87979758e-01]	[4.80187225e+02 8.65094971e+02 6.13678336e-01]	[426.45053101 790.81280518 0.80309302]	[413.58654785 788.21887207 0.82098639]	[4.39221832e+02 7.65016113e+02 6.98647320e-01]
[418.59558105 300.76858521 0.90270084]	[423.85693359 367.42074585 0.85288572]	[367.35647583 364.79656982 0.8065002 ]	[333.96856689 464.89169312 0.87116641]	[305.82312012 562.29315186 0.8773936 ]	[482.89135742 372.46246338 0.84941792]	[521.17663574 480.23391724 0.90209067]	[528.97259521 572.58502197 0.82492155]	[423.83340454 539.24987793 0.770248 ]	[387.86724854 536.71313477 0.71564114]	[418.65652466 647.13195801 0.80115873]	[431.47213745 757.37011719 0.76198626]	[462.35519409 541.77679443 0.78074253]	[467.50534058 688.05633545 0.77344173]	[4.82909973e+02 8.52336243e+02 7.67514288e-01]	[400.86224365 295.39639282 0.91867381]	[428.90597534 292.98776245 0.87256253]	[393.02575684 295.63534546 0.62890542]	[449.51434326 295.60140991 0.90046656]	[4.95678650e+02 8.88121094e+02 6.35903656e-01]	[5.06006012e+02 8.77912109e+02 6.72503591e-01]	[4.77737061e+02 8.70140869e+02 6.41271770e-01]	[428.91921997 790.8291626 0.80629236]	[413.59078979 788.22900391 0.82577497]	[4.39211517e+02 7.64999695e+02 7.02614129e-01]
[418.55474854 305.79327393 0.87990683]	[423.83132935 372.4800415 0.86592776]	[364.87063599 367.40988159 0.79939789]	[334.00561523 467.40982056 0.86046159]	[310.93109131 564.86981201 0.90029824]	[482.88442993 374.97961426 0.85549271]	[521.21655273 482.75476074 0.91389608]	[529.06109619 575.21063232 0.82497245]	[423.87207031 541.72723389 0.77117538]	[387.89865112 539.22644043 0.72482371]	[418.70471191 647.08251953 0.80680776]	[431.48123169 757.34204102 0.76211846]	[462.38809204 541.85638428 0.78100228]	[467.49484253 688.13568115 0.75651711]	[4.82842712e+02 8.52291992e+02 7.55229712e-01]	[400.82015991 295.53036499 0.94824219]	[426.41921997 295.46520996 0.89247787]	[393.00415039 298.13165283 0.60323292]	[449.49728394 298.04196167 0.89466119]	[4.93123352e+02 8.88133667e+02 5.92480600e-01]	[5.05905182e+02 8.77946838e+02 6.55340075e-01]	[4.77695557e+02 8.67665405e+02 5.99097669e-01]	[426.44985962 790.83886719 0.80837971]	[413.58557129 788.22650146 0.82618093]	[4.39215454e+02 7.64970154e+02 6.91945016e-01]
[416.14923096 308.4074707 0.87581998]	[423.80368042 375.01071167 0.88661742]	[364.83612061 372.44311523 0.80417216]	[333.99118042 470.00866699 0.84583867]	[313.51919556 564.95562744 0.91396928]	[482.86340332 375.10107422 0.86940551]	[521.23974609 482.82601929 0.91386992]	[534.11688232 575.23150635 0.81634235]	[423.88327026 541.76184082 0.76903939]	[387.90377808 539.27276611 0.72982496]	[421.16415405 646.98669434 0.83023065]	[431.52407837 757.36096191 0.7629106 ]	[462.38504028 541.89154053 0.77471334]	[467.48596191 690.6505127 0.74426144]	[4.82838257e+02 8.52363708e+02 7.56130934e-01]	[400.78366089 295.63937378 0.96567702]	[426.36587524 295.56137085 0.90566635]	[393.00610352 298.19064331 0.51313818]	[449.4788208 298.1446228 0.88353229]	[4.90515472e+02 8.88186951e+02 6.43315911e-01]	[5.03460907e+02 8.80478394e+02 6.86965287e-01]	[4.77650269e+02 8.70138123e+02 6.22039616e-01]	[428.94311523 793.23248291 0.81066066]	[416.04699707 790.59741211 0.83737248]	[4.39213440e+02 7.64993896e+02 6.92659438e-01]
[416.16009521 313.4024353 0.88960189]	[423.77557373 375.11752319 0.90351272]	[364.80575562 374.99630737 0.82091886]	[333.96487427 475.12619019 0.85018611]	[315.93896484 567.47113037 0.89890569]	[482.81115723 377.53405762 0.88297284]	[521.25756836 482.9178772 0.89710039]	[536.6628418 580.24035645 0.83477533]	[426.35577393 541.79931641 0.76349199]	[390.45471191 541.71917725 0.73660398]	[421.1932373 646.972229 0.82121444]	[4.31514069e+02 7.59907166e+02 7.53850222e-01]	[462.4364624 544.32000732 0.76232439]	[467.49237061 690.68365479 0.73732734]	[4.82809418e+02 8.54866943e+02 7.56767631e-01]	[400.81820679 298.06430054 0.95243633]	[426.38262939 298.00808716 0.90138882]	[392.99960327 300.67572021 0.54113436]	[449.50302124 298.24713135 0.86021978]	[4.87987457e+02 8.90650330e+02 6.63382292e-01]	[5.03399933e+02 8.83046082e+02 6.97993636e-01]	[4.77637207e+02 8.70251465e+02 6.35874212e-01]	[426.45071411 793.22015381 0.80527961]	[413.59735107 790.59509277 0.82225853]	[4.39216339e+02 7.65070557e+02 6.77073836e-01]
[416.15319824 313.5395813 0.90209246]	[421.40267944 377.54309082 0.9136436 ]	[364.77713013 375.08013916 0.83143479]	[333.94558716 477.65774536 0.86534041]	[315.99761963 567.55133057 0.90015692]	[482.79852295 377.6126709 0.89011991]	[521.26647949 482.95083618 0.89922088]	[539.16247559 580.35186768 0.86035621]	[426.3692627 541.84106445 0.7667706 ]	[390.4631958 541.76654053 0.74400365]	[421.25167847 647.10131836 0.81655616]	[431.51879883 757.38995361 0.75852019]	[462.45077515 544.35955811 0.76451033]	[469.98648071 693.23815918 0.7213282 ]	[4.82782990e+02 8.54921692e+02 7.66158044e-01]	[400.82321167 298.16162109 0.93897074]	[426.41427612 298.12420654 0.88902515]	[392.98300171 300.75411987 0.55707288]	[451.99801636 300.71173096 0.84508604]	[4.87977386e+02 8.90703430e+02 6.70333922e-01]	[5.03373993e+02 8.85566467e+02 7.08271146e-01]	[4.77635590e+02 8.70284058e+02 6.47973061e-01]	[428.95376587 793.23931885 0.80341411]	[416.06338501 790.61016846 0.82908982]	[4.39200439e+02 7.65006042e+02 6.84148312e-01]
[416.10958862 315.99349976 0.91487807]	[421.40014648 377.63101196 0.92410535]	[364.77322388 377.53503418 0.83882201]	[333.92962646 480.18911743 0.88911867]	[316.04647827 570.11828613 0.88423306]	[482.78811646 377.70474243 0.90448892]	[521.28283691 485.40740967 0.89500999]	[539.17437744 582.79095459 0.87051702]	[426.38900757 541.86816406 0.76325953]	[390.4744873 541.8104248 0.74771261]	[421.28955078 647.02429199 0.83195478]	[431.54467773 757.35375977 0.76211226]	[464.83731079 544.37878418 0.7589916 ]	[469.99859619 693.22283936 0.71794993]	[4.82800293e+02 8.59940735e+02 7.38777697e-01]	[400.78512573 298.25100708 0.93320209]	[426.40600586 298.2208252 0.88069153]	[392.98901367 305.85275269 0.56464356]	[449.52087402 305.8057251 0.82430166]	[4.95610077e+02 8.93306458e+02 6.00248694e-01]	[5.05884003e+02 8.88165100e+02 6.60526514e-01]	[4.77645386e+02 8.72792053e+02 6.28636122e-01]	[428.95803833 793.24169922 0.80548722]	[416.06674194 790.60046387 0.83087879]	[4.39221680e+02 7.64991882e+02 6.88244462e-01]
[416.13070679 316.06182861 0.9266299 ]	[421.38659668 377.7255249 0.93221176]	[362.31936646 377.62612915 0.84915292]	[333.94317627 480.287323 0.89900053]	[316.05117798 575.19848633 0.88793147]	[482.79122925 380.13189697 0.90528643]	[521.28875732 487.91989136 0.88164574]	[536.69818115 582.87701416 0.8707552 ]	[426.41732788 544.32037354 0.76193112]	[390.49090576 541.90686035 0.75242031]	[421.27490234 647.12866211 0.83412778]	[431.53033447 757.35778809 0.76592982]	[464.86026001 544.41131592 0.75672174]	[475.07080078 695.74261475 0.71337712]	[4.82877014e+02 8.62551086e+02 7.18515694e-01]	[400.80380249 300.68164062 0.92180288]	[426.42904663 300.65817261 0.86303854]	[392.96520996 308.4119873 0.65771854]	[449.47131348 308.37261963 0.82881033]	[4.98195801e+02 8.95890747e+02 6.11550748e-01]	[5.05972656e+02 8.90739990e+02 6.65966690e-01]	[4.77709686e+02 8.72881958e+02 6.16149783e-01]	[428.98339844 793.22125244 0.81771958]	[416.06304932 790.59100342 0.84256262]	[4.39201538e+02 7.64999084e+02 6.88358784e-01]
[416.1257019 316.15963745 0.93307745]	[421.38357544 380.1427002 0.93346375]	[362.28302002 377.72894287 0.85538173]	[333.96325684 480.35110474 0.90026021]	[316.01599121 580.22399902 0.89306533]	[482.8170166 380.20336914 0.90754902]	[521.28417969 490.51351929 0.86897421]	[534.14892578 582.94927979 0.86226797]	[426.41687012 541.91339111 0.76558906]	[392.9692688 541.9017334 0.75509542]	[421.28051758 647.12182617 0.83140165]	[431.53887939 757.33325195 0.76884967]	[464.84844971 544.3883667 0.75808167]	[475.12994385 700.84893799 0.71461874]	[4.82895233e+02 8.67697083e+02 7.49734402e-01]	[400.79943848 300.78045654 0.90714544]	[426.43121338 300.75863647 0.84684449]	[390.50143433 310.88330078 0.64972931]	[449.47955322 310.88430786 0.82749373]	[5.00849854e+02 9.00989014e+02 6.38786077e-01]	[5.11061371e+02 8.93257446e+02 6.94855630e-01]	[4.77700134e+02 8.77947571e+02 6.20663345e-01]	[428.95162964 790.84613037 0.81484896]	[416.04330444 788.21746826 0.84317601]	[4.39205505e+02 7.64970581e+02 6.87964082e-01]
[416.10449219 318.52450562 0.93567759]	[421.38275146 380.24130249 0.92938042]	[362.28118896 380.17538452 0.85698783]	[333.94659424 482.80303955 0.89562374]	[316.0123291 580.32147217 0.90489203]	[482.8302002 380.29711914 0.89753324]	[521.27990723 493.08987427 0.8682043 ]	[534.10528564 585.3649292 0.86173803]	[426.42138672 544.3649292 0.75965345]	[390.51251221 544.34490967 0.74880034]	[421.33834839 649.57232666 0.81707138]	[431.56286621 757.32714844 0.77107996]	[464.85385132 544.43890381 0.75436521]	[475.15054321 698.3482666 0.72349405]	[4.82958801e+02 8.70172546e+02 7.53653526e-01]	[400.77612305 303.27435303 0.90204108]	[426.37057495 303.2303772 0.84478354]	[390.48696899 313.41357422 0.61444515]	[449.43991089 310.96237183 0.8321752 ]	[5.00855377e+02 9.03602051e+02 6.62690222e-01]	[5.13598083e+02 8.93380249e+02 7.07634151e-01]	[4.80150269e+02 8.80502502e+02 6.21535242e-01]	[428.95776367 790.84051514 0.81209362]	[416.0524292 788.20599365 0.84286499]	[4.39206818e+02 7.64963928e+02 6.94911361e-01]
[416.13317871 318.58056641 0.9402827 ]	[421.39703369 380.34164429 0.91231048]	[362.29095459 380.26535034 0.85436249]	[333.9737854 482.8999939 0.8935349]	[316.01123047 580.3460083 0.90298986]	[482.85122681 382.79318237 0.88219082]	[521.2689209 495.69049072 0.8743825 ]	[531.57720947 585.41900635 0.86189842]	[426.43951416 544.41503906 0.74921775]	[392.97879028 544.38293457 0.74487472]	[421.34451294 649.61590576 0.80611789]	[434.02856445 757.38574219 0.76914817]	[464.85995483 544.50042725 0.74470752]	[477.60482788 703.44165039 0.74263883]	[4.82978180e+02 8.70162354e+02 7.57600367e-01]	[400.78173828 305.81488037 0.89583522]	[426.3843689 303.30224609 0.83897209]	[390.46221924 313.50582886 0.65564179]	[449.44528198 313.45892334 0.84723014]	[5.00809906e+02 9.06125671e+02 6.93952441e-01]	[5.13591797e+02 8.93433716e+02 7.14884162e-01]	[4.80188080e+02 8.80469910e+02 6.29126251e-01]	[428.98733521 790.84191895 0.80574566]	[416.08166504 788.21240234 0.84172994]	[4.39214935e+02 7.65008545e+02 6.94817185e-01]
[416.12860107 318.62454224 0.9386856 ]	[423.77252197 382.76187134 0.90104949]	[362.28997803 380.29684448 0.85294175]	[333.99987793 482.92736816 0.89403254]	[316.02243042 582.79693604 0.91091716]	[482.87124634 382.87091064 0.86506641]	[521.24957275 498.22509766 0.88718641]	[529.06744385 585.51971436 0.85661948]	[426.43322754 544.42565918 0.75602788]	[392.98962402 544.37817383 0.7516228 ]	[421.37399292 647.15039062 0.82723099]	[434.02807617 757.34729004 0.77062368]	[464.84140015 546.93920898 0.74898237]	[477.62359619 703.44335938 0.75381505]	[4.85404999e+02 8.70234436e+02 7.55497336e-01]	[400.78451538 308.35247803 0.89368844]	[426.35253906 305.84011841 0.84075409]	[390.42605591 315.93530273 0.68292713]	[446.97872925 315.93048096 0.86835372]	[5.00785034e+02 9.06139526e+02 6.82645261e-01]	[5.13582825e+02 8.95839417e+02 7.08532155e-01]	[4.80235382e+02 8.83055298e+02 6.24527097e-01]	[431.49328613 790.83581543 0.80032259]	[416.10314941 788.20581055 0.83557999]	[4.39201508e+02 7.64975891e+02 6.95348978e-01]
[416.10574341 318.68096924 0.93138844]	[421.40032959 382.82397461 0.89144814]	[362.29022217 382.72055054 0.84693605]	[334.00442505 482.96380615 0.88286358]	[316.07022095 582.95800781 0.92670143]	[482.85946655 385.35733032 0.85611856]	[521.19824219 500.67767334 0.87921721]	[529.06256104 585.58422852 0.8456406 ]	[426.39724731 544.50128174 0.75027788]	[390.47491455 544.43695068 0.73990947]	[421.3605957 649.59484863 0.81403816]	[431.51287842 754.82861328 0.7680878 ]	[464.82901001 547.02142334 0.74008942]	[477.70428467 703.41259766 0.75861311]	[4.85413666e+02 8.72715271e+02 7.56064653e-01]	[400.76242065 308.41323853 0.89956164]	[426.34204102 308.36306763 0.8492161 ]	[387.94952393 315.98480225 0.66543496]	[449.45611572 315.9937439 0.88500416]	[5.00773071e+02 9.06182678e+02 6.88025475e-01]	[5.13577637e+02 8.95885498e+02 7.06739545e-01]	[4.80245636e+02 8.85639648e+02 6.37965798e-01]	[431.48608398 790.8458252 0.79995376]	[416.08035278 788.21447754 0.83213115]	[4.39172150e+02 7.62427917e+02 6.85366809e-01]
[416.10720825 318.70098877 0.92899263]	[421.39602661 382.8354187 0.89024335]	[362.28390503 382.72769165 0.84721088]	[333.99227905 485.37307739 0.87863636]	[316.12182617 582.94439697 0.92690539]	[482.85821533 385.38314819 0.8528536 ]	[521.19036865 500.70211792 0.88394034]	[529.04406738 587.98779297 0.84418344]	[426.39019775 544.49517822 0.75113016]	[390.46899414 544.43322754 0.7384367 ]	[421.34658813 649.63995361 0.8079071 ]	[431.50540161 754.84082031 0.76449549]	[464.82348633 547.02203369 0.73920041]	[477.68984985 703.43005371 0.75925612]	[4.85423950e+02 8.72730896e+02 7.55084932e-01]	[400.76635742 310.88247681 0.90156043]	[426.34121704 308.39419556 0.85142112]	[387.95843506 315.98916626 0.66053921]	[449.45629883 315.99755859 0.88583845]	[5.00736053e+02 9.06186523e+02 6.85562849e-01]	[5.11056793e+02 8.95894592e+02 7.02521384e-01]	[4.80258759e+02 8.85653992e+02 6.38782084e-01]	[431.48013306 790.83056641 0.80025643]	[416.07592773 788.20440674 0.83196497]	[4.39171844e+02 7.62433105e+02 6.78946674e-01]
[416.10458374 318.68289185 0.9308213 ]	[421.38525391 382.8291626 0.89478087]	[362.26928711 380.34848022 0.84932387]	[334.01248169 485.37893677 0.8814249 ]	[316.15039062 582.90496826 0.92959112]	[482.85171509 385.37503052 0.85528862]	[521.17126465 500.66409302 0.87579334]	[529.00689697 585.58435059 0.85108054]	[426.38323975 544.47119141 0.75146323]	[390.45733643 544.41259766 0.73881733]	[421.31558228 649.61413574 0.81557643]	[431.4956665 754.83312988 0.7666772 ]	[464.82305908 546.98724365 0.73911273]	[477.68856812 703.46368408 0.7605496 ]	[4.85412415e+02 8.70294556e+02 7.50466943e-01]	[400.76345825 308.4152832 0.89886183]	[426.34286499 308.36990356 0.85018069]	[390.41772461 315.97906494 0.65315443]	[449.45736694 315.9979248 0.8852756 ]	[5.00745758e+02 9.06169922e+02 6.78756833e-01]	[5.11069244e+02 8.95876038e+02 6.99230194e-01]	[4.80247131e+02 8.85595459e+02 6.23038411e-01]	[431.49301147 793.21972656 0.80353552]	[416.07263184 788.22930908 0.83811009]	[4.39171234e+02 7.59942505e+02 6.82632744e-01]
[416.10403442 318.68270874 0.93075788]	[421.38357544 382.83074951 0.89446825]	[362.26519775 382.72042847 0.84885651]	[334.00402832 485.39266968 0.87873477]	[316.14880371 582.90887451 0.93040085]	[482.84811401 385.37371826 0.85517359]	[521.17144775 500.65826416 0.87472332]	[529.01452637 585.57965088 0.85127831]	[426.38525391 544.48516846 0.75113696]	[390.45751953 544.42828369 0.73716259]	[421.31213379 649.60699463 0.81656504]	[431.48361206 754.80877686 0.76883507]	[464.81890869 547.00134277 0.73994851]	[477.68045044 703.44104004 0.7529121 ]	[4.85411743e+02 8.70290283e+02 7.50504255e-01]	[400.76287842 308.41491699 0.8987394 ]	[426.34191895 308.36975098 0.84997493]	[390.41668701 315.9786377 0.65359521]	[449.456604 315.99615479 0.88474327]	[5.00745361e+02 9.06170349e+02 6.78399563e-01]	[5.11071350e+02 8.95874390e+02 6.99128389e-01]	[4.80246216e+02 8.85592224e+02 6.21989548e-01]	[431.51480103 793.21044922 0.80336118]	[416.08688354 788.22814941 0.83714151]	[4.39155914e+02 7.59915344e+02 6.82233214e-01]
[416.11352539 318.64099121 0.93404669]	[421.37606812 382.74182129 0.90850735]	[362.26928711 380.27148438 0.85689265]	[334.00115967 485.36785889 0.88143176]	[316.17626953 582.88751221 0.92984068]	[482.83447266 382.86599731 0.86667091]	[521.17108154 498.23049927 0.87066007]	[528.98986816 585.51318359 0.86075914]	[426.37680054 544.39099121 0.75900799]	[390.47439575 544.34521484 0.74235827]	[421.22912598 649.65753174 0.81573564]	[431.47494507 754.79089355 0.77404326]	[462.44192505 544.47113037 0.74797094]	[477.66607666 700.92687988 0.73593307]	[4.85434631e+02 8.72756348e+02 7.55454123e-01]	[400.77435303 308.36184692 0.8942517 ]	[426.3572998 305.85766602 0.84015918]	[390.42095947 315.9369812 0.67252225]	[449.43493652 315.95065308 0.87355661]	[5.00781799e+02 9.08644897e+02 6.93895698e-01]	[5.13594604e+02 8.95934875e+02 7.02193260e-01]	[4.80260956e+02 8.88127258e+02 6.37684882e-01]	[431.52548218 793.22717285 0.79916567]	[416.09301758 790.59106445 0.8359707 ]	[4.39154572e+02 7.59881470e+02 6.88029945e-01]
[416.06591797 318.52368164 0.93076032]	[421.35632324 380.26083374 0.9329133 ]	[362.26992798 380.1579895 0.8582803 ]	[334.04214478 482.90179443 0.90005225]	[318.52597046 582.78497314 0.92217433]	[482.7956543 380.35110474 0.88921356]	[521.15252686 495.65679932 0.8512798 ]	[528.96679688 585.40582275 0.87651432]	[426.394104 541.90899658 0.7613979 ]	[392.96224976 541.89349365 0.74855471]	[421.18783569 652.15313721 0.79910982]	[431.46578979 754.79870605 0.77492648]	[464.81774902 544.38006592 0.75425905]	[477.66488647 700.83630371 0.73306572]	[4.85377441e+02 8.70258545e+02 7.71385789e-01]	[400.75067139 303.27478027 0.90470201]	[423.92330933 303.23791504 0.84644264]	[390.45581055 313.44784546 0.59995836]	[446.96762085 313.44250488 0.84838307]	[5.00845245e+02 9.06169067e+02 7.16663480e-01]	[5.16139221e+02 8.95850281e+02 7.36776710e-01]	[4.80188965e+02 8.83039307e+02 6.48322046e-01]	[431.5088501 793.21484375 0.79766029]	[416.07278442 790.59216309 0.83185935]	[4.39165100e+02 7.59902344e+02 6.89826429e-01]
[416.03543091 315.92822266 0.89457148]	[421.34353638 377.65557861 0.93257153]	[362.22894287 377.58200073 0.85613728]	[334.05480957 480.26187134 0.91121423]	[318.60519409 575.23101807 0.88507611]	[482.77514648 377.73114014 0.90055984]	[518.75048828 485.39498901 0.8625223 ]	[526.52862549 582.76470947 0.88445985]	[426.4105835 541.809021 0.76251179]	[392.9621582 541.7699585 0.74932182]	[418.796875 649.54943848 0.82591689]	[431.52560425 757.33404541 0.76778454]	[464.84368896 541.91796875 0.75156736]	[477.68658447 690.69238281 0.75938195]	[4.85460907e+02 8.57421936e+02 7.18890250e-01]	[400.73208618 298.2019043 0.94965863]	[423.91357422 298.17437744 0.89853895]	[390.46105957 305.83004761 0.57680625]	[449.44317627 305.8180542 0.83009744]	[5.00742401e+02 8.93370605e+02 6.87411487e-01]	[5.13589050e+02 8.90625732e+02 6.87995493e-01]	[4.80270996e+02 8.70317932e+02 6.66001797e-01]	[428.95562744 790.84735107 0.79194963]	[416.05081177 788.22192383 0.82555956]	[4.39228668e+02 7.62491760e+02 7.03479648e-01]
[416.05975342 308.40789795 0.86523545]	[421.35125732 375.10531616 0.91093886]	[362.27593994 375.01953125 0.83733028]	[334.04055786 477.64373779 0.87323624]	[318.62426758 570.03289795 0.89514422]	[482.76123047 377.50442505 0.8781817 ]	[518.73278809 482.83862305 0.8971377 ]	[526.53924561 577.73895264 0.84889066]	[426.43902588 541.74151611 0.74873805]	[392.97314453 539.30780029 0.73983866]	[421.15759277 649.65466309 0.80556411]	[431.54769897 759.87078857 0.76452583]	[464.87734985 541.84985352 0.74263728]	[477.62017822 688.1149292 0.77314979]	[4.87950256e+02 8.54854248e+02 7.25457430e-01]	[400.7321167 295.64523315 0.97128093]	[423.87316895 295.57513428 0.9194575 ]	[390.4598999 298.2270813 0.51550549]	[449.447052 298.20367432 0.87867445]	[5.03282043e+02 8.90785950e+02 6.69291854e-01]	[5.16200378e+02 8.83087585e+02 6.78478360e-01]	[4.80301331e+02 8.70255127e+02 6.49059117e-01]	[428.96426392 790.83056641 0.8009516 ]	[416.03979492 788.20501709 0.82116765]	[4.39237274e+02 7.65006653e+02 7.02575028e-01]
[416.06365967 300.70306396 0.89169455]	[421.35150146 369.97195435 0.88085222]	[362.28338623 367.37561035 0.81620544]	[334.07559204 469.97796631 0.8583383 ]	[318.57443237 565.0123291 0.9336217 ]	[482.75631714 372.46905518 0.85200024]	[518.68505859 480.20303345 0.88523656]	[526.49505615 567.57415771 0.84868789]	[428.92205811 536.74505615 0.73057008]	[393.00845337 536.71282959 0.72137272]	[421.17050171 647.11291504 0.81437284]	[4.34017273e+02 7.59906982e+02 7.58503079e-01]	[464.91375732 539.27337646 0.72625363]	[477.70849609 685.43835449 0.79481983]	[4.93053864e+02 8.49677429e+02 7.30878472e-01]	[400.72213745 292.98446655 0.93355 ]	[423.90917969 292.91772461 0.88342738]	[390.43530273 298.00537109 0.61524415]	[449.44061279 297.99951172 0.90350682]	[4.98245605e+02 8.80529114e+02 6.35583103e-01]	[5.13628723e+02 8.72902771e+02 6.87664628e-01]	[4.82785492e+02 8.62491028e+02 5.78982413e-01]	[4.26438263e+02 7.93213867e+02 7.69036829e-01]	[4.13554749e+02 7.88218445e+02 7.86119819e-01]	[4.39301880e+02 7.65047546e+02 7.13004231e-01]
[416.09188843 298.00579834 0.93470347]	[421.36712646 362.23678589 0.90985417]	[362.30801392 359.75302124 0.85079384]	[334.07678223 462.38821411 0.90602368]	[318.58615112 562.34295654 0.9400816 ]	[482.7699585 364.79403687 0.86809474]	[518.64001465 477.61715698 0.83753836]	[526.40179443 564.89862061 0.90008867]	[426.44299316 531.60906982 0.72399753]	[393.01812744 531.57287598 0.71110409]	[421.15490723 647.13494873 0.80560148]	[431.53213501 762.50622559 0.77025646]	[464.84140015 534.15649414 0.72843778]	[477.72998047 680.35906982 0.77045619]	[4.93108704e+02 8.47078064e+02 7.18084335e-01]	[400.79055786 285.24935913 0.89292544]	[423.91802979 282.75112915 0.84683186]	[392.99734497 293.02627563 0.59974039]	[446.96728516 292.97573853 0.85727006]	[5.03417786e+02 8.75408142e+02 6.28443956e-01]	[5.21251038e+02 8.70273010e+02 7.08822131e-01]	[4.82792969e+02 8.57390381e+02 5.86704671e-01]	[4.26416809e+02 7.93245117e+02 7.63315618e-01]	[4.13513275e+02 7.90609009e+02 7.79312849e-01]	[4.39279449e+02 7.67577454e+02 7.49247253e-01]
[416.09603882 295.40805054 0.90134275]	[421.35977173 359.57113647 0.93454939]	[362.2588501 357.17953491 0.85461497]	[334.07623291 459.75799561 0.91091979]	[318.59402466 557.1685791 0.88671434]	[482.76351929 359.63861084 0.90474033]	[516.20294189 467.39248657 0.82128012]	[526.39044189 562.21710205 0.9010458 ]	[428.93173218 523.9888916 0.73840326]	[392.99380493 523.95111084 0.73344326]	[421.1937561 647.04681396 0.83203715]	[431.54870605 764.96508789 0.78087944]	[464.92431641 526.47155762 0.72737598]	[477.74273682 670.16833496 0.78883666]	[4.98183594e+02 8.36858215e+02 7.26113856e-01]	[400.79217529 277.6852417 0.93544942]	[426.36016846 277.65109253 0.89332068]	[393.03271484 285.32901001 0.50042856]	[452.00137329 285.24383545 0.82552576]	[5.05878662e+02 8.70285950e+02 6.47925735e-01]	[5.21302734e+02 8.65063721e+02 6.90535247e-01]	[4.85410461e+02 8.52243896e+02 5.81197202e-01]	[4.23892853e+02 7.93288940e+02 7.54092634e-01]	[4.10983124e+02 7.90618652e+02 7.60531664e-01]	[439.3104248 767.61224365 0.77976334]
[416.13317871 282.78433228 0.87196881]	[421.36663818 354.54180908 0.90324527]	[362.30621338 352.02383423 0.82071185]	[334.06155396 457.07589722 0.86616385]	[318.59152222 547.00518799 0.90448427]	[482.75335693 354.59881592 0.87722069]	[516.22631836 462.35128784 0.86899561]	[524.00115967 554.6373291 0.86382699]	[426.42910767 521.3447876 0.75750446]	[390.46722412 521.34924316 0.75034845]	[418.80004883 644.54443359 0.85418582]	[434.02084351 765.03430176 0.7989608 ]	[464.89291382 521.39398193 0.74769264]	[480.20782471 664.98883057 0.84918284]	[4.98159515e+02 8.31691467e+02 7.63360560e-01]	[400.78649902 275.01211548 0.95717037]	[423.91799927 274.91598511 0.90275538]	[393.06173706 277.65447998 0.40963215]	[449.52087402 277.57305908 0.89028466]	[5.03328979e+02 8.65093994e+02 6.78553224e-01]	[5.21254944e+02 8.54851990e+02 7.36179411e-01]	[4.85431671e+02 8.44540527e+02 5.44613957e-01]	[4.23855865e+02 7.93367126e+02 7.21764505e-01]	[4.10946808e+02 7.90676270e+02 7.42289662e-01]	[441.68753052 767.63568115 0.78084147]
[416.16027832 277.5038147 0.94350553]	[421.39059448 344.25787354 0.8849588 ]	[362.33935547 341.74880981 0.82717037]	[334.06445312 444.42730713 0.87257582]	[318.55532837 541.89544678 0.94136614]	[482.77432251 344.35562134 0.8516525 ]	[516.11499023 457.19128418 0.84121454]	[523.94378662 544.40478516 0.91551381]	[428.92733765 516.19610596 0.72388452]	[393.01849365 518.67755127 0.72507215]	[418.72537231 644.51153564 0.86140895]	[434.01473999 765.06890869 0.80148345]	[464.91278076 516.21856689 0.71682262]	[480.25439453 657.3170166 0.81143004]	[5.00738281e+02 8.29088318e+02 7.96333253e-01]	[400.83816528 264.76501465 0.88512027]	[426.39266968 262.25097656 0.84400189]	[395.5022583 274.89370728 0.47135025]	[452.03274536 272.46377563 0.85222471]	[5.08492737e+02 8.54924194e+02 6.81876242e-01]	[5.23913757e+02 8.49786255e+02 7.58894503e-01]	[4.90511658e+02 8.39445801e+02 5.76835155e-01]	[4.26355225e+02 7.93352234e+02 7.15971351e-01]	[4.10996826e+02 7.90696350e+02 7.44853616e-01]	[439.31063843 767.69537354 0.77602851]
[416.17550659 272.45779419 0.90004826]	[421.37908936 339.07342529 0.93077016]	[362.29541016 336.66851807 0.84888422]	[336.44317627 439.26599121 0.91192424]	[318.58621216 536.69146729 0.89442945]	[482.80075073 339.14001465 0.90139073]	[513.58917236 446.91552734 0.80471832]	[523.94543457 539.23736572 0.89958316]	[428.92581177 511.07202148 0.72014254]	[393.02648926 513.57849121 0.7093631 ]	[418.66946411 641.93048096 0.84222966]	[431.51974487 765.02539062 0.79150993]	[464.91122437 511.07217407 0.71641737]	[480.27246094 654.70721436 0.81190413]	[5.00815521e+02 8.16396790e+02 7.68607676e-01]	[403.24172974 257.09411621 0.92924893]	[426.42990112 257.07080078 0.8903594 ]	[395.53787231 259.69241333 0.45198897]	[454.54760742 259.72689819 0.84133202]	[5.13613098e+02 8.49769409e+02 6.75002337e-01]	[5.26444946e+02 8.44524658e+02 6.99597418e-01]	[4.93047577e+02 8.31737000e+02 6.00020587e-01]	[4.26401459e+02 7.93314575e+02 7.19839096e-01]	[4.11003204e+02 7.90688721e+02 7.55598485e-01]	[4.39289398e+02 7.67651001e+02 7.49674737e-01]
[418.57321167 259.68737793 0.90336859]	[421.39431763 334.02700806 0.89854312]	[362.31097412 333.94992065 0.8186239 ]	[336.44866943 436.58782959 0.87341142]	[318.62994385 526.4418335 0.90549839]	[482.80908203 334.0413208 0.86844069]	[513.57751465 439.24453735 0.85100865]	[523.88513184 526.47406006 0.88504887]	[428.91497803 503.44976807 0.73850775]	[390.48077393 503.46710205 0.72645545]	[418.6663208 641.84161377 0.84256262]	[431.48168945 767.50646973 0.79680312]	[464.93087769 503.44052124 0.72609288]	[480.32949829 646.92230225 0.85397953]	[5.03287567e+02 8.11266541e+02 7.93887317e-01]	[400.85217285 254.36442566 0.92268586]	[426.4296875 251.92370605 0.87545097]	[395.50146484 257.02706909 0.4774349 ]	[454.55895996 254.58914185 0.895046 ]	[5.16199280e+02 8.47100647e+02 7.01903105e-01]	[5.29005615e+02 8.34366699e+02 7.30678558e-01]	[4.98140503e+02 8.26640625e+02 6.28912687e-01]	[4.26415710e+02 7.93318115e+02 7.33330846e-01]	[4.11002502e+02 7.90715088e+02 7.53098845e-01]	[4.39274902e+02 7.70140869e+02 7.45006919e-01]
[418.58865356 254.57058716 0.94313967]	[423.7805481 323.71841431 0.87944883]	[362.34140015 321.26074219 0.81738889]	[334.07260132 423.89862061 0.8680684 ]	[318.59997559 521.34857178 0.93904996]	[482.85043335 323.78649902 0.85370213]	[511.10119629 434.09127808 0.80624998]	[523.89904785 521.36651611 0.92232358]	[428.92382812 500.78897095 0.73900723]	[392.987854 500.86947632 0.74285066]	[418.67526245 641.82421875 0.84057438]	[428.98428345 767.52001953 0.79143417]	[464.91043091 500.76696777 0.73064423]	[480.37408447 644.35217285 0.86096752]	[5.03412750e+02 8.06082764e+02 7.85922766e-01]	[403.2696228 241.67053223 0.87924051]	[428.96713257 239.17791748 0.84828734]	[395.59674072 254.34532166 0.52487385]	[454.62969971 251.86050415 0.85388863]	[5.11080505e+02 8.36937073e+02 7.09886432e-01]	[5.26523071e+02 8.31763123e+02 7.52327323e-01]	[5.00740753e+02 8.11326904e+02 6.62331402e-01]	[4.28916107e+02 7.93315063e+02 7.28508294e-01]	[4.13500641e+02 7.90725281e+02 7.49119163e-01]	[4.39211853e+02 7.70197083e+02 7.27647126e-01]
[418.62548828 251.89884949 0.9072454 ]	[423.82925415 318.51916504 0.91489357]	[362.34625244 316.11575317 0.83822197]	[336.46304321 418.78390503 0.91262567]	[318.62991333 513.62518311 0.88229406]	[482.91662598 318.59631348 0.89251429]	[511.07327271 421.38604736 0.8342604 ]	[523.92248535 516.20703125 0.88391769]	[431.49655151 498.134552 0.7274667 ]	[395.51220703 498.22680664 0.74257201]	[418.67480469 636.71612549 0.82691991]	[431.50219727 767.50982666 0.78795934]	[467.42584229 495.64599609 0.70600319]	[482.75946045 639.35119629 0.83950758]	[5.03492218e+02 8.03531372e+02 7.77749002e-01]	[403.34265137 236.51673889 0.92332268]	[431.4677124 236.48469543 0.88832796]	[395.62896729 239.18186951 0.51274765]	[457.11425781 239.10198975 0.88048446]	[5.18685791e+02 8.36871399e+02 7.21724033e-01]	[5.31592896e+02 8.31687744e+02 7.43514538e-01]	[5.00745880e+02 8.11243774e+02 6.96834862e-01]	[4.28936066e+02 7.93290161e+02 7.18140244e-01]	[4.13509949e+02 7.90704468e+02 7.54874825e-01]	[4.39250397e+02 7.70209778e+02 7.18812346e-01]
[418.68154907 239.1799469 0.91684109]	[423.82495117 313.5017395 0.8900941 ]	[362.34753418 313.43453979 0.81373024]	[336.47772217 416.02526855 0.86866254]	[318.64175415 503.48764038 0.90840894]	[482.89703369 313.51620483 0.86381388]	[511.07296753 418.65774536 0.85766232]	[523.82470703 505.86465454 0.90526962]	[428.99230957 488.00265503 0.71945 ]	[393.05010986 493.04211426 0.71065986]	[418.70315552 629.11987305 0.83871657]	[431.55227661 765.06530762 0.78593713]	[467.40783691 487.9382019 0.71343356]	[482.78762817 629.13830566 0.83693069]	[5.05893768e+02 7.95878174e+02 7.42906570e-01]	[403.32519531 233.82778931 0.8977524 ]	[431.47946167 231.40052795 0.86899436]	[395.60165405 236.46565247 0.53144068]	[457.09893799 233.99368286 0.9084667 ]	[5.16138855e+02 8.31678711e+02 7.35864222e-01]	[5.29042358e+02 8.26652954e+02 7.39774406e-01]	[5.00801941e+02 8.11149475e+02 6.66663229e-01]	[4.26445404e+02 7.93258057e+02 7.08263278e-01]	[4.13501221e+02 7.90673340e+02 7.52469063e-01]	[4.39278320e+02 7.70190247e+02 7.22339690e-01]
[418.7182312 236.42637634 0.95558989]	[423.84835815 303.2953186 0.85913002]	[364.80038452 303.24414062 0.80446571]	[336.47149658 403.365448 0.87680483]	[318.68496704 500.66265869 0.90821999]	[482.91461182 305.7791748 0.8450492 ]	[508.55331421 413.52047729 0.80721372]	[523.84387207 500.76467896 0.92161751]	[428.99337769 482.84851074 0.74831426]	[392.99224854 482.92993164 0.73627949]	[418.69290161 626.52392578 0.87615955]	[434.03012085 767.50506592 0.79008615]	[467.4274292 482.80200195 0.72957486]	[482.84872437 623.96179199 0.87708831]	[505.95037842 790.62866211 0.80033267]	[403.37078857 223.67163086 0.85844326]	[434.02944946 221.10241699 0.85256481]	[395.60473633 233.86515808 0.68575454]	[457.13421631 231.30641174 0.86644816]	[5.11059052e+02 8.26574402e+02 7.64955699e-01]	[5.26505615e+02 8.16408813e+02 7.48501420e-01]	[5.03288208e+02 7.95852722e+02 6.82637155e-01]	[4.28919281e+02 7.93308716e+02 7.13496447e-01]	[4.13518951e+02 7.90705994e+02 7.59455442e-01]	[4.39305847e+02 7.70234558e+02 7.25835085e-01]
[418.70944214 233.85276794 0.92863595]	[423.85827637 298.09741211 0.9125967 ]	[364.77856445 298.02667236 0.83973569]	[336.50497437 398.22796631 0.91810036]	[318.75286865 490.53314209 0.85959786]	[482.96353149 298.17092896 0.88546288]	[511.06625366 403.36920166 0.81644565]	[523.8447876 495.6690979 0.88331282]	[431.52584839 480.20977783 0.74589413]	[393.06951904 480.2918396 0.75007164]	[418.634552 623.94165039 0.88541794]	[434.01327515 764.96368408 0.78259552]	[469.96343994 480.18249512 0.71482271]	[482.85061646 621.32543945 0.85525686]	[5.08516357e+02 7.85536499e+02 7.74357975e-01]	[403.39727783 216.0993042 0.89975101]	[434.01196289 216.02694702 0.88394803]	[398.01882935 223.70016479 0.59612221]	[457.20217896 218.64085388 0.88388205]	[5.11075104e+02 8.24057861e+02 7.72501290e-01]	[5.28987061e+02 8.16314941e+02 7.66442180e-01]	[5.03461853e+02 7.90707397e+02 7.08053827e-01]	[4.26412933e+02 7.93228516e+02 7.21076131e-01]	[4.11023254e+02 7.90638428e+02 7.54574835e-01]	[4.39288086e+02 7.70102417e+02 7.49475539e-01]
[421.16003418 226.27388 0.89326394]	[423.88259888 295.48529053 0.90367031]	[364.82507324 295.43878174 0.82316411]	[336.50170898 395.57131958 0.88353693]	[318.73690796 482.94512939 0.90458262]	[482.94927979 295.50384521 0.88182199]	[511.05606079 398.27496338 0.86387217]	[523.81811523 485.45449829 0.88755476]	[434.00854492 477.61868286 0.72183001]	[395.50140381 477.68960571 0.72726911]	[418.5949707 623.91442871 0.86672807]	[431.51449585 765.0065918 0.78690749]	[470.03051758 475.14358521 0.69350278]	[482.92349243 616.27227783 0.82599008]	[5.08541473e+02 7.80415161e+02 7.52738237e-01]	[405.91186523 213.49507141 0.90587127]	[434.11987305 213.40675354 0.9066956 ]	[398.02740479 218.58683777 0.69092274]	[457.21286011 215.96038818 0.92615658]	[5.13585022e+02 8.18896362e+02 7.52199650e-01]	[5.31552307e+02 8.11307556e+02 7.59176135e-01]	[5.03423401e+02 7.88187317e+02 7.03841746e-01]	[4.26427307e+02 7.93240967e+02 7.43157923e-01]	[4.11033081e+02 7.90655334e+02 7.68357217e-01]	[4.39266144e+02 7.70151062e+02 7.51068711e-01]
[421.16030884 226.27394104 0.89324528]	[423.88220215 295.48474121 0.90364391]	[364.82492065 295.43826294 0.82312572]	[336.50167847 395.57199097 0.88325185]	[318.73681641 482.94522095 0.90461159]	[482.94876099 295.50326538 0.8817566 ]	[511.05633545 398.27410889 0.86364782]	[523.81860352 485.45462036 0.88720316]	[434.00872803 477.62234497 0.72221744]	[395.50079346 477.69348145 0.72712153]	[418.59686279 623.91021729 0.86634958]	[431.51327515 765.00140381 0.78547347]	[470.0324707 475.14752197 0.69349909]	[482.92767334 616.27288818 0.8251577 ]	[5.08541809e+02 7.80412415e+02 7.52544165e-01]	[405.9118042 213.49465942 0.90580678]	[434.12014771 213.40641785 0.90673363]	[398.02661133 218.58650208 0.69147187]	[457.21212769 215.96017456 0.92624182]	[5.13584167e+02 8.18895142e+02 7.52203703e-01]	[5.31550781e+02 8.11307190e+02 7.59282947e-01]	[5.03422760e+02 7.88185791e+02 7.04222977e-01]	[4.26432404e+02 7.93237305e+02 7.42794335e-01]	[4.13490326e+02 7.90656433e+02 7.67892957e-01]	[4.39265045e+02 7.70145691e+02 7.49721944e-01]
[421.16067505 226.27359009 0.89320904]	[423.88259888 295.48617554 0.90380418]	[364.82632446 295.44042969 0.82326376]	[336.50128174 395.5715332 0.88334841]	[318.73852539 482.94412231 0.90469408]	[482.94970703 295.50384521 0.88192844]	[511.05545044 398.27563477 0.8633244 ]	[523.81872559 485.45410156 0.88759011]	[434.01119995 477.62371826 0.7232635 ]	[395.50195312 477.69894409 0.72828555]	[418.59341431 623.90905762 0.8650822 ]	[431.51547241 764.98974609 0.78525752]	[470.03866577 475.1451416 0.69352192]	[482.92376709 616.26446533 0.82589698]	[5.08541748e+02 7.80406189e+02 7.52376080e-01]	[405.91220093 213.49423218 0.90564108]	[434.11972046 213.40571594 0.90663058]	[398.02682495 218.58734131 0.69291288]	[457.21044922 215.95901489 0.92629349]	[5.13583008e+02 8.18895203e+02 7.51684189e-01]	[5.31548889e+02 8.11306763e+02 7.59287477e-01]	[5.03422272e+02 7.88177856e+02 7.04310894e-01]	[4.26428375e+02 7.93230652e+02 7.46189356e-01]	[4.11029175e+02 7.90646362e+02 7.69506812e-01]	[4.39269989e+02 7.70136230e+02 7.51395643e-01]
[421.16098022 218.5710907 0.93119025]	[423.91452026 292.88250732 0.8599273 ]	[364.83602905 290.38046265 0.80009282]	[336.49398804 390.42388916 0.86066335]	[318.76498413 480.35723877 0.91527462]	[482.96646118 292.91790771 0.85046881]	[511.02871704 398.05575562 0.85575843]	[523.80200195 482.85214233 0.92276567]	[434.04611206 472.54815674 0.71145797]	[395.53738403 475.10073853 0.7104888 ]	[418.55810547 623.81170654 0.83586639]	[4.28974548e+02 7.62474182e+02 7.62191772e-01]	[472.55041504 470.00823975 0.68635958]	[485.3835144 613.68536377 0.80440974]	[5.13630615e+02 7.77856995e+02 7.24894702e-01]	[408.39584351 210.8837738 0.8678062 ]	[436.54275513 210.77380371 0.86644506]	[398.04318237 215.91027832 0.72799999]	[459.60430908 213.40586853 0.9243778 ]	[5.16205322e+02 8.13846252e+02 7.11966217e-01]	[5.36666565e+02 8.11181763e+02 7.12400317e-01]	[5.03450684e+02 7.90656311e+02 6.29810393e-01]	[4.28974365e+02 7.93219177e+02 7.38224506e-01]	[4.13505432e+02 7.90662964e+02 7.63615906e-01]	[4.39189301e+02 7.70121765e+02 7.07003474e-01]
[421.17498779 215.98233032 0.96280795]	[426.37414551 282.77532959 0.84035301]	[367.35324097 282.71923828 0.79620647]	[336.52774048 382.85577393 0.87937367]	[321.15914917 480.15982056 0.89581627]	[485.34671021 285.27706909 0.83484441]	[508.54721069 392.98727417 0.80348116]	[523.80444336 480.24761963 0.92305523]	[434.11166382 467.48706055 0.72022259]	[395.57626343 470.03399658 0.71653825]	[418.59796143 621.37353516 0.84165061]	[428.99282837 762.48071289 0.77343619]	[475.10940552 467.42321777 0.69927448]	[485.4765625 616.20025635 0.78582007]	[5.16219849e+02 7.75324219e+02 7.63189435e-01]	[405.91079712 205.74925232 0.83934522]	[436.59768677 200.66848755 0.87179643]	[398.02172852 213.47007751 0.76602131]	[459.60421753 210.86225891 0.88768351]	[5.18754822e+02 8.13769165e+02 7.65916407e-01]	[5.39209656e+02 8.08726013e+02 7.51019120e-01]	[5.05983215e+02 7.88161804e+02 6.56970143e-01]	[4.28984192e+02 7.93261108e+02 7.52237558e-01]	[4.13510681e+02 7.90686096e+02 7.76494861e-01]	[4.39195984e+02 7.70103271e+02 7.28625000e-01]
[421.17523193 215.97607422 0.96208715]	[426.37072754 282.77905273 0.8402698 ]	[367.35333252 282.71905518 0.79606658]	[336.527771 382.8598938 0.87862211]	[321.16094971 480.16381836 0.89686614]	[482.97442627 285.27545166 0.8350215 ]	[508.53710938 393.01513672 0.80670792]	[523.80224609 480.25076294 0.92365849]	[434.12747192 469.95907593 0.7206251 ]	[395.59622192 472.52218628 0.71786726]	[418.61029053 621.37530518 0.84461564]	[428.99417114 762.47967529 0.77426618]	[475.11618042 467.42523193 0.69973046]	[485.4546814 613.71783447 0.78755844]	[5.16218445e+02 7.75330078e+02 7.60526717e-01]	[405.91433716 205.73822021 0.83858025]	[436.59863281 200.66319275 0.87266749]	[398.02322388 213.46574402 0.76869559]	[459.60351562 210.86369324 0.88790762]	[5.18765869e+02 8.13779358e+02 7.62180388e-01]	[5.39220459e+02 8.08731445e+02 7.50236869e-01]	[5.05976379e+02 7.88168457e+02 6.55640304e-01]	[4.28980225e+02 7.93263977e+02 7.54166782e-01]	[4.13507355e+02 7.90686951e+02 7.78379798e-01]	[4.39196777e+02 7.70102417e+02 7.29784131e-01]
[421.19677734 213.34095764 0.9442811 ]	[426.36361694 277.54483032 0.90085953]	[364.87594604 277.48019409 0.82773733]	[336.60772705 375.09188843 0.89353979]	[321.27075195 467.50378418 0.83549017]	[485.41497803 277.61297607 0.87962496]	[511.05725098 380.31436157 0.84078294]	[523.82037354 469.97769165 0.87582493]	[439.08444214 464.88006592 0.76045722]	[398.10620117 467.44848633 0.74327451]	[418.67980957 616.20947266 0.84029347]	[431.4836731 759.92437744 0.76769304]	[477.7437439 462.32568359 0.74363446]	[485.47473145 605.95288086 0.84763271]	[518.69622803 770.10083008 0.80052292]	[408.42202759 195.58149719 0.89444202]	[436.60650635 195.47846985 0.91825157]	[398.10424805 203.15240479 0.60786659]	[459.65701294 198.0103302 0.90501559]	[5.18773621e+02 8.03567688e+02 7.14552581e-01]	[5.36719604e+02 7.93332886e+02 7.09920526e-01]	[5.08504028e+02 7.77909119e+02 6.29380226e-01]	[4.31544495e+02 7.93241577e+02 7.59852409e-01]	[4.13588074e+02 7.90666992e+02 7.84957051e-01]	[4.39215607e+02 7.67683228e+02 7.24179983e-01]
[421.22546387 210.88014221 0.93104452]	[426.38256836 275.13009644 0.89877272]	[367.36489868 275.04794312 0.82466137]	[336.63580322 372.52102661 0.8806873 ]	[321.29293823 464.92034912 0.84456462]	[485.41482544 277.51596069 0.88517606]	[511.05807495 380.21572876 0.85709536]	[523.81292725 467.40115356 0.8836531 ]	[439.12567139 462.3626709 0.77201599]	[398.15060425 464.88031006 0.75639683]	[418.66845703 616.24926758 0.82496893]	[431.52368164 759.91967773 0.76679385]	[480.15579224 462.25341797 0.74627674]	[485.48336792 605.9710083 0.84080809]	[518.71270752 767.65960693 0.81359738]	[410.95281982 195.48348999 0.90873879]	[436.64624023 195.41651917 0.93619466]	[398.10882568 200.5738678 0.67935044]	[459.6713562 195.62445068 0.90850329]	[5.18747681e+02 8.03498657e+02 7.04381585e-01]	[5.36719604e+02 7.93269470e+02 7.11684287e-01]	[5.08538361e+02 7.75333252e+02 6.38685882e-01]	[4.34046112e+02 7.93221619e+02 7.67987430e-01]	[416.07571411 790.65216064 0.79400259]	[4.39245697e+02 7.67682007e+02 7.31346607e-01]
[421.23843384 210.79672241 0.92195404]	[428.92312622 275.08636475 0.89302504]	[369.95227051 274.9743042 0.82328314]	[336.70556641 372.48394775 0.88091022]	[323.78961182 462.44692993 0.84676027]	[485.47869873 277.48571777 0.87285584]	[516.11138916 380.21438599 0.85682267]	[523.84759521 464.93569946 0.8832702 ]	[439.17547607 462.40097046 0.77034479]	[398.20025635 464.93054199 0.75330222]	[418.6930542 621.2890625 0.82480085]	[431.50857544 757.37799072 0.76886606]	[480.19854736 462.2819519 0.75216568]	[487.9331665 605.98034668 0.83657128]	[516.13409424 757.33282471 0.77222824]	[410.96871948 195.3916626 0.91112298]	[436.67562866 192.985672 0.94277745]	[398.14532471 198.09527588 0.50719136]	[459.74398804 195.52929688 0.93631971]	[5.11006317e+02 7.93315125e+02 7.75657237e-01]	[5.26544495e+02 7.90645142e+02 7.88279772e-01]	[5.11006927e+02 7.67600525e+02 6.62865698e-01]	[4.34053162e+02 7.90786743e+02 7.74046719e-01]	[416.09576416 790.60406494 0.79361427]	[4.39231995e+02 7.67631348e+02 7.26081610e-01]
[421.28344727 210.77749634 0.91233855]	[428.98638916 275.06829834 0.89042377]	[372.45022583 274.95837402 0.8240521 ]	[339.04907227 372.52157593 0.88578105]	[326.31204224 464.83987427 0.84152168]	[487.93304443 275.12878418 0.86698639]	[516.1104126 380.2177124 0.86091691]	[523.85083008 464.8576355 0.89218181]	[439.2052002 462.37261963 0.78065139]	[398.21203613 464.90899658 0.76081216]	[418.68371582 621.30615234 0.8310867 ]	[431.53164673 757.36022949 0.77295029]	[480.23452759 462.26983643 0.75904524]	[487.92837524 606.02282715 0.83782661]	[511.08486938 754.83026123 0.76409584]	[411.02792358 195.35844421 0.90845221]	[439.0760498 192.96720886 0.94711792]	[398.14508057 198.03649902 0.5611335 ]	[459.76794434 195.49427795 0.94164652]	[506.00494385 793.29168701 0.80070239]	[526.45715332 790.65661621 0.79271185]	[5.05955872e+02 7.67611206e+02 6.83646858e-01]	[4.34100983e+02 7.90787292e+02 7.72899568e-01]	[416.14825439 790.60247803 0.79222465]	[4.39230988e+02 7.67592529e+02 7.25985110e-01]
[421.33370972 208.33636475 0.9011839 ]	[431.5038147 275.04644775 0.89077842]	[372.50653076 274.93899536 0.82913494]	[339.10412598 375.00668335 0.89470685]	[328.89886475 464.89447021 0.83661985]	[487.97723389 275.09725952 0.86172205]	[516.11877441 380.2164917 0.86545092]	[523.85333252 464.83575439 0.89577961]	[439.24502563 464.84866333 0.76804924]	[398.237854 467.42205811 0.74715185]	[418.69387817 621.28668213 0.82586432]	[434.01989746 759.91162109 0.77993995]	[480.26879883 462.29910278 0.75099927]	[487.95571899 606.08966064 0.82636839]	[508.48764038 754.78466797 0.77852732]	[413.5319519 193.03100586 0.91390359]	[439.10852051 192.9442749 0.95560658]	[398.18844604 198.00665283 0.56975847]	[459.7741394 195.45483398 0.94456917]	[5.05940704e+02 7.93365906e+02 7.91953623e-01]	[523.99017334 790.6784668 0.79714471]	[5.05879639e+02 7.67509155e+02 6.86254263e-01]	[4.34109833e+02 7.90766541e+02 7.88610876e-01]	[416.16778564 788.22937012 0.80160809]	[4.39246918e+02 7.67655334e+02 7.39610374e-01]
[421.39309692 208.31546021 0.88431859]	[434.02746582 275.01654053 0.89499891]	[374.99133301 274.91870117 0.83808273]	[339.23062134 372.54318237 0.88336504]	[331.44754028 464.8609314 0.85336113]	[490.50033569 275.06698608 0.85667944]	[516.19726562 380.18060303 0.87519079]	[523.87805176 464.83953857 0.89371359]	[439.24639893 464.87228394 0.76141691]	[398.25292969 467.40911865 0.74448353]	[418.68911743 621.29364014 0.81634831]	[434.0345459 759.86688232 0.78020537]	[480.2593689 462.34060669 0.74340719]	[485.493927 606.08251953 0.8408342 ]	[505.95571899 754.79937744 0.77962315]	[416.02175903 193.03125 0.91807252]	[439.14614868 192.93289185 0.96149087]	[398.23684692 198.02940369 0.64506269]	[459.78799438 195.43347168 0.95144624]	[5.05890778e+02 7.93301575e+02 7.74511218e-01]	[5.23962219e+02 7.90616882e+02 7.73574531e-01]	[5.03332001e+02 7.67526367e+02 6.98153019e-01]	[434.1098938 790.7487793 0.7949878]	[416.16549683 788.21252441 0.81001472]	[4.39277802e+02 7.67612732e+02 7.40299404e-01]
[423.82171631 208.25395203 0.8653121 ]	[434.09420776 274.99984741 0.90150058]	[375.0546875 274.89868164 0.84676498]	[339.28948975 372.51550293 0.87374926]	[333.9730835 464.84265137 0.87354851]	[490.56039429 275.04971313 0.85362458]	[518.67242432 380.16830444 0.88595998]	[523.92254639 464.84515381 0.88990873]	[439.31402588 467.4024353 0.74858379]	[400.63360596 467.48001099 0.73290521]	[418.70306396 621.30487061 0.82092291]	[434.02264404 757.3536377 0.77782226]	[480.31704712 464.84280396 0.73398465]	[485.47967529 606.09484863 0.83880681]	[503.45037842 752.19842529 0.82043296]	[416.10739136 193.01184082 0.92794782]	[439.19445801 192.90353394 0.96303403]	[400.62722778 198.07197571 0.69411457]	[459.83630371 195.41772461 0.95584035]	[503.36193848 790.76489258 0.81905323]	[5.23787231e+02 7.88108582e+02 7.83781469e-01]	[5.00874390e+02 7.64962830e+02 7.04777718e-01]	[436.59655762 790.70806885 0.80250382]	[418.59744263 788.18066406 0.81271994]	[4.39255188e+02 7.67578552e+02 7.23928273e-01]
[423.9022522 205.76239014 0.85235977]	[436.57757568 274.96340942 0.90723562]	[377.50619507 272.49990845 0.85343611]	[341.71835327 372.54980469 0.86620218]	[334.03543091 462.44573975 0.88979959]	[493.08947754 275.01525879 0.85548097]	[518.71405029 380.18743896 0.89460671]	[523.95275879 462.44827271 0.88880914]	[441.66409302 467.402771 0.74652135]	[400.64169312 467.4682312 0.73080456]	[418.70111084 621.28057861 0.82064509]	[434.01959229 757.36279297 0.77888691]	[480.35101318 464.84875488 0.7351492 ]	[485.44342041 608.49328613 0.84502578]	[503.34146118 752.24865723 0.83356589]	[418.55160522 192.98332214 0.94208443]	[439.26367188 192.88963318 0.96843791]	[400.68972778 195.63618469 0.71364802]	[462.19946289 195.39120483 0.95621157]	[503.28631592 790.80847168 0.81440037]	[5.21300720e+02 7.88148682e+02 7.75164127e-01]	[5.00798615e+02 7.64999939e+02 7.14981794e-01]	[436.61303711 790.70483398 0.79899597]	[418.61074829 788.18414307 0.8105706 ]	[4.39241119e+02 7.67594910e+02 7.29118466e-01]
[426.3789978 205.75637817 0.84385419]	[436.63690186 274.95568848 0.91412026]	[377.55767822 272.47729492 0.85945177]	[341.81634521 374.98986816 0.85062957]	[336.50256348 462.41470337 0.91248918]	[495.60839844 275.01678467 0.86110437]	[518.75305176 380.16531372 0.90097147]	[523.98571777 462.42755127 0.88915884]	[441.70623779 464.91952515 0.74990612]	[400.67306519 467.43048096 0.73270518]	[418.68109131 621.28515625 0.81601799]	[434.01644897 759.86535645 0.77574533]	[482.71920776 462.38769531 0.7405051 ]	[485.39730835 608.49853516 0.84095061]	[503.23214722 752.1784668 0.852979 ]	[418.60366821 192.98997498 0.95595199]	[439.30786133 192.88244629 0.96518064]	[400.7354126 197.99931335 0.75270677]	[462.23300171 195.3694458 0.96113527]	[500.72640991 790.77868652 0.81711495]	[5.18690857e+02 7.88154297e+02 7.54127622e-01]	[5.00760895e+02 7.62488708e+02 7.12346911e-01]	[4.36611359e+02 7.90703735e+02 7.84904242e-01]	[418.59432983 788.18670654 0.79584599]	[4.39246002e+02 7.67629639e+02 7.24370360e-01]
[426.44155884 205.7693634 0.83958834]	[439.06497192 274.94610596 0.92260182]	[377.60107422 274.87615967 0.86746883]	[346.83032227 374.99362183 0.83052051]	[336.54272461 464.8352356 0.91161567]	[498.14212036 275.01379395 0.87275386]	[521.1605835 380.15771484 0.90883565]	[524.01745605 462.41851807 0.88566494]	[441.77648926 464.85372925 0.75225961]	[400.73910522 464.91189575 0.73508763]	[418.70040894 621.30578613 0.82505631]	[434.01992798 759.87768555 0.77644634]	[482.76974487 462.33966064 0.74545622]	[485.37988281 606.09802246 0.84597832]	[500.89639282 754.7411499 0.82660317]	[418.63973999 192.99145508 0.9644717 ]	[441.68533325 192.88124084 0.96496952]	[400.75857544 198.01358032 0.785842 ]	[462.31192017 195.38772583 0.95705444]	[5.00734283e+02 7.93288879e+02 7.78773844e-01]	[5.18714661e+02 7.90619873e+02 7.51140654e-01]	[5.00715729e+02 7.65068298e+02 6.94132745e-01]	[4.36617615e+02 7.90727600e+02 7.76414692e-01]	[418.60720825 788.21051025 0.79231644]	[4.39243134e+02 7.67632812e+02 7.21178889e-01]
[431.47091675 205.75282288 0.83904737]	[439.12713623 274.93453979 0.932019 ]	[377.66195679 272.4750061 0.86959475]	[349.39797974 372.47540283 0.81647688]	[336.58447266 462.43603516 0.91586143]	[498.21463013 275.00305176 0.880373 ]	[521.21990967 380.13882446 0.91779166]	[526.43334961 462.41882324 0.87466496]	[441.80929565 464.87069702 0.7428661 ]	[400.76190186 464.92242432 0.72344112]	[418.69628906 621.35205078 0.82754266]	[434.01818848 759.94360352 0.77419221]	[482.80236816 462.35708618 0.73980641]	[485.38516235 608.51123047 0.8424412 ]	[500.87310791 757.34143066 0.82553846]	[418.71038818 193.01864624 0.97607231]	[441.75595093 192.87811279 0.96289325]	[400.86541748 198.0912323 0.7813828 ]	[462.3576355 195.40977478 0.95428526]	[500.79971313 793.29962158 0.79799747]	[5.18762024e+02 7.90609924e+02 7.80021608e-01]	[5.00656860e+02 7.67594482e+02 7.16838241e-01]	[4.36620117e+02 7.90740356e+02 7.78844178e-01]	[418.61019897 788.2276001 0.79323959]	[4.39239044e+02 7.67690979e+02 7.19092309e-01]
[434.02780151 205.7449646 0.84827709]	[439.21658325 274.93478394 0.94276965]	[380.09677124 272.47161865 0.87251854]	[349.45623779 372.50405884 0.8245635 ]	[336.64675903 462.34020996 0.92394078]	[500.65637207 275.01235962 0.88860118]	[521.32366943 380.1161499 0.91981459]	[526.48712158 462.40005493 0.86975956]	[441.84658813 464.87277222 0.7402795 ]	[400.80426025 464.90808105 0.71888983]	[418.69851685 623.87072754 0.82837874]	[434.05380249 762.42492676 0.7794826 ]	[482.82165527 462.37646484 0.74262857]	[485.4574585 611.11773682 0.80046368]	[500.86898804 762.44561768 0.82353365]	[418.76089478 193.0350647 0.97945082]	[441.83343506 192.86738586 0.95603001]	[403.28939819 200.57662964 0.7617293 ]	[462.42147827 195.41282654 0.93687642]	[5.03259216e+02 7.95792969e+02 7.82022595e-01]	[5.21258423e+02 7.90653564e+02 7.82887995e-01]	[4.98196503e+02 7.70123535e+02 7.09581435e-01]	[4.36623871e+02 7.90727539e+02 7.78020144e-01]	[418.61462402 788.2154541 0.79468405]	[4.39274048e+02 7.70080078e+02 7.22774088e-01]
[434.11917114 205.78688049 0.85990214]	[441.66299438 274.96115112 0.94231546]	[380.19891357 274.88864136 0.8757112 ]	[351.99645996 372.55221558 0.83334267]	[336.69607544 462.32763672 0.93200821]	[500.73492432 275.02999878 0.90279269]	[521.38623047 380.11071777 0.911529 ]	[526.54711914 462.42492676 0.8594625 ]	[441.89547729 464.84762573 0.74078703]	[400.84561157 464.90963745 0.71850228]	[418.70803833 623.84332275 0.8254807 ]	[434.04464722 762.41741943 0.77926183]	[482.86810303 462.33996582 0.74783623]	[485.47851562 611.08520508 0.80020308]	[500.88534546 762.47143555 0.82438642]	[418.80786133 195.37962341 0.97429961]	[441.9074707 192.88781738 0.94588923]	[405.84915161 198.12454224 0.61988467]	[464.85614014 195.40483093 0.9212727 ]	[5.03264038e+02 7.95793640e+02 7.84827828e-01]	[5.21262695e+02 7.90661560e+02 7.86622345e-01]	[4.98213898e+02 7.70141724e+02 7.10194528e-01]	[4.36613983e+02 7.90719971e+02 7.79767036e-01]	[418.60943604 788.2064209 0.79509246]	[4.39252319e+02 7.67695251e+02 7.25227416e-01]
[436.59234619 208.30429077 0.87632996]	[441.71087646 274.97756958 0.94575465]	[380.24221802 274.91564941 0.8773542 ]	[354.54516602 375.00265503 0.86374241]	[339.10479736 464.86715698 0.90208066]	[500.77871704 275.05227661 0.90822911]	[521.40014648 377.74557495 0.91540807]	[529.02099609 462.37304688 0.8552497 ]	[441.91021729 462.3637085 0.74894345]	[400.86129761 464.84146118 0.72303188]	[418.69528198 623.86779785 0.82772374]	[434.02886963 762.41741943 0.7783851 ]	[482.88214111 462.30334473 0.75588787]	[487.98651123 611.10675049 0.78999257]	[500.89193726 762.4887085 0.82577837]	[421.19555664 195.40319824 0.97304332]	[444.34591675 192.91903687 0.93578291]	[408.42623901 198.03469849 0.57227653]	[464.96005249 195.4072113 0.90373582]	[5.00879913e+02 7.95824646e+02 7.85074413e-01]	[521.26861572 790.69268799 0.79145122]	[4.98212311e+02 7.70137268e+02 7.08636761e-01]	[4.36591370e+02 7.90768738e+02 7.65685856e-01]	[4.18588928e+02 7.90604065e+02 7.88329542e-01]	[4.39242462e+02 7.67685059e+02 7.23648429e-01]
[436.64804077 208.32870483 0.88525766]	[441.78308105 275.00106812 0.94577008]	[380.29196167 274.93621826 0.87430084]	[357.00738525 375.03036499 0.88610852]	[339.18759155 464.89736938 0.88987702]	[500.85678101 275.07022095 0.90840286]	[523.81463623 377.73007202 0.91504443]	[531.56750488 462.42852783 0.84946853]	[441.92022705 464.828125 0.74708349]	[400.86859131 464.85235596 0.7238034 ]	[418.69955444 623.84454346 0.82644802]	[431.56027222 759.93829346 0.77622896]	[482.89205933 462.35552979 0.74990678]	[493.07330322 613.66583252 0.77473432]	[500.9085083 762.48730469 0.81866074]	[421.24459839 195.42070007 0.9662469 ]	[444.39776611 192.9380188 0.92718297]	[410.94918823 198.06280518 0.56108499]	[467.4236145 195.40306091 0.89793587]	[5.00871063e+02 7.95800354e+02 7.80238569e-01]	[5.21264954e+02 7.90688049e+02 7.85868526e-01]	[4.98246094e+02 7.70131714e+02 7.06721902e-01]	[4.36587738e+02 7.90766602e+02 7.64946759e-01]	[4.18584290e+02 7.90599915e+02 7.86677837e-01]	[4.39234894e+02 7.67676514e+02 7.22760916e-01]
[436.68725586 208.31307983 0.88962179]	[441.8482666 275.02496338 0.93961847]	[382.76550293 274.96038818 0.86047751]	[357.08151245 372.54931641 0.884323 ]	[339.25003052 462.44619751 0.8926335 ]	[503.26116943 275.08505249 0.90497845]	[523.87792969 377.71240234 0.90879136]	[536.65655518 462.40829468 0.85738236]	[444.31604004 464.86087036 0.73855042]	[403.28378296 464.86703491 0.71711552]	[418.70690918 623.86322021 0.82602644]	[434.01937866 759.9196167 0.77962327]	[482.91589355 464.83337402 0.73717564]	[498.11968994 618.8067627 0.79310048]	[500.89794922 762.50012207 0.81669581]	[421.30172729 195.41360474 0.96238041]	[444.42590332 192.94776917 0.92294508]	[413.54971313 198.00535583 0.47889826]	[467.49649048 195.42802429 0.8936395 ]	[5.00863159e+02 7.95789856e+02 7.77910292e-01]	[5.21261597e+02 7.90690125e+02 7.84994662e-01]	[4.98219177e+02 7.70130066e+02 7.05255628e-01]	[4.36573730e+02 7.90764465e+02 7.65492022e-01]	[418.57751465 788.23699951 0.78888524]	[4.39241333e+02 7.67657410e+02 7.32321262e-01]
[439.16235352 208.34648132 0.90952826]	[441.91650391 275.05627441 0.93054724]	[382.84515381 274.98205566 0.85225612]	[357.14215088 372.49456787 0.8814044 ]	[341.69216919 464.86654663 0.88066316]	[503.35342407 275.09667969 0.9022935 ]	[523.91918945 380.10281372 0.90827096]	[539.20019531 464.85241699 0.87532151]	[444.35012817 462.37384033 0.73121595]	[403.30303955 462.38113403 0.7160964 ]	[418.70721436 623.8458252 0.82777667]	[434.01538086 759.90838623 0.77591366]	[482.95703125 462.35870361 0.72920042]	[498.12454224 616.22375488 0.78677666]	[500.89764404 762.42102051 0.81406772]	[423.76763916 195.42602539 0.94512928]	[446.97167969 192.96008301 0.90150499]	[416.04394531 198.07788086 0.59080225]	[470.04705811 195.44386292 0.89652193]	[5.00833557e+02 7.93364380e+02 7.76944995e-01]	[5.21242188e+02 7.90689575e+02 7.78941572e-01]	[4.98235382e+02 7.67698364e+02 7.05526948e-01]	[4.34113708e+02 7.90748962e+02 7.62010515e-01]	[4.18560089e+02 7.88216797e+02 7.78379798e-01]	[4.39262512e+02 7.67654358e+02 7.28499293e-01]
[439.26531982 208.34925842 0.91364706]	[444.35415649 275.05160522 0.92259383]	[385.34524536 274.9588623 0.83793187]	[359.59945679 374.98709106 0.8889882 ]	[341.76660156 464.83233643 0.86576247]	[503.44229126 275.10797119 0.89770281]	[524.00317383 380.13330078 0.89375371]	[539.28381348 462.44830322 0.89262021]	[444.40148926 462.34024048 0.72518933]	[403.35702515 462.33380127 0.71399957]	[418.71166992 623.84667969 0.82106572]	[434.01959229 759.90057373 0.77854919]	[485.37121582 462.33731079 0.72170764]	[498.12335205 613.70214844 0.78864712]	[500.87246704 759.92797852 0.82490802]	[423.88726807 195.38879395 0.92476696]	[452.07681274 192.94589233 0.89842272]	[416.12225342 198.08888245 0.62912107]	[475.15649414 195.47969055 0.90298015]	[5.00812592e+02 7.95832153e+02 7.85065472e-01]	[5.21231018e+02 7.90712585e+02 7.84567952e-01]	[4.98190857e+02 7.67659668e+02 7.12977886e-01]	[4.36576202e+02 7.90755005e+02 7.67219543e-01]	[4.18592346e+02 7.88230774e+02 7.87979722e-01]	[4.39253326e+02 7.67651672e+02 7.26321220e-01]
[441.67285156 208.28137207 0.90498704]	[446.87802124 275.06155396 0.90909731]	[387.90322876 274.96264648 0.82989275]	[359.67297363 372.51428223 0.87948304]	[346.85098267 462.29730225 0.85904217]	[505.90411377 275.11517334 0.8867594 ]	[526.43878174 380.10488892 0.88054127]	[541.68182373 464.85571289 0.89273775]	[446.87472534 462.33724976 0.71557438]	[405.86166382 462.32653809 0.70351571]	[418.74642944 621.34875488 0.81238616]	[431.5489502 757.37854004 0.77365994]	[485.42141724 462.34085083 0.71329427]	[498.19348145 613.62573242 0.79538786]	[500.89529419 759.89031982 0.81906468]	[426.39230347 193.03894043 0.90851814]	[454.63064575 192.89825439 0.90861928]	[418.58865356 200.58879089 0.61800933]	[477.67462158 195.44819641 0.91687983]	[5.00816223e+02 7.95826416e+02 7.78075576e-01]	[5.21239929e+02 7.90709900e+02 7.77474165e-01]	[4.98219513e+02 7.67636841e+02 7.09689140e-01]	[4.36587616e+02 7.90727478e+02 7.62521386e-01]	[4.18593506e+02 7.88200500e+02 7.77346611e-01]	[4.39235291e+02 7.67624634e+02 7.16631889e-01]
[441.72891235 208.25296021 0.90770048]	[449.43118286 275.07598877 0.89793611]	[390.49447632 274.95169067 0.8300665 ]	[359.75375366 374.99505615 0.88829595]	[351.94537354 462.4269104 0.85781413]	[505.99240112 277.49331665 0.87481081]	[528.97033691 380.25180054 0.85756606]	[541.7052002 464.87149048 0.8963666 ]	[446.96615601 462.37365723 0.71082526]	[408.43411255 462.36828613 0.6998229 ]	[418.76757812 621.36853027 0.81577182]	[431.54067993 757.38824463 0.77064818]	[487.91925049 462.36956787 0.7052356 ]	[498.26928711 611.16033936 0.80662984]	[500.89425659 759.89038086 0.81962252]	[428.94430542 193.03266907 0.90734005]	[457.14077759 192.90789795 0.93005425]	[418.66723633 200.62922668 0.55286354]	[480.16351318 195.47889709 0.93287218]	[5.00810242e+02 7.95836426e+02 7.75872529e-01]	[5.21238220e+02 7.90721130e+02 7.77065694e-01]	[4.98215027e+02 7.67632202e+02 7.07869828e-01]	[4.36587677e+02 7.90733704e+02 7.59471595e-01]	[4.18593292e+02 7.88204407e+02 7.75836825e-01]	[4.39229767e+02 7.67630737e+02 7.09309578e-01]
[441.74884033 208.27708435 0.91089463]	[449.52496338 275.09011841 0.89138269]	[393.03723145 274.98339844 0.84554815]	[362.19976807 375.03930664 0.88716388]	[354.4781189 464.85015869 0.86684382]	[508.50622559 277.48199463 0.8631072 ]	[529.01062012 380.24530029 0.85806972]	[541.74383545 464.90454102 0.89951169]	[449.45278931 464.83410645 0.7025345 ]	[408.46289062 462.40185547 0.69262838]	[418.77548218 621.31506348 0.80771035]	[431.54693604 757.37811279 0.77398336]	[487.96862793 462.40609741 0.69707048]	[500.65512085 616.19177246 0.80209064]	[500.90246582 759.90881348 0.82158309]	[428.99282837 193.04147339 0.9064827 ]	[457.17489624 192.92077637 0.93585265]	[418.71179199 200.612854 0.47244599]	[480.25418091 195.47103882 0.95111746]	[5.00824982e+02 7.95844727e+02 7.78015554e-01]	[5.21240662e+02 7.90726746e+02 7.82055378e-01]	[4.98225922e+02 7.67634888e+02 7.11978674e-01]	[4.36577087e+02 7.90719177e+02 7.63560712e-01]	[4.18595856e+02 7.88185913e+02 7.79165268e-01]	[4.39226196e+02 7.67632263e+02 7.19413638e-01]
[441.78640747 208.30288696 0.90842736]	[454.56292725 275.0874939 0.89927763]	[395.54763794 274.9692688 0.85685146]	[362.31512451 375.11047363 0.88056093]	[356.97122192 462.43197632 0.89887756]	[511.07525635 277.48468018 0.85080081]	[528.99584961 380.25558472 0.85950696]	[541.74908447 464.90209961 0.90190881]	[451.99481201 464.86212158 0.69202077]	[411.02798462 464.85980225 0.68948323]	[418.7989502 621.30352783 0.80582917]	[431.55386353 759.89666748 0.76975626]	[490.50881958 464.85177612 0.68591034]	[500.67443848 613.675354 0.81487417]	[500.89126587 759.92071533 0.82276976]	[431.5345459 193.03915405 0.90872264]	[457.21704102 192.94160461 0.94517201]	[418.74551392 198.10792542 0.43113303]	[480.3092041 195.48240662 0.95496994]	[5.00811707e+02 7.95872864e+02 7.73800313e-01]	[5.21234741e+02 7.90744812e+02 7.78832674e-01]	[4.98207520e+02 7.67647644e+02 7.09757388e-01]	[4.34062134e+02 7.90742249e+02 7.51681507e-01]	[4.16124451e+02 7.88190796e+02 7.67212510e-01]	[4.39251099e+02 7.67674194e+02 7.25638390e-01]
[441.82489014 208.2807312 0.89903498]	[457.06210327 275.08248901 0.90819329]	[395.63833618 274.96331787 0.86587179]	[367.33349609 375.0642395 0.8513869 ]	[357.03701782 462.4357605 0.91658211]	[513.60852051 277.48269653 0.85287404]	[529.07489014 380.31481934 0.84499407]	[541.74731445 464.90151978 0.90167356]	[452.08822632 462.3649292 0.70164579]	[413.56851196 462.37176514 0.70642865]	[421.15484619 618.78039551 0.80072784]	[431.54992676 759.88848877 0.76708233]	[493.06167603 462.35610962 0.69219601]	[500.70584106 613.65093994 0.81469965]	[500.89245605 759.90228271 0.81990772]	[434.03945923 193.0255127 0.91361159]	[459.61395264 192.93663025 0.95646399]	[418.77548218 198.0930481 0.42017621]	[480.33856201 195.48345947 0.96052545]	[5.00811432e+02 7.95865417e+02 7.72949040e-01]	[5.21235413e+02 7.90739197e+02 7.79890835e-01]	[4.98199158e+02 7.67629700e+02 7.01935649e-01]	[4.34072510e+02 7.90740234e+02 7.51263320e-01]	[4.16126221e+02 7.88187256e+02 7.64644146e-01]	[4.39247498e+02 7.67665100e+02 7.21333325e-01]
[441.87359619 208.25753784 0.88739055]	[457.14160156 275.06271362 0.92185163]	[398.07034302 274.95230103 0.87520099]	[369.98446655 375.02688599 0.84046841]	[357.11343384 464.81896973 0.91460723]	[516.16888428 277.47091675 0.85861194]	[529.03424072 380.34667969 0.84508932]	[541.70196533 464.88845825 0.89915639]	[454.55001831 462.37615967 0.70448619]	[413.58804321 462.36898804 0.71386546]	[421.1706543 618.80487061 0.80281711]	[434.01617432 759.88287354 0.76981235]	[493.08703613 462.38690186 0.68871254]	[500.75323486 616.21765137 0.81316757]	[503.23083496 759.89782715 0.82118338]	[434.12072754 193.01792908 0.91798055]	[459.65194702 192.92614746 0.96425605]	[4.21169922e+02 1.98084717e+02 3.70215416e-01]	[480.38174438 195.50091553 0.95784169]	[5.00798889e+02 7.95872009e+02 7.72434652e-01]	[5.21232910e+02 7.90750549e+02 7.82415450e-01]	[4.98217438e+02 7.67623901e+02 7.06271172e-01]	[4.34093964e+02 7.90722107e+02 7.58051693e-01]	[4.16148407e+02 7.88174988e+02 7.74145305e-01]	[4.39259399e+02 7.67649292e+02 7.23047137e-01]
[444.30709839 208.24778748 0.87397557]	[457.20297241 275.05599976 0.93121457]	[398.10800171 274.94287109 0.87623835]	[372.50958252 375.05963135 0.85613054]	[357.18908691 462.36526489 0.92484242]	[518.66998291 277.4703064 0.86655372]	[529.02056885 380.28045654 0.85759413]	[539.30450439 464.88323975 0.89211738]	[457.07513428 462.3387146 0.71973246]	[416.09909058 462.34503174 0.72657478]	[421.17758179 621.32043457 0.8089816 ]	[434.02224731 759.89569092 0.76849234]	[495.69125366 462.34246826 0.70834661]	[500.79006958 616.23736572 0.81234038]	[500.90438843 757.38665771 0.81829083]	[436.62478638 193.01593018 0.93067074]	[459.70620728 192.90943909 0.9717685 ]	[4.21255768e+02 1.98094467e+02 4.00215179e-01]	[482.74414062 195.46884155 0.96162218]	[5.00794495e+02 7.95861877e+02 7.71075189e-01]	[5.21230896e+02 7.90740662e+02 7.79182255e-01]	[4.98196716e+02 7.67589783e+02 6.94664061e-01]	[4.34099182e+02 7.90717285e+02 7.57827580e-01]	[4.16153748e+02 7.88173218e+02 7.74174273e-01]	[4.39273193e+02 7.67656616e+02 7.20012546e-01]
[444.3692627 208.24383545 0.86321348]	[459.59817505 275.0625 0.93457246]	[398.13464355 274.95123291 0.87872767]	[375.00186157 377.52505493 0.88350117]	[359.60559082 464.88049316 0.9050622 ]	[518.74139404 277.48834229 0.87693787]	[529.05047607 380.28833008 0.84991503]	[539.2442627 464.92538452 0.87459517]	[457.08157349 462.39736938 0.71840739]	[416.10903931 462.38729858 0.72348267]	[421.17980957 623.82049561 0.82093167]	[434.05178833 762.4175415 0.77224565]	[495.68743896 464.83358765 0.70121169]	[500.8343811 621.30413818 0.8258211 ]	[500.88873291 759.88116455 0.82368803]	[436.69348145 192.99232483 0.94182992]	[459.77032471 192.89605713 0.97517878]	[4.21293030e+02 1.98074417e+02 4.12407398e-01]	[482.80593872 195.46662903 0.95799094]	[5.00801392e+02 7.95867798e+02 7.77692378e-01]	[5.21230713e+02 7.90748657e+02 7.88435161e-01]	[4.98174194e+02 7.67612427e+02 7.02133536e-01]	[4.34073029e+02 7.90737305e+02 7.50089049e-01]	[4.16140045e+02 7.88186646e+02 7.70176351e-01]	[4.39301086e+02 7.67696228e+02 7.30446100e-01]
[444.41818237 205.77738953 0.85408288]	[459.64080811 275.06323242 0.94046813]	[398.18392944 274.94546509 0.87651908]	[375.11740112 377.52963257 0.89686984]	[359.65682983 464.95809937 0.88707078]	[518.79388428 277.4944458 0.88126773]	[531.53289795 380.30996704 0.84224099]	[539.21307373 464.96765137 0.85995048]	[457.07156372 462.37686157 0.71658933]	[416.12701416 462.34439087 0.72564101]	[421.19223022 623.82281494 0.81985378]	[434.04196167 762.42388916 0.76951307]	[495.66784668 464.83258057 0.7019484 ]	[500.86245728 621.27416992 0.82201159]	[500.887146 759.88934326 0.82532042]	[439.10580444 192.97410583 0.95278347]	[459.81845093 192.88656616 0.97385693]	[421.33575439 198.04695129 0.43201599]	[482.84957886 195.46607971 0.95382178]	[5.00805603e+02 7.95871582e+02 7.76704311e-01]	[521.23736572 790.7487793 0.79133713]	[4.98165710e+02 7.67621338e+02 7.01113701e-01]	[4.34085419e+02 7.90738281e+02 7.50200331e-01]	[4.16152527e+02 7.88194153e+02 7.71751165e-01]	[4.39293182e+02 7.70082703e+02 7.21038818e-01]
[444.45220947 205.76669312 0.8482976 ]	[459.67242432 275.05877686 0.9456532 ]	[398.22161865 274.93997192 0.87877774]	[377.52026367 377.51223755 0.90211165]	[359.72583008 464.8918457 0.88916719]	[521.17932129 277.49981689 0.88394904]	[531.56292725 380.27130127 0.85218447]	[536.72570801 464.93548584 0.85196519]	[457.07022095 462.40124512 0.71353179]	[416.13830566 462.35977173 0.72480935]	[421.21298218 621.35357666 0.81740761]	[434.02487183 759.9362793 0.76708758]	[495.64413452 464.8598938 0.69817764]	[500.86868286 618.82440186 0.8227793 ]	[500.88491821 759.89642334 0.8257674 ]	[439.13339233 192.97680664 0.95829374]	[459.84466553 192.88249207 0.96975029]	[421.36709595 198.0519104 0.5091452 ]	[482.86755371 195.45869446 0.95299298]	[5.00798492e+02 7.95866699e+02 7.77054906e-01]	[521.22851562 790.74450684 0.79164428]	[4.98170166e+02 7.67625488e+02 7.04352200e-01]	[4.34090881e+02 7.90734741e+02 7.42647111e-01]	[4.16153412e+02 7.88187500e+02 7.63437927e-01]	[4.39274475e+02 7.67687073e+02 7.14545608e-01]
[446.8843689 205.77664185 0.84803212]	[459.69760132 275.05786133 0.94934899]	[398.24359131 274.92993164 0.87945986]	[377.53985596 375.0770874 0.89401346]	[359.75933838 464.87298584 0.88209486]	[521.19592285 277.50585938 0.88669014]	[531.56915283 380.26879883 0.85265189]	[536.73791504 464.95843506 0.85024738]	[457.0791626 464.84005737 0.71325481]	[416.14251709 462.38046265 0.72136986]	[421.23477173 621.3470459 0.81110775]	[434.01422119 759.91442871 0.76589382]	[495.66213989 464.88299561 0.69746232]	[500.89559937 621.29022217 0.82660592]	[500.89111328 757.38665771 0.8247059 ]	[439.13879395 192.9825592 0.96200883]	[462.17935181 192.87710571 0.97149515]	[421.38522339 198.07192993 0.47741997]	[482.902771 195.45410156 0.94272596]	[5.00794250e+02 7.95849915e+02 7.81157672e-01]	[521.22546387 790.73388672 0.79197258]	[4.98158264e+02 7.67601807e+02 6.99302137e-01]	[4.34092316e+02 7.90725037e+02 7.47566879e-01]	[4.16152527e+02 7.88178223e+02 7.65093207e-01]	[4.39264404e+02 7.67664856e+02 7.12607622e-01]
[446.91772461 205.75431824 0.84546411]	[459.70840454 275.04309082 0.95087433]	[398.24816895 274.92385864 0.87974131]	[377.54556274 377.51358032 0.90700006]	[359.79074097 464.83828735 0.88649845]	[521.20147705 277.48336792 0.88699383]	[531.59545898 380.25942993 0.85314232]	[539.18554688 464.9397583 0.85671985]	[457.10958862 462.35803223 0.72417128]	[416.16235352 462.31967163 0.72642368]	[421.23709106 621.32897949 0.81195283]	[434.03826904 759.91577148 0.7691009 ]	[498.13116455 462.40286255 0.70630497]	[503.23162842 621.3190918 0.83182096]	[500.88812256 757.39575195 0.82395768]	[439.15344238 192.98873901 0.96656275]	[462.19702148 192.87353516 0.97008777]	[421.39974976 198.0660553 0.54428452]	[482.89260864 195.45248413 0.94683385]	[5.00809692e+02 7.95857117e+02 7.77643502e-01]	[5.21236145e+02 7.90737793e+02 7.90534377e-01]	[4.98135681e+02 7.67599976e+02 6.92982256e-01]	[4.34116943e+02 7.90742249e+02 7.49007285e-01]	[4.18576569e+02 7.88197021e+02 7.70227730e-01]	[4.39269470e+02 7.67667358e+02 7.16149211e-01]
[446.94805908 205.73934937 0.84273887]	[459.72409058 275.04431152 0.95185483]	[398.2618103 274.92300415 0.87970352]	[377.54400635 375.11477661 0.89970398]	[359.81408691 464.84417725 0.88368207]	[521.21356201 277.48141479 0.88981861]	[534.11889648 380.22354126 0.85518819]	[539.22283936 464.91534424 0.86526877]	[457.16268921 462.33499146 0.7378493 ]	[418.56515503 462.3013916 0.7361905 ]	[421.24612427 621.32751465 0.80932927]	[434.03799438 759.92614746 0.76998401]	[498.1835022 462.37420654 0.72016597]	[500.9074707 621.29180908 0.83032316]	[500.87701416 759.87585449 0.82512689]	[439.16955566 192.99671936 0.96986145]	[462.20858765 192.87263489 0.96853298]	[423.77325439 198.10491943 0.57833362]	[482.89172363 195.46131897 0.94751251]	[5.00806427e+02 7.95864807e+02 7.75323808e-01]	[5.21234863e+02 7.90744385e+02 7.89623737e-01]	[4.95692627e+02 7.67618835e+02 6.95657909e-01]	[4.34118988e+02 7.90747803e+02 7.45691895e-01]	[4.18578613e+02 7.88201599e+02 7.68571854e-01]	[4.39264771e+02 7.67677551e+02 7.17642784e-01]
[446.96755981 205.71995544 0.84091961]	[459.71862793 275.04275513 0.95149797]	[398.2616272 274.92330933 0.87976587]	[377.54153442 375.11782837 0.90100408]	[359.81576538 464.8427124 0.8830356 ]	[521.20239258 277.47650146 0.88811791]	[534.18041992 380.16809082 0.86102986]	[539.30255127 464.88446045 0.88315719]	[457.15814209 462.35601807 0.73269331]	[418.56152344 462.32312012 0.73281097]	[421.25521851 621.34698486 0.80729008]	[434.02856445 759.92626953 0.76911086]	[498.18338013 462.39291382 0.71684611]	[500.90643311 621.28546143 0.82901204]	[500.88027954 759.87817383 0.82429194]	[439.17770386 192.98995972 0.97030771]	[462.22125244 192.86408997 0.96692568]	[423.78405762 198.10073853 0.59923685]	[482.89608765 195.45329285 0.94868964]	[5.00808350e+02 7.95859009e+02 7.73490489e-01]	[5.21234741e+02 7.90743652e+02 7.88120985e-01]	[4.98124725e+02 7.67612793e+02 6.95113361e-01]	[4.34118195e+02 7.90741638e+02 7.43467271e-01]	[4.18577026e+02 7.88197327e+02 7.66379356e-01]	[4.39256042e+02 7.67676147e+02 7.16717482e-01]
[446.97769165 205.71264648 0.8400054 ]	[459.71661377 275.04156494 0.95034832]	[398.25140381 274.92547607 0.87943399]	[377.53692627 375.11065674 0.89905834]	[359.81524658 464.83953857 0.88272667]	[521.20367432 277.47219849 0.88828784]	[536.70092773 380.17636108 0.86777264]	[541.69055176 464.91705322 0.87712473]	[457.19241333 462.28744507 0.74301827]	[418.57815552 462.27261353 0.73958874]	[421.25753784 621.31317139 0.80571514]	[434.05160522 759.91693115 0.77296138]	[498.22640991 462.32080078 0.72913462]	[500.89523315 618.82727051 0.8258099 ]	[500.88244629 757.35980225 0.82543457]	[439.17889404 192.98556519 0.97001821]	[462.23068237 192.85868835 0.96631444]	[423.77255249 198.1186676 0.63808054]	[482.89376831 195.45410156 0.95006818]	[5.00795471e+02 7.95862854e+02 7.72663653e-01]	[5.21220581e+02 7.90745789e+02 7.85374522e-01]	[4.95688568e+02 7.67575256e+02 6.89883351e-01]	[4.36575562e+02 7.90756104e+02 7.45679021e-01]	[4.18594543e+02 7.88208252e+02 7.71719098e-01]	[4.39267670e+02 7.67667175e+02 7.22974420e-01]
[446.95321655 205.70239258 0.8405503 ]	[459.70251465 275.04125977 0.94869614]	[398.2428894 274.92770386 0.87906879]	[377.54122925 377.49850464 0.90320683]	[359.78659058 464.85095215 0.88666403]	[521.1918335 277.46856689 0.88611633]	[536.68572998 380.18392944 0.86454999]	[541.69677734 464.90432739 0.88223588]	[457.18875122 462.29367065 0.73858958]	[418.55731201 462.28811646 0.73185027]	[421.24536133 623.84307861 0.81013513]	[434.05493164 759.92144775 0.77243704]	[498.24661255 462.31768799 0.7281512 ]	[500.87976074 618.8046875 0.82101721]	[500.88656616 757.36639404 0.82445377]	[439.16851807 192.97767639 0.96643883]	[462.21362305 192.85409546 0.96636248]	[421.4130249 198.09056091 0.62407029]	[482.88269043 195.44943237 0.95135295]	[5.00798798e+02 7.95876770e+02 7.71245778e-01]	[5.21226746e+02 7.90751160e+02 7.84863412e-01]	[4.98135406e+02 7.67565918e+02 6.86295450e-01]	[4.36577454e+02 7.90769592e+02 7.48012304e-01]	[4.18595184e+02 7.88221619e+02 7.77392983e-01]	[4.39273895e+02 7.67664673e+02 7.20256031e-01]
[446.89007568 205.71546936 0.84577852]	[459.68347168 275.04241943 0.94595116]	[398.23422241 274.9274292 0.87805128]	[377.54055786 377.51333618 0.90262693]	[359.7638855 464.88412476 0.88344377]	[521.17785645 277.47119141 0.88512897]	[536.67407227 380.21084595 0.86319607]	[541.70782471 464.89837646 0.88648254]	[457.17611694 462.28369141 0.7362327 ]	[418.54562378 462.28082275 0.72797316]	[421.25708008 621.3918457 0.81079412]	[434.07711792 759.94464111 0.77632046]	[498.23828125 462.30426025 0.72792977]	[500.89373779 621.28808594 0.83071911]	[500.88580322 759.89306641 0.83089274]	[439.14532471 192.97756958 0.96259546]	[462.18170166 192.86808777 0.96839136]	[421.38742065 198.0740509 0.50708091]	[482.87661743 195.46960449 0.95177555]	[5.00825745e+02 7.95844910e+02 7.85333872e-01]	[521.24536133 790.72375488 0.79790783]	[4.98141083e+02 7.67621704e+02 7.00146437e-01]	[4.36594513e+02 7.90757935e+02 7.65242100e-01]	[418.60287476 788.21484375 0.79069877]	[4.39286011e+02 7.70080017e+02 7.22573102e-01]
[444.43118286 205.70109558 0.85032368]	[459.6499939 275.03741455 0.94091606]	[398.19882202 274.92822266 0.87560713]	[377.52127075 377.54946899 0.90822488]	[359.75338745 464.95602417 0.87484878]	[518.7713623 275.12207031 0.88237381]	[534.18286133 380.20178223 0.86010897]	[541.69598389 464.87719727 0.89050281]	[457.17147827 462.25854492 0.73488975]	[416.17416382 462.27099609 0.72512341]	[421.27056885 621.36828613 0.81389785]	[434.07620239 759.94995117 0.77569747]	[498.24465942 462.27374268 0.72868764]	[500.88970947 621.34771729 0.84411567]	[500.88684082 759.90319824 0.83010709]	[439.11071777 192.96775818 0.95377141]	[459.82720947 192.85549927 0.97032589]	[421.35751343 198.06266785 0.42153177]	[482.84558105 195.46897888 0.95626712]	[5.00822845e+02 7.95850098e+02 7.84454763e-01]	[521.24530029 790.72912598 0.79687971]	[4.98142914e+02 7.67626953e+02 6.98362410e-01]	[4.36596222e+02 7.90766846e+02 7.68499017e-01]	[418.60342407 788.22296143 0.79596806]	[4.39281219e+02 7.70088806e+02 7.21804917e-01]
[444.39349365 203.20144653 0.85775918]	[459.59915161 275.03292847 0.9324702 ]	[398.13845825 274.93740845 0.8754127 ]	[377.49154663 377.53390503 0.9024387 ]	[359.74990845 464.93353271 0.87738109]	[518.72937012 275.11026001 0.87804866]	[534.09381104 380.20513916 0.85426849]	[539.3147583 464.89749146 0.88437355]	[457.12374878 462.27154541 0.72745335]	[416.1499939 462.27316284 0.7238813 ]	[421.25927734 621.3369751 0.80898404]	[434.08453369 759.91821289 0.77608824]	[498.18014526 462.29464722 0.72207075]	[500.8522644 621.33544922 0.83931834]	[500.88143921 759.86767578 0.82730728]	[439.0760498 192.94868469 0.94835937]	[459.78552246 192.83158875 0.96738029]	[421.33728027 198.07145691 0.42677227]	[482.79837036 195.45939636 0.96313196]	[5.00816589e+02 7.95844727e+02 7.83212662e-01]	[521.23742676 790.72210693 0.79490387]	[4.98143890e+02 7.67596924e+02 6.92568660e-01]	[4.36603516e+02 7.90736450e+02 7.58978665e-01]	[4.18614136e+02 7.88192261e+02 7.84423172e-01]	[4.39278656e+02 7.67691467e+02 7.22979009e-01]
[444.39022827 203.20544434 0.85794801]	[459.60250854 275.03408813 0.93342167]	[398.14205933 274.93417358 0.87570739]	[377.49142456 377.53253174 0.90235901]	[359.7467041 464.93237305 0.87827426]	[518.73010254 275.1144104 0.87896836]	[534.08477783 380.18481445 0.85571939]	[539.31103516 464.89422607 0.88447583]	[457.13204956 462.28936768 0.72720575]	[416.1590271 462.2913208 0.72327632]	[421.25704956 623.84057617 0.81713611]	[434.09133911 759.94549561 0.7777378 ]	[498.18978882 462.30355835 0.72235632]	[500.84732056 621.33978271 0.8407011 ]	[500.87960815 759.92254639 0.83037782]	[439.07424927 192.95043945 0.94790661]	[459.7840271 192.8334198 0.96810973]	[4.21339081e+02 1.98068283e+02 4.03397352e-01]	[482.80075073 195.46035767 0.96262902]	[5.00822266e+02 7.95857483e+02 7.81719804e-01]	[521.24346924 790.73364258 0.79459816]	[4.98142883e+02 7.67636414e+02 6.98896408e-01]	[4.36591492e+02 7.90756104e+02 7.57427394e-01]	[4.18605347e+02 7.88210510e+02 7.84803450e-01]	[4.39300201e+02 7.70083008e+02 7.27506042e-01]
[444.30337524 203.16625977 0.86983454]	[457.20504761 275.0272522 0.92692858]	[398.09359741 274.93408203 0.87302852]	[375.08737183 377.52676392 0.89312088]	[359.71768188 464.93548584 0.88065726]	[518.67449951 275.10476685 0.8692376 ]	[531.55084229 380.2331543 0.8522169 ]	[539.28845215 464.93713379 0.873806 ]	[457.06887817 462.22622681 0.71519703]	[416.10925293 462.22851562 0.71506554]	[421.24530029 621.37188721 0.8156631 ]	[434.08651733 759.94177246 0.77601349]	[495.67669678 462.25064087 0.71058863]	[500.79129028 621.30273438 0.82687622]	[500.89779663 759.92053223 0.82536888]	[436.61767578 192.93356323 0.92926466]	[459.70666504 192.82608032 0.96056211]	[4.21262390e+02 1.98065643e+02 4.02174681e-01]	[482.73764038 195.46621704 0.96526837]	[5.00821167e+02 7.95845154e+02 7.79988945e-01]	[5.21250305e+02 7.90725952e+02 7.90193379e-01]	[4.98188446e+02 7.67633057e+02 7.03087449e-01]	[4.36580353e+02 7.90749390e+02 7.52509952e-01]	[4.18598694e+02 7.88202148e+02 7.79874921e-01]	[4.39298279e+02 7.70078796e+02 7.24959314e-01]
[441.86669922 203.14582825 0.88405883]	[457.14395142 275.01306152 0.91983283]	[398.03567505 274.91983032 0.86485171]	[375.00253296 377.55126953 0.88406605]	[359.69351196 464.96981812 0.8804847 ]	[516.19750977 275.09091187 0.86566406]	[528.97064209 380.22427368 0.86489391]	[539.25494385 464.95108032 0.86969584]	[454.57751465 462.24975586 0.7064085 ]	[416.03979492 462.2467041 0.70226771]	[421.21517944 623.81878662 0.80425376]	[434.07583618 762.45471191 0.76950413]	[493.1206665 462.27484131 0.69998729]	[500.69247437 618.77819824 0.80565351]	[500.88748169 759.94372559 0.82511991]	[434.11471558 192.93269348 0.91682196]	[459.63140869 192.8351593 0.94730186]	[421.19967651 198.11447144 0.43704674]	[480.33215332 195.48144531 0.96225512]	[5.00821594e+02 7.95866699e+02 7.76365936e-01]	[5.21249451e+02 7.90735291e+02 7.87876964e-01]	[4.98196045e+02 7.67665955e+02 6.96585417e-01]	[4.34093536e+02 7.90777283e+02 7.41659880e-01]	[4.16165955e+02 7.88219971e+02 7.68326759e-01]	[4.41680420e+02 7.70129333e+02 7.12324083e-01]
[441.72323608 200.66943359 0.90037292]	[452.02346802 275.05368042 0.89216697]	[393.06695557 274.94128418 0.84531128]	[369.96914673 377.52407837 0.85643864]	[359.64511108 464.96136475 0.88704455]	[511.04144287 277.47396851 0.85471278]	[526.44616699 380.21759033 0.87853974]	[536.72857666 470.04977417 0.82462609]	[446.87298584 464.84121704 0.7052747 ]	[405.83758545 464.85501099 0.68862778]	[421.16329956 621.40258789 0.81382281]	[434.09649658 762.45092773 0.77805722]	[485.44555664 462.39474487 0.705428 ]	[498.1451416 616.22369385 0.79280323]	[500.87768555 764.96185303 0.83145404]	[428.95217896 192.90774536 0.90424061]	[457.13937378 192.79963684 0.91358554]	[418.71578979 200.57754517 0.48969668]	[480.2208252 195.47108459 0.95396191]	[5.00841461e+02 7.95859314e+02 7.80965090e-01]	[5.21254944e+02 7.90730835e+02 7.88119972e-01]	[4.98198029e+02 7.70130554e+02 7.12199271e-01]	[4.34101562e+02 7.90768860e+02 7.42437780e-01]	[4.18577484e+02 7.88217896e+02 7.69164264e-01]	[4.41686371e+02 7.70122009e+02 7.26841033e-01]
[439.33361816 203.13475037 0.90214521]	[446.95687866 275.07125854 0.90060496]	[390.47970581 274.93786621 0.82853258]	[367.35952759 375.12463379 0.85017687]	[359.61764526 467.43475342 0.88164973]	[506.01351929 277.49356079 0.86962426]	[523.96746826 380.19674683 0.89470798]	[534.15618896 470.04785156 0.81507373]	[444.37466431 462.38613892 0.7196703 ]	[403.29110718 464.83493042 0.70193535]	[418.80282593 621.36810303 0.80572808]	[434.0692749 759.92993164 0.77754259]	[485.38534546 462.35931396 0.7209816 ]	[498.11380005 618.82446289 0.78805357]	[500.87149048 762.51062012 0.83198369]	[426.37625122 192.90597534 0.91231471]	[454.64276123 192.77841187 0.89213777]	[418.62884521 198.10623169 0.50368136]	[480.15066528 195.407547 0.93916726]	[5.00851685e+02 7.95853821e+02 7.88087428e-01]	[5.21265991e+02 7.90717957e+02 7.89615154e-01]	[4.98170288e+02 7.70121277e+02 7.16031134e-01]	[4.34108063e+02 7.90799561e+02 7.56571412e-01]	[4.18574341e+02 7.90604797e+02 7.85243034e-01]	[4.39289703e+02 7.67679077e+02 7.26229310e-01]
[439.2507019 200.66964722 0.90658981]	[444.41833496 275.05697632 0.91456169]	[385.39221191 274.94317627 0.83286822]	[362.32168579 377.60351562 0.88056493]	[357.21682739 464.89624023 0.89161372]	[505.90756226 275.12390137 0.88602579]	[523.90783691 377.73648071 0.89934266]	[531.55853271 470.0090332 0.81084675]	[444.30541992 462.37451172 0.7320112 ]	[403.25039673 462.40432739 0.71008325]	[418.7678833 623.83551025 0.81627035]	[434.01861572 762.43762207 0.77722514]	[482.92044067 462.35400391 0.74106795]	[490.51699829 613.72052002 0.78075409]	[500.88296509 762.50262451 0.8315987 ]	[423.86828613 192.8873291 0.92337811]	[452.07028198 192.77328491 0.88257653]	[418.55435181 198.05558777 0.49493307]	[477.6494751 195.4208374 0.91390848]	[5.00853210e+02 7.95820251e+02 7.85353005e-01]	[5.21255310e+02 7.90692139e+02 7.84430981e-01]	[4.98216553e+02 7.70135071e+02 7.21673608e-01]	[4.34059998e+02 7.93275879e+02 7.47324288e-01]	[4.16132019e+02 7.90687622e+02 7.88719535e-01]	[4.39223145e+02 7.67688843e+02 7.19695807e-01]
[439.11154175 200.67541504 0.89167392]	[444.30361938 275.06048584 0.9267019 ]	[382.8130188 274.93881226 0.85625339]	[362.23406982 377.60385132 0.89161313]	[357.16720581 467.4901123 0.88288951]	[503.43356323 277.46810913 0.89756835]	[523.79034424 380.17446899 0.90604568]	[528.99664307 470.04019165 0.82337773]	[441.90490723 462.38363647 0.73343676]	[400.84951782 464.82830811 0.71651715]	[418.75360107 623.86340332 0.81840265]	[431.5585022 762.43634033 0.77813584]	[482.89712524 462.35766602 0.74724567]	[485.46984863 613.67803955 0.79685986]	[500.86663818 762.46850586 0.83212799]	[421.38082886 192.87779236 0.94334418]	[449.44088745 192.78207397 0.88820076]	[416.06326294 195.56056213 0.43649295]	[475.12341309 195.4393158 0.90512449]	[5.00856598e+02 7.95799500e+02 7.80880749e-01]	[5.21258972e+02 7.90663574e+02 7.81136334e-01]	[4.98203949e+02 7.70133118e+02 7.19658196e-01]	[4.34083344e+02 7.93308228e+02 7.49254823e-01]	[416.14324951 790.71594238 0.79226577]	[4.39194550e+02 7.67687195e+02 7.17094243e-01]
[436.67163086 200.66722107 0.8800171 ]	[441.85614014 275.03662109 0.93778884]	[380.32141113 274.93603516 0.87040997]	[359.76031494 377.53970337 0.9077034 ]	[357.1065979 467.46560669 0.88572896]	[503.34469604 275.11190796 0.90587765]	[521.36602783 380.14407349 0.91362965]	[526.53594971 470.04492188 0.82823849]	[441.87380981 464.86251831 0.73608351]	[400.81472778 464.89157104 0.72093886]	[418.74945068 623.86096191 0.82089561]	[431.52557373 762.41699219 0.77928901]	[482.87020874 462.38571167 0.74571228]	[485.4019165 616.2744751 0.81114858]	[500.84347534 762.43994141 0.83625185]	[421.29611206 192.89541626 0.96281302]	[446.86914062 190.40280151 0.89885569]	[413.52444458 195.57026672 0.43880188]	[470.01321411 195.40090942 0.89967215]	[5.00844635e+02 7.95818115e+02 7.80853212e-01]	[5.21249512e+02 7.90669922e+02 7.79705763e-01]	[4.98184418e+02 7.70115234e+02 7.15410233e-01]	[4.34082916e+02 7.93290039e+02 7.62448907e-01]	[416.13574219 790.70397949 0.80170721]	[4.39163483e+02 7.67673706e+02 7.19072700e-01]
[436.58111572 200.65531921 0.87035251]	[441.7517395 275.02975464 0.94881445]	[380.24511719 274.92440796 0.88074833]	[359.64477539 375.11694336 0.90148056]	[357.02090454 469.97207642 0.85591131]	[503.24255371 277.4803772 0.90355039]	[521.30316162 380.24252319 0.92069435]	[526.44781494 472.5397644 0.85108304]	[441.78164673 464.87997437 0.74424541]	[400.70288086 464.931427 0.73181593]	[418.72067261 623.92163086 0.82149947]	[431.50561523 762.43029785 0.77974278]	[482.80865479 462.38339233 0.74656469]	[482.92437744 613.69763184 0.83247972]	[500.87133789 762.42431641 0.83666873]	[421.21755981 192.90136719 0.97110307]	[444.36251831 190.39407349 0.91300267]	[410.95834351 195.58670044 0.44449866]	[467.42630005 195.41760254 0.90592599]	[5.03263641e+02 7.93367310e+02 7.77595699e-01]	[5.21292114e+02 7.90637939e+02 7.77879775e-01]	[4.98228882e+02 7.70092712e+02 7.26641536e-01]	[4.34081329e+02 7.93302490e+02 7.61270285e-01]	[416.12481689 790.72155762 0.79684275]	[4.39165955e+02 7.67673523e+02 7.25409627e-01]
[434.06506348 200.65255737 0.85795194]	[441.6685791 275.04364014 0.94553185]	[380.19906616 274.92681885 0.88537717]	[359.56933594 377.56622314 0.9132576 ]	[354.58139038 472.52896118 0.84183419]	[500.80352783 277.49847412 0.90217167]	[521.24243164 380.32577515 0.90215063]	[524.0168457 472.56335449 0.86379826]	[441.71936035 464.88867188 0.74761438]	[400.64459229 464.94058228 0.73718548]	[418.72201538 623.87097168 0.82493818]	[431.49331665 759.94537354 0.77653152]	[482.7371521 462.38739014 0.74480808]	[482.87576294 613.68621826 0.8520059 ]	[500.89349365 759.94970703 0.83051753]	[421.14602661 192.88235474 0.97469854]	[441.92590332 190.38311768 0.92317963]	[408.38394165 195.57269287 0.43527612]	[464.96252441 195.4650116 0.90763259]	[5.03257843e+02 7.93346802e+02 7.70647287e-01]	[5.21294067e+02 7.90633301e+02 7.69685626e-01]	[5.00665222e+02 7.70076965e+02 7.26970732e-01]	[4.34080627e+02 7.93283691e+02 7.51854897e-01]	[4.16117188e+02 7.90707520e+02 7.90475130e-01]	[4.39167023e+02 7.67660217e+02 7.18272328e-01]
[431.51696777 200.65589905 0.84898722]	[439.265625 275.04421997 0.94507051]	[380.13571167 274.92660522 0.88541269]	[357.17102051 377.60842896 0.91480303]	[351.95895386 472.53103638 0.80874747]	[500.73950195 277.49734497 0.89420569]	[521.16772461 380.21862793 0.90653324]	[523.9887085 470.03140259 0.8583712 ]	[441.67687988 464.87426758 0.74917054]	[398.27606201 467.40063477 0.73819411]	[418.69885254 623.8928833 0.83009303]	[431.52032471 762.42236328 0.78006238]	[480.36868286 462.35641479 0.74445182]	[482.82699585 613.64453125 0.85323209]	[503.23565674 759.94592285 0.82076985]	[418.7612915 192.88337708 0.9788121 ]	[441.8470459 190.39764404 0.93680507]	[405.83355713 195.60887146 0.46377134]	[464.90774536 195.48431396 0.91792744]	[5.00887970e+02 7.98403381e+02 7.46072829e-01]	[5.21316467e+02 7.90748535e+02 7.39671230e-01]	[5.00680542e+02 7.70084717e+02 7.15394080e-01]	[4.34075226e+02 7.93289490e+02 7.61052251e-01]	[416.11114502 790.71228027 0.80388862]	[4.39198151e+02 7.67685364e+02 7.25596070e-01]
[428.97460938 200.67567444 0.84573251]	[439.2020874 275.10769653 0.94216508]	[377.74105835 274.9831543 0.88798863]	[357.10919189 377.66558838 0.91708863]	[346.85894775 470.02780151 0.80129808]	[500.68060303 277.55422974 0.88773882]	[518.71276855 380.21166992 0.88679945]	[523.94989014 470.03292847 0.86651838]	[439.29244995 464.8878479 0.7564249 ]	[398.24008179 467.42285156 0.74568808]	[418.66995239 623.89282227 0.83008784]	[431.51348877 759.9274292 0.78043205]	[480.32104492 462.36486816 0.74556583]	[482.77554321 611.1673584 0.85107136]	[503.29116821 765.04376221 0.81971973]	[418.70986938 192.86558533 0.97146726]	[441.79794312 190.40312195 0.94253588]	[403.32739258 195.61575317 0.55675173]	[464.85794067 195.49252319 0.9221096 ]	[5.03334625e+02 8.06013550e+02 7.29911387e-01]	[5.23819702e+02 7.93303284e+02 7.11153924e-01]	[5.00734100e+02 7.70283020e+02 6.88232839e-01]	[4.34089203e+02 7.93305481e+02 7.55011916e-01]	[416.12203979 790.71655273 0.79914743]	[4.39185913e+02 7.67651550e+02 7.19174147e-01]
[426.44894409 200.68309021 0.84607011]	[439.15914917 275.11480713 0.93961924]	[377.69754028 275.00668335 0.88816452]	[357.06097412 377.67184448 0.91492838]	[341.8164978 475.07189941 0.81673551]	[500.65707397 277.55673218 0.88835108]	[516.21160889 380.22109985 0.87286752]	[523.94268799 472.52896118 0.86556304]	[439.27871704 464.85083008 0.75701052]	[398.22671509 464.90841675 0.74921662]	[418.6685791 623.95068359 0.83799964]	[431.51904297 762.46832275 0.79070038]	[480.31481934 462.36071777 0.74470305]	[482.75131226 613.63983154 0.85397792]	[503.29693604 767.52148438 0.84063798]	[418.68469238 192.85882568 0.96981847]	[441.75146484 192.78663635 0.95636541]	[403.31155396 195.58834839 0.52166569]	[462.43643188 195.56951904 0.92770541]	[5.00872162e+02 8.03563843e+02 7.46665835e-01]	[5.21352783e+02 7.93320374e+02 7.27078497e-01]	[5.00786224e+02 7.72714050e+02 7.17769861e-01]	[4.31556885e+02 7.93286682e+02 7.58373141e-01]	[416.06173706 790.70074463 0.80343103]	[4.39196838e+02 7.70098083e+02 7.40254760e-01]
[426.35189819 203.14398193 0.85027659]	[439.09680176 277.49963379 0.93514907]	[377.6328125 275.06021118 0.8881644 ]	[357.02880859 377.73614502 0.92175305]	[339.30456543 475.14526367 0.85219687]	[498.23376465 277.59716797 0.8800022 ]	[516.15362549 380.18618774 0.87150455]	[523.88232422 472.53192139 0.87096488]	[439.2383728 467.40414429 0.75112265]	[398.19439697 467.4838562 0.73825407]	[418.66226196 623.91876221 0.84235466]	[431.53460693 762.515625 0.79209787]	[480.27761841 464.86001587 0.73983377]	[482.75238037 613.64678955 0.85411292]	[503.28695679 770.10852051 0.85343367]	[418.63253784 192.84681702 0.9582051 ]	[441.71148682 192.81347656 0.96626937]	[400.87509155 195.60469055 0.50731522]	[462.40176392 195.62091064 0.92339218]	[5.03383118e+02 8.06126282e+02 7.78444409e-01]	[5.23848755e+02 7.98350525e+02 7.43714631e-01]	[5.00731354e+02 7.77879639e+02 6.92527235e-01]	[4.31494873e+02 7.93304626e+02 7.46777475e-01]	[4.13598389e+02 7.90695129e+02 7.88760900e-01]	[4.39213135e+02 7.70134705e+02 7.38588274e-01]
[423.87716675 203.18911743 0.85543239]	[436.69390869 277.54745483 0.92837483]	[377.5847168 275.09515381 0.88246828]	[356.98095703 380.15087891 0.9116075 ]	[339.17224121 477.62585449 0.88298786]	[498.1678772 277.66714478 0.8584035 ]	[513.6496582 380.26049805 0.85917491]	[523.88110352 475.07458496 0.87531096]	[439.19720459 467.42434692 0.74859256]	[398.17022705 469.97802734 0.74155396]	[418.65731812 624.01403809 0.83784205]	[431.54608154 764.9675293 0.79894829]	[480.23181152 464.89041138 0.73247182]	[482.76528931 618.74121094 0.85218865]	[503.30014038 770.15289307 0.85373896]	[418.59710693 192.89729309 0.95026004]	[439.33105469 192.86177063 0.97252822]	[400.83154297 198.09689331 0.53106087]	[462.33621216 198.02587891 0.91922593]	[503.37173462 808.57116699 0.81626552]	[5.23828857e+02 8.00915466e+02 7.59649098e-01]	[5.00735779e+02 7.77926270e+02 7.00888336e-01]	[4.28998413e+02 7.93297729e+02 7.52092063e-01]	[4.13574738e+02 7.90690735e+02 7.87833810e-01]	[4.39241547e+02 7.70143433e+02 7.59517908e-01]
[423.83966064 205.74398804 0.86195225]	[436.65869141 277.6725769 0.91856045]	[377.53070068 277.52713013 0.88058287]	[354.53427124 380.18719482 0.89360613]	[339.11517334 477.64254761 0.88995004]	[495.69506836 280.16247559 0.84285581]	[513.64520264 380.30410767 0.85203385]	[523.86505127 477.59277344 0.88383371]	[439.15875244 469.99313354 0.74091101]	[398.1305542 472.5708313 0.7411893]	[418.66204834 626.48339844 0.84033829]	[431.53414917 765.01251221 0.79615927]	[480.19812012 467.41577148 0.72006702]	[482.76721191 621.31665039 0.86232728]	[503.3303833 775.36248779 0.80236936]	[418.56347656 192.97805786 0.95339954]	[439.28295898 192.91635132 0.97931802]	[400.80978394 200.65270996 0.48624814]	[462.2953186 198.04721069 0.92135429]	[5.03397522e+02 8.16327820e+02 7.63536692e-01]	[5.23884949e+02 8.11170837e+02 7.70868480e-01]	[5.00731598e+02 7.88108398e+02 6.93003535e-01]	[4.31543549e+02 7.93351685e+02 7.53830433e-01]	[416.05783081 790.73565674 0.79407007]	[4.39218964e+02 7.70174194e+02 7.35741973e-01]
[421.38894653 210.80592346 0.8987022 ]	[436.62533569 280.17019653 0.8984471 ]	[377.50540161 277.66033936 0.87357384]	[354.46704102 380.32473755 0.87179273]	[336.68884277 477.72070312 0.89201045]	[495.63598633 282.71655273 0.8249976 ]	[513.63000488 382.77578735 0.83196211]	[523.89117432 480.14736938 0.90889382]	[439.12594604 475.14282227 0.75283128]	[398.13500977 477.69119263 0.76513886]	[418.64877319 626.49908447 0.83271188]	[431.52420044 767.48681641 0.79212213]	[480.12924194 472.58828735 0.71198893]	[482.74981689 621.34735107 0.86630714]	[503.28881836 788.0123291 0.83445013]	[416.05148315 195.42816162 0.927351 ]	[439.22174072 193.03741455 0.97463483]	[400.66827393 205.71064758 0.57095999]	[462.23635864 198.15318298 0.91536051]	[5.03373383e+02 8.26517151e+02 7.65751839e-01]	[5.23832275e+02 8.13837280e+02 7.43569314e-01]	[5.00728302e+02 7.90776550e+02 7.18088269e-01]	[4.31490692e+02 7.95805847e+02 7.34566808e-01]	[4.13591919e+02 7.90750854e+02 7.67753839e-01]	[4.39231018e+02 7.70242310e+02 7.18608081e-01]
[421.32116699 213.36592102 0.95123994]	[436.60037231 282.77081299 0.86796927]	[377.49017334 280.21850586 0.84586877]	[352.01135254 382.8338623 0.84558564]	[336.57592773 480.16506958 0.89667189]	[495.60400391 287.80056763 0.80607855]	[513.62133789 387.87356567 0.80147058]	[523.86114502 482.75970459 0.92233974]	[439.08493042 477.63134766 0.75534892]	[398.11154175 477.73834229 0.76971054]	[418.65615845 626.41192627 0.85031092]	[431.5078125 767.5480957 0.78750467]	[477.71060181 475.11264038 0.71054983]	[482.73562622 623.86602783 0.87598872]	[503.27978516 788.17895508 0.8424716 ]	[413.57870483 195.61637878 0.90167058]	[439.16897583 195.53125 0.9700529 ]	[400.6494751 208.31469727 0.46147209]	[462.1932373 203.21601868 0.89991719]	[5.03280212e+02 8.29180237e+02 7.94690669e-01]	[5.21350037e+02 8.24002625e+02 7.32623219e-01]	[5.00759583e+02 7.93331726e+02 7.09940553e-01]	[4.28915894e+02 7.95809937e+02 7.13023841e-01]	[4.13520020e+02 7.90749634e+02 7.40480304e-01]	[4.39248596e+02 7.72712402e+02 6.96276367e-01]
[421.31478882 213.50067139 0.96615946]	[436.57452393 290.3984375 0.86149716]	[375.09634399 285.30566406 0.81896818]	[351.9413147 390.43588257 0.82490933]	[336.5425415 482.77862549 0.92628199]	[493.08892822 292.87109375 0.81288987]	[513.59454346 395.55471802 0.82082963]	[523.83575439 482.95257568 0.91012436]	[436.58856201 480.19177246 0.75167251]	[398.02154541 480.28811646 0.76641965]	[418.65310669 626.53466797 0.86235571]	[431.53363037 767.5748291 0.79430562]	[475.1088562 477.73306274 0.70915389]	[482.73300171 626.50915527 0.87566966]	[500.90649414 790.64398193 0.84422386]	[413.59939575 200.57772827 0.86353672]	[439.14529419 198.04943848 0.94871908]	[400.68475342 210.91166687 0.51184762]	[459.80859375 210.7796936 0.908889 ]	[5.00727020e+02 8.34294922e+02 7.52369940e-01]	[5.18783203e+02 8.29244507e+02 7.18665600e-01]	[5.00710693e+02 7.98380676e+02 6.80565119e-01]	[4.26422974e+02 7.95836792e+02 7.11095810e-01]	[4.13511139e+02 7.90759949e+02 7.35821009e-01]	[4.39284027e+02 7.72756836e+02 7.05822468e-01]
[421.28689575 216.04975891 0.96426964]	[436.54800415 293.01867676 0.88301158]	[375.08413696 290.43209839 0.82761276]	[349.38238525 393.05090332 0.82495987]	[336.48327637 482.962677 0.89540493]	[493.06842041 295.4602356 0.84344137]	[511.09228516 398.14865112 0.86785209]	[523.90667725 490.54589844 0.86398131]	[436.57614136 482.76693726 0.74765646]	[395.63015747 482.82955933 0.75423348]	[418.70126343 631.60327148 0.8267644 ]	[434.01254272 767.63543701 0.79893821]	[475.12838745 480.33462524 0.71748292]	[480.37744141 631.58978271 0.83650768]	[500.84817505 793.34100342 0.81517249]	[413.52209473 208.27445984 0.8490721 ]	[439.11984253 203.21794128 0.90623385]	[400.62432861 215.9100647 0.52227622]	[459.81030273 213.43714905 0.94944066]	[5.00686340e+02 8.39491455e+02 7.09395826e-01]	[5.18715088e+02 8.31844727e+02 7.05516756e-01]	[5.00668121e+02 8.06109802e+02 6.55266643e-01]	[4.23888702e+02 7.95852295e+02 7.04028308e-01]	[4.10988373e+02 7.90750793e+02 7.17644691e-01]	[4.41681946e+02 7.75295349e+02 7.11709797e-01]
[421.28982544 221.10775757 0.89691496]	[434.07748413 297.99945068 0.89923024]	[375.05859375 295.52389526 0.85884166]	[346.83377075 398.21328735 0.87830329]	[334.01461792 493.06707764 0.84235847]	[490.57427979 298.12454224 0.84788263]	[511.07678223 400.80548096 0.84502423]	[523.92382812 498.19689941 0.89804167]	[436.5496521 485.45309448 0.72218823]	[395.62387085 487.95159912 0.7302472 ]	[418.7276001 636.72845459 0.82353532]	[431.56185913 767.65270996 0.79866034]	[475.08590698 485.41253662 0.69903976]	[482.71627808 639.26513672 0.82515466]	[5.00731964e+02 8.00949036e+02 7.86579072e-01]	[413.5574646 213.30799866 0.88941693]	[439.0880127 210.9115448 0.92269105]	[398.24856567 216.14727783 0.62328249]	[459.76754761 216.01828003 0.95149988]	[5.00691376e+02 8.47086914e+02 7.27538228e-01]	[5.16212524e+02 8.36856201e+02 6.93357289e-01]	[4.98130890e+02 8.08691895e+02 6.27261758e-01]	[4.21364990e+02 7.93348877e+02 7.01895714e-01]	[4.08463135e+02 7.90674072e+02 7.03511894e-01]	[4.41680634e+02 7.75308594e+02 7.10390568e-01]
[421.2041626 231.34527588 0.92199707]	[434.0269165 300.64981079 0.87086749]	[374.99932861 298.15350342 0.85291898]	[344.30212402 403.25991821 0.85954148]	[333.93475342 498.14486694 0.85854065]	[490.53384399 303.20117188 0.82361782]	[511.06838989 405.91702271 0.79616356]	[523.88183594 503.26776123 0.92018968]	[436.53451538 493.08203125 0.71474057]	[395.61480713 493.11785889 0.72482479]	[418.7411499 641.83135986 0.83406091]	[431.52972412 767.64916992 0.79695988]	[472.59051514 493.09033203 0.68179977]	[482.71420288 644.387146 0.85788912]	[500.63708496 808.55010986 0.81089985]	[411.01031494 215.94387817 0.91337615]	[436.69329834 215.92810059 0.94542181]	[398.2492981 223.67578125 0.51275337]	[459.78250122 223.66571045 0.89829898]	[4.93120392e+02 8.49567017e+02 7.36743629e-01]	[5.08544678e+02 8.42020447e+02 7.07974494e-01]	[4.95627960e+02 8.11283691e+02 6.46258175e-01]	[4.21293762e+02 7.93280640e+02 7.17601359e-01]	[4.08382019e+02 7.90613770e+02 7.00038850e-01]	[4.39305115e+02 7.75308899e+02 7.02168167e-01]
[421.21020508 236.59010315 0.96516961]	[434.02334595 315.90921021 0.86513573]	[374.9887085 310.980896 0.81395388]	[341.72451782 416.0458374 0.86743885]	[331.40493774 505.89923096 0.8459366 ]	[488.02185059 315.98880005 0.84344178]	[511.08001709 421.1829834 0.85555643]	[523.88415527 513.6472168 0.87306511]	[436.54550171 500.76544189 0.74504751]	[395.59518433 500.77374268 0.75018722]	[418.78442383 644.39910889 0.84599984]	[431.56048584 767.63555908 0.78789586]	[472.61209106 500.79956055 0.71287978]	[480.30987549 647.03161621 0.85700613]	[4.93103973e+02 8.11192139e+02 7.47259676e-01]	[410.96646118 228.83680725 0.84635729]	[436.66207886 226.26783752 0.88333416]	[398.1937561 236.47383118 0.56358296]	[459.72946167 234.00405884 0.94437355]	[4.90547363e+02 8.49773254e+02 7.17840552e-01]	[5.08516235e+02 8.47142151e+02 7.31326938e-01]	[4.85390289e+02 8.18916138e+02 6.06898963e-01]	[4.23874664e+02 7.93371643e+02 7.20288813e-01]	[4.10999603e+02 7.90717651e+02 7.19301999e-01]	[4.41693207e+02 7.72772522e+02 7.09643424e-01]
[421.2102356 236.59039307 0.96535885]	[434.02557373 315.9107666 0.86580396]	[374.98364258 313.40036011 0.81406701]	[341.72323608 416.04647827 0.86730647]	[331.40194702 505.89752197 0.84576482]	[488.02383423 315.99038696 0.8435874 ]	[511.08093262 421.18569946 0.85565209]	[523.88342285 513.64630127 0.87289208]	[436.54837036 500.76379395 0.74533284]	[395.59622192 500.77297974 0.75023854]	[418.78469849 644.40411377 0.84661472]	[434.01254272 767.63830566 0.78838193]	[475.07284546 500.79589844 0.71352184]	[480.30853271 647.03533936 0.85656798]	[4.93102509e+02 8.11188660e+02 7.47672975e-01]	[410.96588135 228.83732605 0.8463695 ]	[436.66290283 226.26701355 0.88357234]	[398.19488525 236.47463989 0.56236994]	[459.72894287 234.00215149 0.94423079]	[4.90535309e+02 8.49761414e+02 7.17414796e-01]	[5.08505615e+02 8.47131409e+02 7.31006444e-01]	[4.85395416e+02 8.18907166e+02 6.06268883e-01]	[4.23875397e+02 7.93372375e+02 7.20622182e-01]	[4.11001404e+02 7.90716248e+02 7.19964743e-01]	[4.41696259e+02 7.72773010e+02 7.10271060e-01]
[421.17160034 241.71618652 0.8991403 ]	[431.46911621 318.59725952 0.89086825]	[372.519104 316.1305542 0.84213603]	[341.6680603 418.70831299 0.90569901]	[328.83987427 511.08453369 0.81509233]	[487.95629883 318.72143555 0.84938139]	[511.01568604 426.43597412 0.80322582]	[523.87384033 521.35534668 0.9239164 ]	[434.10217285 505.87591553 0.72953755]	[395.56906128 505.87271118 0.73201525]	[418.78436279 646.94342041 0.85114866]	[431.53591919 767.50201416 0.78795046]	[472.55889893 505.88790894 0.69756937]	[480.3145752 654.68023682 0.82161313]	[4.95640930e+02 8.21454529e+02 7.13955402e-01]	[408.47262573 233.92123413 0.89890909]	[436.5843811 233.88604736 0.90384269]	[398.15258789 239.18533325 0.59179842]	[459.68652344 236.62443542 0.93571061]	[5.00760162e+02 8.59947144e+02 6.90899372e-01]	[5.18715637e+02 8.52331055e+02 7.32769251e-01]	[4.82909363e+02 8.31679016e+02 6.14812374e-01]	[4.23899628e+02 7.93327698e+02 7.44016409e-01]	[4.10992889e+02 7.90672241e+02 7.46930063e-01]	[4.41703278e+02 7.70139832e+02 7.59868801e-01]
[418.7492981 251.97174072 0.92759448]	[431.47741699 321.22982788 0.85710269]	[372.49923706 318.7744751 0.82730353]	[339.25170898 423.88388062 0.88588059]	[323.74377441 521.17230225 0.86688781]	[487.95498657 323.7527771 0.82671106]	[508.53729248 434.04296875 0.80127239]	[523.83325195 523.96899414 0.91526151]	[434.07846069 511.06274414 0.71864462]	[395.54467773 511.0302124 0.71531504]	[421.14190674 647.03076172 0.83504605]	[431.48748779 767.53149414 0.78991991]	[470.04821777 513.57623291 0.68764669]	[480.22323608 659.83996582 0.80701292]	[4.95685150e+02 8.24001526e+02 6.80985093e-01]	[405.91744995 236.57215881 0.90198648]	[436.54522705 236.55540466 0.90407801]	[398.13818359 246.83554077 0.51543468]	[459.67807007 244.26023865 0.88869619]	[5.00811768e+02 8.65039917e+02 6.02823615e-01]	[5.18720764e+02 8.54830627e+02 6.64143562e-01]	[4.82907745e+02 8.31804932e+02 5.23799539e-01]	[4.26385162e+02 7.95849731e+02 7.34266877e-01]	[4.11019226e+02 7.90744202e+02 7.40437090e-01]	[4.39307037e+02 7.70152832e+02 7.58945942e-01]
[418.75479126 254.56103516 0.95902407]	[431.50039673 331.42004395 0.83150107]	[372.52053833 326.36029053 0.79624552]	[339.22595215 431.48797607 0.86986911]	[321.22781372 523.87463379 0.90069729]	[487.93933105 333.92706299 0.82136351]	[508.53936768 439.19573975 0.85910928]	[523.85864258 529.07403564 0.86888152]	[434.06982422 516.21313477 0.72297692]	[395.52786255 516.1574707 0.71910864]	[421.23062134 647.08184814 0.82170212]	[431.49801636 765.0246582 0.77976531]	[472.52819824 518.74554443 0.6975317 ]	[480.21011353 664.9364624 0.82701927]	[4.95681152e+02 8.29209717e+02 7.21526861e-01]	[405.83724976 241.64831543 0.86321187]	[434.1187439 239.14131165 0.87313032]	[398.11123657 254.45767212 0.48781043]	[459.6456604 251.95004272 0.90416455]	[5.00803314e+02 8.67659180e+02 6.22500539e-01]	[5.18716919e+02 8.57448730e+02 6.60886765e-01]	[4.82899872e+02 8.42015808e+02 5.25590539e-01]	[4.28949738e+02 7.95891541e+02 7.16521025e-01]	[4.13532288e+02 7.90785217e+02 7.42452204e-01]	[4.39257843e+02 7.67619141e+02 7.65404105e-01]
[418.72280884 257.17922974 0.95023406]	[431.51477051 336.46539307 0.86956722]	[372.50448608 333.98278809 0.81063271]	[339.19372559 436.59170532 0.89031702]	[321.15914917 526.47497559 0.87981135]	[487.99783325 336.5295105 0.84948504]	[508.54727173 441.74853516 0.8523348 ]	[523.81317139 536.74969482 0.88353235]	[431.54125977 521.203125 0.73625445]	[395.49349976 518.74658203 0.73340678]	[421.29257202 647.03656006 0.81149417]	[431.48394775 765.00878906 0.77693278]	[467.49615479 521.30639648 0.71687371]	[477.72802734 665.01782227 0.79955864]	[4.95689545e+02 8.31759644e+02 7.10000813e-01]	[403.40527344 251.85549927 0.87028837]	[434.03216553 249.34934998 0.85635209]	[398.11309814 257.0015564 0.42980391]	[459.62628174 254.57557678 0.93802929]	[5.00751556e+02 8.70312378e+02 5.78853548e-01]	[5.16203857e+02 8.67616150e+02 6.19670093e-01]	[4.82896637e+02 8.49657349e+02 5.35821259e-01]	[4.26428558e+02 7.95804504e+02 7.12380826e-01]	[4.11026611e+02 7.90707947e+02 7.30262458e-01]	[439.25482178 767.625 0.77140021]
[418.72531128 264.72323608 0.8974452 ]	[429.00177002 339.11508179 0.89026976]	[372.50033569 336.69122314 0.83758569]	[339.15109253 439.24295044 0.92333639]	[318.74435425 534.13153076 0.85784233]	[487.93426514 339.20959473 0.85650831]	[508.48202515 446.91177368 0.81774807]	[523.77972412 541.89862061 0.92379296]	[431.50628662 521.34661865 0.74267149]	[393.06005859 521.27197266 0.74194622]	[421.27609253 647.10186768 0.81202799]	[431.48519897 765.06567383 0.77773404]	[467.42807007 523.82580566 0.72038394]	[477.72372437 667.58728027 0.78158468]	[4.90564972e+02 8.31747986e+02 6.51508689e-01]	[405.83099365 254.46340942 0.90841234]	[434.03009033 254.41954041 0.88966942]	[398.10922241 259.72717285 0.46937972]	[459.58566284 257.16894531 0.91914213]	[5.03303497e+02 8.75323853e+02 5.12679279e-01]	[5.18714600e+02 8.70164551e+02 5.88072300e-01]	[4.82749390e+02 8.49730469e+02 5.17016888e-01]	[4.26368469e+02 7.93365845e+02 7.19386160e-01]	[4.11010559e+02 7.90681396e+02 7.38276720e-01]	[4.39250427e+02 7.67675110e+02 7.52574921e-01]
[418.63217163 272.47085571 0.92394757]	[431.47320557 341.69229126 0.86580515]	[372.52316284 339.22930908 0.84154677]	[339.11187744 444.35076904 0.90443718]	[318.63378906 541.70489502 0.90859216]	[487.94085693 341.80181885 0.83419549]	[506.01980591 454.57943726 0.82465541]	[523.75689697 544.50134277 0.91195446]	[428.96429443 523.85571289 0.74750513]	[392.97433472 521.39794922 0.74155211]	[421.23013306 647.1217041 0.81354988]	[431.49072266 765.00860596 0.77186334]	[464.95132446 523.95141602 0.72466075]	[477.71936035 670.15063477 0.76287836]	[4.90574005e+02 8.36922119e+02 6.91828668e-01]	[403.36254883 257.09637451 0.92221564]	[431.51577759 257.06451416 0.88853353]	[3.98046478e+02 2.64781036e+02 3.35514486e-01]	[457.21618652 264.75921631 0.87364078]	[5.00825623e+02 8.75389282e+02 6.12010002e-01]	[5.18685669e+02 8.70276245e+02 6.65358305e-01]	[4.82779999e+02 8.52297363e+02 5.87179422e-01]	[4.26384766e+02 7.93308716e+02 7.44484067e-01]	[4.11027069e+02 7.90645691e+02 7.64283657e-01]	[4.39244171e+02 7.67632568e+02 7.51325130e-01]
[418.67434692 275.06802368 0.95801401]	[428.98193359 346.86328125 0.82482421]	[372.49743652 344.2885437 0.80473775]	[339.07281494 449.48086548 0.88561678]	[318.55718994 544.33050537 0.94140631]	[485.46618652 349.45022583 0.82020903]	[508.4854126 459.68936157 0.86588228]	[521.41900635 549.53936768 0.87338847]	[426.37945557 526.45721436 0.74344242]	[387.86239624 523.91064453 0.73454952]	[421.23486328 647.08111572 0.80234855]	[431.47131348 765.03881836 0.77170831]	[464.85238647 529.0446167 0.72356701]	[480.1192627 680.32098389 0.75533462]	[4.93110107e+02 8.44592346e+02 7.12300420e-01]	[403.33670044 259.70959473 0.88599253]	[434.03277588 259.63079834 0.8672967 ]	[398.04495239 272.45706177 0.39988801]	[459.60006714 272.38937378 0.89070559]	[5.00761017e+02 8.77959778e+02 6.35988653e-01]	[5.16181152e+02 8.72794495e+02 6.95771873e-01]	[4.82841705e+02 8.54905945e+02 5.76592326e-01]	[4.23855499e+02 7.93286621e+02 7.51083910e-01]	[4.10961761e+02 7.90625732e+02 7.57989466e-01]	[4.39239868e+02 7.67685974e+02 7.44522572e-01]
[418.63424683 277.63406372 0.95774549]	[428.95932007 354.51925659 0.85049915]	[372.47195435 349.43832397 0.79319781]	[336.65994263 457.11856079 0.89707685]	[318.55609131 544.52764893 0.9226293 ]	[485.46133423 356.98123169 0.8460623 ]	[506.02246094 462.28665161 0.86626017]	[521.4274292 559.78955078 0.89733231]	[426.38150024 529.0123291 0.73408037]	[387.89550781 526.42645264 0.71942359]	[421.19955444 647.07043457 0.81516767]	[431.52493286 762.50500488 0.76734787]	[464.85180664 531.60736084 0.72119349]	[477.66381836 680.3894043 0.75149107]	[4.88024200e+02 8.49714111e+02 7.49389470e-01]	[403.29049683 269.84661865 0.88041162]	[431.48886108 267.30935669 0.83759844]	[3.98020782e+02 2.75025024e+02 3.68766308e-01]	[457.18588257 274.99884033 0.92134631]	[5.00715332e+02 8.85594482e+02 6.48415148e-01]	[5.13599976e+02 8.75381775e+02 6.87793374e-01]	[4.80330048e+02 8.62565796e+02 6.23515666e-01]	[4.26358917e+02 7.93247559e+02 7.63025522e-01]	[4.11033508e+02 7.90594849e+02 7.74587691e-01]	[4.39252075e+02 7.67591431e+02 7.34908104e-01]
[418.62826538 282.69210815 0.90056622]	[428.90841675 357.1600647 0.89141369]	[369.98248291 357.01177979 0.81488198]	[336.59841919 459.72949219 0.92197412]	[318.54354858 549.49450684 0.89179218]	[485.46243286 359.60125732 0.86599183]	[506.01296997 469.9876709 0.81915122]	[521.36419678 562.4642334 0.92597604]	[426.3894043 531.60467529 0.72696376]	[387.91738892 528.99829102 0.70262796]	[421.20004272 647.05456543 0.81838888]	[4.31501617e+02 7.62465820e+02 7.59528697e-01]	[464.85470581 536.66888428 0.72777784]	[475.13183594 685.54718018 0.75304163]	[4.85472931e+02 8.49768677e+02 7.39386320e-01]	[403.28060913 274.91311646 0.91930854]	[431.46948242 274.86123657 0.87223732]	[395.64715576 277.68392944 0.40488037]	[457.17459106 277.6072998 0.91780525]	[4.98198425e+02 8.88115540e+02 6.06905639e-01]	[5.08540009e+02 8.77904358e+02 6.41211331e-01]	[4.80296722e+02 8.65050476e+02 5.90212882e-01]	[4.26359222e+02 7.90848267e+02 7.78209686e-01]	[4.13507874e+02 7.88212524e+02 7.87361920e-01]	[4.39232697e+02 7.67576721e+02 7.17299163e-01]
[418.58578491 290.45458984 0.89917839]	[428.93286133 359.71850586 0.89035326]	[372.47314453 359.60055542 0.83868521]	[336.60571289 462.26928711 0.92366689]	[316.14910889 554.70562744 0.8811121 ]	[485.42059326 362.22317505 0.85235465]	[508.45654297 475.10446167 0.8213371 ]	[521.34942627 565.03991699 0.90446198]	[426.40914917 539.19488525 0.73858643]	[390.41986084 534.16351318 0.6991123 ]	[421.18255615 647.1394043 0.80896068]	[4.28986969e+02 7.62423767e+02 7.54629016e-01]	[464.86962891 541.73162842 0.7366724 ]	[472.57595825 688.04681396 0.75239605]	[4.82892700e+02 8.54798218e+02 7.55219400e-01]	[403.27160645 277.52038574 0.94025493]	[428.94354248 275.13476562 0.89345866]	[395.64025879 282.75906372 0.40467164]	[457.12677002 280.23446655 0.87336791]	[4.95668091e+02 8.90737854e+02 6.28501534e-01]	[5.05958099e+02 8.83066833e+02 6.65851235e-01]	[4.77733185e+02 8.70149292e+02 6.31515443e-01]	[426.43173218 790.84179688 0.79968762]	[413.57025146 790.58947754 0.8083427 ]	[4.39153717e+02 7.65080200e+02 6.88281715e-01]
[418.55926514 295.48425293 0.92938536]	[428.91802979 362.26208496 0.86062193]	[372.44036865 359.79281616 0.82470435]	[336.60986328 464.92687988 0.89888799]	[316.09561157 559.84008789 0.9083783 ]	[485.38641357 364.83206177 0.83461362]	[508.50286865 480.12176514 0.84944546]	[521.37145996 570.04931641 0.87634701]	[426.38461304 539.24053955 0.74601072]	[390.43063354 536.69012451 0.70546961]	[421.13989258 652.13012695 0.78889704]	[429.00204468 757.38775635 0.76233554]	[464.82852173 541.78045654 0.75108683]	[467.44570923 688.08374023 0.75702399]	[4.82717621e+02 8.57388123e+02 7.60675192e-01]	[403.25787354 280.10372925 0.90897596]	[428.96786499 277.72146606 0.86927623]	[3.95620392e+02 2.90374542e+02 3.35689723e-01]	[457.10214233 290.371521 0.8545571 ]	[4.87993835e+02 8.90828674e+02 6.47493005e-01]	[5.03346558e+02 8.88123535e+02 6.93471789e-01]	[4.75099548e+02 8.72714722e+02 6.36733532e-01]	[428.96194458 793.28796387 0.80440694]	[416.06808472 790.66241455 0.83334625]	[4.39152771e+02 7.64984192e+02 6.98262930e-01]
[418.5715332 295.65057373 0.95171112]	[426.41775513 367.38397217 0.83139354]	[369.92941284 362.34799194 0.80001724]	[336.57614136 469.9737854 0.87670875]	[316.10876465 562.40545654 0.93660688]	[485.39251709 372.49331665 0.83041018]	[508.47192383 480.32202148 0.87411261]	[521.33843994 577.71087646 0.86946285]	[426.43603516 541.74719238 0.75260341]	[390.47677612 539.2177124 0.7186498 ]	[418.71899414 657.26373291 0.77540016]	[428.95056152 757.33209229 0.7638936 ]	[464.87646484 541.8972168 0.75258803]	[464.97653198 690.60296631 0.73742551]	[4.80344666e+02 8.62555847e+02 7.36176670e-01]	[400.87240601 282.74963379 0.88829869]	[428.9664917 280.25204468 0.84632003]	[395.56878662 295.43118286 0.46198326]	[457.08642578 292.99694824 0.88131964]	[4.90554474e+02 8.93378540e+02 6.11958683e-01]	[5.03392944e+02 8.90648865e+02 6.74102664e-01]	[4.72548706e+02 8.75351868e+02 5.90452731e-01]	[428.95059204 793.2979126 0.80956221]	[416.0489502 790.67047119 0.83033657]	[4.39143921e+02 7.62466370e+02 6.83775604e-01]
[418.5501709 298.23190308 0.93292987]	[426.3996582 374.98034668 0.84827787]	[369.94476318 369.89407349 0.79289335]	[336.56829834 475.11013794 0.8774364 ]	[316.10699463 564.96740723 0.93191499]	[485.36520386 375.10580444 0.84735441]	[508.49383545 485.38217163 0.82378978]	[521.31866455 582.90557861 0.91961998]	[426.42092896 541.85058594 0.75822425]	[390.47839355 541.74572754 0.73945087]	[418.65362549 649.63983154 0.78925943]	[431.47067261 752.24493408 0.78818446]	[464.85852051 544.38287354 0.75072467]	[464.9493103 695.8079834 0.7227093]	[4.80200653e+02 8.70140198e+02 7.76391745e-01]	[400.84811401 292.87844849 0.90451902]	[426.41741943 290.40380859 0.85258198]	[395.50604248 295.58505249 0.45062596]	[454.54977417 295.57778931 0.90161914]	[4.85416870e+02 8.95972290e+02 6.88599467e-01]	[5.00826019e+02 8.93219421e+02 7.59867609e-01]	[4.67427826e+02 8.80527649e+02 6.10351264e-01]	[426.4418335 793.36010742 0.80128974]	[416.04483032 790.67852783 0.83303481]	[4.39206787e+02 7.54815857e+02 6.96573555e-01]
[416.13742065 303.28796387 0.87637639]	[426.35253906 377.54351807 0.88819718]	[367.4100647 375.04034424 0.80623645]	[336.56356812 477.70837402 0.90324432]	[316.09457397 567.49542236 0.90841693]	[485.37075806 377.6463623 0.8708781 ]	[508.54727173 490.53753662 0.78870749]	[521.35296631 585.41101074 0.92273271]	[428.91589355 544.32128906 0.75286078]	[393.0184021 541.82171631 0.75072902]	[418.60665894 654.69049072 0.76647276]	[429.00576782 752.22521973 0.7892341 ]	[464.87258911 544.47064209 0.74080956]	[464.89306641 703.40911865 0.74646223]	[4.80107330e+02 8.72766724e+02 7.69754887e-01]	[400.78656006 295.51455688 0.96007341]	[426.35626221 295.41513062 0.89265925]	[393.02020264 298.16790771 0.39499819]	[454.55371094 298.09194946 0.89849508]	[4.85466980e+02 9.03602417e+02 6.61868274e-01]	[5.00794952e+02 8.93396423e+02 7.46192753e-01]	[4.64914307e+02 8.88197754e+02 6.37516558e-01]	[4.26442841e+02 7.95815613e+02 7.95684516e-01]	[416.03378296 790.71008301 0.82561624]	[4.39209259e+02 7.54762695e+02 6.97767317e-01]
[416.11138916 310.9140625 0.87727952]	[426.35305786 377.66693115 0.90388966]	[369.89508057 377.50497437 0.81313843]	[336.5713501 480.1812439 0.9222582]	[316.08654785 567.56726074 0.9021104 ]	[485.34936523 380.15060425 0.88013875]	[508.54244995 495.66134644 0.80362594]	[521.34051514 585.49523926 0.91485536]	[428.92636108 544.36608887 0.75019008]	[393.02508545 541.86639404 0.74905705]	[418.65679932 654.72729492 0.78657746]	[431.48410034 752.29467773 0.78679806]	[464.88320923 546.92565918 0.7345351 ]	[464.83862305 703.38952637 0.7522198 ]	[4.77725525e+02 8.72782471e+02 7.66314149e-01]	[400.7805481 295.66229248 0.96732843]	[426.36901855 295.5925293 0.90772367]	[3.93063446e+02 3.00671326e+02 3.17302763e-01]	[454.64324951 300.6217041 0.87941164]	[4.82857666e+02 9.03620056e+02 6.79307997e-01]	[5.00676178e+02 8.95836975e+02 7.43492723e-01]	[4.64934723e+02 8.88227844e+02 6.23197079e-01]	[4.26455444e+02 7.95827576e+02 7.92761743e-01]	[416.06616211 790.72283936 0.83282232]	[4.39196106e+02 7.57313721e+02 6.85572803e-01]
[416.11352539 313.49789429 0.89887357]	[426.37265015 380.08862305 0.90047842]	[369.9609375 377.57113647 0.82716489]	[336.57373047 480.25613403 0.93254846]	[316.06155396 570.04504395 0.89342707]	[482.96588135 380.27966309 0.87106788]	[511.0055542 498.1942749 0.81969148]	[521.33129883 587.9765625 0.89799124]	[428.92471313 544.50604248 0.74078876]	[393.01000977 544.34783936 0.74455988]	[418.67669678 654.68658447 0.79726166]	[431.4720459 754.77484131 0.78121042]	[464.89941406 549.56634521 0.72298443]	[464.83865356 703.46380615 0.76594085]	[4.80122314e+02 8.72833313e+02 7.61987805e-01]	[400.79388428 298.12683105 0.95270795]	[426.36883545 298.07705688 0.900563 ]	[3.95496124e+02 3.03214111e+02 2.77780712e-01]	[454.64428711 300.76852417 0.86130524]	[4.82834686e+02 9.06124329e+02 6.66163325e-01]	[4.98248169e+02 8.95886597e+02 7.19241023e-01]	[4.67418915e+02 8.90683777e+02 6.19761646e-01]	[4.28926605e+02 7.95854004e+02 7.81713724e-01]	[416.07241821 790.73797607 0.82323641]	[4.39174072e+02 7.57382568e+02 6.83688402e-01]
[416.10171509 315.97164917 0.91194504]	[426.38275146 380.17147827 0.89922762]	[369.96038818 377.64767456 0.83173603]	[336.56521606 480.30401611 0.93589818]	[316.00521851 572.60284424 0.87871796]	[482.95455933 380.35424805 0.86514789]	[508.52828979 498.22573853 0.82837045]	[521.3190918 588.07788086 0.88600552]	[428.92477417 544.48156738 0.74515575]	[393.02182007 544.33929443 0.74903381]	[418.77377319 649.6539917 0.81415868]	[431.4671936 752.30670166 0.78492463]	[464.89904785 549.53552246 0.72544539]	[464.93927002 705.9732666 0.75292963]	[4.80154510e+02 8.72862488e+02 7.69565582e-01]	[400.79681396 298.21862793 0.9390769 ]	[426.37695312 298.18173218 0.88574135]	[3.95495575e+02 3.03286469e+02 3.10278922e-01]	[454.6138916 305.75909424 0.83823621]	[4.87976349e+02 9.06139587e+02 6.61443710e-01]	[5.00812164e+02 8.95849731e+02 7.45796025e-01]	[4.67413239e+02 8.90671204e+02 6.48093939e-01]	[4.28998322e+02 7.95802856e+02 7.82079697e-01]	[416.09817505 790.71557617 0.82611662]	[4.39164917e+02 7.57350830e+02 6.86940551e-01]
[416.0947876 316.01901245 0.92006159]	[426.37805176 380.20492554 0.89804095]	[369.94836426 377.6776123 0.83427024]	[336.55957031 480.29669189 0.93577647]	[315.95556641 572.59448242 0.87052411]	[482.95803833 382.75744629 0.86353773]	[508.45846558 498.24462891 0.8403554 ]	[521.2800293 590.57159424 0.87071776]	[428.93606567 544.48809814 0.74125469]	[393.01077271 544.3616333 0.74633485]	[421.19226074 649.61212158 0.82859534]	[431.5256958 752.28582764 0.79000729]	[464.92800903 549.52081299 0.71861207]	[467.42324829 705.92926025 0.735017 ]	[4.80203125e+02 8.70247742e+02 7.85065651e-01]	[400.79180908 298.25585938 0.93441474]	[426.40222168 298.23370361 0.87621862]	[3.93074982e+02 3.05830322e+02 3.01057816e-01]	[454.62283325 308.33496094 0.83619714]	[4.85428314e+02 9.03554504e+02 6.65102959e-01]	[5.00831146e+02 8.93399353e+02 7.48922706e-01]	[4.67447021e+02 8.85611877e+02 5.99606574e-01]	[429.00787354 793.36248779 0.79360443]	[416.12710571 790.68243408 0.82897741]	[4.39189331e+02 7.57353088e+02 6.91095650e-01]
[416.11016846 316.01702881 0.92102301]	[426.37783813 380.18881226 0.89929128]	[369.9491272 377.65805054 0.832017 ]	[336.51608276 480.31732178 0.93261075]	[313.52246094 572.62078857 0.85734558]	[482.9630127 382.73980713 0.86331975]	[508.43936157 498.18356323 0.83448434]	[521.22009277 588.1151123 0.86722946]	[428.92755127 544.45544434 0.74258775]	[393.0227356 544.3236084 0.74641901]	[421.23944092 649.62524414 0.82766944]	[431.52609253 752.30609131 0.78638095]	[464.8984375 547.03845215 0.72020793]	[469.96551514 705.95587158 0.73191917]	[4.80209595e+02 8.70215210e+02 7.63307691e-01]	[400.81237793 298.26245117 0.92942268]	[426.42660522 298.24685669 0.87275523]	[3.95511383e+02 3.05848877e+02 3.04141343e-01]	[454.64434814 308.38540649 0.84133774]	[4.88003754e+02 9.01013123e+02 6.00813150e-01]	[5.03298187e+02 8.93318298e+02 6.99412584e-01]	[4.64954865e+02 8.85635742e+02 5.88730752e-01]	[431.49124146 793.33709717 0.80178303]	[416.14440918 790.65637207 0.8337611 ]	[4.39187378e+02 7.57385864e+02 6.92715049e-01]
[416.11727905 316.01864624 0.92203307]	[426.36358643 380.18713379 0.90018672]	[369.9312439 377.65325928 0.83000648]	[336.48242188 480.27890015 0.92665356]	[313.40002441 572.64465332 0.84111083]	[482.94854736 382.73370361 0.86477435]	[505.98895264 498.13180542 0.83118576]	[521.17694092 588.03015137 0.87956166]	[426.42428589 544.42047119 0.75125617]	[390.50323486 541.92449951 0.74282146]	[421.26412964 652.14575195 0.79053688]	[431.52658081 754.75524902 0.77879208]	[464.85610962 546.99053955 0.73021281]	[469.99429321 705.98248291 0.72759581]	[4.80214905e+02 8.70257263e+02 7.67130315e-01]	[400.82434082 298.25860596 0.92796373]	[426.45358276 298.25683594 0.86752379]	[3.95527588e+02 3.05825073e+02 2.92371869e-01]	[457.08926392 310.86581421 0.84647137]	[4.98157532e+02 9.03605835e+02 5.98875523e-01]	[5.05878754e+02 8.93325562e+02 6.85117185e-01]	[4.64918701e+02 8.88163757e+02 6.11092925e-01]	[431.51834106 793.3081665 0.80119228]	[416.15872192 790.64263916 0.8316806 ]	[4.39172424e+02 7.59879761e+02 6.79968715e-01]
[416.12756348 316.01199341 0.92020732]	[426.35949707 380.15768433 0.90123904]	[369.90142822 377.60299683 0.82628548]	[334.05239868 480.27981567 0.91071069]	[308.38531494 572.61431885 0.82876188]	[482.95953369 380.35159302 0.86176682]	[506.00402832 495.67263794 0.82585323]	[518.73449707 588.0055542 0.87470472]	[426.43258667 541.91796875 0.7562983 ]	[392.99307251 541.83459473 0.74720538]	[421.24371338 652.12036133 0.80701154]	[431.53692627 754.78405762 0.77503622]	[464.84390259 544.45690918 0.74282598]	[469.98760986 705.93206787 0.71501088]	[4.80222260e+02 8.70216492e+02 7.63683140e-01]	[400.82110596 298.23455811 0.93350476]	[428.94100952 298.2321167 0.86979276]	[3.95507416e+02 3.05781677e+02 2.72259682e-01]	[457.14437866 308.35678101 0.85168493]	[4.93121490e+02 9.03543884e+02 6.06953979e-01]	[5.03397369e+02 8.93318542e+02 6.97506428e-01]	[4.64942627e+02 8.88113342e+02 6.00800097e-01]	[431.49185181 793.30474854 0.80279022]	[416.14743042 790.64453125 0.82963997]	[4.39178833e+02 7.59919128e+02 6.70087099e-01]
[416.15484619 315.95834351 0.90865499]	[426.36483765 380.1449585 0.90170944]	[369.90182495 377.57977295 0.82486218]	[333.98852539 480.22332764 0.89737689]	[305.80554199 570.03540039 0.83490443]	[482.96673584 380.34100342 0.8630898 ]	[506.01367188 495.67599487 0.82727885]	[518.64019775 588.02172852 0.85097706]	[426.44839478 541.88519287 0.75642163]	[393.04345703 541.80950928 0.74989474]	[421.25012207 649.64788818 0.82186204]	[431.49334717 754.81860352 0.77144617]	[464.82196045 544.41607666 0.75230891]	[469.99389648 703.50317383 0.71567452]	[4.80253754e+02 8.70145752e+02 7.68654644e-01]	[400.84051514 298.18121338 0.93436837]	[428.95956421 298.17526245 0.87771684]	[3.95543091e+02 3.03301270e+02 3.34330440e-01]	[457.1725769 305.83901978 0.85360444]	[4.93112366e+02 9.01028870e+02 6.19292498e-01]	[5.03383240e+02 8.93299988e+02 7.05740929e-01]	[4.67445984e+02 8.85578186e+02 6.10053658e-01]	[428.99859619 793.30706787 0.80079776]	[416.11679077 790.67016602 0.8285256 ]	[4.39146606e+02 7.62427917e+02 6.74618125e-01]
[418.55328369 313.51525879 0.90234524]	[426.38262939 377.75518799 0.89940703]	[369.92355347 377.52102661 0.82013899]	[334.00402832 477.72140503 0.87550855]	[305.79205322 567.55584717 0.84282225]	[485.35372925 380.29260254 0.86684263]	[505.99511719 495.60406494 0.8239125 ]	[518.63885498 587.97332764 0.85530728]	[426.43563843 541.81530762 0.75634289]	[393.02380371 541.73486328 0.74223435]	[421.18283081 649.6618042 0.81156999]	[431.47494507 754.82397461 0.76932049]	[464.82666016 544.36175537 0.75329489]	[4.70027618e+02 7.00901794e+02 6.92856133e-01]	[4.80270538e+02 8.70189880e+02 7.65308321e-01]	[400.87524414 298.13415527 0.93602097]	[428.98583984 298.11416626 0.88517606]	[3.95568878e+02 3.05813019e+02 3.59787256e-01]	[457.19348145 305.77624512 0.86148727]	[4.98196259e+02 9.03559509e+02 6.06539726e-01]	[5.03465973e+02 8.93310242e+02 6.86690032e-01]	[4.67461182e+02 8.88113770e+02 6.10449255e-01]	[428.96118164 793.31896973 0.80166066]	[416.08139038 790.67218018 0.82627922]	[4.39143341e+02 7.59946594e+02 6.81027114e-01]
[418.59054565 313.40002441 0.89591628]	[426.36123657 377.69213867 0.90355611]	[367.42779541 375.11126709 0.81207889]	[333.99255371 477.67047119 0.86546075]	[305.80014038 567.45336914 0.85699743]	[485.3604126 380.21166992 0.87742943]	[505.96429443 495.63446045 0.83567911]	[516.17480469 585.50592041 0.86356199]	[426.44470215 541.77880859 0.75517327]	[393.03375244 539.29797363 0.739268 ]	[418.80609131 649.61047363 0.8143149 ]	[431.47491455 754.82580566 0.76796156]	[464.82052612 544.32678223 0.75677276]	[4.70037689e+02 7.00848511e+02 6.69992268e-01]	[4.80291992e+02 8.70200989e+02 7.67057300e-01]	[403.26522827 298.04272461 0.94159174]	[428.98486328 298.01089478 0.89059734]	[395.58752441 303.22546387 0.40022227]	[457.1711731 300.75967407 0.88113666]	[5.00792725e+02 9.03589844e+02 6.17635310e-01]	[5.08460175e+02 8.93313477e+02 6.77509248e-01]	[4.67480438e+02 8.85659973e+02 6.24711215e-01]	[426.45452881 793.28851318 0.80992436]	[416.04690552 790.64105225 0.82431531]	[4.39165619e+02 7.62424194e+02 6.80020452e-01]
[418.59054565 313.40057373 0.89593226]	[426.35824585 377.69464111 0.90393776]	[367.42666626 375.11459351 0.81251597]	[333.99078369 477.6612854 0.86345249]	[305.79800415 567.45141602 0.85778654]	[485.35806274 380.21203613 0.8773551 ]	[505.96221924 495.63284302 0.83534658]	[516.17102051 585.50823975 0.86244774]	[426.45178223 541.76708984 0.75377071]	[393.03796387 539.28735352 0.73966873]	[418.80810547 649.60144043 0.81496161]	[429.00213623 754.83587646 0.76429284]	[464.82879639 541.91992188 0.75562119]	[4.72531921e+02 7.00880554e+02 6.71949387e-01]	[4.80294373e+02 8.70193237e+02 7.66021430e-01]	[403.26489258 298.04281616 0.94160241]	[428.98477173 298.01083374 0.89057636]	[395.58624268 303.2272644 0.40236104]	[457.17120361 300.75985718 0.88066101]	[5.00787811e+02 9.03582886e+02 6.17778301e-01]	[5.08456726e+02 8.93310425e+02 6.78203464e-01]	[4.67485870e+02 8.85649536e+02 6.23244345e-01]	[428.92272949 793.29742432 0.80829006]	[416.05081177 790.64813232 0.82446778]	[4.39149719e+02 7.62435913e+02 6.78037763e-01]
[418.67230225 303.24594116 0.89452672]	[426.39294434 375.02926636 0.85813874]	[369.94647217 369.93426514 0.7931661 ]	[336.47259521 469.9927063 0.85358065]	[310.91220093 562.40625 0.89317912]	[485.37783813 377.54052734 0.85505986]	[505.94110107 485.37216187 0.8464545 ]	[516.15008545 582.99523926 0.85785067]	[428.91937256 539.18914795 0.73005694]	[393.05413818 536.65460205 0.71288431]	[418.80670166 647.1026001 0.83371353]	[431.50906372 757.36114502 0.76007241]	[464.85089111 541.75439453 0.7443924 ]	[472.61334229 688.14434814 0.69938451]	[4.82708435e+02 8.52373901e+02 7.50813782e-01]	[403.35003662 295.43530273 0.90921468]	[431.53466797 295.43118286 0.87748867]	[395.58306885 298.14434814 0.5654189 ]	[457.19140625 298.13729858 0.92113 ]	[4.90513916e+02 8.88178101e+02 5.81568897e-01]	[5.03402893e+02 8.77969971e+02 6.51802957e-01]	[4.75080963e+02 8.70171753e+02 5.82466364e-01]	[428.94726562 793.23303223 0.80260205]	[416.04650879 790.61572266 0.82107538]	[4.39198608e+02 7.64969604e+02 6.82824969e-01]
[418.73251343 298.22918701 0.95109987]	[426.41333008 369.92938232 0.83464938]	[369.95062256 364.80541992 0.79887301]	[336.4836731 467.4175415 0.8681522]	[313.48187256 559.84454346 0.88625836]	[485.35003662 374.98086548 0.83697182]	[505.97073364 482.77655029 0.87137157]	[516.14807129 580.30371094 0.84461701]	[428.9581604 536.65197754 0.72608089]	[395.53112793 534.09936523 0.72306532]	[418.75091553 647.12347412 0.84579974]	[431.53808594 759.90692139 0.76067162]	[464.84353638 539.22680664 0.73939419]	[477.62393188 685.4576416 0.75062066]	[4.82874207e+02 8.49694031e+02 7.52523541e-01]	[405.81558228 290.43624878 0.8637318 ]	[434.06976318 290.38476562 0.85442811]	[395.61724854 295.59320068 0.60617554]	[459.60360718 295.57608032 0.93014342]	[4.95623260e+02 8.83051697e+02 6.12338543e-01]	[5.05957642e+02 8.72910217e+02 6.77743256e-01]	[4.77661652e+02 8.62519104e+02 5.78468084e-01]	[426.44610596 790.8381958 0.79969704]	[413.58328247 788.2288208 0.81546777]	[4.39257172e+02 7.65059204e+02 6.87300920e-01]
[418.68911743 297.99069214 0.9546389 ]	[426.4236145 362.3046875 0.85395283]	[369.97595215 359.80447388 0.82029539]	[336.56896973 462.3991394 0.90850127]	[315.95303345 557.21087646 0.87597644]	[485.36230469 367.36630249 0.83125216]	[506.00405884 480.23086548 0.8663187 ]	[516.15655518 572.63299561 0.81809992]	[428.99185181 531.58166504 0.72078645]	[395.5486145 529.00012207 0.7274273 ]	[418.75952148 649.56994629 0.81465101]	[4.31549011e+02 7.62439697e+02 7.60490239e-01]	[464.86773682 536.67340088 0.72863227]	[477.69262695 682.86724854 0.76555359]	[4.85449982e+02 8.44589844e+02 7.31206477e-01]	[403.33462524 282.71929932 0.87592471]	[434.087677 280.23886108 0.85881299]	[395.62167358 295.39703369 0.50251627]	[459.62341309 292.98095703 0.8935231 ]	[4.98175476e+02 8.75398254e+02 6.46100640e-01]	[5.11094482e+02 8.72732788e+02 6.94092393e-01]	[4.80244904e+02 8.54872620e+02 6.12384617e-01]	[4.28944580e+02 7.90841797e+02 7.84048200e-01]	[416.03955078 790.59918213 0.80221045]	[4.39258545e+02 7.67550598e+02 6.88754737e-01]
[418.69491577 295.47872925 0.93940997]	[426.43145752 359.71316528 0.89108282]	[372.4468689 359.60827637 0.83310366]	[336.59869385 459.84439087 0.9341777 ]	[316.06265259 549.52294922 0.8906855 ]	[485.37695312 362.22155762 0.85827506]	[508.44577026 477.6572876 0.83485407]	[518.65490723 567.46282959 0.86091673]	[431.49887085 526.41015625 0.73325813]	[395.55801392 523.94665527 0.73813325]	[418.79745483 647.11230469 0.81253487]	[431.54272461 765.07287598 0.77943516]	[464.92565918 526.51147461 0.71999156]	[477.74789429 675.22088623 0.73973453]	[4.90559082e+02 8.36922180e+02 6.89605415e-01]	[403.40313721 277.71606445 0.89698941]	[434.08511353 277.69714355 0.88198197]	[398.05563354 287.88388062 0.42411187]	[459.66430664 287.81704712 0.8784076 ]	[5.03282288e+02 8.72809143e+02 5.93981922e-01]	[5.18706238e+02 8.67704468e+02 6.39403999e-01]	[4.82774261e+02 8.52296143e+02 5.79580843e-01]	[4.26425690e+02 7.93308350e+02 7.65340269e-01]	[413.54501343 790.6854248 0.79362768]	[4.39245941e+02 7.70130920e+02 7.28175998e-01]
[418.77258301 287.84078979 0.89362758]	[426.4418335 357.13809204 0.8932184 ]	[372.47457886 354.57562256 0.81039107]	[336.60943604 457.19677734 0.90467501]	[316.13693237 544.48986816 0.92529297]	[485.42422485 359.61032104 0.87080353]	[508.45050049 472.53762817 0.80567557]	[518.66113281 564.83050537 0.87775064]	[431.51715088 523.85095215 0.74571514]	[395.56161499 523.80108643 0.75508416]	[421.17050171 647.03918457 0.83306128]	[431.55557251 764.96362305 0.7791965 ]	[464.96142578 523.9418335 0.72394478]	[480.19610596 667.59729004 0.81217653]	[4.95619354e+02 8.34290466e+02 7.09410965e-01]	[405.9072876 275.0585022 0.90872443]	[434.11404419 275.04772949 0.90425444]	[398.09646606 282.68740845 0.47634631]	[459.66134644 280.13150024 0.91669953]	[5.03332855e+02 8.70181641e+02 5.62373757e-01]	[5.18743896e+02 8.62522705e+02 6.18660033e-01]	[4.82903625e+02 8.49723816e+02 5.57485163e-01]	[4.26372650e+02 7.95788818e+02 7.33258784e-01]	[4.10999664e+02 7.90669373e+02 7.55828679e-01]	[439.31433105 767.59979248 0.77382845]
[truncated: 63 more rows]
