# Supplementary material for: Evaluation of functional tests performance using a camera-based and machine learning approach
Source: PLoS One. 2023 Nov 3;18(11):e0288279. doi: 10.1371/journal.pone.0288279 (PMC10624324; doi:10.1371/journal.pone.0288279)
Supplement: S1 Data — This dataset includes all the extracted keypoints of movements and the associated features and statistics, which were used for the analyses presented in the main manuscript. (ZIP) [file pone.0288279.s001.zip › PLOS_data_28032023/original_movement_data/CSV/000011_PNJN_P_crop.csv]

[544.48254395 226.28938293 0.87282848]	[541.7043457 318.52322388 0.91027868]	[467.4342041 316.00253296 0.812989 ]	[446.92532349 421.21539307 0.85908782]	[441.89016724 526.51733398 0.87229449]	[606.04870605 318.69989014 0.87871313]	[623.9543457 426.35299683 0.86335462]	[621.40118408 528.98461914 0.85566431]	[534.10375977 541.76470947 0.6807735 ]	[490.55514526 539.30285645 0.66721052]	[480.10568237 708.50482178 0.85903591]	[4.62250397e+02 8.59988464e+02 8.17313731e-01]	[575.23028564 541.82318115 0.68835407]	[582.95135498 708.57275391 0.85368359]	[5.85598267e+02 8.54915527e+02 7.88275659e-01]	[534.15667725 213.4654541 0.89474034]	[562.27825928 213.55297852 0.95561689]	[511.01416016 221.17822266 0.86394733]	[580.30944824 228.85125732 0.90707803]	[5.90587097e+02 8.98454102e+02 7.56622672e-01]	[6.11077026e+02 8.93274719e+02 7.54884064e-01]	[5.82911377e+02 8.70118225e+02 6.68829858e-01]	[4.62417084e+02 8.95966614e+02 7.37708390e-01]	[4.41895996e+02 8.93331787e+02 7.61035979e-01]	[4.64849579e+02 8.72734619e+02 6.64654434e-01]
[544.48266602 226.2926178 0.872886 ]	[541.7053833 318.519104 0.91033918]	[467.43295288 316.00036621 0.81294668]	[446.92379761 421.21176147 0.85988867]	[441.88967896 526.50927734 0.87407237]	[606.04833984 318.69580078 0.87900263]	[623.95599365 426.3420105 0.86419237]	[621.40338135 528.98376465 0.85618037]	[534.10491943 541.76293945 0.68104893]	[490.55755615 539.30230713 0.66766089]	[477.74645996 708.50366211 0.85856503]	[4.62248108e+02 8.59992065e+02 8.17453861e-01]	[575.2310791 541.82263184 0.68843508]	[582.9510498 708.56500244 0.85279024]	[5.85596069e+02 8.54905334e+02 7.88803339e-01]	[534.15789795 213.46682739 0.89488244]	[562.27911377 213.55519104 0.95535207]	[511.01220703 221.17912292 0.86392576]	[580.31097412 228.85383606 0.90765059]	[5.90584045e+02 8.98451965e+02 7.54545748e-01]	[6.11078918e+02 8.93269897e+02 7.53062248e-01]	[5.82904480e+02 8.70109863e+02 6.65532708e-01]	[4.62417297e+02 8.95969299e+02 7.37927079e-01]	[4.41895630e+02 8.93332336e+02 7.61456788e-01]	[4.64846710e+02 8.72737793e+02 6.63967371e-01]
[544.48297119 226.29934692 0.87345701]	[541.71057129 318.51797485 0.91165477]	[467.4375 315.99862671 0.81211966]	[446.92608643 421.22732544 0.85959095]	[441.89382935 526.50494385 0.8739081 ]	[606.0489502 318.69418335 0.87979466]	[623.9588623 426.34991455 0.86348224]	[621.40649414 528.97119141 0.85771084]	[534.09545898 541.76477051 0.67970204]	[490.54922485 539.2989502 0.66803253]	[480.10745239 706.13616943 0.85882193]	[4.62242706e+02 8.60003723e+02 8.17724228e-01]	[575.22613525 541.82672119 0.68732429]	[582.95770264 708.57873535 0.85524887]	[5.85594055e+02 8.54899109e+02 7.88189054e-01]	[534.15917969 213.46824646 0.89548743]	[562.28234863 213.55860901 0.95625234]	[511.00491333 221.18125916 0.86408347]	[580.31439209 228.86331177 0.90978754]	[5.90587280e+02 8.98451721e+02 7.53947675e-01]	[6.11089722e+02 8.93267395e+02 7.51531839e-01]	[5.82897583e+02 8.70110535e+02 6.63705945e-01]	[4.62419647e+02 8.95972595e+02 7.36449718e-01]	[4.41893921e+02 8.93336487e+02 7.61440158e-01]	[4.64840240e+02 8.72745483e+02 6.63247228e-01]
[544.48309326 226.30007935 0.87282187]	[541.70819092 318.51712036 0.91121686]	[467.42700195 315.99627686 0.81286001]	[446.9291687 421.23013306 0.85959911]	[441.89480591 526.49511719 0.87535477]	[606.0512085 318.69421387 0.87839568]	[623.95715332 423.91848755 0.86519831]	[621.40924072 528.97229004 0.85772216]	[534.10131836 541.75653076 0.67987138]	[490.55627441 539.28796387 0.66656423]	[480.10943604 706.13592529 0.85840583]	[4.62236542e+02 8.60006653e+02 8.17582726e-01]	[575.22918701 541.8236084 0.68850344]	[582.95452881 708.5847168 0.85396004]	[5.85595642e+02 8.54891174e+02 7.87510097e-01]	[534.1585083 213.46887207 0.89554316]	[562.28289795 213.56063843 0.95657253]	[511.00061035 221.18678284 0.86341339]	[580.31420898 228.86647034 0.9096545 ]	[5.90586182e+02 8.98455566e+02 7.53349483e-01]	[6.11091248e+02 8.93271423e+02 7.50767648e-01]	[5.82900208e+02 8.70105042e+02 6.60666823e-01]	[4.64827911e+02 8.95974609e+02 7.34858274e-01]	[4.41893005e+02 8.93338562e+02 7.59648085e-01]	[4.64830109e+02 8.72748718e+02 6.61240101e-01]
[544.48455811 226.30004883 0.87229681]	[541.70812988 318.51885986 0.91059113]	[467.43118286 315.99450684 0.81322962]	[446.92254639 421.23187256 0.8607434 ]	[441.89547729 526.51403809 0.8751893 ]	[606.05957031 318.69787598 0.8782416 ]	[623.95904541 426.34008789 0.86576658]	[621.39569092 528.99438477 0.85350984]	[531.62255859 541.7689209 0.68077606]	[490.5380249 539.29272461 0.66751206]	[477.74484253 708.50134277 0.85816622]	[4.62246033e+02 8.59984558e+02 8.18334699e-01]	[575.21099854 541.83306885 0.6894567 ]	[582.95477295 708.58972168 0.85690612]	[5.85599609e+02 8.54868469e+02 7.90709734e-01]	[534.15997314 213.46733093 0.89589798]	[562.28503418 213.55938721 0.95739579]	[511.00323486 221.19221497 0.86270756]	[580.31713867 228.87234497 0.91188848]	[5.90558716e+02 8.98433228e+02 7.53279984e-01]	[6.11067993e+02 8.93259338e+02 7.47165680e-01]	[5.82911072e+02 8.67682983e+02 6.58009589e-01]	[4.62401428e+02 8.95960754e+02 7.43453264e-01]	[4.41885162e+02 8.93328857e+02 7.69478142e-01]	[4.64846558e+02 8.72735840e+02 6.61412954e-01]
[544.48571777 226.30091858 0.87247699]	[541.7074585 318.51599121 0.91053927]	[467.43408203 315.99429321 0.81392288]	[446.91744995 421.23184204 0.862445 ]	[441.89419556 526.52612305 0.87427199]	[606.05450439 318.69473267 0.87952793]	[623.96069336 426.34747314 0.86599523]	[621.38012695 528.9765625 0.8520655 ]	[531.6072998 541.76690674 0.68151021]	[490.51748657 539.29394531 0.66772729]	[477.73904419 708.51239014 0.85786104]	[4.62253632e+02 8.59961670e+02 8.18972945e-01]	[575.19207764 541.82995605 0.68799114]	[582.94897461 708.58300781 0.85495198]	[5.85596436e+02 8.54868530e+02 7.90866613e-01]	[534.16009521 213.46714783 0.8962965 ]	[562.28869629 213.56105042 0.95856118]	[511.00442505 221.1914978 0.86309892]	[580.31799316 228.87579346 0.91230601]	[5.90576660e+02 8.98442200e+02 7.52853453e-01]	[6.11087158e+02 8.93261841e+02 7.47718453e-01]	[5.82905212e+02 8.67686462e+02 6.56801939e-01]	[4.62408051e+02 8.95960266e+02 7.47869611e-01]	[4.41897491e+02 8.93328613e+02 7.73157597e-01]	[4.64852051e+02 8.72717957e+02 6.61441982e-01]
[544.49420166 226.3094635 0.87202328]	[541.70227051 318.5211792 0.90892881]	[467.42828369 316.00097656 0.81548512]	[446.90536499 421.22784424 0.86460334]	[441.8890686 526.51580811 0.87554014]	[606.05163574 318.70101929 0.8790009 ]	[623.95739746 426.3482666 0.86698097]	[621.37432861 528.97021484 0.85059285]	[531.62133789 541.77227783 0.68209505]	[490.5383606 539.29711914 0.66823947]	[477.74160767 708.5166626 0.85805374]	[4.62252686e+02 8.59965515e+02 8.19005132e-01]	[575.21002197 541.83691406 0.68915665]	[582.95483398 708.60321045 0.85351062]	[5.85596924e+02 8.54872742e+02 7.91251004e-01]	[534.17279053 213.470047 0.89734012]	[562.29589844 213.56416321 0.96027648]	[511.00366211 221.188797 0.86391288]	[580.31738281 228.87857056 0.91154534]	[5.90566833e+02 8.98440125e+02 7.53427327e-01]	[6.11072021e+02 8.93263428e+02 7.47884750e-01]	[5.82911865e+02 8.67685669e+02 6.57554805e-01]	[4.62402771e+02 8.95959045e+02 7.50036120e-01]	[4.41895691e+02 8.93327759e+02 7.75063455e-01]	[4.64851288e+02 8.72720215e+02 6.62388146e-01]
[544.49902344 228.76754761 0.87265027]	[541.70648193 318.5218811 0.91045129]	[467.43280029 315.99710083 0.81423402]	[446.90151978 421.20278931 0.86484849]	[441.87963867 526.52203369 0.8725456 ]	[606.05267334 318.70541382 0.87755275]	[623.95483398 426.35089111 0.86657155]	[621.36340332 528.97595215 0.84691322]	[531.59863281 541.77697754 0.6840573 ]	[490.50064087 539.30322266 0.66796362]	[477.73562622 708.52246094 0.85797656]	[4.62250732e+02 8.59962769e+02 8.19774747e-01]	[575.19708252 541.83837891 0.69049859]	[582.94866943 708.56756592 0.85631543]	[5.85593750e+02 8.54855896e+02 7.92789578e-01]	[534.17504883 213.47503662 0.89761019]	[562.30090332 215.88560486 0.9602437 ]	[511.00708008 221.18867493 0.86389351]	[580.32635498 231.29075623 0.91246444]	[5.90572327e+02 8.98435364e+02 7.51463950e-01]	[6.11086121e+02 8.93255066e+02 7.46344507e-01]	[5.82898499e+02 8.67678467e+02 6.56440258e-01]	[4.62408417e+02 8.95957458e+02 7.49706745e-01]	[4.41896606e+02 8.93327454e+02 7.75863051e-01]	[4.64847656e+02 8.72718384e+02 6.61376059e-01]
[544.49523926 228.77868652 0.87568951]	[541.69348145 318.51583862 0.90743506]	[467.42736816 315.99624634 0.81551421]	[446.87966919 421.21109009 0.86627901]	[441.87036133 526.52923584 0.87214792]	[606.04412842 318.69854736 0.87920159]	[623.94854736 423.9041748 0.86817563]	[621.36608887 528.97686768 0.84705061]	[531.60491943 541.75976562 0.68333548]	[490.51321411 539.28881836 0.66748261]	[477.73431396 708.49743652 0.85759211]	[4.62258301e+02 8.59972168e+02 8.19438040e-01]	[575.19439697 541.82214355 0.68895042]	[582.94842529 708.57672119 0.85445553]	[5.85591736e+02 8.54882141e+02 7.91857064e-01]	[534.16503906 213.48561096 0.89766133]	[562.29882812 215.89105225 0.96004319]	[508.54754639 223.65988159 0.86170578]	[580.32867432 231.29252625 0.91269064]	[5.90577881e+02 8.98464172e+02 7.54112005e-01]	[6.11080811e+02 8.93279480e+02 7.48646736e-01]	[5.82902893e+02 8.67698120e+02 6.61685228e-01]	[4.62411316e+02 8.95964661e+02 7.45163739e-01]	[4.41898102e+02 8.93331299e+02 7.70828545e-01]	[4.64854492e+02 8.72724976e+02 6.63746059e-01]
[544.49298096 228.78671265 0.87774557]	[541.6854248 318.51568604 0.90592152]	[467.41717529 315.99890137 0.81727219]	[444.44454956 421.19747925 0.87139797]	[441.85488892 526.53143311 0.87220836]	[606.03851318 318.69778442 0.87965363]	[623.95141602 423.89666748 0.86820149]	[621.3626709 528.98699951 0.84594661]	[534.08917236 541.76959229 0.68583941]	[490.54855347 539.30535889 0.66873133]	[477.72360229 708.50372314 0.85559249]	[4.62257874e+02 8.59971436e+02 8.19617212e-01]	[575.21337891 541.82867432 0.69212002]	[582.94506836 708.58013916 0.85290766]	[5.85587769e+02 8.54877625e+02 7.92756140e-01]	[534.15771484 213.49125671 0.8970623 ]	[562.29614258 215.89279175 0.95858485]	[508.54446411 223.67308044 0.86138439]	[580.33093262 231.2898407 0.91197008]	[5.90561890e+02 8.98456482e+02 7.54399598e-01]	[6.08633606e+02 8.93263123e+02 7.47869730e-01]	[5.82898621e+02 8.67695374e+02 6.59781933e-01]	[4.62413605e+02 8.95960083e+02 7.45845735e-01]	[4.41898621e+02 8.93328430e+02 7.71261275e-01]	[4.64853790e+02 8.72726013e+02 6.65556610e-01]
[544.48651123 228.80046082 0.88126874]	[541.68695068 316.17590332 0.90674961]	[467.42004395 315.98901367 0.81596529]	[444.41622925 421.17645264 0.8766402 ]	[441.83673096 526.49072266 0.879758 ]	[606.03729248 318.69338989 0.8800118 ]	[623.94763184 423.88882446 0.86898714]	[621.36505127 528.99731445 0.8462171 ]	[534.09393311 541.77996826 0.68669021]	[490.54257202 541.74578857 0.66882366]	[477.71646118 708.51196289 0.853863 ]	[4.62260193e+02 8.59970947e+02 8.18382919e-01]	[575.21551514 541.84423828 0.69253308]	[582.94543457 708.59173584 0.85176319]	[5.85589355e+02 8.54881592e+02 7.91562259e-01]	[534.15350342 213.49723816 0.89680737]	[562.29125977 215.90109253 0.95704728]	[508.54226685 223.67481995 0.86131483]	[580.32867432 231.29284668 0.91214901]	[5.90557800e+02 8.98453979e+02 7.57907271e-01]	[6.08628357e+02 8.93266113e+02 7.51611114e-01]	[5.82905579e+02 8.67698608e+02 6.59014463e-01]	[4.62414490e+02 8.95959839e+02 7.42017031e-01]	[4.41898041e+02 8.93326355e+02 7.65187979e-01]	[4.64860992e+02 8.72725220e+02 6.64292932e-01]
[544.46520996 228.82348633 0.88899589]	[541.684021 316.18164062 0.90562582]	[467.41467285 315.9927063 0.81771398]	[444.4039917 421.15988159 0.88031667]	[441.82943726 526.48126221 0.88098359]	[606.03717041 318.69491577 0.87919581]	[623.94470215 423.90145874 0.86946219]	[621.35949707 528.96514893 0.84792358]	[534.08770752 541.78826904 0.68590933]	[490.53781128 541.7522583 0.66939825]	[477.71160889 708.50970459 0.85276049]	[4.62257721e+02 8.59968018e+02 8.18579555e-01]	[575.19958496 541.85375977 0.69213599]	[582.94470215 708.5758667 0.85193533]	[5.85589233e+02 8.54887878e+02 7.90668607e-01]	[534.13977051 213.50941467 0.89587802]	[562.27606201 215.9193573 0.95301872]	[508.53842163 223.67765808 0.86170936]	[580.31604004 231.30555725 0.91340107]	[5.90571899e+02 8.98456482e+02 7.58055031e-01]	[6.11075256e+02 8.93274780e+02 7.52795756e-01]	[5.82900818e+02 8.67711731e+02 6.59621954e-01]	[4.62419556e+02 8.95961731e+02 7.41755605e-01]	[4.44294891e+02 8.93333191e+02 7.65347242e-01]	[4.64857269e+02 8.72722595e+02 6.63370967e-01]
[544.45050049 228.86326599 0.89688516]	[541.68231201 318.51599121 0.90552217]	[467.41275024 315.99246216 0.81718373]	[444.37335205 421.16455078 0.8865118 ]	[441.82800293 526.49493408 0.8807255 ]	[606.03210449 318.70010376 0.87831479]	[623.94226074 423.88601685 0.86966223]	[621.36254883 526.54608154 0.84922761]	[534.09216309 541.77642822 0.68543667]	[490.55670166 539.30834961 0.66848934]	[477.7086792 708.49694824 0.8536889 ]	[4.62263947e+02 8.59973022e+02 8.18747282e-01]	[575.19494629 541.84521484 0.69200808]	[582.94750977 708.58026123 0.85305542]	[5.85583923e+02 8.54902649e+02 7.91270256e-01]	[534.12805176 213.53440857 0.89326298]	[562.26184082 215.93803406 0.95048022]	[508.53384399 221.20626831 0.86454123]	[580.2947998 231.30276489 0.90875983]	[5.90560242e+02 8.98463867e+02 7.59624183e-01]	[6.08631836e+02 8.93275940e+02 7.53324270e-01]	[5.82897888e+02 8.70110291e+02 6.63249731e-01]	[4.62408539e+02 8.95954956e+02 7.43438125e-01]	[4.41894989e+02 8.93323914e+02 7.67177045e-01]	[4.64869629e+02 8.72733582e+02 6.64107502e-01]
[544.44140625 231.35610962 0.90988332]	[541.68267822 318.53033447 0.90525216]	[467.41299438 315.99725342 0.81695193]	[444.36715698 421.15921021 0.88785821]	[441.81365967 526.48431396 0.88352633]	[606.03753662 318.71939087 0.87486207]	[623.94274902 423.88607788 0.86943209]	[621.36712646 528.96368408 0.8501721 ]	[534.09155273 541.77252197 0.68533152]	[490.55926514 539.30432129 0.66814208]	[477.7180481 706.13580322 0.85451365]	[4.62254608e+02 8.59974792e+02 8.20232511e-01]	[575.19256592 541.8414917 0.6921677 ]	[582.94122314 708.5579834 0.85442919]	[5.85584595e+02 8.54898438e+02 7.92488456e-01]	[534.14416504 215.91590881 0.8921752 ]	[562.25872803 215.99861145 0.94737595]	[508.53726196 221.15403748 0.86872685]	[580.27966309 231.3067627 0.9074319 ]	[5.90551819e+02 8.98455322e+02 7.59227753e-01]	[6.08623962e+02 8.93270386e+02 7.53026426e-01]	[5.82899109e+02 8.70108337e+02 6.64175630e-01]	[4.62411591e+02 8.95964111e+02 7.44700551e-01]	[4.41898254e+02 8.93333008e+02 7.68899202e-01]	[4.64854736e+02 8.72732727e+02 6.66140378e-01]
[544.4331665 231.41223145 0.91466367]	[541.68475342 318.5418396 0.9053902 ]	[467.40151978 316.00357056 0.81941336]	[444.36502075 421.16201782 0.88786376]	[441.80426025 526.49237061 0.88305449]	[606.04418945 318.73190308 0.87387061]	[623.9453125 423.88873291 0.86914599]	[621.36767578 526.53015137 0.85361332]	[534.10339355 541.7791748 0.68569142]	[490.56369019 541.73974609 0.66789401]	[477.71212769 706.13830566 0.85405099]	[4.62249542e+02 8.59976501e+02 8.19737911e-01]	[575.20880127 541.84503174 0.69294453]	[582.9395752 708.57781982 0.85506618]	[5.85586243e+02 8.54905396e+02 7.90918231e-01]	[534.1541748 215.96614075 0.88866615]	[562.2510376 216.04568481 0.93982899]	[508.54281616 221.15254211 0.86547846]	[580.27453613 231.30973816 0.90540075]	[5.90541626e+02 8.98446106e+02 7.58999586e-01]	[6.08617126e+02 8.93267578e+02 7.53577173e-01]	[5.82902588e+02 8.70113525e+02 6.63805842e-01]	[4.62408173e+02 8.95966736e+02 7.44828582e-01]	[4.41894897e+02 8.93334656e+02 7.69150674e-01]	[4.64850861e+02 8.72733215e+02 6.65282249e-01]
[544.43670654 233.81765747 0.91337311]	[541.68218994 318.55053711 0.90587813]	[467.39468384 316.01156616 0.82078803]	[444.36523438 421.16723633 0.88751405]	[441.80551147 526.4909668 0.88248974]	[606.04290771 318.73583984 0.87216699]	[623.94488525 423.89782715 0.8680653 ]	[621.37353516 526.51141357 0.85735607]	[534.10644531 541.76257324 0.6844371 ]	[490.56286621 539.29760742 0.66739142]	[477.71286011 708.50469971 0.85281616]	[4.62258301e+02 8.59979919e+02 8.19528043e-01]	[575.21240234 541.8303833 0.69171906]	[582.9375 708.55841064 0.85435146]	[5.85579224e+02 8.54890320e+02 7.94317126e-01]	[534.14263916 216.00559998 0.88374376]	[562.25421143 216.08363342 0.93086123]	[508.53994751 221.14576721 0.8683461 ]	[580.277771 231.3013916 0.90474004]	[5.90549866e+02 8.98440369e+02 7.60570824e-01]	[6.08625671e+02 8.93259644e+02 7.55011320e-01]	[5.82893616e+02 8.67708923e+02 6.62624598e-01]	[4.62416779e+02 8.95966309e+02 7.42278934e-01]	[4.44295654e+02 8.93338989e+02 7.66015530e-01]	[4.64856781e+02 8.72734314e+02 6.66887224e-01]
[544.43499756 231.45193481 0.9130199 ]	[541.68994141 318.55267334 0.90764153]	[464.96359253 316.01876831 0.82256192]	[444.37414551 421.18011475 0.88667941]	[441.82559204 526.49261475 0.88138443]	[606.05456543 318.73458862 0.87263751]	[623.94512939 423.9050293 0.86828542]	[621.39123535 526.53405762 0.85617626]	[534.11584473 541.80987549 0.68773913]	[490.55969238 541.77166748 0.66935903]	[477.70974731 708.50628662 0.85447675]	[4.62259674e+02 8.59979309e+02 8.19788158e-01]	[575.22497559 541.87701416 0.69492292]	[582.94024658 708.58581543 0.8528046 ]	[5.85578796e+02 8.54890930e+02 7.94066846e-01]	[534.14971924 216.00039673 0.88517791]	[562.25561523 216.0809021 0.93278164]	[508.54348755 221.13970947 0.8688584 ]	[580.28112793 231.29933167 0.90597296]	[5.90546387e+02 8.98432922e+02 7.62375712e-01]	[6.08617859e+02 8.93255127e+02 7.57258475e-01]	[5.82900146e+02 8.67705383e+02 6.61114156e-01]	[4.62412018e+02 8.95969543e+02 7.42988348e-01]	[4.41899933e+02 8.93335388e+02 7.67089725e-01]	[4.64857513e+02 8.72732971e+02 6.68536246e-01]
[544.45507812 231.33769226 0.90437841]	[541.68414307 318.54776001 0.90564829]	[464.94262695 316.0218811 0.82629967]	[444.37426758 421.20248413 0.88718385]	[441.83935547 526.50671387 0.8801927 ]	[606.05780029 318.72836304 0.87219751]	[623.94128418 423.90899658 0.86798733]	[621.41973877 528.96588135 0.85833704]	[534.10296631 541.83459473 0.68816161]	[490.53591919 541.79510498 0.67127413]	[477.70635986 708.50836182 0.8536154 ]	[4.62262970e+02 8.59973572e+02 8.19471240e-01]	[575.23144531 541.90161133 0.69753754]	[582.94647217 708.58673096 0.85375744]	[5.85581787e+02 8.54881226e+02 7.94876456e-01]	[534.16900635 215.88839722 0.8943513 ]	[562.26879883 215.9942627 0.94593358]	[508.53948975 221.14021301 0.8727659 ]	[580.2689209 231.31329346 0.90694797]	[5.90553772e+02 8.98443176e+02 7.60962069e-01]	[6.08625488e+02 8.93259583e+02 7.54875481e-01]	[5.82901794e+02 8.67691406e+02 6.59062386e-01]	[4.62411621e+02 8.95966492e+02 7.42815852e-01]	[4.41900330e+02 8.93332886e+02 7.66407430e-01]	[4.64861816e+02 8.72730164e+02 6.67577326e-01]
[544.45343018 226.31097412 0.87904328]	[539.31060791 318.53100586 0.90233201]	[464.93511963 316.01858521 0.82647562]	[444.38919067 421.22094727 0.88680726]	[441.87802124 528.99822998 0.86989892]	[606.0378418 318.69766235 0.87576538]	[623.95581055 426.3475647 0.86488533]	[621.41119385 526.54620361 0.85721135]	[534.09973145 541.81878662 0.68634236]	[490.52774048 541.77600098 0.67044884]	[477.71328735 708.50012207 0.855129 ]	[4.62261047e+02 8.59988770e+02 8.19913983e-01]	[575.23626709 541.88531494 0.69655395]	[582.94274902 708.61743164 0.85368866]	[5.85582397e+02 8.54884338e+02 7.94366241e-01]	[534.15344238 213.44914246 0.89519072]	[562.26306152 215.88723755 0.94844848]	[508.51693726 218.68632507 0.88048649]	[580.25195312 228.86489868 0.89512753]	[5.90551880e+02 8.98442200e+02 7.60975301e-01]	[6.08623413e+02 8.93260376e+02 7.54744053e-01]	[5.82902466e+02 8.67695923e+02 6.59334540e-01]	[4.62412140e+02 8.95966614e+02 7.43192852e-01]	[4.41901398e+02 8.93334229e+02 7.67005742e-01]	[4.64858795e+02 8.72740417e+02 6.68935955e-01]
[544.45452881 226.31404114 0.87874168]	[539.30999756 318.53121948 0.90232313]	[464.92965698 316.02276611 0.82751149]	[444.38562012 421.22546387 0.88804775]	[441.8788147 528.99810791 0.87002212]	[606.0378418 318.69326782 0.87565255]	[623.95544434 426.34307861 0.86472178]	[621.40991211 528.96331787 0.8564471 ]	[534.10046387 541.81890869 0.68668765]	[490.53979492 541.77728271 0.6707989 ]	[477.70828247 708.51605225 0.85241932]	[4.62260590e+02 8.59990295e+02 8.19817066e-01]	[575.2253418 541.88433838 0.69536775]	[582.94042969 708.61071777 0.85413909]	[5.85582397e+02 8.54885193e+02 7.94530392e-01]	[534.15362549 213.45014954 0.89527953]	[562.26477051 215.88798523 0.94864595]	[508.51385498 221.09669495 0.87993401]	[580.25360107 228.86343384 0.89492571]	[5.90548584e+02 8.98439819e+02 7.61431813e-01]	[6.08622131e+02 8.93259521e+02 7.54910052e-01]	[5.82902954e+02 8.67698914e+02 6.60228372e-01]	[4.62413879e+02 8.95967834e+02 7.43001640e-01]	[4.44295502e+02 8.93339905e+02 7.66871393e-01]	[4.64857544e+02 8.72741577e+02 6.68568134e-01]
[544.40600586 226.28070068 0.88155389]	[539.2833252 316.16659546 0.89979517]	[464.90945435 315.99594116 0.82631838]	[444.43063354 421.20596313 0.87482685]	[441.87078857 526.50744629 0.87251896]	[606.02398682 318.66781616 0.87873715]	[623.95697021 423.89334106 0.86803359]	[621.40167236 526.5213623 0.86061555]	[534.09417725 541.77392578 0.68444955]	[490.5201416 539.29040527 0.66624671]	[477.71685791 708.50604248 0.85461503]	[4.62257172e+02 8.60003113e+02 8.19772601e-01]	[575.22125244 541.8572998 0.69477379]	[582.93988037 708.61279297 0.85224885]	[5.85583557e+02 8.54890320e+02 7.94639468e-01]	[534.0958252 213.4181366 0.89100385]	[562.22924805 213.55189514 0.94206488]	[508.46194458 218.63861084 0.89418024]	[580.21972656 228.86723328 0.8918919 ]	[5.90551270e+02 8.98445862e+02 7.62866914e-01]	[6.08620056e+02 8.93264648e+02 7.54749596e-01]	[5.82903320e+02 8.67699036e+02 6.60967886e-01]	[4.62415619e+02 8.95964050e+02 7.42867470e-01]	[4.44296417e+02 8.93338745e+02 7.68651128e-01]	[4.6484906e+02 8.7274823e+02 6.6731745e-01]
[544.41119385 228.79959106 0.88952816]	[539.2746582 316.17300415 0.89904547]	[464.9012146 316.00921631 0.82874918]	[444.45050049 421.24453735 0.86550087]	[441.89471436 526.51776123 0.86951119]	[606.01239014 318.66259766 0.87968612]	[623.9710083 426.34924316 0.86302078]	[621.39648438 526.51965332 0.85878456]	[534.10247803 541.77960205 0.68514049]	[490.53811646 539.29650879 0.66525918]	[477.70968628 708.50921631 0.85323244]	[4.62252563e+02 8.60001892e+02 8.20456803e-01]	[575.23321533 541.86248779 0.69495261]	[582.93988037 708.60449219 0.85290354]	[5.85585327e+02 8.54887024e+02 7.95043945e-01]	[534.10949707 213.45489502 0.8942306 ]	[562.24053955 215.91999817 0.94434416]	[508.46975708 218.65046692 0.89197695]	[580.23730469 231.30883789 0.89900893]	[5.90548462e+02 8.98443604e+02 7.63219416e-01]	[6.08614990e+02 8.93264465e+02 7.55164862e-01]	[5.82905457e+02 8.67696289e+02 6.61341131e-01]	[4.62412292e+02 8.95959106e+02 7.43855238e-01]	[4.41900208e+02 8.93331482e+02 7.70025074e-01]	[4.64845856e+02 8.72749878e+02 6.67075932e-01]
[544.43518066 228.80226135 0.88780463]	[539.27252197 316.1708374 0.89859021]	[464.90734863 316.00784302 0.82563281]	[444.44540405 421.24868774 0.86657298]	[441.89810181 526.52069092 0.86767066]	[606.00421143 318.6578064 0.88066614]	[623.96594238 423.9140625 0.86387485]	[621.41046143 526.52203369 0.8603999 ]	[534.10089111 541.77423096 0.68411541]	[490.53900146 539.28533936 0.664446 ]	[477.71176147 708.49761963 0.85484177]	[4.62250549e+02 8.60005615e+02 8.19287598e-01]	[575.22619629 541.85931396 0.69375962]	[582.94091797 708.60003662 0.8542999 ]	[5.85587158e+02 8.54885925e+02 7.93886185e-01]	[534.15997314 213.45924377 0.8980366 ]	[562.25256348 215.91777039 0.94657034]	[508.50033569 218.62615967 0.89295608]	[580.23803711 228.87565613 0.89319015]	[5.90539795e+02 8.98436707e+02 7.62093067e-01]	[6.08607849e+02 8.93261230e+02 7.54473507e-01]	[5.82910828e+02 8.67696655e+02 6.60962284e-01]	[4.62416351e+02 8.95973511e+02 7.40034223e-01]	[4.41900055e+02 8.93341736e+02 7.66766727e-01]	[4.64846375e+02 8.72750549e+02 6.66169405e-01]
[544.45355225 228.7789917 0.88080305]	[539.27026367 316.15838623 0.89860713]	[464.90371704 316.00473022 0.82568157]	[444.45056152 421.24267578 0.86712658]	[441.90359497 526.49536133 0.87036848]	[605.99310303 318.63787842 0.88168591]	[623.97137451 426.34161377 0.8634277 ]	[623.77703857 526.54534912 0.85887891]	[534.090271 541.78741455 0.68057674]	[490.52224731 539.29925537 0.66250646]	[477.69702148 708.52294922 0.85106975]	[4.62251343e+02 8.59999268e+02 8.20606470e-01]	[575.22058105 541.86499023 0.69203609]	[582.9420166 708.59979248 0.85454684]	[5.85583984e+02 8.54881775e+02 7.94783473e-01]	[534.18365479 213.44755554 0.89740753]	[562.26849365 215.90193176 0.95174927]	[508.51544189 218.62864685 0.89168471]	[580.24328613 228.86828613 0.89389253]	[5.88096375e+02 8.98420959e+02 7.64223337e-01]	[6.08596130e+02 8.93257080e+02 7.56208599e-01]	[5.82910767e+02 8.67690613e+02 6.60819769e-01]	[4.62419250e+02 8.95966003e+02 7.42003560e-01]	[4.41901276e+02 8.93337036e+02 7.67918944e-01]	[4.64850067e+02 8.72740173e+02 6.69605315e-01]
[544.46185303 226.27606201 0.87305641]	[539.27746582 316.15029907 0.89957809]	[464.91564941 315.99545288 0.82285035]	[444.43139648 421.23770142 0.87241811]	[441.90124512 526.48657227 0.87177908]	[605.99713135 318.63705444 0.88165212]	[623.97216797 426.3583374 0.86232477]	[623.7833252 528.97497559 0.85709387]	[534.08953857 541.80078125 0.67941642]	[490.52703857 541.74804688 0.66232818]	[477.68954468 708.5256958 0.85084045]	[4.62250244e+02 8.60008850e+02 8.20385098e-01]	[575.21044922 541.87097168 0.69192106]	[582.93981934 708.61096191 0.85100245]	[5.85583008e+02 8.54887634e+02 7.93528855e-01]	[534.18225098 213.41610718 0.89502478]	[562.27374268 213.54824829 0.95436007]	[508.50485229 218.62153625 0.89557713]	[580.2399292 228.84829712 0.89075053]	[5.88097961e+02 8.98426819e+02 7.62490690e-01]	[6.08596924e+02 8.93260315e+02 7.54742742e-01]	[5.82911438e+02 8.67689209e+02 6.59362972e-01]	[4.62417206e+02 8.95975281e+02 7.40740001e-01]	[4.44295258e+02 8.93348999e+02 7.66506076e-01]	[4.64850311e+02 8.72748962e+02 6.69094801e-01]
[544.45550537 226.26391602 0.87348568]	[539.27709961 316.14456177 0.89971411]	[464.91650391 315.98956299 0.82258141]	[444.39962769 421.24554443 0.88020992]	[441.90057373 526.4743042 0.87401843]	[605.9987793 318.63571167 0.88332582]	[623.96936035 426.35714722 0.86287123]	[623.78259277 526.53234863 0.86109108]	[534.09729004 541.80511475 0.68094456]	[490.54046631 541.75366211 0.66213465]	[477.68637085 708.53070068 0.84871817]	[4.62252136e+02 8.59995972e+02 8.21551979e-01]	[575.20715332 541.8739624 0.6917181 ]	[582.93463135 708.59613037 0.85167879]	[5.85583984e+02 8.54886169e+02 7.94037282e-01]	[534.1619873 213.41007996 0.894081 ]	[562.26580811 213.53507996 0.95210779]	[508.48852539 218.64112854 0.89336383]	[580.22875977 228.83866882 0.88688993]	[5.88102722e+02 8.98427063e+02 7.61117339e-01]	[6.08598877e+02 8.93258545e+02 7.53985524e-01]	[5.82908997e+02 8.67685974e+02 6.59019232e-01]	[4.62415527e+02 8.95964905e+02 7.44051039e-01]	[4.41900757e+02 8.93335815e+02 7.69603193e-01]	[4.64853241e+02 8.72740967e+02 6.68672979e-01]
[544.43157959 226.28337097 0.87861753]	[539.27496338 316.15441895 0.89933062]	[464.90759277 315.99621582 0.82532668]	[444.3742981 421.25067139 0.88596857]	[441.8944397 526.48919678 0.87239701]	[606.00598145 318.64572144 0.88193232]	[623.97253418 426.35855103 0.86247188]	[623.77862549 526.53588867 0.85926855]	[534.10021973 541.8258667 0.68475276]	[490.50793457 541.7701416 0.66646695]	[477.68807983 708.5368042 0.84899086]	[4.62257050e+02 8.59986511e+02 8.21838737e-01]	[575.23400879 541.89825439 0.69366205]	[582.93609619 708.63909912 0.85034543]	[5.85583740e+02 8.54886902e+02 7.93224275e-01]	[534.11279297 213.4233551 0.89189601]	[562.24572754 213.54200745 0.94655538]	[508.46621704 218.64604187 0.89370787]	[580.22210693 228.83732605 0.8867051 ]	[5.88094849e+02 8.98425049e+02 7.59171844e-01]	[6.08593262e+02 8.93258423e+02 7.51605451e-01]	[5.82907471e+02 8.67689453e+02 6.59046352e-01]	[4.62414520e+02 8.95963989e+02 7.45593071e-01]	[4.44295074e+02 8.93339111e+02 7.70416558e-01]	[4.64859253e+02 8.72733887e+02 6.69390440e-01]
[544.40917969 226.28736877 0.88117248]	[539.26824951 316.15689087 0.89845294]	[464.89532471 316.00442505 0.82832968]	[444.36776733 421.25097656 0.8873232 ]	[441.87207031 528.98944092 0.86859328]	[606.00341797 318.64389038 0.88263714]	[623.9664917 423.9067688 0.86764747]	[621.41094971 526.52508545 0.85998756]	[534.08917236 541.82647705 0.68725586]	[490.48858643 541.78265381 0.66929668]	[477.68127441 708.54815674 0.84719652]	[4.62261200e+02 8.59974365e+02 8.22225690e-01]	[575.2310791 541.89892578 0.69579822]	[582.93054199 708.63513184 0.85022944]	[5.85581726e+02 8.54886719e+02 7.94737935e-01]	[531.60864258 213.43208313 0.889853 ]	[562.22424316 213.54214478 0.94060808]	[508.43701172 218.66618347 0.89096648]	[580.21209717 228.83628845 0.88451922]	[5.88093933e+02 8.98425659e+02 7.60008037e-01]	[6.08592224e+02 8.93258972e+02 7.51828253e-01]	[5.82906311e+02 8.67688660e+02 6.60228014e-01]	[4.62417267e+02 8.95954285e+02 7.47530103e-01]	[4.44298584e+02 8.93331665e+02 7.72348583e-01]	[4.64863312e+02 8.72727844e+02 6.70306206e-01]
[544.40594482 226.2711792 0.8799746 ]	[539.26983643 316.16217041 0.89892483]	[464.90341187 316.00543213 0.82763219]	[444.36303711 421.24890137 0.88729167]	[441.86224365 529.05743408 0.86449039]	[606.01000977 318.65106201 0.88250494]	[623.96014404 423.8961792 0.87003207]	[621.40667725 526.52752686 0.8592912 ]	[531.60974121 541.85028076 0.69159871]	[490.49475098 541.79333496 0.67416602]	[477.68499756 708.54327393 0.84794563]	[4.62256409e+02 8.59978088e+02 8.22135568e-01]	[575.19451904 544.328125 0.70012313]	[582.93328857 708.62811279 0.8516717 ]	[5.85587036e+02 8.54885376e+02 7.93919027e-01]	[531.59802246 213.42427063 0.88983357]	[562.21868896 213.53004456 0.93976039]	[508.43756104 218.66322327 0.89044285]	[580.2098999 228.83007812 0.88324249]	[5.90542297e+02 8.98438965e+02 7.57675231e-01]	[6.08610229e+02 8.93262695e+02 7.51161754e-01]	[5.82909851e+02 8.67686462e+02 6.60023987e-01]	[4.62407440e+02 8.95952881e+02 7.51153588e-01]	[4.41897430e+02 8.93326355e+02 7.75214672e-01]	[4.64863190e+02 8.72728333e+02 6.67144358e-01]
[544.40283203 226.2677002 0.879897 ]	[539.26898193 316.15777588 0.89857453]	[464.90054321 316.00582886 0.82733381]	[444.36486816 421.25814819 0.88724709]	[441.85821533 531.55584717 0.86207783]	[606.00836182 318.64916992 0.88156056]	[623.96362305 426.37445068 0.86440682]	[621.40618896 526.53900146 0.85737228]	[531.62298584 541.82397461 0.69116676]	[490.52902222 541.7689209 0.67344189]	[477.67791748 708.55731201 0.84687817]	[4.62252136e+02 8.59986267e+02 8.21196496e-01]	[575.19799805 541.89440918 0.69982797]	[582.93237305 708.61303711 0.85146469]	[5.85585510e+02 8.54876221e+02 7.94938385e-01]	[531.59228516 213.42028809 0.89035368]	[562.21337891 213.52603149 0.93853408]	[506.02197266 218.65220642 0.8942489 ]	[577.79766846 228.81964111 0.88210142]	[5.90544312e+02 8.98440857e+02 7.56784916e-01]	[6.08612549e+02 8.93261047e+02 7.50066996e-01]	[5.82907043e+02 8.67674011e+02 6.56917751e-01]	[4.62418793e+02 8.95960266e+02 7.49554634e-01]	[4.44296997e+02 8.93338196e+02 7.73311913e-01]	[4.64854279e+02 8.72732910e+02 6.65341973e-01]
[544.39984131 226.26097107 0.87955356]	[539.26940918 316.15765381 0.89879942]	[464.89831543 316.00695801 0.82888758]	[444.33291626 421.26202393 0.89229614]	[441.84811401 531.53491211 0.86375022]	[606.01171875 318.64916992 0.88180572]	[623.96099854 426.3722229 0.86388791]	[621.39746094 526.53405762 0.85659057]	[534.09240723 541.83813477 0.69210392]	[490.55307007 541.78442383 0.67446303]	[477.67633057 708.54046631 0.84739333]	[4.62247223e+02 8.59984497e+02 8.21198106e-01]	[575.20391846 541.91247559 0.70069641]	[582.93804932 708.60284424 0.85362786]	[5.85589783e+02 8.54863647e+02 7.96107531e-01]	[531.58508301 213.41477966 0.88996327]	[562.21032715 213.51626587 0.93700075]	[506.0218811 218.63180542 0.89789462]	[580.21478271 228.8130188 0.88316029]	[5.90564392e+02 8.98449768e+02 7.56322324e-01]	[6.08626038e+02 8.93262085e+02 7.49237120e-01]	[5.82907837e+02 8.67660156e+02 6.55363202e-01]	[4.62415192e+02 8.95963501e+02 7.49861896e-01]	[4.41898041e+02 8.93336365e+02 7.73727655e-01]	[4.64853333e+02 8.72730591e+02 6.64244175e-01]
[544.39862061 226.25312805 0.87827629]	[539.26977539 316.1366272 0.89874882]	[464.89672852 316.0010376 0.82587636]	[444.32278442 421.23776245 0.8931002 ]	[441.83575439 529.05834961 0.87069762]	[606.00030518 318.62149048 0.88380527]	[623.96435547 426.36697388 0.86399424]	[621.37365723 526.51922607 0.85514611]	[534.11157227 541.85028076 0.68702906]	[493.04406738 541.79547119 0.67365658]	[477.67437744 708.50311279 0.84597707]	[4.62232727e+02 8.59978516e+02 8.21604192e-01]	[575.20092773 541.91259766 0.69649047]	[582.94842529 708.59313965 0.8520909 ]	[5.85584961e+02 8.54855591e+02 7.95241237e-01]	[531.58129883 213.41201782 0.88963795]	[562.20861816 213.51217651 0.93474644]	[506.02114868 218.63664246 0.89520627]	[580.21765137 228.80291748 0.87934321]	[5.90574402e+02 8.98453430e+02 7.53927350e-01]	[6.11069397e+02 8.93263367e+02 7.50044405e-01]	[5.82889160e+02 8.67665405e+02 6.55616403e-01]	[4.62416077e+02 8.95951355e+02 7.51882136e-01]	[4.41898529e+02 8.93329529e+02 7.74998605e-01]	[4.64828186e+02 8.72726135e+02 6.62633300e-01]
[544.3951416 226.25346375 0.8795858 ]	[539.26843262 316.13241577 0.89870447]	[464.90557861 315.99655151 0.82552874]	[444.3163147 421.22723389 0.89560992]	[441.84063721 529.05889893 0.87073737]	[606.00018311 318.61972046 0.88448876]	[623.96124268 426.35830688 0.86461574]	[621.38214111 526.52459717 0.85638487]	[534.09844971 541.85284424 0.68600565]	[490.56259155 541.80212402 0.67363626]	[477.68182373 708.51837158 0.84619325]	[4.62232635e+02 8.59966553e+02 8.21336746e-01]	[575.20062256 541.91174316 0.69617903]	[582.94555664 708.59057617 0.85314918]	[5.85589233e+02 8.54848389e+02 7.96605885e-01]	[531.57147217 213.41603088 0.89042091]	[562.20483398 213.51190186 0.93423569]	[508.43664551 218.64466858 0.89113992]	[580.21447754 228.7946167 0.87844348]	[5.90552734e+02 8.98427307e+02 7.59909809e-01]	[6.08623962e+02 8.93244812e+02 7.56726444e-01]	[5.82904297e+02 8.67663879e+02 6.59067035e-01]	[4.62410522e+02 8.95944275e+02 7.53505170e-01]	[4.41897705e+02 8.93325745e+02 7.75339663e-01]	[4.64827271e+02 8.72719971e+02 6.59793615e-01]
[544.38824463 226.26873779 0.88150716]	[539.269104 316.13479614 0.89893019]	[464.90383911 315.99813843 0.82622135]	[444.31640625 421.22879028 0.89563721]	[441.84481812 529.06011963 0.87016529]	[606. 318.62179565 0.88461548]	[623.96362305 426.36209106 0.8638224 ]	[621.38464355 526.53613281 0.85597783]	[534.10168457 541.83679199 0.68523943]	[490.56640625 541.78808594 0.67191601]	[477.67684937 708.50476074 0.84570968]	[4.62236786e+02 8.59961304e+02 8.20806742e-01]	[575.20330811 541.89697266 0.69582254]	[582.94165039 708.59356689 0.85231286]	[5.85590210e+02 8.54852722e+02 7.96757698e-01]	[531.56542969 213.42199707 0.89092553]	[559.84338379 213.52178955 0.93354553]	[506.02023315 218.64352417 0.89310831]	[580.20672607 228.80874634 0.87875009]	[5.90557495e+02 8.98437622e+02 7.57362366e-01]	[6.08625549e+02 8.93251770e+02 7.53827333e-01]	[5.82904297e+02 8.67669861e+02 6.60197079e-01]	[4.62407898e+02 8.95946960e+02 7.52590775e-01]	[4.41897980e+02 8.93328308e+02 7.74299979e-01]	[4.64833649e+02 8.72717957e+02 6.59007847e-01]
[544.38464355 226.27561951 0.88218397]	[539.2635498 316.13592529 0.89746559]	[464.90133667 316.00045776 0.82645857]	[444.32577515 421.24139404 0.89373004]	[441.8432312 529.05279541 0.87056708]	[605.99578857 318.62094116 0.88410562]	[623.96136475 426.35159302 0.86390197]	[621.37963867 528.96435547 0.85195976]	[531.62786865 541.824646 0.68501854]	[490.55075073 541.77606201 0.67152303]	[477.68069458 708.5057373 0.8462888 ]	[4.62237061e+02 8.59958618e+02 8.20989728e-01]	[575.18554688 541.88299561 0.69587719]	[582.94152832 708.57952881 0.85255295]	[5.85590027e+02 8.54854980e+02 7.96279848e-01]	[531.56524658 213.42471313 0.89149535]	[559.84020996 213.52687073 0.93313813]	[506.0201416 218.64408875 0.89236903]	[577.79443359 228.80648804 0.87845659]	[5.90556274e+02 8.98436951e+02 7.57166088e-01]	[6.08627502e+02 8.93250793e+02 7.52961993e-01]	[5.82903015e+02 8.67679016e+02 6.61942482e-01]	[4.62406616e+02 8.95944641e+02 7.53440499e-01]	[4.41897980e+02 8.93326843e+02 7.74735272e-01]	[4.64834534e+02 8.72717407e+02 6.59470916e-01]
[544.38250732 226.28105164 0.88386822]	[539.27270508 316.1362915 0.89915156]	[464.90625 315.99685669 0.82552248]	[444.33227539 421.21633911 0.89250481]	[441.84912109 529.04406738 0.87098038]	[606.0032959 318.62512207 0.88332129]	[623.96655273 426.36407471 0.8630836 ]	[621.37353516 528.97009277 0.85045218]	[534.08648682 541.82531738 0.68557072]	[490.54437256 541.77819824 0.67161369]	[477.67306519 708.51300049 0.84514385]	[4.62235840e+02 8.59965393e+02 8.21744621e-01]	[575.1907959 541.88690186 0.69558698]	[582.9442749 708.5871582 0.85227811]	[5.85587830e+02 8.54858765e+02 7.96918511e-01]	[531.56182861 213.42933655 0.89208114]	[559.83905029 213.53053284 0.93327326]	[508.43600464 218.65077209 0.88938069]	[577.78881836 228.80596924 0.8786242 ]	[5.90553711e+02 8.98438171e+02 7.57633448e-01]	[6.08625916e+02 8.93252625e+02 7.53256321e-01]	[5.82899170e+02 8.67686401e+02 6.62654400e-01]	[4.62400879e+02 8.95940125e+02 7.53934264e-01]	[4.41891449e+02 8.93324829e+02 7.77350068e-01]	[4.64833588e+02 8.72724915e+02 6.58427238e-01]
[544.3883667 226.2910614 0.88353425]	[539.26293945 316.13482666 0.89701521]	[464.88204956 315.9921875 0.82911485]	[444.33551025 421.2020874 0.89123958]	[441.86691284 529.03894043 0.87043285]	[606.00506592 318.62420654 0.88278168]	[623.96777344 426.35958862 0.86253327]	[621.3828125 528.96362305 0.85276842]	[531.61950684 541.82037354 0.68703312]	[490.52154541 541.76672363 0.6727134 ]	[477.67767334 708.51525879 0.84637111]	[4.62235779e+02 8.59969543e+02 8.21737707e-01]	[575.19366455 541.88616943 0.6959824 ]	[582.94177246 708.57348633 0.85211295]	[5.85589966e+02 8.54851440e+02 7.96751499e-01]	[531.57080078 213.43174744 0.89171565]	[559.84588623 213.53117371 0.93388915]	[506.0241394 218.64498901 0.89183033]	[577.79107666 228.79711914 0.87732476]	[5.90557739e+02 8.98428467e+02 7.60260820e-01]	[6.08631165e+02 8.93245483e+02 7.56798089e-01]	[5.82907043e+02 8.67677856e+02 6.62844360e-01]	[4.62405914e+02 8.95949890e+02 7.53190935e-01]	[4.41896698e+02 8.93330261e+02 7.75716722e-01]	[4.64833740e+02 8.72723511e+02 6.58709168e-01]
[544.38946533 226.29150391 0.88402152]	[539.26086426 316.13394165 0.89698875]	[464.87814331 315.99487305 0.82952785]	[444.34210205 421.20489502 0.89024603]	[441.87008667 529.01977539 0.87149495]	[606.00531006 318.62219238 0.88296574]	[623.96264648 426.34399414 0.86310005]	[621.38964844 526.54046631 0.85482466]	[534.08795166 541.8081665 0.68674105]	[490.53738403 541.75622559 0.67252398]	[477.6781311 708.51531982 0.84617984]	[4.62234436e+02 8.59976257e+02 8.21771681e-01]	[575.20135498 541.87609863 0.69511253]	[582.9418335 708.57366943 0.85167062]	[5.85594482e+02 8.54852173e+02 7.95356572e-01]	[531.57446289 213.43426514 0.892263 ]	[559.84588623 213.53463745 0.93335044]	[506.02612305 218.64956665 0.8906098 ]	[577.78729248 228.80987549 0.87725031]	[5.90552490e+02 8.98427612e+02 7.60533273e-01]	[6.08626526e+02 8.93246033e+02 7.56155431e-01]	[5.82913574e+02 8.67675781e+02 6.62380517e-01]	[4.62405731e+02 8.95955139e+02 7.52028048e-01]	[4.41895721e+02 8.93335266e+02 7.75204360e-01]	[4.64831604e+02 8.72729065e+02 6.58395886e-01]
[544.38824463 228.76596069 0.88604885]	[539.26702881 316.13540649 0.89781028]	[464.88745117 315.99594116 0.82784998]	[444.34716797 421.20278931 0.88991696]	[441.87854004 529.01080322 0.87145948]	[606.00891113 318.62228394 0.88258988]	[623.95825195 423.9105835 0.86528325]	[621.39086914 526.53924561 0.85544515]	[534.08789062 541.80249023 0.68490309]	[490.52999878 541.75042725 0.67043811]	[477.68118286 708.50891113 0.84596664]	[4.62235657e+02 8.59973145e+02 8.21821749e-01]	[575.20874023 541.87329102 0.69435614]	[582.94042969 708.56115723 0.85338503]	[5.85595825e+02 8.54854248e+02 7.95325041e-01]	[531.56750488 213.44918823 0.89301944]	[559.84185791 213.55302429 0.93095607]	[506.01290894 218.66487122 0.89080429]	[577.78747559 228.81915283 0.87846053]	[5.90559998e+02 8.98435181e+02 7.58334875e-01]	[6.08631958e+02 8.93250732e+02 7.54646838e-01]	[5.82915222e+02 8.67676025e+02 6.60427451e-01]	[4.62404572e+02 8.95954407e+02 7.51845062e-01]	[4.41895050e+02 8.93333740e+02 7.74409294e-01]	[4.64833801e+02 8.72726624e+02 6.58810019e-01]
[544.38439941 228.79841614 0.89308125]	[539.27697754 316.14028931 0.89900726]	[464.89749146 316.00097656 0.82733309]	[444.35919189 421.19274902 0.88783014]	[441.87823486 528.99859619 0.87319946]	[606.01965332 318.62890625 0.88073093]	[623.96221924 423.90386963 0.86568493]	[621.39520264 526.53210449 0.85777038]	[531.6182251 541.8248291 0.68394673]	[490.51034546 541.77209473 0.66933936]	[477.67999268 708.51727295 0.84695011]	[4.62230530e+02 8.59968811e+02 8.21940601e-01]	[575.20056152 541.88421631 0.6931603 ]	[582.934021 708.56610107 0.85485744]	[5.85593689e+02 8.54867493e+02 7.94891298e-01]	[531.56280518 213.46697998 0.89468241]	[559.83831787 215.8943634 0.92729002]	[505.99945068 218.66229248 0.89305866]	[577.79602051 228.81536865 0.87879741]	[5.90555115e+02 8.98443176e+02 7.58398533e-01]	[6.08623413e+02 8.93259766e+02 7.54535317e-01]	[5.82914917e+02 8.67688965e+02 6.64226353e-01]	[4.62405212e+02 8.95952881e+02 7.51403749e-01]	[4.41894165e+02 8.93333191e+02 7.73624539e-01]	[4.64828186e+02 8.72726440e+02 6.57417536e-01]
[544.36004639 228.82737732 0.89828128]	[539.25616455 316.15280151 0.89439595]	[464.86633301 316.00308228 0.83096862]	[444.35736084 421.21347046 0.888004 ]	[441.89028931 528.99053955 0.86812651]	[606.0135498 318.65008545 0.87763107]	[623.95117188 423.8706665 0.87218457]	[621.39550781 526.54034424 0.8557471 ]	[531.59716797 541.75744629 0.67931676]	[488.02108765 539.26916504 0.66314262]	[477.69073486 706.13757324 0.84685385]	[4.62240906e+02 8.59962158e+02 8.19836915e-01]	[575.19628906 541.82904053 0.69009399]	[582.93145752 708.60467529 0.84884882]	[5.85591553e+02 8.54882996e+02 7.93329835e-01]	[529.07531738 213.485672 0.89600134]	[559.81616211 215.91661072 0.92349118]	[505.95758057 218.66764832 0.90036434]	[577.77185059 228.83978271 0.87635171]	[5.90567444e+02 8.98460327e+02 7.55745530e-01]	[6.08632324e+02 8.93268494e+02 7.51245379e-01]	[5.82906982e+02 8.67702881e+02 6.62055910e-01]	[4.62412445e+02 8.95942505e+02 7.48484492e-01]	[4.41900452e+02 8.93324097e+02 7.69748390e-01]	[4.64845856e+02 8.72718018e+02 6.57271981e-01]
[544.328125 228.85758972 0.90289545]	[539.23016357 316.16012573 0.89099896]	[464.83660889 316.0083313 0.83406878]	[444.34866333 421.23294067 0.88790566]	[441.88778687 528.9821167 0.8684358 ]	[605.99694824 318.64733887 0.87767875]	[623.94213867 423.86779785 0.87072229]	[621.39630127 526.51757812 0.85900927]	[531.58612061 541.75579834 0.67990869]	[488.01794434 539.26654053 0.66478908]	[477.68157959 708.50518799 0.84421426]	[4.62233612e+02 8.59971252e+02 8.19992900e-01]	[575.16851807 541.82568359 0.68850207]	[582.92749023 708.59967041 0.85083264]	[5.85589417e+02 8.54876770e+02 7.94148147e-01]	[529.03637695 213.50634766 0.90111351]	[559.78131104 215.94467163 0.9193455 ]	[505.93139648 218.67790222 0.9029085 ]	[577.7255249 228.86627197 0.86956048]	[5.90557739e+02 8.98453125e+02 7.55541563e-01]	[6.08624573e+02 8.93260925e+02 7.51627028e-01]	[5.82908752e+02 8.67690002e+02 6.60183311e-01]	[4.62415497e+02 8.95953613e+02 7.44838357e-01]	[4.41900024e+02 8.93333252e+02 7.66548634e-01]	[4.64834106e+02 8.72721863e+02 6.56293154e-01]
[541.95581055 228.86566162 0.89902472]	[539.19287109 316.14779663 0.88613784]	[462.41885376 316.02145386 0.83938289]	[444.31945801 421.31140137 0.89053333]	[441.89001465 529.01489258 0.8672666 ]	[605.95477295 318.61807251 0.87915158]	[623.93261719 423.87149048 0.87030315]	[621.39331055 526.52728271 0.85663676]	[531.57061768 541.77929688 0.68596411]	[488.00695801 539.29663086 0.67124212]	[477.68075562 708.50109863 0.84184104]	[4.62240967e+02 8.59958862e+02 8.19806814e-01]	[575.15838623 541.84576416 0.69200844]	[582.92785645 708.59521484 0.84605664]	[5.85587830e+02 8.54887085e+02 7.93014467e-01]	[526.54870605 213.52302551 0.90759283]	[559.7052002 215.94837952 0.90581697]	[505.88226318 218.68043518 0.90795112]	[575.17462158 228.83551025 0.85142714]	[5.90551697e+02 8.98444458e+02 7.55890965e-01]	[6.08615234e+02 8.93258789e+02 7.52747774e-01]	[5.82912537e+02 8.67706787e+02 6.61863983e-01]	[4.62418976e+02 8.95953064e+02 7.43836999e-01]	[4.44297119e+02 8.93336243e+02 7.66173482e-01]	[4.64839813e+02 8.72713135e+02 6.56626701e-01]
[541.87640381 231.31130981 0.89826262]	[539.16467285 316.14962769 0.88249111]	[462.39971924 316.01409912 0.8425203 ]	[441.91912842 421.36898804 0.89277679]	[441.8664856 529.04901123 0.87173349]	[605.93664551 318.63272095 0.87725616]	[623.9284668 426.34185791 0.86385113]	[621.3838501 528.97296143 0.85023338]	[531.57000732 541.78222656 0.68866706]	[488.01022339 539.3059082 0.6753782 ]	[477.67877197 706.13067627 0.84543455]	[4.62239471e+02 8.59963501e+02 8.20505619e-01]	[575.15179443 541.85095215 0.69342411]	[582.91497803 708.55145264 0.8477354 ]	[5.85589844e+02 8.54861145e+02 7.95777738e-01]	[526.46325684 213.55123901 0.92108369]	[557.1907959 215.96903992 0.89151245]	[503.44647217 218.67001343 0.92034179]	[572.60430908 228.83859253 0.85183674]	[5.90549072e+02 8.98441406e+02 7.59248912e-01]	[6.08613159e+02 8.93255493e+02 7.53376007e-01]	[5.82912659e+02 8.67676208e+02 6.64948463e-01]	[4.62420746e+02 8.95951904e+02 7.43420124e-01]	[4.41900269e+02 8.93332764e+02 7.68244624e-01]	[4.64834900e+02 8.72718872e+02 6.59881353e-01]
[541.81054688 231.33534241 0.90035737]	[536.69012451 316.12417603 0.87682575]	[462.37088013 315.99026489 0.84503293]	[441.87472534 421.31619263 0.90357 ]	[441.83120728 529.05432129 0.8741194 ]	[605.89123535 318.61447144 0.87719256]	[623.90686035 423.90432739 0.86719036]	[621.37487793 526.51867676 0.854285 ]	[529.06793213 541.79150391 0.68941057]	[487.92962646 541.75268555 0.68271661]	[477.61566162 708.53204346 0.83656156]	[4.62231354e+02 8.60013245e+02 8.20665061e-01]	[572.6461792 541.85284424 0.69192111]	[582.90161133 708.59002686 0.8499037 ]	[5.85587158e+02 8.54883301e+02 7.95232952e-01]	[526.39080811 215.90412903 0.93443942]	[554.66412354 215.99638367 0.88549298]	[503.36291504 221.10282898 0.92543274]	[570.0802002 231.29379272 0.864591 ]	[5.90554321e+02 8.98449829e+02 7.58159816e-01]	[6.08620117e+02 8.93261230e+02 7.52784252e-01]	[5.82908936e+02 8.67712158e+02 6.66986585e-01]	[4.64835449e+02 8.95974731e+02 7.41059780e-01]	[4.44298859e+02 8.93355896e+02 7.66986787e-01]	[4.64826111e+02 8.72745300e+02 6.63598835e-01]
[541.74554443 231.33097839 0.8955366 ]	[534.15100098 316.11599731 0.87049162]	[462.32470703 315.99942017 0.85292435]	[441.83538818 421.36169434 0.91007566]	[441.79992676 531.54187012 0.8773973 ]	[603.48614502 318.58911133 0.87586063]	[623.88317871 423.82333374 0.8803041 ]	[621.36230469 526.47253418 0.85948628]	[529.03210449 541.83880615 0.69819564]	[485.46875 541.81152344 0.69569981]	[477.58660889 708.49920654 0.83135694]	[4.62240295e+02 8.62491821e+02 8.21482003e-01]	[572.59954834 541.89239502 0.69854796]	[582.87451172 708.57580566 0.85054541]	[5.85589294e+02 8.54880249e+02 7.93915510e-01]	[523.96612549 215.92120361 0.95585001]	[552.1015625 215.98461914 0.88977867]	[503.30032349 221.13267517 0.92130619]	[570.0111084 228.80688477 0.86474711]	[5.90556274e+02 8.98456604e+02 7.55445063e-01]	[6.08619385e+02 8.93265381e+02 7.51341820e-01]	[5.82915955e+02 8.70103333e+02 6.67250216e-01]	[4.64841553e+02 8.95982666e+02 7.40163505e-01]	[4.44311249e+02 8.93360657e+02 7.65980184e-01]	[4.64839203e+02 8.72747498e+02 6.70032859e-01]
[539.26800537 231.32846069 0.88147259]	[531.55755615 316.08666992 0.87413681]	[462.2640686 315.99075317 0.85796177]	[441.81402588 421.38574219 0.91056067]	[439.31326294 529.05578613 0.87702268]	[603.39141846 318.56149292 0.87967336]	[623.84521484 423.80938721 0.87793642]	[621.34429932 528.96893311 0.84692341]	[526.50927734 541.79919434 0.70511758]	[482.96395874 541.76959229 0.70555884]	[475.13088989 706.13201904 0.82088971]	[4.62220184e+02 8.62514343e+02 8.21189165e-01]	[570.05841064 541.86700439 0.70496762]	[582.86608887 708.61541748 0.84475642]	[5.85593384e+02 8.54897156e+02 7.91444480e-01]	[523.86242676 215.91041565 0.97512978]	[549.51953125 215.97647095 0.90753025]	[500.88339233 221.18743896 0.91623735]	[567.51574707 228.84411621 0.8835687 ]	[5.90547485e+02 8.98459229e+02 7.53595591e-01]	[6.08606079e+02 8.93271301e+02 7.49979913e-01]	[5.82930298e+02 8.70120789e+02 6.68701887e-01]	[4.64852844e+02 8.98416565e+02 7.38413274e-01]	[4.44310181e+02 8.93370911e+02 7.63493896e-01]	[4.62414398e+02 8.72769470e+02 6.68677747e-01]
[536.75073242 231.30561829 0.86454523]	[529.01599121 316.13156128 0.8895787 ]	[462.20452881 316.03109741 0.86515462]	[441.76986694 423.77694702 0.91265923]	[439.25534058 529.04168701 0.88276827]	[603.32507324 318.59741211 0.87001961]	[621.41003418 423.7980957 0.85772347]	[621.28338623 526.54083252 0.8375476 ]	[524.01092529 541.84936523 0.72890836]	[482.8381958 541.84741211 0.72671717]	[472.59460449 708.53375244 0.81740779]	[4.62216187e+02 8.62527588e+02 8.20932031e-01]	[567.49005127 541.89251709 0.73033071]	[582.85998535 708.62823486 0.84429318]	[5.85601440e+02 8.54926636e+02 7.86984622e-01]	[523.78674316 213.56141663 0.97530663]	[546.9821167 215.94854736 0.93042189]	[500.82385254 221.13452148 0.92453408]	[565.0692749 228.78257751 0.88690561]	[5.90547729e+02 8.98461914e+02 7.57381499e-01]	[6.08606750e+02 8.93281067e+02 7.53661394e-01]	[5.82942688e+02 8.70156677e+02 6.76138818e-01]	[4.64849640e+02 8.98421326e+02 7.35975206e-01]	[4.44306458e+02 8.93370789e+02 7.59808302e-01]	[4.62415009e+02 8.72773193e+02 6.71008408e-01]
[534.15734863 228.86688232 0.84998441]	[526.49432373 316.14596558 0.90657842]	[459.76062012 316.0675354 0.86766851]	[441.7175293 423.78985596 0.90816665]	[439.22091675 531.54278564 0.88073152]	[600.86688232 318.60144043 0.86442399]	[618.79663086 421.36019897 0.84726357]	[618.83074951 526.46417236 0.8379581 ]	[523.96026611 541.79711914 0.73262721]	[482.79293823 541.78723145 0.72248399]	[470.05032349 708.546875 0.82103902]	[4.62214630e+02 8.62538208e+02 8.23047221e-01]	[565.06878662 541.84051514 0.7303648 ]	[582.78063965 708.60327148 0.84504473]	[5.85596375e+02 8.57397522e+02 7.84288347e-01]	[521.35174561 213.5342865 0.96550798]	[544.49645996 215.93051147 0.95699245]	[500.70916748 221.12286377 0.91308933]	[564.93969727 228.78036499 0.90321392]	[5.90560547e+02 8.98465332e+02 7.53039062e-01]	[6.08618469e+02 8.93281677e+02 7.49874294e-01]	[5.82932495e+02 8.70187012e+02 6.75511718e-01]	[4.64847839e+02 8.98413757e+02 7.36603558e-01]	[4.44308197e+02 8.93369019e+02 7.58115888e-01]	[4.64830872e+02 8.72778748e+02 6.74854696e-01]
[529.01989746 231.29512024 0.86224139]	[526.39654541 316.15734863 0.92021716]	[459.65817261 316.10244751 0.8649075 ]	[439.25604248 421.35562134 0.9244315 ]	[439.10656738 529.01397705 0.86130041]	[600.75 318.56408691 0.85989451]	[616.2432251 421.33755493 0.8489269 ]	[618.75036621 526.46209717 0.83214325]	[523.85626221 541.7677002 0.75312907]	[480.35089111 539.28930664 0.72711897]	[469.97253418 708.53552246 0.8234579 ]	[4.62208435e+02 8.62539856e+02 8.19970727e-01]	[564.9954834 541.83587646 0.74864608]	[580.31512451 708.58837891 0.83061123]	[5.85588135e+02 8.57402954e+02 7.84896612e-01]	[521.19622803 213.54850769 0.94021225]	[544.35131836 215.93721008 0.97914273]	[498.21646118 221.12783813 0.89809626]	[562.4654541 228.79801941 0.92027497]	[5.90548401e+02 8.98459778e+02 7.53810406e-01]	[6.08613525e+02 8.93280945e+02 7.50095189e-01]	[5.82926147e+02 8.70191650e+02 6.73674762e-01]	[4.64839203e+02 8.98418945e+02 7.35374510e-01]	[4.44302399e+02 8.93372864e+02 7.55651414e-01]	[4.62419830e+02 8.72775635e+02 6.72607780e-01]
[526.44311523 228.87431335 0.88175291]	[523.91101074 316.11645508 0.93287438]	[457.12799072 316.04910278 0.8371982 ]	[436.68753052 421.36380005 0.89067453]	[436.61196899 531.57110596 0.82681733]	[595.66729736 318.5484314 0.84688133]	[613.63165283 421.37417603 0.83336145]	[616.19616699 526.49267578 0.82097793]	[521.3928833 541.78619385 0.73308724]	[480.21121216 539.28759766 0.70121378]	[464.97006226 708.58374023 0.83229852]	[4.62205811e+02 8.62529907e+02 8.21688950e-01]	[564.90899658 541.85266113 0.74032068]	[580.24157715 708.63537598 0.82020944]	[5.85593506e+02 8.57416870e+02 7.83227444e-01]	[518.68835449 213.54289246 0.92151773]	[541.88018799 215.93286133 0.96986455]	[495.61520386 221.14187622 0.87109745]	[562.30645752 226.30770874 0.92302847]	[5.90552917e+02 8.98465759e+02 7.51924157e-01]	[6.08625000e+02 8.93287292e+02 7.46418893e-01]	[5.82921936e+02 8.70206543e+02 6.76580608e-01]	[4.64836761e+02 8.95960266e+02 7.41804481e-01]	[4.44303284e+02 8.93355164e+02 7.62469649e-01]	[4.62420380e+02 8.72772278e+02 6.76653147e-01]
[523.95336914 228.87265015 0.89884442]	[521.42730713 316.13903809 0.93105114]	[454.56472778 316.05682373 0.81201577]	[436.60992432 421.34713745 0.87408179]	[428.91168213 531.58996582 0.80657566]	[588.10394287 318.56411743 0.86756045]	[608.63305664 421.30529785 0.85259396]	[611.15130615 526.48956299 0.82887942]	[521.19689941 541.77246094 0.71419585]	[477.64483643 539.25244141 0.67301941]	[464.89727783 708.5703125 0.83964986]	[4.62196381e+02 8.62511536e+02 8.21788490e-01]	[562.42724609 541.85772705 0.74569702]	[575.17645264 708.51855469 0.81713009]	[5.85593201e+02 8.57397217e+02 7.85842896e-01]	[513.65014648 213.52436829 0.89997256]	[541.75048828 215.92260742 0.95088542]	[490.4864502 221.14985657 0.86943477]	[559.77526855 226.29151917 0.89441323]	[5.90551025e+02 8.98471985e+02 7.56185949e-01]	[6.08632080e+02 8.93287903e+02 7.49030530e-01]	[5.82953064e+02 8.70182861e+02 6.77403390e-01]	[4.64843842e+02 8.95940430e+02 7.47877300e-01]	[4.44304749e+02 8.93342712e+02 7.67491221e-01]	[4.62410950e+02 8.72760071e+02 6.82622015e-01]
[521.37536621 231.3163147 0.90332335]	[521.19671631 316.16766357 0.90954959]	[446.91107178 316.1098938 0.81503284]	[431.52890015 423.84851074 0.82362396]	[423.8522644 536.65344238 0.84430981]	[585.51818848 318.55337524 0.87873983]	[606.10144043 421.23074341 0.89189976]	[608.51977539 526.45397949 0.85676926]	[516.22271729 544.33538818 0.69311047]	[472.54248047 541.85974121 0.66320163]	[462.39123535 708.55407715 0.86975908]	[4.62186981e+02 8.62519470e+02 8.21271896e-01]	[562.25140381 544.40167236 0.73114318]	[572.63232422 708.57617188 0.80134052]	[5.85596252e+02 8.57435425e+02 7.84962773e-01]	[505.97528076 213.56478882 0.91935015]	[536.70330811 215.97329712 0.894849 ]	[482.97491455 221.10305786 0.90634793]	[554.64379883 228.80175781 0.85429239]	[5.90576782e+02 8.98505615e+02 7.52683640e-01]	[6.11094604e+02 8.93319336e+02 7.47819424e-01]	[5.82945679e+02 8.70219604e+02 6.78355038e-01]	[4.64842773e+02 8.95951294e+02 7.47139513e-01]	[4.44305023e+02 8.93356995e+02 7.66816616e-01]	[4.62413025e+02 8.72759888e+02 6.80919468e-01]
[521.15570068 231.29917908 0.88111395]	[516.20294189 316.12503052 0.88127494]	[444.29907227 316.11550903 0.8372649 ]	[423.83728027 423.86837769 0.85926569]	[421.3324585 536.67687988 0.86887795]	[582.95605469 316.14074707 0.87453383]	[605.9342041 421.17358398 0.90314448]	[606.03747559 526.45080566 0.88128448]	[513.65582275 541.90203857 0.67998934]	[469.96765137 541.86151123 0.67099452]	[462.32565308 708.53997803 0.87813032]	[4.62192749e+02 8.62491516e+02 8.18249226e-01]	[559.76074219 544.35638428 0.71640766]	[567.54370117 708.56732178 0.82870448]	[5.85595520e+02 8.57462646e+02 7.81052113e-01]	[503.37301636 215.90921021 0.96806079]	[529.03192139 215.94232178 0.90106553]	[482.73797607 221.1700592 0.91494602]	[549.48675537 226.2719574 0.8574996 ]	[5.90567200e+02 8.98510193e+02 7.54055500e-01]	[6.11087830e+02 8.93323792e+02 7.49362290e-01]	[5.82961853e+02 8.70234802e+02 6.74099326e-01]	[4.64830597e+02 8.95926880e+02 7.50751436e-01]	[4.44302734e+02 8.93335510e+02 7.69626558e-01]	[4.64841278e+02 8.72726562e+02 6.80567026e-01]
[516.16204834 228.86047363 0.85750949]	[511.02105713 316.13446045 0.87463593]	[441.76379395 316.12069702 0.86188447]	[421.30664062 423.8682251 0.89739001]	[418.69348145 531.61706543 0.87010759]	[582.79656982 316.14666748 0.86362565]	[603.45794678 421.25854492 0.91658038]	[605.89642334 526.48254395 0.88741863]	[511.03631592 541.90435791 0.6871376 ]	[464.93029785 541.89477539 0.686849 ]	[462.26171875 708.52471924 0.87880957]	[4.59853638e+02 8.60006470e+02 8.13782871e-01]	[554.70147705 541.91156006 0.70594579]	[565.05047607 708.51904297 0.85057729]	[5.85592957e+02 8.57436768e+02 7.79040456e-01]	[500.88739014 213.55892944 0.96471632]	[524.02502441 215.92861938 0.94113517]	[480.26257324 221.17214966 0.91491395]	[544.46673584 228.79153442 0.89660883]	[5.90614014e+02 8.98507446e+02 7.51591265e-01]	[6.11122986e+02 8.93310059e+02 7.50383258e-01]	[5.82965515e+02 8.70221985e+02 6.66847110e-01]	[4.64826080e+02 8.95905701e+02 7.51054525e-01]	[4.44294800e+02 8.93329956e+02 7.70381093e-01]	[4.64834381e+02 8.72709412e+02 6.77614272e-01]
[508.47869873 231.32736206 0.87217486]	[505.90951538 316.1362915 0.9115544 ]	[439.22177124 316.15774536 0.87276399]	[421.14254761 423.8850708 0.9069953 ]	[418.61526489 534.1661377 0.86341131]	[577.76507568 316.10766602 0.8499108 ]	[603.29681396 421.21881104 0.90752721]	[603.36560059 526.4486084 0.88560104]	[505.99530029 544.36199951 0.70878816]	[462.42828369 544.36968994 0.71597135]	[459.81304932 708.58422852 0.87533218]	[4.59830688e+02 8.59986511e+02 8.14521194e-01]	[549.55023193 544.3336792 0.70622236]	[565.01239014 708.58917236 0.85085654]	[5.85571228e+02 8.57456360e+02 7.79866695e-01]	[500.66195679 215.89091492 0.93656623]	[523.81018066 215.96800232 0.97646749]	[477.68707275 221.14479065 0.89587891]	[541.91357422 228.81437683 0.92218697]	[5.93110901e+02 9.00995056e+02 7.50389457e-01]	[6.11145508e+02 8.93318542e+02 7.52299726e-01]	[5.82953735e+02 8.70231812e+02 6.63889289e-01]	[4.64836090e+02 8.95853088e+02 7.51879990e-01]	[4.44299286e+02 8.93297607e+02 7.73839414e-01]	[4.62414246e+02 8.70320740e+02 6.74333215e-01]
[505.87680054 231.30093384 0.88858551]	[503.42739868 316.14016724 0.9343555 ]	[436.69213867 318.5300293 0.8538574 ]	[418.64459229 423.90008545 0.88984579]	[413.59844971 536.68505859 0.8224982 ]	[572.6184082 316.10455322 0.86359686]	[595.72314453 421.18710327 0.86678845]	[600.82342529 523.97906494 0.87667269]	[503.37057495 541.7956543 0.72808725]	[459.83532715 541.81585693 0.70800239]	[459.74639893 708.57287598 0.86833566]	[4.59814575e+02 8.59974304e+02 8.11948597e-01]	[544.52862549 541.78344727 0.71300787]	[564.95440674 708.53692627 0.85885787]	[5.85558533e+02 8.57421204e+02 7.82208562e-01]	[495.69799805 213.56532288 0.9100889 ]	[521.30279541 215.93968201 0.96612471]	[472.53842163 221.14573669 0.86498201]	[541.73846436 226.27737427 0.91344237]	[5.93133179e+02 9.00983154e+02 7.46703148e-01]	[6.11160400e+02 8.93302856e+02 7.52286017e-01]	[5.82934570e+02 8.70215210e+02 6.56080604e-01]	[4.64826599e+02 8.93428772e+02 7.56098270e-01]	[4.44298218e+02 8.93273376e+02 7.77474999e-01]	[4.62403076e+02 8.70305603e+02 6.77175343e-01]
[503.30178833 231.31835938 0.91219187]	[503.24728394 316.13540649 0.92565691]	[434.05325317 316.15310669 0.81303805]	[416.0881958 423.90991211 0.84743798]	[403.39086914 536.71258545 0.8373152 ]	[567.56970215 316.11660767 0.86588395]	[588.12322998 418.71029663 0.88567257]	[595.71484375 523.97894287 0.84156799]	[503.2399292 541.80944824 0.72091269]	[459.70181274 541.79266357 0.69943643]	[459.62283325 708.56646729 0.84637862]	[4.59800323e+02 8.59981873e+02 8.07084084e-01]	[544.39508057 541.82336426 0.72294664]	[564.90026855 708.59509277 0.85327029]	[5.85540100e+02 8.57435120e+02 7.84131408e-01]	[488.00411987 213.55496216 0.89918149]	[518.7477417 215.95091248 0.92053854]	[464.96936035 221.1375885 0.87839574]	[536.74487305 226.26010132 0.87160987]	[5.93131165e+02 9.00977417e+02 7.39179969e-01]	[6.11155762e+02 8.93296753e+02 7.47409582e-01]	[5.82918823e+02 8.70244263e+02 6.53754950e-01]	[4.62416473e+02 8.93414612e+02 7.53969014e-01]	[4.41898102e+02 8.93262512e+02 7.76223242e-01]	[4.62405426e+02 8.70302429e+02 6.75761104e-01]
[500.75570679 231.3674469 0.90659666]	[500.65463257 316.13796997 0.91022575]	[426.37426758 316.14199829 0.81389797]	[408.42315674 426.39022827 0.81396413]	[400.81967163 534.17474365 0.86405426]	[564.96484375 316.12219238 0.88058972]	[585.60021973 418.69699097 0.90428811]	[588.05609131 523.91485596 0.87424701]	[500.66946411 541.88085938 0.71286178]	[457.06835938 541.84399414 0.66168559]	[457.17144775 708.54241943 0.84603643]	[4.59794159e+02 8.59966370e+02 8.09371591e-01]	[541.87799072 541.89910889 0.7430582 ]	[564.87158203 708.51031494 0.86163348]	[5.85548340e+02 8.57436707e+02 7.80430794e-01]	[482.953125 215.94691467 0.94557303]	[513.57049561 215.99099731 0.88330323]	[462.26367188 221.12623596 0.92158771]	[529.03607178 226.26841736 0.85049021]	[5.93126282e+02 8.98498474e+02 7.33888030e-01]	[6.13642944e+02 8.93291321e+02 7.46071160e-01]	[5.82910400e+02 8.70276245e+02 6.55785143e-01]	[4.62394043e+02 8.93417175e+02 7.58637071e-01]	[4.41886566e+02 8.93260986e+02 7.81813025e-01]	[4.62408630e+02 8.70288208e+02 6.80967569e-01]
[498.21505737 228.85023499 0.87527186]	[495.65509033 316.09622192 0.87984359]	[421.3833313 316.13626099 0.83447099]	[403.25762939 426.39019775 0.86319274]	[400.62161255 534.12506104 0.86982733]	[562.41607666 316.04763794 0.87519157]	[585.42047119 418.6434021 0.90242696]	[585.53973389 523.95159912 0.8990978 ]	[498.13470459 544.33868408 0.68942702]	[452.00701904 541.9017334 0.65762573]	[457.08059692 708.56719971 0.82659543]	[4.59794678e+02 8.59952515e+02 8.12141895e-01]	[541.73413086 544.33331299 0.7311483 ]	[562.47021484 706.11651611 0.86712372]	[5.85554016e+02 8.57452393e+02 7.77575791e-01]	[482.78088379 213.56063843 0.97566837]	[506.00906372 215.8927002 0.91343671]	[459.79589844 221.14811707 0.91758281]	[526.44934082 223.73191833 0.86507243]	[5.93153564e+02 8.98505737e+02 7.34095812e-01]	[6.13672180e+02 8.93299377e+02 7.51753569e-01]	[5.82911438e+02 8.70301880e+02 6.53631568e-01]	[4.62381348e+02 8.93418701e+02 7.64639556e-01]	[4.41889587e+02 8.93258545e+02 7.87542164e-01]	[4.62412598e+02 8.70277100e+02 6.90746605e-01]
[493.12365723 228.81643677 0.84327948]	[488.00805664 316.07492065 0.87847102]	[421.22628784 316.13101196 0.85695106]	[400.75506592 426.34988403 0.88557547]	[398.0652771 531.62567139 0.86040008]	[562.2633667 316.03210449 0.85595804]	[582.93121338 418.63934326 0.90825385]	[582.99383545 523.85229492 0.91396147]	[498.11941528 544.38287354 0.69311535]	[449.52102661 544.3894043 0.66594189]	[452.08151245 708.5958252 0.82078421]	[4.59803711e+02 8.59937561e+02 8.13853681e-01]	[541.73364258 544.35406494 0.73136562]	[562.41705322 706.07696533 0.86887825]	[5.85576843e+02 8.57465271e+02 7.70327449e-01]	[480.30355835 213.52752686 0.96533501]	[503.43759155 213.55822754 0.9557386 ]	[459.6494751 218.67330933 0.91196698]	[523.86486816 226.21841431 0.89175057]	[5.93151367e+02 8.98511719e+02 7.37014174e-01]	[6.13678772e+02 8.93307007e+02 7.53375232e-01]	[5.82952698e+02 8.70303223e+02 6.48856640e-01]	[4.62362671e+02 8.93436768e+02 7.71459579e-01]	[4.41887543e+02 8.93269775e+02 7.92854488e-01]	[4.64838348e+02 8.70265198e+02 6.92012250e-01]
[487.96838379 228.81451416 0.85070515]	[485.40771484 316.0585022 0.90673643]	[418.69848633 316.1479187 0.86871123]	[400.60855103 426.33950806 0.88996285]	[395.63485718 534.10467529 0.84206474]	[559.71228027 315.99447632 0.84269798]	[582.77508545 418.65817261 0.89767742]	[582.79333496 523.88781738 0.903359 ]	[493.11901855 544.34698486 0.68378669]	[446.91149902 544.36486816 0.67373794]	[451.99487305 708.6005249 0.81664884]	[4.59803650e+02 8.57441956e+02 8.15126419e-01]	[539.23498535 541.89923096 0.71305847]	[562.38201904 706.06549072 0.86610997]	[5.85577454e+02 8.57436523e+02 7.71610320e-01]	[480.14083862 213.51217651 0.94393653]	[503.27511597 213.56236267 0.9721489 ]	[457.11807251 218.64163208 0.89799953]	[521.35693359 223.68418884 0.90309614]	[5.90606140e+02 8.98489868e+02 7.38034368e-01]	[6.11165466e+02 8.93287842e+02 7.49412715e-01]	[5.85381165e+02 8.70268860e+02 6.32416964e-01]	[4.62384918e+02 8.95841064e+02 7.72762060e-01]	[4.41898376e+02 8.93284119e+02 7.89242506e-01]	[4.64827911e+02 8.70253357e+02 6.83655322e-01]
[485.40719604 228.80480957 0.86723775]	[482.93887329 316.06365967 0.9207201 ]	[418.59109497 316.14837646 0.85494256]	[398.12210083 423.88568115 0.89082068]	[393.01437378 534.14324951 0.81716239]	[554.62573242 316.00744629 0.83807254]	[577.70452881 418.62051392 0.8718102 ]	[580.31567383 523.80285645 0.88289905]	[487.96499634 541.81152344 0.68476897]	[444.30923462 541.84667969 0.68867254]	[449.44360352 708.59246826 0.82582313]	[4.59804535e+02 8.57450623e+02 8.15220237e-01]	[531.60638428 541.75146484 0.68113852]	[562.32611084 706.06329346 0.86474228]	[5.85603760e+02 8.57449158e+02 7.66456783e-01]	[477.61590576 213.49458313 0.92089027]	[500.80856323 213.54141235 0.96658337]	[452.02957153 218.63847351 0.88273609]	[521.2098999 221.16444397 0.89905125]	[5.90621826e+02 8.98512390e+02 7.34228432e-01]	[6.13643860e+02 8.93315979e+02 7.48434842e-01]	[5.85403748e+02 8.70273132e+02 6.38964891e-01]	[4.62372833e+02 8.95861633e+02 7.72399306e-01]	[4.41889343e+02 8.93298889e+02 7.89829314e-01]	[4.64835602e+02 8.70264343e+02 6.83423877e-01]
[482.90457153 228.81724548 0.88905084]	[482.80657959 316.06253052 0.93414283]	[413.57321167 316.13427734 0.81944966]	[398.02023315 423.82363892 0.87908936]	[385.32763672 534.13232422 0.82517034]	[549.53320312 316.01745605 0.8516084 ]	[572.59411621 418.6366272 0.88027489]	[575.21673584 523.76947021 0.85533613]	[485.38528442 541.8394165 0.70348978]	[441.81655884 541.85974121 0.70136416]	[446.92202759 708.6239624 0.82578737]	[4.59798431e+02 8.59943237e+02 8.14684153e-01]	[526.5012207 541.7845459 0.70129073]	[562.30187988 706.09204102 0.86224598]	[5.88001709e+02 8.59960938e+02 7.62272894e-01]	[472.57214355 213.49557495 0.90275264]	[500.67449951 213.53488159 0.94117618]	[446.94360352 218.63729858 0.88792789]	[518.65142822 221.18225098 0.86728078]	[5.93126709e+02 9.00990784e+02 7.24073648e-01]	[6.13661133e+02 8.93333740e+02 7.44272172e-01]	[5.85430664e+02 8.70291748e+02 6.41398668e-01]	[4.62368835e+02 8.95870667e+02 7.73050904e-01]	[4.41889038e+02 8.93309875e+02 7.91528165e-01]	[4.64836090e+02 8.70284363e+02 6.86761677e-01]
[482.74465942 228.86349487 0.90223175]	[480.2996521 316.05627441 0.92625463]	[408.39480591 316.1076355 0.80349934]	[393.00167847 423.81628418 0.83901697]	[382.75820923 531.60357666 0.8476029 ]	[547.00592041 316.01803589 0.86121655]	[567.57983398 418.53613281 0.86734617]	[570.10510254 521.24981689 0.85707611]	[482.89758301 541.79962158 0.71726185]	[441.73641968 541.82678223 0.70760536]	[444.43453979 708.68304443 0.82230657]	[4.59784149e+02 8.59993164e+02 8.15453649e-01]	[523.99273682 541.75061035 0.70037329]	[559.82659912 706.01977539 0.83722568]	[5.88027588e+02 8.59954041e+02 7.58078694e-01]	[467.39263916 213.51933289 0.90897679]	[498.16668701 213.55377197 0.90845358]	[441.89300537 218.59640503 0.93842655]	[513.58007812 221.1812439 0.84296507]	[5.90632263e+02 9.01003357e+02 7.20408678e-01]	[6.13633606e+02 8.93351868e+02 7.33179748e-01]	[5.85476990e+02 8.70288574e+02 6.40299857e-01]	[4.62353882e+02 8.95895203e+02 7.70966411e-01]	[4.41875641e+02 8.93332642e+02 7.96080947e-01]	[4.62423218e+02 8.70324158e+02 6.86569691e-01]
[480.24621582 231.31869507 0.90496975]	[480.11383057 316.06051636 0.90935254]	[403.33798218 316.16278076 0.82474178]	[385.32019043 423.85421753 0.84591842]	[380.21453857 534.13378906 0.86228579]	[544.45965576 315.98950195 0.86906725]	[567.4574585 416.17495728 0.87707639]	[567.55157471 521.31311035 0.88662153]	[482.87716675 541.85778809 0.71412271]	[441.68475342 541.90032959 0.70510107]	[444.41000366 708.70904541 0.82643771]	[4.59777893e+02 8.59998901e+02 8.17525744e-01]	[523.98602295 541.80133057 0.69867086]	[559.78283691 706.05133057 0.83732998]	[5.88031372e+02 8.59949097e+02 7.56373644e-01]	[462.40927124 215.89700317 0.95515001]	[493.04620361 215.89151001 0.88530475]	[441.70755005 218.64712524 0.94071746]	[508.49438477 221.14103699 0.85895729]	[5.93107849e+02 9.01001099e+02 7.23452091e-01]	[6.13637268e+02 8.93350647e+02 7.35629737e-01]	[5.85488464e+02 8.70285828e+02 6.38662040e-01]	[4.62352478e+02 8.95904785e+02 7.72145748e-01]	[4.41875824e+02 8.93339294e+02 7.98504174e-01]	[4.62414276e+02 8.70314209e+02 6.92868352e-01]
[480.13064575 228.86895752 0.88527161]	[477.59100342 316.04995728 0.88869238]	[400.82174683 316.12817383 0.83817196]	[382.75460815 426.34451294 0.86261636]	[377.68228149 531.55511475 0.86828411]	[544.29998779 315.98181152 0.86165857]	[564.95007324 416.1151123 0.88010454]	[567.51531982 521.30059814 0.89583457]	[482.75308228 541.80932617 0.71998692]	[439.24087524 541.85522461 0.70268178]	[444.34646606 708.69970703 0.8379513 ]	[4.59780914e+02 8.60009766e+02 8.17155004e-01]	[523.86828613 539.28594971 0.71073937]	[557.22515869 705.9786377 0.81185806]	[5.85582520e+02 8.54917358e+02 7.72214174e-01]	[462.29968262 213.55186462 0.97023118]	[487.99398804 213.54679871 0.89960432]	[439.26611328 218.62950134 0.9432404 ]	[505.98175049 221.13702393 0.86600637]	[5.93134705e+02 9.00996948e+02 7.13099062e-01]	[6.13635925e+02 8.93310425e+02 7.29628861e-01]	[5.85422058e+02 8.70161499e+02 6.25980377e-01]	[4.62331329e+02 8.95912781e+02 7.72094190e-01]	[4.41859344e+02 8.93343018e+02 7.98804402e-01]	[4.62427307e+02 8.70325623e+02 6.90078199e-01]
[477.60995483 228.78744507 0.85701871]	[470.04019165 316.04067993 0.8723464 ]	[400.71063232 316.14666748 0.85344779]	[380.3130188 423.86514282 0.88930398]	[377.57824707 531.5904541 0.86322957]	[541.80834961 315.95947266 0.85774273]	[564.88183594 416.16247559 0.88863194]	[567.43835449 521.32745361 0.90958464]	[480.33560181 541.84881592 0.72861999]	[439.13156128 541.90496826 0.69212145]	[444.32052612 708.65557861 0.84033233]	[4.59781555e+02 8.59986816e+02 8.16863656e-01]	[523.8102417 541.75079346 0.72399986]	[554.61254883 705.98071289 0.79484034]	[5.85547913e+02 8.54910339e+02 7.81945527e-01]	[459.86138916 213.51211548 0.97066057]	[485.40997314 213.51777649 0.92485368]	[439.17282104 218.6104126 0.9354828 ]	[503.4553833 221.18830872 0.88340873]	[5.90627075e+02 9.00985352e+02 7.14941323e-01]	[6.11123474e+02 8.93291504e+02 7.30389655e-01]	[5.85396484e+02 8.70142029e+02 6.23317540e-01]	[4.62348358e+02 8.95906677e+02 7.69107878e-01]	[4.41867462e+02 8.93336731e+02 7.93719232e-01]	[4.62427368e+02 8.70315369e+02 6.87863469e-01]
[472.54492188 228.79983521 0.84213018]	[467.44631958 316.01498413 0.88203156]	[400.62634277 316.11309814 0.86279845]	[380.17276001 423.90097046 0.8974036 ]	[375.12030029 534.10235596 0.84582955]	[541.7333374 315.9369812 0.84482658]	[562.44342041 416.08221436 0.88809502]	[565.04614258 521.3651123 0.91374207]	[480.2454834 541.81359863 0.73153985]	[436.66534424 541.89031982 0.69057298]	[444.31265259 708.6885376 0.84089142]	[4.59795502e+02 8.59999023e+02 8.15727115e-01]	[521.39984131 539.26464844 0.7212773 ]	[549.54766846 705.95898438 0.80595863]	[5.85535767e+02 8.54874084e+02 7.93968856e-01]	[459.73071289 213.50021362 0.95915204]	[482.88146973 213.53387451 0.96169198]	[436.68395996 218.61090088 0.91445363]	[503.30319214 223.68211365 0.90189236]	[5.93176270e+02 9.01041077e+02 7.22438097e-01]	[6.13639465e+02 8.93319031e+02 7.35348225e-01]	[5.85362427e+02 8.67689514e+02 6.26274109e-01]	[4.62344269e+02 8.95927551e+02 7.64184058e-01]	[4.41865509e+02 8.93348145e+02 7.88787127e-01]	[4.64842010e+02 8.70307739e+02 6.88512921e-01]
[467.46813965 228.78720093 0.84611255]	[464.90869141 316.02575684 0.89909661]	[398.17160034 316.15316772 0.86621702]	[377.74472046 423.90164185 0.90142524]	[375.00787354 534.16094971 0.83037382]	[539.24829102 315.92059326 0.83619428]	[562.34265137 416.09786987 0.88700283]	[564.96600342 521.30297852 0.91589439]	[480.20007324 541.79534912 0.72057402]	[436.63571167 541.87286377 0.69023466]	[441.92327881 708.65625 0.8455596 ]	[4.59796844e+02 8.59999878e+02 8.15080404e-01]	[521.3480835 539.24621582 0.71513158]	[547.02929688 705.92614746 0.80516326]	[5.85472351e+02 8.54807861e+02 8.14515591e-01]	[459.61929321 213.47891235 0.94445527]	[482.77664185 213.53283691 0.96939307]	[436.57351685 218.5753479 0.90708673]	[500.85162354 221.19284058 0.91338789]	[5.93166199e+02 9.00990967e+02 7.46945977e-01]	[6.11142700e+02 8.93241333e+02 7.52750933e-01]	[5.82909058e+02 8.67633301e+02 6.22945487e-01]	[4.62343536e+02 8.95922607e+02 7.62729287e-01]	[4.41864166e+02 8.93348938e+02 7.87441194e-01]	[4.64852814e+02 8.70307373e+02 6.86141729e-01]
[464.9637146 228.80644226 0.86006194]	[464.82650757 316.03414917 0.90961468]	[398.08929443 318.53283691 0.85953939]	[377.64593506 423.89956665 0.89482909]	[372.46343994 534.12438965 0.81598675]	[536.73431396 313.54434204 0.82903087]	[562.2543335 416.15808105 0.88094556]	[564.90209961 521.31097412 0.91606492]	[480.14868164 541.8302002 0.71903211]	[436.61776733 544.34265137 0.69684827]	[441.89642334 708.66455078 0.85381055]	[4.59806274e+02 8.59981323e+02 8.18507791e-01]	[521.29626465 539.27844238 0.71379328]	[544.47332764 700.87982178 0.80695593]	[5.82986206e+02 8.52205383e+02 8.29454839e-01]	[457.15420532 213.49890137 0.93036473]	[480.35696411 213.53205872 0.96062326]	[434.01348877 218.63432312 0.88923645]	[500.73153687 221.14022827 0.91191423]	[5.90569397e+02 8.95854492e+02 7.37299979e-01]	[6.08565247e+02 8.88217041e+02 7.14803636e-01]	[5.80327332e+02 8.62556458e+02 6.11238658e-01]	[4.62336487e+02 8.95913269e+02 7.64729202e-01]	[4.41858521e+02 8.93340149e+02 7.92008340e-01]	[4.64877960e+02 8.70283630e+02 6.88309968e-01]
[464.87490845 228.809021 0.86942476]	[462.43457031 316.02783203 0.91488838]	[398.06149292 316.17315674 0.85306799]	[377.60345459 423.87591553 0.89647806]	[367.34274292 531.60229492 0.8152954 ]	[536.64160156 313.54104614 0.82383275]	[559.83996582 416.12530518 0.86407286]	[564.81109619 521.24176025 0.9018538 ]	[480.10897827 541.86346436 0.71641845]	[436.55114746 544.39678955 0.68393379]	[441.89038086 708.69390869 0.8532145 ]	[4.59824432e+02 8.59961609e+02 8.20912123e-01]	[521.27038574 539.2946167 0.7109673 ]	[541.92852783 698.28796387 0.820153 ]	[5.82870361e+02 8.49706665e+02 8.06215703e-01]	[454.65057373 213.47695923 0.91153574]	[480.27438354 213.51712036 0.9601292 ]	[428.96746826 218.60195923 0.89568239]	[500.65447998 221.10514832 0.90690321]	[5.85550659e+02 8.93266418e+02 7.79681802e-01]	[6.06017212e+02 8.85599243e+02 7.28050172e-01]	[5.77752014e+02 8.57413452e+02 5.83335876e-01]	[4.62340607e+02 8.95922607e+02 7.67467618e-01]	[4.41860382e+02 8.93339050e+02 7.95272052e-01]	[4.64909546e+02 8.70261658e+02 6.87744856e-01]
[462.43417358 228.78727722 0.87531388]	[462.36578369 316.04858398 0.92570198]	[395.56991577 318.55130005 0.83588701]	[377.49401855 423.87838745 0.87712908]	[362.32357788 531.62249756 0.83923042]	[534.09857178 315.92224121 0.82360381]	[559.73522949 416.10757446 0.85185421]	[562.40356445 521.22808838 0.90192705]	[477.68884277 541.88824463 0.70889491]	[434.09307861 544.4307251 0.68564034]	[441.90274048 708.68005371 0.85324436]	[4.59844238e+02 8.59986267e+02 8.18038464e-01]	[521.20751953 541.75238037 0.70156986]	[539.30700684 693.22546387 0.81329447]	[5.80246704e+02 8.44520569e+02 7.46728420e-01]	[454.55383301 213.45973206 0.90219045]	[480.20135498 213.50415039 0.95145035]	[426.42227173 218.56694031 0.90107447]	[498.20449829 221.10577393 0.89144963]	[5.88033813e+02 8.90747986e+02 7.61110365e-01]	[6.05988281e+02 8.80448792e+02 7.26632595e-01]	[5.70070557e+02 8.52241638e+02 5.90929270e-01]	[4.62338928e+02 8.95896667e+02 7.59186149e-01]	[4.41859741e+02 8.93321411e+02 7.88236320e-01]	[4.64947296e+02 8.70276611e+02 6.81748390e-01]
[462.3475647 228.795578 0.88963759]	[462.31707764 316.04071045 0.93177068]	[393.06771851 318.54144287 0.82675529]	[375.08666992 423.82000732 0.87557024]	[362.26095581 534.09411621 0.84879458]	[531.56103516 315.9263916 0.82729059]	[559.68322754 416.08120728 0.84039843]	[562.36218262 521.22625732 0.90190411]	[477.66741943 541.88110352 0.70939773]	[434.10183716 544.40539551 0.68797839]	[441.89437866 708.64007568 0.8550204 ]	[4.59858154e+02 8.59971191e+02 8.18868756e-01]	[521.18377686 541.75494385 0.69916159]	[536.74328613 690.71936035 0.80732864]	[5.72607971e+02 8.34331482e+02 7.55078256e-01]	[449.49182129 213.46160889 0.89719391]	[480.11663818 213.48649597 0.92762482]	[423.88739014 218.57441711 0.920546 ]	[495.67086792 221.11468506 0.87382531]	[5.85441711e+02 8.85631836e+02 7.41730034e-01]	[6.03409058e+02 8.72866821e+02 7.48891175e-01]	[5.67537109e+02 8.47131409e+02 6.10512078e-01]	[4.62330902e+02 8.95866638e+02 7.64661252e-01]	[4.41856293e+02 8.93299072e+02 7.96747208e-01]	[4.64961975e+02 8.70269226e+02 6.78703129e-01]
[462.26489258 226.27871704 0.88494802]	[462.24603271 316.01269531 0.93089581]	[390.48535156 318.5451355 0.81079906]	[374.9887085 423.82406616 0.85870022]	[362.21511841 531.62243652 0.85203284]	[529.02557373 313.509552 0.82472903]	[557.17724609 416.0949707 0.83262926]	[562.28411865 521.24859619 0.89642823]	[475.14489746 541.8203125 0.68306899]	[434.01739502 544.37701416 0.67161584]	[441.88424683 708.63952637 0.85926026]	[4.59852997e+02 8.59940613e+02 8.20930839e-01]	[518.6854248 539.22369385 0.67470205]	[531.57495117 690.60876465 0.81697565]	[5.65033936e+02 8.29071045e+02 8.04430425e-01]	[446.89978027 213.42686462 0.90554738]	[477.65112305 213.43049622 0.90235478]	[421.39605713 218.53765869 0.94420189]	[493.07922363 218.65026855 0.87007731]	[5.80343506e+02 8.72926819e+02 7.78644323e-01]	[5.95750061e+02 8.67685303e+02 7.30026484e-01]	[5.62446472e+02 8.31793884e+02 6.22729540e-01]	[4.62344666e+02 8.95873291e+02 7.76712596e-01]	[4.41862396e+02 8.93302185e+02 8.00652146e-01]	[4.64960602e+02 8.70238708e+02 6.84397101e-01]
[459.85656738 226.25785828 0.88930094]	[462.20150757 315.99569702 0.93142551]	[387.9473877 318.52487183 0.80668092]	[372.52108765 423.82788086 0.85089481]	[359.82351685 534.09466553 0.85558432]	[528.97283936 313.49356079 0.82880569]	[554.66363525 416.05603027 0.82446289]	[562.29040527 521.19226074 0.89639914]	[472.59558105 541.80291748 0.67513549]	[428.93432617 544.36480713 0.66906494]	[441.8664856 708.62164307 0.8626008 ]	[4.59853546e+02 8.57446167e+02 8.21457148e-01]	[516.21081543 536.73016357 0.67128664]	[531.58776855 690.61303711 0.81164014]	[5.64838135e+02 8.18913879e+02 8.15934658e-01]	[444.3704834 213.43315125 0.92589474]	[475.12316895 213.41673279 0.88876837]	[421.31161499 218.56201172 0.95769948]	[490.51004028 218.64613342 0.87139016]	[5.67506287e+02 8.70179199e+02 7.76321292e-01]	[5.85558167e+02 8.59930359e+02 7.19518244e-01]	[5.62368042e+02 8.26584351e+02 6.14309549e-01]	[4.62320435e+02 8.95853638e+02 7.76520133e-01]	[4.41859344e+02 8.93279785e+02 7.99257457e-01]	[4.67409576e+02 8.70200989e+02 6.78671122e-01]
[459.77130127 226.21890259 0.88560987]	[459.8132019 315.99371338 0.93364042]	[387.86334229 316.16589355 0.80940467]	[372.50088501 423.80224609 0.85137099]	[359.78753662 531.59619141 0.86008942]	[526.51037598 313.48321533 0.83449447]	[554.65429688 416.0741272 0.82983541]	[562.29241943 518.77905273 0.88962191]	[470.04193115 541.80462646 0.67437971]	[426.43133545 544.35229492 0.66972554]	[441.82763672 708.64160156 0.86290252]	[4.59833252e+02 8.57438477e+02 8.22157562e-01]	[513.64361572 539.222229 0.66416758]	[534.13879395 690.62121582 0.80593842]	[559.82354736 811.23980713 0.82593781]	[441.92178345 213.4262085 0.940404 ]	[472.5640564 213.39840698 0.88157225]	[421.23168945 218.58413696 0.95938903]	[487.99871826 218.61729431 0.88157022]	[5.62389099e+02 8.54878479e+02 7.76361227e-01]	[5.82786682e+02 8.49682861e+02 7.30790973e-01]	[5.54702637e+02 8.16322998e+02 5.83468437e-01]	[4.62313232e+02 8.95841736e+02 7.71155775e-01]	[4.41860413e+02 8.93275024e+02 7.94145465e-01]	[4.64951752e+02 8.70202515e+02 6.66263938e-01]
[459.68789673 223.67993164 0.8813175 ]	[459.78237915 315.98294067 0.93311405]	[385.3765564 316.15811157 0.81290698]	[372.43463135 423.86404419 0.83798283]	[359.78839111 531.60198975 0.86192453]	[526.48028564 313.46438599 0.8345502 ]	[554.63537598 416.07015991 0.83086008]	[562.28796387 518.76806641 0.88858289]	[469.96087646 541.81195068 0.68274558]	[426.36483765 544.35107422 0.6762886 ]	[441.77572632 708.59692383 0.86697048]	[4.59824799e+02 8.57365051e+02 8.27597857e-01]	[511.06222534 539.23907471 0.66889834]	[531.54498291 688.04681396 0.82139975]	[5.54644043e+02 8.03497498e+02 7.71977425e-01]	[441.85006714 213.38980103 0.95000321]	[470.00012207 213.36262512 0.88151073]	[421.18380737 218.56845093 0.95696133]	[487.93634033 218.59112549 0.88970137]	[5.54681396e+02 8.44557678e+02 7.43123889e-01]	[5.70051453e+02 8.34303711e+02 7.31764495e-01]	[5.52096558e+02 8.06106201e+02 6.15219414e-01]	[4.62317596e+02 8.93427917e+02 7.72069931e-01]	[4.41872070e+02 8.93255371e+02 7.86605656e-01]	[4.64920502e+02 8.70161133e+02 6.65775537e-01]
[459.68621826 223.67692566 0.88075131]	[459.7802124 315.98278809 0.93290806]	[385.37844849 316.16018677 0.81244165]	[369.98654175 423.87179565 0.83819199]	[359.78863525 531.61273193 0.86193192]	[526.4720459 313.45611572 0.8346563 ]	[554.63482666 416.07110596 0.831227 ]	[562.28631592 518.76696777 0.8881433 ]	[469.95953369 541.82635498 0.68619025]	[426.35806274 544.36279297 0.6794697 ]	[441.77471924 708.60089111 0.86662608]	[4.59827087e+02 8.57359253e+02 8.27411413e-01]	[511.06362915 539.25738525 0.67243022]	[531.55609131 688.05078125 0.82065076]	[5.54643738e+02 8.03523621e+02 7.71271586e-01]	[441.8494873 213.38896179 0.95062464]	[469.99853516 213.36135864 0.88130438]	[421.18389893 218.56535339 0.95686018]	[487.93408203 218.58657837 0.89060622]	[5.54691956e+02 8.44589417e+02 7.43116498e-01]	[5.70060547e+02 8.34327087e+02 7.27224708e-01]	[5.52083313e+02 8.06129700e+02 6.11652732e-01]	[4.62314087e+02 8.93435059e+02 7.70953894e-01]	[4.41868439e+02 8.93259949e+02 7.85797536e-01]	[4.64926392e+02 8.70149902e+02 6.61668062e-01]
[459.63696289 223.66926575 0.87314922]	[459.75213623 315.99121094 0.93332458]	[385.34899902 316.16830444 0.81484908]	[369.93841553 423.9055481 0.83097434]	[359.77261353 531.57873535 0.86595172]	[526.44470215 313.46035767 0.8381198 ]	[554.62573242 416.08547974 0.83519357]	[562.27886963 521.22851562 0.89599884]	[467.49554443 541.8326416 0.69099045]	[426.34280396 544.36895752 0.68183184]	[441.77334595 708.58203125 0.8676396 ]	[4.59810547e+02 8.54918579e+02 8.27360928e-01]	[511.04370117 539.2779541 0.67782009]	[529.06402588 688.0390625 0.80761641]	[5.46937866e+02 7.93251831e+02 7.75256097e-01]	[441.80349731 213.37889099 0.95968574]	[467.50787354 213.35919189 0.88183045]	[421.14059448 218.55160522 0.95814812]	[485.49578857 218.59968567 0.89114714]	[5.44434753e+02 8.31726196e+02 7.75427938e-01]	[5.64836365e+02 8.26639526e+02 7.24072814e-01]	[5.44511475e+02 7.95839050e+02 5.91774940e-01]	[4.62300140e+02 8.93428528e+02 7.58189559e-01]	[4.41856384e+02 8.93260620e+02 7.73847640e-01]	[4.64918304e+02 8.70143188e+02 6.59127474e-01]
[459.60943604 221.19450378 0.87093836]	[459.72610474 315.99911499 0.93441427]	[385.30847168 316.17126465 0.81855953]	[369.90777588 423.88525391 0.83077919]	[359.79290771 531.62030029 0.86278909]	[526.42828369 313.47213745 0.84059 ]	[552.0982666 416.08514404 0.84038329]	[562.25683594 521.23944092 0.89068961]	[467.47802734 541.85858154 0.69362146]	[426.34307861 544.39929199 0.68301439]	[441.77468872 708.61529541 0.86290812]	[4.59780853e+02 8.57384949e+02 8.25498283e-01]	[508.55496216 539.29980469 0.68069518]	[526.51452637 688.06781006 0.80395985]	[541.85931396 772.81903076 0.77523702]	[441.7729187 213.34094238 0.95354354]	[467.49029541 213.34709167 0.88259256]	[418.78842163 218.53288269 0.95693195]	[485.46557617 218.62094116 0.8907513 ]	[5.41780212e+02 8.11302185e+02 7.71548986e-01]	[5.59723145e+02 8.08593750e+02 6.92561269e-01]	[5.39309631e+02 7.77855225e+02 5.62294483e-01]	[4.62305328e+02 8.95884399e+02 7.56690741e-01]	[4.41877960e+02 8.93311646e+02 7.66812623e-01]	[4.64872894e+02 8.70156921e+02 6.68745637e-01]
[459.60931396 221.19458008 0.87097788]	[459.72766113 315.99533081 0.93458688]	[385.30426025 316.16165161 0.81923181]	[369.9072876 423.88619995 0.83088803]	[359.79364014 531.61395264 0.86384267]	[526.43170166 313.47406006 0.84025002]	[552.0993042 416.08538818 0.84018683]	[562.25738525 521.23071289 0.89043367]	[467.47836304 541.831604 0.69367117]	[426.34628296 544.37896729 0.68373436]	[441.77365112 708.61315918 0.86152422]	[4.59777405e+02 8.57369995e+02 8.25276732e-01]	[511.0088501 539.26959229 0.67957759]	[526.51879883 688.02941895 0.80080348]	[541.85791016 772.81982422 0.77973288]	[441.77252197 213.34109497 0.95338684]	[467.48953247 213.34738159 0.88275921]	[418.78790283 218.53268433 0.95685762]	[485.46563721 218.62139893 0.8905198 ]	[5.41789795e+02 8.11299438e+02 7.75873542e-01]	[5.59726440e+02 8.08589722e+02 6.96663558e-01]	[5.39294250e+02 7.77863037e+02 5.65460205e-01]	[4.62310394e+02 8.95886475e+02 7.57056594e-01]	[4.41883087e+02 8.93313782e+02 7.64927864e-01]	[4.64868164e+02 8.70141174e+02 6.67909265e-01]
[457.09368896 221.19474792 0.8507989 ]	[457.19580078 316.02328491 0.90945554]	[382.72409058 318.54238892 0.84183627]	[367.36645508 426.34619141 0.8218478 ]	[359.80831909 531.61248779 0.86542374]	[523.91455078 313.46960449 0.85635966]	[549.559021 413.59857178 0.82568741]	[559.7947998 518.77996826 0.86542225]	[467.40356445 541.83728027 0.69267452]	[423.90505981 544.38336182 0.68359071]	[441.78659058 708.55786133 0.84489971]	[4.59772949e+02 8.59949036e+02 8.12240303e-01]	[506.00991821 539.28283691 0.68701613]	[523.81396484 685.52349854 0.73761332]	[521.38909912 716.32403564 0.73583114]	[441.65487671 213.34082031 0.9565165 ]	[464.92825317 213.34764099 0.90033102]	[418.70053101 218.53936768 0.95085603]	[482.97064209 218.6484375 0.90894246]	[523.76831055 767.69317627 0.76976031]	[5.36656982e+02 7.62439514e+02 6.21244431e-01]	[5.13606873e+02 7.08677185e+02 5.77450156e-01]	[4.62334839e+02 8.95916504e+02 7.44454682e-01]	[4.41898315e+02 8.93352234e+02 7.56806731e-01]	[4.64854889e+02 8.70260864e+02 6.63894951e-01]
[457.07119751 221.19277954 0.84892565]	[457.1529541 316.03829956 0.91168839]	[380.32684326 318.55319214 0.84596181]	[364.87249756 426.36682129 0.83121657]	[359.80618286 534.11383057 0.87111574]	[523.87866211 313.51052856 0.87355798]	[549.5368042 416.04534912 0.841887 ]	[559.74890137 521.22021484 0.87040198]	[467.42242432 541.85571289 0.68669701]	[423.91372681 544.39257812 0.67372733]	[441.77752686 708.54284668 0.84967172]	[4.59781281e+02 8.59933533e+02 8.07983935e-01]	[508.45974731 539.30950928 0.68244934]	[523.78967285 685.58044434 0.73515463]	[5.21316772e+02 7.13756714e+02 6.93005264e-01]	[439.32263184 213.33520508 0.95572406]	[464.90472412 213.3508606 0.90609682]	[418.67138672 218.53781128 0.94796908]	[482.9447937 218.65858459 0.90791905]	[5.21196960e+02 7.57297546e+02 6.80453062e-01]	[5.26443115e+02 7.49634766e+02 6.75461769e-01]	[5.13628052e+02 7.08625366e+02 5.26400208e-01]	[4.62321625e+02 8.95904541e+02 7.44186521e-01]	[4.41881866e+02 8.93341553e+02 7.58884788e-01]	[4.64871246e+02 8.70268555e+02 6.57054842e-01]
[454.61349487 221.20903015 0.83738321]	[457.11499023 316.03198242 0.90187436]	[380.29641724 318.55319214 0.85751837]	[364.82675171 426.39627075 0.84503484]	[359.80258179 534.14666748 0.87030184]	[523.86956787 313.45803833 0.86485302]	[549.51019287 416.0953064 0.86291957]	[559.70532227 521.22491455 0.85939121]	[464.91854858 541.89306641 0.6901316 ]	[423.8012085 544.43560791 0.67728603]	[441.75158691 708.57025146 0.85575426]	[4.59767670e+02 8.59939453e+02 7.99203634e-01]	[505.96755981 541.81256104 0.68011117]	[523.83880615 688.15258789 0.7782473 ]	[5.21246643e+02 7.16317261e+02 3.05459023e-01]	[439.29943848 213.35949707 0.95558369]	[464.83172607 213.37374878 0.91806012]	[418.64297485 218.54011536 0.9371286 ]	[482.90887451 218.65649414 0.91287082]	[5.13641357e+02 7.47126648e+02 4.05303121e-01]	[5.21385620e+02 7.44464478e+02 3.96269798e-01]	[5.21225342e+02 7.16272522e+02 2.65916526e-01]	[4.62338074e+02 8.95885742e+02 7.44106114e-01]	[4.41881592e+02 8.93327637e+02 7.55271554e-01]	[4.64851532e+02 8.70286133e+02 6.53099537e-01]
[454.57174683 223.66601562 0.83423036]	[457.10040283 316.0211792 0.89590526]	[380.29058838 318.53979492 0.8555702 ]	[364.79623413 426.42202759 0.84370637]	[359.78338623 536.68695068 0.88358581]	[523.85253906 313.43640137 0.86079645]	[549.49884033 416.10528564 0.86584002]	[557.26672363 521.2088623 0.85845768]	[464.88818359 541.90423584 0.69883633]	[421.38693237 544.43206787 0.68162805]	[441.73468018 708.55981445 0.85378766]	[4.59751160e+02 8.59926147e+02 8.00269723e-01]	[505.94006348 541.82073975 0.6843518 ]	[523.89208984 688.02386475 0.79650933]	[5.21211121e+02 7.13743347e+02 1.35275215e-01]	[439.26699829 213.3664856 0.95539749]	[462.43444824 213.38005066 0.9271487 ]	[418.60464478 218.56053162 0.92800307]	[482.89190674 218.65870667 0.9163118 ]	[5.05940125e+02 7.31772278e+02 2.40251809e-01]	[5.21252136e+02 7.29238220e+02 2.36488298e-01]	[5.18750488e+02 7.16308411e+02 1.35757014e-01]	[4.62333374e+02 8.95881775e+02 7.44243383e-01]	[4.41873474e+02 8.93326599e+02 7.55628943e-01]	[4.62420868e+02 8.70305786e+02 6.51986003e-01]
[452.07565308 223.6807251 0.83272457]	[457.07049561 316.01849365 0.88916516]	[380.26486206 318.54180908 0.85752958]	[364.7671814 426.43588257 0.84429157]	[359.77813721 536.7197876 0.88419861]	[523.82794189 313.42196655 0.85974526]	[547.05279541 416.09689331 0.87083578]	[557.21710205 521.18579102 0.85356605]	[464.84127808 541.88537598 0.70240891]	[421.34866333 544.41571045 0.68601686]	[441.67654419 708.5302124 0.85193068]	[4.59748291e+02 8.59930481e+02 8.00393045e-01]	[505.89346313 541.80151367 0.68437767]	[523.86303711 688.05163574 0.76871407]	[5.16209717e+02 7.00846436e+02 1.44706085e-01]	[439.24029541 213.38024902 0.95876378]	[462.39587402 213.39041138 0.93731964]	[418.5921936 218.5774231 0.92276579]	[482.86694336 218.67195129 0.91955739]	[5.03348053e+02 7.26548950e+02 3.21375966e-01]	[5.18672119e+02 7.23969116e+02 2.71343857e-01]	[5.13630554e+02 7.03407898e+02 1.39575720e-01]	[4.62331757e+02 8.95887085e+02 7.41624177e-01]	[4.41870972e+02 8.93339111e+02 7.56728888e-01]	[4.64833588e+02 8.70306885e+02 6.49063587e-01]
[452.03613281 223.66896057 0.8332417 ]	[454.63418579 316.02035522 0.88271785]	[380.24298096 318.53915405 0.85877717]	[362.33822632 426.44833374 0.84470159]	[359.77313232 536.72570801 0.88616002]	[523.8104248 313.42340088 0.85937941]	[547.0411377 416.10205078 0.87313372]	[554.69940186 521.20703125 0.8514992 ]	[462.45166016 544.36480713 0.70731044]	[421.31964111 544.45843506 0.6848973 ]	[441.68533325 708.57025146 0.86013889]	[4.59742462e+02 8.57456665e+02 8.04849684e-01]	[503.49615479 541.84576416 0.69201005]	[523.78771973 695.78869629 0.71640611]	[0. 0. 0.]	[439.20883179 213.36541748 0.95699143]	[462.36999512 213.38473511 0.9440341 ]	[418.56057739 218.57487488 0.91458696]	[482.83990479 218.67956543 0.92024815]	[0. 0. 0.]	[0. 0. 0.]	[0. 0. 0.]	[4.62329315e+02 8.95891541e+02 7.42517292e-01]	[4.41869324e+02 8.93337708e+02 7.57765114e-01]	[4.62414825e+02 8.70297180e+02 6.53338611e-01]
[451.99533081 223.66990662 0.83191335]	[454.62539673 316.01141357 0.88104308]	[380.23626709 318.52642822 0.85950708]	[362.32473755 428.92880249 0.84601974]	[359.76785278 536.73510742 0.88931692]	[523.80889893 313.41140747 0.8555975 ]	[547.00866699 416.12219238 0.87988555]	[552.12927246 521.19696045 0.85108882]	[462.40899658 544.37011719 0.71657127]	[421.27249146 544.46118164 0.69096571]	[439.32693481 708.64324951 0.85555267]	[4.59743958e+02 8.59936829e+02 8.03162456e-01]	[503.46380615 541.84179688 0.69854558]	[523.78027344 698.35388184 0.75362414]	[0. 0. 0.]	[439.18240356 213.36106873 0.95278597]	[462.34866333 213.38240051 0.94691765]	[418.55142212 218.58074951 0.91024572]	[482.81640625 218.67619324 0.9220714 ]	[0. 0. 0.]	[0. 0. 0.]	[0. 0. 0.]	[4.62323120e+02 8.95880981e+02 7.35525429e-01]	[4.41862244e+02 8.93332336e+02 7.54215956e-01]	[4.62418671e+02 8.70317932e+02 6.46075487e-01]
[449.50897217 223.66105652 0.83396733]	[454.61203003 316.01019287 0.879058 ]	[380.22732544 318.52432251 0.85929954]	[362.31829834 428.94390869 0.84725863]	[359.76138306 536.74890137 0.88929158]	[523.79754639 313.40237427 0.85500818]	[546.99786377 416.12542725 0.88172954]	[552.08770752 521.19219971 0.85374194]	[462.42779541 544.34667969 0.71443373]	[421.28460693 544.45123291 0.69262105]	[439.31054688 708.60418701 0.86178869]	[4.59722107e+02 8.59934082e+02 8.02484393e-01]	[503.4854126 541.81115723 0.69417405]	[521.31036377 693.22650146 0.77712613]	[0. 0. 0.]	[439.15307617 213.35853577 0.94656247]	[462.33074951 213.37870789 0.9498046 ]	[416.17214966 218.58631897 0.90543514]	[482.79806519 218.64672852 0.92669439]	[0. 0. 0.]	[0. 0. 0.]	[0. 0. 0.]	[4.62360779e+02 8.95864441e+02 7.31151104e-01]	[4.41887665e+02 8.93338196e+02 7.47390151e-01]	[4.62384338e+02 8.72701477e+02 6.48088157e-01]
[449.48498535 221.2038269 0.83658713]	[454.59002686 316.01205444 0.87900847]	[380.20516968 318.53457642 0.86265802]	[362.31234741 428.95220947 0.84766233]	[359.7543335 536.74060059 0.89322484]	[523.79876709 310.97335815 0.85271209]	[546.98461914 416.11532593 0.88155389]	[552.07189941 521.21508789 0.85762805]	[462.4354248 544.39306641 0.70482516]	[421.30438232 546.9519043 0.68295985]	[439.31228638 708.6270752 0.85985792]	[4.59719666e+02 8.57455933e+02 8.02936018e-01]	[503.47885132 541.86224365 0.69177479]	[521.28540039 693.18701172 0.78949565]	[0. 0. 0.]	[439.13864136 213.35050964 0.94261169]	[462.31152344 213.36994934 0.95203131]	[416.1651001 218.58566284 0.90540373]	[482.78042603 218.62811279 0.93089008]	[0. 0. 0.]	[0. 0. 0.]	[0. 0. 0.]	[4.62368713e+02 8.95875732e+02 7.36803055e-01]	[4.41899628e+02 8.93344238e+02 7.49544621e-01]	[4.62374725e+02 8.70322876e+02 6.60314918e-01]
[449.46392822 221.17559814 0.83993304]	[454.57678223 316.00500488 0.87531555]	[380.20269775 318.52371216 0.86164576]	[362.29086304 428.94876099 0.85034204]	[359.74032593 539.16442871 0.8965441 ]	[521.41912842 310.95419312 0.85222697]	[546.95617676 416.06872559 0.87634289]	[552.07922363 521.23529053 0.8618961 ]	[462.42245483 544.41937256 0.71489435]	[421.29660034 546.97540283 0.68504989]	[439.30184937 708.64465332 0.85698819]	[4.59715576e+02 8.59958496e+02 7.98852742e-01]	[503.46377563 541.8939209 0.70358872]	[521.29162598 693.17633057 0.79191667]	[0. 0. 0.]	[439.12139893 213.3397522 0.93700665]	[462.29620361 213.35389709 0.95301807]	[416.14694214 218.60438538 0.90223843]	[482.76248169 218.6212616 0.93363452]	[0. 0. 0.]	[0. 0. 0.]	[0. 0. 0.]	[4.62414276e+02 8.95897827e+02 7.23350108e-01]	[4.44333099e+02 8.93372986e+02 7.33998835e-01]	[4.62359283e+02 8.72714539e+02 6.63089275e-01]
[449.45150757 221.13565063 0.84381843]	[454.56323242 316.00280762 0.8727352 ]	[380.19683838 316.17480469 0.8623957 ]	[362.25912476 428.94110107 0.85442317]	[359.73443604 539.17315674 0.89863068]	[521.40222168 310.95797729 0.85325837]	[546.94793701 416.05410767 0.87747675]	[549.6038208 521.20465088 0.8604579 ]	[462.41436768 544.40655518 0.71775943]	[421.2961731 546.96191406 0.68760854]	[439.27825928 708.63256836 0.85346329]	[4.59710815e+02 8.59950012e+02 8.01185548e-01]	[503.44970703 541.88372803 0.70701754]	[521.34088135 690.72094727 0.79515767]	[0. 0. 0.]	[439.10586548 213.31500244 0.92765594]	[462.28134155 213.32818604 0.94857484]	[416.11636353 218.58233643 0.90152985]	[482.73077393 218.59986877 0.93236995]	[0. 0. 0.]	[0. 0. 0.]	[0. 0. 0.]	[4.62390503e+02 8.95902832e+02 7.32496023e-01]	[4.44316376e+02 8.93374268e+02 7.42060244e-01]	[4.62362854e+02 8.72709167e+02 6.65916502e-01]
[449.43554688 221.11231995 0.84578848]	[452.08062744 316.00549316 0.86805397]	[380.17315674 318.53427124 0.86312187]	[362.24066162 428.94766235 0.85615051]	[359.70889282 539.16748047 0.90085852]	[521.37139893 310.94390869 0.85293728]	[546.92498779 416.03933716 0.87824923]	[552.07873535 521.21386719 0.85871434]	[462.41159058 544.38171387 0.71531016]	[421.28469849 546.93383789 0.68777299]	[439.26849365 708.63781738 0.85375023]	[4.59716492e+02 8.59965515e+02 8.01190197e-01]	[503.46389771 541.85913086 0.69990957]	[521.34997559 690.7053833 0.79596776]	[0. 0. 0.]	[439.09243774 213.30206299 0.9226594 ]	[462.26947021 213.31546021 0.94648743]	[416.09857178 218.57887268 0.90027118]	[480.37646484 218.61100769 0.92767227]	[0. 0. 0.]	[0. 0. 0.]	[0. 0. 0.]	[4.62379333e+02 8.95907776e+02 7.30125725e-01]	[4.44308411e+02 8.93377319e+02 7.39633918e-01]	[4.62372162e+02 8.72718079e+02 6.66022420e-01]
[446.95510864 221.10353088 0.85018677]	[452.03375244 316.00332642 0.86501056]	[380.15948486 318.53710938 0.86480522]	[362.2260437 428.92523193 0.85998064]	[359.7008667 536.71380615 0.89644504]	[521.3380127 310.95394897 0.85151786]	[546.93103027 416.0680542 0.88302732]	[552.08813477 521.22937012 0.86124885]	[462.4130249 544.4072876 0.71524984]	[421.28384399 546.96014404 0.68669766]	[439.2645874 708.64825439 0.85399693]	[4.59717377e+02 8.59955200e+02 8.03434193e-01]	[503.46673584 541.88696289 0.70092368]	[521.36022949 690.71661377 0.79432309]	[0. 0. 0.]	[439.06750488 213.29533386 0.91828156]	[462.24850464 213.30987549 0.94388503]	[416.08251953 218.58364868 0.89681405]	[480.34750366 218.61117554 0.92957485]	[0. 0. 0.]	[0. 0. 0.]	[0. 0. 0.]	[4.62375092e+02 8.95911377e+02 7.31120288e-01]	[4.44305481e+02 8.93376160e+02 7.41337121e-01]	[4.62377136e+02 8.72707031e+02 6.67922735e-01]
[446.93948364 218.67321777 0.85343581]	[452.0100708 316.01623535 0.8647095 ]	[380.14291382 318.565979 0.86679614]	[362.21124268 428.94741821 0.86261594]	[359.67044067 536.69940186 0.89695919]	[521.33410645 310.95071411 0.85199237]	[546.9241333 416.052948 0.87947345]	[552.08953857 521.22729492 0.86126184]	[462.41955566 544.38250732 0.7150594 ]	[421.28109741 544.48590088 0.68945175]	[439.26779175 708.60931396 0.86091137]	[4.59716309e+02 8.59958008e+02 8.03986251e-01]	[503.46923828 541.85876465 0.69964039]	[521.31420898 690.73352051 0.79142088]	[0. 0. 0.]	[436.69711304 213.28321838 0.91402763]	[462.22900391 213.2984314 0.94077885]	[416.072052 218.56646729 0.89796996]	[480.31719971 218.60534668 0.92999524]	[0. 0. 0.]	[0. 0. 0.]	[0. 0. 0.]	[4.62368256e+02 8.95907471e+02 7.32245266e-01]	[4.44298401e+02 8.93373596e+02 7.44001687e-01]	[4.62376648e+02 8.72708618e+02 6.69522047e-01]
[446.91305542 218.68164062 0.85400766]	[451.99523926 316.02438354 0.86589444]	[380.12414551 318.58029175 0.86740208]	[362.21139526 428.96139526 0.86190724]	[359.64831543 539.1831665 0.90479922]	[521.33770752 310.95822144 0.85273969]	[544.5456543 416.05755615 0.88283288]	[552.08691406 521.22088623 0.85849857]	[462.41897583 544.36541748 0.7145102 ]	[421.28097534 544.47216797 0.68929422]	[439.28497314 708.65197754 0.86059397]	[4.59730713e+02 8.59983398e+02 8.02395523e-01]	[503.46881104 541.8347168 0.69863534]	[521.28985596 693.20666504 0.78297025]	[0. 0. 0.]	[436.67407227 213.28964233 0.91291624]	[462.20275879 213.30783081 0.940696 ]	[416.03665161 218.55645752 0.89198607]	[480.2890625 218.58056641 0.93126822]	[0. 0. 0.]	[0. 0. 0.]	[0. 0. 0.]	[4.62369415e+02 8.95924255e+02 7.21805871e-01]	[4.44296936e+02 8.93387817e+02 7.35602677e-01]	[4.62399414e+02 8.72716919e+02 6.61673725e-01]
[446.89175415 221.10469055 0.85317683]	[451.98760986 316.03991699 0.86585808]	[380.11407471 318.61172485 0.86738771]	[362.20297241 428.96594238 0.86212653]	[359.62631226 539.2355957 0.91183609]	[521.34442139 310.96453857 0.85209179]	[544.53497314 416.04525757 0.88272893]	[552.09185791 521.21862793 0.85826111]	[462.42199707 544.37207031 0.71352071]	[421.27783203 544.47564697 0.68854165]	[439.28265381 708.65637207 0.8645671 ]	[4.59735565e+02 8.59987610e+02 8.04839969e-01]	[503.47320557 541.84143066 0.69554043]	[521.28479004 693.21899414 0.77708596]	[0. 0. 0.]	[436.65093994 213.30203247 0.91163409]	[462.18136597 213.31700134 0.94149208]	[413.59222412 218.5738678 0.88553959]	[480.26815796 218.57649231 0.93002373]	[0. 0. 0.]	[0. 0. 0.]	[0. 0. 0.]	[4.62359131e+02 8.95921997e+02 7.21259117e-01]	[4.41888855e+02 8.93372559e+02 7.37594485e-01]	[4.62417145e+02 8.72715576e+02 6.62891746e-01]
[446.88656616 221.12901306 0.85023969]	[449.50369263 316.04138184 0.86684847]	[380.09832764 318.61688232 0.8654418 ]	[359.83352661 428.98028564 0.86435729]	[359.62197876 539.23596191 0.90891755]	[521.33978271 310.96487427 0.85131872]	[544.5244751 416.03799438 0.88289934]	[552.0814209 521.21466064 0.85951835]	[462.40869141 544.37005615 0.71848321]	[421.27471924 544.47503662 0.69057435]	[439.29748535 708.59472656 0.87030292]	[4.59734467e+02 8.59977051e+02 8.04563999e-01]	[503.45581055 541.83898926 0.69947851]	[521.27032471 693.1661377 0.78099263]	[0. 0. 0.]	[436.64175415 213.31399536 0.91155362]	[459.85305786 213.32603455 0.94322252]	[413.56030273 218.58027649 0.88289303]	[480.2477417 218.56921387 0.92879754]	[0. 0. 0.]	[0. 0. 0.]	[0. 0. 0.]	[4.62364594e+02 8.95929749e+02 7.19705105e-01]	[4.41889801e+02 8.93376953e+02 7.37026513e-01]	[4.62412506e+02 8.72709961e+02 6.62341893e-01]
[446.88476562 221.14733887 0.84981173]	[449.49252319 316.04046631 0.86773717]	[377.7371521 318.62329102 0.86561358]	[359.83297729 428.97515869 0.86524093]	[359.615448 539.26202393 0.91247177]	[521.34082031 310.96014404 0.85248941]	[544.51409912 416.02825928 0.88347328]	[552.06182861 521.19830322 0.85853136]	[462.40750122 544.36273193 0.72126395]	[421.26882935 544.46502686 0.69387054]	[439.29315186 708.59008789 0.86533439]	[4.59736084e+02 8.59985352e+02 8.03792655e-01]	[503.45855713 541.83178711 0.70021361]	[521.22436523 693.19165039 0.77507019]	[0. 0. 0.]	[436.63323975 213.3274231 0.91365075]	[459.84814453 213.33885193 0.94717664]	[413.52255249 218.57925415 0.88164675]	[480.24438477 218.57493591 0.92804909]	[0. 0. 0.]	[0. 0. 0.]	[0. 0. 0.]	[4.62353943e+02 8.95922974e+02 7.24227071e-01]	[4.41881470e+02 8.93368958e+02 7.41395533e-01]	[4.62414001e+02 8.72718079e+02 6.62662745e-01]
[446.86981201 221.16847229 0.84702921]	[449.46936035 316.02642822 0.86740828]	[377.73880005 318.6104126 0.86718118]	[359.82662964 428.99291992 0.86595315]	[359.62063599 539.26300049 0.91303319]	[521.32568359 310.94921875 0.85105067]	[544.50921631 413.60437012 0.88179028]	[549.58795166 521.17993164 0.85964775]	[462.40847778 544.36102295 0.72404361]	[421.26760864 544.45983887 0.69710964]	[439.29891968 708.56646729 0.86713338]	[4.59739716e+02 8.60005371e+02 8.01725984e-01]	[503.45959473 541.82965088 0.70467621]	[521.23968506 693.17401123 0.77921748]	[4.93120392e+02 6.70124329e+02 5.31667620e-02]	[436.6192627 213.34117126 0.9126718 ]	[459.83450317 213.35270691 0.94906205]	[413.50744629 218.59141541 0.87902308]	[480.22955322 218.56985474 0.92689365]	[0. 0. 0.]	[0. 0. 0.]	[0. 0. 0.]	[4.62363831e+02 8.95928650e+02 7.22866595e-01]	[4.41886505e+02 8.93376343e+02 7.40317404e-01]	[4.62415100e+02 8.72731384e+02 6.61628962e-01]
[444.45217896 221.18733215 0.84485972]	[449.4609375 316.02575684 0.86702234]	[377.73864746 318.61309814 0.86780828]	[359.81588745 431.47824097 0.86906374]	[359.61907959 539.27850342 0.91588986]	[521.31347656 310.94287109 0.84997672]	[544.5078125 413.59991455 0.88264322]	[549.56323242 521.20611572 0.86416805]	[462.39199829 544.3404541 0.72771072]	[421.25415039 544.43615723 0.70192015]	[439.25286865 708.57666016 0.86684054]	[4.59743286e+02 8.62483826e+02 8.01561475e-01]	[503.44360352 541.80511475 0.70689332]	[521.21868896 690.70343018 0.78512222]	[4.98240875e+02 6.67617249e+02 5.94409406e-02]	[436.61224365 213.35137939 0.91330087]	[459.82958984 213.3633728 0.95034456]	[413.50469971 218.59182739 0.87856209]	[480.22302246 218.56968689 0.92722142]	[0. 0. 0.]	[0. 0. 0.]	[0. 0. 0.]	[4.62355377e+02 8.95926758e+02 7.24713385e-01]	[4.41887512e+02 8.93374573e+02 7.40707219e-01]	[4.64826721e+02 8.72731018e+02 6.59913659e-01]
[444.44058228 221.20141602 0.8435427 ]	[449.45065308 316.02825928 0.86581194]	[377.73565674 318.61178589 0.86829555]	[359.81762695 431.47738647 0.86888826]	[359.6204834 539.2802124 0.91719896]	[521.30627441 310.93981934 0.8481155 ]	[544.51019287 413.5866394 0.8800993 ]	[549.50653076 521.18395996 0.86577141]	[462.37149048 544.36834717 0.73478705]	[421.25534058 544.46325684 0.70371026]	[439.25878906 708.61108398 0.86407864]	[4.59747955e+02 8.60010681e+02 8.03546786e-01]	[503.41009521 541.83660889 0.71799517]	[521.25598145 690.68988037 0.79616797]	[5.03334625e+02 6.67553040e+02 6.59684688e-02]	[436.60269165 213.35566711 0.91238487]	[459.81985474 213.37199402 0.95030689]	[411.02709961 218.58702087 0.87740391]	[480.20993042 218.56787109 0.92501795]	[0. 0. 0.]	[0. 0. 0.]	[0. 0. 0.]	[4.62359039e+02 8.95924805e+02 7.27471590e-01]	[4.41885925e+02 8.93369690e+02 7.44495332e-01]	[4.64829559e+02 8.72726074e+02 6.61755145e-01]
[444.43002319 223.66581726 0.84399813]	[449.45043945 316.02706909 0.86580139]	[377.7359314 318.60421753 0.86797827]	[359.81439209 431.4887085 0.87022769]	[359.63040161 539.29516602 0.9181866 ]	[521.30078125 310.93969727 0.8485021 ]	[544.52398682 416.02511597 0.88149893]	[547.06225586 521.20043945 0.87467349]	[462.36404419 544.35119629 0.73152101]	[421.24356079 544.4552002 0.70258904]	[439.25637817 708.62371826 0.86220741]	[4.59748932e+02 8.62486389e+02 8.03841710e-01]	[503.4079895 541.80834961 0.71219712]	[521.22503662 690.70263672 0.79192865]	[5.00831879e+02 6.67542358e+02 6.92549348e-02]	[436.59115601 213.3598175 0.91059446]	[459.81326294 213.38244629 0.95142615]	[411.00180054 218.59085083 0.87735027]	[480.20184326 218.57485962 0.92149472]	[0. 0. 0.]	[0. 0. 0.]	[0. 0. 0.]	[4.62368408e+02 8.95936340e+02 7.26107895e-01]	[4.41894653e+02 8.93379272e+02 7.42191970e-01]	[4.64825104e+02 8.72727783e+02 6.60860300e-01]
[444.40518188 223.67240906 0.84535605]	[449.45828247 316.02490234 0.86423874]	[377.73602295 318.6138916 0.86762911]	[359.80776978 431.49639893 0.87130958]	[359.63818359 539.30230713 0.91720349]	[521.30444336 310.92498779 0.84636784]	[544.51501465 413.60250854 0.8827036 ]	[547.02593994 521.26574707 0.89018393]	[462.37878418 544.39221191 0.72503209]	[421.25680542 546.93029785 0.69177854]	[439.23754883 708.66595459 0.85008615]	[4.59751221e+02 8.60008423e+02 8.02949369e-01]	[503.41482544 541.84436035 0.70887578]	[521.19525146 693.17926025 0.77576011]	[5.03306854e+02 6.67536804e+02 7.63707682e-02]	[436.57385254 213.35990906 0.90838253]	[459.79660034 213.38642883 0.95152903]	[410.97991943 218.57507324 0.87691087]	[480.18887329 218.57806396 0.92140901]	[0. 0. 0.]	[0. 0. 0.]	[0. 0. 0.]	[4.62363068e+02 8.95930603e+02 7.22876370e-01]	[4.41893127e+02 8.93370117e+02 7.36902297e-01]	[4.64832825e+02 8.72724182e+02 6.60759270e-01]
[444.38253784 223.71836853 0.84624213]	[449.45162964 316.0355835 0.86409587]	[377.73727417 318.61407471 0.86908662]	[359.81271362 431.49511719 0.86922735]	[359.6401062 539.27471924 0.91421413]	[521.28607178 310.93481445 0.84397191]	[544.51123047 416.02706909 0.88523102]	[547.00360107 521.30865479 0.89685297]	[462.37887573 544.44073486 0.71982497]	[421.25411987 546.98956299 0.68667221]	[439.21896362 711.12353516 0.83386666]	[4.59738434e+02 8.59975159e+02 8.06937814e-01]	[503.41357422 541.90136719 0.7074672 ]	[518.74249268 693.1852417 0.77053064]	[5.00830353e+02 6.67581665e+02 7.57342875e-02]	[436.5592041 213.38154602 0.908297 ]	[459.78140259 213.41162109 0.95657051]	[410.94049072 218.55314636 0.87788153]	[480.1842041 218.59265137 0.92131346]	[0. 0. 0.]	[0. 0. 0.]	[0. 0. 0.]	[4.62375519e+02 8.95892151e+02 7.31381536e-01]	[4.41897095e+02 8.93343689e+02 7.41996169e-01]	[4.64825653e+02 8.72698181e+02 6.67699456e-01]
[444.37176514 226.23925781 0.84870416]	[449.45870972 316.05786133 0.86550641]	[377.72976685 318.64385986 0.86796385]	[359.80471802 431.53225708 0.87297696]	[359.63037109 541.699646 0.92180359]	[521.29437256 310.95574951 0.84708148]	[544.53259277 416.09036255 0.88936806]	[547.00933838 521.32177734 0.89439857]	[462.30245972 544.42462158 0.71631825]	[421.18432617 546.94158936 0.68653399]	[439.20556641 711.15551758 0.83809465]	[4.59741943e+02 8.59986450e+02 8.10482681e-01]	[503.34262085 541.89727783 0.7006864 ]	[518.64990234 693.24890137 0.7572521 ]	[5.00799072e+02 6.67624390e+02 7.67853856e-02]	[434.11471558 213.43087769 0.90679669]	[459.76721191 213.44194031 0.96286821]	[408.46478271 218.59771729 0.87137115]	[480.19000244 218.6131134 0.92228526]	[0. 0. 0.]	[0. 0. 0.]	[0. 0. 0.]	[4.62355865e+02 8.95890320e+02 7.39025295e-01]	[4.41875366e+02 8.93340881e+02 7.53817737e-01]	[4.64827576e+02 8.72711060e+02 6.75449371e-01]
[444.34091187 226.31167603 0.8572917 ]	[449.45092773 316.12457275 0.87041891]	[377.7253418 318.72479248 0.86186922]	[359.81262207 434.05560303 0.87434101]	[359.62850952 541.79956055 0.93559825]	[521.29858398 313.43356323 0.85315645]	[544.54742432 416.15792847 0.89902067]	[547.00842285 521.36096191 0.8968426 ]	[462.31738281 546.99261475 0.70332855]	[421.19735718 549.519104 0.6732924 ]	[439.17807007 713.68994141 0.81974208]	[4.59741638e+02 8.59989197e+02 8.09940696e-01]	[503.35964966 544.45776367 0.69479012]	[518.64245605 698.31988525 0.75122511]	[5.00742981e+02 6.70121826e+02 5.78854978e-02]	[434.07919312 213.4908905 0.90297282]	[459.74084473 213.48094177 0.96386087]	[410.94708252 221.09411621 0.85749966]	[480.17767334 218.67498779 0.91381431]	[0. 0. 0.]	[0. 0. 0.]	[0. 0. 0.]	[4.62382935e+02 8.95907349e+02 7.34805584e-01]	[4.41897369e+02 8.93353760e+02 7.44301379e-01]	[4.64831421e+02 8.72701477e+02 6.70080483e-01]
[441.93228149 231.2973175 0.8817904 ]	[449.44595337 318.52651978 0.87193686]	[377.74584961 321.16156006 0.85978413]	[359.81265259 436.56542969 0.88536525]	[359.60540771 541.89263916 0.94598913]	[521.26507568 313.50872803 0.85954672]	[546.92431641 418.61752319 0.915555 ]	[547.01123047 523.82263184 0.8874042 ]	[462.25177002 544.45050049 0.70965296]	[418.79022217 546.95147705 0.67520911]	[439.15042114 711.21893311 0.80990154]	[4.59742767e+02 8.59980652e+02 8.08350265e-01]	[503.31478882 544.36621094 0.69941688]	[518.64874268 698.37677002 0.74542284]	[4.98236633e+02 6.70124023e+02 7.71110654e-02]	[434.02783203 215.92314148 0.89544106]	[459.70385742 215.89439392 0.96456778]	[410.98556519 223.68823242 0.84238464]	[480.16314697 223.6678772 0.90260202]	[5.05972107e+02 6.98349426e+02 1.10139593e-01]	[5.23967346e+02 6.98278931e+02 1.31456599e-01]	[0. 0. 0.]	[4.62401245e+02 8.95945129e+02 7.27544665e-01]	[4.44303223e+02 8.93392517e+02 7.40636885e-01]	[4.64834961e+02 8.70319336e+02 6.69905961e-01]
[441.88183594 233.81945801 0.91250777]	[449.44528198 318.65307617 0.8751353 ]	[377.74017334 323.72793579 0.84172207]	[359.81469727 439.13580322 0.91388881]	[357.2359314 544.34289551 0.93993944]	[521.27062988 316.0199585 0.87539661]	[544.55163574 418.80133057 0.92649484]	[547.03881836 523.90924072 0.87606919]	[462.23953247 546.99841309 0.71151257]	[418.7840271 547.03460693 0.67756015]	[439.09094238 713.77685547 0.79066133]	[4.59748993e+02 8.59964966e+02 8.15200210e-01]	[503.2973938 546.93530273 0.70251417]	[516.18017578 703.40063477 0.76954955]	[5.00739288e+02 6.70151855e+02 7.85876811e-02]	[431.50961304 216.07170105 0.88592738]	[459.67840576 216.03149414 0.95539331]	[408.46893311 228.82023621 0.84527767]	[480.17230225 226.31530762 0.91050881]	[5.05982239e+02 7.03362244e+02 9.99969989e-02]	[5.23991394e+02 7.00839417e+02 1.25392944e-01]	[0. 0. 0.]	[4.62394867e+02 8.95966858e+02 7.33533084e-01]	[4.44297699e+02 8.93413452e+02 7.51353860e-01]	[4.64859253e+02 8.70287476e+02 6.70736313e-01]
[441.8788147 233.95326233 0.92676467]	[449.46697998 318.7555542 0.86132109]	[380.10437012 326.36987305 0.82700974]	[359.80792236 439.27032471 0.92507219]	[357.21920776 546.92822266 0.91151029]	[521.30743408 316.1234436 0.88734519]	[546.95153809 421.26879883 0.91415197]	[547.03009033 526.49639893 0.84884149]	[462.22015381 554.65948486 0.70491242]	[418.79229736 554.66912842 0.67450964]	[436.63674927 716.28997803 0.78773689]	[4.59761963e+02 8.59951538e+02 8.17236602e-01]	[503.26153564 552.11065674 0.69599897]	[516.1328125 703.40386963 0.7728278 ]	[4.87985962e+02 6.80339111e+02 6.10124543e-02]	[431.5045166 218.57435608 0.86853385]	[459.66223145 216.15663147 0.93451178]	[408.42630005 231.35160828 0.86177516]	[480.16104126 231.30085754 0.91743028]	[0. 0. 0.]	[0. 0. 0.]	[0. 0. 0.]	[4.62394104e+02 8.95956360e+02 7.25693047e-01]	[4.44300812e+02 8.93392456e+02 7.46113718e-01]	[4.64881897e+02 8.70271851e+02 6.67522252e-01]
[441.86804199 236.43815613 0.92329293]	[452.02185059 323.73309326 0.82772863]	[380.13049316 333.94436646 0.83446538]	[359.82727051 441.83847046 0.91867143]	[357.16891479 547.0501709 0.90096426]	[521.38415527 318.65249634 0.88437515]	[546.99829102 423.86737061 0.87216055]	[547.05487061 531.57427979 0.82607102]	[462.20910645 554.6673584 0.69510913]	[418.76815796 554.6796875 0.66283482]	[436.63952637 721.36053467 0.79102808]	[4.59752960e+02 8.62492737e+02 8.16939592e-01]	[503.26516724 552.13146973 0.68194407]	[516.12054443 706.00524902 0.79410219]	[4.95659424e+02 6.82969788e+02 5.90755418e-02]	[431.50137329 221.18563843 0.84450245]	[459.63668823 218.67619324 0.91079575]	[408.44506836 233.88012695 0.88507473]	[480.15805054 231.43791199 0.92592442]	[5.03470062e+02 7.08544861e+02 1.25972033e-01]	[5.23839905e+02 7.08521545e+02 1.37866050e-01]	[0. 0. 0.]	[4.62393738e+02 8.95950256e+02 7.25984216e-01]	[4.41896027e+02 8.93391663e+02 7.49742329e-01]	[4.64875763e+02 8.70320923e+02 6.57853484e-01]
[441.89852905 239.10290527 0.8924309 ]	[449.51187134 328.93481445 0.81375653]	[380.11526489 336.5112915 0.85872841]	[359.82937622 444.42614746 0.88447195]	[357.1348877 552.14111328 0.88413024]	[521.38781738 321.16293335 0.87066865]	[546.98254395 426.45059204 0.85142231]	[549.50067139 539.20672607 0.85265708]	[462.22741699 559.77380371 0.71852726]	[418.77807617 559.77587891 0.67873055]	[439.07681274 721.44647217 0.79980177]	[4.59755768e+02 8.62487671e+02 8.16999137e-01]	[503.2980957 557.26348877 0.6949864 ]	[516.15753174 708.51934814 0.78846604]	[4.82757904e+02 6.85450073e+02 8.82205665e-02]	[431.53305054 231.30085754 0.85417217]	[459.66549683 228.79974365 0.90099138]	[408.41748047 236.46702576 0.89767623]	[480.1418457 234.07411194 0.94666493]	[5.03405945e+02 7.08735413e+02 1.57835856e-01]	[5.21434998e+02 7.08591614e+02 1.57290220e-01]	[0. 0. 0.]	[4.62377136e+02 8.98448059e+02 7.18179226e-01]	[4.41880402e+02 8.93422302e+02 7.49923825e-01]	[4.64873657e+02 8.72698364e+02 6.45169914e-01]
[441.89825439 239.10276794 0.89222753]	[449.51037598 328.93139648 0.81332505]	[380.11422729 336.51013184 0.85847855]	[359.83035278 444.425354 0.88435358]	[357.13476562 552.14080811 0.8838324 ]	[521.38708496 321.16119385 0.87105554]	[546.98126221 426.44903564 0.85163003]	[549.50006104 539.19708252 0.85075349]	[462.23101807 559.75640869 0.7167902 ]	[418.78475952 559.76068115 0.67765611]	[439.081604 721.43011475 0.79994541]	[4.59756409e+02 8.60008728e+02 8.17790568e-01]	[503.29837036 557.24121094 0.69341546]	[516.1605835 708.50939941 0.78860056]	[4.80310852e+02 6.85443970e+02 9.04056355e-02]	[431.53314209 231.29974365 0.85413945]	[459.66497803 228.79977417 0.90106928]	[408.42053223 236.46372986 0.8967678 ]	[480.14205933 234.07226562 0.94654197]	[5.03406616e+02 7.08724792e+02 1.58054233e-01]	[5.21432190e+02 7.08580383e+02 1.58040822e-01]	[0. 0. 0.]	[4.62381897e+02 8.98463989e+02 7.15489209e-01]	[4.41881287e+02 8.93433533e+02 7.49092102e-01]	[4.64879517e+02 8.70320740e+02 6.45507514e-01]
[444.31112671 244.23854065 0.84624672]	[452.07800293 336.46603394 0.85754865]	[380.15356445 339.05722046 0.86290318]	[359.83428955 449.44909668 0.86935699]	[357.09979248 559.706604 0.88831693]	[521.41998291 326.32046509 0.83759654]	[549.50976562 436.55758667 0.84947538]	[549.4876709 541.7711792 0.86857295]	[462.2276001 562.3973999 0.72139013]	[418.76940918 562.4119873 0.68625569]	[439.11761475 724.01690674 0.80169189]	[4.59751862e+02 8.62517456e+02 8.19333732e-01]	[503.31079102 562.35986328 0.70357782]	[516.12896729 708.68530273 0.76903182]	[4.77650024e+02 6.88027710e+02 1.54687002e-01]	[434.06491089 233.90414429 0.89231431]	[459.7114563 233.88835144 0.94320476]	[408.41305542 239.05596924 0.8864693 ]	[480.16781616 236.63577271 0.94310838]	[5.03318970e+02 7.11256592e+02 1.67808443e-01]	[5.21348694e+02 7.08711365e+02 1.56792954e-01]	[0. 0. 0.]	[4.62399170e+02 8.98481262e+02 7.13693261e-01]	[4.44302155e+02 8.95848938e+02 7.38970995e-01]	[4.64883820e+02 8.72716064e+02 6.47412658e-01]
[441.92657471 251.84576416 0.88168538]	[452.07427979 336.68164062 0.87693417]	[380.16830444 339.2769165 0.85669726]	[359.81756592 457.09365845 0.88936412]	[357.11004639 562.35845947 0.93143898]	[521.37261963 334.01385498 0.8589803 ]	[549.52111816 439.17816162 0.89770097]	[549.51654053 544.34655762 0.86850297]	[462.24200439 564.96618652 0.7171241 ]	[418.77389526 564.97595215 0.67831475]	[439.14797974 726.49963379 0.81277728]	[4.59727936e+02 8.62566162e+02 8.29009771e-01]	[503.33840942 564.91796875 0.70030826]	[516.13604736 713.76324463 0.74740547]	[4.75153137e+02 6.90649902e+02 2.38181531e-01]	[434.01959229 236.46032715 0.89699244]	[459.69406128 236.42063904 0.95817477]	[410.98928833 244.19558716 0.84038901]	[480.18624878 241.65452576 0.90956914]	[5.00875610e+02 7.18911255e+02 1.62429675e-01]	[5.21217407e+02 7.11245239e+02 1.46140426e-01]	[4.62251709e+02 6.88107544e+02 1.06671356e-01]	[4.62360107e+02 8.98459839e+02 7.40130186e-01]	[4.41867340e+02 8.93449036e+02 7.68208504e-01]	[4.64851379e+02 8.72744812e+02 6.66103005e-01]
[444.30395508 256.96627808 0.91374832]	[452.05163574 341.81369019 0.83606142]	[380.14859009 354.45022583 0.82745624]	[362.19656372 462.3553772 0.9261362 ]	[357.0836792 567.56719971 0.90885204]	[521.41381836 339.14468384 0.87267613]	[549.53051758 444.37838745 0.85744792]	[549.54284668 554.68560791 0.81909454]	[462.20828247 575.15209961 0.70821935]	[418.74707031 572.61798096 0.67517698]	[439.31570435 729.05584717 0.80011439]	[4.59734070e+02 8.65118347e+02 8.37711990e-01]	[503.33218384 572.62762451 0.69710886]	[518.71014404 726.41711426 0.79428327]	[4.80154297e+02 7.03405396e+02 4.12832677e-01]	[434.04721069 241.69857788 0.85005111]	[459.69723511 239.18193054 0.92488176]	[411.02154541 254.45066833 0.88988101]	[480.19717407 251.93696594 0.92835861]	[4.98252136e+02 7.29198242e+02 2.97993839e-01]	[5.08470001e+02 7.26517090e+02 2.27003679e-01]	[4.62363312e+02 6.88018799e+02 1.80761710e-01]	[4.64846313e+02 9.01066772e+02 7.34811544e-01]	[4.44318787e+02 8.95952148e+02 7.44877636e-01]	[4.62415802e+02 8.72790649e+02 6.55425668e-01]
[444.3392334 259.58001709 0.89027351]	[454.59741211 349.41970825 0.82477003]	[380.21737671 354.59280396 0.8287304 ]	[362.19287109 464.95465088 0.8919192 ]	[357.07641602 575.15216064 0.88859397]	[523.81646729 341.69454956 0.85791522]	[549.50482178 449.47906494 0.81566536]	[547.07232666 559.78118896 0.85661155]	[462.19650269 580.25085449 0.71945399]	[418.74581909 577.74365234 0.69042265]	[441.71981812 726.63885498 0.78577578]	[4.59760925e+02 8.65116821e+02 8.37547064e-01]	[503.30795288 577.75634766 0.71039951]	[518.66375732 726.55102539 0.80970192]	[4.80193573e+02 7.06087646e+02 4.87031698e-01]	[434.08929443 249.36299133 0.85960233]	[459.72225952 246.80368042 0.90467221]	[413.50372314 256.95385742 0.90257066]	[480.212677 254.54431152 0.95395565]	[4.90526276e+02 7.34312012e+02 3.46544087e-01]	[4.93114594e+02 7.31660767e+02 2.71618992e-01]	[4.64918671e+02 6.90611694e+02 2.14258075e-01]	[4.64860687e+02 9.03571045e+02 7.37723112e-01]	[4.44328857e+02 8.95966736e+02 7.41094589e-01]	[4.62406891e+02 8.72766418e+02 6.59791648e-01]
[444.40292358 259.71502686 0.87091768]	[454.61169434 354.45559692 0.84255141]	[380.21139526 357.06936646 0.84099638]	[362.24221802 467.43041992 0.87612456]	[357.09194946 580.22723389 0.88905889]	[523.82183838 341.78826904 0.84931254]	[549.51281738 454.5769043 0.8210628 ]	[547.05566406 562.27880859 0.86665452]	[462.24008179 577.76501465 0.71239722]	[418.77056885 577.73620605 0.67931753]	[441.78411865 726.51898193 0.79678857]	[4.59761047e+02 8.65072083e+02 8.33035946e-01]	[503.35690308 577.70874023 0.69720113]	[518.65167236 726.60943604 0.78338587]	[4.82852478e+02 7.13738098e+02 4.32438165e-01]	[436.56256104 251.92295837 0.89166236]	[459.78634644 251.86158752 0.91998053]	[413.50720215 257.09820557 0.8926478 ]	[480.23983765 257.01379395 0.94950861]	[4.93085358e+02 7.44453552e+02 3.47821176e-01]	[5.00811920e+02 7.36853088e+02 2.79728711e-01]	[4.80239838e+02 7.05961914e+02 2.35539183e-01]	[4.64850006e+02 9.01058655e+02 7.33437300e-01]	[4.44308136e+02 8.95926147e+02 7.51339674e-01]	[4.62401428e+02 8.72740723e+02 6.54455066e-01]
[444.43157959 262.2555542 0.84603578]	[457.07522583 354.55792236 0.86981654]	[380.23101807 357.15856934 0.84821332]	[362.24200439 470.00384521 0.87030172]	[357.08587646 580.30926514 0.8986516 ]	[523.86999512 344.29602051 0.83847946]	[549.54089355 457.15679932 0.84966397]	[547.04840088 562.42962646 0.87083662]	[462.25930786 577.75531006 0.70860851]	[418.77078247 577.73217773 0.66790366]	[441.80786133 726.61273193 0.80279678]	[4.59767578e+02 8.65065918e+02 8.32772136e-01]	[503.37896729 577.715271 0.68405938]	[518.65600586 729.04949951 0.7891326 ]	[4.82877930e+02 7.11177734e+02 3.69860142e-01]	[436.58953857 254.38146973 0.90982109]	[459.8135376 254.37205505 0.94318557]	[413.52841187 259.58724976 0.88729918]	[480.25408936 257.11987305 0.94517547]	[5.00733307e+02 7.39430420e+02 3.16332668e-01]	[5.16113708e+02 7.31721008e+02 2.58088171e-01]	[4.80222931e+02 7.05991516e+02 1.95000589e-01]	[4.64886414e+02 9.03544739e+02 7.32329547e-01]	[4.44334900e+02 8.95941162e+02 7.47104406e-01]	[4.62387726e+02 8.72730286e+02 6.51384711e-01]
[444.43585205 267.28405762 0.84315908]	[457.0947876 356.97396851 0.88249654]	[380.2293396 357.1892395 0.85443425]	[362.25805664 472.57348633 0.86605173]	[357.11203003 580.31884766 0.89798784]	[523.90136719 346.83486938 0.82955283]	[549.56921387 459.58740234 0.86400765]	[547.01251221 564.84393311 0.87357539]	[462.26873779 580.31317139 0.71432638]	[418.78198242 580.28381348 0.67272323]	[441.83221436 729.09802246 0.81582004]	[4.59759125e+02 8.65083374e+02 8.36759150e-01]	[503.38018799 580.28411865 0.68923426]	[518.64086914 729.13787842 0.79172444]	[4.82866577e+02 7.13709106e+02 3.12047064e-01]	[436.61038208 254.47952271 0.92556119]	[459.84329224 254.47145081 0.95534408]	[416.02255249 259.67721558 0.88307047]	[480.2947998 259.60736084 0.93480605]	[5.03342468e+02 7.39412292e+02 2.87086636e-01]	[5.18777893e+02 7.31760681e+02 2.56641001e-01]	[4.80243103e+02 7.08576477e+02 1.64677009e-01]	[4.64942810e+02 9.03587036e+02 7.29480386e-01]	[4.44374725e+02 8.95979614e+02 7.36318409e-01]	[4.62357635e+02 8.72731018e+02 6.60721660e-01]
[444.44613647 269.8444519 0.84963661]	[457.1206665 357.04611206 0.90160823]	[380.24636841 359.61575317 0.85326129]	[362.25588989 475.08044434 0.86914194]	[357.20770264 582.86096191 0.92885363]	[523.89282227 351.92108154 0.83328235]	[549.5814209 459.66186523 0.88728523]	[547.01922607 564.9309082 0.86702675]	[462.26461792 582.85650635 0.7314415 ]	[418.76751709 582.82141113 0.68864036]	[441.88021851 729.18908691 0.80349946]	[4.59776276e+02 8.65115784e+02 8.38508666e-01]	[503.39813232 582.85235596 0.70890439]	[516.18023682 729.23846436 0.7831347 ]	[4.82791077e+02 7.11201477e+02 2.71124244e-01]	[436.64321899 254.56826782 0.93335539]	[459.8510437 254.54476929 0.95625007]	[416.09246826 259.72897339 0.88920629]	[480.32580566 259.68374634 0.93311954]	[5.03469421e+02 7.39427490e+02 2.60055006e-01]	[5.21293457e+02 7.34258118e+02 2.47263417e-01]	[4.80232574e+02 7.08686584e+02 1.34945229e-01]	[4.67420319e+02 9.06095520e+02 7.25726008e-01]	[4.44413574e+02 8.98441528e+02 7.25626528e-01]	[4.62354156e+02 8.72742920e+02 6.65075362e-01]
[446.91415405 269.91201782 0.85253453]	[457.14349365 357.09280396 0.90779889]	[380.25863647 359.65988159 0.84979415]	[362.25372314 477.60388184 0.88145697]	[357.21917725 582.89440918 0.93461144]	[523.91815186 354.44702148 0.83986115]	[549.5680542 459.70623779 0.89661467]	[547.02807617 564.94134521 0.86683875]	[462.25534058 582.88568115 0.73383307]	[418.77651978 582.85168457 0.6935035 ]	[441.86245728 729.16497803 0.80688256]	[4.59776855e+02 8.65128723e+02 8.40544164e-01]	[503.37799072 582.88867188 0.71233165]	[516.16082764 731.67626953 0.76899213]	[4.82797638e+02 7.08595642e+02 2.66304553e-01]	[436.69055176 254.61325073 0.93829745]	[462.2298584 254.58328247 0.96596491]	[416.12023926 262.20724487 0.88905621]	[480.37545776 262.18457031 0.91784829]	[5.05963928e+02 7.41932800e+02 2.46345103e-01]	[5.21407471e+02 7.34303955e+02 2.52561659e-01]	[4.80216858e+02 7.08594238e+02 1.15349650e-01]	[4.67417297e+02 9.03621155e+02 7.28943586e-01]	[4.44420380e+02 8.98436401e+02 7.25874662e-01]	[4.62354492e+02 8.72746033e+02 6.66685522e-01]
[446.90933228 272.36694336 0.86072123]	[457.15472412 357.11206055 0.90767753]	[380.27642822 359.67431641 0.84828192]	[362.29736328 477.65783691 0.88685656]	[359.57684326 582.91815186 0.94047284]	[523.92474365 354.45547485 0.83316857]	[549.57611084 459.72555542 0.90037298]	[547.0524292 564.95129395 0.86274821]	[462.2416687 582.91729736 0.73702413]	[418.76538086 582.88122559 0.69884121]	[441.8666687 731.65985107 0.80713534]	[4.59776947e+02 8.67575806e+02 8.43155622e-01]	[503.36853027 582.92541504 0.7216959 ]	[516.19598389 731.71380615 0.77593273]	[4.77723724e+02 7.06029480e+02 2.79290795e-01]	[436.68768311 256.96380615 0.93656689]	[462.22775269 256.93997192 0.96851009]	[416.12203979 262.25985718 0.88504255]	[482.71765137 262.2492981 0.9155283 ]	[5.05960419e+02 7.41919678e+02 2.08887637e-01]	[5.21416504e+02 7.34269592e+02 2.06903040e-01]	[4.64909363e+02 6.95761292e+02 1.01349555e-01]	[4.67443054e+02 9.06119446e+02 7.31024683e-01]	[4.46876495e+02 8.98482544e+02 7.18538880e-01]	[4.62344818e+02 8.72758850e+02 6.66893423e-01]
[446.93768311 272.34591675 0.85342705]	[457.17907715 357.10327148 0.91233242]	[380.28179932 359.66278076 0.84814429]	[362.3425293 477.63616943 0.87341678]	[359.63500977 582.9072876 0.94251823]	[523.95318604 352.02355957 0.83319926]	[549.59075928 459.70181274 0.89526677]	[549.49517822 564.94122314 0.8585608 ]	[462.27627563 582.93457031 0.74370497]	[418.78918457 582.90374756 0.70541614]	[441.89901733 731.69091797 0.81340283]	[4.59780701e+02 8.67574097e+02 8.46719027e-01]	[503.40817261 582.94537354 0.72527719]	[516.15332031 731.65209961 0.77981222]	[4.75137268e+02 7.03477539e+02 2.62497663e-01]	[439.072052 256.94726562 0.94287962]	[462.24346924 254.60557556 0.97118139]	[416.14523315 262.22970581 0.89023817]	[482.74267578 262.21310425 0.91814226]	[5.05936493e+02 7.36879944e+02 1.92914128e-01]	[5.21428406e+02 7.31746826e+02 1.91105023e-01]	[0. 0. 0.]	[4.67428955e+02 9.06129578e+02 7.35943139e-01]	[4.46871307e+02 8.98486328e+02 7.24036455e-01]	[4.62336029e+02 8.72749146e+02 6.74313605e-01]
[446.97583008 269.87402344 0.84337908]	[457.20330811 357.04574585 0.91015577]	[380.30099487 359.60443115 0.84444886]	[364.85818481 472.58242798 0.83983862]	[359.67843628 582.85290527 0.94537449]	[523.96258545 349.45117188 0.81786788]	[552.07495117 459.62713623 0.87452126]	[549.52886963 564.93457031 0.8556239 ]	[462.31851196 582.86651611 0.73415768]	[421.18966675 582.8293457 0.70453811]	[441.91152954 729.22753906 0.81243783]	[4.59797180e+02 8.65127686e+02 8.44155908e-01]	[503.42990112 582.88165283 0.71586657]	[516.20678711 729.20874023 0.80416644]	[4.70001862e+02 7.03403137e+02 2.92025506e-01]	[439.10739136 254.59114075 0.94990355]	[462.26992798 254.5565033 0.96854424]	[418.53692627 262.21109009 0.89499193]	[482.7762146 262.17938232 0.91918784]	[5.03311737e+02 7.34285767e+02 2.07005322e-01]	[5.21296326e+02 7.29196655e+02 1.73384294e-01]	[0. 0. 0.]	[4.67413971e+02 9.06112244e+02 7.33595371e-01]	[4.44428772e+02 8.98451965e+02 7.26977229e-01]	[4.62359436e+02 8.72736145e+02 6.69217527e-01]
[449.43203735 267.31878662 0.83741534]	[457.19549561 356.99554443 0.90386343]	[380.27200317 357.22024536 0.84546709]	[364.87521362 470.01208496 0.83553356]	[359.6947937 580.36303711 0.92531526]	[523.98223877 346.87255859 0.81961924]	[552.09979248 457.22363281 0.8621062 ]	[549.58660889 564.87121582 0.85487431]	[462.32992554 582.84448242 0.73308599]	[421.20309448 582.82714844 0.70993674]	[444.31054688 731.65289307 0.81058347]	[4.59808258e+02 8.67578491e+02 8.46772254e-01]	[503.44244385 582.8447876 0.71273142]	[516.15258789 729.13293457 0.82038039]	[4.62320679e+02 6.95810608e+02 3.00824374e-01]	[439.1083374 254.51559448 0.94920075]	[462.29006958 254.49150085 0.96316284]	[416.1741333 259.72677612 0.89917314]	[482.81265259 259.6991272 0.93115526]	[0. 0. 0.]	[0. 0. 0.]	[0. 0. 0.]	[4.67447449e+02 9.06126587e+02 7.40060568e-01]	[4.46900696e+02 8.98478821e+02 7.25049436e-01]	[4.62346558e+02 8.72751648e+02 6.71040356e-01]
[449.4319458 267.31893921 0.83748353]	[457.18920898 356.99533081 0.90314662]	[380.26565552 357.21966553 0.84620082]	[364.86950684 470.00897217 0.83626664]	[359.69613647 580.36224365 0.92468107]	[523.98114014 346.87640381 0.81920588]	[552.09820557 459.58963013 0.86410254]	[549.58538818 564.86938477 0.85574007]	[462.33059692 582.83880615 0.73215115]	[421.20483398 582.82080078 0.70818818]	[444.30862427 731.64379883 0.81057698]	[4.59812134e+02 8.65134583e+02 8.44504297e-01]	[503.44219971 582.84106445 0.71283489]	[516.14819336 729.13146973 0.82013178]	[4.62327759e+02 6.95804688e+02 3.01504850e-01]	[439.10806274 254.5145874 0.94897139]	[462.29013062 254.48971558 0.96296203]	[416.17425537 259.72958374 0.89841908]	[482.81323242 259.70037842 0.93065786]	[0. 0. 0.]	[0. 0. 0.]	[0. 0. 0.]	[4.67439636e+02 9.06140625e+02 7.42336571e-01]	[4.46899017e+02 8.98490784e+02 7.23687708e-01]	[4.62356812e+02 8.72737488e+02 6.68367445e-01]
[449.49969482 262.21862793 0.84116095]	[457.21243286 354.5413208 0.89328086]	[380.29348755 357.09985352 0.83549243]	[367.39373779 464.96142578 0.84202474]	[359.73257446 580.2722168 0.907359 ]	[523.98278809 344.35067749 0.8302592 ]	[552.08135986 457.10723877 0.84047246]	[552.05474854 562.42553711 0.8553983 ]	[462.32995605 580.32891846 0.72764379]	[421.21466064 580.28125 0.69729483]	[444.29684448 729.1852417 0.80779135]	[4.59816132e+02 8.65093323e+02 8.35770428e-01]	[503.42657471 580.34625244 0.70121491]	[516.14337158 729.08618164 0.82071716]	[4.69982666e+02 6.93241638e+02 2.51914144e-01]	[439.1418457 254.35083008 0.93730867]	[462.32342529 251.97041321 0.93284357]	[418.55172729 259.59423828 0.91604984]	[482.83773804 257.18423462 0.94661832]	[0. 0. 0.]	[0. 0. 0.]	[0. 0. 0.]	[4.67414703e+02 9.03602844e+02 7.28393316e-01]	[4.44425049e+02 8.95972412e+02 7.25082099e-01]	[4.62404755e+02 8.72734680e+02 6.58501208e-01]
[452.02325439 259.63760376 0.86405641]	[459.59674072 351.91668701 0.87075245]	[382.74130249 354.54519653 0.8173309 ]	[367.41046143 462.427948 0.86388522]	[359.80355835 575.14642334 0.87395793]	[523.97070312 341.75726318 0.86074114]	[549.58605957 452.04467773 0.82610238]	[552.06658936 562.26068115 0.84423196]	[462.39804077 577.70166016 0.70173919]	[421.28500366 575.20184326 0.68060613]	[444.30819702 729.07281494 0.82661742]	[4.59829315e+02 8.65073242e+02 8.30575705e-01]	[503.46203613 577.70623779 0.67868811]	[513.65356445 726.55102539 0.83501959]	[4.77681274e+02 7.00871887e+02 2.13551462e-01]	[439.19802856 249.39305115 0.91441691]	[462.37255859 249.37164307 0.90299821]	[418.56533813 256.97875977 0.94868946]	[482.88076782 257.03701782 0.96294564]	[5.05892853e+02 7.29104309e+02 1.40443072e-01]	[5.23794800e+02 7.26471130e+02 1.43379882e-01]	[4.77620544e+02 7.03462585e+02 7.40107149e-02]	[4.67416840e+02 9.03595764e+02 7.28688002e-01]	[4.44426788e+02 8.95966614e+02 7.23272026e-01]	[4.64826752e+02 8.72718323e+02 6.51782155e-01]
[454.61392212 254.5443573 0.90693188]	[457.14208984 339.24703979 0.89658266]	[380.25012207 344.31134033 0.82536507]	[367.36453247 459.68457031 0.87031865]	[359.81924438 564.88397217 0.9273414 ]	[523.89562988 339.06228638 0.88479471]	[549.60552979 441.84072876 0.87741834]	[552.08831787 549.57873535 0.80280089]	[464.82122803 570.03186035 0.69805592]	[421.33673096 567.51983643 0.68980318]	[441.92507935 726.52758789 0.83321059]	[4.59831879e+02 8.62514343e+02 8.19293022e-01]	[505.88821411 570.02557373 0.67871791]	[518.64959717 721.40667725 0.78228408]	[4.67453796e+02 6.88019348e+02 2.74538636e-01]	[439.27761841 239.15328979 0.9318428 ]	[462.43765259 239.11148071 0.89726627]	[418.61294556 251.91824341 0.92312205]	[482.89730835 251.9155426 0.91396582]	[5.05995941e+02 7.23984863e+02 1.33081824e-01]	[5.23843201e+02 7.16304932e+02 1.39528051e-01]	[4.62351685e+02 6.88073608e+02 8.03016201e-02]	[4.64956604e+02 9.01003662e+02 7.22697794e-01]	[4.44428711e+02 8.95864868e+02 7.23582268e-01]	[4.64862335e+02 8.70280273e+02 6.51283443e-01]
[454.59320068 254.40921021 0.88869351]	[457.16662598 339.04876709 0.90491515]	[380.27630615 339.24353027 0.84336281]	[364.79611206 457.07699585 0.85295296]	[359.81713867 562.35455322 0.92835116]	[523.925354 336.54089355 0.86106253]	[549.57055664 439.32495117 0.89712179]	[549.55157471 546.9666748 0.8371861 ]	[462.41680908 564.99163818 0.71212345]	[421.26330566 564.96392822 0.70120549]	[441.90164185 721.44616699 0.80807245]	[4.59819946e+02 8.59986694e+02 8.17563891e-01]	[505.89108276 564.96899414 0.69988024]	[518.66241455 713.75665283 0.78672129]	[4.62346802e+02 6.85485474e+02 3.35869879e-01]	[439.29464722 236.60087585 0.95839882]	[462.45404053 236.60118103 0.92597908]	[418.63879395 246.74798584 0.89180523]	[482.94897461 249.32594299 0.88874108]	[5.03389832e+02 7.16365540e+02 1.38152927e-01]	[5.21430054e+02 7.11131775e+02 1.27979487e-01]	[4.59775421e+02 6.82919006e+02 8.95868093e-02]	[4.64912140e+02 8.98489380e+02 7.25459695e-01]	[4.44401581e+02 8.93429626e+02 7.32368052e-01]	[4.64847137e+02 8.70248718e+02 6.57806695e-01]
[457.09710693 249.39505005 0.86543822]	[457.16827393 336.56335449 0.90880418]	[380.27005005 339.10894775 0.84911823]	[362.34054565 452.06555176 0.84260392]	[359.79360962 559.800354 0.90693396]	[523.98675537 333.99841309 0.84979594]	[552.06152344 439.18112183 0.89246321]	[549.49304199 544.34417725 0.86059374]	[462.43215942 564.94702148 0.70675665]	[421.28778076 564.91430664 0.69763112]	[441.88452148 716.32830811 0.80334139]	[4.59817047e+02 8.57449707e+02 8.18026423e-01]	[505.89517212 564.93548584 0.68737906]	[518.75897217 711.16534424 0.80958086]	[4.72542603e+02 6.85529175e+02 2.62754828e-01]	[441.66207886 234.08424377 0.97552264]	[464.88873291 234.0684967 0.92640996]	[418.64181519 239.15742493 0.91444045]	[485.35668945 241.62469482 0.88052189]	[5.03509491e+02 7.11273926e+02 1.07091554e-01]	[5.23843201e+02 7.08569519e+02 9.92057174e-02]	[4.64930756e+02 6.85518005e+02 8.63183588e-02]	[4.64891418e+02 8.98504272e+02 7.19536602e-01]	[4.44379364e+02 8.93432251e+02 7.32709289e-01]	[4.64867645e+02 8.70199951e+02 6.53265953e-01]
[457.08395386 244.1829071 0.84756213]	[457.14559937 334.01690674 0.88555157]	[380.26605225 336.57434082 0.84165066]	[364.77786255 444.43328857 0.85297292]	[359.77713013 554.65905762 0.87430996]	[523.94335938 326.31259155 0.83740795]	[552.07568359 436.67608643 0.8594541 ]	[549.50201416 541.76739502 0.86780858]	[462.41012573 562.29754639 0.69930595]	[421.26538086 559.81677246 0.6822384 ]	[441.83203125 716.30999756 0.80343544]	[4.59825806e+02 8.57445740e+02 8.15493464e-01]	[503.4932251 562.31884766 0.67540413]	[518.77166748 708.61236572 0.83490539]	[4.64883667e+02 6.82947510e+02 2.76536167e-01]	[441.66305542 233.83335876 0.94834208]	[464.90536499 233.85848999 0.90213257]	[418.65008545 236.57218933 0.95655173]	[482.95800781 239.06544495 0.91705179]	[5.03303467e+02 7.08755249e+02 1.25232115e-01]	[5.21344727e+02 7.05982117e+02 9.28696543e-02]	[4.64848267e+02 6.82935791e+02 8.26814622e-02]	[4.64866669e+02 8.98444214e+02 7.22647369e-01]	[4.44369934e+02 8.93389893e+02 7.38018394e-01]	[4.64889252e+02 8.70198364e+02 6.61371469e-01]
[457.10165405 239.07312012 0.88553602]	[457.09313965 328.87518311 0.84087372]	[380.22424316 334.04104614 0.84575617]	[364.79421997 441.86669922 0.87729222]	[359.7618103 547.06158447 0.8884508 ]	[523.89001465 321.20654297 0.87791109]	[549.53161621 428.98373413 0.8314774 ]	[547.05645752 539.23834229 0.8585912 ]	[462.33609009 559.75689697 0.70556235]	[421.21954346 559.74536133 0.6772362 ]	[441.8848877 721.3760376 0.80014116]	[4.59826233e+02 8.59953003e+02 8.10379088e-01]	[503.39953613 559.71893311 0.67889965]	[518.79614258 706.05999756 0.84640455]	[4.77713531e+02 6.80342590e+02 1.56922638e-01]	[441.66177368 228.80044556 0.91039991]	[464.94085693 228.86247253 0.87053585]	[418.65179443 234.04656982 0.96918446]	[482.97061157 236.56359863 0.94397497]	[5.13646240e+02 7.08493347e+02 9.77474824e-02]	[5.26443787e+02 7.03489502e+02 9.44217145e-02]	[0. 0. 0.]	[4.64877197e+02 8.98423218e+02 7.24799514e-01]	[4.44373016e+02 8.93388367e+02 7.37007320e-01]	[4.64882507e+02 8.70247498e+02 6.58560812e-01]
[457.12997437 236.46459961 0.91888463]	[454.63397217 321.22579956 0.85182989]	[380.19805908 328.89428711 0.81745887]	[362.35494995 439.30038452 0.88348317]	[359.73095703 544.48291016 0.91906351]	[523.86242676 318.65194702 0.88900608]	[549.50744629 423.81570435 0.86175674]	[549.51379395 534.11114502 0.81810951]	[462.28649902 552.13079834 0.69562984]	[421.1685791 554.64764404 0.66898656]	[441.85073853 716.25482178 0.80002195]	[4.59806824e+02 8.59933655e+02 8.04897130e-01]	[503.35791016 552.08892822 0.67671502]	[521.18310547 703.46881104 0.82449788]	[4.82850616e+02 6.75277954e+02 8.34387764e-02]	[441.66189575 221.1697998 0.91235858]	[464.88861084 221.18687439 0.85820085]	[418.63739014 233.84141541 0.93819392]	[482.91479492 233.91137695 0.92608392]	[0. 0. 0.]	[0. 0. 0.]	[0. 0. 0.]	[4.64864960e+02 8.98430847e+02 7.12989390e-01]	[4.44345520e+02 8.93397461e+02 7.33115971e-01]	[4.64856079e+02 8.70260925e+02 6.56601846e-01]
[457.11608887 233.96473694 0.91044164]	[457.06436157 318.67355347 0.88201505]	[380.21710205 321.27514648 0.8347562 ]	[362.28570557 439.09259033 0.88436782]	[359.71969604 541.94378662 0.94189572]	[523.83422852 316.16796875 0.88554597]	[549.49395752 421.27041626 0.88658851]	[549.56402588 526.51025391 0.8242327 ]	[462.33230591 552.12145996 0.69320011]	[421.21908569 554.64129639 0.67205179]	[441.8604126 716.25238037 0.81686366]	[4.59799347e+02 8.59938660e+02 8.09881270e-01]	[503.39538574 549.57769775 0.67530733]	[521.18865967 698.36132812 0.80319238]	[4.80327332e+02 6.72642822e+02 1.09069094e-01]	[441.67834473 218.55337524 0.9427318 ]	[464.87298584 218.56396484 0.88755977]	[418.65319824 228.81520081 0.89881134]	[482.91836548 231.34475708 0.89255589]	[5.13625732e+02 7.03350830e+02 6.42454475e-02]	[5.26542603e+02 7.00816650e+02 6.58170432e-02]	[0. 0. 0.]	[4.62402374e+02 8.95968994e+02 7.15521276e-01]	[4.44312164e+02 8.93370605e+02 7.31150866e-01]	[4.64884216e+02 8.70259216e+02 6.63475990e-01]
[457.14852905 233.83914185 0.89689881]	[457.08581543 318.54257202 0.89085758]	[380.23379517 318.76422119 0.84693241]	[362.21896362 434.12374878 0.87094027]	[359.70736694 541.83972168 0.93998635]	[523.83673096 316.03622437 0.87963104]	[549.48760986 418.75817871 0.90065944]	[549.53759766 523.95758057 0.85236263]	[462.38882446 549.50531006 0.69107342]	[421.24917603 549.57275391 0.67156011]	[441.80993652 711.24066162 0.83328402]	[4.59769562e+02 8.59926147e+02 8.09329152e-01]	[503.45947266 546.95770264 0.67590088]	[518.76409912 693.25549316 0.7677685 ]	[4.82918213e+02 6.70178040e+02 1.07604451e-01]	[441.70370483 216.05891418 0.9603436 ]	[464.93484497 216.06466675 0.90620947]	[418.64978027 223.73747253 0.89257008]	[482.96185303 228.81202698 0.87717342]	[0. 0. 0.]	[0. 0. 0.]	[0. 0. 0.]	[4.64832275e+02 8.95905701e+02 7.20400214e-01]	[4.44333557e+02 8.93336609e+02 7.28182971e-01]	[4.64853119e+02 8.70283447e+02 6.65043592e-01]
[457.15731812 231.3144989 0.87775534]	[457.08850098 316.10736084 0.88794219]	[380.23681641 318.65188599 0.85321963]	[362.22344971 428.98117065 0.85962546]	[359.63247681 541.70300293 0.92289901]	[523.86236572 315.92919922 0.86566186]	[549.5111084 418.61642456 0.89460647]	[549.52520752 521.42132568 0.86762977]	[462.40454102 546.96484375 0.69216418]	[421.25588989 549.50244141 0.6720109 ]	[441.81158447 708.71185303 0.84882885]	[4.59769379e+02 8.57439392e+02 8.07673216e-01]	[503.47967529 544.4331665 0.67456424]	[518.74090576 690.72424316 0.77314574]	[4.85367889e+02 6.70138245e+02 8.41882899e-02]	[441.71078491 215.91331482 0.97211689]	[464.95056152 215.90481567 0.91787493]	[418.64572144 221.12663269 0.9000482 ]	[485.3560791 223.68363953 0.86125433]	[0. 0. 0.]	[0. 0. 0.]	[0. 0. 0.]	[4.62393494e+02 8.95907227e+02 7.19484568e-01]	[4.44312225e+02 8.93335693e+02 7.30859697e-01]	[4.64857941e+02 8.70266052e+02 6.64700508e-01]
[457.18051147 226.3021698 0.85696852]	[457.11773682 316.02056885 0.88862956]	[380.22949219 318.56213379 0.8512826 ]	[362.20321655 426.38796997 0.87289095]	[359.63522339 539.24493408 0.9141286 ]	[523.90765381 313.43966675 0.85418755]	[549.51525879 416.1736145 0.87584764]	[549.56262207 521.22058105 0.85563076]	[462.44418335 544.39678955 0.69000697]	[421.29330444 544.48876953 0.67532945]	[441.84619141 708.65759277 0.84144258]	[4.59767914e+02 8.59970337e+02 7.99431443e-01]	[505.8911438 541.89355469 0.67251801]	[518.70623779 690.61486816 0.78219509]	[4.85394562e+02 6.70109497e+02 9.04970989e-02]	[441.71429443 213.46180725 0.96909153]	[464.96994019 213.45925903 0.90499353]	[418.63323975 218.56860352 0.9195208 ]	[485.3493042 218.6656189 0.88102555]	[0. 0. 0.]	[0. 0. 0.]	[0. 0. 0.]	[4.62402344e+02 8.95928101e+02 7.13293910e-01]	[4.44319550e+02 8.93359558e+02 7.23759055e-01]	[4.64840973e+02 8.70319824e+02 6.64668322e-01]
[457.19500732 223.73973083 0.85194808]	[457.09161377 315.92733765 0.87768447]	[380.21923828 316.10751343 0.85001802]	[362.20526123 423.90725708 0.88171893]	[359.6003418 536.67718506 0.89403158]	[523.90490723 310.90408325 0.84287882]	[549.49316406 416.10946655 0.86489868]	[549.58465576 518.78656006 0.84794825]	[464.86257935 544.34802246 0.69075686]	[421.37915039 544.44073486 0.67437905]	[441.82403564 708.67767334 0.84876293]	[4.59790466e+02 8.60003174e+02 8.00216138e-01]	[505.90139771 541.82788086 0.67679679]	[516.20928955 690.59820557 0.77567667]	[4.85438995e+02 6.67637390e+02 1.06320761e-01]	[441.73266602 213.37541199 0.95499194]	[467.40979004 213.39575195 0.89266938]	[418.6206665 216.09231567 0.94460326]	[485.35446167 218.60984802 0.89511323]	[0. 0. 0.]	[0. 0. 0.]	[0. 0. 0.]	[4.62358521e+02 8.95968018e+02 7.18878984e-01]	[4.41892578e+02 8.93372498e+02 7.33777761e-01]	[4.64869415e+02 8.70320923e+02 6.60637259e-01]
[457.20071411 221.19755554 0.8573522 ]	[457.08453369 313.49755859 0.86564744]	[380.22192383 316.00732422 0.84818882]	[359.83502197 423.78152466 0.89566416]	[357.21682739 531.6048584 0.89014626]	[523.90222168 308.35964966 0.83892179]	[547.05383301 413.56738281 0.8493439 ]	[549.59313965 518.76226807 0.84520632]	[464.89318848 541.81896973 0.68576807]	[423.82803345 544.35296631 0.67177451]	[441.80743408 708.61529541 0.85240841]	[4.59793427e+02 8.59978271e+02 8.00996065e-01]	[505.89459229 539.29211426 0.67168355]	[516.22546387 688.15722656 0.77807552]	[4.85462280e+02 6.67572327e+02 1.12916902e-01]	[441.75366211 210.92706299 0.94073504]	[467.43197632 213.33950806 0.88306427]	[418.6506958 216.01672363 0.96353805]	[485.35281372 218.57769775 0.90113294]	[0. 0. 0.]	[0. 0. 0.]	[0. 0. 0.]	[4.62372589e+02 8.95966858e+02 7.20083773e-01]	[4.44302734e+02 8.93385559e+02 7.35433698e-01]	[4.64869812e+02 8.70304871e+02 6.56100452e-01]
[457.22433472 221.17204285 0.86205065]	[454.64706421 313.48587036 0.8602035 ]	[380.20568848 316.00253296 0.84938645]	[359.81634521 423.78085327 0.89805019]	[357.18673706 531.59899902 0.89089674]	[523.89239502 308.34078979 0.84026927]	[547.03369141 416.02438354 0.86051095]	[549.56097412 518.73101807 0.85014766]	[464.90164185 541.82745361 0.68829596]	[423.85522461 544.3671875 0.66992754]	[441.76953125 708.58752441 0.85621822]	[4.59757233e+02 8.60003845e+02 8.02973628e-01]	[505.87503052 539.30200195 0.67728794]	[518.66308594 688.13146973 0.78417331]	[4.85456726e+02 6.67579529e+02 1.13127448e-01]	[441.76766968 210.90426636 0.93699157]	[467.46099854 213.322052 0.87822747]	[418.66442871 216.00627136 0.96857047]	[485.36636353 218.58235168 0.90288788]	[0. 0. 0.]	[0. 0. 0.]	[0. 0. 0.]	[4.62395447e+02 8.95923157e+02 7.24996328e-01]	[4.44303345e+02 8.93380249e+02 7.41957545e-01]	[4.62417816e+02 8.72733215e+02 6.55378103e-01]
[459.60720825 221.16259766 0.86733884]	[454.64584351 313.48327637 0.85894847]	[380.2194519 315.98562622 0.84705478]	[359.80639648 421.39440918 0.90366209]	[357.16116333 531.58026123 0.89107758]	[523.87689209 308.35974121 0.84206146]	[547.00946045 416.02401733 0.86274165]	[549.54101562 518.73583984 0.85446721]	[464.88119507 541.77941895 0.68832672]	[423.84152222 541.89306641 0.6712231 ]	[441.75866699 708.56341553 0.85704345]	[4.59730438e+02 8.59988953e+02 8.03770423e-01]	[503.48303223 539.24859619 0.67546076]	[518.68798828 688.15887451 0.78447694]	[4.87949585e+02 6.67638306e+02 7.82245994e-02]	[441.78619385 210.90020752 0.93447983]	[467.48074341 213.31838989 0.87578475]	[418.67675781 216.00094604 0.96957755]	[485.36663818 218.5786438 0.9011603 ]	[0. 0. 0.]	[0. 0. 0.]	[0. 0. 0.]	[4.62393738e+02 8.95918396e+02 7.28835225e-01]	[4.44302887e+02 8.93382690e+02 7.49693215e-01]	[4.62389984e+02 8.72730286e+02 6.61297917e-01]
[459.63320923 221.15612793 0.87369144]	[457.06723022 313.48083496 0.86008 ]	[380.2338562 315.99523926 0.84690034]	[359.82339478 423.77630615 0.89856291]	[357.15945435 534.10357666 0.8882668 ]	[523.8692627 308.33639526 0.84214652]	[546.97613525 413.60095215 0.86464369]	[549.53131104 518.73199463 0.85331488]	[464.88287354 539.25518799 0.68996876]	[423.83084106 541.8260498 0.67772961]	[441.74285889 708.56213379 0.85884285]	[4.59712280e+02 8.60003174e+02 7.99500942e-01]	[505.87701416 536.68304443 0.67004734]	[518.72576904 688.1270752 0.80338877]	[4.93092560e+02 6.67592346e+02 9.40584689e-02]	[441.80285645 210.90481567 0.93472373]	[467.50054932 213.31800842 0.87306297]	[418.68145752 216.00817871 0.96992326]	[485.37750244 218.57624817 0.90111244]	[0. 0. 0.]	[0. 0. 0.]	[0. 0. 0.]	[4.64835266e+02 8.95931946e+02 7.14553893e-01]	[4.44325226e+02 8.93402100e+02 7.32488275e-01]	[4.62382294e+02 8.72744385e+02 6.63069785e-01]
[459.65234375 221.15579224 0.87756181]	[457.07965088 313.5050354 0.86640775]	[380.26037598 316.01705933 0.8446424 ]	[359.81097412 423.78448486 0.90126574]	[357.15393066 534.10626221 0.8880114 ]	[523.87237549 308.35287476 0.84127027]	[546.95007324 416.02236938 0.86891264]	[549.52075195 518.74346924 0.85615975]	[464.86428833 539.2612915 0.69071639]	[423.79705811 541.82623291 0.67561316]	[441.71157837 708.56811523 0.85402477]	[4.59705902e+02 8.59942444e+02 8.00060332e-01]	[505.88348389 536.6829834 0.66995275]	[521.17675781 688.07751465 0.82896525]	[4.85462677e+02 6.67540161e+02 9.57716852e-02]	[441.81243896 210.90567017 0.93442869]	[469.96438599 213.31089783 0.87099707]	[418.69378662 216.02284241 0.97049034]	[485.3868103 218.57142639 0.90252084]	[0. 0. 0.]	[0. 0. 0.]	[0. 0. 0.]	[4.64833099e+02 8.95920105e+02 7.15989947e-01]	[4.44324585e+02 8.93387146e+02 7.29659438e-01]	[4.62386261e+02 8.70318359e+02 6.63416266e-01]
[459.66818237 221.15415955 0.88007534]	[457.08230591 313.50491333 0.86752939]	[380.27133179 316.01483154 0.84464067]	[362.20065308 421.38644409 0.89720231]	[357.16812134 534.0927124 0.88810492]	[523.87005615 308.34454346 0.84128064]	[546.94549561 413.57293701 0.86416924]	[549.51745605 518.75567627 0.85745686]	[464.9095459 539.30847168 0.68449676]	[423.84579468 541.87786865 0.67370981]	[441.70346069 708.58282471 0.85555834]	[4.59686798e+02 8.59927490e+02 7.99183369e-01]	[505.91445923 539.1965332 0.66883236]	[521.26159668 688.11993408 0.84970474]	[4.82794403e+02 6.67553223e+02 1.25800729e-01]	[441.82116699 210.90830994 0.93340337]	[469.9805603 213.3086853 0.87191617]	[418.70184326 216.03511047 0.97085065]	[485.40228271 218.5712738 0.90161639]	[5.05983734e+02 6.87952393e+02 8.32327753e-02]	[5.23960388e+02 6.80367065e+02 6.33061007e-02]	[0. 0. 0.]	[4.64826202e+02 8.95924377e+02 7.17188001e-01]	[4.44316498e+02 8.93389954e+02 7.30831683e-01]	[4.62367706e+02 8.70307922e+02 6.69148207e-01]
[459.68988037 221.16418457 0.8809306 ]	[457.10275269 313.50845337 0.87713683]	[380.28533936 316.02471924 0.84783232]	[362.21331787 423.78152466 0.89838308]	[357.20523071 534.08966064 0.88763618]	[523.87908936 308.32955933 0.84271526]	[546.94012451 413.56051636 0.86354136]	[549.52960205 518.72991943 0.85191154]	[464.92047119 539.28277588 0.68018961]	[423.84179688 541.84832764 0.66915041]	[441.6980896 708.59417725 0.84343106]	[4.59656769e+02 8.57460388e+02 7.98426330e-01]	[505.93972778 536.71130371 0.66511619]	[521.29083252 688.13873291 0.86156958]	[4.77704651e+02 6.70109924e+02 2.81313658e-01]	[441.83703613 210.90994263 0.92872095]	[470.0112915 213.3110199 0.87137437]	[418.71228027 216.04818726 0.97463775]	[485.41363525 218.5740509 0.89858115]	[5.03378662e+02 6.90606140e+02 1.36069730e-01]	[5.18733643e+02 6.85553589e+02 9.91998911e-02]	[4.67471619e+02 6.67554565e+02 1.18058264e-01]	[4.64848602e+02 8.95944153e+02 7.17705905e-01]	[4.44332184e+02 8.93412170e+02 7.26667821e-01]	[4.62334778e+02 8.70303650e+02 6.75821543e-01]
[459.72445679 221.18049622 0.89040595]	[457.1211853 313.52340698 0.88502896]	[380.27243042 316.02761841 0.844881 ]	[362.19934082 423.79769897 0.89709288]	[359.6078186 531.59356689 0.88675636]	[523.90722656 308.38101196 0.83815157]	[546.96728516 413.6005249 0.85378206]	[549.5680542 518.69073486 0.84157085]	[464.91589355 539.29736328 0.67383033]	[423.84588623 541.83123779 0.66662943]	[441.75131226 708.56640625 0.84324801]	[4.59627899e+02 8.59941162e+02 7.94759870e-01]	[505.94189453 536.72839355 0.66285306]	[521.26135254 688.02630615 0.87967527]	[4.75113556e+02 6.70175232e+02 5.14451981e-01]	[441.86346436 210.91949463 0.93234253]	[472.5168457 213.31181335 0.87638044]	[418.7159729 216.06510925 0.98304302]	[485.42605591 218.58036804 0.90056437]	[4.80319336e+02 7.08699158e+02 2.76171267e-01]	[4.80346436e+02 7.08513794e+02 2.14466438e-01]	[4.62346680e+02 6.62338440e+02 2.33825594e-01]	[4.64845612e+02 8.95962158e+02 7.18047321e-01]	[4.44333862e+02 8.93436157e+02 7.26882517e-01]	[4.62291351e+02 8.70327759e+02 6.63588703e-01]
[459.75048828 221.18527222 0.89189368]	[457.1350708 313.51412964 0.88019562]	[380.27606201 316.01300049 0.84131771]	[362.22735596 423.78775024 0.88619763]	[359.6355896 531.58337402 0.88786018]	[523.92041016 308.37469482 0.8328914 ]	[546.98614502 416.03115845 0.85250092]	[552.06842041 518.66674805 0.83556861]	[464.9402771 539.30999756 0.67446369]	[423.86642456 541.84893799 0.67564631]	[441.78250122 708.51824951 0.82682389]	[4.59626862e+02 8.57451294e+02 7.94186831e-01]	[505.94290161 536.7387085 0.67042887]	[521.29522705 685.6050415 0.88308311]	[4.77630219e+02 6.75252625e+02 5.59426963e-01]	[441.894104 213.29263306 0.92751336]	[472.54742432 213.31784058 0.87796509]	[418.74026489 216.08007812 0.98692834]	[485.43264771 218.58921814 0.89810586]	[4.80174072e+02 7.11225708e+02 3.78810585e-01]	[4.80156433e+02 7.08665833e+02 3.20827156e-01]	[4.64850983e+02 6.62438049e+02 2.90534794e-01]	[4.64857513e+02 8.95950928e+02 7.15046465e-01]	[4.44343628e+02 8.93429016e+02 7.23279774e-01]	[4.62273865e+02 8.70290833e+02 6.57224476e-01]
[459.80291748 221.17529297 0.89680529]	[457.18310547 313.53289795 0.88909221]	[380.29885864 316.03979492 0.8401984 ]	[362.26608276 423.84353638 0.87039256]	[359.71307373 531.62640381 0.88419521]	[523.94482422 308.38922119 0.83127236]	[546.98553467 413.5763855 0.84574127]	[552.14294434 516.2131958 0.82601082]	[464.95761108 541.76489258 0.67724752]	[423.87911987 541.87634277 0.67999423]	[441.88339233 708.58972168 0.82782501]	[4.59630890e+02 8.59947083e+02 7.97566772e-01]	[505.95690918 536.73760986 0.67076135]	[521.39294434 685.58581543 0.87882721]	[4.77674896e+02 6.80365051e+02 5.44675469e-01]	[444.29718018 210.92967224 0.9169333 ]	[475.08047485 213.30769348 0.87716103]	[418.74639893 216.06956482 0.98929477]	[485.47085571 218.58927917 0.89078152]	[4.80298218e+02 7.18833679e+02 3.70779693e-01]	[4.80260681e+02 7.13717407e+02 3.06427121e-01]	[4.69996490e+02 6.67479797e+02 2.93389946e-01]	[4.64853607e+02 8.95962830e+02 7.16794610e-01]	[4.44344757e+02 8.93435181e+02 7.29034245e-01]	[4.62241608e+02 8.70312927e+02 6.59530640e-01]
[459.84078979 221.16827393 0.89590764]	[459.58520508 313.54318237 0.89791691]	[380.34008789 316.06994629 0.83648783]	[362.32403564 423.83547974 0.8582688 ]	[359.76272583 534.14697266 0.87809324]	[523.95898438 308.40426636 0.83012283]	[547.02764893 413.53912354 0.83287168]	[554.62597656 516.21142578 0.82433403]	[467.40368652 539.25 0.66658324]	[426.37039185 541.82165527 0.66483402]	[441.88452148 708.53723145 0.80773765]	[4.59633209e+02 8.57463623e+02 7.98087120e-01]	[505.99383545 534.16119385 0.66088855]	[521.42852783 685.48699951 0.84145606]	[4.77737366e+02 6.90665405e+02 6.03454590e-01]	[444.33911133 210.92706299 0.90994668]	[475.1385498 213.3137207 0.88121837]	[418.76525879 216.08439636 0.98499811]	[485.48886108 218.62348938 0.87881452]	[4.80210236e+02 7.31746887e+02 5.53966522e-01]	[4.80326935e+02 7.29181580e+02 5.16127110e-01]	[4.75132294e+02 6.80326294e+02 3.45667660e-01]	[4.64839783e+02 8.95967407e+02 7.18400419e-01]	[4.44328278e+02 8.93431335e+02 7.31304348e-01]	[4.62239716e+02 8.70294922e+02 6.57382131e-01]
[462.18942261 221.16999817 0.89293998]	[459.60101318 313.53527832 0.89839804]	[382.74118042 316.06863403 0.83087754]	[364.81561279 423.76916504 0.85055667]	[359.7800293 534.14343262 0.87201637]	[523.96429443 308.36566162 0.82736963]	[547.06115723 413.56005859 0.82790017]	[557.21685791 516.15576172 0.82377231]	[467.48101807 536.71325684 0.64907515]	[428.909729 541.77294922 0.64771259]	[441.80368042 708.5880127 0.84152997]	[4.59640045e+02 8.57460938e+02 8.02803040e-01]	[508.49893188 531.56201172 0.65077519]	[523.76837158 685.36755371 0.84948021]	[482.77813721 706.02728271 0.79111803]	[444.36938477 210.92817688 0.90397841]	[475.16674805 213.3114624 0.88327217]	[418.78460693 216.08851624 0.9823308 ]	[487.92437744 218.61882019 0.87291366]	[4.80355988e+02 7.52280640e+02 7.38441348e-01]	[4.87987885e+02 7.49630920e+02 7.13667035e-01]	[4.77671143e+02 6.93193848e+02 5.58543026e-01]	[4.62425507e+02 8.95942505e+02 7.28930354e-01]	[4.44329712e+02 8.93413757e+02 7.39259601e-01]	[4.62256500e+02 8.70273560e+02 6.70194864e-01]
[462.24966431 221.19525146 0.88964325]	[459.62884521 313.53201294 0.90069962]	[382.76855469 316.07897949 0.82894892]	[367.35662842 423.78259277 0.84064138]	[359.80319214 534.12457275 0.8703391 ]	[523.97753906 308.33724976 0.82578969]	[549.52288818 413.57284546 0.8227452 ]	[559.69476318 518.64257812 0.8348186 ]	[470.0305481 539.26580811 0.65331483]	[431.48974609 541.85809326 0.64942759]	[441.83575439 708.66912842 0.82154214]	[4.59653778e+02 8.59939453e+02 8.06721926e-01]	[511.03399658 534.15496826 0.65125364]	[523.97937012 685.44671631 0.86011797]	[498.11123657 713.71643066 0.77803409]	[444.43093872 213.29454041 0.894907 ]	[477.63687134 213.30812073 0.89104569]	[421.13769531 216.08027649 0.98562807]	[487.96499634 218.55545044 0.86787319]	[485.44390869 770.07806396 0.81662524]	[500.7565918 764.98895264 0.79496557]	[4.82893738e+02 7.06097046e+02 6.65392458e-01]	[4.62414551e+02 8.95911499e+02 7.34482050e-01]	[4.44324860e+02 8.93389648e+02 7.45530188e-01]	[4.62277924e+02 8.70276062e+02 6.79834366e-01]
[462.28912354 221.18888855 0.88775212]	[459.67660522 313.52600098 0.90701646]	[382.81393433 316.08148193 0.82406342]	[367.41644287 423.82775879 0.83074653]	[359.83154297 534.10009766 0.86493886]	[524.0078125 308.32766724 0.82283974]	[549.56256104 413.51934814 0.81536478]	[559.75494385 516.15429688 0.83813804]	[472.59625244 539.25543213 0.65159577]	[431.54388428 541.8392334 0.64898419]	[441.86016846 708.68743896 0.8246333 ]	[4.59640015e+02 8.59964600e+02 8.02105248e-01]	[513.65435791 534.13519287 0.650567 ]	[526.45098877 682.96270752 0.82121682]	[500.74725342 729.03942871 0.87354189]	[446.89819336 213.28756714 0.88387382]	[477.68765259 213.30661011 0.89812624]	[421.17697144 216.06898499 0.98760557]	[488.01373291 218.5431366 0.85782558]	[500.77050781 788.13745117 0.81779909]	[5.08473969e+02 7.80402039e+02 7.08752215e-01]	[4.85411041e+02 7.24006592e+02 6.58759952e-01]	[4.62416992e+02 8.95907288e+02 7.38597810e-01]	[4.44324829e+02 8.93388977e+02 7.47990727e-01]	[4.62254761e+02 8.70309570e+02 6.87098026e-01]
[462.34075928 221.1934967 0.88045001]	[459.73522949 313.52954102 0.91537714]	[385.29522705 316.07989502 0.81548578]	[369.92553711 423.80551147 0.8365382 ]	[362.21115112 534.11260986 0.86304313]	[526.44134521 308.36206055 0.82090318]	[549.60137939 413.55218506 0.81329477]	[559.80444336 516.15588379 0.84419054]	[475.14181519 539.27520752 0.66765785]	[434.08050537 541.85314941 0.65769172]	[441.84191895 708.61846924 0.83917779]	[4.59651398e+02 8.57460510e+02 8.11247945e-01]	[516.2121582 534.15405273 0.66692066]	[526.51885986 685.49328613 0.82841325]	[503.49697876 744.51818848 0.84129906]	[446.96151733 213.28991699 0.88109505]	[477.73571777 213.3036499 0.90144706]	[421.22619629 216.04255676 0.98953617]	[490.49969482 218.53118896 0.85258979]	[5.11007355e+02 8.06008057e+02 7.20571339e-01]	[5.23811218e+02 7.93249329e+02 7.19503641e-01]	[4.98200500e+02 7.41894409e+02 6.62249565e-01]	[4.62418243e+02 8.95900330e+02 7.43776321e-01]	[4.44324432e+02 8.93384766e+02 7.51399040e-01]	[4.62289764e+02 8.70279358e+02 6.93596601e-01]
[462.40014648 221.19551086 0.87225914]	[459.76156616 313.51193237 0.91639286]	[385.34436035 316.07107544 0.81311727]	[372.443573 423.79257202 0.83402312]	[362.22763062 534.12957764 0.86207592]	[526.45147705 308.33905029 0.82112914]	[554.63903809 413.57733154 0.81243414]	[562.21282959 513.62097168 0.84812677]	[477.72879028 541.7479248 0.69353628]	[436.62472534 541.87719727 0.67831647]	[441.84481812 708.6763916 0.84531766]	[4.59676849e+02 8.57442383e+02 8.10129404e-01]	[521.1975708 536.69561768 0.69501263]	[531.54022217 685.5715332 0.81455696]	[516.18365479 752.23376465 0.7820394 ]	[449.49963379 213.29255676 0.87928659]	[480.15029907 213.31132507 0.91412532]	[421.30523682 216.01986694 0.99059117]	[493.04797363 216.15254211 0.84653544]	[5.26518188e+02 8.18904480e+02 6.87270999e-01]	[5.44352539e+02 8.08627625e+02 6.57902718e-01]	[5.00833679e+02 7.52225220e+02 6.70048058e-01]	[4.64834351e+02 8.95896545e+02 7.28923857e-01]	[4.44335144e+02 8.93379822e+02 7.39905298e-01]	[4.62308105e+02 8.70248901e+02 6.67046905e-01]
[464.81912231 221.18170166 0.86374444]	[459.82440186 313.47644043 0.91355312]	[387.87988281 316.03076172 0.80801505]	[372.46466064 423.78240967 0.83728778]	[362.27636719 534.10736084 0.84965479]	[526.50848389 305.85647583 0.81676638]	[554.66021729 413.52603149 0.80619979]	[562.27996826 511.08508301 0.85737771]	[480.13189697 539.22332764 0.69183642]	[436.67559814 541.79858398 0.68696284]	[441.88580322 708.70733643 0.83657181]	[4.59749542e+02 8.59959351e+02 8.13481510e-01]	[521.23986816 534.11816406 0.69751406]	[534.16540527 685.57415771 0.80153179]	[523.90557861 767.65209961 0.81588578]	[452.07678223 213.28074646 0.8818959 ]	[480.21951294 213.32012939 0.92949533]	[421.40188599 216.04667664 0.97123599]	[495.62329102 218.54026794 0.84530127]	[5.41923706e+02 8.31764709e+02 7.52627492e-01]	[5.59721558e+02 8.23998962e+02 6.34015322e-01]	[5.13609192e+02 7.67658997e+02 6.34647846e-01]	[4.62383972e+02 8.95893188e+02 7.29943812e-01]	[4.44300995e+02 8.93353149e+02 7.39401758e-01]	[4.62416321e+02 8.70259644e+02 6.50795221e-01]
[464.90203857 221.20680237 0.85144252]	[462.21865845 313.45980835 0.91072601]	[390.43322754 316.01696777 0.80592906]	[375.05712891 421.34451294 0.88167536]	[362.31442261 534.12084961 0.8413893 ]	[528.97070312 305.85299683 0.81368101]	[557.23028564 413.50180054 0.8142218 ]	[562.34454346 513.61535645 0.8569808 ]	[480.18518066 536.73278809 0.69731027]	[439.10272217 541.77178955 0.69486421]	[444.33166504 708.66503906 0.83325106]	[4.59779724e+02 8.59951599e+02 8.16239595e-01]	[521.29302979 534.10211182 0.70128703]	[539.24139404 688.00390625 0.82638115]	[541.79296875 790.68652344 0.85818911]	[454.6321106 213.28237915 0.89391422]	[480.29592896 213.35549927 0.94555014]	[423.86001587 216.0557251 0.95441139]	[498.14733887 218.58746338 0.86427528]	[5.57188538e+02 8.47140747e+02 7.16696620e-01]	[5.67514893e+02 8.31840393e+02 7.11200953e-01]	[5.26475586e+02 7.93268860e+02 7.04564333e-01]	[4.62391876e+02 8.95905823e+02 7.41964042e-01]	[4.44303070e+02 8.93348450e+02 7.55331099e-01]	[4.64851501e+02 8.70242371e+02 6.49115562e-01]
[467.39413452 221.19560242 0.8471387 ]	[462.27337646 313.48141479 0.91210413]	[392.99899292 316.02938843 0.81051517]	[375.11010742 423.77264404 0.87858862]	[362.34268188 531.60986328 0.83105052]	[529.02496338 308.36010742 0.80855572]	[559.75726318 410.97232056 0.82577324]	[564.83148193 516.15264893 0.85910875]	[480.27523804 539.20043945 0.71349239]	[439.1769104 541.77807617 0.7067284 ]	[444.36584473 708.65808105 0.82838583]	[4.59782013e+02 8.60014709e+02 8.16166878e-01]	[521.36120605 534.09783936 0.70842403]	[541.74377441 685.54779053 0.85157263]	[5.44511902e+02 7.98356140e+02 7.89508164e-01]	[457.14169312 213.27996826 0.90827453]	[480.36190796 213.35739136 0.94603419]	[426.41641235 216.06381226 0.92537874]	[498.25064087 218.55592346 0.88413697]	[5.67567139e+02 8.54813232e+02 6.74862623e-01]	[5.85364136e+02 8.47065857e+02 6.78559899e-01]	[5.39289368e+02 8.06036316e+02 6.41377568e-01]	[4.62329803e+02 8.95883484e+02 7.50170946e-01]	[4.41878723e+02 8.93324463e+02 7.70189703e-01]	[4.64859192e+02 8.70279968e+02 6.57996953e-01]
[467.48388672 221.19407654 0.84271419]	[462.34283447 313.48028564 0.9070465 ]	[395.53585815 316.03155518 0.82627881]	[377.54373169 423.81558228 0.8908428 ]	[367.35110474 534.13800049 0.81823987]	[531.6072998 308.38165283 0.79457796]	[559.83660889 413.52630615 0.84579349]	[564.93566895 518.68322754 0.88404107]	[480.30184937 539.21533203 0.71692318]	[439.23931885 541.77496338 0.70993179]	[444.44308472 708.71716309 0.82254243]	[4.59818085e+02 8.62538574e+02 8.21869850e-01]	[521.355896 534.13647461 0.711631 ]	[541.8805542 688.0894165 0.88633591]	[562.28326416 813.75665283 0.84502351]	[457.21231079 213.28404236 0.9163307 ]	[482.7427063 213.37213135 0.94819558]	[428.94207764 216.07995605 0.91559625]	[500.63409424 218.61051941 0.87808758]	[5.80337524e+02 8.67650818e+02 7.45967388e-01]	[5.90630737e+02 8.52346741e+02 7.06304252e-01]	[5.49588562e+02 8.18899231e+02 5.99240482e-01]	[4.62321808e+02 8.95912170e+02 7.61417449e-01]	[4.41856781e+02 8.93334839e+02 7.86613464e-01]	[4.64887848e+02 8.72700073e+02 6.72696948e-01]
[472.55181885 221.19087219 0.84137839]	[462.40444946 313.48187256 0.89794111]	[395.62487793 316.06582642 0.83641195]	[377.5881958 423.85009766 0.88859427]	[367.42861938 534.12463379 0.81345397]	[534.1729126 308.33184814 0.79173934]	[562.29174805 411.03067017 0.85250652]	[565.01849365 518.7310791 0.88536775]	[480.37567139 539.29101562 0.73716712]	[439.31347656 541.84814453 0.72485203]	[446.91201782 708.71234131 0.82515013]	[4.59839111e+02 8.62501770e+02 8.21298897e-01]	[521.40722656 536.69012451 0.72394085]	[544.31744385 688.09442139 0.88238186]	[5.65048218e+02 8.21466064e+02 7.96579361e-01]	[459.6746521 210.93032837 0.93171966]	[482.85583496 213.36024475 0.94410831]	[431.49230957 216.0955658 0.90955138]	[500.74267578 218.62934875 0.87474555]	[5.85504700e+02 8.72721191e+02 7.54591525e-01]	[6.03394470e+02 8.62493896e+02 7.20146537e-01]	[5.62396118e+02 8.29075684e+02 6.23864770e-01]	[4.62336426e+02 8.95864929e+02 7.61902571e-01]	[4.41856995e+02 8.93302124e+02 7.88349271e-01]	[4.64904938e+02 8.70313538e+02 6.72517061e-01]
[475.16815186 221.18862915 0.85352486]	[464.85717773 313.5105896 0.88721812]	[398.11199951 316.10217285 0.85250163]	[377.68521118 423.80508423 0.90233517]	[372.44891357 534.16400146 0.81886899]	[539.20074463 308.34622192 0.80207539]	[562.38922119 411.03707886 0.86347347]	[567.45635986 518.75238037 0.87834883]	[482.78747559 539.296875 0.73673517]	[441.70721436 541.84967041 0.71677816]	[446.93557739 711.12872314 0.8192423 ]	[4.59846130e+02 8.62491272e+02 8.20696115e-01]	[523.85211182 536.68554688 0.71424127]	[546.92492676 688.1395874 0.85425657]	[5.77733337e+02 8.29132751e+02 8.03952873e-01]	[459.78567505 210.91963196 0.93838763]	[485.3515625 213.33872986 0.91761172]	[434.10140991 216.02667236 0.92215765]	[500.89248657 218.61743164 0.87428743]	[5.95723572e+02 8.80469116e+02 7.35048354e-01]	[6.06105652e+02 8.70241638e+02 7.55770028e-01]	[5.65047058e+02 8.31770996e+02 6.26409352e-01]	[4.62343933e+02 8.95892822e+02 7.59096920e-01]	[4.41868683e+02 8.93321655e+02 7.84054875e-01]	[4.64925903e+02 8.70313721e+02 6.68078482e-01]
[477.72747803 221.1512146 0.86905193]	[464.97314453 313.54992676 0.87402755]	[398.21746826 316.0881958 0.85746443]	[380.08377075 423.8631897 0.90240932]	[372.53604126 536.64831543 0.82622707]	[539.28552246 310.88241577 0.81109059]	[564.81121826 413.51980591 0.86607003]	[567.57702637 518.71606445 0.85936129]	[482.87719727 539.26312256 0.72268307]	[441.75952148 541.8170166 0.70364845]	[449.46939087 711.12701416 0.8160395 ]	[4.59862732e+02 8.60005310e+02 8.18372011e-01]	[523.95874023 536.65344238 0.69726235]	[554.66522217 693.23046875 0.7625581 ]	[5.83000305e+02 8.34284485e+02 8.03836644e-01]	[462.22903442 210.88677979 0.93778729]	[487.9312439 213.33248901 0.89302957]	[436.65380859 215.9931488 0.9466182 ]	[503.32260132 218.61474609 0.85586429]	[6.03482544e+02 8.88199768e+02 6.75011396e-01]	[6.21300232e+02 8.75320007e+02 6.61169648e-01]	[5.80258789e+02 8.47049927e+02 5.53826153e-01]	[4.62384186e+02 8.95892944e+02 7.55969346e-01]	[4.41900757e+02 8.93329956e+02 7.80138254e-01]	[4.64923309e+02 8.70310364e+02 6.57974064e-01]
[480.20419312 221.16383362 0.88287932]	[469.99975586 313.52218628 0.85751796]	[400.6734314 316.0447998 0.85328567]	[380.20236206 423.82055664 0.90911233]	[375.0770874 534.12799072 0.84528571]	[541.7701416 308.38397217 0.8251974 ]	[564.92498779 413.52493286 0.85913998]	[572.62792969 518.68804932 0.83307266]	[482.94952393 539.27929688 0.71272707]	[441.8237915 541.80950928 0.69591326]	[449.52478027 711.19378662 0.80291563]	[4.62194824e+02 8.62525085e+02 8.16068530e-01]	[524.02026367 536.69250488 0.68911088]	[562.31140137 703.48175049 0.84009069]	[5.88034241e+02 8.42032776e+02 7.69573212e-01]	[462.34555054 210.92149353 0.93533456]	[490.52770996 213.3374939 0.88652658]	[439.14627075 216.06376648 0.96570742]	[503.50518799 218.67330933 0.87965029]	[6.05925598e+02 8.90735107e+02 7.72034526e-01]	[6.23862610e+02 8.77960938e+02 7.42814064e-01]	[5.85424072e+02 8.52203308e+02 6.23708129e-01]	[4.62327759e+02 8.95904175e+02 7.56073177e-01]	[4.41856506e+02 8.93327026e+02 7.84226835e-01]	[4.64939819e+02 8.72728821e+02 6.59455001e-01]
[480.3331604 221.14581299 0.89699996]	[475.08129883 315.92709351 0.86799771]	[400.75289917 316.09188843 0.85232681]	[380.32049561 423.88052368 0.88951415]	[377.56851196 534.15374756 0.87194371]	[541.92492676 310.8956604 0.8369655 ]	[565.04742432 413.54553223 0.84388655]	[577.79351807 518.77374268 0.85608912]	[485.42697144 539.22058105 0.69090986]	[444.31283569 541.75494385 0.68326247]	[452.05227661 711.18212891 0.79910487]	[4.59858368e+02 8.60011902e+02 8.12099159e-01]	[526.52581787 534.15155029 0.67561853]	[562.4329834 703.39324951 0.84019619]	[5.98259460e+02 8.52193237e+02 7.73779035e-01]	[464.82550049 210.89888 0.90952992]	[495.61190796 213.32106018 0.88232112]	[439.25375366 216.09806824 0.97852707]	[505.93280029 221.1075592 0.86741 ]	[6.08534607e+02 8.93369812e+02 7.58075237e-01]	[6.26498474e+02 8.88096985e+02 7.44498610e-01]	[5.88051331e+02 8.62518250e+02 6.01160526e-01]	[4.62342926e+02 8.95891602e+02 7.60082543e-01]	[4.41862762e+02 8.93315186e+02 7.81938076e-01]	[4.64907166e+02 8.70319458e+02 6.57617033e-01]
[482.81484985 221.14190674 0.89154613]	[477.74777222 315.93103027 0.89799869]	[403.26953125 316.06988525 0.83227146]	[382.78308105 423.85174561 0.8781504 ]	[377.66940308 531.58563232 0.87990928]	[544.46453857 310.96917725 0.83604926]	[567.56365967 416.04037476 0.84327203]	[580.31640625 518.78735352 0.86824214]	[485.50161743 539.26739502 0.67211002]	[444.38644409 541.80023193 0.66959226]	[454.57446289 711.14447021 0.81430167]	[4.59842163e+02 8.62494324e+02 8.14458966e-01]	[529.05047607 536.69818115 0.6603663 ]	[564.91967773 703.48516846 0.84637219]	[6.00872803e+02 8.52249268e+02 8.06903064e-01]	[467.40951538 210.89970398 0.88003755]	[498.22445679 213.29907227 0.90126801]	[441.68844604 216.07847595 0.98200321]	[508.50881958 218.59552002 0.84678549]	[6.08547424e+02 8.95902283e+02 7.71483958e-01]	[6.26505310e+02 8.90638489e+02 7.71847963e-01]	[5.93184753e+02 8.62545593e+02 5.71231961e-01]	[4.62332550e+02 8.95882812e+02 7.62524426e-01]	[4.41854645e+02 8.93312073e+02 7.86483228e-01]	[4.64883484e+02 8.72710938e+02 6.56446576e-01]
[482.972229 221.13555908 0.86967629]	[480.31918335 315.92211914 0.92355454]	[405.88043213 316.04226685 0.81163919]	[387.85806274 423.80093384 0.85111302]	[380.21640015 531.58380127 0.8810026 ]	[547.01763916 313.4390564 0.82860923]	[572.64129639 416.125 0.84125447]	[582.81842041 521.20819092 0.89943945]	[490.56954956 539.28179932 0.65899813]	[446.95666504 541.82592773 0.66006911]	[457.09283447 711.14874268 0.82296419]	[4.59842804e+02 8.62517029e+02 8.11205268e-01]	[536.73626709 536.70001221 0.66645002]	[565.02319336 703.42358398 0.82339263]	[6.03384216e+02 8.52329163e+02 8.24052393e-01]	[472.57565308 210.89070129 0.87414819]	[500.73666382 213.29837036 0.92552757]	[441.91369629 216.03118896 0.97384709]	[513.66217041 218.55923462 0.83596218]	[6.11142639e+02 8.98489990e+02 7.41126120e-01]	[6.29020325e+02 8.90789001e+02 7.62348831e-01]	[5.98254578e+02 8.65104492e+02 5.69806278e-01]	[4.62346985e+02 8.95883850e+02 7.60252714e-01]	[4.41852295e+02 8.93312378e+02 7.87255764e-01]	[4.64871643e+02 8.72742249e+02 6.54616058e-01]
[487.94454956 221.18066406 0.84677666]	[482.82711792 313.5322876 0.91719204]	[413.52667236 316.01370239 0.81024897]	[395.48812866 421.38601685 0.8612709 ]	[380.30825806 534.10253906 0.86879766]	[552.05877686 313.41448975 0.80960399]	[580.22027588 416.05673218 0.84426671]	[585.36254883 521.28405762 0.90570283]	[498.12628174 539.24176025 0.66774529]	[454.58856201 541.78625488 0.66179913]	[457.18484497 711.18432617 0.83183223]	[4.59853821e+02 8.62504639e+02 8.08814883e-01]	[539.31939697 536.66217041 0.6883288 ]	[567.51611328 703.37286377 0.8020314 ]	[6.05867676e+02 8.54801575e+02 8.26514661e-01]	[477.69091797 210.92298889 0.90852928]	[503.22695923 213.35583496 0.9457432 ]	[446.96520996 216.08476257 0.91856718]	[518.77764893 218.61764526 0.8737992 ]	[6.13704407e+02 9.00999634e+02 7.53429472e-01]	[6.29132202e+02 8.90841309e+02 7.69058108e-01]	[6.00861755e+02 8.67626770e+02 6.21735692e-01]	[4.62354919e+02 8.95901978e+02 7.58160710e-01]	[4.41860291e+02 8.93319824e+02 7.83258736e-01]	[4.64870880e+02 8.72734741e+02 6.51701868e-01]
[493.10839844 221.17782593 0.84169674]	[485.35653687 315.92755127 0.89567822]	[418.61816406 316.08407593 0.848153 ]	[398.04644775 423.82537842 0.89214098]	[382.762146 531.60748291 0.85064316]	[557.22930908 313.41265869 0.8040396 ]	[582.79656982 413.58181763 0.86164665]	[585.57720947 521.36547852 0.9093225 ]	[500.6605835 536.71356201 0.6882211 ]	[457.19619751 539.26959229 0.68364757]	[459.65667725 711.15570068 0.84006953]	[4.59852386e+02 8.62499817e+02 8.05681050e-01]	[541.81878662 534.16149902 0.7017045 ]	[572.61633301 705.93347168 0.80061996]	[6.05916321e+02 8.54827087e+02 8.28414619e-01]	[480.25701904 210.90310669 0.93389428]	[503.421875 213.35533142 0.93757176]	[454.59729004 216.06083679 0.91264915]	[521.3638916 221.09481812 0.88443244]	[6.13703796e+02 9.01005493e+02 7.55448103e-01]	[6.29147888e+02 8.90851135e+02 7.65560329e-01]	[6.03350098e+02 8.67634827e+02 6.39981151e-01]	[4.62382294e+02 8.95905884e+02 7.53949940e-01]	[4.41880066e+02 8.93322510e+02 7.77236879e-01]	[4.64847260e+02 8.72737671e+02 6.49676621e-01]
[498.26168823 221.15144348 0.86522686]	[487.9822998 315.94213867 0.86627096]	[418.78695679 316.05780029 0.8540988 ]	[398.22601318 423.7855835 0.91439396]	[387.87884521 531.60186768 0.81492954]	[562.24890137 313.4755249 0.82666916]	[585.36437988 416.03253174 0.88509423]	[588.10723877 521.2901001 0.88242018]	[500.77926636 536.72631836 0.70402169]	[459.67453003 539.26660156 0.70044863]	[459.72167969 708.71679688 0.84718204]	[4.59845612e+02 8.62492371e+02 8.09447527e-01]	[541.91638184 536.66723633 0.70706737]	[577.76776123 706.02868652 0.81751919]	[6.05952820e+02 8.54928040e+02 8.13400209e-01]	[482.80831909 210.90074158 0.93884504]	[508.50006104 213.35995483 0.89040065]	[459.62353516 216.06358337 0.95132655]	[523.95513916 221.18028259 0.8849203 ]	[6.16230896e+02 9.01063354e+02 7.46622562e-01]	[6.31628052e+02 8.93268127e+02 7.56799936e-01]	[6.03355591e+02 8.70121338e+02 6.44482315e-01]	[4.62380798e+02 8.95860168e+02 7.59040475e-01]	[4.41876648e+02 8.93286133e+02 7.83018410e-01]	[4.64843964e+02 8.72731018e+02 6.54383659e-01]
[503.43988037 223.65965271 0.86466604]	[500.82788086 315.99969482 0.92575657]	[426.41677856 316.10128784 0.80639291]	[403.33441162 423.82293701 0.88636434]	[398.05484009 531.56005859 0.86342013]	[567.52294922 315.93069458 0.84427953]	[590.54144287 416.16369629 0.86191583]	[600.82189941 523.82177734 0.88385695]	[505.90328979 539.27764893 0.68783522]	[464.83670044 541.75592041 0.67498738]	[462.23068237 708.68469238 0.8666864 ]	[4.62195557e+02 8.62547424e+02 8.16479981e-01]	[546.94036865 539.25421143 0.68919116]	[582.74304199 708.55975342 0.83988667]	[6.05932129e+02 8.54882996e+02 8.19272995e-01]	[493.08532715 213.31062317 0.88247859]	[521.2010498 213.38671875 0.92279983]	[462.42977905 216.08944702 0.96491927]	[534.16809082 218.66148376 0.84109092]	[6.18743164e+02 9.01059082e+02 7.51839042e-01]	[6.31657959e+02 8.93247070e+02 7.63156652e-01]	[6.03326660e+02 8.67695435e+02 6.33013844e-01]	[4.62363068e+02 8.95936157e+02 7.55501330e-01]	[4.41860199e+02 8.93337952e+02 7.85064578e-01]	[4.64861481e+02 8.72796753e+02 6.59531116e-01]
[508.45294189 223.71990967 0.83745545]	[503.36685181 315.98510742 0.92651135]	[434.10983276 316.11135864 0.82065934]	[410.94351196 423.87841797 0.84342808]	[400.62368774 534.1036377 0.8721115 ]	[572.59625244 315.92581177 0.82546401]	[598.23828125 418.646698 0.8708961 ]	[603.34515381 523.83227539 0.90937012]	[508.47088623 539.28417969 0.67096412]	[464.96032715 539.29840088 0.66399443]	[462.25961304 708.66967773 0.87328571]	[4.62188049e+02 8.62500549e+02 8.15273225e-01]	[549.58837891 539.27435303 0.66737908]	[582.82836914 708.57867432 0.8440541 ]	[6.05933716e+02 8.54878540e+02 8.15590858e-01]	[498.23583984 213.3551178 0.92252958]	[521.42303467 213.4499054 0.96688718]	[469.98608398 218.55696106 0.89966953]	[541.68212891 221.1743927 0.88176405]	[6.16275574e+02 9.01017395e+02 7.42566466e-01]	[6.31654907e+02 8.93231018e+02 7.54269958e-01]	[6.03313416e+02 8.67709961e+02 6.28996551e-01]	[4.62375336e+02 8.95912842e+02 7.57460177e-01]	[4.41867340e+02 8.93321594e+02 7.86006391e-01]	[4.64849976e+02 8.72755920e+02 6.56766593e-01]
[508.45300293 223.71989441 0.83745551]	[503.36383057 315.98495483 0.92672968]	[434.10775757 316.11196899 0.8201645 ]	[410.94110107 423.8755188 0.84411246]	[400.62142944 534.10650635 0.87228703]	[572.58404541 315.92553711 0.82566839]	[598.23828125 418.64797974 0.87111765]	[603.34747314 523.83148193 0.90923363]	[508.46917725 539.28619385 0.67108309]	[464.95892334 539.300354 0.66423893]	[462.25897217 708.66955566 0.8732748 ]	[4.62190277e+02 8.62495117e+02 8.13134074e-01]	[549.58465576 539.27624512 0.66762066]	[582.82629395 708.57897949 0.84352845]	[6.05933899e+02 8.54882141e+02 8.14522088e-01]	[498.23681641 213.35574341 0.92275012]	[521.42260742 213.4506073 0.96686155]	[469.98931885 218.55807495 0.89914507]	[541.68096924 221.17379761 0.88145685]	[6.16275696e+02 9.01017639e+02 7.42593110e-01]	[6.31656494e+02 8.93231628e+02 7.54311204e-01]	[6.03314270e+02 8.70108093e+02 6.29960895e-01]	[4.62387360e+02 8.95908997e+02 7.54263341e-01]	[4.41873077e+02 8.93321228e+02 7.81257749e-01]	[4.64852417e+02 8.72755920e+02 6.54460669e-01]
[516.13317871 226.23558044 0.8377291 ]	[505.94726562 316.05761719 0.89839083]	[439.21948242 316.16293335 0.86017609]	[418.5769043 423.92498779 0.87964147]	[400.86895752 534.11682129 0.85912913]	[580.24462891 315.97842407 0.83581364]	[603.28912354 418.58508301 0.88165003]	[605.92724609 523.90600586 0.90457839]	[513.58789062 541.81958008 0.671404 ]	[469.98251343 541.83221436 0.66695303]	[462.33139038 708.6685791 0.86359018]	[4.62199799e+02 8.62512085e+02 8.18941772e-01]	[557.23510742 541.81481934 0.68693084]	[582.9128418 708.56262207 0.84926474]	[6.05950012e+02 8.57373901e+02 8.02877724e-01]	[500.82952881 213.38830566 0.95786679]	[523.96984863 213.47570801 0.9556427 ]	[477.62332153 218.53367615 0.90572876]	[541.94360352 223.73672485 0.88440132]	[6.18766907e+02 9.01056580e+02 7.40641117e-01]	[6.31684387e+02 8.93251160e+02 7.53004313e-01]	[6.03310486e+02 8.70175842e+02 6.26195431e-01]	[4.62397461e+02 8.95902039e+02 7.53135741e-01]	[4.41878723e+02 8.93315002e+02 7.80408084e-01]	[4.64842987e+02 8.72780884e+02 6.60949707e-01]
[521.22216797 226.25640869 0.86967045]	[511.08404541 316.06115723 0.86533046]	[441.74508667 316.16659546 0.85728335]	[418.7824707 426.36361694 0.89377755]	[408.46759033 534.17108154 0.81583935]	[582.85510254 315.98486328 0.85732138]	[605.87695312 418.59121704 0.8961314 ]	[608.51470947 523.90612793 0.88539934]	[518.64337158 541.79974365 0.68444747]	[472.59683228 541.80090332 0.66215312]	[462.41082764 708.6918335 0.85547632]	[4.62224304e+02 8.62553589e+02 8.22874069e-01]	[562.24224854 541.81640625 0.71082419]	[582.97998047 708.56445312 0.85262454]	[6.05918335e+02 8.54919861e+02 8.05961311e-01]	[503.39044189 213.44108582 0.95416451]	[531.54284668 213.46913147 0.90025413]	[480.23876953 218.5941925 0.94346052]	[546.9329834 223.68360901 0.86842722]	[6.18794250e+02 9.03542480e+02 7.43351936e-01]	[6.31686707e+02 8.93254395e+02 7.54875839e-01]	[6.00851257e+02 8.70140503e+02 6.13182664e-01]	[4.62419006e+02 8.95932007e+02 7.43838012e-01]	[4.41897919e+02 8.93332336e+02 7.71737993e-01]	[4.64852631e+02 8.72809753e+02 6.64566696e-01]
[523.83886719 226.31193542 0.87822694]	[518.74926758 316.11169434 0.89718235]	[444.37966919 318.52163696 0.82279998]	[421.38223267 426.34066772 0.87866384]	[416.11489868 534.11773682 0.83561176]	[585.43939209 316.0355835 0.8662706 ]	[606.0446167 418.56558228 0.88572371]	[611.08929443 523.81219482 0.86629039]	[521.21551514 541.81176758 0.70951879]	[477.7197876 541.80444336 0.69337273]	[464.84307861 708.68408203 0.83968681]	[4.62210114e+02 8.65075073e+02 8.26243758e-01]	[562.38183594 541.83227539 0.72070426]	[585.33630371 706.09875488 0.84604561]	[6.05921448e+02 8.57400024e+02 8.02177668e-01]	[508.47579956 213.43382263 0.90660375]	[539.23931885 213.48782349 0.9127062 ]	[482.76278687 218.54319763 0.95916486]	[549.59075928 221.17785645 0.8301006 ]	[6.18827576e+02 9.03553406e+02 7.45891988e-01]	[6.34173950e+02 8.93263672e+02 7.55558729e-01]	[6.00832825e+02 8.70212402e+02 6.22971177e-01]	[4.64836914e+02 8.95974243e+02 7.35680163e-01]	[4.44298798e+02 8.93376038e+02 7.64005601e-01]	[4.62416748e+02 8.72858704e+02 6.56625211e-01]
[526.40576172 226.28613281 0.85262799]	[521.38549805 316.112854 0.92507339]	[449.47619629 316.15386963 0.80187547]	[428.90390015 423.90560913 0.83349401]	[418.73400879 531.56848145 0.86968672]	[588.0994873 316.06253052 0.85424632]	[608.64678955 418.66009521 0.88668424]	[618.80181885 523.92687988 0.85703397]	[521.37731934 541.75720215 0.69942796]	[480.22180176 541.75268555 0.6930759 ]	[467.421875 708.68395996 0.81888258]	[4.62195526e+02 8.65077942e+02 8.29354823e-01]	[564.86584473 541.75976562 0.70290959]	[585.37634277 708.55871582 0.84862101]	[6.05911804e+02 8.57399231e+02 8.05847645e-01]	[516.18963623 213.41523743 0.90405852]	[541.82452393 213.51098633 0.96192485]	[485.47460938 218.54350281 0.92293882]	[559.7210083 223.7326355 0.85711521]	[6.18823792e+02 9.03554077e+02 7.47368336e-01]	[6.34158691e+02 8.93262329e+02 7.56326854e-01]	[6.00821045e+02 8.70215698e+02 6.28751159e-01]	[4.64827545e+02 8.95979614e+02 7.33656049e-01]	[4.41895020e+02 8.93366272e+02 7.62863338e-01]	[4.62399323e+02 8.72848145e+02 6.60083532e-01]
[529.04931641 228.79232788 0.83930379]	[523.94006348 316.12619019 0.93138027]	[457.12567139 318.54605103 0.83668184]	[436.61828613 423.9095459 0.84802836]	[421.34591675 536.640625 0.8643623 ]	[593.18414307 316.07269287 0.84851277]	[618.74645996 418.72558594 0.87551486]	[623.78344727 523.97033691 0.88590568]	[523.93597412 539.29614258 0.71333289]	[482.73345947 539.29632568 0.70105231]	[472.52029419 708.62481689 0.79934752]	[4.62212189e+02 8.65067078e+02 8.25919151e-01]	[565.07458496 541.77484131 0.69808328]	[585.46783447 708.65808105 0.84651119]	[6.05937988e+02 8.57453430e+02 8.08178306e-01]	[521.18493652 213.46589661 0.93980229]	[544.32501221 213.55487061 0.97928369]	[493.06152344 218.6089325 0.88918912]	[562.28222656 226.29490662 0.89874911]	[6.18776001e+02 9.01033325e+02 7.58085012e-01]	[6.34158508e+02 8.93256470e+02 7.70639360e-01]	[6.00850281e+02 8.70269470e+02 6.55868948e-01]	[4.64845062e+02 8.98432861e+02 7.27584183e-01]	[4.44300751e+02 8.93388489e+02 7.52634346e-01]	[4.62408142e+02 8.72842346e+02 6.58312917e-01]
[536.71069336 228.81707764 0.85118175]	[526.44445801 316.14916992 0.90618712]	[459.7046814 318.54092407 0.8607654 ]	[439.17297363 426.39224243 0.87558597]	[428.99786377 536.67669678 0.81399107]	[598.31292725 316.09713745 0.84959555]	[621.41265869 418.73126221 0.89282316]	[623.91033936 524.01660156 0.89930081]	[526.50915527 544.34338379 0.69689506]	[482.91946411 544.33978271 0.70080429]	[475.06591797 708.66113281 0.79743111]	[4.62205383e+02 8.65055359e+02 8.24858487e-01]	[570.09625244 544.3447876 0.6925087 ]	[585.49908447 708.65917969 0.83873278]	[6.05940369e+02 8.57449524e+02 8.07630181e-01]	[521.40435791 213.49514771 0.96184587]	[544.53704834 215.90487671 0.94620228]	[498.21560669 218.58784485 0.90825266]	[564.82476807 228.80744934 0.88922012]	[6.18749878e+02 9.01026428e+02 7.63335824e-01]	[6.31694214e+02 8.93252625e+02 7.75513470e-01]	[6.00852478e+02 8.70265015e+02 6.58882380e-01]	[4.64853943e+02 8.98419922e+02 7.30341494e-01]	[4.44309296e+02 8.93380493e+02 7.56684184e-01]	[4.62388092e+02 8.72823486e+02 6.60944581e-01]
[541.69598389 231.30049133 0.88235962]	[529.06072998 316.12219238 0.87708998]	[462.21902466 316.16021729 0.86589503]	[441.69833374 426.35003662 0.89165485]	[436.65557861 536.70825195 0.85313225]	[603.32373047 316.10797119 0.86836791]	[623.89819336 418.78167725 0.91295564]	[626.42547607 526.44818115 0.89956158]	[531.53924561 544.34686279 0.67848045]	[485.3911438 544.33551025 0.68742144]	[477.58953857 708.67303467 0.81658691]	[4.62204071e+02 8.65077393e+02 8.24694216e-01]	[577.70758057 544.371521 0.69541019]	[585.54681396 708.65240479 0.83439505]	[6.05951782e+02 8.57461670e+02 8.02756011e-01]	[523.90844727 213.55705261 0.96206677]	[549.57305908 215.9631958 0.90206999]	[500.78234863 218.62744141 0.93624586]	[565.06329346 228.80969238 0.88626504]	[6.18752075e+02 9.01036499e+02 7.55215764e-01]	[6.31695068e+02 8.93271301e+02 7.64005721e-01]	[6.00860535e+02 8.70295227e+02 6.56234324e-01]	[4.64837677e+02 8.98425232e+02 7.33618975e-01]	[4.44306763e+02 8.93384766e+02 7.59335816e-01]	[4.62385895e+02 8.72842712e+02 6.59496069e-01]
[541.85095215 231.36001587 0.90539032]	[536.64703369 316.12997437 0.87117273]	[462.34338379 318.52459717 0.850348 ]	[441.86013794 426.34262085 0.87649488]	[439.17980957 536.66064453 0.87108296]	[603.44671631 316.09515381 0.87440628]	[626.39019775 421.14089966 0.91166782]	[626.55279541 524.0178833 0.89553124]	[534.18463135 544.33227539 0.67475474]	[488.01266479 544.3392334 0.66274244]	[477.66360474 708.69567871 0.82355767]	[4.62237061e+02 8.62531189e+02 8.19298625e-01]	[580.32580566 544.35491943 0.70845509]	[588.01031494 708.66729736 0.82312697]	[6.05953247e+02 8.59930908e+02 8.01828265e-01]	[526.42022705 215.89759827 0.93257177]	[554.70715332 215.98884583 0.88713384]	[500.8994751 218.60162354 0.95006919]	[567.57519531 228.78236389 0.86162591]	[6.18820862e+02 9.03564087e+02 7.64789820e-01]	[6.34190247e+02 8.93307495e+02 7.66933918e-01]	[6.00825623e+02 8.70289856e+02 6.50799215e-01]	[4.64835815e+02 8.95921875e+02 7.34356642e-01]	[4.44312134e+02 8.93319275e+02 7.58150756e-01]	[4.62415802e+02 8.72780029e+02 6.60421133e-01]
[544.40795898 231.29692078 0.89650786]	[539.23931885 316.15609741 0.89200664]	[464.8548584 316.14163208 0.83024776]	[444.39590454 423.89541626 0.8413431 ]	[441.80712891 536.75006104 0.88279998]	[605.97290039 316.15313721 0.87030756]	[626.56835938 418.79290771 0.90616047]	[629.05535889 524.01275635 0.87161189]	[539.1730957 541.81311035 0.67814791]	[493.0602417 541.78070068 0.64970195]	[480.1590271 708.65203857 0.83769792]	[4.62260498e+02 8.62513306e+02 8.17065120e-01]	[582.8425293 541.86529541 0.71631581]	[588.1151123 708.65557861 0.80528486]	[6.05951843e+02 8.57432007e+02 8.03776503e-01]	[531.59771729 213.50056458 0.89531565]	[562.21588135 215.94184875 0.92806977]	[503.46627808 216.16471863 0.95167136]	[575.1751709 228.79815674 0.82903963]	[6.18833557e+02 9.03569458e+02 7.67717004e-01]	[6.34194031e+02 8.93302185e+02 7.68013716e-01]	[6.00809570e+02 8.70246216e+02 6.41790926e-01]	[4.64826752e+02 8.95897644e+02 7.31329858e-01]	[4.44309204e+02 8.93293457e+02 7.55357206e-01]	[4.64843567e+02 8.72763916e+02 6.57353938e-01]
[549.50067139 231.31768799 0.86193109]	[544.35058594 316.12753296 0.93378425]	[475.0741272 316.12789917 0.81080472]	[457.16775513 423.79174805 0.85716105]	[446.8894043 536.68518066 0.82824504]	[611.15362549 316.13381958 0.8545416 ]	[631.69586182 421.19335938 0.87352425]	[639.28833008 523.9720459 0.85099894]	[544.2979126 541.79467773 0.71512938]	[500.79342651 539.28942871 0.6975736 ]	[480.3314209 708.63653564 0.85835552]	[4.62293365e+02 8.62488220e+02 8.15704882e-01]	[585.46832275 541.86218262 0.71248996]	[598.21844482 711.17596436 0.77009457]	[6.05968872e+02 8.57449890e+02 8.03644836e-01]	[539.30810547 213.54559326 0.93224502]	[564.81915283 215.96476746 0.97435057]	[513.58892822 218.65483093 0.87939876]	[582.78729248 228.8495636 0.90711856]	[6.18769226e+02 9.01062073e+02 7.71579921e-01]	[6.34166016e+02 8.93295593e+02 7.78718531e-01]	[6.00851074e+02 8.70258301e+02 6.55254126e-01]	[4.64845642e+02 8.95944397e+02 7.33910918e-01]	[4.44339478e+02 8.93314331e+02 7.53577411e-01]	[4.64852112e+02 8.72734497e+02 6.64814830e-01]
[552.14892578 231.31552124 0.84781957]	[544.51000977 316.1444397 0.92643625]	[477.73898315 316.16403198 0.84668571]	[459.65759277 423.86364746 0.87846684]	[454.60012817 536.71588135 0.82532942]	[616.2645874 316.13833618 0.85097688]	[636.77233887 421.24002075 0.8602488 ]	[641.87554932 526.39727783 0.87219918]	[544.43267822 541.77557373 0.72308457]	[500.88931274 539.3079834 0.70685452]	[482.72058105 708.61853027 0.85551471]	[4.62329285e+02 8.59967041e+02 8.13720465e-01]	[587.97717285 541.83551025 0.70731437]	[600.75463867 711.17340088 0.78142107]	[6.06000122e+02 8.57452759e+02 7.97526956e-01]	[541.82275391 213.53729248 0.9620325 ]	[564.93737793 215.9463501 0.97165167]	[518.67358398 218.60630798 0.89999878]	[582.92736816 228.78858948 0.90040338]	[6.18749023e+02 9.01061523e+02 7.64813781e-01]	[6.34173462e+02 8.93304199e+02 7.73340106e-01]	[6.00884460e+02 8.70254150e+02 6.56682968e-01]	[4.64837952e+02 8.95949402e+02 7.34925032e-01]	[4.44333832e+02 8.93302795e+02 7.53689170e-01]	[4.64884735e+02 8.70324463e+02 6.62980318e-01]
[557.24102783 231.31242371 0.8596862 ]	[546.96258545 316.16958618 0.9100883 ]	[480.23318481 316.17376709 0.8656534 ]	[459.8086853 423.86343384 0.89286143]	[457.20550537 536.68780518 0.8484782 ]	[621.27941895 316.15710449 0.85206556]	[641.81091309 421.15255737 0.87500101]	[644.31134033 526.41577148 0.87756252]	[544.51641846 541.81872559 0.7123692 ]	[503.27694702 541.80889893 0.71235752]	[482.78872681 708.55688477 0.85655802]	[4.62333130e+02 8.59961914e+02 8.12276006e-01]	[588.0904541 541.85980225 0.692469 ]	[600.86407471 708.69360352 0.79335475]	[6.06020203e+02 8.57406555e+02 7.98538148e-01]	[541.95147705 213.54397583 0.9681263 ]	[567.45892334 215.95124817 0.93417025]	[521.17248535 218.59136963 0.91680157]	[585.44171143 228.78894043 0.89514786]	[6.16246277e+02 9.01029663e+02 7.65025496e-01]	[6.34164307e+02 8.93298035e+02 7.73378074e-01]	[6.03307617e+02 8.70207031e+02 6.53396547e-01]	[4.64843781e+02 8.95938477e+02 7.36624360e-01]	[4.44332825e+02 8.93288635e+02 7.53219426e-01]	[4.64877014e+02 8.70321838e+02 6.63658082e-01]
[557.24108887 231.3127594 0.85968012]	[546.96112061 316.16989136 0.91017795]	[480.23217773 316.17510986 0.86570734]	[459.80807495 423.8666687 0.8926667 ]	[457.206604 536.69055176 0.84862775]	[621.2755127 316.15499878 0.85158205]	[641.81018066 421.15597534 0.87551939]	[644.30914307 526.4151001 0.8767519 ]	[544.50946045 541.83050537 0.71367764]	[503.27484131 541.8192749 0.71304631]	[482.78866577 708.5581665 0.85683131]	[4.62334991e+02 8.59956360e+02 8.12512100e-01]	[588.07995605 541.87091064 0.69463909]	[600.85723877 708.68884277 0.79400986]	[6.06022217e+02 8.57409912e+02 7.98099339e-01]	[541.95202637 213.54379272 0.96829057]	[567.45892334 215.95196533 0.93384826]	[521.17254639 218.5917511 0.91669565]	[585.44055176 228.79032898 0.8954007 ]	[6.16235413e+02 9.01028992e+02 7.64420450e-01]	[6.34157532e+02 8.93298523e+02 7.72972643e-01]	[6.03314148e+02 8.70205811e+02 6.53886437e-01]	[4.64836578e+02 8.95935852e+02 7.37717867e-01]	[4.44328552e+02 8.93285522e+02 7.54750073e-01]	[4.64881165e+02 8.70316467e+02 6.64622784e-01]
[559.82330322 231.31803894 0.87864029]	[549.49993896 316.13360596 0.89111394]	[480.33258057 316.15585327 0.87144488]	[462.24520874 423.82907104 0.90379298]	[459.66604614 536.65704346 0.86153156]	[623.81225586 316.14202881 0.86670697]	[644.31481934 421.19030762 0.88787276]	[644.40130615 526.44708252 0.8878293 ]	[549.496521 541.85253906 0.69688255]	[503.45529175 541.84851074 0.70888954]	[482.82440186 708.55908203 0.86010391]	[4.62338806e+02 8.59956482e+02 8.11791301e-01]	[593.17852783 541.88916016 0.6914084 ]	[603.3013916 708.62414551 0.82346624]	[6.06041016e+02 8.57460693e+02 7.93247640e-01]	[544.39855957 215.89465332 0.96825778]	[570.05419922 215.96461487 0.90744859]	[521.32281494 218.66397095 0.92829186]	[585.59075928 228.79830933 0.88776225]	[6.16233765e+02 9.01044617e+02 7.64658511e-01]	[6.34160706e+02 8.93320679e+02 7.71157563e-01]	[6.03317200e+02 8.70255798e+02 6.67599797e-01]	[4.64842590e+02 8.95927551e+02 7.34628797e-01]	[4.44327057e+02 8.93279602e+02 7.51346171e-01]	[4.64878174e+02 8.70323669e+02 6.61505342e-01]
[562.29852295 231.3603363 0.9008767 ]	[554.61090088 316.14648438 0.87118751]	[482.79980469 316.12081909 0.86508471]	[462.32342529 423.79498291 0.89695823]	[459.6993103 534.14276123 0.86608958]	[623.95056152 318.53695679 0.87770188]	[644.42041016 421.27355957 0.90035868]	[644.49658203 526.45483398 0.8919484 ]	[549.58630371 541.83746338 0.68252796]	[505.90478516 541.8182373 0.69081557]	[482.88244629 708.54602051 0.85578251]	[4.62335205e+02 8.62503540e+02 8.14527869e-01]	[598.22650146 541.87017822 0.68940979]	[603.39105225 708.63616943 0.83633417]	[6.06044373e+02 8.57450073e+02 7.96482682e-01]	[544.5098877 215.91903687 0.95093536]	[575.13647461 215.99555969 0.88499063]	[521.41534424 218.664505 0.93182415]	[588.07354736 228.82341003 0.8717317 ]	[6.16260864e+02 9.01049805e+02 7.69749165e-01]	[6.34172546e+02 8.93314697e+02 7.75881231e-01]	[6.03303345e+02 8.70236145e+02 6.72045112e-01]	[4.64829376e+02 8.95960449e+02 7.36469865e-01]	[4.44317261e+02 8.93304321e+02 7.56940544e-01]	[4.64875916e+02 8.72740662e+02 6.74750865e-01]
[562.38867188 231.31530762 0.89587426]	[557.2244873 316.17724609 0.87875354]	[482.87283325 316.13977051 0.85432422]	[462.40252686 423.78060913 0.88596648]	[459.77407837 531.60864258 0.8730064 ]	[626.42810059 318.56091309 0.88075173]	[644.58026123 421.29333496 0.91068745]	[646.98236084 526.43469238 0.89844215]	[554.62390137 544.33605957 0.68037331]	[508.52352905 541.87866211 0.67818153]	[482.94235229 708.54742432 0.84605962]	[4.62355682e+02 8.62487000e+02 8.09866488e-01]	[598.31878662 544.38793945 0.7115221 ]	[603.43676758 708.65588379 0.83706582]	[6.06048523e+02 8.57458496e+02 7.94393480e-01]	[546.96228027 213.55220032 0.92399597]	[577.69952393 215.95401001 0.89135891]	[523.83233643 218.61224365 0.94555891]	[590.58111572 228.78567505 0.85312074]	[6.16257751e+02 9.01051880e+02 7.68186688e-01]	[6.34171875e+02 8.93319458e+02 7.74941087e-01]	[6.03305786e+02 8.70240112e+02 6.68818951e-01]	[4.64844879e+02 8.95951782e+02 7.36507416e-01]	[4.44333252e+02 8.93291748e+02 7.59061217e-01]	[4.64883087e+02 8.72724426e+02 6.73560441e-01]
[564.87310791 228.85780334 0.89671224]	[559.75463867 318.52374268 0.89267057]	[485.35195923 316.10516357 0.84278059]	[464.86901855 423.7800293 0.87182033]	[462.21826172 531.58349609 0.87706846]	[626.51062012 318.5953064 0.88168824]	[646.96563721 421.29910278 0.91095316]	[647.05413818 528.97271729 0.87328398]	[554.67071533 544.3447876 0.6838789 ]	[511.00415039 541.88299561 0.67898744]	[482.95462036 708.55786133 0.84478104]	[4.62362335e+02 8.59994446e+02 8.09033513e-01]	[600.80084229 544.40979004 0.71674538]	[603.4730835 708.66912842 0.83486652]	[6.06050842e+02 8.57466492e+02 7.95236826e-01]	[549.58190918 213.48898315 0.89395046]	[580.32995605 215.91020203 0.9221487 ]	[524.02624512 218.5836792 0.92952287]	[595.74810791 228.80384827 0.84667587]	[6.16275391e+02 9.01058899e+02 7.72236407e-01]	[6.34179260e+02 8.93326843e+02 7.79338181e-01]	[6.03303772e+02 8.70258179e+02 6.74097896e-01]	[4.62427582e+02 8.95946899e+02 7.41018951e-01]	[4.44315125e+02 8.93281128e+02 7.64203310e-01]	[4.64896820e+02 8.72708374e+02 6.68350101e-01]
[564.96276855 228.82711792 0.88823998]	[562.2442627 318.57122803 0.91083223]	[485.48239136 316.10827637 0.82228065]	[467.3885498 423.77359009 0.85047263]	[462.34689331 531.56164551 0.87469685]	[626.60839844 318.66864014 0.8671031 ]	[647.04772949 421.37417603 0.89549309]	[647.1182251 531.61175537 0.85549605]	[557.16473389 541.890625 0.68610322]	[511.09103394 541.84851074 0.676673 ]	[485.37164307 708.53204346 0.82996732]	[4.62367584e+02 8.60002014e+02 8.08254778e-01]	[600.82867432 544.39019775 0.72002804]	[603.49389648 708.65527344 0.83573425]	[6.06045898e+02 8.57443970e+02 7.96743870e-01]	[554.64575195 213.47203064 0.89243573]	[582.77197266 215.89735413 0.94301867]	[528.98803711 218.63235474 0.89019793]	[600.77648926 228.79325867 0.88646019]	[6.16275452e+02 9.01050964e+02 7.71656752e-01]	[6.34178345e+02 8.93319031e+02 7.79923737e-01]	[6.03296265e+02 8.70241455e+02 6.68376982e-01]	[4.62424072e+02 8.95943542e+02 7.38050938e-01]	[4.44311157e+02 8.93277344e+02 7.63002753e-01]	[4.64894196e+02 8.72713623e+02 6.71629548e-01]
[565.06115723 228.79780579 0.86763841]	[562.31811523 318.52746582 0.92298359]	[488.01364136 316.04058838 0.81100166]	[469.98794556 421.32974243 0.84438413]	[462.3553772 529.03289795 0.87290698]	[629.02410889 318.65713501 0.87368089]	[647.09875488 421.25286865 0.89570695]	[649.54174805 531.61883545 0.8447991 ]	[557.2098999 541.77514648 0.68174636]	[513.63287354 539.26531982 0.66233224]	[485.39038086 708.50421143 0.82594657]	[4.62362213e+02 8.59996460e+02 8.09161067e-01]	[600.84838867 541.88848877 0.71310467]	[603.49047852 708.6809082 0.8305757 ]	[6.06036987e+02 8.57454468e+02 7.94852555e-01]	[557.22668457 213.47010803 0.9032352 ]	[582.85760498 215.89854431 0.96431595]	[531.5491333 218.68119812 0.87496465]	[600.84417725 228.86170959 0.90693218]	[6.16249939e+02 9.01022095e+02 7.70941973e-01]	[6.34159363e+02 8.93302490e+02 7.81298935e-01]	[6.03299438e+02 8.70246399e+02 6.67971015e-01]	[4.62410706e+02 8.95963745e+02 7.37993181e-01]	[4.44299530e+02 8.93291199e+02 7.63797104e-01]	[4.64893616e+02 8.72707458e+02 6.67717516e-01]
[567.45361328 228.85372925 0.87538242]	[562.38861084 316.17254639 0.93065119]	[490.55270386 316.00646973 0.80446327]	[472.51174927 421.32077026 0.84158885]	[462.37304688 529.02838135 0.87230247]	[629.10369873 318.65429688 0.86864346]	[647.16314697 421.35202026 0.87936866]	[649.62213135 534.15856934 0.83852953]	[557.23150635 539.29797363 0.67956579]	[513.62469482 539.20568848 0.65751368]	[485.38015747 708.5 0.82735997]	[4.62355408e+02 8.59984924e+02 8.10982645e-01]	[600.87957764 541.86016846 0.71525186]	[603.49822998 708.70343018 0.83243138]	[6.06028687e+02 8.57407227e+02 7.98450530e-01]	[559.69781494 213.50926208 0.90933549]	[582.90594482 215.94172668 0.9718926 ]	[534.10089111 221.11355591 0.87114179]	[603.28631592 231.32369995 0.93433797]	[6.16223083e+02 9.01007812e+02 7.69167066e-01]	[6.31680237e+02 8.93277893e+02 7.81006873e-01]	[6.03288147e+02 8.70200439e+02 6.63054585e-01]	[4.62412048e+02 8.95969360e+02 7.39674866e-01]	[4.44299744e+02 8.93295654e+02 7.64113069e-01]	[4.64883423e+02 8.70325073e+02 6.66178226e-01]
[570.01751709 228.84957886 0.85448378]	[564.86816406 316.17614746 0.93664277]	[495.66366577 315.96560669 0.81480306]	[472.59664917 421.32629395 0.84664798]	[462.38998413 528.98553467 0.87426621]	[634.1607666 318.73577881 0.8423239 ]	[649.5916748 423.80065918 0.85393888]	[652.1461792 536.70159912 0.83900332]	[557.25158691 541.80944824 0.69079137]	[513.60595703 539.25952148 0.65662926]	[485.38766479 708.52087402 0.83142722]	[4.62346283e+02 8.59988159e+02 8.12865674e-01]	[603.28137207 544.37054443 0.72840166]	[603.50842285 711.18988037 0.83115679]	[6.06024902e+02 8.57458496e+02 7.97331035e-01]	[562.21057129 213.50030518 0.9273029 ]	[585.36199951 215.93128967 0.97623086]	[539.16583252 218.6448822 0.8920067 ]	[603.41833496 231.3072052 0.93584847]	[6.16245728e+02 9.00999451e+02 7.71249890e-01]	[6.31691284e+02 8.93277771e+02 7.83166468e-01]	[6.00886047e+02 8.70238098e+02 6.69567823e-01]	[4.64827271e+02 8.95975769e+02 7.37717807e-01]	[4.44311646e+02 8.93305786e+02 7.62698829e-01]	[4.64863037e+02 8.72705627e+02 6.66882932e-01]
[570.105896 228.84370422 0.84644032]	[564.92120361 318.54040527 0.93743622]	[498.15472412 315.98678589 0.83045882]	[475.08740234 421.28033447 0.85242492]	[462.365448 526.49719238 0.88366342]	[634.21734619 318.76593018 0.83514404]	[649.61602783 423.88433838 0.83585292]	[652.15936279 536.69696045 0.83721876]	[557.24230957 541.86639404 0.69012213]	[513.57928467 541.74920654 0.65789825]	[485.3515625 708.5279541 0.83771485]	[4.62348969e+02 8.60014526e+02 8.12280953e-01]	[603.27905273 544.41534424 0.72653502]	[603.50750732 711.22418213 0.82820445]	[6.06027222e+02 8.59943848e+02 7.97307789e-01]	[562.29638672 213.49356079 0.94587827]	[585.42486572 215.92449951 0.97580868]	[539.26654053 218.64089966 0.90619117]	[603.50543213 228.87767029 0.9294579 ]	[6.16246277e+02 9.01004211e+02 7.70086348e-01]	[6.31687012e+02 8.93285400e+02 7.83003807e-01]	[6.00885681e+02 8.70255615e+02 6.72680736e-01]	[4.64824738e+02 8.95970764e+02 7.33288348e-01]	[4.44308258e+02 8.93298523e+02 7.58772194e-01]	[4.64867004e+02 8.72726135e+02 6.71180010e-01]
[575.13696289 228.88150024 0.84473276]	[564.9453125 318.53555298 0.93695164]	[498.18411255 315.97601318 0.83654708]	[475.12438965 421.28112793 0.86073279]	[462.30645752 526.5043335 0.89242774]	[636.73687744 318.7578125 0.83685297]	[649.60656738 423.89724731 0.83179927]	[652.15057373 536.72827148 0.84111929]	[557.23651123 541.84338379 0.69373733]	[511.08340454 539.3026123 0.6628204 ]	[482.97463989 708.54675293 0.83832711]	[4.62340668e+02 8.62488037e+02 8.12656820e-01]	[603.28753662 544.40112305 0.7319721 ]	[603.5057373 711.16748047 0.83378625]	[6.06022888e+02 8.57461731e+02 8.02125514e-01]	[562.37646484 213.51205444 0.95805353]	[585.50561523 215.94273376 0.96383935]	[541.68432617 218.65545654 0.91075432]	[605.91534424 231.31626892 0.92893422]	[6.16225525e+02 9.01016663e+02 7.72452176e-01]	[6.31668457e+02 8.93291687e+02 7.84876168e-01]	[6.03288025e+02 8.70232666e+02 6.71776712e-01]	[4.62425323e+02 8.95973938e+02 7.34043360e-01]	[4.44307526e+02 8.93301880e+02 7.59283304e-01]	[4.64864807e+02 8.72727295e+02 6.70096934e-01]
[575.23126221 228.85922241 0.84550864]	[564.99310303 318.54159546 0.93449658]	[498.23251343 315.99459839 0.84573811]	[477.58865356 421.2265625 0.87146431]	[462.22720337 526.4307251 0.90206796]	[636.78808594 318.76586914 0.8365103 ]	[649.62249756 423.91455078 0.83065051]	[652.13360596 539.18170166 0.84898913]	[559.68640137 541.84008789 0.70112991]	[513.61212158 539.30584717 0.66809839]	[485.35275269 708.55377197 0.83550143]	[4.62335907e+02 8.62488342e+02 8.13172162e-01]	[603.28265381 544.39538574 0.73718959]	[603.50750732 711.16436768 0.83359224]	[6.06023315e+02 8.57461670e+02 8.02312851e-01]	[562.43389893 213.51300049 0.96596551]	[585.56481934 215.93426514 0.95127904]	[541.7565918 218.67373657 0.91787589]	[605.97998047 231.29347229 0.92037833]	[6.16229065e+02 9.01018921e+02 7.71526158e-01]	[6.31665466e+02 8.93293457e+02 7.84186661e-01]	[6.03287964e+02 8.70228516e+02 6.70912266e-01]	[4.64835724e+02 8.95980469e+02 7.33334899e-01]	[4.44312500e+02 8.93310852e+02 7.58027136e-01]	[4.64856110e+02 8.72729736e+02 6.70785904e-01]
[577.73510742 228.82461548 0.84602177]	[565.01782227 318.54376221 0.9349094 ]	[500.65097046 315.98358154 0.84739232]	[475.1628418 421.21047974 0.87089121]	[459.84988403 526.41650391 0.90933114]	[639.28399658 321.15151978 0.83885217]	[649.63220215 426.3913269 0.82672304]	[649.69311523 536.73608398 0.84848779]	[557.22564697 541.87268066 0.6982801 ]	[513.57873535 541.76922607 0.67137259]	[485.37591553 708.5614624 0.83485168]	[4.62333710e+02 8.62490967e+02 8.13775957e-01]	[600.86883545 544.41192627 0.73402619]	[603.50091553 711.15319824 0.83319318]	[6.06014648e+02 8.57455139e+02 8.03700149e-01]	[564.80126953 213.50279236 0.96358192]	[587.96612549 215.92745972 0.93883526]	[541.8269043 218.67164612 0.92615438]	[606.01818848 228.87846375 0.91518497]	[6.16219360e+02 9.01008911e+02 7.69869924e-01]	[6.31653687e+02 8.93286072e+02 7.83796668e-01]	[6.03284973e+02 8.70222351e+02 6.69045091e-01]	[4.64842804e+02 8.98411865e+02 7.32048512e-01]	[4.44317474e+02 8.93313110e+02 7.55464137e-01]	[4.64849792e+02 8.72726990e+02 6.72303498e-01]
[577.7354126 228.82507324 0.84597659]	[565.0189209 318.54415894 0.93527591]	[500.65151978 315.9833374 0.84758198]	[475.16027832 421.20736694 0.87073386]	[459.8494873 526.41394043 0.91039306]	[639.28643799 321.15237427 0.83928096]	[649.63806152 426.38671875 0.82601744]	[649.69146729 536.7354126 0.8479836 ]	[557.23291016 541.87530518 0.69983184]	[513.58178711 541.76971436 0.67235357]	[485.38684082 708.56072998 0.83348656]	[4.62333832e+02 8.62490967e+02 8.13775063e-01]	[600.87414551 544.41668701 0.7348879 ]	[603.50115967 711.15124512 0.83341813]	[6.06016418e+02 8.57433411e+02 8.05692971e-01]	[564.8012085 213.50209045 0.96364427]	[587.96643066 215.92704773 0.93884361]	[541.82598877 218.67164612 0.92620742]	[606.01794434 228.87965393 0.91523486]	[6.16213074e+02 9.01013672e+02 7.69419849e-01]	[6.31648193e+02 8.93288635e+02 7.81763494e-01]	[6.00886108e+02 8.70199646e+02 6.69032395e-01]	[4.64850677e+02 8.98414307e+02 7.30501652e-01]	[4.44321014e+02 8.93317383e+02 7.53778994e-01]	[4.64849030e+02 8.72728821e+02 6.71100438e-01]
[577.79504395 228.84446716 0.85114384]	[565.0425415 318.56573486 0.93087977]	[500.68927002 315.97470093 0.85163301]	[475.12313843 421.19058228 0.86715263]	[459.79406738 523.98602295 0.91642141]	[639.34576416 321.18917847 0.83842701]	[649.63793945 426.43508911 0.82568443]	[649.62561035 536.72937012 0.85570729]	[557.25616455 541.80535889 0.69674361]	[513.63018799 539.2600708 0.66852319]	[485.40921021 708.52520752 0.82923782]	[4.62330536e+02 8.62491821e+02 8.12998891e-01]	[600.86541748 544.36260986 0.72936696]	[603.50787354 708.7144165 0.83607292]	[6.06019409e+02 8.57441406e+02 8.04001272e-01]	[564.85345459 213.51638794 0.97010112]	[588.02716064 215.95584106 0.9302851 ]	[541.85998535 221.10289001 0.92940748]	[606.06170654 231.3469696 0.92171174]	[6.16222534e+02 9.01002258e+02 7.65787363e-01]	[6.31664185e+02 8.93284241e+02 7.78717697e-01]	[6.00882324e+02 8.70217834e+02 6.70755208e-01]	[4.64852081e+02 8.98420715e+02 7.28345275e-01]	[4.44320099e+02 8.93324097e+02 7.51308799e-01]	[4.64838623e+02 8.72731445e+02 6.67970419e-01]
[580.25262451 228.85746765 0.85903931]	[565.05999756 318.5670166 0.93019319]	[500.71612549 315.95767212 0.8546772 ]	[475.0930481 421.16842651 0.863473 ]	[459.75918579 523.91040039 0.92341721]	[641.80065918 321.21054077 0.83902442]	[649.64837646 428.91482544 0.82411432]	[649.58563232 539.19744873 0.87053746]	[559.69580078 541.77398682 0.69633901]	[516.11920166 539.22961426 0.66868711]	[485.42446899 708.52301025 0.82292205]	[4.62330109e+02 8.62488831e+02 8.12802553e-01]	[600.88183594 544.34503174 0.7282446 ]	[603.51751709 708.71948242 0.83519077]	[6.06020142e+02 8.57451538e+02 8.03314209e-01]	[564.89611816 213.51626587 0.97342128]	[588.10754395 215.97529602 0.91267943]	[541.89489746 221.11599731 0.92755663]	[606.11608887 231.389328 0.9175998 ]	[6.16223206e+02 9.01003052e+02 7.65530646e-01]	[6.31664795e+02 8.93286377e+02 7.78380334e-01]	[6.00880676e+02 8.70223450e+02 6.71151519e-01]	[4.64853027e+02 8.98412354e+02 7.30755448e-01]	[4.44324799e+02 8.93319153e+02 7.52099752e-01]	[4.64837799e+02 8.72728577e+02 6.68066561e-01]
[580.30847168 228.88316345 0.86694771]	[567.45648193 318.57723999 0.92474174]	[500.75073242 315.95758057 0.85632741]	[475.10317993 421.17703247 0.86467862]	[459.71716309 523.88067627 0.92999208]	[641.85162354 321.2456665 0.8401826 ]	[649.6463623 428.92675781 0.82440394]	[649.56176758 539.21453857 0.87403941]	[559.69775391 541.76501465 0.6964103 ]	[516.11413574 539.21435547 0.66879094]	[485.44100952 708.5078125 0.82015443]	[4.62329803e+02 8.62490723e+02 8.12765837e-01]	[600.8840332 544.33990479 0.72941464]	[603.51928711 708.71014404 0.83512092]	[6.06020081e+02 8.57454590e+02 8.02241683e-01]	[564.93585205 213.53689575 0.96938014]	[590.57629395 215.99000549 0.90396953]	[541.93457031 218.68260193 0.93190193]	[608.51226807 231.36204529 0.9054659 ]	[6.16235596e+02 9.01013000e+02 7.65335023e-01]	[6.31672241e+02 8.93290833e+02 7.76869714e-01]	[6.00876343e+02 8.70225891e+02 6.69796348e-01]	[4.64856354e+02 8.98415771e+02 7.31147468e-01]	[4.44329163e+02 8.93321289e+02 7.51406193e-01]	[4.64835358e+02 8.72726135e+02 6.69194579e-01]
[580.34844971 231.33171082 0.8763237 ]	[567.46923828 318.57910156 0.92355937]	[500.77471924 315.96078491 0.85779154]	[475.08300781 421.16204834 0.86327946]	[459.70367432 523.89245605 0.92970037]	[641.86224365 321.24804688 0.84002298]	[649.65637207 428.91189575 0.82140309]	[649.54675293 539.1661377 0.86467469]	[559.71313477 541.78991699 0.70012808]	[516.15203857 539.24731445 0.67699105]	[485.45428467 706.12475586 0.81657898]	[4.62334686e+02 8.60007263e+02 8.12147796e-01]	[600.8815918 544.35552979 0.72991753]	[603.52435303 711.11682129 0.83479351]	[6.06023865e+02 8.57448730e+02 8.01664710e-01]	[564.96734619 213.56262207 0.96399963]	[590.62322998 216.0075531 0.89577341]	[541.95507812 218.67201233 0.93458837]	[608.54510498 231.3609314 0.90190351]	[6.16233765e+02 9.01013245e+02 7.64798880e-01]	[6.31676758e+02 8.93290344e+02 7.76277363e-01]	[6.00883606e+02 8.70219116e+02 6.68187141e-01]	[4.64850525e+02 8.95983521e+02 7.32810080e-01]	[4.44324402e+02 8.93315735e+02 7.53041387e-01]	[4.64838928e+02 8.72717712e+02 6.66427195e-01]
[580.37164307 231.34371948 0.88088477]	[567.47357178 318.57815552 0.92302001]	[500.78521729 315.96203613 0.85976923]	[475.09725952 421.16635132 0.86591476]	[459.71566772 523.88189697 0.93125612]	[641.86004639 321.24862671 0.84056789]	[649.6519165 426.427948 0.82500613]	[647.1350708 536.71575928 0.86141455]	[559.73632812 541.81201172 0.70349467]	[516.17547607 539.26342773 0.68221879]	[485.44003296 708.50274658 0.82028854]	[4.62330841e+02 8.60008057e+02 8.12172055e-01]	[600.8939209 544.37786865 0.73197752]	[603.52667236 708.70831299 0.83604115]	[6.06029114e+02 8.57435730e+02 8.03637207e-01]	[564.97735596 215.90155029 0.96399391]	[590.6505127 216.01216125 0.89179456]	[541.95410156 221.11912537 0.9299233 ]	[608.56854248 231.36550903 0.90204108]	[6.16225586e+02 9.01013306e+02 7.64698267e-01]	[6.31665161e+02 8.93291687e+02 7.76187003e-01]	[6.03291016e+02 8.70208801e+02 6.70401752e-01]	[4.64853058e+02 8.98415955e+02 7.32596159e-01]	[4.44325684e+02 8.93323486e+02 7.52187133e-01]	[4.64832977e+02 8.72722839e+02 6.65654838e-01]
[582.74743652 231.35534668 0.88685858]	[567.4753418 318.57559204 0.92290342]	[500.78063965 315.96182251 0.85889912]	[475.10787964 421.15475464 0.86949825]	[459.71905518 523.88000488 0.93205673]	[641.86077881 321.24990845 0.84142488]	[649.64703369 426.42144775 0.82853001]	[647.1307373 536.6572876 0.85537177]	[559.74188232 541.78442383 0.70219558]	[516.18682861 539.23236084 0.68075126]	[485.46365356 706.1282959 0.81547076]	[4.62331573e+02 8.62487671e+02 8.11627269e-01]	[600.89453125 544.3515625 0.73029339]	[603.527771 708.70959473 0.83737028]	[6.06034485e+02 8.57447815e+02 8.01201940e-01]	[564.99664307 215.91201782 0.96044385]	[593.12878418 216.02452087 0.88654786]	[544.28277588 221.10719299 0.9309603 ]	[608.5758667 231.36856079 0.90010244]	[6.16221252e+02 9.01005859e+02 7.67049074e-01]	[6.31667114e+02 8.93292419e+02 7.78766751e-01]	[6.03294434e+02 8.70218811e+02 6.71562254e-01]	[4.64856934e+02 8.98416077e+02 7.31474400e-01]	[4.44328003e+02 8.93322693e+02 7.51162171e-01]	[4.64835907e+02 8.72727234e+02 6.66775584e-01]
[582.77526855 231.35853577 0.89101595]	[567.47650146 318.56854248 0.92167932]	[500.78759766 315.95788574 0.86064303]	[475.12387085 418.79376221 0.86974829]	[459.73001099 523.83892822 0.93009609]	[641.85357666 321.23526001 0.84082526]	[649.64123535 426.402771 0.83084148]	[647.12719727 534.17272949 0.85297716]	[559.75244141 541.75036621 0.70181978]	[516.19921875 539.20019531 0.67854244]	[485.47714233 708.50079346 0.8158403 ]	[4.62336761e+02 8.60009094e+02 8.11663508e-01]	[603.27197266 541.90014648 0.72727984]	[605.86340332 708.65618896 0.84323865]	[6.06031860e+02 8.57422363e+02 8.02432239e-01]	[565.02056885 215.91639709 0.95486438]	[593.17211914 216.03170776 0.88215852]	[544.3013916 221.11026001 0.93186033]	[608.58404541 231.38195801 0.89979482]	[6.16223022e+02 9.01006836e+02 7.66842067e-01]	[6.31669739e+02 8.93288574e+02 7.77379096e-01]	[6.00885925e+02 8.70201599e+02 6.64900899e-01]	[4.64854645e+02 8.98412415e+02 7.31198251e-01]	[4.44324127e+02 8.93318909e+02 7.51157582e-01]	[4.64839417e+02 8.72718994e+02 6.64909184e-01]
[582.77832031 231.360672 0.8920784 ]	[567.47991943 318.56811523 0.92223734]	[500.79931641 315.96099854 0.86279291]	[475.14154053 418.7746582 0.87254798]	[459.75531006 523.82427979 0.92962033]	[641.84942627 321.2333374 0.84236294]	[649.64703369 426.40994263 0.82870686]	[647.13275146 534.14752197 0.85065699]	[559.78186035 539.26184082 0.70047432]	[518.65551758 536.68225098 0.67841899]	[485.49353027 706.12670898 0.81524897]	[4.62336761e+02 8.60008545e+02 8.12019885e-01]	[603.28302002 541.84411621 0.72499388]	[605.86340332 708.63586426 0.845294 ]	[6.06038391e+02 8.57420654e+02 8.01681578e-01]	[565.02459717 215.91755676 0.95362866]	[593.17431641 216.03440857 0.88173646]	[544.30285645 221.10670471 0.93283278]	[608.58502197 231.3862915 0.90043795]	[6.16223694e+02 9.00993835e+02 7.67975688e-01]	[6.31667603e+02 8.93282593e+02 7.78417349e-01]	[6.03292786e+02 8.70196960e+02 6.71400905e-01]	[4.64855988e+02 8.98411560e+02 7.32338905e-01]	[4.44326508e+02 8.93317749e+02 7.52066255e-01]	[4.6483725e+02 8.7272168e+02 6.6626066e-01]
[582.75488281 231.36642456 0.88996959]	[567.46820068 318.56796265 0.92348677]	[500.78640747 315.96783447 0.8624965 ]	[477.58953857 421.16107178 0.86869699]	[459.82427979 523.9206543 0.92970943]	[641.8449707 321.21652222 0.84254861]	[649.64788818 426.43078613 0.82633621]	[647.14752197 534.18041992 0.85198271]	[559.78161621 541.75897217 0.7059471 ]	[516.20898438 539.20068359 0.67791849]	[485.49365234 708.52026367 0.81502855]	[4.62345001e+02 8.60007324e+02 8.09665680e-01]	[603.31762695 541.90893555 0.73204148]	[605.90081787 708.69781494 0.8414005 ]	[6.06046143e+02 8.57440063e+02 8.01661551e-01]	[564.99664307 215.92021179 0.96007192]	[593.13891602 216.02839661 0.88567626]	[541.95465088 221.11712646 0.92974353]	[608.57824707 231.37426758 0.89937514]	[6.16221802e+02 9.00987061e+02 7.74016380e-01]	[6.31680176e+02 8.93288086e+02 7.83116162e-01]	[6.03297546e+02 8.70224121e+02 6.75953567e-01]	[4.64865112e+02 8.95981995e+02 7.29578674e-01]	[4.44328583e+02 8.93316040e+02 7.51712203e-01]	[4.64848541e+02 8.72720459e+02 6.63708270e-01]
[582.72857666 231.36224365 0.88568985]	[567.46453857 318.56115723 0.92452449]	[500.78878784 315.96539307 0.8622244 ]	[477.60253906 421.14779663 0.87087953]	[459.8500061 523.92254639 0.93075663]	[641.840271 321.20794678 0.84383732]	[649.65362549 426.44091797 0.82668096]	[647.17901611 536.64019775 0.848791 ]	[559.78466797 539.26586914 0.69987988]	[516.20831299 536.68652344 0.67167211]	[487.92724609 706.13079834 0.80927765]	[4.62354065e+02 8.60009705e+02 8.09106946e-01]	[603.32269287 541.85125732 0.72752893]	[605.89794922 708.66253662 0.84622371]	[6.06045288e+02 8.57438538e+02 8.02948713e-01]	[564.97460938 215.91708374 0.96394473]	[593.1026001 216.022995 0.88896877]	[541.94836426 221.11917114 0.92897642]	[608.56610107 231.37423706 0.90262568]	[6.16206665e+02 9.00983459e+02 7.72818089e-01]	[6.31670410e+02 8.93289001e+02 7.82476664e-01]	[6.03301331e+02 8.70221497e+02 6.75600886e-01]	[4.64861481e+02 8.98417175e+02 7.29256034e-01]	[4.44330688e+02 8.93319702e+02 7.52097249e-01]	[4.64855408e+02 8.72719727e+02 6.65256321e-01]
[580.34832764 231.35469055 0.88205445]	[567.45507812 318.57357788 0.92493421]	[500.78225708 315.98928833 0.86173975]	[477.60516357 421.18255615 0.87337315]	[462.19070435 523.91888428 0.92674565]	[641.8326416 321.21685791 0.84155172]	[649.63995361 426.4329834 0.82948351]	[649.56365967 536.67047119 0.85201848]	[559.75585938 539.27954102 0.69574922]	[516.15637207 536.69555664 0.6644246 ]	[487.91656494 708.5112915 0.81251752]	[4.62352020e+02 8.60012329e+02 8.10084224e-01]	[603.30938721 541.87341309 0.7261076 ]	[605.90533447 708.6708374 0.84594411]	[6.06045349e+02 8.57430786e+02 8.02821815e-01]	[564.95794678 215.90847778 0.96666139]	[590.61431885 216.01983643 0.89504653]	[541.93188477 221.11688232 0.92745328]	[608.52703857 231.3624115 0.90295738]	[6.13705872e+02 8.98505371e+02 7.75575936e-01]	[6.31663208e+02 8.93276978e+02 7.86529899e-01]	[6.03300598e+02 8.70217163e+02 6.75860405e-01]	[4.64856262e+02 8.98414124e+02 7.30402768e-01]	[4.44327087e+02 8.93318054e+02 7.53472388e-01]	[4.64855957e+02 8.72722839e+02 6.66876018e-01]
[580.29119873 231.35455322 0.87409735]	[565.06640625 318.57940674 0.92797703]	[500.74078369 316.03408813 0.86354339]	[475.17098999 421.22454834 0.87002194]	[462.20648193 523.94433594 0.92056924]	[639.36889648 321.18664551 0.83888978]	[649.6552124 426.41567993 0.83108693]	[649.60742188 536.63952637 0.84379923]	[559.75085449 539.24859619 0.69935805]	[516.15997314 536.65600586 0.66089481]	[487.9524231 706.07904053 0.80255079]	[4.62353607e+02 8.62515747e+02 8.12107563e-01]	[603.31066895 541.84503174 0.73272461]	[605.89367676 708.60302734 0.85431552]	[6.06063904e+02 8.57462280e+02 7.98260927e-01]	[564.91815186 215.91195679 0.96969378]	[590.55841064 216.02984619 0.90107268]	[541.90545654 221.14677429 0.92331487]	[606.13183594 231.40614319 0.91473758]	[6.13687073e+02 8.98479736e+02 7.77449131e-01]	[6.31675110e+02 8.93278198e+02 7.87886739e-01]	[6.03316467e+02 8.70251953e+02 6.86748207e-01]	[4.64869446e+02 8.95975586e+02 7.24982977e-01]	[4.44336609e+02 8.93316284e+02 7.51034319e-01]	[4.64852783e+02 8.72746643e+02 6.67293727e-01]
[580.29003906 231.35267639 0.87410367]	[565.06494141 318.57070923 0.9289456 ]	[500.7411499 316.02297974 0.86255437]	[475.17077637 421.24545288 0.86939955]	[462.20767212 523.95495605 0.91809708]	[639.36553955 321.17495728 0.84029371]	[649.66113281 426.41986084 0.8300181 ]	[649.61291504 536.64953613 0.84573269]	[559.75421143 539.24884033 0.69868547]	[516.16992188 534.17547607 0.66006541]	[487.9510498 706.09576416 0.80612004]	[4.62359406e+02 8.62514771e+02 8.12477469e-01]	[603.31115723 541.8460083 0.73142028]	[605.89471436 708.59710693 0.85591626]	[6.06060791e+02 8.57467163e+02 7.98636138e-01]	[564.91748047 215.91152954 0.9701674 ]	[590.55822754 216.02946472 0.90138841]	[541.9052124 221.1459198 0.92342246]	[606.13061523 231.40724182 0.91527689]	[6.13678894e+02 8.98476562e+02 7.78991401e-01]	[6.31670837e+02 8.93277222e+02 7.89723217e-01]	[6.03315552e+02 8.70254272e+02 6.87173784e-01]	[4.64870514e+02 8.95970154e+02 7.24251330e-01]	[4.44342529e+02 8.93309082e+02 7.48668492e-01]	[4.64863037e+02 8.72739441e+02 6.73456967e-01]
[580.23968506 231.35227966 0.8705014 ]	[565.06152344 318.56008911 0.92829293]	[500.73760986 316.02120972 0.86128247]	[475.17337036 421.2277832 0.86827111]	[462.22460938 523.95330811 0.91516328]	[639.33319092 321.14953613 0.84107751]	[649.65307617 426.34759521 0.8346737 ]	[649.64898682 534.14349365 0.83439922]	[559.72961426 539.29516602 0.69948721]	[516.13726807 536.70648193 0.66296178]	[487.9178772 706.10693359 0.81008232]	[4.62352814e+02 8.62526550e+02 8.13810468e-01]	[603.29333496 541.89154053 0.72953349]	[605.89019775 708.5880127 0.85390735]	[6.06058350e+02 8.57454407e+02 7.99291193e-01]	[564.87988281 215.90975952 0.97077066]	[588.08282471 216.02275085 0.91512632]	[541.86364746 221.16851807 0.92201 ]	[606.09143066 231.38111877 0.9222123 ]	[6.13676758e+02 8.98471558e+02 7.79723525e-01]	[6.31665833e+02 8.93271179e+02 7.90170193e-01]	[6.03311829e+02 8.70244141e+02 6.83705568e-01]	[4.64871368e+02 8.98423157e+02 7.23595023e-01]	[4.44340088e+02 8.93325989e+02 7.46495783e-01]	[4.64859192e+02 8.72746826e+02 6.74056470e-01]
[577.78460693 231.34875488 0.86439431]	[565.04681396 318.56451416 0.92876542]	[500.71322632 316.03137207 0.85764539]	[475.15206909 421.2444458 0.86452609]	[462.22976685 523.97601318 0.90989631]	[639.30950928 321.14648438 0.83694941]	[649.64117432 423.89447021 0.84220135]	[649.65704346 534.12316895 0.83466995]	[559.73217773 539.27520752 0.69936728]	[516.14172363 536.68737793 0.66411197]	[485.49551392 706.08709717 0.80923069]	[4.62351929e+02 8.62518372e+02 8.11787784e-01]	[603.3013916 541.8739624 0.73023808]	[605.88226318 708.56286621 0.84957182]	[6.06052490e+02 8.57441711e+02 8.00609529e-01]	[564.8503418 215.8968811 0.96716154]	[588.01544189 216.01799011 0.92703009]	[541.8236084 221.12496948 0.92279911]	[606.03088379 231.35353088 0.92659032]	[6.13668884e+02 8.98460632e+02 7.79041886e-01]	[6.31658508e+02 8.93264771e+02 7.88753688e-01]	[6.03307251e+02 8.70234863e+02 6.81793809e-01]	[4.64872986e+02 8.98421082e+02 7.22085357e-01]	[4.44340729e+02 8.93325012e+02 7.44233251e-01]	[4.64855377e+02 8.72739746e+02 6.71866298e-01]
[577.70959473 231.34890747 0.85874891]	[565.01501465 318.56671143 0.93232411]	[500.6652832 316.03549194 0.85279018]	[475.12890625 421.24487305 0.86493248]	[462.2119751 524.01977539 0.9024303 ]	[636.80499268 321.15032959 0.83012837]	[649.6439209 423.89074707 0.83252448]	[649.68988037 534.15948486 0.83143067]	[559.68804932 541.78387451 0.69611531]	[513.61279297 539.23291016 0.66493171]	[485.44723511 706.08929443 0.81761712]	[4.62353210e+02 8.62484863e+02 8.10391784e-01]	[603.28594971 544.36456299 0.72829866]	[603.52624512 708.58673096 0.84345025]	[6.06050781e+02 8.57460327e+02 7.97852039e-01]	[562.47113037 215.89596558 0.96449494]	[585.58544922 216.003479 0.93899786]	[541.77142334 221.13934326 0.91560578]	[605.98339844 231.33067322 0.92448431]	[6.13673584e+02 8.98463989e+02 7.77940214e-01]	[6.31655334e+02 8.93268188e+02 7.88691223e-01]	[6.03312744e+02 8.70246155e+02 6.79593861e-01]	[4.64863342e+02 8.95972839e+02 7.26548135e-01]	[4.44336029e+02 8.93308655e+02 7.48468697e-01]	[4.64863281e+02 8.72720276e+02 6.70799494e-01]
[575.17797852 231.37298584 0.85870683]	[564.94122314 318.53726196 0.93346328]	[498.21228027 316.00662231 0.83682376]	[475.0609436 421.3006897 0.85579181]	[459.83215332 526.48834229 0.89039421]	[634.23065186 318.74829102 0.83275682]	[649.64068604 426.39077759 0.82065523]	[652.12524414 534.13171387 0.83069479]	[557.21807861 541.80529785 0.69117224]	[513.57873535 539.24328613 0.66601539]	[485.4017334 706.07806396 0.81863958]	[4.62351379e+02 8.62485413e+02 8.11128139e-01]	[600.85656738 544.36791992 0.72079557]	[603.51757812 708.63549805 0.84160668]	[6.06055054e+02 8.57459167e+02 7.94097781e-01]	[562.40155029 215.89559937 0.9573074 ]	[585.52105713 216.01452637 0.95473808]	[541.6852417 218.68339539 0.9058609 ]	[605.90020752 231.3639679 0.93377501]	[6.13686279e+02 8.98477234e+02 7.64718771e-01]	[6.31661865e+02 8.93273438e+02 7.77998149e-01]	[6.03316589e+02 8.70248657e+02 6.79328263e-01]	[4.64852966e+02 8.95978699e+02 7.29576766e-01]	[4.44331268e+02 8.93314575e+02 7.50609457e-01]	[4.64868805e+02 8.72718445e+02 6.71510458e-01]
[572.58654785 231.35531616 0.85951698]	[564.87414551 318.54803467 0.93467307]	[495.69207764 315.99987793 0.82211089]	[472.51919556 421.25549316 0.85596484]	[459.78588867 526.45751953 0.8961674 ]	[634.17279053 318.76699829 0.83164233]	[649.60302734 423.91607666 0.8429445 ]	[649.68927002 534.11077881 0.83482224]	[557.16088867 541.85650635 0.69063544]	[511.07189941 539.30078125 0.6748718 ]	[482.96755981 708.51751709 0.83552438]	[4.62351929e+02 8.62509827e+02 8.13956499e-01]	[600.80236816 544.4118042 0.7204414 ]	[603.50335693 708.70843506 0.83244491]	[6.06049011e+02 8.57458435e+02 7.96475291e-01]	[562.31829834 215.88667297 0.94852394]	[585.42675781 216.00209045 0.97398424]	[539.2600708 221.11784363 0.89700264]	[603.47314453 231.39970398 0.94466794]	[6.13690613e+02 8.98484436e+02 7.61103928e-01]	[6.31661743e+02 8.93275146e+02 7.75785327e-01]	[6.03309875e+02 8.70250793e+02 6.78491890e-01]	[4.64861755e+02 8.98424011e+02 7.31680810e-01]	[4.44337555e+02 8.93334351e+02 7.54299402e-01]	[4.64867004e+02 8.72736389e+02 6.74488187e-01]
[570.06402588 231.34216309 0.86482936]	[562.45574951 316.17907715 0.93356299]	[493.12704468 315.96807861 0.80601013]	[469.96783447 421.19473267 0.8628267 ]	[459.73669434 524.01544189 0.91067994]	[631.60021973 318.72613525 0.8499282 ]	[649.55072021 423.87637329 0.86055541]	[649.64361572 534.15307617 0.84374851]	[554.67181396 541.86334229 0.69793624]	[511.01766968 541.7401123 0.6797539 ]	[482.94894409 706.1137085 0.83625305]	[4.62352753e+02 8.62513428e+02 8.12935412e-01]	[600.75866699 544.4151001 0.72052985]	[603.48034668 711.13525391 0.82851988]	[6.06048096e+02 8.59934265e+02 7.95759857e-01]	[562.24157715 215.88816833 0.93225861]	[585.36956787 215.99812317 0.97537774]	[539.17102051 221.15213013 0.87780619]	[603.39715576 231.38493347 0.9474805 ]	[6.13697754e+02 8.98503174e+02 7.58247316e-01]	[6.31670959e+02 8.93287598e+02 7.74281561e-01]	[6.03310120e+02 8.70264648e+02 6.77603424e-01]	[4.64867493e+02 8.98411377e+02 7.32425392e-01]	[4.44346283e+02 8.93328735e+02 7.55215526e-01]	[4.64865417e+02 8.72741211e+02 6.75709426e-01]
[567.5324707 231.34236145 0.881374 ]	[562.37658691 316.18255615 0.93050689]	[493.05349731 315.97171021 0.80548477]	[464.92599487 421.19525146 0.88474959]	[459.70425415 526.41467285 0.90645933]	[629.08917236 318.71054077 0.85933155]	[647.1619873 423.8510437 0.87188947]	[649.61810303 531.60186768 0.83827305]	[552.07794189 541.89001465 0.70169324]	[505.99572754 541.77398682 0.69404566]	[482.89447021 708.52575684 0.85034978]	[4.62357330e+02 8.62485718e+02 8.11433733e-01]	[598.21868896 544.43615723 0.70848298]	[603.41229248 708.68505859 0.83025986]	[6.06047241e+02 8.59949036e+02 7.96490908e-01]	[559.7598877 215.90332031 0.91765934]	[582.9553833 216.00157166 0.97136992]	[534.15002441 221.17724609 0.86361706]	[603.31732178 231.36686707 0.94189918]	[6.13700745e+02 8.98515198e+02 7.56453812e-01]	[6.31669128e+02 8.93296082e+02 7.71792114e-01]	[6.03313721e+02 8.70279358e+02 6.80641890e-01]	[4.64865234e+02 8.95976807e+02 7.34729350e-01]	[4.44345154e+02 8.93316589e+02 7.56622851e-01]	[4.64880920e+02 8.72727661e+02 6.78207874e-01]
[564.95684814 231.30395508 0.89824116]	[559.81469727 318.55981445 0.9048205 ]	[485.4520874 316.06668091 0.83069503]	[462.35140991 421.265625 0.9232353 ]	[459.58462524 528.99230957 0.86338794]	[626.5456543 318.70788574 0.87033021]	[647.02203369 423.87902832 0.88906753]	[649.55151367 536.65039062 0.86742115]	[546.96209717 541.88323975 0.73076957]	[503.36575317 541.80377197 0.72990179]	[482.80584717 706.10601807 0.85348725]	[4.62342590e+02 8.59963196e+02 8.11568379e-01]	[590.62664795 544.39581299 0.71161497]	[603.27819824 708.60327148 0.82398325]	[6.06010803e+02 8.57438416e+02 7.96831191e-01]	[554.66699219 213.53746033 0.8956629 ]	[582.76831055 215.96644592 0.94332349]	[529.0067749 221.09458923 0.88083249]	[600.7434082 231.30603027 0.89440608]	[6.13704773e+02 8.98519043e+02 7.46056736e-01]	[6.31659973e+02 8.93282349e+02 7.60659993e-01]	[6.03292175e+02 8.70237305e+02 6.64047241e-01]	[4.64866760e+02 8.95955444e+02 7.28819907e-01]	[4.44338135e+02 8.93302734e+02 7.48226464e-01]	[4.64878723e+02 8.70314819e+02 6.69581771e-01]
[564.80505371 231.33395386 0.8994174 ]	[557.22644043 316.16711426 0.87998271]	[482.93060303 316.0229187 0.84059304]	[462.21893311 421.35736084 0.91903704]	[454.62472534 526.48040771 0.84373242]	[624.02661133 318.63336182 0.87345833]	[646.9597168 423.90682983 0.88962173]	[647.10083008 536.64837646 0.87756354]	[544.51019287 541.8850708 0.74626303]	[503.31063843 541.79882812 0.73225611]	[482.72183228 708.52294922 0.85946977]	[4.62318024e+02 8.59940796e+02 8.13500047e-01]	[588.08850098 544.38531494 0.72584021]	[600.84985352 708.68450928 0.81486452]	[6.06010315e+02 8.59937195e+02 7.95135200e-01]	[549.52697754 213.54656982 0.89871192]	[580.25506592 215.98948669 0.90521741]	[526.39898682 218.61431885 0.92367083]	[595.6817627 231.29124451 0.85423505]	[6.16198608e+02 9.01004089e+02 7.40421832e-01]	[6.31672363e+02 8.93293884e+02 7.57861912e-01]	[6.03288269e+02 8.70281372e+02 6.62075043e-01]	[4.64874420e+02 8.95979736e+02 7.26867974e-01]	[4.44334564e+02 8.93326538e+02 7.47157991e-01]	[4.64868469e+02 8.70298279e+02 6.63947344e-01]
[562.31481934 231.39877319 0.90241504]	[552.13726807 316.13500977 0.87161386]	[482.82327271 315.99224854 0.85915589]	[459.83624268 421.31130981 0.93210936]	[446.97119141 529.02307129 0.81930816]	[623.92462158 318.61157227 0.87468988]	[644.50537109 423.85217285 0.88678885]	[647.03015137 531.57305908 0.87265521]	[544.44165039 544.35015869 0.753582 ]	[500.88104248 541.85650635 0.7321443 ]	[480.34518433 708.56512451 0.85596049]	[4.62298767e+02 8.59998352e+02 8.14211309e-01]	[588.02746582 544.41461182 0.73333508]	[600.76306152 708.67358398 0.8000105 ]	[6.06003540e+02 8.59943115e+02 7.95617402e-01]	[544.54272461 215.94512939 0.93686861]	[575.15441895 216.03382874 0.87824357]	[523.82159424 218.64424133 0.93811953]	[588.12835693 228.829422 0.8644675 ]	[6.16220459e+02 9.01010254e+02 7.45640635e-01]	[6.31678833e+02 8.93290894e+02 7.61016905e-01]	[6.03289795e+02 8.70276978e+02 6.57901645e-01]	[4.64885620e+02 8.98420044e+02 7.22862005e-01]	[4.44341614e+02 8.93343933e+02 7.43983686e-01]	[4.64844635e+02 8.72714478e+02 6.67245746e-01]
[559.80645752 231.35646057 0.88418669]	[549.51702881 316.16018677 0.89371252]	[480.36773682 316.04446411 0.86841667]	[459.7048645 421.32183838 0.92687541]	[444.36816406 529.07104492 0.84398615]	[623.82995605 318.63079834 0.8716895 ]	[644.37261963 423.84249878 0.87930447]	[644.53198242 529.02874756 0.8786912 ]	[544.3996582 544.35742188 0.75426298]	[500.83300781 541.86315918 0.72709191]	[480.26690674 708.64398193 0.84682524]	[4.62286896e+02 8.59998047e+02 8.14830244e-01]	[587.97229004 544.43322754 0.73805416]	[598.25817871 708.6661377 0.79635596]	[6.05992432e+02 8.59939636e+02 8.00051630e-01]	[544.39855957 215.92152405 0.97123957]	[570.05023193 215.99267578 0.90593719]	[521.38348389 221.12742615 0.92259598]	[588.00311279 228.83230591 0.88637811]	[6.16217163e+02 9.01014709e+02 7.42676616e-01]	[6.31658813e+02 8.93289978e+02 7.62363672e-01]	[6.03294617e+02 8.70272156e+02 6.60846889e-01]	[4.64867767e+02 8.95972046e+02 7.22649634e-01]	[4.44332611e+02 8.93330994e+02 7.44928658e-01]	[4.64846802e+02 8.72722290e+02 6.61181629e-01]
[559.80560303 231.35617065 0.88400847]	[549.51525879 316.15814209 0.89333224]	[480.3666687 316.04174805 0.86829019]	[459.7074585 421.3203125 0.92657346]	[444.36804199 529.07525635 0.84315842]	[623.82946777 318.62805176 0.86962968]	[644.37487793 423.84448242 0.87981749]	[644.53277588 529.04022217 0.87850177]	[544.39978027 544.36230469 0.75604975]	[500.83255005 541.86791992 0.7293452 ]	[480.26339722 708.6494751 0.84612662]	[4.62282013e+02 8.59992065e+02 8.14823747e-01]	[587.97186279 544.44281006 0.73921973]	[598.25891113 708.66760254 0.79670399]	[6.05991577e+02 8.59942749e+02 8.00477922e-01]	[544.3973999 215.92048645 0.97119719]	[570.0501709 215.99035645 0.90586066]	[521.38238525 221.12930298 0.92256033]	[588.00238037 228.83285522 0.88705641]	[6.16226990e+02 9.01008118e+02 7.44911551e-01]	[6.31660461e+02 8.93283752e+02 7.65658081e-01]	[6.03298340e+02 8.70274902e+02 6.62388206e-01]	[4.64866882e+02 8.95964111e+02 7.23174095e-01]	[4.44329559e+02 8.93325745e+02 7.45180309e-01]	[4.64844177e+02 8.72719666e+02 6.59493983e-01]
[557.2298584 231.31684875 0.86000973]	[546.94140625 318.51586914 0.91910243]	[480.24014282 316.09243774 0.86968958]	[457.20578003 421.33743286 0.89675498]	[441.86401367 529.05133057 0.86025786]	[621.29125977 318.62503052 0.85529369]	[641.91381836 423.80618286 0.85825783]	[644.38085938 531.55957031 0.85886747]	[541.88415527 544.38574219 0.73164707]	[498.24954224 541.87426758 0.69407493]	[480.22045898 708.6204834 0.85036099]	[4.62273041e+02 8.60002869e+02 8.14250171e-01]	[585.45922852 546.9274292 0.73839718]	[593.15161133 708.63018799 0.79447472]	[6.06000854e+02 8.59947937e+02 7.96768010e-01]	[541.95703125 213.55552673 0.96870863]	[567.45391846 215.94892883 0.93507558]	[521.23883057 218.66824341 0.9187063 ]	[585.49768066 228.80064392 0.90534914]	[6.16209045e+02 9.00997070e+02 7.40347624e-01]	[6.31656250e+02 8.93281677e+02 7.63451278e-01]	[6.03304688e+02 8.70285278e+02 6.59806669e-01]	[4.64872864e+02 8.95968933e+02 7.23029017e-01]	[4.44333801e+02 8.93334900e+02 7.45218277e-01]	[4.64841827e+02 8.72722534e+02 6.59341276e-01]
[549.59606934 231.30300903 0.85243541]	[544.44256592 316.13449097 0.93407452]	[477.68157959 316.01504517 0.83313578]	[454.55831909 421.34005737 0.85182947]	[441.69400024 526.47674561 0.88987964]	[616.21710205 318.6104126 0.84507513]	[636.79681396 423.84710693 0.82588559]	[641.89050293 529.04473877 0.84756899]	[541.72772217 544.36486816 0.71096474]	[495.67599487 541.85040283 0.66927612]	[480.11315918 708.69018555 0.83769119]	[4.62266937e+02 8.60012451e+02 8.14658105e-01]	[582.99578857 544.48150635 0.73868597]	[588.10009766 708.6473999 0.81738728]	[6.06002441e+02 8.59997742e+02 7.97986805e-01]	[541.76062012 213.52787781 0.94736451]	[564.89984131 215.93370056 0.97716784]	[518.72180176 218.64581299 0.905168 ]	[582.96722412 228.81201172 0.91886175]	[6.16225952e+02 9.01000366e+02 7.48365223e-01]	[6.31675110e+02 8.93283752e+02 7.72304237e-01]	[6.03308105e+02 8.70322083e+02 6.65418446e-01]	[4.64870087e+02 8.95953430e+02 7.22671568e-01]	[4.44334564e+02 8.93327332e+02 7.43705988e-01]	[4.64842957e+02 8.72725891e+02 6.64058506e-01]
[547.01184082 228.87062073 0.86922139]	[541.93292236 316.11505127 0.9324764 ]	[472.57034302 315.99414062 0.80747104]	[446.95068359 421.27874756 0.86362797]	[439.23068237 526.48828125 0.89514863]	[611.0645752 318.58389282 0.85995275]	[631.63641357 423.8843689 0.82531035]	[636.77667236 531.55078125 0.81909496]	[539.20587158 544.33728027 0.69772708]	[493.07269287 541.82415771 0.66771692]	[477.66741943 708.68127441 0.82400626]	[4.62255463e+02 8.62511719e+02 8.16498816e-01]	[582.84460449 544.47918701 0.73920804]	[587.9967041 708.64074707 0.84107709]	[6.05994995e+02 8.62490295e+02 7.99971759e-01]	[539.24884033 213.52508545 0.92361403]	[562.44055176 215.93574524 0.97056448]	[513.63391113 218.67866516 0.87553191]	[582.80114746 228.85762024 0.92501742]	[6.16271851e+02 9.01007263e+02 7.51549482e-01]	[6.34159668e+02 8.93288574e+02 7.76342511e-01]	[6.03292297e+02 8.72717041e+02 6.71352267e-01]	[4.64862579e+02 8.95951355e+02 7.18109727e-01]	[4.44320587e+02 8.93330811e+02 7.42965639e-01]	[4.64848602e+02 8.72744690e+02 6.61241412e-01]
[544.46136475 228.85929871 0.89361608]	[541.76586914 316.17150879 0.91542327]	[467.49160767 316.04180908 0.8081677 ]	[444.30328369 421.32235718 0.89988548]	[439.13031006 526.4956665 0.88841569]	[606.08288574 318.63626099 0.87526274]	[626.65185547 421.33535767 0.88445288]	[631.59014893 531.54119873 0.82876462]	[534.1427002 544.34686279 0.68317926]	[487.97525024 541.85693359 0.67194009]	[475.11331177 708.65777588 0.81013322]	[4.62250610e+02 8.62547241e+02 8.13894629e-01]	[580.26715088 544.42034912 0.71950322]	[585.56170654 708.64215088 0.84888405]	[6.05978333e+02 8.62498291e+02 7.99799144e-01]	[534.15106201 213.49128723 0.89839208]	[562.26727295 215.92030334 0.94662964]	[508.49102783 218.66384888 0.88541323]	[580.2756958 228.78625488 0.89332891]	[6.18744141e+02 9.01026978e+02 7.49753058e-01]	[6.34166443e+02 8.93285950e+02 7.74405777e-01]	[6.00883301e+02 8.72730896e+02 6.64743245e-01]	[4.64860168e+02 8.95952393e+02 7.16252267e-01]	[4.44317963e+02 8.93336487e+02 7.43800223e-01]	[4.64848175e+02 8.72770630e+02 6.58868909e-01]
[541.88952637 231.30807495 0.89383638]	[539.16784668 316.15106201 0.88842845]	[464.83352661 316.03695679 0.83570874]	[441.7635498 421.33273315 0.92619485]	[436.6305542 526.53656006 0.85311371]	[605.90106201 318.59832764 0.88323867]	[626.48303223 421.33563232 0.91083592]	[626.6293335 529.07086182 0.85126776]	[529.04229736 541.82629395 0.68559963]	[485.4005127 541.77661133 0.68875849]	[472.59765625 708.58648682 0.80426115]	[4.62242645e+02 8.62518494e+02 8.12814355e-01]	[575.17980957 541.88098145 0.69087714]	[585.49395752 708.64196777 0.8561843 ]	[6.05959045e+02 8.60002502e+02 8.04580808e-01]	[526.48168945 213.53729248 0.91478515]	[557.21032715 215.95347595 0.89154905]	[503.42199707 218.62361145 0.93539906]	[572.59161377 228.82272339 0.85355824]	[6.18768494e+02 9.01044128e+02 7.55120695e-01]	[6.34175720e+02 8.93286438e+02 7.73932993e-01]	[6.00875305e+02 8.72712524e+02 6.65803552e-01]	[4.64854492e+02 8.95934509e+02 7.17142701e-01]	[4.44306976e+02 8.93323425e+02 7.45214462e-01]	[4.64853058e+02 8.72756897e+02 6.56095266e-01]
[541.67767334 228.87294006 0.87983292]	[531.54998779 316.10665894 0.8737061 ]	[462.2663269 316.02890015 0.86359507]	[439.30532837 421.32000732 0.94016165]	[431.48098755 529.01226807 0.81149995]	[603.37457275 318.55340576 0.87673634]	[623.98248291 421.33425903 0.9190774 ]	[626.38720703 529.00952148 0.87541431]	[526.39007568 541.89569092 0.72558105]	[482.77706909 541.85626221 0.72723913]	[470.05099487 708.61877441 0.80253601]	[4.62228912e+02 8.62542603e+02 8.18530917e-01]	[570.0213623 544.34002686 0.71631426]	[585.43127441 708.61834717 0.86629516]	[6.05961487e+02 8.60017273e+02 7.99153030e-01]	[523.88977051 213.55157471 0.96890128]	[549.56072998 215.9143219 0.90294367]	[500.88305664 221.0993042 0.93001598]	[567.52697754 226.3107605 0.87359357]	[6.18760010e+02 9.01036621e+02 7.44990706e-01]	[6.34175842e+02 8.93287476e+02 7.65021861e-01]	[6.03287476e+02 8.72742188e+02 6.57727540e-01]	[4.64846741e+02 8.95972290e+02 7.19671607e-01]	[4.44301910e+02 8.93353088e+02 7.46975482e-01]	[4.64849976e+02 8.72765625e+02 6.62661612e-01]
[529.00262451 228.7769165 0.84556276]	[523.95635986 316.04977417 0.92494094]	[457.18365479 315.96334839 0.83028376]	[436.58520508 421.29104614 0.88268667]	[421.25039673 526.53912354 0.87703145]	[595.72338867 316.15570068 0.851255 ]	[618.73999023 421.24154663 0.86432427]	[621.37524414 526.51391602 0.86277843]	[521.34954834 539.30895996 0.71923709]	[477.72555542 539.26055908 0.68353868]	[464.90570068 708.60449219 0.83064151]	[4.62203003e+02 8.62523132e+02 8.16254675e-01]	[564.89624023 541.79541016 0.73265636]	[582.99407959 706.12304688 0.86833578]	[6.05926880e+02 8.57441711e+02 7.98983335e-01]	[521.17602539 213.45509338 0.93418336]	[544.32220459 213.54518127 0.97531903]	[498.12875366 218.64414978 0.89483643]	[562.39550781 226.27478027 0.91477531]	[6.18756653e+02 9.01022095e+02 7.36578405e-01]	[6.34179016e+02 8.93255066e+02 7.53853559e-01]	[6.00867981e+02 8.70311279e+02 6.24358416e-01]	[4.64883087e+02 8.95971985e+02 7.25908279e-01]	[4.44316956e+02 8.93360718e+02 7.48793721e-01]	[4.62407043e+02 8.72764282e+02 6.61071599e-01]
[526.40917969 226.30569458 0.85891861]	[521.40765381 316.0274353 0.92876863]	[452.02108765 315.93280029 0.79327822]	[428.95230103 421.25582886 0.85978973]	[418.72946167 526.47729492 0.89320248]	[590.56231689 316.11660767 0.85553026]	[611.08270264 421.18133545 0.88222617]	[613.63690186 526.46533203 0.83146703]	[521.1595459 539.27679443 0.69346398]	[475.15603638 539.20880127 0.65808105]	[462.42965698 708.55511475 0.83624583]	[4.62195953e+02 8.62517090e+02 8.16010594e-01]	[562.39538574 541.79437256 0.7240231 ]	[582.95898438 706.1217041 0.86524236]	[6.05972046e+02 8.57409973e+02 7.96422124e-01]	[516.21960449 213.42723083 0.9070437 ]	[541.83862305 213.52561951 0.96950752]	[490.51477051 218.61779785 0.89128 ]	[559.83538818 226.23297119 0.89833212]	[6.16270752e+02 9.00992004e+02 7.39372313e-01]	[6.34190186e+02 8.93247498e+02 7.52823234e-01]	[6.03328430e+02 8.70262451e+02 6.24712110e-01]	[4.64839539e+02 8.95961243e+02 7.26112664e-01]	[4.41902557e+02 8.93343445e+02 7.51582682e-01]	[4.62415802e+02 8.72762634e+02 6.60221696e-01]
[523.84729004 226.29988098 0.8815254 ]	[521.15539551 316.046875 0.9050681 ]	[444.43673706 316.00219727 0.81033731]	[423.76971436 421.22674561 0.90688372]	[418.59033203 526.41674805 0.89365959]	[585.48706055 316.09130859 0.87019074]	[606.05834961 418.80474854 0.90815866]	[608.52685547 526.43444824 0.8618679 ]	[516.1998291 541.8416748 0.68665767]	[472.52706909 541.77716064 0.66215694]	[462.33636475 708.56500244 0.85689229]	[4.62199158e+02 8.62497620e+02 8.13766062e-01]	[562.23028564 544.33068848 0.72110343]	[582.87841797 706.11572266 0.86802447]	[6.06022095e+02 8.57413574e+02 7.91376650e-01]	[508.54681396 213.42070007 0.89522755]	[539.26812744 213.48173523 0.91633844]	[485.35253906 218.54534912 0.93607789]	[554.67163086 221.18977356 0.85378402]	[6.16259827e+02 9.00995239e+02 7.45962262e-01]	[6.34201965e+02 8.93265625e+02 7.54755974e-01]	[6.03400818e+02 8.70240356e+02 6.34224534e-01]	[4.62416046e+02 8.95936340e+02 7.32100666e-01]	[4.41889252e+02 8.93325256e+02 7.56275594e-01]	[4.64838409e+02 8.72736694e+02 6.62930906e-01]
[521.24505615 226.31088257 0.87697065]	[513.61535645 315.97622681 0.86182547]	[441.81808472 315.94049072 0.83990043]	[421.18060303 421.20632935 0.93767387]	[416.10412598 526.47216797 0.86188042]	[582.90026855 316.05075073 0.87224901]	[603.5289917 418.78601074 0.91296297]	[605.96710205 524.01159668 0.90131438]	[511.08044434 541.75750732 0.6702534 ]	[464.90466309 539.30053711 0.6758244 ]	[462.28540039 708.5456543 0.86659294]	[4.62189301e+02 8.62487183e+02 8.11728895e-01]	[559.7331543 541.79193115 0.69604087]	[582.8414917 706.10571289 0.86551356]	[6.06062012e+02 8.57439636e+02 7.82483339e-01]	[503.4296875 213.4691925 0.95113599]	[531.56054688 213.48054504 0.89314044]	[482.70965576 218.56871033 0.95250374]	[547.06237793 221.14048767 0.86448884]	[6.16225952e+02 9.01010254e+02 7.41731286e-01]	[6.34187927e+02 8.93300537e+02 7.49262929e-01]	[6.03450378e+02 8.70278259e+02 6.33840919e-01]	[4.62401672e+02 8.95927307e+02 7.26671398e-01]	[4.41871063e+02 8.93321350e+02 7.59454727e-01]	[4.64840332e+02 8.72729431e+02 6.57642961e-01]
[516.19171143 226.23930359 0.84140843]	[505.9831543 315.98391724 0.89321887]	[439.26895142 315.96417236 0.85218191]	[418.72186279 421.18814087 0.93994802]	[408.44857788 526.49005127 0.82315338]	[580.3081665 316.04397583 0.85270584]	[603.31469727 418.73043823 0.90777075]	[603.41668701 523.90130615 0.91558617]	[506.01873779 539.27142334 0.6818893 ]	[462.39877319 539.24200439 0.68695462]	[459.84216309 708.52362061 0.86089712]	[4.59837280e+02 8.62516541e+02 8.11259389e-01]	[552.0880127 541.74139404 0.67602664]	[582.74395752 706.03955078 0.8484416 ]	[6.06089905e+02 8.57456787e+02 7.74818242e-01]	[500.89831543 213.41149902 0.96083522]	[526.41241455 213.47599792 0.93185759]	[480.18527222 218.52461243 0.93967718]	[544.45678711 223.66867065 0.8995164 ]	[6.13648560e+02 8.98510986e+02 7.32804835e-01]	[6.31676758e+02 8.93290405e+02 7.39496410e-01]	[6.05893188e+02 8.70289062e+02 6.30578756e-01]	[4.62403168e+02 8.95938904e+02 7.33979821e-01]	[4.41875092e+02 8.93346252e+02 7.70002484e-01]	[4.62400970e+02 8.72757080e+02 6.57193184e-01]
[508.49667358 226.22619629 0.83962691]	[503.44076538 315.93511963 0.91328847]	[439.09066772 313.51495361 0.82476717]	[416.1651001 421.17922974 0.90681529]	[403.25640869 526.39831543 0.8799265 ]	[575.15155029 316.00738525 0.83830887]	[595.75048828 418.70120239 0.87626892]	[600.8392334 523.89819336 0.88355273]	[503.39651489 536.67694092 0.70310229]	[462.19036865 534.1619873 0.68555355]	[459.76712036 708.51049805 0.85486948]	[4.59813477e+02 8.62543152e+02 8.11789453e-01]	[544.51733398 536.70947266 0.68691182]	[580.28027344 705.94677734 0.82953829]	[6.08498657e+02 8.59974487e+02 7.64045835e-01]	[500.6661377 213.38388062 0.93675637]	[523.80023193 213.4634552 0.96501392]	[477.61260986 218.53434753 0.90727293]	[541.88867188 218.68222046 0.91732979]	[6.11148804e+02 8.98517822e+02 7.37699091e-01]	[6.31675293e+02 8.93321655e+02 7.42884994e-01]	[6.05933167e+02 8.70322388e+02 6.37269735e-01]	[4.64837860e+02 8.95921570e+02 7.36622989e-01]	[4.44295349e+02 8.93351135e+02 7.68845797e-01]	[4.62367981e+02 8.72772522e+02 6.57670677e-01]
[508.49685669 226.22598267 0.83962226]	[503.44140625 315.93521118 0.91319585]	[439.09246826 313.51431274 0.82484645]	[416.16384888 421.17922974 0.90668964]	[403.2555542 526.39447021 0.88025081]	[575.15161133 316.00732422 0.83815813]	[595.74798584 418.70065308 0.87654805]	[600.83795166 523.89501953 0.8833065 ]	[503.39245605 536.66473389 0.70171738]	[462.18859863 534.15075684 0.68470484]	[459.76516724 708.5189209 0.85528636]	[4.59817139e+02 8.62546997e+02 8.12262654e-01]	[544.51318359 536.69256592 0.68548238]	[580.277771 705.94250488 0.82852852]	[6.08500244e+02 8.59977051e+02 7.63443232e-01]	[500.66656494 213.38464355 0.93690002]	[523.80072021 213.46420288 0.96512127]	[477.61303711 218.53434753 0.90744907]	[541.88903809 218.68286133 0.9176681 ]	[6.11148315e+02 8.98516968e+02 7.37091184e-01]	[6.31675659e+02 8.93321594e+02 7.42023706e-01]	[6.05933838e+02 8.70326965e+02 6.37262940e-01]	[4.64837799e+02 8.95930481e+02 7.37473845e-01]	[4.44297607e+02 8.93357544e+02 7.69832134e-01]	[4.62376373e+02 8.72772034e+02 6.60441339e-01]
[508.49627686 226.22605896 0.83963299]	[503.44119263 315.93502808 0.9129687 ]	[439.08969116 313.51385498 0.82472193]	[416.16223145 421.17919922 0.90626228]	[403.25500488 526.39538574 0.88016194]	[575.15075684 316.00720215 0.8384645 ]	[595.75299072 418.70040894 0.87690198]	[600.83911133 523.89770508 0.88403475]	[503.39706421 536.66650391 0.70197845]	[462.19067383 534.15472412 0.68503708]	[459.76544189 708.51916504 0.85515821]	[4.59815857e+02 8.62531494e+02 8.10453594e-01]	[544.51782227 536.69555664 0.68563551]	[580.27728271 705.9430542 0.82827568]	[6.08498779e+02 8.59972351e+02 7.63157964e-01]	[500.66583252 213.38343811 0.93679035]	[523.80023193 213.46296692 0.96498036]	[477.61331177 218.53462219 0.90751827]	[541.88934326 218.68286133 0.91746807]	[6.11138611e+02 8.98511963e+02 7.37312555e-01]	[6.31665833e+02 8.93318604e+02 7.40475118e-01]	[6.05935486e+02 8.70320679e+02 6.36839867e-01]	[4.64840424e+02 8.95919128e+02 7.37574756e-01]	[4.44297302e+02 8.93350952e+02 7.69872606e-01]	[4.62375793e+02 8.72760986e+02 6.58001900e-01]
[505.88970947 223.76023865 0.85160857]	[500.89300537 315.94998169 0.92469662]	[431.51239014 313.51629639 0.78701961]	[410.97558594 421.2069397 0.86014718]	[400.66885376 526.42492676 0.90340829]	[570.03747559 316.01501465 0.84835088]	[590.58087158 418.68521118 0.88645428]	[593.1630249 523.83355713 0.85489184]	[500.83432007 536.68762207 0.69544727]	[459.64178467 536.66937256 0.67066562]	[459.63452148 708.49951172 0.83818686]	[4.59794769e+02 8.62507996e+02 8.08515489e-01]	[544.347229 536.70928955 0.69616055]	[577.78924561 705.93707275 0.80792999]	[6.08515259e+02 8.59959045e+02 7.57399201e-01]	[498.11050415 213.36357117 0.90320742]	[521.30584717 213.45472717 0.95576096]	[469.96298218 218.53607178 0.89980495]	[539.30792236 221.11633301 0.89280498]	[6.11165710e+02 9.00982666e+02 7.38610506e-01]	[6.34164246e+02 8.93340881e+02 7.42170811e-01]	[6.05947266e+02 8.70324219e+02 6.31078482e-01]	[4.64833862e+02 8.95898865e+02 7.46229708e-01]	[4.44294128e+02 8.93338745e+02 7.76422679e-01]	[4.62366760e+02 8.72738464e+02 6.60537839e-01]
[503.30999756 226.22512817 0.8749097 ]	[500.65396118 316.0065918 0.91065335]	[423.90991211 315.96273804 0.80282474]	[403.33926392 421.15777588 0.88564181]	[398.12384033 523.9744873 0.91313827]	[564.99023438 316.04110718 0.8679263 ]	[585.57061768 418.64038086 0.90252024]	[588.03302002 523.91687012 0.88456452]	[500.65164185 536.70477295 0.68384689]	[454.644104 536.66693115 0.65175301]	[457.13754272 708.59863281 0.82454288]	[4.59785889e+02 8.62531799e+02 8.11393201e-01]	[541.91156006 539.2053833 0.70721918]	[577.72180176 706.0010376 0.81154943]	[6.06122681e+02 8.59933105e+02 7.65432894e-01]	[488.00701904 213.37138367 0.8909722 ]	[518.71044922 213.41810608 0.90366006]	[464.82580566 216.1269989 0.94817209]	[534.10699463 218.6676178 0.86224115]	[6.11157410e+02 9.00984497e+02 7.32203603e-01]	[6.31666260e+02 8.93321289e+02 7.35842168e-01]	[6.05951477e+02 8.70313965e+02 6.33170724e-01]	[4.62380798e+02 8.95920593e+02 7.61280894e-01]	[4.41890167e+02 8.93346313e+02 7.86389351e-01]	[4.62381134e+02 8.72749146e+02 6.69469416e-01]
[495.6965332 223.72294617 0.84289807]	[485.46810913 313.55184937 0.87805623]	[418.77133179 313.54940796 0.84192884]	[398.25445557 421.14971924 0.94183803]	[390.44512939 526.4230957 0.83433414]	[559.77484131 315.93048096 0.83244264]	[582.84631348 418.63305664 0.90270483]	[582.87371826 523.80767822 0.91403973]	[495.59136963 536.71466064 0.65757459]	[446.96429443 536.72338867 0.65169388]	[452.0350647 708.5592041 0.81681025]	[4.59760651e+02 8.59969421e+02 8.17184329e-01]	[539.30090332 536.68621826 0.68219697]	[567.53106689 703.37243652 0.80225492]	[6.06094177e+02 8.57456726e+02 7.70397663e-01]	[480.37988281 213.36373901 0.954409 ]	[505.91531372 213.41264343 0.92195368]	[459.67370605 216.14530945 0.94471925]	[523.95202637 221.12823486 0.90011072]	[6.16214233e+02 9.03561096e+02 7.27533162e-01]	[6.34200256e+02 8.93359253e+02 7.31640458e-01]	[6.05921204e+02 8.70279846e+02 6.27034903e-01]	[4.62354218e+02 8.95868713e+02 7.75893211e-01]	[4.41871948e+02 8.93309937e+02 7.99712121e-01]	[4.62359161e+02 8.70327759e+02 6.82165980e-01]
[488.00698853 223.71899414 0.83831871]	[482.95443726 313.54605103 0.90224153]	[418.61291504 313.51333618 0.83087379]	[398.08181763 421.1473999 0.91622823]	[382.8147583 526.43481445 0.86582065]	[554.66174316 315.94775391 0.82638854]	[577.76159668 418.62457275 0.87614298]	[580.35791016 523.83673096 0.89610851]	[487.98223877 536.66021729 0.66100222]	[444.36752319 536.70904541 0.66794175]	[449.43539429 708.58721924 0.82388681]	[4.59764343e+02 8.60002319e+02 8.18372488e-01]	[534.1328125 534.13977051 0.65117025]	[565.05700684 703.38256836 0.8224988 ]	[6.06051819e+02 8.57387695e+02 7.85626769e-01]	[480.16363525 213.34628296 0.93727088]	[503.31085205 213.43270874 0.96091008]	[457.11123657 218.52075195 0.90798086]	[521.36773682 218.66786194 0.91676295]	[6.16229675e+02 9.03542969e+02 7.19814777e-01]	[6.34185547e+02 8.93318481e+02 7.24010408e-01]	[6.03501099e+02 8.70216248e+02 6.26378834e-01]	[4.62355530e+02 8.95880127e+02 7.74165213e-01]	[4.41867859e+02 8.93326599e+02 8.00505161e-01]	[4.62373566e+02 8.72724670e+02 6.82289779e-01]
[482.86062622 223.71186829 0.87433612]	[480.32299805 315.93267822 0.92567754]	[408.4498291 315.93884277 0.79083216]	[387.88232422 421.15859985 0.86664993]	[377.65078735 523.96881104 0.91062552]	[547.01794434 315.96069336 0.84953368]	[567.55889893 418.57711792 0.87738621]	[572.57940674 521.2677002 0.85504723]	[482.87225342 536.70922852 0.70048547]	[441.70620728 536.715271 0.67923319]	[444.37417603 708.66064453 0.84364736]	[4.59748260e+02 8.60003723e+02 8.24601531e-01]	[523.99829102 536.65441895 0.67731863]	[564.84533691 703.40570068 0.84771991]	[6.03518555e+02 8.57433228e+02 8.03822935e-01]	[470.04199219 213.34870911 0.88201904]	[498.27127075 213.38737488 0.91267514]	[444.42697144 216.14985657 0.92426217]	[516.15759277 218.61155701 0.87789023]	[6.16225098e+02 9.03576233e+02 7.30909884e-01]	[6.31628906e+02 8.93280334e+02 7.48417497e-01]	[6.00832703e+02 8.70245300e+02 6.02625370e-01]	[4.62344818e+02 8.95904175e+02 7.73422897e-01]	[4.41860138e+02 8.93342590e+02 7.99523771e-01]	[4.62363495e+02 8.72704956e+02 6.93841159e-01]
[480.34036255 223.66542053 0.88475037]	[480.16937256 315.95703125 0.91623318]	[405.8621521 315.94857788 0.8013382 ]	[382.78756714 421.20581055 0.89718008]	[375.11962891 523.89892578 0.90276915]	[544.49194336 315.95571899 0.86117685]	[565.03936768 416.15158081 0.88299644]	[567.54467773 521.26940918 0.88293344]	[482.7298584 534.12762451 0.70378083]	[439.2482605 534.1730957 0.68223244]	[444.3085022 708.60333252 0.84758675]	[4.59734894e+02 8.62496582e+02 8.26132298e-01]	[523.86053467 531.57025146 0.68708462]	[562.37536621 700.8805542 0.83862221]	[6.03453979e+02 8.54922363e+02 8.06585371e-01]	[464.86901855 213.35298157 0.91682249]	[495.60714722 213.35702515 0.87895095]	[441.82397461 218.52825928 0.95825505]	[508.52423096 218.61810303 0.87426007]	[6.13690063e+02 9.01039307e+02 7.33107388e-01]	[6.29138123e+02 8.93225830e+02 7.52458215e-01]	[6.00800049e+02 8.70194946e+02 5.97076952e-01]	[4.62332428e+02 8.95910522e+02 7.76959598e-01]	[4.41859161e+02 8.93351746e+02 8.04522872e-01]	[4.62349731e+02 8.72713013e+02 6.99974716e-01]
[480.17831421 221.18592834 0.8773461 ]	[477.62820435 315.95974731 0.88949889]	[400.85464478 315.95455933 0.82754135]	[380.21206665 421.14562988 0.92156702]	[372.53216553 523.94555664 0.869151 ]	[544.32720947 315.94406128 0.85839468]	[564.91967773 416.1217041 0.88876909]	[565.07244873 521.33764648 0.90561062]	[480.30810547 536.65899658 0.71290195]	[439.13885498 536.7298584 0.6920377 ]	[441.87875366 708.60919189 0.85383725]	[4.59740967e+02 8.62494080e+02 8.23464692e-01]	[523.78564453 534.112854 0.70214438]	[562.24688721 700.86358643 0.81706315]	[6.03410461e+02 8.54865173e+02 8.08440864e-01]	[462.34970093 213.32080078 0.93915182]	[490.49343872 213.33859253 0.87900257]	[441.66497803 218.52108765 0.95824391]	[505.98269653 218.62457275 0.88833171]	[6.13662231e+02 9.00992065e+02 7.39260852e-01]	[6.29088440e+02 8.90835815e+02 7.65663385e-01]	[6.00772766e+02 8.70152344e+02 5.95978141e-01]	[4.62345581e+02 8.95930359e+02 7.68039644e-01]	[4.41861420e+02 8.93371704e+02 7.97882974e-01]	[4.62379150e+02 8.72719788e+02 6.87259197e-01]
[477.68206787 221.19030762 0.85796332]	[472.53634644 313.55020142 0.85261375]	[400.76193237 313.53582764 0.84013069]	[380.09951782 421.20281982 0.94229448]	[364.83843994 523.96130371 0.86025161]	[541.80889893 315.92276001 0.8516888 ]	[564.83654785 416.13110352 0.89566976]	[565.01879883 521.39172363 0.91269308]	[480.2010498 536.70935059 0.70594513]	[436.64987183 539.24438477 0.68055695]	[441.83984375 708.66088867 0.85818076]	[4.59722839e+02 8.62493286e+02 8.23683977e-01]	[521.37207031 534.14929199 0.70282286]	[559.77655029 700.83740234 0.7940408 ]	[6.03323242e+02 8.52357605e+02 8.10747564e-01]	[462.25201416 213.32255554 0.94953007]	[487.91729736 213.34461975 0.89059067]	[439.25610352 216.1411438 0.96236408]	[505.87490845 218.63388062 0.89959908]	[6.11140869e+02 8.98453613e+02 7.36413479e-01]	[6.29053284e+02 8.90754150e+02 7.63873100e-01]	[5.98225708e+02 8.67650024e+02 5.89441895e-01]	[4.62338104e+02 8.95907288e+02 7.68500209e-01]	[4.41849915e+02 8.93361755e+02 7.99551547e-01]	[4.62369415e+02 8.72730774e+02 6.91617191e-01]
[475.15167236 223.66712952 0.84396499]	[467.45397949 313.53369141 0.86256516]	[400.66287231 313.54098511 0.84790337]	[377.69274902 421.14685059 0.94223601]	[362.25366211 523.90112305 0.8984946 ]	[541.72705078 313.51159668 0.83717287]	[562.39831543 416.10769653 0.89125317]	[564.88793945 521.34381104 0.91760039]	[480.1211853 539.21936035 0.69665909]	[436.57260132 539.27972412 0.67322266]	[441.79370117 708.6583252 0.86836278]	[4.59705200e+02 8.62498169e+02 8.23555648e-01]	[521.30993652 536.6965332 0.70693541]	[557.24438477 700.9284668 0.78454614]	[6.00818420e+02 8.52302490e+02 7.87992179e-01]	[459.83065796 213.31845093 0.94981122]	[485.37841797 213.35971069 0.91536915]	[439.14263916 216.11717224 0.95009381]	[503.4296875 218.64936829 0.9116528 ]	[6.11146484e+02 8.98453125e+02 7.25958049e-01]	[6.29033081e+02 8.90733093e+02 7.47847676e-01]	[5.93127441e+02 8.67624451e+02 5.86884022e-01]	[4.62339386e+02 8.95919800e+02 7.66351342e-01]	[4.41851898e+02 8.93379395e+02 7.94560909e-01]	[4.62359955e+02 8.72735535e+02 6.97811246e-01]
[470.03121948 223.66702271 0.83848494]	[464.91220093 313.54019165 0.88389754]	[398.21530151 315.92294312 0.84923863]	[377.5880127 421.26245117 0.92683494]	[359.8026123 523.98779297 0.89200962]	[539.23675537 313.52935791 0.82984668]	[562.2734375 416.12155151 0.87854356]	[562.43109131 521.26446533 0.91156101]	[477.59957886 534.16235352 0.66268826]	[431.53442383 539.19787598 0.64499903]	[441.75241089 708.61779785 0.86952287]	[4.59706635e+02 8.62490234e+02 8.22861731e-01]	[521.17962646 531.59472656 0.68440306]	[552.05407715 698.36853027 0.77339894]	[5.95719604e+02 8.52185059e+02 7.80412555e-01]	[459.70568848 213.32102966 0.94259959]	[482.85647583 213.38261414 0.95069706]	[436.69207764 218.52436829 0.92459959]	[503.28793335 218.65725708 0.92006862]	[6.06043457e+02 8.95853088e+02 8.00292373e-01]	[6.26414185e+02 8.88207520e+02 7.91221440e-01]	[5.88073181e+02 8.62517273e+02 6.16079867e-01]	[4.62346863e+02 8.95906799e+02 7.66790628e-01]	[4.41858612e+02 8.93375610e+02 7.97385275e-01]	[4.62360779e+02 8.72726868e+02 6.98439002e-01]
[467.48522949 221.20994568 0.84300953]	[464.83743286 315.91207886 0.8970058 ]	[398.12106323 313.5458374 0.84506452]	[375.12234497 421.2015686 0.91069126]	[359.6829834 523.93640137 0.91445553]	[536.69787598 315.92770386 0.82801574]	[559.83154297 416.16497803 0.8746469 ]	[562.31884766 521.29833984 0.91357589]	[475.08935547 539.21655273 0.66684276]	[428.92288208 539.30957031 0.65936083]	[441.73400879 708.67675781 0.86518234]	[4.59752258e+02 8.62516479e+02 8.25399339e-01]	[518.75189209 536.65802002 0.67691344]	[546.99108887 698.30706787 0.77939522]	[5.88105835e+02 8.49662476e+02 7.78233349e-01]	[459.62503052 213.32183838 0.93057799]	[482.77859497 213.38934326 0.95726538]	[436.60977173 218.56465149 0.9132452 ]	[500.84963989 218.6728363 0.91860199]	[6.05966003e+02 8.93343445e+02 7.90809453e-01]	[6.23936951e+02 8.85626892e+02 7.54790783e-01]	[5.85397339e+02 8.54922363e+02 6.32964671e-01]	[4.62355682e+02 8.95876343e+02 7.65805840e-01]	[4.41864471e+02 8.93349304e+02 7.94968665e-01]	[4.64825134e+02 8.72739319e+02 6.80126429e-01]
[467.4102478 221.20152283 0.84920406]	[462.42105103 313.53741455 0.90330476]	[398.05685425 313.50405884 0.83641756]	[372.55050659 421.18389893 0.87428641]	[359.5730896 523.94604492 0.92094272]	[534.14379883 315.92398071 0.82379323]	[559.68902588 418.5552063 0.86718142]	[562.28521729 521.29180908 0.90715969]	[472.51168823 539.246521 0.66171151]	[426.37454224 541.7734375 0.66990852]	[441.70501709 708.63232422 0.87155092]	[4.59737762e+02 8.60014526e+02 8.23615313e-01]	[516.21759033 536.66479492 0.65984601]	[544.42132568 693.16888428 0.82181931]	[5.85440796e+02 8.41986694e+02 7.83441663e-01]	[457.2076416 213.31752014 0.92069697]	[482.71188354 213.38604736 0.9525696 ]	[434.09973145 216.16644287 0.9056496 ]	[500.75439453 218.61875916 0.91998416]	[6.03492859e+02 8.90781616e+02 7.71551549e-01]	[6.21347351e+02 8.80457336e+02 7.19358027e-01]	[5.82791992e+02 8.52174316e+02 6.09860539e-01]	[4.62391541e+02 8.95873962e+02 7.62998343e-01]	[4.41888214e+02 8.93351807e+02 7.88763583e-01]	[4.62413818e+02 8.72715759e+02 6.83619320e-01]
[467.41061401 221.19996643 0.84934711]	[462.41970825 313.53640747 0.90346438]	[398.05563354 313.50476074 0.83546007]	[372.55206299 421.18228149 0.87424082]	[359.57299805 523.94567871 0.9207263 ]	[534.14007568 315.92202759 0.82317758]	[559.68530273 418.55450439 0.86664462]	[562.28442383 521.29083252 0.90713584]	[472.52249146 539.23718262 0.66161531]	[426.3782959 541.76611328 0.6699183 ]	[441.706604 708.62738037 0.87226105]	[4.59742432e+02 8.62486450e+02 8.23524177e-01]	[518.65667725 536.65447998 0.66141492]	[544.39001465 690.66711426 0.83345056]	[5.85437317e+02 8.41984680e+02 7.81702518e-01]	[457.20819092 213.31707764 0.92059571]	[482.71231079 213.38494873 0.95238197]	[434.09939575 216.16749573 0.90529716]	[500.75631714 218.6199646 0.91966784]	[6.03503418e+02 8.90794434e+02 7.65036166e-01]	[6.21356323e+02 8.80472351e+02 7.16391027e-01]	[5.82786865e+02 8.52177063e+02 6.07278466e-01]	[4.62390900e+02 8.95870972e+02 7.62898266e-01]	[4.41887054e+02 8.93349060e+02 7.89485812e-01]	[4.62419159e+02 8.72721191e+02 6.81595147e-01]
[464.89935303 221.21139526 0.85716075]	[462.36914062 313.52813721 0.91268224]	[395.58074951 313.49478149 0.81887412]	[369.97714233 421.206604 0.8709622 ]	[357.15188599 523.92205811 0.92466629]	[531.59039307 313.55136108 0.82446051]	[554.64685059 418.53375244 0.85473228]	[559.82623291 521.30847168 0.88825428]	[464.96603394 536.67675781 0.67423189]	[423.79293823 539.25006104 0.67788422]	[439.32553101 708.62573242 0.87264401]	[4.59754425e+02 8.59991211e+02 8.22178364e-01]	[508.53344727 531.61053467 0.65516204]	[541.93615723 690.70733643 0.83391917]	[5.80344482e+02 8.31845459e+02 8.01003516e-01]	[457.12527466 213.31312561 0.90679991]	[480.30950928 213.39411926 0.95369452]	[431.52334595 216.15858459 0.89952743]	[500.6958313 218.60275269 0.9199878 ]	[5.98234131e+02 8.88223022e+02 7.39031971e-01]	[6.08590576e+02 8.75354797e+02 7.16108382e-01]	[5.72580505e+02 8.41990417e+02 5.54222107e-01]	[4.62389587e+02 8.95887390e+02 7.64742076e-01]	[4.41890381e+02 8.93362061e+02 7.90682733e-01]	[4.64842834e+02 8.70322937e+02 6.75639331e-01]
[464.82388306 221.20500183 0.8609665 ]	[462.32791138 313.52041626 0.91535258]	[395.52627563 313.48104858 0.8131696 ]	[369.90658569 421.18154907 0.87311745]	[357.07888794 523.90557861 0.92024785]	[531.54095459 315.91738892 0.82743758]	[552.13885498 418.57522583 0.86901057]	[559.73455811 521.38439941 0.87824106]	[464.93283081 536.65704346 0.68002027]	[423.78240967 539.22637939 0.67761612]	[439.28314209 708.56671143 0.87743056]	[4.59726868e+02 8.59976746e+02 8.20040703e-01]	[508.46902466 531.59643555 0.66587645]	[541.72662354 690.59643555 0.83848464]	[5.75153992e+02 8.31708679e+02 7.81373799e-01]	[454.64089966 213.30174255 0.89097577]	[480.25039673 213.38809204 0.94821608]	[428.98114014 216.1452179 0.90456623]	[498.25805664 218.62275696 0.91010845]	[5.87989258e+02 8.85658325e+02 7.42408931e-01]	[6.05910645e+02 8.72857971e+02 7.34164000e-01]	[5.67462830e+02 8.39422607e+02 6.06338918e-01]	[4.64851013e+02 8.95898682e+02 7.59111226e-01]	[4.44313812e+02 8.93386353e+02 7.77775407e-01]	[4.62407867e+02 8.70311707e+02 6.85438693e-01]
[462.42633057 221.19969177 0.86741233]	[462.28494263 313.52264404 0.91920763]	[393.04522705 313.49209595 0.80710328]	[367.35314941 418.79232788 0.87324166]	[357.0128479 523.89379883 0.91121393]	[529.05212402 315.92608643 0.8319599 ]	[552.08868408 418.56341553 0.86909032]	[557.22900391 521.34545898 0.86456621]	[464.87789917 539.22967529 0.69439298]	[421.36877441 541.75219727 0.68641794]	[439.26867676 708.55493164 0.8785103 ]	[4.59698486e+02 8.59931396e+02 8.18245828e-01]	[505.95321655 536.69702148 0.68342644]	[536.7321167 688.15924072 0.81561893]	[5.67559326e+02 8.29114075e+02 8.04161072e-01]	[454.5838623 213.3142395 0.88841516]	[480.19458008 213.38786316 0.9386214 ]	[428.92993164 216.15684509 0.90820384]	[498.18359375 218.64044189 0.90242869]	[5.82860229e+02 8.77965210e+02 7.70970106e-01]	[6.00799438e+02 8.70299011e+02 7.33924270e-01]	[5.64944702e+02 8.31793030e+02 6.38950944e-01]	[4.64837433e+02 8.95888977e+02 7.68860519e-01]	[4.44309784e+02 8.93381714e+02 7.81522036e-01]	[4.62376160e+02 8.70281982e+02 6.96159005e-01]
[462.33068848 221.17089844 0.88329643]	[462.19445801 313.55151367 0.919375 ]	[390.4335022 313.51571655 0.79408842]	[364.7850647 421.17382812 0.88669306]	[354.59487915 523.88116455 0.90736699]	[528.99078369 315.94003296 0.83867031]	[549.52026367 416.16046143 0.86438119]	[552.08764648 521.27612305 0.86016715]	[462.40567017 539.26715088 0.70293593]	[421.28335571 541.76879883 0.69006389]	[439.20367432 708.60449219 0.87508339]	[4.59673859e+02 8.57417114e+02 8.17745924e-01]	[503.45074463 536.73474121 0.69309849]	[526.54162598 688.0715332 0.83169311]	[562.36224365 813.86437988 0.82026851]	[449.52374268 213.2947998 0.87558258]	[477.74771118 213.33354187 0.90596747]	[426.34710693 216.11698914 0.92524153]	[495.64614868 218.59809875 0.89116663]	[5.64904541e+02 8.65119446e+02 7.67716646e-01]	[5.85389160e+02 8.52354553e+02 7.40900099e-01]	[5.62237915e+02 8.21521912e+02 5.68406105e-01]	[4.62386871e+02 8.95906128e+02 7.68101633e-01]	[4.41892517e+02 8.93363037e+02 7.81949520e-01]	[4.62370422e+02 8.70231567e+02 6.90973997e-01]
[462.28695679 221.14266968 0.8880223 ]	[459.80505371 315.92266846 0.9220767 ]	[387.89883423 313.54077148 0.79353803]	[362.35122681 421.16162109 0.8835628 ]	[354.53231812 523.9161377 0.89483839]	[526.5223999 315.94741821 0.84323514]	[549.49414062 416.16189575 0.86317784]	[549.57043457 521.31134033 0.87001491]	[462.35864258 539.27966309 0.70562315]	[421.24569702 541.76727295 0.68648881]	[439.20251465 708.60632324 0.87388861]	[4.59691437e+02 8.57364075e+02 8.24980557e-01]	[503.39932251 539.20233154 0.69598305]	[524.00384521 688.07763672 0.85618448]	[5.57178162e+02 8.08744629e+02 8.02662432e-01]	[446.96801758 213.28543091 0.87594968]	[477.68768311 213.29562378 0.89223266]	[423.86206055 216.1355896 0.93611747]	[493.11929321 218.58824158 0.88203293]	[5.57263672e+02 8.54920898e+02 7.72987664e-01]	[5.72669617e+02 8.49763367e+02 7.43824601e-01]	[5.52136536e+02 8.11275330e+02 6.13426864e-01]	[4.62375397e+02 8.95891479e+02 7.72655964e-01]	[4.41898499e+02 8.93351196e+02 7.79638588e-01]	[4.62400055e+02 8.70185913e+02 6.86323345e-01]
[462.2449646 221.13380432 0.89180601]	[459.75811768 315.94641113 0.92435014]	[385.40048218 315.94458008 0.79817355]	[362.31982422 421.16983032 0.88816148]	[354.52676392 523.9185791 0.8947807 ]	[526.47277832 315.96133423 0.85263473]	[547.05108643 416.14950562 0.86583591]	[549.52081299 521.32080078 0.87761235]	[462.33288574 539.25274658 0.7101844 ]	[421.23144531 541.76000977 0.69025815]	[439.17977905 708.57971191 0.8734054 ]	[4.59683624e+02 8.54898560e+02 8.25967252e-01]	[503.36950684 536.69775391 0.70061183]	[523.87243652 688.00280762 0.86778146]	[5.49508667e+02 8.06074524e+02 7.77542293e-01]	[446.8895874 210.92906189 0.88242626]	[477.64505005 210.92503357 0.88440847]	[423.78973389 216.14202881 0.94248319]	[493.05975342 218.56518555 0.88059098]	[5.46970825e+02 8.47173157e+02 7.95106292e-01]	[5.65045471e+02 8.36925171e+02 7.49863565e-01]	[5.49498962e+02 8.08679565e+02 6.20188534e-01]	[4.62385376e+02 8.95878418e+02 7.75216162e-01]	[4.41902496e+02 8.93342957e+02 7.78879642e-01]	[4.62385986e+02 8.70164673e+02 6.74769580e-01]
[462.19314575 221.1269989 0.89194679]	[459.73071289 315.95806885 0.92457592]	[385.39831543 315.93664551 0.7966063 ]	[362.28530884 421.18634033 0.89236802]	[354.51068115 523.90643311 0.89294201]	[526.42999268 315.98208618 0.86268359]	[547.02630615 416.15139771 0.87011093]	[547.06665039 521.34576416 0.88362712]	[462.28497314 539.24841309 0.71336478]	[421.19268799 541.74731445 0.69659233]	[439.16207886 708.57958984 0.87011486]	[4.59686310e+02 8.54906128e+02 8.26399565e-01]	[503.33300781 536.69781494 0.70362246]	[521.41583252 685.56420898 0.86914814]	[544.3604126 790.79815674 0.86674863]	[444.41583252 210.91958618 0.89178199]	[477.59423828 213.28849792 0.87797534]	[421.37384033 216.1277771 0.95863676]	[490.53094482 218.58364868 0.87788969]	[5.41804504e+02 8.34397705e+02 8.09373975e-01]	[5.59836365e+02 8.31679321e+02 7.59886682e-01]	[5.44325623e+02 7.93330139e+02 6.65586770e-01]	[4.62359589e+02 8.95882812e+02 7.71588027e-01]	[4.41885223e+02 8.93334839e+02 7.71648765e-01]	[4.62377441e+02 8.70180786e+02 6.78057671e-01]
[459.84356689 221.13246155 0.89191496]	[459.70581055 315.95974731 0.92337108]	[385.37594604 315.94796753 0.80187398]	[362.26708984 421.19158936 0.89560241]	[354.5177002 523.91748047 0.89381748]	[526.39331055 315.95739746 0.8622725 ]	[546.97979736 416.14627075 0.8723191 ]	[547.06207275 521.36291504 0.88417184]	[462.27593994 536.69238281 0.70979261]	[421.17950439 539.22058105 0.69067138]	[439.17816162 708.52764893 0.86468494]	[4.59702332e+02 8.54890686e+02 8.29449177e-01]	[503.3296814 534.1262207 0.69573671]	[521.27655029 685.55358887 0.86728621]	[541.79876709 788.15301514 0.79368258]	[444.3800354 213.28807068 0.90363073]	[475.1383667 213.29945374 0.87880689]	[421.3374939 216.14291382 0.96326756]	[488.02246094 218.61283875 0.87287122]	[5.36693604e+02 8.26583069e+02 7.30052829e-01]	[5.49579651e+02 8.18924316e+02 6.70341730e-01]	[5.41783997e+02 7.90607361e+02 5.70752263e-01]	[4.62359863e+02 8.95854614e+02 7.59361267e-01]	[4.41903992e+02 8.93315002e+02 7.58182883e-01]	[4.62395294e+02 8.70173096e+02 6.82365060e-01]
[459.81488037 221.10926819 0.89320499]	[459.67755127 315.96127319 0.92027223]	[385.33816528 315.94555664 0.8046 ]	[362.26647949 421.20742798 0.89562219]	[354.52346802 523.91937256 0.89584571]	[524.00494385 315.95892334 0.86082822]	[546.96740723 416.16470337 0.87451023]	[547.06500244 521.4017334 0.88133222]	[462.23748779 534.15447998 0.70490974]	[421.14572144 536.70904541 0.68960536]	[439.15664673 708.50299072 0.85451096]	[4.59699860e+02 8.57362976e+02 8.20146382e-01]	[503.28903198 531.58850098 0.69212288]	[521.19848633 685.55780029 0.83909917]	[5.39204163e+02 7.83014893e+02 5.26615202e-01]	[444.33468628 210.9210968 0.91002321]	[475.09237671 210.9259491 0.87233126]	[421.29705811 218.53288269 0.95756882]	[487.98620605 218.61633301 0.87428707]	[5.34097290e+02 8.11142212e+02 6.66929066e-01]	[5.47036804e+02 8.08574585e+02 5.91988325e-01]	[5.39165710e+02 7.88145752e+02 3.39803487e-01]	[4.62357697e+02 8.95869385e+02 7.61306405e-01]	[4.41900757e+02 8.93333313e+02 7.55984962e-01]	[4.62411591e+02 8.70212585e+02 6.76394582e-01]
[459.8008728 221.10539246 0.89387357]	[459.65164185 315.96331787 0.91713154]	[385.31958008 315.94934082 0.80614907]	[362.24990845 421.23040771 0.89701515]	[354.52304077 523.93066406 0.89441723]	[523.97949219 315.95211792 0.86049044]	[546.95855713 418.54800415 0.87931919]	[547.06335449 521.39300537 0.8832972 ]	[462.22229004 534.13977051 0.70328426]	[418.79983521 536.68695068 0.68971443]	[439.15289307 708.5112915 0.85393268]	[4.59712280e+02 8.57411072e+02 8.15541804e-01]	[503.27578735 531.58203125 0.69165564]	[518.74377441 685.56091309 0.78597617]	[5.39283203e+02 8.00947449e+02 4.14463252e-01]	[444.32507324 210.91065979 0.9110527 ]	[475.0708313 210.92366028 0.87096125]	[421.28082275 216.16384888 0.95957071]	[487.95825195 218.61349487 0.87653333]	[0. 0. 0.]	[0. 0. 0.]	[5.29054016e+02 8.06101257e+02 2.41969541e-01]	[4.62340363e+02 8.95874268e+02 7.62785316e-01]	[4.41892029e+02 8.93341614e+02 7.59471297e-01]	[4.64834930e+02 8.70236816e+02 6.71552718e-01]
[459.79400635 221.1027832 0.89516664]	[459.6116333 315.96276855 0.90919787]	[385.30343628 315.93383789 0.80499959]	[362.23355103 421.24511719 0.89593369]	[354.53546143 523.93896484 0.89503908]	[523.94219971 315.95492554 0.86134195]	[546.93682861 418.55960083 0.88355672]	[547.04150391 521.39459229 0.88649213]	[459.81173706 534.16241455 0.70709336]	[418.734375 536.70819092 0.69667107]	[439.10299683 708.52429199 0.84951645]	[4.59699646e+02 8.57414368e+02 8.15633178e-01]	[500.86358643 534.10058594 0.69821423]	[516.22424316 688.01800537 0.74632818]	[5.23824524e+02 7.31762817e+02 6.96088493e-01]	[444.31539917 210.90100098 0.91098022]	[475.06378174 210.91889954 0.86946452]	[421.25320435 216.14631653 0.96363068]	[487.94082642 218.60464478 0.88038951]	[5.21349731e+02 7.85499451e+02 7.34605074e-01]	[5.36680298e+02 7.75290344e+02 6.05891168e-01]	[5.21325134e+02 7.29211914e+02 5.52992463e-01]	[4.62338989e+02 8.95877441e+02 7.57260680e-01]	[4.41899048e+02 8.93352417e+02 7.57113993e-01]	[4.62418365e+02 8.70255920e+02 6.81129992e-01]
[459.78292847 221.10021973 0.89579898]	[459.59277344 315.96337891 0.90533292]	[382.86749268 315.93450928 0.80617881]	[362.21661377 421.23175049 0.90162724]	[354.54916382 523.95111084 0.89567786]	[523.92285156 315.95571899 0.86325073]	[546.92370605 418.5553894 0.88472676]	[547.02539062 521.40960693 0.88370925]	[459.81283569 536.66552734 0.70659649]	[418.72799683 536.73498535 0.69365877]	[439.08966064 708.52752686 0.84649307]	[4.59692657e+02 8.57394714e+02 8.13226163e-01]	[500.87335205 534.11523438 0.69968915]	[516.12689209 688.07531738 0.74620241]	[5.21303101e+02 7.23957031e+02 6.97245181e-01]	[444.29675293 210.89619446 0.9127202 ]	[472.60559082 210.91896057 0.86983019]	[421.23379517 216.14335632 0.96483356]	[487.92733765 218.61180115 0.88038868]	[5.16141052e+02 7.70253235e+02 7.00473905e-01]	[5.23986267e+02 7.67613831e+02 6.60933375e-01]	[5.16189758e+02 7.16252625e+02 5.20077765e-01]	[4.62338104e+02 8.95887146e+02 7.49771893e-01]	[4.41894043e+02 8.93362915e+02 7.51505733e-01]	[4.62408905e+02 8.70263916e+02 6.73593819e-01]
[459.7789917 221.09744263 0.89602154]	[459.59005737 315.96347046 0.90487158]	[382.86364746 315.93225098 0.80679059]	[362.21615601 421.23455811 0.90094769]	[354.54989624 523.95220947 0.89590484]	[523.92242432 315.95532227 0.86280978]	[546.9239502 418.55703735 0.88514328]	[547.02716064 521.41070557 0.88369614]	[459.80578613 534.16595459 0.7053768 ]	[418.72351074 536.7175293 0.69202268]	[439.08877563 708.51800537 0.84555596]	[4.59694397e+02 8.57388611e+02 8.13730896e-01]	[500.86569214 534.09674072 0.69829446]	[516.12780762 688.06567383 0.74610364]	[5.21300049e+02 7.23951050e+02 6.97281718e-01]	[444.29385376 210.88926697 0.9119879 ]	[472.6008606 210.91706848 0.86968499]	[421.22573853 216.13447571 0.96640587]	[487.92269897 218.61332703 0.88020992]	[5.16138550e+02 7.70250000e+02 7.02597857e-01]	[5.23989990e+02 7.67610107e+02 6.63715780e-01]	[5.16182312e+02 7.13773926e+02 5.23088217e-01]	[4.62341400e+02 8.95887451e+02 7.48783588e-01]	[4.41897369e+02 8.93361633e+02 7.50337183e-01]	[4.62410645e+02 8.70259827e+02 6.72532082e-01]
[459.77441406 221.10313416 0.89604038]	[457.21395874 315.97732544 0.9140712 ]	[382.83816528 315.97210693 0.82382268]	[359.83007812 421.22421265 0.91031396]	[354.5614624 523.95318604 0.90036017]	[523.90734863 315.98651123 0.88599074]	[544.53607178 418.55566406 0.88917792]	[547. 523.79119873 0.89173168]	[459.82147217 534.12512207 0.70324409]	[418.72854614 536.69110107 0.68096972]	[439.10049438 708.51812744 0.84269273]	[4.59697205e+02 8.57429260e+02 8.08513641e-01]	[500.87973022 531.55517578 0.69887942]	[513.57971191 687.99420166 0.74221176]	[5.18751221e+02 7.08709167e+02 6.17262304e-01]	[444.29229736 210.88761902 0.91141498]	[472.59368896 210.91941833 0.86922061]	[421.2204895 216.12228394 0.97052687]	[487.91741943 218.60671997 0.88196373]	[5.16156921e+02 7.54769958e+02 6.22080684e-01]	[5.23933350e+02 7.49575012e+02 6.06456757e-01]	[5.13587769e+02 7.06030823e+02 4.46704745e-01]	[4.62332458e+02 8.95866943e+02 7.54523218e-01]	[4.41886017e+02 8.93342834e+02 7.60448039e-01]	[4.62413422e+02 8.70293274e+02 6.66438520e-01]
[459.77099609 221.11016846 0.89506257]	[457.20562744 315.97460938 0.91317022]	[382.8449707 315.95379639 0.8238433 ]	[359.79391479 421.20611572 0.92337853]	[354.55502319 523.95129395 0.89556122]	[523.88659668 315.97103882 0.88452709]	[544.50402832 418.56463623 0.91799694]	[546.9777832 523.79193115 0.89646691]	[459.79440308 536.66290283 0.70549083]	[418.71881104 536.73840332 0.67660308]	[439.08703613 708.56982422 0.84871244]	[4.59693573e+02 8.57433105e+02 8.02888095e-01]	[500.83627319 534.12713623 0.69166034]	[511.05587769 688.14569092 0.77638108]	[5.18682983e+02 7.11145264e+02 3.41200829e-01]	[441.93325806 210.88439941 0.91176534]	[472.59527588 210.92970276 0.86838609]	[421.21569824 216.10623169 0.97202349]	[487.92684937 218.61468506 0.88422096]	[5.08500763e+02 7.44514343e+02 4.09943998e-01]	[5.21303467e+02 7.36793640e+02 4.02823806e-01]	[5.16156067e+02 7.08600525e+02 2.58781195e-01]	[4.62351105e+02 8.95872070e+02 7.55394578e-01]	[4.41895203e+02 8.93337585e+02 7.52838016e-01]	[4.62400604e+02 8.70299561e+02 6.62950933e-01]
[459.76416016 221.11289978 0.89519256]	[457.18417358 315.95550537 0.90928388]	[382.83609009 315.92184448 0.82359499]	[359.76623535 421.15206909 0.92427444]	[354.53173828 523.90441895 0.89541894]	[523.85821533 315.97344971 0.88679487]	[544.47515869 418.54980469 0.90644592]	[546.95947266 523.7923584 0.89533675]	[459.81082153 536.66149902 0.69672245]	[418.73117065 539.20288086 0.66930282]	[436.69796753 708.56268311 0.84054339]	[4.59690796e+02 8.57439758e+02 8.01551163e-01]	[500.85705566 534.09783936 0.6870597 ]	[513.59698486 685.50469971 0.74297917]	[5.13622192e+02 6.93212402e+02 6.17271006e-01]	[441.93029785 210.88592529 0.91227055]	[472.59326172 213.29278564 0.87156111]	[421.19927979 216.10112 0.97453374]	[487.92138672 218.620224 0.88123924]	[5.03492889e+02 7.29238159e+02 6.89323545e-01]	[5.21231567e+02 7.26639038e+02 6.80359662e-01]	[5.05913696e+02 6.88078674e+02 4.74778295e-01]	[4.62360992e+02 8.95902222e+02 7.42474258e-01]	[4.44297943e+02 8.93373413e+02 7.44026005e-01]	[4.62389801e+02 8.70321960e+02 6.58676267e-01]
[459.75796509 221.11853027 0.88778991]	[457.13113403 315.94076538 0.88623011]	[382.73233032 313.51794434 0.83212662]	[359.74612427 421.17672729 0.93003994]	[354.48272705 523.96203613 0.88273942]	[523.82537842 315.9307251 0.87025315]	[544.40783691 418.64352417 0.93223488]	[546.94049072 523.78210449 0.90184957]	[459.77850342 539.24914551 0.72477812]	[418.69113159 541.75909424 0.69614804]	[436.6847229 708.57757568 0.83867848]	[4.59641968e+02 8.57443054e+02 7.96249032e-01]	[500.81536865 536.72674561 0.70057607]	[518.7421875 690.63482666 0.72394329]	[5.16199341e+02 7.03428711e+02 1.05297253e-01]	[441.93405151 210.8658905 0.90170932]	[472.58322144 213.29936218 0.86759001]	[421.17410278 216.07533264 0.969612 ]	[487.92477417 218.62576294 0.87418866]	[5.05975403e+02 7.18836731e+02 2.08688408e-01]	[5.23938232e+02 7.13762512e+02 2.20596403e-01]	[5.16155579e+02 7.06017334e+02 1.06862001e-01]	[4.62390320e+02 8.95861816e+02 7.42846429e-01]	[4.41895844e+02 8.93345703e+02 7.47611821e-01]	[4.62334198e+02 8.70323425e+02 6.58779979e-01]
[459.74090576 221.11854553 0.88746452]	[457.08947754 315.94747925 0.87987602]	[380.32287598 313.53994751 0.83851767]	[359.69876099 421.25537109 0.93635732]	[352.02340698 523.9755249 0.86888266]	[523.79675293 315.92977905 0.86890626]	[544.38879395 418.65643311 0.93275583]	[546.93634033 523.8012085 0.90126306]	[459.79226685 539.25286865 0.72615278]	[418.70751953 541.77453613 0.69860828]	[439.06582642 708.59197998 0.84049243]	[4.59637939e+02 8.57434814e+02 7.95610905e-01]	[500.82550049 536.71813965 0.70108563]	[521.1675415 690.65216064 0.76147836]	[5.54655579e+02 8.41985901e+02 7.16743544e-02]	[441.91796875 210.8681488 0.90605617]	[472.5645752 213.30348206 0.86825174]	[421.16183472 216.0836792 0.96887296]	[487.92016602 218.63391113 0.87338257]	[0. 0. 0.]	[0. 0. 0.]	[0. 0. 0.]	[4.62391785e+02 8.95857178e+02 7.43704915e-01]	[4.41893890e+02 8.93342651e+02 7.47431755e-01]	[4.62329956e+02 8.70322510e+02 6.63622081e-01]
[459.70819092 221.11497498 0.88603073]	[454.63195801 315.9390564 0.87123215]	[380.27975464 313.54833984 0.84580606]	[359.66500854 421.27984619 0.93812263]	[351.92150879 523.94641113 0.86163634]	[523.76849365 315.92816162 0.86934602]	[544.38146973 418.60244751 0.9247812 ]	[546.9251709 523.80096436 0.90193707]	[459.78561401 539.30023193 0.73373276]	[418.72171021 541.8182373 0.71151 ]	[436.68777466 708.59771729 0.84217966]	[4.59636566e+02 8.57406677e+02 7.97079623e-01]	[500.8132019 539.22058105 0.70997167]	[518.68988037 688.17724609 0.76589566]	[0. 0. 0.]	[441.88586426 210.86294556 0.91005743]	[472.52346802 213.29780579 0.86499822]	[418.80401611 216.07801819 0.96769577]	[485.4984436 218.63063049 0.87590218]	[0. 0. 0.]	[0. 0. 0.]	[0. 0. 0.]	[4.62384247e+02 8.95857666e+02 7.44712055e-01]	[4.41882812e+02 8.93338257e+02 7.50406504e-01]	[4.62328400e+02 8.70293518e+02 6.68922424e-01]
[459.69909668 221.11306763 0.8856532 ]	[454.55654907 313.5357666 0.85485917]	[380.2492981 313.51373291 0.84892058]	[359.60098267 421.27618408 0.95075709]	[349.42166138 523.99346924 0.85329866]	[521.35400391 313.52722168 0.86788791]	[544.36779785 418.63317871 0.92779613]	[544.55285645 523.80670166 0.90542239]	[459.74749756 539.22143555 0.7274009 ]	[418.68475342 541.76251221 0.7040804 ]	[439.06680298 708.59472656 0.84356982]	[4.59624756e+02 8.57398682e+02 7.94680834e-01]	[500.79336548 536.68115234 0.70018756]	[518.67486572 690.60198975 0.77067208]	[5.05919708e+02 6.67623230e+02 5.54686077e-02]	[441.87677002 210.86938477 0.91493738]	[470.05194092 213.29904175 0.86636686]	[418.77633667 216.07414246 0.97132736]	[485.4831543 218.6235199 0.87775177]	[0. 0. 0.]	[0. 0. 0.]	[0. 0. 0.]	[4.62369446e+02 8.95858521e+02 7.41533697e-01]	[4.41873901e+02 8.93332886e+02 7.49236166e-01]	[4.62307983e+02 8.70275513e+02 6.67818010e-01]
[459.68280029 221.10879517 0.8850612 ]	[452.07119751 313.50650024 0.84824198]	[380.23455811 313.48355103 0.84727305]	[359.57833862 421.24346924 0.9558841 ]	[346.90594482 524.01855469 0.84717655]	[521.32293701 313.51287842 0.8676722 ]	[544.33862305 418.63671875 0.92957771]	[544.54455566 523.79284668 0.90567964]	[459.74603271 536.71984863 0.72349435]	[418.68466187 539.29718018 0.70064384]	[439.06359863 708.58001709 0.84337687]	[4.59622223e+02 8.57378967e+02 7.94215918e-01]	[500.79202271 534.16345215 0.69644755]	[518.64825439 688.14373779 0.78689557]	[5.00852631e+02 6.67621887e+02 5.50991297e-02]	[441.85830688 210.86691284 0.91959643]	[470.03237915 213.29995728 0.86725581]	[418.76608276 216.07067871 0.97291607]	[485.45822144 218.626297 0.88339561]	[0. 0. 0.]	[0. 0. 0.]	[0. 0. 0.]	[4.62377075e+02 8.95856506e+02 7.36289144e-01]	[4.41872650e+02 8.93327026e+02 7.44238496e-01]	[4.62305847e+02 8.70254517e+02 6.66950822e-01]
[459.67022705 221.09614563 0.88617271]	[452.0138855 313.5020752 0.84469092]	[380.20333862 313.493927 0.84974802]	[359.56674194 421.2699585 0.95682365]	[346.86599731 526.39831543 0.84406048]	[521.31921387 313.5039978 0.86772221]	[544.30963135 418.63479614 0.93090999]	[544.54962158 523.77178955 0.90314215]	[459.7442627 536.71801758 0.72391003]	[418.68103027 539.29559326 0.70154101]	[439.07040405 708.57556152 0.84582883]	[4.59610016e+02 8.57397949e+02 7.90555477e-01]	[500.79333496 534.15814209 0.69748133]	[516.20947266 688.03601074 0.81200182]	[4.98225555e+02 6.67546326e+02 8.25470909e-02]	[441.84362793 210.84628296 0.91913474]	[470.02212524 213.2883606 0.86668819]	[418.74356079 216.05102539 0.97484362]	[485.44485474 218.62515259 0.88330203]	[5.03349487e+02 6.88003601e+02 1.35616809e-01]	[5.23856445e+02 6.88040466e+02 1.36532843e-01]	[0. 0. 0.]	[4.62401398e+02 8.95866272e+02 7.26514518e-01]	[4.41889679e+02 8.93341187e+02 7.36550927e-01]	[4.62290192e+02 8.70282471e+02 6.64406121e-01]
[459.64859009 218.66819763 0.88452327]	[449.49389648 313.49966431 0.84345448]	[380.1784668 313.50521851 0.84995449]	[359.55917358 421.26409912 0.9577744 ]	[346.81988525 524.00756836 0.85002738]	[521.27990723 313.4881897 0.86413491]	[544.29284668 418.60366821 0.92881942]	[544.55157471 521.39807129 0.90624249]	[459.77474976 536.73815918 0.72748441]	[418.71112061 539.30206299 0.70199686]	[439.08297729 708.55187988 0.84583515]	[4.59604065e+02 8.57394348e+02 7.92230427e-01]	[500.81494141 536.65374756 0.69985998]	[518.65374756 688.07220459 0.81150764]	[4.95691498e+02 6.67574585e+02 6.79548234e-02]	[441.82025146 210.83596802 0.92028689]	[469.98681641 210.91604614 0.86738962]	[418.73504639 216.05366516 0.97645748]	[485.39959717 218.62051392 0.88998765]	[5.03326843e+02 6.87957214e+02 1.15135044e-01]	[5.23902649e+02 6.85604370e+02 1.05594993e-01]	[0. 0. 0.]	[4.62403442e+02 8.95877319e+02 7.27636099e-01]	[4.41895905e+02 8.93350891e+02 7.35457659e-01]	[4.62275024e+02 8.70275513e+02 6.73749685e-01]
[459.61749268 218.64057922 0.88385028]	[449.43835449 313.48446655 0.84280026]	[380.14498901 313.49304199 0.84786296]	[357.21389771 421.22827148 0.96326828]	[344.34115601 526.40301514 0.85041082]	[521.25854492 313.47573853 0.86112708]	[541.9541626 418.58459473 0.92803276]	[544.5380249 521.39147949 0.90854204]	[459.76654053 536.70855713 0.72831422]	[418.70278931 539.27496338 0.70386434]	[439.0791626 708.52575684 0.84577578]	[4.59611053e+02 8.57374817e+02 7.94598818e-01]	[500.81292725 534.14666748 0.69840902]	[518.64471436 688.06201172 0.80616695]	[4.98162415e+02 6.67541809e+02 6.36223331e-02]	[441.80157471 210.81216431 0.92024136]	[467.49853516 210.90246582 0.86645746]	[418.7272644 216.03018188 0.97846317]	[485.36395264 218.60699463 0.89737415]	[5.03301910e+02 6.87965759e+02 1.12754449e-01]	[5.23909546e+02 6.85597595e+02 1.01224869e-01]	[0. 0. 0.]	[4.62401154e+02 8.95881165e+02 7.30633378e-01]	[4.44296631e+02 8.93361938e+02 7.38083184e-01]	[4.62281616e+02 8.70261780e+02 6.72329962e-01]
[459.61785889 218.64071655 0.88384664]	[449.44030762 313.4854126 0.84274423]	[380.14578247 313.4928894 0.84772849]	[357.21331787 421.22793579 0.96284235]	[344.34143066 526.40155029 0.85033023]	[521.26080322 313.47634888 0.86136413]	[541.95495605 418.58203125 0.92779791]	[544.53527832 521.39379883 0.90907097]	[459.76550293 536.70831299 0.72893488]	[418.70114136 539.27661133 0.70374304]	[439.07543945 708.52471924 0.84559053]	[4.59608917e+02 8.57371948e+02 7.94059336e-01]	[500.8140564 534.14630127 0.69888276]	[518.644104 688.06463623 0.8057512 ]	[4.98167450e+02 6.67547974e+02 6.32239953e-02]	[441.80200195 210.81150818 0.91988295]	[467.49856567 210.90211487 0.86637825]	[418.72750854 216.03112793 0.97796166]	[485.36431885 218.60795593 0.897138 ]	[5.03308197e+02 6.87967468e+02 1.12823300e-01]	[5.23913025e+02 6.85600586e+02 1.01634257e-01]	[0. 0. 0.]	[4.62402374e+02 8.95883484e+02 7.30012536e-01]	[4.44296021e+02 8.93364136e+02 7.37577617e-01]	[4.62279114e+02 8.70260315e+02 6.72613680e-01]
[459.61709595 218.64079285 0.88368207]	[449.43936157 313.48553467 0.8429088 ]	[380.14587402 313.49279785 0.8483004 ]	[357.21408081 421.22607422 0.96280259]	[344.34359741 526.39978027 0.85031962]	[521.25842285 313.47772217 0.86106455]	[541.95385742 418.5809021 0.92776847]	[544.53649902 521.39355469 0.90839159]	[459.76263428 536.71179199 0.72806287]	[418.69631958 539.28118896 0.70351022]	[439.07592773 708.5244751 0.84540612]	[4.59611816e+02 8.57365417e+02 7.94605374e-01]	[500.81411743 534.1496582 0.69866675]	[518.64398193 688.06451416 0.80485052]	[4.98173950e+02 6.67542908e+02 6.52229562e-02]	[441.8019104 210.81088257 0.91957152]	[467.49893188 210.90184021 0.86626899]	[418.7276001 216.03031921 0.9777897 ]	[485.36538696 218.60830688 0.89700204]	[5.03310394e+02 6.87971497e+02 1.14323355e-01]	[5.23913513e+02 6.87971985e+02 1.04049683e-01]	[0. 0. 0.]	[4.62396698e+02 8.95874146e+02 7.31422067e-01]	[4.41892639e+02 8.93346313e+02 7.40402102e-01]	[4.62285889e+02 8.70256653e+02 6.69683337e-01]
[459.60458374 218.62200928 0.88526529]	[446.95727539 313.46078491 0.84325457]	[380.1182251 313.47879028 0.84544259]	[357.19189453 421.21469116 0.96266341]	[344.31256104 526.41015625 0.85634738]	[521.23535156 313.456604 0.85366237]	[541.94726562 418.54577637 0.92296845]	[544.54107666 521.35870361 0.9071908 ]	[459.75350952 534.14416504 0.72077197]	[418.68392944 539.20648193 0.69441539]	[439.1020813 708.49743652 0.8441838 ]	[4.59604736e+02 8.57363098e+02 7.95210838e-01]	[500.815979 531.57177734 0.69298112]	[516.18908691 688.06317139 0.80367911]	[4.95642609e+02 6.67484802e+02 6.43120706e-02]	[441.79122925 210.78627014 0.91689384]	[467.48666382 210.88865662 0.86525702]	[418.70541382 216.00283813 0.97700047]	[485.34133911 218.604599 0.90066206]	[5.03295013e+02 6.87959045e+02 1.22393243e-01]	[5.23878784e+02 6.85596436e+02 1.13617301e-01]	[0. 0. 0.]	[4.62380493e+02 8.95872192e+02 7.38193810e-01]	[4.41878723e+02 8.93341064e+02 7.43980169e-01]	[4.62282623e+02 8.70250549e+02 6.75648928e-01]
[457.16357422 218.57157898 0.88554132]	[446.89373779 313.44567871 0.84787667]	[377.71902466 313.50030518 0.8472532 ]	[357.17211914 421.20736694 0.95810783]	[344.27194214 526.42303467 0.86136401]	[521.2010498 310.97714233 0.83809775]	[541.8807373 416.11264038 0.91654545]	[544.52471924 521.28717041 0.91323084]	[459.79089355 534.11773682 0.7203871 ]	[418.70584106 536.72283936 0.69393343]	[439.10223389 708.50408936 0.84444636]	[4.59598907e+02 8.54914062e+02 7.96721876e-01]	[500.84515381 531.54449463 0.69115078]	[516.12963867 688.05462646 0.80562949]	[0. 0. 0.]	[441.7281189 208.34184265 0.91944289]	[467.40679932 210.8636322 0.8708815 ]	[418.63720703 215.95985413 0.96822608]	[482.92163086 218.59460449 0.90938163]	[0. 0. 0.]	[0. 0. 0.]	[0. 0. 0.]	[4.62373138e+02 8.95883728e+02 7.43139386e-01]	[4.41872650e+02 8.93347290e+02 7.46831596e-01]	[4.62283447e+02 8.70230286e+02 6.74717486e-01]
[457.13583374 218.58467102 0.88086307]	[446.88644409 313.44863892 0.85064489]	[377.72015381 313.50283813 0.84803116]	[357.16741943 421.20877075 0.95965916]	[344.26980591 526.42346191 0.86235702]	[521.20550537 313.39620972 0.84095669]	[541.86791992 416.09725952 0.91375625]	[544.52392578 521.29248047 0.91319692]	[459.78903198 534.13366699 0.72362095]	[418.70916748 539.19458008 0.69868636]	[439.0994873 708.50787354 0.84602737]	[4.59603638e+02 8.54900024e+02 7.99964428e-01]	[500.84942627 531.55975342 0.694453 ]	[513.65386963 688.06011963 0.80493569]	[4.98203217e+02 6.70089600e+02 5.84439859e-02]	[441.69573975 208.35369873 0.92089456]	[464.9644165 210.86201477 0.87656689]	[418.61621094 215.95333862 0.96440583]	[482.90667725 218.57954407 0.91374773]	[5.03264496e+02 6.88032959e+02 1.14280269e-01]	[5.23880798e+02 6.88010010e+02 1.01265170e-01]	[0. 0. 0.]	[4.62367493e+02 8.95879211e+02 7.45404482e-01]	[4.41870483e+02 8.93340393e+02 7.48472393e-01]	[4.62288971e+02 8.70218201e+02 6.74250185e-01]
[457.08779907 218.60403442 0.87111229]	[446.87759399 313.44308472 0.85122234]	[377.7199707 313.50146484 0.84905052]	[357.16421509 421.21939087 0.95972598]	[344.27243042 526.42999268 0.85974878]	[521.19543457 310.97000122 0.83869737]	[541.87072754 416.09716797 0.91408938]	[544.5213623 521.28582764 0.91417015]	[459.7902832 534.11956787 0.72037894]	[418.71813965 536.72381592 0.69605362]	[439.1043396 708.50317383 0.83965933]	[4.59603516e+02 8.54892822e+02 8.01140487e-01]	[500.83807373 531.54925537 0.69295388]	[516.14862061 688.03735352 0.80438203]	[4.95627869e+02 6.70113159e+02 7.84079581e-02]	[441.65219116 210.77069092 0.92079914]	[464.92141724 210.87301636 0.88605189]	[418.58322144 215.95681763 0.95593649]	[482.88394165 218.56498718 0.92004943]	[5.03215546e+02 6.88138428e+02 1.72826484e-01]	[5.21399536e+02 6.88110046e+02 1.55450717e-01]	[0. 0. 0.]	[4.62360413e+02 8.95881714e+02 7.46734917e-01]	[4.41869934e+02 8.93341003e+02 7.50082314e-01]	[4.62285004e+02 8.70213745e+02 6.72547638e-01]
[457.06655884 218.61172485 0.86519772]	[446.86883545 313.43841553 0.85142469]	[377.71566772 313.50286865 0.84896666]	[357.16775513 421.21353149 0.96045482]	[344.28585815 526.43426514 0.85621446]	[521.18164062 310.96878052 0.83355629]	[541.86218262 416.10369873 0.91450131]	[544.51959229 521.28070068 0.91368884]	[459.80142212 534.12469482 0.71865821]	[418.73568726 536.730896 0.69409049]	[439.10961914 708.53210449 0.83991754]	[4.59606812e+02 8.54895630e+02 8.00402761e-01]	[500.84387207 531.55072021 0.69055331]	[516.18902588 688.06677246 0.79823661]	[4.98226074e+02 6.70085510e+02 7.43255988e-02]	[439.32266235 210.76786804 0.91939282]	[464.90240479 210.87495422 0.88767439]	[418.56723022 215.95341492 0.94861597]	[482.86132812 218.56768799 0.91544837]	[5.03264557e+02 6.88141174e+02 1.46310225e-01]	[5.23765808e+02 6.88115234e+02 1.31053597e-01]	[0. 0. 0.]	[4.62349945e+02 8.95884338e+02 7.44202793e-01]	[4.41858124e+02 8.93338928e+02 7.47866035e-01]	[4.62295624e+02 8.70208008e+02 6.69056296e-01]
[454.63894653 218.60992432 0.86338001]	[446.86471558 313.42687988 0.84916329]	[377.71017456 313.50357056 0.8491717 ]	[357.17440796 421.21554565 0.96041888]	[344.31570435 526.41040039 0.85592854]	[521.17260742 310.94515991 0.83055311]	[541.86090088 416.10296631 0.91536206]	[544.51989746 521.26794434 0.91361934]	[459.80984497 534.10101318 0.71738219]	[418.7520752 536.71148682 0.69237149]	[439.10720825 708.51690674 0.8383981 ]	[4.59607452e+02 8.54893555e+02 7.99373090e-01]	[500.84191895 529.04290771 0.68994462]	[516.21539307 688.03570557 0.79960263]	[4.98228424e+02 6.70083557e+02 6.78458661e-02]	[439.30697632 208.35754395 0.91789305]	[464.88522339 210.87217712 0.88976753]	[418.54980469 215.94485474 0.94344789]	[482.85317993 218.5589447 0.91588634]	[5.03260529e+02 6.88109436e+02 1.45339906e-01]	[5.23757385e+02 6.88086975e+02 1.26066014e-01]	[0. 0. 0.]	[4.62347992e+02 8.95892944e+02 7.44137466e-01]	[4.41854706e+02 8.93343811e+02 7.48506486e-01]	[4.62294830e+02 8.70211487e+02 6.66520357e-01]
[454.61868286 218.60830688 0.86025316]	[446.87106323 313.42907715 0.84912622]	[377.70916748 313.51055908 0.84892029]	[357.17681885 421.20849609 0.96068436]	[344.3553772 524.01959229 0.85164249]	[521.17498779 310.94299316 0.82976699]	[541.8762207 416.07583618 0.91035777]	[544.52264404 521.25421143 0.91301608]	[459.81790161 534.12194824 0.71896517]	[418.7593689 536.73205566 0.69496274]	[439.11535645 708.53057861 0.84026116]	[4.59602234e+02 8.54897278e+02 7.98334956e-01]	[500.85369873 531.54064941 0.69115412]	[518.64508057 688.05657959 0.77804118]	[5.00725037e+02 6.70095764e+02 6.64367229e-02]	[439.29547119 208.34771729 0.91500056]	[464.86550903 210.86103821 0.89047313]	[418.54818726 215.95115662 0.94340402]	[482.83691406 218.55331421 0.91551423]	[5.03248505e+02 6.88173889e+02 1.31006047e-01]	[5.23804443e+02 6.88152832e+02 1.12255119e-01]	[0. 0. 0.]	[4.62338837e+02 8.95892883e+02 7.45878756e-01]	[4.41843964e+02 8.93343445e+02 7.50989318e-01]	[4.62291290e+02 8.70217590e+02 6.64410889e-01]
[454.59924316 218.60140991 0.86021298]	[446.86419678 313.41836548 0.84658527]	[377.70809937 313.51358032 0.84743726]	[357.17254639 421.19332886 0.96111053]	[346.83691406 524.00970459 0.85003018]	[518.78771973 310.92263794 0.82614899]	[541.87963867 416.06085205 0.90930015]	[544.52362061 521.24505615 0.91198301]	[459.81863403 536.65802002 0.71686536]	[418.76315308 539.23999023 0.69506812]	[439.11877441 708.57843018 0.83950579]	[4.59602081e+02 8.54889893e+02 7.99124599e-01]	[500.84927368 531.58551025 0.6887958 ]	[518.72979736 688.04956055 0.78106076]	[4.98146484e+02 6.70090942e+02 6.46597221e-02]	[439.28320312 208.34893799 0.91433567]	[464.84338379 210.85943604 0.89224255]	[418.54260254 215.95388794 0.94231045]	[482.81628418 218.55181885 0.91416788]	[5.03241791e+02 6.88158875e+02 1.18620060e-01]	[5.23780945e+02 6.88121399e+02 9.50837657e-02]	[0. 0. 0.]	[4.62344330e+02 8.95891174e+02 7.44735420e-01]	[4.41847046e+02 8.93342102e+02 7.49990284e-01]	[4.62289124e+02 8.70205566e+02 6.58394873e-01]
[454.60421753 218.59191895 0.86217213]	[444.44317627 313.4175415 0.84852076]	[377.70376587 313.52487183 0.84932709]	[357.17471313 421.23193359 0.96091831]	[346.84710693 526.40240479 0.84556013]	[521.17669678 310.91799927 0.82699651]	[541.89489746 416.03869629 0.90523779]	[544.53344727 521.24981689 0.90841961]	[459.81018066 534.12023926 0.71767682]	[418.75860596 536.73980713 0.69437802]	[439.13323975 708.57403564 0.84010369]	[4.59622620e+02 8.54912048e+02 7.96563864e-01]	[500.84185791 529.04278564 0.68835032]	[518.74871826 688.03717041 0.77926058]	[4.98179291e+02 6.70117798e+02 7.57909864e-02]	[439.28213501 208.34432983 0.91494322]	[464.84689331 210.85273743 0.89128292]	[416.16290283 215.96699524 0.94090843]	[482.81634521 218.55674744 0.91469872]	[5.03244659e+02 6.88235474e+02 1.31464332e-01]	[5.21439209e+02 6.90628723e+02 1.10920191e-01]	[0. 0. 0.]	[4.62342407e+02 8.95890198e+02 7.39705503e-01]	[4.41848907e+02 8.93341248e+02 7.45119154e-01]	[4.62317749e+02 8.70231262e+02 6.58293664e-01]
[454.59854126 218.58784485 0.8627128 ]	[446.87661743 313.43548584 0.84969616]	[377.71273804 315.91656494 0.85061485]	[357.16687012 421.26174927 0.95369315]	[346.86221313 526.46246338 0.83483326]	[521.19390869 310.93063354 0.83007735]	[541.91748047 416.02984619 0.90320611]	[544.53887939 521.25274658 0.90690863]	[459.790802 534.10913086 0.7182678 ]	[418.73876953 536.7288208 0.69397235]	[439.15209961 708.53112793 0.83463472]	[4.59669891e+02 8.57409180e+02 8.00489426e-01]	[500.82995605 529.04241943 0.69019145]	[518.67022705 688.01104736 0.77553374]	[4.98174652e+02 6.72639343e+02 1.05595112e-01]	[439.27532959 208.35115051 0.91585648]	[464.84091187 210.84786987 0.89197361]	[416.152771 215.97314453 0.94036812]	[482.81915283 218.55383301 0.91632313]	[5.03217773e+02 6.90644653e+02 1.67212725e-01]	[5.21384766e+02 6.90665527e+02 1.52710631e-01]	[0. 0. 0.]	[4.62354431e+02 8.95882446e+02 7.37049878e-01]	[4.41872101e+02 8.93340942e+02 7.43057311e-01]	[4.62354767e+02 8.70274780e+02 6.58395171e-01]
[454.59631348 218.58511353 0.86261672]	[446.90820312 313.45822144 0.8530851 ]	[377.71899414 315.9369812 0.85746503]	[357.17785645 421.24804688 0.95499593]	[346.84155273 526.49542236 0.82879066]	[521.21044922 310.94036865 0.83216697]	[541.94750977 416.05535889 0.90908116]	[544.54162598 521.26220703 0.90449661]	[459.81958008 534.14697266 0.71475345]	[418.75942993 539.21331787 0.69002378]	[439.152771 708.56750488 0.82830554]	[4.59725281e+02 8.57446472e+02 8.04018736e-01]	[500.85626221 531.55401611 0.68908149]	[518.72094727 685.5682373 0.78642178]	[4.85458984e+02 6.77830811e+02 1.71738341e-01]	[439.27282715 208.34599304 0.9145875 ]	[464.83950806 210.8430481 0.89206481]	[416.14764404 215.98252869 0.93981951]	[482.82000732 218.55189514 0.91481525]	[5.00744659e+02 7.00862915e+02 2.52674818e-01]	[5.18644836e+02 6.95790894e+02 2.10604027e-01]	[0. 0. 0.]	[4.62329773e+02 8.95904541e+02 7.32915819e-01]	[4.41866150e+02 8.93352539e+02 7.46239543e-01]	[4.64840088e+02 8.70287415e+02 6.50788248e-01]
[454.59707642 218.58666992 0.86900771]	[446.93295288 313.46893311 0.8582235 ]	[377.74099731 315.95327759 0.86340427]	[357.17111206 421.30081177 0.94950604]	[346.85372925 528.98394775 0.8162632 ]	[521.21496582 310.95413208 0.8388685 ]	[544.29370117 416.05477905 0.90577346]	[544.53424072 521.27679443 0.90830147]	[459.81668091 536.6762085 0.70890278]	[418.74945068 539.246521 0.68670696]	[439.13742065 708.58026123 0.82509595]	[4.59724213e+02 8.57420776e+02 8.10007036e-01]	[500.85986328 531.5838623 0.68570739]	[518.71807861 685.4730835 0.77045125]	[4.85461975e+02 6.82934937e+02 2.67885894e-01]	[439.26867676 208.34934998 0.91997594]	[464.84075928 210.83894348 0.89438659]	[416.14547729 216.00593567 0.94394362]	[482.82080078 218.5723877 0.91841644]	[4.98194458e+02 7.08538452e+02 3.47562999e-01]	[5.03430603e+02 7.05995117e+02 3.10815543e-01]	[4.82858276e+02 6.75250183e+02 1.73309550e-01]	[4.62335938e+02 8.95906128e+02 7.43195653e-01]	[4.41878174e+02 8.93346252e+02 7.50619531e-01]	[4.64842377e+02 8.70258179e+02 6.69347703e-01]
[454.59628296 218.58714294 0.86790353]	[446.93252563 313.47521973 0.85903651]	[377.73669434 315.95184326 0.86229599]	[357.16921997 421.28924561 0.95391923]	[346.85058594 528.97937012 0.81720263]	[521.22149658 310.96069336 0.84039605]	[544.2902832 416.07321167 0.90892756]	[544.53564453 521.26019287 0.90747237]	[459.80618286 536.66534424 0.70957816]	[418.75009155 539.23614502 0.68771648]	[439.1378479 708.58496094 0.82647246]	[4.59725769e+02 8.57416870e+02 8.10363054e-01]	[500.84405518 531.57910156 0.68666673]	[518.699646 685.49743652 0.77211463]	[4.87971985e+02 6.82957397e+02 2.51164675e-01]	[439.26779175 208.34736633 0.91999429]	[464.84188843 210.83506775 0.89443052]	[416.14865112 216.01002502 0.9428494 ]	[482.82244873 218.57522583 0.91811383]	[4.98215698e+02 7.08539795e+02 3.23250026e-01]	[5.05927521e+02 7.05996643e+02 2.86268175e-01]	[4.85381958e+02 6.77849365e+02 1.73430815e-01]	[4.62336975e+02 8.95896790e+02 7.42125869e-01]	[4.41879120e+02 8.93339905e+02 7.49055505e-01]	[4.64840881e+02 8.70256897e+02 6.67110324e-01]
[454.61428833 218.57579041 0.86811304]	[446.94613647 313.47994995 0.85470563]	[377.73867798 315.95440674 0.85799485]	[357.17443848 421.33676147 0.9490484 ]	[346.83956909 529.01977539 0.81322539]	[521.21697998 310.96374512 0.8363843 ]	[544.30755615 416.10559082 0.91669095]	[544.54351807 521.29907227 0.90746367]	[459.8019104 536.68005371 0.71038491]	[418.72937012 539.25750732 0.68779516]	[439.11398315 708.58093262 0.82394028]	[4.59717102e+02 8.57437256e+02 8.07477593e-01]	[500.85012817 531.60046387 0.68571639]	[518.73547363 685.4921875 0.79421896]	[4.82879242e+02 6.80345398e+02 1.48455143e-01]	[439.28274536 208.33628845 0.91653574]	[464.86056519 210.83360291 0.89093578]	[416.16235352 216.0116272 0.93825072]	[482.84088135 218.56822205 0.9184249 ]	[5.00717529e+02 7.05951477e+02 2.26930946e-01]	[5.13651733e+02 7.03467163e+02 1.90955609e-01]	[0. 0. 0.]	[4.62346527e+02 8.95907532e+02 7.33981967e-01]	[4.41876160e+02 8.93354614e+02 7.46702671e-01]	[4.64827911e+02 8.70278076e+02 6.60957456e-01]
[454.63601685 221.09677124 0.85695696]	[446.96743774 315.91073608 0.86083448]	[380.10739136 316.00524902 0.84982187]	[357.16506958 423.7744751 0.91028249]	[346.871521 531.59039307 0.80851406]	[521.23419189 313.46118164 0.83592296]	[544.33392334 418.56097412 0.90249467]	[546.9307251 521.33288574 0.89905113]	[459.76809692 541.75408936 0.70937765]	[418.67285156 541.83990479 0.68152189]	[439.19250488 711.11981201 0.81023484]	[4.59736908e+02 8.59992371e+02 8.10754299e-01]	[500.85446167 536.72143555 0.70623553]	[518.64300537 685.49279785 0.79273218]	[4.80230377e+02 6.85466309e+02 4.63221014e-01]	[439.29449463 210.85476685 0.93806243]	[464.89324951 210.92485046 0.90491492]	[418.54705811 216.06483459 0.93896002]	[482.88314819 218.6209259 0.91139549]	[4.85362183e+02 7.21376465e+02 4.78846133e-01]	[4.93112274e+02 7.11217407e+02 4.01438564e-01]	[4.67425598e+02 6.67651489e+02 2.38859311e-01]	[4.62330933e+02 8.95904297e+02 7.38923490e-01]	[4.41873077e+02 8.93362305e+02 7.58593798e-01]	[4.64845184e+02 8.72741211e+02 6.59583092e-01]
[457.08538818 223.68431091 0.84742826]	[446.96328735 315.9604187 0.86852252]	[380.10165405 316.07672119 0.85202813]	[357.15698242 423.87115479 0.8992902 ]	[346.85787964 534.15789795 0.81143582]	[521.24078369 313.51931763 0.84001088]	[544.33233643 418.57348633 0.90211928]	[546.92803955 521.41693115 0.89553595]	[459.75588989 541.81170654 0.70941687]	[418.65444946 541.90307617 0.68147659]	[439.09906006 711.18505859 0.79790455]	[4.59734894e+02 8.59962402e+02 8.11470449e-01]	[500.84970093 539.23303223 0.70725185]	[518.69525146 685.52148438 0.79716676]	[4.82769012e+02 6.88032654e+02 4.33898956e-01]	[439.32150269 213.33576965 0.95810187]	[464.89761353 213.38502502 0.91770679]	[418.53967285 216.15649414 0.91857612]	[482.87268066 221.13230896 0.89139009]	[4.85369659e+02 7.23956055e+02 4.40776050e-01]	[4.95632446e+02 7.13786194e+02 3.65266711e-01]	[4.72564148e+02 6.72739807e+02 2.35457420e-01]	[4.62352966e+02 8.95912476e+02 7.39181578e-01]	[4.41882690e+02 8.93375244e+02 7.56333590e-01]	[4.64857178e+02 8.72718384e+02 6.61191225e-01]
[457.0821228 226.25213623 0.84881186]	[446.97616577 316.05102539 0.87581408]	[380.12460327 316.14407349 0.85612947]	[357.15328979 426.38357544 0.88253242]	[344.33596802 536.72253418 0.82941294]	[521.24926758 315.98257446 0.85652286]	[544.32501221 418.63568115 0.90142155]	[546.92315674 523.84338379 0.89206618]	[459.71862793 541.79400635 0.70650887]	[418.60675049 541.86279297 0.67702341]	[436.64767456 708.68054199 0.78320014]	[4.59727203e+02 8.57455261e+02 8.03315938e-01]	[500.83416748 539.2286377 0.70809114]	[518.67492676 685.4664917 0.77671331]	[4.82950012e+02 6.88102295e+02 5.71140766e-01]	[439.32281494 213.44006348 0.9713614 ]	[464.87713623 213.47457886 0.93402696]	[418.5586853 218.63273621 0.9066875 ]	[482.86376953 223.73146057 0.87961555]	[4.82880554e+02 7.26624756e+02 6.43533111e-01]	[4.90505585e+02 7.24030823e+02 5.20641804e-01]	[4.77720917e+02 6.77840332e+02 3.59251022e-01]	[4.62375763e+02 8.95881348e+02 7.33710766e-01]	[4.41900391e+02 8.93349548e+02 7.45504260e-01]	[4.64859253e+02 8.70313477e+02 6.49080992e-01]
[457.1355896 231.33282471 0.88284284]	[449.44177246 316.17709351 0.87586725]	[380.10253906 318.60412598 0.86197788]	[357.16314697 428.92440796 0.88044643]	[344.29940796 539.24804688 0.85132337]	[521.27233887 316.09249878 0.87159419]	[544.33056641 418.74752808 0.91094863]	[546.95074463 523.98168945 0.87485135]	[459.72775269 544.38665771 0.72208506]	[418.62750244 544.47454834 0.6904512 ]	[434.07891846 711.21289062 0.76204538]	[4.59718567e+02 8.57455566e+02 8.11049700e-01]	[500.80758667 541.83398438 0.71922809]	[518.72644043 685.48278809 0.79296994]	[4.85361084e+02 6.88011169e+02 6.43948317e-01]	[441.68060303 215.91737366 0.97115546]	[464.93612671 215.93103027 0.92561734]	[418.57754517 223.67494202 0.89833903]	[482.91879272 226.31115723 0.87620229]	[4.82855530e+02 7.29090637e+02 7.12798119e-01]	[4.88000946e+02 7.26525391e+02 5.80278397e-01]	[4.77697754e+02 6.75216675e+02 4.22781646e-01]	[4.62386322e+02 8.95915222e+02 7.29843736e-01]	[4.44295746e+02 8.93383301e+02 7.47582316e-01]	[4.64853516e+02 8.70298218e+02 6.50350630e-01]
[457.15527344 233.86022949 0.9049114 ]	[449.49279785 318.62246704 0.88726676]	[380.11486816 318.73223877 0.85919797]	[357.17181396 434.06063843 0.88856256]	[344.27264404 541.77880859 0.87664151]	[521.30023193 318.52819824 0.89004946]	[544.35284424 421.17575073 0.90494108]	[546.95782471 526.52362061 0.85013509]	[459.76416016 546.9979248 0.71364862]	[418.64950562 549.53540039 0.67674714]	[434.06155396 716.25872803 0.76402533]	[4.59738190e+02 8.57443787e+02 8.18790555e-01]	[500.84710693 544.44787598 0.71913815]	[516.22143555 688.12463379 0.77048492]	[4.85368927e+02 6.88094421e+02 5.64785898e-01]	[441.69128418 216.06907654 0.9570927 ]	[464.92242432 216.07655334 0.90665388]	[418.58132935 226.3056488 0.89657402]	[482.902771 228.87271118 0.88776201]	[4.82851532e+02 7.29226257e+02 6.35022581e-01]	[4.90518280e+02 7.26623413e+02 5.23883402e-01]	[4.77685577e+02 6.75292297e+02 3.72583687e-01]	[4.62368958e+02 8.95906555e+02 7.42497385e-01]	[4.41893341e+02 8.93363159e+02 7.63190746e-01]	[4.64894165e+02 8.70288574e+02 6.52862191e-01]
[457.1819458 233.9756012 0.93505847]	[449.47143555 318.77029419 0.862903 ]	[380.09854126 321.25363159 0.84491301]	[357.17059326 439.08398438 0.91783917]	[344.27468872 544.37078857 0.87883043]	[521.32757568 318.6628418 0.87773705]	[544.371521 423.80889893 0.89137125]	[546.94604492 531.59619141 0.84311897]	[459.7444458 552.10009766 0.70182914]	[418.63198853 554.659729 0.67470217]	[434.09399414 721.36254883 0.77034873]	[4.59741669e+02 8.59937439e+02 8.19179118e-01]	[500.84988403 549.52331543 0.71215504]	[516.15722656 688.16040039 0.78276718]	[4.82789337e+02 6.90708740e+02 5.93645990e-01]	[441.69961548 218.54914856 0.94163072]	[464.91622925 218.5684967 0.88133365]	[418.59371948 231.35594177 0.92054188]	[482.87857056 231.42591858 0.90618515]	[4.82793213e+02 7.34259705e+02 6.31678879e-01]	[4.87983002e+02 7.29160278e+02 5.38594186e-01]	[4.72544556e+02 6.82890320e+02 4.01306957e-01]	[4.62374786e+02 8.95948181e+02 7.40778863e-01]	[4.44295319e+02 8.93397461e+02 7.62345910e-01]	[4.64892944e+02 8.70282227e+02 6.44209802e-01]
[457.16650391 236.44407654 0.92982012]	[449.50244141 323.72579956 0.83293033]	[380.13165283 326.29943848 0.82410157]	[357.16793823 439.25314331 0.9349733 ]	[344.25253296 544.52502441 0.86417305]	[521.35473633 321.20690918 0.85945475]	[544.36218262 423.92245483 0.87181515]	[546.92382812 539.18817139 0.87147564]	[459.76535034 554.67907715 0.7044974 ]	[418.65405273 557.24468994 0.6856795 ]	[436.55322266 718.89019775 0.77743936]	[4.59758789e+02 8.59954956e+02 8.19657087e-01]	[500.86325073 552.09375 0.70765066]	[516.15600586 690.62109375 0.79286337]	[482.86123657 706.02581787 0.74172556]	[441.68075562 221.13265991 0.92283213]	[464.94314575 221.18148804 0.85369903]	[418.60601807 233.89588928 0.96136367]	[482.90042114 234.0657196 0.9429422 ]	[4.80287140e+02 7.44450684e+02 6.59666657e-01]	[4.82900665e+02 7.39404236e+02 5.91783702e-01]	[4.77661804e+02 6.93226990e+02 5.47457576e-01]	[4.62316528e+02 8.95952698e+02 7.26347268e-01]	[4.41861420e+02 8.93388916e+02 7.57907987e-01]	[4.64937103e+02 8.70293762e+02 6.32320762e-01]
[457.19973755 239.04772949 0.90312266]	[451.99209595 333.93637085 0.83125949]	[380.12207031 333.99279785 0.83321321]	[357.17984009 441.83990479 0.92433912]	[341.81539917 549.52526855 0.84154058]	[521.36755371 328.90982056 0.82355082]	[544.39593506 434.02542114 0.85423964]	[544.55181885 541.73712158 0.90117455]	[459.70611572 557.25811768 0.70058846]	[418.58486938 559.81292725 0.67933857]	[436.62435913 726.46673584 0.82967073]	[4.59764374e+02 8.62499023e+02 8.22964251e-01]	[500.8260498 554.65704346 0.70360595]	[511.03704834 700.88525391 0.77607155]	[482.76681519 716.30059814 0.72328037]	[441.72491455 228.79200745 0.91841394]	[467.45202637 228.87985229 0.86117601]	[418.63565063 236.44541931 0.98023224]	[482.97402954 236.64759827 0.92979008]	[4.80303925e+02 7.47157227e+02 6.50387406e-01]	[4.82876770e+02 7.47025024e+02 6.36804819e-01]	[4.75123962e+02 7.06084534e+02 5.41381955e-01]	[4.62329956e+02 8.95975281e+02 7.23933637e-01]	[4.41872223e+02 8.93407104e+02 7.51743555e-01]	[4.64934174e+02 8.72701111e+02 6.33334219e-01]
[459.58172607 241.65737915 0.86708564]	[452.052948 336.44711304 0.85588318]	[380.19522095 336.49481201 0.8421998 ]	[357.16616821 444.33859253 0.90189874]	[341.7829895 552.14837646 0.83955872]	[521.36523438 334.02172852 0.83822352]	[544.37768555 436.62982178 0.87604654]	[544.53692627 541.92242432 0.90304947]	[459.73974609 559.75976562 0.70301616]	[418.6022644 559.83093262 0.67924386]	[436.61364746 724.00012207 0.81428468]	[4.59765015e+02 8.60007812e+02 8.23747814e-01]	[500.84307861 557.19732666 0.69674218]	[508.46063232 703.40087891 0.77431327]	[4.80376556e+02 7.21448730e+02 7.11777508e-01]	[441.75769043 231.41810608 0.94404745]	[467.47116089 233.83813477 0.88460314]	[418.6618042 236.61039734 0.96884894]	[482.99264526 239.16383362 0.89241678]	[4.80243591e+02 7.49653137e+02 5.92282116e-01]	[4.82833984e+02 7.47172913e+02 6.16508007e-01]	[4.72606415e+02 7.08609314e+02 5.44009566e-01]	[4.62342133e+02 8.98443176e+02 7.22310901e-01]	[4.41882141e+02 8.93440063e+02 7.51165152e-01]	[4.64940948e+02 8.70313477e+02 6.36445105e-01]
[457.21966553 249.32881165 0.86886305]	[454.54718018 336.5710144 0.8706795 ]	[380.19863892 336.61816406 0.84753674]	[357.16186523 446.95874023 0.87337422]	[341.77828979 559.70544434 0.85811335]	[521.39788818 336.52838135 0.85655677]	[544.34051514 439.17523193 0.90282559]	[544.51074219 544.43585205 0.90361482]	[459.65826416 559.80761719 0.69820744]	[416.14910889 559.82971191 0.66940856]	[436.60894775 721.40356445 0.76918972]	[4.59761597e+02 8.59972107e+02 8.21990490e-01]	[500.78451538 559.76049805 0.70880616]	[508.46002197 703.44219971 0.78300709]	[482.79037476 726.56060791 0.76146102]	[441.74484253 234.02488708 0.97878134]	[467.43444824 234.03225708 0.91047573]	[418.67776489 239.15930176 0.92777467]	[485.37197876 241.72166443 0.86641026]	[4.80259735e+02 7.52290649e+02 5.62068582e-01]	[4.82878937e+02 7.52165466e+02 6.16569161e-01]	[4.77672363e+02 7.13731995e+02 5.63953042e-01]	[4.62371094e+02 8.98518127e+02 7.18816936e-01]	[4.41900208e+02 8.95865417e+02 7.46143401e-01]	[4.64911255e+02 8.70258728e+02 6.26756549e-01]
[459.59240723 251.96910095 0.90523213]	[454.55471802 336.6633606 0.87704867]	[380.21304321 339.05761719 0.85287976]	[357.18692017 449.50665283 0.87330508]	[341.78106689 559.8326416 0.87880439]	[521.40087891 336.63006592 0.87314814]	[544.3527832 441.77307129 0.90531158]	[544.46160889 547.01080322 0.88369054]	[459.64251709 562.37756348 0.71425706]	[416.14065552 562.39276123 0.68239665]	[436.65237427 726.43554688 0.79284775]	[4.59760742e+02 8.59991699e+02 8.25308800e-01]	[500.75091553 562.35925293 0.72262967]	[505.90829468 706.0345459 0.80271256]	[482.77954102 729.12579346 0.75661856]	[441.76644897 236.54592896 0.96626979]	[467.46838379 236.54508972 0.90093988]	[418.71957397 246.75045776 0.90049893]	[485.37661743 249.31990051 0.87341458]	[4.80224091e+02 7.57393860e+02 5.26893318e-01]	[4.82852142e+02 7.54814453e+02 5.62615991e-01]	[4.77698547e+02 7.18885193e+02 5.64994335e-01]	[4.62367615e+02 9.00982666e+02 7.27409840e-01]	[4.41892151e+02 8.95872681e+02 7.53047943e-01]	[4.64916504e+02 8.70270630e+02 6.32535696e-01]
[459.59799194 254.44198608 0.92428386]	[454.57125854 339.12713623 0.87973446]	[380.21237183 339.18051147 0.85360634]	[357.19165039 454.59963989 0.87689459]	[341.77755737 562.31719971 0.89554268]	[523.79302979 339.10894775 0.8699131 ]	[544.35723877 444.3107605 0.8894729 ]	[544.44671631 552.14581299 0.86573803]	[459.66885376 564.90435791 0.71261984]	[418.550354 564.91381836 0.68271393]	[436.68994141 726.55438232 0.82143962]	[4.59751984e+02 8.62523376e+02 8.28469038e-01]	[500.77471924 564.88793945 0.72574645]	[503.47125244 706.09454346 0.81073523]	[482.76678467 729.13983154 0.7826736 ]	[441.76919556 236.63845825 0.95797813]	[467.47174072 236.6526947 0.88350236]	[418.73599243 249.32580566 0.91016418]	[485.3855896 251.85365295 0.88105857]	[4.80230164e+02 7.62440674e+02 5.75164020e-01]	[4.82862061e+02 7.59858032e+02 5.97653329e-01]	[4.77661102e+02 7.21399719e+02 5.94052136e-01]	[4.64825836e+02 9.01045532e+02 7.21479058e-01]	[4.44315948e+02 8.95936646e+02 7.38928854e-01]	[4.64875061e+02 8.70290527e+02 6.39856815e-01]
[459.63757324 254.53622437 0.9402765 ]	[454.57876587 339.24533081 0.86785764]	[380.21716309 339.26498413 0.84722692]	[357.19165039 457.20111084 0.89820278]	[341.77587891 562.41192627 0.90466583]	[523.81188965 339.22634888 0.86468118]	[544.34259033 444.41775513 0.87311643]	[544.39862061 557.25213623 0.88119847]	[459.67086792 567.48522949 0.71510494]	[416.17163086 567.49768066 0.6910162 ]	[436.64492798 726.63751221 0.83210319]	[4.59727417e+02 8.65090881e+02 8.37667465e-01]	[500.79086304 565.01916504 0.72684878]	[503.35177612 708.53356934 0.79929364]	[480.35324097 731.65020752 0.73854893]	[441.79733276 239.0824585 0.940889 ]	[469.97769165 239.10476685 0.86050129]	[418.74609375 249.40487671 0.92090666]	[485.41989136 254.3503418 0.88811314]	[4.77716980e+02 7.59956726e+02 5.43121219e-01]	[4.80364105e+02 7.57374207e+02 5.84556162e-01]	[4.75156525e+02 7.23933472e+02 5.47153831e-01]	[4.62410645e+02 9.03581909e+02 7.29334295e-01]	[4.44302429e+02 8.95993042e+02 7.33935416e-01]	[4.64833374e+02 8.72744141e+02 6.56997442e-01]
[459.69528198 256.9546814 0.94252318]	[454.56225586 341.73712158 0.85104579]	[380.22680664 341.75048828 0.8382026 ]	[357.20147705 459.62356567 0.90695632]	[341.79632568 564.85290527 0.90129364]	[523.80529785 341.69235229 0.85831654]	[544.34796143 449.44439697 0.85500646]	[544.39105225 562.2199707 0.90763736]	[459.6675415 570.04351807 0.70332837]	[416.16955566 570.05194092 0.68038642]	[436.54345703 729.03399658 0.82277536]	[4.59705658e+02 8.65057068e+02 8.30733597e-01]	[500.78564453 570.02398682 0.71019006]	[503.46044922 708.68560791 0.82384241]	[480.23550415 729.12109375 0.78104913]	[441.83969116 239.19290161 0.91862535]	[472.53341675 241.62536621 0.84013891]	[418.7539978 254.35157776 0.95361203]	[485.44622803 254.52459717 0.91481757]	[4.77620514e+02 7.62518433e+02 6.55057251e-01]	[4.80258545e+02 7.59914673e+02 6.71594560e-01]	[4.72538818e+02 7.18868164e+02 5.85351110e-01]	[4.62381866e+02 9.03557678e+02 7.28499115e-01]	[4.41891693e+02 8.95960449e+02 7.33105898e-01]	[4.64829437e+02 8.70318665e+02 6.61095738e-01]
[459.72360229 257.0741272 0.94258267]	[454.61480713 344.26165771 0.8400526 ]	[380.24755859 341.81729126 0.82930517]	[357.19836426 459.70532227 0.91953361]	[344.26779175 565.05596924 0.86275923]	[523.8223877 341.79849243 0.84788114]	[544.35418701 452.06845093 0.84812176]	[544.38616943 562.33551025 0.91972005]	[459.62588501 572.63116455 0.69001931]	[416.10797119 572.65527344 0.66664821]	[436.58828735 729.0758667 0.81358939]	[4.59671265e+02 8.65113037e+02 8.33540320e-01]	[500.76971436 572.60180664 0.70437783]	[503.49255371 713.72344971 0.81184912]	[477.71731567 729.13818359 0.73923564]	[441.88354492 244.18939209 0.90330321]	[472.58822632 246.7428894 0.8388834 ]	[418.79052734 254.42778015 0.97446656]	[485.47705078 256.99163818 0.92321688]	[4.75116730e+02 7.62494690e+02 5.84506273e-01]	[4.80162415e+02 7.59890381e+02 5.91150999e-01]	[4.70003387e+02 7.18847107e+02 5.43811202e-01]	[4.64873047e+02 9.06104187e+02 7.33967483e-01]	[4.44353119e+02 8.98481384e+02 7.16809809e-01]	[4.62369934e+02 8.72732544e+02 6.73813105e-01]
[459.737854 259.58502197 0.92369181]	[454.63308716 346.86920166 0.82993424]	[380.23074341 346.83477783 0.81317157]	[357.19949341 459.81347656 0.93355703]	[344.24868774 567.49438477 0.860816 ]	[523.82745361 344.35028076 0.83052963]	[544.33496094 454.61495972 0.85596734]	[544.39709473 562.44085693 0.92312008]	[459.60150146 575.20617676 0.68834376]	[416.09963989 575.21990967 0.67217481]	[434.08895874 729.14239502 0.78769517]	[4.59632324e+02 8.65118286e+02 8.29054117e-01]	[500.74484253 575.18804932 0.70332593]	[503.48394775 718.89404297 0.80923975]	[4.75154572e+02 7.31707581e+02 6.83795094e-01]	[441.90206909 246.82595825 0.89943421]	[472.58743286 249.37432861 0.85368699]	[418.77404785 254.5369873 0.98887473]	[485.50860596 257.0987854 0.91828191]	[4.70041321e+02 7.65045837e+02 5.07877231e-01]	[4.77637695e+02 7.62486328e+02 5.24734616e-01]	[4.67451660e+02 7.21457520e+02 5.24802506e-01]	[4.64931885e+02 9.06132568e+02 7.45778084e-01]	[4.44417236e+02 9.00989197e+02 7.11030662e-01]	[4.62311554e+02 8.72727478e+02 6.78755760e-01]
[459.76019287 259.69262695 0.90621752]	[457.0821228 352.0163269 0.84347212]	[380.24380493 351.93856812 0.80854112]	[357.21002197 462.23193359 0.9329958 ]	[341.82897949 570.04742432 0.84375453]	[523.85620117 351.9463501 0.82167393]	[544.33288574 457.10736084 0.87004691]	[544.38842773 564.87646484 0.92331994]	[459.6368103 580.28466797 0.70394123]	[416.14535522 580.29199219 0.681867 ]	[434.03024292 731.63861084 0.76404655]	[4.59630341e+02 8.65103088e+02 8.28855395e-01]	[500.75930786 580.25860596 0.71206784]	[505.89538574 723.90722656 0.81817949]	[4.77676239e+02 7.31768250e+02 6.77517176e-01]	[444.29171753 251.82473755 0.90382493]	[472.60858154 251.91111755 0.86492991]	[418.80755615 257.00061035 0.98964363]	[485.49966431 257.20095825 0.90481186]	[4.70028778e+02 7.65054016e+02 5.07460833e-01]	[4.77626678e+02 7.64937073e+02 5.24177730e-01]	[4.70003632e+02 7.23967896e+02 5.19006610e-01]	[4.64885498e+02 9.03597534e+02 7.38711417e-01]	[4.44360870e+02 8.98457214e+02 7.20219851e-01]	[4.62357971e+02 8.72707520e+02 6.82056487e-01]
[459.79559326 262.21322632 0.88912016]	[457.08081055 354.55029297 0.86251211]	[380.24554443 354.47949219 0.8173877 ]	[357.19760132 462.37158203 0.9221012 ]	[344.24725342 572.58660889 0.83479267]	[523.83843994 354.52926636 0.83593297]	[544.3258667 457.19390869 0.88039017]	[544.39929199 564.96868896 0.91950464]	[459.64700317 580.30438232 0.7108531 ]	[416.13198853 580.31121826 0.6827206 ]	[431.55172729 731.69512939 0.75902277]	[4.59626923e+02 8.65106018e+02 8.30798328e-01]	[500.7739563 580.29016113 0.7188617 ]	[505.86660767 726.43048096 0.83620137]	[4.70041595e+02 7.34306702e+02 6.23561084e-01]	[444.33703613 251.94088745 0.90912682]	[475.11621094 254.37031555 0.88226837]	[418.80062866 257.07275391 0.9864282 ]	[487.94967651 259.64984131 0.87756103]	[4.64935272e+02 7.67529175e+02 4.81405824e-01]	[4.72550995e+02 7.64986694e+02 4.82537597e-01]	[4.64879059e+02 7.23957336e+02 4.56522912e-01]	[4.64896271e+02 9.03614136e+02 7.40925074e-01]	[4.44368958e+02 8.98471191e+02 7.23209441e-01]	[4.62338257e+02 8.72700134e+02 6.86107218e-01]
[459.802948 264.76281738 0.87957186]	[454.64697266 356.98397827 0.86753291]	[380.22097778 356.97592163 0.83177966]	[357.18579102 464.8369751 0.90710139]	[341.79211426 575.15637207 0.84215504]	[523.83770752 356.97219849 0.84033483]	[544.33026123 459.70013428 0.90140986]	[544.39904785 565.00897217 0.91174459]	[459.6529541 582.81140137 0.72192121]	[416.13076782 582.80975342 0.69140071]	[434.03097534 731.68005371 0.7530793 ]	[4.59631592e+02 8.65125122e+02 8.32421839e-01]	[500.78125 582.80432129 0.72645366]	[505.87710571 726.43096924 0.83685446]	[4.69979279e+02 7.39389526e+02 6.22625530e-01]	[444.35241699 254.37460327 0.91437578]	[475.12075806 254.43745422 0.8934257 ]	[418.80227661 257.15478516 0.97519749]	[487.97360229 259.7131958 0.86103278]	[4.64912628e+02 7.67659363e+02 4.70446408e-01]	[4.72519623e+02 7.67526917e+02 4.75477278e-01]	[4.64870819e+02 7.26428162e+02 4.50374573e-01]	[4.64940460e+02 9.06106018e+02 7.44780421e-01]	[4.44400726e+02 8.98500977e+02 7.21730351e-01]	[4.62305634e+02 8.72705872e+02 6.87419832e-01]
[459.82403564 264.80688477 0.87767071]	[454.63241577 357.00308228 0.86669326]	[380.21237183 356.99655151 0.83526301]	[357.18389893 464.87091064 0.90141851]	[341.78411865 575.21722412 0.84759861]	[523.83398438 357.01733398 0.84683847]	[544.33843994 459.80783081 0.91028845]	[544.3928833 565.05725098 0.90699333]	[459.64096069 582.85284424 0.72327948]	[416.10675049 582.85174561 0.69314837]	[434.04119873 731.71295166 0.75318861]	[4.59662323e+02 8.65069763e+02 8.35075736e-01]	[500.77609253 582.85858154 0.73181802]	[505.89031982 726.47271729 0.8358866 ]	[4.67466034e+02 7.39394043e+02 5.89907885e-01]	[444.371521 254.40885925 0.91548598]	[475.1395874 254.4629364 0.89892054]	[421.13284302 257.17224121 0.97391528]	[487.98327637 262.15234375 0.85576552]	[4.64886993e+02 7.67638794e+02 4.06153679e-01]	[4.70002808e+02 7.67500916e+02 4.11280483e-01]	[4.64857086e+02 7.24013855e+02 4.10138309e-01]	[4.64908966e+02 9.06093567e+02 7.46249020e-01]	[4.44377991e+02 8.98467041e+02 7.31740594e-01]	[4.62363068e+02 8.70268127e+02 6.90423548e-01]
[459.82293701 267.26721191 0.87785912]	[454.63726807 357.00247192 0.86723059]	[380.20959473 356.99530029 0.83512729]	[357.18887329 464.87503052 0.90139478]	[341.77920532 575.19372559 0.8482784 ]	[523.84161377 357.01278687 0.84637487]	[544.32354736 459.78479004 0.90841895]	[544.3927002 565.05541992 0.90799302]	[459.65792847 582.84533691 0.72650766]	[416.13546753 582.84747314 0.69701242]	[436.64666748 734.25793457 0.75883752]	[4.59687531e+02 8.65074036e+02 8.39031041e-01]	[500.78231812 582.84716797 0.73316014]	[505.90429688 726.46881104 0.83607447]	[4.70002136e+02 7.36853333e+02 5.97932220e-01]	[444.37496948 254.4059906 0.91395748]	[475.14483643 254.46420288 0.89933354]	[421.13330078 257.16021729 0.97660071]	[487.98690796 262.15457153 0.85504854]	[4.67460236e+02 7.67585571e+02 4.58207965e-01]	[4.75078796e+02 7.65077881e+02 4.58401710e-01]	[4.64909149e+02 7.23996704e+02 4.15629596e-01]	[4.64912354e+02 9.03629456e+02 7.45894432e-01]	[4.44379761e+02 8.98456360e+02 7.31888235e-01]	[4.62396912e+02 8.70292358e+02 6.86415553e-01]
[459.81387329 264.74923706 0.87984055]	[454.63711548 356.98455811 0.8672682 ]	[380.21124268 356.98165894 0.83197647]	[357.18270874 464.85595703 0.90191549]	[341.77325439 575.15063477 0.84803492]	[523.82458496 356.97677612 0.84011221]	[544.32781982 459.73452759 0.9039824 ]	[544.40722656 565.03485107 0.90789247]	[459.66305542 582.83654785 0.72348851]	[416.14794922 582.84295654 0.69459236]	[439.0965271 734.22283936 0.76131809]	[4.59683136e+02 8.65087585e+02 8.38836253e-01]	[500.78161621 582.82824707 0.72861809]	[505.88824463 726.44732666 0.8175385 ]	[4.67473389e+02 7.34244446e+02 5.56300759e-01]	[444.36480713 254.36743164 0.91184247]	[475.13555908 254.43690491 0.89535666]	[418.80276489 257.14181519 0.977853 ]	[487.97961426 259.7348938 0.85759181]	[4.69967224e+02 7.65073303e+02 4.58815813e-01]	[4.75127930e+02 7.64969238e+02 4.49587643e-01]	[4.67433929e+02 7.23901978e+02 3.40519339e-01]	[4.64928741e+02 9.06106567e+02 7.45468497e-01]	[4.44388367e+02 8.98476685e+02 7.28634298e-01]	[4.62379639e+02 8.70312317e+02 6.83933139e-01]
[459.83959961 262.16436768 0.89566147]	[457.08834839 354.54580688 0.86393017]	[380.234375 354.46566772 0.81615263]	[357.19186401 462.35983276 0.92363143]	[341.79092407 570.10559082 0.84976256]	[523.85015869 354.534729 0.83710039]	[544.33544922 459.61746216 0.88602781]	[544.41662598 564.96575928 0.91207117]	[459.6734314 580.31634521 0.71568364]	[416.16314697 580.31695557 0.68617094]	[439.08746338 731.72906494 0.76958436]	[4.59675171e+02 8.65087158e+02 8.37731004e-01]	[500.80026245 580.29803467 0.72196108]	[505.87597656 726.43981934 0.81894529]	[4.72538574e+02 7.29155273e+02 5.62850416e-01]	[444.37991333 251.90563965 0.8975234 ]	[475.16259766 251.97808838 0.88043499]	[421.1383667 257.04327393 0.98993516]	[487.95800781 259.62631226 0.87791526]	[4.72535278e+02 7.62476318e+02 4.99619126e-01]	[4.77628113e+02 7.59882568e+02 4.69554037e-01]	[4.64901703e+02 7.13750000e+02 3.43925506e-01]	[4.64909271e+02 9.06101685e+02 7.44148493e-01]	[4.44367737e+02 8.98472229e+02 7.30229914e-01]	[4.62381073e+02 8.70329773e+02 6.81637645e-01]
[459.83319092 259.67828369 0.90801203]	[457.08572388 352.02767944 0.84581804]	[380.22399902 351.95819092 0.81089884]	[357.19406128 462.22213745 0.93454921]	[341.78738403 567.58575439 0.86267108]	[523.85974121 351.95394897 0.82446623]	[544.33380127 457.11572266 0.87131077]	[544.42218018 564.86730957 0.91360599]	[459.68548584 580.25286865 0.70729995]	[418.56359863 580.26580811 0.68241239]	[439.07861328 731.67230225 0.78012466]	[4.59675201e+02 8.65090210e+02 8.35461259e-01]	[500.80215454 577.77734375 0.71500117]	[505.91467285 723.95880127 0.81626844]	[4.70006195e+02 7.26577576e+02 5.87623239e-01]	[444.35452271 249.40156555 0.88918561]	[475.15188599 251.88356018 0.86793733]	[421.15060425 254.614151 0.99233854]	[487.94436646 257.16690063 0.89778501]	[4.72567261e+02 7.59907715e+02 5.36985278e-01]	[4.77641357e+02 7.54815063e+02 4.96057093e-01]	[4.62340088e+02 7.08695679e+02 3.76622528e-01]	[4.64899750e+02 9.06125427e+02 7.41129041e-01]	[4.44357147e+02 8.98491272e+02 7.25355864e-01]	[4.62371399e+02 8.72699463e+02 6.79901063e-01]
[459.81967163 259.57199097 0.92364597]	[454.60720825 346.86428833 0.82784986]	[380.19668579 346.85217285 0.81470424]	[357.16088867 459.7925415 0.93738592]	[341.81097412 567.47491455 0.8726877 ]	[523.82171631 344.33834839 0.83454734]	[544.33935547 454.64352417 0.86304253]	[544.4230957 562.43377686 0.91350478]	[459.69274902 580.24383545 0.71121967]	[418.55654907 580.26623535 0.68901533]	[439.07467651 729.20361328 0.78757864]	[4.59669617e+02 8.65062012e+02 8.28596056e-01]	[500.82577515 577.75183105 0.71967065]	[505.90084839 723.90118408 0.81525445]	[4.67461151e+02 7.23960083e+02 5.06003618e-01]	[444.33609009 246.78338623 0.8818776 ]	[475.17391968 249.3629303 0.86256605]	[418.80218506 254.48205566 0.99034464]	[487.97241211 257.09744263 0.90131283]	[4.72562073e+02 7.57322571e+02 4.92877185e-01]	[4.77700531e+02 7.52264893e+02 4.51935172e-01]	[4.62272003e+02 7.06060425e+02 3.16919982e-01]	[4.64887543e+02 9.06121826e+02 7.39915967e-01]	[4.44342834e+02 8.98484558e+02 7.25512743e-01]	[4.62380585e+02 8.70316772e+02 6.71316862e-01]
[459.8196106 259.57287598 0.92353463]	[454.61032104 346.86532593 0.82823908]	[380.19549561 346.85440063 0.81479913]	[357.16101074 459.79370117 0.93793708]	[341.80984497 567.47253418 0.87355244]	[523.8260498 344.33795166 0.83485973]	[544.33978271 454.64666748 0.86352807]	[544.42248535 562.4329834 0.91349614]	[459.69244385 580.24645996 0.71134198]	[418.55599976 580.26934814 0.68884456]	[439.07693481 729.20703125 0.78793055]	[4.59661194e+02 8.65063354e+02 8.27152252e-01]	[500.8248291 577.75384521 0.71957171]	[505.89877319 723.91217041 0.81691349]	[4.67461731e+02 7.23933472e+02 5.01459241e-01]	[444.33651733 246.78349304 0.88182884]	[475.17474365 249.3626709 0.86253178]	[418.80303955 254.48188782 0.99041355]	[487.97390747 257.09634399 0.90142131]	[4.72568451e+02 7.57308838e+02 4.89362329e-01]	[4.77711029e+02 7.52249268e+02 4.47274715e-01]	[4.62273438e+02 7.06040588e+02 3.12022924e-01]	[4.64903015e+02 9.06117859e+02 7.37398326e-01]	[4.44353729e+02 8.98488342e+02 7.23234296e-01]	[4.62367462e+02 8.70316467e+02 6.71080291e-01]
[459.81997681 259.57211304 0.92359364]	[454.61065674 346.86697388 0.82811427]	[380.19586182 346.85397339 0.81455135]	[357.16253662 459.79483032 0.93858051]	[341.81011963 567.47491455 0.8734104 ]	[523.82611084 344.34005737 0.83458519]	[544.34222412 454.6505127 0.86343026]	[544.42529297 562.43566895 0.91412187]	[459.68969727 580.24737549 0.71124488]	[418.55535889 580.27148438 0.68942106]	[439.08148193 729.1854248 0.7898019 ]	[4.59664856e+02 8.65062317e+02 8.28537524e-01]	[500.82144165 577.75286865 0.71930927]	[505.90014648 723.89929199 0.81633568]	[4.67459198e+02 7.23950745e+02 5.07353663e-01]	[444.3352356 246.78216553 0.88214016]	[475.17315674 249.36001587 0.86204851]	[418.8036499 254.48074341 0.99032605]	[487.9725647 257.09234619 0.90186888]	[4.72545441e+02 7.57322937e+02 4.87977028e-01]	[4.77694153e+02 7.52266113e+02 4.47663724e-01]	[4.62278503e+02 7.06053284e+02 3.16859424e-01]	[4.64894989e+02 9.06127563e+02 7.38627076e-01]	[4.44354492e+02 8.98492065e+02 7.23113716e-01]	[4.62372833e+02 8.70314880e+02 6.72132254e-01]
[462.18865967 257.04574585 0.9388473 ]	[454.57467651 344.25750732 0.83847988]	[380.18212891 344.24990845 0.83428216]	[357.17807007 459.64871216 0.92393839]	[341.80044556 564.97515869 0.89071637]	[523.81103516 341.80047607 0.85070145]	[544.35168457 452.05535889 0.85911053]	[544.42785645 562.26031494 0.90176463]	[459.64788818 577.74255371 0.70184594]	[416.13595581 577.76776123 0.67890716]	[439.06350708 729.10437012 0.7989921 ]	[4.59663818e+02 8.65062256e+02 8.20940554e-01]	[500.80072021 575.2076416 0.71546012]	[505.96533203 723.90802002 0.79091609]	[4.69966125e+02 7.08536621e+02 3.93652111e-01]	[444.36724854 241.67710876 0.88062513]	[477.62988281 244.23352051 0.85882872]	[418.80426025 254.40084839 0.97631395]	[487.9666748 256.95840454 0.89255428]	[4.75104492e+02 7.47114929e+02 2.77346194e-01]	[4.80209045e+02 7.47017212e+02 2.15407237e-01]	[4.57211487e+02 6.90645325e+02 1.95196778e-01]	[4.64885468e+02 9.06139832e+02 7.14679301e-01]	[4.44330505e+02 8.98493469e+02 7.04056442e-01]	[4.62400940e+02 8.72723511e+02 6.57560349e-01]
[459.83312988 254.57598877 0.93654823]	[454.58258057 341.72265625 0.85819691]	[380.18661499 341.72479248 0.84421271]	[357.18453979 457.12533569 0.91215122]	[341.78082275 562.47119141 0.91280591]	[523.81988525 341.7164917 0.8637321 ]	[544.37469482 446.94848633 0.87343317]	[544.43988037 557.24468994 0.87244904]	[459.6628418 572.64031982 0.69324112]	[416.14819336 572.63995361 0.66532421]	[439.16427612 729.05895996 0.82498652]	[4.59662476e+02 8.62557556e+02 8.14359665e-01]	[500.80288696 572.5993042 0.70789945]	[508.53201294 721.36450195 0.7600314 ]	[4.77611603e+02 7.08541748e+02 4.02924955e-01]	[444.31567383 239.10836792 0.90244949]	[477.59936523 239.17141724 0.86203539]	[418.80456543 251.85366821 0.93581325]	[488.00198364 254.47042847 0.88679868]	[4.80325073e+02 7.44499268e+02 2.63591439e-01]	[4.85406311e+02 7.41921814e+02 2.02410415e-01]	[4.64851501e+02 6.95769653e+02 1.87656224e-01]	[4.64900574e+02 9.06112488e+02 7.11040258e-01]	[4.44324615e+02 8.98461060e+02 7.03480661e-01]	[4.62409607e+02 8.70327515e+02 6.52543664e-01]
[462.19140625 249.3011322 0.8835209 ]	[454.60073853 336.57034302 0.87322503]	[380.17791748 336.58978271 0.85156238]	[357.16867065 444.36038208 0.92071652]	[344.24639893 557.19067383 0.83820456]	[523.81610107 336.58035278 0.86114717]	[544.3526001 439.31027222 0.92212081]	[544.48138428 544.5411377 0.88093394]	[459.66918945 564.88195801 0.72113967]	[416.15222168 564.89959717 0.68411028]	[439.19763184 726.50872803 0.81530273]	[4.59716705e+02 8.62496277e+02 8.13019276e-01]	[500.80505371 562.42700195 0.72738624]	[508.4758606 708.65185547 0.79802197]	[4.77673981e+02 6.95758240e+02 4.42394525e-01]	[444.38607788 233.96574402 0.92980886]	[477.60018921 233.99781799 0.90527105]	[421.13323975 239.09791565 0.95678914]	[487.98944092 241.70547485 0.83996147]	[4.85364929e+02 7.26611511e+02 2.62999564e-01]	[4.87959473e+02 7.26451660e+02 1.86638534e-01]	[4.64866730e+02 6.85583435e+02 2.21763715e-01]	[4.64901123e+02 9.01049500e+02 7.07139790e-01]	[4.44350159e+02 8.95917053e+02 7.14186072e-01]	[4.64864685e+02 8.70298584e+02 6.47863567e-01]
[459.8515625 241.65077209 0.89157814]	[454.62649536 336.48425293 0.879161 ]	[380.18566895 336.47192383 0.84278524]	[357.17630005 441.84750366 0.94549388]	[344.28848267 549.58728027 0.83485204]	[523.8449707 336.49990845 0.86751622]	[544.36248779 439.13839722 0.91974103]	[544.48248291 544.3793335 0.89666814]	[459.67825317 562.35168457 0.71283901]	[418.55819702 562.39776611 0.67564029]	[439.19219971 726.53314209 0.82723981]	[4.59699860e+02 8.62500000e+02 8.11466873e-01]	[500.80187988 562.28643799 0.70409739]	[508.50265503 708.51239014 0.8153066 ]	[4.77736816e+02 6.93175293e+02 4.70185190e-01]	[444.37915039 231.39089966 0.89813578]	[475.17590332 233.81581116 0.88221228]	[418.79928589 236.55618286 0.98490858]	[487.96975708 239.11592102 0.87062991]	[4.88004944e+02 7.24004700e+02 2.82080293e-01]	[5.03355988e+02 7.13755371e+02 2.17083335e-01]	[4.67447906e+02 6.88009216e+02 2.20773295e-01]	[4.64892944e+02 9.00982117e+02 7.11775720e-01]	[4.44343658e+02 8.95879272e+02 7.20131338e-01]	[4.64829712e+02 8.70316284e+02 6.50831699e-01]
[459.82092285 239.0684967 0.91531426]	[454.63607788 331.4822998 0.84232527]	[380.20559692 331.44619751 0.82381457]	[357.19088745 441.6796875 0.96040517]	[344.28335571 546.9309082 0.86022955]	[523.84674072 331.47674561 0.84580886]	[544.37225342 436.56860352 0.89110041]	[544.49798584 541.87579346 0.90658593]	[459.63882446 559.74468994 0.6951251 ]	[416.13742065 559.76916504 0.66203809]	[439.15158081 726.44396973 0.82098317]	[4.59699860e+02 8.59975403e+02 8.04390490e-01]	[500.76248169 557.24206543 0.68957508]	[508.55560303 706.10601807 0.81664264]	[4.77693726e+02 6.88059082e+02 3.54388893e-01]	[444.34075928 228.77856445 0.88006139]	[475.15179443 231.29330444 0.86304092]	[421.14425659 234.07351685 0.98950261]	[487.96847534 236.63218689 0.89974892]	[4.98164185e+02 7.13695984e+02 2.20743433e-01]	[5.13620667e+02 7.08624939e+02 1.68241426e-01]	[4.64935730e+02 6.85503479e+02 1.48810700e-01]	[4.64892151e+02 8.95962341e+02 7.12501109e-01]	[4.44351471e+02 8.93406799e+02 7.15785682e-01]	[4.64841156e+02 8.70302368e+02 6.37932122e-01]
[462.19674683 236.47850037 0.93246251]	[454.59365845 323.83071899 0.83227777]	[380.20196533 326.29156494 0.8247965 ]	[357.19021606 439.1690979 0.94999969]	[344.32476807 544.3538208 0.87987989]	[523.82678223 323.79714966 0.84799486]	[544.37518311 431.55285645 0.87586945]	[544.49932861 541.73651123 0.89888954]	[459.65390015 554.67993164 0.69275379]	[418.55078125 557.22467041 0.66012979]	[439.18173218 723.97625732 0.82411766]	[4.59715057e+02 8.59934692e+02 8.08123529e-01]	[500.76473999 554.62908936 0.68569732]	[511.03182983 705.96533203 0.80918115]	[4.80179993e+02 6.85533936e+02 3.10604006e-01]	[444.37567139 221.13882446 0.87331498]	[477.6388855 223.68719482 0.85669196]	[421.14172363 233.90478516 0.97483218]	[487.97683716 236.48120117 0.88899368]	[5.00679413e+02 7.08780762e+02 1.99917257e-01]	[5.18752136e+02 7.06116943e+02 1.68883204e-01]	[0. 0. 0.]	[4.64854858e+02 8.98483521e+02 7.05248654e-01]	[4.44330811e+02 8.95843628e+02 7.14668214e-01]	[4.64869873e+02 8.70250366e+02 6.46133602e-01]
[459.83773804 234.01660156 0.92893535]	[454.58047485 321.24234009 0.85878885]	[380.1913147 321.23944092 0.84885931]	[357.20465088 436.61569214 0.92768866]	[344.33242798 541.78527832 0.87036288]	[523.8067627 321.23110962 0.87519157]	[544.36444092 426.4034729 0.88810807]	[544.51367188 536.72723389 0.86889058]	[459.64401245 552.0869751 0.69473767]	[416.17120361 554.62658691 0.65744406]	[439.17712402 721.39831543 0.80922991]	[4.59706848e+02 8.57447632e+02 8.08158278e-01]	[500.75 549.55969238 0.68921721]	[508.49966431 700.92773438 0.77730387]	[4.80295105e+02 6.88044434e+02 4.08772767e-01]	[444.33111572 218.57545471 0.89290082]	[477.60775757 218.63641357 0.8620941 ]	[421.15722656 231.34889221 0.93412399]	[488.00714111 233.99456787 0.89213789]	[4.98182922e+02 7.11243042e+02 2.41568863e-01]	[5.16105774e+02 7.06130005e+02 2.17643619e-01]	[4.80230713e+02 6.88052307e+02 2.17099398e-01]	[4.64866333e+02 8.98483459e+02 7.06244886e-01]	[4.44348358e+02 8.95847961e+02 7.13274837e-01]	[4.64854736e+02 8.70236145e+02 6.48556948e-01]
[459.82995605 233.90843201 0.92007029]	[454.61553955 318.71374512 0.87071556]	[380.23828125 318.68106079 0.86132085]	[357.23309326 431.53323364 0.89470279]	[344.34054565 539.28967285 0.84785032]	[523.82122803 318.74215698 0.87832987]	[544.36871338 423.87963867 0.90470546]	[544.5378418 531.61553955 0.85006821]	[459.62728882 549.54742432 0.69412589]	[416.16467285 552.09613037 0.6579361 ]	[439.20126343 721.36480713 0.81331486]	[4.59723114e+02 8.59949158e+02 8.06442499e-01]	[500.71853638 549.51287842 0.69066381]	[511.08868408 700.84967041 0.74394071]	[4.82807892e+02 6.85544556e+02 1.97504491e-01]	[444.33120728 216.09387207 0.90825385]	[475.15646362 216.13995361 0.87724805]	[421.16610718 226.29423523 0.90066385]	[488.02383423 231.39628601 0.8495301 ]	[5.00878387e+02 7.08617065e+02 1.75851330e-01]	[5.21310425e+02 7.06040344e+02 1.78444356e-01]	[0. 0. 0.]	[4.64865479e+02 8.98487793e+02 7.01955318e-01]	[4.44332031e+02 8.93451477e+02 7.09351480e-01]	[4.64862457e+02 8.70270569e+02 6.50923133e-01]
[459.81335449 231.44052124 0.90455198]	[454.62619019 318.59130859 0.88423598]	[380.24389648 318.55865479 0.86352581]	[357.23587036 426.42254639 0.90119523]	[346.82757568 539.18792725 0.83211315]	[523.84729004 318.66073608 0.88606119]	[544.37322998 421.39639282 0.92269605]	[544.5279541 528.99139404 0.85728866]	[459.6000061 546.9854126 0.69524473]	[416.15264893 549.51934814 0.66120541]	[439.18115234 713.70135498 0.80981767]	[4.59716003e+02 8.59923584e+02 8.05676877e-01]	[500.68911743 546.93823242 0.69064343]	[511.01193237 695.74981689 0.7427243 ]	[4.80291718e+02 6.85409668e+02 2.20024541e-01]	[444.34683228 215.98399353 0.91933423]	[475.14953613 216.04637146 0.88905203]	[421.17996216 221.16749573 0.91499555]	[488.00320435 231.31262207 0.84748757]	[5.00714844e+02 7.08558777e+02 1.91271290e-01]	[5.18782349e+02 7.05941711e+02 1.71134800e-01]	[4.85376709e+02 6.88017212e+02 1.21692084e-01]	[4.64868195e+02 8.98468140e+02 7.03029573e-01]	[4.44321289e+02 8.93444336e+02 7.09311724e-01]	[4.64861938e+02 8.70263611e+02 6.60589159e-01]
[462.22366333 228.84066772 0.88648403]	[454.61914062 316.14767456 0.88511783]	[380.25274658 316.13616943 0.8568871 ]	[357.22869873 423.89181519 0.91538352]	[346.8503418 534.14031982 0.81422734]	[523.82684326 318.53521729 0.8925848 ]	[544.37164307 421.259552 0.93977827]	[544.51184082 526.46496582 0.87185407]	[459.63366699 544.47808838 0.70230436]	[418.55383301 546.98162842 0.66274703]	[439.17102051 713.74859619 0.8101086 ]	[4.59719513e+02 8.59980103e+02 8.07602167e-01]	[500.71975708 544.43139648 0.69947416]	[508.53671265 693.19195557 0.7527988 ]	[4.77736633e+02 6.82920959e+02 2.74813056e-01]	[444.44235229 213.48150635 0.90987003]	[477.65280151 213.55369568 0.91408658]	[421.19110107 218.60498047 0.94301516]	[490.50756836 226.22511292 0.82585555]	[4.98254852e+02 7.06121643e+02 2.08053753e-01]	[5.16193604e+02 7.03456848e+02 1.76105067e-01]	[4.72598328e+02 6.80379028e+02 1.40900016e-01]	[4.64836060e+02 9.00978210e+02 7.04524636e-01]	[4.44305023e+02 8.95872375e+02 7.14955926e-01]	[4.64880493e+02 8.70315491e+02 6.57151401e-01]
[462.25396729 223.74610901 0.86689651]	[454.64767456 316.04556274 0.87865031]	[380.2494812 316.04537964 0.85220933]	[357.2328186 423.8454895 0.92129827]	[346.89871216 531.55004883 0.80764818]	[523.81201172 316.07199097 0.88340282]	[544.36651611 418.76940918 0.93802083]	[544.50561523 523.95684814 0.89096338]	[459.61914062 544.35058594 0.71173555]	[418.57980347 544.41802979 0.67424768]	[439.15203857 713.70898438 0.80587196]	[4.59723053e+02 8.59947205e+02 8.06888640e-01]	[500.6751709 541.89056396 0.69222373]	[508.47930908 690.6774292 0.76634687]	[4.77728943e+02 6.80348755e+02 2.31976286e-01]	[446.88238525 213.37782288 0.90128881]	[477.65432739 213.42448425 0.91129333]	[421.20220947 216.16188049 0.95966434]	[490.48706055 221.17184448 0.83644259]	[5.00842682e+02 7.03469788e+02 2.01058820e-01]	[5.21199280e+02 6.98291199e+02 1.85956091e-01]	[4.75120605e+02 6.77830872e+02 1.09227441e-01]	[4.64849518e+02 8.98432312e+02 7.10198998e-01]	[4.44315735e+02 8.93417908e+02 7.16279805e-01]	[4.64873566e+02 8.70291504e+02 6.62903547e-01]
[462.26296997 221.19548035 0.8762691 ]	[457.07565308 315.99090576 0.88001734]	[380.24124146 315.97470093 0.85120499]	[357.23205566 421.39300537 0.93266666]	[349.3694458 528.97265625 0.8156867 ]	[523.82214355 316.02368164 0.87869251]	[544.37115479 418.72537231 0.93180215]	[544.50579834 523.87097168 0.90103161]	[459.64123535 541.87506104 0.71444798]	[418.61669922 544.37164307 0.6803863 ]	[439.15536499 711.16638184 0.82234883]	[4.59731689e+02 8.59990112e+02 8.03970933e-01]	[500.68911743 541.83508301 0.69088376]	[508.48526001 690.63574219 0.7743327 ]	[4.80196869e+02 6.77824280e+02 2.28984088e-01]	[446.92935181 213.30142212 0.88137722]	[477.67633057 213.37057495 0.90627784]	[421.23013306 216.06306458 0.97855979]	[490.50170898 221.09461975 0.84218383]	[5.00883118e+02 7.03405090e+02 1.80987194e-01]	[5.21263855e+02 6.95808899e+02 1.73747793e-01]	[4.77707123e+02 6.77791504e+02 1.11231722e-01]	[4.64867767e+02 8.98415527e+02 7.04789758e-01]	[4.44330780e+02 8.93421265e+02 7.12626278e-01]	[4.64866882e+02 8.72708984e+02 6.58918560e-01]
[462.27218628 221.10064697 0.89178741]	[457.10308838 315.96777344 0.88719445]	[380.25909424 315.95294189 0.848351 ]	[359.55673218 421.32739258 0.94454014]	[346.8979187 526.45080566 0.83653176]	[523.8805542 316.00924683 0.87845397]	[544.36706543 418.73028564 0.9359929 ]	[544.48638916 523.85021973 0.90454733]	[459.68664551 541.85864258 0.71421212]	[418.65075684 544.34906006 0.68428499]	[439.12823486 708.70709229 0.82506067]	[4.59716949e+02 8.62506836e+02 8.06600332e-01]	[500.74414062 541.8013916 0.69444078]	[508.48480225 688.19610596 0.78423285]	[4.80162872e+02 6.77810120e+02 2.03652650e-01]	[446.92852783 210.86801147 0.87153685]	[477.71307373 213.30085754 0.90111947]	[421.25158691 216.02008057 0.98822504]	[490.52389526 218.62678528 0.84770799]	[5.00850403e+02 6.98396667e+02 1.46172151e-01]	[5.21282715e+02 6.95760071e+02 1.36820629e-01]	[4.67478119e+02 6.70161987e+02 9.37276855e-02]	[4.64901245e+02 8.98414917e+02 7.09307075e-01]	[4.44365967e+02 8.93434448e+02 7.13121057e-01]	[4.62422302e+02 8.72742676e+02 6.63871706e-01]
[462.2845459 218.68212891 0.89138073]	[457.10916138 315.97415161 0.88935894]	[380.26812744 315.95358276 0.84359515]	[359.56628418 421.29681396 0.94846821]	[349.37533569 526.41790771 0.84351361]	[523.88372803 316.01696777 0.87947369]	[544.36816406 418.71533203 0.93687725]	[544.48974609 523.83843994 0.905366 ]	[459.68948364 541.85009766 0.71504974]	[418.64047241 544.33685303 0.6850037 ]	[439.13131714 708.68548584 0.8264932 ]	[4.59708557e+02 8.62499329e+02 8.02128494e-01]	[500.75692749 541.79364014 0.69544852]	[508.48361206 688.20098877 0.78420657]	[4.77711182e+02 6.75271301e+02 2.04718769e-01]	[446.94512939 210.8563385 0.86930668]	[477.72891235 213.29040527 0.89999545]	[421.25469971 216.01417542 0.98933214]	[490.53823853 218.60940552 0.84846342]	[5.00859711e+02 6.98378845e+02 1.51019827e-01]	[5.21276489e+02 6.95736877e+02 1.39489591e-01]	[4.64943146e+02 6.67710022e+02 9.26934555e-02]	[4.64899750e+02 8.98419067e+02 7.03814149e-01]	[4.44366119e+02 8.93436584e+02 7.07773387e-01]	[4.62409851e+02 8.72746948e+02 6.64218068e-01]
[462.28839111 221.0942688 0.89135098]	[457.11804199 315.97167969 0.8870005 ]	[380.27020264 315.94711304 0.8379451 ]	[359.56634521 421.30883789 0.94302851]	[349.37353516 526.41784668 0.84741664]	[523.89306641 316.00872803 0.87352037]	[544.35961914 418.72158813 0.93000221]	[544.47912598 523.85144043 0.90207601]	[459.69073486 541.84619141 0.71186757]	[418.63635254 541.90246582 0.68469381]	[439.13885498 708.67419434 0.82368445]	[4.59705505e+02 8.60012573e+02 8.01067114e-01]	[500.75836182 541.78796387 0.69974887]	[508.44015503 690.6015625 0.78491509]	[4.72587128e+02 6.77823730e+02 2.44406074e-01]	[446.94805908 210.8625946 0.8712523 ]	[477.73428345 210.92564392 0.90046525]	[421.26477051 216.02429199 0.98959529]	[490.56951904 218.60583496 0.84918123]	[4.98187103e+02 7.03498901e+02 1.54450476e-01]	[5.16149231e+02 6.98304382e+02 1.11522153e-01]	[4.62314606e+02 6.67655151e+02 1.10072173e-01]	[4.64892792e+02 8.95938599e+02 7.08883464e-01]	[4.44368683e+02 8.93406128e+02 7.13207364e-01]	[4.62399200e+02 8.72752075e+02 6.62479937e-01]
[462.30050659 221.1104126 0.88797945]	[457.13632202 315.97412109 0.88686252]	[380.29510498 315.93249512 0.82993466]	[359.58834839 421.33081055 0.93817604]	[349.44082642 526.40515137 0.85181725]	[523.88830566 316.01870728 0.87300169]	[544.35803223 418.71713257 0.9291625 ]	[544.4732666 523.88439941 0.8997888 ]	[459.69360352 541.85009766 0.71471161]	[418.62738037 541.90527344 0.68670273]	[439.11968994 708.68823242 0.81746846]	[4.59706238e+02 8.60001404e+02 8.01436007e-01]	[500.76495361 541.800354 0.70512772]	[505.97467041 690.63476562 0.78486413]	[4.72541901e+02 6.77837280e+02 2.71289080e-01]	[446.96524048 210.88432312 0.87206054]	[477.74383545 213.29885864 0.90431571]	[421.27893066 216.04782104 0.98618358]	[493.04205322 218.64031982 0.84564018]	[4.95642120e+02 7.06094116e+02 1.69852436e-01]	[5.08458496e+02 7.03391052e+02 1.20181426e-01]	[4.62287323e+02 6.67586548e+02 1.22665532e-01]	[4.64874146e+02 8.95930908e+02 7.14177907e-01]	[4.44367462e+02 8.93401611e+02 7.18267441e-01]	[4.62407318e+02 8.72730835e+02 6.63777828e-01]
[462.30969238 221.15711975 0.88118339]	[457.14849854 315.97912598 0.88519424]	[380.31759644 315.9274292 0.82348728]	[359.60452271 421.30691528 0.9425661 ]	[351.91778564 523.98590088 0.85896611]	[523.8918457 316.02243042 0.86673439]	[544.34838867 418.73950195 0.9252764 ]	[544.45928955 523.91448975 0.89867622]	[459.67037964 541.83740234 0.70987809]	[418.60049438 541.88745117 0.68469536]	[439.11148071 708.68865967 0.81456614]	[4.59707550e+02 8.60010498e+02 8.02167654e-01]	[500.74920654 541.79284668 0.70659113]	[505.92282104 688.17816162 0.80064732]	[4.72518616e+02 6.82901550e+02 2.70222008e-01]	[449.44439697 210.91915894 0.87438947]	[477.74740601 213.32884216 0.90802026]	[421.31051636 216.0650177 0.98492247]	[493.05111694 218.66085815 0.84509879]	[4.87977325e+02 7.08626038e+02 1.44832745e-01]	[4.95671570e+02 7.06020325e+02 1.02475725e-01]	[4.62264374e+02 6.67686890e+02 1.25799924e-01]	[4.64876770e+02 8.95922485e+02 7.12316334e-01]	[4.44371826e+02 8.93398865e+02 7.16843188e-01]	[4.62407074e+02 8.72736877e+02 6.61900938e-01]
[462.33123779 221.18907166 0.87596381]	[457.16644287 315.984375 0.88925391]	[380.34091187 315.92678833 0.82048178]	[359.65496826 421.24938965 0.93950659]	[354.46569824 526.41619873 0.86542958]	[523.9039917 316.03292847 0.86958194]	[544.34002686 418.7204895 0.92705071]	[544.45928955 523.92285156 0.89924949]	[459.65350342 541.8404541 0.71167994]	[418.60449219 541.88879395 0.68912631]	[439.1043396 708.6628418 0.81774586]	[4.59705078e+02 8.60003418e+02 8.02746236e-01]	[500.72073364 541.80322266 0.70313853]	[503.4977417 688.19335938 0.809044 ]	[4.62351105e+02 6.77804077e+02 2.19587982e-01]	[449.48678589 213.28710938 0.87602973]	[480.12039185 213.35139465 0.91567194]	[421.33728027 216.05667114 0.98427945]	[493.09127808 218.66267395 0.84666437]	[4.90558868e+02 7.05969238e+02 1.09656632e-01]	[4.95685272e+02 7.03471985e+02 7.28853792e-02]	[4.59675018e+02 6.67646057e+02 9.15047005e-02]	[4.64868195e+02 8.95917053e+02 7.15585589e-01]	[4.44362518e+02 8.93397217e+02 7.21973956e-01]	[4.62406830e+02 8.72733948e+02 6.63905323e-01]
[462.34866333 223.65908813 0.87183899]	[457.18914795 315.98825073 0.89270627]	[382.75473022 313.54641724 0.81628054]	[359.69967651 421.21859741 0.93560731]	[354.50579834 526.39953613 0.87621993]	[523.91424561 316.03659058 0.87146389]	[544.33166504 418.72436523 0.92841142]	[544.43847656 523.95300293 0.89975995]	[459.64959717 541.83520508 0.70784789]	[418.59133911 541.87164307 0.68281448]	[439.09832764 708.65997314 0.81512177]	[4.59710663e+02 8.62495728e+02 8.02807033e-01]	[500.72027588 541.80737305 0.70042288]	[503.45620728 688.15124512 0.82297993]	[4.59736359e+02 6.77767273e+02 2.13147730e-01]	[449.52456665 213.29502869 0.87560338]	[480.13217163 213.36076355 0.92011875]	[421.37313843 216.0533905 0.98007089]	[495.58651733 218.65512085 0.852382 ]	[4.90534698e+02 7.03405640e+02 9.68382359e-02]	[4.95663635e+02 7.03363464e+02 6.39357716e-02]	[4.57144287e+02 6.67702393e+02 7.91019276e-02]	[4.64853058e+02 8.95932434e+02 7.15693891e-01]	[4.44346405e+02 8.93408997e+02 7.26729631e-01]	[4.62417175e+02 8.72742615e+02 6.62943244e-01]
[462.3605957 221.20680237 0.871382 ]	[457.18585205 315.99017334 0.89221388]	[382.76043701 313.54653931 0.81249386]	[359.74230957 421.22171021 0.9337616 ]	[354.53744507 523.98651123 0.88699973]	[523.90234375 316.04669189 0.86990809]	[544.32641602 418.71578979 0.92796946]	[544.43048096 523.94641113 0.90372849]	[459.61029053 541.7800293 0.69674563]	[416.16696167 541.80822754 0.67242622]	[439.06240845 708.71173096 0.80607343]	[4.59708740e+02 8.62533691e+02 8.07036757e-01]	[500.69464111 541.75115967 0.69271779]	[503.43984985 688.11901855 0.83057636]	[4.59737213e+02 6.77840881e+02 2.00828880e-01]	[452.01559448 213.2931366 0.87782276]	[480.15368652 213.36703491 0.92577308]	[423.76727295 216.05967712 0.96633255]	[495.62936401 218.65116882 0.85627508]	[4.87948395e+02 7.03371399e+02 7.99230635e-02]	[4.90511261e+02 7.03391235e+02 5.54984547e-02]	[4.57153076e+02 6.70198181e+02 7.28920326e-02]	[4.62410248e+02 8.95947083e+02 7.18848109e-01]	[4.44332031e+02 8.93418945e+02 7.30483472e-01]	[4.62409729e+02 8.72775879e+02 6.66131914e-01]
[462.3742981 221.21034241 0.86719257]	[457.19662476 315.99783325 0.90066475]	[382.77026367 315.92611694 0.81420296]	[359.78347778 421.23699951 0.92968345]	[356.96057129 523.9979248 0.90250796]	[523.91534424 316.06378174 0.87892735]	[544.32141113 418.7171936 0.93233413]	[544.42218018 523.94610596 0.90347922]	[459.59536743 541.78173828 0.6966269 ]	[416.16134644 541.80279541 0.67155242]	[436.66189575 708.71240234 0.79912615]	[4.59693298e+02 8.62506897e+02 8.03755879e-01]	[500.68109131 541.75372314 0.68926477]	[503.41433716 688.1529541 0.83237958]	[4.59682770e+02 6.75238464e+02 1.78895459e-01]	[452.04962158 213.29388428 0.88136137]	[480.16918945 213.3835907 0.93148124]	[423.79385376 216.07466125 0.96208167]	[495.65246582 218.67190552 0.85662466]	[0. 0. 0.]	[0. 0. 0.]	[4.54617432e+02 6.72686096e+02 5.83003201e-02]	[4.62407074e+02 8.95939941e+02 7.26040244e-01]	[4.44324951e+02 8.93416748e+02 7.37817228e-01]	[4.62387573e+02 8.72770569e+02 6.70315027e-01]
[462.37347412 221.19801331 0.87029833]	[457.19454956 315.99163818 0.89505088]	[382.77862549 313.53848267 0.81039536]	[359.79714966 421.25228882 0.92362088]	[357.02090454 524.01452637 0.90600365]	[523.92224121 316.05496216 0.86750335]	[544.31994629 418.72640991 0.92427325]	[544.42541504 523.96264648 0.90254945]	[457.21908569 541.78564453 0.6916163 ]	[416.12728882 541.81158447 0.66961747]	[436.63986206 708.70178223 0.79275662]	[4.59663147e+02 8.62487976e+02 8.00958455e-01]	[500.66281128 541.75482178 0.69186258]	[503.38638306 688.08135986 0.83933544]	[4.59744263e+02 6.82981262e+02 2.18225628e-01]	[452.06045532 213.2893219 0.88197148]	[480.16934204 213.38296509 0.93268138]	[423.81576538 216.06358337 0.96012419]	[495.6661377 218.67802429 0.85960841]	[4.82929901e+02 7.06057495e+02 7.18070045e-02]	[4.85363068e+02 7.06020203e+02 5.79388142e-02]	[4.57181580e+02 6.72722900e+02 8.88534337e-02]	[4.62403046e+02 8.95974854e+02 7.19143808e-01]	[4.44316711e+02 8.93446472e+02 7.30177522e-01]	[4.62351837e+02 8.72762817e+02 6.72346234e-01]
[462.38943481 221.18797302 0.87014401]	[457.20394897 315.98709106 0.89567053]	[382.79830933 313.51434326 0.80820173]	[359.81314087 421.23934937 0.91298443]	[357.03460693 526.41601562 0.89899057]	[523.93365479 316.05847168 0.8679626 ]	[544.31774902 418.69973755 0.91301525]	[544.42419434 523.94140625 0.9069097 ]	[457.21847534 541.78942871 0.69468701]	[416.13711548 541.81390381 0.67815268]	[436.650177 708.690979 0.78553987]	[4.59636383e+02 8.62496765e+02 7.99869418e-01]	[500.64639282 541.75311279 0.68715107]	[503.36773682 688.04174805 0.83495075]	[4.59771362e+02 6.88128845e+02 2.50594854e-01]	[452.07958984 213.28215027 0.88163495]	[480.18664551 213.3818512 0.93736827]	[423.82363892 216.05200195 0.96006727]	[495.69485474 221.09310913 0.86296827]	[4.77620239e+02 7.21435547e+02 9.92984846e-02]	[4.77631592e+02 7.13706055e+02 7.50987381e-02]	[4.59769440e+02 6.80385498e+02 1.15484491e-01]	[4.62399170e+02 8.98455017e+02 7.14887619e-01]	[4.44312134e+02 8.95863281e+02 7.24879742e-01]	[4.62322327e+02 8.72764343e+02 6.75311565e-01]
[462.40237427 221.17834473 0.86883193]	[457.21380615 315.98098755 0.89673585]	[382.80844116 313.51266479 0.80700386]	[359.81924438 421.24725342 0.91052479]	[357.04165649 526.39697266 0.90124983]	[523.93023682 316.05462646 0.86699855]	[544.32489014 418.70471191 0.91457945]	[544.41796875 523.93206787 0.90838987]	[457.22085571 541.75372314 0.68555379]	[416.13241577 541.77575684 0.6699729 ]	[436.65228271 711.12939453 0.78025383]	[4.59630737e+02 8.62501099e+02 7.99277306e-01]	[500.65673828 539.27813721 0.68332928]	[503.3989563 688.03308105 0.83308107]	[4.59747070e+02 6.88119324e+02 2.66971618e-01]	[454.54629517 210.9271698 0.88178068]	[480.19827271 213.37867737 0.93921328]	[423.8414917 216.05108643 0.95743126]	[498.11178589 218.68164062 0.86381638]	[4.75173767e+02 7.23966553e+02 1.33799568e-01]	[4.77655060e+02 7.16327209e+02 9.39537659e-02]	[4.59740143e+02 6.80409485e+02 1.22534931e-01]	[4.62404297e+02 8.98444519e+02 7.18276858e-01]	[4.44313385e+02 8.95860535e+02 7.30318725e-01]	[4.62316986e+02 8.72766174e+02 6.77808344e-01]
[462.41455078 221.18217468 0.86511141]	[457.21560669 315.97894287 0.89848733]	[382.80331421 313.51519775 0.80919218]	[359.81646729 421.24667358 0.90757388]	[357.05471802 524.01800537 0.9053086 ]	[523.93304443 316.05487061 0.87347746]	[544.3269043 418.72521973 0.91147673]	[544.4309082 523.93023682 0.9091258 ]	[459.5802002 541.76446533 0.68929613]	[416.14559937 541.78845215 0.67189544]	[436.66122437 711.159729 0.77586061]	[4.59622864e+02 8.62504333e+02 8.00316036e-01]	[500.66049194 539.28082275 0.68426788]	[503.42974854 688.01977539 0.81760347]	[4.64886902e+02 6.90668762e+02 2.78006494e-01]	[454.56973267 210.92208862 0.88369083]	[480.21005249 213.38267517 0.94187176]	[423.85894775 216.04434204 0.95488751]	[498.11437988 221.10159302 0.86203325]	[4.72578613e+02 7.26467712e+02 1.93431705e-01]	[4.75147339e+02 7.23961243e+02 1.44564584e-01]	[4.62314331e+02 6.80436768e+02 1.48045212e-01]	[4.64836487e+02 8.98481812e+02 7.16536522e-01]	[4.44326752e+02 8.95889526e+02 7.28055537e-01]	[4.62302032e+02 8.72755493e+02 6.82617962e-01]
[462.41708374 221.20454407 0.86226881]	[457.22021484 315.98556519 0.89980537]	[382.8142395 313.5218811 0.80718219]	[359.82095337 421.24490356 0.90490913]	[357.05224609 526.39379883 0.90616691]	[523.93713379 316.07061768 0.87310016]	[544.33062744 418.73840332 0.90911186]	[544.45043945 523.9473877 0.90715164]	[459.58114624 539.29675293 0.68731773]	[416.13372803 541.75537109 0.67051941]	[439.06381226 711.18621826 0.77921689]	[4.59613434e+02 8.62517578e+02 7.97635555e-01]	[500.67346191 539.24468994 0.68725723]	[505.87921143 688.06213379 0.80968773]	[4.80144409e+02 6.90665222e+02 4.66954619e-01]	[454.58035278 210.93107605 0.88550007]	[480.21472168 213.39984131 0.94509339]	[423.86416626 216.04258728 0.95423049]	[498.12072754 221.12686157 0.86140668]	[4.75136658e+02 7.26612549e+02 4.52101409e-01]	[4.77693207e+02 7.26481628e+02 3.96634728e-01]	[4.75152100e+02 6.82911194e+02 3.18803966e-01]	[4.64853516e+02 8.98483521e+02 7.16991782e-01]	[4.44338684e+02 8.95894470e+02 7.27583349e-01]	[4.62279755e+02 8.72762939e+02 6.78278625e-01]
[462.4185791 223.6620636 0.86086887]	[457.21340942 315.98791504 0.89938992]	[382.80307007 313.52923584 0.80935848]	[359.83349609 421.23672485 0.89999491]	[357.04309082 526.40686035 0.90332121]	[523.92919922 316.07235718 0.87459445]	[544.33618164 418.7081604 0.90478915]	[544.4654541 523.9864502 0.89902484]	[459.59222412 539.28942871 0.68914497]	[416.13839722 541.75714111 0.67227829]	[436.68630981 711.12670898 0.77517503]	[4.59603516e+02 8.62485413e+02 7.94050217e-01]	[500.68951416 539.2210083 0.69032019]	[503.51046753 688.11834717 0.81380725]	[4.77612762e+02 6.95737122e+02 4.95157540e-01]	[454.58065796 213.28520203 0.88721621]	[480.21408081 213.40852356 0.946154 ]	[423.87280273 216.04954529 0.95257449]	[498.12078857 221.13302612 0.86053663]	[4.77611237e+02 7.31676147e+02 5.67719936e-01]	[4.80151276e+02 7.29122009e+02 5.22583544e-01]	[4.70012543e+02 6.82919495e+02 3.36077213e-01]	[4.64875214e+02 8.98459290e+02 7.18906164e-01]	[4.44357422e+02 8.95876282e+02 7.28174448e-01]	[4.62244690e+02 8.72739563e+02 6.72691345e-01]
[462.42584229 223.67726135 0.85847181]	[457.2204895 315.99887085 0.89781028]	[382.8243103 313.53616333 0.80374283]	[362.20761108 421.26013184 0.89467484]	[357.03942871 526.41467285 0.90114087]	[523.9364624 316.07589722 0.86696887]	[544.34173584 418.68869019 0.90714818]	[544.49017334 523.97186279 0.89992541]	[459.62219238 539.30529785 0.69492191]	[416.1557312 541.77789307 0.67832458]	[436.60491943 711.21356201 0.78013784]	[4.59601044e+02 8.59983887e+02 7.98736989e-01]	[500.71942139 539.23321533 0.69836712]	[505.93997192 685.61102295 0.81941712]	[4.80313507e+02 7.13714417e+02 6.53950453e-01]	[454.58981323 213.29385376 0.89008105]	[480.22164917 213.41934204 0.94915313]	[423.87371826 216.05804443 0.9524703 ]	[498.13034058 221.14321899 0.85872662]	[4.77735382e+02 7.46976013e+02 5.46245754e-01]	[4.82745514e+02 7.41990723e+02 5.61188102e-01]	[4.75092987e+02 7.03502869e+02 4.61271524e-01]	[4.64841705e+02 8.98436707e+02 7.23002136e-01]	[4.44339752e+02 8.95857422e+02 7.30588913e-01]	[4.62264740e+02 8.72717712e+02 6.80754483e-01]
[462.42987061 223.69702148 0.85715806]	[459.58761597 316.00521851 0.89977753]	[382.84112549 313.54354858 0.80295986]	[362.21923828 421.26834106 0.89230537]	[357.04360962 526.4173584 0.90361822]	[523.94372559 316.07788086 0.86699808]	[544.35174561 418.66928101 0.90505528]	[544.5090332 523.92053223 0.90509373]	[459.60128784 539.24542236 0.69006121]	[416.14987183 539.30010986 0.676534 ]	[436.61734009 711.13641357 0.8029449 ]	[4.59599243e+02 8.59930847e+02 7.98107326e-01]	[500.68933105 536.71356201 0.69260019]	[508.50604248 685.56195068 0.81825483]	[485.38812256 711.1696167 0.79044116]	[454.58786011 213.31069946 0.89264739]	[480.22113037 213.4278717 0.94996893]	[423.88275146 216.09918213 0.9444353 ]	[498.13046265 221.15280151 0.85541373]	[480.33779907 752.26696777 0.8048932 ]	[490.48141479 749.65063477 0.75566864]	[4.80235107e+02 7.05994141e+02 6.77226365e-01]	[4.62379608e+02 8.98432129e+02 7.26110876e-01]	[4.44307709e+02 8.95850281e+02 7.32781708e-01]	[4.62287415e+02 8.70313477e+02 6.83547139e-01]
[462.43139648 223.69841003 0.85720235]	[459.58755493 316.0194397 0.90025693]	[382.83233643 315.95095825 0.80558193]	[362.22195435 421.29299927 0.89209092]	[357.05682373 526.42163086 0.90735471]	[523.94555664 316.08660889 0.86702538]	[544.36334229 418.67462158 0.90619707]	[544.54431152 523.91070557 0.89885181]	[459.6083374 539.24853516 0.6954242 ]	[418.55633545 541.73944092 0.68272042]	[436.59796143 708.71374512 0.79906678]	[4.59583954e+02 8.59961670e+02 7.92666733e-01]	[500.68411255 536.71405029 0.69279319]	[511.01745605 685.51965332 0.80676931]	[500.70257568 718.8604126 0.80676979]	[454.5871582 213.31159973 0.89259136]	[480.22103882 213.42955017 0.94980747]	[423.88186646 216.1083374 0.94246691]	[498.12728882 221.1708374 0.8540889 ]	[487.99938965 765.01947021 0.79925495]	[500.89431763 757.34643555 0.76710349]	[4.87979767e+02 7.11121887e+02 6.74454331e-01]	[4.62390015e+02 8.98438232e+02 7.23392963e-01]	[4.44311157e+02 8.95859680e+02 7.28429317e-01]	[4.62255615e+02 8.72709961e+02 6.84070110e-01]
[462.43493652 223.69671631 0.85719293]	[459.59197998 316.01358032 0.90249515]	[382.83773804 315.94061279 0.80372888]	[362.24060059 421.28787231 0.88993812]	[357.06195068 526.40496826 0.90879571]	[523.94549561 316.08319092 0.86706293]	[544.3848877 418.63412476 0.9019087 ]	[546.9498291 523.89862061 0.89258432]	[459.64105225 536.70617676 0.69523168]	[418.57553101 539.25109863 0.68538344]	[436.56973267 711.12927246 0.79618853]	[4.59579437e+02 8.59973816e+02 7.93020785e-01]	[500.72817993 534.13726807 0.69820046]	[511.03460693 685.51080322 0.78304321]	[503.48513794 723.97784424 0.80129522]	[454.58758545 213.31440735 0.89306903]	[480.22335815 213.43266296 0.95121032]	[423.8815918 216.11752319 0.94080234]	[498.12216187 221.18702698 0.85110343]	[500.87911987 770.25201416 0.82099181]	[5.18666748e+02 7.67565186e+02 7.59860277e-01]	[5.00735901e+02 7.13759766e+02 6.48648024e-01]	[4.62390686e+02 8.98453125e+02 7.25296259e-01]	[4.44301178e+02 8.95875122e+02 7.29120970e-01]	[4.62275818e+02 8.72704834e+02 6.85157537e-01]
[462.43988037 223.68037415 0.85757792]	[459.60293579 316.00686646 0.91053867]	[382.85186768 315.94638062 0.80748743]	[362.25823975 421.23657227 0.89327353]	[357.06530762 526.40100098 0.90883851]	[523.95495605 316.08120728 0.87562084]	[544.41705322 418.61288452 0.89692545]	[546.96911621 523.887146 0.88727963]	[459.64733887 536.69244385 0.69237196]	[418.58789062 539.2401123 0.68011069]	[436.54467773 711.16430664 0.79637241]	[4.59578125e+02 8.59938599e+02 7.96594024e-01]	[500.72628784 534.11529541 0.69492435]	[511.07525635 688.13580322 0.74746203]	[5.18700012e+02 7.26585510e+02 6.79288507e-01]	[454.59616089 213.30528259 0.89151627]	[480.22650146 213.42227173 0.95028341]	[423.88748169 216.11116028 0.93918252]	[498.13140869 221.1554718 0.85718989]	[5.21179077e+02 7.85542969e+02 6.88509941e-01]	[5.26479919e+02 7.75282104e+02 6.03850961e-01]	[0. 0. 0.]	[4.62365356e+02 8.98433350e+02 7.37700403e-01]	[4.41879517e+02 8.93452637e+02 7.38826871e-01]	[4.62307495e+02 8.70290833e+02 6.97392941e-01]
[462.43789673 221.21144104 0.85795152]	[459.63253784 315.99597168 0.90951681]	[385.29696655 315.93521118 0.79924589]	[362.29043579 421.20993042 0.88781852]	[357.09448242 524.01422119 0.91033542]	[523.98632812 316.06170654 0.86681449]	[544.43823242 418.60549927 0.89900339]	[547.00402832 523.84790039 0.88519239]	[459.6946106 539.24676514 0.7072143 ]	[418.63372803 541.75689697 0.69497943]	[434.11227417 711.16546631 0.80468667]	[4.57220001e+02 8.57447632e+02 7.99640357e-01]	[500.76556396 536.69482422 0.70307547]	[518.65557861 688.09051514 0.7678293 ]	[5.26414368e+02 7.54751099e+02 6.32451057e-01]	[454.60006714 213.29560852 0.88909662]	[480.22348022 213.41033936 0.94834125]	[423.90423584 216.09677124 0.93981534]	[498.12783813 221.12794495 0.86101013]	[5.31546570e+02 7.93312866e+02 6.82587683e-01]	[5.44415222e+02 7.90601807e+02 6.82889938e-01]	[5.23869263e+02 7.52192566e+02 4.81523573e-01]	[4.62362030e+02 8.98414429e+02 7.44088769e-01]	[4.41868774e+02 8.93440674e+02 7.44708538e-01]	[4.62315247e+02 8.70262573e+02 6.94580138e-01]
[462.44818115 221.21228027 0.85576802]	[459.67044067 315.98413086 0.91365212]	[385.33499146 313.5461731 0.79416579]	[362.30044556 421.22454834 0.88443333]	[357.09820557 526.39904785 0.90494496]	[524.01660156 316.0524292 0.86200511]	[544.4642334 418.60070801 0.90092826]	[547.04919434 523.81311035 0.87963843]	[459.76364136 539.26483154 0.71075636]	[418.69625854 541.76916504 0.69943774]	[436.57513428 711.17077637 0.81118715]	[4.59608704e+02 8.57396606e+02 8.08536470e-01]	[500.82546997 536.70727539 0.7048378 ]	[521.16723633 688.05615234 0.84010065]	[5.41820801e+02 7.67643311e+02 7.66474783e-01]	[454.61102295 213.29669189 0.89046526]	[480.23052979 213.40415955 0.94889832]	[423.92303467 216.09477234 0.93814808]	[498.13821411 221.09423828 0.86453265]	[5.44408936e+02 8.08637085e+02 7.60018706e-01]	[5.62334961e+02 7.98381042e+02 6.79249823e-01]	[5.39275085e+02 7.67658569e+02 5.50402343e-01]	[4.62369843e+02 8.95944763e+02 7.39640713e-01]	[4.41881287e+02 8.93404419e+02 7.43473291e-01]	[4.62362091e+02 8.70210449e+02 6.83749557e-01]
[464.83078003 221.18315125 0.85642827]	[459.69876099 315.97689819 0.91678548]	[385.35614014 313.54431152 0.79156232]	[362.34573364 421.23016357 0.87423044]	[357.1210022 526.41088867 0.90273535]	[526.40429688 316.0508728 0.86361575]	[544.49060059 418.59674072 0.89969182]	[549.51220703 523.8057251 0.87581426]	[459.81021118 539.246521 0.71035707]	[418.74084473 541.75006104 0.69539577]	[436.60354614 711.1159668 0.81945974]	[4.59624634e+02 8.57408264e+02 8.09536338e-01]	[500.86425781 536.68560791 0.70335639]	[521.21350098 687.9677124 0.8615365 ]	[5.47037292e+02 7.72799072e+02 7.44619071e-01]	[454.64459229 210.93031311 0.88825804]	[480.24926758 213.37944031 0.94802213]	[426.38772583 216.06262207 0.92971736]	[498.16030884 218.66159058 0.87457711]	[5.62302673e+02 8.16399414e+02 7.48503923e-01]	[5.75199219e+02 8.08707275e+02 7.25602984e-01]	[5.46968079e+02 7.75336731e+02 5.63655198e-01]	[4.62346436e+02 8.95922302e+02 7.41455913e-01]	[4.41863861e+02 8.93382446e+02 7.51160204e-01]	[4.62385590e+02 8.70229309e+02 6.88359857e-01]
[464.86557007 221.17367554 0.85575694]	[459.72665405 315.96685791 0.91766471]	[385.36526489 313.5333252 0.79044855]	[364.79663086 421.22164917 0.86686778]	[357.16595459 526.39324951 0.90417302]	[526.45544434 316.03747559 0.85924625]	[544.50811768 418.60900879 0.89717913]	[549.52307129 523.76739502 0.87545675]	[459.83624268 536.73168945 0.69950151]	[418.74588013 539.26348877 0.68662274]	[436.64459229 708.70300293 0.82917291]	[4.59640076e+02 8.57399719e+02 8.09428513e-01]	[500.89364624 534.15704346 0.69411784]	[521.31658936 687.98724365 0.89671767]	[562.22418213 785.55224609 0.80782127]	[457.07620239 210.92115784 0.89250362]	[480.27972412 213.36904907 0.94859469]	[426.4133606 216.0839386 0.92304254]	[498.19714355 218.64491272 0.88374186]	[5.70092163e+02 8.29148804e+02 7.81997442e-01]	[5.85508911e+02 8.13852234e+02 7.76011825e-01]	[5.57235046e+02 7.88063599e+02 6.29637659e-01]	[4.62358612e+02 8.95902893e+02 7.45582461e-01]	[4.41868347e+02 8.93366211e+02 7.58581698e-01]	[4.62391388e+02 8.70234253e+02 6.79280996e-01]
[464.90420532 221.1867218 0.85201555]	[459.76263428 315.94940186 0.92312497]	[385.37539673 313.50500488 0.79134053]	[364.83169556 421.2416687 0.86178821]	[357.20874023 524.00384521 0.90894991]	[526.49737549 316.02230835 0.85565376]	[544.54083252 418.59072876 0.8904385 ]	[552.13391113 523.79785156 0.86165774]	[459.83966064 534.13537598 0.69567454]	[418.7428894 536.68273926 0.68311143]	[436.68283081 708.66583252 0.83700562]	[4.59649750e+02 8.57396179e+02 8.09591413e-01]	[500.90054321 531.58087158 0.69054407]	[523.81890869 688.02160645 0.89656907]	[565.0234375 790.77233887 0.81274098]	[457.11196899 210.92893982 0.90090817]	[480.31140137 213.3739624 0.95178694]	[426.45031738 216.07615662 0.91976386]	[498.224823 218.62583923 0.88986844]	[5.82969421e+02 8.39399780e+02 7.51134336e-01]	[6.00826721e+02 8.29182434e+02 7.59993732e-01]	[5.64940125e+02 7.95861267e+02 6.02864146e-01]	[4.62360718e+02 8.95876038e+02 7.50128865e-01]	[4.41871674e+02 8.93348145e+02 7.65294731e-01]	[4.62401367e+02 8.70226746e+02 6.79979086e-01]
[464.96405029 221.18696594 0.84728277]	[459.79608154 315.93539429 0.92582738]	[385.40075684 313.50204468 0.78816992]	[367.34567261 421.22210693 0.85758263]	[359.59655762 524.01544189 0.90068215]	[526.53063965 316.0168457 0.85331595]	[546.94934082 418.54257202 0.87776387]	[557.21105957 523.82763672 0.86667436]	[462.22015381 534.13250732 0.69845164]	[418.77993774 536.67041016 0.68126333]	[439.07705688 708.70379639 0.84055912]	[4.59648010e+02 8.57461731e+02 8.06245327e-01]	[503.30337524 531.56671143 0.69233507]	[523.88842773 687.97485352 0.89255393]	[5.75205688e+02 8.08551086e+02 7.79154539e-01]	[457.15924072 210.92648315 0.90773642]	[480.36236572 213.37576294 0.95195401]	[428.93313599 216.09780884 0.91566604]	[500.63320923 218.63543701 0.88621676]	[5.90616760e+02 8.49725464e+02 7.37789869e-01]	[6.06014282e+02 8.36855408e+02 7.44574070e-01]	[5.72621765e+02 8.11136475e+02 5.97904503e-01]	[4.62387268e+02 8.95914185e+02 7.30602860e-01]	[4.41893280e+02 8.93379761e+02 7.46324539e-01]	[4.62387726e+02 8.70283081e+02 6.77366912e-01]
[467.43002319 221.16816711 0.84635484]	[462.1993103 315.9319458 0.92316568]	[387.93023682 313.51339722 0.7881332 ]	[367.39901733 421.21975708 0.86012745]	[359.63830566 524.00830078 0.90860581]	[529.00286865 316.01403809 0.8474369 ]	[547.01959229 418.61730957 0.88767028]	[559.76654053 523.9041748 0.88547975]	[462.34890747 539.22454834 0.71113092]	[421.23208618 539.27423096 0.69260603]	[439.097229 708.70465088 0.85050011]	[4.59668915e+02 8.59948608e+02 8.11639130e-01]	[503.40179443 536.69488525 0.70181823]	[529.04644775 688.015625 0.85039639]	[582.87908936 811.30541992 0.82593453]	[457.20370483 210.92863464 0.91129535]	[482.71670532 213.3699646 0.95204836]	[428.9855957 216.11199951 0.90917486]	[500.68377686 218.65019226 0.8924973 ]	[6.00879883e+02 8.62485229e+02 7.38764048e-01]	[6.13686890e+02 8.49745422e+02 7.30385602e-01]	[5.82838013e+02 8.18919556e+02 5.75120568e-01]	[4.62399048e+02 8.95910339e+02 7.28388369e-01]	[4.41892517e+02 8.93385742e+02 7.43519068e-01]	[4.62414520e+02 8.70311462e+02 6.76488280e-01]
[467.49172974 221.15214539 0.84708631]	[462.24331665 315.91494751 0.9215312 ]	[390.47729492 313.50973511 0.79551631]	[369.9057312 421.20819092 0.86002809]	[359.71606445 524.00396729 0.90411633]	[531.53387451 315.99069214 0.83854914]	[549.52783203 418.56088257 0.86779809]	[559.80499268 523.83312988 0.88969862]	[462.39471436 539.22869873 0.7157892 ]	[421.24557495 539.28417969 0.70422858]	[439.17575073 711.11975098 0.84996676]	[4.59706390e+02 8.59995728e+02 8.13677728e-01]	[503.46173096 536.7043457 0.70102793]	[534.15142822 687.98297119 0.84538919]	[5.85512390e+02 8.21526245e+02 7.91094482e-01]	[459.59341431 210.91796875 0.91628462]	[482.76708984 213.35792542 0.95448196]	[431.47817993 216.13635254 0.90638858]	[500.74545288 218.6714325 0.90127099]	[6.03465027e+02 8.70236389e+02 7.92266607e-01]	[6.21374329e+02 8.57393433e+02 7.32880414e-01]	[5.85470886e+02 8.29154602e+02 6.12729549e-01]	[4.64847931e+02 8.95899353e+02 7.30319977e-01]	[4.44314148e+02 8.93386292e+02 7.43879914e-01]	[4.64828705e+02 8.72725281e+02 6.64734483e-01]
[470.04299927 221.13287354 0.84379429]	[462.30001831 313.55065918 0.9156667 ]	[393.03793335 313.49688721 0.80409062]	[372.490448 421.15933228 0.8696261 ]	[359.76708984 523.99884033 0.90141904]	[531.55627441 315.97335815 0.83723831]	[552.13397217 418.64297485 0.87476301]	[562.26776123 523.86102295 0.90102947]	[464.81512451 536.7230835 0.70219517]	[421.30657959 539.2557373 0.69637352]	[439.23983765 711.14001465 0.85153186]	[4.59703125e+02 8.62489075e+02 8.12974989e-01]	[505.91226196 536.66235352 0.69152361]	[541.73175049 688.08062744 0.88270074]	[5.90607422e+02 8.29072632e+02 7.71843433e-01]	[459.68063354 210.88648987 0.92726809]	[482.84030151 213.3396759 0.94683456]	[434.05862427 216.08346558 0.9188388 ]	[500.81958008 218.67803955 0.89934921]	[6.11097656e+02 8.75428162e+02 7.30395436e-01]	[6.26473145e+02 8.70125732e+02 7.59889483e-01]	[5.87989868e+02 8.31740784e+02 5.74297190e-01]	[4.64843414e+02 8.95908081e+02 7.33223677e-01]	[4.44309052e+02 8.93395691e+02 7.45814323e-01]	[4.62408539e+02 8.72739075e+02 6.69737041e-01]
[472.5927124 221.11010742 0.84619445]	[462.38037109 313.54296875 0.9092105 ]	[395.56585693 313.48342896 0.81465352]	[375.00656128 421.16287231 0.88575083]	[359.81021118 523.97595215 0.8934868 ]	[534.09313965 315.98937988 0.83744121]	[554.69805908 418.66925049 0.87020802]	[562.31286621 523.85351562 0.90992773]	[464.89367676 534.13818359 0.68625849]	[421.38687134 536.70941162 0.68078989]	[439.24926758 711.14550781 0.85557592]	[4.59710785e+02 8.62506104e+02 8.16764891e-01]	[505.99227905 531.56884766 0.67480326]	[544.37738037 690.60327148 0.84772241]	[6.00774231e+02 8.31818115e+02 7.88707256e-01]	[459.74984741 210.86213684 0.93323588]	[482.91177368 213.32800293 0.93426836]	[436.57015991 216.05249023 0.92621237]	[500.87145996 221.11633301 0.89513034]	[6.18761230e+02 8.85570984e+02 7.35654712e-01]	[6.29112488e+02 8.72751526e+02 7.45726347e-01]	[5.98237183e+02 8.42013550e+02 5.45877516e-01]	[4.64837189e+02 8.95889282e+02 7.41148472e-01]	[4.44301025e+02 8.93381592e+02 7.58696437e-01]	[4.62413330e+02 8.72747864e+02 6.70937598e-01]
[477.58728027 218.67027283 0.86267853]	[462.44723511 313.54296875 0.89705044]	[398.07568359 313.49407959 0.83249098]	[377.51037598 421.15597534 0.91287321]	[362.24508667 523.97113037 0.89071953]	[534.16235352 315.97003174 0.83364582]	[559.69165039 418.63186646 0.87203109]	[562.45294189 523.82043457 0.91963124]	[469.98815918 536.66674805 0.66275877]	[426.36773682 539.22613525 0.6638397 ]	[439.31646729 711.1361084 0.8574425 ]	[4.59701263e+02 8.59966919e+02 8.19086492e-01]	[513.64807129 531.60144043 0.65430075]	[546.92492676 690.63244629 0.82879138]	[6.03284241e+02 8.36933472e+02 7.56217718e-01]	[459.84536743 210.81826782 0.9289403 ]	[485.44302368 213.30993652 0.9075042 ]	[436.68972778 216.01834106 0.9526636 ]	[503.3508606 221.13682556 0.89808422]	[6.23818298e+02 8.90732849e+02 7.47664630e-01]	[6.34168518e+02 8.75440613e+02 6.89710855e-01]	[5.98304016e+02 8.49621033e+02 5.53686261e-01]	[4.62411194e+02 8.95913696e+02 7.41960287e-01]	[4.41892120e+02 8.93375305e+02 7.55930901e-01]	[4.62388245e+02 8.70313721e+02 6.88302040e-01]
[477.74194336 221.09712219 0.87139797]	[464.89157104 313.52380371 0.88397872]	[398.17050171 313.47412109 0.84128153]	[377.63027954 421.14492798 0.94342673]	[362.29803467 524.01226807 0.88055944]	[536.73718262 315.95166016 0.83163106]	[559.82403564 418.62527466 0.88467836]	[564.95202637 523.89056396 0.91499418]	[472.58560181 531.60174561 0.66136217]	[428.97723389 534.16003418 0.65033591]	[441.70541382 711.14746094 0.85369974]	[4.59713684e+02 8.59981323e+02 8.22461367e-01]	[516.21380615 531.55792236 0.66871417]	[552.0859375 690.62023926 0.80536294]	[6.03440552e+02 8.44574036e+02 7.87574887e-01]	[462.28604126 210.86012268 0.93502986]	[487.99493408 213.32479858 0.88672113]	[439.12857056 216.04629517 0.96697569]	[503.46514893 221.14732361 0.89113158]	[6.21375549e+02 8.90820007e+02 7.71642268e-01]	[6.34219299e+02 8.80463562e+02 7.05405772e-01]	[6.00821777e+02 8.52225037e+02 5.99379182e-01]	[4.62402893e+02 8.95892883e+02 7.52218187e-01]	[4.41894257e+02 8.93360535e+02 7.67593384e-01]	[4.62388885e+02 8.70325989e+02 6.92331493e-01]
[477.74160767 221.09832764 0.87123561]	[464.88708496 313.53341675 0.88557929]	[398.16088867 313.50424194 0.84132457]	[377.63021851 421.14880371 0.94360113]	[362.29663086 524.01489258 0.88019991]	[536.7354126 315.94857788 0.8309049 ]	[559.81872559 418.62341309 0.88410997]	[564.95050049 523.89538574 0.91495913]	[472.60116577 534.10583496 0.66259581]	[428.99377441 536.65789795 0.65115905]	[441.70526123 711.15625 0.85363191]	[4.59718567e+02 8.59973206e+02 8.22084665e-01]	[516.22393799 531.58062744 0.67003602]	[552.08758545 690.62042236 0.8050406 ]	[6.03441711e+02 8.44582642e+02 7.85272777e-01]	[462.28527832 210.86051941 0.93488407]	[487.99435425 213.32479858 0.88661802]	[439.12838745 216.04692078 0.96746141]	[503.46536255 221.14888 0.89103556]	[6.21402588e+02 8.90813416e+02 7.68884897e-01]	[6.34242126e+02 8.80449585e+02 7.02541232e-01]	[6.00821899e+02 8.52244446e+02 5.98107755e-01]	[4.62402069e+02 8.95904419e+02 7.48516977e-01]	[4.41893707e+02 8.93363464e+02 7.65021980e-01]	[4.62394501e+02 8.70315979e+02 6.91663384e-01]
[480.22723389 218.68266296 0.89176273]	[467.42245483 313.53671265 0.86248863]	[398.25869751 313.52377319 0.83866972]	[377.68719482 421.1583252 0.94870853]	[364.78265381 524.01116943 0.86233228]	[539.29272461 315.94369507 0.84014165]	[562.29034424 416.17352295 0.8873682 ]	[567.45227051 523.81072998 0.89454985]	[475.16821289 534.09851074 0.6651473 ]	[431.54953003 536.6762085 0.65175664]	[441.75393677 711.16125488 0.85541564]	[4.59715424e+02 8.60012146e+02 8.22908223e-01]	[518.75634766 531.56225586 0.68377709]	[557.16992188 688.16772461 0.82657701]	[6.05888855e+02 8.49720642e+02 8.10519159e-01]	[462.39266968 210.85694885 0.92073524]	[490.57122803 213.31707764 0.88070565]	[439.23431396 216.1036377 0.97539419]	[505.90332031 221.1156311 0.88064992]	[6.21286011e+02 8.93440918e+02 7.73018479e-01]	[6.34212891e+02 8.88166016e+02 7.35580564e-01]	[6.03382812e+02 8.54920410e+02 5.94493866e-01]	[4.62395142e+02 8.95903931e+02 7.54575133e-01]	[4.41889130e+02 8.93365784e+02 7.71475673e-01]	[4.62375519e+02 8.72718994e+02 6.97941124e-01]
[480.36224365 221.12930298 0.89447081]	[472.54537964 313.54827881 0.8484 ]	[400.74331665 313.50186157 0.83467722]	[380.09133911 421.16769409 0.93712068]	[369.94158936 524.02075195 0.84733558]	[541.81121826 315.9458313 0.85659111]	[562.47314453 416.16876221 0.89254397]	[567.57867432 523.79992676 0.87942708]	[477.72015381 534.1036377 0.67310953]	[436.57614136 536.65661621 0.65181226]	[441.80322266 711.20367432 0.84728688]	[4.59726410e+02 8.62507935e+02 8.22326899e-01]	[521.24108887 531.58758545 0.68815434]	[562.32220459 695.72637939 0.83139211]	[6.05958252e+02 8.52264282e+02 8.18684816e-01]	[464.89697266 210.88899231 0.89987087]	[495.65536499 213.31707764 0.88487172]	[439.30865479 216.08770752 0.98080385]	[506.0256958 218.66641235 0.86872721]	[6.18843994e+02 8.95910339e+02 7.72718430e-01]	[6.34200073e+02 8.90657776e+02 7.48835504e-01]	[6.03451477e+02 8.62521423e+02 5.97710490e-01]	[4.62384949e+02 8.95912354e+02 7.49180377e-01]	[4.41884521e+02 8.93365906e+02 7.72083402e-01]	[4.62382599e+02 8.72736389e+02 6.89668536e-01]
[485.38485718 221.15533447 0.85681546]	[480.21972656 315.94796753 0.91478705]	[405.91033936 313.50680542 0.78750932]	[382.80969238 421.22503662 0.8905589 ]	[377.49761963 526.48504639 0.88046384]	[544.52130127 316.02529907 0.8625862 ]	[565.04718018 418.5960083 0.88210678]	[580.27832031 523.92095947 0.88560426]	[480.38183594 534.10168457 0.69805956]	[439.23880005 534.17163086 0.68658936]	[441.91967773 711.15631104 0.82985663]	[4.59721344e+02 8.62572083e+02 8.20165157e-01]	[523.82427979 531.58648682 0.69311529]	[564.85900879 698.37908936 0.8492704 ]	[6.06128662e+02 8.54870117e+02 7.93095469e-01]	[475.17007446 210.91305542 0.8902536 ]	[500.78994751 213.34933472 0.94140249]	[446.87872314 216.07543945 0.93666542]	[518.67858887 218.62374878 0.87393421]	[6.21336121e+02 9.01051819e+02 7.77452111e-01]	[6.39272827e+02 8.93298523e+02 7.73334086e-01]	[6.05953796e+02 8.70109375e+02 6.58504128e-01]	[4.62415894e+02 8.95904846e+02 7.51369655e-01]	[4.41892822e+02 8.93359436e+02 7.73027599e-01]	[4.62359711e+02 8.72780029e+02 6.84126794e-01]
[487.98397827 221.16290283 0.84379327]	[482.76916504 315.94335938 0.9255532 ]	[413.53692627 313.51940918 0.79626143]	[387.87985229 421.20663452 0.86851627]	[377.6348877 526.51177979 0.89526409]	[549.56091309 316.03085327 0.84392792]	[570.08190918 418.71646118 0.8786298 ]	[582.78369141 523.89117432 0.9088797 ]	[482.81704712 529.03302002 0.69405472]	[441.6812439 531.54119873 0.67253768]	[444.34143066 711.12219238 0.8230142 ]	[4.59721985e+02 8.62528687e+02 8.18906903e-01]	[523.89105225 529.02368164 0.6800046 ]	[564.97320557 700.89807129 0.83347315]	[6.08538940e+02 8.54900330e+02 7.77929485e-01]	[480.11645508 213.29733276 0.91806561]	[503.24917603 213.38157654 0.95610291]	[452.00869751 216.14727783 0.90027446]	[521.21746826 221.10804749 0.89004636]	[6.23807617e+02 9.03578735e+02 7.79624820e-01]	[6.39336426e+02 8.93327698e+02 7.70865500e-01]	[6.05982117e+02 8.70142700e+02 6.56901658e-01]	[4.62412354e+02 8.95883179e+02 7.51410663e-01]	[4.41886292e+02 8.93333679e+02 7.71965206e-01]	[4.62345093e+02 8.72753052e+02 6.82882249e-01]
[495.61260986 223.67002869 0.84131813]	[485.34680176 315.9737854 0.90526044]	[418.63839722 315.93746948 0.8370254 ]	[395.5909729 421.2409668 0.89824945]	[380.18939209 526.53399658 0.88880664]	[557.16644287 316.04736328 0.83930367]	[577.77954102 418.76254272 0.8751626 ]	[582.92364502 523.92828369 0.91745752]	[485.35247803 536.67382812 0.68850887]	[441.82815552 536.7020874 0.68890852]	[446.86813354 711.15234375 0.81723565]	[4.59727417e+02 8.62560486e+02 8.21262360e-01]	[526.48046875 536.68151855 0.68199217]	[567.4519043 703.39953613 0.82134813]	[6.08638916e+02 8.57417175e+02 7.56443620e-01]	[480.31503296 213.31967163 0.95113111]	[503.45141602 213.40945435 0.94470745]	[457.1477356 216.13262939 0.92196077]	[521.42150879 221.18029785 0.8877129 ]	[6.21362549e+02 9.03581238e+02 7.69156754e-01]	[6.39289307e+02 8.93357849e+02 7.51678050e-01]	[6.06050720e+02 8.70226990e+02 6.52702928e-01]	[4.62393311e+02 8.95874817e+02 7.55152583e-01]	[4.41879211e+02 8.93329834e+02 7.77204275e-01]	[4.62349213e+02 8.72787292e+02 6.84069633e-01]
[500.64770508 223.68777466 0.86648923]	[487.92422485 315.97781372 0.883591 ]	[421.15890503 315.98651123 0.85034513]	[398.16296387 421.25704956 0.93572545]	[382.77523804 528.9777832 0.85677069]	[559.82250977 316.03912354 0.85421163]	[582.79211426 418.68301392 0.89979625]	[585.48010254 524.01013184 0.90146589]	[487.96347046 534.14959717 0.66627336]	[444.35003662 534.17443848 0.66852486]	[449.49621582 711.13439941 0.80214709]	[4.59749237e+02 8.62523438e+02 8.19976926e-01]	[534.11999512 534.17016602 0.66465139]	[567.58587646 700.86608887 0.78577065]	[6.11121460e+02 8.57380859e+02 7.60793209e-01]	[482.82577515 213.36294556 0.94777119]	[508.52362061 213.41329956 0.89623553]	[459.69348145 216.14854431 0.95749426]	[524.03662109 221.17614746 0.8774637 ]	[6.21336609e+02 9.03602051e+02 7.66438425e-01]	[6.39313660e+02 8.93379395e+02 7.58498430e-01]	[6.08524536e+02 8.70176453e+02 6.49511278e-01]	[4.62378998e+02 8.95881226e+02 7.55722106e-01]	[4.41871399e+02 8.93320312e+02 7.83365607e-01]	[4.62364594e+02 8.72762817e+02 6.83384240e-01]
[503.24731445 226.22685242 0.87917477]	[495.69396973 316.02923584 0.87564158]	[423.7845459 315.98623657 0.81807256]	[400.6741333 421.27542114 0.92475748]	[387.95388794 526.534729 0.82273877]	[562.44012451 316.08114624 0.87119526]	[585.35632324 418.71813965 0.91439116]	[588.09033203 523.984375 0.86741024]	[495.60375977 536.69702148 0.65677649]	[449.4798584 536.68676758 0.64735812]	[454.55880737 708.70495605 0.80262673]	[4.59751099e+02 8.62548584e+02 8.15370679e-01]	[539.26708984 536.72918701 0.69216609]	[575.15374756 703.44415283 0.78345752]	[6.13655518e+02 8.57393616e+02 7.57373333e-01]	[485.44036865 213.39698792 0.91818571]	[516.19555664 213.39407349 0.89278901]	[462.20797729 218.52961731 0.96270341]	[529.01116943 218.66249084 0.85888314]	[6.21383789e+02 9.03585938e+02 7.70037472e-01]	[6.41805786e+02 8.93362610e+02 7.68919230e-01]	[6.08606201e+02 8.70175537e+02 6.44945264e-01]	[4.62396912e+02 8.95925049e+02 7.46650219e-01]	[4.41885101e+02 8.93357056e+02 7.73439527e-01]	[4.62353027e+02 8.72776550e+02 6.76701248e-01]
[503.48660278 223.7454071 0.85278523]	[500.75668335 316.06726074 0.9194479 ]	[428.90948486 315.99417114 0.79341018]	[403.29797363 421.35894775 0.88825452]	[395.59042358 526.51977539 0.85648388]	[565.05932617 316.12182617 0.86841893]	[585.5255127 418.76422119 0.90516925]	[593.1953125 524.01239014 0.84503686]	[498.23376465 536.66552734 0.67182928]	[454.63131714 536.66625977 0.65248567]	[457.12484741 708.73016357 0.81972373]	[4.59755035e+02 8.62485474e+02 8.13972175e-01]	[541.80303955 536.7243042 0.70555013]	[580.25457764 705.95501709 0.82405287]	[6.13663635e+02 8.57388062e+02 7.61037767e-01]	[495.58432007 213.37789917 0.89724028]	[521.24127197 213.42655945 0.94297969]	[464.91448975 218.53660583 0.93262488]	[536.73742676 221.12646484 0.85218179]	[6.23806396e+02 9.03590393e+02 7.81492591e-01]	[6.41805054e+02 8.93353394e+02 7.76381850e-01]	[6.08599915e+02 8.70167236e+02 6.47117674e-01]	[4.62411896e+02 8.95915771e+02 7.54672468e-01]	[4.41890594e+02 8.93345032e+02 7.81259000e-01]	[4.62344879e+02 8.72719543e+02 6.68265402e-01]
[508.48522949 226.26734924 0.83907473]	[503.39059448 316.0715332 0.93028086]	[436.61816406 316.00619507 0.82477999]	[410.9593811 421.36694336 0.85269332]	[398.16598511 529.00775146 0.88038695]	[572.64642334 316.14901733 0.85066611]	[590.64898682 421.21981812 0.86460274]	[600.85351562 526.43713379 0.87877512]	[500.86730957 536.73016357 0.69158351]	[459.67529297 539.20355225 0.6771785 ]	[459.63943481 711.19195557 0.82532805]	[4.59770813e+02 8.62575317e+02 8.16804886e-01]	[544.3638916 539.21588135 0.70279121]	[582.76635742 706.09124756 0.85467207]	[6.13642029e+02 8.57428589e+02 7.56813705e-01]	[498.25265503 213.42207336 0.92999816]	[523.76519775 213.49078369 0.97191548]	[472.57125854 218.61807251 0.88968194]	[541.76116943 221.20135498 0.89467108]	[6.21392029e+02 9.03541687e+02 7.75617123e-01]	[6.39369812e+02 8.93333496e+02 7.80048549e-01]	[6.08583252e+02 8.70212463e+02 6.51155174e-01]	[4.62398071e+02 8.95963440e+02 7.43169188e-01]	[4.41886841e+02 8.93378601e+02 7.77905107e-01]	[4.62359253e+02 8.72784607e+02 6.64305329e-01]
[516.18438721 226.26219177 0.84408188]	[505.98983765 316.10980225 0.89924908]	[439.29153442 316.07962036 0.86105466]	[418.63189697 423.78607178 0.90247691]	[400.8102417 529.06719971 0.8608858 ]	[580.26928711 316.15588379 0.85503495]	[600.80426025 421.18814087 0.88833451]	[603.41589355 526.45251465 0.90346044]	[503.47689819 539.25616455 0.70171881]	[462.2489624 539.24816895 0.70085454]	[459.7406311 711.12329102 0.8353377 ]	[4.59784180e+02 8.62571350e+02 8.20536494e-01]	[546.98345947 539.31256104 0.69771153]	[582.87841797 706.08135986 0.86869633]	[6.13635132e+02 8.57414062e+02 7.50194967e-01]	[500.8572998 213.4566803 0.96593153]	[524.02294922 213.48809814 0.94164789]	[480.12695312 218.62223816 0.91400629]	[544.38934326 223.72831726 0.89644611]	[6.21374023e+02 9.00993713e+02 7.71090269e-01]	[6.41813110e+02 8.93302185e+02 7.85458088e-01]	[6.08539673e+02 8.70222168e+02 6.47088051e-01]	[4.62412323e+02 8.95971863e+02 7.39299238e-01]	[4.41894928e+02 8.93383545e+02 7.73890972e-01]	[4.62356415e+02 8.72777954e+02 6.68081999e-01]
[516.18414307 226.26133728 0.8439517 ]	[505.98068237 316.11181641 0.90061468]	[439.28448486 316.07931519 0.86112106]	[418.62918091 423.78860474 0.90194517]	[400.81350708 531.53588867 0.85954767]	[580.25848389 316.16268921 0.85359204]	[600.800354 421.1864624 0.88719988]	[603.41699219 526.45245361 0.90345746]	[503.4710083 539.26806641 0.70395929]	[462.24401855 539.26251221 0.7023958 ]	[459.73806763 711.13006592 0.83521688]	[4.59782867e+02 8.62556580e+02 8.21126997e-01]	[546.97937012 541.75109863 0.70065153]	[582.88104248 706.08795166 0.86818457]	[6.13629761e+02 8.57381653e+02 7.51783013e-01]	[500.85748291 213.45471191 0.96525776]	[524.02252197 213.48651123 0.94155288]	[480.12744141 218.62217712 0.91383588]	[544.38879395 223.72915649 0.89562774]	[6.21380310e+02 9.00976440e+02 7.71003425e-01]	[6.41817200e+02 8.93291077e+02 7.88236141e-01]	[6.08537109e+02 8.70196533e+02 6.46348298e-01]	[4.62412079e+02 8.95979004e+02 7.43140578e-01]	[4.41897247e+02 8.93384338e+02 7.76244581e-01]	[4.62352509e+02 8.72764954e+02 6.69666171e-01]
[521.26605225 228.78631592 0.8837738 ]	[516.1104126 316.12136841 0.87127769]	[441.84524536 316.10250854 0.84632277]	[421.13369751 421.3927002 0.90954471]	[410.95529175 531.58770752 0.80728841]	[582.91149902 316.16165161 0.8792668 ]	[603.43457031 421.21591187 0.9121446 ]	[606.06311035 528.97192383 0.86895722]	[508.54187012 541.82244873 0.6729039 ]	[464.82818604 541.79437256 0.68068922]	[462.21017456 711.18682861 0.83990496]	[4.59784882e+02 8.65063721e+02 8.22689235e-01]	[557.19775391 541.86700439 0.691131 ]	[585.35272217 708.49694824 0.86721939]	[6.13666138e+02 8.57391174e+02 7.50858486e-01]	[503.42449951 213.51599121 0.95650864]	[531.58428955 213.4967041 0.89782691]	[480.35089111 218.66923523 0.93371385]	[547.02478027 221.20419312 0.8622933 ]	[6.23816833e+02 9.00983032e+02 7.86065102e-01]	[6.41861694e+02 8.93294373e+02 8.10218871e-01]	[6.08535400e+02 8.70212158e+02 6.30995572e-01]	[4.64835815e+02 8.98436218e+02 7.33999729e-01]	[4.41900940e+02 8.93398071e+02 7.66226411e-01]	[4.62345062e+02 8.72824463e+02 6.59930229e-01]
[523.91314697 228.76568604 0.8746466 ]	[521.21380615 316.17294312 0.90913486]	[446.93933105 316.09317017 0.80600804]	[423.85366821 421.36669922 0.880292 ]	[416.14950562 528.9977417 0.85267973]	[585.51708984 318.56085205 0.87693512]	[606.01489258 421.24221802 0.91128027]	[611.07519531 529.06121826 0.83539337]	[516.16595459 541.82885742 0.67257726]	[470.02496338 541.78033447 0.65454811]	[462.33786011 711.17700195 0.84239399]	[4.59813171e+02 8.62530396e+02 8.22215497e-01]	[559.83062744 541.89697266 0.71353465]	[585.42022705 708.50579834 0.87697524]	[6.16228699e+02 8.57460083e+02 7.48198926e-01]	[511.00305176 213.46765137 0.89776707]	[539.3225708 213.48884583 0.92865551]	[485.35189819 218.6534729 0.91747057]	[557.17199707 223.68733215 0.84449011]	[6.23859253e+02 9.01020508e+02 7.88973689e-01]	[6.41906189e+02 8.93313354e+02 8.12612295e-01]	[6.08576477e+02 8.70265015e+02 6.34482980e-01]	[4.64831451e+02 8.95972412e+02 7.45336175e-01]	[4.41894196e+02 8.93372559e+02 7.77114332e-01]	[4.62349792e+02 8.72770630e+02 6.50231838e-01]
[534.14477539 228.78723145 0.83806938]	[526.46850586 318.52319336 0.90631258]	[459.78045654 316.12759399 0.8667745 ]	[439.16830444 423.8086853 0.89476258]	[421.35925293 534.10986328 0.84917736]	[600.78674316 318.60107422 0.85500491]	[621.28948975 421.31918335 0.86759144]	[623.85009766 526.52606201 0.8815344 ]	[523.86584473 539.21478271 0.70548612]	[480.30700684 536.70983887 0.68446106]	[467.39956665 711.17675781 0.80282027]	[4.59842957e+02 8.62558411e+02 8.19722176e-01]	[565.04211426 539.28015137 0.69827807]	[587.96807861 706.1192627 0.848248 ]	[6.13722839e+02 8.57427368e+02 7.42973804e-01]	[521.3145752 213.52145386 0.95795989]	[544.44854736 213.52360535 0.96780157]	[498.26586914 221.16993713 0.89877838]	[564.84124756 226.2232666 0.90121108]	[6.23909790e+02 8.98494263e+02 7.88423240e-01]	[6.44348267e+02 8.93254761e+02 8.08433115e-01]	[6.06064026e+02 8.70256958e+02 6.50162935e-01]	[4.64895538e+02 8.98430298e+02 7.21382439e-01]	[4.44323029e+02 8.93393677e+02 7.47797728e-01]	[4.62343628e+02 8.72808533e+02 6.44550085e-01]
[541.69445801 228.84544373 0.87919611]	[534.12731934 316.17944336 0.87171364]	[462.31085205 316.13830566 0.85576391]	[441.67767334 423.79470825 0.90225643]	[431.53689575 536.66247559 0.80809623]	[603.42956543 318.58444214 0.87938499]	[623.94171143 421.35256958 0.89571887]	[626.4743042 528.96746826 0.88466108]	[526.54040527 541.84008789 0.6752739 ]	[482.87298584 541.80419922 0.68634194]	[470.01922607 708.69659424 0.79269701]	[4.59845093e+02 8.65049622e+02 8.21246743e-01]	[572.67608643 541.88769531 0.67806184]	[588.1239624 708.53985596 0.82314342]	[6.13686951e+02 8.57433105e+02 7.43639350e-01]	[523.86108398 215.89146423 0.97097373]	[549.56182861 213.55172729 0.90590298]	[500.81604004 223.70872498 0.91166884]	[567.49023438 226.23420715 0.86893123]	[6.23927490e+02 8.98499390e+02 8.01261842e-01]	[6.44355591e+02 8.93258179e+02 8.23393703e-01]	[6.06015991e+02 8.70281860e+02 6.62194133e-01]	[4.64849579e+02 8.95977966e+02 7.26291656e-01]	[4.44305450e+02 8.93369507e+02 7.57993996e-01]	[4.62347351e+02 8.72829468e+02 6.45806611e-01]
[541.93841553 228.8742981 0.89127457]	[539.26306152 318.56796265 0.89662683]	[464.91323853 316.14398193 0.82416952]	[441.90606689 423.88772583 0.87365156]	[439.11639404 534.14550781 0.85865045]	[605.96795654 318.62902832 0.87981224]	[626.5335083 421.31958008 0.89314121]	[629.1260376 529.02532959 0.84276968]	[534.09051514 544.35394287 0.6595034 ]	[485.4503479 544.33599854 0.66546345]	[475.0774231 711.18505859 0.79838794]	[4.59852356e+02 8.65077393e+02 8.21475863e-01]	[580.28924561 544.39361572 0.69876105]	[595.68566895 708.51879883 0.79976439]	[6.13657043e+02 8.54920227e+02 7.48014212e-01]	[526.46759033 213.55343628 0.92493761]	[557.24591064 215.90565491 0.9001044 ]	[503.36422729 221.11558533 0.92709136]	[570.1260376 226.2416687 0.83874029]	[6.23912354e+02 8.98468506e+02 8.04190397e-01]	[6.44349121e+02 8.93232544e+02 8.21507573e-01]	[6.05996399e+02 8.70213562e+02 6.61671400e-01]	[4.64863922e+02 8.98462280e+02 7.17727482e-01]	[4.44309113e+02 8.93411194e+02 7.47127533e-01]	[4.62347015e+02 8.72843811e+02 6.43186152e-01]
[544.5425415 228.80445862 0.86718261]	[541.85754395 318.55636597 0.92970133]	[470.04425049 316.11422729 0.80314434]	[449.51239014 423.7756958 0.83048308]	[439.32177734 534.12506104 0.87398869]	[608.58508301 318.64743042 0.85520661]	[629.10009766 421.32913208 0.86902404]	[636.75317383 526.52490234 0.83190745]	[536.74578857 541.86651611 0.66018021]	[490.52304077 541.84924316 0.64006609]	[477.71350098 711.15716553 0.82441634]	[4.59851440e+02 8.65064880e+02 8.21971297e-01]	[582.84490967 544.34667969 0.70655572]	[600.81494141 708.68432617 0.81479788]	[6.16188416e+02 8.57380493e+02 7.47981369e-01]	[536.6348877 213.50125122 0.90019572]	[562.31201172 213.5532074 0.96559089]	[508.50720215 221.19944763 0.87125409]	[580.29492188 226.29559326 0.88502204]	[6.23920471e+02 8.98493164e+02 8.02146733e-01]	[6.44354492e+02 8.93255676e+02 8.29161406e-01]	[6.06019836e+02 8.70216309e+02 6.64247155e-01]	[4.64869690e+02 8.98479858e+02 7.20549226e-01]	[4.44315338e+02 8.93422424e+02 7.46976912e-01]	[4.62335358e+02 8.72829407e+02 6.41078889e-01]
[549.49865723 228.83380127 0.85127884]	[544.48669434 318.55877686 0.93235773]	[477.73516846 316.15402222 0.84726572]	[457.10058594 423.802948 0.85201991]	[441.92123413 534.16235352 0.84716827]	[616.24627686 318.62426758 0.84046197]	[636.71276855 421.40020752 0.83149225]	[641.9329834 528.99737549 0.85784888]	[541.84594727 541.86102295 0.69403493]	[498.22662354 541.80725098 0.66542977]	[480.20245361 711.12750244 0.83676296]	[4.62218262e+02 8.62563110e+02 8.20233703e-01]	[585.44342041 544.36456299 0.70505399]	[603.3092041 711.12011719 0.83070743]	[6.16206909e+02 8.54873535e+02 7.59187818e-01]	[539.29608154 213.54319763 0.92840534]	[562.47467041 215.89840698 0.97348875]	[516.16235352 221.19114685 0.86754513]	[582.82275391 226.31285095 0.90538955]	[6.23939697e+02 9.00969055e+02 7.97695160e-01]	[6.44361023e+02 8.93268738e+02 8.29616070e-01]	[6.06066467e+02 8.67706360e+02 6.43797696e-01]	[4.64875549e+02 8.98484009e+02 7.17836201e-01]	[4.44320282e+02 8.93412476e+02 7.44470298e-01]	[4.62367706e+02 8.72790527e+02 6.46888852e-01]
[554.67767334 228.82191467 0.84094232]	[546.97277832 318.55227661 0.9120279 ]	[480.25769043 316.15817261 0.86941546]	[459.72451782 423.77279663 0.9029206 ]	[446.90945435 534.17852783 0.81374675]	[621.31427002 318.61380005 0.85289061]	[641.89569092 421.34988403 0.87299442]	[644.54736328 528.99725342 0.88548213]	[544.37341309 541.82287598 0.72631776]	[500.78686523 541.77526855 0.7037887 ]	[480.33618164 708.63049316 0.84803987]	[4.62247009e+02 8.62518127e+02 8.19516301e-01]	[587.96740723 541.90161133 0.718467 ]	[603.39941406 708.61712646 0.84517014]	[6.16247375e+02 8.54877502e+02 7.57507801e-01]	[541.84979248 213.53775024 0.96284968]	[564.98858643 213.55128479 0.96634936]	[521.16070557 221.1782074 0.89671767]	[585.39697266 226.28343201 0.90051472]	[6.23901672e+02 8.98500366e+02 7.95893610e-01]	[6.44346985e+02 8.93266602e+02 8.29035044e-01]	[6.06084656e+02 8.70115173e+02 6.39848650e-01]	[4.64871338e+02 8.98444519e+02 7.29126930e-01]	[4.44324005e+02 8.93378906e+02 7.58211374e-01]	[4.62377289e+02 8.72748047e+02 6.46929622e-01]
[559.75299072 228.8145752 0.86635256]	[549.58203125 316.17495728 0.87898779]	[482.75213623 316.12527466 0.86126328]	[459.8578186 423.80587769 0.90486842]	[457.18783569 531.61425781 0.84028733]	[623.85687256 318.58624268 0.86908084]	[644.44177246 421.29501343 0.90157312]	[647.09912109 529.05480957 0.86592674]	[546.92474365 541.83953857 0.71153504]	[503.32662964 541.81054688 0.71370083]	[480.37353516 708.59747314 0.85393667]	[4.62244720e+02 8.62524902e+02 8.18160117e-01]	[590.5713501 541.88781738 0.70033026]	[603.48535156 708.56512451 0.85157979]	[6.16285645e+02 8.54896851e+02 7.55839944e-01]	[544.33312988 213.54284668 0.97631174]	[567.5760498 213.55528259 0.92200553]	[521.31494141 221.17982483 0.90974355]	[585.6161499 226.27119446 0.87302673]	[6.23882324e+02 8.98491760e+02 7.94631183e-01]	[6.41942566e+02 8.93266785e+02 8.26313078e-01]	[6.08538757e+02 8.70129333e+02 6.31711483e-01]	[4.64917175e+02 8.98497314e+02 7.18933880e-01]	[4.44345978e+02 8.93403015e+02 7.43047833e-01]	[4.62353607e+02 8.72759583e+02 6.46272719e-01]
[562.27996826 231.30867004 0.88611144]	[557.2052002 318.53015137 0.87964845]	[482.88162231 316.14309692 0.85208845]	[462.31610107 423.79537964 0.90054983]	[459.67660522 531.55175781 0.86837888]	[624.02642822 318.59436035 0.87746418]	[646.96514893 421.28265381 0.91114891]	[649.61187744 529.03997803 0.84131646]	[549.52996826 541.8782959 0.69044626]	[505.87103271 541.82000732 0.70322132]	[482.75949097 708.60955811 0.8612811 ]	[4.62299194e+02 8.60014709e+02 8.13633084e-01]	[595.70098877 544.36096191 0.68968636]	[605.87719727 708.58203125 0.85203993]	[6.18775208e+02 8.54895142e+02 7.62014747e-01]	[544.46282959 215.91542053 0.961927 ]	[572.62036133 215.91809082 0.89276576]	[523.75939941 223.66513062 0.91352028]	[588.08282471 226.29302979 0.86517471]	[6.23873169e+02 8.98480591e+02 7.95276761e-01]	[6.41935791e+02 8.93269348e+02 8.25976133e-01]	[6.08582581e+02 8.70129150e+02 6.31084204e-01]	[4.64889465e+02 8.98491943e+02 7.24161029e-01]	[4.44336945e+02 8.93385620e+02 7.47711957e-01]	[4.62409088e+02 8.72713257e+02 6.52953207e-01]
[562.47174072 228.85423279 0.88912064]	[559.76269531 318.59310913 0.89471722]	[485.40356445 316.16226196 0.83293235]	[462.43908691 423.81115723 0.88217676]	[459.73953247 531.55303955 0.87813705]	[626.50848389 318.64486694 0.87643605]	[647.10217285 421.30117798 0.8937158 ]	[652.17095947 528.97668457 0.83200175]	[552.0947876 544.36956787 0.67694896]	[505.98193359 541.90679932 0.68685269]	[482.85565186 708.56396484 0.86675519]	[4.62314545e+02 8.62511475e+02 8.12050104e-01]	[598.28582764 544.42242432 0.69789857]	[605.94104004 708.63427734 0.85810143]	[6.18769043e+02 8.54905884e+02 7.66078830e-01]	[547.00750732 213.52554321 0.91996968]	[580.2121582 213.56248474 0.90171683]	[523.93603516 221.10923767 0.91402888]	[593.13793945 226.26782227 0.83838177]	[6.23860046e+02 8.98474976e+02 8.03309262e-01]	[6.41910278e+02 8.93270935e+02 8.29410672e-01]	[6.08585388e+02 8.70125000e+02 6.38667941e-01]	[4.64898865e+02 8.98490967e+02 7.24518061e-01]	[4.44351532e+02 8.93383789e+02 7.48362124e-01]	[4.62415100e+02 8.72738831e+02 6.60720527e-01]
[564.96685791 228.79405212 0.87801099]	[562.2744751 318.57415771 0.91221511]	[487.95401001 316.1105957 0.81539077]	[467.44784546 423.81582642 0.83633739]	[459.81777954 531.56573486 0.87961125]	[629.02990723 318.6595459 0.86208355]	[649.59417725 421.2461853 0.87613857]	[657.33447266 526.47930908 0.83482897]	[557.18444824 541.85235596 0.67275417]	[511.06622314 541.7980957 0.66801202]	[482.95596313 708.51672363 0.84960306]	[4.62332275e+02 8.62493774e+02 8.09338689e-01]	[600.86688232 544.35272217 0.71361852]	[606.00201416 708.64477539 0.85911638]	[6.18798523e+02 8.57371216e+02 7.66519487e-01]	[552.112854 213.48945618 0.89899498]	[582.75720215 213.53781128 0.94725031]	[526.51342773 221.10223389 0.89090574]	[600.73272705 226.29403687 0.86704469]	[6.23891296e+02 8.98480774e+02 8.07635367e-01]	[6.41943970e+02 8.93271240e+02 8.37117553e-01]	[6.08581604e+02 8.70172485e+02 6.49801672e-01]	[4.64884247e+02 8.98449219e+02 7.24268019e-01]	[4.44343781e+02 8.93350403e+02 7.49412835e-01]	[4.64836273e+02 8.72735718e+02 6.55229986e-01]
[565.07910156 228.80160522 0.8661257 ]	[562.44012451 318.54788208 0.92806166]	[493.05615234 316.09790039 0.80363381]	[472.58822632 421.39022827 0.82955039]	[462.29492188 531.55163574 0.87339425]	[631.59375 318.65615845 0.84724444]	[652.17077637 421.34594727 0.84166336]	[662.41156006 526.51135254 0.86115086]	[559.80712891 539.29858398 0.68320471]	[516.16259766 539.21191406 0.6524384 ]	[485.46020508 708.55267334 0.83001047]	[4.62328156e+02 8.62499878e+02 8.11920822e-01]	[603.43640137 541.85241699 0.72160864]	[606.01635742 708.58148193 0.86915076]	[6.18838989e+02 8.57390808e+02 7.70112634e-01]	[557.19848633 213.51037598 0.90350896]	[582.86431885 215.88964844 0.97049481]	[531.58148193 221.17788696 0.85943896]	[600.8762207 228.77513123 0.89733201]	[6.23885803e+02 8.98483276e+02 8.07162941e-01]	[6.44333984e+02 8.93284546e+02 8.35600793e-01]	[6.08607117e+02 8.70201050e+02 6.48334026e-01]	[4.64881775e+02 8.98427795e+02 7.27661312e-01]	[4.44334015e+02 8.93333740e+02 7.54980028e-01]	[4.64820648e+02 8.72740540e+02 6.57452047e-01]
[truncated: 183 more rows]
