# Supplementary material for: Evaluation of functional tests performance using a camera-based and machine learning approach
Source: PLoS One. 2023 Nov 3;18(11):e0288279. doi: 10.1371/journal.pone.0288279 (PMC10624324; doi:10.1371/journal.pone.0288279)
Supplement: S1 Data — This dataset includes all the extracted keypoints of movements and the associated features and statistics, which were used for the analyses presented in the main manuscript. (ZIP) [file pone.0288279.s001.zip › PLOS_data_28032023/original_movement_data/CSV/000011_SDT_P_crop.csv]

[462.28527832 177.51435852 0.92857635]	[459.76046753 241.71714783 0.91055441]	[398.03973389 239.13694763 0.84422857]	[375.09661865 339.27484131 0.90066087]	[359.83029175 439.21807861 0.90682483]	[523.84350586 244.28163147 0.84601867]	[541.69525146 341.81567383 0.8470583 ]	[528.98925781 441.67294312 0.86326277]	[457.15649414 457.1696167 0.70611417]	[418.63973999 457.14007568 0.7177344 ]	[418.69366455 611.13537598 0.83366716]	[418.78042603 749.70855713 0.85513973]	[493.09902954 459.66116333 0.68357372]	[485.45483398 608.55926514 0.81941855]	[482.89886475 752.2230835 0.81648958]	[454.53567505 167.25218201 0.83728611]	[477.64968872 169.7432251 0.88445365]	[428.9730835 154.55238342 0.88064456]	[498.17437744 157.04057312 0.88063186]	[4.82934601e+02 7.90689636e+02 7.79150426e-01]	[503.39883423 788.05926514 0.79853189]	[4.77712402e+02 7.65036194e+02 6.32239819e-01]	[421.19140625 788.17871094 0.84752434]	[400.82055664 785.55969238 0.81419861]	[4.23801849e+02 7.62472656e+02 6.88502312e-01]
[462.28500366 177.51428223 0.92868072]	[459.7618103 241.71447754 0.91072667]	[398.04205322 239.13348389 0.84517336]	[375.09783936 339.27566528 0.90108424]	[359.83056641 439.21578979 0.90670002]	[523.84606934 244.28239441 0.84570247]	[541.69482422 341.81637573 0.84682769]	[528.98919678 441.67355347 0.86349398]	[457.16220093 457.16757202 0.70691633]	[418.64450073 457.1395874 0.71820295]	[418.697052 611.13299561 0.83407563]	[418.78039551 749.71234131 0.85402638]	[493.10305786 459.65731812 0.68374693]	[485.45733643 608.55743408 0.81878245]	[482.89810181 752.22607422 0.81546921]	[454.53527832 167.2522583 0.83739865]	[477.64926147 169.74247742 0.88440895]	[428.97399902 154.55332947 0.88091654]	[498.17340088 157.03926086 0.88079399]	[4.82928619e+02 7.90697998e+02 7.78010607e-01]	[503.39663696 788.06573486 0.79724455]	[4.77711700e+02 7.65038452e+02 6.30880415e-01]	[421.18823242 788.18206787 0.84639478]	[400.8175354 785.56085205 0.81314355]	[4.23801605e+02 7.62476685e+02 6.88992381e-01]
[462.29144287 175.01763916 0.9404071 ]	[459.76290894 241.71743774 0.91111839]	[398.04373169 239.13116455 0.84513587]	[375.12442017 339.2538147 0.90809602]	[362.1963501 439.19598389 0.90732497]	[523.85723877 244.28439331 0.84341806]	[541.72680664 341.80718994 0.85581881]	[529.0635376 441.72467041 0.85805357]	[457.11453247 457.11709595 0.69900513]	[418.58694458 454.62112427 0.70660222]	[418.71463013 611.09869385 0.83723921]	[418.77737427 749.72644043 0.85436821]	[493.10375977 457.18048096 0.68109989]	[485.4810791 608.57775879 0.80923313]	[482.91921997 752.20367432 0.81088316]	[452.08789062 162.13201904 0.82687467]	[477.67300415 164.70143127 0.86960143]	[428.99029541 154.52038574 0.8868618 ]	[498.16488647 156.97607422 0.8849861 ]	[4.82877655e+02 7.90662476e+02 7.80356705e-01]	[5.03345459e+02 7.88035645e+02 7.87501931e-01]	[4.80172913e+02 7.65006714e+02 6.22402966e-01]	[421.20626831 788.17333984 0.83877945]	[400.82788086 785.56304932 0.80981994]	[4.23788849e+02 7.62502991e+02 6.82589412e-01]
[462.2805481 174.93731689 0.94087332]	[459.78900146 241.70785522 0.91151917]	[398.06771851 239.09716797 0.85370821]	[377.48376465 339.24050903 0.90963829]	[362.2270813 439.16140747 0.89568418]	[523.90032959 246.77246094 0.84231675]	[541.77648926 341.76171875 0.87079775]	[534.10949707 441.73458862 0.85486037]	[457.14230347 454.62609863 0.69997621]	[418.62457275 454.5802002 0.70851356]	[418.73599243 608.60888672 0.84379673]	[418.7822876 749.72955322 0.8544932 ]	[493.10571289 457.15393066 0.68086809]	[485.48886108 608.5579834 0.8124882 ]	[482.93035889 752.19702148 0.8083815 ]	[452.05187988 159.56443787 0.83628923]	[477.68765259 162.13334656 0.86694664]	[431.47827148 154.49940491 0.88695812]	[498.18362427 156.95967102 0.89597917]	[482.86859131 790.61053467 0.7955848 ]	[503.34246826 785.61010742 0.79541194]	[4.80183472e+02 7.65012634e+02 6.19024515e-01]	[421.20648193 788.15533447 0.83249187]	[400.83169556 785.5413208 0.80122936]	[4.23799103e+02 7.62516968e+02 6.81237519e-01]
[462.25262451 174.84368896 0.93463933]	[459.79840088 241.69065857 0.91379178]	[398.08459473 239.06820679 0.86278111]	[377.50900269 339.16574097 0.91841632]	[362.34005737 439.15612793 0.87303996]	[523.91717529 246.79127502 0.84404188]	[541.80767822 339.2973938 0.87824321]	[539.21142578 441.74194336 0.87616444]	[457.14678955 454.58743286 0.69874811]	[418.63632202 452.07302856 0.70758784]	[418.77105713 608.57281494 0.84948075]	[418.78012085 749.7310791 0.85500848]	[493.11413574 457.10510254 0.68299621]	[485.49758911 608.53948975 0.80685407]	[482.86569214 749.74243164 0.83614975]	[452.01324463 157.02770996 0.85047233]	[477.6991272 159.53385925 0.87542325]	[431.51385498 154.44256592 0.88908881]	[498.26531982 154.56332397 0.92291743]	[4.80237030e+02 7.88103455e+02 7.69876361e-01]	[5.00721222e+02 7.85521851e+02 7.73929119e-01]	[4.80237732e+02 7.62472900e+02 5.95308185e-01]	[421.2170105 788.16790771 0.84153003]	[400.83255005 785.56658936 0.81280816]	[4.23784180e+02 7.64967590e+02 6.78072572e-01]
[462.26321411 172.48236084 0.93807089]	[459.79946899 241.67004395 0.91556025]	[398.08825684 239.05493164 0.86447203]	[377.52615356 339.17208862 0.9209525 ]	[364.84194946 439.14404297 0.86213696]	[523.90826416 246.77154541 0.8439073 ]	[541.8258667 341.67553711 0.87817043]	[539.31219482 441.80960083 0.896662 ]	[459.5843811 454.55447388 0.70135808]	[418.66625977 452.0423584 0.70808607]	[418.74316406 608.58642578 0.84714735]	[418.77383423 749.74121094 0.85281408]	[498.15606689 454.59866333 0.69157779]	[487.95401001 608.51263428 0.80524713]	[482.85653687 749.74523926 0.83316231]	[452.05355835 156.98980713 0.86176091]	[477.71157837 157.1013031 0.8800689 ]	[431.56314087 154.42961121 0.89382637]	[500.63873291 154.56097412 0.92435592]	[4.80240143e+02 7.88125732e+02 7.62231886e-01]	[5.00722351e+02 7.85537964e+02 7.70204425e-01]	[4.80216400e+02 7.62464966e+02 5.92694819e-01]	[421.22018433 788.1776123 0.84423614]	[400.8371582 785.58197021 0.81670952]	[4.23777771e+02 7.64973938e+02 6.82026148e-01]
[462.26849365 172.44728088 0.93753427]	[459.80270386 241.66983032 0.91501564]	[398.09735107 236.6751709 0.86682963]	[377.519104 339.17745972 0.91417181]	[367.42874146 439.17932129 0.85767019]	[523.90948486 246.78125 0.84431207]	[541.8480835 341.69760132 0.87603343]	[541.70385742 441.84918213 0.900787 ]	[457.21585083 452.07119751 0.69997692]	[418.64279175 452.02316284 0.70515931]	[418.74545288 608.57421875 0.84818596]	[418.79321289 749.74865723 0.85447496]	[498.14651489 454.59597778 0.6898765 ]	[487.92498779 608.52435303 0.80867529]	[482.85858154 749.75964355 0.83388424]	[452.06710815 156.95133972 0.86992937]	[477.71505737 157.05607605 0.88793761]	[434.01971436 154.42893982 0.89513344]	[500.63449097 154.56053162 0.92404366]	[4.80274536e+02 7.88150757e+02 7.60723412e-01]	[5.00761414e+02 7.85555603e+02 7.75595903e-01]	[4.80221130e+02 7.62497375e+02 6.02123737e-01]	[421.21261597 788.17352295 0.83689702]	[400.83053589 785.56829834 0.81623232]	[4.23801178e+02 7.64983459e+02 6.82713985e-01]
[462.2734375 172.42062378 0.93333393]	[459.802948 241.68226624 0.9126929 ]	[398.09347534 239.05609131 0.86448807]	[377.51519775 339.16751099 0.91199523]	[369.97631836 439.20776367 0.86178225]	[523.9050293 246.8012085 0.84430754]	[541.86315918 341.70675659 0.87708038]	[541.72973633 441.82080078 0.90624034]	[457.21951294 452.04702759 0.69728363]	[418.63821411 452.00308228 0.70310879]	[418.73764038 608.59802246 0.84403986]	[418.7911377 749.75305176 0.85270983]	[498.17724609 454.56765747 0.69060028]	[485.46588135 608.53619385 0.81551981]	[482.85189819 752.18127441 0.82942933]	[452.07485962 154.57945251 0.87365776]	[477.71279907 157.02305603 0.89255577]	[434.02404785 154.42445374 0.89676583]	[500.63769531 154.55201721 0.92664975]	[4.80314941e+02 7.88215576e+02 7.55703688e-01]	[5.00782806e+02 7.88005066e+02 7.70507812e-01]	[4.80182922e+02 7.64978943e+02 6.13143265e-01]	[421.19555664 788.1842041 0.83796036]	[400.81936646 785.57025146 0.81755579]	[4.23804901e+02 7.64983826e+02 6.84155881e-01]
[462.27786255 172.38978577 0.93122214]	[459.80657959 241.68952942 0.91271138]	[398.08596802 239.05584717 0.86363721]	[377.50540161 339.18847656 0.90615678]	[369.96875 439.21853638 0.86333168]	[523.90667725 246.81842041 0.84454316]	[541.85559082 341.69137573 0.88211834]	[541.75769043 441.82226562 0.91103727]	[457.20376587 452.06829834 0.69779778]	[418.62765503 452.02526855 0.7024619 ]	[418.73553467 608.60736084 0.84175688]	[418.77438354 752.17675781 0.84994143]	[498.15185547 454.58859253 0.68766302]	[485.45523071 608.53540039 0.8170501 ]	[482.86105347 752.21569824 0.82504749]	[452.05838013 154.5617218 0.87566948]	[477.70397949 156.97947693 0.89764243]	[434.01119995 154.45233154 0.89852566]	[500.63156128 154.55680847 0.92562807]	[4.80302002e+02 7.90637573e+02 7.58478880e-01]	[5.00776337e+02 7.88066772e+02 7.74257123e-01]	[4.80197083e+02 7.65003784e+02 6.13468289e-01]	[421.2093811 788.20935059 0.84825361]	[400.82580566 785.6116333 0.82826185]	[4.23773956e+02 7.65013916e+02 6.92710936e-01]
[462.27709961 172.38735962 0.93187368]	[459.79956055 241.69497681 0.91305846]	[398.0725708 239.0684967 0.86119211]	[377.51757812 339.19644165 0.90911573]	[369.90908813 439.20605469 0.86015821]	[523.90356445 246.80255127 0.84491926]	[541.86505127 341.68682861 0.88593942]	[541.78619385 441.81408691 0.91843396]	[457.17590332 452.06774902 0.69624287]	[418.61294556 452.01626587 0.70034432]	[418.72409058 608.59777832 0.84077477]	[418.76757812 752.20269775 0.84768039]	[495.69314575 454.59973145 0.68355387]	[485.45046997 608.52459717 0.81975424]	[482.86120605 752.21881104 0.82375157]	[452.046875 154.55502319 0.87607461]	[477.70602417 156.96943665 0.8978157 ]	[431.54382324 154.44380188 0.9010306 ]	[498.27224731 154.53639221 0.92918086]	[4.80305206e+02 7.90625427e+02 7.61570871e-01]	[5.00785095e+02 7.88056396e+02 7.77372360e-01]	[4.80194458e+02 7.65025391e+02 6.16390467e-01]	[421.21078491 788.21569824 0.84597731]	[400.82409668 788.0078125 0.82966256]	[4.21378143e+02 7.65044250e+02 6.97305322e-01]
[462.27642822 172.36985779 0.93095851]	[459.78579712 241.68310547 0.9156757 ]	[398.0632019 239.06388855 0.86063671]	[377.52087402 339.18508911 0.9127233 ]	[367.35995483 439.1807251 0.85988998]	[523.88586426 246.78521729 0.84627271]	[541.86413574 341.68289185 0.88484883]	[541.78405762 441.77056885 0.91749769]	[457.16049194 452.07168579 0.69480854]	[418.60696411 452.02346802 0.70096302]	[418.72009277 608.62127686 0.84006441]	[418.76138306 752.20574951 0.84742683]	[495.67492676 454.6020813 0.68287826]	[485.43041992 608.55578613 0.81955594]	[482.86193848 752.23114014 0.82374454]	[452.03271484 154.54304504 0.87626988]	[477.69998169 154.59216309 0.89878523]	[431.53192139 154.44245911 0.90175629]	[498.24438477 154.52619934 0.93017715]	[4.80302277e+02 7.90626709e+02 7.62637138e-01]	[5.00781494e+02 7.88062134e+02 7.79090643e-01]	[4.80204651e+02 7.65031006e+02 6.18277967e-01]	[421.21157837 788.21850586 0.84722036]	[400.82513428 788.01098633 0.82962108]	[4.21369415e+02 7.65040344e+02 6.98600411e-01]
[462.25985718 172.34629822 0.92614269]	[459.78125 241.68507385 0.91507596]	[398.04785156 239.07440186 0.85712868]	[377.50476074 339.15963745 0.91143715]	[364.81063843 439.13150024 0.86134905]	[523.87939453 246.7804718 0.84698212]	[541.84686279 339.28344727 0.88552475]	[541.78295898 441.78677368 0.91533488]	[457.17953491 454.55950928 0.69652903]	[418.63287354 452.0380249 0.70353281]	[418.71286011 608.61468506 0.8404029 ]	[418.75921631 752.21447754 0.84639508]	[495.69314575 454.61157227 0.68312615]	[485.41864014 608.54016113 0.82248318]	[482.86099243 752.23480225 0.82222492]	[452.00744629 154.52374268 0.87734854]	[477.67947388 154.56910706 0.89734143]	[431.50439453 154.43955994 0.90314162]	[498.20947266 154.52882385 0.92738402]	[4.80289886e+02 7.90629517e+02 7.58582771e-01]	[5.00778961e+02 7.88067078e+02 7.76900291e-01]	[4.80207733e+02 7.65047546e+02 6.18846536e-01]	[421.19970703 788.23803711 0.85178316]	[400.8119812 788.02648926 0.83687806]	[4.21369690e+02 7.65056396e+02 7.03974485e-01]
[462.22171021 172.32452393 0.92266178]	[459.7638855 241.70628357 0.91283303]	[398.03015137 239.06948853 0.85512263]	[375.10263062 339.19577026 0.90455186]	[362.3548584 439.17648315 0.87732208]	[523.85003662 246.83372498 0.84676868]	[541.85595703 339.29641724 0.88804597]	[541.75604248 441.77890015 0.91013068]	[457.16772461 454.59002686 0.69448537]	[418.618927 454.55270386 0.69696194]	[418.68435669 611.08587646 0.83562571]	[418.76342773 749.76434326 0.84902692]	[495.68365479 454.63546753 0.68305159]	[485.40179443 608.51776123 0.83082885]	[482.85598755 752.20953369 0.82456738]	[449.51391602 154.50280762 0.88039207]	[477.6340332 154.56254578 0.89010763]	[431.47891235 154.42507935 0.90414244]	[498.14749146 154.57302856 0.91489953]	[4.80267487e+02 7.90599731e+02 7.60134637e-01]	[5.00767792e+02 7.88040894e+02 7.75975585e-01]	[4.80209686e+02 7.65025146e+02 6.16544247e-01]	[421.20404053 788.19494629 0.84686226]	[400.81045532 785.59735107 0.82830364]	[4.21382904e+02 7.64996460e+02 6.89951777e-01]
[462.18997192 172.32035828 0.92029428]	[459.73553467 241.71916199 0.91063488]	[395.61517334 239.0736084 0.84917319]	[375.07559204 339.19396973 0.90128326]	[362.30419922 439.15856934 0.88628316]	[523.82476807 249.29994202 0.84766144]	[541.80615234 341.70202637 0.88358748]	[541.73400879 441.76449585 0.90934354]	[457.15661621 454.61016846 0.69546473]	[418.60003662 454.57373047 0.69845694]	[418.65136719 611.12890625 0.83402628]	[418.74981689 749.72027588 0.85492271]	[495.66851807 457.10678101 0.68544036]	[485.40246582 608.50042725 0.83348316]	[482.85577393 752.21435547 0.8226794 ]	[449.47335815 154.50160217 0.8800444 ]	[477.58895874 154.56820679 0.88071561]	[428.99212646 154.4352417 0.91105723]	[495.68225098 154.58499146 0.90710729]	[4.80266693e+02 7.90623962e+02 7.57654369e-01]	[5.00773956e+02 7.88060547e+02 7.78700948e-01]	[4.80203461e+02 7.65028870e+02 6.18779421e-01]	[421.22314453 788.1762085 0.84655607]	[400.81951904 785.57855225 0.82158786]	[4.21371155e+02 7.62505737e+02 6.84072793e-01]
[459.85058594 172.301651 0.91849828]	[459.69268799 241.72084045 0.90851277]	[395.58517456 239.07537842 0.8461197 ]	[375.06118774 339.21102905 0.90225154]	[362.24685669 439.16729736 0.89469552]	[523.76916504 249.30229187 0.84706664]	[541.76147461 339.29934692 0.88322872]	[541.69372559 441.7744751 0.90115249]	[457.09970093 457.10235596 0.69377249]	[418.55981445 454.60580444 0.69881594]	[418.62966919 611.1038208 0.8346591 ]	[418.72436523 749.72167969 0.85260981]	[493.13684082 457.15808105 0.68615854]	[485.36505127 608.51287842 0.83776063]	[482.8444519 752.22735596 0.82165915]	[449.45169067 154.49311829 0.88250524]	[475.14630127 154.55871582 0.87933075]	[428.95697021 154.46203613 0.90909547]	[495.62518311 156.96105957 0.8985396 ]	[4.80277802e+02 7.90627930e+02 7.52882421e-01]	[5.00783295e+02 7.88063416e+02 7.76175618e-01]	[4.80184998e+02 7.65048950e+02 6.18223667e-01]	[421.22186279 788.17425537 0.85011446]	[400.81842041 785.5824585 0.82338214]	[4.21339539e+02 7.62508911e+02 6.94589138e-01]
[459.82125854 172.29985046 0.92037368]	[459.6602478 241.73335266 0.9029637 ]	[395.56036377 239.09701538 0.83964574]	[375.01333618 339.23760986 0.88700891]	[362.21307373 439.17272949 0.90231091]	[521.38641357 249.30007935 0.84954053]	[541.70263672 341.71252441 0.86883211]	[539.28497314 441.72268677 0.894719 ]	[457.06634521 457.10971069 0.69188631]	[416.1413269 454.61886597 0.69590628]	[418.61306763 608.63934326 0.8344934 ]	[418.71609497 749.69378662 0.85444224]	[493.11608887 457.15441895 0.68572158]	[482.96365356 606.08947754 0.84348279]	[482.84719849 752.21008301 0.82408416]	[446.95471191 154.49591064 0.88463891]	[475.09664917 154.5544281 0.87304425]	[428.92254639 154.46807861 0.90585166]	[493.09893799 156.96061707 0.89186871]	[4.80288513e+02 7.90605713e+02 7.57656872e-01]	[5.00800598e+02 7.88041321e+02 7.79294908e-01]	[4.80183350e+02 7.65028870e+02 6.19096875e-01]	[421.23181152 788.16619873 0.85055381]	[400.82852173 785.57452393 0.81771207]	[4.21331329e+02 7.62472229e+02 6.96508110e-01]
[459.77581787 172.27706909 0.91728306]	[459.63433838 241.72402954 0.89797086]	[395.54275513 239.08450317 0.83840901]	[372.53283691 339.27249146 0.8673718 ]	[362.23538208 439.18942261 0.90423703]	[521.35919189 249.29905701 0.8494755 ]	[539.29309082 341.72399902 0.85347134]	[539.22058105 441.71896362 0.87867427]	[454.59420776 454.63745117 0.68821812]	[416.10113525 454.57122803 0.68714571]	[418.60934448 611.07128906 0.83167011]	[418.72351074 749.66717529 0.85909802]	[490.55307007 457.14559937 0.68505305]	[482.95651245 606.09460449 0.84255689]	[482.83813477 752.18786621 0.82797468]	[446.89230347 154.48141479 0.89195973]	[472.58813477 154.53807068 0.86723197]	[426.44030762 154.47137451 0.90315408]	[493.03601074 156.97944641 0.88733643]	[4.80269043e+02 7.88211670e+02 7.62003183e-01]	[5.00775787e+02 7.88006836e+02 7.76444912e-01]	[4.80196045e+02 7.65001648e+02 6.16087496e-01]	[421.23132324 788.12658691 0.83899784]	[400.83114624 785.52130127 0.81102961]	[4.21337830e+02 7.62434753e+02 6.89549863e-01]
[459.73983765 172.27307129 0.91842514]	[459.61126709 241.71878052 0.89193785]	[395.51651001 239.07443237 0.83397132]	[372.5 339.24368286 0.86489844]	[359.82937622 439.17407227 0.90519047]	[521.33483887 246.8380127 0.8488462 ]	[539.20996094 341.75531006 0.83861709]	[536.63604736 439.30548096 0.85482687]	[452.046875 454.63427734 0.67754 ]	[416.02893066 454.56808472 0.67028362]	[418.57971191 608.60675049 0.83395767]	[418.69326782 749.70690918 0.85304374]	[487.98321533 457.14736938 0.68727899]	[482.94873047 606.07659912 0.84951299]	[482.8336792 752.18450928 0.82987958]	[444.43405151 154.47444153 0.90208411]	[472.5378418 154.53489685 0.86461359]	[426.40612793 154.46525574 0.90398425]	[490.53250122 156.99092102 0.88814998]	[4.80243042e+02 7.88209229e+02 7.59056807e-01]	[5.00760803e+02 7.88010437e+02 7.76077390e-01]	[4.80204620e+02 7.64991638e+02 6.17064893e-01]	[421.22451782 788.12164307 0.83875477]	[400.8163147 785.52716064 0.8197239 ]	[4.21303986e+02 7.62497986e+02 6.95691228e-01]
[459.72167969 172.25297546 0.91542923]	[459.59002686 241.71144104 0.88688064]	[393.06829834 239.0705719 0.83067596]	[372.45864868 339.27590942 0.85852689]	[359.77215576 439.07540894 0.89813113]	[521.31921387 246.8301239 0.84859425]	[536.72698975 341.7203064 0.83440119]	[531.61590576 439.30819702 0.85884017]	[452.01153564 457.13555908 0.68304396]	[416.02505493 454.60528564 0.67715561]	[418.54110718 608.58569336 0.83617371]	[418.67977905 749.7052002 0.84924471]	[485.4881897 459.63781738 0.70408994]	[482.95046997 606.08563232 0.84993374]	[482.83105469 752.18426514 0.82950914]	[444.40887451 154.45228577 0.91129637]	[470.0534668 154.51924133 0.86533839]	[426.36627197 154.45146179 0.90867352]	[490.51470947 157.00065613 0.88702625]	[4.80248383e+02 7.88234009e+02 7.59200335e-01]	[5.00768738e+02 7.88025635e+02 7.81161427e-01]	[4.80186676e+02 7.64993042e+02 6.18873358e-01]	[421.25015259 788.14056396 0.83588076]	[400.81964111 785.57122803 0.81918359]	[4.21291901e+02 7.62484131e+02 6.90885544e-01]
[459.71066284 172.24530029 0.91219938]	[459.58050537 241.70407104 0.88523126]	[393.05621338 239.06227112 0.83078384]	[372.45285034 339.27471924 0.85869449]	[359.74353027 436.69509888 0.90139937]	[521.30853271 246.82176208 0.84887487]	[536.64935303 341.6930542 0.83586437]	[529.04034424 439.24411011 0.87374902]	[449.52255249 454.63452148 0.67799884]	[413.57226562 454.57525635 0.67300421]	[416.17227173 608.55865479 0.83590859]	[418.66888428 749.7109375 0.84699649]	[485.47119141 457.1494751 0.70374191]	[482.94345093 606.05700684 0.85596478]	[482.83151245 752.1807251 0.83026516]	[444.39532471 154.44389343 0.91484123]	[470.03259277 154.512146 0.86690438]	[426.35003662 154.43832397 0.91159213]	[490.49917603 156.99928284 0.88665092]	[4.80248169e+02 7.90587646e+02 7.57690847e-01]	[5.00771820e+02 7.88024292e+02 7.81605542e-01]	[4.80191925e+02 7.64988098e+02 6.20803595e-01]	[421.24435425 788.14733887 0.84300166]	[400.81436157 785.58111572 0.82380718]	[4.21277435e+02 7.62499390e+02 6.93256378e-01]
[459.71252441 169.87733459 0.91172421]	[459.58877563 241.69065857 0.88925338]	[393.06930542 236.67851257 0.83339775]	[369.98727417 339.23687744 0.86119324]	[359.73025513 439.10775757 0.90811598]	[521.32745361 246.82278442 0.84927702]	[534.09375 339.28796387 0.83556002]	[526.55108643 439.23422241 0.87745982]	[449.52902222 454.60644531 0.67682165]	[413.58123779 454.55975342 0.67319942]	[418.5383606 608.57415771 0.83334982]	[418.67260742 749.7098999 0.84907085]	[485.49676514 457.11938477 0.69694686]	[482.94842529 606.05511475 0.85626847]	[482.83520508 752.19219971 0.82813084]	[444.39416504 154.43595886 0.91632152]	[470.03063965 154.5068512 0.86796498]	[426.34353638 154.42900085 0.91275841]	[490.49258423 156.99937439 0.88586599]	[4.80241394e+02 7.90598999e+02 7.52682686e-01]	[5.00759766e+02 7.88039978e+02 7.76446044e-01]	[4.80205872e+02 7.64989502e+02 6.20357335e-01]	[421.25076294 788.14868164 0.84282637]	[400.81732178 785.58026123 0.82100725]	[4.21277679e+02 7.62488525e+02 6.92294359e-01]
[459.71185303 169.86929321 0.91017842]	[459.58834839 241.703125 0.88787806]	[393.0559082 239.05618286 0.83163851]	[369.98632812 339.2354126 0.86180866]	[359.69662476 439.08776855 0.90794444]	[521.3371582 246.83340454 0.84915137]	[531.59118652 339.2878418 0.8396374 ]	[526.51727295 439.25552368 0.89010906]	[449.52801514 454.60290527 0.6769653 ]	[413.58291626 452.07064819 0.67001283]	[418.53677368 608.58111572 0.83299893]	[418.66946411 749.7164917 0.84892672]	[485.48556519 457.12988281 0.70129573]	[482.94604492 606.06262207 0.85481602]	[482.83847046 752.20703125 0.82690185]	[444.38912964 154.42692566 0.91727298]	[470.02734375 154.49847412 0.86921251]	[426.34243774 154.42454529 0.91443408]	[490.48471069 156.99739075 0.88712364]	[4.80233490e+02 7.90596558e+02 7.47260630e-01]	[5.00753876e+02 7.88041931e+02 7.72834063e-01]	[4.80215485e+02 7.65007629e+02 6.21297777e-01]	[421.2421875 788.1539917 0.84483099]	[400.81192017 785.58496094 0.82223362]	[4.21275330e+02 7.62505005e+02 6.92151725e-01]
[459.71856689 169.86633301 0.91022259]	[459.60366821 241.70257568 0.89283222]	[393.06964111 239.05195618 0.83256531]	[372.43554688 339.20709229 0.86609936]	[359.68438721 436.68615723 0.90518069]	[521.36505127 249.29592896 0.850357 ]	[531.57995605 339.2913208 0.83781379]	[526.46124268 439.26828003 0.89270043]	[451.99804688 454.61419678 0.6765762 ]	[416.03082275 454.5696106 0.67382723]	[418.55990601 608.58666992 0.83507025]	[418.67355347 749.70629883 0.85116619]	[485.47103882 457.13702393 0.70311129]	[482.94888306 606.04333496 0.85650802]	[482.84237671 752.19610596 0.82570225]	[444.3989563 154.42573547 0.91299766]	[470.03381348 154.49446106 0.86918986]	[426.37423706 154.40480042 0.91134334]	[490.48962402 156.9790802 0.89057219]	[4.80228577e+02 7.88217651e+02 7.40568578e-01]	[5.00744812e+02 7.88025574e+02 7.62011588e-01]	[4.80217987e+02 7.64987976e+02 6.14670694e-01]	[421.24057007 788.13824463 0.84130144]	[400.81478882 785.56335449 0.81913769]	[4.21280762e+02 7.62490540e+02 6.92012370e-01]
[459.74176025 169.79147339 0.89958125]	[459.61999512 241.6943512 0.89747608]	[395.49676514 236.6683197 0.83433473]	[372.45184326 339.18704224 0.86854559]	[359.68258667 439.09002686 0.91084647]	[521.38726807 246.83436584 0.85146123]	[531.57232666 339.28573608 0.84056675]	[526.42785645 439.2718811 0.90388542]	[452.00622559 454.59454346 0.67897272]	[416.04428101 452.06594849 0.67674875]	[418.56954956 608.56304932 0.83979189]	[418.67306519 749.72259521 0.85258359]	[485.465271 457.12219238 0.70267248]	[482.95245361 606.04211426 0.85712063]	[482.84918213 752.18066406 0.82827818]	[444.41879272 154.36482239 0.90995842]	[472.51409912 154.43267822 0.87404001]	[426.4041748 154.42074585 0.9097957 ]	[490.49325562 156.97843933 0.89145988]	[4.80205170e+02 7.88178162e+02 7.41263390e-01]	[5.00726196e+02 7.85607727e+02 7.58111298e-01]	[4.80246033e+02 7.64965332e+02 6.07707739e-01]	[421.25909424 788.14825439 0.84377193]	[400.83013916 785.58441162 0.82361287]	[4.21267029e+02 7.64959473e+02 6.96397424e-01]
[459.80599976 167.28541565 0.89219683]	[459.646698 241.66767883 0.90562844]	[395.53372192 236.6290741 0.84842432]	[372.47213745 339.16711426 0.87482452]	[359.69796753 436.68338013 0.90771461]	[521.41210938 246.83454895 0.85111845]	[531.59960938 339.30090332 0.83376652]	[526.41851807 439.29412842 0.90467644]	[452.04663086 454.59405518 0.68346369]	[416.08346558 452.05737305 0.68321317]	[418.59350586 608.56402588 0.8396554 ]	[418.69906616 749.72680664 0.85374111]	[485.48358154 457.13421631 0.70299685]	[482.96688843 606.078125 0.84498692]	[482.84735107 752.20025635 0.82540983]	[446.88986206 151.96658325 0.89955503]	[472.58938599 154.35360718 0.87829942]	[426.43237305 154.42489624 0.91222143]	[490.52590942 156.95552063 0.89386523]	[4.80230042e+02 7.88213928e+02 7.45848358e-01]	[5.00737701e+02 7.88023071e+02 7.61399209e-01]	[4.80229675e+02 7.65000244e+02 6.05083287e-01]	[421.26119995 788.15014648 0.84097946]	[400.83651733 785.57775879 0.82231843]	[4.21294189e+02 7.64975525e+02 6.93808079e-01]
[462.20053101 167.22900391 0.88927311]	[459.66851807 241.65492249 0.90897 ]	[395.56314087 236.62281799 0.85447556]	[372.51071167 339.15081787 0.88205832]	[359.72644043 436.62930298 0.89816612]	[523.79534912 246.82389832 0.84959358]	[534.17895508 341.72418213 0.82371551]	[526.44122314 439.31604004 0.89328951]	[454.54229736 454.61010742 0.68994302]	[416.15185547 454.55200195 0.69712949]	[418.62722778 611.06677246 0.8341409 ]	[418.73043823 749.73895264 0.85221273]	[487.92074585 457.15014648 0.70301318]	[485.38766479 608.51843262 0.83221018]	[482.84747314 752.21600342 0.82325953]	[449.43807983 151.91929626 0.89177352]	[475.13189697 151.98876953 0.89132768]	[426.45666504 154.42706299 0.90944207]	[493.04653931 154.58686829 0.88985306]	[4.80237640e+02 7.90594421e+02 7.45056570e-01]	[5.00743256e+02 7.88044922e+02 7.66607642e-01]	[4.80216400e+02 7.65033813e+02 6.08460248e-01]	[421.26681519 788.16156006 0.82739091]	[400.84085083 785.58331299 0.81113517]	[4.21337891e+02 7.64995605e+02 6.84623539e-01]
[462.26733398 167.23999023 0.89144373]	[459.69290161 241.65393066 0.91115719]	[395.58874512 236.61779785 0.85858727]	[372.53118896 339.18701172 0.88068354]	[359.74023438 436.64245605 0.89604616]	[523.82000732 246.82467651 0.84783977]	[539.16125488 341.75585938 0.83145905]	[526.48156738 441.69122314 0.88730544]	[454.55813599 457.12844849 0.6935643 ]	[416.14852905 454.61148071 0.69815898]	[418.6517334 611.13140869 0.83319861]	[418.75299072 749.76086426 0.8516795 ]	[487.94287109 459.64144897 0.70304191]	[485.42770386 608.55108643 0.82708108]	[482.85461426 752.21020508 0.82082123]	[451.9921875 151.90040588 0.89119184]	[477.64614868 151.98626709 0.90774202]	[428.94519043 154.42118835 0.90768927]	[495.61495972 154.58836365 0.89285266]	[4.80257385e+02 7.90586365e+02 7.50526011e-01]	[5.00760681e+02 7.88030334e+02 7.67980218e-01]	[4.80208557e+02 7.65019409e+02 6.01761580e-01]	[421.28552246 788.19573975 0.82613051]	[403.2437439 788.00891113 0.80414915]	[4.21356384e+02 7.65001282e+02 6.83913827e-01]
[462.30297852 167.24656677 0.89305294]	[459.73025513 241.64422607 0.91456544]	[395.61831665 236.6164856 0.86221939]	[375.00619507 339.20184326 0.89537317]	[359.74923706 436.64834595 0.89713943]	[523.86151123 246.81713867 0.84674966]	[539.28179932 341.78479004 0.8455922 ]	[528.96240234 441.69564819 0.87155658]	[454.61853027 457.13391113 0.68943894]	[416.16650391 454.63653564 0.69236743]	[418.68008423 611.13226318 0.83584219]	[418.77963257 749.76745605 0.852898 ]	[490.49145508 457.19842529 0.68686789]	[485.42443848 608.56134033 0.82608283]	[482.85336304 752.22045898 0.81957442]	[452.05184937 151.89920044 0.89868331]	[477.7071228 154.31825256 0.91990697]	[428.98587036 154.40370178 0.9099834 ]	[495.68121338 154.58390808 0.89896542]	[4.80283020e+02 7.90631836e+02 7.52654135e-01]	[5.00772644e+02 7.88061035e+02 7.69281507e-01]	[4.80193726e+02 7.65028320e+02 6.07554197e-01]	[421.26824951 788.22052002 0.83405262]	[400.85397339 788.02038574 0.81085527]	[4.21382965e+02 7.64999634e+02 6.85558081e-01]
[462.32647705 167.2718811 0.89524078]	[459.74984741 241.64855957 0.91674751]	[395.6463623 236.62684631 0.86238331]	[375.05334473 339.19522095 0.90224433]	[359.77993774 436.68301392 0.89196867]	[523.87475586 246.8028717 0.84550077]	[541.69042969 341.77175903 0.85725135]	[529.05834961 441.71765137 0.8625409 ]	[457.07495117 454.6388855 0.69182909]	[418.56970215 454.58752441 0.69370472]	[418.73223877 611.06359863 0.84435415]	[418.81085205 749.77301025 0.8518163 ]	[490.53842163 457.17071533 0.68359905]	[485.4375 608.55389404 0.822622 ]	[482.85372925 752.21459961 0.82085389]	[454.55029297 151.91227722 0.90427011]	[477.74673462 154.34103394 0.92723221]	[431.48898315 154.40112305 0.90573931]	[498.15063477 154.57727051 0.91149598]	[4.80283600e+02 7.90600403e+02 7.58370101e-01]	[5.00776947e+02 7.88036987e+02 7.71195352e-01]	[4.80188568e+02 7.65042725e+02 6.11101627e-01]	[421.27166748 788.21710205 0.83616799]	[403.24389648 788.01745605 0.81085247]	[4.23812317e+02 7.65004639e+02 6.79532170e-01]
[462.36444092 169.74159241 0.89479429]	[459.77029419 241.64230347 0.91743082]	[398.04165649 236.63391113 0.86458343]	[375.09841919 339.14468384 0.91230518]	[359.81152344 436.64022827 0.87892926]	[523.88995361 246.77867126 0.84390229]	[541.75964355 341.70962524 0.87790573]	[534.15197754 441.6678772 0.85543609]	[457.08905029 454.62496948 0.69507986]	[418.59896851 454.58950806 0.70017481]	[418.75057983 608.63751221 0.84645331]	[421.13494873 752.16705322 0.85223323]	[490.52148438 457.14160156 0.68227726]	[485.44760132 608.54748535 0.82419986]	[482.85232544 752.21252441 0.82224041]	[454.62014771 151.98796082 0.90679646]	[480.12765503 154.39743042 0.93154955]	[434.03329468 154.42453003 0.91138744]	[498.19140625 154.57131958 0.92770988]	[4.80273712e+02 7.90589050e+02 7.64041126e-01]	[5.00764709e+02 7.88033081e+02 7.73339272e-01]	[4.80192993e+02 7.65042175e+02 6.10093832e-01]	[421.27825928 788.20684814 0.8378588 ]	[403.25604248 788.00762939 0.81111437]	[4.23814240e+02 7.65012756e+02 6.78478301e-01]
[462.384552 169.84742737 0.9029969 ]	[459.7925415 241.64332581 0.91714519]	[398.06311035 236.63757324 0.8669247 ]	[375.08026123 339.11801147 0.91032165]	[362.20230103 436.69076538 0.88559729]	[523.91229248 246.76303101 0.84481847]	[541.80560303 341.67984009 0.88421857]	[536.73498535 441.6751709 0.86258966]	[454.61868286 454.56082153 0.68547708]	[418.55654907 452.03207397 0.69271731]	[418.7444458 608.6272583 0.84320152]	[421.14239502 752.16711426 0.84799689]	[488.00701904 457.09942627 0.6841104 ]	[485.45397949 608.52667236 0.82084882]	[482.85134888 752.20648193 0.82295251]	[454.63571167 154.39401245 0.90331811]	[480.1473999 154.45974731 0.93405181]	[434.05105591 154.4012146 0.91587639]	[498.25811768 154.53396606 0.94018632]	[4.80288422e+02 7.90588257e+02 7.60832369e-01]	[5.00780731e+02 7.88031189e+02 7.70595372e-01]	[4.80177826e+02 7.65042908e+02 6.14725292e-01]	[421.2767334 788.21325684 0.83969337]	[403.24914551 788.01330566 0.81061071]	[4.23835968e+02 7.65008118e+02 6.75904512e-01]
[462.37786865 169.86158752 0.90402842]	[459.80270386 241.6552887 0.91447794]	[398.06292725 236.66534424 0.86391038]	[375.12554932 339.15490723 0.91531056]	[362.22317505 439.07388306 0.8790229 ]	[523.92559814 246.76216125 0.84605187]	[541.8427124 339.28494263 0.88156146]	[539.29632568 441.68408203 0.89419806]	[457.15579224 452.05310059 0.69522381]	[418.61843872 452.00701904 0.70556003]	[418.75985718 608.62524414 0.8471033 ]	[421.19607544 749.7588501 0.85084033]	[495.62606812 454.57873535 0.67833269]	[487.91769409 608.57409668 0.80092371]	[482.85089111 752.20837402 0.8250308 ]	[454.62948608 154.41444397 0.90284741]	[480.13632202 154.47343445 0.93034965]	[434.0647583 154.41542053 0.91596717]	[498.27267456 154.53887939 0.94202685]	[4.80314880e+02 7.88232483e+02 7.70613670e-01]	[5.00794769e+02 7.88016174e+02 7.78870344e-01]	[4.80161987e+02 7.65053467e+02 6.22771025e-01]	[421.27279663 788.23516846 0.83565724]	[403.24609375 788.02124023 0.81154966]	[4.23899597e+02 7.64986206e+02 6.72959268e-01]
[462.41357422 169.81842041 0.89468706]	[459.82522583 241.65644836 0.91345084]	[398.07400513 236.66740417 0.86336201]	[377.49310303 339.15350342 0.91556448]	[362.22290039 439.11877441 0.88351214]	[523.93804932 246.76556396 0.84464687]	[541.87536621 339.26037598 0.89206219]	[541.73913574 441.71298218 0.91679823]	[457.20965576 452.01055908 0.6973061 ]	[418.63757324 449.48718262 0.70442629]	[418.78372192 611.07226562 0.84116894]	[421.24993896 752.20001221 0.84157491]	[498.16009521 452.04837036 0.68395013]	[487.91702271 608.56231689 0.80388236]	[482.84936523 752.20251465 0.82482791]	[457.08947754 154.37487793 0.91124243]	[480.16650391 154.44528198 0.93816429]	[434.09411621 154.4173584 0.92440081]	[500.62854004 154.53825378 0.94407427]	[4.80324005e+02 7.90587463e+02 7.78736532e-01]	[5.00793396e+02 7.88013428e+02 7.79675782e-01]	[4.80162292e+02 7.65048523e+02 6.20960236e-01]	[421.23849487 790.64624023 0.83701187]	[400.83654785 788.0625 0.81661958]	[4.26402618e+02 7.65057068e+02 6.80975914e-01]
[462.42654419 169.76622009 0.88988936]	[459.85388184 241.65704346 0.91185027]	[398.09259033 236.66656494 0.86661386]	[377.5090332 339.13809204 0.91233242]	[362.29974365 439.17523193 0.88618708]	[523.96148682 246.76591492 0.84209758]	[541.89306641 341.68276978 0.89133137]	[541.80914307 441.69546509 0.92890728]	[457.21298218 452.0223999 0.69640136]	[418.62332153 449.49917603 0.69915509]	[418.80010986 611.0657959 0.84202433]	[421.25192261 752.19677734 0.84196544]	[498.19036865 452.0663147 0.68361765]	[485.49801636 608.55456543 0.80751449]	[482.85348511 752.20123291 0.82418412]	[457.11206055 154.32817078 0.91997612]	[480.17868042 154.41586304 0.94203919]	[434.10891724 154.43632507 0.92689764]	[498.25845337 154.56602478 0.93880576]	[4.80320953e+02 7.90593018e+02 7.79343963e-01]	[5.00792694e+02 7.88018677e+02 7.79119313e-01]	[4.80169098e+02 7.65048218e+02 6.19613469e-01]	[421.24716187 790.63690186 0.83809364]	[400.84976196 788.05249023 0.81519866]	[4.26398376e+02 7.65061523e+02 6.79440856e-01]
[462.43945312 167.29743958 0.87850404]	[459.85653687 241.66012573 0.91022921]	[398.08853149 236.66644287 0.8666997 ]	[377.51119995 339.14389038 0.91321361]	[362.34597778 439.17202759 0.87536991]	[523.96734619 246.76330566 0.83943981]	[541.95300293 341.67596436 0.89640665]	[541.86499023 439.29608154 0.93632966]	[459.59936523 449.51135254 0.69409448]	[418.64865112 449.47784424 0.70020992]	[418.78100586 611.1149292 0.83744949]	[421.24411011 752.19604492 0.84148651]	[498.22335815 452.04083252 0.68364239]	[487.92355347 608.56634521 0.80317312]	[482.85388184 752.18597412 0.82596064]	[457.12316895 151.97058105 0.92407382]	[480.19192505 154.37817383 0.94619578]	[434.10931396 154.4487915 0.92959088]	[498.23071289 154.57696533 0.93368888]	[4.80303680e+02 7.88220520e+02 7.79257894e-01]	[5.00781189e+02 7.88000061e+02 7.78224230e-01]	[4.80169312e+02 7.65032837e+02 6.14669442e-01]	[421.24761963 790.63183594 0.83928925]	[400.84542847 788.05023193 0.81635112]	[4.26390839e+02 7.65060303e+02 6.75762117e-01]
[462.44122314 167.27490234 0.87512404]	[459.85101318 241.68450928 0.90823603]	[398.07275391 239.05300903 0.86298764]	[377.50942993 339.16226196 0.91187543]	[364.79718018 439.16921997 0.86868346]	[523.97143555 246.80363464 0.83868545]	[544.29663086 341.7166748 0.88814884]	[541.95318604 439.29650879 0.92764807]	[457.21524048 449.51101685 0.68843484]	[418.64575195 449.47503662 0.69728577]	[418.75692749 611.15045166 0.83419734]	[421.22711182 749.77001953 0.84466553]	[498.17236328 452.02944946 0.67691165]	[485.49801636 608.56817627 0.80383265]	[482.85842896 752.17504883 0.8260442 ]	[457.12414551 151.95089722 0.92407978]	[480.19320679 154.36354065 0.94648987]	[434.10888672 154.45462036 0.92935544]	[498.21798706 154.5846405 0.9289844 ]	[4.80290649e+02 7.88195374e+02 7.76832879e-01]	[5.00776062e+02 7.85600281e+02 7.77940750e-01]	[4.80179993e+02 7.65015808e+02 6.11840546e-01]	[421.253479 790.61779785 0.8363958 ]	[400.84899902 788.0390625 0.81396163]	[4.26370697e+02 7.65019714e+02 6.70773089e-01]
[462.43655396 167.26821899 0.8755759 ]	[459.83560181 241.7033844 0.90814877]	[398.06530762 239.06436157 0.86099178]	[377.51278687 339.14181519 0.91147178]	[364.78445435 439.15319824 0.86520469]	[523.95904541 246.81434631 0.83949155]	[544.29119873 341.72451782 0.88884395]	[544.35961914 439.31576538 0.9285503 ]	[457.21017456 449.49621582 0.69288021]	[418.65020752 449.4619751 0.70293933]	[418.73269653 611.13677979 0.8338654 ]	[421.19796753 752.17175293 0.84444809]	[498.16400146 452.01516724 0.68083906]	[485.49490356 608.54376221 0.8064388 ]	[482.85379028 752.18969727 0.82620639]	[457.12313843 151.93823242 0.92445982]	[480.1947937 154.360672 0.94589245]	[434.09255981 154.43836975 0.92876476]	[498.21691895 154.59043884 0.92777896]	[4.80283966e+02 7.88226196e+02 7.73512244e-01]	[5.00772430e+02 7.88015930e+02 7.80768752e-01]	[4.80178955e+02 7.65029053e+02 6.16217613e-01]	[421.25030518 790.62963867 0.8426562 ]	[400.84228516 788.05767822 0.82350373]	[4.23907410e+02 7.65026245e+02 6.71828985e-01]
[462.43078613 167.29275513 0.88021147]	[459.82562256 241.70498657 0.90817487]	[398.05471802 239.06365967 0.85795444]	[377.52130127 339.13015747 0.9147411 ]	[364.77227783 439.16540527 0.86738181]	[523.94842529 246.82418823 0.83990651]	[544.29577637 341.7258606 0.88902432]	[544.3704834 441.70422363 0.9266175 ]	[457.18197632 449.50738525 0.69353181]	[418.64804077 449.46435547 0.70455658]	[418.70120239 611.10595703 0.83481568]	[421.18493652 752.17382812 0.84435403]	[495.68463135 452.04257202 0.67641217]	[485.47930908 608.55041504 0.81170982]	[482.8543396 752.1819458 0.82699746]	[457.11682129 151.96472168 0.92229402]	[480.18539429 154.37664795 0.94401997]	[434.09118652 154.43061829 0.9276076 ]	[498.21643066 154.58354187 0.92800486]	[4.80283295e+02 7.88216919e+02 7.71510899e-01]	[5.00775848e+02 7.88008789e+02 7.79391348e-01]	[4.80181915e+02 7.65020996e+02 6.16944671e-01]	[421.25830078 790.61523438 0.84127986]	[400.84661865 788.0513916 0.82241058]	[4.23896454e+02 7.65023804e+02 6.71343803e-01]
[462.42114258 169.72331238 0.88539404]	[459.81390381 241.71772766 0.90837312]	[398.04217529 239.06816101 0.85670447]	[377.48049927 339.1368103 0.90896153]	[362.33410645 439.2019043 0.88133049]	[523.93756104 246.84364319 0.84031671]	[541.95611572 341.71499634 0.8908782 ]	[544.37371826 441.73336792 0.92523354]	[457.14776611 452.0166626 0.69076896]	[418.62030029 449.49499512 0.70030177]	[418.7069397 611.13183594 0.83500034]	[421.18759155 752.18206787 0.84354174]	[495.64581299 452.07485962 0.6750676 ]	[485.43997192 608.56311035 0.81962073]	[482.85598755 752.1930542 0.8273142 ]	[457.10873413 151.97515869 0.92197752]	[480.18252563 154.38874817 0.94283468]	[434.09423828 154.43666077 0.92526621]	[498.21322632 156.9499054 0.92554152]	[4.80285950e+02 7.88228333e+02 7.69762993e-01]	[5.00774872e+02 7.88017761e+02 7.78659046e-01]	[4.80191772e+02 7.65031494e+02 6.18556917e-01]	[421.26400757 790.62335205 0.83807099]	[400.84985352 788.05987549 0.81975126]	[4.23896393e+02 7.65029236e+02 6.70392632e-01]
[462.37164307 169.76858521 0.89778882]	[459.77435303 244.20498657 0.90729189]	[395.63330078 239.11514282 0.8451615 ]	[375.10595703 339.16278076 0.91197526]	[362.21682739 439.16659546 0.89772248]	[523.89093018 249.3134613 0.84453517]	[541.92596436 341.69546509 0.89082491]	[541.91082764 441.70007324 0.93351942]	[457.08621216 454.59265137 0.69215798]	[418.55889893 452.065979 0.69703293]	[418.70898438 611.14044189 0.83589852]	[421.19140625 752.17681885 0.84335154]	[493.10360718 457.1211853 0.68046278]	[485.40039062 608.54699707 0.83021533]	[482.85571289 752.18286133 0.82840037]	[454.63739014 154.31034851 0.90973949]	[480.14529419 154.42652893 0.9318583 ]	[434.02545166 154.40472412 0.9168247 ]	[498.20053101 156.95431519 0.92423111]	[4.80279541e+02 7.88197510e+02 7.73807049e-01]	[5.00772736e+02 7.85606201e+02 7.79224157e-01]	[4.80202362e+02 7.65028015e+02 6.19066775e-01]	[421.27423096 790.6237793 0.83325422]	[403.24807739 788.06378174 0.81457257]	[4.23896118e+02 7.65031494e+02 6.68924510e-01]
[462.37164307 169.76972961 0.89838088]	[459.77386475 244.20394897 0.90733445]	[395.63131714 239.11703491 0.84480333]	[375.10476685 339.16323853 0.91171944]	[362.21234131 439.16210938 0.89662719]	[523.89599609 249.31469727 0.84427166]	[541.92468262 341.69525146 0.8918606 ]	[541.91107178 441.70108032 0.93305421]	[457.08731079 454.60455322 0.69429857]	[418.56140137 454.55230713 0.69916517]	[418.71679688 611.14263916 0.83489102]	[421.19238281 752.17834473 0.84284842]	[493.0965271 457.1317749 0.6830858]	[485.40167236 608.54638672 0.82843441]	[482.85842896 752.17852783 0.82809788]	[454.63766479 154.31117249 0.90952671]	[480.14578247 154.42803955 0.93211877]	[434.02670288 154.40466309 0.91779274]	[498.20474243 156.95483398 0.92460674]	[4.80281250e+02 7.88187317e+02 7.76188135e-01]	[5.00776215e+02 7.85593079e+02 7.76603520e-01]	[4.80201019e+02 7.65021606e+02 6.16375983e-01]	[421.27008057 790.63171387 0.83731657]	[403.24581909 788.07177734 0.8160919 ]	[4.23898682e+02 7.65032104e+02 6.70167089e-01]
[462.30380249 169.84162903 0.90812296]	[459.75241089 241.72581482 0.91063547]	[395.61932373 239.07652283 0.8493278 ]	[375.08041382 339.13842773 0.90872914]	[362.23464966 439.15097046 0.89587283]	[523.86901855 249.30044556 0.84413886]	[541.88977051 341.69137573 0.89269644]	[541.84918213 441.74716187 0.92911559]	[457.06509399 454.64437866 0.6949904 ]	[416.14434814 454.57400513 0.69613326]	[418.69989014 611.16516113 0.83069301]	[421.18756104 749.77099609 0.8444286 ]	[493.12017822 457.17144775 0.68772888]	[485.40881348 608.55792236 0.82642996]	[482.86325073 752.17626953 0.82772833]	[454.5397644 154.38630676 0.8944847 ]	[477.71929932 154.47601318 0.91600424]	[431.50689697 154.41676331 0.91701239]	[498.16809082 156.95732117 0.92034084]	[4.80273468e+02 7.88193848e+02 7.77170539e-01]	[5.00773773e+02 7.85599854e+02 7.79279351e-01]	[4.80210480e+02 7.65012390e+02 6.15301549e-01]	[421.26455688 790.62738037 0.84184569]	[400.85244751 788.06451416 0.81947207]	[4.23897522e+02 7.65011414e+02 6.67842388e-01]
[462.26226807 172.27432251 0.91231865]	[459.73217773 241.72671509 0.90943319]	[395.5758667 239.06079102 0.84632778]	[375.07141113 339.17907715 0.90260279]	[362.21850586 439.11883545 0.89043868]	[523.86505127 249.32249451 0.84473222]	[541.85076904 341.76455688 0.88591486]	[541.75952148 441.83856201 0.91379023]	[454.63793945 457.11911011 0.69511986]	[416.10900879 454.59777832 0.6894514 ]	[418.70053101 613.63092041 0.82917219]	[421.19934082 752.18505859 0.84220195]	[493.11361694 457.1897583 0.68842959]	[485.39123535 608.56787109 0.82814866]	[482.859375 752.19592285 0.82601017]	[452.01489258 154.45697021 0.88176656]	[477.67294312 154.51542664 0.90340537]	[429.00149536 154.41572571 0.91853356]	[498.17199707 154.5684967 0.92378354]	[4.80265808e+02 7.88212952e+02 7.74256587e-01]	[5.00761261e+02 7.88006226e+02 7.78011918e-01]	[4.80209686e+02 7.65037964e+02 6.16195023e-01]	[421.27340698 790.6270752 0.83779478]	[403.24862671 788.06762695 0.81568068]	[4.23908478e+02 7.65036438e+02 6.68324411e-01]
[462.23779297 172.33377075 0.92141479]	[459.69509888 241.73094177 0.90643466]	[395.54940796 239.08654785 0.83908635]	[375.00210571 339.1882019 0.88734901]	[359.77212524 439.08352661 0.89585632]	[523.79486084 249.3013916 0.84799886]	[541.79943848 341.81051636 0.87550825]	[541.68060303 441.83691406 0.89754349]	[454.63400269 457.12908936 0.69756705]	[416.09927368 454.61279297 0.69338167]	[418.69473267 613.67010498 0.83079845]	[421.21591187 752.18432617 0.84136754]	[493.10427856 457.20410156 0.6936155 ]	[485.36804199 608.56195068 0.83261698]	[482.86022949 752.19586182 0.82642812]	[449.5272522 154.52200317 0.87289155]	[477.61810303 154.56712341 0.88743639]	[428.98779297 154.43806458 0.91721159]	[495.69122314 154.57771301 0.90677738]	[4.80262115e+02 7.88205017e+02 7.77463198e-01]	[5.00759705e+02 7.85613281e+02 7.78991461e-01]	[4.80213837e+02 7.65038757e+02 6.20513916e-01]	[421.24536133 790.63220215 0.8413862 ]	[400.83551025 788.06304932 0.8224746 ]	[4.26373016e+02 7.65054504e+02 6.64791822e-01]
[459.83825684 172.3710022 0.92362857]	[459.65911865 241.72612 0.90201437]	[395.5425415 239.09329224 0.83512783]	[372.50033569 339.18759155 0.87197828]	[359.74526978 439.07086182 0.90163141]	[521.40802002 249.30815125 0.84924573]	[541.70697021 341.81219482 0.85460341]	[539.22467041 441.85443115 0.87504631]	[454.53662109 457.11419678 0.68503445]	[416.03637695 454.62609863 0.68152976]	[418.69540405 613.66784668 0.83154249]	[421.23431396 752.2010498 0.8392449 ]	[490.49298096 457.17807007 0.68902993]	[482.97061157 608.54382324 0.84029776]	[482.85626221 752.18804932 0.82941383]	[446.96331787 154.56326294 0.8646118 ]	[475.11013794 156.96325684 0.86354995]	[428.91470337 154.48757935 0.90695274]	[493.11456299 154.5737915 0.89261037]	[4.80256317e+02 7.88207764e+02 7.80752659e-01]	[5.00746735e+02 7.88001282e+02 7.80948877e-01]	[4.80230255e+02 7.65028564e+02 6.22993290e-01]	[421.26025391 790.62115479 0.84052438]	[400.85302734 788.05102539 0.81807035]	[4.26384277e+02 7.65073547e+02 6.69419646e-01]
[459.78900146 172.40522766 0.92995149]	[459.58926392 244.19326782 0.88417733]	[393.03237915 239.12486267 0.81842309]	[369.95046997 339.2277832 0.86024088]	[359.677948 439.07040405 0.90890533]	[521.33624268 249.2973938 0.8465963 ]	[539.1963501 344.2713623 0.82204211]	[536.69506836 441.79910278 0.85948819]	[452.02441406 457.12649536 0.68352664]	[413.57833862 454.63519287 0.674362 ]	[418.68823242 613.67028809 0.83080268]	[421.23583984 752.20025635 0.83958018]	[487.95303345 457.1932373 0.69951802]	[482.96173096 608.56848145 0.83930516]	[482.85940552 752.18597412 0.82937866]	[446.88824463 156.95118713 0.86363554]	[472.59768677 157.00535583 0.85160822]	[426.40597534 154.49401855 0.9117828 ]	[490.55874634 154.58912659 0.88228399]	[4.80261932e+02 7.88210754e+02 7.81254649e-01]	[5.00749207e+02 7.88002808e+02 7.82884240e-01]	[4.80234009e+02 7.65025940e+02 6.24873757e-01]	[421.2689209 790.61010742 0.84110451]	[403.24945068 788.04180908 0.81535673]	[4.26381622e+02 7.65065857e+02 6.70339882e-01]
[459.76748657 172.45982361 0.93161702]	[457.19729614 244.19189453 0.87439322]	[390.49954224 239.11523438 0.81294984]	[367.36956787 339.2479248 0.85797101]	[359.61505127 439.10092163 0.91668767]	[521.3001709 249.32818604 0.8485741 ]	[536.66253662 344.25442505 0.81095147]	[529.06860352 441.74969482 0.86032426]	[449.43630981 457.17889404 0.68862152]	[411.0135498 457.13601685 0.66970307]	[418.64007568 611.15875244 0.83277404]	[421.21878052 752.18731689 0.8416487 ]	[485.40930176 459.65863037 0.72039843]	[482.95440674 608.53070068 0.84587049]	[482.85848999 752.18066406 0.8302781 ]	[444.44558716 157.0239563 0.85358828]	[472.55050659 157.07740784 0.83596689]	[426.38742065 154.49035645 0.90854686]	[488.01177979 154.59101868 0.87880588]	[4.80254730e+02 7.88208374e+02 7.82780528e-01]	[5.00743103e+02 7.88003052e+02 7.83112526e-01]	[4.80233887e+02 7.65017456e+02 6.27244115e-01]	[421.27542114 790.6038208 0.84318674]	[403.25299072 788.0423584 0.81749904]	[4.26362640e+02 7.65052063e+02 6.71306431e-01]
[459.76785278 172.45953369 0.93165696]	[457.19772339 244.19100952 0.87455726]	[390.50003052 239.11422729 0.8132087 ]	[367.37069702 339.24908447 0.85793626]	[359.61541748 439.10125732 0.91703868]	[521.30059814 249.32737732 0.84854341]	[536.6618042 344.26010132 0.81078327]	[529.06616211 441.74606323 0.86153585]	[449.43313599 457.17321777 0.68800104]	[411.01037598 457.12948608 0.66884369]	[418.63616943 611.17102051 0.83131403]	[421.21887207 752.18591309 0.84159034]	[485.40335083 459.65371704 0.71958518]	[482.95358276 608.52911377 0.84669089]	[482.85736084 752.17529297 0.83087599]	[444.44555664 157.0234375 0.85358018]	[472.55084229 157.07691956 0.83612204]	[426.38717651 154.48930359 0.90917677]	[488.01242065 154.58807373 0.87933946]	[4.80248566e+02 7.88199341e+02 7.83647180e-01]	[5.00738403e+02 7.85611084e+02 7.83445954e-01]	[4.80238281e+02 7.65012451e+02 6.25253618e-01]	[421.27844238 790.60247803 0.84386188]	[403.25622559 788.0425415 0.81805331]	[4.26360748e+02 7.65050842e+02 6.70321524e-01]
[459.69802856 172.49125671 0.92706943]	[457.13931274 244.2146759 0.85937816]	[390.42404175 239.17044067 0.80081129]	[364.79748535 339.22406006 0.87027597]	[357.19683838 439.1178894 0.90718806]	[521.25054932 249.31556702 0.84333932]	[531.58074951 344.26119995 0.81602347]	[526.50134277 441.77154541 0.8815304 ]	[446.97894287 457.14874268 0.68338776]	[411.02505493 457.12039185 0.66261816]	[418.61380005 613.66156006 0.83049452]	[421.21713257 752.1842041 0.84534657]	[485.36550903 457.18795776 0.71646172]	[482.95837402 608.53924561 0.8461659 ]	[482.853302 752.17169189 0.83172017]	[444.34985352 157.08804321 0.86084414]	[469.97653198 159.53387451 0.82908106]	[423.87692261 154.50187683 0.91954571]	[487.92807007 154.57063293 0.88936073]	[4.80242493e+02 7.88199768e+02 7.85100937e-01]	[5.00733185e+02 7.85609619e+02 7.82799125e-01]	[4.80234650e+02 7.65001831e+02 6.20381176e-01]	[421.28842163 790.59985352 0.84195751]	[403.26800537 788.04272461 0.81649876]	[4.26356873e+02 7.65046143e+02 6.75969481e-01]
[459.6965332 172.49057007 0.92681205]	[457.13989258 244.21673584 0.85947156]	[390.421875 239.16947937 0.80087298]	[364.79650879 339.22232056 0.87023258]	[357.19378662 439.11724854 0.90685153]	[521.25244141 249.31965637 0.84401131]	[531.57910156 344.26065063 0.8157078 ]	[526.49981689 441.77600098 0.88079029]	[449.42919922 457.14892578 0.68323809]	[411.02810669 457.12133789 0.66287333]	[418.61468506 613.65649414 0.83077431]	[421.21658325 752.18847656 0.84498703]	[485.36898804 457.19073486 0.71620101]	[482.96017456 608.53643799 0.84662151]	[482.85415649 752.17236328 0.8311094 ]	[444.34924316 157.08692932 0.86126018]	[469.97460938 159.53344727 0.82908726]	[423.87869263 154.50238037 0.91933948]	[487.92602539 154.57420349 0.88958645]	[4.80242065e+02 7.88199524e+02 7.84229875e-01]	[5.00732056e+02 7.85611084e+02 7.82169223e-01]	[4.80236115e+02 7.65000305e+02 6.18890047e-01]	[421.28652954 790.60400391 0.8425377 ]	[403.26544189 788.04650879 0.8176735 ]	[4.26356689e+02 7.65050598e+02 6.75356925e-01]
[457.1842041 174.91241455 0.91815358]	[449.4786377 241.67834473 0.83811665]	[382.81854248 239.11724854 0.83173299]	[359.81878662 339.20050049 0.90792429]	[356.98892212 439.16207886 0.90069872]	[518.65863037 246.7973938 0.8144592 ]	[526.48748779 341.7545166 0.86314017]	[523.88616943 441.67446899 0.94093645]	[444.36923218 454.61392212 0.69630289]	[405.85519409 454.58483887 0.66773713]	[418.57128906 611.15594482 0.82108158]	[421.20404053 752.17700195 0.84640163]	[482.85266113 457.09680176 0.72628027]	[482.89752197 608.56030273 0.85083544]	[482.84423828 752.19537354 0.83011574]	[441.82528687 159.56872559 0.88864076]	[464.93502808 162.08554077 0.84093887]	[421.2484436 154.5055542 0.96578133]	[482.9850769 157.04399109 0.88230878]	[4.80262360e+02 7.88203674e+02 7.85462976e-01]	[5.00746918e+02 7.85603821e+02 7.78748155e-01]	[4.80217926e+02 7.65023560e+02 6.27360940e-01]	[421.27630615 790.59765625 0.84126747]	[403.26202393 788.04125977 0.81393635]	[4.26350616e+02 7.65031616e+02 6.77282691e-01]
[457.12399292 174.95947266 0.91084492]	[446.92288208 241.68933105 0.84497565]	[382.73989868 239.12200928 0.84057003]	[359.75332642 339.18395996 0.91717589]	[356.99526978 439.13897705 0.8959071 ]	[516.15197754 246.80235291 0.8062858 ]	[526.45129395 341.75125122 0.86887985]	[523.82061768 441.70715332 0.94683498]	[444.33023071 454.63259888 0.69427747]	[403.34457397 454.60446167 0.67339486]	[418.56323242 611.13397217 0.82114971]	[421.21615601 752.18737793 0.84359729]	[482.84429932 457.09973145 0.71784073]	[482.8480835 608.5602417 0.85478139]	[482.83175659 752.18835449 0.82964283]	[441.75482178 159.63218689 0.88874692]	[464.85888672 162.13041687 0.84871358]	[421.13781738 154.51055908 0.9657594 ]	[482.92169189 157.05792236 0.88831842]	[4.80275787e+02 7.88221924e+02 7.85510182e-01]	[5.00754913e+02 7.85604614e+02 7.80484676e-01]	[4.80208557e+02 7.65019897e+02 6.23744488e-01]	[421.27200317 790.60162354 0.84759575]	[403.26147461 788.04187012 0.82001072]	[4.26363190e+02 7.65048096e+02 6.79833233e-01]
[451.99453735 175.05345154 0.87865567]	[444.30368042 241.66036987 0.88632751]	[380.19515991 239.12115479 0.86131263]	[359.58685303 339.21875 0.91879129]	[354.5244751 439.1390686 0.87862307]	[508.53244019 244.25952148 0.81169266]	[523.90979004 341.73730469 0.88477081]	[521.36541748 441.73373413 0.94179767]	[441.83731079 454.60803223 0.71453881]	[400.81558228 454.57797241 0.69540614]	[416.16473389 613.64611816 0.81280118]	[421.22052002 752.18157959 0.84363103]	[482.76199341 454.60736084 0.72178274]	[482.76385498 608.58532715 0.85421342]	[482.81433105 752.19342041 0.82722616]	[439.24420166 164.67680359 0.90418196]	[462.28869629 164.74195862 0.88219804]	[418.63006592 154.51893616 0.93532079]	[482.71224976 157.07574463 0.90452397]	[4.80286743e+02 7.90606262e+02 7.77457654e-01]	[5.00761139e+02 7.88011353e+02 7.73882329e-01]	[4.80207794e+02 7.65004944e+02 6.21173084e-01]	[421.27224731 790.61273193 0.85216433]	[403.26919556 788.04748535 0.82352328]	[4.26368500e+02 7.65018616e+02 6.78102136e-01]
[451.99560547 175.05476379 0.87841398]	[444.30508423 241.66018677 0.88626575]	[380.19515991 239.1207428 0.86131376]	[359.58682251 339.21817017 0.91882974]	[354.52386475 439.1355896 0.87836599]	[508.53646851 244.26078796 0.81105691]	[523.91009521 341.73742676 0.88476151]	[521.36535645 441.7348938 0.94162333]	[441.840271 454.60879517 0.71410638]	[400.81896973 454.57885742 0.69478929]	[416.16156006 613.64923096 0.81183279]	[421.21911621 752.17547607 0.8436811 ]	[482.76449585 454.60848999 0.7217859 ]	[482.76437378 608.58789062 0.85351676]	[482.81466675 752.19171143 0.82673669]	[439.24484253 164.67861938 0.90420628]	[462.28845215 164.74343872 0.88205189]	[418.6305542 154.51934814 0.93531257]	[482.71188354 157.07382202 0.90492761]	[4.80287079e+02 7.90610779e+02 7.76834011e-01]	[5.00761810e+02 7.88014587e+02 7.74065495e-01]	[4.80207886e+02 7.65003052e+02 6.21701479e-01]	[421.27456665 790.61236572 0.85244226]	[403.27087402 788.04864502 0.82351291]	[4.26366943e+02 7.65009766e+02 6.76681578e-01]
[451.9977417 175.06059265 0.87785619]	[444.30548096 241.65646362 0.88676679]	[380.19839478 239.11448669 0.86217093]	[359.58822632 339.21780396 0.91904044]	[354.5213623 439.13989258 0.87829465]	[508.53240967 244.25982666 0.81185514]	[523.90698242 341.7366333 0.88500804]	[521.3659668 441.73745728 0.94170982]	[441.83892822 454.60876465 0.71422541]	[400.81759644 454.57785034 0.69517791]	[416.16278076 613.65081787 0.81222069]	[421.21984863 752.17370605 0.84348422]	[482.76296997 454.60977173 0.72173393]	[482.76443481 608.58935547 0.85349554]	[482.81472778 752.18933105 0.82742679]	[439.2449646 164.68780518 0.90475869]	[462.28930664 167.19515991 0.88213271]	[418.63226318 154.52229309 0.93491566]	[482.71133423 157.07524109 0.90552807]	[4.80287323e+02 7.90605347e+02 7.77511597e-01]	[5.00762268e+02 7.88010376e+02 7.73874342e-01]	[4.80209778e+02 7.64998840e+02 6.21653557e-01]	[421.27542114 790.61010742 0.85150886]	[403.27264404 788.04547119 0.82151282]	[4.26366821e+02 7.65006653e+02 6.76037550e-01]
[446.9692688 177.49005127 0.87271106]	[441.85458374 241.72473145 0.89693981]	[377.7204895 239.17198181 0.85869944]	[357.15618896 339.29586792 0.90826499]	[354.48553467 439.21655273 0.87606835]	[505.98776245 246.76379395 0.8239255 ]	[523.80517578 341.73342896 0.88807201]	[521.3482666 441.74066162 0.93829465]	[441.7612915 454.56018066 0.71490705]	[400.73049927 452.05541992 0.70274252]	[416.07073975 613.70196533 0.80202776]	[421.21838379 749.76135254 0.84631121]	[480.37960815 454.56616211 0.72312909]	[482.71835327 611.09075928 0.84060913]	[482.80941772 752.20123291 0.82781321]	[439.15869141 167.20869446 0.90085357]	[459.84768677 167.25079346 0.89155084]	[416.10168457 156.95191956 0.90605384]	[480.32040405 157.04492188 0.91479981]	[4.80285553e+02 7.90613403e+02 7.76494503e-01]	[5.00762207e+02 7.88012634e+02 7.77019501e-01]	[4.80214050e+02 7.65001587e+02 6.29529476e-01]	[421.26135254 790.60302734 0.8578127 ]	[403.2543335 788.0355835 0.82739532]	[4.26386139e+02 7.64984192e+02 6.74403608e-01]
[444.44683838 177.53367615 0.882043 ]	[441.77081299 244.24797058 0.90156722]	[377.65148926 241.64634705 0.84551001]	[357.09371948 341.72058105 0.89629191]	[354.44091797 439.27377319 0.87055421]	[505.91433716 246.80671692 0.8295508 ]	[521.42895508 341.81896973 0.87267786]	[521.30981445 441.75595093 0.92773807]	[441.69384766 457.10427856 0.71501684]	[400.68936157 454.64083862 0.703206 ]	[413.5625 613.71624756 0.79009998]	[421.18600464 752.18109131 0.84525722]	[480.32049561 454.62966919 0.71995378]	[480.34075928 611.08239746 0.8344239 ]	[482.80221558 752.18029785 0.83037513]	[439.08120728 167.23974609 0.8914628 ]	[459.76516724 167.27867126 0.90160936]	[413.57388306 154.574646 0.88311338]	[480.27883911 157.00233459 0.9192943 ]	[4.80258209e+02 7.90593018e+02 7.71458328e-01]	[5.00735199e+02 7.85611023e+02 7.69955754e-01]	[4.80230133e+02 7.62522278e+02 6.22628272e-01]	[421.24884033 790.59844971 0.8561452 ]	[400.8572998 788.03588867 0.83003968]	[4.26363495e+02 7.65003113e+02 6.79832578e-01]
[441.90975952 180.04934692 0.89008975]	[439.25869751 246.82771301 0.90802062]	[375.11282349 241.72279358 0.82025319]	[354.53668213 341.79763794 0.85918081]	[341.81246948 441.74475098 0.88190305]	[503.36181641 249.34703064 0.84786713]	[521.32476807 341.77642822 0.87689269]	[521.24609375 441.74493408 0.91871494]	[439.15960693 454.59902954 0.71313834]	[398.20681763 454.59274292 0.70409101]	[408.43933105 613.71710205 0.77520293]	[421.1776123 752.18786621 0.85041642]	[480.12039185 454.59805298 0.70274568]	[480.22943115 611.08721924 0.82414693]	[482.76486206 749.76495361 0.83611596]	[436.57342529 169.79150391 0.8859123 ]	[459.6116333 169.81544495 0.91107255]	[408.44390869 156.99923706 0.8651728 ]	[477.73083496 157.0627594 0.87215066]	[4.80203796e+02 7.90620483e+02 7.69132912e-01]	[5.00682190e+02 7.88016052e+02 7.63152182e-01]	[4.80224304e+02 7.62478821e+02 6.16724014e-01]	[421.24847412 788.22003174 0.85823488]	[400.85275269 788.01477051 0.83357012]	[4.26371124e+02 7.65003052e+02 6.83141232e-01]
[441.81573486 180.05215454 0.90286458]	[439.16207886 249.35681152 0.90314567]	[375.00701904 244.23855591 0.80579257]	[352.00598145 344.33102417 0.8286795 ]	[341.70739746 441.76489258 0.89805889]	[503.27224731 251.83987427 0.84899795]	[521.26367188 341.78814697 0.87312591]	[521.21398926 441.74676514 0.91119438]	[439.12554932 457.16357422 0.71359628]	[398.16143799 457.17037964 0.70905137]	[405.88635254 618.80053711 0.79354262]	[421.1807251 752.17932129 0.85241795]	[477.72338867 457.16061401 0.70014083]	[480.18807983 611.12780762 0.82464379]	[482.74975586 749.7164917 0.83723134]	[434.0423584 169.7822876 0.8662132]	[457.1578064 169.84077454 0.90088499]	[405.90197754 157.06225586 0.8697769 ]	[475.07971191 159.61283875 0.81946385]	[4.80203583e+02 7.90627563e+02 7.59404778e-01]	[5.00667786e+02 7.85607910e+02 7.49890804e-01]	[4.80205780e+02 7.59920898e+02 5.99516451e-01]	[421.23321533 788.21276855 0.85798228]	[400.83605957 785.61895752 0.83422637]	[4.26398254e+02 7.64988342e+02 6.84561014e-01]
[441.68795776 180.06410217 0.91154093]	[439.07434082 249.38523865 0.88730264]	[372.47964478 246.76545715 0.78915107]	[349.4241333 346.84182739 0.81436116]	[339.27371216 441.87515259 0.88691831]	[500.82312012 251.83764648 0.85139334]	[521.21966553 341.80377197 0.86407334]	[521.19763184 441.77557373 0.90673107]	[439.10006714 459.64822388 0.71634424]	[398.1199646 459.66867065 0.71365798]	[403.35049438 618.83123779 0.80434173]	[421.17532349 749.75738525 0.85740322]	[477.69433594 457.20953369 0.70281398]	[480.10910034 608.6229248 0.82756793]	[482.71588135 749.73858643 0.83493459]	[428.93023682 169.81114197 0.86458421]	[454.57983398 169.84989929 0.87957835]	[403.34832764 157.06591797 0.88494587]	[467.49578857 159.56188965 0.82675427]	[4.80202026e+02 7.90669189e+02 7.54201412e-01]	[4.98263855e+02 7.88025269e+02 7.56084502e-01]	[4.80176453e+02 7.62430115e+02 5.97314775e-01]	[421.23348999 788.20385742 0.85738289]	[400.83441162 785.60900879 0.83489692]	[4.26411621e+02 7.62507690e+02 6.81180000e-01]
[439.24884033 180.13858032 0.90157366]	[436.63452148 251.82699585 0.87095034]	[369.92858887 246.81588745 0.78447628]	[346.8644104 349.42675781 0.81819844]	[339.23043823 444.29641724 0.89072269]	[500.74621582 251.8258667 0.84774041]	[521.16748047 344.27539062 0.84711307]	[518.79589844 441.80606079 0.89164233]	[436.57711792 457.15942383 0.70037478]	[395.63302612 457.18954468 0.70063943]	[403.27368164 621.28552246 0.81119037]	[421.22003174 749.73937988 0.8593024 ]	[475.07495117 457.15487671 0.68584108]	[475.13943481 606.10839844 0.81490076]	[480.38021851 749.69049072 0.83244246]	[423.87094116 172.24931335 0.8967548 ]	[449.50341797 172.24240112 0.87638146]	[400.8109436 157.09611511 0.91184455]	[464.96255493 159.5418396 0.84132731]	[4.80239502e+02 7.90691895e+02 7.57943869e-01]	[5.00669434e+02 7.88018372e+02 7.44117081e-01]	[4.77720886e+02 7.59904663e+02 5.88917732e-01]	[421.23999023 788.18170166 0.86268651]	[400.83850098 785.5680542 0.83524579]	[4.28933655e+02 7.62488831e+02 6.81498647e-01]
[439.15484619 182.61738586 0.88960654]	[436.54302979 251.86947632 0.86464632]	[367.37628174 249.33634949 0.78835124]	[344.31149292 351.93066406 0.82711816]	[339.14910889 444.3515625 0.89591008]	[500.68566895 251.86473083 0.84731865]	[518.72277832 344.27770996 0.83076537]	[518.70703125 441.7928772 0.87597787]	[434.07745361 454.58493042 0.69022655]	[395.58389282 457.09155273 0.69192475]	[403.27099609 618.77532959 0.80218679]	[421.26300049 749.72387695 0.85865647]	[470.01586914 454.587677 0.6805898 ]	[472.56988525 605.89483643 0.83820152]	[480.31277466 749.61322021 0.85152262]	[423.7671814 172.28422546 0.91318429]	[446.93392944 172.28353882 0.8942486 ]	[400.73162842 157.10507202 0.91358989]	[464.8500061 162.10823059 0.83681941]	[4.80249634e+02 7.90697571e+02 7.68549204e-01]	[5.00668640e+02 7.88009277e+02 7.45240390e-01]	[4.77622192e+02 7.57341187e+02 5.98554730e-01]	[421.26925659 788.17950439 0.85825789]	[403.25772095 785.5614624 0.82436138]	[4.28982300e+02 7.62465576e+02 6.91866100e-01]
[439.07098389 182.61697388 0.87330097]	[434.06213379 251.87220764 0.85443199]	[364.85577393 249.36526489 0.79299766]	[341.82128906 351.95803833 0.84153086]	[339.04223633 444.34875488 0.90331632]	[498.24966431 251.86264038 0.83836329]	[516.18963623 344.33804321 0.80795026]	[518.68395996 441.78598022 0.87391591]	[434.03137207 454.6348877 0.68355685]	[395.55435181 457.14907837 0.68739724]	[403.25674438 618.79943848 0.80512846]	[421.28375244 749.72943115 0.86203504]	[467.50408936 454.61447144 0.68079823]	[472.53216553 605.89538574 0.8347761 ]	[480.25183105 749.56506348 0.85280007]	[421.30130005 172.30007935 0.93329793]	[444.41995239 172.27009583 0.8936702 ]	[400.62356567 159.58068848 0.90231568]	[462.42559814 162.14862061 0.8451153 ]	[4.80266937e+02 7.90693420e+02 7.67589450e-01]	[4.98264221e+02 7.85595947e+02 7.45959818e-01]	[4.75080811e+02 7.54804321e+02 5.96307397e-01]	[421.27752686 788.18786621 0.87267411]	[403.27896118 785.57196045 0.84054881]	[4.28994659e+02 7.62476074e+02 7.05889523e-01]
[434.12289429 182.66426086 0.85024744]	[428.97531128 251.89982605 0.84833759]	[362.27801514 249.40083313 0.81600398]	[339.29949951 349.39480591 0.85675067]	[336.5461731 444.32925415 0.89895642]	[498.14086914 251.91908264 0.83036149]	[513.57086182 346.8218689 0.79894435]	[516.18225098 441.86734009 0.85513973]	[428.95584106 452.06677246 0.67928612]	[392.96908569 454.63592529 0.66340405]	[403.24679565 618.7713623 0.80234629]	[421.27487183 749.6418457 0.87609971]	[464.92431641 452.05084229 0.69570976]	[472.54925537 603.47772217 0.84363592]	[480.18487549 747.05059814 0.8417086 ]	[421.16146851 172.33439636 0.94791532]	[441.89389038 172.29708862 0.91134441]	[398.16751099 159.62149048 0.89481765]	[462.3079834 164.6431427 0.86359739]	[4.80292694e+02 7.90621765e+02 7.89382398e-01]	[4.98273163e+02 7.85498230e+02 7.49029040e-01]	[4.72528320e+02 7.52207275e+02 6.15090191e-01]	[421.25888062 788.13989258 0.87774765]	[403.27813721 785.49432373 0.8385399 ]	[4.28997223e+02 7.59877380e+02 7.13618517e-01]
[434.06863403 182.67070007 0.84770256]	[426.43426514 251.92036438 0.85876834]	[359.81866455 251.84112549 0.82620901]	[339.23388672 349.41256714 0.86941499]	[336.45974731 444.3008728 0.8918038 ]	[495.65536499 251.94438171 0.82849884]	[508.55282593 346.8968811 0.80379069]	[516.11358643 441.86843872 0.84843081]	[429.00125122 454.60787964 0.68149614]	[393.03036499 457.14367676 0.67750269]	[400.85177612 616.26654053 0.80751002]	[421.31072998 749.62744141 0.87138838]	[464.92282104 454.58248901 0.6988402 ]	[472.60406494 603.36102295 0.84245694]	[480.14733887 747.08294678 0.83753449]	[418.7975769 172.33850098 0.94620597]	[441.84399414 172.31268311 0.92403376]	[398.11761475 159.60391235 0.89194161]	[462.28771973 162.13380432 0.86798364]	[482.75869751 790.65185547 0.79444915]	[5.00700867e+02 7.85513000e+02 7.68609405e-01]	[4.67483978e+02 7.52261414e+02 6.28312349e-01]	[421.22732544 788.18499756 0.87661874]	[403.25686646 785.52404785 0.83361703]	[4.31508820e+02 7.57380859e+02 7.21673250e-01]
[434.06851196 182.67103577 0.84758103]	[426.43444824 251.91400146 0.85780263]	[362.19949341 251.82818604 0.82427543]	[339.23553467 349.41299438 0.86962134]	[336.45776367 444.3046875 0.89062345]	[495.64987183 251.94039917 0.82788026]	[508.55401611 346.89672852 0.80352581]	[516.10961914 441.86413574 0.8484863 ]	[428.99490356 454.60848999 0.68206078]	[393.0256958 457.14459229 0.67787486]	[400.85134888 616.26275635 0.80753124]	[421.31265259 749.62615967 0.87112308]	[464.91717529 454.58340454 0.70015061]	[472.60665894 603.3572998 0.84214544]	[480.14633179 747.0859375 0.83758473]	[418.79745483 172.33903503 0.9465214 ]	[441.84390259 172.31251526 0.92433906]	[398.11859131 159.60432434 0.89229327]	[462.28881836 162.13311768 0.86827648]	[482.75100708 790.66271973 0.79317194]	[5.00696716e+02 7.85523499e+02 7.67917156e-01]	[4.67481506e+02 7.52265442e+02 6.28801227e-01]	[421.22894287 788.18273926 0.87758732]	[403.25888062 785.52105713 0.83345956]	[4.31510345e+02 7.57378906e+02 7.21699297e-01]
[434.06878662 182.67063904 0.84757388]	[426.43252563 251.91267395 0.85758865]	[359.81988525 251.82676697 0.82391948]	[339.23712158 349.41088867 0.86954141]	[336.4576416 444.30722046 0.89019769]	[495.65139771 251.94203186 0.82788789]	[511.00250244 346.89706421 0.80347091]	[516.10974121 441.86401367 0.84823865]	[428.99557495 454.60253906 0.68129545]	[393.02432251 457.13986206 0.67681742]	[400.85076904 616.26855469 0.8075524 ]	[421.31576538 749.63586426 0.87013847]	[464.91928101 454.57608032 0.69839489]	[472.60726929 603.35754395 0.84215546]	[480.14331055 747.08569336 0.83712173]	[418.7984314 172.33901978 0.94646603]	[441.84408569 172.31274414 0.92420399]	[398.11816406 159.6031189 0.89234889]	[462.28469849 162.13592529 0.86751312]	[482.74752808 790.67169189 0.79196799]	[5.00693268e+02 7.85531250e+02 7.68113613e-01]	[4.67477509e+02 7.52265930e+02 6.29558325e-01]	[421.23373413 788.17999268 0.87352222]	[403.26174927 785.51959229 0.82879007]	[4.31513855e+02 7.57389404e+02 7.22670913e-01]
[431.55175781 182.64581299 0.84296823]	[426.37936401 251.9017334 0.86457598]	[359.75946045 249.39703369 0.83364016]	[339.20315552 349.44851685 0.87131268]	[336.47012329 444.3739624 0.8867805 ]	[495.62158203 251.96150208 0.83038449]	[508.47787476 349.39315796 0.81653965]	[513.59729004 441.86352539 0.84726149]	[428.91439819 454.59310913 0.68310046]	[390.46347046 457.15081787 0.67517948]	[400.80633545 616.21081543 0.81153917]	[421.31872559 749.6237793 0.87433231]	[464.88586426 452.07525635 0.69914234]	[472.5987854 603.3918457 0.84634364]	[480.12661743 749.65264893 0.84178501]	[418.75701904 172.31344604 0.94472176]	[441.78756714 172.29966736 0.9328686 ]	[398.08328247 159.62391663 0.8901031 ]	[462.23501587 162.1539917 0.87471735]	[4.82766083e+02 7.90777100e+02 7.83237875e-01]	[500.70959473 788.03588867 0.79756916]	[4.67475464e+02 7.59919128e+02 6.30392492e-01]	[421.24822998 788.14855957 0.85960948]	[403.26416016 785.48272705 0.81739998]	[4.31510071e+02 7.57389404e+02 7.26811409e-01]
[431.51477051 182.63430786 0.84201652]	[423.89019775 251.91047668 0.87885761]	[359.68417358 251.85005188 0.84743673]	[339.15823364 351.93859863 0.87833494]	[334.03405762 444.37911987 0.87117201]	[493.11605835 251.97676086 0.83075231]	[506.0206604 349.38980103 0.82293707]	[511.05551147 441.88522339 0.84415931]	[428.96453857 454.58383179 0.683824 ]	[392.9788208 457.16693115 0.67914832]	[400.82348633 613.71600342 0.80152309]	[421.3399353 749.65441895 0.87055314]	[464.90731812 452.04702759 0.6943118 ]	[472.5887146 603.34106445 0.83964205]	[480.12768555 752.16571045 0.81449705]	[418.73373413 172.30761719 0.94746268]	[441.75442505 172.29072571 0.93215787]	[398.07778931 162.10307312 0.88325822]	[462.19558716 162.15170288 0.87834239]	[4.82857513e+02 7.98390137e+02 7.55330741e-01]	[5.00785919e+02 7.90661926e+02 7.84430027e-01]	[4.67418274e+02 7.64977661e+02 6.34439886e-01]	[421.24581909 788.16485596 0.84601289]	[400.8493042 785.51245117 0.81696594]	[4.31544769e+02 7.59890137e+02 7.24039078e-01]
[428.98022461 182.67663574 0.83963013]	[423.83349609 251.94551086 0.89508915]	[359.60968018 251.87191772 0.85432929]	[339.08255005 349.42889404 0.87556064]	[333.96435547 446.89529419 0.8397001 ]	[493.05834961 254.38423157 0.83720183]	[506.00695801 354.46994019 0.84862888]	[508.47738647 446.89266968 0.83009017]	[426.43118286 457.15744019 0.69307333]	[387.95001221 459.69470215 0.68352187]	[400.79830933 621.3013916 0.80490202]	[421.3067627 749.6796875 0.86661285]	[464.85305786 454.62741089 0.7043274 ]	[472.57913208 603.48852539 0.82707632]	[480.23291016 764.99743652 0.80938542]	[418.68344116 172.32270813 0.9522531 ]	[441.71484375 172.31002808 0.93863714]	[398.03530884 164.64454651 0.8777014 ]	[459.83370972 164.64704895 0.88184369]	[4.85365387e+02 8.08542725e+02 7.61009455e-01]	[5.03287872e+02 7.95885864e+02 7.47342408e-01]	[4.69969879e+02 7.70264893e+02 6.84806764e-01]	[421.21548462 790.62713623 0.83946633]	[400.82418823 785.61126709 0.81819844]	[4.31541534e+02 7.62436096e+02 6.88328624e-01]
[428.9682312 185.18804932 0.8394348 ]	[423.81033325 251.977005 0.9025178 ]	[359.59390259 251.90396118 0.85767078]	[336.64651489 351.96691895 0.87593889]	[331.45965576 446.96206665 0.82264709]	[493.0446167 254.43450928 0.84562397]	[506.01303101 354.51516724 0.85639071]	[508.49307251 446.94110107 0.82550073]	[426.35046387 457.17422485 0.70288777]	[387.85958862 459.71157837 0.689547 ]	[400.79971313 623.82617188 0.82132155]	[421.31335449 749.6651001 0.86925793]	[462.43518066 454.63546753 0.71310478]	[472.54888916 605.96832275 0.81291914]	[480.22994995 767.52581787 0.80325377]	[418.67657471 172.37034607 0.95852542]	[441.71261597 172.35209656 0.94217974]	[398.02545166 164.72894287 0.87940979]	[459.82043457 164.70402527 0.88064206]	[4.85401642e+02 8.11350647e+02 7.20515907e-01]	[5.03328125e+02 8.08567017e+02 7.30146289e-01]	[4.67465088e+02 7.72774719e+02 6.64340377e-01]	[421.18945312 790.64398193 0.83774084]	[400.81408691 785.59100342 0.81403327]	[4.34033508e+02 7.59939331e+02 6.88256800e-01]
[428.92602539 185.24012756 0.84035546]	[423.79632568 254.3815155 0.91083539]	[359.57922363 251.94586182 0.85710931]	[336.61581421 351.97494507 0.8751815 ]	[328.88708496 449.46200562 0.81127393]	[490.55755615 254.48466492 0.85257113]	[506.01321411 356.97415161 0.87501478]	[508.49993896 451.98937988 0.82187963]	[426.38748169 459.71261597 0.70069891]	[387.90600586 462.24307251 0.68500382]	[400.83010864 623.94689941 0.823874 ]	[421.30703735 749.71484375 0.86645126]	[464.83526611 457.1986084 0.71217513]	[469.98300171 608.5043335 0.79396302]	[480.302948 772.77923584 0.79897261]	[418.6585083 172.41055298 0.96159279]	[441.69372559 172.39933777 0.94864303]	[398.00970459 167.23016357 0.87989378]	[459.80929565 167.21812439 0.88707894]	[4.87938599e+02 8.21519043e+02 6.59692824e-01]	[5.03406219e+02 8.11264587e+02 7.02953756e-01]	[4.70022339e+02 7.85585266e+02 6.19761229e-01]	[418.78222656 790.65435791 0.82132375]	[400.78796387 785.61236572 0.81764323]	[4.34018188e+02 7.62451172e+02 6.67718172e-01]
[426.44528198 187.76164246 0.84747064]	[423.8097229 254.44540405 0.91517538]	[359.57702637 254.38548279 0.85972393]	[336.6055603 354.53375244 0.88153172]	[323.79232788 452.03741455 0.81946039]	[493.0440979 254.54959106 0.85457104]	[505.98937988 357.05639648 0.89370418]	[508.51385498 452.07107544 0.82570446]	[426.38146973 462.27606201 0.69804174]	[385.38287354 462.35083008 0.68151504]	[400.79071045 626.50494385 0.8461653 ]	[421.31500244 749.73651123 0.85475147]	[464.86895752 459.77984619 0.7148205 ]	[470.03347778 618.77941895 0.76760292]	[480.3687439 785.52185059 0.78659457]	[418.62762451 172.46685791 0.95842779]	[441.68237305 172.44500732 0.95407277]	[395.64474487 169.74290466 0.88443631]	[459.8107605 167.30023193 0.89529747]	[4.85381042e+02 8.29225647e+02 7.28815317e-01]	[5.03396210e+02 8.24000549e+02 7.10611463e-01]	[4.72528137e+02 7.90710388e+02 6.37201369e-01]	[418.74795532 790.63781738 0.79457569]	[400.7612915 785.56585693 0.79598677]	[4.34088135e+02 7.62482361e+02 6.52246952e-01]
[428.93737793 190.2731781 0.8568151 ]	[423.79290771 254.52200317 0.92201757]	[357.19192505 254.45683289 0.87073827]	[336.56430054 357.10925293 0.91549385]	[321.30197144 454.60388184 0.84049731]	[493.04223633 256.96365356 0.85535789]	[505.99414062 357.11862183 0.90099585]	[508.5335083 454.55499268 0.82547075]	[426.37207031 462.34112549 0.6950264 ]	[385.38150024 462.38275146 0.67774016]	[400.775177 629.04516602 0.82437235]	[421.32879639 749.77581787 0.84181726]	[464.88491821 462.26754761 0.71251571]	[470.03338623 623.93725586 0.8006438 ]	[480.37005615 790.67193604 0.79307967]	[418.64230347 174.84706116 0.9578163 ]	[441.72375488 174.84103394 0.95554686]	[395.64398193 169.8084259 0.88953692]	[459.82510376 169.78375244 0.89351237]	[4.82908691e+02 8.34404236e+02 6.77653432e-01]	[5.03293091e+02 8.29236267e+02 6.94942057e-01]	[4.75092285e+02 7.95841675e+02 5.79872251e-01]	[418.73590088 790.64422607 0.79840624]	[400.74786377 785.58032227 0.81016207]	[4.36576050e+02 7.62515442e+02 6.39219999e-01]
[428.92462158 190.39598083 0.87403637]	[423.76663208 256.96246338 0.92621911]	[357.1675415 254.53138733 0.87941194]	[336.54714966 357.17889404 0.92316794]	[321.25354004 457.14685059 0.8611716 ]	[490.57119751 257.08810425 0.84870303]	[505.99212646 357.17807007 0.90076447]	[511.00613403 457.10131836 0.83981097]	[423.90228271 464.90002441 0.69514769]	[385.34152222 464.91665649 0.67174792]	[400.78713989 631.62872314 0.8112269 ]	[421.2979126 749.75720215 0.84845352]	[462.44665527 464.84106445 0.71048117]	[472.54821777 626.48797607 0.80451822]	[4.82769745e+02 7.93221130e+02 7.87895620e-01]	[418.6312561 174.95037842 0.94436973]	[441.71206665 174.94508362 0.95100254]	[398.0163269 172.26860046 0.90883785]	[459.84008789 172.25978088 0.91693425]	[4.82936951e+02 8.41964417e+02 6.66182935e-01]	[5.03355438e+02 8.31761597e+02 6.82761669e-01]	[4.75166351e+02 8.00983826e+02 5.64618468e-01]	[418.68325806 790.67346191 0.81757748]	[400.7130127 788.00531006 0.82830715]	[4.34119720e+02 7.62467163e+02 6.31819367e-01]
[428.94143677 192.82820129 0.88365746]	[421.37045288 257.06518555 0.93276078]	[357.14920044 256.95037842 0.88330513]	[336.52993774 359.58892822 0.91782409]	[321.19631958 459.59222412 0.87238932]	[490.56195068 257.18655396 0.84026456]	[506.02798462 359.62002563 0.88802397]	[508.54446411 459.63513184 0.85657442]	[423.83547974 467.40579224 0.69771284]	[382.80957031 464.94790649 0.67175967]	[400.74145508 629.08752441 0.82141036]	[421.30987549 749.70349121 0.85333782]	[462.39434814 464.8883667 0.71212649]	[472.5718689 626.53540039 0.79887044]	[4.82768524e+02 7.98382507e+02 7.80748904e-01]	[418.6373291 175.02680969 0.93121463]	[441.72280884 175.02365112 0.94094712]	[398.01104736 172.33564758 0.9176541 ]	[459.83273315 172.33944702 0.91816318]	[4.82755432e+02 8.41995544e+02 6.60290539e-01]	[5.00832245e+02 8.31854797e+02 6.87962651e-01]	[4.77695374e+02 8.08583069e+02 6.03806674e-01]	[418.65783691 790.72125244 0.80409539]	[400.69848633 788.03186035 0.8226468 ]	[4.36583252e+02 7.57387390e+02 6.30875587e-01]
[428.90579224 192.99848938 0.89331806]	[423.77331543 262.14254761 0.88630092]	[357.18261719 259.6105957 0.86637753]	[336.49603271 362.34399414 0.87247121]	[321.18161011 462.24200439 0.90685707]	[493.11187744 262.24954224 0.80879074]	[508.46517944 364.81341553 0.82191998]	[511.08807373 462.35128784 0.85347378]	[421.3949585 475.13516235 0.70247233]	[382.73297119 475.14358521 0.67956316]	[400.77749634 639.26965332 0.82410181]	[421.23712158 752.21820068 0.84514695]	[462.35241699 475.11477661 0.70981014]	[470.04840088 631.61895752 0.76949847]	[4.82730225e+02 8.08680847e+02 7.89058983e-01]	[418.61865234 177.5447998 0.9093892 ]	[441.67773438 177.53703308 0.91564733]	[395.5949707 174.94830322 0.93046123]	[459.82583618 174.98223877 0.94074482]	[4.80215057e+02 8.49733398e+02 6.43120170e-01]	[5.00729553e+02 8.47078613e+02 6.49358869e-01]	[4.77720276e+02 8.13798523e+02 5.54306805e-01]	[4.18631531e+02 7.90792542e+02 7.86282003e-01]	[400.67327881 788.13745117 0.81994879]	[4.34058258e+02 7.62461060e+02 6.29265130e-01]
[428.90490723 195.46505737 0.88948077]	[423.79522705 267.31359863 0.86839449]	[357.1882019 262.24417114 0.8384732 ]	[336.50650024 367.40792847 0.86657399]	[321.15789795 464.82467651 0.88256192]	[493.07568359 269.84603882 0.80168349]	[508.53179932 369.93011475 0.80666697]	[511.09954834 464.95358276 0.82407033]	[421.3921814 480.19854736 0.71199834]	[380.33117676 480.18643188 0.6926254 ]	[400.74795532 641.85968018 0.83903593]	[421.19949341 752.3024292 0.8340717 ]	[462.37319946 480.171875 0.71941453]	[472.59976196 641.85046387 0.77834076]	[4.80316742e+02 8.11339111e+02 7.91289330e-01]	[418.60617065 180.12188721 0.8953523 ]	[441.6875 180.11859131 0.89918625]	[395.55841064 175.10185242 0.90265208]	[459.83859253 177.48535156 0.92553669]	[4.77694611e+02 8.54867188e+02 6.06019080e-01]	[4.98226807e+02 8.52224792e+02 6.36988163e-01]	[4.77629456e+02 8.24020386e+02 5.12668967e-01]	[4.18573456e+02 7.93241760e+02 7.58038223e-01]	[400.64260864 788.17889404 0.79924178]	[4.31551727e+02 7.64981995e+02 6.21562123e-01]
[428.90460205 195.46533203 0.88950485]	[423.79257202 267.31762695 0.86884147]	[357.18688965 262.24975586 0.83765483]	[336.50512695 367.41186523 0.86614561]	[321.15930176 464.8248291 0.88251024]	[493.07144165 269.84994507 0.80178642]	[508.53463745 369.91323853 0.80550897]	[511.10055542 464.94760132 0.82421708]	[421.39212036 480.19439697 0.71192837]	[380.33035278 480.18002319 0.69200373]	[400.74816895 641.85882568 0.83876115]	[421.20178223 752.2991333 0.83375293]	[462.37466431 480.1690979 0.71859264]	[472.60012817 641.84606934 0.77821934]	[4.80327057e+02 8.11330750e+02 7.94480681e-01]	[418.60583496 180.12239075 0.89528775]	[441.68740845 180.11920166 0.89927942]	[395.55923462 175.10343933 0.90254742]	[459.83752441 177.48632812 0.92542535]	[4.77695099e+02 8.54867249e+02 6.18155301e-01]	[4.98220795e+02 8.52222473e+02 6.43903434e-01]	[4.77658295e+02 8.24007568e+02 5.19323885e-01]	[4.16155121e+02 7.93274170e+02 7.52455831e-01]	[398.25854492 788.19140625 0.79537022]	[4.34038757e+02 7.62494690e+02 6.23839676e-01]
[428.91140747 198.09353638 0.86101711]	[423.81103516 272.45080566 0.89340162]	[357.19012451 269.91265869 0.84543043]	[336.51013184 372.50210571 0.87598777]	[321.17935181 467.46020508 0.85165811]	[493.08078003 274.87213135 0.82821882]	[511.00299072 375.03259277 0.84081972]	[513.59545898 472.56207275 0.80852836]	[421.38442993 482.79174805 0.72155452]	[380.28637695 482.78643799 0.70867378]	[400.73626709 644.39019775 0.84619665]	[421.14227295 754.75738525 0.83580494]	[462.39797974 480.33480835 0.73131323]	[472.56362915 644.44934082 0.80934274]	[4.80312469e+02 8.16364258e+02 7.61549294e-01]	[418.62301636 187.80552673 0.91177708]	[441.70428467 187.82106018 0.90578073]	[395.59909058 180.07983398 0.87664306]	[459.84091187 182.63874817 0.8957743 ]	[4.77662567e+02 8.62498901e+02 6.01150095e-01]	[4.95681030e+02 8.54843018e+02 6.25001609e-01]	[4.77688446e+02 8.29074341e+02 5.23148358e-01]	[4.16146606e+02 7.93292664e+02 7.65816689e-01]	[398.24642944 788.21630859 0.81231689]	[4.31486023e+02 7.64983337e+02 6.36936665e-01]
[428.91009521 200.6506958 0.84785086]	[423.83081055 274.97045898 0.91278887]	[357.20388794 274.88946533 0.86928093]	[336.53509521 377.58108521 0.91866624]	[321.15078735 475.09851074 0.85426533]	[495.60220337 275.06286621 0.85745072]	[511.03924561 377.60092163 0.88186723]	[513.59411621 477.6942749 0.8388567 ]	[421.35217285 485.36331177 0.72233218]	[380.25543213 482.92114258 0.70496976]	[400.66265869 644.46435547 0.8524332 ]	[418.79119873 754.73919678 0.846026 ]	[462.3588562 482.89901733 0.73220283]	[470.02468872 646.93280029 0.80554795]	[4.80270142e+02 8.24030640e+02 7.61085153e-01]	[418.64370728 192.75810242 0.94307774]	[441.70028687 192.78494263 0.93743813]	[398.02398682 187.74386597 0.88039565]	[459.8324585 187.78103638 0.90521592]	[4.72573578e+02 8.65120667e+02 6.07485473e-01]	[4.90567474e+02 8.59949646e+02 5.98653674e-01]	[4.77666321e+02 8.31676636e+02 5.35395920e-01]	[4.18572937e+02 7.93346985e+02 7.72800028e-01]	[400.64813232 790.62554932 0.82430804]	[4.28949463e+02 7.62453613e+02 6.36183143e-01]
[428.95004272 205.73989868 0.83930027]	[423.82830811 277.52615356 0.91640675]	[359.57385254 275.07794189 0.89026439]	[336.57919312 380.09469604 0.93841159]	[318.76013184 480.12210083 0.88157779]	[495.64254761 277.65216064 0.86284006]	[513.58581543 380.15219116 0.86989123]	[513.65655518 482.777771 0.84930837]	[421.37683105 490.53091431 0.69685781]	[380.29983521 488.00231934 0.67420036]	[400.65597534 644.50262451 0.85823953]	[418.77349854 752.25372314 0.85394228]	[462.35644531 490.53036499 0.70010865]	[470.02914429 652.12322998 0.76699346]	[4.80210632e+02 8.31680237e+02 7.69529641e-01]	[418.68911743 192.90678406 0.9641515 ]	[441.72161865 192.92698669 0.95871043]	[398.08840942 190.37532043 0.92683256]	[459.84140015 192.77015686 0.92769837]	[4.77630341e+02 8.72882324e+02 6.01027846e-01]	[4.93125244e+02 8.70277283e+02 6.15263104e-01]	[4.72587799e+02 8.39414795e+02 4.77969438e-01]	[4.18689240e+02 7.93316345e+02 7.86016941e-01]	[400.73474121 790.63372803 0.82993919]	[4.26450104e+02 7.59890381e+02 6.43593073e-01]
[428.98776245 210.91821289 0.86767942]	[423.88687134 280.11483765 0.88791817]	[359.61550903 277.63796997 0.88635945]	[336.58282471 380.34786987 0.92886972]	[318.77322388 482.75115967 0.91125762]	[498.15344238 282.67822266 0.83548093]	[516.16070557 382.82061768 0.82522613]	[516.12426758 485.38571167 0.83597863]	[421.38800049 498.1892395 0.69471741]	[380.31704712 498.1703186 0.67816496]	[400.62582397 647.1395874 0.8283987 ]	[418.7456665 752.2645874 0.84607393]	[462.40078735 498.184021 0.69776523]	[472.56069946 664.88702393 0.77217495]	[4.80192902e+02 8.34305725e+02 7.74915755e-01]	[418.71047974 195.44284058 0.95499802]	[441.7520752 195.48097229 0.95467305]	[398.12832642 192.94976807 0.95975506]	[462.24108887 195.46333313 0.96404749]	[4.69977783e+02 8.88147766e+02 6.57087028e-01]	[4.87978851e+02 8.80521057e+02 6.23916149e-01]	[4.77642609e+02 8.47084656e+02 4.91904318e-01]	[4.18692841e+02 7.93326843e+02 7.73492277e-01]	[400.7333374 790.63311768 0.82075018]	[4.26398956e+02 7.59868408e+02 6.40414476e-01]
[431.48974609 213.45999146 0.88556612]	[426.37664795 285.27520752 0.83655477]	[359.6607666 282.69570923 0.85141623]	[336.63470459 385.35476685 0.90149063]	[318.7796936 485.40261841 0.87798625]	[498.15859985 287.85903931 0.81953061]	[516.15625 390.41885376 0.80199564]	[516.21893311 490.55307007 0.81601417]	[421.34188843 500.76986694 0.71736574]	[380.21813965 500.74438477 0.69723725]	[400.63711548 652.12567139 0.80760401]	[418.72640991 752.21606445 0.84998882]	[462.41497803 500.77148438 0.71579695]	[470.01065063 665.07025146 0.79343092]	[4.77748779e+02 8.47182678e+02 7.49745965e-01]	[418.72506714 195.61860657 0.93033224]	[441.77456665 198.01669312 0.92189324]	[398.12234497 195.51863098 0.96355635]	[462.29272461 195.64077759 0.93071842]	[4.70021759e+02 8.95866638e+02 6.47006035e-01]	[4.85437958e+02 8.90806030e+02 6.53338432e-01]	[4.72522217e+02 8.54842041e+02 4.91025746e-01]	[4.18694092e+02 7.93340332e+02 7.57331610e-01]	[400.73321533 790.63781738 0.80357558]	[4.26391541e+02 7.54822327e+02 6.44410133e-01]
[434.01605225 216.03829956 0.88537425]	[428.94671631 292.94210815 0.85181111]	[359.7507019 290.44338989 0.83844638]	[336.66662598 393.00985718 0.89576674]	[321.16641235 493.09985352 0.84683561]	[498.24447632 293.00076294 0.85363883]	[518.67755127 395.51416016 0.83645797]	[516.20599365 498.22067261 0.83715844]	[421.38195801 503.41671753 0.70793098]	[380.24359131 503.35665894 0.69548714]	[400.64639282 662.34503174 0.80215716]	[418.70587158 752.18865967 0.85140884]	[464.82550049 503.42819214 0.70737344]	[467.48849487 670.14642334 0.7841695 ]	[4.77613739e+02 8.52254089e+02 7.08266973e-01]	[418.77624512 200.67318726 0.90585911]	[441.84976196 203.17631531 0.87139589]	[398.19250488 198.02940369 0.93436247]	[462.32299805 200.665802 0.89593691]	[4.67439148e+02 9.06171570e+02 5.71902394e-01]	[4.85392456e+02 8.95942139e+02 5.83230138e-01]	[4.67408417e+02 8.65042358e+02 4.57472295e-01]	[4.18687164e+02 7.95803589e+02 7.14312553e-01]	[4.00726715e+02 7.90670044e+02 7.77172983e-01]	[4.23873596e+02 7.54752502e+02 6.52472317e-01]
[434.09658813 218.62635803 0.86955279]	[431.49050903 295.51165771 0.87988031]	[359.80273438 295.49203491 0.85650104]	[336.68804932 398.21166992 0.94656909]	[321.18078613 498.2350769 0.87232113]	[500.69952393 295.60476685 0.89115995]	[521.1842041 398.12637329 0.89922011]	[518.68731689 500.83447266 0.87084532]	[423.77947998 505.96499634 0.69511622]	[380.29290771 505.89224243 0.67952108]	[400.64434814 664.89086914 0.81877601]	[418.78594971 749.72680664 0.86881995]	[464.82662964 505.97421265 0.6889227 ]	[470.0473938 680.38354492 0.75891352]	[4.75164398e+02 8.54899841e+02 7.30444908e-01]	[418.8102417 210.78205872 0.91643006]	[441.92346191 210.79025269 0.88143432]	[398.20306396 205.72779846 0.90100116]	[462.37823486 208.2807312 0.88536108]	[4.67389435e+02 9.11341614e+02 6.64912283e-01]	[4.82927521e+02 9.08647949e+02 6.31377101e-01]	[4.69970459e+02 8.67679382e+02 5.14711201e-01]	[4.18576569e+02 7.95814819e+02 6.93314195e-01]	[4.00671234e+02 7.90625854e+02 7.60105848e-01]	[4.26441925e+02 7.52183411e+02 6.64591253e-01]
[436.55975342 223.7097168 0.85287637]	[434.11447144 298.059021 0.89789891]	[362.33334351 298.01086426 0.84508866]	[339.09933472 400.73709106 0.94977623]	[318.77752686 500.85543823 0.90292072]	[500.80029297 298.13690186 0.89270145]	[521.34619141 400.76119995 0.91053212]	[518.73046875 503.4708252 0.86454111]	[423.80490112 518.67938232 0.69213408]	[382.72442627 513.63751221 0.66226029]	[400.63415527 665.08404541 0.81111789]	[418.79284668 749.63262939 0.87622106]	[464.8727417 518.7479248 0.6965735]	[470.00238037 685.51385498 0.8042717 ]	[4.75068604e+02 8.67695862e+02 6.36008501e-01]	[421.16714478 213.39082336 0.96157622]	[444.30297852 213.37692261 0.90849411]	[398.21188354 210.82197571 0.92283463]	[462.39172363 210.92744446 0.92045623]	[4.67432983e+02 9.13815857e+02 5.18539071e-01]	[4.82869232e+02 9.11278442e+02 5.43541193e-01]	[4.64922180e+02 8.77967773e+02 4.05795038e-01]	[4.16141022e+02 7.95797363e+02 6.78241491e-01]	[4.00667511e+02 7.88220215e+02 7.36173272e-01]	[4.26438904e+02 7.49655640e+02 6.78359985e-01]
[439.0975647 234.0032196 0.92330742]	[439.12109375 310.96905518 0.89329046]	[367.40509033 308.40350342 0.78816628]	[339.25976562 413.51449585 0.87403083]	[321.23458862 513.65222168 0.83983755]	[503.4168396 310.95419312 0.83247018]	[523.85229492 413.5496521 0.85928905]	[521.35217285 518.68438721 0.88162214]	[431.50234985 528.99304199 0.6669336 ]	[390.45391846 526.43933105 0.66086829]	[398.22033691 675.28778076 0.77182615]	[418.74401855 749.58074951 0.88705283]	[472.56570435 529.05627441 0.66176856]	[472.58578491 700.88409424 0.75546098]	[4.70049774e+02 8.72775330e+02 7.16156363e-01]	[421.30633545 216.13621521 0.92921144]	[446.90023804 218.52386475 0.85979724]	[400.64849854 216.06465149 0.97376794]	[464.94848633 216.14071655 0.9050374 ]	[4.64884216e+02 9.13837036e+02 6.06869578e-01]	[4.82910187e+02 9.11304810e+02 6.44895017e-01]	[4.64881439e+02 8.83034546e+02 4.92278278e-01]	[4.13589355e+02 8.00991333e+02 5.73358893e-01]	[3.98175751e+02 7.90729797e+02 6.78077459e-01]	[4.23866638e+02 7.47115540e+02 7.45934844e-01]
[439.20413208 236.5725708 0.92688876]	[439.21841431 316.02493286 0.93332916]	[369.96609497 316.00473022 0.81010967]	[339.28268433 418.67739868 0.90821618]	[321.23986816 521.24493408 0.88514137]	[505.88095093 316.0715332 0.87091714]	[524.00146484 418.74884033 0.90088606]	[523.78277588 523.87854004 0.92263991]	[431.525177 536.73126221 0.66784847]	[392.96798706 531.60473633 0.65146309]	[398.1706543 682.96405029 0.79961336]	[421.13739014 747.0848999 0.90664071]	[472.52856445 541.74139404 0.67659551]	[475.11978149 708.51782227 0.76421654]	[4.70044769e+02 8.72845398e+02 7.33907819e-01]	[423.77185059 223.66014099 0.87365448]	[452.01934814 223.67037964 0.8289097 ]	[400.77310181 221.11550903 0.91289973]	[467.46060181 223.74238586 0.84378791]	[4.64858368e+02 9.13817139e+02 6.49104476e-01]	[4.82923126e+02 9.11291565e+02 6.72194123e-01]	[4.64915619e+02 8.85610779e+02 5.08466184e-01]	[4.16089935e+02 7.98417114e+02 6.01787627e-01]	[3.98234497e+02 7.90643677e+02 6.99861646e-01]	[426.43447876 744.487854 0.75027591]
[439.28399658 241.64852905 0.90787995]	[439.2666626 318.6746521 0.93478161]	[372.51980591 318.60995483 0.82963628]	[341.75805664 421.3104248 0.88754302]	[321.23928833 523.98236084 0.87458628]	[505.96618652 318.68099976 0.85704774]	[526.51782227 423.79522705 0.85792696]	[523.89898682 526.51751709 0.88401699]	[434.12759399 541.815979 0.68616998]	[392.99255371 539.27142334 0.66408026]	[398.20288086 688.10864258 0.84833878]	[418.76834106 747.05859375 0.92031872]	[477.68768311 541.91192627 0.70479435]	[475.16928101 711.19671631 0.76376158]	[4.67456757e+02 8.72834961e+02 7.66103148e-01]	[423.85501099 231.40460205 0.90449101]	[452.07385254 231.40412903 0.86045694]	[400.81933594 231.44543457 0.9368521 ]	[472.51959229 233.83302307 0.89396262]	[4.64907318e+02 9.13835693e+02 6.86049819e-01]	[4.85374512e+02 9.11249634e+02 7.02065349e-01]	[4.62404297e+02 8.83078552e+02 5.64213634e-01]	[4.18672424e+02 7.93281616e+02 7.15360224e-01]	[4.00761017e+02 7.88129761e+02 7.61207402e-01]	[423.86224365 741.98657227 0.80624014]
[441.76147461 251.83258057 0.89749652]	[439.29547119 321.2833252 0.91187948]	[372.54336548 321.22235107 0.81368876]	[341.8192749 431.48046875 0.83599222]	[323.72192383 531.60919189 0.82430255]	[506.01696777 321.28057861 0.82090193]	[529.03381348 431.54574585 0.80558234]	[524.01879883 539.222229 0.87706554]	[436.59335327 544.47155762 0.69933176]	[395.49539185 544.37481689 0.69662166]	[398.22174072 690.61236572 0.85317093]	[418.71182251 747.09838867 0.92081845]	[477.73812866 547.02026367 0.70682871]	[480.11938477 721.42230225 0.77095187]	[4.67442932e+02 8.72890930e+02 7.61744499e-01]	[428.96594238 234.01333618 0.89458674]	[457.17202759 234.05583191 0.91158926]	[403.34735107 234.05580139 0.94247377]	[475.13693237 236.4490509 0.92161375]	[4.64902344e+02 9.13818909e+02 6.88696980e-01]	[4.85357483e+02 9.11249756e+02 7.05546021e-01]	[4.62367920e+02 8.85639221e+02 5.87190866e-01]	[4.18676697e+02 7.93284058e+02 7.40398943e-01]	[4.00749725e+02 7.88166260e+02 7.87201464e-01]	[423.81488037 744.47119141 0.83948565]
[441.75976562 251.84072876 0.89848983]	[439.30200195 321.27850342 0.91209787]	[372.54980469 321.21279907 0.81380075]	[341.82455444 428.99716187 0.83524483]	[323.72894287 531.61413574 0.8252703 ]	[508.44580078 321.28292847 0.81930178]	[529.02331543 431.53967285 0.80722266]	[524.02380371 539.21539307 0.87673551]	[436.5920105 544.44268799 0.70307451]	[393.07687378 544.34741211 0.69668055]	[398.15637207 688.17254639 0.86154389]	[418.6854248 747.08172607 0.9168725 ]	[477.73806763 546.99359131 0.7102263 ]	[477.69604492 711.17730713 0.79485846]	[4.67496582e+02 8.72848389e+02 7.64047205e-01]	[428.96011353 234.01876831 0.89641488]	[457.17449951 234.06634521 0.91366577]	[403.34976196 234.06634521 0.94191563]	[475.13412476 236.46127319 0.92006767]	[4.64860382e+02 9.13782043e+02 7.07082450e-01]	[4.82939453e+02 9.11224487e+02 7.14282930e-01]	[4.62399597e+02 8.85612793e+02 5.76344728e-01]	[4.18725342e+02 7.93253967e+02 7.64721930e-01]	[400.78775024 788.1651001 0.80008733]	[423.78833008 744.45465088 0.84041041]
[441.81182861 254.43942261 0.91810507]	[441.76370239 331.39959717 0.89099687]	[375.05148315 326.36178589 0.79844737]	[344.27816772 436.54800415 0.84181511]	[323.7678833 536.71368408 0.83542651]	[511.06347656 331.41311646 0.79436713]	[531.59033203 436.68051147 0.8467688 ]	[528.96551514 541.76483154 0.86852199]	[439.09130859 549.53991699 0.70451975]	[395.59396362 546.97894287 0.69854903]	[400.73638916 695.7947998 0.82321149]	[418.65042114 747.12799072 0.91227055]	[480.23455811 554.62341309 0.71890092]	[480.15597534 716.30194092 0.81656247]	[4.69990021e+02 8.72838257e+02 7.64873505e-01]	[431.49942017 236.59732056 0.8821063 ]	[459.58807373 236.60891724 0.91960436]	[405.90847778 236.63121033 0.90690374]	[477.72268677 236.63682556 0.92956764]	[4.64837250e+02 9.13761414e+02 7.08027959e-01]	[4.82927124e+02 9.11216492e+02 7.19170392e-01]	[4.64898163e+02 8.85579956e+02 5.70892334e-01]	[4.18659637e+02 7.93357178e+02 6.92098498e-01]	[4.00691284e+02 7.88227783e+02 7.64733791e-01]	[421.34616089 744.52679443 0.86868244]
[441.83068848 256.93838501 0.93454897]	[441.8132019 334.04501343 0.91081768]	[375.07751465 333.96920776 0.81586552]	[344.34417725 439.19262695 0.87123978]	[323.7855835 541.79022217 0.87776703]	[513.58258057 336.46459961 0.82059962]	[536.65820312 439.22702026 0.86898535]	[534.11444092 544.43395996 0.83956367]	[439.20779419 554.62017822 0.71208221]	[398.11181641 552.07867432 0.70538151]	[403.2651062 703.49450684 0.86273211]	[418.63961792 747.04382324 0.91550547]	[480.29736328 557.18811035 0.72786725]	[480.1993103 718.87219238 0.82969433]	[4.67455811e+02 8.72887024e+02 7.69652247e-01]	[431.50299072 239.15364075 0.85640121]	[459.62588501 239.18595886 0.90100271]	[405.92312622 241.65289307 0.85630071]	[480.13656616 241.70741272 0.89476353]	[4.64851440e+02 9.13826111e+02 7.06154704e-01]	[4.82917816e+02 9.11272949e+02 7.26913750e-01]	[4.64839111e+02 8.85640381e+02 5.87021887e-01]	[418.68289185 790.70623779 0.8172217 ]	[400.73974609 788.01708984 0.83784521]	[421.30166626 741.98718262 0.85554385]
[444.30050659 259.60705566 0.9003225 ]	[441.84405518 336.62591553 0.92931473]	[375.07629395 336.62652588 0.83985364]	[346.82867432 441.74868774 0.8705672 ]	[326.28115845 544.49749756 0.86318219]	[513.61358643 336.63040161 0.84396291]	[539.21099854 441.79537964 0.86758733]	[539.20788574 546.94219971 0.85307068]	[439.29898071 557.26605225 0.72989058]	[398.15863037 557.21588135 0.71254283]	[403.33401489 706.03540039 0.87076509]	[418.67242432 747.12316895 0.91856807]	[482.75842285 559.78912354 0.73519093]	[480.1968689 723.97833252 0.85578901]	[4.67430847e+02 8.75356079e+02 7.67809033e-01]	[436.5501709 249.29814148 0.86369532]	[459.70819092 249.33952332 0.91478896]	[408.44485474 249.36740112 0.85927045]	[480.17480469 251.84341431 0.92289746]	[4.64837280e+02 9.13845215e+02 7.06981719e-01]	[4.82900360e+02 9.11312561e+02 7.28809476e-01]	[4.62387238e+02 8.88126709e+02 6.00766599e-01]	[4.18671539e+02 7.90748840e+02 7.73592174e-01]	[400.71798706 788.06463623 0.82277608]	[421.3374939 744.51629639 0.84285909]
[444.41009521 262.25415039 0.85673493]	[441.90441895 339.13442993 0.92477882]	[377.53363037 339.08972168 0.86098862]	[346.85284424 444.33935547 0.84797674]	[326.34042358 549.55145264 0.82945627]	[516.14300537 339.13995361 0.84453738]	[541.67657471 444.37750244 0.85383338]	[539.31304932 547.06573486 0.85111392]	[441.7093811 559.82965088 0.73902678]	[398.23480225 559.76947021 0.72013152]	[403.29321289 708.50372314 0.87154186]	[418.62536621 749.55584717 0.90564787]	[482.81610107 562.36273193 0.74036098]	[480.1378479 726.55712891 0.8702575 ]	[4.67416992e+02 8.75363220e+02 7.70864606e-01]	[436.65441895 251.94880676 0.91940498]	[459.7940979 254.3493042 0.94626838]	[410.96234131 251.91282654 0.87542546]	[480.21020508 251.92785645 0.93110847]	[4.64822327e+02 9.13847839e+02 7.11812854e-01]	[4.82890564e+02 9.11321655e+02 7.31574953e-01]	[4.62365356e+02 8.88133789e+02 6.08010232e-01]	[4.18624664e+02 7.90804871e+02 7.25718915e-01]	[400.66876221 788.12713623 0.79823387]	[421.29537964 746.99603271 0.84942365]
[446.87686157 267.29888916 0.84423232]	[441.91610718 339.2097168 0.91832262]	[377.55432129 339.15908813 0.86965144]	[346.9017334 444.44512939 0.82949561]	[328.86941528 554.62445068 0.82272768]	[516.22137451 339.25808716 0.83783591]	[541.71508789 444.43392944 0.84909594]	[541.7645874 552.05859375 0.85857576]	[441.72915649 562.36352539 0.75456607]	[398.26098633 562.31884766 0.7384733 ]	[400.8276062 708.53436279 0.88683724]	[418.61227417 747.16296387 0.90644979]	[482.82644653 564.87768555 0.75370061]	[477.72238159 726.64239502 0.87083018]	[4.67405914e+02 8.75416077e+02 7.69940555e-01]	[439.0586853 254.39706421 0.93760705]	[459.86309814 254.45851135 0.96234751]	[411.0196228 254.40049744 0.89750415]	[480.24084473 254.4546814 0.94688416]	[4.64837280e+02 9.13844360e+02 7.18640208e-01]	[4.82888489e+02 9.11327271e+02 7.42194533e-01]	[4.62365570e+02 8.88175903e+02 6.07115746e-01]	[4.18660431e+02 7.90767517e+02 7.56268442e-01]	[400.71557617 788.09747314 0.80999887]	[421.3012085 744.53704834 0.85710037]
[446.91690063 269.87664795 0.85367167]	[441.92883301 339.28878784 0.90616345]	[377.57128906 339.2489624 0.8646782 ]	[351.92086792 449.43591309 0.82685751]	[331.46270752 554.69018555 0.83393711]	[518.68395996 341.71862793 0.83349574]	[541.77056885 446.94198608 0.8529197 ]	[541.89050293 552.13116455 0.87263995]	[441.79034424 564.87481689 0.75535911]	[400.64285278 562.40557861 0.74551165]	[400.78167725 708.61401367 0.89380187]	[418.58618164 747.16229248 0.90365946]	[482.90631104 564.97027588 0.74537873]	[477.65258789 726.66070557 0.86063206]	[4.67402527e+02 8.77947937e+02 7.63252616e-01]	[439.08203125 254.48765564 0.94650149]	[462.20730591 254.54867554 0.96074665]	[413.55163574 254.54904175 0.92040861]	[480.26443481 256.94247437 0.95789319]	[4.64872009e+02 9.13871033e+02 7.10120201e-01]	[4.82901398e+02 9.11361023e+02 7.44335532e-01]	[4.62359497e+02 8.90677795e+02 6.25426888e-01]	[4.18681305e+02 7.90812317e+02 7.52679825e-01]	[400.73675537 788.13415527 0.80511034]	[421.27157593 744.5291748 0.86457944]
[446.97140503 272.36737061 0.85375267]	[444.36361694 341.73220825 0.88582146]	[377.60733032 341.69369507 0.86059362]	[351.96969604 449.52325439 0.83133525]	[331.49407959 557.21392822 0.84554315]	[518.77575684 341.82049561 0.82590008]	[541.84197998 449.49832153 0.85373873]	[541.94085693 557.19415283 0.87459797]	[441.82351685 564.87145996 0.75111848]	[400.67608643 562.40484619 0.74569559]	[400.77392578 708.70050049 0.87607998]	[418.581604 747.10113525 0.89105785]	[482.93478394 564.97515869 0.73781538]	[477.58587646 729.01824951 0.85011876]	[4.67401642e+02 8.77987976e+02 7.56738603e-01]	[439.10574341 254.53181458 0.9473238 ]	[462.26202393 254.59997559 0.95751542]	[413.55062866 256.94238281 0.9260236 ]	[480.31124878 257.04776001 0.95084453]	[4.64871521e+02 9.13877014e+02 6.99168921e-01]	[4.82886932e+02 9.11371460e+02 7.37247348e-01]	[4.62365631e+02 8.90699158e+02 6.15468383e-01]	[4.18710114e+02 7.90779419e+02 7.72074521e-01]	[400.76324463 788.10583496 0.80699068]	[421.26712036 744.45129395 0.84107733]
[446.9644165 272.40939331 0.86105818]	[444.41012573 341.78378296 0.86967766]	[377.64416504 341.74588013 0.85541278]	[354.46206665 452.01171875 0.83756453]	[331.50292969 559.69000244 0.85066122]	[518.78887939 344.25436401 0.82387704]	[541.91522217 451.99957275 0.85581201]	[544.29345703 559.73895264 0.8922441 ]	[441.82891846 564.96966553 0.74898899]	[400.68771362 564.8984375 0.74900883]	[400.74612427 708.71575928 0.87327224]	[418.56851196 747.16064453 0.88796264]	[482.92712402 567.51599121 0.73462242]	[475.1187439 726.65130615 0.85285783]	[4.67403015e+02 8.77951904e+02 7.60463417e-01]	[439.10449219 254.56245422 0.94335771]	[462.25393677 256.95095825 0.95323223]	[413.54928589 256.99108887 0.92490488]	[480.32659912 257.09371948 0.95434177]	[4.64895111e+02 9.13874390e+02 7.01256394e-01]	[4.82912964e+02 9.11358337e+02 7.37176657e-01]	[4.62373108e+02 8.90682922e+02 6.12640977e-01]	[4.18713623e+02 7.90824219e+02 7.67503917e-01]	[400.75390625 788.15911865 0.81286389]	[421.26473999 744.50244141 0.83837301]
[446.96026611 272.37045288 0.85478097]	[446.87161255 341.80386353 0.85401589]	[377.67666626 341.76052856 0.85354763]	[354.52996826 454.54110718 0.84985924]	[333.95230103 557.19903564 0.8539046 ]	[521.21618652 344.26681519 0.82819754]	[541.9262085 449.51931763 0.85722852]	[541.95397949 559.83764648 0.90031898]	[441.8258667 564.95062256 0.75316495]	[400.67520142 564.90014648 0.75077808]	[400.72564697 711.14874268 0.88355237]	[418.55105591 747.17877197 0.89501607]	[482.92684937 567.47851562 0.73555297]	[475.09033203 726.62420654 0.85641915]	[4.67405945e+02 8.77926331e+02 7.67597020e-01]	[439.11056519 254.54078674 0.94673526]	[462.24957275 254.60339355 0.95289212]	[413.59689331 256.96228027 0.92838532]	[480.33618164 257.0847168 0.96368235]	[4.64914703e+02 9.13856750e+02 7.15667188e-01]	[4.82929626e+02 9.11339172e+02 7.50339031e-01]	[4.62353058e+02 8.90681458e+02 6.29341602e-01]	[4.18727997e+02 7.90798523e+02 7.82179534e-01]	[400.76165771 788.14819336 0.82826859]	[421.23590088 744.50952148 0.84785092]
[446.96658325 269.89517212 0.84886873]	[446.88464355 341.76184082 0.86037242]	[377.68365479 341.71832275 0.8599425 ]	[354.53897095 449.52307129 0.84736896]	[333.98873901 554.70166016 0.85429204]	[521.23071289 344.25442505 0.82967937]	[541.92205811 449.51696777 0.85554111]	[541.92504883 562.22241211 0.90330851]	[441.81265259 564.85656738 0.75515985]	[400.65292358 562.40252686 0.74605632]	[400.71746826 708.71923828 0.87971997]	[418.55108643 749.54174805 0.89404434]	[482.9354248 564.95544434 0.73756826]	[475.09091187 726.61358643 0.85251963]	[4.67403290e+02 8.75452881e+02 7.69407630e-01]	[439.11691284 254.49815369 0.95076001]	[462.25448608 254.55805969 0.95692015]	[416.04815674 254.61203003 0.93291271]	[480.33966064 257.03427124 0.9663865 ]	[4.64939606e+02 9.13842407e+02 7.21917450e-01]	[4.85352325e+02 9.11304077e+02 7.55216658e-01]	[4.62345703e+02 8.90648193e+02 6.21487319e-01]	[4.18735199e+02 7.90800964e+02 7.71606982e-01]	[400.7706604 788.15435791 0.82589483]	[421.23181152 744.53436279 0.84807354]
[446.9276123 269.82363892 0.84593827]	[446.86938477 341.69110107 0.87355316]	[377.68167114 339.27838135 0.86750591]	[354.56118774 446.93154907 0.85848486]	[333.96347046 552.08538818 0.84861845]	[521.23901367 341.77923584 0.83982795]	[541.89257812 449.46502686 0.85363197]	[541.87866211 559.76000977 0.88983303]	[441.77767944 562.40490723 0.7578389 ]	[398.27294922 562.37573242 0.74132222]	[400.76083374 708.72320557 0.86850131]	[418.56549072 747.1541748 0.89162242]	[482.90270996 564.93041992 0.74437547]	[475.1164856 726.61791992 0.85319388]	[4.67406219e+02 8.77893860e+02 7.66454339e-01]	[439.10806274 254.45661926 0.94835556]	[462.2074585 254.51489258 0.95564318]	[416.06417847 254.52531433 0.92997646]	[480.32580566 254.59648132 0.97053468]	[4.64928619e+02 9.13847290e+02 7.15924084e-01]	[4.85359192e+02 9.11315674e+02 7.45620728e-01]	[4.62341034e+02 8.90664001e+02 6.22742891e-01]	[4.18713745e+02 7.90793701e+02 7.49860466e-01]	[400.76351929 788.13153076 0.80400175]	[421.24316406 744.50616455 0.84589529]
[446.92648315 264.77194214 0.84475952]	[446.88363647 339.27099609 0.88251638]	[377.703125 339.2124939 0.87772781]	[354.49111938 446.86895752 0.85655212]	[333.94659424 549.51837158 0.85200739]	[521.22460938 341.72549438 0.84487098]	[541.89001465 449.43450928 0.85322028]	[541.80822754 557.2354126 0.86930567]	[441.77401733 562.37255859 0.75625837]	[398.27087402 562.32745361 0.73839056]	[400.79177856 708.65777588 0.86864406]	[418.57821655 747.14471436 0.89226818]	[482.8848877 564.91046143 0.74328864]	[475.15261841 726.61779785 0.85193145]	[4.67397278e+02 8.77899170e+02 7.65293360e-01]	[439.1000061 254.37101746 0.93724638]	[462.18878174 254.4082489 0.94868124]	[416.05966187 254.43981934 0.92199159]	[480.3168335 254.43850708 0.96155918]	[4.64928741e+02 9.13847351e+02 7.14429259e-01]	[4.85367493e+02 9.11316101e+02 7.41830051e-01]	[4.62318848e+02 8.90669250e+02 6.23723388e-01]	[4.18690552e+02 7.90806396e+02 7.28721976e-01]	[4.00747192e+02 7.88136780e+02 7.87107170e-01]	[421.26315308 744.50494385 0.8377291 ]
[446.92709351 264.77133179 0.84470171]	[446.88439941 339.27163696 0.88234955]	[377.70492554 339.21182251 0.87760901]	[354.49169922 446.8704834 0.85627007]	[333.95022583 549.51733398 0.85331583]	[521.22454834 341.72647095 0.8445943 ]	[541.89013672 449.43359375 0.85333544]	[541.8069458 557.23620605 0.86907351]	[441.77380371 562.36993408 0.75595796]	[398.26852417 562.32397461 0.73746508]	[400.78903198 708.64978027 0.87103868]	[418.57559204 747.14715576 0.89274931]	[482.88604736 564.90789795 0.74324077]	[475.14956665 726.61871338 0.85173094]	[4.67401917e+02 8.77897095e+02 7.65139520e-01]	[439.10058594 254.37217712 0.93741274]	[462.18850708 254.40904236 0.94884741]	[416.06015015 254.44160461 0.92219818]	[480.31674194 254.43893433 0.96162587]	[4.64929596e+02 9.13841553e+02 7.14840293e-01]	[4.85367493e+02 9.11310669e+02 7.41414070e-01]	[4.62322083e+02 8.90669006e+02 6.24629140e-01]	[4.18688416e+02 7.90799622e+02 7.31376529e-01]	[400.74255371 788.13140869 0.78954434]	[421.25906372 744.50775146 0.841133 ]
[446.92718506 264.7713623 0.84479624]	[446.88562012 339.27154541 0.88226682]	[377.70681763 339.21130371 0.87743992]	[354.4887085 446.87054443 0.85612452]	[333.94952393 549.51470947 0.85364884]	[521.22467041 341.72674561 0.84456933]	[541.89038086 449.43444824 0.85343277]	[541.80615234 557.2355957 0.86910152]	[441.77444458 562.37286377 0.75636244]	[398.27008057 562.32659912 0.73855811]	[400.78845215 708.64813232 0.87137854]	[418.57684326 747.14880371 0.89316666]	[482.88568115 564.91070557 0.7435773 ]	[475.14807129 726.61810303 0.85159445]	[4.67405548e+02 8.77899353e+02 7.64699757e-01]	[439.10046387 254.37211609 0.93731916]	[462.18847656 254.40899658 0.94884694]	[416.06097412 254.44122314 0.92205131]	[480.31668091 254.43852234 0.96142322]	[4.64928223e+02 9.13842041e+02 7.14730978e-01]	[4.85367065e+02 9.11312500e+02 7.40908861e-01]	[4.62326752e+02 8.90670532e+02 6.24241710e-01]	[4.18688965e+02 7.90796204e+02 7.35543430e-01]	[400.74456787 788.12835693 0.79250932]	[421.26040649 744.50830078 0.84069502]
[444.41995239 262.17025757 0.87013793]	[444.44403076 339.15170288 0.8991887 ]	[377.6942749 339.09896851 0.88053131]	[354.50076294 444.31967163 0.88211471]	[331.46774292 546.95050049 0.8640036 ]	[518.78790283 339.21173096 0.85227412]	[541.83813477 444.4430542 0.86477458]	[541.71411133 554.63397217 0.83884168]	[441.74093628 559.78320312 0.745978 ]	[398.2137146 557.25183105 0.71395719]	[400.77227783 706.0760498 0.86410064]	[418.59768677 747.17449951 0.86931992]	[482.88806152 562.34729004 0.73696285]	[477.64373779 726.54455566 0.86099803]	[4.67408875e+02 8.75453003e+02 7.57078290e-01]	[436.66970825 251.91339111 0.91076154]	[459.8107605 251.93463135 0.93815452]	[416.0307312 254.37670898 0.907139 ]	[480.3024292 254.34346008 0.96030426]	[4.64901764e+02 9.13842285e+02 7.02766240e-01]	[4.85363007e+02 9.11316528e+02 7.23043859e-01]	[4.62321472e+02 8.90655823e+02 6.18789136e-01]	[4.16138428e+02 7.98376526e+02 6.02258563e-01]	[3.98209839e+02 7.90684326e+02 7.02493012e-01]	[421.30841064 746.9901123 0.82700878]
[444.38220215 259.61779785 0.89524215]	[444.41717529 339.07437134 0.90542167]	[377.6633606 336.68930054 0.87474263]	[354.46697998 441.83248901 0.89375216]	[328.88070679 544.32824707 0.88503838]	[518.76513672 339.13885498 0.85670418]	[541.79260254 444.29745483 0.87948245]	[539.30883789 547.06671143 0.84597576]	[441.66882324 559.73718262 0.73870051]	[398.17105103 557.21850586 0.72102737]	[400.79428101 705.95611572 0.86878783]	[418.63330078 747.13812256 0.90052545]	[482.79574585 562.28314209 0.74213809]	[477.69677734 726.45251465 0.85121936]	[4.67409637e+02 8.75439209e+02 7.54477382e-01]	[436.62145996 249.36383057 0.88570786]	[459.7706604 249.34591675 0.91416937]	[413.57089233 251.92506409 0.88377869]	[480.27511597 251.91351318 0.95063806]	[4.64896698e+02 9.13828857e+02 7.03158557e-01]	[4.85353973e+02 9.11298706e+02 7.20967352e-01]	[4.62323151e+02 8.90629028e+02 6.06728315e-01]	[4.18628021e+02 7.93270630e+02 7.19459057e-01]	[4.00665955e+02 7.88164612e+02 7.85961032e-01]	[421.32614136 744.52453613 0.84328973]
[441.92831421 254.44512939 0.92542839]	[444.39208984 334.00857544 0.87867558]	[377.65545654 331.42367554 0.83430791]	[349.42419434 436.58590698 0.84097594]	[323.75680542 536.64123535 0.83378166]	[518.72137451 336.48202515 0.83958614]	[539.27941895 439.10986328 0.87288529]	[536.71081543 544.33355713 0.85500658]	[439.22817993 552.06915283 0.7224229 ]	[398.05383301 549.52075195 0.70683199]	[400.7989502 700.87054443 0.82244641]	[418.71606445 747.09362793 0.91366774]	[480.36688232 554.66516113 0.72715008]	[477.70498657 726.4420166 0.82360351]	[4.67417938e+02 8.72846252e+02 7.60786533e-01]	[434.11322021 236.63175964 0.89834934]	[459.71810913 236.64538574 0.93620807]	[413.5123291 239.16413879 0.87642598]	[480.28277588 239.19380188 0.93477494]	[4.64863831e+02 9.13787598e+02 7.11380124e-01]	[4.82941406e+02 9.11223389e+02 7.09548533e-01]	[4.62328186e+02 8.83053833e+02 5.81808090e-01]	[4.18583679e+02 7.95834961e+02 6.89248919e-01]	[4.00639374e+02 7.90608826e+02 7.61827171e-01]	[423.83566284 744.51300049 0.85124922]
[441.90093994 251.8678894 0.90229219]	[444.35476685 328.86325073 0.85313857]	[377.63021851 323.7180481 0.84238195]	[349.36358643 426.40975952 0.83360326]	[321.18505859 526.50842285 0.86745596]	[518.66925049 331.48553467 0.80870962]	[539.19604492 436.59518433 0.83898848]	[531.61743164 539.18139648 0.81764865]	[439.15054321 544.40887451 0.74210125]	[395.61044312 544.33056641 0.71853566]	[400.6479187 688.14813232 0.85040355]	[418.71386719 747.05499268 0.90609163]	[480.29690552 546.97698975 0.74429768]	[477.68829346 721.4597168 0.78472006]	[4.67427979e+02 8.72819763e+02 7.58208454e-01]	[434.0954895 234.08110046 0.90969634]	[459.68441772 234.0887146 0.95072997]	[413.50534058 236.68075562 0.89564443]	[480.24172974 236.64450073 0.96856576]	[4.64858856e+02 9.13772217e+02 6.98468983e-01]	[4.85351074e+02 9.11210632e+02 6.98243499e-01]	[4.62336212e+02 8.83029419e+02 5.81280529e-01]	[4.18655060e+02 7.95816040e+02 7.18020141e-01]	[4.00697418e+02 7.90608521e+02 7.72281170e-01]	[423.8309021 744.44995117 0.82192051]
[441.87884521 241.72213745 0.8774122 ]	[441.8923645 321.16592407 0.90946919]	[377.57748413 318.62722778 0.87762207]	[344.33047485 421.38674927 0.86886227]	[318.72155762 523.79754639 0.90943098]	[516.18585205 323.77941895 0.81412637]	[534.14959717 428.94885254 0.79607403]	[526.53375244 534.11804199 0.82658416]	[439.10061646 541.77288818 0.72362566]	[395.55276489 539.22772217 0.68605566]	[400.66708374 685.58996582 0.8383584 ]	[418.6673584 747.02801514 0.90836728]	[480.26208496 544.35845947 0.73929304]	[477.6416626 713.78057861 0.76325107]	[4.67491638e+02 8.72756165e+02 7.63332903e-01]	[434.06222534 231.45405579 0.88905472]	[459.65811157 233.80903625 0.92635357]	[413.50518799 234.03488159 0.91365874]	[480.2086792 234.00041199 0.98043525]	[4.64849091e+02 9.13810486e+02 7.07032621e-01]	[4.82923950e+02 9.11242554e+02 7.08997369e-01]	[4.64851227e+02 8.77983521e+02 5.78777015e-01]	[4.18745422e+02 7.93326477e+02 7.60579944e-01]	[400.77947998 788.21984863 0.791134 ]	[421.35211182 744.42108154 0.83623928]
[441.75421143 233.89859009 0.92878121]	[441.82415771 313.54650879 0.9105258 ]	[377.55883789 308.38226318 0.81722468]	[341.74047852 408.4284668 0.85882115]	[318.53253174 505.91018677 0.88723695]	[513.58978271 316.12310791 0.84568614]	[528.98376465 418.78128052 0.88204795]	[523.92150879 521.40136719 0.92720318]	[436.60739136 526.46051025 0.69272172]	[393.05776978 523.88977051 0.67762744]	[398.24822998 670.13476562 0.79773009]	[418.64932251 747.06695557 0.91233945]	[480.11483765 531.57293701 0.69816959]	[475.09432983 698.34838867 0.71862096]	[4.67492340e+02 8.72711670e+02 7.23706782e-01]	[428.99749756 216.0769043 0.88771009]	[459.58227539 216.10035706 0.92701292]	[413.54702759 221.09350586 0.85188234]	[480.2538147 221.17277527 0.92544991]	[4.64883270e+02 9.13809875e+02 6.37393296e-01]	[4.82858368e+02 9.11232483e+02 6.54265702e-01]	[4.64831635e+02 8.77948425e+02 5.14239311e-01]	[4.18698395e+02 7.90812805e+02 7.86063194e-01]	[400.75231934 788.11608887 0.81912315]	[421.33694458 744.52331543 0.80780578]
[441.7940979 226.25398254 0.88041264]	[441.75006104 303.2593689 0.90320683]	[377.56036377 298.17858887 0.86615586]	[339.243927 400.70211792 0.93420929]	[316.03796387 500.77233887 0.91056418]	[511.01412964 313.40197754 0.80004203]	[526.42205811 413.5880127 0.85517305]	[523.8371582 513.62524414 0.87994725]	[434.04162598 521.34234619 0.70003331]	[387.91699219 518.75195312 0.664698 ]	[400.68283081 667.49786377 0.81148583]	[418.63143921 747.0914917 0.90383637]	[477.63131714 523.89801025 0.71897906]	[472.57275391 687.99346924 0.76306438]	[4.72526123e+02 8.65112244e+02 6.73842967e-01]	[431.5597229 213.37536621 0.89521384]	[459.59811401 213.43762207 0.93155205]	[413.52963257 215.9651947 0.90152264]	[480.19326782 216.07827759 0.96873969]	[4.67396515e+02 9.13856445e+02 5.41837811e-01]	[4.82868591e+02 9.11239685e+02 5.72367847e-01]	[4.64874634e+02 8.72839417e+02 4.75028008e-01]	[4.18619904e+02 7.90822266e+02 7.89128423e-01]	[400.68438721 788.11663818 0.81859291]	[421.32131958 747.03259277 0.77250224]
[441.77722168 216.09777832 0.92897707]	[441.72494507 298.22106934 0.93504 ]	[377.5307312 295.5916748 0.86835551]	[339.16293335 395.60821533 0.91753107]	[313.50479126 493.07455444 0.84624302]	[508.47845459 303.26525879 0.81913924]	[523.87939453 403.36077881 0.87532932]	[521.34179688 503.48361206 0.91748112]	[428.98706055 516.13726807 0.67219567]	[387.86447144 508.5116272 0.65612817]	[400.75134277 664.99829102 0.82110834]	[418.63143921 747.06860352 0.89410615]	[472.52780151 518.74938965 0.67975104]	[470.02456665 682.96820068 0.74569583]	[4.75083832e+02 8.59995117e+02 6.61619425e-01]	[431.52972412 205.74987793 0.82945055]	[459.58132935 205.73524475 0.88764375]	[416.01272583 213.29829407 0.88596368]	[480.21340942 213.33891296 0.96164572]	[4.67473511e+02 9.13829407e+02 5.33430219e-01]	[4.82910889e+02 9.11240906e+02 5.54526687e-01]	[4.64902649e+02 8.72766968e+02 4.50110406e-01]	[418.65692139 790.79730225 0.8182742 ]	[400.70724487 788.09710693 0.82629222]	[421.30770874 747.01831055 0.74803185]
[441.76251221 213.41474915 0.92980909]	[439.31747437 295.55429077 0.93877316]	[375.09237671 290.35482788 0.80985457]	[339.0513916 382.8684082 0.90521979]	[310.90591431 482.93270874 0.86643058]	[506.00708008 298.19491577 0.84937531]	[521.42712402 400.75003052 0.90347636]	[521.16125488 500.84158325 0.90371752]	[423.91598511 505.93429565 0.69261575]	[382.75549316 503.3656311 0.69722074]	[400.80410767 659.80200195 0.78684431]	[418.62286377 747.07775879 0.89626086]	[467.40081787 508.52645874 0.67689264]	[469.97698975 667.59759521 0.77367252]	[4.75139282e+02 8.47116699e+02 6.25677168e-01]	[431.52310181 195.60949707 0.88183671]	[459.59280396 198.0189209 0.9175843 ]	[413.59194946 200.66944885 0.84720033]	[480.23052979 205.77124023 0.9222334 ]	[4.72524200e+02 9.11203857e+02 3.19999963e-01]	[4.82853302e+02 9.01000061e+02 3.43194067e-01]	[4.67402191e+02 8.54872437e+02 3.98370177e-01]	[418.730896 790.80682373 0.85882819]	[400.74124146 788.12469482 0.85061443]	[421.26779175 747.07513428 0.75117147]
[441.82974243 210.78230286 0.89835548]	[439.28872681 290.40618896 0.90515941]	[375.09622192 280.13101196 0.83869225]	[336.63580322 380.11975098 0.93881011]	[303.28134155 477.64193726 0.8424871 ]	[505.92529297 295.58786011 0.86168909]	[521.2833252 398.09310913 0.89110625]	[518.65014648 498.13153076 0.83183688]	[423.79095459 500.78497314 0.71205914]	[380.26052856 500.69393921 0.6931023 ]	[400.74658203 649.659729 0.81834096]	[418.63549805 747.15997314 0.88372171]	[464.90515137 503.29281616 0.70493126]	[467.46957397 662.45013428 0.77261245]	[4.77587036e+02 8.31687073e+02 6.55292869e-01]	[434.06088257 192.97966003 0.91093373]	[459.64358521 195.37168884 0.94457364]	[413.54208374 195.59649658 0.889817 ]	[480.2310791 198.07600403 0.94406188]	[4.62375671e+02 8.52279907e+02 3.22426528e-01]	[4.82797302e+02 8.52307007e+02 3.37777883e-01]	[4.69991913e+02 8.44531128e+02 4.08644617e-01]	[418.72589111 790.81781006 0.82754922]	[400.75238037 788.15856934 0.82894045]	[4.21298279e+02 7.49629211e+02 7.31123269e-01]
[441.78265381 200.62950134 0.88663584]	[439.23919678 282.68215942 0.91579199]	[375.01010132 277.49401855 0.85051113]	[336.49127197 377.53768921 0.91204387]	[300.65518188 470.04370117 0.84659755]	[505.91299438 292.97647095 0.83235848]	[521.16534424 395.50848389 0.84443271]	[516.12567139 488.00357056 0.8117916 ]	[421.34008789 495.66644287 0.7136066 ]	[380.1887207 493.10055542 0.69128716]	[400.7199707 647.02996826 0.85734582]	[418.70721436 749.54656982 0.88902801]	[464.82022095 498.23510742 0.71187246]	[467.40350342 657.24584961 0.7655279 ]	[4.77639191e+02 8.34346497e+02 6.85042381e-01]	[434.04769897 190.37005615 0.87823737]	[459.5947876 192.80082703 0.91373932]	[413.58496094 193.00460815 0.91577256]	[480.2019043 195.48690796 0.97946954]	[4.67485046e+02 9.03558655e+02 4.78246391e-01]	[4.82923370e+02 8.93367554e+02 5.04750848e-01]	[4.67453033e+02 8.49659058e+02 4.32534218e-01]	[418.72601318 793.26470947 0.82714474]	[400.75634766 788.22857666 0.82784081]	[4.23792206e+02 7.49662415e+02 7.13306606e-01]
[441.7824707 200.63084412 0.88621014]	[439.23733521 282.68582153 0.91508371]	[375.00875854 277.49493408 0.84955966]	[336.48742676 377.540802 0.91133559]	[300.65301514 470.0446167 0.84664291]	[505.9133606 292.97750854 0.8322103 ]	[521.16522217 395.51138306 0.84504563]	[516.12756348 488.01239014 0.81095654]	[421.35217285 495.68356323 0.71107465]	[380.20141602 493.11785889 0.69102001]	[400.72186279 647.02716064 0.85732347]	[418.70690918 749.55059814 0.88769692]	[464.82427979 498.25286865 0.71184611]	[467.40609741 657.26092529 0.76530206]	[4.77641815e+02 8.34349792e+02 6.89297795e-01]	[434.04498291 190.37109375 0.8778621 ]	[459.5947876 192.80107117 0.91327137]	[413.58294678 193.00860596 0.91463083]	[480.20068359 195.4876709 0.97856236]	[4.67469330e+02 9.03585083e+02 4.95655030e-01]	[4.82910461e+02 8.93386963e+02 5.18181384e-01]	[4.67454559e+02 8.49657593e+02 4.37297344e-01]	[418.71902466 793.26013184 0.82554621]	[400.74807739 788.22497559 0.8289113 ]	[4.23796936e+02 7.49666016e+02 7.06985414e-01]
[441.77346802 195.51316833 0.93458974]	[439.16708374 277.70864868 0.92643249]	[372.50997925 274.9503479 0.82580537]	[334.00390625 372.44500732 0.84445852]	[298.12915039 462.42877197 0.89880401]	[503.45217896 287.84686279 0.82865906]	[516.16082764 385.39675903 0.8018496 ]	[508.53378296 482.9331665 0.84724379]	[421.30358887 493.07858276 0.71612543]	[380.16485596 487.99118042 0.69485629]	[400.66870117 644.48522949 0.85801303]	[418.7512207 749.61126709 0.87484032]	[462.37860107 495.64993286 0.70971215]	[464.96524048 647.03460693 0.81517416]	[4.75139435e+02 8.24077148e+02 6.69861257e-01]	[431.56018066 182.6582489 0.82906836]	[459.59249878 182.70669556 0.88594508]	[416.01434326 190.37168884 0.88315481]	[480.17282104 192.86679077 0.95624083]	[4.64916016e+02 8.85612976e+02 4.82866973e-01]	[4.82894501e+02 8.77935974e+02 5.03488183e-01]	[4.67464264e+02 8.31734070e+02 4.72226650e-01]	[418.7208252 790.8192749 0.81693316]	[400.72961426 788.16204834 0.82560396]	[4.23885468e+02 7.52189758e+02 6.39743030e-01]
[441.73693848 192.9606781 0.93394768]	[439.12637329 275.07278442 0.92859828]	[372.46356201 267.31820679 0.78945607]	[333.91931152 362.26541138 0.85210544]	[298.03311157 459.63421631 0.89769506]	[503.34692383 280.21124268 0.86114264]	[513.5637207 382.78353882 0.82407796]	[505.99563599 482.77404785 0.88296461]	[421.26849365 482.8996582 0.74491072]	[380.17221069 482.82983398 0.72676742]	[398.27923584 639.35357666 0.82499385]	[421.1522522 749.56799316 0.87240505]	[462.30175781 485.39364624 0.74622428]	[464.9072876 644.37371826 0.81808341]	[4.75119720e+02 8.18945801e+02 7.18363583e-01]	[431.50457764 177.50233459 0.86876512]	[457.22027588 177.61566162 0.89453417]	[413.58648682 182.68785095 0.84066027]	[480.17532349 190.29307556 0.92950392]	[4.64919495e+02 8.70158447e+02 5.71787775e-01]	[4.82964233e+02 8.65094543e+02 5.89375973e-01]	[4.67413452e+02 8.29174255e+02 5.37013054e-01]	[418.68865967 793.22772217 0.7991699 ]	[400.72634888 788.15270996 0.81534225]	[4.28955566e+02 7.49759766e+02 6.24092460e-01]
[441.73391724 192.77931213 0.91256112]	[439.07772827 272.46832275 0.90070438]	[369.95388794 259.69717407 0.8013345 ]	[328.93649292 359.66720581 0.87210703]	[295.53518677 454.55957031 0.86753213]	[503.28308105 277.58786011 0.88611627]	[508.55471802 380.21539307 0.86634761]	[505.90402222 480.26547241 0.9028759 ]	[421.26080322 480.23968506 0.74776542]	[380.16015625 477.73321533 0.71639705]	[398.26190186 634.24261475 0.82060719]	[421.16397095 749.65228271 0.86224204]	[462.29351807 480.32797241 0.7534256 ]	[464.89474487 639.37011719 0.80373281]	[4.75087402e+02 8.08708069e+02 7.23726511e-01]	[431.53302002 174.94529724 0.89967984]	[457.21231079 175.04226685 0.92737859]	[413.55047607 177.54293823 0.87109518]	[480.15359497 185.16670227 0.90679938]	[4.64949158e+02 8.65116821e+02 5.13392866e-01]	[4.82967682e+02 8.59952637e+02 5.37475288e-01]	[4.67455261e+02 8.13838623e+02 5.11001348e-01]	[4.18674957e+02 7.93272522e+02 7.82132387e-01]	[400.71029663 788.1907959 0.80926776]	[4.28980225e+02 7.52277832e+02 5.94966650e-01]
[441.75393677 185.24281311 0.8838923 ]	[436.65722656 264.79571533 0.860627 ]	[367.3687439 257.09500122 0.83174407]	[328.84475708 357.0435791 0.86756492]	[295.46661377 444.4369812 0.86561078]	[500.86383057 275.03430176 0.88342857]	[508.44271851 377.65811157 0.88778782]	[503.50338745 475.16397095 0.87124979]	[421.2460022 477.69897461 0.73925495]	[380.14813232 477.64450073 0.71429962]	[398.26345825 629.14208984 0.83672029]	[421.22619629 749.63299561 0.86547244]	[462.29269409 480.18103027 0.74522018]	[464.82608032 629.0690918 0.82900882]	[4.72511475e+02 8.03561523e+02 6.96428478e-01]	[431.54846191 172.35453796 0.89822447]	[457.21737671 172.46958923 0.93268955]	[410.99960327 174.94139099 0.90402544]	[477.73736572 177.53907776 0.93196821]	[4.64942383e+02 8.57374756e+02 5.29835761e-01]	[4.82963776e+02 8.49746460e+02 5.62216878e-01]	[4.62379791e+02 8.08723267e+02 5.60836673e-01]	[4.18701691e+02 7.93317078e+02 7.67905712e-01]	[400.75585938 788.2088623 0.7934224 ]	[4.31512421e+02 7.52257629e+02 6.13933027e-01]
[441.70736694 177.63038635 0.89980435]	[436.61560059 259.66860962 0.88601589]	[364.86273193 254.55334473 0.83239841]	[326.31329346 349.4050293 0.82353824]	[295.46066284 441.765625 0.90143418]	[500.84390259 272.46777344 0.86515892]	[505.97286987 372.54171753 0.8420682 ]	[503.5072937 469.96835327 0.84934253]	[421.24026489 472.55334473 0.72433829]	[380.11767578 470.01589966 0.69846052]	[400.66323853 626.5446167 0.86519146]	[421.22793579 749.67272949 0.86194235]	[462.27624512 472.5994873 0.72650909]	[464.82897949 623.96618652 0.86124957]	[4.70049683e+02 7.93312073e+02 6.95867240e-01]	[431.46990967 169.80422974 0.85897189]	[457.16278076 172.25575256 0.89769423]	[410.98422241 172.42382812 0.90708828]	[477.70300293 174.96495056 0.96192509]	[4.62382050e+02 8.52313232e+02 5.85185230e-01]	[4.82890442e+02 8.49697632e+02 5.82923293e-01]	[4.64867310e+02 8.06038330e+02 5.52150905e-01]	[418.66156006 793.29168701 0.79652661]	[400.73724365 788.2064209 0.81327081]	[4.31498352e+02 7.54838623e+02 5.79751611e-01]
[439.32537842 175.03733826 0.93852854]	[436.55310059 257.12808228 0.89750028]	[364.81430054 251.96723938 0.82147253]	[323.80938721 344.29928589 0.8381626 ]	[295.41091919 439.11157227 0.89580297]	[500.81356812 269.84683228 0.84898853]	[505.92941284 369.89382935 0.83434653]	[503.50256348 464.91894531 0.87046069]	[421.23666382 467.41949463 0.73250735]	[380.14227295 464.91055298 0.71261358]	[400.75720215 626.51629639 0.8687129 ]	[421.23419189 749.7666626 0.84463686]	[462.23947144 467.4437561 0.73769504]	[464.83032227 621.36029053 0.83065915]	[4.70051453e+02 7.88169312e+02 7.25947142e-01]	[428.93115234 162.16157532 0.8227405 ]	[457.1395874 167.20526123 0.8744123 ]	[411.01992798 169.75138855 0.85798138]	[477.70596313 172.40423584 0.94963062]	[4.62279572e+02 8.44563171e+02 6.02754354e-01]	[4.82836182e+02 8.36909180e+02 6.10837162e-01]	[4.67465088e+02 7.93266479e+02 5.50889134e-01]	[4.18589630e+02 7.93289246e+02 7.82017529e-01]	[400.69351196 788.18774414 0.80505383]	[4.31531403e+02 7.62433655e+02 5.85571647e-01]
[439.26086426 172.38798523 0.92496037]	[434.05633545 254.44395447 0.88378948]	[362.33078003 241.70933533 0.80423027]	[321.28829956 339.17581177 0.8940289 ]	[295.4239502 431.56350708 0.84944803]	[500.73028564 259.59048462 0.87241638]	[503.50708008 359.71987915 0.89792854]	[503.48638916 462.19918823 0.90918714]	[421.24591064 462.24380493 0.75315678]	[380.1802063 462.27636719 0.73135841]	[400.76849365 626.44946289 0.85347253]	[421.23486328 754.75183105 0.83522999]	[462.24234009 459.80895996 0.76711541]	[464.89483643 608.60424805 0.81017357]	[475.15118408 772.7890625 0.77499837]	[426.36801147 154.58119202 0.87840194]	[454.61688232 157.03959656 0.86422133]	[408.41207886 162.09376526 0.83283991]	[475.15332031 169.75915527 0.88181877]	[4.64912231e+02 8.29214722e+02 6.72866940e-01]	[4.85482056e+02 8.26587524e+02 6.46964312e-01]	[4.69969849e+02 7.85524414e+02 6.49995208e-01]	[4.18648804e+02 7.93247620e+02 7.84133077e-01]	[400.73477173 788.17651367 0.80751163]	[4.31478424e+02 7.65086853e+02 6.57404304e-01]
[439.18466187 172.32672119 0.91469729]	[431.50338745 254.34870911 0.86141735]	[362.25476074 241.63542175 0.82100493]	[321.23828125 339.08972168 0.90633106]	[293.01889038 431.47116089 0.83675748]	[500.66647339 257.11288452 0.8770771 ]	[503.46115112 357.20059204 0.9098959 ]	[505.87023926 459.71954346 0.90162039]	[421.27072144 459.70092773 0.75069767]	[380.20932007 459.73565674 0.72786915]	[400.69927979 623.99212646 0.85454214]	[421.13858032 754.75964355 0.84193587]	[462.27911377 459.6902771 0.75700736]	[462.44061279 605.92938232 0.860277 ]	[477.61782837 770.19598389 0.80714357]	[423.8770752 154.52397156 0.90066129]	[452.05535889 156.9490509 0.86219341]	[405.88964844 157.08596802 0.855793 ]	[472.59875488 167.2387085 0.85223407]	[4.67435150e+02 8.18954163e+02 6.72065079e-01]	[4.87980438e+02 8.13807312e+02 6.82461560e-01]	[4.72526337e+02 7.80436646e+02 6.47352219e-01]	[4.18708008e+02 7.93237732e+02 7.83396542e-01]	[400.7555542 788.19445801 0.81351805]	[4.26434814e+02 7.67505371e+02 6.67017102e-01]
[439.17810059 172.27397156 0.90855062]	[428.90948486 251.91856384 0.85782516]	[359.78640747 239.16061401 0.84045267]	[321.22067261 339.04983521 0.90517449]	[295.39788818 428.96191406 0.83681399]	[498.16183472 257.01831055 0.87155157]	[503.39752197 357.13250732 0.9157629 ]	[503.50726318 457.20953369 0.89408565]	[421.2623291 457.13034058 0.73606032]	[380.21731567 457.16595459 0.71408689]	[400.6776123 623.8873291 0.85451221]	[421.16470337 752.29425049 0.83739078]	[462.25253296 457.11398315 0.7428174 ]	[462.4390564 603.50238037 0.86527944]	[475.16726685 770.10900879 0.80121648]	[423.86572266 154.45916748 0.91717303]	[452.0413208 154.54803467 0.87121677]	[403.38464355 156.98905945 0.89296836]	[472.54797363 164.69035339 0.84954858]	[4.67433594e+02 8.21445679e+02 6.88280284e-01]	[4.87920074e+02 8.13817383e+02 6.84621394e-01]	[4.67489441e+02 7.75331177e+02 6.65051162e-01]	[4.18673523e+02 7.90753784e+02 7.60745108e-01]	[4.00724640e+02 7.88097656e+02 7.87347078e-01]	[4.28956940e+02 7.67512756e+02 6.59336627e-01]
[439.14349365 169.83842468 0.89583677]	[426.3699646 251.83113098 0.85571599]	[359.72070312 239.12240601 0.85276675]	[321.18911743 336.68078613 0.9111892 ]	[295.44921875 428.96005249 0.84807152]	[495.69567871 254.60560608 0.86738741]	[503.38327026 356.99368286 0.90098375]	[505.88473511 454.60354614 0.86670518]	[421.26367188 454.5947876 0.7299723 ]	[380.21569824 457.1244812 0.71123749]	[400.66729736 623.87957764 0.8577708 ]	[421.15588379 752.23883057 0.84977782]	[462.25439453 454.55459595 0.73416156]	[464.81872559 603.49395752 0.86672807]	[477.65991211 767.56573486 0.80562127]	[423.82788086 154.39451599 0.92873818]	[449.50387573 154.49520874 0.87612098]	[403.32113647 154.58473206 0.91438961]	[469.99285889 162.1288147 0.84831035]	[4.67479767e+02 8.13814392e+02 6.84491456e-01]	[4.87933746e+02 8.11202637e+02 6.94419086e-01]	[4.72541931e+02 7.72704102e+02 6.67183995e-01]	[418.70916748 790.78631592 0.79400891]	[400.76477051 788.11920166 0.81443322]	[4.28950806e+02 7.65008667e+02 6.55408621e-01]
[439.14300537 169.83850098 0.89635468]	[426.37802124 251.82022095 0.85322952]	[359.73275757 239.1078186 0.85336304]	[321.18847656 336.68017578 0.91149151]	[295.45193481 428.94857788 0.84811008]	[495.6930542 254.60125732 0.86839372]	[503.38092041 356.9911499 0.89942449]	[505.88208008 454.60400391 0.86714131]	[421.26522827 454.61373901 0.73224068]	[380.21716309 457.13647461 0.71398807]	[400.66983032 623.86090088 0.85434628]	[421.15710449 752.26306152 0.84610748]	[462.25448608 454.58145142 0.73842031]	[462.4458313 603.49133301 0.86883891]	[477.66824341 767.57092285 0.80736381]	[423.82681274 154.39424133 0.92838764]	[449.50338745 154.49491882 0.8760857 ]	[403.32086182 154.58676147 0.91318274]	[469.99334717 162.13146973 0.84850079]	[4.67459137e+02 8.13794983e+02 6.90012813e-01]	[4.87922821e+02 8.11188171e+02 6.94550395e-01]	[4.72569824e+02 7.72714661e+02 6.65924132e-01]	[4.18702942e+02 7.90798157e+02 7.89098918e-01]	[400.75650024 788.13140869 0.81511652]	[4.28957214e+02 7.65039856e+02 6.54686093e-01]
[439.09109497 169.75263977 0.88164282]	[423.90750122 246.81573486 0.85097545]	[359.70083618 239.05567932 0.86011797]	[321.19207764 336.68347168 0.91425478]	[295.55297852 428.93057251 0.86252028]	[495.62203979 254.50924683 0.86127424]	[503.38043213 354.56463623 0.88770986]	[505.88690186 452.00143433 0.84561694]	[421.30508423 454.59487915 0.72817433]	[380.27713013 457.1242981 0.71103632]	[400.64163208 623.86138916 0.84831011]	[421.13644409 752.27099609 0.84580016]	[462.27185059 452.07196045 0.7343663 ]	[462.43988037 603.41339111 0.87605906]	[477.74642944 765.03881836 0.79730231]	[421.39883423 154.33554077 0.93693364]	[446.96713257 154.4119873 0.89133793]	[400.8805542 154.53987122 0.94298875]	[467.43173218 159.58854675 0.8628493 ]	[4.70023895e+02 8.11181519e+02 7.12920368e-01]	[4.88019562e+02 8.08606018e+02 6.94195509e-01]	[4.75076874e+02 7.70195129e+02 6.62185013e-01]	[418.69805908 790.77703857 0.8022843 ]	[400.73855591 788.12310791 0.82439238]	[4.28931885e+02 7.65045288e+02 6.73928082e-01]
[439.09216309 169.75462341 0.88240886]	[423.91403198 246.80322266 0.85000402]	[359.715271 236.67092896 0.86112213]	[321.19158936 336.68237305 0.9147042 ]	[295.55072021 428.93200684 0.86221671]	[495.61172485 254.50559998 0.86051047]	[503.37573242 354.55807495 0.88689375]	[505.88601685 452.01367188 0.8466301 ]	[421.30233765 454.587677 0.72776031]	[380.27355957 457.11569214 0.71014071]	[400.63769531 623.85205078 0.84780395]	[421.13354492 752.28118896 0.84447926]	[462.26879883 452.06488037 0.73384482]	[462.43597412 603.40930176 0.87729216]	[477.74832153 765.05969238 0.79719186]	[421.40060425 154.33609009 0.93674159]	[446.96990967 154.41351318 0.89078069]	[400.88110352 154.5402832 0.94191766]	[467.4390564 159.59048462 0.86233276]	[4.70026703e+02 8.11195740e+02 7.07443297e-01]	[4.88020264e+02 8.08617859e+02 6.92497849e-01]	[4.75075256e+02 7.70222107e+02 6.57005489e-01]	[418.7013855 790.76940918 0.80217737]	[400.74197388 788.11676025 0.82156336]	[4.28922699e+02 7.65060303e+02 6.72982097e-01]
[436.66598511 167.27832031 0.86800629]	[423.90289307 246.76249695 0.851771 ]	[359.70755005 236.66818237 0.86498076]	[321.25976562 336.65649414 0.90496731]	[295.63931274 426.43994141 0.86801648]	[495.60266113 254.44329834 0.85196149]	[503.37411499 354.45065308 0.87300628]	[505.87368774 446.94177246 0.84505898]	[421.32540894 452.0619812 0.72132593]	[380.28445435 454.62145996 0.70321035]	[400.64871216 623.84429932 0.84513962]	[418.77328491 752.26812744 0.84716135]	[462.28646851 452.00842285 0.72916967]	[462.41415405 603.37548828 0.87678754]	[477.71127319 759.92303467 0.79006946]	[421.31103516 151.9614563 0.96013463]	[446.87850952 154.33737183 0.9033066 ]	[400.79705811 154.51060486 0.9695214 ]	[464.93695068 157.07977295 0.88821721]	[4.67464630e+02 8.08620239e+02 7.59826064e-01]	[4.87973755e+02 8.03560547e+02 7.02951849e-01]	[4.75096527e+02 7.67649719e+02 6.66959107e-01]	[418.72631836 790.7388916 0.81376266]	[400.74291992 788.09539795 0.8297801 ]	[4.26370697e+02 7.65036072e+02 6.94922566e-01]
[436.5687561 164.70492554 0.85316437]	[423.86987305 241.72131348 0.86403406]	[359.70187378 236.64093018 0.87201488]	[323.74151611 336.62091064 0.89850461]	[298.2020874 428.90429688 0.8553468 ]	[493.10482788 251.91497803 0.82353699]	[503.38708496 346.85775757 0.86193156]	[503.50564575 444.33660889 0.87255734]	[421.34942627 454.57632446 0.72234845]	[380.31552124 454.63482666 0.70087862]	[400.63647461 621.28625488 0.84058332]	[418.74377441 752.20629883 0.85491306]	[462.30673218 452.05575562 0.73331636]	[462.42053223 603.31567383 0.87525231]	[477.73944092 752.28887939 0.80733806]	[421.21685791 151.88676453 0.96293908]	[444.37155151 151.93382263 0.91726184]	[400.66650391 154.46322632 0.98661947]	[464.82159424 157.00001526 0.91291261]	[4.72568634e+02 8.00982239e+02 6.83074474e-01]	[4.90532227e+02 7.93303162e+02 6.79105103e-01]	[4.75170105e+02 7.65058044e+02 6.46306753e-01]	[418.73876953 790.6451416 0.85939974]	[400.74957275 788.03826904 0.84818 ]	[4.23883148e+02 7.64986450e+02 6.94345117e-01]
[434.10055542 164.65356445 0.84677303]	[423.86331177 241.68690491 0.87057966]	[359.70556641 236.62947083 0.87172222]	[323.80612183 336.66287231 0.89376712]	[300.67840576 428.9520874 0.8404606 ]	[493.07366943 251.85255432 0.81707335]	[503.40789795 344.30194092 0.87092215]	[505.90133667 441.84350586 0.88752919]	[421.35903931 454.62997437 0.71979111]	[380.34405518 457.11856079 0.6983636 ]	[400.6578064 618.77575684 0.83497137]	[418.71292114 749.76989746 0.85853416]	[462.30557251 454.5965271 0.73105788]	[462.41867065 603.30755615 0.87610751]	[477.72067261 752.2097168 0.83071399]	[421.16607666 151.84754944 0.95789844]	[444.30184937 151.89697266 0.92332339]	[400.62219238 154.41810608 0.9862994 ]	[462.4107666 156.97857666 0.92908192]	[4.75088501e+02 7.95883057e+02 7.08385944e-01]	[4.90533844e+02 7.90761047e+02 7.19820738e-01]	[4.75150940e+02 7.65014954e+02 6.63706660e-01]	[418.7729187 790.6184082 0.86158019]	[400.7739563 788.01867676 0.84149992]	[4.23816986e+02 7.62514587e+02 7.04141259e-01]
[434.05993652 162.18205261 0.8432765 ]	[423.85546875 241.68295288 0.87089097]	[359.70654297 236.63392639 0.87024599]	[326.3303833 339.05883789 0.88658071]	[300.77542114 428.98547363 0.82598245]	[493.072052 251.8291626 0.81272483]	[503.42932129 344.27758789 0.86999387]	[505.92211914 441.84667969 0.8863771 ]	[421.3788147 457.10650635 0.72030967]	[382.75421143 457.13284302 0.69979173]	[400.67190552 618.7444458 0.83822286]	[418.74841309 749.73040771 0.86696631]	[462.30877686 454.63812256 0.73532987]	[462.41894531 603.2947998 0.8760891 ]	[477.73013306 752.22003174 0.82445991]	[421.13369751 151.83586121 0.95702004]	[441.90093994 151.88903809 0.93434787]	[398.24850464 154.38059998 0.98843324]	[462.36773682 156.96463013 0.93831927]	[4.75077271e+02 7.95883240e+02 6.91178739e-01]	[4.90550995e+02 7.90749695e+02 7.11889207e-01]	[4.75126862e+02 7.65020996e+02 6.46020055e-01]	[418.78302002 788.23297119 0.8599956 ]	[400.78375244 785.60821533 0.84231734]	[4.23882324e+02 7.62473450e+02 6.93349004e-01]
[431.56033325 164.64564514 0.83811605]	[423.84951782 241.65936279 0.87385839]	[359.71789551 236.63114929 0.87066877]	[328.91299438 339.07601929 0.88030505]	[305.76275635 431.46676636 0.82284945]	[493.06680298 249.3690033 0.80870908]	[503.4602356 341.80523682 0.87312335]	[505.93237305 441.79470825 0.88934273]	[421.39242554 454.59353638 0.7173993 ]	[382.79476929 454.62677002 0.69318348]	[400.68893433 616.2769165 0.83426148]	[418.74255371 749.73400879 0.86414212]	[462.29525757 454.58779907 0.73340416]	[462.42025757 603.31494141 0.87490594]	[477.65844727 749.75518799 0.81517196]	[418.79104614 151.84140015 0.96141565]	[441.85726929 151.89395142 0.94623953]	[398.22201538 154.37486267 0.99227583]	[462.32675171 154.58955383 0.94583803]	[4.72597076e+02 7.93352051e+02 6.85898364e-01]	[4.90566467e+02 7.90664246e+02 7.03197718e-01]	[4.70040222e+02 7.64970337e+02 6.37213647e-01]	[421.17300415 788.20495605 0.86881793]	[400.79632568 785.59649658 0.84763479]	[4.23882996e+02 7.62488464e+02 7.04986751e-01]
[431.48806763 162.1602478 0.83977592]	[423.91415405 241.62379456 0.86243045]	[359.76593018 236.62269592 0.86567825]	[334.02035522 339.07406616 0.90959114]	[310.95950317 434.09313965 0.83987468]	[495.61798096 249.30497742 0.80412424]	[505.8888855 341.74728394 0.88139826]	[505.98529053 441.68112183 0.89248711]	[423.79086304 454.60977173 0.7138294 ]	[382.85067749 454.63800049 0.68938488]	[400.72366333 616.23162842 0.83052582]	[418.762146 749.70294189 0.8617087 ]	[462.31463623 454.61895752 0.73768026]	[462.42062378 603.43164062 0.88611877]	[472.56164551 749.71295166 0.79346466]	[418.74557495 151.83354187 0.96210921]	[441.79229736 151.87167358 0.95693052]	[398.19674683 154.394104 0.98852968]	[462.26907349 154.53024292 0.96157491]	[4.67411743e+02 7.90654907e+02 7.55226731e-01]	[4.85427155e+02 7.88050110e+02 7.34316528e-01]	[4.64956329e+02 7.62460999e+02 6.49585068e-01]	[421.20010376 788.23120117 0.86836296]	[400.82421875 788.02368164 0.84809947]	[4.23907776e+02 7.62458679e+02 6.85358465e-01]
[431.46447754 162.18165588 0.8365944 ]	[426.3487854 239.2019043 0.8590557]	[359.78366089 236.62036133 0.86214215]	[336.48983765 339.05404663 0.92207539]	[313.42694092 434.11428833 0.84670103]	[495.64065552 249.29898071 0.80505019]	[505.92074585 341.71838379 0.87530428]	[508.44216919 441.73751831 0.88079906]	[423.79257202 454.63626099 0.70783198]	[382.83718872 457.11593628 0.68816411]	[400.74002075 616.21789551 0.81906837]	[418.75396729 749.68048096 0.86546034]	[462.32635498 457.09695435 0.73102921]	[462.39596558 603.48553467 0.8817538 ]	[467.47393799 749.66271973 0.79717082]	[418.73132324 151.84353638 0.96180117]	[441.78182983 151.87811279 0.95870245]	[398.17825317 154.39637756 0.98372811]	[462.27029419 154.5255127 0.961959 ]	[4.62383148e+02 7.90649780e+02 7.66958892e-01]	[4.82875458e+02 7.88035522e+02 7.35128582e-01]	[4.62410065e+02 7.59925537e+02 6.66067958e-01]	[421.234375 788.22528076 0.86447227]	[400.84750366 788.02935791 0.84355319]	[4.23885315e+02 7.62422913e+02 6.86003804e-01]
[431.47973633 164.64578247 0.83695334]	[426.41122437 239.19805908 0.85237271]	[362.2048645 236.61984253 0.85627592]	[336.54699707 339.06622314 0.92573833]	[313.51568604 434.05044556 0.84952885]	[495.68490601 246.83779907 0.80736279]	[505.93978882 341.76412964 0.86511886]	[508.49972534 441.70846558 0.87618303]	[423.86489868 454.58047485 0.69669747]	[385.33868408 454.62011719 0.67559522]	[400.75970459 613.69445801 0.81768745]	[418.75939941 749.65222168 0.86768544]	[462.37121582 454.59918213 0.72287798]	[462.38589478 605.8770752 0.88187104]	[467.44952393 749.67852783 0.80069751]	[418.73712158 151.84541321 0.96066511]	[441.80026245 151.87690735 0.9578352 ]	[398.19839478 154.42088318 0.98088604]	[462.29446411 154.55201721 0.95399338]	[462.41146851 790.68823242 0.80927289]	[4.82891571e+02 7.88079590e+02 7.79782653e-01]	[4.62379608e+02 7.59947693e+02 6.80052638e-01]	[421.2326355 788.20471191 0.8704716 ]	[400.83847046 785.61340332 0.84721088]	[4.23911102e+02 7.59919128e+02 6.76933706e-01]
[431.52084351 164.66470337 0.83816558]	[428.92962646 239.2008667 0.84547889]	[362.24697876 236.62991333 0.85213274]	[336.58657837 339.08700562 0.92824197]	[315.97677612 434.08108521 0.86753386]	[498.14691162 246.83253479 0.8122344 ]	[505.96221924 341.7281189 0.8640846 ]	[511.00735474 441.67086792 0.86904168]	[423.90151978 454.57723999 0.69314599]	[385.39877319 454.60617065 0.67149848]	[400.76138306 613.65881348 0.81842822]	[418.78182983 749.61413574 0.86933625]	[462.38656616 454.60723877 0.72294825]	[462.37866211 603.51318359 0.87985313]	[467.45132446 749.62261963 0.8057425 ]	[418.75854492 151.85612488 0.96097529]	[441.82333374 151.88168335 0.95596862]	[398.21817017 154.42451477 0.98383451]	[462.31848145 154.56620789 0.94743317]	[464.90637207 790.5925293 0.83507639]	[482.96279907 785.59375 0.79271996]	[4.62362213e+02 7.57372681e+02 6.78130150e-01]	[421.22238159 788.18395996 0.87371153]	[400.8302002 785.58111572 0.85134256]	[4.26380646e+02 7.57391418e+02 6.79970562e-01]
[431.55639648 164.68034363 0.83827138]	[428.96588135 241.64405823 0.84123659]	[362.26321411 236.64976501 0.84621739]	[336.65802002 339.07907104 0.93749684]	[316.10778809 434.04147339 0.87820458]	[498.16586304 249.29701233 0.81619662]	[505.99716187 341.78137207 0.84909624]	[513.56988525 441.67938232 0.86730421]	[423.90429688 454.58981323 0.69193345]	[387.85995483 454.61273193 0.66704059]	[400.77722168 613.64215088 0.81540543]	[418.79788208 749.60925293 0.86847633]	[462.37942505 454.62219238 0.72711307]	[462.43167114 605.91699219 0.8690744 ]	[467.4559021 749.62799072 0.79917479]	[418.78283691 151.87712097 0.9646064 ]	[441.84671021 151.8923645 0.94877154]	[398.28393555 154.45674133 0.98161483]	[462.3510437 154.57373047 0.94377291]	[467.43212891 790.58691406 0.83002865]	[485.42010498 785.59088135 0.78756607]	[4.62337738e+02 7.57391296e+02 6.79849327e-01]	[421.22573853 788.1675415 0.8650952 ]	[400.83804321 785.56005859 0.83617836]	[4.26391479e+02 7.57393921e+02 6.82377458e-01]
[434.06796265 164.69776917 0.8416608 ]	[431.5085144 241.66790771 0.83717352]	[362.30828857 236.67530823 0.83527416]	[336.71160889 339.08944702 0.94343734]	[318.56048584 434.0960083 0.87987638]	[498.21859741 249.30664062 0.82322687]	[508.44967651 341.76693726 0.83933467]	[516.17260742 441.68103027 0.86726791]	[426.35461426 452.05297852 0.68123049]	[387.89892578 452.02758789 0.65891528]	[400.7805481 613.62896729 0.81341219]	[418.79589844 749.62799072 0.86505902]	[462.40884399 454.59375 0.71607763]	[464.84494019 605.96051025 0.85371995]	[467.47833252 749.6619873 0.79449749]	[421.1394043 151.89526367 0.96862763]	[441.88946533 151.8971405 0.93504751]	[400.65914917 154.47875977 0.97979081]	[462.39624023 154.57644653 0.93820924]	[467.46313477 790.61181641 0.83003378]	[485.44577026 785.6159668 0.78780222]	[4.62332855e+02 7.59943054e+02 6.83138072e-01]	[421.23040771 788.17712402 0.85955864]	[400.84423828 785.56750488 0.8265689 ]	[4.26378662e+02 7.59893494e+02 6.83426738e-01]
[434.12841797 164.73413086 0.84411871]	[434.0402832 241.69351196 0.83944398]	[364.82305908 239.07577515 0.82363415]	[339.09268188 339.11227417 0.9329918 ]	[318.63986206 436.61288452 0.88962269]	[498.24926758 249.31549072 0.8285225 ]	[508.54016113 341.70294189 0.83945316]	[516.20556641 439.30227661 0.87214625]	[426.39022827 452.07806396 0.67931145]	[387.92224121 452.05889893 0.65855289]	[400.78735352 613.65478516 0.81397027]	[418.78594971 749.62811279 0.86743903]	[462.44384766 454.61166382 0.71296495]	[464.8913269 606.00158691 0.84572184]	[467.45407104 749.68377686 0.79960883]	[421.1774292 151.91833496 0.96983218]	[444.29190063 151.91169739 0.92136228]	[400.69546509 154.49725342 0.98255885]	[462.44555664 154.57002258 0.9338578 ]	[467.42861938 790.6151123 0.83867776]	[485.44509888 788.00286865 0.79575133]	[4.62316162e+02 7.62486938e+02 6.91565573e-01]	[421.24066162 788.17431641 0.86519361]	[400.85272217 785.57006836 0.830585 ]	[4.26357025e+02 7.59900391e+02 6.83681488e-01]
[434.12844849 164.73391724 0.84422529]	[434.03356934 241.69592285 0.83851165]	[364.80917358 239.07948303 0.82459491]	[339.09295654 339.11480713 0.93325162]	[318.63684082 436.60525513 0.88903332]	[498.25024414 249.31387329 0.82856572]	[508.53695679 341.70480347 0.8395552 ]	[516.2041626 439.30133057 0.87231517]	[426.39916992 452.06530762 0.67880088]	[387.93148804 452.04876709 0.6576305 ]	[400.78787231 613.65722656 0.8132534 ]	[418.78695679 749.63195801 0.86755204]	[462.45083618 454.59603882 0.71052802]	[464.89324951 605.99908447 0.84556794]	[467.45614624 749.6842041 0.79968929]	[421.17660522 151.91943359 0.96981436]	[444.29244995 151.91317749 0.92160964]	[400.69512939 154.49850464 0.98295683]	[462.44546509 154.57229614 0.93348664]	[467.43032837 790.61651611 0.83828819]	[485.44577026 788.0045166 0.79609966]	[4.62317932e+02 7.62488708e+02 6.91203892e-01]	[421.23901367 788.17669678 0.86736733]	[400.85150146 785.57342529 0.83481789]	[4.26357574e+02 7.59909424e+02 6.83072984e-01]
[436.57870483 167.23634338 0.85669917]	[434.12423706 241.71525574 0.84460813]	[367.35513306 239.08660889 0.81558609]	[339.16879272 339.13168335 0.92019004]	[318.76165771 436.56097412 0.86527646]	[500.67150879 249.3458252 0.83753783]	[511.07107544 341.78619385 0.82129508]	[516.19873047 439.2421875 0.86801517]	[426.45471191 454.61334229 0.67654252]	[390.47372437 454.57247925 0.65645683]	[400.80548096 613.66717529 0.80974734]	[418.79263306 749.63397217 0.86611366]	[464.85296631 457.13980103 0.71175915]	[464.94360352 606.06231689 0.82795936]	[467.44308472 749.71557617 0.80052829]	[421.20425415 151.96401978 0.9713006 ]	[444.33776855 151.94610596 0.91685414]	[400.74072266 154.53103638 0.97166967]	[464.85137939 154.57556152 0.92626566]	[467.46957397 790.61425781 0.85022074]	[485.45907593 785.61798096 0.80697483]	[4.62288757e+02 7.64974731e+02 6.99312806e-01]	[421.22903442 788.21582031 0.88138068]	[400.84893799 785.61956787 0.84613788]	[4.26355042e+02 7.59906128e+02 6.88129187e-01]
[436.64572144 167.26547241 0.86623502]	[436.58258057 244.19100952 0.85361958]	[369.90075684 239.11651611 0.80885035]	[339.28082275 339.09536743 0.90855384]	[321.2388916 434.10626221 0.85372007]	[500.68911743 249.33850098 0.83964056]	[513.59661865 341.78118896 0.82190299]	[516.22039795 439.22079468 0.87186158]	[428.91293335 454.60736084 0.67630935]	[390.48757935 454.56765747 0.65685356]	[400.80215454 613.64996338 0.8110379 ]	[418.78234863 749.63269043 0.86309719]	[464.86950684 457.12857056 0.70851123]	[464.92047119 606.06152344 0.8339296 ]	[467.42089844 749.70513916 0.80328494]	[421.25411987 154.31837463 0.96560717]	[444.39373779 151.96684265 0.90756649]	[400.79980469 154.5587616 0.95951265]	[464.88461304 154.57502747 0.92412615]	[467.43667603 788.22631836 0.85486758]	[485.43392944 785.5637207 0.80736411]	[4.62271362e+02 7.64971191e+02 6.91281080e-01]	[421.22668457 788.20684814 0.87904179]	[400.84057617 785.6104126 0.84505916]	[4.23911652e+02 7.59908813e+02 6.87156796e-01]
[439.07528687 167.30459595 0.87624854]	[436.63522339 244.2122345 0.86295807]	[369.94570923 239.11390686 0.81138188]	[341.71221924 339.1529541 0.90412182]	[323.74032593 436.57073975 0.85194516]	[500.74435425 249.38934326 0.84846133]	[513.62042236 341.80487061 0.81614208]	[518.66729736 439.230896 0.87898028]	[431.47659302 457.12646484 0.67540061]	[395.503479 457.10263062 0.6649754 ]	[400.81219482 613.66326904 0.80941063]	[418.80178833 749.62615967 0.86355811]	[464.92642212 457.1791687 0.70195377]	[467.40036011 606.04638672 0.82275712]	[467.44473267 749.70678711 0.80024964]	[421.31393433 154.34657288 0.95864069]	[446.87057495 154.31854248 0.89652562]	[400.85037231 154.54710388 0.95014578]	[464.94744873 154.57623291 0.91174835]	[467.48110962 790.58782959 0.85139775]	[485.46600342 785.58221436 0.80855072]	[4.62282349e+02 7.64974976e+02 6.88706756e-01]	[421.23895264 788.21411133 0.87287778]	[400.84237671 785.61358643 0.83995271]	[4.26359985e+02 7.59894409e+02 6.84519827e-01]
[439.17633057 169.77293396 0.89508146]	[439.0798645 244.23039246 0.88615155]	[372.52157593 239.11659241 0.82181829]	[344.32687378 339.16357422 0.87026572]	[333.95571899 436.6242981 0.86823004]	[500.834198 249.37269592 0.84984785]	[518.67468262 341.82226562 0.82813448]	[518.68695068 441.67626953 0.87975973]	[434.0585022 457.12536621 0.67692608]	[395.59744263 457.10144043 0.67406297]	[400.84658813 613.67834473 0.80899274]	[421.15280151 749.6317749 0.86658865]	[467.46905518 457.17272949 0.68289036]	[469.96450806 608.51806641 0.79671186]	[470.03283691 749.75079346 0.78774613]	[423.78417969 154.39274597 0.92666471]	[449.43719482 154.38270569 0.87734795]	[403.37042236 154.57685852 0.9104324 ]	[467.45632935 156.96661377 0.89784688]	[467.43664551 788.24267578 0.84357798]	[485.45983887 787.99810791 0.79966533]	[4.62407257e+02 7.65035217e+02 6.68824494e-01]	[421.21865845 788.19256592 0.8737756 ]	[400.83569336 785.57940674 0.84210908]	[4.26422180e+02 7.59920288e+02 6.77834332e-01]
[439.17654419 169.77253723 0.89501274]	[439.08065796 244.22642517 0.88707989]	[372.52337646 239.11198425 0.82257682]	[344.32897949 339.16644287 0.86952323]	[333.95465088 436.62423706 0.86755407]	[500.83465576 249.37342834 0.84974265]	[518.67687988 341.82275391 0.82811302]	[518.69281006 441.67480469 0.88075471]	[434.06643677 457.14718628 0.67847651]	[395.60806274 457.12393188 0.67800349]	[400.85369873 613.68817139 0.80706149]	[421.15454102 749.64477539 0.86579895]	[467.4753418 457.19665527 0.68343401]	[469.96633911 608.54034424 0.79563653]	[470.02938843 749.75860596 0.78631622]	[423.78387451 154.39254761 0.9267416 ]	[449.43789673 154.38287354 0.87698328]	[403.37249756 154.57814026 0.90982223]	[467.45828247 156.96658325 0.89771795]	[467.42724609 790.5916748 0.84253693]	[485.44848633 788.01275635 0.79925388]	[4.62407043e+02 7.65034851e+02 6.70681775e-01]	[421.21707153 788.20257568 0.87342286]	[400.82955933 785.59234619 0.84312469]	[4.26423676e+02 7.59934875e+02 6.76733255e-01]
[439.22186279 169.76548767 0.89458513]	[439.10879517 244.21458435 0.89373678]	[374.97869873 239.08810425 0.83010256]	[346.87313843 339.14361572 0.8720997 ]	[333.99975586 436.57815552 0.86737055]	[500.87850952 249.37727356 0.8466481 ]	[518.70611572 344.24118042 0.82962406]	[518.7300415 441.74334717 0.88959086]	[436.55480957 457.17156982 0.68830287]	[398.03146362 457.15209961 0.68896425]	[403.27532959 613.68249512 0.80595666]	[421.18203735 749.63861084 0.86774647]	[470.0274353 459.65060425 0.68140888]	[470.00759888 608.59124756 0.79121542]	[472.52508545 752.1706543 0.78071016]	[423.8510437 154.38409424 0.91381574]	[449.5093689 154.39544678 0.87352222]	[405.83694458 154.54699707 0.90829307]	[469.98193359 156.97836304 0.89096498]	[467.46481323 790.60516357 0.83544713]	[485.46792603 788.02911377 0.79367304]	[4.62420868e+02 7.65054565e+02 6.69825375e-01]	[421.22744751 788.1986084 0.8722403 ]	[400.83840942 785.5802002 0.83972418]	[4.26442291e+02 7.59936890e+02 6.80114388e-01]
[439.27099609 169.76068115 0.8944546 ]	[439.14517212 244.18940735 0.90187222]	[375.03408813 239.05581665 0.84227747]	[351.94052124 339.15518188 0.87441003]	[336.48510742 436.54901123 0.87826896]	[503.2699585 249.37281799 0.84817135]	[521.15216064 344.27258301 0.84209311]	[518.75506592 441.79190063 0.88876152]	[436.6010437 457.18762207 0.69723356]	[398.06048584 457.16122437 0.69423413]	[403.27377319 613.68933105 0.80334514]	[421.18423462 749.61096191 0.8707059 ]	[472.5579834 459.66629028 0.68354273]	[470.02301025 608.59259033 0.78931051]	[472.5585022 752.18182373 0.77868736]	[423.92486572 154.37872314 0.89759576]	[452.03829956 154.39616394 0.8748287 ]	[405.91592407 154.52661133 0.89999157]	[470.05090332 156.97967529 0.88866568]	[467.4866333 790.63867188 0.83424199]	[485.49069214 788.06713867 0.79478383]	[4.64828552e+02 7.65054504e+02 6.57422781e-01]	[421.24209595 788.18597412 0.8626672 ]	[400.84805298 785.55841064 0.83206224]	[4.26434601e+02 7.59875488e+02 6.82199895e-01]
[441.70367432 169.76795959 0.89917117]	[439.2008667 244.27468872 0.90226364]	[375.07473755 239.12983704 0.83925325]	[354.51452637 339.18814087 0.89577657]	[336.56680298 436.55368042 0.88785434]	[503.33163452 251.83615112 0.84846139]	[521.23095703 344.31518555 0.85638177]	[518.76373291 441.8331604 0.8895703 ]	[436.64715576 454.61245728 0.70261824]	[398.14358521 454.57174683 0.70021158]	[403.37677002 608.62597656 0.79738629]	[421.16210938 749.61645508 0.86524427]	[472.55303955 457.13882446 0.67927247]	[470.04437256 608.58062744 0.78524631]	[472.59384155 749.7142334 0.78386706]	[428.95281982 154.38018799 0.88321978]	[457.07156372 154.41555786 0.89838332]	[410.9446106 154.51519775 0.89361542]	[475.1428833 156.98927307 0.90121764]	[467.48965454 790.61309814 0.82598853]	[4.87961273e+02 7.88043335e+02 7.86599696e-01]	[4.64851959e+02 7.62504211e+02 6.19769096e-01]	[421.28372192 788.16009521 0.85132825]	[403.27380371 785.54748535 0.81562817]	[4.26392029e+02 7.57390564e+02 6.86215103e-01]
[441.74880981 169.77731323 0.90123045]	[439.23025513 244.26889038 0.90494722]	[375.109375 239.12770081 0.8410008 ]	[354.56698608 339.16864014 0.90632242]	[336.63302612 434.12246704 0.88524514]	[503.35281372 251.8236084 0.84924799]	[521.24060059 344.30911255 0.85872746]	[518.7598877 441.83233643 0.88889229]	[436.67779541 454.61917114 0.70771885]	[398.18243408 454.5652771 0.69920778]	[405.83453369 608.60620117 0.79504699]	[421.17245483 749.63146973 0.86274785]	[472.57705688 457.15148926 0.68061996]	[470.04464722 608.5625 0.78722757]	[472.5980835 749.72332764 0.77832752]	[429.00497437 154.37409973 0.88366383]	[457.13296509 154.40682983 0.91265929]	[410.98376465 154.50248718 0.89315379]	[477.62051392 156.95704651 0.91577905]	[467.4786377 790.63220215 0.81669188]	[4.87940765e+02 7.88064026e+02 7.84121752e-01]	[4.64857635e+02 7.64962097e+02 6.21474624e-01]	[421.27444458 788.15509033 0.84329587]	[403.26931763 785.54125977 0.80918342]	[4.26411560e+02 7.59881042e+02 6.89487398e-01]
[441.77487183 169.76545715 0.90003401]	[439.24771118 244.25369263 0.90583014]	[377.4992981 239.11854553 0.84507489]	[354.58380127 339.1656189 0.91074276]	[336.66378784 436.55361938 0.88801444]	[503.38140869 251.82365417 0.84844154]	[521.25042725 344.30151367 0.86130399]	[518.7409668 441.82504272 0.88665128]	[436.64794922 454.62493896 0.7038523 ]	[398.15283203 454.58190918 0.69559455]	[405.85684204 608.61853027 0.79161954]	[421.17803955 749.63238525 0.86308485]	[472.54067993 457.15161133 0.68042231]	[472.53231812 608.53143311 0.79353756]	[472.60281372 749.72094727 0.77854687]	[431.50665283 154.3507843 0.88929874]	[457.16610718 154.39787292 0.91792411]	[411.00527954 154.51272583 0.89094192]	[477.63766479 156.96772766 0.91712427]	[467.46856689 790.63482666 0.8168776 ]	[4.87933868e+02 7.88065796e+02 7.84526110e-01]	[4.64865204e+02 7.62514282e+02 6.20494664e-01]	[421.2661438 788.16033936 0.84433031]	[403.26464844 785.54229736 0.81189638]	[4.26415985e+02 7.59887756e+02 6.92488670e-01]
[441.78952026 169.75694275 0.90052634]	[439.25891113 244.24266052 0.90468967]	[377.51437378 239.10917664 0.85003489]	[354.59710693 339.15963745 0.90906149]	[336.67449951 436.55752563 0.8878516 ]	[503.3894043 249.4072876 0.84759796]	[521.25744629 344.28619385 0.86226976]	[518.7454834 441.80541992 0.88856083]	[436.6678772 454.63897705 0.70438647]	[398.16372681 454.59295654 0.6959306 ]	[405.87844849 608.61553955 0.78950524]	[421.17956543 749.63299561 0.86208177]	[472.57049561 457.16610718 0.68008459]	[472.53216553 608.53991699 0.79299855]	[472.59268188 749.72674561 0.77747369]	[431.53753662 154.32981873 0.89475697]	[457.19039917 154.38987732 0.92006677]	[413.49002075 154.52082825 0.88730305]	[477.65097046 156.97187805 0.91703093]	[467.47631836 790.64031982 0.81703323]	[4.87936401e+02 7.88070251e+02 7.84671426e-01]	[4.64850677e+02 7.64963989e+02 6.24172986e-01]	[421.27075195 788.15710449 0.84313166]	[403.26705933 785.53991699 0.81027991]	[4.26414673e+02 7.59885071e+02 6.91974461e-01]
[441.80908203 169.74588013 0.8975383 ]	[439.26074219 244.24615479 0.90461993]	[377.52130127 239.11515808 0.85113704]	[354.57971191 339.18264771 0.90712434]	[336.67871094 436.55493164 0.88863903]	[503.38803101 249.40379333 0.84760988]	[521.26074219 344.27496338 0.86295211]	[518.73840332 441.81945801 0.8869338 ]	[436.66149902 457.10345459 0.70491493]	[398.15963745 454.61373901 0.69919717]	[405.88565063 608.61993408 0.78881896]	[421.18063354 749.62597656 0.8633278 ]	[472.56112671 457.16769409 0.68148011]	[472.53967285 608.55194092 0.79315054]	[472.58731079 749.72570801 0.77871734]	[434.01593018 154.31373596 0.89708447]	[457.20837402 154.37664795 0.92206681]	[413.50042725 154.52612305 0.89047098]	[477.64038086 156.97254944 0.91304141]	[467.48071289 790.63787842 0.81862414]	[4.87942719e+02 7.88063721e+02 7.86959648e-01]	[4.64848175e+02 7.62517517e+02 6.21761382e-01]	[421.27029419 788.16296387 0.84399545]	[403.26760864 785.54528809 0.81156325]	[4.26416901e+02 7.59871521e+02 6.92615807e-01]
[441.80892944 169.74482727 0.89731699]	[439.26312256 244.24185181 0.90426898]	[377.5199585 239.11437988 0.85046059]	[354.57781982 339.17514038 0.90672255]	[336.68417358 436.55307007 0.88720632]	[503.39358521 249.40010071 0.84629577]	[521.26147461 344.28778076 0.86188775]	[518.73352051 441.81958008 0.88512129]	[436.65774536 457.11700439 0.70577532]	[398.16204834 454.62472534 0.70035583]	[405.88180542 608.63031006 0.7876305 ]	[421.18112183 749.62451172 0.86437875]	[472.55117798 457.18405151 0.68225288]	[472.53094482 608.57641602 0.78938234]	[472.60171509 749.72485352 0.77884835]	[434.01779175 154.31340027 0.89723563]	[457.20657349 154.37623596 0.92206806]	[413.50494385 154.52255249 0.89125824]	[477.64019775 156.96984863 0.91379106]	[467.47201538 790.640625 0.81740546]	[4.87936829e+02 7.88066589e+02 7.85797656e-01]	[4.64865570e+02 7.62516174e+02 6.18749976e-01]	[421.262146 788.16937256 0.84770739]	[403.2633667 785.54724121 0.81584835]	[4.26417725e+02 7.59869568e+02 6.92523658e-01]
[441.81359863 169.73579407 0.89553058]	[439.2666626 244.24053955 0.90411454]	[377.52148438 239.11486816 0.85045916]	[354.58804321 339.17956543 0.90825599]	[336.67529297 434.09671021 0.88216424]	[503.3984375 249.39877319 0.84597397]	[521.25842285 344.29284668 0.86064273]	[518.73181152 441.81161499 0.88589931]	[436.67205811 457.10760498 0.70567524]	[398.17895508 454.61291504 0.70209622]	[405.85507202 611.07751465 0.78954339]	[421.18127441 749.63299561 0.86469024]	[472.56155396 457.17807007 0.68126655]	[472.52154541 608.58898926 0.78657657]	[472.5958252 749.72692871 0.77850074]	[434.01852417 151.99227905 0.89750016]	[457.20584106 154.36495972 0.92292607]	[413.51052856 154.53907776 0.89060867]	[477.6335144 156.97314453 0.91260153]	[467.46063232 790.64141846 0.81619859]	[4.87924713e+02 7.88066040e+02 7.84641147e-01]	[4.64866272e+02 7.62517944e+02 6.20944202e-01]	[421.25140381 788.17504883 0.85140073]	[403.25802612 785.55413818 0.82000101]	[4.26423706e+02 7.59884766e+02 6.95272982e-01]
[441.80355835 169.73170471 0.89645851]	[439.26077271 244.24479675 0.90475017]	[377.5196228 239.11880493 0.84815317]	[354.57214355 339.19949341 0.90859348]	[336.65884399 434.06921387 0.88297141]	[503.38668823 249.3866272 0.84717828]	[521.25646973 344.27850342 0.86329019]	[518.71990967 441.81887817 0.88443959]	[436.64916992 454.63479614 0.70266098]	[398.14950562 454.6022644 0.69995528]	[405.85351562 608.62640381 0.79135233]	[421.18612671 749.63256836 0.86452711]	[472.53652954 457.16040039 0.68077588]	[470.03109741 608.56854248 0.78738272]	[472.59353638 749.72839355 0.77896863]	[431.55862427 151.99186707 0.89645308]	[457.19885254 154.36734009 0.92301196]	[411.03842163 154.51197815 0.8912251 ]	[477.6335144 156.97120667 0.91330975]	[467.4649353 790.6416626 0.81806177]	[4.87927246e+02 7.88063721e+02 7.85426676e-01]	[4.64866791e+02 7.64966003e+02 6.23370349e-01]	[421.24099731 788.18280029 0.85350311]	[403.24884033 785.56011963 0.82291108]	[4.26432007e+02 7.59886719e+02 6.95668340e-01]
[441.7895813 169.73728943 0.89780235]	[439.24441528 244.25570679 0.90547216]	[377.50909424 239.11839294 0.84683263]	[354.53561401 339.21142578 0.90346467]	[336.61151123 434.11056519 0.88495815]	[503.36608887 249.4002533 0.84710956]	[521.24835205 344.30096436 0.860852 ]	[518.70947266 441.81838989 0.88082391]	[436.62802124 454.61611938 0.6957854 ]	[398.12942505 454.5899353 0.6933611 ]	[405.83798218 608.62939453 0.79048032]	[421.18786621 749.6383667 0.86296713]	[470.0475769 457.14212036 0.67721891]	[470.01940918 608.56329346 0.78563946]	[472.5899353 749.73413086 0.77854216]	[431.5461731 154.31840515 0.89487237]	[457.17797852 154.37756348 0.91998982]	[411.01342773 154.49240112 0.89497787]	[477.61853027 156.96981812 0.91218966]	[467.46447754 790.64752197 0.8180114 ]	[4.87920563e+02 7.88070984e+02 7.86128581e-01]	[4.64863586e+02 7.64974792e+02 6.25695646e-01]	[421.24789429 788.17498779 0.85169387]	[403.25335693 785.55316162 0.82069612]	[4.26431702e+02 7.59896179e+02 6.94221675e-01]
[441.7305603 169.74824524 0.90027934]	[439.15344238 244.26766968 0.89785337]	[375.03085327 239.1217041 0.83739388]	[352.01605225 339.19692993 0.88708949]	[336.53601074 434.03683472 0.8708505 ]	[503.30111694 251.82463074 0.84697527]	[521.19610596 344.32247925 0.84786683]	[518.69006348 441.84591675 0.87175471]	[434.10900879 457.12277222 0.68391246]	[398.02658081 457.10437012 0.68248075]	[403.37304688 611.13128662 0.79063034]	[421.21853638 749.62646484 0.86348373]	[469.9619751 457.18780518 0.68101591]	[469.97595215 608.62750244 0.78129834]	[472.57714844 749.73950195 0.7757557 ]	[429.00228882 154.34402466 0.88893872]	[457.11248779 154.40533447 0.90904427]	[408.4642334 154.51914978 0.90198368]	[475.13739014 157.0307312 0.89664167]	[467.47457886 790.62982178 0.81115109]	[4.87931152e+02 7.88049011e+02 7.77810514e-01]	[4.64844513e+02 7.64976379e+02 6.33903146e-01]	[421.25622559 788.1819458 0.84928572]	[403.25674438 785.55480957 0.81846488]	[4.28927856e+02 7.59878723e+02 6.92848086e-01]
[441.68173218 169.75985718 0.90005827]	[439.11474609 244.26528931 0.89202118]	[375.00665283 239.12229919 0.83161348]	[349.40768433 339.21673584 0.86904752]	[336.50912476 436.57855225 0.88515425]	[500.88641357 249.39970398 0.84833121]	[518.78381348 344.32159424 0.83377051]	[518.67303467 441.84759521 0.86806041]	[434.08700562 457.16491699 0.68595886]	[395.63217163 457.15164185 0.68986094]	[403.32824707 613.62921143 0.79299039]	[421.20840454 749.62597656 0.86563212]	[467.47573853 459.65396118 0.68828118]	[467.49554443 608.61999512 0.78322661]	[472.55682373 749.737854 0.77621484]	[428.93701172 154.36482239 0.89084464]	[454.63543701 154.42662048 0.89506501]	[408.43109131 154.51867676 0.90324152]	[475.06362915 157.04827881 0.88389355]	[467.47442627 790.62792969 0.8170076 ]	[4.87926666e+02 7.88044189e+02 7.79152095e-01]	[4.64827362e+02 7.64970642e+02 6.36579633e-01]	[421.25402832 788.18865967 0.85059917]	[403.25686646 785.56555176 0.81833518]	[4.28919220e+02 7.59876160e+02 6.93005025e-01]
[439.31567383 169.7552948 0.89576066]	[439.07980347 246.74479675 0.881778 ]	[372.54473877 239.13769531 0.82155079]	[346.86395264 339.18746948 0.87306827]	[336.46685791 434.12014771 0.87914795]	[500.82138062 251.83834839 0.85519487]	[518.70050049 344.29400635 0.82294035]	[518.65032959 441.82345581 0.86548096]	[434.02185059 457.16107178 0.68156457]	[395.58538818 457.14517212 0.68162549]	[403.29431152 613.64752197 0.79947972]	[421.21817017 749.61346436 0.86582786]	[467.40777588 459.64602661 0.69471097]	[467.4519043 608.62628174 0.79210275]	[472.54095459 749.72814941 0.77903014]	[426.41778564 154.36073303 0.89518201]	[454.56542969 154.41633606 0.88474911]	[405.9317627 154.52107239 0.8979646 ]	[472.5329895 157.05174255 0.87710661]	[467.47506714 790.62731934 0.82204258]	[4.87922821e+02 7.88035583e+02 7.84014583e-01]	[4.62421600e+02 7.62511536e+02 6.42671466e-01]	[421.25906372 788.18817139 0.84736168]	[403.26138306 785.56152344 0.81658292]	[4.28932556e+02 7.57386963e+02 6.94207549e-01]
[439.26019287 169.76541138 0.89311516]	[436.68734741 246.78668213 0.8707431 ]	[372.45489502 239.19528198 0.80448532]	[344.2883606 339.24398804 0.87531054]	[334.04919434 436.60614014 0.87822467]	[500.78289795 251.86306763 0.85776508]	[516.17718506 344.28253174 0.81100762]	[516.17663574 441.79382324 0.86082393]	[431.50811768 457.19345093 0.67737508]	[395.52474976 457.16726685 0.67298508]	[403.28027344 613.67376709 0.80124706]	[421.20669556 749.6270752 0.86836475]	[464.9390564 459.6807251 0.70081711]	[467.43515015 611.06451416 0.79525924]	[472.5369873 749.76306152 0.77467799]	[423.90936279 154.35639954 0.90605026]	[452.05697632 154.40917969 0.87677711]	[405.83721924 154.5381012 0.90999335]	[470.00210571 157.05558777 0.87382466]	[467.47119141 790.6463623 0.82212508]	[4.85488068e+02 7.88055969e+02 7.85697818e-01]	[4.62424622e+02 7.64993591e+02 6.47911072e-01]	[421.26095581 788.19439697 0.85235775]	[403.26199341 785.57281494 0.82066512]	[4.28913635e+02 7.59881958e+02 6.91079557e-01]
[439.21908569 169.76728821 0.89491314]	[436.65185547 246.75177002 0.86269796]	[369.93637085 239.16134644 0.80541092]	[341.79849243 339.2699585 0.88274825]	[333.98687744 436.63397217 0.86986947]	[500.75430298 251.8563385 0.85770416]	[513.66204834 344.28601074 0.80775917]	[513.62817383 441.78115845 0.85336065]	[429.00216675 457.18667603 0.68118548]	[395.50125122 457.17254639 0.67518455]	[400.87109375 613.68615723 0.80715603]	[421.19497681 749.63806152 0.87022144]	[464.88919067 459.67355347 0.71464008]	[464.97351074 608.58618164 0.80506057]	[470.04806519 749.76367188 0.77617812]	[423.86080933 154.36328125 0.91907901]	[451.98806763 154.4150238 0.87479973]	[403.37445068 154.53144836 0.92254341]	[467.47821045 157.04476929 0.88255233]	[467.48324585 790.62756348 0.82983053]	[487.92160034 788.04022217 0.78881079]	[4.62399689e+02 7.65002258e+02 6.52820170e-01]	[421.25732422 788.17114258 0.84908247]	[403.26074219 785.55145264 0.81852561]	[4.26446686e+02 7.59907898e+02 6.93677068e-01]
[439.15820312 169.77716064 0.89305091]	[436.60046387 246.79115295 0.85324848]	[367.38821411 241.6285553 0.79797 ]	[341.77444458 339.24725342 0.88982457]	[333.93649292 436.6434021 0.86333627]	[500.72729492 251.86395264 0.85379052]	[511.08892822 344.29055786 0.80977261]	[511.06399536 441.74328613 0.85956621]	[428.97091675 457.19473267 0.68396878]	[393.056427 457.16546631 0.67076129]	[400.83267212 613.70336914 0.81238407]	[421.18453979 749.62976074 0.87309158]	[464.85195923 459.68054199 0.72196674]	[464.96502686 608.60400391 0.80695623]	[470.02365112 749.76715088 0.77790177]	[423.78668213 154.37695312 0.93048811]	[449.43444824 154.41722107 0.88093323]	[403.2930603 154.54698181 0.93477225]	[467.40209961 157.02832031 0.89063835]	[469.96710205 790.62225342 0.83100432]	[487.92572021 788.03448486 0.7915827 ]	[4.62376221e+02 7.65009155e+02 6.60754919e-01]	[421.27487183 788.16668701 0.84669554]	[403.26980591 785.55041504 0.81596553]	[4.26433716e+02 7.59885620e+02 6.95198894e-01]
[439.09805298 169.77085876 0.88790774]	[436.54220581 246.77142334 0.84311652]	[367.35549927 241.62232971 0.79955387]	[341.69961548 339.21386719 0.89891338]	[331.43972778 436.67651367 0.86499679]	[500.65664673 251.83480835 0.83963799]	[508.53036499 346.8258667 0.81340593]	[508.48590088 441.76531982 0.8730945 ]	[428.92358398 457.20162964 0.69166964]	[393.01367188 457.1739502 0.67486846]	[400.83148193 616.20953369 0.80993223]	[421.17657471 749.6574707 0.86982441]	[462.44488525 459.68130493 0.73380578]	[464.95443726 611.06506348 0.80563688]	[470.00656128 749.76806641 0.7811414 ]	[421.3671875 154.36804199 0.94562531]	[446.92422485 154.40411377 0.89169997]	[400.84841919 154.53770447 0.95233041]	[464.94711304 157.04006958 0.89230913]	[467.48846436 790.62463379 0.83665317]	[485.48318481 788.03045654 0.79668009]	[4.62368042e+02 7.65003052e+02 6.65345728e-01]	[421.27340698 788.1887207 0.85047114]	[403.26553345 785.58935547 0.82019985]	[4.26423096e+02 7.59933594e+02 6.92987323e-01]
[436.67352295 169.76844788 0.88202238]	[434.03997803 246.78346252 0.83252585]	[364.81173706 241.64704895 0.80587924]	[339.28729248 339.21554565 0.91064596]	[328.84796143 439.07247925 0.85567522]	[498.22415161 251.82276917 0.83130354]	[508.44998169 344.3019104 0.83170402]	[506.02124023 441.7598877 0.88224036]	[426.41217041 457.17971802 0.69199502]	[390.47592163 457.1557312 0.66398859]	[400.81976318 616.24395752 0.81210399]	[421.17526245 749.65441895 0.87058502]	[462.3994751 459.64880371 0.73456013]	[464.95483398 611.06964111 0.80217612]	[469.98815918 749.75933838 0.78153044]	[421.30554199 154.36593628 0.9615922 ]	[444.43569946 154.3916626 0.90392894]	[400.7989502 154.56878662 0.95242018]	[464.88848877 157.03488159 0.8988685 ]	[467.48458862 790.63598633 0.83302498]	[485.4737854 788.03753662 0.79646236]	[4.62354065e+02 7.64985535e+02 6.64588809e-01]	[421.26571655 788.19946289 0.85460055]	[403.25570679 785.60180664 0.82335836]	[4.26427216e+02 7.59932983e+02 6.93913460e-01]
[436.67352295 169.76950073 0.88206172]	[434.03915405 246.78395081 0.83266658]	[364.79943848 241.64234924 0.80778944]	[339.29162598 339.21020508 0.90965497]	[328.8453064 439.07025146 0.8547793 ]	[498.22555542 251.82556152 0.83204359]	[508.45489502 344.31604004 0.83025175]	[506.02276611 441.76754761 0.8810578 ]	[426.39535522 457.18222046 0.6926111 ]	[390.45672607 457.16152954 0.6642921 ]	[400.81536865 616.24676514 0.81287181]	[421.17718506 749.65692139 0.87205225]	[462.39297485 459.65246582 0.73475218]	[464.96243286 611.07287598 0.80164325]	[469.9854126 749.76739502 0.78064626]	[421.30480957 154.36738586 0.96192968]	[444.43572998 154.39347839 0.90367651]	[400.79849243 154.5692749 0.95348459]	[464.89035034 157.0344696 0.89919937]	[467.48800659 790.63513184 0.83493763]	[485.47668457 788.03637695 0.79655564]	[4.62351318e+02 7.64994995e+02 6.69272900e-01]	[421.26428223 788.19573975 0.85663021]	[403.25372314 785.59771729 0.82507998]	[4.26429840e+02 7.59935791e+02 6.94356918e-01]
[436.63262939 169.75592041 0.87762046]	[431.50588989 246.78948975 0.82772422]	[362.31185913 241.6607666 0.81294197]	[339.23278809 339.25946045 0.91371489]	[326.28677368 436.66888428 0.85546637]	[498.18170166 249.40032959 0.82385337]	[506.00170898 344.29876709 0.83691651]	[505.96792603 441.771698 0.89190656]	[426.38272095 457.16290283 0.69178724]	[390.43994141 457.14718628 0.66250902]	[400.806427 616.25036621 0.81446218]	[421.16702271 749.68041992 0.86817986]	[462.38723755 457.20556641 0.72974956]	[464.92633057 608.62945557 0.80994356]	[469.97137451 752.20202637 0.78005165]	[421.27166748 154.34710693 0.96635038]	[444.40167236 154.38467407 0.91209424]	[400.72262573 154.56797791 0.95972574]	[464.85961914 157.04304504 0.89677727]	[467.47457886 790.64532471 0.8407591 ]	[485.47677612 788.04772949 0.80332208]	[4.62354828e+02 7.65043274e+02 6.73118711e-01]	[421.25680542 788.20910645 0.86576295]	[403.25292969 788.00561523 0.83411527]	[4.26423035e+02 7.62421692e+02 6.97592556e-01]
[436.60128784 169.75064087 0.87512249]	[428.96759033 246.81436157 0.82960272]	[362.25790405 241.6778717 0.81814742]	[339.18539429 339.26675415 0.9168244 ]	[323.79934692 436.69406128 0.86679053]	[498.14511108 251.83387756 0.82240593]	[505.96212769 344.28961182 0.84567034]	[505.90042114 441.7701416 0.90594727]	[423.92398071 457.12759399 0.69170666]	[387.92886353 457.12179565 0.66188055]	[400.78918457 618.73999023 0.81560826]	[421.1697998 749.68707275 0.86569566]	[462.35409546 457.15707397 0.73037803]	[464.88363647 608.59625244 0.81896573]	[467.48181152 752.2064209 0.78376591]	[421.240448 154.34608459 0.96711701]	[444.35559082 154.38111877 0.92275286]	[400.67996216 154.57035828 0.96735972]	[462.44586182 157.04238892 0.90605044]	[467.46542358 790.66571045 0.84364945]	[485.46780396 788.06262207 0.80916953]	[4.62323883e+02 7.65054321e+02 6.87288404e-01]	[421.25357056 788.22076416 0.86861962]	[403.24884033 788.019104 0.83901453]	[4.26432800e+02 7.62421509e+02 6.97186947e-01]
[434.10327148 169.72061157 0.8616991 ]	[426.4118042 246.76071167 0.83833891]	[359.80065918 241.65100098 0.82838351]	[339.11871338 341.67886353 0.9170025 ]	[321.29785156 436.68945312 0.87888384]	[495.64877319 249.38780212 0.81266111]	[505.9284668 341.79098511 0.86437148]	[505.87738037 441.75241089 0.90924966]	[423.86447144 454.56234741 0.69327837]	[385.38955688 452.07901001 0.65705359]	[400.78894043 616.25262451 0.8126545 ]	[421.14730835 749.66943359 0.8674534 ]	[462.32110596 454.58508301 0.72458899]	[464.84347534 608.49749756 0.82388431]	[464.92657471 749.65203857 0.81312281]	[421.17523193 154.31262207 0.96065414]	[441.9034729 154.35520935 0.93979049]	[398.27502441 154.534729 0.97661853]	[462.3548584 157.04484558 0.91967309]	[464.91729736 790.61590576 0.85684186]	[482.96017456 785.61199951 0.81648856]	[4.62229462e+02 7.59939148e+02 6.80676103e-01]	[421.24356079 788.21795654 0.87013847]	[400.84622192 788.00726318 0.83888519]	[4.26416901e+02 7.59909668e+02 7.00263143e-01]
[434.0723877 167.30783081 0.85849798]	[426.36572266 244.27836609 0.8434515 ]	[359.77185059 241.63342285 0.83449566]	[339.08712769 341.72814941 0.9137674 ]	[321.26571655 439.08508301 0.88661337]	[495.60650635 249.36854553 0.80804366]	[505.9130249 341.80828857 0.86269087]	[505.86419678 441.76116943 0.90935862]	[423.88006592 452.05822754 0.69348854]	[387.85836792 452.06762695 0.65635991]	[400.7883606 616.25708008 0.812455 ]	[421.13723755 749.66217041 0.86725891]	[462.33575439 454.55447388 0.72306079]	[464.81951904 608.5223999 0.82737666]	[464.88217163 749.62219238 0.82454526]	[421.14337158 151.99253845 0.95754993]	[441.87298584 154.34817505 0.94739377]	[398.22601318 154.53198242 0.97657359]	[462.32247925 157.03105164 0.92195177]	[462.41726685 790.61236572 0.84501058]	[482.85848999 785.59515381 0.81700164]	[4.62216827e+02 7.57388489e+02 6.77821934e-01]	[421.24688721 790.58850098 0.87749517]	[403.24832153 788.03479004 0.85157138]	[4.26410706e+02 7.59874023e+02 6.93156481e-01]
[434.03991699 167.29992676 0.85376143]	[426.34286499 244.26651001 0.84553051]	[359.74951172 239.2003479 0.83866614]	[339.06451416 341.75009155 0.9114207 ]	[321.25860596 439.11877441 0.8913523 ]	[495.59518433 249.37654114 0.8076691 ]	[505.89553833 341.80441284 0.86264688]	[503.49996948 441.75109863 0.91099358]	[423.91720581 454.57717896 0.68875337]	[387.90835571 454.58007812 0.65770471]	[400.78582764 616.25061035 0.81487453]	[421.14642334 749.64147949 0.8744458 ]	[462.36175537 454.6003418 0.722754 ]	[464.82659912 608.52929688 0.82703871]	[464.86264038 749.61065674 0.82319552]	[418.79598999 151.97940063 0.95719135]	[441.84875488 154.33728027 0.95444506]	[398.20401001 154.52453613 0.97321957]	[462.29290771 157.02410889 0.92525142]	[462.39123535 790.68066406 0.81123251]	[482.84838867 788.04101562 0.79294443]	[4.59815460e+02 7.57372986e+02 6.83641016e-01]	[421.26037598 790.60345459 0.88127857]	[403.27191162 788.04058838 0.85431445]	[4.26423706e+02 7.57351746e+02 6.90552294e-01]
[431.55661011 167.28804016 0.84790093]	[423.91378784 244.24674988 0.84946322]	[359.73730469 239.18785095 0.84275562]	[339.04327393 341.71746826 0.91251308]	[321.25576782 439.12652588 0.89233255]	[493.11340332 249.35342407 0.80670238]	[505.89212036 341.79776001 0.8638283 ]	[503.50244141 441.75344849 0.91026235]	[423.81433105 452.06381226 0.69377476]	[385.30383301 452.06225586 0.65954602]	[400.76852417 618.7399292 0.81884241]	[418.80801392 749.65667725 0.87100852]	[462.30419922 452.07376099 0.71843398]	[462.40887451 606.05749512 0.84655231]	[464.8416748 749.63116455 0.82468051]	[418.7784729 151.96806335 0.95749205]	[441.82730103 154.33381653 0.95905733]	[398.18493652 154.51467896 0.97225124]	[462.26300049 157.02400208 0.92531157]	[4.62354431e+02 7.90722473e+02 7.80236602e-01]	[4.82807678e+02 7.88086670e+02 7.71377444e-01]	[4.59815552e+02 7.59890015e+02 6.72981262e-01]	[421.25424194 790.63360596 0.89326149]	[403.27050781 788.07562256 0.8628211 ]	[4.26378113e+02 7.57387207e+02 6.88103378e-01]
[431.52416992 167.28352356 0.84552693]	[423.88534546 244.24214172 0.85479808]	[359.71136475 239.188797 0.84539235]	[336.69619751 341.72003174 0.90846974]	[321.25292969 439.12457275 0.88885766]	[493.08062744 249.33303833 0.80614483]	[505.88650513 341.7951355 0.8655982 ]	[505.86505127 441.75906372 0.9103139 ]	[423.78982544 454.58691406 0.69736594]	[382.84124756 454.56518555 0.66539627]	[400.75793457 618.7598877 0.82224333]	[418.79031372 749.69104004 0.87058908]	[462.30212402 454.58688354 0.71891338]	[462.40530396 606.05505371 0.85369772]	[462.44573975 749.67498779 0.82492453]	[418.75787354 151.96688843 0.95832884]	[441.80450439 154.32907104 0.96250951]	[398.16595459 154.51716614 0.97102541]	[462.23391724 157.00944519 0.92993164]	[4.62366272e+02 7.90762207e+02 7.52655685e-01]	[4.82807129e+02 7.88130981e+02 7.54823089e-01]	[4.59788849e+02 7.62445312e+02 6.66056395e-01]	[421.24136353 790.63726807 0.89035827]	[403.25668335 788.08154297 0.86481613]	[4.26346405e+02 7.59913269e+02 6.91249549e-01]
[431.47930908 167.28088379 0.84264416]	[423.86456299 244.2243042 0.85906059]	[359.70605469 239.16436768 0.84962773]	[336.69482422 341.72357178 0.90913647]	[321.24920654 439.12896729 0.89001507]	[493.05575562 249.32765198 0.80405498]	[505.89086914 341.77838135 0.86724544]	[505.88778687 441.75949097 0.90599734]	[423.77362061 454.5866394 0.7016021 ]	[382.80923462 454.55938721 0.67227513]	[400.73852539 618.75598145 0.82687354]	[418.77600098 749.73083496 0.86321551]	[462.30599976 454.60348511 0.72476697]	[462.3835144 605.97668457 0.86933661]	[462.43774414 749.75091553 0.81480759]	[418.7348938 151.96983337 0.95751035]	[441.77639771 154.33328247 0.96611226]	[398.1619873 154.53588867 0.96851397]	[462.20547485 157.00523376 0.93204325]	[4.62390167e+02 7.93257629e+02 7.40993083e-01]	[4.82844452e+02 7.88214966e+02 7.39485621e-01]	[4.59781830e+02 7.65025696e+02 6.75846398e-01]	[421.22033691 790.6763916 0.88499624]	[400.84298706 788.1072998 0.86849993]	[4.23901031e+02 7.62457520e+02 6.94772780e-01]
[428.96243286 169.72018433 0.84594989]	[423.85241699 244.23565674 0.86064869]	[359.67953491 239.17245483 0.85092509]	[336.69415283 341.72793579 0.90569633]	[321.2507019 439.12783813 0.88686335]	[493.04992676 249.33137512 0.8040747 ]	[505.89343262 341.78234863 0.8657952 ]	[505.87432861 441.77471924 0.9052785 ]	[423.79556274 454.61950684 0.70050132]	[382.85592651 454.60388184 0.66938764]	[400.73251343 618.78161621 0.83255917]	[418.75524902 749.72564697 0.86350024]	[462.30532837 454.63397217 0.72661507]	[462.37368774 605.98376465 0.87243527]	[462.42391968 752.21661377 0.80235559]	[418.69659424 151.98121643 0.95559824]	[441.74813843 154.34526062 0.96995491]	[398.12365723 154.53475952 0.96502525]	[462.18545532 156.99465942 0.93627697]	[4.62429749e+02 7.95810303e+02 7.24390745e-01]	[4.82895935e+02 7.90689270e+02 7.19319820e-01]	[4.59742096e+02 7.67513489e+02 6.83791637e-01]	[421.21337891 790.71405029 0.87746406]	[400.83377075 788.12969971 0.86195791]	[4.23852661e+02 7.62437256e+02 6.92694187e-01]
[428.93490601 167.30278015 0.84538323]	[423.84164429 244.24028015 0.86201531]	[359.66885376 239.17709351 0.85041833]	[336.69442749 341.72653198 0.9050017 ]	[321.24017334 439.10614014 0.88371718]	[493.04006958 249.33131409 0.80371612]	[505.89382935 341.77923584 0.86730808]	[505.88778687 441.77597046 0.90450799]	[423.78613281 454.64047241 0.70174348]	[382.83862305 454.62234497 0.67058206]	[400.71972656 618.80065918 0.83477843]	[418.75650024 749.72070312 0.8630383 ]	[462.29922485 457.1060791 0.73008418]	[462.32492065 606.04724121 0.86566031]	[462.43057251 754.81109619 0.79616171]	[418.68161011 151.96957397 0.95421898]	[441.73495483 154.34008789 0.96909523]	[398.10427856 154.51094055 0.96439135]	[459.84231567 156.97872925 0.93924505]	[4.62388245e+02 7.95789368e+02 7.62584448e-01]	[4.82851227e+02 7.90694397e+02 7.58975625e-01]	[4.59768799e+02 7.67630188e+02 7.08960593e-01]	[421.18063354 790.69934082 0.86638814]	[400.82644653 788.10083008 0.8490535 ]	[4.23863312e+02 7.62435242e+02 6.79805160e-01]
[428.90371704 167.29963684 0.84499854]	[423.82818604 244.23490906 0.8639074 ]	[359.65045166 239.17321777 0.85237318]	[336.69180298 341.71224976 0.90593153]	[321.24456787 439.0892334 0.88083476]	[490.57458496 249.32571411 0.80348265]	[505.8949585 341.77853394 0.86848354]	[505.87646484 441.7807312 0.90434664]	[421.38577271 457.12689209 0.70849115]	[382.79232788 454.64324951 0.67581969]	[400.71743774 618.82061768 0.83719695]	[418.76074219 749.71905518 0.86360997]	[462.26473999 457.12789917 0.73081398]	[462.3187561 608.50335693 0.85591114]	[462.42529297 757.36553955 0.80585599]	[418.66567993 151.96473694 0.95390087]	[441.72201538 154.33709717 0.96801883]	[398.09347534 154.51107788 0.96304923]	[459.82150269 156.98106384 0.94176638]	[4.62360016e+02 7.95796021e+02 7.94659138e-01]	[482.80825806 790.70587158 0.79484814]	[4.59778748e+02 7.67693726e+02 7.29735613e-01]	[421.162323 790.69311523 0.87535363]	[400.82229614 788.09100342 0.85237408]	[4.23866547e+02 7.62445129e+02 6.63207889e-01]
[426.43740845 167.2890625 0.84652889]	[423.81539917 244.23529053 0.86621577]	[359.63739014 239.17086792 0.85334861]	[336.68716431 341.69534302 0.90757334]	[321.24627686 439.0982666 0.88272035]	[490.56314087 249.32180786 0.80418527]	[505.90039062 341.79083252 0.86858815]	[503.50726318 441.80050659 0.90642399]	[421.37124634 457.16479492 0.71425623]	[382.7784729 457.14736938 0.68556345]	[400.73693848 621.34136963 0.8478272 ]	[418.75610352 749.76403809 0.8528626 ]	[462.2505188 457.16714478 0.73570287]	[462.24307251 606.09460449 0.8641293 ]	[462.43685913 762.46746826 0.80326396]	[418.65200806 151.9606781 0.95297468]	[441.70907593 154.33065796 0.96702731]	[398.08578491 154.50953674 0.96265662]	[459.80905151 156.97375488 0.94493413]	[4.62332825e+02 7.98351929e+02 7.86677837e-01]	[4.82776794e+02 7.90802246e+02 7.83176184e-01]	[4.59778717e+02 7.70170349e+02 7.29238868e-01]	[418.77755737 790.75164795 0.85378951]	[400.79129028 788.13763428 0.84193969]	[4.23871094e+02 7.62500977e+02 6.47398174e-01]
[426.4258728 167.28338623 0.84586251]	[423.79714966 244.22729492 0.86893338]	[359.6161499 239.16212463 0.85414237]	[336.677948 339.28424072 0.91392857]	[321.24264526 439.12860107 0.88913345]	[490.54147339 249.3137207 0.80467153]	[505.89068604 341.79803467 0.86900789]	[503.5050354 441.84591675 0.9021945 ]	[421.3352356 457.18267822 0.71942967]	[382.73217773 457.16177368 0.6898576 ]	[400.75204468 621.31488037 0.84672111]	[418.78765869 752.17706299 0.85137767]	[462.22668457 457.18533325 0.73401344]	[459.84558105 606.07800293 0.85816306]	[462.40081787 764.95367432 0.81332576]	[418.64227295 151.95843506 0.95103025]	[441.69674683 154.32667542 0.96394438]	[398.07595825 154.50366211 0.96226144]	[459.79156494 154.59213257 0.94618648]	[4.62228180e+02 7.98414490e+02 7.92852938e-01]	[4.80351654e+02 7.93234619e+02 7.79606044e-01]	[4.59779694e+02 7.70193237e+02 7.25368142e-01]	[421.18060303 790.7855835 0.84066594]	[400.81158447 788.16644287 0.84319997]	[4.26369537e+02 7.64990845e+02 6.37911260e-01]
[426.41967773 167.28775024 0.8468191 ]	[423.79708862 244.23283386 0.86879575]	[359.61343384 239.16629028 0.85346752]	[336.67242432 339.28607178 0.91376418]	[321.24194336 439.12957764 0.88920212]	[490.54214478 249.3167572 0.80472225]	[505.88873291 341.79278564 0.87000108]	[503.50134277 441.84835815 0.90352035]	[421.33273315 457.18252563 0.71900988]	[382.724823 457.16195679 0.68990982]	[400.75079346 621.34637451 0.84844136]	[418.79122925 752.17437744 0.85105467]	[462.2272644 457.18310547 0.73400617]	[462.18667603 606.08984375 0.85784304]	[462.39971924 764.95922852 0.81539589]	[418.63967896 151.96176147 0.95032084]	[441.69308472 154.32919312 0.96384335]	[398.07601929 154.50758362 0.96192789]	[459.78936768 154.59136963 0.94664139]	[4.62230438e+02 7.98423645e+02 7.91744173e-01]	[4.80350281e+02 7.93240479e+02 7.79060125e-01]	[4.59774841e+02 7.70196167e+02 7.29247153e-01]	[421.17593384 790.77429199 0.84089613]	[400.80978394 788.15325928 0.84007955]	[4.26376099e+02 7.64982483e+02 6.36110425e-01]
[426.41488647 167.29916382 0.84915113]	[423.79095459 244.23750305 0.8693344 ]	[359.60586548 239.17611694 0.85104018]	[336.66799927 341.67959595 0.91406381]	[321.21661377 439.2048645 0.90515357]	[490.54446411 249.31182861 0.80362916]	[505.88970947 341.7925415 0.86845052]	[503.49768066 441.8609314 0.90359586]	[421.32925415 457.16213989 0.71480113]	[382.72583008 457.1499939 0.68748146]	[400.7432251 621.36541748 0.84918201]	[418.77325439 752.19329834 0.84642386]	[462.22021484 457.15161133 0.72960341]	[459.83670044 606.06542969 0.85789311]	[462.37619019 765.02185059 0.81678796]	[418.63726807 151.96612549 0.94968379]	[441.69515991 154.33488464 0.96430236]	[398.07904053 154.51573181 0.95999289]	[459.79101562 156.95420837 0.94468355]	[4.59819885e+02 8.03470520e+02 7.81160653e-01]	[4.80318573e+02 7.93343750e+02 7.60432482e-01]	[4.59751465e+02 7.70269653e+02 6.98570430e-01]	[421.19155884 790.80322266 0.82285368]	[400.81274414 788.18859863 0.83119869]	[4.23904602e+02 7.65011719e+02 6.32147789e-01]
[426.40264893 169.80265808 0.86687583]	[423.77484131 246.74629211 0.87109089]	[359.58856201 239.20387268 0.84830511]	[336.60626221 341.75839233 0.89528579]	[321.16290283 439.21975708 0.89834142]	[490.50744629 249.35702515 0.80826324]	[503.50146484 344.29367065 0.85952085]	[503.48620605 444.30090332 0.89299685]	[421.29806519 457.16421509 0.71658373]	[380.2911377 457.14614868 0.69340718]	[400.70169067 623.81896973 0.84631681]	[418.7824707 752.22412109 0.84837735]	[462.2121582 457.16168213 0.72766662]	[462.18829346 608.6048584 0.8359955 ]	[462.38882446 770.08361816 0.83731639]	[418.62179565 154.34899902 0.94508022]	[441.67947388 154.38891602 0.96583623]	[398.06433105 154.56686401 0.94564575]	[459.81002808 157.00196838 0.93780357]	[4.59764374e+02 8.08666443e+02 7.92814732e-01]	[4.80299805e+02 8.06030701e+02 7.52440274e-01]	[4.59740509e+02 7.77922241e+02 6.60568535e-01]	[421.21707153 790.77319336 0.8063733 ]	[400.84661865 788.1463623 0.81630641]	[4.23863647e+02 7.65088318e+02 6.18413806e-01]
[426.39682007 169.86665344 0.87661618]	[421.39547729 246.81417847 0.87691784]	[357.21380615 241.66223145 0.84593081]	[336.58242798 344.25253296 0.87910968]	[318.74475098 439.28887939 0.9113524 ]	[490.4833374 251.84451294 0.81421584]	[503.49105835 344.3347168 0.85465723]	[503.47076416 444.34951782 0.88934433]	[421.29373169 459.65646362 0.72068173]	[380.26339722 457.19537354 0.6988014 ]	[400.71017456 624.01245117 0.84679222]	[418.75939941 754.74188232 0.83857292]	[462.23336792 459.64254761 0.73019415]	[462.23669434 613.62915039 0.82788146]	[462.42156982 772.74212646 0.80150098]	[418.61962891 154.3996582 0.94282275]	[441.67367554 154.45568848 0.95711654]	[398.07608032 154.56719971 0.94707751]	[459.81546021 157.03106689 0.93342602]	[4.59694153e+02 8.11254761e+02 7.74332404e-01]	[4.80241333e+02 8.08698608e+02 7.64445007e-01]	[4.59801758e+02 7.88017639e+02 6.55316830e-01]	[4.21188049e+02 7.93294739e+02 7.84248352e-01]	[400.83068848 790.6137085 0.80768585]	[4.23788177e+02 7.67565552e+02 6.27225995e-01]
[426.39099121 172.24490356 0.88298821]	[421.40209961 249.35626221 0.88213241]	[357.21185303 244.21592712 0.83552164]	[336.57958984 344.34967041 0.86980718]	[318.71295166 441.71981812 0.91428214]	[490.4984436 251.90896606 0.82179129]	[503.4810791 346.83105469 0.85522008]	[503.46160889 444.42468262 0.87886268]	[421.27877808 459.69708252 0.73027605]	[380.25445557 459.67550659 0.71006489]	[400.69424438 624.0255127 0.84323084]	[418.78457642 754.7387085 0.83935785]	[462.21917725 459.6867981 0.74345946]	[462.25839233 618.78881836 0.82795197]	[462.43603516 775.36456299 0.77562129]	[418.60748291 154.42684937 0.94355369]	[441.68438721 154.47819519 0.95807731]	[398.08053589 156.96292114 0.93324333]	[459.83685303 157.07850647 0.92191857]	[4.59657349e+02 8.16363647e+02 7.11149573e-01]	[4.80217651e+02 8.11341492e+02 7.14450777e-01]	[4.62278198e+02 7.88110229e+02 6.52543247e-01]	[4.18700439e+02 7.93326294e+02 7.82610595e-01]	[400.77957153 790.61486816 0.8126201 ]	[4.23842010e+02 7.67540161e+02 6.19784474e-01]
[426.39141846 172.24472046 0.88311809]	[421.40118408 249.35778809 0.88236105]	[357.212677 244.22029114 0.83513057]	[336.58059692 344.34179688 0.87056577]	[318.7093811 441.72088623 0.91472322]	[490.4960022 251.90719604 0.82130814]	[503.47872925 346.84411621 0.85541302]	[503.45733643 444.43707275 0.87843609]	[421.27975464 459.69924927 0.73079365]	[380.25366211 459.67810059 0.71033889]	[400.69250488 624.03216553 0.84319961]	[418.79141235 754.73803711 0.83930755]	[462.22195435 459.68942261 0.74442589]	[462.25827026 618.81713867 0.82985699]	[4.62438934e+02 7.77833923e+02 7.76142061e-01]	[418.60818481 154.42721558 0.94357944]	[441.68392944 154.478302 0.95809782]	[398.08148193 156.96440125 0.93321764]	[459.83517456 157.07725525 0.92259067]	[4.59655243e+02 8.16364319e+02 7.12138832e-01]	[4.80216522e+02 8.11343567e+02 7.14263737e-01]	[4.62275970e+02 7.88115295e+02 6.54271960e-01]	[4.18704132e+02 7.93322571e+02 7.80817807e-01]	[400.78408813 790.61035156 0.81144506]	[4.23846771e+02 7.67533020e+02 6.17942989e-01]
[426.39724731 172.30352783 0.89148009]	[423.78295898 251.84709167 0.88740695]	[357.21920776 246.78138733 0.83227974]	[336.58059692 346.85220337 0.87518495]	[318.67907715 441.86419678 0.91145104]	[490.50286865 254.34759521 0.83026528]	[503.49713135 351.9145813 0.85487789]	[503.45516968 446.9375 0.87090981]	[421.28088379 459.75436401 0.73356378]	[380.24807739 459.73306274 0.71827298]	[400.66967773 626.44927979 0.83124059]	[418.80740356 752.28845215 0.83621299]	[462.23071289 459.75689697 0.74908841]	[462.27255249 618.81976318 0.82690418]	[4.64864441e+02 7.80414795e+02 7.65404701e-01]	[418.60058594 154.48579407 0.93427062]	[441.68484497 154.53692627 0.95127499]	[398.06008911 157.01383972 0.91876239]	[459.84674072 159.55606079 0.91001701]	[4.59673706e+02 8.18915710e+02 6.84377968e-01]	[4.80268463e+02 8.13846069e+02 6.99999928e-01]	[4.62371460e+02 7.88171509e+02 6.49145722e-01]	[4.18645233e+02 7.93330383e+02 7.70551324e-01]	[400.74404907 790.60705566 0.7938779 ]	[4.23907196e+02 7.65090332e+02 6.06462061e-01]
[426.41583252 172.35282898 0.89630753]	[423.79769897 251.93157959 0.89678419]	[357.21594238 249.33940125 0.83965349]	[336.54949951 349.39804077 0.86841059]	[318.637146 444.34118652 0.89704269]	[490.55331421 254.43074036 0.8453058 ]	[503.50656128 354.45278931 0.86695331]	[503.47323608 452.00143433 0.86620235]	[421.31329346 462.29003906 0.73795187]	[380.27719116 462.26022339 0.71977073]	[400.66711426 626.50872803 0.83385277]	[421.17175293 754.78106689 0.82227218]	[462.26147461 462.27954102 0.75561368]	[462.26324463 621.38305664 0.84095871]	[4.64902344e+02 7.85604370e+02 7.71113396e-01]	[418.61248779 154.55812073 0.92799968]	[441.69595337 154.58692932 0.94270337]	[398.06854248 157.10514832 0.90425783]	[459.82995605 162.14706421 0.90273958]	[4.59738617e+02 8.29063965e+02 7.07684159e-01]	[4.80331512e+02 8.24027954e+02 6.86704040e-01]	[4.62381592e+02 7.90718384e+02 6.42621756e-01]	[4.16146179e+02 7.95795959e+02 7.14285910e-01]	[4.00685333e+02 7.90604614e+02 7.49227524e-01]	[4.26423950e+02 7.67535095e+02 5.92930198e-01]
[428.9039917 174.87550354 0.89570385]	[423.81561279 254.49630737 0.91608709]	[359.5887146 254.35964966 0.86549431]	[336.49008179 354.57348633 0.89575881]	[316.15686035 446.89086914 0.88001692]	[493.06762695 256.98147583 0.85849607]	[505.89221191 357.01446533 0.89804697]	[503.49032593 459.59924316 0.90602863]	[421.28005981 464.91275024 0.71534687]	[380.24996948 464.88119507 0.703376 ]	[398.27496338 629.1348877 0.80964106]	[421.17303467 754.76965332 0.81807435]	[462.212677 464.90701294 0.73034424]	[462.29989624 623.95556641 0.85663319]	[4.64963837e+02 7.90693787e+02 7.80868649e-01]	[418.6343689 159.59020996 0.89956617]	[441.68997192 159.59854126 0.90274298]	[398.10076904 167.24464417 0.9002403 ]	[459.78265381 169.74980164 0.92724907]	[4.59829041e+02 8.31756592e+02 7.77760327e-01]	[4.82741333e+02 8.29178833e+02 7.55929470e-01]	[4.64859711e+02 7.98356079e+02 6.27177000e-01]	[4.13507629e+02 7.95802551e+02 6.99731827e-01]	[3.98197388e+02 7.88210449e+02 7.35573888e-01]	[4.28946564e+02 7.67508606e+02 5.99836826e-01]
[428.91696167 175.05099487 0.88695276]	[423.80993652 256.94897461 0.92007607]	[359.59481812 254.47293091 0.87921262]	[336.48995972 357.03646851 0.90806192]	[316.128479 449.44799805 0.86835587]	[493.0430603 257.12789917 0.85284352]	[505.90234375 357.18847656 0.90796876]	[505.87820435 459.73791504 0.91508055]	[421.2749939 467.43157959 0.71264797]	[380.23480225 464.94293213 0.6950497 ]	[398.22787476 631.63751221 0.80777603]	[421.20776367 754.78338623 0.81891823]	[462.2166748 467.41741943 0.72210783]	[462.30841064 626.42889404 0.86502111]	[4.67435883e+02 7.90756653e+02 7.75989890e-01]	[418.64697266 164.71765137 0.90496075]	[441.70553589 164.73027039 0.89934832]	[398.1060791 169.83338928 0.93074775]	[459.82235718 172.23245239 0.95013654]	[4.62315582e+02 8.31811096e+02 7.80491471e-01]	[4.82841034e+02 8.29218262e+02 7.72259057e-01]	[4.64874939e+02 7.98427185e+02 6.48500919e-01]	[4.08451935e+02 7.95818420e+02 7.04983652e-01]	[3.98123840e+02 7.88231567e+02 7.42355585e-01]	[4.31528076e+02 7.67545532e+02 6.12782717e-01]
[428.98739624 177.55978394 0.86712396]	[423.81539917 257.07550049 0.91801518]	[359.6003418 254.55403137 0.88957334]	[336.49462891 357.16238403 0.91883594]	[316.01959229 452.0640564 0.87078667]	[493.08255005 259.65188599 0.83729696]	[505.93652344 359.67080688 0.89705801]	[505.87472534 459.84591675 0.90991753]	[421.24386597 470.00671387 0.70886022]	[380.21328735 469.99298096 0.68969691]	[398.23724365 636.73510742 0.80798525]	[421.16848755 754.83392334 0.81498384]	[459.85598755 469.9888916 0.71410865]	[462.30761719 626.55041504 0.86044878]	[4.67446045e+02 7.90767700e+02 7.68551767e-01]	[418.69534302 169.72990417 0.92593271]	[441.75872803 169.76589966 0.91762304]	[398.11383057 172.29873657 0.96258146]	[462.19430542 172.32000732 0.96207488]	[4.62392914e+02 8.31776550e+02 7.67478645e-01]	[4.82895508e+02 8.29161194e+02 7.75766790e-01]	[4.64848389e+02 7.98413452e+02 6.45206153e-01]	[4.13547089e+02 7.95785339e+02 6.94276869e-01]	[3.98189636e+02 7.88216309e+02 7.39061832e-01]	[4.31478668e+02 7.67565796e+02 6.16785109e-01]
[428.97418213 180.12225342 0.84623921]	[423.83938599 259.59399414 0.89349109]	[359.61813354 257.04049683 0.89060599]	[336.51559448 359.61233521 0.91669434]	[315.93569946 457.07052612 0.86884701]	[495.62542725 262.2510376 0.81600225]	[505.93563843 362.28659058 0.86345196]	[505.8704834 462.36398315 0.89839917]	[421.23284912 475.11322021 0.71393722]	[380.21276855 472.59783936 0.69276428]	[398.21679688 636.80358887 0.81387722]	[421.17880249 754.83453369 0.82632345]	[459.83981323 475.12741089 0.72087097]	[462.31402588 626.60638428 0.85407901]	[4.67446259e+02 7.93289368e+02 7.56016493e-01]	[418.72558594 169.87939453 0.94398957]	[441.77471924 172.31690979 0.94474936]	[398.15917969 172.36421204 0.97281408]	[462.2359314 174.86042786 0.97391981]	[4.62412689e+02 8.31848450e+02 7.61267483e-01]	[4.82920471e+02 8.29250366e+02 7.75349975e-01]	[4.64837891e+02 8.03509033e+02 6.45303786e-01]	[4.13558563e+02 7.93331421e+02 7.24840879e-01]	[3.98190247e+02 7.88197449e+02 7.68283844e-01]	[4.31488800e+02 7.67550476e+02 6.27455771e-01]
[431.50927734 185.26130676 0.83912718]	[423.87667847 262.20928955 0.86260331]	[359.6239624 257.1960144 0.87264407]	[336.50857544 359.76541138 0.91729182]	[313.51083374 457.22311401 0.88102651]	[495.64804077 269.84738159 0.80769068]	[505.94979858 367.38635254 0.83453065]	[505.87280273 467.43307495 0.86100125]	[421.16244507 477.67153931 0.72398919]	[380.16381836 477.63049316 0.70122802]	[398.17617798 636.74560547 0.80788308]	[418.8006897 754.74780273 0.84537065]	[459.76586914 477.7182312 0.72881007]	[462.30117798 631.61090088 0.83274204]	[4.67456848e+02 8.00987000e+02 7.33588815e-01]	[418.77148438 172.38015747 0.96569097]	[441.84240723 172.45767212 0.95162392]	[398.18502808 172.50376892 0.98441458]	[462.28347778 175.09402466 0.9435485 ]	[4.62403198e+02 8.36833862e+02 7.35255122e-01]	[4.82906189e+02 8.31805481e+02 7.63515890e-01]	[4.64867737e+02 8.08614502e+02 6.47571683e-01]	[4.16127441e+02 7.93303772e+02 7.58787215e-01]	[400.64178467 788.22924805 0.81278455]	[4.28907898e+02 7.65029785e+02 6.25569463e-01]
[434.03277588 190.36463928 0.8647216 ]	[423.89810181 269.87084961 0.85742825]	[359.63595581 262.19631958 0.84569997]	[336.48535156 362.27566528 0.88690525]	[313.46740723 459.83724976 0.89193368]	[495.62289429 274.87310791 0.82905227]	[505.98104858 372.55316162 0.84248602]	[505.8835144 475.07879639 0.85981524]	[418.77963257 477.72015381 0.72714549]	[380.09643555 477.6703186 0.69689578]	[398.17218018 636.77636719 0.80919546]	[418.75515747 754.79095459 0.83771813]	[459.73764038 480.21453857 0.72968382]	[462.31082153 639.28369141 0.82899606]	[4.67501587e+02 8.08683411e+02 7.56232083e-01]	[421.13342285 174.89286804 0.95748907]	[441.871521 174.95565796 0.93973655]	[398.22967529 175.04191589 0.97641861]	[462.35125732 177.61131287 0.91555446]	[4.62393127e+02 8.47113708e+02 7.33516812e-01]	[4.82906952e+02 8.41982666e+02 7.24341035e-01]	[4.64851959e+02 8.11348511e+02 6.16476893e-01]	[4.16145599e+02 7.93327576e+02 7.56730378e-01]	[400.65655518 790.62176514 0.82036245]	[4.26356140e+02 7.65075867e+02 6.28396988e-01]
[434.09066772 192.9135437 0.89678931]	[423.91345215 274.88137817 0.88631618]	[359.67932129 269.84872437 0.83656949]	[336.48233032 364.84106445 0.86487073]	[310.93328857 462.40176392 0.86435312]	[495.65130615 275.052948 0.86346507]	[505.99880981 377.51296997 0.87349343]	[503.50424194 480.15908813 0.90027463]	[418.7696228 480.3269043 0.73483175]	[377.73059082 480.27737427 0.71462762]	[398.20303345 641.8380127 0.82257557]	[418.81008911 754.77972412 0.82968134]	[459.74203491 482.81591797 0.73541361]	[462.30325317 641.91430664 0.84468257]	[4.67499084e+02 8.11213135e+02 7.60813534e-01]	[421.14956665 175.07479858 0.9446699 ]	[444.2946167 177.48222351 0.89219815]	[398.25875854 177.52731323 0.9439171 ]	[462.39157104 182.70613098 0.88715851]	[4.62367004e+02 8.49637329e+02 7.60815740e-01]	[4.82891632e+02 8.44608337e+02 7.49720812e-01]	[4.64856995e+02 8.16362366e+02 5.95861912e-01]	[4.16093170e+02 7.95796814e+02 7.30594397e-01]	[398.23907471 790.62268066 0.79459518]	[4.28907806e+02 7.65057678e+02 6.06477499e-01]
[434.11447144 193.0305481 0.90203035]	[426.35699463 275.04821777 0.90056062]	[359.71588135 272.4831543 0.85604095]	[334.0769043 372.51190186 0.86241323]	[308.40563965 464.91864014 0.84371215]	[498.1394043 277.5975647 0.86242902]	[508.44021606 377.73464966 0.88347507]	[505.86465454 480.34985352 0.90790045]	[421.17172241 485.35739136 0.72669178]	[380.12420654 482.8664856 0.71380109]	[398.24594116 644.35424805 0.83470678]	[418.78823853 754.79034424 0.84135395]	[459.81298828 485.41629028 0.72857726]	[462.29244995 644.49822998 0.85989964]	[4.67468262e+02 8.13750000e+02 7.51711667e-01]	[421.15808105 177.60469055 0.92035681]	[444.3104248 177.63342285 0.85969424]	[400.6350708 185.16819763 0.90082598]	[462.38018799 190.25610352 0.90463352]	[4.62401978e+02 8.52255432e+02 7.79477656e-01]	[4.82885132e+02 8.49666626e+02 7.85829425e-01]	[4.62407623e+02 8.21509338e+02 5.99235713e-01]	[4.18622620e+02 7.95819092e+02 7.59533048e-01]	[400.70513916 790.67419434 0.82245541]	[4.26385498e+02 7.65013916e+02 6.20254636e-01]
[436.5920105 195.59602356 0.90638816]	[426.37124634 277.54827881 0.90333313]	[359.69885254 274.9855957 0.8792454 ]	[334.04504395 375.07568359 0.8832227 ]	[308.35559082 469.9571228 0.82431078]	[498.1907959 280.17547607 0.86084825]	[508.4440918 380.28353882 0.8619644 ]	[505.87139893 482.8762207 0.8998515 ]	[418.78744507 485.45635986 0.72195333]	[377.74176025 485.38885498 0.70757991]	[398.2328186 644.43188477 0.84442687]	[418.7677002 754.74243164 0.84322232]	[459.76089478 487.97280884 0.71975207]	[462.29562378 646.9699707 0.85826194]	[4.67452301e+02 8.16372253e+02 7.40883172e-01]	[421.21463013 185.22212219 0.9108215 ]	[444.38619995 187.73365784 0.85793728]	[400.69100952 190.33563232 0.93836969]	[462.45193481 192.84346008 0.93985909]	[4.62327637e+02 8.54794067e+02 7.84247696e-01]	[4.82865234e+02 8.52221497e+02 7.89463699e-01]	[4.64824463e+02 8.29063477e+02 6.10498965e-01]	[4.18670929e+02 7.95806091e+02 7.63712049e-01]	[400.72909546 790.67169189 0.81774455]	[4.23915100e+02 7.62465210e+02 6.27477884e-01]
[436.65872192 198.12576294 0.88798499]	[428.93600464 280.10272217 0.86713386]	[359.75976562 277.50198364 0.87783003]	[334.0446167 377.69741821 0.9120397 ]	[305.79507446 472.56890869 0.82604331]	[498.21115112 285.29101562 0.82918841]	[505.98764038 385.3505249 0.83469617]	[503.48370361 487.98626709 0.86590469]	[421.14038086 495.62411499 0.71962804]	[380.12786865 493.06811523 0.69499016]	[398.22720337 646.96331787 0.84603918]	[418.77410889 752.27307129 0.85044432]	[459.77053833 495.69085693 0.72625381]	[462.2953186 649.60131836 0.83337444]	[4.67449646e+02 8.26574951e+02 7.53688693e-01]	[421.28915405 190.26971436 0.92322052]	[446.90887451 190.37550354 0.86993325]	[400.73257446 192.83132935 0.96870041]	[464.89672852 195.46424866 0.95493442]	[4.62304077e+02 8.57368103e+02 7.56705940e-01]	[4.82860992e+02 8.52383301e+02 7.70910621e-01]	[4.62398102e+02 8.31758789e+02 6.18749022e-01]	[4.18686249e+02 7.95807373e+02 7.55761623e-01]	[400.72955322 790.66082764 0.81788677]	[4.23914124e+02 7.59885315e+02 6.30381346e-01]
[439.07043457 205.71340942 0.86580807]	[431.46347046 282.75317383 0.83537215]	[359.80734253 277.67172241 0.85937512]	[334.02706909 380.16665649 0.90774167]	[303.24353027 475.13876343 0.83911014]	[498.23150635 292.88015747 0.82991815]	[505.99429321 393.0369873 0.83526319]	[503.46679688 495.68148804 0.87619656]	[418.76876831 498.19067383 0.72776216]	[377.74368286 495.68261719 0.70250452]	[398.25720215 647.12231445 0.8371262 ]	[418.77236938 752.24841309 0.85334933]	[459.73181152 498.25558472 0.72714466]	[462.31732178 657.29980469 0.81019413]	[4.67501770e+02 8.29132080e+02 7.66743064e-01]	[421.37164307 192.84667969 0.94066906]	[446.95718384 192.9415741 0.88982266]	[400.78839111 192.97099304 0.97671503]	[464.94570923 197.99798584 0.91265368]	[4.62369598e+02 8.59934082e+02 7.51950741e-01]	[4.82932617e+02 8.54870972e+02 7.66791880e-01]	[4.64834351e+02 8.34300476e+02 6.07122660e-01]	[4.18659119e+02 7.95810974e+02 7.35587299e-01]	[400.70834351 790.65258789 0.79937506]	[4.26356812e+02 7.57351440e+02 6.42544031e-01]
[439.10018921 210.88870239 0.89642268]	[431.46508789 292.86700439 0.83693844]	[359.81271362 282.67971802 0.83060843]	[333.99621582 380.33721924 0.88920856]	[300.72009277 477.71670532 0.87167484]	[498.21331787 295.49456787 0.86180675]	[508.44671631 398.04257202 0.87161064]	[503.4593811 498.26647949 0.90695143]	[418.75161743 500.7668457 0.74162292]	[377.72735596 500.69458008 0.71245807]	[400.64892578 649.61065674 0.83112729]	[418.77380371 752.21862793 0.85808951]	[459.70700073 500.84542847 0.72779298]	[462.32901001 664.91583252 0.82716483]	[4.67414062e+02 8.31678955e+02 7.77318537e-01]	[423.76812744 195.40756226 0.93855226]	[449.45727539 195.52154541 0.87852353]	[400.86019897 195.53990173 0.95395356]	[467.472229 200.66551208 0.85904717]	[4.62329681e+02 8.67621338e+02 7.74611950e-01]	[4.82859375e+02 8.62518982e+02 7.55100250e-01]	[4.62347382e+02 8.36922607e+02 6.11856163e-01]	[4.18662354e+02 7.93342590e+02 7.44372964e-01]	[400.71679688 790.63128662 0.80395877]	[4.23890717e+02 7.54841614e+02 6.62898958e-01]
[439.10031128 210.88900757 0.89678323]	[429.00039673 292.86611938 0.83646119]	[359.80911255 282.67877197 0.8315804 ]	[333.99710083 380.33807373 0.88927776]	[300.72076416 477.71661377 0.87167716]	[498.20825195 295.49234009 0.86079359]	[508.44796753 398.04275513 0.87155128]	[503.45837402 498.26693726 0.90707988]	[418.75024414 500.7668457 0.74205184]	[377.72735596 500.69494629 0.71269906]	[400.6522522 649.60668945 0.83057088]	[418.77407837 752.2199707 0.85823774]	[459.7053833 500.84518433 0.72784585]	[462.32806396 664.91870117 0.8272559 ]	[4.67415863e+02 8.31676392e+02 7.76800573e-01]	[423.76696777 195.40846252 0.93896157]	[449.45440674 195.5216217 0.87858409]	[400.8588562 195.53596497 0.95453292]	[467.46923828 200.66012573 0.86025417]	[4.62331909e+02 8.67610596e+02 7.71342158e-01]	[4.82860535e+02 8.62511292e+02 7.53642857e-01]	[4.62347534e+02 8.36919861e+02 6.09841883e-01]	[4.18661804e+02 7.93347229e+02 7.42563188e-01]	[400.71694946 790.63360596 0.80292898]	[4.23890991e+02 7.57302002e+02 6.62879586e-01]
[439.137146 213.42785645 0.92545646]	[428.99966431 295.48318481 0.87829852]	[362.23260498 290.38812256 0.81901294]	[333.94812012 385.34100342 0.85074025]	[298.23999023 482.79135132 0.90799654]	[498.24838257 298.07891846 0.87959802]	[508.51696777 400.7069397 0.87207675]	[503.42227173 500.8946228 0.92913705]	[418.790802 505.95184326 0.73238266]	[377.74575806 505.87796021 0.71390033]	[400.74362183 657.30609131 0.80952531]	[418.7772522 752.25256348 0.85419732]	[459.76293945 508.47842407 0.72254705]	[462.31503296 667.62188721 0.83730292]	[4.67414917e+02 8.34315857e+02 7.59784818e-01]	[423.79312134 195.59643555 0.91095579]	[451.99621582 198.04602051 0.84842759]	[403.27285767 198.10679626 0.89671087]	[467.45028687 208.3347168 0.86203611]	[4.62256012e+02 8.70270813e+02 8.23528647e-01]	[4.82743927e+02 8.70117188e+02 7.94272423e-01]	[4.62384827e+02 8.47147766e+02 6.24666333e-01]	[4.18596924e+02 7.95800537e+02 7.02764869e-01]	[4.00675934e+02 7.90645691e+02 7.76718318e-01]	[4.23879089e+02 7.57345337e+02 6.51759267e-01]
[439.19555664 215.92701721 0.93471968]	[431.51712036 298.05587769 0.88507324]	[362.22399902 295.44381714 0.85038626]	[333.95855713 393.03372192 0.85353225]	[298.15036011 485.40112305 0.88218641]	[500.68981934 300.73577881 0.85894847]	[508.51461792 403.36587524 0.83058518]	[503.42352295 503.43624878 0.91361624]	[421.15310669 511.06799316 0.72392893]	[377.73977661 508.50604248 0.69779515]	[400.71273804 662.3805542 0.83048594]	[418.74667358 752.27124023 0.84799778]	[459.80560303 513.63439941 0.72391355]	[462.32598877 670.15893555 0.82006192]	[4.64932373e+02 8.39417908e+02 7.49264300e-01]	[423.81546021 200.58972168 0.8738004 ]	[454.54669189 200.66793823 0.82864004]	[403.30227661 208.33511353 0.89342934]	[469.95135498 213.37333679 0.91293991]	[4.62274445e+02 8.72736389e+02 8.16107273e-01]	[4.82757660e+02 8.70232971e+02 8.12837839e-01]	[4.62313782e+02 8.49775513e+02 6.40381992e-01]	[4.18622192e+02 7.95829102e+02 6.80263877e-01]	[4.00671478e+02 7.90654724e+02 7.47759938e-01]	[4.23825592e+02 7.54836426e+02 6.53645515e-01]
[439.25610352 223.68470764 0.88365591]	[436.53613281 305.80111694 0.84542793]	[362.31600952 298.21435547 0.84347814]	[331.49337769 400.63891602 0.88966548]	[295.65203857 495.66183472 0.8738516 ]	[500.73278809 313.53509521 0.85790187]	[511.01766968 416.10147095 0.84456545]	[503.48397827 513.62786865 0.86428857]	[421.16387939 518.78344727 0.74717569]	[377.74905396 516.20574951 0.71794522]	[400.64953613 665.00439453 0.83387589]	[418.75866699 749.63708496 0.86192805]	[459.80688477 521.33789062 0.74855554]	[462.23779297 685.49511719 0.82439792]	[4.64818451e+02 8.52257385e+02 7.99657166e-01]	[426.34439087 213.28465271 0.8880533 ]	[454.55252075 213.40171814 0.87570715]	[403.34429932 213.49530029 0.93577212]	[470.02185059 216.14360046 0.90226209]	[4.59841187e+02 8.85572327e+02 7.48075843e-01]	[4.80288971e+02 8.80454102e+02 7.53084719e-01]	[4.62258240e+02 8.62542725e+02 6.08177543e-01]	[4.16165009e+02 7.90702026e+02 7.31910348e-01]	[4.00693268e+02 7.88029541e+02 7.72245049e-01]	[4.23829895e+02 7.49645691e+02 6.56844795e-01]
[439.29064941 228.88038635 0.89799565]	[436.5355835 310.94812012 0.84412092]	[364.79348755 300.76605225 0.80934507]	[333.92340088 400.77792358 0.88023847]	[295.61584473 500.67141724 0.89464128]	[500.74368286 316.04721069 0.88081801]	[513.58117676 418.60379028 0.86725008]	[505.90133667 518.69891357 0.88086897]	[421.20046997 521.31219482 0.74601698]	[380.14120483 518.77587891 0.71718574]	[400.6697998 667.55023193 0.7930963 ]	[418.78283691 749.68713379 0.84233898]	[459.82720947 523.84716797 0.73228204]	[462.21676636 688.0279541 0.80546719]	[4.62359894e+02 8.54925293e+02 7.73824990e-01]	[426.38467407 213.50558472 0.89892036]	[454.61886597 215.95716858 0.89263612]	[405.81558228 216.04695129 0.91961145]	[472.572052 221.14665222 0.86937588]	[4.59811096e+02 8.90753418e+02 7.69251943e-01]	[4.80255432e+02 8.88174561e+02 7.75363147e-01]	[4.59783752e+02 8.70187500e+02 6.09300613e-01]	[4.16077820e+02 7.95804260e+02 6.50955141e-01]	[3.98227966e+02 7.90617981e+02 7.19133377e-01]	[4.23859650e+02 7.49641541e+02 6.40737057e-01]
[439.3019104 233.90681458 0.92535937]	[436.60964966 315.98922729 0.89628613]	[367.35470581 308.36199951 0.78705418]	[331.48718262 403.35253906 0.84800923]	[295.59524536 500.83612061 0.90629065]	[500.84298706 318.62738037 0.88615489]	[516.1817627 421.24337769 0.86556274]	[505.95227051 521.25982666 0.88940251]	[421.23971558 526.46801758 0.73746192]	[380.16165161 523.89337158 0.73504955]	[400.67514038 670.17816162 0.77033561]	[418.77120972 749.61120605 0.85109168]	[462.20300293 531.54705811 0.72299874]	[459.85461426 693.22485352 0.74739873]	[4.62290039e+02 8.65078430e+02 7.87630975e-01]	[426.41625977 216.07809448 0.88187701]	[457.07998657 218.53079224 0.87065101]	[405.87792969 218.60675049 0.8729623 ]	[475.10455322 228.81869507 0.86807996]	[4.59679993e+02 8.95873596e+02 7.44588673e-01]	[4.77688354e+02 8.93268677e+02 7.60044992e-01]	[4.59777740e+02 8.72774719e+02 6.40339375e-01]	[4.16106598e+02 7.90751038e+02 7.33126819e-01]	[4.00656799e+02 7.88059082e+02 7.78053105e-01]	[4.23809235e+02 7.47128296e+02 6.67094469e-01]
[439.32571411 234.02786255 0.93229246]	[436.64196777 316.17205811 0.90763092]	[367.3560791 313.49209595 0.80335623]	[331.48513794 408.44061279 0.83570272]	[295.54403687 503.36895752 0.90493125]	[503.24514771 321.16815186 0.86616379]	[518.79840088 421.37509155 0.87187445]	[508.47842407 523.77539062 0.86766034]	[421.24887085 531.55865479 0.72666931]	[380.16851807 526.46063232 0.72382164]	[400.62701416 677.80212402 0.78495038]	[418.76699829 749.6661377 0.84364665]	[462.22061157 536.66540527 0.72116584]	[459.83148193 700.91827393 0.75918818]	[4.62205078e+02 8.70115112e+02 7.94037223e-01]	[426.43313599 218.5607605 0.85671014]	[457.13476562 221.10202026 0.8594864 ]	[408.39953613 223.69049072 0.839279 ]	[475.16827393 231.43365479 0.90826535]	[4.57164642e+02 8.98430115e+02 7.15816498e-01]	[4.75117859e+02 8.93423279e+02 7.30170548e-01]	[4.59724487e+02 8.75372437e+02 5.83130598e-01]	[4.16128815e+02 7.93228149e+02 6.68484390e-01]	[4.00683533e+02 7.88139343e+02 7.29160309e-01]	[4.23785431e+02 7.47165955e+02 6.71183467e-01]
[441.7414856 236.53848267 0.94546705]	[436.69076538 318.67132568 0.91281664]	[367.39233398 316.04309082 0.82031244]	[331.50653076 416.02877808 0.8449257 ]	[295.5340271 505.97015381 0.87802124]	[503.30795288 323.72427368 0.85120714]	[521.27185059 426.34683228 0.8667677 ]	[513.64422607 523.94390869 0.84120941]	[421.26254272 534.15270996 0.72355914]	[380.18161011 528.99365234 0.70897245]	[398.25280762 680.34326172 0.76218283]	[418.76303101 749.67474365 0.82531136]	[462.24777222 539.25866699 0.72614175]	[459.7791748 703.40283203 0.76064312]	[4.59811737e+02 8.70180542e+02 7.96148181e-01]	[431.46539307 223.66664124 0.83352888]	[457.21737671 226.23466492 0.87407756]	[408.41607666 231.35517883 0.87302899]	[477.62841797 233.91703796 0.93269873]	[4.57082397e+02 9.06109985e+02 6.63396537e-01]	[4.72537140e+02 8.98436523e+02 6.68836594e-01]	[4.59690186e+02 8.75353271e+02 5.89038610e-01]	[4.08428711e+02 8.03516174e+02 5.29403329e-01]	[3.98115051e+02 7.90740479e+02 6.09688699e-01]	[4.21372345e+02 7.47155823e+02 6.63186073e-01]
[441.76846313 236.66325378 0.93006974]	[439.11550903 318.77038574 0.91785526]	[369.9524231 316.10458374 0.82712495]	[334.0072937 418.55899048 0.88158846]	[295.60308838 511.09228516 0.86590183]	[503.37530518 323.82879639 0.83658761]	[521.35272217 426.38214111 0.86459684]	[518.73748779 523.99389648 0.87139934]	[421.37918091 536.73535156 0.71801859]	[380.27120972 531.56030273 0.70438933]	[400.65582275 680.39501953 0.7816211 ]	[418.73944092 749.55792236 0.83758104]	[462.42315674 541.81182861 0.7293365 ]	[462.23724365 703.42034912 0.79443115]	[4.59823090e+02 8.72855469e+02 7.84879327e-01]	[431.55004883 226.25123596 0.83468932]	[459.59692383 228.84980774 0.89273536]	[408.45736694 231.36161804 0.87205988]	[477.67160034 234.01940918 0.94593704]	[4.54554352e+02 9.11254089e+02 5.95017016e-01]	[4.72528076e+02 9.08716003e+02 6.03304982e-01]	[4.59703583e+02 8.85608215e+02 5.34234583e-01]	[4.16132355e+02 7.95857605e+02 6.00218534e-01]	[4.00674377e+02 7.90636902e+02 6.67277157e-01]	[4.21315979e+02 7.46994141e+02 6.98472917e-01]
[441.82415771 239.05799866 0.91794497]	[439.18167114 318.7484436 0.92803758]	[372.50177002 316.09555054 0.83173847]	[336.43893433 418.54815674 0.88887799]	[298.0118103 513.61987305 0.85963833]	[503.43667603 323.76980591 0.83646351]	[521.3873291 423.9208374 0.87278223]	[521.26226807 523.99450684 0.90806204]	[423.89758301 539.25152588 0.71044081]	[382.81338501 534.13586426 0.6865468 ]	[400.77529907 680.32910156 0.75949389]	[418.6690979 749.54644775 0.87298256]	[464.93582153 541.85870361 0.72403514]	[462.33068848 698.36791992 0.75272101]	[4.62235687e+02 8.75379578e+02 7.74240851e-01]	[434.08203125 226.27165222 0.8443926 ]	[459.6463623 228.87376404 0.90542281]	[410.97744751 231.37216187 0.8726027 ]	[477.73294067 234.00531006 0.95188636]	[4.57200012e+02 9.13785034e+02 5.44948518e-01]	[4.75126617e+02 9.11354614e+02 5.74252784e-01]	[4.59681396e+02 8.90639648e+02 5.11238456e-01]	[418.66659546 790.80029297 0.83634061]	[400.74731445 788.13415527 0.84345174]	[4.21265869e+02 7.47020813e+02 7.26626098e-01]
[441.85958862 239.06019592 0.91370702]	[439.2177124 318.74816895 0.9286533 ]	[372.50564575 316.09277344 0.8306697 ]	[336.50762939 418.55203247 0.90483832]	[298.20947266 513.65344238 0.85547042]	[505.87472534 323.76138306 0.82809991]	[523.8324585 423.92303467 0.87657946]	[523.7989502 524.00866699 0.91240168]	[426.39419556 539.27734375 0.70169532]	[385.31768799 534.12414551 0.67141056]	[400.79516602 680.37182617 0.74579901]	[418.67684937 747.13348389 0.86467361]	[467.43127441 541.8850708 0.7151686 ]	[462.34310913 703.48858643 0.73624873]	[4.62189758e+02 8.80540710e+02 7.28865564e-01]	[436.53720093 226.24688721 0.84887904]	[459.6809082 228.85969543 0.91065288]	[411.01065063 231.35098267 0.86971432]	[480.12460327 233.98191833 0.95506561]	[4.54613556e+02 9.13965576e+02 4.41908836e-01]	[4.72594879e+02 9.13883850e+02 4.90240961e-01]	[4.59620667e+02 8.93227173e+02 4.56735045e-01]	[4.18577637e+02 7.93240051e+02 7.55574465e-01]	[4.00681183e+02 7.88129028e+02 7.82378733e-01]	[4.21299347e+02 7.47004639e+02 7.25330710e-01]
[441.92041016 239.04956055 0.90929317]	[439.26507568 318.77316284 0.92962974]	[372.50891113 316.10836792 0.83010441]	[336.51940918 418.6524353 0.92409527]	[300.66848755 516.13067627 0.85019284]	[505.93945312 323.79702759 0.82520902]	[523.88818359 426.35162354 0.87662083]	[523.95898438 524.01019287 0.8957333 ]	[428.94488525 541.76226807 0.70656431]	[387.86987305 536.68103027 0.67838162]	[400.80108643 682.86071777 0.75719362]	[418.65472412 747.08190918 0.87939179]	[470.01574707 544.34307861 0.71627098]	[462.32183838 706.03338623 0.77507818]	[4.59789642e+02 8.88216309e+02 7.26266742e-01]	[436.59417725 226.25338745 0.86204535]	[459.72460938 228.84675598 0.91329908]	[411.02597046 231.36759949 0.87302512]	[480.15063477 233.9618988 0.95649111]	[4.49483246e+02 9.13976685e+02 4.30317312e-01]	[4.70020874e+02 9.13970703e+02 4.49593633e-01]	[4.57100433e+02 8.95866760e+02 4.19820845e-01]	[4.18586243e+02 7.90825500e+02 7.59138465e-01]	[4.00674438e+02 7.88093628e+02 7.85293937e-01]	[421.28039551 744.5289917 0.75489527]
[444.3168335 239.06184387 0.90432179]	[439.29510498 321.17224121 0.92708045]	[374.98217773 316.16790771 0.83920622]	[336.55151367 418.77258301 0.93002498]	[300.69921875 518.68334961 0.86788005]	[505.98666382 323.81985474 0.81828433]	[523.99316406 423.90032959 0.87189597]	[526.43322754 523.97418213 0.8845889 ]	[428.9670105 541.7791748 0.70988685]	[387.8916626 536.71075439 0.68153161]	[400.8208313 685.46954346 0.7720871 ]	[418.60168457 747.06048584 0.87557214]	[470.03292847 544.35821533 0.71860641]	[462.35302734 708.51763916 0.77496552]	[4.59751801e+02 8.93295044e+02 7.13890374e-01]	[436.62249756 226.26402283 0.86789739]	[459.76046753 228.85844421 0.91526204]	[413.49179077 231.39729309 0.87534213]	[480.17687988 233.97853088 0.96136284]	[4.46903900e+02 9.16504700e+02 3.10260594e-01]	[4.72564636e+02 9.19018127e+02 3.45829219e-01]	[4.54625732e+02 9.01060059e+02 3.55526596e-01]	[4.18598969e+02 7.90726440e+02 7.36717641e-01]	[4.00705048e+02 7.88026978e+02 7.65914559e-01]	[421.21246338 744.47088623 0.76429647]
[444.3503418 239.07720947 0.89572316]	[441.67324829 321.19903564 0.92564726]	[375.04251099 318.57339478 0.84959924]	[336.65161133 418.79882812 0.934843 ]	[300.75149536 521.17382812 0.87416661]	[508.44827271 326.29144287 0.81384325]	[526.42523193 426.39755249 0.84720057]	[528.99743652 526.45147705 0.84852839]	[431.5423584 541.82495117 0.71773201]	[390.49298096 539.2321167 0.69535464]	[403.25692749 688.06530762 0.74640214]	[418.58651733 747.14770508 0.84941202]	[475.07080078 544.39715576 0.72086459]	[462.41574097 706.09143066 0.77552724]	[4.59740906e+02 8.93296387e+02 7.43010283e-01]	[436.64089966 226.29019165 0.87269759]	[459.7868042 228.86268616 0.91548193]	[413.49139404 231.43768311 0.88376832]	[480.1942749 233.99894714 0.96618032]	[4.41878052e+02 9.16452637e+02 3.26163888e-01]	[4.67468353e+02 9.19051331e+02 3.40423584e-01]	[4.59634186e+02 8.98526917e+02 3.89493465e-01]	[4.18599609e+02 7.93335144e+02 5.65670729e-01]	[4.00660461e+02 7.88217224e+02 6.37895823e-01]	[421.19741821 746.99865723 0.75209576]
[444.38565063 239.10305786 0.8889038 ]	[441.69442749 321.20571899 0.92523712]	[375.06976318 318.60897827 0.85114568]	[339.03585815 421.16900635 0.9341799 ]	[303.29550171 521.29315186 0.87182188]	[508.46517944 323.80038452 0.81576455]	[528.96881104 428.99703979 0.8220892 ]	[536.67480469 526.4979248 0.84441477]	[434.06958008 541.80224609 0.71772128]	[393.00192261 539.22723389 0.69311255]	[403.29953003 688.06427002 0.73105419]	[418.59854126 749.57080078 0.83495516]	[475.16357422 544.39031982 0.72295755]	[464.84863281 706.11334229 0.76646227]	[4.59787903e+02 8.95878479e+02 7.38142908e-01]	[436.65353394 228.78149414 0.88007033]	[459.80551147 228.87660217 0.9155786 ]	[413.4861145 233.81358337 0.8901633 ]	[480.20373535 233.99014282 0.96572894]	[4.44324127e+02 9.19020386e+02 2.66887128e-01]	[4.67446503e+02 9.36956787e+02 3.14208984e-01]	[4.59652740e+02 9.08673096e+02 3.79617512e-01]	[4.18567749e+02 7.95845947e+02 5.69957852e-01]	[3.98236267e+02 7.90668945e+02 6.50949776e-01]	[4.21197906e+02 7.47064941e+02 7.31378794e-01]
[444.40402222 239.10952759 0.88758361]	[441.71273804 321.17935181 0.92591608]	[375.07577515 318.60223389 0.85231936]	[339.06591797 421.17254639 0.93214726]	[308.38568115 523.777771 0.87188423]	[508.5072937 323.76138306 0.81485033]	[529.02020264 428.91592407 0.81060231]	[539.30773926 526.45196533 0.88086146]	[436.55966187 541.7878418 0.71969306]	[393.06115723 539.22210693 0.69723809]	[403.2951355 688.02807617 0.74290544]	[418.65332031 749.57745361 0.84013987]	[477.67364502 544.38934326 0.73149163]	[464.88421631 706.1026001 0.76403362]	[4.59801819e+02 8.98463318e+02 7.16512203e-01]	[436.65338135 228.80548096 0.88136131]	[459.81054688 228.87008667 0.91440547]	[413.48962402 233.81018066 0.88814855]	[480.21536255 233.92546082 0.96068227]	[4.49474762e+02 9.36936096e+02 2.26989508e-01]	[4.72582123e+02 9.36956848e+02 3.02806348e-01]	[4.54619171e+02 9.11284424e+02 3.69062394e-01]	[4.16131165e+02 7.98375854e+02 5.48400342e-01]	[3.98227661e+02 7.90694397e+02 6.38057411e-01]	[4.21243500e+02 7.47067505e+02 7.18222678e-01]
[444.40539551 239.05615234 0.89380729]	[441.72979736 318.74298096 0.93055308]	[375.07336426 318.55303955 0.84875321]	[339.09268188 418.77694702 0.93004578]	[313.39648438 521.34436035 0.87787247]	[508.51449585 321.26046753 0.82396859]	[531.59057617 423.92022705 0.81400007]	[541.74621582 526.42565918 0.89308321]	[436.60507202 541.75714111 0.71800262]	[395.50686646 539.19207764 0.69281483]	[403.29336548 688.02905273 0.73820543]	[418.6499939 747.16699219 0.85223091]	[477.71572876 544.3651123 0.73491633]	[464.94189453 706.1126709 0.74777603]	[4.59799469e+02 8.98482361e+02 7.12879121e-01]	[436.66372681 226.29823303 0.87590683]	[459.81118774 228.81323242 0.90957683]	[413.51629639 231.41236877 0.8823998 ]	[480.21725464 233.87088013 0.95176053]	[4.49476929e+02 9.36937744e+02 2.22724602e-01]	[4.72576324e+02 9.36959778e+02 2.98675597e-01]	[4.54622711e+02 9.11307556e+02 3.68249685e-01]	[4.18600281e+02 7.93343384e+02 6.30593121e-01]	[4.00684509e+02 7.90598206e+02 6.94476843e-01]	[4.21246429e+02 7.47025513e+02 7.27549136e-01]
[444.3873291 236.60725403 0.9077301 ]	[441.75476074 318.71624756 0.9312613 ]	[375.0663147 318.54580688 0.84720218]	[339.12631226 418.74121094 0.92408192]	[313.46722412 521.21331787 0.88366222]	[511.01452637 321.22021484 0.82557404]	[534.12670898 423.87509155 0.82321835]	[541.81256104 526.39404297 0.89959753]	[436.61550903 541.75512695 0.71731389]	[395.50485229 536.73382568 0.69006306]	[403.3041687 687.99780273 0.73104417]	[418.65316772 747.15234375 0.85827965]	[477.73294067 544.36584473 0.73741996]	[467.39944458 706.11505127 0.73410499]	[4.59787964e+02 8.98484924e+02 7.09377646e-01]	[436.63717651 223.72935486 0.86761928]	[459.796875 226.24610901 0.90235198]	[413.50637817 231.34983826 0.86895359]	[480.21435547 231.45162964 0.9434123 ]	[4.52065735e+02 9.36937378e+02 2.17491314e-01]	[4.75100189e+02 9.36954102e+02 2.96328574e-01]	[4.52078613e+02 9.13763428e+02 3.69711727e-01]	[4.18599365e+02 7.93282715e+02 6.81646883e-01]	[4.00698669e+02 7.88182373e+02 7.34635711e-01]	[4.21247223e+02 7.47003967e+02 7.32476115e-01]
[444.34436035 236.51702881 0.92197943]	[441.78234863 318.68045044 0.93472028]	[375.08862305 318.53131104 0.85189748]	[339.13293457 418.74475098 0.92425907]	[313.46218872 521.18884277 0.8818025 ]	[511.04681396 321.16015625 0.83219445]	[536.66552734 423.86260986 0.83158141]	[541.81835938 524.00128174 0.90515298]	[436.66094971 541.79162598 0.72535884]	[395.54272461 539.20953369 0.69716698]	[403.29058838 685.57128906 0.73009014]	[418.72824097 747.08770752 0.86870265]	[480.13336182 544.4017334 0.73914289]	[467.40249634 708.55047607 0.7272324 ]	[4.59773376e+02 8.98432922e+02 6.97331131e-01]	[436.59365845 221.18637085 0.86518532]	[459.75979614 223.67266846 0.90621173]	[413.49407959 231.29678345 0.85671061]	[480.20303345 231.3963623 0.93902588]	[4.46904175e+02 9.19030334e+02 2.45669052e-01]	[4.70004974e+02 9.36957825e+02 3.01041991e-01]	[4.54626251e+02 9.11297119e+02 3.55185598e-01]	[4.16163849e+02 7.93309875e+02 7.00919926e-01]	[4.00698395e+02 7.88170288e+02 7.51202703e-01]	[4.21310638e+02 7.44521912e+02 7.30160356e-01]
[444.31072998 236.47647095 0.9275645 ]	[441.78515625 318.67425537 0.93379694]	[375.09521484 318.52688599 0.85087448]	[339.12863159 418.7515564 0.92476392]	[313.43005371 518.78363037 0.86785382]	[511.04776001 321.14834595 0.83357739]	[536.7008667 423.83010864 0.83780956]	[541.8692627 523.99151611 0.90669841]	[436.68502808 539.31329346 0.71570706]	[395.56811523 536.69171143 0.69602591]	[403.30111694 685.52203369 0.73709786]	[418.72283936 747.05053711 0.86946416]	[480.13903809 544.33996582 0.73739707]	[467.4050293 708.52960205 0.72343069]	[4.59790131e+02 8.95864929e+02 7.19633400e-01]	[436.56369019 221.12942505 0.86385971]	[459.73937988 221.1930542 0.90752667]	[411.03292847 228.83027649 0.85010755]	[480.18234253 231.39904785 0.93762791]	[4.44394623e+02 9.16516602e+02 2.98852801e-01]	[4.64919891e+02 9.36949341e+02 3.22867453e-01]	[4.57175049e+02 9.08701050e+02 3.66780847e-01]	[4.18608093e+02 7.93235229e+02 7.41747856e-01]	[4.00743896e+02 7.88135681e+02 7.76248813e-01]	[4.21311127e+02 7.44469360e+02 7.15201616e-01]
[441.91085815 236.46379089 0.93084615]	[441.78363037 318.66845703 0.93484557]	[375.10064697 318.52450562 0.8521961 ]	[339.10778809 418.67367554 0.92470407]	[310.87265015 518.79248047 0.85220855]	[511.03463745 318.77157593 0.83594728]	[536.65875244 421.38021851 0.84959787]	[541.87438965 523.97296143 0.91440535]	[436.6663208 541.75915527 0.72319555]	[395.56549072 536.70562744 0.69756043]	[400.86669922 685.44250488 0.74863577]	[418.73513794 747.00091553 0.87565249]	[480.11914062 544.38153076 0.73447621]	[467.4213562 708.54241943 0.72553176]	[4.59819000e+02 8.93390869e+02 7.09395409e-01]	[434.11669922 221.10697937 0.85947514]	[459.70758057 221.16943359 0.91080654]	[411.02590942 228.81880188 0.8489269 ]	[480.16821289 231.3961792 0.93778473]	[4.49491547e+02 9.16471130e+02 3.18162411e-01]	[4.75106689e+02 9.19003784e+02 3.45945597e-01]	[4.54627045e+02 9.08695862e+02 3.64971757e-01]	[4.18660522e+02 7.93221558e+02 7.58514583e-01]	[4.00790558e+02 7.88124878e+02 7.84328163e-01]	[4.21321838e+02 7.41976868e+02 7.35432982e-01]
[441.88781738 236.46060181 0.93335325]	[441.77719116 318.67950439 0.93624359]	[375.10314941 318.53009033 0.85219294]	[339.07608032 418.68487549 0.92998469]	[303.27770996 518.76080322 0.8521502 ]	[511.02252197 321.14651489 0.8372131 ]	[536.66571045 423.80673218 0.84297127]	[541.84820557 523.9786377 0.91492015]	[436.66403198 539.30859375 0.7194432 ]	[395.56008911 536.66662598 0.69378138]	[400.7739563 682.96166992 0.76851386]	[418.73678589 744.54949951 0.8684954 ]	[480.11846924 544.34674072 0.73555231]	[467.42053223 706.08636475 0.72222203]	[4.59819336e+02 8.93345032e+02 7.06379831e-01]	[434.09259033 221.10250854 0.85715806]	[459.68637085 221.16786194 0.90904164]	[411.01937866 228.82641602 0.84969598]	[480.15539551 231.40545654 0.93740469]	[4.49505249e+02 9.16460083e+02 3.16130787e-01]	[4.75107788e+02 9.16548706e+02 3.46558869e-01]	[4.57126099e+02 9.03620789e+02 3.69887769e-01]	[4.18653473e+02 7.93255005e+02 7.53914177e-01]	[4.00785156e+02 7.88137146e+02 7.77765989e-01]	[4.21335815e+02 7.41888489e+02 7.37517238e-01]
[441.86154175 236.45808411 0.93610674]	[441.73806763 318.69430542 0.93653589]	[375.05541992 318.53149414 0.84680182]	[336.69146729 418.67358398 0.93493068]	[300.73217773 516.19818115 0.85148019]	[508.53433228 321.17138672 0.83489341]	[534.14099121 423.80978394 0.83794689]	[541.79467773 523.88970947 0.92166758]	[436.6151123 539.25189209 0.70910615]	[395.52307129 534.12475586 0.68341655]	[400.69390869 680.36419678 0.76489115]	[418.70031738 747.01013184 0.88899052]	[477.71481323 541.8918457 0.73122722]	[467.39205933 706.01794434 0.73480213]	[4.59827484e+02 8.90780151e+02 7.33303666e-01]	[434.05883789 221.10638428 0.85451281]	[459.66278076 221.1675415 0.90639448]	[410.98693848 228.84188843 0.85106987]	[480.14038086 231.4032135 0.93431991]	[4.52045227e+02 9.16369934e+02 3.95785362e-01]	[4.72537567e+02 9.16400146e+02 4.22701657e-01]	[4.57165253e+02 8.98466064e+02 4.28587943e-01]	[4.18642883e+02 7.93250854e+02 7.35710621e-01]	[4.00777130e+02 7.88136108e+02 7.67192602e-01]	[421.27923584 741.98791504 0.76271534]
[441.84768677 236.45600891 0.93720132]	[441.69046021 318.69216919 0.93602568]	[375.02005005 318.52456665 0.8425622 ]	[336.57659912 418.70397949 0.9315697 ]	[298.19631958 516.15679932 0.86202145]	[508.49691772 321.17242432 0.83713895]	[531.58758545 423.79449463 0.83708072]	[541.71075439 523.76904297 0.91378754]	[434.12399292 541.73052979 0.70534569]	[395.50585938 536.67547607 0.68805325]	[400.70495605 682.95184326 0.77604461]	[418.65499878 747.1506958 0.87349761]	[475.1697998 541.91552734 0.71699095]	[467.39181519 705.96936035 0.7563988 ]	[4.59843903e+02 8.88219421e+02 7.55812347e-01]	[434.0177002 221.10784912 0.84974903]	[459.64602661 221.15539551 0.90457922]	[410.94763184 228.85810852 0.8498168 ]	[480.11984253 231.40892029 0.92658353]	[4.54577362e+02 9.13946533e+02 5.35313070e-01]	[4.72565460e+02 9.13934998e+02 5.51671505e-01]	[4.57183197e+02 8.95856018e+02 4.81710911e-01]	[4.18599091e+02 7.98373047e+02 6.14937961e-01]	[4.00725342e+02 7.90696350e+02 6.98098719e-01]	[421.20388794 747.01263428 0.77745092]
[441.81948853 236.43789673 0.93927944]	[439.32321167 318.6864624 0.93665993]	[375.00073242 316.16378784 0.84064901]	[336.47442627 418.71075439 0.91615796]	[295.56967163 511.07730103 0.86115056]	[508.45254517 321.16213989 0.84066135]	[529.01312256 421.355896 0.86681539]	[539.20861816 521.32958984 0.89644825]	[431.5171814 539.25091553 0.68941027]	[390.50054932 534.10723877 0.66891319]	[398.2507019 682.88513184 0.78480494]	[418.68518066 749.59613037 0.87372983]	[472.5562439 541.84399414 0.70145959]	[464.89208984 705.9331665 0.76974106]	[4.62202362e+02 8.88193054e+02 7.55674899e-01]	[431.52423096 218.68519592 0.85068637]	[459.61523438 221.13059998 0.89868277]	[408.45709229 228.84614563 0.85084516]	[477.74319458 231.39147949 0.92169303]	[4.54560974e+02 9.13907104e+02 5.76063812e-01]	[4.72550415e+02 9.13903809e+02 5.83695948e-01]	[4.57178192e+02 8.93441467e+02 4.99846548e-01]	[4.16149048e+02 8.00952087e+02 6.05774939e-01]	[4.00679962e+02 7.90746460e+02 6.97264016e-01]	[421.24832153 747.08428955 0.76438391]
[441.79977417 234.06874084 0.93866444]	[439.27435303 318.69812012 0.93616182]	[372.52297974 318.52493286 0.83558375]	[333.93258667 418.61767578 0.87390018]	[293.01251221 511.01223755 0.84206396]	[505.9720459 321.17175293 0.84388763]	[526.50579834 421.38095093 0.87489498]	[531.59405518 521.24389648 0.87980986]	[428.90731812 539.27752686 0.69620478]	[385.39315796 534.15386963 0.67125595]	[398.21112061 677.77630615 0.7590549 ]	[418.72659302 749.63787842 0.85189003]	[469.97579956 541.85131836 0.70281255]	[464.83270264 703.38763428 0.76635724]	[4.62212402e+02 8.85652893e+02 7.07040489e-01]	[431.48220825 218.6486969 0.8551563 ]	[459.59362793 218.68664551 0.88987505]	[408.42224121 228.83685303 0.84864533]	[477.681427 231.41992188 0.91917557]	[4.57121674e+02 9.13976013e+02 4.42280918e-01]	[4.72536224e+02 9.13939453e+02 4.67522413e-01]	[4.57148651e+02 8.93408630e+02 4.53852683e-01]	[4.05892975e+02 8.06111511e+02 5.52329957e-01]	[3.98079681e+02 7.93222412e+02 6.32773399e-01]	[4.21314453e+02 7.47154907e+02 7.05769181e-01]
[441.76547241 234.03474426 0.93421125]	[439.23455811 318.6086731 0.93670076]	[372.5098877 316.1010437 0.83113396]	[328.8581543 416.16098022 0.8447566 ]	[287.88748169 508.49136353 0.82341671]	[505.90008545 318.72390747 0.8605442 ]	[526.40289307 421.29998779 0.9004119 ]	[526.50646973 518.67327881 0.88387454]	[423.88989258 539.23321533 0.71085584]	[382.79397583 531.59283447 0.69080406]	[398.24072266 677.76745605 0.74270076]	[418.75201416 749.6965332 0.85801423]	[464.97528076 541.828125 0.7167598 ]	[462.35531616 705.92352295 0.77887261]	[4.62254547e+02 8.77979797e+02 7.59624362e-01]	[428.96368408 218.59458923 0.86020422]	[457.21279907 218.66313171 0.88514996]	[408.39212036 228.77975464 0.83889931]	[477.65274048 231.41394043 0.91155213]	[4.57112732e+02 9.13785522e+02 5.91262519e-01]	[4.72558655e+02 9.13745789e+02 5.91610253e-01]	[4.59722137e+02 8.90790161e+02 5.31602681e-01]	[4.16079620e+02 7.95886658e+02 6.36776745e-01]	[3.98227844e+02 7.90680542e+02 7.24211276e-01]	[4.23798370e+02 7.49598450e+02 6.87218964e-01]
[441.6987915 233.99942017 0.92996126]	[439.15405273 318.53805542 0.92902267]	[369.93865967 316.04473877 0.8202703 ]	[323.80499268 413.49841309 0.81993514]	[282.77429199 503.41052246 0.86265898]	[503.45401001 318.6647644 0.87135035]	[523.90075684 418.78744507 0.92006826]	[526.40570068 516.18865967 0.87296152]	[423.78808594 536.66345215 0.71609175]	[380.3062439 526.5189209 0.70572656]	[398.27758789 677.83483887 0.72178924]	[421.16674805 749.71179199 0.79872662]	[464.87826538 541.75048828 0.72647524]	[462.31100464 700.87310791 0.76051867]	[4.62259399e+02 8.72826538e+02 8.10862124e-01]	[426.42144775 218.55899048 0.86400139]	[457.16174316 218.63018799 0.87662643]	[405.89367676 228.76959229 0.8438223 ]	[477.60964966 231.39622498 0.90646523]	[4.59638367e+02 9.11205383e+02 7.09267974e-01]	[4.77625214e+02 9.08635559e+02 6.68150008e-01]	[4.59723236e+02 8.85594360e+02 6.17763996e-01]	[4.08453156e+02 8.06076416e+02 5.04619837e-01]	[3.98166534e+02 7.90789001e+02 5.85436642e-01]	[4.23872650e+02 7.49577454e+02 5.80366015e-01]
[441.69476318 233.96191406 0.9333111 ]	[439.10906982 316.15209961 0.92623842]	[367.41421509 316.00958252 0.81744671]	[321.2677002 410.93865967 0.8355009 ]	[280.1270752 503.31915283 0.90190279]	[503.39453125 318.62185669 0.88000208]	[521.38781738 418.74026489 0.91556215]	[523.79412842 511.09790039 0.86739731]	[421.3180542 531.57446289 0.72754782]	[380.20700073 526.42480469 0.71937478]	[398.13632202 670.13690186 0.77154922]	[421.19580078 749.67559814 0.81761473]	[462.35247803 536.74108887 0.73842245]	[459.79934692 693.1842041 0.73724157]	[4.62245117e+02 8.70298462e+02 8.15752208e-01]	[426.39285278 216.16464233 0.87262106]	[457.15606689 218.58691406 0.88171959]	[405.83886719 226.30807495 0.85541677]	[475.16165161 231.38598633 0.89937937]	[4.59693237e+02 9.06182373e+02 7.08271444e-01]	[4.77693817e+02 8.98509827e+02 6.84328377e-01]	[4.59715302e+02 8.77949158e+02 6.05546832e-01]	[4.16090363e+02 7.93342773e+02 6.20966971e-01]	[4.00668091e+02 7.88201050e+02 6.98434532e-01]	[4.26385468e+02 7.49563416e+02 5.74464023e-01]
[439.3319397 233.94511414 0.93427473]	[439.06326294 316.1237793 0.91853112]	[367.38998413 315.97314453 0.81464124]	[321.16412354 408.39523315 0.85135347]	[277.6633606 503.28469849 0.90548903]	[503.34707642 318.61721802 0.88605326]	[521.28155518 418.79852295 0.9116168 ]	[521.1973877 508.54336548 0.85659289]	[421.23733521 529.01330566 0.7280125 ]	[380.15353394 523.91674805 0.73261797]	[398.112854 667.61358643 0.8036195 ]	[421.17837524 749.57550049 0.83160704]	[462.24865723 536.68444824 0.73474777]	[459.64694214 690.62591553 0.73232192]	[4.59849792e+02 8.70147156e+02 7.97289968e-01]	[426.35656738 216.14936829 0.88139367]	[457.1222229 218.58470154 0.87666357]	[403.4045105 228.76396179 0.85638261]	[475.12686157 231.40382385 0.89933604]	[4.59704865e+02 9.06127075e+02 6.91842079e-01]	[4.77691742e+02 8.98412170e+02 6.79766655e-01]	[4.59673706e+02 8.75335632e+02 5.90090752e-01]	[4.16062714e+02 7.93255615e+02 6.80722713e-01]	[4.00653595e+02 7.88114258e+02 7.37774372e-01]	[4.23900635e+02 7.47090881e+02 6.01868153e-01]
[439.31155396 233.92378235 0.93091428]	[436.6706543 316.13772583 0.91158903]	[367.34277344 315.95053101 0.8132177 ]	[318.75134277 408.38787842 0.85992604]	[277.62145996 503.29464722 0.91189802]	[503.31713867 318.668396 0.88475633]	[518.70452881 421.15222168 0.88358814]	[516.15673828 508.49102783 0.82344526]	[421.19171143 526.41998291 0.73661685]	[380.1081543 523.80822754 0.73991925]	[398.05078125 667.61669922 0.80335438]	[421.20849609 749.57025146 0.82499766]	[462.21063232 531.55700684 0.7295692 ]	[457.14849854 688.02471924 0.74228656]	[4.59794617e+02 8.70129700e+02 7.95132637e-01]	[426.34854126 216.12402344 0.88587546]	[457.08938599 218.56687927 0.87291187]	[403.40563965 226.24554443 0.85121965]	[475.10427856 231.38690186 0.88976717]	[4.59756775e+02 9.06185852e+02 7.01258898e-01]	[4.80152344e+02 8.98451721e+02 6.95949852e-01]	[4.57149445e+02 8.75372437e+02 5.84208965e-01]	[4.11018982e+02 7.95797913e+02 6.45994604e-01]	[3.98203217e+02 7.88168945e+02 7.17164636e-01]	[4.28935364e+02 7.47093628e+02 5.52414298e-01]
[439.31396484 233.91139221 0.92809242]	[436.64074707 316.11395264 0.90608734]	[367.33761597 313.53256226 0.80918121]	[318.70010376 408.41940308 0.87070888]	[277.62573242 500.89529419 0.91284788]	[503.27972412 318.66888428 0.88600934]	[511.0904541 421.1897583 0.87057745]	[505.99050903 508.48013306 0.8460741 ]	[418.78848267 523.92816162 0.74893439]	[377.72521973 521.34991455 0.74687767]	[398.06491089 667.51477051 0.81968027]	[421.17221069 749.56622314 0.81509584]	[459.79394531 528.99639893 0.74041724]	[457.06832886 685.52844238 0.71482706]	[4.59766724e+02 8.67631775e+02 7.75347352e-01]	[423.92636108 216.10557556 0.88954222]	[457.08117676 218.53730774 0.87584341]	[403.39059448 223.74273682 0.85743457]	[475.08505249 231.36425781 0.87968498]	[4.62252045e+02 9.08640747e+02 6.35791242e-01]	[4.80200745e+02 8.95967346e+02 6.56309009e-01]	[4.57077209e+02 8.72908264e+02 5.60094357e-01]	[4.13550476e+02 7.93286621e+02 6.68915868e-01]	[3.98249756e+02 7.88116943e+02 7.26215661e-01]	[4.26380066e+02 7.47102905e+02 5.52056551e-01]
[439.32293701 233.87942505 0.92237806]	[436.61083984 316.07632446 0.90247095]	[364.83789062 313.46887207 0.80686241]	[318.72753906 405.82705688 0.87831753]	[277.67483521 500.81387329 0.90188664]	[503.24639893 318.65390015 0.88743025]	[508.44815063 418.79266357 0.88965011]	[503.37634277 508.4480896 0.88445163]	[418.70559692 523.89147949 0.74594712]	[377.6545105 521.29949951 0.73572743]	[398.0267334 667.48815918 0.82992047]	[421.15530396 747.17944336 0.83151782]	[459.70687866 526.512146 0.73280728]	[454.54397583 685.51965332 0.71427029]	[4.59785065e+02 8.67592163e+02 7.53675342e-01]	[426.34451294 216.07061768 0.89260602]	[457.08499146 216.1449585 0.88416314]	[403.37557983 223.67149353 0.85956967]	[475.09545898 231.31181335 0.87007481]	[4.62365234e+02 9.08661804e+02 5.96501708e-01]	[4.80233612e+02 8.98412170e+02 6.31901145e-01]	[4.54639587e+02 8.72872925e+02 5.40087938e-01]	[4.13590240e+02 7.93251282e+02 7.15044200e-01]	[4.00650726e+02 7.88105774e+02 7.67544210e-01]	[4.26373993e+02 7.47098145e+02 5.64898193e-01]
[439.2923584 233.84083557 0.91696256]	[436.57583618 315.95654297 0.88941503]	[364.83898926 310.89718628 0.79654002]	[318.73815918 403.28515625 0.89163995]	[277.71765137 500.66558838 0.88330954]	[500.81433105 318.53701782 0.89213824]	[505.96734619 418.73196411 0.9054991 ]	[500.87310791 505.99987793 0.90455168]	[418.65887451 521.39086914 0.74890733]	[377.61813354 518.78015137 0.7296893 ]	[398.06182861 665.02093506 0.82832289]	[421.20410156 747.15460205 0.83690333]	[459.6506958 526.41418457 0.73885268]	[452.06723022 682.96044922 0.69551331]	[4.59755249e+02 8.57409302e+02 7.55481422e-01]	[423.91470337 216.03669739 0.90301508]	[454.63977051 216.09463501 0.88836759]	[403.32720947 221.09628296 0.87606275]	[475.0770874 228.77850342 0.85072738]	[4.62343506e+02 8.95923340e+02 5.59370458e-01]	[4.80218628e+02 8.90826416e+02 6.33985341e-01]	[4.54603333e+02 8.70225708e+02 5.34997761e-01]	[4.13572510e+02 7.90794312e+02 7.38183737e-01]	[4.00652405e+02 7.88043091e+02 7.77467668e-01]	[4.28962433e+02 7.47115417e+02 5.41015863e-01]
[439.23959351 231.4291687 0.90844703]	[434.09170532 313.47088623 0.85678887]	[362.3348999 305.77209473 0.80256879]	[318.7053833 400.72961426 0.92247707]	[280.15234375 498.12878418 0.85512847]	[500.76184082 316.08981323 0.8896997 ]	[503.48193359 418.63827515 0.9065237 ]	[500.67596436 506.00604248 0.89196181]	[418.62597656 521.28851318 0.7482543 ]	[377.6081543 518.67150879 0.71498352]	[398.08358765 664.84814453 0.83532053]	[421.26367188 747.15673828 0.82454526]	[459.59292603 523.89642334 0.73831499]	[452.06582642 680.34051514 0.68877947]	[4.59746033e+02 8.52278992e+02 7.95240760e-01]	[423.87539673 215.98150635 0.91534078]	[454.55389404 216.05497742 0.88086569]	[403.29995728 218.56169128 0.91474986]	[470.04400635 223.74743652 0.84657657]	[4.62286438e+02 8.90819214e+02 6.51387990e-01]	[4.80248810e+02 8.88150513e+02 6.93356872e-01]	[4.54572937e+02 8.62561157e+02 5.39875448e-01]	[4.13534424e+02 7.90775940e+02 7.40974247e-01]	[4.00646881e+02 7.85609009e+02 7.81673253e-01]	[4.34046570e+02 7.47157166e+02 5.18830478e-01]
[439.22866821 228.85331726 0.88741565]	[434.06820679 308.40664673 0.83278501]	[362.27844238 300.70950317 0.82639706]	[318.60543823 400.64273071 0.93360782]	[280.13977051 490.55444336 0.83794057]	[500.71722412 315.95965576 0.86692357]	[503.35757446 416.12704468 0.8882544 ]	[498.18850708 505.96212769 0.87592775]	[418.58581543 518.73864746 0.73102224]	[377.56411743 513.62524414 0.70264137]	[398.0791626 659.84326172 0.80810201]	[421.34008789 749.58294678 0.80178714]	[457.16513062 521.3605957 0.72545379]	[452.00775146 672.65307617 0.69466531]	[4.59710632e+02 8.49667847e+02 7.63535261e-01]	[423.85714722 213.50631714 0.91779423]	[452.05938721 215.89756775 0.87895983]	[400.87329102 216.04545593 0.96299475]	[469.96633911 218.68016052 0.8693217 ]	[4.59824677e+02 8.90673706e+02 6.90468073e-01]	[4.80208771e+02 8.83011230e+02 6.83440804e-01]	[4.54554443e+02 8.54893921e+02 5.04734814e-01]	[4.10984100e+02 7.90783813e+02 7.28695631e-01]	[3.98242767e+02 7.85580078e+02 7.71919131e-01]	[4.34120239e+02 7.49657349e+02 4.93832290e-01]
[439.18890381 223.6600647 0.88050801]	[431.52804565 300.75683594 0.84852612]	[359.80886841 298.1050415 0.86666662]	[318.57202148 395.61975098 0.91490459]	[277.67681885 485.449646 0.86454821]	[500.65148926 313.42401123 0.8367461 ]	[500.91159058 413.53552246 0.8674162 ]	[498.15762329 505.92449951 0.86882329]	[418.54840088 513.64593506 0.70542186]	[377.5166626 508.51287842 0.69109666]	[398.02978516 654.67480469 0.79957563]	[421.35821533 749.60797119 0.79387385]	[457.14465332 518.7623291 0.69835305]	[449.49459839 667.50067139 0.75914866]	[4.59811829e+02 8.39470276e+02 7.35289156e-01]	[423.82440186 210.91168213 0.90426809]	[452.01715088 213.38780212 0.87657082]	[400.78741455 213.46540833 0.97902739]	[467.42453003 216.13696289 0.90616965]	[4.59823578e+02 8.75381226e+02 6.36503458e-01]	[4.80199036e+02 8.72731934e+02 6.69116795e-01]	[4.57179352e+02 8.49772217e+02 5.00450373e-01]	[410.96066284 790.71453857 0.79314536]	[398.24526978 785.54547119 0.82920063]	[4.36663025e+02 7.49746643e+02 5.14487565e-01]
[439.15124512 218.53875732 0.92733723]	[426.41998291 298.15518188 0.89422321]	[359.70837402 295.53085327 0.86751902]	[316.1774292 390.48007202 0.88366544]	[277.58691406 482.79223633 0.9063254 ]	[498.21401978 303.30465698 0.83093119]	[500.88879395 408.46261597 0.85465062]	[498.17770386 503.43045044 0.88048095]	[418.57247925 505.96917725 0.71043444]	[377.52145386 503.41702271 0.71315658]	[395.6081543 649.56781006 0.82555312]	[421.17614746 747.14111328 0.83472753]	[457.2076416 511.06622314 0.69256663]	[449.47961426 664.97888184 0.76022905]	[4.59837952e+02 8.34354370e+02 7.73587406e-01]	[421.40588379 208.2441864 0.88976097]	[449.5105896 210.79521179 0.85366392]	[400.74084473 213.30821228 0.95476437]	[464.9362793 215.93881226 0.94378787]	[4.62378815e+02 8.72747742e+02 6.90235019e-01]	[4.82802673e+02 8.67699280e+02 7.23550916e-01]	[4.57096802e+02 8.49655151e+02 5.35502315e-01]	[4.16075409e+02 7.90736877e+02 7.74313033e-01]	[400.65646362 785.61712646 0.81123507]	[4.28942932e+02 7.49587952e+02 5.76969624e-01]
[439.07974243 215.91166687 0.92826742]	[423.90112305 295.59893799 0.9078232 ]	[359.61474609 292.92416382 0.84421504]	[316.1053772 382.75515747 0.91998661]	[277.47927856 480.14550781 0.90373933]	[498.11676025 298.20620728 0.85504371]	[500.84075928 400.85671997 0.89321649]	[498.26901245 503.28973389 0.89789712]	[418.63232422 503.31881714 0.74856859]	[377.54434204 500.81170654 0.73415893]	[395.56869507 647.09973145 0.84053558]	[418.70819092 749.6895752 0.85743469]	[459.66339111 505.87890625 0.73483247]	[454.59375 662.36169434 0.75155425]	[4.62248840e+02 8.31718323e+02 7.76284039e-01]	[421.30691528 198.13676453 0.91233206]	[446.95977783 200.62091064 0.83776093]	[400.68017578 203.18244934 0.91500652]	[464.86694336 210.89527893 0.89544594]	[4.62408569e+02 8.70262329e+02 6.96421742e-01]	[4.82830261e+02 8.65108582e+02 6.95461154e-01]	[4.57179871e+02 8.42014832e+02 5.35791993e-01]	[418.63064575 793.23480225 0.79325855]	[400.70928955 788.20904541 0.83986396]	[4.23829803e+02 7.52259277e+02 5.97766817e-01]
[436.64328003 213.35441589 0.9059034 ]	[423.8510437 292.93032837 0.87749588]	[357.21884155 282.73883057 0.829036 ]	[316.0380249 380.13851929 0.93026978]	[275.04998779 472.54946899 0.86015779]	[495.60290527 295.53039551 0.85078448]	[500.80566406 398.05648804 0.88548458]	[500.69006348 498.1647644 0.86952972]	[418.65542603 500.78027344 0.74949443]	[377.53762817 498.2600708 0.72023404]	[393.06158447 644.52062988 0.83852482]	[418.75082397 749.73065186 0.83943498]	[459.68740845 503.35079956 0.74630004]	[457.11651611 649.66320801 0.77490944]	[4.62356384e+02 8.26657715e+02 7.56726146e-01]	[421.25192261 195.54762268 0.94362944]	[444.40197754 195.60139465 0.89417022]	[398.23086548 198.01133728 0.95403427]	[462.42352295 203.20413208 0.88031626]	[4.62418243e+02 8.67572388e+02 6.97269678e-01]	[4.82859161e+02 8.57400574e+02 6.96421683e-01]	[4.59716949e+02 8.31841064e+02 5.46583116e-01]	[4.16120789e+02 7.93290283e+02 7.35061467e-01]	[400.65020752 788.22180176 0.81342155]	[4.26385651e+02 7.54784790e+02 5.61939597e-01]
[434.06213379 205.76696777 0.84650028]	[421.35894775 282.7482605 0.88746738]	[357.1187439 277.69454956 0.86897558]	[315.95324707 377.58746338 0.9159627 ]	[275.0111084 467.43704224 0.85972488]	[493.05123901 290.41436768 0.8015126 ]	[500.81515503 387.93185425 0.84300494]	[500.90576172 485.47644043 0.88155806]	[418.60128784 495.6786499 0.72071671]	[377.51815796 493.09710693 0.69615841]	[395.5043335 644.36242676 0.83394277]	[418.76202393 752.20123291 0.83970004]	[459.64962769 500.69689941 0.72386402]	[457.09655762 644.5355835 0.81522119]	[4.62419830e+02 8.16405457e+02 7.24798501e-01]	[421.13742065 192.92459106 0.97169113]	[441.9046936 193.01063538 0.9392339 ]	[398.10604858 193.04156494 0.97897178]	[462.29296875 198.04411316 0.92350441]	[4.64883240e+02 8.57457031e+02 7.04054177e-01]	[4.82955322e+02 8.52302246e+02 7.22680867e-01]	[4.59761810e+02 8.29122375e+02 5.29466033e-01]	[4.16078308e+02 7.93227783e+02 7.36443698e-01]	[398.23214722 788.16723633 0.82031298]	[4.26418884e+02 7.59874512e+02 5.89947283e-01]
[428.93795776 198.08335876 0.86673522]	[421.26702881 277.63592529 0.9356063 ]	[357.02191162 275.10415649 0.86032748]	[313.5244751 372.53250122 0.85180986]	[274.92803955 464.84155273 0.87986881]	[488.02209473 280.13467407 0.83260953]	[500.86712646 380.18048096 0.89691919]	[503.46655273 482.78042603 0.90411347]	[418.64437866 487.99105835 0.72351766]	[377.58319092 487.92941284 0.7195968 ]	[395.53262329 636.74249268 0.80275035]	[418.67010498 752.20935059 0.83765405]	[459.70706177 493.05075073 0.71644026]	[457.19259644 641.89794922 0.79241765]	[4.62441986e+02 8.08668396e+02 7.56192982e-01]	[418.65365601 190.25091553 0.91400081]	[441.74902344 190.34533691 0.92283273]	[395.6109314 192.77238464 0.91663253]	[459.80715942 192.93980408 0.95584589]	[4.64923859e+02 8.52293213e+02 6.88777030e-01]	[4.85362183e+02 8.47177124e+02 6.84421003e-01]	[4.59697998e+02 8.13801941e+02 5.86781681e-01]	[4.18644165e+02 7.93247864e+02 7.86151826e-01]	[400.70697021 790.59130859 0.83912724]	[4.23793274e+02 7.59929871e+02 6.07247472e-01]
[426.34640503 193.02938843 0.90628171]	[421.19366455 274.98733521 0.94007528]	[354.57116699 272.49188232 0.82609409]	[313.42706299 364.86364746 0.82197976]	[275.00454712 462.21420288 0.9071452 ]	[485.47219849 275.08081055 0.86627519]	[500.90206909 375.0949707 0.88656783]	[508.48989868 475.14682007 0.83334064]	[418.62493896 482.83587646 0.74434239]	[377.59634399 482.7911377 0.7392807 ]	[395.64581299 631.67456055 0.81873196]	[418.71090698 752.28369141 0.84648979]	[459.66268921 482.90423584 0.73486894]	[459.66802979 636.75927734 0.80280632]	[4.64882111e+02 8.03486877e+02 7.23993719e-01]	[416.15222168 177.63494873 0.88528347]	[439.28219604 180.08073425 0.9133566 ]	[393.01980591 182.66552734 0.85129189]	[459.6524353 187.78866577 0.89306295]	[4.64931000e+02 8.47081543e+02 6.50760651e-01]	[4.85379456e+02 8.36912415e+02 6.56149983e-01]	[4.59786346e+02 8.08689941e+02 5.95799029e-01]	[4.18639648e+02 7.93274963e+02 7.71944702e-01]	[400.71136475 790.60388184 0.82335049]	[4.23852570e+02 7.62485657e+02 6.22575343e-01]
[426.34585571 193.03031921 0.90654242]	[421.19711304 274.98364258 0.93964893]	[354.56951904 272.49255371 0.82634342]	[313.42852783 364.86560059 0.82182008]	[275.00515747 462.21160889 0.90743911]	[485.4777832 275.07659912 0.86555082]	[500.90301514 375.09292603 0.88650727]	[508.49160767 475.14489746 0.83276522]	[418.62539673 482.83462524 0.74428397]	[377.59857178 482.79016113 0.73953325]	[395.64761353 631.67388916 0.81890994]	[418.71051025 752.28503418 0.84612483]	[459.66247559 482.90313721 0.73494923]	[459.66812134 636.76068115 0.80265772]	[4.64884460e+02 8.03488159e+02 7.23780811e-01]	[416.15103149 177.63465881 0.88525599]	[439.28396606 180.08258057 0.91324234]	[393.0140686 182.66415405 0.85132682]	[459.65402222 187.79382324 0.89481854]	[4.64934906e+02 8.47080750e+02 6.50041044e-01]	[4.85383698e+02 8.36912354e+02 6.56426191e-01]	[4.59787201e+02 8.08693115e+02 5.95472515e-01]	[4.18643097e+02 7.93278442e+02 7.70899594e-01]	[400.71481323 790.60760498 0.82300758]	[4.23847260e+02 7.62491028e+02 6.22535706e-01]
[423.77780151 192.77986145 0.89131355]	[418.78588867 269.92926025 0.90643841]	[354.48434448 267.33465576 0.79215896]	[313.45297241 359.74606323 0.87808442]	[275.05581665 459.67752075 0.90573931]	[485.37631226 272.43026733 0.83639413]	[503.25823975 367.42071533 0.86464071]	[516.16418457 464.86401367 0.84753609]	[418.69955444 480.22305298 0.75549424]	[377.69598389 480.20062256 0.74593651]	[398.09326172 629.11663818 0.83666378]	[418.74121094 754.75714111 0.82991278]	[459.69537354 480.27914429 0.73505771]	[459.76678467 629.08294678 0.8305226 ]	[4.64900604e+02 7.90757690e+02 7.65637100e-01]	[416.03060913 174.96679688 0.90339762]	[439.17532349 175.02603149 0.93935615]	[387.91830444 177.47814941 0.89653927]	[457.13949585 180.07826233 0.87747031]	[4.64903442e+02 8.34364990e+02 6.62231207e-01]	[4.85344757e+02 8.31678223e+02 7.04185665e-01]	[4.62246643e+02 7.98406189e+02 6.31605983e-01]	[4.18630402e+02 7.93258179e+02 7.57437587e-01]	[400.69674683 788.22473145 0.7978338 ]	[4.23897858e+02 7.65018250e+02 6.06550634e-01]
[421.30184937 185.23176575 0.87261015]	[418.66305542 264.71630859 0.89701736]	[351.93383789 262.21688843 0.79023099]	[313.43395996 359.67752075 0.87916958]	[275.12930298 457.14077759 0.88644803]	[482.89376831 262.22354126 0.84288788]	[503.27783203 359.7321167 0.9020853 ]	[521.21209717 462.22857666 0.91220552]	[418.72296143 475.15744019 0.73481095]	[377.70407104 475.14910889 0.718463 ]	[398.16430664 626.54803467 0.86481595]	[418.75466919 752.26904297 0.8307212 ]	[459.73260498 477.63687134 0.72955412]	[459.78286743 623.97912598 0.84924304]	[4.67415802e+02 7.85609619e+02 7.65302539e-01]	[411.03622437 172.3535614 0.9002918 ]	[439.06433105 172.43077087 0.92054629]	[382.83248901 172.51316833 0.95347166]	[452.02249146 175.04846191 0.88247538]	[4.64838379e+02 8.29103516e+02 7.15367675e-01]	[4.82967560e+02 8.24009399e+02 7.19577551e-01]	[4.62345215e+02 7.90718628e+02 6.96740925e-01]	[4.18775299e+02 7.93271118e+02 7.79820859e-01]	[4.00804413e+02 7.88230835e+02 7.87961423e-01]	[4.23904602e+02 7.64996033e+02 6.19350553e-01]
[418.70498657 174.89906311 0.9493497 ]	[416.15487671 254.54611206 0.91269165]	[346.81561279 256.98901367 0.81431091]	[313.52209473 357.09674072 0.90090168]	[277.6829834 454.56533813 0.85369581]	[480.33944702 254.48699951 0.88528693]	[503.33822632 351.96099854 0.8744992 ]	[523.76837158 444.42297363 0.8921845 ]	[421.15246582 467.43441772 0.73091143]	[377.74591064 467.44778442 0.7123068 ]	[398.27981567 623.96539307 0.86471784]	[418.78320312 752.27301025 0.83894604]	[462.20898438 467.42156982 0.72566277]	[462.29724121 618.74951172 0.82307649]	[4.70030151e+02 7.72816589e+02 7.61610627e-01]	[400.88110352 159.59867859 0.88404733]	[431.48379517 159.58580017 0.83446693]	[380.16540527 167.19908142 0.91980737]	[444.38311768 169.74649048 0.86935472]	[4.64906830e+02 8.16337646e+02 7.03118801e-01]	[4.85420227e+02 8.11274414e+02 7.28787363e-01]	[4.64938629e+02 7.85571106e+02 6.56340003e-01]	[4.21183228e+02 7.90763306e+02 7.50571489e-01]	[4.00813354e+02 7.88114685e+02 7.64229536e-01]	[4.26348816e+02 7.65009949e+02 6.21040046e-01]
[418.6350708 172.42536926 0.94384062]	[416.099823 254.39518738 0.90124357]	[344.30282593 254.4912262 0.81830895]	[313.53707886 354.58795166 0.87742871]	[280.20217896 449.47973633 0.83560038]	[480.28384399 251.91506958 0.86205214]	[503.34246826 346.80871582 0.8728978 ]	[523.90979004 441.89520264 0.91085255]	[421.17337036 462.37368774 0.7493397 ]	[380.13012695 464.83215332 0.7331726 ]	[400.67016602 623.8059082 0.84775829]	[418.72647095 752.25756836 0.84263313]	[462.2416687 462.33139038 0.74823397]	[462.38449097 613.65008545 0.81086016]	[4.77604004e+02 7.75277405e+02 7.66106546e-01]	[400.81085205 156.97923279 0.91601968]	[428.92687988 156.97511292 0.85798967]	[377.759552 159.54946899 0.9272204 ]	[444.3447876 162.14422607 0.8478834 ]	[4.69978363e+02 8.13826172e+02 6.84801400e-01]	[4.87986450e+02 8.11217102e+02 7.07367063e-01]	[4.69996033e+02 7.88018555e+02 6.32937193e-01]	[4.18771149e+02 7.90648438e+02 7.79224873e-01]	[4.00782135e+02 7.88031372e+02 7.83332705e-01]	[4.23861969e+02 7.65085815e+02 6.48520410e-01]
[418.56881714 172.29295349 0.91763598]	[416.03994751 251.94474792 0.8764503 ]	[341.78366089 254.43121338 0.82513642]	[315.92852783 354.49313354 0.86827415]	[280.25204468 449.42877197 0.82817608]	[480.29754639 246.81663513 0.83895576]	[503.37493896 341.75256348 0.89407605]	[524.00769043 439.30783081 0.9165473 ]	[421.17800903 459.80822754 0.75204426]	[380.15762329 462.28692627 0.74047434]	[400.71072388 621.3815918 0.8384279 ]	[418.67440796 752.24041748 0.85187489]	[462.22570801 459.74969482 0.74859297]	[464.84155273 611.0769043 0.80281883]	[480.11569214 772.73925781 0.80554485]	[400.76477051 154.51011658 0.93844354]	[426.36102295 154.50215149 0.88844413]	[377.68829346 157.00021362 0.94643587]	[444.29180908 159.5353241 0.86702609]	[4.77695251e+02 8.13771851e+02 7.15433836e-01]	[4.95657776e+02 8.11132263e+02 7.28483558e-01]	[4.72588715e+02 7.85531616e+02 6.23605430e-01]	[421.19400024 790.62554932 0.81436217]	[400.82040405 788.0411377 0.80803281]	[4.23781830e+02 7.65049255e+02 6.68892980e-01]
[416.16653442 169.78012085 0.89133519]	[416.01644897 249.37937927 0.84278935]	[341.76153564 251.91932678 0.81504124]	[315.9548645 349.42733765 0.85586846]	[282.76455688 449.46453857 0.8244285 ]	[480.31143188 241.70106506 0.85492796]	[503.34524536 339.20959473 0.91379941]	[526.44134521 439.17193604 0.90654391]	[421.24411011 459.71902466 0.75087774]	[380.20352173 459.8031311 0.74155045]	[400.73739624 621.36383057 0.83542734]	[418.67025757 752.2310791 0.8522253 ]	[462.30072021 459.64556885 0.73578447]	[467.50100708 608.58258057 0.7757045 ]	[480.18759155 770.25726318 0.81768101]	[400.73379517 154.39227295 0.95258325]	[423.87872314 154.37341309 0.91263998]	[377.66116333 154.56217957 0.97086883]	[441.86856079 157.00727844 0.90678161]	[4.80155518e+02 8.11189514e+02 7.34862387e-01]	[4.98168243e+02 8.08570496e+02 7.28966653e-01]	[4.75088562e+02 7.83002075e+02 6.13767922e-01]	[421.21286011 788.22003174 0.82012665]	[400.82394409 785.61340332 0.79949081]	[4.21364990e+02 7.65044189e+02 6.81959808e-01]
[416.13851929 167.23925781 0.87700665]	[413.59518433 246.75434875 0.83056927]	[341.78643799 249.39352417 0.80381495]	[315.99200439 346.85894775 0.86410373]	[285.32467651 446.94332886 0.82358462]	[480.2701416 239.14712524 0.87609816]	[503.33862305 339.07400513 0.9150508 ]	[526.45465088 436.67004395 0.89310861]	[421.27645874 457.203125 0.74243045]	[380.2532959 459.74041748 0.74159276]	[400.75942993 621.30480957 0.83440197]	[418.6680603 752.24066162 0.84937489]	[462.32901001 457.11288452 0.72793168]	[472.52426147 606.09655762 0.788894 ]	[480.14846802 767.60522461 0.81908321]	[400.70974731 151.95809937 0.96394801]	[423.87316895 151.96817017 0.91536671]	[377.61767578 154.44390869 0.9851864 ]	[441.84698486 154.57847595 0.92280948]	[4.77668396e+02 8.06062317e+02 6.94909930e-01]	[4.95655792e+02 7.98417114e+02 6.90990031e-01]	[4.72594391e+02 7.72792236e+02 6.28649771e-01]	[421.2585144 788.20446777 0.81868333]	[400.83862305 785.6071167 0.79363149]	[4.21359467e+02 7.65054504e+02 6.88421905e-01]
[416.11209106 164.66052246 0.86391205]	[416.03094482 244.20849609 0.842062 ]	[341.79983521 249.33518982 0.79757231]	[316.07162476 341.79678345 0.88939601]	[290.39697266 444.3800354 0.84016913]	[480.29464722 239.08415222 0.88630885]	[503.30456543 336.62149048 0.91875952]	[526.43493652 436.59466553 0.88384092]	[421.37423706 457.11651611 0.72482371]	[382.72286987 459.64505005 0.71477997]	[400.78585815 621.28466797 0.82852662]	[418.66748047 752.20245361 0.85430509]	[462.39932251 454.59494019 0.71807915]	[475.12509155 606.05596924 0.80188417]	[480.22503662 767.48596191 0.8235417 ]	[400.68206787 151.87361145 0.96698165]	[423.86029053 151.88537598 0.91362298]	[377.59716797 154.35626221 0.99154043]	[441.82278442 154.49320984 0.93484294]	[4.75146667e+02 8.00917664e+02 6.69786215e-01]	[4.93119507e+02 7.93332520e+02 6.82377994e-01]	[4.77657898e+02 7.70236511e+02 6.49944782e-01]	[421.26654053 788.1809082 0.84190822]	[400.84786987 785.57330322 0.80530351]	[4.21332672e+02 7.65028687e+02 6.94356918e-01]
[416.13925171 162.09933472 0.86781681]	[416.07388306 241.6750946 0.86193651]	[344.27206421 249.29444885 0.79158086]	[316.09732056 341.76998901 0.90204865]	[292.89440918 441.90960693 0.86224508]	[480.28485107 236.64160156 0.89708132]	[503.29238892 336.5753479 0.9184829 ]	[524.02209473 434.05923462 0.87235343]	[423.8522644 457.12033081 0.71035784]	[385.33129883 459.64083862 0.69666266]	[400.81256104 618.83557129 0.82307851]	[418.7019043 749.73669434 0.86664122]	[462.43890381 454.6159668 0.72047561]	[477.67810059 608.5581665 0.80460548]	[480.30807495 762.44781494 0.82564658]	[400.69985962 151.80148315 0.95822215]	[423.88699341 151.80184937 0.89910841]	[377.62957764 151.95567322 1.00020051]	[441.82861328 154.36346436 0.95100164]	[4.75151825e+02 7.95860535e+02 6.89971328e-01]	[4.95613586e+02 7.90823242e+02 7.10283339e-01]	[4.77730438e+02 7.70070312e+02 6.60303712e-01]	[421.24563599 788.1628418 0.85941166]	[400.85116577 785.52404785 0.80882263]	[4.21363464e+02 7.62484680e+02 6.90705180e-01]
[416.12927246 159.62760925 0.86841339]	[416.11706543 239.19537354 0.88160813]	[344.34066772 246.782547 0.78560853]	[316.15789795 341.7383728 0.9065519 ]	[292.94299316 441.81710815 0.87734807]	[480.27182007 236.59785461 0.90540779]	[503.28671265 336.51165771 0.91140378]	[523.95355225 431.52947998 0.87108129]	[423.88537598 457.10876465 0.70895094]	[385.39343262 459.64880371 0.69314528]	[400.83996582 621.32470703 0.83157301]	[418.76303101 752.17346191 0.8608954 ]	[462.44293213 454.5869751 0.72188228]	[477.69287109 608.53479004 0.81312948]	[480.35684204 757.38885498 0.81677383]	[400.69207764 151.76782227 0.95416498]	[423.89233398 151.7646637 0.89224589]	[377.64089966 151.89317322 0.99964309]	[441.83843994 154.33609009 0.95207345]	[4.75162994e+02 7.95822021e+02 6.71540320e-01]	[4.95685913e+02 7.90804871e+02 7.00756550e-01]	[4.80176239e+02 7.67598511e+02 6.60773218e-01]	[421.26275635 788.20245361 0.85191393]	[403.24490356 785.59887695 0.81065065]	[4.23822327e+02 7.64966248e+02 6.86179757e-01]
[416.13494873 159.58021545 0.87477058]	[416.12109375 239.17861938 0.88357449]	[344.35134888 246.77738953 0.78425699]	[316.17687988 341.72784424 0.90513563]	[292.99209595 441.75012207 0.88796329]	[480.2869873 236.58221436 0.90465891]	[503.29672241 336.5090332 0.91303754]	[523.76177979 426.45071411 0.87829578]	[423.86859131 454.62005615 0.7034561 ]	[385.38916016 457.1812439 0.68835121]	[403.26913452 621.29833984 0.82264447]	[418.81002808 749.76531982 0.86633921]	[462.41394043 454.55682373 0.71551597]	[477.74319458 608.51843262 0.8220914 ]	[480.35748291 757.34777832 0.81093711]	[400.69769287 151.74684143 0.94964838]	[423.88995361 151.73377991 0.88454533]	[377.66174316 151.88957214 1.0028019 ]	[441.83084106 154.31521606 0.95532322]	[4.77677002e+02 7.98429321e+02 6.65613353e-01]	[4.98215881e+02 7.93282715e+02 6.89612985e-01]	[4.77691101e+02 7.67598633e+02 6.43369913e-01]	[421.27032471 788.1675415 0.84941119]	[403.25942993 785.54364014 0.80478013]	[4.23883789e+02 7.62494812e+02 6.83320403e-01]
[416.13830566 159.5783844 0.87513518]	[416.12094116 239.17993164 0.88389128]	[346.81332397 246.77281189 0.78455675]	[316.17944336 341.72317505 0.90612775]	[292.9944458 441.7265625 0.88911831]	[480.27896118 236.57977295 0.90504187]	[503.29446411 336.50344849 0.91173732]	[523.7635498 426.45220947 0.8782618 ]	[423.86343384 454.60348511 0.70361817]	[385.38769531 457.16659546 0.68794823]	[403.27325439 621.30609131 0.82239282]	[418.80526733 749.76824951 0.86513466]	[462.40542603 452.0652771 0.71564531]	[480.11355591 608.52178955 0.82195747]	[480.35586548 757.34289551 0.8104105 ]	[400.70019531 151.74719238 0.9488247 ]	[423.89398193 151.73492432 0.8836233 ]	[377.66442871 151.88667297 1.00232351]	[441.83181763 154.3117981 0.95572573]	[4.77681396e+02 7.98403992e+02 6.65630937e-01]	[4.98211731e+02 7.93268372e+02 6.89676166e-01]	[4.77690521e+02 7.67597778e+02 6.41987562e-01]	[421.26794434 788.15899658 0.84698415]	[403.25924683 785.53393555 0.80227578]	[4.23878571e+02 7.62502991e+02 6.84252262e-01]
[416.16595459 159.52902222 0.88327432]	[416.15478516 239.17286682 0.89153683]	[346.86322021 244.27508545 0.78346366]	[318.53491211 341.70825195 0.91454554]	[295.40155029 441.68823242 0.90140891]	[480.31570435 236.59388733 0.90617537]	[503.2835083 336.53631592 0.92016625]	[521.36456299 428.90914917 0.88073951]	[426.37957764 457.14450073 0.69642961]	[387.94631958 459.6763916 0.69083416]	[403.25204468 621.33642578 0.83125657]	[421.16403198 749.72528076 0.87116051]	[464.87011719 454.63528442 0.71074003]	[477.7434082 608.56567383 0.80875844]	[480.34341431 754.82525635 0.81290781]	[400.71194458 149.34509277 0.94046652]	[426.34454346 149.33660889 0.87289494]	[377.67752075 151.89346313 1.00249434]	[441.87884521 154.31834412 0.95650065]	[4.80144470e+02 7.98436462e+02 6.61529481e-01]	[4.98253265e+02 7.93270142e+02 6.90913022e-01]	[4.77658478e+02 7.67547791e+02 6.41203701e-01]	[421.28305054 788.12255859 0.83100933]	[403.27047729 785.48742676 0.78638512]	[4.26386688e+02 7.62436462e+02 6.75571144e-01]
[418.58666992 157.06718445 0.90422142]	[418.59262085 239.17207336 0.9093225 ]	[349.41522217 244.25033569 0.78491223]	[318.58496094 341.69830322 0.92019635]	[295.449646 439.32089233 0.91368961]	[482.74401855 236.60826111 0.90912342]	[503.31234741 336.5395813 0.92271268]	[521.27453613 426.36694336 0.88679278]	[426.43597412 457.14257812 0.68935645]	[390.44204712 459.68377686 0.6853354 ]	[403.39266968 621.34295654 0.81802243]	[421.19915771 749.7208252 0.86766773]	[464.94262695 454.62277222 0.70189422]	[480.11373901 608.55700684 0.81269616]	[480.34133911 754.82617188 0.80627483]	[400.76092529 149.31481934 0.93592477]	[426.39105225 149.29685974 0.86654961]	[377.72348022 151.89901733 1.00565875]	[441.92004395 151.97581482 0.95219922]	[4.77702209e+02 7.95879150e+02 6.47049963e-01]	[4.98231659e+02 7.93217896e+02 6.78828955e-01]	[4.77640869e+02 7.67554626e+02 6.21789634e-01]	[421.30606079 788.10595703 0.82724535]	[403.27536011 783.04101562 0.78663933]	[4.26410370e+02 7.62448059e+02 6.71165705e-01]
[418.72885132 157.01583862 0.93227589]	[418.71127319 241.62753296 0.91731948]	[351.98580933 244.25517273 0.78965288]	[318.69085693 341.7562561 0.89785397]	[295.48321533 439.26187134 0.91357148]	[482.86538696 236.66061401 0.90105784]	[503.31954956 336.52651978 0.9210031 ]	[521.16955566 428.94525146 0.8592481 ]	[426.43481445 454.58120728 0.68033463]	[390.4201355 457.1751709 0.67346954]	[403.39089966 618.83062744 0.80867577]	[421.25802612 749.68139648 0.86668795]	[464.93789673 452.01971436 0.68932927]	[477.74649048 608.54718018 0.82013911]	[480.30740356 752.29974365 0.81136209]	[403.25057983 149.27519226 0.91203177]	[428.99649048 149.25035095 0.85507327]	[380.18661499 151.93656921 1.01020598]	[444.36605835 151.95985413 0.92953277]	[4.77722992e+02 7.95822571e+02 6.56583190e-01]	[4.98211243e+02 7.90747253e+02 6.83740497e-01]	[4.75126892e+02 7.67493103e+02 6.18979812e-01]	[421.2930603 788.14190674 0.83795625]	[403.26843262 785.48669434 0.80383402]	[4.28939789e+02 7.59944519e+02 6.71949804e-01]
[418.78198242 157.0415802 0.92749512]	[418.76977539 241.62738037 0.91902053]	[354.47729492 244.22148132 0.79724795]	[318.75115967 341.74935913 0.88895255]	[295.59927368 441.68362427 0.92193568]	[482.91687012 236.677948 0.89237928]	[503.33047485 336.58251953 0.92895877]	[518.72991943 428.92364502 0.84986204]	[431.48529053 457.09768677 0.67741799]	[392.99276733 459.63790894 0.67551613]	[403.38473511 621.29699707 0.81131822]	[421.26977539 749.64331055 0.87347066]	[467.46405029 454.55560303 0.67551458]	[480.11630249 611.0637207 0.8115195 ]	[480.2935791 752.25177002 0.81332952]	[403.32736206 149.29281616 0.90210855]	[431.54800415 149.27081299 0.85683191]	[380.26870728 151.91586304 0.99893206]	[444.43106079 151.9571991 0.91942418]	[4.77696350e+02 7.93251770e+02 6.80410147e-01]	[4.98160217e+02 7.90647339e+02 6.92187905e-01]	[4.75146912e+02 7.65040955e+02 6.09587908e-01]	[421.30328369 788.1282959 0.85583663]	[403.28945923 783.04644775 0.81175488]	[4.28962311e+02 7.59876465e+02 6.73991084e-01]
[421.19207764 157.07337952 0.91906303]	[421.1506958 241.63154602 0.9166078 ]	[354.54296875 244.20420837 0.80685371]	[321.16766357 341.77505493 0.87503308]	[298.01449585 441.66970825 0.91921741]	[485.34613037 239.06594849 0.8807748 ]	[503.33322144 336.61233521 0.92784607]	[518.72991943 431.54837036 0.8451336 ]	[431.52957153 457.14379883 0.67596608]	[393.03930664 459.65332031 0.67212611]	[405.81851196 618.83178711 0.80444318]	[421.28060913 749.66369629 0.86909252]	[467.49154663 457.09573364 0.67287683]	[477.71487427 611.08758545 0.8050608 ]	[480.21548462 752.2064209 0.81820196]	[405.84799194 149.3347168 0.88682377]	[434.115448 149.2792511 0.86527538]	[380.36047363 151.9634552 0.98002648]	[446.94946289 151.93232727 0.90837026]	[4.75102936e+02 7.90774414e+02 6.97629392e-01]	[4.93081726e+02 7.88196899e+02 6.93714023e-01]	[4.75089478e+02 7.65000610e+02 6.07605815e-01]	[421.2984314 788.15679932 0.86135811]	[403.29544067 785.50598145 0.81425726]	[4.28975616e+02 7.59927002e+02 6.75377846e-01]
[421.27783203 159.53155518 0.90057051]	[421.23046875 241.64047241 0.9132098 ]	[357.01202393 241.72367859 0.82283109]	[321.22613525 341.77029419 0.86954713]	[298.08694458 441.67572021 0.91324395]	[485.4229126 239.09686279 0.86348873]	[503.34970093 336.63720703 0.92804277]	[518.68621826 434.04110718 0.84169394]	[431.54486084 454.59024048 0.67269135]	[395.50482178 457.14291382 0.67251539]	[405.82815552 618.75415039 0.79752409]	[421.30322266 749.63928223 0.86713678]	[467.47775269 452.06698608 0.6726988 ]	[477.65362549 608.60583496 0.79643321]	[480.15777588 749.76861572 0.81579977]	[408.48016357 149.35354614 0.87496436]	[436.62911987 149.32252502 0.88285935]	[382.88140869 151.95948792 0.9409796 ]	[451.99234009 151.94186401 0.90658557]	[4.72604309e+02 7.90701172e+02 7.11552322e-01]	[4.93054047e+02 7.88147644e+02 6.97558463e-01]	[4.72532623e+02 7.64979797e+02 6.03237152e-01]	[421.32373047 788.14001465 0.85606462]	[403.32913208 785.49517822 0.80777907]	[4.28996094e+02 7.59909119e+02 6.78290367e-01]
[421.36737061 159.57255554 0.88306749]	[421.28488159 241.62640381 0.91132897]	[357.06555176 241.69223022 0.83439016]	[323.73577881 341.74002075 0.85556573]	[298.17303467 439.26156616 0.90627635]	[485.48388672 239.09225464 0.853338 ]	[503.36416626 336.64672852 0.92549592]	[518.65789795 434.0652771 0.84024829]	[434.02597046 454.59573364 0.67326033]	[395.55187988 457.13931274 0.67422509]	[403.39163208 618.75262451 0.79668278]	[421.2940979 749.62670898 0.87168962]	[467.48361206 454.55050659 0.67148393]	[477.67559814 611.07543945 0.79224044]	[477.71673584 749.71405029 0.81908309]	[413.50823975 151.72676086 0.8917979 ]	[439.08261108 149.34761047 0.90683901]	[387.89581299 151.9440918 0.92045724]	[454.62545776 151.93818665 0.91866148]	[4.67405945e+02 7.90598328e+02 7.29438305e-01]	[4.85464233e+02 7.88053528e+02 7.01408088e-01]	[4.72525574e+02 7.62439270e+02 6.08096719e-01]	[421.32284546 788.14215088 0.86036772]	[403.33874512 785.49658203 0.81171882]	[4.28986542e+02 7.59867676e+02 6.78086698e-01]
[423.80368042 159.59465027 0.86592764]	[421.31750488 241.62615967 0.90736026]	[357.10494995 241.67340088 0.83855253]	[326.30560303 341.75308228 0.84504133]	[298.2434082 439.20895386 0.89986557]	[487.95413208 239.11413574 0.84648794]	[503.40454102 339.06304932 0.91833389]	[516.19042969 434.11502075 0.83573413]	[434.04302979 454.56469727 0.67130911]	[395.57254028 457.12521362 0.67352432]	[405.83914185 616.23486328 0.79150981]	[421.30383301 749.6149292 0.86703235]	[467.48901367 452.03604126 0.66972601]	[477.65515137 608.59631348 0.7966944 ]	[477.74880981 749.73205566 0.81120342]	[416.0328064 151.72572327 0.90275043]	[439.16333008 151.74751282 0.92941046]	[390.49035645 151.97877502 0.91989708]	[457.1506958 151.98667908 0.93471479]	[4.69960754e+02 7.90662781e+02 7.00127125e-01]	[4.88015381e+02 7.88117981e+02 6.79360747e-01]	[4.70029694e+02 7.64961121e+02 6.04178250e-01]	[421.33230591 788.15270996 0.85515279]	[403.33383179 785.50927734 0.80992365]	[4.31470459e+02 7.57391907e+02 6.74100935e-01]
[423.85992432 159.5644989 0.86640096]	[421.35223389 241.62135315 0.90212071]	[357.14025879 241.64035034 0.84400117]	[328.84738159 341.77914429 0.83995211]	[300.66394043 439.1854248 0.89486349]	[490.49551392 239.12742615 0.83763933]	[503.43511963 339.06768799 0.91552269]	[516.19281006 436.55441284 0.83997595]	[434.08425903 454.58084106 0.68005896]	[395.60464478 457.14529419 0.68601817]	[405.87252808 616.18933105 0.78909898]	[421.31591797 749.57720947 0.86666542]	[469.97335815 452.04537964 0.67105871]	[477.65332031 608.57275391 0.80761427]	[480.14593506 752.17089844 0.81055534]	[416.11401367 151.70704651 0.91018206]	[439.21966553 151.73335266 0.93819427]	[395.50036621 151.94017029 0.93027592]	[459.59744263 151.97410583 0.94882208]	[4.70010895e+02 7.90691650e+02 6.98050737e-01]	[4.90531250e+02 7.88156799e+02 6.79815173e-01]	[4.72536469e+02 7.65015442e+02 6.07752442e-01]	[421.3522644 788.14874268 0.85637033]	[403.34887695 785.50439453 0.8093937 ]	[4.31479706e+02 7.57331177e+02 6.71458960e-01]
[423.90548706 159.55609131 0.86116487]	[421.38519287 239.19807434 0.89539754]	[357.19595337 241.62612915 0.84535038]	[331.39675903 341.7482605 0.84371191]	[300.68548584 439.15609741 0.89062774]	[490.53189087 239.12760925 0.83642286]	[503.46466064 339.09664917 0.9121089 ]	[516.18945312 436.5880127 0.84610647]	[436.53527832 454.57128906 0.68164915]	[398.02478027 457.12811279 0.6870203 ]	[405.92056274 613.6663208 0.78467798]	[421.31970215 749.57910156 0.86521757]	[470.00421143 452.04660034 0.66820043]	[477.69015503 608.61236572 0.80484241]	[480.15301514 752.18554688 0.80687934]	[416.17541504 151.70982361 0.91534245]	[439.25161743 151.74189758 0.94323194]	[395.58001709 151.96324158 0.94950038]	[459.6300354 154.31596375 0.95149922]	[4.72571411e+02 7.90705994e+02 7.03029156e-01]	[4.93093262e+02 7.88169861e+02 6.87350214e-01]	[4.70041321e+02 7.65047424e+02 6.07402682e-01]	[421.3470459 788.14038086 0.85297322]	[403.34481812 785.49829102 0.80838215]	[4.31481995e+02 7.57351196e+02 6.73155606e-01]
[426.38980103 159.54856873 0.85904092]	[423.77532959 241.6335144 0.8858335 ]	[359.58517456 241.64138794 0.84362 ]	[331.49206543 341.70965576 0.85406512]	[300.72879028 439.12408447 0.88388675]	[493.04602051 239.15405273 0.83082461]	[503.48886108 339.11343384 0.90871966]	[516.17730713 436.61004639 0.85007197]	[436.54650879 454.59375 0.68636304]	[398.04571533 457.14584351 0.69236505]	[405.92495728 616.18878174 0.78397739]	[421.31811523 749.59460449 0.86727607]	[469.9987793 452.06585693 0.66969138]	[477.7253418 608.63586426 0.80835432]	[480.15136719 752.19512939 0.80647993]	[418.57629395 151.71159363 0.92561686]	[439.31674194 151.73275757 0.94338918]	[395.61474609 151.97428894 0.95462966]	[459.68621826 151.98695374 0.95191842]	[4.72587738e+02 7.90715820e+02 7.02037632e-01]	[4.93107910e+02 7.88175293e+02 6.88748121e-01]	[4.70040741e+02 7.65053711e+02 6.06942892e-01]	[421.33013916 788.15899658 0.85707808]	[403.33123779 785.51470947 0.8123579 ]	[4.31480194e+02 7.57376892e+02 6.79143608e-01]
[426.42929077 159.54908752 0.85690963]	[423.81369019 239.19958496 0.882231 ]	[359.63952637 241.61911011 0.8443082 ]	[333.96835327 341.6880188 0.8653627 ]	[300.77264404 439.11956787 0.87591982]	[493.08813477 239.15620422 0.83105159]	[505.87454224 339.12619019 0.90338093]	[516.20471191 436.61959839 0.85447091]	[436.59506226 454.58895874 0.68648827]	[398.07373047 457.1242981 0.68778199]	[408.42388916 616.20739746 0.78332263]	[421.3210144 749.5982666 0.8623625]	[472.53302002 452.0680542 0.66090399]	[477.73736572 611.08972168 0.80523342]	[480.15969849 752.25201416 0.79423624]	[418.60183716 151.70793152 0.9307698 ]	[441.66625977 151.72518921 0.94201648]	[395.63568115 151.99720764 0.95906192]	[459.73840332 151.98362732 0.95637882]	[4.72559967e+02 7.90794861e+02 6.67164147e-01]	[4.93134033e+02 7.90646912e+02 6.64940238e-01]	[4.70020569e+02 7.67518677e+02 6.05990052e-01]	[421.33807373 788.15466309 0.84939373]	[403.33306885 785.50653076 0.8060354 ]	[4.31479492e+02 7.57389709e+02 6.65505648e-01]
[426.43405151 159.54794312 0.85681951]	[423.8427124 239.19639587 0.87625194]	[359.67303467 239.19671631 0.84460431]	[333.98635864 341.69747925 0.86554623]	[303.22055054 439.14886475 0.87551838]	[493.13214111 239.18238831 0.82722437]	[505.89285278 339.12789917 0.89981657]	[516.21966553 436.64715576 0.8591823 ]	[436.61331177 454.60510254 0.68831831]	[398.08486938 457.13726807 0.68866736]	[408.44714355 616.22302246 0.78236526]	[421.30810547 749.58862305 0.86568797]	[472.55075073 454.56573486 0.66283447]	[477.74206543 608.61486816 0.80691308]	[480.13000488 752.1784668 0.80066574]	[418.61251831 149.35350037 0.92981815]	[441.67053223 151.7205658 0.94178557]	[398.01669312 151.97660828 0.9624902 ]	[459.76086426 151.9659729 0.9573788 ]	[4.67481995e+02 7.90650635e+02 6.91679478e-01]	[4.90518616e+02 7.88149963e+02 6.65364444e-01]	[4.70022125e+02 7.65057007e+02 5.98499775e-01]	[421.3522644 788.13262939 0.84686118]	[403.35269165 785.48382568 0.79997867]	[4.28991547e+02 7.57367798e+02 6.65276051e-01]
[426.44042969 159.53601074 0.85769737]	[423.85174561 239.19726562 0.87391883]	[359.68469238 239.20280457 0.84321648]	[334.01263428 341.72842407 0.86414826]	[303.25656128 439.15194702 0.87001479]	[493.13156128 239.17811584 0.8296023 ]	[505.92208862 339.13970947 0.89390153]	[518.66595459 436.63766479 0.86310971]	[436.61306763 454.57321167 0.6874693 ]	[398.09954834 457.10974121 0.68612087]	[408.44729614 616.19537354 0.78100169]	[421.28030396 749.59265137 0.86819392]	[472.53442383 452.05258179 0.66193604]	[480.1083374 608.60540771 0.80126804]	[477.75006104 749.73699951 0.80697846]	[418.62069702 149.34121704 0.927212 ]	[441.67556763 151.71998596 0.94196343]	[398.027771 151.96334839 0.96452916]	[459.76867676 151.98657227 0.96006322]	[4.67461456e+02 7.90619812e+02 6.91841364e-01]	[4.90491364e+02 7.88104492e+02 6.66393220e-01]	[4.70020447e+02 7.64984985e+02 6.01674199e-01]	[421.31710815 788.16204834 0.86272353]	[403.3225708 785.52050781 0.81653011]	[4.28953583e+02 7.57359131e+02 6.74651265e-01]
[426.43908691 157.10832214 0.85991573]	[423.85824585 239.19400024 0.87366503]	[359.68731689 239.19433594 0.84595799]	[334.04452515 341.71777344 0.86603558]	[305.76269531 439.14907837 0.86218834]	[495.60009766 239.17669678 0.83121532]	[505.93869019 339.11959839 0.89331549]	[518.69567871 436.66677856 0.8715238 ]	[436.60946655 454.59542847 0.68753093]	[398.10357666 457.13510132 0.6861912 ]	[408.43606567 616.21307373 0.78304076]	[421.26766968 749.59875488 0.86876267]	[472.52011108 452.0741272 0.66104329]	[480.10998535 608.61383057 0.8004204 ]	[477.74975586 749.73999023 0.80502146]	[418.62335205 149.31951904 0.92535949]	[441.67321777 149.34614563 0.9391042 ]	[398.0340271 151.94273376 0.96616745]	[459.77554321 151.97885132 0.96179652]	[4.67475342e+02 7.90620361e+02 6.78360164e-01]	[4.90513184e+02 7.88106445e+02 6.57447696e-01]	[4.70006012e+02 7.64988281e+02 6.01481318e-01]	[421.31616211 788.15423584 0.86056364]	[403.32376099 785.51306152 0.81351864]	[4.28937500e+02 7.57367981e+02 6.71232224e-01]
[426.42559814 157.10722351 0.86058533]	[423.85778809 239.17941284 0.87606633]	[359.69702148 239.18692017 0.84632558]	[334.0664978 341.72799683 0.86270237]	[305.82394409 439.14285278 0.85572129]	[493.13180542 239.15008545 0.83404011]	[505.93469238 339.10879517 0.8952685 ]	[518.73565674 436.67715454 0.87861121]	[436.63995361 454.62512207 0.69000608]	[398.12484741 457.14608765 0.68736076]	[408.43234253 616.19799805 0.78371352]	[421.27175903 749.62091064 0.86820632]	[472.56689453 454.59286499 0.66283011]	[480.12149048 608.61981201 0.80303806]	[480.12826538 752.17724609 0.80161595]	[418.61282349 149.31561279 0.92247152]	[441.66342163 149.34077454 0.9367274 ]	[398.03347778 151.94798279 0.96446025]	[459.7567749 151.97045898 0.9613896 ]	[4.67451385e+02 7.90685242e+02 6.70265675e-01]	[4.90488129e+02 7.88176147e+02 6.49972439e-01]	[4.70038025e+02 7.65027161e+02 5.96370816e-01]	[421.30587769 788.17041016 0.85788894]	[403.30767822 785.52789307 0.81402636]	[4.28935852e+02 7.59870361e+02 6.68573081e-01]
[426.4185791 157.10710144 0.86094844]	[423.85742188 239.16957092 0.87809432]	[359.69311523 239.18553162 0.84583747]	[334.07299805 341.74591064 0.85847843]	[305.85253906 439.16195679 0.85731697]	[493.12744141 239.13101196 0.83743155]	[505.94052124 339.09127808 0.89461082]	[518.7722168 439.07647705 0.88724148]	[436.64532471 454.6187439 0.68899971]	[398.11557007 457.13543701 0.68526566]	[408.41424561 613.7097168 0.78363919]	[421.27078247 749.62634277 0.86867815]	[472.59863281 454.59320068 0.66310316]	[480.11956787 608.60693359 0.80600017]	[480.13113403 752.18585205 0.80354655]	[418.60070801 149.31242371 0.92031467]	[441.66259766 149.33296204 0.93645966]	[398.02407837 151.95649719 0.96244395]	[459.75396729 151.97898865 0.95966196]	[4.67461731e+02 7.90721802e+02 6.66945875e-01]	[4.90486206e+02 7.88206116e+02 6.52802467e-01]	[4.70046906e+02 7.65016968e+02 5.95613122e-01]	[421.31149292 788.17248535 0.85877228]	[403.30911255 785.53265381 0.81486952]	[4.28931915e+02 7.59874329e+02 6.70674026e-01]
[426.4034729 159.52783203 0.8603245 ]	[423.84173584 239.17460632 0.88012528]	[359.67358398 239.19580078 0.84440225]	[334.06182861 341.7336731 0.86099744]	[305.85400391 439.18005371 0.86001205]	[493.09738159 239.12710571 0.83750492]	[505.93692017 339.10726929 0.89477277]	[518.76812744 439.11529541 0.89235127]	[436.65460205 454.63989258 0.69203126]	[398.12374878 457.15847778 0.6907081 ]	[408.38357544 613.68798828 0.78346568]	[421.27056885 749.62872314 0.87053603]	[475.07629395 454.60235596 0.66768634]	[480.10632324 608.61590576 0.80259061]	[480.13290405 752.20141602 0.80320889]	[418.58297729 149.33634949 0.92162699]	[439.33868408 149.34391785 0.9384557 ]	[398.0111084 151.98294067 0.95784098]	[459.73043823 151.9858551 0.95780551]	[4.67499237e+02 7.90747131e+02 6.59892797e-01]	[4.90530090e+02 7.90610229e+02 6.53600216e-01]	[4.70047150e+02 7.65037109e+02 5.99123836e-01]	[421.31390381 788.17352295 0.86020553]	[403.3109436 785.53326416 0.81586754]	[4.28930298e+02 7.59875427e+02 6.72477722e-01]
[426.38439941 159.56213379 0.85745966]	[423.8223877 241.61810303 0.87907046]	[359.64334106 241.63114929 0.84263664]	[334.02954102 341.75811768 0.85921776]	[305.85336304 439.19967651 0.86132216]	[493.09060669 239.1333313 0.83755231]	[505.92156982 339.09564209 0.89657724]	[518.77972412 439.09283447 0.8921665 ]	[436.60949707 454.59490967 0.68229318]	[398.06106567 457.12005615 0.67747641]	[405.90530396 613.66473389 0.78472441]	[421.2623291 749.63970947 0.86855173]	[472.60357666 454.55435181 0.66468835]	[477.74713135 608.59643555 0.80319613]	[480.12478638 752.18237305 0.80236179]	[418.56616211 151.7159729 0.92458421]	[439.32040405 151.73016357 0.94421226]	[395.62689209 154.32302856 0.95413744]	[459.70526123 154.33082581 0.95642054]	[4.67500366e+02 7.90739929e+02 6.61325455e-01]	[4.90516632e+02 7.88212769e+02 6.54602528e-01]	[4.70033691e+02 7.65011841e+02 6.01464033e-01]	[421.30203247 788.1819458 0.86006939]	[403.29675293 785.54559326 0.81654483]	[4.28926605e+02 7.59886841e+02 6.75554991e-01]
[426.38534546 159.55960083 0.85762537]	[423.82098389 239.19987488 0.87974697]	[359.64190674 241.62724304 0.84318435]	[334.02926636 341.75585938 0.85915768]	[305.85562134 439.19754028 0.86038268]	[493.08328247 239.13790894 0.83637464]	[505.91696167 339.09335327 0.8984763 ]	[518.78540039 439.07867432 0.8902182 ]	[436.60736084 454.58068848 0.68169141]	[398.06390381 457.10653687 0.67637408]	[405.9206543 613.68609619 0.78209275]	[421.26300049 749.64251709 0.86875713]	[472.59872437 452.06210327 0.66455555]	[477.73703003 608.60552979 0.80020845]	[480.12225342 752.18096924 0.80235326]	[418.56738281 151.71672058 0.92486411]	[439.31933594 151.73155212 0.94421089]	[395.62585449 154.32138062 0.95435661]	[459.69854736 154.32891846 0.95585883]	[4.67496582e+02 7.90734558e+02 6.63274527e-01]	[4.90512634e+02 7.88208130e+02 6.56034470e-01]	[4.70031403e+02 7.65013062e+02 6.01985633e-01]	[421.29824829 788.18505859 0.85997647]	[403.29385376 785.54956055 0.81610471]	[4.28930878e+02 7.59892639e+02 6.75190687e-01]
[426.35720825 159.57188416 0.8570959 ]	[423.78930664 241.63215637 0.88262624]	[359.61206055 241.644104 0.84267795]	[334.02996826 341.71014404 0.87067503]	[305.81112671 439.18896484 0.86387402]	[493.04559326 239.14598083 0.83338267]	[505.90960693 339.109375 0.89829189]	[518.78381348 436.67977905 0.88532072]	[436.57180786 454.58215332 0.67999327]	[398.04470825 457.10928345 0.67520583]	[405.84869385 613.70513916 0.78760898]	[421.24871826 749.63409424 0.87269843]	[472.53106689 452.06741333 0.66384429]	[477.71780396 608.60327148 0.79752195]	[480.11880493 752.17645264 0.80296165]	[418.55535889 151.73162842 0.925776 ]	[439.29898071 151.7565918 0.94774973]	[395.60733032 154.31997681 0.95167089]	[459.66836548 154.35603333 0.95283681]	[4.69961182e+02 7.90713623e+02 6.64372921e-01]	[4.90520599e+02 7.88178345e+02 6.55332208e-01]	[4.70033966e+02 7.65008484e+02 6.01022780e-01]	[421.29244995 788.17987061 0.86505306]	[403.29345703 785.54815674 0.82201922]	[4.28918335e+02 7.59887817e+02 6.74000025e-01]
[423.90200806 159.60957336 0.85642457]	[421.4017334 241.63522339 0.88660759]	[359.57791138 241.65571594 0.83912736]	[333.97457886 341.72583008 0.86364442]	[303.2434082 439.2041626 0.8798784]	[490.53775024 239.12669373 0.83951688]	[505.90481567 339.10647583 0.90071887]	[518.77844238 436.6723938 0.88467181]	[434.09881592 454.57977295 0.67970306]	[398.02008057 457.12258911 0.67953128]	[405.82086182 616.21459961 0.79188925]	[421.25057983 749.61682129 0.87576014]	[469.959198 452.07244873 0.67113286]	[477.69485474 611.10638428 0.7862522 ]	[480.11465454 752.20056152 0.80019104]	[416.16744995 151.75315857 0.92427206]	[439.26037598 151.78367615 0.95045555]	[395.58706665 154.33232117 0.94233471]	[459.63204956 154.37997437 0.94995141]	[4.70041443e+02 7.90699585e+02 6.78332329e-01]	[4.93052551e+02 7.88176086e+02 6.70708477e-01]	[4.70023224e+02 7.65048645e+02 6.01614237e-01]	[421.30474854 788.16619873 0.86666822]	[403.30160522 785.53399658 0.82322776]	[4.28931427e+02 7.57394653e+02 6.75335288e-01]
[423.83389282 162.16461182 0.85155344]	[421.3694458 241.72906494 0.88393527]	[357.15371704 241.71890259 0.83277416]	[331.43313599 341.79043579 0.84415996]	[300.7583313 439.21380615 0.89059532]	[488.02609253 241.64649963 0.82467204]	[503.47851562 339.19854736 0.89957291]	[518.76293945 439.12091064 0.89865088]	[431.46817017 454.6293335 0.66837269]	[393.01898193 457.16897583 0.66395396]	[403.34008789 618.80987549 0.81591463]	[421.26254272 749.66223145 0.87688386]	[467.40209961 454.57937622 0.68070221]	[477.60528564 611.06384277 0.7828297 ]	[480.12780762 752.23583984 0.79620999]	[416.0994873 151.80184937 0.92023301]	[439.21331787 151.85783386 0.95511931]	[395.51794434 154.4173584 0.92598265]	[459.59545898 154.44711304 0.9460749 ]	[4.75147797e+02 7.90785767e+02 6.78814054e-01]	[4.95669220e+02 7.90605469e+02 6.88401043e-01]	[4.70002045e+02 7.67484802e+02 6.08636260e-01]	[421.30975342 788.1763916 0.86578321]	[403.30953979 785.5602417 0.82409364]	[4.28958130e+02 7.59927673e+02 6.85929239e-01]
[423.78704834 164.68214417 0.85639346]	[421.35409546 244.22756958 0.88294476]	[357.13989258 244.22622681 0.82804447]	[328.90194702 341.81304932 0.83788592]	[300.66146851 439.27090454 0.90204293]	[487.95980835 241.70091248 0.82405496]	[503.443573 339.24423218 0.89798081]	[518.72808838 439.18395996 0.89642435]	[428.93991089 454.64044189 0.67342591]	[392.97622681 457.17144775 0.66929388]	[403.28067017 618.82910156 0.8193419 ]	[421.28427124 749.64971924 0.88267905]	[464.92453003 454.61691284 0.69133073]	[475.12814331 608.62805176 0.78648818]	[480.12524414 752.23706055 0.7967962 ]	[416.04187012 151.83747864 0.91571724]	[439.18237305 151.8977356 0.95419496]	[393.04522705 154.45419312 0.9125756 ]	[457.22085571 154.49401855 0.93822932]	[4.77626556e+02 7.93242615e+02 6.70422196e-01]	[4.95673737e+02 7.90645569e+02 6.89769328e-01]	[4.69998505e+02 7.67495789e+02 6.14868522e-01]	[421.32232666 788.14978027 0.86682361]	[403.32919312 785.52093506 0.8220799 ]	[4.29000153e+02 7.59931091e+02 6.90833926e-01]
[421.40133667 167.21166992 0.86525363]	[421.34634399 246.75613403 0.88334483]	[357.12893677 244.25846863 0.82628334]	[328.85894775 341.80670166 0.83608818]	[300.67327881 439.26861572 0.90016627]	[487.92651367 244.23365784 0.82082301]	[503.42462158 339.24926758 0.90123594]	[518.69720459 439.20825195 0.89307141]	[428.90289307 454.60690308 0.67393804]	[390.47338867 457.13952637 0.66794139]	[400.83917236 621.34790039 0.83917141]	[421.27987671 749.65429688 0.88554186]	[464.90515137 454.58813477 0.69346267]	[472.53479004 608.61645508 0.78573549]	[477.70187378 752.21600342 0.79967296]	[413.60119629 151.9055481 0.91193944]	[439.14846802 151.95266724 0.94907033]	[390.51452637 154.51173401 0.90301484]	[457.17910767 154.53799438 0.92909944]	[4.75083435e+02 7.90776917e+02 6.73165739e-01]	[4.93103790e+02 7.88200073e+02 6.83992088e-01]	[4.69968109e+02 7.67486084e+02 6.28412664e-01]	[421.32159424 788.17114258 0.86767679]	[403.3321228 785.54345703 0.82771957]	[4.31472321e+02 7.59928467e+02 6.89851761e-01]
[421.37789917 167.24638367 0.874318 ]	[421.32192993 246.80587769 0.89026034]	[357.10925293 244.28276062 0.82512301]	[326.35836792 344.25073242 0.8318373 ]	[298.22738647 439.26113892 0.90722233]	[485.47381592 246.75744629 0.82216197]	[503.40164185 339.23339844 0.90928602]	[516.19372559 439.26672363 0.8792907 ]	[423.90719604 454.584198 0.68024343]	[387.89123535 454.64099121 0.65525675]	[400.82958984 621.39776611 0.83921087]	[421.30212402 749.62255859 0.88346374]	[462.38800049 454.58227539 0.70651448]	[470.0413208 611.1005249 0.78010261]	[477.61471558 749.75610352 0.79523271]	[413.56588745 151.92826843 0.9075551 ]	[439.12133789 151.97434998 0.94142991]	[390.46350098 154.54292297 0.8987022 ]	[457.13476562 154.57589722 0.91466469]	[4.67467560e+02 7.90678467e+02 6.83703542e-01]	[4.87984985e+02 7.88123291e+02 6.70826375e-01]	[4.67442383e+02 7.65022339e+02 6.27206147e-01]	[421.28125 788.19049072 0.87340486]	[403.31759644 785.54364014 0.8376295 ]	[4.31517090e+02 7.59885925e+02 6.83573782e-01]
[421.35379028 167.276474 0.88127947]	[421.30490112 249.30328369 0.8951782 ]	[357.09295654 246.79269409 0.824687 ]	[323.83010864 344.27886963 0.83518726]	[298.199646 441.72961426 0.91147512]	[485.44577026 246.79074097 0.82566518]	[503.36746216 339.27645874 0.90650827]	[516.12524414 439.31304932 0.8722192 ]	[423.88632202 454.60913086 0.68380851]	[387.88238525 457.13015747 0.65781695]	[400.82614136 623.85955811 0.84711975]	[421.27807617 749.60437012 0.88970697]	[462.36123657 454.59417725 0.71144843]	[469.96661377 611.12548828 0.77826285]	[475.0982666 749.74664307 0.79426575]	[413.53900146 151.960495 0.90371513]	[439.09185791 154.31549072 0.93443489]	[390.47894287 154.58790588 0.89396667]	[457.09667969 156.9740448 0.90531743]	[4.67471100e+02 7.88231873e+02 7.50191092e-01]	[4.87947052e+02 7.88045593e+02 7.19807088e-01]	[4.64925568e+02 7.65006287e+02 6.50880933e-01]	[421.30465698 788.19329834 0.87409788]	[403.3394165 785.559021 0.83642459]	[4.31477966e+02 7.57371216e+02 6.90631568e-01]
[421.32116699 169.73629761 0.89282131]	[421.27679443 249.33256531 0.89999044]	[357.0630188 246.82958984 0.82072192]	[323.80651855 344.24758911 0.83494484]	[298.16055298 441.6892395 0.90664828]	[485.42654419 246.83921814 0.82774884]	[503.35720825 341.74020386 0.89546776]	[511.09906006 439.31872559 0.86406058]	[423.91119385 454.5836792 0.68211454]	[387.94113159 457.11715698 0.6586498 ]	[400.77297974 623.85931396 0.84262687]	[421.3102417 749.58184814 0.88955474]	[462.37106323 454.56018066 0.7087667 ]	[467.42703247 608.56298828 0.80564505]	[475.12692261 752.29437256 0.7822417 ]	[413.49142456 154.3253479 0.8953023 ]	[439.0612793 154.35273743 0.93041021]	[390.4546814 156.95115662 0.88961482]	[457.11752319 156.96269226 0.91187704]	[4.67413269e+02 7.90762146e+02 7.58940756e-01]	[4.85486176e+02 7.88213379e+02 7.40125775e-01]	[4.67413055e+02 7.67537720e+02 6.74826622e-01]	[421.2507019 790.59680176 0.88502413]	[403.31060791 785.57885742 0.84517282]	[4.34020050e+02 7.54843933e+02 6.83996439e-01]
[421.30078125 169.79499817 0.90163517]	[421.27282715 249.36727905 0.90279794]	[357.04669189 246.83995056 0.82094926]	[321.2414856 344.3230896 0.85306525]	[298.08779907 441.72647095 0.91399032]	[485.4230957 249.38311768 0.83279693]	[503.35067749 341.78991699 0.88977087]	[511.02935791 441.68380737 0.865753 ]	[423.91036987 452.04592896 0.68475878]	[387.93338013 454.62716675 0.66096807]	[400.76394653 623.85620117 0.83947814]	[421.3104248 749.61602783 0.87841541]	[462.37313843 452.00918579 0.70298755]	[467.40567017 608.58209229 0.80229509]	[475.13174438 757.34613037 0.78177959]	[411.00991821 154.39138794 0.8917762 ]	[436.68255615 154.41213989 0.92537981]	[390.41775513 156.98362732 0.8884728 ]	[457.10696411 156.99009705 0.90741414]	[4.67430206e+02 7.90836670e+02 7.41438389e-01]	[4.85457764e+02 7.90638977e+02 7.51671731e-01]	[4.67457031e+02 7.67622253e+02 6.86550677e-01]	[421.17214966 790.69494629 0.87051666]	[400.85177612 788.02618408 0.83989489]	[4.34041077e+02 7.57346497e+02 6.62496984e-01]
[421.25634766 169.85835266 0.90964305]	[421.26626587 249.40083313 0.90529191]	[357.03253174 249.31211853 0.8218978 ]	[321.16046143 346.8097229 0.85883409]	[298.00735474 441.71032715 0.91710377]	[485.42269897 251.85443115 0.83864015]	[503.3036499 344.28170776 0.88258362]	[508.53091431 441.72363281 0.86716336]	[426.34094238 454.58358765 0.68538767]	[390.41690063 457.13931274 0.66624302]	[400.7756958 623.87213135 0.83771664]	[421.28692627 749.60852051 0.88310194]	[462.39416504 454.55307007 0.70330536]	[467.41049194 608.62493896 0.79029614]	[475.10900879 754.81219482 0.77965558]	[410.93917847 154.45223999 0.88301373]	[436.63894653 154.46954346 0.91251564]	[387.91519165 156.98925781 0.88898534]	[457.07012939 157.05169678 0.88867867]	[4.64939148e+02 7.93249329e+02 7.70390749e-01]	[4.85444305e+02 7.90662720e+02 7.61525452e-01]	[4.67458557e+02 7.67584351e+02 6.85570955e-01]	[421.15820312 790.73364258 0.85112715]	[400.82809448 788.06439209 0.83321071]	[4.31560364e+02 7.57328003e+02 6.67586803e-01]
[421.21234131 172.27833557 0.9223628 ]	[421.22103882 251.84292603 0.91379154]	[357.00387573 249.36418152 0.82236671]	[321.14309692 344.32165527 0.85713845]	[295.54522705 441.71096802 0.91343772]	[485.36605835 251.90844727 0.85111916]	[503.23477173 344.34225464 0.87175858]	[508.46160889 441.78210449 0.86847359]	[423.90179443 454.60852051 0.69097978]	[387.91085815 457.17758179 0.66982728]	[400.76577759 623.90167236 0.84143901]	[421.29452515 749.63409424 0.87310052]	[462.38848877 454.56072998 0.7078191 ]	[467.40652466 608.5980835 0.79648453]	[475.12646484 757.36175537 0.77825612]	[408.43179321 154.49809265 0.88300681]	[436.61254883 154.52754211 0.90063602]	[387.90408325 157.03359985 0.87988919]	[457.06530762 159.54640198 0.87716883]	[4.64925659e+02 7.93335205e+02 7.81526685e-01]	[4.85448730e+02 7.90742249e+02 7.83723474e-01]	[4.67476929e+02 7.67654358e+02 6.95914686e-01]	[421.15899658 790.73754883 0.82989728]	[400.81570435 788.06158447 0.82130289]	[4.34022705e+02 7.57383545e+02 6.55534148e-01]
[421.17593384 172.31871033 0.93198299]	[421.17617798 251.91387939 0.92175567]	[354.59667969 251.85488892 0.82411641]	[318.74972534 346.86834717 0.86313289]	[295.47866821 441.73294067 0.90581703]	[482.94882202 251.97044373 0.86330354]	[500.87805176 346.85671997 0.87405235]	[506.02041626 441.85549927 0.8619566 ]	[423.83425903 457.15332031 0.70306832]	[385.32617188 459.6522522 0.68184513]	[400.75274658 623.93554688 0.84232652]	[421.28384399 749.66296387 0.86536652]	[462.36871338 457.10931396 0.71732008]	[467.41412354 611.16918945 0.77542311]	[475.1663208 764.99639893 0.79026771]	[405.92449951 154.53959656 0.8819145 ]	[436.58657837 154.56585693 0.89388329]	[387.88485718 157.10969543 0.86219138]	[454.59936523 162.08805847 0.86012614]	[4.64905029e+02 7.95824463e+02 7.57126093e-01]	[4.85417542e+02 7.93232483e+02 7.54216135e-01]	[4.70019775e+02 7.70189636e+02 6.67098522e-01]	[418.75436401 790.75805664 0.8163988 ]	[400.79486084 788.07067871 0.81401312]	[4.31556274e+02 7.59901794e+02 6.30934060e-01]
[421.1519165 172.36152649 0.93311763]	[421.14672852 251.96308899 0.92552066]	[354.56665039 251.91593933 0.82574099]	[318.69488525 349.38516235 0.873523 ]	[295.39532471 441.79937744 0.88749051]	[482.92462158 254.3772583 0.87670547]	[500.86096191 349.43966675 0.8729409 ]	[505.9956665 444.31420898 0.85619336]	[423.82098389 459.72338867 0.71531165]	[382.86495972 459.79364014 0.69311774]	[400.73403931 626.42041016 0.85136557]	[421.30340576 749.6541748 0.85534787]	[462.35778809 459.67156982 0.73196381]	[467.45629883 618.78686523 0.77522004]	[477.64666748 767.55554199 0.80480659]	[405.89007568 154.58239746 0.87513381]	[436.56280518 156.97157288 0.87990642]	[387.85794067 159.59825134 0.8526839 ]	[454.55963135 164.64804077 0.85059595]	[4.64916595e+02 8.03544922e+02 7.60451674e-01]	[4.85445343e+02 7.98434570e+02 7.36695290e-01]	[4.72589630e+02 7.72727234e+02 6.34206474e-01]	[4.18701660e+02 7.90793396e+02 7.88288295e-01]	[4.00761292e+02 7.88069397e+02 7.87750840e-01]	[4.34051422e+02 7.59863831e+02 6.22929215e-01]
[421.13711548 172.42274475 0.93767017]	[418.78234863 254.40103149 0.93502927]	[354.55337524 254.39549255 0.83407211]	[318.62850952 351.98226929 0.88783097]	[292.94128418 444.35031128 0.85656881]	[482.87228394 254.44889832 0.89123023]	[500.83813477 351.98040771 0.87639898]	[505.98825073 446.87426758 0.837672 ]	[421.39300537 462.26165771 0.73085546]	[382.76531982 462.3677063 0.70384848]	[400.74777222 626.55133057 0.84688884]	[421.30355835 749.66107178 0.85513842]	[462.34890747 459.76037598 0.74588299]	[469.97555542 621.39404297 0.78016233]	[477.64718628 767.6340332 0.80687493]	[405.84359741 157.01611328 0.86863321]	[436.54748535 157.05291748 0.86700439]	[385.36709595 164.67825317 0.84841603]	[452.01687622 167.27178955 0.84922385]	[4.64912720e+02 8.06009583e+02 7.91148603e-01]	[4.85425201e+02 8.00968445e+02 7.60603309e-01]	[4.72528778e+02 7.72816772e+02 6.28970921e-01]	[4.18694702e+02 7.90733093e+02 7.72031724e-01]	[4.00750183e+02 7.85610168e+02 7.65618861e-01]	[4.34051147e+02 7.59862854e+02 6.35747552e-01]
[418.79376221 172.50524902 0.94525003]	[418.72827148 254.50517273 0.93914282]	[354.50323486 254.51579285 0.83992124]	[318.57235718 354.46032715 0.89630699]	[290.37210083 446.89694214 0.82330656]	[482.83184814 254.54522705 0.89708507]	[500.7925415 354.51785278 0.88442796]	[505.97000122 451.99261475 0.83468127]	[421.3324585 462.32382202 0.74621469]	[380.32748413 464.85165405 0.70811909]	[400.68951416 629.02185059 0.84733814]	[421.2840271 749.70770264 0.85188848]	[462.30709839 462.22860718 0.75865048]	[467.47244263 623.88616943 0.80324525]	[477.70181274 770.23040771 0.80760837]	[403.39395142 159.56277466 0.85662109]	[434.09542847 159.56744385 0.84965986]	[385.30258179 169.74557495 0.87742078]	[451.9954834 169.8477478 0.8746376]	[4.64928070e+02 8.08521423e+02 7.58318782e-01]	[4.85430023e+02 8.06001343e+02 7.39872634e-01]	[4.75115479e+02 7.82982056e+02 6.25279546e-01]	[4.18637024e+02 7.90760742e+02 7.49762118e-01]	[4.00727325e+02 7.88040466e+02 7.56359816e-01]	[4.34053009e+02 7.59899414e+02 6.14941061e-01]
[418.76779175 174.98498535 0.94617194]	[418.72299194 257.02685547 0.94039792]	[354.50247192 256.97476196 0.84622115]	[318.52017212 356.98626709 0.91860914]	[287.86090088 452.05557251 0.81359631]	[482.8453064 257.08334351 0.89262259]	[500.76538086 357.07250977 0.90548486]	[505.95080566 454.61715698 0.85669672]	[421.34143066 464.85516357 0.73685503]	[380.30722046 467.42669678 0.70077145]	[400.64453125 629.0647583 0.85107702]	[421.26467896 749.7677002 0.84401697]	[462.33258057 462.31005859 0.74992603]	[467.43484497 624.00695801 0.80941516]	[477.72271729 775.28704834 0.78804344]	[403.37542725 164.70306396 0.85763311]	[434.01821899 164.6889801 0.83955222]	[385.3059082 172.27301025 0.90584028]	[449.50933838 172.2966156 0.90334642]	[4.64888733e+02 8.08759521e+02 7.70079315e-01]	[4.82962250e+02 8.08636841e+02 7.58789241e-01]	[4.77601562e+02 7.88061340e+02 6.47613049e-01]	[4.18578430e+02 7.93260925e+02 7.44901717e-01]	[4.00680237e+02 7.88143188e+02 7.56153405e-01]	[4.34064880e+02 7.62469055e+02 6.19215250e-01]
[418.74539185 177.5171814 0.92862386]	[418.72949219 257.20587158 0.93590277]	[354.48754883 257.10137939 0.84596074]	[316.15762329 357.18719482 0.94346941]	[285.27200317 454.57788086 0.81950033]	[482.87185669 259.62411499 0.88681173]	[500.74459839 357.22744751 0.91132307]	[505.90740967 457.15942383 0.88307798]	[421.32733154 469.9614563 0.73331314]	[380.29412842 472.56488037 0.7050733 ]	[400.62539673 629.12091064 0.84564394]	[421.30413818 752.17266846 0.83729649]	[462.3104248 464.92861938 0.7425403 ]	[467.40106201 626.45672607 0.80856341]	[4.77731506e+02 7.82951355e+02 7.77422905e-01]	[403.35299683 169.76576233 0.88820946]	[431.50720215 169.77078247 0.85753906]	[382.86572266 172.3908844 0.92978519]	[449.43954468 172.46037292 0.93251008]	[4.64914246e+02 8.11158569e+02 7.53102660e-01]	[4.82942200e+02 8.08735596e+02 7.56431580e-01]	[4.75146362e+02 7.90624817e+02 6.51163638e-01]	[4.18612762e+02 7.93264832e+02 7.43495762e-01]	[4.00705231e+02 7.88163208e+02 7.59963334e-01]	[4.34098511e+02 7.64989258e+02 5.97441912e-01]
[418.75942993 180.13397217 0.89286828]	[418.6809082 262.15267944 0.91388136]	[352.01260376 259.66162109 0.81895924]	[316.13146973 359.69546509 0.93648255]	[282.7088623 457.10958862 0.84379005]	[482.84622192 262.20999146 0.86222053]	[500.73873901 359.71331787 0.90714878]	[505.8949585 459.70410156 0.90564317]	[421.25643921 472.53057861 0.72960281]	[380.21853638 475.13354492 0.71487957]	[398.18896484 631.65332031 0.83536035]	[421.30303955 749.73522949 0.84194875]	[462.27056885 467.46905518 0.72661304]	[464.90597534 626.49694824 0.81795472]	[4.77724609e+02 7.83030396e+02 7.81352282e-01]	[403.35003662 172.31071472 0.91417533]	[431.51882935 172.31176758 0.87005186]	[382.77023315 174.88742065 0.96257907]	[446.93133545 174.97949219 0.92596459]	[4.62358612e+02 8.11266235e+02 7.88934052e-01]	[4.82856964e+02 8.11214233e+02 7.79503286e-01]	[4.77633484e+02 7.90686646e+02 6.54035151e-01]	[4.16117645e+02 7.93345093e+02 7.10925698e-01]	[4.00639374e+02 7.88213318e+02 7.33103633e-01]	[4.36557678e+02 7.62458679e+02 5.89872539e-01]
[418.70184326 187.83097839 0.89355361]	[418.66064453 267.35879517 0.89559436]	[351.99029541 264.73583984 0.79413801]	[316.10800171 362.22894287 0.90990794]	[280.22311401 459.64089966 0.87206709]	[482.84127808 269.85714722 0.84353435]	[500.73980713 362.25918579 0.8847065 ]	[505.90341187 462.19995117 0.90159041]	[421.21453857 472.59005737 0.72980988]	[380.17514038 477.64071655 0.72211999]	[398.12902832 636.73406982 0.82051557]	[421.22286987 752.2489624 0.83314544]	[462.23846436 470.00302124 0.72305906]	[464.84411621 626.56866455 0.82846159]	[477.69348145 788.07678223 0.80365705]	[403.29211426 174.86076355 0.92716879]	[429.00357056 174.87759399 0.87451959]	[382.7512207 175.0743103 0.94677585]	[446.94772339 177.52003479 0.89419454]	[4.62345886e+02 8.11335815e+02 7.68136442e-01]	[4.82842133e+02 8.11316101e+02 7.65182555e-01]	[4.77614777e+02 7.93247864e+02 6.38866365e-01]	[4.16131226e+02 7.95856812e+02 7.43507326e-01]	[4.00634125e+02 7.90677368e+02 7.77414620e-01]	[4.34046631e+02 7.65014465e+02 6.02937877e-01]
[418.6333313 192.80899048 0.92283058]	[418.63815308 272.44378662 0.91315925]	[351.96463013 269.90447998 0.79410851]	[316.09375 367.34069824 0.88282883]	[280.14492798 459.76831055 0.89913499]	[482.79037476 272.43997192 0.85624069]	[500.75369263 364.86203003 0.86554062]	[505.87826538 462.31793213 0.89526689]	[421.22357178 477.722229 0.74722815]	[380.1968689 480.23498535 0.73886347]	[398.11474609 636.74462891 0.82698536]	[421.29373169 752.17852783 0.84063739]	[462.22705078 477.6456604 0.74189901]	[462.43063354 626.55401611 0.84292769]	[477.70373535 788.21789551 0.81028605]	[400.87026978 175.04011536 0.92544216]	[428.94155884 175.04444885 0.87062943]	[382.74227905 177.62426758 0.89405423]	[446.95901489 180.0625 0.85936075]	[4.62373962e+02 8.18888428e+02 7.53581643e-01]	[4.82957062e+02 8.18877258e+02 7.50745237e-01]	[4.77641174e+02 7.95815308e+02 6.05872631e-01]	[4.16073639e+02 7.95825928e+02 7.53423810e-01]	[398.23614502 790.62408447 0.7932049 ]	[4.36588470e+02 7.62481873e+02 6.10017180e-01]
[418.59655762 192.92156982 0.92550528]	[418.60394287 274.94781494 0.92335516]	[351.93252563 274.9302063 0.80831248]	[316.06039429 372.49694824 0.88842332]	[280.11608887 464.82138062 0.87840587]	[482.75396729 274.97583008 0.88065749]	[500.75430298 372.44503784 0.8591671 ]	[505.90454102 464.94015503 0.85183239]	[421.14660645 480.30130005 0.75937265]	[380.1625061 482.78610229 0.74620682]	[398.09539795 641.87866211 0.84330881]	[421.29174805 752.23828125 0.83844739]	[459.79870605 480.23474121 0.75705707]	[462.41574097 634.16680908 0.80613571]	[4.77617615e+02 7.90796936e+02 7.82765269e-01]	[400.82192993 177.52127075 0.91586143]	[428.91668701 177.50012207 0.85600114]	[380.34362793 185.20941162 0.87542701]	[444.44726562 185.24304199 0.85411972]	[4.62407776e+02 8.26532593e+02 7.65380621e-01]	[4.82946228e+02 8.24082642e+02 7.73817956e-01]	[4.75134247e+02 8.03530884e+02 5.81911266e-01]	[4.16065033e+02 7.93349304e+02 7.47016251e-01]	[3.98233795e+02 7.88234009e+02 7.77120948e-01]	[4.36552521e+02 7.64989990e+02 6.27329886e-01]
[418.59747314 192.92385864 0.92629254]	[418.60128784 274.94644165 0.92253035]	[351.92752075 274.93258667 0.80820334]	[316.0585022 372.50033569 0.88862228]	[280.11425781 464.82672119 0.87839901]	[482.75195312 274.97344971 0.88049138]	[500.75375366 369.98657227 0.85694671]	[505.90689087 464.93255615 0.85160279]	[421.1496582 480.29946899 0.75969625]	[380.165802 482.78439331 0.74630421]	[398.09375 641.88189697 0.84347296]	[421.29211426 752.23925781 0.83835459]	[459.80044556 480.23257446 0.75660408]	[462.415802 634.16210938 0.80634558]	[4.77615662e+02 7.90797546e+02 7.82303274e-01]	[400.82318115 177.52337646 0.91495085]	[428.91888428 177.50152588 0.85573339]	[380.34674072 185.21604919 0.87497121]	[444.44885254 185.24026489 0.8536976 ]	[4.62406342e+02 8.26533081e+02 7.64875352e-01]	[4.82944946e+02 8.24082214e+02 7.73328424e-01]	[4.75133148e+02 8.03531006e+02 5.82810760e-01]	[4.16063049e+02 7.93356934e+02 7.46704817e-01]	[3.98237427e+02 7.90598755e+02 7.77412534e-01]	[4.36553162e+02 7.64992249e+02 6.27334416e-01]
[418.58261108 195.4382782 0.93308967]	[418.58621216 277.50534058 0.9261539 ]	[351.95065308 277.49536133 0.82731897]	[316.03720093 377.55551147 0.92758381]	[277.73345947 469.95770264 0.84526509]	[482.76239014 277.52719116 0.89748025]	[500.74700928 375.10235596 0.88848853]	[505.94320679 472.52600098 0.83582145]	[421.14505005 482.88735962 0.74562979]	[380.13204956 482.92999268 0.72981995]	[398.10144043 644.38250732 0.84605479]	[421.25076294 752.23455811 0.83179587]	[459.82376099 482.83953857 0.75518817]	[462.41247559 641.83758545 0.82331264]	[4.75120453e+02 7.95824646e+02 7.49478757e-01]	[400.80664062 182.65054321 0.89836878]	[426.42440796 182.61738586 0.82752407]	[380.32244873 190.38291931 0.92920315]	[444.41403198 192.76722717 0.90548956]	[4.62406342e+02 8.31680115e+02 7.86603391e-01]	[4.82919647e+02 8.29195984e+02 7.90692329e-01]	[4.72548370e+02 8.08520752e+02 6.11350060e-01]	[4.16076935e+02 7.95840515e+02 7.53686905e-01]	[3.98233124e+02 7.90635437e+02 7.90160775e-01]	[4.34093872e+02 7.64957336e+02 6.00304723e-01]
[418.55227661 198.01062012 0.91312003]	[418.57809448 280.12203979 0.91806501]	[351.94281006 277.69247437 0.82497925]	[315.98721313 380.12191772 0.93864816]	[277.70285034 472.59106445 0.85609186]	[482.74383545 280.10305786 0.89172071]	[500.74945068 377.68878174 0.91716892]	[505.93984985 475.17224121 0.85831034]	[418.76217651 495.62164307 0.73956293]	[377.75030518 495.62542725 0.7245366 ]	[398.18008423 644.37414551 0.8714422 ]	[421.25939941 752.27783203 0.83056039]	[459.75775146 495.61117554 0.73720592]	[462.39797974 644.45941162 0.85618472]	[4.75081482e+02 8.00987122e+02 7.46392429e-01]	[400.78851318 190.2519989 0.91365874]	[426.37368774 190.25616455 0.85128403]	[380.29647827 192.88456726 0.96224052]	[444.37728882 192.98944092 0.95116878]	[4.62386688e+02 8.31788940e+02 7.80945480e-01]	[4.82922455e+02 8.31667236e+02 7.86304295e-01]	[4.70000854e+02 8.08691589e+02 6.30536795e-01]	[4.16047272e+02 7.95828369e+02 7.33260512e-01]	[3.98198212e+02 7.88234314e+02 7.70154357e-01]	[4.34091705e+02 7.64990662e+02 6.25744820e-01]
[416.13644409 210.77838135 0.87626678]	[418.5899353 292.90106201 0.90058768]	[349.46035767 290.42807007 0.78975582]	[315.9463501 385.34979248 0.85921997]	[277.58044434 480.3291626 0.91767931]	[482.78012085 290.36029053 0.84157574]	[500.85232544 382.78070068 0.88948995]	[506.01776123 482.79824829 0.87484103]	[418.6137085 495.66592407 0.72614473]	[377.64907837 495.6361084 0.71800435]	[398.14257812 644.51550293 0.88968146]	[421.19088745 754.77233887 0.83696193]	[459.6204834 498.15704346 0.72069788]	[462.306427 647.08624268 0.86109692]	[4.72612518e+02 8.11265808e+02 7.67377913e-01]	[400.73449707 195.41217041 0.97021055]	[423.8883667 195.38693237 0.90477449]	[380.23007202 198.01663208 0.94497609]	[444.3866272 198.01522827 0.90739202]	[4.64915771e+02 8.49589661e+02 7.58499503e-01]	[4.85400696e+02 8.44572937e+02 7.69142866e-01]	[4.70001892e+02 8.18960999e+02 5.61602116e-01]	[4.16099121e+02 7.95880920e+02 7.31123269e-01]	[398.21969604 790.66046143 0.79113966]	[4.31514069e+02 7.64968079e+02 6.36564672e-01]
[416.11727905 213.31999207 0.902704 ]	[418.59207153 295.44345093 0.92318845]	[351.92102051 295.46893311 0.81273812]	[315.96231079 390.47982788 0.86245131]	[277.53762817 482.87606812 0.90440279]	[482.77676392 292.98138428 0.85549819]	[500.89453125 385.39346313 0.86765367]	[508.48699951 485.41177368 0.84005016]	[418.59725952 500.69415283 0.75087273]	[377.63790894 498.21438599 0.73388726]	[398.26660156 647.03601074 0.89040869]	[421.21194458 754.81884766 0.83332467]	[457.20147705 500.7767334 0.72992349]	[462.23397827 652.14422607 0.83929068]	[4.75079132e+02 8.16370728e+02 7.48715580e-01]	[400.72579956 195.56654358 0.95257199]	[423.87832642 195.54444885 0.90118992]	[380.2013855 200.63264465 0.89346486]	[444.40228271 200.59629822 0.86308432]	[4.64951813e+02 8.52219910e+02 7.76137233e-01]	[4.85400909e+02 8.49661987e+02 7.77666330e-01]	[4.70024841e+02 8.29087097e+02 5.99447310e-01]	[4.16105560e+02 7.95865601e+02 7.26252973e-01]	[3.98238464e+02 7.90651184e+02 7.88609385e-01]	[4.31514465e+02 7.65001831e+02 6.40351236e-01]
[416.15139771 213.49984741 0.92816389]	[418.63088989 295.53717041 0.93455279]	[354.45806885 295.60897827 0.83578455]	[316.00112915 395.6182251 0.91243827]	[275.11239624 485.47042847 0.87906313]	[482.75546265 295.46508789 0.8764354 ]	[503.23532104 393.01699829 0.87783444]	[511.00210571 490.50134277 0.81766593]	[418.5838623 503.32489014 0.76064348]	[377.67956543 503.27539062 0.75359803]	[400.85452271 647.14117432 0.84148145]	[421.25744629 754.76580811 0.82375014]	[457.1463623 503.39605713 0.73556167]	[459.84896851 662.32281494 0.80325282]	[4.72606689e+02 8.21520813e+02 7.48665333e-01]	[400.71148682 198.14700317 0.91936862]	[423.89315796 198.06556702 0.86184949]	[380.25137329 210.78981018 0.90126854]	[444.32952881 205.75340271 0.86941981]	[4.64908356e+02 8.52360840e+02 7.77464926e-01]	[4.85358643e+02 8.52176758e+02 7.87042737e-01]	[4.69983063e+02 8.29269470e+02 6.14547014e-01]	[4.18626740e+02 7.95815063e+02 7.36224890e-01]	[4.00689758e+02 7.90617371e+02 7.87668943e-01]	[4.31526672e+02 7.62483582e+02 6.11421347e-01]
[416.15802002 216.0067749 0.92574507]	[418.65460205 298.07553101 0.93726015]	[354.49630737 298.09051514 0.85265118]	[316.04260254 398.13134766 0.93741071]	[275.10855103 487.99343872 0.87223089]	[482.81088257 298.03463745 0.89612669]	[503.25244141 395.61456299 0.9016875 ]	[511.04089355 495.66177368 0.83036929]	[418.56890869 503.41012573 0.75647318]	[377.66693115 503.35717773 0.75757241]	[403.27880859 649.56481934 0.8257373 ]	[421.2833252 749.74133301 0.8296718 ]	[457.15570068 505.89038086 0.72808945]	[459.84155273 664.88867188 0.81390083]	[4.69988281e+02 8.26588989e+02 7.60995686e-01]	[400.72036743 205.75105286 0.90748703]	[423.88632202 203.15843201 0.8410545 ]	[380.30459595 213.38336182 0.9495883 ]	[444.34671021 210.86460876 0.90151227]	[4.64859192e+02 8.54863770e+02 7.54315794e-01]	[4.82951050e+02 8.52296387e+02 7.76071012e-01]	[4.64876709e+02 8.31762756e+02 6.39608145e-01]	[4.18688568e+02 7.93239014e+02 7.23546565e-01]	[4.00775208e+02 7.88090576e+02 7.38687992e-01]	[4.31482208e+02 7.54779358e+02 6.01265848e-01]
[416.17172241 218.5483551 0.90621632]	[418.69451904 300.68502808 0.93243563]	[354.5012207 300.65875244 0.83961195]	[316.05343628 398.27862549 0.94758213]	[275.09072876 490.54281616 0.87228239]	[482.89251709 298.25350952 0.87764329]	[503.25997925 400.61697388 0.92091858]	[511.00311279 500.77883911 0.87272 ]	[416.17236328 508.4755249 0.71950042]	[377.60580444 505.96438599 0.71627676]	[403.30496216 652.17236328 0.80853468]	[421.293396 749.75878906 0.82374346]	[457.12683105 511.03601074 0.69630539]	[459.84393311 667.45733643 0.82301521]	[4.69957825e+02 8.31660583e+02 7.77785063e-01]	[400.740448 210.81147766 0.92777926]	[423.90145874 208.32598877 0.84998655]	[380.2833252 213.47817993 0.95782971]	[444.39364624 213.42776489 0.93302882]	[4.64954559e+02 8.65036682e+02 7.54363835e-01]	[4.85411560e+02 8.57422485e+02 7.72486925e-01]	[4.62399139e+02 8.36921509e+02 6.08943105e-01]	[4.18642303e+02 7.93337524e+02 6.75560653e-01]	[4.00740540e+02 7.88167053e+02 7.21567512e-01]	[4.31475006e+02 7.54784912e+02 5.80447376e-01]
[418.57086182 221.18606567 0.87715518]	[418.73074341 305.8130188 0.90795606]	[354.53030396 303.28775024 0.81174845]	[315.99862671 400.80718994 0.92250735]	[275.03701782 495.62216187 0.87245864]	[482.91360474 303.24920654 0.84442973]	[503.29101562 400.85488892 0.90618992]	[508.54360962 503.35806274 0.86372906]	[418.56652832 518.6829834 0.73065108]	[377.62942505 516.13531494 0.71335375]	[400.85366821 659.79559326 0.81067324]	[421.31060791 752.23010254 0.81485528]	[457.17602539 521.21124268 0.71450663]	[459.83425903 670.09515381 0.80077475]	[4.67478638e+02 8.31791443e+02 7.80655265e-01]	[400.77835083 213.38775635 0.95442188]	[426.38470459 213.32936096 0.87445116]	[380.31878662 216.02102661 0.95927423]	[444.42947388 216.03178406 0.93493861]	[4.64871857e+02 8.67707336e+02 7.97095895e-01]	[4.85350372e+02 8.65071472e+02 7.82775879e-01]	[4.62415344e+02 8.44566528e+02 6.21579647e-01]	[4.18640472e+02 7.95892761e+02 6.61290526e-01]	[4.00735229e+02 7.90645935e+02 7.14706481e-01]	[4.31545044e+02 7.57315369e+02 5.58511674e-01]
[418.58618164 228.8212738 0.88137531]	[418.74975586 313.39886475 0.91169518]	[354.51803589 310.86968994 0.80168128]	[315.98675537 403.3659668 0.88031036]	[275.0484314 498.26025391 0.90380388]	[482.92617798 310.95635986 0.83355188]	[503.30419922 405.87252808 0.87654352]	[508.52224731 505.927948 0.84445333]	[418.57336426 518.76782227 0.74580544]	[377.63174438 516.2109375 0.73073578]	[400.74627686 662.34637451 0.82634801]	[421.18197632 752.22845459 0.83140188]	[457.18115234 521.32385254 0.73225069]	[462.1875 677.83605957 0.78947753]	[4.67415039e+02 8.34382935e+02 7.66197503e-01]	[400.79483032 215.90931702 0.96073818]	[426.39874268 213.51115417 0.88621783]	[382.75317383 218.6204071 0.89549005]	[446.92736816 218.55187988 0.89901543]	[4.64823608e+02 8.72694702e+02 8.03972960e-01]	[4.82888458e+02 8.70141418e+02 8.08208346e-01]	[4.62408447e+02 8.49600525e+02 6.50081277e-01]	[4.16111115e+02 7.98410156e+02 6.05372012e-01]	[4.00650787e+02 7.90685242e+02 6.80338800e-01]	[4.26438110e+02 7.54792114e+02 5.94690084e-01]
[418.55780029 233.83824158 0.90775496]	[418.74093628 315.93984985 0.93374217]	[354.54263306 313.53552246 0.83264059]	[315.96740723 408.43710327 0.85905784]	[275.0184021 500.77758789 0.91718471]	[482.91217041 315.91888428 0.85513902]	[503.31533813 411.00314331 0.87272143]	[508.45529175 508.46173096 0.83831418]	[418.57168579 523.79968262 0.76702267]	[377.63342285 521.27435303 0.76275498]	[398.18603516 659.83044434 0.82728893]	[421.14846802 752.26086426 0.81895047]	[457.17935181 523.95318604 0.74361491]	[462.21432495 682.95953369 0.82092834]	[4.67445709e+02 8.47063049e+02 7.60957003e-01]	[400.80993652 216.08992004 0.93583125]	[426.41384888 216.05703735 0.87844408]	[382.75247192 223.69871521 0.8379944 ]	[446.98043823 221.14614868 0.8487789 ]	[4.64853455e+02 8.75309631e+02 7.71136463e-01]	[4.82913849e+02 8.72749939e+02 7.99162984e-01]	[4.62396423e+02 8.52294128e+02 6.45311415e-01]	[4.16113861e+02 7.98425293e+02 6.02071345e-01]	[4.00647308e+02 7.90706177e+02 6.72465920e-01]	[4.26430054e+02 7.54820251e+02 5.88836491e-01]
[418.55899048 233.9743042 0.92586029]	[418.73846436 316.05505371 0.9402355 ]	[354.56549072 316.1000061 0.85052615]	[315.97991943 416.03338623 0.88528192]	[275.01345825 503.37835693 0.90646297]	[482.8833313 316.03994751 0.88070834]	[503.35461426 416.06356812 0.88589567]	[508.43832397 513.65856934 0.84439075]	[418.57766724 523.92767334 0.75649667]	[377.66430664 523.80407715 0.76938248]	[398.14700317 664.94573975 0.85001707]	[421.1937561 752.23712158 0.81222755]	[457.17654419 526.50579834 0.72204804]	[459.85845947 685.49676514 0.83402038]	[4.67405365e+02 8.49595520e+02 7.75555253e-01]	[400.80108643 218.59332275 0.91577411]	[426.43893433 218.55517578 0.85033178]	[382.78152466 228.84590149 0.85313559]	[446.91015625 228.83744812 0.86324704]	[4.62352081e+02 8.75349731e+02 7.68517137e-01]	[4.82781097e+02 8.72827209e+02 7.81556726e-01]	[4.64841400e+02 8.52379028e+02 6.35170400e-01]	[4.18619263e+02 7.95849670e+02 6.41392827e-01]	[4.00721375e+02 7.90632812e+02 6.96814895e-01]	[4.28958344e+02 7.54747498e+02 5.57824671e-01]
[418.56686401 236.44364929 0.9329446 ]	[418.73294067 318.55609131 0.94159782]	[354.59378052 318.55917358 0.8640511 ]	[315.98135376 418.62872314 0.92770141]	[274.98419189 506.00292969 0.87800652]	[482.8727417 318.54782104 0.89146334]	[503.37420654 418.57574463 0.90744436]	[506.01364136 516.16265869 0.85246015]	[418.59518433 526.49017334 0.73983431]	[377.65679932 523.92541504 0.75734377]	[398.07226562 664.95129395 0.83461821]	[421.2588501 754.80560303 0.78776002]	[457.22195435 531.58551025 0.71492934]	[459.80545044 685.57305908 0.82100165]	[4.64922058e+02 8.52190186e+02 7.79754758e-01]	[400.79525757 223.68110657 0.89993864]	[426.41821289 221.15322876 0.83136427]	[382.77520752 233.82658386 0.90775752]	[446.89492798 233.82249451 0.90263283]	[4.62324951e+02 8.85570007e+02 7.31323898e-01]	[4.82748383e+02 8.77948425e+02 7.38861859e-01]	[4.62392151e+02 8.57367615e+02 5.98446965e-01]	[4.05844299e+02 8.00979553e+02 5.58853030e-01]	[3.95595337e+02 7.90696777e+02 6.38078094e-01]	[4.34064026e+02 7.59905579e+02 5.37665129e-01]
[418.56991577 236.6318512 0.92530102]	[418.7510376 318.75491333 0.93867087]	[356.97219849 318.75634766 0.85495085]	[316.03146362 421.1574707 0.94178486]	[274.99655151 508.53063965 0.86827868]	[482.92446899 318.67825317 0.8860231 ]	[503.43399048 418.73464966 0.91987324]	[505.99462891 518.71466064 0.87876791]	[418.6680603 531.56347656 0.73401588]	[377.69558716 526.46868896 0.74257272]	[398.18325806 665.03295898 0.82523298]	[421.30938721 752.296875 0.78841466]	[459.66052246 536.69085693 0.72837663]	[459.79269409 688.17993164 0.7856515 ]	[4.64867004e+02 8.52384705e+02 7.76672304e-01]	[400.800354 228.81878662 0.90913719]	[426.40335083 226.31593323 0.83548862]	[382.73300171 233.93034363 0.93750989]	[446.91992188 233.94717407 0.93475914]	[4.62210358e+02 8.88220886e+02 7.25010812e-01]	[4.80280792e+02 8.85591187e+02 7.25399315e-01]	[4.62354279e+02 8.65097839e+02 6.09776616e-01]	[4.08461273e+02 8.00992004e+02 5.64215541e-01]	[3.98114624e+02 7.90708435e+02 6.45985782e-01]	[4.34120514e+02 7.54823730e+02 5.27322173e-01]
[418.58456421 239.1427002 0.90213579]	[418.76663208 321.29000854 0.92094105]	[356.9743042 323.72061157 0.83016092]	[316.01794434 421.28720093 0.92514324]	[275.04171753 513.57855225 0.86994028]	[482.95935059 321.16897583 0.86417383]	[503.42636108 421.19226074 0.91630238]	[508.44506836 518.74029541 0.87785095]	[418.68399048 536.66802979 0.73575544]	[377.70239258 531.54711914 0.72805351]	[398.22766113 665.07019043 0.83263129]	[421.29244995 752.23095703 0.81055677]	[459.67245483 539.26257324 0.73114645]	[459.78900146 693.19403076 0.75409132]	[4.64826385e+02 8.57373352e+02 7.72992074e-01]	[400.79074097 231.37660217 0.92617857]	[426.4392395 231.35055542 0.85002315]	[380.33627319 234.04684448 0.9569118 ]	[446.92205811 236.40667725 0.93235874]	[4.59747772e+02 8.93233093e+02 7.54713237e-01]	[4.80206238e+02 8.90662781e+02 7.55098820e-01]	[4.62343292e+02 8.70131348e+02 6.37284875e-01]	[4.10983398e+02 7.98425720e+02 5.73369503e-01]	[3.98135559e+02 7.90644226e+02 6.55915082e-01]	[4.34032867e+02 7.52301025e+02 5.50107896e-01]
[418.5663147 241.71786499 0.87238032]	[418.78625488 323.8067627 0.90818644]	[356.9979248 323.77636719 0.82840675]	[316.09262085 421.35751343 0.9192906 ]	[275.07208252 516.15319824 0.87889403]	[482.95767212 321.28787231 0.84915316]	[503.47427368 421.33584595 0.90155411]	[508.47521973 521.28253174 0.8927598 ]	[418.7114563 536.73126221 0.74377173]	[377.72439575 534.1026001 0.72886676]	[398.237854 665.07568359 0.83401191]	[421.35409546 752.18695068 0.80039346]	[459.69036865 541.73980713 0.73918277]	[459.78814697 693.24621582 0.73789746]	[4.64831482e+02 8.57446777e+02 7.67798305e-01]	[400.78463745 233.8966217 0.9543196 ]	[426.41647339 233.86791992 0.87530887]	[380.34637451 236.48965454 0.95981097]	[446.90127563 236.55158997 0.93235356]	[4.59772736e+02 8.93308350e+02 7.45815992e-01]	[4.80221863e+02 8.90729919e+02 7.44136333e-01]	[4.62351990e+02 8.70166931e+02 6.26147270e-01]	[4.13503845e+02 7.95866760e+02 6.09915018e-01]	[3.98195221e+02 7.88177124e+02 6.82172954e-01]	[4.34123138e+02 7.52263123e+02 5.30466020e-01]
[418.53884888 244.26222229 0.86106348]	[418.80325317 326.3019104 0.90078789]	[357.03475952 323.78033447 0.83333856]	[316.09494019 423.83486938 0.90277725]	[277.4977417 518.70422363 0.89779502]	[482.95504761 323.76669312 0.83855927]	[503.48934937 423.79568481 0.88883018]	[508.49530029 523.76672363 0.89143527]	[418.7121582 536.74176025 0.74892837]	[377.70968628 534.11077881 0.73002821]	[400.64877319 665.07470703 0.83233815]	[421.33709717 749.70135498 0.79756093]	[459.70553589 541.76306152 0.74954945]	[459.83587646 693.21929932 0.75054598]	[4.64891785e+02 8.59947144e+02 7.53457308e-01]	[400.77444458 233.97084045 0.96422124]	[426.38522339 233.93629456 0.88608843]	[380.34591675 236.55343628 0.95111263]	[446.91043091 236.61334229 0.92106962]	[4.62244629e+02 8.93421997e+02 7.22033441e-01]	[4.80286530e+02 8.90830566e+02 7.35803485e-01]	[4.62383545e+02 8.70188660e+02 6.06553912e-01]	[4.11030762e+02 7.93272217e+02 6.31046772e-01]	[3.98213623e+02 7.88055542e+02 6.91251278e-01]	[4.34097870e+02 7.52175720e+02 5.37377477e-01]
[418.53833008 246.77555847 0.86020935]	[421.13537598 326.35183716 0.89710999]	[357.03112793 323.79788208 0.83031029]	[316.13656616 423.82125854 0.903588 ]	[277.59320068 518.74273682 0.89714897]	[485.35015869 326.29623413 0.83033651]	[503.49642944 423.85296631 0.87947476]	[508.51705933 523.8394165 0.88159621]	[418.72494507 539.2097168 0.75577295]	[377.70788574 534.13323975 0.73110849]	[400.73638916 665.05419922 0.83772272]	[421.29168701 749.68469238 0.81772178]	[459.73764038 541.78942871 0.76120067]	[462.20623779 693.19030762 0.76050174]	[4.64934723e+02 8.57457581e+02 7.55203903e-01]	[400.76705933 234.00447083 0.9685353 ]	[426.38482666 233.95965576 0.88740087]	[380.34429932 236.62333679 0.93977112]	[446.92935181 236.63787842 0.91238898]	[4.62263000e+02 8.93397522e+02 7.31871068e-01]	[4.80332977e+02 8.90823059e+02 7.40389347e-01]	[4.62418121e+02 8.70151672e+02 6.02486968e-01]	[4.16072937e+02 7.95810852e+02 5.96934438e-01]	[3.98247955e+02 7.88152283e+02 6.61711335e-01]	[4.31533447e+02 7.49722351e+02 5.67782164e-01]
[418.5440979 246.8074646 0.86250204]	[418.80883789 328.84173584 0.8952167 ]	[357.01867676 323.82989502 0.82237709]	[316.14578247 423.79748535 0.90809631]	[277.65036011 521.19702148 0.90183055]	[485.35345459 326.32113647 0.82742351]	[503.48458862 423.88247681 0.88034129]	[511.00585938 523.86962891 0.87364966]	[418.746521 536.73376465 0.75246888]	[377.71463013 534.11053467 0.73221946]	[400.74539185 665.00848389 0.84424829]	[421.20578003 749.68292236 0.83758819]	[459.76245117 541.75689697 0.758205 ]	[462.20532227 693.2109375 0.76361686]	[4.64924622e+02 8.57415222e+02 7.61726439e-01]	[400.76925659 234.02966309 0.96799052]	[426.38201904 233.97944641 0.88904035]	[380.35733032 236.66981506 0.92534554]	[446.92037964 236.66311646 0.90915751]	[4.62246490e+02 8.93422119e+02 7.38461912e-01]	[4.80313202e+02 8.90847290e+02 7.47918487e-01]	[4.62384094e+02 8.70156189e+02 6.15867615e-01]	[4.16096649e+02 7.93336304e+02 5.98580003e-01]	[3.98236206e+02 7.88157288e+02 6.71273828e-01]	[4.28916809e+02 7.49700500e+02 5.98733664e-01]
[418.54620361 246.82423401 0.86452842]	[421.13745117 328.8678894 0.89656013]	[357.02133179 326.33352661 0.81792969]	[316.17376709 423.78701782 0.9051193 ]	[277.66650391 521.23168945 0.9031871 ]	[485.34436035 326.30993652 0.82830036]	[503.48608398 423.88146973 0.87669647]	[511.05490112 523.83618164 0.87312448]	[418.76309204 539.19647217 0.75444639]	[377.7331543 534.1348877 0.73426116]	[400.7545166 664.98413086 0.83845472]	[421.20544434 749.67388916 0.82295913]	[459.76947021 541.7635498 0.75647634]	[462.19613647 693.16937256 0.76913112]	[4.64885162e+02 8.57432556e+02 7.58367896e-01]	[400.76867676 234.04246521 0.96797878]	[426.37869263 233.98736572 0.89056909]	[380.3586731 236.6789093 0.92163426]	[446.91592407 236.66967773 0.90923232]	[4.62219604e+02 8.95864990e+02 7.26899087e-01]	[4.80278900e+02 8.93246094e+02 7.37303317e-01]	[4.62354919e+02 8.70179260e+02 6.14731431e-01]	[4.16121277e+02 7.93332092e+02 6.19386554e-01]	[4.00651184e+02 7.88165649e+02 6.77585781e-01]	[4.26433105e+02 7.49671570e+02 5.84490359e-01]
[418.54217529 246.82759094 0.86274409]	[421.13671875 328.86132812 0.89753944]	[357.01104736 326.32025146 0.81773531]	[316.17221069 423.79525757 0.90311897]	[277.67184448 521.21966553 0.9007206 ]	[485.35736084 326.31964111 0.82801878]	[503.50985718 426.34552002 0.86435872]	[513.59393311 523.7989502 0.87446982]	[418.75457764 536.65704346 0.74245715]	[377.72735596 531.5715332 0.73078501]	[400.70489502 665.0256958 0.84457034]	[421.20758057 749.67663574 0.83502263]	[459.76119995 539.25146484 0.74014395]	[459.84786987 693.18963623 0.75777 ]	[4.64874817e+02 8.57465515e+02 7.53949165e-01]	[400.76934814 234.04603577 0.96756625]	[426.3742981 233.99591064 0.8902778 ]	[380.36065674 236.67269897 0.92294496]	[446.90704346 236.67337036 0.9098593 ]	[4.62263214e+02 8.95880981e+02 7.19406307e-01]	[4.80306152e+02 8.93243042e+02 7.30985761e-01]	[4.62368958e+02 8.70171082e+02 6.05548382e-01]	[4.16078094e+02 7.93274658e+02 6.42334282e-01]	[3.98244171e+02 7.88106323e+02 6.96730018e-01]	[4.26443237e+02 7.49671387e+02 5.91207743e-01]
[418.53710938 246.83268738 0.86216247]	[418.81048584 328.85720825 0.89640778]	[357.00305176 326.31350708 0.81686449]	[316.14987183 421.38647461 0.90158683]	[277.66265869 521.17590332 0.89297867]	[485.34872437 326.31332397 0.82943916]	[505.87518311 423.87973022 0.87157822]	[516.18243408 521.40643311 0.88134682]	[418.74139404 534.14929199 0.74155653]	[377.71310425 529.05541992 0.73339534]	[400.62231445 665.01477051 0.84775901]	[421.21401978 749.67822266 0.82922125]	[459.74429321 539.22485352 0.73807204]	[459.82797241 690.69018555 0.77025986]	[4.64947784e+02 8.57455017e+02 7.50936806e-01]	[400.76409912 234.04241943 0.9679898 ]	[426.3729248 233.99769592 0.89060295]	[380.34500122 236.66491699 0.92811036]	[446.8968811 236.67323303 0.90954214]	[4.62266418e+02 8.93390259e+02 7.22192049e-01]	[4.80320129e+02 8.90798157e+02 7.35774696e-01]	[4.64843903e+02 8.70162048e+02 6.03375256e-01]	[4.16144531e+02 7.93269226e+02 6.52047694e-01]	[4.00678986e+02 7.88118225e+02 7.00283349e-01]	[4.26450592e+02 7.49672668e+02 5.91567636e-01]
[416.15167236 246.78993225 0.85815251]	[418.78179932 326.30670166 0.90138465]	[356.98345947 323.78561401 0.82233965]	[316.13049316 421.33084106 0.91453683]	[277.63101196 518.70471191 0.8851124 ]	[482.94995117 323.77008057 0.84295481]	[505.88421631 423.82348633 0.87978399]	[518.68383789 521.33856201 0.89924455]	[418.69830322 534.10351562 0.73465317]	[377.70285034 529.01672363 0.73247308]	[398.19750977 665.02758789 0.84356236]	[421.15228271 749.72753906 0.82943785]	[459.69470215 536.72540283 0.72775424]	[459.76779175 690.66931152 0.76614887]	[4.67420929e+02 8.54878723e+02 7.68194258e-01]	[400.73803711 234.0193634 0.97343445]	[426.35079956 233.98432922 0.89018536]	[380.30453491 236.62762451 0.94805366]	[446.87582397 236.65332031 0.91357923]	[4.62267609e+02 8.93269775e+02 7.74726808e-01]	[4.80341553e+02 8.90683289e+02 7.73913562e-01]	[4.64855011e+02 8.67673401e+02 6.15073264e-01]	[4.18605347e+02 7.93282776e+02 6.82387769e-01]	[4.00708893e+02 7.88169189e+02 7.27007866e-01]	[4.26392517e+02 7.49705322e+02 6.00597262e-01]
[416.12817383 244.237854 0.85584873]	[418.74969482 323.76782227 0.91132247]	[354.56436157 323.76223755 0.82040149]	[316.08535767 421.29180908 0.92215484]	[277.57217407 516.13696289 0.86991799]	[482.92404175 321.24581909 0.86045516]	[505.91827393 421.36392212 0.88740277]	[518.75372314 521.18548584 0.90273595]	[418.60476685 526.49212646 0.74026531]	[377.65219116 523.97155762 0.75328344]	[398.05795288 664.88476562 0.83483678]	[418.80288696 749.7477417 0.82194704]	[459.59259033 531.56939697 0.71539873]	[459.73669434 688.13214111 0.80751282]	[4.64944305e+02 8.52363342e+02 7.86578298e-01]	[400.73071289 233.96856689 0.97125483]	[423.91290283 233.93928528 0.88945925]	[380.28515625 236.56338501 0.96752971]	[444.42242432 236.62181091 0.92967004]	[4.62272827e+02 8.90720093e+02 7.83221245e-01]	[4.80354736e+02 8.85653076e+02 7.64317155e-01]	[4.62404541e+02 8.65056030e+02 6.27305269e-01]	[4.16149811e+02 7.93285461e+02 6.83299482e-01]	[4.00663483e+02 7.88166138e+02 7.35225320e-01]	[4.26410278e+02 7.49726257e+02 5.91702640e-01]
[416.12667847 241.63458252 0.87502193]	[418.73641968 321.26925659 0.92586684]	[354.52966309 321.29785156 0.82372808]	[316.03952026 421.27685547 0.9279049 ]	[275.13079834 513.56561279 0.8664608 ]	[482.92352295 321.15179443 0.87456775]	[505.91766357 421.24279785 0.89890081]	[518.74359131 518.74182129 0.88472128]	[418.6071167 523.96893311 0.75022799]	[377.64801025 523.88586426 0.76554173]	[395.61395264 664.85681152 0.83302772]	[421.17977905 749.73919678 0.82804644]	[459.60620117 528.98327637 0.7234602 ]	[459.73123169 688.02862549 0.81284487]	[4.64921326e+02 8.52296997e+02 7.88478553e-01]	[400.71029663 233.82803345 0.9548831 ]	[426.34851074 233.81193542 0.86829412]	[380.25512695 236.43595886 0.98050225]	[444.42254639 236.52770996 0.94837725]	[4.62264893e+02 8.88190125e+02 7.51941383e-01]	[4.80354126e+02 8.83059937e+02 7.39050090e-01]	[4.62395020e+02 8.59980713e+02 6.12702012e-01]	[4.16149536e+02 7.93323792e+02 6.88326359e-01]	[4.00666656e+02 7.88194458e+02 7.42478013e-01]	[4.28953003e+02 7.49734253e+02 5.80317378e-01]
[416.09442139 239.06401062 0.90033495]	[418.74954224 318.76220703 0.93824804]	[354.56152344 318.76242065 0.84936494]	[316.03564453 418.79772949 0.94143546]	[275.10824585 508.48175049 0.87818366]	[482.93386841 318.70126343 0.88242573]	[505.89807129 421.25271606 0.9040736 ]	[518.7286377 518.70532227 0.87707269]	[418.59658813 523.93127441 0.75736827]	[377.6461792 523.82910156 0.77297246]	[395.58267212 662.34918213 0.82334405]	[421.19586182 749.70574951 0.835199 ]	[457.22229004 526.51727295 0.72250956]	[459.73458862 685.52307129 0.80894399]	[4.64959442e+02 8.52249878e+02 7.84230232e-01]	[400.68310547 231.32777405 0.93631089]	[423.88613892 228.86694336 0.85476869]	[380.25280762 234.02052307 0.97705257]	[444.39486694 234.02801514 0.95197195]	[4.62289368e+02 8.85639099e+02 7.38706350e-01]	[4.82723663e+02 8.80504395e+02 7.31596708e-01]	[4.62416077e+02 8.57447327e+02 5.90044141e-01]	[4.16136993e+02 7.93352783e+02 6.94040895e-01]	[4.00651276e+02 7.88194641e+02 7.45457768e-01]	[4.28997345e+02 7.49715881e+02 5.87722898e-01]
[416.06494141 236.5541687 0.91542798]	[418.73971558 318.59725952 0.94136101]	[354.56283569 318.58120728 0.86068231]	[316.01486206 418.62084961 0.93271267]	[275.12887573 505.89627075 0.89591056]	[482.88684082 318.58850098 0.89130706]	[503.4574585 418.69641113 0.91728622]	[518.71289062 516.20733643 0.85739994]	[418.58398438 523.84960938 0.76041603]	[377.63372803 521.3414917 0.77372777]	[395.63275146 659.86322021 0.82207471]	[418.80065918 749.67303467 0.84783864]	[457.20202637 526.43701172 0.72968519]	[459.75857544 685.46496582 0.82090038]	[4.67415070e+02 8.47127930e+02 7.67713785e-01]	[400.67105103 226.26702881 0.91476899]	[423.85452271 223.73703003 0.84881639]	[380.27822876 233.88471985 0.94443476]	[444.38769531 233.879776 0.93457222]	[4.62384949e+02 8.75363220e+02 7.54795790e-01]	[4.82782288e+02 8.72810608e+02 7.71602035e-01]	[4.64834412e+02 8.52293884e+02 6.37376308e-01]	[4.18667603e+02 7.93354431e+02 6.99091733e-01]	[4.00726288e+02 7.90607117e+02 7.47687578e-01]	[4.26365051e+02 7.49698730e+02 6.37348413e-01]
[416.05474854 234.05168152 0.9162451 ]	[418.69955444 316.09368896 0.93821144]	[354.48989868 316.12088013 0.84232455]	[316.00250244 416.03829956 0.8955633 ]	[277.48416138 503.32553101 0.90920627]	[482.84448242 316.07775879 0.88757277]	[503.42340088 416.14196777 0.89752126]	[518.70007324 513.60626221 0.83935624]	[418.59896851 523.8102417 0.7656911 ]	[377.62863159 521.3034668 0.77242488]	[398.03637695 657.28686523 0.81730813]	[421.15835571 749.67297363 0.84403867]	[459.59411621 526.40332031 0.73618996]	[459.78320312 685.39855957 0.81681675]	[4.67430328e+02 8.42009888e+02 7.53467560e-01]	[400.65997314 218.6696167 0.92511821]	[423.86013794 218.64361572 0.85783178]	[380.25250244 231.34849548 0.90203685]	[444.38024902 231.37319946 0.90259445]	[4.64855408e+02 8.72807007e+02 8.00031543e-01]	[4.82869385e+02 8.70251648e+02 8.00474167e-01]	[4.64833923e+02 8.49804504e+02 6.55631959e-01]	[4.18629028e+02 7.93362610e+02 6.77174032e-01]	[4.00715942e+02 7.88233948e+02 7.30584502e-01]	[4.26404205e+02 7.49713562e+02 6.30276203e-01]
[416.04483032 233.86659241 0.89256376]	[418.70568848 315.94555664 0.93316567]	[354.46572876 313.53988647 0.81883651]	[315.95578003 408.46743774 0.85741442]	[277.50192261 500.74868774 0.91581845]	[482.87121582 315.91726685 0.86209083]	[503.38928223 413.55752563 0.87861747]	[516.22479248 508.46746826 0.84067255]	[418.59350586 521.22766113 0.7585119 ]	[377.58462524 518.71343994 0.74583089]	[398.08361816 652.12518311 0.8347367 ]	[421.19058228 749.56872559 0.83376884]	[459.64160156 521.37432861 0.74752808]	[459.82168579 680.32049561 0.80427206]	[4.67440430e+02 8.34334961e+02 7.65365601e-01]	[400.69021606 216.09405518 0.95585442]	[423.82678223 216.10580444 0.90317452]	[380.23931885 221.16113281 0.89268076]	[444.39505005 223.71379089 0.86598885]	[4.67408966e+02 8.70241943e+02 8.16203237e-01]	[4.85385162e+02 8.67641968e+02 7.98255086e-01]	[4.62404266e+02 8.47155884e+02 6.27413332e-01]	[4.18621368e+02 7.93306824e+02 6.56399488e-01]	[4.00729095e+02 7.88164612e+02 7.06513584e-01]	[4.26438629e+02 7.49631042e+02 6.13795638e-01]
[416.04818726 228.85098267 0.85918629]	[418.65585327 310.96340942 0.90496701]	[351.99514771 310.88235474 0.7920351 ]	[315.98019409 403.2928772 0.89338535]	[277.55981445 498.14361572 0.88573951]	[482.84295654 308.36090088 0.83245945]	[503.34088135 405.89172363 0.88333702]	[513.59356689 503.42956543 0.85453975]	[418.5899353 513.65014648 0.72868729]	[377.61114502 511.08074951 0.72437614]	[398.12750244 649.6449585 0.84424895]	[421.18911743 749.61260986 0.84915417]	[459.62042236 518.66888428 0.72095674]	[459.82693481 667.63635254 0.84538621]	[4.69997437e+02 8.31713013e+02 7.77024090e-01]	[400.68615723 213.56300354 0.97800589]	[423.82595825 215.88807678 0.91678876]	[380.21051025 216.15795898 0.95023549]	[444.39300537 218.57896423 0.90405792]	[4.64953308e+02 8.65104370e+02 7.64989257e-01]	[4.85372467e+02 8.59945190e+02 7.66396523e-01]	[4.64860870e+02 8.39458313e+02 5.86267829e-01]	[4.18695282e+02 7.93353699e+02 7.08414555e-01]	[4.00757874e+02 7.88235413e+02 7.45739341e-01]	[4.26430450e+02 7.49713379e+02 6.12603486e-01]
[416.06314087 221.11323547 0.86608851]	[418.64544678 300.77563477 0.91288114]	[352.0138855 300.74420166 0.81359196]	[316.01599121 400.70666504 0.92909974]	[277.61392212 490.53817749 0.86305994]	[482.8180542 300.68286133 0.87453997]	[503.29476929 400.76821899 0.92295492]	[508.53421021 500.8145752 0.88066405]	[418.57449341 508.47470093 0.72797006]	[377.6031189 505.96331787 0.72994977]	[398.19921875 649.58276367 0.86388648]	[421.17855835 749.63262939 0.86412489]	[459.60800171 511.04071045 0.71468866]	[462.18746948 664.9788208 0.85870928]	[4.69981506e+02 8.26587341e+02 7.64553547e-01]	[400.67785645 213.29196167 0.94995755]	[423.88201904 213.29867554 0.87748575]	[380.19213867 215.90681458 0.98933631]	[444.34365845 216.04673767 0.95409828]	[4.64858307e+02 8.54887024e+02 7.49253750e-01]	[4.82933167e+02 8.52295044e+02 7.70209551e-01]	[4.64896088e+02 8.31741394e+02 6.30789161e-01]	[4.18715668e+02 7.93299133e+02 7.84514785e-01]	[400.76150513 788.19158936 0.79690856]	[4.28950165e+02 7.52193298e+02 6.27871037e-01]
[416.03829956 216.04963684 0.91087329]	[418.61608887 298.05462646 0.93176639]	[351.99591064 298.0730896 0.83605015]	[316.01800537 398.13165283 0.93131888]	[277.6734314 485.48791504 0.86982983]	[482.76345825 298.02389526 0.89356011]	[503.28982544 398.15527344 0.9249723 ]	[508.53594971 495.6661377 0.83824122]	[418.65643311 503.42553711 0.7529453 ]	[377.68096924 503.36343384 0.75741655]	[398.22119141 646.98040771 0.89732784]	[421.15765381 749.64398193 0.87066472]	[459.66995239 505.93084717 0.73798352]	[462.2215271 659.89556885 0.83580565]	[4.75070526e+02 8.21443115e+02 7.39890516e-01]	[400.64880371 205.75500488 0.91632694]	[423.83114624 205.71711731 0.8538574 ]	[380.19314575 213.35797119 0.96122622]	[444.33258057 213.38232422 0.94100559]	[4.72538727e+02 8.52323608e+02 7.56697297e-01]	[4.90485535e+02 8.49744812e+02 7.71594882e-01]	[4.64939575e+02 8.29222839e+02 6.00673556e-01]	[4.18721649e+02 7.93309021e+02 7.89549232e-01]	[400.75830078 788.21862793 0.80555487]	[4.28936127e+02 7.52210083e+02 6.41081572e-01]
[416.03430176 213.44538879 0.90423238]	[418.55410767 295.47094727 0.91659594]	[349.44369507 295.51251221 0.81587785]	[316.02383423 390.51275635 0.8782441 ]	[277.70709229 482.83404541 0.90086287]	[480.32595825 295.41809082 0.86667037]	[503.28018188 392.9850769 0.8740595 ]	[508.5333252 485.43377686 0.83720744]	[418.68087769 500.8170166 0.77558619]	[377.68508911 500.77825928 0.76519215]	[398.2293396 644.48516846 0.89521229]	[421.1895752 749.7477417 0.85266638]	[459.67959595 503.27911377 0.75849837]	[462.23815918 647.15252686 0.86246735]	[4.72596405e+02 8.11216187e+02 7.70504057e-01]	[400.62744141 198.04096985 0.93958044]	[423.80276489 198.00344849 0.8902716 ]	[380.16738892 205.75506592 0.89926147]	[444.31530762 205.74919128 0.87903482]	[4.67484802e+02 8.47111145e+02 7.21014380e-01]	[4.87932648e+02 8.41978882e+02 7.35464573e-01]	[4.67444946e+02 8.16368103e+02 5.66738307e-01]	[4.18641022e+02 7.95819214e+02 7.66514719e-01]	[400.70751953 790.62145996 0.79968703]	[4.31513550e+02 7.54818726e+02 6.13144875e-01]
[416.01934814 210.82937622 0.86922932]	[418.54632568 292.89093018 0.88807726]	[349.3963623 290.44818115 0.78900206]	[316.01705933 382.81307983 0.89343697]	[277.72918701 480.17062378 0.89097065]	[480.36251831 287.84887695 0.837313 ]	[503.24771118 382.81521606 0.8879807 ]	[508.47467041 482.72860718 0.87668175]	[418.66098022 498.15881348 0.7457065 ]	[377.64135742 495.67028809 0.7311368 ]	[398.20407104 644.35369873 0.87766981]	[421.18490601 749.70129395 0.85580182]	[459.69680786 498.19577026 0.73812532]	[462.24606323 644.49182129 0.88318276]	[4.75129822e+02 8.06127930e+02 7.70308018e-01]	[400.65133667 195.4287262 0.97113687]	[423.77581787 195.42825317 0.92628515]	[380.14242554 198.08474731 0.93562233]	[444.32299805 198.09780884 0.89975983]	[4.75102692e+02 8.36925476e+02 7.05029964e-01]	[4.90570404e+02 8.31851562e+02 7.46325314e-01]	[4.67396637e+02 8.11186218e+02 6.30272627e-01]	[4.18738678e+02 7.93322571e+02 7.92143226e-01]	[400.77700806 790.60626221 0.81331444]	[4.31507141e+02 7.54764160e+02 5.98887563e-01]
[413.58834839 200.64675903 0.85209858]	[418.54486084 280.21038818 0.90004778]	[351.92837524 280.22479248 0.80139911]	[316.07144165 380.16055298 0.93510967]	[280.16497803 475.16226196 0.85235566]	[480.33282471 280.10546875 0.88233531]	[500.88711548 380.10409546 0.923567 ]	[508.47052002 477.67102051 0.86035752]	[418.72598267 493.06274414 0.73055416]	[377.69589233 493.05157471 0.72195739]	[398.18704224 641.8079834 0.85395443]	[421.26315308 749.70837402 0.84467274]	[459.75674438 493.06964111 0.72945929]	[462.29119873 641.87237549 0.85572195]	[4.77598053e+02 8.03526489e+02 7.56562531e-01]	[400.61264038 192.82316589 0.96422547]	[423.77264404 192.82185364 0.90340441]	[380.11392212 195.41252136 0.99145162]	[441.90628052 195.53393555 0.96496856]	[4.72522949e+02 8.34328247e+02 7.10035145e-01]	[4.88026245e+02 8.31729797e+02 7.55372643e-01]	[4.70030853e+02 8.08691223e+02 5.98627090e-01]	[4.18692993e+02 7.93279663e+02 7.65441000e-01]	[400.74642944 788.17596436 0.79367816]	[4.34084320e+02 7.57312134e+02 5.74617684e-01]
[413.56253052 195.5509491 0.89779955]	[416.15042114 277.5430603 0.91485971]	[349.36938477 277.63265991 0.81709081]	[316.06210327 377.65078735 0.93929195]	[280.19549561 472.52328491 0.83764213]	[480.2878418 275.11642456 0.89482123]	[503.2427063 375.04376221 0.89248013]	[511.00378418 467.48544312 0.81843716]	[418.72280884 487.92388916 0.73338795]	[377.70141602 485.44525146 0.72102004]	[398.17080688 634.16674805 0.847651 ]	[421.25204468 749.74603271 0.84179479]	[459.74411011 487.94665527 0.73201299]	[462.27523804 631.66522217 0.84120929]	[4.75161743e+02 7.93344299e+02 7.50147223e-01]	[398.25964355 187.72108459 0.91328651]	[421.36935425 185.22215271 0.87303478]	[377.73397827 192.88114929 0.98697537]	[441.82046509 192.84495544 0.96260595]	[4.72582947e+02 8.29256104e+02 7.08904266e-01]	[4.90536865e+02 8.29064880e+02 7.32720196e-01]	[4.69990906e+02 8.06045410e+02 5.81777453e-01]	[4.18683105e+02 7.93329224e+02 7.48975277e-01]	[4.00729523e+02 7.88224854e+02 7.78470874e-01]	[4.34064301e+02 7.59877563e+02 5.83470047e-01]
[413.52984619 192.94544983 0.90323853]	[416.10958862 274.96957397 0.90787286]	[346.8866272 275.05740356 0.81740153]	[316.0335083 375.08233643 0.91299212]	[280.22305298 464.93658447 0.85685575]	[480.24520874 274.8972168 0.87166607]	[503.24093628 367.38101196 0.87025893]	[511.01599121 462.27709961 0.85873896]	[418.76565552 482.77633667 0.7653423 ]	[380.1060791 482.77941895 0.75178987]	[398.18621826 629.09259033 0.86711186]	[421.25192261 749.70269775 0.84574741]	[459.75906372 482.7741394 0.75306332]	[462.30886841 626.55517578 0.86703157]	[4.77668640e+02 7.90705444e+02 7.90254235e-01]	[398.25384521 177.57487488 0.93360698]	[421.34091187 177.52949524 0.90811306]	[377.74362183 187.80091858 0.91436589]	[441.82876587 187.80335999 0.90267706]	[4.75086334e+02 8.29052856e+02 7.22371697e-01]	[4.90563354e+02 8.24025818e+02 7.31590748e-01]	[4.72538422e+02 7.95886963e+02 5.76133609e-01]	[4.18638824e+02 7.90733704e+02 7.53057182e-01]	[4.00705322e+02 7.88048889e+02 7.72467196e-01]	[4.34101288e+02 7.59897339e+02 5.94856322e-01]
[413.53121948 190.40049744 0.87279063]	[416.13632202 272.4631958 0.89273643]	[346.8449707 272.49078369 0.8024379 ]	[316.04330444 367.3840332 0.87424493]	[280.23086548 462.22885132 0.8848787 ]	[480.30392456 269.86517334 0.84043765]	[500.89624023 362.23858643 0.89529485]	[511.0307312 459.65957642 0.86613047]	[418.75479126 480.21176147 0.76018506]	[380.10076904 480.22323608 0.74630541]	[398.24380493 626.52282715 0.89498073]	[421.25259399 749.68768311 0.84978986]	[459.74691772 480.20291138 0.74900556]	[462.35229492 624.01965332 0.87199974]	[477.677948 788.13354492 0.796444 ]	[398.26629639 174.98368835 0.96008521]	[421.35357666 174.97711182 0.93845195]	[377.74969482 180.0710144 0.92249399]	[441.8755188 180.12017822 0.89226139]	[4.75107727e+02 8.24087524e+02 6.94834054e-01]	[4.93065796e+02 8.18918945e+02 7.05352485e-01]	[4.70006287e+02 7.90818298e+02 6.05423868e-01]	[4.18677124e+02 7.90675537e+02 7.46751189e-01]	[4.00731018e+02 7.85595947e+02 7.65052557e-01]	[4.34079681e+02 7.59887817e+02 6.00098193e-01]
[413.52896118 185.19618225 0.83998543]	[416.14102173 267.26754761 0.86310118]	[346.86813354 267.34255981 0.78127712]	[316.07580566 362.26150513 0.90340602]	[282.69683838 459.68682861 0.87174243]	[480.31414795 259.72808838 0.86615211]	[500.88272095 357.22119141 0.92321432]	[513.58679199 454.55786133 0.81687754]	[418.74014282 475.11978149 0.72824371]	[377.73745728 475.14529419 0.71840173]	[398.22994995 626.44219971 0.90084684]	[421.21658325 749.7543335 0.84492862]	[459.74664307 475.0977478 0.72597766]	[462.37240601 621.40161133 0.8535592 ]	[477.74203491 785.48773193 0.78953654]	[398.26651001 172.4344635 0.9685092 ]	[421.34234619 172.4382782 0.94797575]	[377.7383728 175.06307983 0.97407991]	[441.82192993 177.49801636 0.93311763]	[4.72555481e+02 8.16401428e+02 6.87560737e-01]	[4.90544922e+02 8.13771484e+02 7.17056990e-01]	[4.75076569e+02 7.90607971e+02 6.35529280e-01]	[4.18757233e+02 7.90740784e+02 7.45154619e-01]	[4.00776031e+02 7.88079102e+02 7.67844737e-01]	[4.31550751e+02 7.62430176e+02 5.97417951e-01]
[413.55728149 177.58612061 0.8708117 ]	[416.16094971 259.6005249 0.90332413]	[349.42071533 259.68624878 0.80081582]	[316.09799194 359.76293945 0.93122429]	[285.29547119 454.64804077 0.82326078]	[480.27819824 257.10705566 0.8976745 ]	[500.90444946 356.96777344 0.90642744]	[516.13891602 446.89685059 0.83061993]	[421.17105103 472.55493164 0.72291225]	[380.15682983 472.58102417 0.71193999]	[398.27108765 624.01116943 0.89536798]	[421.20178223 749.7131958 0.85877931]	[459.8475647 472.53079224 0.72007912]	[462.43533325 616.27331543 0.81928325]	[4.77685791e+02 7.75358459e+02 7.74016201e-01]	[398.27017212 169.85627747 0.94404292]	[421.37567139 169.84550476 0.89999074]	[377.73895264 174.8351593 1.00181448]	[441.80404663 174.87480164 0.98006654]	[4.70033722e+02 8.11293335e+02 7.24794626e-01]	[4.88015656e+02 8.08751709e+02 7.45933414e-01]	[4.75077576e+02 7.88088135e+02 6.41976535e-01]	[4.21183990e+02 7.88199829e+02 7.40662277e-01]	[4.00799591e+02 7.85528564e+02 7.53864348e-01]	[4.31480042e+02 7.62430115e+02 5.90021193e-01]
[413.54177856 175.01156616 0.90079361]	[416.1262207 257.00997925 0.9147898 ]	[349.381073 257.12997437 0.81676704]	[316.12689209 357.2036438 0.9446336 ]	[287.84790039 454.55480957 0.8156839 ]	[480.24255371 254.55036926 0.89845634]	[503.25106812 352.00543213 0.88511354]	[518.64324951 441.88827515 0.86767375]	[421.18505859 467.43255615 0.73008662]	[380.16348267 467.45440674 0.71254843]	[400.68203735 623.88500977 0.88375151]	[421.17352295 749.72338867 0.86166418]	[462.19833374 464.9367981 0.72892898]	[464.85031128 613.64508057 0.80828553]	[477.61782837 770.18676758 0.80448788]	[398.24215698 167.19273376 0.91207969]	[421.34249878 164.68547058 0.87592769]	[377.69631958 172.3710022 0.99744892]	[441.77233887 172.28955078 0.96094894]	[4.69985779e+02 8.08557495e+02 7.53477931e-01]	[4.87997559e+02 8.03558167e+02 7.35502005e-01]	[4.72521423e+02 7.77909119e+02 6.04401171e-01]	[4.21249420e+02 7.90633484e+02 7.49114335e-01]	[4.00849762e+02 7.85603577e+02 7.49757290e-01]	[4.28923370e+02 7.59950928e+02 6.06482804e-01]
[413.57800293 172.44680786 0.91112435]	[416.13766479 254.4985199 0.91551733]	[349.42910767 256.96054077 0.81896251]	[316.1239624 356.98669434 0.92410165]	[290.37744141 449.43023682 0.8162477 ]	[480.24493408 254.4058075 0.88250303]	[503.26086426 349.40426636 0.87390679]	[518.67199707 441.7432251 0.88492417]	[421.17160034 462.31362915 0.74991763]	[380.16845703 462.34423828 0.73369038]	[400.7456665 621.39880371 0.86470598]	[421.17028809 749.74121094 0.85684323]	[462.19250488 462.26171875 0.74767053]	[464.86437988 608.53521729 0.82467479]	[477.61721802 767.58032227 0.81006086]	[398.27087402 157.11181641 0.92305046]	[421.36727905 157.03961182 0.89079201]	[377.71337891 169.82597351 0.94235402]	[441.79922485 169.75184631 0.91111445]	[4.64942322e+02 8.03513062e+02 7.58334816e-01]	[4.85479492e+02 7.98393799e+02 7.30282009e-01]	[4.72589661e+02 7.72772644e+02 6.34899616e-01]	[4.21250122e+02 7.90677124e+02 7.82654285e-01]	[4.03250793e+02 7.88064148e+02 7.76976943e-01]	[4.26441711e+02 7.62479370e+02 6.18720293e-01]
[416.03143311 172.30683899 0.89441925]	[416.16278076 254.38386536 0.90840745]	[349.43539429 254.45947266 0.81243348]	[316.16760254 351.96096802 0.88990343]	[290.43652344 444.34344482 0.84696573]	[480.26602173 251.88362122 0.85912442]	[503.24050903 344.25949097 0.87843531]	[516.20123291 439.23254395 0.87702775]	[421.17672729 459.79977417 0.75641847]	[380.19076538 462.27166748 0.74471104]	[400.77209473 621.27026367 0.84838825]	[421.19223022 749.67736816 0.87287682]	[459.84729004 459.74450684 0.75403291]	[464.84527588 606.00268555 0.84562141]	[475.15737915 765.05914307 0.80019999]	[400.63311768 154.57069397 0.94731688]	[421.40713501 154.53645325 0.91495246]	[380.10552979 164.67195129 0.90150905]	[441.87200928 162.17947388 0.88408011]	[4.64936951e+02 7.95872803e+02 7.66774237e-01]	[4.85453125e+02 7.93266357e+02 7.56151080e-01]	[4.69991333e+02 7.70273987e+02 6.66374505e-01]	[421.17480469 790.69519043 0.81323922]	[400.82324219 788.05407715 0.79889154]	[4.28931000e+02 7.62433899e+02 6.33588493e-01]
[416.052948 169.85896301 0.88347435]	[418.55212402 251.93739319 0.90545279]	[349.4480896 251.95429993 0.80151737]	[318.5241394 344.30682373 0.88889712]	[292.91705322 441.73834229 0.88329506]	[480.31652832 249.35379028 0.84928638]	[503.23049927 341.70846558 0.90058118]	[516.19592285 439.08618164 0.86479986]	[421.21984863 459.70803833 0.7552281 ]	[380.22348022 459.79107666 0.74596733]	[400.81710815 616.25762939 0.83251297]	[421.22546387 749.66503906 0.88140339]	[462.21990967 459.63845825 0.74701083]	[462.44622803 603.50708008 0.85027039]	[475.14959717 759.8928833 0.78462547]	[400.6645813 154.45832825 0.96206594]	[423.79220581 154.45666504 0.92406166]	[380.11706543 159.5381012 0.92107856]	[441.9203186 159.57937622 0.88422233]	[462.3531189 793.33959961 0.80155158]	[4.82886108e+02 7.90756592e+02 7.81092823e-01]	[4.72572479e+02 7.70065918e+02 6.73330367e-01]	[418.7684021 790.65338135 0.82883066]	[400.80633545 785.60845947 0.80831379]	[4.28973083e+02 7.62433594e+02 6.51813149e-01]
[416.090271 169.73260498 0.87440354]	[418.55880737 251.8603363 0.89442599]	[349.43737793 251.84768677 0.7942965 ]	[318.51309204 341.77651978 0.90232885]	[292.91519165 439.24798584 0.87888914]	[480.34197998 246.80082703 0.84772462]	[500.90701294 339.25326538 0.91486114]	[516.1451416 436.61795044 0.84884197]	[421.24429321 457.16513062 0.74002326]	[380.27426147 459.6836853 0.73034626]	[400.81143188 613.68817139 0.82864857]	[421.24142456 749.59552002 0.88284189]	[462.21618652 454.62997437 0.73238105]	[462.43374634 603.45397949 0.85337144]	[475.08480835 754.74334717 0.78536749]	[400.69085693 154.36283875 0.97468674]	[423.83694458 154.34126282 0.92405826]	[380.15023804 157.06436157 0.93466818]	[444.29995728 157.03239441 0.90154302]	[462.33718872 790.79199219 0.82641256]	[482.86016846 790.60321045 0.79730034]	[4.72542938e+02 7.67570740e+02 6.66790128e-01]	[418.76522827 790.6126709 0.82047707]	[400.80697632 785.54034424 0.79099262]	[4.28997162e+02 7.57387756e+02 6.63174927e-01]
[416.12295532 167.22042847 0.8635664 ]	[418.56170654 249.3742981 0.8877303 ]	[351.92941284 249.33294678 0.7871564 ]	[318.51730347 341.68377686 0.9115777 ]	[292.90270996 439.15182495 0.87038344]	[480.32983398 244.28488159 0.85002661]	[500.86361694 339.18716431 0.92266905]	[513.62469482 436.57583618 0.83483654]	[421.28393555 457.11660767 0.72930825]	[380.31262207 457.20410156 0.7150296 ]	[400.81182861 613.64318848 0.83006203]	[421.24282837 749.57061768 0.8838464 ]	[462.24850464 454.58535767 0.72455794]	[462.43850708 603.47277832 0.85255325]	[475.1187439 752.23242188 0.79806608]	[400.6998291 151.96641541 0.97702241]	[423.88949585 151.94055176 0.90607417]	[380.17303467 156.97244263 0.95797735]	[444.3392334 156.974823 0.91205233]	[462.37304688 790.73400879 0.80852979]	[4.82886719e+02 7.88177795e+02 7.66983986e-01]	[4.72547363e+02 7.65086182e+02 6.46963298e-01]	[418.77978516 790.60949707 0.81742024]	[4.00808014e+02 7.85540100e+02 7.85495698e-01]	[4.28992676e+02 7.54850830e+02 6.77043676e-01]
[418.54135132 164.71583557 0.86473209]	[418.5765686 246.82894897 0.88370293]	[351.95324707 246.76991272 0.78672701]	[318.53076172 339.26055908 0.91769993]	[290.40686035 439.0802002 0.84824884]	[480.33673096 244.21913147 0.85706776]	[500.82254028 339.15350342 0.92232275]	[513.59368896 436.55142212 0.82931018]	[421.27154541 454.64123535 0.72920418]	[380.31765747 457.19473267 0.71460563]	[400.81652832 611.16436768 0.83318853]	[421.21429443 749.59490967 0.88638842]	[462.22140503 452.07217407 0.72488236]	[462.44558716 603.45605469 0.86010426]	[475.14956665 749.66833496 0.81514841]	[400.74685669 151.93119812 0.97237897]	[426.36392212 151.88908386 0.89470571]	[380.21792603 154.5629425 0.97421682]	[444.37411499 154.56762695 0.92531544]	[464.88769531 788.15679932 0.81348598]	[4.85410492e+02 7.85543945e+02 7.49016643e-01]	[4.72536102e+02 7.62450806e+02 6.19415998e-01]	[418.78082275 790.60522461 0.84748697]	[400.81396484 785.56054688 0.81318092]	[4.28971039e+02 7.54849976e+02 7.00730026e-01]
[418.57705688 162.17555237 0.86428916]	[418.59234619 246.79353333 0.88909948]	[351.96484375 244.26068115 0.78651512]	[318.52368164 339.22558594 0.92165375]	[290.36730957 436.6569519 0.84359533]	[480.37097168 244.2197876 0.85529953]	[500.78894043 339.15310669 0.92379314]	[511.05349731 434.11639404 0.83172339]	[421.25634766 454.62756348 0.73292893]	[380.31149292 457.19058228 0.71888214]	[400.80249023 611.16186523 0.83585209]	[421.24334717 749.56512451 0.88810605]	[462.19210815 452.04803467 0.72943056]	[462.44015503 603.43707275 0.86543381]	[475.17520142 749.57727051 0.82575953]	[400.78103638 151.88722229 0.95986915]	[426.40109253 151.85394287 0.88725662]	[380.26229858 154.52740479 0.9804185 ]	[444.38641357 154.55262756 0.92958045]	[464.92727661 785.6072998 0.80215728]	[4.85394989e+02 7.80478027e+02 7.41066217e-01]	[4.72544800e+02 7.57318176e+02 6.22436941e-01]	[421.15878296 788.22277832 0.86254013]	[400.82574463 785.5489502 0.82449049]	[4.31468109e+02 7.54820862e+02 7.05499947e-01]
[418.64611816 162.14437866 0.87437725]	[418.6071167 246.75325012 0.89319819]	[351.96899414 244.22520447 0.78926617]	[316.17507935 339.28463745 0.90815061]	[287.85064697 436.61453247 0.83261716]	[482.73562622 244.1978302 0.85935885]	[500.77481079 339.1545105 0.92246842]	[508.50698853 436.56442261 0.84353143]	[421.2562561 454.59924316 0.72886562]	[380.30007935 457.1505127 0.7112425 ]	[400.80722046 611.14324951 0.83637965]	[421.26358032 749.57208252 0.88271594]	[462.19567871 452.02279663 0.72738951]	[462.447052 603.44177246 0.86712557]	[477.64883423 749.61914062 0.81733418]	[400.8414917 151.86242676 0.93980294]	[428.93313599 151.84326172 0.87863886]	[380.30050659 154.49142456 0.98155046]	[444.41467285 154.56361389 0.9231115 ]	[4.69957489e+02 7.88016113e+02 7.52558708e-01]	[4.87993011e+02 7.82952209e+02 6.93363249e-01]	[4.70030945e+02 7.59883362e+02 6.13888204e-01]	[421.22772217 788.20159912 0.85578889]	[403.25564575 785.54058838 0.81465966]	[4.31491547e+02 7.54829956e+02 6.90774679e-01]
[418.73654175 162.10012817 0.88266307]	[418.61221313 244.25085449 0.89528638]	[352.00183105 241.71957397 0.79656774]	[316.18151855 339.20043945 0.91899025]	[287.84170532 434.1171875 0.81962478]	[482.74343872 241.73449707 0.85988075]	[500.73770142 339.15505981 0.91472059]	[508.45404053 436.5894165 0.85013247]	[421.24862671 454.57577515 0.72644216]	[380.28826904 457.10690308 0.70485228]	[400.7828064 611.10125732 0.8419584 ]	[421.25714111 749.58337402 0.87894052]	[462.19482422 452.01599121 0.72465998]	[464.82312012 603.43536377 0.86732531]	[477.68713379 749.57116699 0.82981515]	[403.30273438 151.81288147 0.91630745]	[431.51800537 151.81581116 0.87063074]	[380.35647583 154.46463013 0.97339451]	[446.87869263 154.54812622 0.91443884]	[4.69956757e+02 7.82989319e+02 6.99616194e-01]	[4.87942169e+02 7.75323425e+02 6.77532434e-01]	[4.72575836e+02 7.57375366e+02 6.19296670e-01]	[421.19354248 788.12683105 0.84171319]	[400.84490967 783.03338623 0.80329984]	[4.31478699e+02 7.57321472e+02 6.78073645e-01]
[418.78942871 159.59603882 0.88901728]	[418.61029053 244.20698547 0.89791852]	[352.00320435 241.65060425 0.80356282]	[316.16571045 339.18466187 0.92415112]	[287.81640625 434.08050537 0.81832588]	[482.74942017 244.18917847 0.85902524]	[500.70675659 339.11691284 0.913508 ]	[505.98397827 434.12219238 0.84875542]	[421.18640137 452.06835938 0.72241795]	[380.22033691 454.63894653 0.70836526]	[400.77960205 611.14019775 0.83233219]	[421.20849609 749.6137085 0.87803668]	[459.81088257 449.49328613 0.72033191]	[464.84466553 603.45147705 0.85945338]	[477.71136475 747.12359619 0.82475197]	[403.37716675 151.7693634 0.90310985]	[434.02670288 151.79016113 0.87115091]	[382.76055908 154.42961121 0.97105306]	[446.92382812 154.53269958 0.90980762]	[4.67463226e+02 7.83019958e+02 6.97577655e-01]	[4.85472473e+02 7.75338806e+02 6.76088095e-01]	[4.75090851e+02 7.54769836e+02 6.27521217e-01]	[421.20687866 788.13928223 0.8639161 ]	[400.83621216 785.49713135 0.82694989]	[4.28955383e+02 7.57331299e+02 6.82942271e-01]
[421.13549805 159.57328796 0.89204842]	[418.62451172 244.18296814 0.90112716]	[354.45425415 239.19308472 0.81140381]	[316.1348877 339.18927002 0.9251101 ]	[285.31607056 434.06793213 0.81817269]	[482.75741577 244.19351196 0.8586148 ]	[500.68139648 339.11685181 0.90798724]	[505.94042969 436.54550171 0.85665387]	[421.17773438 454.56671143 0.72097361]	[380.2255249 457.1078186 0.70633882]	[400.77200317 613.64245605 0.82866198]	[421.16217041 749.63226318 0.8768549 ]	[459.79550171 452.0043335 0.71769542]	[464.87191772 603.50244141 0.84691691]	[477.72109985 747.03771973 0.82190973]	[405.8414917 151.74597168 0.892959 ]	[434.06542969 151.78591919 0.87626904]	[382.80374146 154.40116882 0.96378338]	[446.95425415 154.54844666 0.90286636]	[4.67419525e+02 7.82960449e+02 6.85532868e-01]	[4.85426849e+02 7.75281189e+02 6.82042003e-01]	[4.77618164e+02 7.52234802e+02 6.31019711e-01]	[421.24752808 788.10662842 0.86139458]	[403.24453735 785.50006104 0.81762367]	[4.26424103e+02 7.57367432e+02 6.86128676e-01]
[421.16210938 159.5783844 0.8924585 ]	[418.62844849 244.18331909 0.9008171 ]	[354.45733643 239.19877625 0.81145847]	[316.13034058 339.16986084 0.92901373]	[285.28237915 434.0765686 0.82025284]	[482.75656128 244.19985962 0.85889596]	[500.67547607 339.15853882 0.90318668]	[505.90505981 436.57183838 0.86869299]	[421.20584106 454.574646 0.7187258 ]	[380.24197388 457.11175537 0.70237023]	[400.76318359 613.65509033 0.82782423]	[421.14105225 749.65802002 0.87059122]	[459.82107544 452.01315308 0.71706444]	[464.86050415 605.88861084 0.84537458]	[477.71432495 746.99316406 0.81289077]	[405.88537598 151.74214172 0.88710022]	[434.10281372 151.78720093 0.87912089]	[382.83947754 154.40960693 0.95717227]	[446.97961426 154.55641174 0.90008593]	[4.69998718e+02 7.80389954e+02 6.70252562e-01]	[4.85484955e+02 7.72746277e+02 6.90014064e-01]	[4.75157623e+02 7.52195496e+02 6.27608716e-01]	[421.23449707 788.11785889 0.85391998]	[400.8531189 785.52105713 0.81180465]	[4.26406311e+02 7.57394592e+02 6.86810553e-01]
[421.16174316 159.57913208 0.89212883]	[418.62841797 244.18333435 0.90115547]	[354.46121216 239.19372559 0.81314605]	[316.13256836 339.15988159 0.92918289]	[285.28320312 434.08132935 0.82085079]	[482.75363159 244.20678711 0.85855925]	[500.67666626 339.15966797 0.90384263]	[505.90481567 436.57235718 0.8688823 ]	[421.20513916 452.06362915 0.71667057]	[380.23550415 454.63314819 0.70116949]	[400.75814819 611.16693115 0.82795721]	[421.13928223 749.64941406 0.87181187]	[459.82180786 449.49453735 0.71500272]	[464.84866333 603.49713135 0.84921229]	[477.71203613 746.98345947 0.81207144]	[405.88464355 151.74240112 0.88742876]	[434.10308838 151.78842163 0.87929499]	[382.84008789 154.40971375 0.95630789]	[446.98236084 154.55914307 0.89972365]	[4.69997284e+02 7.77906311e+02 6.73414469e-01]	[4.85479065e+02 7.72736267e+02 6.93733335e-01]	[4.75161652e+02 7.52183716e+02 6.28884554e-01]	[421.23751831 788.11248779 0.85301965]	[400.85409546 785.51525879 0.8108995 ]	[4.26407776e+02 7.57380310e+02 6.87353492e-01]
[421.18112183 159.60342407 0.89010483]	[418.63192749 241.72312927 0.90212774]	[354.48449707 239.17295837 0.82082415]	[316.13876343 339.12637329 0.9308176 ]	[285.27679443 434.07800293 0.82069278]	[482.75167847 244.22309875 0.85817909]	[500.66223145 339.22460938 0.89275301]	[505.87750244 436.60836792 0.87967062]	[421.20401001 454.62265015 0.71994728]	[380.24462891 457.14483643 0.70402569]	[400.7467041 613.70233154 0.82916397]	[418.76687622 749.69799805 0.86377221]	[459.81454468 454.55255127 0.71754134]	[464.9052124 605.94055176 0.83907729]	[477.73980713 747.04504395 0.8271845 ]	[408.38061523 151.74223328 0.88336265]	[436.54632568 151.80657959 0.88487452]	[382.8656311 154.39167786 0.95169491]	[449.44833374 154.56658936 0.89812684]	[4.72556793e+02 7.80389160e+02 6.76843703e-01]	[4.87967560e+02 7.72738708e+02 7.01263309e-01]	[4.77633881e+02 7.52226135e+02 6.30515635e-01]	[421.23901367 788.07012939 0.83745277]	[400.85159302 785.48425293 0.7970674 ]	[4.23905853e+02 7.59939453e+02 6.92873895e-01]
[421.20431519 159.62150574 0.88816988]	[418.62991333 241.72201538 0.90181363]	[354.47824097 239.17127991 0.82031119]	[316.1416626 339.12771606 0.93021798]	[285.27420044 434.08547974 0.82050371]	[482.75592041 244.22570801 0.85752141]	[500.64801025 339.21957397 0.89051324]	[503.50195312 436.59619141 0.87750554]	[421.20288086 454.5809021 0.71853971]	[380.25061035 454.63412476 0.69810921]	[400.73410034 611.14758301 0.83297539]	[418.73904419 749.69934082 0.8623755 ]	[459.80200195 452.04144287 0.71600717]	[464.93029785 603.51287842 0.828655 ]	[477.73614502 747.03613281 0.82699955]	[408.4468689 151.74415588 0.88332331]	[436.57553101 151.82484436 0.89177585]	[385.30651855 154.37141418 0.94609445]	[449.46191406 154.56939697 0.89827132]	[4.77616058e+02 7.80420166e+02 6.94900930e-01]	[4.90549530e+02 7.72742920e+02 7.05293953e-01]	[4.75123291e+02 7.52199829e+02 6.15226090e-01]	[421.24328613 788.05792236 0.82737833]	[400.84671021 783.04022217 0.79084784]	[4.23872101e+02 7.59954651e+02 6.97265089e-01]
[421.21173096 162.09352112 0.88696092]	[418.62124634 241.71870422 0.90014869]	[354.46795654 239.16140747 0.82001495]	[316.14077759 339.14437866 0.93091118]	[285.32647705 434.06677246 0.81826848]	[482.74728394 244.24430847 0.85683203]	[500.63378906 339.21368408 0.88719606]	[503.47891235 436.59759521 0.88203263]	[421.22399902 454.59448242 0.71935821]	[380.27078247 457.1053772 0.69783878]	[400.73446655 611.14971924 0.82786936]	[418.72177124 749.69952393 0.856345 ]	[459.82037354 452.05422974 0.71977359]	[467.41064453 605.95739746 0.82122034]	[477.73016357 747.08178711 0.82393926]	[408.46252441 151.75469971 0.88542211]	[436.58843994 151.83970642 0.8947382 ]	[385.30523682 154.36911011 0.94784403]	[449.47351074 154.57461548 0.89556324]	[4.77706360e+02 7.83028076e+02 7.14338899e-01]	[4.93132782e+02 7.75282043e+02 7.03028679e-01]	[4.72585236e+02 7.52258362e+02 6.07831180e-01]	[421.22213745 788.08789062 0.83035743]	[400.84524536 785.49395752 0.78947759]	[4.23846832e+02 7.59949158e+02 6.93353653e-01]
[421.21777344 162.10166931 0.88684279]	[418.62051392 241.7263031 0.8995254 ]	[354.46322632 239.17398071 0.81712008]	[316.13525391 339.18191528 0.92710227]	[287.82315063 434.06420898 0.81780338]	[482.74591064 244.24559021 0.85601783]	[500.6421814 339.23233032 0.88981265]	[503.50350952 436.58041382 0.87534374]	[421.23971558 454.60498047 0.71810985]	[380.28100586 457.11660767 0.69645381]	[400.74319458 611.16680908 0.82798421]	[418.72613525 749.67572021 0.85924679]	[459.83816528 452.0664978 0.71729279]	[467.41693115 605.96472168 0.8233906 ]	[480.11593628 747.08660889 0.8303318 ]	[408.47012329 151.76428223 0.88590598]	[436.58981323 151.84411621 0.89588785]	[385.30993652 154.38302612 0.94762623]	[449.47653198 154.57873535 0.89268786]	[4.77731201e+02 7.82950317e+02 7.19833791e-01]	[4.95625031e+02 7.72781372e+02 7.13923931e-01]	[4.75093658e+02 7.52272522e+02 6.08904183e-01]	[421.21630859 788.07617188 0.82617468]	[4.00850067e+02 7.85481140e+02 7.82113969e-01]	[4.23853638e+02 7.59916199e+02 6.89483523e-01]
[421.21844482 162.11772156 0.88518602]	[418.61758423 241.730896 0.89895725]	[354.45098877 239.20384216 0.81117564]	[316.15509033 339.18209839 0.92540723]	[287.83746338 434.07891846 0.82135355]	[482.74200439 244.22026062 0.85881782]	[500.64343262 339.20422363 0.89222223]	[505.88491821 434.12091064 0.8646602 ]	[421.25714111 454.60656738 0.72039884]	[380.28549194 457.1171875 0.69755167]	[400.72479248 611.16033936 0.82978785]	[418.73364258 749.66381836 0.86188817]	[462.1890564 452.06518555 0.71947622]	[467.44207764 605.98468018 0.81976521]	[477.69274902 747.14355469 0.81990159]	[408.45916748 151.78411865 0.8877995 ]	[436.58111572 151.84928894 0.89657348]	[385.30740356 154.4065094 0.9481343 ]	[449.46157837 154.57969666 0.89166808]	[4.80222931e+02 7.83035034e+02 7.47365713e-01]	[4.98192230e+02 7.75277405e+02 7.28000402e-01]	[4.69953125e+02 7.54806763e+02 6.05920076e-01]	[421.2053833 788.16851807 0.85097933]	[400.8427124 785.58850098 0.80246145]	[4.23853821e+02 7.59895813e+02 6.97715521e-01]
[421.21969604 162.1255188 0.88337797]	[418.63110352 244.19981384 0.89939731]	[354.45462036 241.64135742 0.8086704 ]	[316.17926025 339.18493652 0.9231416 ]	[287.88299561 434.09039307 0.81932807]	[482.74539185 244.22982788 0.85708004]	[500.64437866 339.20355225 0.89347821]	[505.89981079 434.11227417 0.86337847]	[421.25732422 454.58789062 0.71861267]	[380.28500366 454.64251709 0.6944949 ]	[400.72766113 611.13574219 0.83116138]	[418.73602295 749.66113281 0.86141855]	[462.18710327 452.04727173 0.71879196]	[467.42300415 605.9631958 0.82433146]	[477.65991211 747.17071533 0.81480742]	[408.44866943 151.80235291 0.88986379]	[436.56976318 151.85002136 0.89420271]	[385.30041504 154.42153931 0.94891763]	[449.44772339 154.56956482 0.89500099]	[4.80288513e+02 7.85574951e+02 7.76159883e-01]	[4.98262329e+02 7.75360352e+02 7.38067746e-01]	[4.67405914e+02 7.57314819e+02 6.23953581e-01]	[421.21578979 788.17889404 0.85658783]	[400.85449219 785.60687256 0.80449748]	[4.23845795e+02 7.59893494e+02 7.02180624e-01]
[421.21878052 162.12413025 0.8837676 ]	[418.6423645 244.21191406 0.89990401]	[354.4569397 241.64222717 0.80865377]	[318.53289795 339.18231201 0.92858946]	[290.3916626 436.54733276 0.82996881]	[482.7645874 244.24568176 0.85563153]	[500.67456055 339.21115112 0.9003067 ]	[505.91421509 434.09494019 0.85931236]	[421.28610229 452.06863403 0.71495873]	[380.3218689 454.59716797 0.68853754]	[400.71865845 611.13421631 0.83207417]	[418.72396851 749.66882324 0.86087555]	[462.20068359 452.01269531 0.71839839]	[467.42559814 605.9743042 0.8225739 ]	[477.68539429 749.56225586 0.81740618]	[408.44180298 151.80181885 0.89022046]	[436.56958008 151.84742737 0.89374542]	[385.29388428 154.42601013 0.94856828]	[449.4437561 154.56990051 0.89444697]	[4.80303680e+02 7.85588867e+02 7.79635787e-01]	[5.00681793e+02 7.77835632e+02 7.46094108e-01]	[4.67436646e+02 7.57350647e+02 6.13754928e-01]	[421.21728516 788.18164062 0.86380708]	[403.24557495 788.00836182 0.81053704]	[4.23836609e+02 7.59913879e+02 7.04257011e-01]
[421.21783447 162.11331177 0.88497394]	[418.66299438 244.21696472 0.90318364]	[354.46585083 241.64295959 0.80894905]	[318.55545044 339.20846558 0.92551535]	[292.90112305 434.11325073 0.83840638]	[482.78051758 244.235672 0.85729128]	[500.697052 339.19726562 0.90350974]	[505.92556763 434.11462402 0.86150879]	[421.27963257 452.04714966 0.71431053]	[380.30596924 454.57730103 0.68745697]	[400.72399902 611.13677979 0.83208358]	[418.72268677 749.67218018 0.85892552]	[462.20080566 449.4992981 0.71665478]	[467.41192627 605.95123291 0.82627505]	[477.71560669 749.57287598 0.82004625]	[408.43307495 151.79426575 0.88967878]	[436.57177734 151.8399353 0.89373958]	[382.87579346 154.42175293 0.95184499]	[449.43765259 154.56336975 0.89549613]	[4.80295898e+02 7.85607361e+02 7.75578499e-01]	[5.00676666e+02 7.77858948e+02 7.41821885e-01]	[4.67485413e+02 7.59868225e+02 5.99482954e-01]	[421.21511841 788.17407227 0.85080373]	[400.85794067 785.6060791 0.80360883]	[4.23832214e+02 7.59917664e+02 7.00772643e-01]
[421.23074341 162.11231995 0.88626087]	[418.68640137 244.19647217 0.90553111]	[354.48217773 241.63549805 0.81235313]	[318.57885742 339.17001343 0.92890209]	[292.9987793 434.08270264 0.84953755]	[482.7961731 244.19444275 0.8598274 ]	[500.70602417 339.17337036 0.90405393]	[505.94302368 436.5617981 0.86637074]	[421.33023071 454.58905029 0.72148192]	[380.34368896 454.62286377 0.69017464]	[400.7406311 613.67462158 0.83019304]	[418.70523071 749.67803955 0.85964888]	[462.25961304 452.0710144 0.72357798]	[467.40078735 605.99816895 0.82356662]	[477.73327637 749.59002686 0.82189769]	[408.4597168 151.79585266 0.88927627]	[436.58053589 151.83879089 0.89636755]	[385.31274414 154.42747498 0.94593453]	[449.44085693 154.54640198 0.89285243]	[4.80287354e+02 7.88005981e+02 7.70311832e-01]	[5.00683228e+02 7.77883545e+02 7.37475872e-01]	[4.69995422e+02 7.59912292e+02 5.95977366e-01]	[421.22122192 788.13427734 0.84242475]	[400.8605957 785.56817627 0.79984975]	[4.23808899e+02 7.59938354e+02 6.95747197e-01]
[421.23684692 162.11756897 0.88681555]	[418.68344116 244.19471741 0.90488845]	[354.47195435 241.64479065 0.80987841]	[318.61541748 339.16397095 0.92392683]	[295.41638184 434.09536743 0.85742551]	[482.80062866 244.19599915 0.85911107]	[500.70144653 339.19216919 0.90117371]	[505.94366455 436.5491333 0.86361378]	[421.32852173 454.58297729 0.72048944]	[380.33810425 454.62481689 0.69225538]	[400.73071289 613.69067383 0.82769525]	[418.70877075 749.68688965 0.85831004]	[462.25704956 452.06097412 0.72125632]	[467.41036987 605.99786377 0.82047731]	[477.71578979 749.5670166 0.81838733]	[408.47164917 151.79266357 0.88938004]	[436.59072876 151.83908081 0.89855599]	[385.31365967 154.42045593 0.94758278]	[449.44876099 154.54759216 0.89140755]	[4.80281952e+02 7.85605957e+02 7.64423490e-01]	[5.00672028e+02 7.77873230e+02 7.31878579e-01]	[4.69970032e+02 7.59873779e+02 5.98397911e-01]	[421.2276001 788.14440918 0.84122109]	[403.24911499 785.58355713 0.80033636]	[4.23808380e+02 7.59950195e+02 6.98345780e-01]
[421.25082397 162.10336304 0.88686967]	[418.68536377 244.19548035 0.90424699]	[354.47964478 241.64804077 0.81005919]	[318.63986206 339.15368652 0.92130959]	[295.45898438 436.58276367 0.87721026]	[482.7996521 244.19592285 0.85790086]	[500.69940186 339.18099976 0.90291226]	[505.94229126 436.5524292 0.864654 ]	[421.331604 454.57983398 0.71887344]	[382.72988892 454.62246704 0.68866742]	[400.71759033 613.65588379 0.83147657]	[418.71054077 749.65777588 0.86038321]	[462.24691772 452.06124878 0.71993339]	[467.39678955 606.01513672 0.82048064]	[477.69403076 747.1697998 0.81815112]	[410.95568848 151.78367615 0.88938862]	[436.6071167 151.83543396 0.90078592]	[385.32928467 154.42922974 0.94323218]	[449.47225952 154.5587616 0.88669997]	[4.80279053e+02 7.85577393e+02 7.64954507e-01]	[5.00657257e+02 7.77838379e+02 7.32894540e-01]	[4.69956848e+02 7.57323730e+02 6.01454794e-01]	[421.2204895 788.17419434 0.84914112]	[403.2456665 785.61480713 0.80523312]	[4.23818604e+02 7.59893066e+02 6.98476851e-01]
[421.25204468 162.10501099 0.8871249 ]	[418.68551636 244.19979858 0.9037993 ]	[354.47644043 241.64794922 0.80955994]	[318.66842651 339.15664673 0.91465044]	[295.51257324 436.61279297 0.88530713]	[482.79882812 244.20298767 0.85697412]	[500.709198 339.19287109 0.90368497]	[505.94110107 436.5557251 0.86582834]	[421.32302856 454.58990479 0.71661508]	[382.72299194 454.62860107 0.68544203]	[400.70269775 613.62768555 0.83176959]	[418.71264648 749.63342285 0.86326021]	[462.23651123 452.07192993 0.71680534]	[467.39859009 606.02355957 0.81913441]	[477.68792725 747.1574707 0.81835675]	[410.96633911 151.78068542 0.88944793]	[436.60879517 151.83908081 0.9016844 ]	[385.33807373 154.4317627 0.94146347]	[449.47460938 154.56832886 0.88370144]	[4.80271118e+02 7.85547119e+02 7.64659166e-01]	[4.98257507e+02 7.75338806e+02 7.35538840e-01]	[4.69956970e+02 7.54833862e+02 6.01165950e-01]	[421.22161865 788.14685059 0.83983755]	[403.24972534 785.57965088 0.79683614]	[4.23824493e+02 7.57388367e+02 6.97299778e-01]
[421.24694824 162.10215759 0.88706297]	[418.67462158 244.21566772 0.90322465]	[354.47271729 241.65032959 0.80848718]	[318.69415283 339.1736145 0.90913904]	[295.59005737 436.59130859 0.88690132]	[482.79516602 244.21160889 0.85675061]	[500.71615601 339.18804932 0.90477389]	[505.92996216 436.58694458 0.87690794]	[421.28030396 454.58825684 0.72053224]	[380.318573 454.62994385 0.68957943]	[400.69683838 613.64227295 0.83326453]	[418.70178223 749.64331055 0.86036146]	[462.19155884 452.06311035 0.71954745]	[464.95715332 606.0213623 0.82823747]	[477.66851807 747.12609863 0.82024741]	[410.9569397 151.78213501 0.88881332]	[436.60534668 151.84156799 0.90094256]	[385.33480835 154.43360901 0.94356835]	[449.46176147 154.57327271 0.8848654 ]	[4.80198608e+02 7.85490906e+02 7.50926733e-01]	[4.98187531e+02 7.75296570e+02 7.28485823e-01]	[4.69970856e+02 7.54766907e+02 5.99932492e-01]	[421.22323608 788.16326904 0.84032643]	[403.24636841 785.60015869 0.79406798]	[4.23815887e+02 7.59878723e+02 6.92643106e-01]
[421.2432251 162.10353088 0.88691813]	[418.66830444 244.21624756 0.9031567 ]	[354.47122192 241.65077209 0.80837131]	[318.71377563 339.17144775 0.90672934]	[298.0531311 436.65081787 0.89542478]	[482.79327393 244.21191406 0.85567623]	[500.71755981 339.18579102 0.90471166]	[505.89971924 436.6673584 0.89184791]	[421.26239014 452.07208252 0.71424776]	[380.29888916 454.57455444 0.68387157]	[400.68331909 613.64257812 0.83206218]	[418.68896484 749.67224121 0.85720539]	[459.85317993 452.03570557 0.71417224]	[464.93115234 606.01733398 0.83768493]	[477.67578125 747.10821533 0.82426316]	[410.95281982 151.7805481 0.88838494]	[436.60269165 151.84114075 0.90080905]	[385.33334351 154.43011475 0.94311762]	[449.45721436 154.5741272 0.88449448]	[4.77712708e+02 7.83033691e+02 7.36237347e-01]	[4.95654816e+02 7.75292664e+02 7.13955998e-01]	[4.72520050e+02 7.52287231e+02 6.01544619e-01]	[421.22439575 788.18127441 0.84642965]	[403.24816895 788.01654053 0.80158657]	[4.23799835e+02 7.59931396e+02 6.97106004e-01]
[421.2326355 162.09788513 0.8868891 ]	[418.66461182 244.22662354 0.90236872]	[354.4692688 241.65603638 0.8083365 ]	[318.72979736 339.17294312 0.9023937 ]	[298.09823608 436.67263794 0.89631987]	[482.78988647 244.22026062 0.85535645]	[500.71697998 339.1947937 0.90297824]	[503.4932251 439.08547974 0.90398848]	[421.25463867 454.59460449 0.7187947 ]	[380.28521729 454.61987305 0.68872845]	[400.68231201 613.64611816 0.8324914 ]	[418.68939209 749.68554688 0.85532558]	[459.84796143 454.56143188 0.71709043]	[464.92633057 606.01470947 0.83909589]	[477.64205933 747.11383057 0.82320827]	[408.47079468 151.77778625 0.88695931]	[436.59072876 151.83331299 0.89774746]	[385.31738281 154.42771912 0.94559586]	[449.44128418 154.56985474 0.88619864]	[4.77679871e+02 7.83008179e+02 7.41281509e-01]	[4.95620575e+02 7.75278748e+02 7.20404267e-01]	[4.70011322e+02 7.52300537e+02 6.08677626e-01]	[421.2315979 788.17199707 0.84051359]	[403.25369263 788.01287842 0.79791915]	[4.23806427e+02 7.59950928e+02 6.95609331e-01]
[421.21881104 162.10679626 0.88663155]	[418.66162109 244.22409058 0.90338343]	[354.46240234 241.65357971 0.80711097]	[318.75024414 339.20480347 0.89650279]	[298.13381958 436.67068481 0.89257091]	[482.79562378 244.22003174 0.85537255]	[500.72024536 339.19061279 0.90408039]	[503.46835327 439.17205811 0.918185 ]	[421.23880005 454.61758423 0.72041333]	[380.2772522 457.10638428 0.689726 ]	[400.6762085 613.67401123 0.83282185]	[418.68447876 749.68511963 0.85482663]	[459.82861328 454.57510376 0.71775794]	[464.91912842 606.04064941 0.83823043]	[477.64559937 747.10693359 0.82358855]	[408.43380737 151.78965759 0.88888603]	[436.56973267 151.83154297 0.89358217]	[385.30743408 154.43835449 0.94652212]	[446.98031616 154.56031799 0.89091533]	[4.77687653e+02 7.83016968e+02 7.39461839e-01]	[4.95629639e+02 7.75284119e+02 7.19229400e-01]	[4.70001892e+02 7.52300293e+02 6.11788929e-01]	[421.23110962 788.17047119 0.84211957]	[403.24832153 788.01220703 0.79786491]	[4.23800873e+02 7.59949524e+02 6.96681559e-01]
[421.19049072 162.11688232 0.88618517]	[418.63821411 244.22601318 0.90059316]	[352.02429199 241.66577148 0.8028059 ]	[318.77386475 339.21600342 0.89256924]	[298.17480469 436.66644287 0.88778317]	[482.76940918 244.23265076 0.85554856]	[500.70843506 339.20935059 0.89972901]	[503.37887573 439.20217896 0.92431653]	[421.23165894 454.5687561 0.7112869 ]	[380.28097534 454.59140015 0.68139756]	[400.6569519 611.17193604 0.83370483]	[418.68185425 749.67626953 0.85703695]	[459.81793213 452.04968262 0.70901 ]	[464.91177368 606.02593994 0.84166884]	[477.6322937 747.12084961 0.82152599]	[405.9234314 151.80690002 0.89197969]	[434.11434937 151.83169556 0.88693213]	[382.86785889 154.45092773 0.94971848]	[446.95385742 154.54533386 0.89790481]	[4.77672455e+02 7.83005005e+02 7.39840746e-01]	[4.95621918e+02 7.75271912e+02 7.22279489e-01]	[4.70003174e+02 7.52315308e+02 6.07324600e-01]	[421.23181152 788.15386963 0.84190017]	[403.24661255 785.60369873 0.79855621]	[4.23793335e+02 7.59941895e+02 6.97814763e-01]
[421.171875 162.12944031 0.88659453]	[418.62811279 244.23417664 0.89806759]	[352.01239014 241.68051147 0.80057561]	[321.17227173 339.22238159 0.88495934]	[298.22015381 439.08261108 0.88708329]	[482.76071167 244.23725891 0.85579222]	[500.70529175 339.23471069 0.89323223]	[503.30331421 439.24191284 0.92338765]	[421.23803711 454.58041382 0.70921469]	[380.28201294 454.60571289 0.68081284]	[400.63272095 611.17010498 0.83176601]	[418.67562866 749.6696167 0.85919172]	[459.82086182 452.06152344 0.70733809]	[464.90029907 606.01489258 0.84451836]	[477.61486816 747.11773682 0.8193363 ]	[405.88812256 151.81654358 0.89495885]	[434.09378052 151.84346008 0.8878426 ]	[382.84439087 154.46473694 0.95099747]	[446.93936157 154.57598877 0.89092445]	[4.77665863e+02 7.82999512e+02 7.37758875e-01]	[4.95626007e+02 7.75267761e+02 7.23541319e-01]	[4.69981781e+02 7.52296204e+02 6.10992074e-01]	[421.24267578 788.12530518 0.82831967]	[403.2567749 785.57214355 0.78717768]	[4.23789124e+02 7.59922852e+02 6.97137415e-01]
[421.15145874 162.16477966 0.88492721]	[418.63012695 244.23774719 0.89686382]	[352.01272583 241.68127441 0.80031776]	[321.19866943 339.21856689 0.88177025]	[298.23883057 439.08026123 0.88500369]	[482.76934814 244.25709534 0.85331982]	[500.68743896 339.2593689 0.89121717]	[503.24807739 439.16925049 0.91750389]	[421.21664429 454.57315063 0.70869476]	[380.24765015 454.59973145 0.68518299]	[400.61807251 611.13238525 0.83413118]	[418.67874146 749.66552734 0.86039323]	[459.80917358 452.0473938 0.7056973 ]	[464.89007568 605.98516846 0.84806889]	[477.61181641 747.13739014 0.81814766]	[405.84802246 151.85037231 0.90023285]	[434.05947876 151.86235046 0.88594264]	[382.82058716 154.48095703 0.95359218]	[446.92211914 154.57258606 0.89644378]	[4.77654541e+02 7.83026672e+02 7.37691641e-01]	[4.95607849e+02 7.75299500e+02 7.20237195e-01]	[4.69970825e+02 7.54741943e+02 6.05841637e-01]	[421.23983765 788.11462402 0.82573271]	[403.2515564 785.55731201 0.7866534 ]	[4.23796722e+02 7.59930420e+02 6.94921613e-01]
[418.80178833 164.66918945 0.8853156 ]	[418.62368774 244.26959229 0.89295328]	[352.01260376 241.69642639 0.79934043]	[321.20736694 339.2520752 0.87773925]	[300.63409424 439.07250977 0.88210046]	[482.76763916 246.74942017 0.84920853]	[500.66146851 339.25311279 0.88866645]	[500.83798218 439.16445923 0.91661179]	[421.20373535 454.57357788 0.71106404]	[380.23501587 454.6071167 0.68842179]	[398.2713623 611.14624023 0.83192056]	[418.68753052 749.65002441 0.86363804]	[459.79434204 452.04330444 0.70578492]	[464.89404297 605.98699951 0.84541661]	[477.60928345 747.12756348 0.81703389]	[403.39202881 151.88209534 0.90510893]	[434.02539062 151.88467407 0.88314641]	[382.78811646 154.49749756 0.9557001 ]	[446.90579224 154.581604 0.89628011]	[4.77687653e+02 7.83034546e+02 7.42762864e-01]	[4.95644623e+02 7.75299744e+02 7.25650370e-01]	[4.67482208e+02 7.54752197e+02 6.11424387e-01]	[421.25119019 788.08721924 0.81772113]	[4.03262695e+02 7.85529114e+02 7.81593323e-01]	[4.23804657e+02 7.59919800e+02 6.96417749e-01]
[418.77755737 164.68592834 0.88447589]	[418.62136841 244.27418518 0.89141572]	[352.00683594 241.70761108 0.79778039]	[321.23983765 341.71954346 0.8639136 ]	[300.66595459 439.08895874 0.88220066]	[482.76580811 244.28022766 0.84875637]	[500.64285278 339.25942993 0.8849358 ]	[500.74627686 439.15551758 0.91327929]	[421.19711304 452.01449585 0.70453143]	[380.23590088 452.03427124 0.68259817]	[398.26379395 611.13696289 0.83151329]	[418.67132568 749.66912842 0.85806268]	[459.78271484 449.49154663 0.70186114]	[464.86880493 605.98693848 0.84949511]	[477.5987854 747.16156006 0.81404305]	[403.36322021 151.89321899 0.90886074]	[431.5430603 151.89468384 0.87993348]	[382.77145386 154.50436401 0.95409286]	[446.88894653 154.58204651 0.89957523]	[4.77672913e+02 7.85497375e+02 7.51332521e-01]	[4.95641937e+02 7.75332764e+02 7.29653299e-01]	[4.67481934e+02 7.54807678e+02 6.03524148e-01]	[421.25320435 788.06433105 0.81000715]	[4.03259979e+02 7.85512756e+02 7.77622819e-01]	[4.23793610e+02 7.59948425e+02 6.92582905e-01]
[418.76785278 164.68135071 0.88359916]	[418.61740112 246.74897766 0.88977379]	[352.01071167 241.71086121 0.79791886]	[321.26251221 341.7590332 0.8543784 ]	[300.71603394 439.13049316 0.87980521]	[482.75094604 246.7572937 0.8497445 ]	[498.26165771 339.25332642 0.87664342]	[500.73010254 439.2348938 0.91384196]	[421.19372559 452.04193115 0.70421815]	[380.22775269 452.0657959 0.68436694]	[398.26638794 611.15881348 0.83193564]	[418.65921021 749.67614746 0.85646695]	[459.78182983 449.51034546 0.6977039 ]	[464.86883545 606.00817871 0.84742159]	[477.59112549 749.55310059 0.81150049]	[403.35534668 151.89231873 0.90852475]	[431.51818848 151.89108276 0.87910962]	[382.77133179 154.51245117 0.9499051 ]	[446.86904907 154.57618713 0.90059203]	[4.77682068e+02 7.85517639e+02 7.56558418e-01]	[4.95645142e+02 7.75354126e+02 7.31686175e-01]	[4.67458832e+02 7.54842712e+02 6.02453709e-01]	[421.25689697 788.06988525 0.81428087]	[4.03259705e+02 7.85524658e+02 7.84268618e-01]	[4.23775208e+02 7.62421204e+02 6.94366574e-01]
[418.75860596 164.67721558 0.88227218]	[418.61019897 246.7515564 0.8890518 ]	[351.99475098 241.71488953 0.79765737]	[321.293396 341.79507446 0.84777331]	[303.22381592 439.08966064 0.86596417]	[482.74438477 246.76179504 0.85085458]	[498.26846313 339.26345825 0.87699884]	[500.71112061 439.24612427 0.91439605]	[421.18753052 452.02981567 0.70251894]	[380.21127319 452.06021118 0.68479252]	[398.26315308 611.13580322 0.8355723 ]	[418.64599609 749.69573975 0.85110706]	[459.77813721 449.49224854 0.69541401]	[464.87283325 606.02081299 0.84678531]	[477.59091187 747.17474365 0.81300199]	[403.34057617 151.89157104 0.91131067]	[431.50021362 151.88591003 0.87804389]	[382.75799561 154.51287842 0.95264721]	[444.45333862 154.5735321 0.90442693]	[4.77668274e+02 7.85519531e+02 7.55437136e-01]	[4.95621735e+02 7.75357605e+02 7.27448225e-01]	[4.67478088e+02 7.54831482e+02 5.99812329e-01]	[421.26165771 788.04522705 0.80301183]	[4.03256897e+02 7.85497559e+02 7.72973537e-01]	[4.21366821e+02 7.62447449e+02 6.92717373e-01]
[418.75222778 164.67875671 0.88279474]	[418.60223389 246.76934814 0.88796222]	[351.98309326 241.73121643 0.79536283]	[323.77484131 344.27038574 0.83526647]	[308.32275391 439.10760498 0.85687619]	[482.73843384 246.76977539 0.85045356]	[498.2744751 339.27758789 0.87667423]	[500.69882202 439.23657227 0.91524434]	[421.19229126 452.06021118 0.70426744]	[380.22372437 454.56820679 0.68697977]	[398.25967407 611.12695312 0.83599669]	[418.62799072 749.70983887 0.84692883]	[459.77911377 452.0020752 0.69659609]	[464.87124634 606.01403809 0.84708261]	[477.5925293 747.16369629 0.81476265]	[403.33053589 151.89622498 0.91407478]	[431.48956299 151.88697815 0.87792552]	[382.75140381 154.52088928 0.95305282]	[444.45245361 154.57554626 0.90508306]	[4.77677551e+02 7.85513794e+02 7.61881173e-01]	[4.95634979e+02 7.75355957e+02 7.32289553e-01]	[4.67466278e+02 7.54834534e+02 6.05793059e-01]	[421.24978638 788.03448486 0.80316216]	[4.00860321e+02 7.85486389e+02 7.73482203e-01]	[4.21349518e+02 7.62458374e+02 6.98825598e-01]
[418.743927 164.67419434 0.88180596]	[418.60189819 246.74995422 0.88839781]	[351.98580933 241.72167969 0.7961995 ]	[326.28329468 344.28479004 0.82531023]	[310.87094116 439.14324951 0.8606028 ]	[482.73931885 244.28437805 0.8513478 ]	[500.63864136 339.26702881 0.88314509]	[500.70755005 439.23809814 0.91703725]	[421.18353271 452.06893921 0.70453995]	[380.22076416 454.58496094 0.68713593]	[398.25860596 611.14294434 0.83362639]	[418.61819458 749.71405029 0.84357154]	[459.76596069 452.00213623 0.69627935]	[464.87698364 606.03839111 0.842825 ]	[477.59909058 747.17755127 0.81438702]	[403.32235718 151.89302063 0.91537142]	[431.48022461 151.88444519 0.87733626]	[382.74368286 154.51771545 0.95458198]	[444.44274902 154.57879639 0.90619165]	[4.77687256e+02 7.85560303e+02 7.67517507e-01]	[4.95662567e+02 7.77870056e+02 7.32400596e-01]	[4.67461090e+02 7.57326721e+02 6.05711877e-01]	[421.24273682 788.0657959 0.81002623]	[4.00848816e+02 7.85522217e+02 7.82470763e-01]	[4.21341431e+02 7.62459656e+02 6.96922541e-01]
[418.74209595 164.67425537 0.8819142 ]	[418.60778809 246.75341797 0.88964415]	[351.9803772 241.72877502 0.79430073]	[326.32546997 344.322052 0.82091326]	[313.40777588 439.2008667 0.87873906]	[482.74533081 244.28352356 0.85096425]	[500.64984131 339.25518799 0.88755459]	[500.70925903 439.21231079 0.9168905 ]	[421.19403076 452.06390381 0.70546979]	[380.23452759 454.57937622 0.68890685]	[398.25683594 611.11938477 0.83418548]	[418.61929321 749.70495605 0.84393418]	[459.76931763 452.00360107 0.69647992]	[464.86978149 606.03283691 0.8435815 ]	[477.59539795 749.55181885 0.81331778]	[403.31781006 151.89292908 0.91710991]	[431.47738647 151.88415527 0.87694693]	[382.73876953 154.51672363 0.95707852]	[444.44448853 154.57565308 0.90846759]	[4.77694794e+02 7.85575806e+02 7.68122971e-01]	[4.95675354e+02 7.77886230e+02 7.33343482e-01]	[4.67449158e+02 7.57324280e+02 6.07575357e-01]	[421.23950195 788.08148193 0.81349951]	[400.8442688 785.53881836 0.78766334]	[4.21341797e+02 7.62444580e+02 6.94978714e-01]
[418.73629761 164.67611694 0.88177019]	[418.61941528 244.27897644 0.89203811]	[351.99334717 241.72335815 0.7955693 ]	[326.36761475 344.30545044 0.82343 ]	[313.49185181 439.21255493 0.89391911]	[482.75891113 244.26815796 0.85202903]	[500.65060425 339.23995972 0.88842422]	[500.73742676 439.20108032 0.92002702]	[421.22213745 452.04919434 0.70115584]	[380.26895142 452.07785034 0.67975938]	[398.25723267 611.11749268 0.833314 ]	[418.61264038 749.71380615 0.84234792]	[459.78704834 449.5128479 0.69577885]	[464.86706543 606.02960205 0.84408838]	[477.59768677 749.55700684 0.81323564]	[403.31121826 151.89537048 0.91840827]	[431.47088623 151.88540649 0.87664849]	[382.73501587 154.51373291 0.95956564]	[444.44515991 154.5743103 0.91009188]	[4.77698547e+02 7.85583130e+02 7.67315209e-01]	[4.95683655e+02 7.77891907e+02 7.32912540e-01]	[4.67450287e+02 7.57335999e+02 6.06893539e-01]	[421.23498535 788.1027832 0.81792605]	[400.83688354 785.5637207 0.79288888]	[4.21334167e+02 7.62456848e+02 6.94438756e-01]
[418.73120117 164.67604065 0.88152951]	[418.621521 246.74937439 0.89203554]	[351.98309326 244.18942261 0.79357398]	[328.92678833 344.27233887 0.82987398]	[315.97213745 439.29980469 0.91774929]	[482.75585938 244.2616272 0.85164624]	[500.67727661 339.23345947 0.89435029]	[500.77197266 439.20031738 0.92459542]	[421.20654297 452.03982544 0.70313042]	[380.25814819 452.06402588 0.68412662]	[398.25036621 611.12078857 0.83349586]	[418.61380005 749.70135498 0.84319949]	[459.77514648 449.50466919 0.69817156]	[464.85437012 606.00616455 0.84874588]	[477.60745239 749.55804443 0.81505448]	[403.30688477 151.89419556 0.91941023]	[431.46746826 151.88439941 0.87642974]	[382.73599243 154.50923157 0.95966083]	[444.4486084 154.57502747 0.90870398]	[4.77696777e+02 7.85580750e+02 7.69208670e-01]	[4.95682556e+02 7.77889709e+02 7.33454227e-01]	[4.67465637e+02 7.57333984e+02 6.04525030e-01]	[421.24005127 788.09112549 0.81445384]	[400.84390259 785.54901123 0.78822535]	[4.21337219e+02 7.62438293e+02 6.88665509e-01]
[418.73492432 164.68197632 0.8821969 ]	[418.64172363 246.74293518 0.8958202 ]	[352.00497437 244.19836426 0.79515803]	[331.48376465 344.2897644 0.83356345]	[316.02926636 439.3057251 0.91941416]	[482.77593994 244.22904968 0.85466594]	[500.69839478 339.2237854 0.89808577]	[500.78573608 439.19985962 0.92401552]	[421.21707153 452.07235718 0.70313269]	[380.25653076 454.57080078 0.68684006]	[398.27108765 611.10119629 0.8363446 ]	[418.62539673 749.68273926 0.84740263]	[459.79190063 452.01715088 0.70049036]	[464.8578186 606.01800537 0.84920311]	[477.60223389 747.1762085 0.81409419]	[403.31115723 151.89472961 0.91943884]	[431.47283936 151.88728333 0.877262 ]	[382.73620605 154.51217651 0.9584443 ]	[444.45471191 154.57765198 0.9068315 ]	[4.77698883e+02 7.85585449e+02 7.67782509e-01]	[4.95689178e+02 7.77890991e+02 7.31580615e-01]	[4.67458801e+02 7.57313354e+02 6.03810668e-01]	[421.24557495 788.06707764 0.81267482]	[400.85559082 785.52166748 0.78606641]	[4.21347443e+02 7.59953186e+02 6.91258311e-01]
[418.73449707 164.69689941 0.88257802]	[418.65930176 246.74401855 0.89908928]	[352.01705933 244.20742798 0.79542482]	[333.9335022 344.3302002 0.83330315]	[316.1383667 441.68484497 0.92574638]	[482.79217529 244.21330261 0.85409015]	[500.71295166 339.21890259 0.89832258]	[500.81167603 439.17919922 0.92337239]	[421.21881104 452.06817627 0.70115829]	[380.26757812 454.56607056 0.68253613]	[398.27310181 611.09405518 0.83639091]	[418.62045288 749.69018555 0.84625477]	[459.79162598 452.00820923 0.69937509]	[464.86160278 606.02209473 0.84938025]	[477.61029053 749.55194092 0.81508964]	[403.3132019 151.90707397 0.91877735]	[431.4725647 151.90046692 0.87699819]	[382.74737549 154.52633667 0.95421422]	[444.45596313 154.5826416 0.90613616]	[4.77712128e+02 7.85593445e+02 7.66630411e-01]	[4.98130188e+02 7.77904114e+02 7.31460094e-01]	[4.67466400e+02 7.57312927e+02 6.01658046e-01]	[421.25259399 788.05657959 0.81020838]	[4.00859192e+02 7.85513611e+02 7.84900904e-01]	[4.21339722e+02 7.62428894e+02 6.94364130e-01]
[418.73724365 164.74241638 0.88596666]	[418.67733765 246.75541687 0.90103418]	[352.02548218 244.21269226 0.79568207]	[333.97543335 344.30670166 0.8363511 ]	[318.53704834 439.29263306 0.93165612]	[482.81079102 244.22497559 0.85133404]	[500.73718262 339.2354126 0.8980183 ]	[500.84008789 439.16314697 0.92147595]	[421.22589111 452.06723022 0.70328832]	[380.27081299 454.5713501 0.68856716]	[400.61932373 611.07269287 0.83772689]	[418.6335144 749.68585205 0.8473596 ]	[459.79769897 452.0020752 0.7013157 ]	[464.87167358 605.99645996 0.85099012]	[477.61083984 747.15991211 0.81760049]	[403.31607056 151.93742371 0.91893214]	[431.47198486 151.93106079 0.87700516]	[382.7572937 154.55004883 0.94623113]	[446.87231445 154.58900452 0.90146941]	[4.77705780e+02 7.85563171e+02 7.62096167e-01]	[4.98128265e+02 7.77866760e+02 7.32909203e-01]	[4.69960785e+02 7.54823853e+02 5.98356485e-01]	[421.25579834 788.04711914 0.80889589]	[4.03244415e+02 7.85506653e+02 7.82635808e-01]	[4.21351196e+02 7.62425659e+02 6.93735898e-01]
[418.73171997 167.26393127 0.89288837]	[418.6947937 246.75164795 0.90149564]	[354.45770264 244.23268127 0.79606575]	[336.43899536 344.25198364 0.85533887]	[318.60403442 441.70928955 0.93160015]	[482.81497192 244.19570923 0.8541795 ]	[500.76281738 339.19619751 0.90419894]	[500.86602783 439.16290283 0.92227876]	[421.27023315 452.02432251 0.69927961]	[380.31106567 452.04165649 0.67758012]	[400.63168335 608.63146973 0.83907521]	[418.63549805 749.68762207 0.84569097]	[459.83938599 449.48529053 0.69922411]	[464.87789917 605.98632812 0.85221964]	[477.6192627 747.152771 0.81934309]	[403.31710815 151.98622131 0.91778278]	[431.48101807 151.98754883 0.87684101]	[382.76538086 154.56613159 0.93897063]	[446.88604736 156.95652771 0.8967576 ]	[4.77710602e+02 7.85557373e+02 7.65303791e-01]	[4.98135315e+02 7.77855591e+02 7.37457693e-01]	[4.69957764e+02 7.54825378e+02 5.99591613e-01]	[421.26364136 788.05151367 0.80859792]	[4.03249451e+02 7.85509460e+02 7.81783402e-01]	[4.21344360e+02 7.62426392e+02 6.93518639e-01]
[418.73504639 169.74884033 0.90250915]	[418.71746826 244.25590515 0.90423799]	[354.49133301 244.21316528 0.80125457]	[336.45294189 344.2550354 0.85306442]	[318.63970947 441.71517944 0.9274891 ]	[482.83630371 241.72431946 0.85585517]	[500.77301025 339.18154907 0.90913391]	[500.8861084 439.14297485 0.92153078]	[421.27908325 452.06213379 0.70348287]	[380.32904053 454.56213379 0.67822421]	[400.64709473 611.08380127 0.83804977]	[418.63494873 749.68475342 0.84567189]	[459.84155273 452.00341797 0.70196158]	[464.88977051 606.01263428 0.84452367]	[477.63671875 747.17510986 0.82003975]	[403.34909058 154.36685181 0.9127686 ]	[431.48995972 154.38084412 0.87720728]	[382.79980469 154.54592896 0.93491662]	[446.91125488 156.9617157 0.89125478]	[4.77703033e+02 7.85569275e+02 7.58581817e-01]	[4.98128479e+02 7.77873108e+02 7.31304348e-01]	[4.69991882e+02 7.57319519e+02 5.89364707e-01]	[421.26687622 788.04217529 0.80502117]	[4.03252045e+02 7.85497986e+02 7.79641151e-01]	[4.21340759e+02 7.62423096e+02 6.90431714e-01]
[418.74569702 169.81004333 0.9109174 ]	[418.73831177 244.26057434 0.90387517]	[354.53225708 244.23048401 0.80598915]	[336.49755859 341.81109619 0.86682075]	[318.66421509 439.31240845 0.92367995]	[482.84542847 241.73213196 0.85429132]	[500.78256226 339.17678833 0.91177744]	[500.90383911 439.1338501 0.91996086]	[421.30151367 452.0039978 0.70059377]	[380.33956909 452.01370239 0.67389739]	[400.64822388 611.07843018 0.83644181]	[418.63220215 749.70263672 0.84361309]	[462.19039917 449.47021484 0.70203876]	[464.90872192 606.00408936 0.84186924]	[477.63845825 749.55584717 0.81729954]	[403.36102295 154.43017578 0.90646881]	[431.49819946 154.42611694 0.87524974]	[382.83648682 154.55259705 0.92088801]	[446.91845703 154.57939148 0.89375734]	[4.77689606e+02 7.85575623e+02 7.47613847e-01]	[4.95678894e+02 7.77888550e+02 7.24006355e-01]	[4.69985565e+02 7.57333984e+02 5.86218297e-01]	[421.26422119 788.04632568 0.80349737]	[4.03247253e+02 7.85504578e+02 7.80261397e-01]	[4.21336060e+02 7.62448608e+02 6.90544069e-01]
[418.77798462 169.80348206 0.90755832]	[418.76730347 246.75158691 0.89943898]	[354.54721069 244.26119995 0.80594909]	[336.52285767 341.80780029 0.87503535]	[318.71246338 441.68780518 0.92158037]	[482.88375854 244.21417236 0.84752887]	[500.79730225 339.17736816 0.91342628]	[503.24752808 439.14755249 0.92075038]	[421.32073975 452.0435791 0.70302552]	[382.7409668 452.06838989 0.67374676]	[400.6678772 611.08453369 0.83610713]	[418.63116455 749.71594238 0.84297341]	[462.19509888 449.51065063 0.70491385]	[464.93682861 605.98937988 0.8367973 ]	[477.6260376 749.58563232 0.81480241]	[405.81741333 154.42501831 0.89765298]	[431.53884888 154.42436218 0.87538201]	[385.3031311 154.55712891 0.91365445]	[446.95928955 154.58084106 0.89127773]	[4.77689575e+02 7.85586914e+02 7.44173050e-01]	[4.95668823e+02 7.77902405e+02 7.19794869e-01]	[4.67489258e+02 7.57384705e+02 5.87256372e-01]	[421.27072144 788.06097412 0.81098366]	[403.25360107 785.52581787 0.78716546]	[4.21325256e+02 7.62470581e+02 6.95006967e-01]
[421.16589355 169.75537109 0.90208483]	[418.80715942 244.27883911 0.89743006]	[354.59069824 244.24589539 0.81209177]	[336.52108765 341.82287598 0.87476391]	[318.75775146 439.32369995 0.91511792]	[482.90908813 244.21089172 0.845662 ]	[500.80395508 339.19650269 0.91096854]	[503.27798462 439.13150024 0.91820824]	[421.33374023 449.50823975 0.70409375]	[382.74935913 452.0173645 0.67485702]	[400.68630981 611.08685303 0.83583605]	[418.63314819 749.71148682 0.84396535]	[462.20547485 449.4732666 0.70801371]	[464.94967651 605.97167969 0.83691549]	[477.61431885 749.57415771 0.81501442]	[405.8913269 154.38787842 0.89077771]	[434.07305908 154.38873291 0.88604861]	[385.34637451 154.56446838 0.91260296]	[449.45501709 156.94985962 0.88490826]	[4.77648590e+02 7.85585327e+02 7.53207207e-01]	[4.95607849e+02 7.77912292e+02 7.15665519e-01]	[4.69960083e+02 7.57351379e+02 5.90536118e-01]	[421.24890137 788.08361816 0.82254696]	[400.85629272 785.53771973 0.79417181]	[4.21328278e+02 7.62467407e+02 6.97267830e-01]
[421.224823 167.28161621 0.89656603]	[421.14529419 246.7474823 0.89657056]	[356.97210693 244.24864197 0.81480253]	[336.54348755 344.25949097 0.8808704 ]	[318.76690674 439.25396729 0.91595334]	[482.92642212 244.2286377 0.84320807]	[500.8236084 339.22567749 0.90914237]	[503.29351807 439.13674927 0.9230147 ]	[421.37887573 449.50726318 0.70083427]	[382.80740356 452.02416992 0.66686952]	[400.69790649 611.07910156 0.83729631]	[418.64529419 749.69354248 0.8491829 ]	[462.23080444 449.47155762 0.71300143]	[464.96252441 605.96380615 0.83525467]	[477.63296509 749.57189941 0.81636119]	[408.44009399 151.99266052 0.88666314]	[436.56100464 154.33808899 0.89891928]	[385.37869263 154.54527283 0.91536599]	[449.50491333 156.96395874 0.88183266]	[4.77649017e+02 7.85589294e+02 7.54100561e-01]	[4.95617340e+02 7.80392273e+02 7.15039968e-01]	[4.69976685e+02 7.57338379e+02 5.90727627e-01]	[421.23986816 788.09033203 0.8254832 ]	[400.85580444 785.54199219 0.79542345]	[4.21342041e+02 7.62441101e+02 7.01627791e-01]
[421.25802612 167.25115967 0.89387012]	[421.18728638 246.76844788 0.89666295]	[357.00836182 244.24607849 0.82073146]	[336.53903198 344.2986145 0.8750881 ]	[321.16192627 439.26852417 0.9116267 ]	[482.94943237 244.24382019 0.83996117]	[500.85302734 339.23147583 0.90954584]	[503.33184814 439.17520142 0.92638731]	[421.3968811 449.47467041 0.69836181]	[382.81716919 449.50952148 0.66142911]	[400.69107056 608.6328125 0.8398723 ]	[418.64404297 749.68383789 0.85050982]	[462.25344849 449.44107056 0.71246952]	[467.41738892 605.97521973 0.82498437]	[477.64862061 749.58117676 0.81824219]	[410.95288086 151.96336365 0.89132118]	[436.5914917 154.313797 0.90589398]	[385.39962769 154.53987122 0.9125104 ]	[451.98764038 156.96876526 0.87409425]	[4.77634705e+02 7.88008606e+02 7.50620186e-01]	[4.95602661e+02 7.80434143e+02 7.11662471e-01]	[4.70014160e+02 7.57360291e+02 5.88873923e-01]	[421.24676514 788.09265137 0.82761359]	[400.85604858 785.54077148 0.79611886]	[4.21337830e+02 7.62423096e+02 7.01721430e-01]
[421.29031372 167.21882629 0.88545501]	[421.22805786 246.76818848 0.8973701 ]	[357.05563354 244.25636292 0.82476127]	[336.58514404 344.33447266 0.8793121 ]	[321.16494751 439.30133057 0.914285 ]	[482.95761108 244.24139404 0.83848542]	[500.89254761 339.24981689 0.90874696]	[503.35922241 439.20706177 0.93236685]	[423.81195068 449.4836731 0.69624037]	[382.86108398 449.49871826 0.65772861]	[400.70602417 611.07244873 0.83793896]	[418.63510132 749.6907959 0.85095686]	[462.3036499 449.47131348 0.71571714]	[467.44924927 605.99810791 0.81896442]	[477.69528198 749.59014893 0.82572943]	[411.00079346 151.93606567 0.89880002]	[436.6288147 151.96226501 0.91555715]	[387.89038086 154.55401611 0.90363336]	[452.04281616 156.95988464 0.87570632]	[4.77623810e+02 7.88030579e+02 7.34444439e-01]	[4.93132355e+02 7.80465271e+02 7.02538848e-01]	[4.72586365e+02 7.57348206e+02 5.83889842e-01]	[421.22946167 788.12695312 0.84229088]	[400.84649658 785.58276367 0.81352115]	[4.21320435e+02 7.62442566e+02 7.08891988e-01]
[truncated: 29 more rows]
