# Supplementary material for: Evaluation of functional tests performance using a camera-based and machine learning approach
Source: PLoS One. 2023 Nov 3;18(11):e0288279. doi: 10.1371/journal.pone.0288279 (PMC10624324; doi:10.1371/journal.pone.0288279)
Supplement: S1 Data — This dataset includes all the extracted keypoints of movements and the associated features and statistics, which were used for the analyses presented in the main manuscript. (ZIP) [file pone.0288279.s001.zip › PLOS_data_28032023/original_movement_data/CSV/000012_PNJN_P_crop.csv]

[482.93969727 259.66305542 0.9030326 ]	[482.92559814 339.14361572 0.92536849]	[421.32418823 339.13684082 0.88743001]	[408.40075684 457.20327759 0.81831086]	[403.25695801 554.68585205 0.84346914]	[546.92651367 339.11245728 0.89776379]	[562.42224121 452.04455566 0.86088377]	[564.9453125 549.55310059 0.86887163]	[482.85345459 536.73059082 0.71009058]	[441.81704712 539.25262451 0.69519162]	[459.72668457 711.13616943 0.80395931]	[4.62306152e+02 8.60008301e+02 7.94628561e-01]	[523.85974121 536.67230225 0.69149148]	[521.23339844 708.65124512 0.84165621]	[5.13624512e+02 8.57423279e+02 7.64814854e-01]	[475.11154175 251.92915344 0.88621247]	[500.69741821 251.87080383 0.92344016]	[457.13934326 257.04098511 0.8691625 ]	[518.79455566 254.58338928 0.92905068]	[5.18665405e+02 9.06136047e+02 7.58470416e-01]	[5.31610718e+02 8.93433105e+02 7.35534191e-01]	[5.03379852e+02 8.70137695e+02 7.12176144e-01]	[4.62240479e+02 9.06106567e+02 7.60950923e-01]	[4.41899597e+02 8.95876526e+02 7.28806973e-01]	[4.69972229e+02 8.70276611e+02 7.32770205e-01]
[482.94018555 259.66290283 0.90292704]	[482.92443848 339.14205933 0.92554057]	[421.32269287 339.13571167 0.88771337]	[408.40222168 457.19683838 0.81728959]	[403.25723267 554.68426514 0.84350961]	[546.92486572 339.1109314 0.89802331]	[562.42266846 452.04641724 0.86085838]	[564.94659424 549.55114746 0.86855739]	[482.85073853 536.72979736 0.7094484 ]	[441.81350708 539.25189209 0.69466597]	[459.72512817 711.13793945 0.80380791]	[4.62302460e+02 8.60011658e+02 7.94228613e-01]	[523.85736084 536.67041016 0.69066989]	[521.23217773 708.65332031 0.84130341]	[5.13627991e+02 8.57419983e+02 7.65648663e-01]	[475.11148071 251.9289093 0.88611394]	[500.69744873 251.87068176 0.92341667]	[457.13861084 257.04174805 0.86854708]	[518.79534912 254.58267212 0.92910409]	[5.18661743e+02 9.06133179e+02 7.58788049e-01]	[5.31608093e+02 8.93430298e+02 7.36483395e-01]	[5.03384644e+02 8.70137268e+02 7.11352289e-01]	[4.62238220e+02 9.06108826e+02 7.60068893e-01]	[4.41898071e+02 8.95878174e+02 7.27673829e-01]	[4.69968353e+02 8.70278931e+02 7.32843637e-01]
[482.93954468 259.66342163 0.90207273]	[482.92868042 339.13861084 0.92423016]	[421.32626343 339.13357544 0.88718116]	[408.39825439 457.14318848 0.8080135 ]	[403.24432373 554.66601562 0.84500277]	[546.93066406 339.10681152 0.89820272]	[562.42773438 452.00866699 0.86102593]	[564.9475708 549.5289917 0.87123656]	[482.84887695 536.73309326 0.70998102]	[441.81085205 539.25854492 0.69455874]	[459.72802734 711.15545654 0.80457211]	[4.62302643e+02 8.62497314e+02 7.93662310e-01]	[523.85766602 536.67285156 0.6919958 ]	[521.23730469 708.65869141 0.84398043]	[5.13640076e+02 8.57419678e+02 7.66347885e-01]	[475.10818481 251.92372131 0.88502961]	[500.70053101 251.8605957 0.92239332]	[457.13601685 257.04016113 0.86725754]	[521.16448975 254.57896423 0.9300313 ]	[5.16215332e+02 9.06112122e+02 7.50860274e-01]	[5.31595093e+02 8.93420227e+02 7.35967875e-01]	[5.03404358e+02 8.70137329e+02 7.10493624e-01]	[4.62246735e+02 9.06110168e+02 7.59004414e-01]	[4.44304932e+02 8.95887878e+02 7.25066006e-01]	[4.69963165e+02 8.70284607e+02 7.32397795e-01]
[482.93249512 259.65896606 0.90362406]	[482.93054199 339.13619995 0.92394179]	[421.32901001 339.12991333 0.88668871]	[408.39852905 457.15484619 0.8094157 ]	[400.86865234 554.65447998 0.84771425]	[546.93530273 339.10238647 0.89799809]	[562.42681885 452.01547241 0.86055493]	[564.94189453 549.51873779 0.87202805]	[482.83950806 536.72576904 0.708148 ]	[441.80004883 539.24761963 0.69235504]	[459.73245239 711.14581299 0.80456179]	[4.62302551e+02 8.62492493e+02 7.93969035e-01]	[523.85003662 536.6706543 0.69034374]	[521.23364258 708.66253662 0.84320027]	[5.13639832e+02 8.57407227e+02 7.68700063e-01]	[475.09597778 251.92541504 0.88420278]	[500.6975708 251.85261536 0.92170268]	[457.14031982 257.07418823 0.86670583]	[521.16870117 254.58958435 0.93113095]	[5.16187622e+02 9.06108032e+02 7.45266199e-01]	[5.31575317e+02 8.93417480e+02 7.33704090e-01]	[5.03416443e+02 8.70126099e+02 7.11473703e-01]	[4.62248596e+02 9.06110718e+02 7.59330511e-01]	[4.44307159e+02 8.95890686e+02 7.24766970e-01]	[4.69967255e+02 8.70278503e+02 7.32787728e-01]
[482.92984009 259.64801025 0.90633363]	[482.93099976 339.11282349 0.92430329]	[421.32998657 339.11798096 0.88713723]	[405.92785645 457.15414429 0.81615806]	[400.87020874 554.66625977 0.84683079]	[546.92504883 339.07452393 0.89964026]	[562.43572998 449.50769043 0.8612349 ]	[564.95812988 549.5256958 0.86849517]	[482.84375 536.69525146 0.70974141]	[441.8059082 539.21795654 0.69279122]	[459.71810913 708.62652588 0.81327087]	[4.62307007e+02 8.59954590e+02 7.94037819e-01]	[523.85949707 534.16149902 0.69247198]	[521.23400879 708.63397217 0.84751838]	[5.16126526e+02 8.57399109e+02 7.73442090e-01]	[475.09448242 251.92141724 0.88366914]	[500.69442749 251.84764099 0.92097473]	[457.13256836 257.07116699 0.8664934 ]	[521.16497803 254.58221436 0.92954135]	[5.16128723e+02 9.06122009e+02 7.48333275e-01]	[5.31555664e+02 8.93448486e+02 7.37249851e-01]	[5.03464661e+02 8.70139648e+02 7.07505226e-01]	[4.62231262e+02 9.06109863e+02 7.60919809e-01]	[4.41901001e+02 8.95884521e+02 7.27146566e-01]	[4.69983185e+02 8.70240540e+02 7.29783654e-01]
[482.92880249 259.64715576 0.90670031]	[482.92956543 339.10076904 0.92520756]	[421.33590698 339.10482788 0.88653785]	[408.38064575 457.12887573 0.81010467]	[400.86959839 554.64929199 0.84499335]	[544.54742432 339.06509399 0.90057111]	[562.43084717 449.48068237 0.86543131]	[564.9710083 549.51489258 0.86707598]	[482.84088135 536.69903564 0.71011126]	[441.80801392 539.21514893 0.69242322]	[459.71432495 708.60797119 0.81630564]	[4.62305481e+02 8.59958191e+02 7.93704569e-01]	[523.84912109 534.17272949 0.69346011]	[521.22344971 708.57788086 0.85218346]	[5.16126770e+02 8.57385620e+02 7.72837639e-01]	[475.09796143 251.91952515 0.884022 ]	[500.69235229 251.85069275 0.92041361]	[457.13375854 257.05715942 0.8677702 ]	[521.16156006 254.58242798 0.92953128]	[5.16128052e+02 9.06105713e+02 7.49413252e-01]	[5.31553467e+02 8.93437622e+02 7.41197109e-01]	[5.03462555e+02 8.70138000e+02 7.02606559e-01]	[4.62231201e+02 9.06104004e+02 7.60003030e-01]	[4.41901581e+02 8.95881042e+02 7.28011549e-01]	[4.69981964e+02 8.70250244e+02 7.30420053e-01]
[482.92681885 259.64569092 0.90727049]	[482.93109131 339.09625244 0.92581218]	[421.33737183 339.10479736 0.8859458 ]	[408.40408325 457.15499878 0.81421643]	[400.86877441 554.66650391 0.84386128]	[544.54504395 339.05761719 0.90223616]	[562.43237305 449.4805603 0.86553013]	[564.99108887 549.49511719 0.86544704]	[482.85003662 536.68695068 0.7088393 ]	[441.81637573 536.73364258 0.68982232]	[459.73031616 708.63653564 0.81645244]	[4.62307343e+02 8.60001099e+02 7.93971837e-01]	[523.86346436 534.16461182 0.69278318]	[521.23913574 708.70715332 0.84252661]	[5.16127319e+02 8.57417664e+02 7.71477222e-01]	[475.09207153 251.91889954 0.88334459]	[500.69015503 251.84638977 0.91941959]	[457.12744141 257.05657959 0.86726713]	[521.16149902 254.57972717 0.9299624 ]	[5.16133423e+02 9.06123718e+02 7.52350688e-01]	[5.31556396e+02 8.93450684e+02 7.39231944e-01]	[5.03466187e+02 8.70160706e+02 7.07419336e-01]	[4.62222351e+02 9.06121094e+02 7.61441529e-01]	[4.41894775e+02 8.95893127e+02 7.29308426e-01]	[4.69986267e+02 8.70274231e+02 7.33797610e-01]
[482.92599487 259.64233398 0.9078632 ]	[482.927948 339.09231567 0.92679083]	[421.33224487 339.10186768 0.88691676]	[408.40637207 457.13864136 0.80663359]	[400.8795166 554.67797852 0.84233445]	[544.54223633 339.05541992 0.90243489]	[562.44055176 449.50271606 0.8649621 ]	[565.00213623 549.4888916 0.86385626]	[482.83966064 536.6942749 0.70786989]	[441.80419922 539.20733643 0.69091803]	[459.73294067 708.65875244 0.81535441]	[4.62302826e+02 8.59982361e+02 7.94475555e-01]	[523.85455322 534.16784668 0.69176906]	[521.23815918 708.70068359 0.84301376]	[5.16119934e+02 8.57398499e+02 7.71461606e-01]	[475.08908081 251.91532898 0.88264453]	[500.68939209 251.84120178 0.91838658]	[457.11807251 257.05270386 0.8657648 ]	[521.15985107 254.57080078 0.9286927 ]	[5.16137085e+02 9.06117615e+02 7.53403902e-01]	[5.31561584e+02 8.93446838e+02 7.40783513e-01]	[5.03451324e+02 8.70143738e+02 7.01796412e-01]	[4.62234589e+02 9.06108032e+02 7.60150313e-01]	[4.44299286e+02 8.95888733e+02 7.26348698e-01]	[4.69977936e+02 8.70258850e+02 7.30651021e-01]
[482.91802979 259.64483643 0.90814477]	[482.91918945 339.08624268 0.92856735]	[421.32498169 339.10192871 0.8881672 ]	[408.38745117 457.1625061 0.81551945]	[403.27011108 554.69445801 0.83998519]	[544.53045654 339.04891968 0.9041357 ]	[562.46636963 452.00466919 0.86272115]	[565.01751709 549.49304199 0.86220056]	[482.84277344 536.71307373 0.7129131 ]	[441.81225586 539.23071289 0.69673932]	[459.7355957 708.65368652 0.81290507]	[4.62289398e+02 8.59981812e+02 7.91704297e-01]	[523.85461426 536.66320801 0.69412398]	[521.22528076 708.69476318 0.84528804]	[5.16118652e+02 8.57406311e+02 7.68879890e-01]	[475.07843018 251.91467285 0.8808549 ]	[500.681427 251.84527588 0.91753089]	[457.09494019 257.03427124 0.86619508]	[518.78851318 254.57116699 0.92703503]	[5.13641174e+02 9.06106812e+02 7.38481283e-01]	[5.31544983e+02 8.93442810e+02 7.32489228e-01]	[5.03458282e+02 8.70149536e+02 7.00715780e-01]	[4.62237091e+02 9.06099487e+02 7.61089742e-01]	[4.44302368e+02 8.95887329e+02 7.27642953e-01]	[4.69965973e+02 8.70258545e+02 7.23813534e-01]
[482.90896606 259.64862061 0.90926665]	[482.90924072 339.09405518 0.92990154]	[421.31665039 339.10906982 0.88919389]	[405.92602539 457.18389893 0.81996769]	[403.27947998 554.70568848 0.84201765]	[544.51763916 339.05654907 0.90547371]	[562.4631958 449.51596069 0.86121303]	[565.01611328 547.06207275 0.865107 ]	[482.84222412 539.21356201 0.71651542]	[441.80880737 539.26593018 0.70186144]	[459.74139404 708.64337158 0.81407523]	[4.62289795e+02 8.59943359e+02 7.92888165e-01]	[523.85797119 536.71020508 0.69726098]	[521.21026611 708.67163086 0.84581959]	[5.13653198e+02 8.57391479e+02 7.67690957e-01]	[475.06988525 251.91357422 0.87892812]	[500.67367554 251.8520813 0.91639751]	[457.08352661 257.02581787 0.86347103]	[518.76904297 254.57388306 0.92287678]	[5.16125916e+02 9.06106140e+02 7.27156520e-01]	[5.31564331e+02 8.93429626e+02 7.25870907e-01]	[5.03435242e+02 8.70130676e+02 7.00221777e-01]	[4.62235565e+02 9.06096436e+02 7.61526227e-01]	[4.41902008e+02 8.95880127e+02 7.28420973e-01]	[4.69962158e+02 8.70229858e+02 7.23646581e-01]
[482.90673828 259.64273071 0.91009974]	[482.89892578 339.10754395 0.93142807]	[421.30407715 339.11358643 0.89101833]	[405.9168396 457.15853882 0.81820381]	[403.32034302 554.69384766 0.83945447]	[544.49865723 339.07440186 0.90719146]	[562.46618652 449.51052856 0.85980439]	[565.01226807 547.03656006 0.87082952]	[482.84988403 536.73352051 0.71348625]	[441.82098389 539.25042725 0.69668663]	[459.74188232 708.64501953 0.8123489 ]	[4.62292877e+02 8.59971558e+02 7.91901946e-01]	[523.86053467 536.68499756 0.6963492 ]	[521.21105957 708.68823242 0.84436655]	[5.16112122e+02 8.57412109e+02 7.68174648e-01]	[475.06512451 251.90756226 0.8770628 ]	[500.66821289 251.85054016 0.91463882]	[457.06896973 257.02362061 0.86241078]	[518.75201416 254.57859802 0.91980839]	[5.16131714e+02 9.06128296e+02 7.36547828e-01]	[5.31574402e+02 8.93444214e+02 7.28422940e-01]	[5.03441956e+02 8.70159241e+02 7.08822012e-01]	[4.62222229e+02 9.06103760e+02 7.60344744e-01]	[4.41895599e+02 8.95885315e+02 7.28097975e-01]	[4.69974060e+02 8.70255310e+02 7.25272775e-01]
[482.90869141 259.64044189 0.90930408]	[482.89456177 339.11422729 0.93237549]	[421.29528809 339.11712646 0.89132881]	[405.89233398 457.14489746 0.81982583]	[403.34634399 554.65783691 0.83640474]	[544.4977417 339.08096313 0.90755916]	[562.44976807 449.51046753 0.86087936]	[565.01312256 547.02081299 0.87297249]	[482.86071777 539.2244873 0.71427888]	[441.83029175 539.27630615 0.69431043]	[459.73919678 708.69293213 0.80683756]	[4.62295654e+02 8.59995239e+02 7.90834486e-01]	[523.87194824 536.71069336 0.6965425 ]	[521.20806885 708.67108154 0.84491205]	[5.13639526e+02 8.57406616e+02 7.64939964e-01]	[475.08132935 251.90820312 0.87945014]	[500.66506958 251.86381531 0.91465187]	[457.07077026 257.02307129 0.8657366 ]	[518.72021484 254.60476685 0.91449386]	[5.16181702e+02 9.06088806e+02 7.28468776e-01]	[5.31606995e+02 8.93404602e+02 7.29106903e-01]	[5.03413300e+02 8.70156555e+02 7.09153295e-01]	[4.62228119e+02 9.06103882e+02 7.56226122e-01]	[4.41898071e+02 8.95885437e+02 7.26601720e-01]	[4.69975250e+02 8.70274353e+02 7.25942969e-01]
[482.91314697 259.63952637 0.9073891 ]	[482.87973022 339.11987305 0.93525863]	[421.2833252 339.13449097 0.89213735]	[405.89642334 457.16607666 0.82214099]	[403.3631897 554.67797852 0.83687776]	[544.47680664 339.07373047 0.90920275]	[562.43267822 449.44778442 0.86369079]	[565.0045166 546.97637939 0.87825704]	[482.86026001 539.20593262 0.71135634]	[441.82504272 539.24884033 0.69230318]	[459.73596191 708.69946289 0.80494523]	[4.62298767e+02 8.60006226e+02 7.92957544e-01]	[523.88677979 536.69226074 0.69548589]	[521.20648193 708.66595459 0.84765178]	[5.13635498e+02 8.57404724e+02 7.64900804e-01]	[475.08496094 251.90522766 0.87896389]	[500.66079712 251.86811829 0.91257495]	[454.64297485 257.00915527 0.86587143]	[518.69934082 254.59603882 0.90656602]	[5.16183655e+02 9.03626648e+02 7.27857351e-01]	[5.31608887e+02 8.93398499e+02 7.28613496e-01]	[5.03415802e+02 8.70151428e+02 7.07208931e-01]	[4.62222687e+02 9.06126892e+02 7.63471782e-01]	[4.41891174e+02 8.95901550e+02 7.33986318e-01]	[4.69973053e+02 8.70273865e+02 7.30218768e-01]
[482.90927124 259.64611816 0.90692037]	[482.86865234 339.12008667 0.93789834]	[421.26980591 339.15066528 0.89321721]	[405.89303589 457.13348389 0.81540602]	[403.36404419 554.68621826 0.83842516]	[544.46386719 339.06869507 0.91039652]	[562.41467285 446.97277832 0.86360914]	[564.98083496 546.93164062 0.88584661]	[482.87261963 536.73138428 0.709481 ]	[441.840271 539.2444458 0.69000852]	[459.73843384 708.69293213 0.80790293]	[4.62317963e+02 8.62506287e+02 7.95888126e-01]	[523.89202881 536.68334961 0.69540375]	[521.20672607 708.64044189 0.85107273]	[5.13655579e+02 8.57427124e+02 7.65372515e-01]	[475.08032227 251.9077301 0.87883699]	[500.65466309 251.87322998 0.91275132]	[454.62573242 257.00714111 0.86707473]	[518.67773438 254.6005249 0.89953518]	[5.16191895e+02 9.06098755e+02 7.25648642e-01]	[5.31617920e+02 8.93406921e+02 7.24939406e-01]	[5.03435089e+02 8.70171387e+02 7.09547043e-01]	[4.62215698e+02 9.06145569e+02 7.67774880e-01]	[4.41886322e+02 8.95915771e+02 7.38240600e-01]	[4.69991211e+02 8.70295105e+02 7.34129310e-01]
[482.90444946 259.64242554 0.90863556]	[482.86236572 339.12213135 0.9387092 ]	[421.26437378 339.15731812 0.89374554]	[405.86547852 457.14871216 0.82443935]	[403.37390137 557.16760254 0.83979273]	[544.45446777 339.0652771 0.91045648]	[562.41345215 449.46054077 0.86664474]	[564.9597168 544.53442383 0.89322788]	[482.87506104 536.71221924 0.70856029]	[441.85159302 539.22674561 0.68813378]	[459.7394104 708.67175293 0.81548333]	[4.62311401e+02 8.62501587e+02 7.96549499e-01]	[523.88739014 536.65869141 0.69537795]	[521.2164917 708.64483643 0.85239267]	[5.13654053e+02 8.57425476e+02 7.65621364e-01]	[475.06414795 251.91453552 0.87767047]	[500.64349365 251.86819458 0.90969551]	[454.60809326 257.01638794 0.86388528]	[518.66339111 254.60519409 0.89485013]	[5.16207886e+02 9.06105286e+02 7.26865172e-01]	[5.34101868e+02 8.93407410e+02 7.24276304e-01]	[5.03426300e+02 8.70168945e+02 7.09739685e-01]	[4.62232361e+02 9.06143127e+02 7.69342065e-01]	[4.41896851e+02 8.95916382e+02 7.36844957e-01]	[4.69978485e+02 8.70286560e+02 7.32922196e-01]
[482.90426636 259.64370728 0.90836304]	[482.86108398 339.12466431 0.93870372]	[421.26461792 339.16021729 0.89327151]	[405.86517334 457.14007568 0.82344377]	[403.37335205 557.17199707 0.84088141]	[544.45501709 339.06658936 0.91032165]	[562.41192627 449.46032715 0.86667979]	[564.95977783 544.53607178 0.89235181]	[482.86602783 536.7131958 0.70939767]	[441.83786011 539.23345947 0.69116879]	[459.73260498 708.68029785 0.81387621]	[4.62301300e+02 8.62494385e+02 7.96020031e-01]	[523.88366699 534.17596436 0.69430828]	[521.22174072 708.65136719 0.8540284 ]	[5.13650391e+02 8.57412476e+02 7.66449749e-01]	[475.06295776 251.91491699 0.87743151]	[500.64334106 251.86798096 0.90974981]	[454.60610962 257.0163269 0.86335528]	[518.66693115 254.60813904 0.89571476]	[5.18662964e+02 9.06107788e+02 7.26114273e-01]	[5.34120667e+02 8.93401001e+02 7.23661602e-01]	[5.03415009e+02 8.70156921e+02 7.11500466e-01]	[4.62237854e+02 9.06143372e+02 7.69855261e-01]	[4.41900421e+02 8.95918457e+02 7.35522449e-01]	[4.69966522e+02 8.70279297e+02 7.31408715e-01]
[482.90551758 259.64868164 0.90663183]	[482.84866333 339.10772705 0.93945467]	[421.2612915 339.16021729 0.89347863]	[405.8626709 457.08786011 0.81028247]	[403.37808228 557.19042969 0.84289783]	[544.43554688 339.04656982 0.91083258]	[562.39904785 449.48629761 0.87101948]	[564.91357422 544.52246094 0.903651 ]	[482.84640503 536.7064209 0.71064484]	[441.82266235 539.23138428 0.69382733]	[459.73001099 711.14355469 0.80354995]	[4.62301270e+02 8.62548096e+02 7.97371745e-01]	[523.84881592 534.15753174 0.69515073]	[521.20819092 708.61749268 0.85205352]	[5.13644714e+02 8.57414551e+02 7.64595270e-01]	[475.06488037 251.91345215 0.87827301]	[500.63781738 251.86471558 0.90815377]	[454.58352661 256.99688721 0.86273152]	[518.65216064 254.5841217 0.88953972]	[5.18708679e+02 9.06130615e+02 7.31709599e-01]	[5.34158752e+02 8.93404175e+02 7.22900927e-01]	[5.03404846e+02 8.70151123e+02 7.10861146e-01]	[4.62217834e+02 9.06176880e+02 7.75931597e-01]	[4.41886047e+02 8.95943237e+02 7.40064561e-01]	[4.69969025e+02 8.70312561e+02 7.31366873e-01]
[482.90441895 259.65603638 0.90720963]	[482.83108521 339.09814453 0.94291759]	[421.25009155 339.16159058 0.89507365]	[405.86184692 457.1043396 0.81260854]	[403.39312744 557.19842529 0.84073234]	[544.41192627 336.69577026 0.91163164]	[562.38562012 449.51382446 0.8713932 ]	[564.89257812 544.50891113 0.90920883]	[482.86425781 539.21514893 0.71291941]	[441.83453369 539.2612915 0.69478464]	[459.7258606 711.12969971 0.80423355]	[4.62306000e+02 8.62558411e+02 8.00552607e-01]	[523.88165283 536.70343018 0.6975382 ]	[521.21240234 708.61499023 0.85508698]	[5.13651123e+02 8.57412537e+02 7.67927408e-01]	[475.0652771 251.92015076 0.88036269]	[500.63458252 251.87205505 0.90802598]	[454.57009888 256.99023438 0.86414921]	[516.21643066 254.57514954 0.8854115 ]	[5.18687256e+02 9.06137512e+02 7.40515172e-01]	[5.34130188e+02 8.93417480e+02 7.25739002e-01]	[5.03417786e+02 8.70147644e+02 7.13494062e-01]	[4.62210297e+02 9.06161987e+02 7.82490492e-01]	[4.41885925e+02 8.95925537e+02 7.48805523e-01]	[4.69976318e+02 8.70320862e+02 7.38772154e-01]
[482.89221191 259.65066528 0.91114753]	[482.82144165 339.08657837 0.94492209]	[421.23944092 339.1708374 0.89585066]	[405.86056519 457.08309937 0.80700564]	[403.39297485 554.69970703 0.83273876]	[544.4019165 336.67306519 0.9142586 ]	[562.36010742 449.47729492 0.86748224]	[564.85137939 544.50061035 0.90811795]	[482.87741089 536.71643066 0.71053338]	[441.8616333 539.23095703 0.69052553]	[459.67977905 708.70556641 0.80477387]	[4.62274750e+02 8.60001709e+02 7.93340147e-01]	[523.87615967 536.65899658 0.69572318]	[521.21643066 708.59197998 0.85937244]	[5.13607239e+02 8.57388123e+02 7.70210505e-01]	[472.60842896 251.91123962 0.87911546]	[498.25613403 251.86660767 0.90369713]	[454.55905151 256.97232056 0.86545968]	[516.15625 254.55183411 0.87686342]	[5.18684753e+02 9.06155579e+02 7.52997637e-01]	[5.34128906e+02 8.93429565e+02 7.33829260e-01]	[5.03383606e+02 8.70121216e+02 7.15040147e-01]	[4.62226929e+02 9.06115112e+02 7.71162927e-01]	[4.41890167e+02 8.95884033e+02 7.42493808e-01]	[4.67484589e+02 8.70242188e+02 7.27789760e-01]
[482.89126587 259.65438843 0.90995044]	[482.81982422 339.08782959 0.94512635]	[421.2355957 339.17153931 0.89641631]	[405.86532593 457.0866394 0.80813831]	[403.39730835 554.68389893 0.83201385]	[544.40118408 336.67095947 0.91222715]	[562.34179688 449.47259521 0.86743236]	[564.85113525 544.4765625 0.90923733]	[482.87719727 536.70874023 0.70814294]	[441.86828613 539.22515869 0.68588448]	[459.63964844 711.18981934 0.78989786]	[4.62267944e+02 8.59993408e+02 7.96145856e-01]	[523.86981201 534.16204834 0.6938107 ]	[521.22564697 708.63299561 0.85890311]	[5.13601318e+02 8.57386475e+02 7.70422697e-01]	[472.60836792 251.91156006 0.87865877]	[498.25839233 251.87069702 0.90507686]	[454.5607605 256.97320557 0.86585176]	[516.15057373 254.56488037 0.87318885]	[5.18712036e+02 9.06150818e+02 7.47632086e-01]	[5.34161377e+02 8.93421814e+02 7.34065950e-01]	[5.03373077e+02 8.70120972e+02 7.21083760e-01]	[4.62221588e+02 9.06108826e+02 7.76497483e-01]	[4.41884399e+02 8.95877197e+02 7.49687076e-01]	[4.67473480e+02 8.70230957e+02 7.33725011e-01]
[482.89981079 259.65509033 0.90944201]	[482.82299805 339.07995605 0.94530672]	[421.23294067 339.16741943 0.89668113]	[405.86029053 457.10778809 0.81385684]	[405.81671143 554.69610596 0.83037031]	[544.40631104 336.65719604 0.91268897]	[562.34759521 449.47283936 0.86805671]	[564.84320068 544.44708252 0.9129231 ]	[482.88320923 536.73126221 0.70869315]	[441.86264038 539.23309326 0.68671668]	[459.63864136 711.234375 0.7853142 ]	[4.62257141e+02 8.60002869e+02 7.96557307e-01]	[523.89031982 536.67749023 0.69525725]	[521.22503662 708.63568115 0.85729402]	[5.13593933e+02 8.57383545e+02 7.70337164e-01]	[475.0652771 251.91548157 0.88057315]	[498.26187134 251.87179565 0.90600586]	[454.55270386 256.97198486 0.86616486]	[516.15112305 254.55714417 0.87186444]	[5.18699402e+02 9.06151978e+02 7.46359229e-01]	[5.34143616e+02 8.93425720e+02 7.32834816e-01]	[5.03367615e+02 8.70113220e+02 7.16959834e-01]	[4.62219727e+02 9.06114380e+02 7.82781780e-01]	[4.41882751e+02 8.95890137e+02 7.54889190e-01]	[4.67459900e+02 8.70227600e+02 7.36073554e-01]
[482.90826416 259.66348267 0.90726811]	[482.83187866 339.06149292 0.94521934]	[421.24075317 339.1572876 0.89700168]	[405.85079956 454.61410522 0.8031652 ]	[405.82879639 554.70324707 0.83108544]	[544.41174316 336.63934326 0.911919 ]	[562.35314941 449.47128296 0.87213838]	[564.84124756 544.4352417 0.91574055]	[482.87341309 536.70300293 0.70804954]	[441.86306763 536.73815918 0.68497944]	[459.62564087 711.22698975 0.78226912]	[4.62246857e+02 8.60013000e+02 8.01350534e-01]	[523.87219238 534.16064453 0.69399208]	[521.22265625 708.63519287 0.85524356]	[5.13588196e+02 8.57389343e+02 7.71635473e-01]	[475.06951904 251.93388367 0.88390654]	[498.26013184 251.87528992 0.90635645]	[454.56350708 256.98754883 0.86630243]	[516.15551758 254.54457092 0.87331986]	[5.18702515e+02 9.06165527e+02 7.49817550e-01]	[5.34133728e+02 8.93435181e+02 7.32743323e-01]	[5.03364014e+02 8.70111694e+02 7.16813564e-01]	[4.62218811e+02 9.06111938e+02 7.91634917e-01]	[4.41881165e+02 8.95885437e+02 7.64727831e-01]	[4.67437531e+02 8.70230286e+02 7.47762680e-01]
[482.91244507 259.67687988 0.9046365 ]	[482.85025024 339.05480957 0.94162357]	[421.25274658 339.13983154 0.89624751]	[405.87030029 457.14517212 0.82380778]	[405.82745361 554.70727539 0.83199054]	[544.440979 336.63815308 0.91204906]	[562.36315918 449.45535278 0.86896241]	[564.86132812 544.45159912 0.91431934]	[482.87506104 536.67272949 0.70744401]	[441.87234497 536.70751953 0.68485725]	[459.63079834 711.19177246 0.78856456]	[4.62255768e+02 8.60009827e+02 7.99320459e-01]	[523.87030029 534.12609863 0.69316161]	[521.23223877 708.59588623 0.85890514]	[5.13585388e+02 8.54927185e+02 7.72952676e-01]	[475.07644653 251.94206238 0.88493919]	[498.26422119 251.8812561 0.90680206]	[454.57592773 256.98242188 0.86545753]	[516.18023682 254.52946472 0.87771785]	[5.18711914e+02 9.06150269e+02 7.56767511e-01]	[5.34143372e+02 8.93421021e+02 7.39391923e-01]	[5.03350159e+02 8.67706909e+02 7.13985443e-01]	[4.62209564e+02 9.06115173e+02 7.87934303e-01]	[4.41876190e+02 8.95885925e+02 7.61563778e-01]	[4.67453796e+02 8.70238037e+02 7.44226098e-01]
[482.92507935 259.68688965 0.90128618]	[482.86636353 336.70410156 0.93828332]	[421.26602173 339.12072754 0.89583689]	[405.890625 457.16519165 0.83023721]	[405.83551025 554.69122314 0.8303026 ]	[544.45648193 336.62057495 0.9100101 ]	[562.3894043 449.48126221 0.86750287]	[564.89019775 544.48254395 0.91156787]	[482.90252686 536.67633057 0.70464313]	[441.89422607 536.72033691 0.6816678 ]	[459.65576172 711.18127441 0.79321486]	[4.62272003e+02 8.60005310e+02 7.98655212e-01]	[523.90179443 534.12890625 0.68816203]	[521.23461914 708.59643555 0.85924047]	[5.13628296e+02 8.57419800e+02 7.71451235e-01]	[475.09197998 251.94911194 0.88743198]	[498.27493286 251.88723755 0.90847939]	[454.58465576 256.97717285 0.86534816]	[516.20892334 254.51208496 0.88186753]	[5.18680603e+02 9.06189575e+02 7.64890075e-01]	[5.34120422e+02 8.95848938e+02 7.37369478e-01]	[5.03394318e+02 8.70129089e+02 7.15267479e-01]	[4.62225403e+02 9.06116821e+02 7.86409140e-01]	[4.41894226e+02 8.95888000e+02 7.53913581e-01]	[4.67476562e+02 8.70245117e+02 7.38519669e-01]
[482.9414978 259.70739746 0.89440596]	[482.88961792 336.70144653 0.93401229]	[421.28112793 339.12139893 0.89255363]	[408.3862915 457.13824463 0.81839818]	[405.8633728 554.69262695 0.82540238]	[544.49737549 336.61383057 0.90747416]	[562.44000244 446.92364502 0.86296064]	[564.93286133 544.44360352 0.91164476]	[482.93710327 536.66912842 0.70042962]	[444.30361938 536.70910645 0.67563468]	[459.67926025 711.14849854 0.8008076 ]	[4.62269745e+02 8.59990601e+02 7.92031229e-01]	[523.93103027 534.12548828 0.68662196]	[521.25512695 708.63891602 0.85634315]	[5.13629272e+02 8.57408081e+02 7.71378040e-01]	[475.10955811 251.96026611 0.88990134]	[500.64926147 251.89979553 0.91386461]	[454.59143066 256.9710083 0.8665387 ]	[518.64984131 254.50579834 0.88596678]	[5.18693665e+02 9.06176331e+02 7.63813615e-01]	[5.34121460e+02 8.93456665e+02 7.36811996e-01]	[5.03386353e+02 8.70118530e+02 7.15754688e-01]	[4.62240234e+02 9.06103455e+02 7.75503933e-01]	[4.41899872e+02 8.95882263e+02 7.42972732e-01]	[4.67476715e+02 8.70234497e+02 7.24382043e-01]
[482.96673584 259.71499634 0.88771385]	[482.90911865 339.05554199 0.93113357]	[421.30648804 339.14300537 0.8885892 ]	[408.43731689 457.19766235 0.82206166]	[405.91394043 557.1774292 0.82546657]	[544.52313232 336.61941528 0.90649831]	[564.80639648 449.48233032 0.85215348]	[565.01043701 544.46905518 0.90105319]	[482.96044922 536.67364502 0.69861799]	[444.31738281 536.71325684 0.67747784]	[459.74508667 708.71435547 0.80653501]	[4.62277618e+02 8.62502991e+02 7.90576935e-01]	[523.97021484 534.13323975 0.68212289]	[521.26239014 708.57757568 0.85088611]	[5.13640076e+02 8.57398010e+02 7.67720461e-01]	[475.13381958 251.97189331 0.89302677]	[500.66848755 251.90956116 0.91979301]	[454.60720825 256.98425293 0.86740893]	[518.67456055 254.50080872 0.89091384]	[5.18699036e+02 9.06162292e+02 7.60356665e-01]	[5.34116577e+02 8.93442932e+02 7.35403657e-01]	[5.03388428e+02 8.70107361e+02 7.07846284e-01]	[4.62243561e+02 9.06104980e+02 7.73811400e-01]	[4.44302429e+02 8.95890442e+02 7.43408561e-01]	[4.67480194e+02 8.70267212e+02 7.21360326e-01]
[482.9758606 259.71337891 0.88618475]	[482.92883301 339.04562378 0.9290908 ]	[421.33651733 339.13427734 0.88537216]	[410.97119141 457.09429932 0.80306548]	[408.38775635 554.69641113 0.82050258]	[544.54718018 336.60528564 0.90177476]	[564.8548584 446.88711548 0.8654573 ]	[565.05273438 544.4866333 0.89438218]	[482.94613647 536.6661377 0.70783454]	[444.32550049 536.72619629 0.68222415]	[459.76470947 708.68365479 0.81587052]	[4.62283173e+02 8.60011902e+02 7.90868342e-01]	[523.93292236 534.11083984 0.69018322]	[521.32220459 708.52856445 0.86443222]	[5.16138245e+02 8.57374695e+02 7.73424685e-01]	[475.14035034 251.97418213 0.8932699 ]	[500.67733765 251.9042511 0.92115539]	[454.64599609 257.00344849 0.86936259]	[518.70306396 254.49302673 0.90064532]	[5.18731750e+02 9.06148193e+02 7.53782868e-01]	[5.34151001e+02 8.93423401e+02 7.34001040e-01]	[5.03406189e+02 8.67706421e+02 7.11001098e-01]	[4.62228516e+02 9.06103455e+02 7.69799531e-01]	[4.41894867e+02 8.95881775e+02 7.41784751e-01]	[4.69957489e+02 8.70254028e+02 7.25863576e-01]
[485.35137939 259.71307373 0.88575625]	[482.96044922 336.68078613 0.92135274]	[421.3661499 339.10110474 0.87896198]	[408.4666748 454.60943604 0.78959972]	[408.42510986 554.63232422 0.8113457 ]	[546.95050049 336.57565308 0.89225173]	[564.90411377 444.3835144 0.86546266]	[567.50073242 544.46075439 0.87883246]	[485.34848022 534.15777588 0.70082945]	[444.34783936 536.69549561 0.67623836]	[459.77819824 708.57080078 0.82107514]	[4.62296204e+02 8.62508545e+02 7.91569471e-01]	[523.99389648 531.6105957 0.68391609]	[521.35681152 708.50695801 0.86604726]	[5.16133545e+02 8.54916260e+02 7.75706053e-01]	[475.17169189 254.33003235 0.89623445]	[500.68334961 251.90632629 0.92181689]	[457.11471558 256.99963379 0.87534541]	[518.71966553 254.46742249 0.90068871]	[5.18745972e+02 9.06152344e+02 7.63669133e-01]	[5.34156250e+02 8.93422180e+02 7.41670847e-01]	[5.03390808e+02 8.67670349e+02 7.05314994e-01]	[4.62224915e+02 9.06116333e+02 7.68868983e-01]	[4.41886688e+02 8.95886719e+02 7.43097067e-01]	[4.69966553e+02 8.70271667e+02 7.29273379e-01]
[485.37213135 259.72091675 0.88297731]	[485.35955811 336.66687012 0.91570348]	[423.77789307 339.07492065 0.87324721]	[410.94433594 449.52380371 0.78578901]	[410.97174072 552.14569092 0.80572349]	[546.99273682 336.56674194 0.88398886]	[564.94921875 446.90267944 0.85088915]	[567.53393555 544.48156738 0.87068129]	[485.38504028 534.16400146 0.69376594]	[444.38290405 536.67755127 0.67147821]	[459.79229736 708.57067871 0.81179267]	[4.62294403e+02 8.59962097e+02 7.89892673e-01]	[524.02416992 534.12365723 0.6800648 ]	[521.36737061 708.49645996 0.86566901]	[5.16147949e+02 8.54914185e+02 7.79066503e-01]	[477.61978149 251.97921753 0.90227276]	[500.70614624 251.91423035 0.92731881]	[457.15570068 256.97399902 0.88338768]	[518.75280762 254.46391296 0.90559518]	[5.18714478e+02 9.06177979e+02 7.62191772e-01]	[5.34136475e+02 8.93454529e+02 7.36405075e-01]	[5.03403381e+02 8.67652649e+02 7.00035572e-01]	[4.62222290e+02 9.06111206e+02 7.64788747e-01]	[4.41886902e+02 8.95876892e+02 7.36126125e-01]	[4.69968842e+02 8.70210754e+02 7.20992446e-01]
[485.3772583 259.71560669 0.88289362]	[485.39477539 336.66937256 0.91216004]	[423.80737305 339.06884766 0.87050754]	[413.55078125 454.56030273 0.79985183]	[410.97564697 552.08355713 0.80782199]	[547.04064941 336.55966187 0.87390184]	[564.97589111 446.94503784 0.85616636]	[570.01708984 544.42327881 0.86367768]	[485.39001465 534.15997314 0.69395435]	[444.38024902 536.6651001 0.67222273]	[459.82583618 706.11981201 0.81657755]	[4.62292175e+02 8.57456421e+02 7.95555592e-01]	[526.41271973 534.13604736 0.67873079]	[521.35961914 706.11920166 0.86708558]	[5.16133240e+02 8.54901855e+02 7.79438078e-01]	[477.62023926 251.97628784 0.90147746]	[500.7210083 251.91131592 0.93090618]	[457.17477417 256.99755859 0.88344109]	[518.7746582 254.4907074 0.9123162]	[5.18713623e+02 9.06183838e+02 7.64805973e-01]	[5.34139587e+02 8.95836487e+02 7.36544371e-01]	[5.03388641e+02 8.67643799e+02 7.00136900e-01]	[4.62225983e+02 9.03623352e+02 7.64592350e-01]	[4.41886200e+02 8.95853088e+02 7.38585711e-01]	[4.69952332e+02 8.70185730e+02 7.24301219e-01]
[485.38571167 259.7244873 0.87933922]	[485.42736816 336.66177368 0.91006804]	[423.84378052 339.05709839 0.8673467 ]	[416.02432251 452.04519653 0.80719972]	[410.99887085 552.06463623 0.80781221]	[549.49694824 336.54672241 0.86424303]	[564.98895264 446.87243652 0.85946733]	[570.09381104 544.42810059 0.85610402]	[485.40774536 534.16253662 0.69362921]	[444.39074707 534.17437744 0.67312872]	[459.84616089 708.50714111 0.81366849]	[4.62285431e+02 8.57426575e+02 7.94187486e-01]	[526.42791748 534.14605713 0.68085408]	[521.36108398 706.11517334 0.86679143]	[5.16142700e+02 8.54900696e+02 7.79593945e-01]	[477.6362915 251.97068787 0.9026714 ]	[500.73422241 251.9213562 0.93337977]	[457.19711304 256.98126221 0.88762569]	[518.79473877 254.47898865 0.9207871 ]	[5.18703979e+02 9.06177246e+02 7.60046363e-01]	[5.34139893e+02 8.93458435e+02 7.34378576e-01]	[5.03396881e+02 8.67651062e+02 6.98378682e-01]	[4.62248749e+02 9.03600891e+02 7.58775651e-01]	[4.41902405e+02 8.95844055e+02 7.29497194e-01]	[4.67483246e+02 8.70161133e+02 7.11432815e-01]
[485.38598633 259.72949219 0.87790501]	[485.43417358 336.65371704 0.91008949]	[423.85241699 339.05233765 0.86875051]	[416.04736328 449.50137329 0.81452423]	[410.98901367 552.05804443 0.80826312]	[549.52044678 336.5413208 0.86192888]	[565.03045654 449.4770813 0.84229255]	[572.58673096 544.51879883 0.84318054]	[485.44729614 534.09619141 0.69043279]	[446.8788147 531.59631348 0.66208452]	[462.18395996 706.12384033 0.81202257]	[4.62287476e+02 8.59968750e+02 7.90004015e-01]	[526.44171143 531.60888672 0.68265653]	[521.35986328 706.10925293 0.86659962]	[5.16155212e+02 8.54907410e+02 7.81229913e-01]	[477.62216187 254.32928467 0.90030712]	[500.73553467 251.91201782 0.93201244]	[457.20895386 257.02255249 0.88931954]	[521.1918335 254.48275757 0.93583208]	[5.18685486e+02 9.08626892e+02 7.66499996e-01]	[5.34118469e+02 8.95863892e+02 7.29956746e-01]	[5.03427002e+02 8.67640015e+02 7.01738596e-01]	[4.62228882e+02 9.06103638e+02 7.54071712e-01]	[4.41893402e+02 8.95875183e+02 7.23285258e-01]	[4.67488190e+02 8.70210938e+02 7.18657076e-01]
[485.39572144 262.15753174 0.87366825]	[485.45172119 336.6517334 0.90709364]	[423.86737061 339.0473938 0.8653065 ]	[416.06365967 449.4480896 0.82028627]	[411.02294922 552.08007812 0.807971 ]	[549.55303955 336.54629517 0.85868025]	[565.07263184 452.03039551 0.83461583]	[572.62322998 546.92297363 0.83585048]	[485.41174316 534.1105957 0.68192011]	[444.4057312 531.60217285 0.65977204]	[459.84545898 708.50549316 0.81396848]	[4.62272736e+02 8.60003601e+02 7.91621745e-01]	[526.41601562 531.60919189 0.67146838]	[521.36834717 708.5045166 0.86797214]	[5.16151245e+02 8.57364502e+02 7.75848329e-01]	[477.62808228 254.3416748 0.90283895]	[500.74353027 251.92773438 0.93495578]	[457.21005249 257.0368042 0.88950843]	[521.20605469 254.50634766 0.94290078]	[5.18662903e+02 9.08631592e+02 7.68079162e-01]	[5.34103699e+02 8.95875610e+02 7.32591271e-01]	[5.03426727e+02 8.67676575e+02 6.95295811e-01]	[4.62214966e+02 9.06113586e+02 7.60299325e-01]	[4.41878662e+02 8.95883118e+02 7.32444704e-01]	[4.67473236e+02 8.70241638e+02 7.23236918e-01]
[485.41494751 262.19613647 0.86663169]	[485.47348022 336.66696167 0.90250564]	[423.89102173 339.06427002 0.86145425]	[416.06448364 452.02764893 0.82231271]	[413.4909668 552.14038086 0.8096835 ]	[549.58331299 336.56896973 0.85744935]	[567.4564209 452.03570557 0.83174503]	[572.66906738 546.92077637 0.83739012]	[485.41088867 536.65771484 0.68219537]	[444.40933228 534.17028809 0.66056812]	[462.18856812 708.50610352 0.81617695]	[4.62275238e+02 8.60012573e+02 7.91813672e-01]	[526.41131592 534.15093994 0.67178512]	[521.40142822 708.49371338 0.86791706]	[5.16167053e+02 8.57363464e+02 7.78129041e-01]	[477.63946533 254.36645508 0.90829074]	[500.75463867 251.95906067 0.94054985]	[457.21157837 257.06384277 0.89016694]	[521.20733643 254.53022766 0.94196838]	[5.18660217e+02 9.08635498e+02 7.67175674e-01]	[5.34103943e+02 8.95880493e+02 7.31845140e-01]	[5.03435791e+02 8.67675171e+02 6.92263484e-01]	[4.62216125e+02 9.06119324e+02 7.61863947e-01]	[4.41880371e+02 8.95886536e+02 7.32717574e-01]	[4.67482330e+02 8.70247498e+02 7.23329186e-01]
[485.41867065 262.23492432 0.86066431]	[485.47741699 336.69494629 0.90068591]	[423.88150024 339.09155273 0.86461234]	[416.10128784 452.00814819 0.82493031]	[413.5007019 554.66467285 0.81296676]	[549.59320068 336.59844971 0.85887414]	[567.46234131 452.01824951 0.83376759]	[575.15716553 546.93469238 0.8354764 ]	[485.42990112 536.67645264 0.68293762]	[444.44158936 536.68414307 0.66197485]	[462.20678711 708.58996582 0.83045131]	[4.62288696e+02 8.59984070e+02 7.95417488e-01]	[526.41748047 534.17047119 0.67186898]	[521.42303467 708.54064941 0.86791909]	[5.16158020e+02 8.57375122e+02 7.78975725e-01]	[477.65118408 254.38557434 0.91221553]	[500.75799561 254.35375977 0.94570029]	[457.20870972 257.07241821 0.89162165]	[521.20733643 254.54804993 0.94301045]	[5.18706055e+02 9.08629639e+02 7.72521973e-01]	[5.34136108e+02 8.95876038e+02 7.38270700e-01]	[5.03413269e+02 8.67677124e+02 6.94950640e-01]	[4.62229980e+02 9.06095825e+02 7.70762861e-01]	[4.41888916e+02 8.95875244e+02 7.44462430e-01]	[4.67489563e+02 8.70241150e+02 7.23875165e-01]
[485.4052124 264.71902466 0.85892498]	[485.48648071 339.03973389 0.89787161]	[423.88607788 339.10302734 0.86403877]	[416.10824585 452.00769043 0.82157159]	[413.54016113 554.67230225 0.81416166]	[552.05657959 336.62765503 0.85964394]	[567.47192383 452.05987549 0.83560592]	[575.17736816 546.95898438 0.83398098]	[485.46270752 536.70892334 0.67975146]	[446.88427734 536.72875977 0.66086781]	[462.26345825 708.58862305 0.83055341]	[4.62310730e+02 8.59988220e+02 7.92170286e-01]	[526.45007324 536.68560791 0.66713977]	[521.42358398 708.52819824 0.86306298]	[5.16154602e+02 8.54929932e+02 7.78315067e-01]	[477.64385986 254.40982056 0.9150269 ]	[500.75363159 254.38645935 0.9517957 ]	[457.20028687 257.09500122 0.88878173]	[521.20471191 254.58013916 0.93986416]	[5.18703308e+02 9.08615295e+02 7.71021008e-01]	[5.34130371e+02 8.95860168e+02 7.41269052e-01]	[5.03407166e+02 8.67667419e+02 6.98513865e-01]	[4.62220276e+02 9.06108032e+02 7.71296740e-01]	[4.41880280e+02 8.95884766e+02 7.45117605e-01]	[4.69975128e+02 8.70265747e+02 7.22247720e-01]
[485.39431763 264.74389648 0.8590855 ]	[485.47692871 339.07022095 0.8994211 ]	[423.87167358 339.11685181 0.8647033 ]	[416.13244629 452.00704956 0.8252753 ]	[413.55249023 554.70001221 0.81550121]	[549.58447266 336.66479492 0.86195147]	[567.45062256 454.54171753 0.83912009]	[575.17333984 546.98602295 0.83013588]	[485.44439697 539.2635498 0.69354945]	[446.86676025 539.28613281 0.67164123]	[462.27001953 708.58258057 0.832542 ]	[4.62308136e+02 8.59985718e+02 7.94179320e-01]	[526.42553711 539.24749756 0.68196034]	[521.40808105 708.52032471 0.86699677]	[5.16165344e+02 8.54924133e+02 7.79873848e-01]	[477.64544678 254.42106628 0.91756386]	[500.74975586 254.41055298 0.95378065]	[457.19927979 257.08639526 0.88967156]	[521.19897461 254.60653687 0.93607688]	[5.18664978e+02 9.08618347e+02 7.63357162e-01]	[5.34103760e+02 8.95866394e+02 7.35685587e-01]	[5.03423401e+02 8.67658081e+02 6.91330075e-01]	[4.62230194e+02 9.06113708e+02 7.67717063e-01]	[4.41887512e+02 8.95890015e+02 7.38940239e-01]	[4.69971680e+02 8.70262695e+02 7.23848820e-01]
[485.38922119 264.75665283 0.85987383]	[485.45339966 339.07052612 0.90343952]	[423.84725952 339.11608887 0.86760771]	[416.11639404 452.00741577 0.82304823]	[413.5559082 557.16137695 0.81742799]	[549.56835938 336.66751099 0.86427891]	[565.05773926 452.02886963 0.84589112]	[575.15759277 546.99676514 0.83029252]	[485.4414978 539.2555542 0.69352269]	[444.44290161 539.28027344 0.67061931]	[462.25619507 708.5758667 0.83526969]	[4.62305695e+02 8.60015503e+02 7.94243872e-01]	[526.42382812 539.23596191 0.68031275]	[521.39709473 708.55535889 0.86574131]	[5.16181580e+02 8.54923462e+02 7.79978812e-01]	[477.64141846 254.42962646 0.91938889]	[500.74972534 254.42526245 0.95693374]	[457.19082642 257.08599854 0.88788694]	[521.19281006 256.94897461 0.93243062]	[5.16207520e+02 9.08620605e+02 7.58059502e-01]	[5.31622070e+02 8.95874268e+02 7.30572879e-01]	[5.03448425e+02 8.67659424e+02 6.83210850e-01]	[4.62227692e+02 9.06129333e+02 7.68118620e-01]	[4.41885376e+02 8.95902100e+02 7.38508344e-01]	[4.69970703e+02 8.70275146e+02 7.25236356e-01]
[485.37875366 264.77423096 0.85917294]	[485.45339966 339.06265259 0.90317655]	[423.84606934 339.11608887 0.86671615]	[416.08889771 451.99383545 0.82087749]	[413.53808594 554.69555664 0.81746203]	[549.56213379 336.64871216 0.86468434]	[565.03387451 449.51828003 0.84627205]	[572.64447021 546.9730835 0.83083594]	[485.41921997 539.22283936 0.69216251]	[444.42745972 539.25006104 0.66740322]	[462.24209595 708.58447266 0.83605707]	[4.62305878e+02 8.60011414e+02 7.94038832e-01]	[526.40551758 536.72253418 0.67739046]	[521.39172363 708.54742432 0.87008756]	[5.16173035e+02 8.54931030e+02 7.77712405e-01]	[477.63534546 254.43382263 0.91817462]	[500.74523926 254.43669128 0.95703346]	[457.18927002 257.08874512 0.8841005 ]	[521.1887207 256.96878052 0.93257219]	[5.18661560e+02 9.08620300e+02 7.64036894e-01]	[5.34107727e+02 8.95866333e+02 7.34868050e-01]	[5.03437317e+02 8.67663452e+02 6.84031725e-01]	[4.62223877e+02 9.06125366e+02 7.66041517e-01]	[4.41881714e+02 8.95895569e+02 7.37732589e-01]	[4.69971100e+02 8.70268616e+02 7.27724433e-01]
[485.37158203 264.7822876 0.86028719]	[485.45205688 339.04904175 0.90375328]	[423.84494019 339.1151123 0.86757797]	[416.07748413 452.00869751 0.82187641]	[413.53857422 554.68145752 0.81737369]	[549.56988525 336.62683105 0.86282623]	[565.02893066 449.50134277 0.84497118]	[570.08880615 544.53277588 0.84522551]	[485.43228149 539.22338867 0.69064415]	[444.4425354 539.24627686 0.66610718]	[462.23193359 708.59307861 0.8375957 ]	[4.62306946e+02 8.62496094e+02 7.95118749e-01]	[526.41784668 536.73358154 0.67770243]	[521.3927002 708.55755615 0.87125915]	[5.16150269e+02 8.54922729e+02 7.79184639e-01]	[477.62875366 254.4389801 0.91841769]	[500.73983765 254.44007874 0.957407 ]	[457.18664551 257.08660889 0.88228178]	[521.1854248 256.96096802 0.93206096]	[5.18686707e+02 9.08626953e+02 7.69125044e-01]	[5.34111633e+02 8.95866638e+02 7.35797167e-01]	[5.03420227e+02 8.67645996e+02 6.96313381e-01]	[4.62215515e+02 9.06128296e+02 7.69000649e-01]	[4.41876801e+02 8.95896545e+02 7.42353082e-01]	[4.69969177e+02 8.70275757e+02 7.33006358e-01]
[485.34985352 264.78512573 0.86216533]	[485.44235229 339.05508423 0.90480638]	[423.84197998 339.12393188 0.86864519]	[416.06265259 452.03527832 0.81808126]	[413.50271606 554.65539551 0.81015766]	[549.54864502 336.62796021 0.86518306]	[565.02990723 449.46282959 0.84581894]	[567.58227539 544.48944092 0.86076581]	[485.41995239 539.2097168 0.68805599]	[444.43060303 539.23669434 0.6634379 ]	[462.22659302 708.56463623 0.8347367 ]	[4.62299225e+02 8.59962646e+02 7.93749690e-01]	[526.41326904 536.72119141 0.6755926 ]	[521.38024902 708.53674316 0.86894923]	[5.16138367e+02 8.54923401e+02 7.76205480e-01]	[477.60678101 254.44244385 0.91502488]	[500.72341919 254.44180298 0.95455921]	[457.17218018 257.09390259 0.87530154]	[521.16986084 256.96746826 0.92654151]	[5.18712463e+02 9.08633057e+02 7.63779521e-01]	[5.34139954e+02 8.95863220e+02 7.32176304e-01]	[5.03402069e+02 8.67642700e+02 6.95752978e-01]	[4.62221436e+02 9.06120667e+02 7.65337467e-01]	[4.41879547e+02 8.95891479e+02 7.37693369e-01]	[4.69955322e+02 8.70228943e+02 7.20362246e-01]
[482.96658325 264.7911377 0.86502898]	[485.42153931 339.06689453 0.90707988]	[423.83062744 339.1362915 0.86875725]	[416.08050537 452.04180908 0.82099122]	[411.01245117 554.68603516 0.81104463]	[549.51428223 336.63671875 0.86952817]	[565.02172852 446.92382812 0.85264522]	[567.51544189 544.51190186 0.86879951]	[485.40438843 536.69940186 0.69588637]	[444.42123413 536.72570801 0.66785502]	[462.222229 708.52362061 0.83257097]	[4.62294128e+02 8.59941833e+02 7.92198062e-01]	[526.39196777 536.6675415 0.68057001]	[521.34320068 708.55102539 0.87103099]	[5.16123413e+02 8.57366394e+02 7.73699820e-01]	[475.17477417 254.45036316 0.91167647]	[500.70465088 254.44264221 0.95188564]	[457.15957642 257.11486816 0.86655831]	[518.79510498 256.97479248 0.91944247]	[5.18713928e+02 9.08632141e+02 7.58936465e-01]	[5.34148071e+02 8.95861572e+02 7.30152488e-01]	[5.03396759e+02 8.67665222e+02 7.02077210e-01]	[4.62231964e+02 9.06113342e+02 7.62666225e-01]	[4.41888245e+02 8.95888123e+02 7.34173894e-01]	[4.67487610e+02 8.70204041e+02 7.15259790e-01]
[482.95593262 267.28713989 0.86862433]	[485.40252686 339.05731201 0.9093253 ]	[423.81851196 339.13192749 0.86920089]	[416.09234619 454.60873413 0.83209896]	[410.95639038 554.68878174 0.81105906]	[547.0625 336.6366272 0.8742677]	[565.03326416 449.49093628 0.84234393]	[567.44049072 544.4654541 0.891514 ]	[485.3815918 536.69128418 0.69390631]	[444.3873291 536.73675537 0.67114103]	[462.22625732 708.53686523 0.83207637]	[4.62298370e+02 8.59950500e+02 7.91423321e-01]	[524.01641846 534.15307617 0.67598474]	[521.32781982 708.5559082 0.86959147]	[5.16129333e+02 8.57374023e+02 7.72225261e-01]	[475.1619873 254.47618103 0.91461581]	[500.699646 254.46644592 0.95573193]	[457.1461792 257.13876343 0.86530596]	[518.77087402 256.9944458 0.91143817]	[5.18723083e+02 9.08632568e+02 7.58590877e-01]	[5.34155029e+02 8.95861145e+02 7.29185939e-01]	[5.03403198e+02 8.67673157e+02 6.99576497e-01]	[4.62227509e+02 9.06115967e+02 7.63738751e-01]	[4.41886993e+02 8.95890320e+02 7.34638572e-01]	[4.69954712e+02 8.70222107e+02 7.14363158e-01]
[482.91668701 269.88995361 0.89110345]	[485.38000488 339.04922485 0.91056597]	[423.80300903 339.12997437 0.87041336]	[416.09399414 457.07202148 0.83519274]	[408.42858887 554.68603516 0.81360275]	[547.04382324 336.62765503 0.8757295 ]	[564.98376465 446.96563721 0.84525669]	[565.05712891 544.51269531 0.88609165]	[485.37280273 536.67175293 0.69177669]	[444.36758423 536.72827148 0.66974992]	[462.2194519 706.11627197 0.8295843 ]	[4.62300079e+02 8.59933411e+02 7.89004922e-01]	[524.01220703 534.12036133 0.67456144]	[521.31628418 708.52587891 0.86419082]	[5.16125916e+02 8.57373291e+02 7.70446181e-01]	[475.13494873 254.57214355 0.91479725]	[500.66931152 254.53617859 0.95181859]	[457.14349365 257.15054321 0.86571974]	[518.77301025 257.01135254 0.9137854 ]	[5.18727478e+02 9.08623718e+02 7.55080462e-01]	[5.34165710e+02 8.95849915e+02 7.30334759e-01]	[5.03396942e+02 8.67687988e+02 7.00838804e-01]	[4.62232819e+02 9.06112061e+02 7.61138260e-01]	[4.41891174e+02 8.95889343e+02 7.31835842e-01]	[4.69953522e+02 8.70216736e+02 7.10908413e-01]
[482.86810303 272.45379639 0.91441625]	[485.36022949 339.06048584 0.91210163]	[423.77893066 339.14624023 0.87379956]	[416.08123779 454.60696411 0.82890928]	[405.92510986 554.67205811 0.81546944]	[547.02410889 336.63235474 0.88058686]	[564.91986084 446.91732788 0.86781281]	[565.02349854 544.46325684 0.90256315]	[485.35430908 536.70068359 0.69363904]	[444.34616089 539.20928955 0.67024404]	[462.1897583 706.12371826 0.82290971]	[4.62304657e+02 8.59938965e+02 7.88780510e-01]	[523.98931885 534.17297363 0.67730308]	[521.29840088 708.53039551 0.86317283]	[5.16111572e+02 8.54931458e+02 7.66111970e-01]	[475.06066895 257.04437256 0.90685618]	[498.26834106 256.99847412 0.93843162]	[457.10946655 257.18661499 0.83538747]	[518.76550293 257.04705811 0.91308093]	[5.18742615e+02 9.08611084e+02 7.51972795e-01]	[5.34177979e+02 8.93444580e+02 7.30497301e-01]	[5.03380066e+02 8.67669373e+02 6.93907976e-01]	[4.62227844e+02 9.06114563e+02 7.64067292e-01]	[4.41887878e+02 8.95891235e+02 7.35186219e-01]	[4.69967102e+02 8.70222412e+02 7.11397409e-01]
[482.79605103 274.92434692 0.93395644]	[485.35720825 339.06124878 0.91540486]	[423.77618408 339.14590454 0.87273288]	[416.06652832 454.61425781 0.82420218]	[405.87997437 554.64892578 0.82202125]	[547.01873779 336.63571167 0.88097286]	[564.89477539 446.92932129 0.86735725]	[564.99383545 544.48321533 0.90231889]	[482.97616577 536.67999268 0.69264275]	[444.33499146 536.71179199 0.66875255]	[462.18740845 706.12188721 0.82037842]	[4.62303528e+02 8.59949707e+02 7.88080215e-01]	[523.97937012 534.15112305 0.678684 ]	[521.27935791 708.52642822 0.85980672]	[5.13648254e+02 8.57363403e+02 7.64343560e-01]	[472.51269531 257.15625 0.89060646]	[498.19119263 257.11682129 0.91114509]	[457.1055603 257.19000244 0.80086535]	[518.69989014 257.03683472 0.9074856 ]	[5.18734619e+02 9.06178955e+02 7.49680281e-01]	[5.34170227e+02 8.93435303e+02 7.30117798e-01]	[5.03384308e+02 8.67673035e+02 6.88947022e-01]	[4.62231659e+02 9.06109436e+02 7.61045337e-01]	[4.41892639e+02 8.95887329e+02 7.32262492e-01]	[4.69962585e+02 8.70229248e+02 7.09909439e-01]
[480.38076782 275.00183105 0.94241363]	[485.34698486 339.08004761 0.91939658]	[423.77087402 339.16534424 0.86877811]	[416.01828003 454.61257935 0.81255186]	[405.86941528 554.67407227 0.82587588]	[546.98724365 336.65145874 0.88444144]	[564.83093262 449.45645142 0.86071104]	[564.9487915 544.48614502 0.90908802]	[482.96957397 536.67401123 0.690027 ]	[444.3157959 536.69976807 0.66671234]	[459.83065796 706.1171875 0.81678623]	[4.62298065e+02 8.59937378e+02 7.87556946e-01]	[523.98327637 534.14862061 0.67557925]	[521.26287842 708.51885986 0.85718799]	[5.16108398e+02 8.54926331e+02 7.64864743e-01]	[467.48556519 259.61190796 0.87239003]	[495.68765259 257.19274902 0.88181967]	[457.09945679 259.66174316 0.75848973]	[518.64312744 257.06576538 0.899948 ]	[5.18745544e+02 9.06171143e+02 7.43458986e-01]	[5.36647461e+02 8.93427673e+02 7.27568448e-01]	[5.03382538e+02 8.67672485e+02 6.89613283e-01]	[4.62230743e+02 9.06111023e+02 7.61804640e-01]	[4.41896057e+02 8.95889282e+02 7.30920851e-01]	[4.69954712e+02 8.70215515e+02 7.07863152e-01]
[480.31887817 275.08267212 0.95683384]	[482.95669556 339.09439087 0.92783344]	[421.38497925 339.18930054 0.86955458]	[413.56958008 454.64819336 0.80979443]	[405.82940674 554.66906738 0.83079779]	[546.93469238 336.66418457 0.89116967]	[562.4744873 449.51980591 0.86430973]	[564.91955566 544.53594971 0.9007228 ]	[482.93725586 536.66784668 0.69152284]	[441.91015625 536.68688965 0.66556746]	[459.84283447 706.10620117 0.81464833]	[4.62296600e+02 8.59947266e+02 7.89664030e-01]	[523.94567871 534.13153076 0.67650217]	[521.26190186 708.54992676 0.85424149]	[5.13655396e+02 8.57369751e+02 7.65580297e-01]	[464.96759033 262.14541626 0.86685061]	[495.59585571 259.65063477 0.86274886]	[457.07675171 262.23483276 0.7044661 ]	[516.11187744 257.10131836 0.87864852]	[5.18750916e+02 9.06172119e+02 7.47015357e-01]	[5.36648743e+02 8.93429810e+02 7.30946064e-01]	[5.03379211e+02 8.67684326e+02 6.92802787e-01]	[4.62239594e+02 9.06107239e+02 7.61507034e-01]	[4.41899841e+02 8.95887085e+02 7.31938899e-01]	[4.67486511e+02 8.70216797e+02 7.11984158e-01]
[480.28173828 275.13085938 0.96220261]	[482.9331665 339.10339355 0.93332422]	[421.37661743 339.19970703 0.87252605]	[413.54052734 457.13934326 0.81693006]	[403.37411499 554.67974854 0.83595532]	[544.53405762 336.67736816 0.89480758]	[562.45947266 449.47436523 0.86315453]	[564.91534424 546.91564941 0.90145737]	[482.90893555 536.65905762 0.69298583]	[441.8895874 536.67285156 0.66438007]	[459.83984375 706.08190918 0.81496787]	[4.62307373e+02 8.59943848e+02 7.90162921e-01]	[523.90942383 534.12298584 0.6786676 ]	[521.24523926 708.49938965 0.85167444]	[5.16112915e+02 8.57364502e+02 7.66277194e-01]	[464.90292358 262.23510742 0.87295592]	[493.05557251 259.69329834 0.85578585]	[454.61480713 264.78347778 0.68905288]	[513.57751465 257.08303833 0.87351578]	[5.18741272e+02 9.06187927e+02 7.52821207e-01]	[5.36650452e+02 8.93440857e+02 7.34071255e-01]	[5.03390656e+02 8.67674927e+02 6.87712371e-01]	[4.62215179e+02 9.06109375e+02 7.54404664e-01]	[4.41880554e+02 8.95875671e+02 7.29627788e-01]	[4.69967651e+02 8.70218384e+02 7.15661526e-01]
[480.25115967 275.11911011 0.96012551]	[482.89898682 339.08074951 0.93942785]	[421.3336792 339.17636108 0.88214391]	[413.50360107 457.16983032 0.82112032]	[403.36624146 554.65649414 0.83744878]	[544.47338867 336.6729126 0.9003135 ]	[562.44842529 449.4581604 0.8592121 ]	[564.89306641 546.92834473 0.90405971]	[482.88577271 534.12469482 0.69584799]	[441.8843689 534.14624023 0.66569674]	[459.84381104 706.08624268 0.81449121]	[4.62313904e+02 8.59946533e+02 7.89128542e-01]	[523.86993408 531.57348633 0.68372858]	[521.24719238 706.11486816 0.85259557]	[5.16126343e+02 8.54931030e+02 7.66139865e-01]	[464.8656311 262.22927856 0.87694532]	[490.54260254 259.67825317 0.85574228]	[452.08636475 264.76879883 0.67985564]	[511.05407715 257.06088257 0.87635785]	[5.18754150e+02 9.06187073e+02 7.50207484e-01]	[5.36657776e+02 8.93437561e+02 7.34547853e-01]	[5.03395294e+02 8.67664368e+02 6.85402513e-01]	[4.59825104e+02 9.06116760e+02 7.53579378e-01]	[4.41872040e+02 8.95872986e+02 7.31850147e-01]	[4.69973358e+02 8.70222107e+02 7.14736700e-01]
[480.22940063 275.09893799 0.95462394]	[482.85690308 339.09692383 0.94783366]	[421.29031372 339.19955444 0.88641703]	[410.95626831 459.69274902 0.84194195]	[403.26538086 554.67755127 0.8537572 ]	[544.43133545 336.68582153 0.90403652]	[562.41339111 452.07833862 0.86019802]	[564.89630127 546.96087646 0.89733374]	[482.88250732 534.12188721 0.69992572]	[441.88546753 534.15179443 0.67502183]	[459.80575562 706.03912354 0.81189442]	[4.62316559e+02 8.57433655e+02 7.91938305e-01]	[523.87103271 531.56976318 0.68824059]	[521.25531006 706.05273438 0.84899259]	[5.16163757e+02 8.54898926e+02 7.75907516e-01]	[464.83398438 262.19674683 0.88253379]	[490.49822998 259.64920044 0.85940957]	[451.9992981 264.73516846 0.70727414]	[508.54431152 257.02841187 0.88253456]	[5.18775330e+02 9.06182373e+02 7.55101621e-01]	[5.36675171e+02 8.93436523e+02 7.40670860e-01]	[5.03417389e+02 8.67635376e+02 6.87183321e-01]	[4.59823029e+02 9.06096558e+02 7.47958124e-01]	[4.41872375e+02 8.95849670e+02 7.27596879e-01]	[4.69992615e+02 8.70180603e+02 7.18510509e-01]
[480.20794678 275.0602417 0.95010138]	[482.79309082 339.07397461 0.95240718]	[421.22866821 339.19567871 0.89501154]	[410.94082642 459.64956665 0.83531749]	[400.84039307 554.70507812 0.86341286]	[544.37451172 336.67028809 0.90196675]	[562.36383057 452.0305481 0.86941397]	[564.91888428 546.96051025 0.89279491]	[482.83947754 534.1137085 0.69687688]	[441.85476685 534.15985107 0.67669129]	[459.7906189 706.0177002 0.80910307]	[4.62301208e+02 8.57429260e+02 7.91550517e-01]	[523.8135376 531.54418945 0.68554753]	[521.25189209 706.03460693 0.8462621 ]	[5.16145203e+02 8.54890625e+02 7.75052428e-01]	[462.43722534 262.15844727 0.89249742]	[487.99905396 259.5760498 0.87347347]	[449.52056885 267.27078247 0.69800162]	[508.48065186 257.01339722 0.89119685]	[5.18781311e+02 9.06146729e+02 7.49526978e-01]	[5.36670776e+02 8.93410461e+02 7.40885615e-01]	[5.03405060e+02 8.67643860e+02 6.97560191e-01]	[4.59822296e+02 9.03611145e+02 7.43760765e-01]	[4.41864960e+02 8.93446411e+02 7.26212621e-01]	[4.69970581e+02 8.70177795e+02 7.18360186e-01]
[480.19015503 275.01907349 0.93864787]	[482.72903442 339.07009888 0.95651728]	[421.16619873 339.20950317 0.89831173]	[408.40817261 459.61087036 0.83549428]	[400.78982544 554.68487549 0.87273508]	[544.3302002 336.65539551 0.89845574]	[562.31774902 449.49069214 0.86878347]	[564.91815186 546.95056152 0.896433 ]	[482.79818726 531.55480957 0.69824702]	[441.80938721 531.60296631 0.681045 ]	[459.76531982 706.0625 0.81631547]	[4.62316772e+02 8.59938843e+02 7.91111827e-01]	[523.7779541 528.98071289 0.69031721]	[521.24273682 706.08221436 0.84980392]	[5.16163208e+02 8.54904175e+02 7.78088927e-01]	[462.41812134 259.69354248 0.90002412]	[487.96734619 257.18292236 0.87922817]	[449.45715332 264.76672363 0.73521626]	[508.43939209 256.97610474 0.89791727]	[5.18785339e+02 9.06166748e+02 7.56824672e-01]	[5.36673340e+02 8.93426697e+02 7.42776930e-01]	[5.03425018e+02 8.67644348e+02 6.97362244e-01]	[4.62216614e+02 9.03623718e+02 7.52044201e-01]	[4.41883118e+02 8.95855591e+02 7.29137242e-01]	[4.70002472e+02 8.70214294e+02 7.24844396e-01]
[480.14849854 274.94812012 0.91912991]	[480.3348999 336.68154907 0.96269965]	[418.77035522 339.17181396 0.90522206]	[405.84024048 457.16522217 0.82837379]	[400.70227051 554.62689209 0.8685348 ]	[541.89428711 336.5914917 0.89516342]	[562.29168701 449.51467896 0.86482817]	[564.92657471 546.94091797 0.89489931]	[482.78091431 529.03485107 0.70143068]	[441.77908325 531.57757568 0.68596804]	[459.72155762 706.05755615 0.81955957]	[4.62313080e+02 8.59963318e+02 7.90782750e-01]	[521.42602539 526.4699707 0.69525152]	[521.20080566 706.06335449 0.84422249]	[5.16158142e+02 8.57368103e+02 7.73749411e-01]	[462.36813354 259.58947754 0.91656381]	[487.934021 257.11291504 0.8920567 ]	[446.88287354 262.19290161 0.77162069]	[505.94906616 256.97161865 0.90210593]	[5.18773193e+02 9.06184998e+02 7.62468219e-01]	[5.36663086e+02 8.93447937e+02 7.41739511e-01]	[5.03438019e+02 8.67678406e+02 6.98775530e-01]	[4.59813934e+02 9.06106140e+02 7.57112265e-01]	[4.41863800e+02 8.95865112e+02 7.35857427e-01]	[4.70014923e+02 8.70221558e+02 7.24117041e-01]
[477.72436523 274.86776733 0.89442861]	[480.26455688 336.65643311 0.96580327]	[418.70761108 339.14007568 0.9074232 ]	[403.38601685 459.61239624 0.86321729]	[400.61450195 554.65930176 0.87595356]	[541.83551025 336.57363892 0.89457065]	[562.23388672 449.46871948 0.853742 ]	[564.91094971 546.91821289 0.89721107]	[480.36535645 528.9901123 0.70460165]	[441.67877197 529.06085205 0.69628721]	[459.69244385 706.08544922 0.82244641]	[4.62317535e+02 8.59972046e+02 7.90320218e-01]	[521.37884521 526.43182373 0.69631076]	[521.1897583 706.07305908 0.84320235]	[5.16156250e+02 8.57391724e+02 7.73718715e-01]	[462.33096313 257.13336182 0.92911303]	[485.49035645 257.05957031 0.90186864]	[444.42346191 259.59967041 0.81013566]	[505.9152832 256.95404053 0.90488452]	[5.18780945e+02 9.06190491e+02 7.66106367e-01]	[5.3666864e+02 8.9344928e+02 7.4186182e-01]	[5.03436829e+02 8.67700562e+02 7.02676892e-01]	[4.59783875e+02 9.06118958e+02 7.59986997e-01]	[4.41837128e+02 8.95870911e+02 7.39790738e-01]	[4.70029266e+02 8.70227539e+02 7.27560401e-01]
[477.71810913 269.90737915 0.87405455]	[480.20187378 336.66488647 0.9611156 ]	[418.65570068 339.15768433 0.90177721]	[400.87503052 457.14834595 0.87685847]	[398.14364624 554.61889648 0.86684442]	[541.76104736 336.55456543 0.88600457]	[559.79620361 446.93041992 0.83393276]	[564.8951416 544.50579834 0.90374547]	[480.32232666 528.99328613 0.70733058]	[439.31515503 531.55169678 0.70132267]	[459.67727661 706.06719971 0.82617921]	[4.62291229e+02 8.59993164e+02 7.87007689e-01]	[521.3494873 526.43078613 0.69950718]	[521.16369629 705.99694824 0.830185 ]	[5.16167725e+02 8.57372009e+02 7.72102296e-01]	[462.27432251 257.02282715 0.94519413]	[485.43228149 254.54902649 0.92465097]	[444.3331604 259.70959473 0.82304484]	[503.49407959 254.55674744 0.92404675]	[5.18785278e+02 9.06182495e+02 7.54289806e-01]	[5.36679504e+02 8.93438660e+02 7.37787068e-01]	[5.03436279e+02 8.67705505e+02 6.92665458e-01]	[4.62214935e+02 9.06092651e+02 7.61223912e-01]	[4.41870239e+02 8.95872864e+02 7.42200017e-01]	[4.69989136e+02 8.70242920e+02 7.17888713e-01]
[477.59692383 267.35470581 0.84942353]	[480.12930298 336.6394043 0.94786298]	[418.54867554 339.13665771 0.88296193]	[400.74533081 454.6003418 0.88061601]	[398.0703125 552.11651611 0.85563147]	[541.71398926 336.52124023 0.87894022]	[557.26599121 446.96688843 0.80607259]	[564.87902832 544.51519775 0.90394914]	[480.26678467 529.00549316 0.71453941]	[439.25497437 531.5769043 0.70549083]	[459.64700317 706.11340332 0.82416296]	[4.62318756e+02 8.62513672e+02 7.91043937e-01]	[521.31658936 526.43041992 0.7045809 ]	[518.78875732 706.11572266 0.83842719]	[5.16181702e+02 8.57419617e+02 7.75438488e-01]	[462.20797729 254.57063293 0.94650239]	[482.97653198 254.46990967 0.93866003]	[441.89074707 257.16751099 0.85974824]	[503.4307251 254.52371216 0.94074559]	[5.18768677e+02 9.08621948e+02 7.68528700e-01]	[5.36658142e+02 8.95841187e+02 7.39288390e-01]	[5.03467926e+02 8.70116089e+02 6.96782053e-01]	[4.59809662e+02 9.06141785e+02 7.64635861e-01]	[4.41856659e+02 8.95904297e+02 7.41891980e-01]	[4.70025940e+02 8.70275330e+02 7.28194475e-01]
[475.13687134 264.74920654 0.84555966]	[477.68081665 336.64620972 0.9315623 ]	[416.06915283 339.11904907 0.86773098]	[400.69174194 454.64044189 0.88419008]	[395.60421753 554.63226318 0.83982724]	[539.25531006 336.5585022 0.87227637]	[557.18792725 449.49090576 0.79895121]	[564.81890869 544.53485107 0.89789349]	[480.22213745 529.03344727 0.71108407]	[439.21853638 534.10943604 0.70641583]	[459.60794067 706.10009766 0.81880963]	[4.62319183e+02 8.62520386e+02 7.92399406e-01]	[521.27459717 526.45654297 0.69829428]	[518.75958252 708.53607178 0.82669479]	[5.16167053e+02 8.57385315e+02 7.73724794e-01]	[459.8598938 254.46017456 0.94115925]	[482.91323853 254.39123535 0.94436336]	[441.81173706 257.00311279 0.90450329]	[503.30807495 254.46751404 0.94286728]	[5.18763733e+02 9.06148499e+02 7.69023836e-01]	[5.36653748e+02 8.93433167e+02 7.49406517e-01]	[5.03446472e+02 8.70103027e+02 6.88568354e-01]	[4.62212402e+02 9.06112732e+02 7.65659273e-01]	[4.41875336e+02 8.95894226e+02 7.47133017e-01]	[4.70020874e+02 8.70284729e+02 7.21398294e-01]
[475.07312012 262.21389771 0.84674627]	[475.16033936 336.67700195 0.9099642 ]	[413.51617432 339.12487793 0.85112005]	[398.27243042 454.58825684 0.86980194]	[393.06173706 554.67272949 0.82028896]	[539.19104004 336.58901978 0.86929202]	[552.12756348 449.50747681 0.7903446 ]	[562.43725586 544.53552246 0.89812893]	[480.15344238 531.60400391 0.70292193]	[439.17941284 536.70343018 0.71174181]	[457.19372559 706.10003662 0.81813216]	[4.62305603e+02 8.62527405e+02 7.99818456e-01]	[521.19506836 528.99951172 0.6884129 ]	[518.71429443 708.527771 0.81993443]	[5.16173828e+02 8.57409485e+02 7.74606287e-01]	[459.83261108 254.38865662 0.93853712]	[482.84643555 251.95872498 0.94029993]	[441.759552 256.94122314 0.9275192 ]	[503.25738525 254.4156189 0.94357109]	[5.21205505e+02 9.06145813e+02 7.83463717e-01]	[5.36696167e+02 8.93411926e+02 7.65890598e-01]	[5.03442932e+02 8.70141846e+02 7.01356351e-01]	[4.59811798e+02 9.06103760e+02 7.62605906e-01]	[4.41851471e+02 8.95865967e+02 7.50562549e-01]	[4.69995697e+02 8.70289917e+02 7.39736438e-01]
[472.54418945 262.17407227 0.84926152]	[472.59158325 336.68240356 0.89170593]	[410.94555664 339.10528564 0.84231097]	[398.17657471 457.19012451 0.89396477]	[387.89575195 557.16967773 0.80992925]	[536.67596436 336.59408569 0.86194068]	[547.05950928 452.0078125 0.81736577]	[562.36920166 546.91815186 0.90028179]	[480.12701416 536.66186523 0.70314991]	[439.14074707 539.22998047 0.71151048]	[457.11212158 708.55181885 0.8015728 ]	[4.62282471e+02 8.62526794e+02 8.03453743e-01]	[518.79162598 531.58996582 0.67712194]	[518.75067139 708.61206055 0.83505988]	[5.16212280e+02 8.57394531e+02 7.77608752e-01]	[459.76974487 254.3465271 0.93440187]	[482.78485107 251.93676758 0.94917381]	[441.65997314 254.60717773 0.93179458]	[500.87524414 254.41297913 0.93774068]	[5.21197876e+02 9.06097778e+02 7.58383632e-01]	[5.36698853e+02 8.93383667e+02 7.51150131e-01]	[5.03463287e+02 8.70123718e+02 6.93875849e-01]	[4.62215240e+02 9.03622742e+02 7.66902208e-01]	[4.41860107e+02 8.95875793e+02 7.53434360e-01]	[4.69968506e+02 8.70284302e+02 7.32447624e-01]
[470.01437378 259.72195435 0.85611635]	[470.01428223 336.68460083 0.889974 ]	[408.39202881 339.08679199 0.84710026]	[398.09841919 457.12454224 0.88278866]	[382.86795044 552.12487793 0.81960088]	[534.12731934 336.6131897 0.85812098]	[546.94238281 449.47418213 0.83743924]	[562.26837158 546.94873047 0.88787901]	[477.66369629 534.16998291 0.68738574]	[436.67892456 539.19567871 0.69093049]	[454.56973267 708.62646484 0.77372742]	[4.62302032e+02 8.62555359e+02 8.05029750e-01]	[518.70611572 531.60375977 0.66313976]	[518.76251221 708.72784424 0.82426596]	[5.18647705e+02 8.54892578e+02 7.86551178e-01]	[459.71676636 254.33624268 0.93214673]	[482.73092651 251.91133118 0.94756418]	[439.2979126 256.9864502 0.9280057]	[500.81985474 254.40675354 0.9368332 ]	[5.18703918e+02 9.01053284e+02 7.33130634e-01]	[5.34164246e+02 8.93322998e+02 7.39670634e-01]	[5.05893372e+02 8.67674622e+02 6.82324171e-01]	[4.62250214e+02 9.03620361e+02 7.61894703e-01]	[4.41892273e+02 8.95886963e+02 7.50403106e-01]	[4.69999115e+02 8.70286377e+02 7.32027769e-01]
[467.49713135 259.68084717 0.86239839]	[467.49746704 339.05557251 0.88612568]	[405.87139893 339.12451172 0.85033417]	[395.65032959 457.11151123 0.8633666 ]	[380.26202393 554.67401123 0.85159427]	[531.6237793 336.64871216 0.85874176]	[544.53851318 449.50314331 0.84098631]	[559.83190918 546.93353271 0.88577384]	[477.60360718 536.69012451 0.68541801]	[436.63259888 539.25115967 0.69958806]	[454.60668945 708.66223145 0.77385175]	[4.62287323e+02 8.65058533e+02 8.08004141e-01]	[516.20257568 534.12176514 0.65487254]	[518.75341797 708.69140625 0.83423555]	[5.16212952e+02 8.54807739e+02 7.97777057e-01]	[459.66082764 251.93701172 0.91735756]	[480.36636353 251.87359619 0.94077253]	[439.21148682 257.01882935 0.91735935]	[500.79949951 254.43110657 0.93436027]	[5.18744507e+02 8.98503540e+02 7.47039080e-01]	[5.34181030e+02 8.93256897e+02 7.49606848e-01]	[5.03489441e+02 8.67574280e+02 6.85467422e-01]	[4.62322113e+02 9.03599365e+02 7.75475442e-01]	[4.44343781e+02 8.95894592e+02 7.61221409e-01]	[4.69961853e+02 8.70308716e+02 7.24102378e-01]
[467.41036987 259.67214966 0.87224627]	[467.40026855 339.07324219 0.89418948]	[403.38708496 339.13748169 0.85750461]	[395.52130127 459.64483643 0.87399054]	[380.1399231 554.68768311 0.86509109]	[531.53582764 336.6512146 0.86132056]	[544.50567627 452.01712036 0.85378277]	[559.77734375 546.98370361 0.87603438]	[475.10266113 536.67584229 0.68084395]	[436.57278442 539.24505615 0.69049394]	[454.57391357 708.66394043 0.77526289]	[4.62276794e+02 8.59996399e+02 7.96925485e-01]	[513.6161499 534.11334229 0.65065992]	[518.73828125 708.71124268 0.82774734]	[5.16200256e+02 8.52325500e+02 8.07029843e-01]	[457.22146606 251.92741394 0.90297729]	[480.31430054 251.87055969 0.94214743]	[439.14093018 257.01480103 0.90280253]	[500.76858521 254.46424866 0.93659419]	[5.21204651e+02 8.95925049e+02 7.59591758e-01]	[5.36676941e+02 8.90774048e+02 7.53799558e-01]	[5.03481537e+02 8.62553162e+02 6.82650566e-01]	[4.64825928e+02 9.03539551e+02 7.65621841e-01]	[4.44434052e+02 8.95866516e+02 7.46432841e-01]	[4.67474854e+02 8.70196045e+02 7.09493458e-01]
[464.95172119 259.68423462 0.87384844]	[464.91415405 339.11273193 0.9025898 ]	[403.32666016 339.1673584 0.86369973]	[393.06542969 457.09780884 0.82136542]	[377.71142578 552.0994873 0.87064952]	[529.0178833 336.68499756 0.86890638]	[544.43414307 446.97610474 0.86437201]	[559.71075439 546.92114258 0.86628914]	[472.53317261 534.16967773 0.67755032]	[434.03204346 539.22131348 0.67518681]	[454.58276367 708.57904053 0.79299808]	[4.62306732e+02 8.59976257e+02 7.99698412e-01]	[511.0513916 531.58233643 0.65660745]	[518.73059082 708.68225098 0.82657176]	[5.16175171e+02 8.52268555e+02 8.11235070e-01]	[457.17645264 251.92156982 0.89617598]	[480.27355957 251.87031555 0.93937624]	[439.0824585 257.00531006 0.89105231]	[500.73944092 254.4737854 0.93156111]	[5.21223450e+02 8.95940735e+02 7.75416732e-01]	[5.36671570e+02 8.90781799e+02 7.60048866e-01]	[5.03468384e+02 8.60007507e+02 6.92865431e-01]	[4.64846741e+02 9.01055908e+02 7.68512726e-01]	[4.46888153e+02 8.95850525e+02 7.51576483e-01]	[4.69954834e+02 8.70183777e+02 7.14408755e-01]
[464.95132446 259.68515015 0.87386203]	[464.91479492 339.11239624 0.90320545]	[403.32501221 339.1696167 0.86360228]	[393.06912231 457.10021973 0.8222816 ]	[377.71252441 552.10339355 0.87131411]	[529.0211792 336.68151855 0.86887455]	[544.43432617 449.43096924 0.864097 ]	[559.71295166 546.92370605 0.86662322]	[472.53582764 534.16217041 0.67708886]	[434.03323364 539.2109375 0.67357397]	[454.57873535 708.5949707 0.79215211]	[4.62303925e+02 8.59974548e+02 7.99800217e-01]	[511.05786133 531.57873535 0.65596002]	[518.72088623 708.69445801 0.82199281]	[5.16171265e+02 8.52269470e+02 8.10950756e-01]	[457.17572021 251.92475891 0.89686298]	[480.27456665 251.87309265 0.94012016]	[439.08145142 257.00692749 0.8917138 ]	[500.74090576 254.47956848 0.93439841]	[5.21224365e+02 8.95943604e+02 7.75597453e-01]	[5.36671448e+02 8.90783508e+02 7.61282265e-01]	[5.03466400e+02 8.60006104e+02 6.92364037e-01]	[4.64850189e+02 9.01053955e+02 7.68540859e-01]	[4.46891388e+02 8.95848755e+02 7.51251161e-01]	[4.67488190e+02 8.70178406e+02 7.14982271e-01]
[464.91992188 259.69335938 0.87489694]	[464.89053345 339.10458374 0.9074105 ]	[403.32388306 339.14941406 0.86412096]	[390.48098755 454.58947754 0.77805799]	[377.63595581 549.51959229 0.87746423]	[526.5368042 336.68902588 0.8789413 ]	[544.40356445 449.51223755 0.86910647]	[557.20812988 546.93133545 0.8520847 ]	[469.95892334 534.16192627 0.6792199 ]	[428.98471069 539.21911621 0.66639185]	[454.56054688 708.546875 0.78781515]	[4.62288391e+02 8.57408325e+02 7.99567938e-01]	[508.46414185 531.56195068 0.66682607]	[518.69970703 708.61260986 0.82140744]	[5.16122559e+02 8.49712097e+02 7.92587042e-01]	[457.15509033 251.92692566 0.893628 ]	[480.24798584 251.87634277 0.93810886]	[439.06777954 256.9989624 0.89423829]	[500.72344971 254.47651672 0.9346143 ]	[5.21357788e+02 8.93341248e+02 7.89315879e-01]	[5.39204895e+02 8.88132019e+02 7.39787638e-01]	[5.03423889e+02 8.54862976e+02 7.02572405e-01]	[4.64848816e+02 9.01018188e+02 7.50829220e-01]	[4.44430786e+02 8.93426880e+02 7.38709807e-01]	[4.67474792e+02 8.67683838e+02 7.11932480e-01]
[464.88848877 259.69158936 0.87912029]	[464.85098267 339.09799194 0.91134095]	[403.28686523 339.13220215 0.8698138 ]	[385.38122559 457.17303467 0.82796246]	[377.58343506 552.06945801 0.86529493]	[526.49151611 336.69940186 0.88504601]	[544.38397217 449.47515869 0.86403513]	[552.10693359 546.97753906 0.84144855]	[467.47225952 534.15081787 0.6803171 ]	[428.94198608 539.21478271 0.6667189 ]	[454.54782104 708.58013916 0.78627127]	[4.62347137e+02 8.57388794e+02 8.11360538e-01]	[505.99993896 531.55462646 0.66864091]	[518.63671875 708.64642334 0.81128347]	[5.13607483e+02 8.47130554e+02 7.83471048e-01]	[457.14324951 251.91461182 0.89125627]	[480.23953247 251.88667297 0.93885601]	[436.69311523 256.96600342 0.89392447]	[500.72427368 254.50016785 0.9389596 ]	[5.23800964e+02 8.93275024e+02 7.98507214e-01]	[5.39229004e+02 8.85590088e+02 7.25002646e-01]	[5.03389557e+02 8.52213745e+02 7.32038319e-01]	[4.62424225e+02 9.01011963e+02 7.61050463e-01]	[4.44416260e+02 8.93395264e+02 7.50684857e-01]	[4.70004608e+02 8.67672424e+02 7.33365655e-01]
[464.85317993 259.68389893 0.88600147]	[462.44235229 339.10995483 0.91612041]	[400.85049438 339.1149292 0.87574297]	[382.77285767 454.60458374 0.85476297]	[377.51052856 549.58605957 0.85685194]	[526.45489502 339.06652832 0.89047068]	[544.30352783 449.50534058 0.86673713]	[549.51257324 547.02294922 0.83775026]	[464.91442871 539.22302246 0.69885492]	[423.87985229 541.75793457 0.69119436]	[449.51425171 708.60101318 0.78292423]	[4.62338257e+02 8.54875671e+02 8.11227858e-01]	[505.87088013 536.67614746 0.68153971]	[516.18383789 708.54431152 0.7962091 ]	[5.08437714e+02 8.31855042e+02 7.97176838e-01]	[457.1164856 251.90031433 0.88593894]	[480.23205566 251.86618042 0.93324661]	[439.08312988 256.96905518 0.89349544]	[500.75680542 254.49830627 0.94933051]	[5.21289612e+02 8.83037842e+02 7.51581192e-01]	[5.36670532e+02 8.72742737e+02 7.30479062e-01]	[5.00849579e+02 8.42050232e+02 6.87727809e-01]	[4.64835388e+02 8.98471619e+02 7.44765401e-01]	[4.44416443e+02 8.93357849e+02 7.40509868e-01]	[4.70015747e+02 8.65126526e+02 7.13053823e-01]
[464.84063721 259.67800903 0.88790256]	[462.43933105 339.11468506 0.91744477]	[400.85397339 339.1055603 0.87512463]	[380.35491943 454.62036133 0.86463916]	[375.11383057 552.08435059 0.85198557]	[526.44268799 339.08935547 0.88881814]	[541.93780518 452.00732422 0.85540628]	[547.05395508 549.53759766 0.83341187]	[464.88894653 539.24395752 0.70851797]	[423.86102295 541.75219727 0.69594818]	[449.46469116 708.61346436 0.78571284]	[4.62355255e+02 8.54857849e+02 8.09125781e-01]	[503.47787476 536.73126221 0.69510221]	[511.09448242 706.07208252 0.79129839]	[5.05921936e+02 8.26625427e+02 8.12736392e-01]	[457.10476685 251.89105225 0.88372988]	[480.23165894 251.85958862 0.93110144]	[439.08389282 256.98110962 0.88982177]	[500.75970459 254.51441956 0.94906384]	[5.21252319e+02 8.75434082e+02 7.57753372e-01]	[5.31618896e+02 8.70150024e+02 7.25092053e-01]	[5.00758911e+02 8.31713867e+02 7.38014638e-01]	[4.62409271e+02 9.00981506e+02 7.35418797e-01]	[4.44404999e+02 8.93376770e+02 7.35197961e-01]	[4.72544250e+02 8.65076477e+02 7.08689451e-01]
[464.83724976 259.67843628 0.88867414]	[462.43637085 339.12243652 0.91859925]	[400.85827637 339.10791016 0.87660635]	[380.35745239 454.6078186 0.86433864]	[375.08807373 552.09777832 0.84914291]	[526.43267822 339.09707642 0.88937533]	[541.88592529 452.01293945 0.85575598]	[546.98608398 554.6151123 0.8389762 ]	[464.84014893 539.23059082 0.71237957]	[423.81228638 539.30975342 0.69856089]	[449.45098877 708.5670166 0.77751958]	[4.62339478e+02 8.52397217e+02 8.13136935e-01]	[503.43093872 536.70202637 0.69804603]	[511.02722168 706.00384521 0.77527076]	[503.50091553 811.31481934 0.83918381]	[457.10153198 251.89587402 0.88401204]	[480.23416138 251.86947632 0.9341532 ]	[439.08352661 257.01281738 0.88971859]	[500.76358032 254.53999329 0.95026332]	[5.18699524e+02 8.70231689e+02 7.62738705e-01]	[5.29029968e+02 8.57435059e+02 6.82510436e-01]	[5.00688141e+02 8.18886108e+02 6.85835719e-01]	[4.62401794e+02 8.98477173e+02 7.35783398e-01]	[4.44387848e+02 8.93334839e+02 7.37591088e-01]	[4.72584137e+02 8.62517700e+02 7.08746612e-01]
[464.82098389 259.67407227 0.89124817]	[462.42156982 339.13223267 0.92269927]	[400.84182739 339.10202026 0.88093656]	[380.35241699 454.55957031 0.85789561]	[375.07958984 549.57666016 0.85051113]	[526.41400146 339.12762451 0.89055872]	[541.88146973 457.08731079 0.87109995]	[544.55822754 554.69696045 0.85435307]	[462.41748047 539.21160889 0.71725541]	[421.37756348 539.30462646 0.70458955]	[446.96563721 708.61151123 0.77939129]	[4.62343384e+02 8.52360901e+02 8.22235227e-01]	[503.39181519 536.66229248 0.70010722]	[511.03198242 706.03375244 0.7585113 ]	[503.42553711 808.56921387 0.86276078]	[457.09362793 251.89002991 0.88180119]	[480.23126221 251.87287903 0.93473846]	[439.08285522 257.00857544 0.88944072]	[500.76531982 254.56315613 0.95108438]	[5.16168640e+02 8.59974487e+02 7.19665825e-01]	[5.26512268e+02 8.49769775e+02 7.04162002e-01]	[4.98255432e+02 8.11155518e+02 7.49905109e-01]	[4.62408875e+02 8.95943237e+02 7.32407987e-01]	[4.44395905e+02 8.93257324e+02 7.39269078e-01]	[4.72603088e+02 8.59955017e+02 6.94576144e-01]
[462.4397583 259.66168213 0.89578563]	[462.40774536 339.16952515 0.92294282]	[400.82666016 339.12561035 0.88276488]	[380.34750366 454.56900024 0.86019284]	[375.07467651 549.56738281 0.85016996]	[524.02087402 339.17034912 0.8873927 ]	[541.85089111 457.10461426 0.86751902]	[544.50921631 557.17022705 0.86411417]	[462.36682129 539.23193359 0.72053707]	[421.32446289 541.7645874 0.71009266]	[446.9463501 708.55865479 0.7748881 ]	[4.62316437e+02 8.52380249e+02 8.13090801e-01]	[503.34561157 536.66827393 0.69566047]	[508.53048706 706.07940674 0.73375523]	[503.34457397 795.81939697 0.83934069]	[457.0821228 251.88294983 0.87861061]	[480.22033691 251.87033081 0.93252629]	[439.08563232 257.01858521 0.88479602]	[500.76046753 254.59486389 0.95083833]	[5.13605713e+02 8.52250366e+02 7.44587898e-01]	[5.26416016e+02 8.42033752e+02 6.75462902e-01]	[4.98141296e+02 8.00919189e+02 6.57825410e-01]	[4.62404938e+02 8.95870972e+02 7.31829822e-01]	[4.44396423e+02 8.90840637e+02 7.36702085e-01]	[4.72570648e+02 8.59955933e+02 6.77790523e-01]
[462.42034912 259.67657471 0.89755398]	[462.38916016 339.20910645 0.92575705]	[400.81188965 339.14480591 0.88407004]	[380.3062439 454.57824707 0.86782598]	[375.07113647 549.57971191 0.84810364]	[523.99609375 339.21569824 0.88758618]	[541.80883789 457.19073486 0.87955344]	[544.46405029 554.69903564 0.86633599]	[462.35681152 541.76049805 0.73089999]	[421.28918457 541.85723877 0.7269842 ]	[446.94403076 708.69488525 0.76667446]	[4.62311310e+02 8.54793579e+02 8.12237918e-01]	[503.36190796 539.22930908 0.70677418]	[5.08550323e+02 7.11151367e+02 7.01535642e-01]	[503.35565186 788.12384033 0.87149274]	[457.06817627 251.8992157 0.87799525]	[480.21463013 251.90592957 0.9367193 ]	[439.0753479 257.03689575 0.87864149]	[500.74075317 256.95773315 0.94818103]	[5.05973145e+02 8.47063599e+02 7.96312273e-01]	[5.23846985e+02 8.31849548e+02 7.46402264e-01]	[4.98191071e+02 7.88127808e+02 7.14383960e-01]	[4.62388336e+02 8.95848877e+02 7.33298719e-01]	[4.44383026e+02 8.90828552e+02 7.38181949e-01]	[4.70051331e+02 8.59982605e+02 6.55614853e-01]
[462.40557861 259.67828369 0.90231657]	[462.37838745 339.25213623 0.92765158]	[400.78695679 339.17260742 0.88742065]	[380.27087402 454.61203003 0.87589407]	[375.05169678 552.07678223 0.84398991]	[523.99017334 339.27340698 0.88250369]	[541.76147461 457.14324951 0.87424207]	[544.40673828 554.65820312 0.8677116 ]	[462.36010742 541.81213379 0.73468339]	[421.28137207 544.33361816 0.72849399]	[446.90887451 711.15307617 0.76548773]	[4.62318207e+02 8.54804382e+02 8.09805274e-01]	[503.3649292 539.29602051 0.71470296]	[5.08487366e+02 7.13725098e+02 6.91661239e-01]	[503.2852478 783.01330566 0.83430141]	[454.63446045 251.93054199 0.88107824]	[480.20480347 251.93371582 0.94082177]	[439.06323242 257.07955933 0.87274742]	[500.71624756 256.99331665 0.94474226]	[5.05985107e+02 8.39429138e+02 7.48877585e-01]	[5.23846802e+02 8.29242371e+02 7.24651456e-01]	[4.95630585e+02 7.80439575e+02 6.62113786e-01]	[4.62412750e+02 8.93385742e+02 7.32504606e-01]	[4.44403656e+02 8.90768860e+02 7.34731972e-01]	[4.70023102e+02 8.60016907e+02 6.49930418e-01]
[462.40628052 259.67810059 0.9019708 ]	[462.38088989 339.24920654 0.92722237]	[400.79025269 339.17144775 0.88711834]	[380.269104 454.58047485 0.87384439]	[375.05178833 552.07574463 0.84388047]	[523.99371338 339.2727356 0.88134193]	[541.76220703 457.15014648 0.87523139]	[544.40704346 554.6572876 0.86744463]	[462.36148071 541.81072998 0.7334317 ]	[421.28277588 544.33129883 0.7271409 ]	[446.91360474 711.19830322 0.76051021]	[4.62318176e+02 8.54817078e+02 8.10087264e-01]	[503.36560059 539.29455566 0.71367639]	[5.08505981e+02 7.16312073e+02 6.94267690e-01]	[503.27978516 783.01013184 0.83380508]	[454.63632202 251.92909241 0.88092494]	[480.20455933 251.93379211 0.94060105]	[439.06420898 257.07931519 0.8714689 ]	[500.71377563 256.99377441 0.94388622]	[5.05984955e+02 8.39428040e+02 7.49533415e-01]	[5.23847351e+02 8.29240967e+02 7.25109816e-01]	[4.95614807e+02 7.80415894e+02 6.61064208e-01]	[4.62414429e+02 8.93385071e+02 7.33153284e-01]	[4.44405029e+02 8.90767944e+02 7.35057950e-01]	[4.70010864e+02 8.62504089e+02 6.50834382e-01]
[462.36999512 262.16210938 0.89134187]	[462.32348633 341.69815063 0.92733228]	[400.75094604 339.26126099 0.88497376]	[380.23104858 454.59341431 0.87645304]	[375.08984375 552.13293457 0.84569931]	[523.94390869 341.71200562 0.87821174]	[539.31988525 459.6206665 0.87807012]	[544.29119873 559.69683838 0.88490927]	[462.27572632 541.76086426 0.73170918]	[421.22549438 541.88110352 0.72659612]	[444.45266724 711.16137695 0.74871045]	[4.62299133e+02 8.54860840e+02 8.15509856e-01]	[503.26916504 539.20758057 0.70163202]	[505.91204834 711.24206543 0.71618611]	[500.78717041 767.68261719 0.83500719]	[454.57000732 254.34344482 0.88562113]	[480.17138672 254.36851501 0.94085515]	[436.65359497 257.20422363 0.84475982]	[500.6786499 257.09454346 0.93839914]	[5.05917023e+02 8.29210754e+02 7.32321143e-01]	[5.21271484e+02 8.16389221e+02 6.42681181e-01]	[4.87989258e+02 7.67593628e+02 6.46063745e-01]	[4.64895935e+02 8.93438538e+02 7.31111646e-01]	[4.46887451e+02 8.90845276e+02 7.37252593e-01]	[4.67479462e+02 8.65058411e+02 6.73929989e-01]
[462.36932373 262.18881226 0.8884576 ]	[462.30740356 341.78466797 0.91797 ]	[400.73236084 341.69317627 0.87920994]	[380.24133301 454.57479858 0.87156785]	[375.08834839 554.62188721 0.84626305]	[523.91717529 341.80474854 0.86225885]	[539.30554199 459.72824097 0.89385986]	[541.87286377 559.70635986 0.88568938]	[462.27294922 541.85974121 0.73559475]	[421.21743774 544.39227295 0.72622883]	[446.9541626 711.21411133 0.72488046]	[4.62295593e+02 8.57407104e+02 8.12286794e-01]	[503.26513672 541.76580811 0.71341085]	[5.05944000e+02 7.21377869e+02 7.03233004e-01]	[500.67050171 765.08380127 0.7779249 ]	[454.5687561 254.3694458 0.89127028]	[480.16946411 254.39503479 0.94512129]	[436.65249634 259.59378052 0.83972913]	[500.66583252 257.13592529 0.93009853]	[5.05900208e+02 8.26612976e+02 7.12768316e-01]	[5.18756287e+02 8.11343079e+02 6.60854757e-01]	[4.85462860e+02 7.62488403e+02 5.99917650e-01]	[4.64826050e+02 8.95876343e+02 7.35122085e-01]	[4.44408295e+02 8.93244690e+02 7.42688656e-01]	[4.67475128e+02 8.67636047e+02 6.93145871e-01]
[462.33227539 262.25857544 0.88469005]	[462.28851318 344.24362183 0.91286016]	[400.71798706 341.74588013 0.87309945]	[380.24859619 454.5916748 0.87435055]	[375.08691406 554.68139648 0.84857184]	[523.88586426 344.25970459 0.85846126]	[539.25640869 459.73068237 0.88774419]	[541.78497314 559.73266602 0.88160658]	[462.25100708 541.88586426 0.73862809]	[421.20059204 544.42687988 0.7234413 ]	[446.92276001 711.21032715 0.73036897]	[4.62301392e+02 8.59972900e+02 8.07099581e-01]	[503.24185181 541.78411865 0.72177666]	[5.05976685e+02 7.16300476e+02 6.89630508e-01]	[500.72052002 759.92474365 0.77229339]	[454.54815674 254.412323 0.89471161]	[480.13671875 254.44174194 0.94506192]	[436.66418457 259.63592529 0.8164869 ]	[498.27084351 259.57965088 0.91056108]	[5.03375488e+02 8.18912354e+02 7.31135190e-01]	[5.18677795e+02 8.08750549e+02 6.99834466e-01]	[4.88016296e+02 7.54779724e+02 5.77039719e-01]	[4.62371490e+02 8.95929504e+02 7.34226942e-01]	[4.44371552e+02 8.93281494e+02 7.47557819e-01]	[4.69964905e+02 8.70159424e+02 7.08589911e-01]
[462.30252075 267.27993774 0.88783026]	[462.28631592 344.34460449 0.90605736]	[400.70068359 341.80813599 0.86419749]	[380.23352051 457.19015503 0.89810872]	[375.06619263 557.20281982 0.84839547]	[523.8739624 346.80984497 0.84947187]	[539.23498535 459.7628479 0.88601381]	[541.72637939 559.81707764 0.88499498]	[462.23114014 544.36016846 0.74082494]	[421.16375732 544.46600342 0.72431576]	[446.94723511 711.16375732 0.73465639]	[4.62286804e+02 8.59991272e+02 8.05602372e-01]	[503.23791504 541.8359375 0.72086513]	[5.05891968e+02 7.13694885e+02 7.07771599e-01]	[500.65176392 749.75805664 0.77938908]	[452.06060791 254.46606445 0.899948 ]	[480.11984253 254.48930359 0.94623327]	[436.64065552 259.68902588 0.79049975]	[500.63665771 259.64196777 0.90232658]	[5.03324432e+02 8.11315552e+02 7.68395305e-01]	[5.16172302e+02 8.06082947e+02 6.86169446e-01]	[4.85485077e+02 7.49560303e+02 6.01053715e-01]	[4.62391418e+02 8.95966980e+02 7.32181489e-01]	[4.44392914e+02 8.93315552e+02 7.43674695e-01]	[4.67459351e+02 8.70176636e+02 7.01197624e-01]
[462.27282715 269.86074829 0.90421939]	[462.23406982 349.36730957 0.90275151]	[400.64187622 344.31286621 0.85659659]	[380.22485352 459.6413269 0.90856534]	[375.06539917 557.2578125 0.85372007]	[523.85131836 349.37216187 0.8431018 ]	[539.21386719 459.78939819 0.88331538]	[541.70306396 562.28289795 0.88934422]	[462.20379639 544.38964844 0.74484545]	[421.14160156 546.92614746 0.72487575]	[446.87783813 708.69732666 0.73453516]	[4.62278961e+02 8.60010559e+02 8.01162958e-01]	[500.87591553 541.86676025 0.72124565]	[5.05882355e+02 7.11239563e+02 7.01834559e-01]	[498.21362305 747.12445068 0.75861585]	[452.03091431 254.53445435 0.90519512]	[477.74838257 254.58370972 0.94993234]	[436.59631348 259.72399902 0.79283935]	[498.23568726 262.15231323 0.88434643]	[5.00861084e+02 8.08732483e+02 7.64723420e-01]	[5.11035919e+02 8.00987122e+02 6.49741769e-01]	[4.85458649e+02 7.44449280e+02 5.46985686e-01]	[4.62386871e+02 8.95970764e+02 7.30774343e-01]	[4.44384888e+02 8.93322876e+02 7.42391348e-01]	[4.67448029e+02 8.70198364e+02 6.97639704e-01]
[462.20785522 272.40982056 0.92218065]	[462.20587158 351.91989136 0.9049319 ]	[400.63671875 346.86773682 0.85231251]	[380.22412109 459.76547241 0.9150095 ]	[375.06893921 559.84448242 0.86995673]	[523.82159424 349.44854736 0.84492218]	[539.2512207 462.23342896 0.88082296]	[541.68670654 562.3815918 0.89522737]	[459.8421936 544.40362549 0.7421509 ]	[418.79278564 546.94885254 0.72534633]	[444.44512939 711.22686768 0.72724766]	[4.62256134e+02 8.62566345e+02 8.04530501e-01]	[500.85360718 541.87506104 0.71870053]	[503.45025635 708.652771 0.70900536]	[498.22192383 747.02172852 0.77524114]	[449.49258423 256.97857666 0.90893656]	[477.69454956 257.03494263 0.94511437]	[436.54953003 262.24182129 0.76342738]	[498.18710327 264.77789307 0.86964369]	[5.00791687e+02 8.06099915e+02 7.60020316e-01]	[5.08511078e+02 7.93320251e+02 6.76530719e-01]	[4.85451782e+02 7.41928894e+02 5.68578899e-01]	[4.62309021e+02 8.98445801e+02 7.38154411e-01]	[4.44330353e+02 8.93364136e+02 7.50259817e-01]	[4.67452911e+02 8.70262451e+02 7.00464070e-01]
[459.77581787 272.49868774 0.9300276 ]	[459.85501099 351.97277832 0.91121113]	[400.62350464 349.42929077 0.85486174]	[380.2456665 462.228302 0.91323483]	[375.03112793 562.33587646 0.88421017]	[523.77697754 351.93356323 0.84366941]	[539.21679688 462.31057739 0.8722567 ]	[541.69805908 564.87908936 0.90604162]	[459.82397461 544.4810791 0.73195696]	[418.76876831 547.02502441 0.7146883 ]	[444.44763184 713.72021484 0.73171198]	[4.62252899e+02 8.65090088e+02 8.12398076e-01]	[500.84442139 544.36639404 0.71712816]	[505.89315796 711.171875 0.74114573]	[500.67318726 747.05377197 0.79971498]	[446.92501831 257.06665039 0.91115403]	[477.59182739 257.12527466 0.91547447]	[436.56732178 264.78125 0.70693117]	[498.13201904 267.32995605 0.86237931]	[5.00823456e+02 8.01003235e+02 7.53405929e-01]	[5.11011230e+02 7.90746338e+02 7.16981530e-01]	[4.87962799e+02 7.41946350e+02 5.72853088e-01]	[4.62287445e+02 8.98426880e+02 7.40434349e-01]	[4.44319702e+02 8.93355408e+02 7.51718342e-01]	[4.67455231e+02 8.70321655e+02 7.05420732e-01]
[459.70123291 274.94467163 0.93774527]	[459.81552124 354.46984863 0.92440903]	[398.24615479 351.99130249 0.86211616]	[380.21432495 462.26818848 0.90143758]	[375.00967407 562.45526123 0.88518322]	[521.40820312 352.0262146 0.84809673]	[539.18585205 462.39221191 0.85095394]	[541.70947266 564.96191406 0.90833873]	[459.847229 549.50646973 0.721937 ]	[418.80343628 552.10821533 0.70684361]	[446.88162231 721.37640381 0.74471772]	[4.62266602e+02 8.65122925e+02 8.28242719e-01]	[500.85321045 544.48986816 0.71020573]	[503.47399902 711.21740723 0.73488981]	[500.7640686 747.1026001 0.8208133]	[444.39047241 257.16149902 0.91127998]	[475.08773804 257.19741821 0.89178473]	[434.07669067 269.84078979 0.72352368]	[495.62475586 269.84442139 0.85150862]	[5.00819366e+02 7.98398010e+02 7.78326452e-01]	[5.13580383e+02 7.90674622e+02 7.49487340e-01]	[4.90575409e+02 7.41980713e+02 5.79985142e-01]	[4.62274750e+02 8.98455688e+02 7.46645451e-01]	[4.44314026e+02 8.93370117e+02 7.58380294e-01]	[4.67474060e+02 8.72700073e+02 7.32451797e-01]
[459.66064453 275.01452637 0.94000655]	[459.78692627 354.53408813 0.93838471]	[398.2388916 354.49240112 0.87445045]	[380.17803955 464.87960815 0.89277279]	[375.03005981 564.96398926 0.87971109]	[521.35980225 354.47293091 0.8555631 ]	[539.19067383 462.41949463 0.84866118]	[541.737854 565.003479 0.91092312]	[459.83023071 552.06231689 0.71720862]	[418.77862549 554.65332031 0.70744234]	[446.92178345 716.34179688 0.75109625]	[4.62265137e+02 8.65098145e+02 8.25128615e-01]	[500.85443115 547.00689697 0.70508564]	[5.08452179e+02 7.18819824e+02 7.13098288e-01]	[500.90246582 747.07177734 0.79388291]	[444.31765747 259.60604858 0.90323132]	[472.55532837 259.62072754 0.87057215]	[431.55096436 272.39486694 0.74735165]	[493.06149292 272.34338379 0.84908199]	[5.00863861e+02 7.95785767e+02 7.85497069e-01]	[5.16143127e+02 7.88214111e+02 7.55400062e-01]	[4.98147491e+02 7.41918518e+02 5.55215597e-01]	[4.62278687e+02 8.98451172e+02 7.52389491e-01]	[4.44314423e+02 8.93363098e+02 7.63900697e-01]	[4.67484680e+02 8.70306458e+02 7.28455424e-01]
[459.61166382 275.08380127 0.94119751]	[459.74145508 354.59005737 0.94237012]	[398.18591309 354.59500122 0.87895334]	[380.16638184 467.44845581 0.87277704]	[375.03726196 567.54650879 0.8516857 ]	[521.32171631 354.52593994 0.85881799]	[539.1875 464.915802 0.82860523]	[541.7878418 567.44293213 0.9004879 ]	[459.84915161 554.69152832 0.71576595]	[418.78796387 559.73260498 0.71311265]	[449.46798706 721.46398926 0.76676846]	[4.62277161e+02 8.67599060e+02 8.39697182e-01]	[500.87408447 552.08447266 0.69248217]	[508.47106934 723.91699219 0.74216181]	[503.36010742 749.55432129 0.77902865]	[441.88659668 259.71264648 0.90077877]	[469.98052979 259.6958313 0.86066687]	[428.97418213 272.48046875 0.77953309]	[488.00717163 272.39630127 0.86385131]	[503.26370239 790.82397461 0.79446357]	[5.18654053e+02 7.88079834e+02 7.57673740e-01]	[5.00695526e+02 7.44492065e+02 5.84503293e-01]	[4.62226532e+02 9.00981812e+02 7.54112959e-01]	[4.41880219e+02 8.93401611e+02 7.70480216e-01]	[4.67493164e+02 8.72730774e+02 7.43129313e-01]
[457.18405151 277.50683594 0.93571138]	[459.70632935 357.02508545 0.94896072]	[398.1803894 357.11590576 0.8966344 ]	[380.18539429 469.97436523 0.86057991]	[375.0350647 572.58850098 0.8411724 ]	[521.25866699 354.58889771 0.86332685]	[539.21160889 467.46154785 0.82032877]	[541.82629395 567.46405029 0.90340924]	[462.19262695 554.68743896 0.71941608]	[421.15270996 559.74554443 0.71975976]	[449.50152588 723.90820312 0.77314377]	[4.62294830e+02 8.67611572e+02 8.47614050e-01]	[500.87310791 552.07556152 0.69704682]	[508.48355103 723.98754883 0.74001896]	[505.89263916 747.09564209 0.77150047]	[441.8125 264.71255493 0.89974105]	[467.43014526 262.23623657 0.85307986]	[426.39804077 274.89608765 0.80719805]	[485.50253296 272.44204712 0.88108754]	[503.28051758 790.70233154 0.8232134 ]	[5.18685974e+02 7.88002563e+02 7.57805943e-01]	[5.00868713e+02 7.41980286e+02 6.21120572e-01]	[4.59829590e+02 9.01041443e+02 7.57082999e-01]	[4.41865601e+02 8.93430969e+02 7.71688879e-01]	[4.69982178e+02 8.72717773e+02 7.54979908e-01]
[457.18438721 277.50518799 0.93569833]	[459.70718384 357.02423096 0.94928801]	[398.17971802 357.11437988 0.8967489 ]	[380.18518066 469.98251343 0.86115372]	[375.03582764 572.59289551 0.84137833]	[521.26080322 354.58752441 0.8633703 ]	[539.21520996 467.46780396 0.82098997]	[541.83062744 567.46691895 0.90337014]	[462.19128418 554.68560791 0.7206443 ]	[421.15292358 559.74133301 0.72056341]	[449.50497437 723.90673828 0.772304 ]	[4.62291718e+02 8.67614563e+02 8.45858216e-01]	[500.87136841 552.07629395 0.69824469]	[508.47689819 723.99139404 0.74135351]	[505.88943481 747.09533691 0.77152514]	[441.81243896 264.70913696 0.89975727]	[467.43099976 262.23513794 0.85299963]	[426.39779663 274.8979187 0.80785716]	[485.50186157 272.43835449 0.88074547]	[503.27859497 790.70343018 0.82409096]	[5.18689270e+02 7.88003723e+02 7.58886039e-01]	[5.00869507e+02 7.41979553e+02 6.21519804e-01]	[4.59825256e+02 9.01032898e+02 7.56981969e-01]	[4.41863159e+02 8.93428406e+02 7.70794332e-01]	[4.69975342e+02 8.72725708e+02 7.51122713e-01]
[454.64755249 280.09609985 0.8899262 ]	[459.70117188 359.60705566 0.95402026]	[398.12808228 359.7164917 0.8950184 ]	[380.15823364 480.12619019 0.89614242]	[372.48590088 580.2220459 0.83617777]	[521.27062988 357.1635437 0.88733387]	[539.25408936 475.12591553 0.83486265]	[544.2878418 575.13751221 0.86546206]	[459.84564209 562.28881836 0.73712575]	[418.79025269 562.39703369 0.7409572 ]	[449.44927979 723.97619629 0.77076304]	[4.62302032e+02 8.67625610e+02 8.47414374e-01]	[500.8706665 559.7432251 0.70678997]	[511.0329895 726.55822754 0.77557665]	[5.08555176e+02 7.46979004e+02 6.80395424e-01]	[441.71408081 272.34481812 0.91449803]	[464.88638306 269.92288208 0.88894254]	[423.88360596 275.11172485 0.82071996]	[485.41156006 275.11178589 0.93951237]	[5.05897156e+02 7.88130798e+02 7.03445375e-01]	[5.21261719e+02 7.82948669e+02 6.65003121e-01]	[5.03425598e+02 7.36830811e+02 5.66009104e-01]	[4.62207214e+02 9.01034607e+02 7.65788794e-01]	[4.41862823e+02 8.93432678e+02 7.77747273e-01]	[4.70003113e+02 8.72733093e+02 7.39726067e-01]
[454.6211853 282.68960571 0.8606497 ]	[459.68612671 359.78094482 0.9471972 ]	[398.11367798 362.20672607 0.87772107]	[380.1321106 480.24591064 0.9164657 ]	[372.47860718 580.3079834 0.84790647]	[521.29095459 359.68276978 0.89627594]	[539.2557373 477.64859009 0.84717822]	[544.32208252 577.722229 0.87545085]	[459.85116577 562.41772461 0.7495591 ]	[421.14279175 564.92352295 0.75063181]	[446.90289307 724.01818848 0.77834046]	[4.62319672e+02 8.67601013e+02 8.38025868e-01]	[500.87313843 562.34558105 0.72024357]	[511.03128052 726.60101318 0.77985877]	[5.13614868e+02 7.46969299e+02 6.73079252e-01]	[441.66601562 274.90725708 0.94746196]	[464.82632446 272.49487305 0.91389763]	[423.85198975 277.61923218 0.78092384]	[482.98162842 277.52780151 0.94535655]	[5.11087585e+02 7.88051331e+02 6.64573789e-01]	[5.23879700e+02 7.77864502e+02 6.69564903e-01]	[5.05906647e+02 7.36777222e+02 5.77078760e-01]	[4.59826355e+02 9.01002197e+02 7.63125539e-01]	[4.41865326e+02 8.93403198e+02 7.78168321e-01]	[4.70033630e+02 8.72714111e+02 7.21015155e-01]
[454.61221313 285.24523926 0.84806424]	[459.67367554 362.24517822 0.9380337 ]	[398.11203003 362.30831909 0.86311781]	[380.14599609 480.34146118 0.91903234]	[372.45236206 582.74688721 0.85572839]	[521.25366211 359.77282715 0.88648468]	[539.28082275 480.17834473 0.87432063]	[544.35498047 577.76489258 0.88037401]	[459.83825684 562.43365479 0.75364769]	[418.79360962 564.93786621 0.7548877 ]	[449.50393677 724.0144043 0.78057623]	[4.62325226e+02 8.67580688e+02 8.35559726e-01]	[500.86181641 562.36358643 0.72006637]	[511.01184082 729.04266357 0.76308781]	[5.16203369e+02 7.47023010e+02 6.84650660e-01]	[441.67877197 274.99346924 0.95854217]	[464.81793213 274.95175171 0.93191898]	[423.84786987 277.73397827 0.75799066]	[482.98168945 277.66290283 0.93590403]	[5.18689331e+02 7.88054688e+02 6.82419538e-01]	[5.26415222e+02 7.77827881e+02 6.66262090e-01]	[5.08472870e+02 7.39339111e+02 5.45143962e-01]	[4.62213562e+02 9.01000854e+02 7.61596024e-01]	[4.41868622e+02 8.93402161e+02 7.77108908e-01]	[4.70028473e+02 8.70311279e+02 7.21834660e-01]
[454.63217163 290.34402466 0.84936893]	[459.675354 364.7795105 0.92181426]	[398.12191772 364.85476685 0.84763706]	[380.18069458 482.79281616 0.91364771]	[372.47601318 582.86999512 0.86974847]	[521.23138428 362.25247192 0.86761177]	[539.28521729 480.2359314 0.88532925]	[544.38085938 580.29211426 0.89661455]	[459.83609009 564.88659668 0.74206305]	[418.78408813 564.97045898 0.74291503]	[452.05764771 726.52508545 0.79421884]	[4.62331116e+02 8.67597595e+02 8.39673996e-01]	[500.85702515 562.39984131 0.71220678]	[508.53536987 729.14318848 0.74901325]	[5.18712463e+02 7.44542847e+02 6.57549858e-01]	[441.69754028 275.10665894 0.95992613]	[464.83410645 275.03961182 0.93647087]	[423.83120728 280.22799683 0.75309551]	[485.38031006 277.7048645 0.91746974]	[5.21243713e+02 7.85478455e+02 6.39211297e-01]	[5.26497925e+02 7.72720703e+02 6.35738611e-01]	[5.08540619e+02 7.34280762e+02 5.00518143e-01]	[4.59831390e+02 9.01025146e+02 7.67460406e-01]	[4.41857422e+02 8.93410156e+02 7.86109090e-01]	[4.70037872e+02 8.70320679e+02 7.20998108e-01]
[454.58700562 292.9437561 0.86920953]	[459.68518066 367.36422729 0.91542262]	[398.10824585 369.90365601 0.84425676]	[380.19268799 482.9239502 0.90650666]	[372.49685669 582.93743896 0.88202167]	[521.25622559 362.33444214 0.86090106]	[539.29937744 480.33685303 0.89905685]	[544.38287354 582.79736328 0.91583538]	[462.19454956 564.9095459 0.74152035]	[421.1651001 564.98278809 0.74614388]	[449.5140686 726.58648682 0.7812171 ]	[4.62306519e+02 8.67696777e+02 8.47974658e-01]	[500.85568237 562.4239502 0.71381766]	[508.5269165 729.19775391 0.73491246]	[5.18658752e+02 7.44544556e+02 5.86695373e-01]	[441.68548584 277.54815674 0.96407777]	[462.45666504 277.52774048 0.94319111]	[423.83166504 282.7744751 0.74599463]	[485.41287231 280.18722534 0.8802982 ]	[5.21291870e+02 7.82949158e+02 6.12908661e-01]	[5.26522034e+02 7.70239441e+02 6.15090370e-01]	[5.08482147e+02 7.34295044e+02 4.41829532e-01]	[4.59796448e+02 9.01050659e+02 7.59305000e-01]	[4.41829254e+02 8.93425171e+02 7.81197369e-01]	[4.70016663e+02 8.72799377e+02 7.09605157e-01]
[454.55459595 295.39428711 0.87738472]	[459.68145752 369.96142578 0.91180313]	[398.12802124 372.47366333 0.85502112]	[380.21438599 485.3444519 0.9049167 ]	[374.97219849 585.41607666 0.88697946]	[521.25671387 364.83639526 0.84705573]	[539.28112793 482.7381897 0.90125084]	[544.37005615 582.92443848 0.93008405]	[459.83868408 567.48773193 0.72086757]	[421.14437866 567.56317139 0.72199667]	[449.44638062 729.0680542 0.78452486]	[4.62305054e+02 8.67684875e+02 8.52808237e-01]	[500.8348999 564.9654541 0.69994897]	[5.11052673e+02 7.31675110e+02 7.07827806e-01]	[5.18695129e+02 7.47001160e+02 5.23702860e-01]	[441.67837524 277.62069702 0.95703894]	[464.82037354 277.63009644 0.93635237]	[423.82998657 285.27676392 0.75696331]	[485.38955688 282.72000122 0.86633527]	[5.21321289e+02 7.77907043e+02 5.79915881e-01]	[5.28983826e+02 7.70176575e+02 5.82656980e-01]	[5.08505127e+02 7.39341431e+02 3.96193147e-01]	[4.59819489e+02 9.03539917e+02 7.68159330e-01]	[4.41849579e+02 8.93449280e+02 7.81708658e-01]	[4.70021515e+02 8.72770020e+02 7.15633690e-01]
[454.587677 295.49481201 0.89975572]	[459.68444824 372.52059937 0.91830951]	[398.13925171 374.9888916 0.86565161]	[380.21432495 485.42498779 0.89863312]	[375.01623535 585.50067139 0.87913549]	[521.27160645 367.41256714 0.84118062]	[539.24511719 482.81329346 0.88812375]	[544.32061768 585.38519287 0.92473596]	[459.81637573 570.02941895 0.71285868]	[418.76550293 570.0925293 0.71339583]	[446.95233154 729.07861328 0.78231692]	[4.62313660e+02 8.67682129e+02 8.52554739e-01]	[500.84542847 567.49682617 0.69416267]	[5.11017883e+02 7.31696899e+02 7.04005361e-01]	[5.16210083e+02 7.47024170e+02 5.20253062e-01]	[441.68157959 280.09597778 0.93723083]	[464.85098267 277.72280884 0.91462106]	[423.84729004 290.36141968 0.75418526]	[485.37811279 285.28442383 0.86488265]	[5.21306885e+02 7.80427124e+02 5.83751142e-01]	[5.26524475e+02 7.70198792e+02 5.92136919e-01]	[5.08456146e+02 7.36841614e+02 3.93059850e-01]	[4.62214813e+02 9.01067627e+02 7.63266385e-01]	[4.41853912e+02 8.93446777e+02 7.76905000e-01]	[4.70025360e+02 8.72770752e+02 7.20929563e-01]
[454.58563232 295.54608154 0.9051578 ]	[459.68130493 375.00918579 0.92746532]	[398.13604736 375.05252075 0.87578797]	[380.21902466 485.44998169 0.89656997]	[374.97671509 585.56524658 0.858289 ]	[521.27935791 369.9598999 0.84344977]	[539.22607422 482.90335083 0.86877614]	[544.3079834 585.44616699 0.92376405]	[459.82965088 570.04064941 0.71414429]	[418.7722168 572.59008789 0.70979494]	[446.96960449 729.03149414 0.77725655]	[4.62316650e+02 8.67656067e+02 8.49052072e-01]	[500.87600708 567.48901367 0.69523549]	[5.11064117e+02 7.31710632e+02 6.88836694e-01]	[5.18656372e+02 7.47075623e+02 5.12064457e-01]	[441.68710327 280.15078735 0.93077058]	[464.85345459 280.15203857 0.89563483]	[423.87341309 290.42565918 0.7592845 ]	[485.37814331 290.34072876 0.87207472]	[5.21313354e+02 7.80438232e+02 5.60713053e-01]	[5.26528870e+02 7.70221497e+02 5.65789938e-01]	[5.08489349e+02 7.41914124e+02 3.92846256e-01]	[4.62215424e+02 9.01066772e+02 7.63194084e-01]	[4.41854980e+02 8.93447571e+02 7.76014566e-01]	[4.70031952e+02 8.72756287e+02 7.19001114e-01]
[457.07150269 295.59976196 0.91817063]	[459.6882019 375.08114624 0.93870866]	[398.15518188 375.08911133 0.88276553]	[380.24917603 487.95516968 0.88314211]	[375.00848389 585.58105469 0.86350632]	[521.26300049 372.54614258 0.84727091]	[539.20593262 485.37850952 0.84600198]	[541.92822266 585.48913574 0.9145419 ]	[459.8208313 570.04876709 0.71230543]	[418.76849365 572.59814453 0.71062839]	[449.44970703 729.10162354 0.77977943]	[4.62303680e+02 8.67643250e+02 8.47589731e-01]	[500.8600769 567.50445557 0.68992466]	[5.13597229e+02 7.31672363e+02 6.79702103e-01]	[5.18642761e+02 7.47087524e+02 5.31973898e-01]	[441.72155762 280.23181152 0.9180243 ]	[464.90054321 280.20281982 0.88126415]	[423.90487671 292.94644165 0.77835417]	[485.41046143 290.39050293 0.87539291]	[5.21298279e+02 7.80458069e+02 5.73286057e-01]	[5.26500488e+02 7.70242249e+02 5.81484914e-01]	[5.08458496e+02 7.41937500e+02 4.06532645e-01]	[4.62224792e+02 9.01042419e+02 7.67537117e-01]	[4.41858643e+02 8.93431458e+02 7.79160142e-01]	[4.70005432e+02 8.72738281e+02 7.20855534e-01]
[457.08761597 295.63793945 0.92109525]	[459.69891357 375.11297607 0.94336951]	[398.15576172 377.49664307 0.88623822]	[380.26248169 487.99679565 0.87666214]	[375.03640747 585.57995605 0.87042183]	[521.27844238 375.00802612 0.85448837]	[539.17327881 482.95803833 0.8465414 ]	[541.90356445 585.50421143 0.90967417]	[459.80450439 572.58166504 0.70934087]	[418.75775146 572.66192627 0.71047187]	[449.47836304 729.10601807 0.78623873]	[4.62320038e+02 8.67616516e+02 8.44886780e-01]	[500.83947754 567.5524292 0.69113511]	[5.13589172e+02 7.31773315e+02 6.83121860e-01]	[5.18644897e+02 7.47146240e+02 5.45660734e-01]	[441.7414856 282.67837524 0.91195786]	[464.909729 280.2578125 0.86907959]	[423.91134644 292.95803833 0.78824383]	[485.39953613 290.43353271 0.88113874]	[5.21245483e+02 7.85491638e+02 5.71837485e-01]	[5.26449890e+02 7.72762634e+02 5.71717680e-01]	[5.05987274e+02 7.44434082e+02 4.33966100e-01]	[4.62244263e+02 9.01053467e+02 7.78411508e-01]	[4.41878815e+02 8.93441101e+02 7.85862505e-01]	[4.70029510e+02 8.72710815e+02 7.19583988e-01]
[457.11495972 297.99661255 0.92713118]	[459.70632935 375.12414551 0.94470441]	[398.17797852 377.50204468 0.88757277]	[380.27053833 490.48431396 0.87221736]	[375.04431152 587.99182129 0.86962664]	[521.27630615 375.03250122 0.85767984]	[539.16809082 482.95144653 0.84651697]	[541.82263184 585.54321289 0.90495664]	[459.79760742 572.61480713 0.71344912]	[418.7616272 575.20446777 0.71705794]	[449.49676514 729.15649414 0.78344011]	[4.62330048e+02 8.67640930e+02 8.47438633e-01]	[500.82104492 570.02856445 0.69512594]	[5.11084045e+02 7.34277893e+02 7.08770156e-01]	[5.16152710e+02 7.47140991e+02 5.91761112e-01]	[441.75476074 282.73150635 0.90819341]	[464.92825317 282.70852661 0.86571062]	[423.92340088 292.98223877 0.77987295]	[485.4100647 290.44061279 0.87719417]	[5.18775574e+02 7.85595032e+02 5.93341708e-01]	[5.26397705e+02 7.75284790e+02 5.92147350e-01]	[5.05937347e+02 7.41968567e+02 4.86879826e-01]	[4.62244385e+02 9.01066650e+02 7.80173182e-01]	[4.41879913e+02 8.93450989e+02 7.87293136e-01]	[4.70034576e+02 8.72738831e+02 7.22730935e-01]
[457.15808105 297.99822998 0.93340355]	[459.70791626 377.48849487 0.94696271]	[398.17526245 377.52145386 0.8918184 ]	[380.26034546 490.48022461 0.87482297]	[375.05203247 587.99273682 0.86799878]	[521.28112793 375.04003906 0.86401737]	[536.74188232 482.95092773 0.83864838]	[541.78393555 585.55426025 0.9000622 ]	[459.78796387 572.64196777 0.71756828]	[418.7635498 575.21362305 0.7202785 ]	[452.00012207 729.16772461 0.78121126]	[4.62325562e+02 8.67634155e+02 8.41430426e-01]	[500.80056763 570.06378174 0.69050699]	[5.13598206e+02 7.31747192e+02 6.98694408e-01]	[5.16110291e+02 7.49635437e+02 3.68154377e-01]	[441.7779541 282.73239136 0.90737319]	[464.96603394 282.7046814 0.86185861]	[426.34906006 292.99822998 0.78152812]	[485.43283081 290.42541504 0.86928505]	[5.16141052e+02 7.82970215e+02 3.92615646e-01]	[5.23837036e+02 7.72730469e+02 4.25312549e-01]	[0. 0. 0.]	[4.62272766e+02 9.01053833e+02 7.79614449e-01]	[4.41896820e+02 8.93448425e+02 7.82545209e-01]	[4.70023621e+02 8.72740112e+02 7.12252259e-01]
[457.18243408 297.98620605 0.93298018]	[459.71566772 377.48358154 0.9506762 ]	[398.18710327 377.51809692 0.90488487]	[380.23504639 490.49234009 0.88894778]	[375.02352905 588.02905273 0.85827678]	[521.28430176 375.02767944 0.87256503]	[534.17163086 482.89855957 0.84376723]	[541.75146484 585.53924561 0.89339632]	[459.75909424 572.62536621 0.7201305 ]	[418.74511719 575.18792725 0.71622694]	[452.01544189 729.14129639 0.78650969]	[4.62316895e+02 8.67669617e+02 8.37548316e-01]	[500.78027344 570.02825928 0.69907796]	[5.13579712e+02 7.34248535e+02 6.95954502e-01]	[5.16115662e+02 7.54770142e+02 1.90953240e-01]	[441.80108643 282.71252441 0.90549862]	[467.41317749 282.68243408 0.85706198]	[426.38928223 293.00692749 0.77868456]	[485.46640015 290.43481445 0.86398119]	[5.41775940e+02 8.70244202e+02 1.08830437e-01]	[5.52102783e+02 8.65082886e+02 1.31836176e-01]	[5.13606445e+02 7.59894470e+02 1.75044343e-01]	[4.62277313e+02 9.01042847e+02 7.70882964e-01]	[4.41894348e+02 8.93441467e+02 7.73182094e-01]	[4.70003967e+02 8.72782471e+02 7.03241885e-01]
[457.2137146 295.64630127 0.93489701]	[459.71630859 377.48809814 0.94983315]	[398.18173218 377.50094604 0.89089775]	[380.22052002 488.02377319 0.88018727]	[375.01651001 588.02227783 0.85723031]	[521.29956055 375.05892944 0.86627203]	[534.17633057 482.93432617 0.83143383]	[541.72821045 585.53210449 0.89698732]	[459.75976562 572.60778809 0.71730685]	[418.74191284 575.18566895 0.71745527]	[452.0100708 729.15246582 0.78132355]	[4.62328400e+02 8.67650696e+02 8.32981527e-01]	[500.76913452 570.03076172 0.70026958]	[5.11099854e+02 7.31664917e+02 7.29254186e-01]	[5.13585876e+02 7.54773499e+02 1.62229776e-01]	[441.82919312 282.69992065 0.90285242]	[467.43930054 280.25360107 0.85842806]	[426.43731689 293.02355957 0.78189945]	[485.48348999 290.42599487 0.85950756]	[5.05999481e+02 7.85554443e+02 1.80156574e-01]	[5.21228516e+02 7.75378235e+02 1.75460070e-01]	[0. 0. 0.]	[4.62285980e+02 9.01049072e+02 7.68479764e-01]	[4.44298492e+02 8.93445435e+02 7.75810957e-01]	[4.70020874e+02 8.72770569e+02 7.01779962e-01]
[459.59008789 295.62857056 0.93619633]	[459.72894287 377.48828125 0.95192063]	[398.1953125 375.12194824 0.88792658]	[380.21218872 487.9503479 0.88778585]	[374.99499512 587.9944458 0.85477674]	[521.29882812 375.0730896 0.86958694]	[536.63586426 482.96508789 0.82901341]	[541.69598389 585.53259277 0.89451957]	[459.76153564 572.63183594 0.72132033]	[418.73461914 575.18640137 0.7209959 ]	[452.02026367 729.13812256 0.77740324]	[4.62321259e+02 8.67693237e+02 8.32793117e-01]	[500.7852478 570.05297852 0.70224482]	[5.13580872e+02 7.34221802e+02 7.07107186e-01]	[5.11007355e+02 7.54840576e+02 2.62786239e-01]	[441.85784912 282.66946411 0.90016103]	[467.47714233 280.2350769 0.85915029]	[428.94226074 292.98492432 0.77292407]	[487.92602539 290.43661499 0.85471201]	[5.05903931e+02 7.85523682e+02 2.32269540e-01]	[5.21271729e+02 7.77861511e+02 2.36362651e-01]	[5.08450348e+02 7.54771851e+02 2.44673640e-01]	[4.62275726e+02 9.01054871e+02 7.61979818e-01]	[4.44296600e+02 8.93450012e+02 7.71892667e-01]	[4.70002655e+02 8.72806091e+02 7.02186465e-01]
[459.58868408 295.62890625 0.93598717]	[459.72915649 377.48800659 0.95169365]	[398.1953125 375.12142944 0.88782787]	[380.21182251 487.95184326 0.88767529]	[374.99520874 587.99481201 0.85484821]	[521.29876709 375.07168579 0.86911255]	[536.63397217 482.96398926 0.82894892]	[541.69445801 585.53234863 0.89514631]	[459.76159668 572.63323975 0.72123259]	[418.734375 575.1875 0.7211628]	[452.01721191 729.13647461 0.7763499 ]	[4.62323303e+02 8.67700562e+02 8.33944559e-01]	[500.78549194 570.05474854 0.70185483]	[5.13580444e+02 7.34254456e+02 7.07166910e-01]	[5.08544312e+02 7.57347046e+02 2.50353754e-01]	[441.85644531 282.66940308 0.90038681]	[467.47610474 280.23483276 0.85944849]	[428.94311523 292.98303223 0.77030385]	[487.92788696 290.43481445 0.85421765]	[5.05909607e+02 7.85529236e+02 2.17020512e-01]	[5.21289429e+02 7.77872742e+02 2.22087711e-01]	[5.08463806e+02 7.54823547e+02 2.30397031e-01]	[4.62277588e+02 9.01061523e+02 7.62105525e-01]	[4.44297150e+02 8.93455688e+02 7.71989048e-01]	[4.70006744e+02 8.72813599e+02 7.01893151e-01]
[459.58920288 295.62945557 0.93615651]	[459.72750854 377.48757935 0.95132577]	[398.19293213 375.12030029 0.88715124]	[380.21237183 487.94900513 0.88772202]	[374.99359131 587.99639893 0.85409665]	[521.29907227 375.07156372 0.86900234]	[536.63543701 482.96420288 0.82923734]	[541.69171143 585.5322876 0.89436585]	[459.76126099 572.62585449 0.72094238]	[418.73544312 575.17974854 0.72115177]	[452.00863647 729.1451416 0.77554619]	[4.62324402e+02 8.67706665e+02 8.36055458e-01]	[500.78378296 570.04962158 0.70140791]	[5.13592285e+02 7.34247803e+02 7.07571685e-01]	[5.11005035e+02 7.54822998e+02 2.63778359e-01]	[441.85739136 282.67034912 0.90040112]	[467.47680664 280.23556519 0.8593381 ]	[428.94485474 292.98440552 0.77084869]	[487.92803955 290.43499756 0.85421628]	[5.05906097e+02 7.85516846e+02 2.30160043e-01]	[5.21293884e+02 7.75383667e+02 2.35924035e-01]	[5.08451141e+02 7.54757812e+02 2.43575722e-01]	[4.62276276e+02 9.01068481e+02 7.63166785e-01]	[4.44297455e+02 8.95837402e+02 7.71961212e-01]	[4.70006775e+02 8.72817932e+02 7.05399811e-01]
[459.61053467 295.61203003 0.93956196]	[459.72381592 375.12167358 0.94756961]	[398.19076538 375.09884644 0.88283271]	[380.19778442 485.48995972 0.8859219 ]	[375.0151062 588.01928711 0.85560018]	[521.300354 375.05657959 0.8648349 ]	[534.16101074 482.93392944 0.83798975]	[541.6942749 585.51568604 0.89608598]	[459.74362183 572.62896729 0.71995419]	[418.70327759 575.18548584 0.71966833]	[451.99911499 729.03997803 0.78053802]	[4.62331665e+02 8.70104614e+02 8.38141382e-01]	[500.78341675 570.05194092 0.70280164]	[5.16197754e+02 7.36786621e+02 7.17963994e-01]	[5.05920441e+02 7.59914062e+02 4.03089195e-01]	[441.88769531 280.23046875 0.90033472]	[469.97042847 280.22015381 0.85903054]	[428.97073364 292.96807861 0.77552688]	[487.96246338 292.87341309 0.85423493]	[5.03404694e+02 7.85563171e+02 3.17056060e-01]	[5.21182861e+02 7.80434326e+02 3.23147923e-01]	[5.03303894e+02 7.54820557e+02 3.56228083e-01]	[4.62253265e+02 9.03565796e+02 7.59708464e-01]	[4.41897278e+02 8.95846375e+02 7.73753941e-01]	[4.70020599e+02 8.72816528e+02 7.09568620e-01]
[459.62741089 295.59487915 0.9410482 ]	[459.72375488 375.1164856 0.94622105]	[398.19174194 375.08676147 0.8808409 ]	[380.19241333 485.46618652 0.88277209]	[375.02462769 587.98187256 0.85801965]	[521.30023193 375.05450439 0.8650859 ]	[534.11193848 482.91540527 0.84073281]	[541.70135498 585.5123291 0.89716917]	[459.72918701 572.65203857 0.7174952 ]	[418.69180298 575.20910645 0.71455044]	[452.00137329 729.05059814 0.77948767]	[4.62333710e+02 8.67677307e+02 8.32928538e-01]	[500.76696777 570.08398438 0.6987341 ]	[5.16154846e+02 7.39364685e+02 6.97334290e-01]	[5.03477448e+02 7.67585938e+02 3.76334161e-01]	[441.90652466 280.20126343 0.90029502]	[470.01705933 280.20550537 0.86036682]	[428.98477173 292.95925903 0.77486014]	[487.99700928 292.90359497 0.85535741]	[5.03345581e+02 7.85535767e+02 2.28175163e-01]	[5.21197388e+02 7.80466675e+02 2.37895310e-01]	[5.00818848e+02 7.65042297e+02 3.39440614e-01]	[4.62254608e+02 9.03555420e+02 7.62688279e-01]	[4.41891724e+02 8.93459229e+02 7.79454112e-01]	[4.70038116e+02 8.72786926e+02 7.06728518e-01]
[459.60668945 295.61999512 0.94064325]	[459.67993164 377.48922729 0.94200134]	[398.12884521 377.50881958 0.87899458]	[380.20321655 490.49966431 0.86810952]	[375.01358032 588.03979492 0.85698384]	[521.25701904 375.02740479 0.85837394]	[534.12145996 482.93292236 0.8310824 ]	[541.72143555 585.54547119 0.89950979]	[459.70782471 572.65374756 0.71384001]	[418.68563843 575.22412109 0.710163 ]	[449.51660156 729.0725708 0.782386 ]	[4.62332031e+02 8.67692139e+02 8.56677115e-01]	[500.73709106 570.0848999 0.69519341]	[5.16215942e+02 7.36794678e+02 7.31826544e-01]	[5.00875702e+02 7.49740051e+02 7.30767012e-01]	[441.87994385 280.23751831 0.90069574]	[469.96862793 280.23266602 0.85798389]	[428.95025635 292.99978638 0.78911924]	[487.93869019 292.91848755 0.86494982]	[5.00721619e+02 7.90677673e+02 6.52620554e-01]	[5.05912140e+02 7.87992920e+02 6.55092299e-01]	[4.95669525e+02 7.44481628e+02 5.43381274e-01]	[4.62238586e+02 9.03572388e+02 7.73231626e-01]	[4.41900543e+02 8.95860718e+02 7.83173978e-01]	[4.70030670e+02 8.72777344e+02 7.43473947e-01]
[457.21572876 295.65646362 0.93395913]	[459.66189575 377.52584839 0.94383699]	[398.11465454 377.58633423 0.88612151]	[380.18185425 490.56335449 0.86585629]	[375.02075195 588.04101562 0.85753989]	[521.24664307 375.04815674 0.85984093]	[534.12591553 482.95220947 0.82567126]	[541.74230957 585.53613281 0.90201801]	[459.69625854 572.6473999 0.71205437]	[418.66751099 577.69604492 0.70634419]	[449.5027771 729.12884521 0.77914464]	[4.62326752e+02 8.67695068e+02 8.51805687e-01]	[500.73748779 570.06451416 0.69455427]	[5.18641724e+02 7.36830505e+02 7.12657094e-01]	[5.0088739e+02 7.4973053e+02 6.5920949e-01]	[441.84420776 282.68753052 0.89931321]	[467.47540283 282.68756104 0.85307795]	[426.43533325 293.02288818 0.79087973]	[485.49838257 292.91110229 0.86460781]	[5.00699829e+02 7.88221680e+02 6.05634928e-01]	[5.05902863e+02 7.85544250e+02 6.02485955e-01]	[4.95674225e+02 7.44463684e+02 4.68076050e-01]	[4.62233521e+02 9.03568481e+02 7.71724761e-01]	[4.41890869e+02 8.95856079e+02 7.82092214e-01]	[4.70018677e+02 8.72780579e+02 7.34693587e-01]
[457.18530273 298.02081299 0.93450314]	[459.66152954 377.56039429 0.94450951]	[398.09689331 377.65219116 0.88823736]	[380.18811035 493.04434204 0.86384052]	[375.03070068 588.10662842 0.84674287]	[521.25073242 375.0809021 0.86319417]	[534.15588379 485.44271851 0.80872768]	[541.7543335 585.58996582 0.89731252]	[459.69763184 575.16247559 0.71224499]	[418.6619873 577.73052979 0.70751631]	[449.44241333 729.09118652 0.78325033]	[4.62309601e+02 8.67683533e+02 8.52429807e-01]	[500.74310303 570.09777832 0.69127309]	[5.18731506e+02 7.41962952e+02 7.18806148e-01]	[5.00835785e+02 7.49588135e+02 6.64387703e-01]	[441.80908203 282.7484436 0.89759612]	[467.44668579 282.74353027 0.85368508]	[426.37817383 295.41802979 0.79660738]	[485.47033691 292.97250366 0.87773478]	[4.98138214e+02 7.90624268e+02 6.15755379e-01]	[5.03374115e+02 7.85605408e+02 6.23459816e-01]	[4.95685730e+02 7.36860535e+02 4.57866967e-01]	[4.62232269e+02 9.03570679e+02 7.68975914e-01]	[4.41880371e+02 8.95862915e+02 7.80189514e-01]	[4.69995514e+02 8.72757141e+02 7.34841824e-01]
[457.12606812 298.11416626 0.92401803]	[459.65524292 377.61575317 0.94763589]	[398.11303711 377.72955322 0.89196712]	[380.15335083 495.60110474 0.86871666]	[375.02349854 593.11340332 0.83240336]	[521.22662354 377.50332642 0.86884069]	[534.15478516 487.94363403 0.79714859]	[541.76501465 588.0802002 0.88373071]	[459.67544556 577.72906494 0.71152985]	[418.63586426 580.27813721 0.70983559]	[449.45196533 731.65014648 0.76982576]	[4.62306122e+02 8.67682739e+02 8.54771972e-01]	[500.7270813 572.65289307 0.68263936]	[5.21220642e+02 7.44534241e+02 7.44448543e-01]	[5.00857941e+02 7.49618591e+02 6.79659963e-01]	[441.79794312 285.31268311 0.89252555]	[464.97406006 287.81918335 0.85904872]	[423.91674805 295.43481445 0.8067553 ]	[485.44692993 295.48464966 0.91166258]	[4.98169891e+02 7.90682678e+02 6.13787711e-01]	[5.03410400e+02 7.88039429e+02 6.23527646e-01]	[4.98154358e+02 7.39378662e+02 4.83075470e-01]	[4.62241913e+02 9.03564087e+02 7.73527503e-01]	[4.41885864e+02 8.95860291e+02 7.85425842e-01]	[4.69988678e+02 8.72753479e+02 7.34411240e-01]
[457.11703491 298.15805054 0.916839 ]	[459.64761353 377.72024536 0.94395101]	[398.08233643 380.16366577 0.89580482]	[380.12509155 495.67724609 0.87665331]	[375.02218628 595.70489502 0.83356875]	[521.23809814 377.61706543 0.88886333]	[534.13873291 487.98681641 0.79149354]	[541.79528809 590.54797363 0.87421745]	[459.67169189 577.78326416 0.71688986]	[418.64245605 580.33087158 0.71684176]	[446.9725647 731.73602295 0.77368534]	[4.62317169e+02 8.67707458e+02 8.55824471e-01]	[500.71560669 575.18566895 0.68458551]	[5.21197571e+02 7.44478210e+02 7.27280021e-01]	[5.00838898e+02 7.52182068e+02 6.24433756e-01]	[441.80496216 287.81585693 0.89502519]	[464.96414185 287.8888855 0.86710817]	[423.91494751 295.47695923 0.82663649]	[485.43310547 295.54632568 0.91555095]	[4.98173401e+02 7.90773865e+02 5.74996293e-01]	[5.03409576e+02 7.88151550e+02 6.01629436e-01]	[4.95695282e+02 7.41971069e+02 4.42159981e-01]	[4.62235718e+02 9.03584290e+02 7.78547585e-01]	[4.41883789e+02 8.95871765e+02 7.91424990e-01]	[4.70009613e+02 8.72792236e+02 7.31403112e-01]
[457.07702637 298.2260437 0.89896202]	[459.62088013 380.13983154 0.942442 ]	[398.03393555 380.2315979 0.88326299]	[380.11685181 495.69024658 0.87900662]	[375.00387573 598.22650146 0.83463085]	[521.2232666 377.69503784 0.89335901]	[534.15057373 490.57043457 0.78749937]	[541.809021 590.60644531 0.87294537]	[459.67687988 580.30566406 0.7294234 ]	[418.64602661 582.82733154 0.72408479]	[449.44302368 734.24511719 0.76810789]	[4.62334564e+02 8.67699585e+02 8.48783374e-01]	[500.72128296 577.74212646 0.69246691]	[5.21194824e+02 7.44540466e+02 7.28549659e-01]	[5.03303375e+02 7.59901062e+02 6.24671936e-01]	[441.75662231 290.38977051 0.9069556 ]	[464.89620972 290.40692139 0.88382804]	[423.85916138 295.57223511 0.85151416]	[485.3651123 295.59848022 0.92961389]	[5.00704102e+02 7.90808411e+02 4.79684651e-01]	[5.05926544e+02 7.90620178e+02 5.10009408e-01]	[5.00699158e+02 7.49686096e+02 4.87206727e-01]	[4.62257782e+02 9.03584045e+02 7.85668015e-01]	[4.44297394e+02 8.95874817e+02 7.87868857e-01]	[4.70036377e+02 8.72789490e+02 7.24179804e-01]
[454.64321899 300.68026733 0.88086843]	[459.59213257 380.27719116 0.93514425]	[395.62579346 380.33389282 0.86554986]	[380.11071777 498.24371338 0.90134335]	[375.0062561 598.25909424 0.83561862]	[521.20294189 380.144104 0.89606792]	[534.18017578 495.61120605 0.79677397]	[541.82330322 593.12670898 0.86484057]	[459.67227173 582.79473877 0.73652554]	[418.65588379 582.87701416 0.72786331]	[446.93200684 736.85235596 0.76835519]	[4.62347076e+02 8.67697876e+02 8.47774446e-01]	[500.70437622 580.27008057 0.69389892]	[5.21185730e+02 7.47095276e+02 7.04454780e-01]	[5.03311401e+02 7.64978455e+02 5.69070578e-01]	[441.70895386 292.93041992 0.92223889]	[464.85540771 292.91296387 0.90058774]	[423.84823608 298.01333618 0.83275914]	[482.96252441 297.98937988 0.94300669]	[5.00764954e+02 7.93225220e+02 4.35290873e-01]	[5.05983948e+02 7.90668945e+02 4.57010359e-01]	[5.00783234e+02 7.57320374e+02 4.54501599e-01]	[4.62252380e+02 9.03605408e+02 7.82632351e-01]	[4.41895142e+02 8.95875183e+02 7.89039254e-01]	[4.72539642e+02 8.72779175e+02 7.23336697e-01]
[454.60360718 300.76629639 0.86460829]	[457.21008301 380.32394409 0.92115021]	[395.57128906 382.75775146 0.85050529]	[380.11328125 500.70358276 0.91494244]	[374.9944458 600.76678467 0.84365648]	[521.19238281 380.18447876 0.89434612]	[534.14813232 495.59542847 0.79356307]	[541.82818604 593.14916992 0.86642253]	[459.66149902 582.83587646 0.73978919]	[418.63754272 582.93341064 0.72899306]	[444.42886353 739.39654541 0.77701354]	[4.62346832e+02 8.67662109e+02 8.42676878e-01]	[500.69387817 580.31182861 0.6964817 ]	[5.18780823e+02 7.47060181e+02 6.99355304e-01]	[5.05907562e+02 7.70266968e+02 5.56322575e-01]	[441.66192627 295.38961792 0.93707442]	[462.44961548 292.98684692 0.9188714 ]	[423.80773926 298.11517334 0.80656511]	[482.93734741 298.03323364 0.95179749]	[5.03276855e+02 7.95833252e+02 3.17510337e-01]	[5.13588562e+02 7.93250366e+02 3.32367986e-01]	[5.03289398e+02 7.70116272e+02 5.09645581e-01]	[4.62267242e+02 9.03619507e+02 7.82126904e-01]	[4.41903107e+02 8.95881836e+02 7.92106748e-01]	[4.72558502e+02 8.72733032e+02 7.18643606e-01]
[454.56283569 303.24371338 0.85126698]	[457.21286011 382.72399902 0.91822445]	[395.5866394 382.80233765 0.84694731]	[380.11209106 500.76828003 0.92278147]	[375.00439453 600.81854248 0.85541308]	[521.1885376 380.21762085 0.89381087]	[534.1361084 495.63796997 0.79953837]	[541.8260498 593.17883301 0.86747211]	[459.67022705 582.85845947 0.7419616 ]	[418.66113281 582.95690918 0.73135507]	[444.3968811 741.93591309 0.78734261]	[4.62354462e+02 8.67685425e+02 8.39909256e-01]	[500.69287109 580.33514404 0.69531929]	[5.18767944e+02 7.47000916e+02 7.00544477e-01]	[5.05941864e+02 7.75322144e+02 3.66023660e-01]	[439.33758545 295.45278931 0.94761211]	[462.38555908 295.41345215 0.93895888]	[423.79425049 298.14318848 0.83845484]	[482.87216187 298.04724121 0.95883524]	[5.03339722e+02 7.95805237e+02 1.64914966e-01]	[5.18757935e+02 7.93240906e+02 1.66892782e-01]	[5.03327423e+02 7.72783325e+02 3.65875274e-01]	[4.62263947e+02 9.03605591e+02 7.76619554e-01]	[4.44296844e+02 8.95867676e+02 7.89002359e-01]	[4.72578735e+02 8.72762817e+02 7.12724268e-01]
[452.06207275 303.2850647 0.84328985]	[457.19662476 382.74694824 0.91343158]	[395.57504272 382.8265686 0.84299928]	[380.12234497 500.78033447 0.92398643]	[374.97296143 600.84014893 0.85212892]	[521.17242432 380.23916626 0.88979465]	[534.11657715 495.66778564 0.80446243]	[541.80230713 593.15026855 0.86809433]	[459.67260742 582.87841797 0.74591136]	[418.66247559 585.38482666 0.73609561]	[444.38592529 741.91729736 0.78452718]	[4.62351807e+02 8.67692078e+02 8.35705161e-01]	[500.69845581 582.79650879 0.69612634]	[5.18732239e+02 7.47033875e+02 6.97810590e-01]	[5.05892853e+02 7.75364258e+02 3.97884399e-01]	[439.31625366 295.47366333 0.94951868]	[462.34460449 295.44451904 0.95540082]	[421.40603638 298.17477417 0.82275832]	[482.85385132 298.07678223 0.9614566 ]	[5.03350037e+02 7.95839661e+02 1.70694143e-01]	[5.18796387e+02 7.93284912e+02 1.74823269e-01]	[5.03321381e+02 7.72813782e+02 3.73595089e-01]	[4.62258423e+02 9.03607300e+02 7.69973040e-01]	[4.41898590e+02 8.95862793e+02 7.81308830e-01]	[4.72586975e+02 8.72775330e+02 7.07492113e-01]
[452.02191162 305.78131104 0.83958232]	[457.1897583 382.75598145 0.91164434]	[395.56433105 382.84112549 0.83884436]	[380.12268066 500.79852295 0.92501122]	[374.97799683 600.86853027 0.85987329]	[521.17315674 380.24230957 0.88820112]	[531.61419678 498.12197876 0.8098219 ]	[541.76013184 593.10870361 0.86667317]	[459.66098022 582.89831543 0.74906236]	[418.66925049 585.40307617 0.74056536]	[444.43429565 741.90765381 0.78393614]	[4.62335480e+02 8.67707764e+02 8.36305261e-01]	[500.68066406 582.82067871 0.70260942]	[5.18745850e+02 7.47052246e+02 7.14700460e-01]	[5.05930420e+02 7.75321899e+02 4.89444256e-01]	[439.2991333 295.49942017 0.95241618]	[462.31185913 295.46633911 0.96497834]	[421.36489868 298.20114136 0.82186043]	[482.83987427 298.07366943 0.95844024]	[5.03409821e+02 7.98365051e+02 2.18792066e-01]	[5.21212158e+02 7.93350586e+02 2.37400860e-01]	[5.03283112e+02 7.72732117e+02 4.35604572e-01]	[4.62256836e+02 9.03612610e+02 7.69929171e-01]	[4.41895966e+02 8.95866943e+02 7.80436575e-01]	[4.72566345e+02 8.72787231e+02 7.08335638e-01]
[449.52386475 303.265625 0.84313166]	[457.17196655 380.33117676 0.91346234]	[395.56143188 382.80429077 0.84395552]	[380.11715698 500.77194214 0.92301965]	[374.9883728 600.84667969 0.85740244]	[518.76708984 380.17126465 0.88568544]	[531.59234619 495.59967041 0.80004996]	[541.72070312 593.10827637 0.86512256]	[459.66693115 582.86346436 0.74364626]	[418.65872192 582.95489502 0.73575789]	[446.89666748 739.39398193 0.76995826]	[4.62324432e+02 8.67675720e+02 8.25120449e-01]	[500.69012451 580.35101318 0.7011351 ]	[5.18645569e+02 7.47071533e+02 7.24645376e-01]	[5.05918884e+02 7.75276184e+02 5.37303746e-01]	[439.2538147 295.46792603 0.95043421]	[462.25021362 293.01507568 0.95549607]	[421.33190918 298.20202637 0.79285818]	[482.77584839 295.59823608 0.95665193]	[5.03414551e+02 8.00930176e+02 2.79347390e-01]	[5.18784485e+02 7.95828064e+02 3.01803678e-01]	[5.00847321e+02 7.72701416e+02 4.72665191e-01]	[4.62289368e+02 9.03584900e+02 7.73815811e-01]	[4.44303284e+02 8.95865967e+02 7.79857159e-01]	[4.72546204e+02 8.72766296e+02 6.95431828e-01]
[449.52334595 303.26531982 0.84305775]	[457.17178345 380.33047485 0.91367304]	[395.5614624 382.80371094 0.84406143]	[380.11599731 500.76434326 0.92254817]	[374.99472046 600.83044434 0.85584629]	[518.76678467 380.1706543 0.88561666]	[531.59771729 495.59753418 0.7996223 ]	[541.72009277 593.10638428 0.8648504 ]	[459.66760254 582.862854 0.74416256]	[418.65997314 582.95568848 0.73644996]	[446.89859009 739.39593506 0.76935995]	[4.62323547e+02 8.67676636e+02 8.24170232e-01]	[500.69110107 580.34973145 0.70135301]	[5.18649780e+02 7.47064392e+02 7.25300550e-01]	[5.05926270e+02 7.75285522e+02 5.33328593e-01]	[439.25372314 295.46676636 0.95009804]	[462.25009155 293.01483154 0.95538551]	[421.33236694 298.19937134 0.79321134]	[482.77563477 295.59777832 0.95664465]	[5.03425812e+02 8.00932861e+02 2.72954643e-01]	[5.21193420e+02 7.95834900e+02 2.95710623e-01]	[5.00850647e+02 7.72712158e+02 4.68537629e-01]	[4.62281494e+02 9.03581482e+02 7.73889065e-01]	[4.41901947e+02 8.95858765e+02 7.81268060e-01]	[4.72547699e+02 8.72769287e+02 6.93625450e-01]
[449.48059082 300.76763916 0.85234714]	[457.1673584 380.28619385 0.91857308]	[395.5581665 382.76431274 0.84837842]	[380.11395264 500.73071289 0.92045474]	[374.99584961 600.77978516 0.84915876]	[518.75549316 380.11602783 0.88185424]	[531.54931641 493.07980347 0.79914987]	[541.70874023 590.59307861 0.86712074]	[459.65405273 580.33673096 0.72956061]	[418.64135742 582.84985352 0.72536051]	[446.89822388 736.81890869 0.76742452]	[4.62323700e+02 8.67674377e+02 8.28969479e-01]	[500.69454956 577.78540039 0.69008976]	[5.16206970e+02 7.46972412e+02 7.09043264e-01]	[5.03492889e+02 7.70276489e+02 5.79635203e-01]	[439.23071289 295.38766479 0.93370867]	[462.24691772 292.93035889 0.94005656]	[421.33602905 298.10153198 0.79387873]	[482.76644897 295.56530762 0.95227206]	[5.03343231e+02 8.00941040e+02 3.49383295e-01]	[5.16204590e+02 7.95799194e+02 3.69178504e-01]	[5.00819855e+02 7.70100098e+02 5.07641792e-01]	[4.62277771e+02 9.03575562e+02 7.71227956e-01]	[4.41900665e+02 8.95849731e+02 7.80917346e-01]	[4.72527100e+02 8.72780396e+02 7.02413023e-01]
[449.4281311 300.66152954 0.87067074]	[457.16546631 380.12515259 0.92207539]	[395.55410767 380.28671265 0.85972267]	[380.13858032 498.19473267 0.89767152]	[374.99267578 598.24481201 0.83583307]	[518.75006104 377.63082886 0.87126958]	[529.07946777 487.92077637 0.80300772]	[541.69665527 588.10772705 0.8702988 ]	[459.65731812 580.28582764 0.72470951]	[418.64770508 582.80792236 0.71948659]	[446.91400146 734.31536865 0.7712779 ]	[4.62319061e+02 8.67683838e+02 8.38302255e-01]	[500.69161987 577.72674561 0.68388045]	[5.16195251e+02 7.46976501e+02 7.27494597e-01]	[5.03424316e+02 7.70166016e+02 6.08874142e-01]	[439.19317627 292.91644287 0.91181374]	[462.24057007 290.42373657 0.92633396]	[421.29806519 295.6343689 0.78390849]	[482.77999878 295.45455933 0.93220031]	[5.03319641e+02 8.00933716e+02 4.24674898e-01]	[5.13657959e+02 7.93331787e+02 4.49914664e-01]	[5.00792542e+02 7.67571045e+02 5.21260440e-01]	[4.62262909e+02 9.03604492e+02 7.74372518e-01]	[4.41888092e+02 8.95861389e+02 7.85022795e-01]	[4.70038422e+02 8.72783752e+02 7.14215517e-01]
[449.43963623 298.19552612 0.88568503]	[457.16610718 377.6600647 0.92327166]	[395.5770874 380.17330933 0.87323952]	[380.16738892 495.64642334 0.87849748]	[375.01580811 595.69769287 0.83226079]	[518.72460938 375.12518311 0.84652239]	[531.5592041 485.39099121 0.82322758]	[541.68243408 587.99957275 0.88493919]	[459.64712524 577.7210083 0.7121436 ]	[418.66098022 580.26593018 0.70463431]	[444.44366455 731.75811768 0.78638089]	[4.62312622e+02 8.67698730e+02 8.43073845e-01]	[500.66363525 572.65283203 0.67605817]	[5.18656555e+02 7.44468994e+02 7.33030796e-01]	[5.03437500e+02 7.67533264e+02 5.80914497e-01]	[439.17904663 290.41143799 0.90102363]	[462.21939087 287.82699585 0.90986276]	[421.27166748 295.55889893 0.83207816]	[482.72137451 292.90216064 0.9075709 ]	[5.00870117e+02 7.95837158e+02 4.85057473e-01]	[5.11084808e+02 7.90809265e+02 4.90783602e-01]	[5.00833710e+02 7.62462402e+02 4.77574050e-01]	[4.62244446e+02 9.03590393e+02 7.66119242e-01]	[4.41871216e+02 8.95850891e+02 7.84093916e-01]	[4.70028229e+02 8.72789307e+02 7.24497497e-01]
[446.93347168 298.0177002 0.90895629]	[457.1600647 377.54946899 0.91664439]	[395.56814575 377.70068359 0.86696935]	[380.1857605 493.08786011 0.86807489]	[375.06228638 590.62487793 0.84147036]	[518.72601318 375.00662231 0.83008033]	[531.56640625 482.85015869 0.85117525]	[539.31616211 585.55316162 0.89421868]	[459.64639282 575.19958496 0.70240974]	[418.64422607 577.76623535 0.69180834]	[444.41293335 731.69067383 0.79223508]	[4.62322113e+02 8.67711975e+02 8.56911778e-01]	[500.67819214 572.60687256 0.67410272]	[5.13658142e+02 7.41939697e+02 7.15331376e-01]	[5.03357727e+02 7.64976257e+02 6.67810023e-01]	[439.14532471 285.28216553 0.88266349]	[459.85058594 282.67175293 0.92338449]	[421.26544189 295.42349243 0.83244026]	[480.37173462 287.87744141 0.89536351]	[5.00861481e+02 7.98408997e+02 6.07897103e-01]	[5.11069031e+02 7.93216614e+02 6.05999768e-01]	[5.00727997e+02 7.54786316e+02 5.17212808e-01]	[4.62212311e+02 9.03604065e+02 7.67550230e-01]	[4.41861664e+02 8.95864563e+02 7.84312844e-01]	[4.70034973e+02 8.72795593e+02 7.39276767e-01]
[446.90734863 295.56903076 0.91116226]	[457.16043091 375.1204834 0.90464854]	[395.56698608 377.6005249 0.86219132]	[380.19247437 490.49923706 0.8736819 ]	[375.05471802 588.02026367 0.86297208]	[518.74237061 372.4866333 0.82182324]	[531.57720947 482.76586914 0.86010092]	[539.3145752 585.42993164 0.89902133]	[459.68597412 570.1036377 0.71032971]	[418.67468262 572.66094971 0.69722819]	[444.42593384 729.16796875 0.79304481]	[4.62322113e+02 8.70109070e+02 8.57909203e-01]	[500.71627808 567.54083252 0.69141537]	[5.13646484e+02 7.39384827e+02 7.14557886e-01]	[5.03260742e+02 7.54819702e+02 6.99091315e-01]	[439.14321899 280.23968506 0.89533514]	[459.85168457 280.1053772 0.94715643]	[421.28564453 292.93359375 0.78706986]	[482.71240234 285.25643921 0.89891732]	[5.00842346e+02 7.98440308e+02 6.67278111e-01]	[5.11026154e+02 7.90784058e+02 6.63011491e-01]	[4.98192657e+02 7.47137939e+02 5.26106894e-01]	[4.62222290e+02 9.03596497e+02 7.69806445e-01]	[4.41877014e+02 8.95869873e+02 7.83349454e-01]	[4.70028137e+02 8.72809875e+02 7.42145002e-01]
[446.91644287 295.46206665 0.89532864]	[457.16891479 375.00817871 0.88664013]	[395.56958008 375.103302 0.84986174]	[380.17929077 487.93841553 0.8821243 ]	[375.10858154 585.51239014 0.89389992]	[518.73199463 367.409729 0.81835419]	[531.57250977 480.28817749 0.87100255]	[539.31738281 582.86053467 0.89156842]	[459.66040039 567.55627441 0.71354723]	[418.63305664 570.09088135 0.6965909 ]	[444.41690063 729.13134766 0.79507089]	[4.62297455e+02 8.70142334e+02 8.62763762e-01]	[500.70843506 564.99523926 0.69489092]	[5.16157532e+02 7.39410400e+02 7.18787134e-01]	[5.00851685e+02 7.49637146e+02 6.35352910e-01]	[439.14901733 277.7076416 0.92587245]	[462.20465088 277.63867188 0.9670915 ]	[421.2663269 290.36837769 0.79648179]	[482.72903442 282.68197632 0.90684593]	[5.03266693e+02 8.00932190e+02 6.34507298e-01]	[5.11029907e+02 7.90768005e+02 6.32867277e-01]	[4.95686005e+02 7.39396118e+02 4.29640204e-01]	[4.59831360e+02 9.03587097e+02 7.55612254e-01]	[4.41860962e+02 8.95861145e+02 7.73761809e-01]	[4.69995056e+02 8.72836731e+02 7.37979949e-01]
[449.44033813 292.96865845 0.86543852]	[457.13842773 367.42218018 0.85857147]	[395.53100586 372.46801758 0.81551731]	[380.16235352 485.35858154 0.89656717]	[375.09460449 582.97296143 0.90370357]	[518.68231201 362.3137207 0.8371653 ]	[529.04840088 480.11691284 0.84608597]	[539.3137207 577.79241943 0.8619653 ]	[459.64752197 564.95025635 0.72879773]	[418.65777588 567.45385742 0.71727502]	[444.38702393 726.55688477 0.79325652]	[4.62278442e+02 8.70158325e+02 8.59091640e-01]	[500.65734863 562.42346191 0.69343936]	[5.16170044e+02 7.39358276e+02 7.23916709e-01]	[5.00833252e+02 7.47090576e+02 6.26910567e-01]	[439.17724609 277.58416748 0.95971268]	[462.2130127 277.5098877 0.9745658]	[421.2663269 287.86703491 0.80731881]	[480.37948608 280.10424805 0.92562032]	[5.03374786e+02 8.03561096e+02 6.45135760e-01]	[5.13630737e+02 7.93262207e+02 6.16181314e-01]	[4.98181427e+02 7.36843689e+02 4.04107124e-01]	[4.62211060e+02 9.01058533e+02 7.45415211e-01]	[4.41854218e+02 8.93454529e+02 7.67442167e-01]	[4.69966522e+02 8.72872314e+02 7.26219118e-01]
[449.4307251 287.79785156 0.83666384]	[457.08413696 362.34329224 0.86821318]	[393.03585815 367.34414673 0.80455917]	[380.10275269 482.75744629 0.9169392 ]	[375.0793457 582.77636719 0.8849386 ]	[518.6574707 359.78225708 0.85883647]	[529.01525879 477.62432861 0.83211768]	[539.32104492 575.16534424 0.85735404]	[459.66268921 564.85095215 0.75021368]	[418.67260742 564.96075439 0.73956388]	[444.34823608 723.97515869 0.7881732 ]	[4.62280792e+02 8.67667664e+02 8.42049122e-01]	[500.65759277 562.32714844 0.70234764]	[513.56152344 731.68865967 0.73570627]	[5.00778015e+02 7.49643066e+02 7.04381764e-01]	[439.19296265 275.09072876 0.96023083]	[462.20019531 274.99505615 0.96954632]	[421.26437378 282.71157837 0.8159371 ]	[480.37557983 277.60656738 0.94545949]	[5.03365753e+02 8.08540955e+02 7.21338153e-01]	[5.16158020e+02 7.95828064e+02 6.48229361e-01]	[4.93058777e+02 7.44436218e+02 4.92843747e-01]	[4.62234344e+02 9.01019226e+02 7.43849337e-01]	[4.41877838e+02 8.93426025e+02 7.61671662e-01]	[4.69963562e+02 8.72783142e+02 7.28537142e-01]
[446.96453857 282.67974854 0.85557419]	[457.07595825 359.80264282 0.89519465]	[393.06350708 362.31069946 0.82920569]	[377.75033569 480.27890015 0.92054999]	[375.0670166 580.27667236 0.86347806]	[518.66064453 359.62530518 0.86765677]	[528.97412109 472.51541138 0.81561947]	[539.31286621 570.09680176 0.85658008]	[459.65396118 559.80279541 0.73559052]	[418.67248535 562.34613037 0.73920399]	[444.33648682 721.36889648 0.78229398]	[4.62273987e+02 8.67601685e+02 8.38695705e-01]	[500.66870117 557.22735596 0.68617666]	[5.08474976e+02 7.29043457e+02 7.18738496e-01]	[5.00762268e+02 7.49620972e+02 7.45244443e-01]	[439.17495728 274.90710449 0.93960077]	[462.1862793 272.47494507 0.9507708 ]	[421.2121582 277.68579102 0.84847414]	[482.7121582 275.10736084 0.9559319 ]	[5.03411621e+02 8.11129456e+02 7.42812514e-01]	[5.18718994e+02 8.03476257e+02 6.48691893e-01]	[4.90569824e+02 7.44478699e+02 5.37805378e-01]	[4.62220093e+02 9.01014893e+02 7.36313343e-01]	[4.41870667e+02 8.93415955e+02 7.58874238e-01]	[4.69966553e+02 8.72739136e+02 7.30713606e-01]
[446.86709595 280.10150146 0.88850832]	[454.63088989 359.57849121 0.90058649]	[393.0255127 359.75454712 0.84746802]	[380.0909729 477.73425293 0.90481728]	[375.0887146 575.2064209 0.84143889]	[516.21136475 357.05722046 0.85061616]	[529.02020264 464.93701172 0.82480311]	[539.30206299 567.46411133 0.87902564]	[459.66491699 554.69488525 0.71245539]	[418.68197632 559.74609375 0.7098586 ]	[441.91653442 716.27557373 0.77998817]	[4.62272552e+02 8.67647461e+02 8.41247559e-01]	[500.681427 552.08441162 0.6756562 ]	[508.49923706 729.1519165 0.74682492]	[5.00681061e+02 7.49748169e+02 7.01953828e-01]	[439.07086182 272.38549805 0.89986062]	[459.81610107 269.86560059 0.92098939]	[418.80050659 277.54830933 0.87281007]	[480.34832764 274.94638062 0.94328582]	[5.03460083e+02 8.16333374e+02 6.81243658e-01]	[5.18728333e+02 8.08680969e+02 6.47112489e-01]	[4.90508087e+02 7.47005432e+02 5.36325455e-01]	[4.59820557e+02 9.03540344e+02 7.37903595e-01]	[4.41848419e+02 8.93453003e+02 7.58410573e-01]	[4.67499664e+02 8.72786377e+02 7.30984986e-01]
[444.3855896 277.48303223 0.92923748]	[454.56994629 357.08001709 0.89090121]	[392.9727478 359.58401489 0.84720892]	[380.11114502 475.15057373 0.87719643]	[377.50454712 570.0970459 0.8485685 ]	[516.16693115 354.5116272 0.81857699]	[529.03985596 462.41897583 0.84158325]	[539.31378174 564.9810791 0.89946824]	[459.67739868 554.65246582 0.71193993]	[418.68569946 557.25146484 0.70628083]	[444.3795166 721.38769531 0.76999575]	[4.62258087e+02 8.67632202e+02 8.35159898e-01]	[500.69827271 549.54980469 0.68436956]	[508.46990967 729.09381104 0.75955564]	[5.00763916e+02 7.62420593e+02 7.06011593e-01]	[436.65142822 264.75997925 0.8649466 ]	[459.74539185 262.14587402 0.92690241]	[418.77975464 274.99563599 0.84100324]	[480.26889038 269.87197876 0.90260983]	[5.08486206e+02 8.26615417e+02 6.47705317e-01]	[5.21262451e+02 8.13767029e+02 6.21120095e-01]	[4.93075775e+02 7.52262695e+02 5.14491677e-01]	[4.62247467e+02 9.01042297e+02 7.34188676e-01]	[4.41867218e+02 8.93437927e+02 7.50936508e-01]	[4.67449738e+02 8.72764954e+02 7.22378135e-01]
[444.36749268 275.00518799 0.92209435]	[454.53570557 356.96444702 0.87145287]	[392.97161865 357.08987427 0.84117538]	[380.13598633 470.04705811 0.86952174]	[377.51327515 567.48016357 0.86868018]	[513.64807129 351.95355225 0.7998361 ]	[529.01489258 462.25048828 0.86602092]	[541.68371582 562.41723633 0.90041471]	[459.7170105 552.09588623 0.71423829]	[418.72076416 557.18395996 0.69937098]	[444.31890869 718.88043213 0.77863234]	[4.62274445e+02 8.67578064e+02 8.30220819e-01]	[500.73672485 547.02307129 0.69127607]	[508.53536987 726.65301514 0.77803636]	[500.82131958 770.24572754 0.7845518 ]	[436.63012695 259.65371704 0.886733 ]	[459.74093628 257.18273926 0.95635271]	[418.73825073 274.86120605 0.8509264 ]	[480.26599121 267.27761841 0.90220892]	[5.05973938e+02 8.31751526e+02 7.12926507e-01]	[5.21261780e+02 8.24040833e+02 6.56597376e-01]	[4.90544891e+02 7.67653442e+02 5.83854556e-01]	[4.62259216e+02 9.01002747e+02 7.41187930e-01]	[4.41873535e+02 8.93403748e+02 7.68268228e-01]	[4.67467682e+02 8.72709290e+02 7.20379055e-01]
[444.36813354 274.91760254 0.90661144]	[452.01748657 354.47705078 0.8407768 ]	[390.42819214 356.99307251 0.82627445]	[380.14151001 467.4928894 0.87820327]	[377.53277588 564.99816895 0.89022368]	[513.60900879 344.3477478 0.80311394]	[529.0222168 459.7081604 0.8658247]	[541.70819092 559.74383545 0.87943059]	[459.72671509 546.99523926 0.72728169]	[418.72772217 549.56286621 0.70614696]	[444.31237793 721.39031982 0.77958697]	[4.62267914e+02 8.67608643e+02 8.34961593e-01]	[500.75 544.43792725 0.70671874]	[511.06234741 729.03204346 0.77138329]	[500.86566162 775.35626221 0.78839839]	[436.61480713 257.15512085 0.91392899]	[459.76376343 257.09133911 0.96757573]	[418.68518066 272.37875366 0.85812604]	[480.24234009 262.25195312 0.90278876]	[5.05956085e+02 8.39429810e+02 6.95704520e-01]	[5.21321106e+02 8.29242004e+02 6.70051873e-01]	[4.93081451e+02 7.70253601e+02 6.15154922e-01]	[4.62263275e+02 9.01032043e+02 7.37830877e-01]	[4.41872864e+02 8.93436401e+02 7.58654535e-01]	[4.67462860e+02 8.72743042e+02 7.12801456e-01]
[444.36828613 274.91741943 0.9065215 ]	[452.01986694 354.47619629 0.84082973]	[390.42855835 356.99325562 0.82621515]	[380.14273071 467.49465942 0.87714469]	[377.53518677 564.99505615 0.89060682]	[513.61334229 344.34744263 0.80322003]	[529.02130127 459.70758057 0.86592889]	[541.70672607 559.74273682 0.87946379]	[459.72680664 546.99078369 0.7282601 ]	[418.72897339 549.55700684 0.70686692]	[444.30984497 721.38397217 0.7787196 ]	[4.62271240e+02 8.67618042e+02 8.36498380e-01]	[500.74890137 544.43432617 0.70699781]	[511.05758667 726.64520264 0.76916033]	[500.86947632 775.3515625 0.79011697]	[436.61514282 257.15518188 0.91399002]	[459.7638855 257.0914917 0.96756852]	[418.68615723 272.37835693 0.85824633]	[480.24179077 262.25292969 0.9024753 ]	[5.05953949e+02 8.39433411e+02 6.98974013e-01]	[5.21316833e+02 8.29247253e+02 6.72782779e-01]	[4.93094604e+02 7.70255554e+02 6.15145862e-01]	[4.62261475e+02 9.01043701e+02 7.37776995e-01]	[4.41870636e+02 8.93442078e+02 7.58710802e-01]	[4.67465607e+02 8.72746399e+02 7.14093328e-01]
[441.9090271 269.85012817 0.87722611]	[449.43215942 344.27828979 0.83486623]	[385.37417603 351.91571045 0.80260283]	[380.15847778 462.32403564 0.91191131]	[377.57720947 562.38189697 0.90141833]	[511.08059692 339.2338562 0.8525697 ]	[529.06262207 457.07424927 0.81936926]	[541.79284668 549.58892822 0.87407362]	[459.82345581 541.84155273 0.73898929]	[418.78704834 544.38519287 0.72642863]	[444.36999512 708.57635498 0.80842096]	[4.62282440e+02 8.62498352e+02 8.03984523e-01]	[500.85357666 539.25823975 0.70047468]	[5.11056061e+02 7.21457520e+02 7.11929202e-01]	[503.28973389 783.04034424 0.82383597]	[434.07684326 254.59416199 0.91810274]	[459.66784668 254.53117371 0.9669351 ]	[416.14736938 264.75430298 0.82965159]	[480.16079712 257.20266724 0.9126513 ]	[5.05886902e+02 8.44523926e+02 7.77235270e-01]	[5.21349365e+02 8.31760010e+02 7.21097827e-01]	[4.95676361e+02 7.77891968e+02 6.49439931e-01]	[4.62277679e+02 9.01000671e+02 7.25597978e-01]	[4.41889801e+02 8.93404175e+02 7.45905221e-01]	[4.67499664e+02 8.70172485e+02 6.82419538e-01]
[441.88995361 264.75006104 0.86916572]	[446.93377686 341.7449646 0.8607319 ]	[385.35546875 349.36853027 0.80148625]	[380.15646362 462.26153564 0.91301173]	[377.56695557 562.25463867 0.88362199]	[511.02053833 339.11621094 0.86258405]	[529.06811523 449.49594116 0.80253172]	[541.82116699 546.98773193 0.8971923 ]	[459.81268311 539.28662109 0.73482239]	[418.78656006 541.85974121 0.7270686 ]	[444.34881592 706.00927734 0.80499399]	[4.62292267e+02 8.59966064e+02 8.07902336e-01]	[500.83929443 536.65710449 0.69749105]	[5.08491760e+02 7.11132324e+02 6.91012800e-01]	[503.38336182 785.52368164 0.82191896]	[434.05175781 254.47343445 0.90669072]	[459.6312561 254.42066956 0.9469772 ]	[416.13589478 262.19238281 0.82874233]	[480.11672974 257.08560181 0.91648072]	[5.03415436e+02 8.41952515e+02 8.05308104e-01]	[5.21331238e+02 8.31716064e+02 7.38078475e-01]	[4.98217133e+02 7.82982422e+02 6.40125990e-01]	[4.62299255e+02 9.00978943e+02 7.30633259e-01]	[4.44323700e+02 8.93390991e+02 7.45845437e-01]	[4.67495087e+02 8.70123413e+02 6.90897107e-01]
[441.85784912 262.19281006 0.883807 ]	[446.91705322 339.26773071 0.88062888]	[385.38223267 344.32565308 0.80684316]	[380.11639404 459.80780029 0.91844189]	[377.59054565 559.83770752 0.88130897]	[508.5385437 336.65655518 0.86250138]	[531.62249756 446.93734741 0.79744053]	[541.93786621 544.50061035 0.90773398]	[459.85018921 539.269104 0.73133373]	[421.15075684 541.87414551 0.72690707]	[444.35308838 706.11431885 0.78469002]	[4.62311493e+02 8.59939758e+02 8.02182317e-01]	[500.87280273 534.13562012 0.69444507]	[505.99078369 708.68756104 0.73077148]	[503.42077637 783.01947021 0.79869747]	[434.01324463 254.39778137 0.89296031]	[457.21774292 251.94621277 0.91824436]	[416.08886719 259.63830566 0.83861345]	[477.7203064 256.95770264 0.91775972]	[5.03384064e+02 8.36929932e+02 8.08010697e-01]	[5.21352051e+02 8.31659302e+02 7.34366059e-01]	[5.00670410e+02 7.82955811e+02 6.34018064e-01]	[4.62307251e+02 8.98466919e+02 7.14662313e-01]	[4.44323547e+02 8.93345337e+02 7.36442387e-01]	[4.69998657e+02 8.67704529e+02 6.75933480e-01]
[441.80603027 259.65316772 0.91459662]	[446.92480469 339.18731689 0.89176035]	[387.86761475 344.24475098 0.81058592]	[380.12417603 459.70413208 0.90615088]	[377.60864258 557.26647949 0.86819315]	[508.53713989 336.55621338 0.85135674]	[534.17346191 446.8999939 0.80408967]	[544.31573486 544.43463135 0.9223575 ]	[462.23498535 539.30584717 0.73556012]	[421.19607544 541.89727783 0.73294044]	[444.38552856 706.03460693 0.78097665]	[4.62320770e+02 8.59970459e+02 8.02159905e-01]	[503.26019287 536.6784668 0.69557279]	[505.87820435 706.08673096 0.75650591]	[503.4362793 775.35058594 0.78845042]	[431.51068115 251.94476318 0.86955649]	[457.16781616 251.83030701 0.89918298]	[416.08996582 257.14065552 0.83910084]	[477.70809937 254.55160522 0.92244172]	[503.38491821 834.26318359 0.836411 ]	[5.21340515e+02 8.29105591e+02 7.37116575e-01]	[5.00728607e+02 7.75303223e+02 6.19893432e-01]	[4.62287140e+02 9.01008667e+02 7.09434509e-01]	[4.41895721e+02 8.93392273e+02 7.27199078e-01]	[4.70015686e+02 8.70131714e+02 6.92708731e-01]
[441.77822876 259.57504272 0.9343214 ]	[446.94223022 339.11740112 0.89202279]	[387.8704834 341.74520874 0.82276422]	[380.13943481 459.60552979 0.89666015]	[377.6210022 554.69952393 0.86122394]	[508.52996826 336.46020508 0.83736676]	[534.12805176 444.31054688 0.82221562]	[544.38726807 544.33544922 0.92376637]	[462.25756836 539.30102539 0.73175907]	[421.21630859 541.89367676 0.72752118]	[446.881073 706.1229248 0.77613115]	[4.62307983e+02 8.59967346e+02 8.05698991e-01]	[503.27575684 536.67388916 0.68747544]	[503.47906494 708.65386963 0.77119952]	[503.37597656 772.70306396 0.78415662]	[431.4732666 251.87052917 0.86073244]	[457.13412476 249.31910706 0.88549519]	[416.08978271 257.06784058 0.84462309]	[477.71966553 254.46104431 0.92148542]	[5.03373779e+02 8.29268982e+02 7.84605742e-01]	[5.21290955e+02 8.24012817e+02 6.82372332e-01]	[5.00694702e+02 7.70220154e+02 6.10563934e-01]	[4.62323029e+02 9.00981812e+02 7.17178702e-01]	[4.44329315e+02 8.93378845e+02 7.33547449e-01]	[4.69971680e+02 8.70139587e+02 6.98068142e-01]
[441.7684021 257.18002319 0.94376552]	[446.96600342 339.05889893 0.88694906]	[387.88513184 341.67739868 0.83143044]	[380.12573242 457.17175293 0.88793343]	[377.62738037 552.13116455 0.86273104]	[508.53311157 334.04074097 0.82841706]	[536.64019775 444.33361816 0.82851368]	[544.47064209 541.91699219 0.91955751]	[462.24505615 539.25622559 0.72173369]	[421.21365356 541.85742188 0.71779519]	[446.89544678 705.98596191 0.77214718]	[4.62283173e+02 8.57365112e+02 8.09832215e-01]	[503.25848389 534.13446045 0.67880833]	[503.46411133 708.62133789 0.78844506]	[503.27853394 767.6328125 0.80629718]	[431.46536255 251.84028625 0.85561395]	[457.13006592 246.83836365 0.88221729]	[416.10696411 257.03475952 0.83519912]	[477.74301147 254.41296387 0.91722047]	[5.03405945e+02 8.26585693e+02 7.52430201e-01]	[5.21264648e+02 8.13821716e+02 6.91813648e-01]	[4.98162689e+02 7.65075745e+02 6.00347877e-01]	[4.62387512e+02 8.95971863e+02 7.25006700e-01]	[4.44382721e+02 8.93311829e+02 7.31183112e-01]	[4.67473511e+02 8.67640564e+02 6.80679977e-01]
[441.75604248 257.15661621 0.94655907]	[449.43313599 336.67071533 0.88442194]	[387.89346313 339.24716187 0.83969492]	[380.12097168 457.08007812 0.87470311]	[377.63458252 552.08520508 0.86515087]	[508.53161621 334.00469971 0.82596326]	[536.65240479 441.90527344 0.8372286 ]	[544.48071289 541.88690186 0.91580737]	[462.28140259 536.66595459 0.7016387 ]	[421.22772217 539.28948975 0.69417429]	[446.93099976 705.9564209 0.76323354]	[4.62310852e+02 8.54895996e+02 8.09355795e-01]	[503.30731201 529.02752686 0.67418218]	[503.3916626 706.07769775 0.76589024]	[500.89987183 759.95214844 0.7713806 ]	[428.97116089 251.81771851 0.85232973]	[457.12844849 246.77967834 0.88020056]	[416.11053467 257.03619385 0.84094387]	[480.13528442 254.39955139 0.9235872 ]	[5.03319824e+02 8.16335693e+02 7.96673238e-01]	[5.18761841e+02 8.08747559e+02 7.38754272e-01]	[4.98134766e+02 7.54749756e+02 5.68773866e-01]	[4.62395905e+02 8.95943726e+02 7.25739121e-01]	[4.44406525e+02 8.93284119e+02 7.32128322e-01]	[4.69974243e+02 8.67609558e+02 6.77497864e-01]
[441.78683472 257.10818481 0.95042217]	[449.44223022 336.63363647 0.88380355]	[387.90808105 339.21096802 0.84158015]	[380.11907959 454.62332153 0.86864495]	[377.63748169 552.07354736 0.86754632]	[508.53530884 333.97998047 0.82236904]	[536.6585083 441.88232422 0.84219855]	[544.48175049 541.87573242 0.91656172]	[462.265625 534.12719727 0.70286489]	[421.20965576 539.23834229 0.6919173 ]	[444.40661621 703.46533203 0.75684243]	[4.62291168e+02 8.57453857e+02 8.01264524e-01]	[503.29956055 526.49139404 0.68035275]	[503.36517334 708.56762695 0.74144673]	[500.90713501 744.53991699 0.78006172]	[431.4921875 249.33660889 0.84358197]	[457.19247437 244.26678467 0.88870734]	[416.14938354 256.98916626 0.84690571]	[480.17086792 254.36402893 0.92099881]	[5.03338226e+02 8.06120117e+02 7.69437015e-01]	[5.18733459e+02 7.93343140e+02 6.73282981e-01]	[4.95696899e+02 7.36827698e+02 5.69322705e-01]	[4.62373810e+02 8.95979004e+02 7.29126513e-01]	[4.44398895e+02 8.93316956e+02 7.36888289e-01]	[4.69968140e+02 8.70123291e+02 6.90004885e-01]
[441.83361816 257.01913452 0.95476818]	[449.46524048 336.59197998 0.88165581]	[390.4281311 339.16052246 0.84388566]	[380.09912109 452.06658936 0.86769903]	[377.5982666 549.54107666 0.86448574]	[511.01461792 333.93969727 0.81635797]	[534.10308838 441.79922485 0.8453719 ]	[544.39819336 541.85791016 0.92190272]	[462.2086792 529.02941895 0.71319288]	[421.16003418 536.66064453 0.69421548]	[444.34967041 700.85955811 0.75153291]	[4.62296021e+02 8.59933289e+02 8.05849075e-01]	[500.89953613 523.9475708 0.69693202]	[5.03294220e+02 6.93228821e+02 6.88196480e-01]	[500.8527832 726.55792236 0.78320366]	[434.04705811 246.7620697 0.84140587]	[459.60543823 241.73158264 0.8980884 ]	[418.5914917 254.57319641 0.85385942]	[480.18609619 251.94335938 0.9189747 ]	[4.98146057e+02 7.72751953e+02 7.69973278e-01]	[5.05892212e+02 7.70104919e+02 7.61334598e-01]	[4.95679993e+02 7.21386169e+02 5.34252286e-01]	[4.62299377e+02 8.98459290e+02 7.23424435e-01]	[4.44354065e+02 8.93360352e+02 7.32157707e-01]	[4.69998169e+02 8.70160034e+02 6.77890778e-01]
[441.86660767 257.00961304 0.95244747]	[449.47628784 336.58242798 0.87923038]	[390.44564819 339.14944458 0.84627628]	[380.08914185 452.06152344 0.87304109]	[377.59957886 549.56158447 0.86577684]	[511.03399658 333.93759155 0.81586605]	[531.58795166 441.68780518 0.8620314 ]	[544.29516602 541.82958984 0.91343403]	[462.21496582 529.00134277 0.71313298]	[421.16760254 534.1517334 0.69264418]	[444.38497925 698.34796143 0.73952907]	[4.62308746e+02 8.57420837e+02 8.03351343e-01]	[500.8968811 523.92486572 0.69993591]	[5.03270508e+02 6.93223694e+02 6.38357162e-01]	[500.77493286 716.32391357 0.72254616]	[434.0932312 246.76043701 0.84606856]	[459.63259888 241.72396851 0.90615344]	[418.62579346 254.57203674 0.84519744]	[480.21362305 251.93107605 0.9213531 ]	[4.88000641e+02 7.52291748e+02 7.23356605e-01]	[503.24786377 749.70288086 0.75791472]	[4.93136566e+02 7.11150391e+02 5.47437012e-01]	[4.62291321e+02 8.98466187e+02 7.11442709e-01]	[4.44370667e+02 8.93368103e+02 7.15378702e-01]	[4.70010010e+02 8.70148804e+02 6.58672333e-01]
[441.87228394 256.9984436 0.95339775]	[449.48416138 336.5723877 0.88035834]	[390.44598389 339.12466431 0.85281289]	[377.72732544 454.54159546 0.88742393]	[377.5824585 549.53417969 0.86107004]	[511.04202271 333.92611694 0.82223505]	[529.07403564 441.70742798 0.87085921]	[541.90924072 541.80090332 0.90975088]	[459.85461426 529.00854492 0.71883017]	[421.16183472 534.15093994 0.6805982 ]	[444.37591553 703.39624023 0.73714852]	[4.62287781e+02 8.59931335e+02 7.99640596e-01]	[500.87115479 523.92034912 0.69048744]	[5.03300476e+02 7.08698608e+02 6.73156559e-01]	[4.95624237e+02 6.98343323e+02 2.62807786e-01]	[434.1076355 246.75875854 0.84864134]	[459.64138794 241.7230835 0.90792996]	[418.64407349 254.57493591 0.84807497]	[480.23190308 251.91886902 0.92112476]	[4.98142517e+02 7.34297974e+02 3.75949830e-01]	[5.05966034e+02 7.29204285e+02 3.79845023e-01]	[4.90568542e+02 6.93191101e+02 1.68949872e-01]	[4.62342682e+02 8.98440918e+02 7.24429131e-01]	[4.44375061e+02 8.93342651e+02 7.30773211e-01]	[4.69968384e+02 8.70168274e+02 6.66632056e-01]
[441.87460327 256.99084473 0.9470517 ]	[449.48510742 336.56521606 0.87578821]	[390.42123413 339.11074829 0.85500067]	[377.71148682 454.5604248 0.89568162]	[377.52453613 549.58843994 0.84755731]	[511.06216431 333.94207764 0.82091153]	[529.05090332 441.81518555 0.86826771]	[541.82788086 541.89715576 0.92324078]	[459.84634399 529.04754639 0.71799815]	[421.17205811 536.67883301 0.68837017]	[444.43878174 703.47320557 0.75348085]	[4.62280914e+02 8.59986145e+02 8.00136566e-01]	[500.83673096 523.9586792 0.68438858]	[503.26348877 711.12475586 0.76707542]	[4.93105682e+02 6.80411926e+02 9.38201845e-02]	[434.11056519 246.75672913 0.84973484]	[459.6451416 241.72683716 0.90505725]	[418.64337158 254.56536865 0.84891057]	[480.24456787 251.93699646 0.92173171]	[5.00904022e+02 7.13690125e+02 1.23145752e-01]	[5.21348511e+02 7.11165222e+02 1.36956364e-01]	[0. 0. 0.]	[4.62322205e+02 8.98434753e+02 7.26662517e-01]	[4.44353607e+02 8.93346985e+02 7.34704256e-01]	[4.67481110e+02 8.70219910e+02 6.70744836e-01]
[441.87371826 256.98831177 0.94767511]	[449.48501587 336.56900024 0.87608939]	[390.42214966 339.11270142 0.85563529]	[377.7119751 454.55914307 0.89599663]	[377.52322388 549.59094238 0.84704703]	[511.059021 333.94900513 0.82194829]	[529.04455566 441.81878662 0.86891603]	[541.82659912 541.89593506 0.92283368]	[459.84335327 529.04852295 0.71877521]	[421.17193604 536.67974854 0.68969536]	[444.43862915 703.45556641 0.75142789]	[4.62280396e+02 8.59979736e+02 7.98296094e-01]	[500.83163452 523.95996094 0.68522191]	[503.26419067 708.7197876 0.76615447]	[4.93097198e+02 6.80380005e+02 8.73581991e-02]	[434.1098938 246.75735474 0.8495295 ]	[459.64395142 241.7232666 0.90532368]	[418.64712524 254.56941223 0.83817238]	[480.24438477 251.93403625 0.92164719]	[5.00900116e+02 7.11291138e+02 1.17314860e-01]	[5.21362671e+02 7.11143677e+02 1.32284373e-01]	[0. 0. 0.]	[4.62322388e+02 8.98423523e+02 7.22358048e-01]	[4.44349396e+02 8.93338257e+02 7.32053995e-01]	[4.67480560e+02 8.70219543e+02 6.68154478e-01]
[441.87063599 256.99176025 0.94941682]	[449.45159912 336.56887817 0.87473392]	[387.93273926 339.11032104 0.85270345]	[377.6918335 452.0211792 0.88490558]	[377.51519775 549.56872559 0.84845853]	[511.04653931 333.95977783 0.82261074]	[528.97143555 441.83648682 0.87325585]	[541.79345703 544.32116699 0.91863006]	[459.8248291 531.59472656 0.72011453]	[421.17453003 539.20349121 0.69675839]	[446.86495972 703.40710449 0.75223058]	[4.62279541e+02 8.59980896e+02 7.95784533e-01]	[500.79071045 526.47174072 0.68237484]	[503.30987549 708.53692627 0.83363289]	[4.80345062e+02 6.67621521e+02 6.52741045e-02]	[434.10415649 246.75593567 0.85090244]	[459.64526367 241.72833252 0.90710282]	[418.64245605 254.57055664 0.84395963]	[480.25012207 251.94146729 0.92356032]	[0. 0. 0.]	[0. 0. 0.]	[0. 0. 0.]	[4.62340302e+02 8.98418518e+02 7.16751218e-01]	[4.44355408e+02 8.93339844e+02 7.25955069e-01]	[4.67462433e+02 8.70222412e+02 6.64172053e-01]
[441.87139893 256.98950195 0.94947982]	[449.44238281 336.56594849 0.87301058]	[387.93643188 339.10147095 0.85071397]	[377.66186523 452.02307129 0.87358773]	[375.12374878 552.05438232 0.83955157]	[511.052948 333.97216797 0.8231945 ]	[526.48571777 441.8067627 0.88595694]	[541.74505615 544.36029053 0.90740991]	[459.77212524 534.11279297 0.7192536 ]	[418.7984314 539.23339844 0.69750148]	[446.93276978 705.92596436 0.76426208]	[4.62279541e+02 8.59992676e+02 8.01937997e-01]	[500.72720337 526.48461914 0.6777578 ]	[503.30386353 708.49926758 0.85070592]	[4.80302399e+02 6.67541382e+02 8.42225328e-02]	[434.10488892 246.75019836 0.85107028]	[459.64892578 241.72422791 0.90872735]	[418.64120483 254.57571411 0.83943695]	[480.25219727 251.94625854 0.92288518]	[0. 0. 0.]	[0. 0. 0.]	[0. 0. 0.]	[4.62357666e+02 8.98438416e+02 7.36534417e-01]	[4.44368195e+02 8.93351135e+02 7.41752088e-01]	[4.67447998e+02 8.70226990e+02 6.79397821e-01]
[441.87329102 256.99612427 0.94689566]	[446.97848511 336.57965088 0.87381911]	[387.90740967 339.11727905 0.85274237]	[377.67080688 454.6307373 0.88547719]	[375.06851196 554.64971924 0.83477139]	[511.03643799 333.98812866 0.82567495]	[526.48040771 441.85073853 0.88828355]	[541.69482422 544.38903809 0.89889461]	[459.73834229 534.16052246 0.71744388]	[418.76937866 539.293396 0.7029525 ]	[446.97369385 708.52227783 0.77609533]	[4.62263611e+02 8.62504578e+02 7.98494101e-01]	[500.69366455 526.50494385 0.66991699]	[503.30667114 708.49609375 0.84595323]	[4.82806793e+02 6.67629272e+02 6.82820082e-02]	[434.11276245 246.75680542 0.85118407]	[459.64614868 244.18614197 0.90616095]	[418.64099121 254.56233215 0.85006046]	[480.24795532 251.95579529 0.92470109]	[0. 0. 0.]	[0. 0. 0.]	[0. 0. 0.]	[4.62334106e+02 8.98477112e+02 7.34850049e-01]	[4.44338287e+02 8.93383789e+02 7.39389658e-01]	[4.67438721e+02 8.70262512e+02 6.71243906e-01]
[441.86474609 257.02145386 0.94515914]	[446.97952271 336.59744263 0.87402391]	[387.89657593 339.12176514 0.85359043]	[377.66351318 454.61572266 0.88565481]	[372.5255127 552.14447021 0.8037045 ]	[511.02832031 334.02438354 0.83022588]	[526.45666504 441.90362549 0.88639867]	[541.69219971 544.39404297 0.90175706]	[459.74441528 534.12548828 0.71656096]	[418.76516724 539.26763916 0.7015267 ]	[449.44473267 706.01605225 0.77100748]	[4.62261841e+02 8.62489624e+02 7.99141109e-01]	[500.70092773 526.46606445 0.66963428]	[503.32995605 706.10198975 0.83822107]	[4.85423401e+02 6.67632996e+02 8.46748054e-02]	[434.10861206 246.79211426 0.85221386]	[459.63308716 244.23834229 0.90230614]	[418.6355896 254.5703125 0.85362363]	[480.24856567 254.35006714 0.93093157]	[0. 0. 0.]	[0. 0. 0.]	[0. 0. 0.]	[4.62349091e+02 8.98470886e+02 7.38014996e-01]	[4.44350555e+02 8.93381775e+02 7.40601838e-01]	[4.67432770e+02 8.70252747e+02 6.75031185e-01]
[441.85055542 257.06430054 0.94298536]	[446.97070312 336.62915039 0.87794805]	[387.8687439 339.14520264 0.85702235]	[377.6519165 457.1003418 0.90402198]	[372.46746826 554.67608643 0.80412245]	[511.02563477 334.05114746 0.83366346]	[526.45227051 444.35491943 0.87812984]	[539.30548096 544.43579102 0.89406097]	[459.73361206 536.69750977 0.72073722]	[418.73834229 541.77587891 0.70022786]	[449.43988037 706.02130127 0.77155083]	[4.62264496e+02 8.62489624e+02 7.99351931e-01]	[500.70834351 529.02319336 0.66501772]	[503.3374939 706.1229248 0.84310776]	[4.85429504e+02 6.70069153e+02 9.21259746e-02]	[434.06735229 246.84301758 0.85072523]	[459.6388855 246.75447083 0.90251791]	[418.60549927 256.93701172 0.86136842]	[480.25436401 254.42893982 0.94810981]	[0. 0. 0.]	[0. 0. 0.]	[0. 0. 0.]	[4.62317322e+02 9.00982483e+02 7.37347960e-01]	[4.44322937e+02 8.93412109e+02 7.43314922e-01]	[4.67450195e+02 8.70248840e+02 6.75187588e-01]
[441.84405518 257.11959839 0.93498415]	[446.96670532 336.65481567 0.88033795]	[387.87017822 339.15808105 0.85782427]	[377.64028931 457.17364502 0.91532385]	[369.96890259 554.63269043 0.80048662]	[508.55072021 336.46636963 0.84149027]	[526.440979 444.36715698 0.87667578]	[539.26873779 544.44793701 0.88942927]	[459.72085571 536.68505859 0.72547996]	[418.72570801 539.30072021 0.70111293]	[449.45492554 706.06781006 0.76489055]	[4.62254486e+02 8.62528442e+02 8.02871764e-01]	[500.69500732 529.04125977 0.66780573]	[503.39193726 708.51025391 0.84019524]	[4.85358063e+02 6.67610352e+02 9.13073495e-02]	[434.05548096 249.34806824 0.85609508]	[459.63516235 246.83183289 0.90492481]	[418.59841919 256.98794556 0.84913707]	[480.2543335 254.46994019 0.950463 ]	[0. 0. 0.]	[0. 0. 0.]	[0. 0. 0.]	[4.62328735e+02 9.00989258e+02 7.42172956e-01]	[4.44333710e+02 8.93420898e+02 7.46665716e-01]	[4.67433258e+02 8.70272156e+02 6.80115461e-01]
[441.84381104 257.14944458 0.92988569]	[446.94766235 336.66281128 0.88327157]	[385.38967896 339.15783691 0.86015826]	[377.62017822 457.16809082 0.92129618]	[369.93249512 554.66802979 0.80109936]	[508.55377197 336.48797607 0.84450543]	[526.41491699 444.39202881 0.87466562]	[539.25250244 544.40252686 0.88798469]	[459.72167969 536.73919678 0.73409808]	[418.73605347 541.77850342 0.71363968]	[446.95770264 708.53070068 0.7682234 ]	[4.62248810e+02 8.60003052e+02 7.98573256e-01]	[500.69622803 531.59710693 0.67461675]	[503.41708374 708.54541016 0.83990926]	[4.82931427e+02 6.70072937e+02 9.18519050e-02]	[434.07235718 249.36805725 0.85872304]	[459.63064575 249.32176208 0.90695012]	[418.5980835 256.96151733 0.85805285]	[480.23162842 254.46530151 0.94753897]	[0. 0. 0.]	[0. 0. 0.]	[0. 0. 0.]	[4.62323029e+02 9.00992310e+02 7.42679298e-01]	[4.44318481e+02 8.93413574e+02 7.44632185e-01]	[4.67435822e+02 8.70229858e+02 6.68628514e-01]
[441.84542847 257.16888428 0.92338222]	[446.92352295 336.6295166 0.88561451]	[385.35577393 339.11975098 0.86488962]	[377.59451294 457.13464355 0.91071284]	[367.38189697 554.63391113 0.80161977]	[508.54983521 336.4710083 0.84195077]	[526.41638184 444.39807129 0.87532371]	[539.17230225 544.44366455 0.87234354]	[459.7024231 536.65820312 0.72364736]	[418.70828247 539.26062012 0.70323503]	[446.94671631 706.04187012 0.77202511]	[4.62241394e+02 8.60007019e+02 7.98509598e-01]	[500.69082642 529.02600098 0.67486954]	[503.45401001 708.5098877 0.83485413]	[4.85469299e+02 6.67608337e+02 1.04796700e-01]	[434.07455444 249.38970947 0.85965025]	[459.62277222 249.34886169 0.90844524]	[418.58843994 256.96276855 0.86619246]	[480.21273804 254.47836304 0.94764304]	[0. 0. 0.]	[0. 0. 0.]	[0. 0. 0.]	[4.62329376e+02 9.00978210e+02 7.41529822e-01]	[4.44322266e+02 8.93408081e+02 7.42848158e-01]	[4.67424744e+02 8.70231689e+02 6.71535969e-01]
[441.85098267 257.17529297 0.92130256]	[446.91113281 336.60418701 0.88680977]	[385.34909058 339.09152222 0.86535025]	[377.57443237 457.13894653 0.90496302]	[367.37554932 554.61444092 0.79983842]	[508.53875732 336.45962524 0.84133506]	[526.42431641 444.41815186 0.87278581]	[539.16534424 544.4342041 0.87279594]	[459.68423462 536.6652832 0.72060674]	[418.70379639 539.26599121 0.70077968]	[446.93438721 706.10296631 0.76807582]	[4.62246490e+02 8.62490112e+02 7.99555302e-01]	[500.66119385 529.0335083 0.66605628]	[503.45101929 708.51635742 0.83765268]	[4.85467804e+02 6.67673828e+02 9.70183164e-02]	[434.07827759 249.39463806 0.8601343 ]	[459.62774658 249.35614014 0.90978467]	[418.58178711 256.95977783 0.8682965 ]	[480.21890259 254.46563721 0.9488678 ]	[0. 0. 0.]	[0. 0. 0.]	[0. 0. 0.]	[4.62328522e+02 9.00993835e+02 7.45218933e-01]	[4.44318909e+02 8.93418579e+02 7.46641874e-01]	[4.67435883e+02 8.70232971e+02 6.75875127e-01]
[441.8527832 257.17614746 0.92057544]	[446.89355469 336.58813477 0.88826901]	[385.32281494 339.07321167 0.86521608]	[377.56344604 457.11929321 0.89792848]	[367.35879517 552.12878418 0.80063289]	[508.5269165 336.44287109 0.84034485]	[526.4185791 444.40817261 0.87447172]	[539.1776123 544.44274902 0.87335259]	[459.68832397 534.16522217 0.71877807]	[418.70916748 539.24621582 0.69642419]	[446.93487549 706.05187988 0.77435493]	[4.62244812e+02 8.60005798e+02 7.99869239e-01]	[500.66708374 529.01171875 0.66622645]	[503.44799805 708.59088135 0.83553231]	[4.85449249e+02 6.70114014e+02 1.03596486e-01]	[434.07772827 249.39564514 0.86044025]	[459.62689209 249.34851074 0.90977681]	[418.58215332 256.95977783 0.86891782]	[480.21963501 254.4486084 0.94787771]	[0. 0. 0.]	[0. 0. 0.]	[0. 0. 0.]	[4.62333954e+02 9.00995789e+02 7.44111001e-01]	[4.44327515e+02 8.93420349e+02 7.45488167e-01]	[4.67430695e+02 8.70225464e+02 6.73171341e-01]
[441.8678894 257.17706299 0.91743982]	[446.88504028 336.59140015 0.88765746]	[385.30740356 339.07601929 0.86549771]	[377.53991699 457.20220947 0.90235651]	[367.34539795 552.11334229 0.80168712]	[508.52853394 336.44284058 0.83986467]	[526.42797852 444.41537476 0.87267154]	[539.19024658 544.42565918 0.87820488]	[459.71090698 536.65765381 0.72437984]	[418.71166992 539.26080322 0.70266408]	[446.89651489 706.08764648 0.77630126]	[4.62243622e+02 8.60001343e+02 7.99886823e-01]	[500.69311523 529.0300293 0.67366362]	[503.46847534 708.67492676 0.82128763]	[4.90528442e+02 6.75288940e+02 9.92078111e-02]	[434.09481812 249.38819885 0.86173236]	[459.63394165 249.34713745 0.91068894]	[418.57556152 254.61094666 0.87614679]	[480.21835327 254.42608643 0.94481707]	[5.03456451e+02 7.08771912e+02 1.38019159e-01]	[5.23849609e+02 7.08550476e+02 1.79909483e-01]	[0. 0. 0.]	[4.62328156e+02 8.98515442e+02 7.37696648e-01]	[4.44314789e+02 8.93402710e+02 7.41687715e-01]	[4.67431549e+02 8.70223389e+02 6.74279034e-01]
[441.87078857 257.17276001 0.91735768]	[446.88241577 336.59237671 0.88815761]	[385.30499268 339.07519531 0.86493075]	[377.52758789 459.59381104 0.90150875]	[367.34072876 552.12451172 0.80136436]	[508.5166626 336.44189453 0.84225577]	[526.41760254 444.39202881 0.87891936]	[539.22454834 544.40576172 0.88876307]	[459.68984985 536.65582275 0.72185874]	[418.70419312 539.26483154 0.70312023]	[444.4414978 706.04748535 0.77804458]	[4.62235016e+02 8.59962769e+02 7.99707890e-01]	[500.66647339 529.01904297 0.66885436]	[503.49118042 708.71795654 0.80307245]	[4.95666718e+02 6.80408569e+02 1.16283029e-01]	[434.09869385 249.38420105 0.86206353]	[459.63278198 249.34036255 0.91065592]	[418.57647705 254.6111908 0.87644637]	[480.20968628 254.41960144 0.94090754]	[5.03524811e+02 7.11206665e+02 1.51888043e-01]	[5.23870422e+02 7.08666687e+02 2.07039922e-01]	[0. 0. 0.]	[4.62336761e+02 8.98497986e+02 7.36983120e-01]	[4.44321503e+02 8.93391418e+02 7.40059197e-01]	[4.67424408e+02 8.70197510e+02 6.71388626e-01]
[441.87661743 257.17562866 0.91576695]	[446.87802124 336.59155273 0.88838279]	[385.30413818 339.07614136 0.865457 ]	[377.52813721 459.59085083 0.90187788]	[367.33731079 552.13037109 0.80243218]	[508.51596069 334.07519531 0.8423332 ]	[526.41369629 444.38464355 0.88104022]	[539.22589111 544.4050293 0.88936228]	[459.69448853 536.66418457 0.72281724]	[418.70568848 539.27410889 0.70394975]	[446.87194824 706.06848145 0.78082824]	[4.62235077e+02 8.59968445e+02 7.99675524e-01]	[500.67095947 529.02612305 0.66953641]	[503.49575806 708.72283936 0.80221993]	[4.95665344e+02 6.80396667e+02 1.16381466e-01]	[434.10577393 249.38555908 0.86291111]	[459.63781738 249.34693909 0.91185838]	[418.57565308 254.61022949 0.87902951]	[480.20898438 254.4233551 0.94190896]	[5.03528015e+02 7.11211487e+02 1.50474489e-01]	[5.23877686e+02 7.08673157e+02 2.06080437e-01]	[0. 0. 0.]	[4.62339203e+02 8.98501587e+02 7.37138629e-01]	[4.44323303e+02 8.93393860e+02 7.39561260e-01]	[4.67423126e+02 8.70201599e+02 6.71069860e-01]
[441.88143921 257.17959595 0.91384321]	[446.88061523 336.59555054 0.8900944 ]	[385.30096436 339.08197021 0.86619133]	[377.52487183 459.59197998 0.89967805]	[367.34313965 552.12359619 0.80279773]	[508.51220703 336.4414978 0.84382015]	[526.42425537 444.40014648 0.87445569]	[539.30322266 544.4130249 0.89789933]	[459.68377686 534.14447021 0.7200433 ]	[418.70507812 539.24597168 0.70090747]	[444.43789673 706.0802002 0.77724862]	[4.62238129e+02 8.59980103e+02 8.00250590e-01]	[500.66583252 528.97558594 0.6699571 ]	[505.87322998 708.72088623 0.79146528]	[4.98176819e+02 6.80415222e+02 1.11057170e-01]	[434.11190796 249.38764954 0.86304653]	[459.64224243 249.35072327 0.91292614]	[418.57830811 256.93716431 0.87999225]	[480.20599365 254.42779541 0.94244981]	[5.05958160e+02 7.13702454e+02 1.38541639e-01]	[5.23938843e+02 7.08687561e+02 1.98999330e-01]	[0. 0. 0.]	[4.62334381e+02 8.98511169e+02 7.37179816e-01]	[4.44319702e+02 8.93400269e+02 7.40994573e-01]	[4.67435120e+02 8.70207397e+02 6.72145665e-01]
[441.86364746 257.17379761 0.91879988]	[446.88577271 336.58770752 0.89084136]	[385.30325317 339.07449341 0.86688024]	[377.53289795 457.14706421 0.88754976]	[367.36157227 552.11773682 0.80153948]	[508.5178833 334.06387329 0.84174252]	[526.42437744 444.38961792 0.87405288]	[541.70471191 544.44384766 0.90430593]	[459.66662598 534.15844727 0.71288997]	[418.69271851 539.25671387 0.69409335]	[444.43209839 706.05462646 0.77892804]	[4.62236603e+02 8.59944397e+02 8.02961230e-01]	[500.64611816 528.98718262 0.66604388]	[505.90145874 708.7020874 0.78466344]	[4.98250916e+02 6.80414978e+02 1.09204739e-01]	[434.09667969 249.38650513 0.86112577]	[459.63201904 249.35047913 0.91161448]	[418.58096313 256.94198608 0.87562877]	[480.20443726 254.44764709 0.9459542 ]	[5.06023590e+02 7.13737305e+02 1.50933653e-01]	[5.23942932e+02 7.08706116e+02 2.13759288e-01]	[0. 0. 0.]	[4.62315430e+02 9.00983154e+02 7.40056634e-01]	[4.44308502e+02 8.93401794e+02 7.44243681e-01]	[4.67450378e+02 8.70175354e+02 6.70019746e-01]
[441.85894775 257.1708374 0.91915512]	[446.89624023 336.58203125 0.88781404]	[385.31341553 339.0741272 0.86467516]	[377.53610229 457.10995483 0.8783102 ]	[367.39035034 552.12115479 0.79952306]	[508.52536011 334.05569458 0.83925593]	[526.43560791 441.91815186 0.88395935]	[541.74859619 544.39971924 0.9181546 ]	[459.69003296 534.13604736 0.71668136]	[418.697052 539.24249268 0.69644052]	[444.41442871 706.04290771 0.78190416]	[4.62239319e+02 8.57461731e+02 8.03441405e-01]	[500.6812439 526.48706055 0.67061871]	[505.91229248 708.69390869 0.77718711]	[5.00740601e+02 6.82945435e+02 1.11673072e-01]	[434.09286499 249.38064575 0.85948062]	[459.62896729 249.34761047 0.91050917]	[418.58126831 256.94262695 0.87153852]	[480.20419312 254.45599365 0.94481134]	[5.06039185e+02 7.13804626e+02 1.57999277e-01]	[5.23947205e+02 7.11129822e+02 2.22556040e-01]	[0. 0. 0.]	[4.62307556e+02 9.00981201e+02 7.37875938e-01]	[4.44301178e+02 8.93395325e+02 7.42844164e-01]	[4.67464325e+02 8.70159302e+02 6.69388771e-01]
[441.85534668 257.17269897 0.91981786]	[446.90441895 336.58654785 0.88729477]	[385.31994629 339.08050537 0.8645885 ]	[377.56509399 457.11123657 0.88603264]	[369.90478516 552.1015625 0.79780859]	[508.52929688 334.06082153 0.83899218]	[526.45751953 444.30828857 0.87932289]	[541.78674316 544.42932129 0.92290854]	[459.7010498 534.14398193 0.71538025]	[418.69741821 539.24151611 0.69439918]	[444.39749146 706.03778076 0.77969831]	[4.62242767e+02 8.59929199e+02 8.00952435e-01]	[500.70584106 528.97229004 0.66822416]	[505.93829346 708.69927979 0.76381749]	[5.00770233e+02 6.85396973e+02 1.24615103e-01]	[434.08792114 249.38308716 0.85863549]	[459.62731934 249.34709167 0.90968072]	[418.58425903 256.93740845 0.87122554]	[480.20675659 254.45333862 0.9453615 ]	[5.11036438e+02 7.21388489e+02 1.87415659e-01]	[5.23926086e+02 7.11212708e+02 2.51397371e-01]	[5.05892242e+02 6.88134644e+02 5.50589785e-02]	[4.62297272e+02 8.98514099e+02 7.32966602e-01]	[4.41879303e+02 8.93384521e+02 7.41952121e-01]	[4.67474792e+02 8.70168579e+02 6.68880999e-01]
[441.85507202 257.17297363 0.91988307]	[446.90374756 336.58712769 0.88740325]	[385.3197937 339.07974243 0.86460811]	[377.56176758 457.10073853 0.88204396]	[369.90670776 552.09625244 0.79783207]	[508.52966309 334.06332397 0.83941132]	[526.45526123 444.30682373 0.88021445]	[541.78399658 544.42956543 0.92252648]	[459.69979858 534.15441895 0.71544158]	[418.69845581 539.25292969 0.69581807]	[444.38903809 706.034729 0.77811086]	[4.62241180e+02 8.57463074e+02 8.01196098e-01]	[500.70205688 528.97631836 0.66650379]	[505.95095825 708.69836426 0.75986898]	[5.00778992e+02 6.85418274e+02 1.29347906e-01]	[434.08813477 249.38253784 0.85868943]	[459.6282959 249.34674072 0.90975624]	[418.58843994 254.61328125 0.87016881]	[480.20895386 254.45013428 0.9445222 ]	[5.11031342e+02 7.21390259e+02 1.90465510e-01]	[5.23922913e+02 7.11217590e+02 2.54633844e-01]	[5.05891693e+02 6.88143555e+02 5.78867570e-02]	[4.62298492e+02 8.98503967e+02 7.33360767e-01]	[4.41883850e+02 8.93377869e+02 7.42166162e-01]	[4.67475677e+02 8.70166443e+02 6.68573201e-01]
[441.8711853 257.17767334 0.91548502]	[446.92675781 336.59777832 0.88656276]	[385.34124756 339.08752441 0.86405325]	[377.57299805 457.11447144 0.88939643]	[369.92382812 552.07055664 0.79778528]	[508.53793335 336.44012451 0.83764243]	[526.47918701 444.3392334 0.87213051]	[541.80322266 544.43896484 0.92195237]	[459.72409058 534.15447998 0.71933621]	[418.71871948 539.24304199 0.69800544]	[444.38143921 705.98712158 0.77971125]	[4.62244873e+02 8.57462646e+02 8.03505003e-01]	[500.72503662 528.98986816 0.67048556]	[505.91238403 708.69696045 0.76455814]	[5.00744598e+02 6.85464844e+02 1.42874181e-01]	[434.1098938 249.3754425 0.86013222]	[459.64572144 249.35179138 0.91224372]	[418.59954834 254.59771729 0.87248743]	[480.21520996 254.45306396 0.94761151]	[5.08479584e+02 7.21458618e+02 2.09004551e-01]	[5.23883911e+02 7.13725952e+02 2.68729866e-01]	[5.03320770e+02 6.88089661e+02 6.95401132e-02]	[4.62302460e+02 8.98511475e+02 7.39190221e-01]	[4.41887329e+02 8.93382874e+02 7.46555746e-01]	[4.67477081e+02 8.70166260e+02 6.75056994e-01]
[441.90444946 259.60198975 0.8998031 ]	[446.93630981 336.62228394 0.88680667]	[385.3581543 339.10098267 0.86492383]	[377.59307861 457.14926147 0.89854348]	[372.47229004 554.6451416 0.80088514]	[508.55206299 336.47387695 0.84242392]	[526.45336914 444.39968872 0.869497 ]	[541.7769165 544.40307617 0.92199731]	[459.722229 534.15802002 0.7131024 ]	[418.71636963 539.26605225 0.69317806]	[444.37414551 706.0579834 0.79007983]	[4.62253906e+02 8.57445618e+02 8.05802882e-01]	[500.71862793 528.97259521 0.67172998]	[503.48971558 708.65167236 0.77533472]	[0. 0. 0.]	[436.54541016 251.84547424 0.86845839]	[459.67480469 251.81802368 0.91753268]	[418.62719727 256.93762207 0.87470788]	[480.25021362 254.44270325 0.95412618]	[0. 0. 0.]	[0. 0. 0.]	[0. 0. 0.]	[4.62245056e+02 8.98505188e+02 7.50279069e-01]	[4.41861725e+02 8.93370117e+02 7.61744320e-01]	[4.69991302e+02 8.70165283e+02 6.81615353e-01]
[444.31970215 259.59869385 0.89835846]	[446.94177246 336.63668823 0.8879385 ]	[385.36834717 339.10028076 0.86166322]	[377.61196899 457.18518066 0.9022702 ]	[372.51495361 554.65625 0.80557716]	[511.02963257 336.48028564 0.84128785]	[526.4364624 444.39614868 0.87167829]	[541.7479248 544.39477539 0.91555297]	[459.72497559 534.15466309 0.71575511]	[418.7203064 539.26086426 0.69364482]	[444.33108521 706.08270264 0.79174149]	[4.62245270e+02 8.59939941e+02 8.04975152e-01]	[500.72232056 526.50195312 0.67705435]	[503.46435547 708.60021973 0.79234064]	[5.00837982e+02 7.08556213e+02 2.26435184e-01]	[436.597229 251.84654236 0.88086247]	[459.71340942 251.82263184 0.92338538]	[418.6315918 256.94845581 0.8940388 ]	[480.24990845 254.4616394 0.95630074]	[5.05891632e+02 7.34285156e+02 3.64872873e-01]	[5.21257996e+02 7.29153442e+02 4.17805135e-01]	[5.00842682e+02 7.13698181e+02 1.81246206e-01]	[4.62240570e+02 9.00977600e+02 7.52398968e-01]	[4.41870361e+02 8.93387939e+02 7.61514485e-01]	[4.69978851e+02 8.70195007e+02 6.83356881e-01]
[444.3732605 259.59365845 0.89671504]	[446.95825195 336.64273071 0.88902593]	[385.37567139 339.10882568 0.86197603]	[377.61044312 457.18487549 0.90433306]	[374.96710205 554.66546631 0.8097356 ]	[511.04312134 336.4833374 0.84865022]	[526.43261719 444.41290283 0.86523402]	[541.73480225 544.39916992 0.91497511]	[459.75909424 534.11737061 0.72133851]	[418.74179077 539.21697998 0.6941241 ]	[441.92062378 706.05493164 0.79403794]	[4.62227142e+02 8.57445190e+02 8.03995192e-01]	[500.76062012 526.48272705 0.69288772]	[503.49462891 706.06530762 0.78942823]	[5.03429016e+02 7.18845215e+02 2.38906026e-01]	[436.6494751 251.85055542 0.89111602]	[459.73736572 249.40185547 0.92519653]	[418.6630249 256.95913696 0.89890277]	[480.24755859 254.44113159 0.95185363]	[5.05872742e+02 7.41946228e+02 3.53953660e-01]	[5.21227234e+02 7.34257263e+02 3.76399666e-01]	[5.03315674e+02 7.23921570e+02 2.32231945e-01]	[4.62221741e+02 8.98496460e+02 7.47376144e-01]	[4.41849213e+02 8.93370300e+02 7.58954585e-01]	[4.69981781e+02 8.70168884e+02 6.73548818e-01]
[444.39489746 259.61331177 0.89227116]	[446.96035767 336.65527344 0.89273906]	[385.38287354 339.12295532 0.85594851]	[377.60336304 457.15765381 0.89822721]	[375.06011963 554.6348877 0.83324444]	[511.04257202 336.51525879 0.85770196]	[526.44628906 446.89596558 0.84665352]	[541.72711182 544.39361572 0.92370462]	[459.73110962 534.11114502 0.71733177]	[418.72717285 539.20471191 0.70524311]	[441.92202759 706.01605225 0.78985703]	[4.62219757e+02 8.57410278e+02 8.10730338e-01]	[500.74945068 526.49261475 0.69693691]	[503.49087524 706.00292969 0.75902879]	[5.03369781e+02 7.24008850e+02 4.37767059e-01]	[436.66897583 251.86196899 0.89596492]	[459.75448608 249.40168762 0.92435968]	[418.68533325 256.95257568 0.90867776]	[480.25100708 254.44761658 0.95375824]	[5.03359009e+02 7.46980103e+02 4.46206242e-01]	[5.16225159e+02 7.41937195e+02 4.31083709e-01]	[5.00800354e+02 7.23971741e+02 3.86880308e-01]	[4.62230652e+02 8.98508362e+02 7.51675665e-01]	[4.41866089e+02 8.93390869e+02 7.61504114e-01]	[4.67498596e+02 8.70125671e+02 6.70976996e-01]
[444.44122314 259.62628174 0.88469893]	[449.43545532 336.66531372 0.8885771 ]	[385.3895874 339.12268066 0.8533867 ]	[377.59356689 457.12835693 0.88943052]	[375.08468628 554.65533447 0.84119314]	[511.06771851 336.52755737 0.8509804 ]	[526.47064209 446.91796875 0.84003276]	[541.7477417 544.38226318 0.92590469]	[459.76235962 531.58636475 0.71604156]	[418.73144531 536.72265625 0.70189708]	[444.33297729 706.01953125 0.78453469]	[4.62209351e+02 8.57418701e+02 8.08682621e-01]	[500.79037476 526.4598999 0.69914412]	[503.4977417 703.43505859 0.70542032]	[5.03332184e+02 7.26546143e+02 4.64730978e-01]	[439.07495117 251.87759399 0.90348941]	[459.78494263 251.8245697 0.92593026]	[418.71307373 256.94564819 0.91391349]	[480.25662231 254.44128418 0.95070589]	[5.03275818e+02 7.49766602e+02 4.93134856e-01]	[5.11086853e+02 7.49570374e+02 4.84481066e-01]	[5.00780945e+02 7.26452148e+02 3.80450755e-01]	[4.62225037e+02 8.98459290e+02 7.48338640e-01]	[4.41859589e+02 8.93361694e+02 7.65311003e-01]	[4.67472961e+02 8.70131714e+02 6.69112086e-01]
[444.44400024 259.62435913 0.88407999]	[449.4362793 336.66876221 0.8893767 ]	[385.38473511 339.12368774 0.85409349]	[377.59512329 457.14709473 0.89345539]	[375.08358765 554.65704346 0.83968931]	[511.07641602 336.53192139 0.85481071]	[526.47033691 446.91955566 0.83879906]	[541.75006104 544.37774658 0.92854047]	[459.76309204 531.59417725 0.71631235]	[418.73553467 536.72320557 0.70039082]	[444.3196106 706.03582764 0.7852304 ]	[4.62206146e+02 8.57415833e+02 8.08901072e-01]	[500.79238892 526.46954346 0.69826299]	[505.86785889 703.46600342 0.71210074]	[5.03329956e+02 7.26590393e+02 4.28801894e-01]	[439.0758667 251.87716675 0.90364665]	[459.78903198 251.82553101 0.9262594 ]	[418.71102905 256.94821167 0.9163627 ]	[480.25952148 254.44709778 0.95316684]	[5.03292664e+02 7.49764709e+02 4.64800507e-01]	[5.11097137e+02 7.49572998e+02 4.62112069e-01]	[5.00783325e+02 7.26520142e+02 3.67127240e-01]	[4.62237732e+02 8.98455627e+02 7.50606477e-01]	[4.41867035e+02 8.93357910e+02 7.64902294e-01]	[4.67469604e+02 8.70132324e+02 6.71667099e-01]
[446.87442017 259.6272583 0.88207704]	[449.43249512 336.67919922 0.88622457]	[385.39465332 339.1335144 0.85011399]	[377.59014893 457.08435059 0.87678152]	[375.08166504 554.64276123 0.84246969]	[511.05953979 336.53546143 0.84764361]	[526.50622559 446.88088989 0.8370111 ]	[541.81854248 544.3527832 0.9334783 ]	[459.78811646 531.55328369 0.71673644]	[418.74612427 536.70635986 0.70343816]	[444.31478882 706.03997803 0.78238416]	[4.62210205e+02 8.59928589e+02 8.12300980e-01]	[500.81811523 526.42767334 0.69948858]	[503.42797852 693.25341797 0.70844489]	[5.03289215e+02 7.23939636e+02 6.26940191e-01]	[439.09158325 251.88066101 0.90645105]	[459.80050659 251.8306427 0.92720699]	[418.72067261 256.93713379 0.91591573]	[480.25842285 254.43988037 0.94871587]	[5.00686279e+02 7.59875610e+02 6.65984035e-01]	[5.06008209e+02 7.52234985e+02 6.39340758e-01]	[5.00699219e+02 7.16320496e+02 4.85047042e-01]	[4.62225006e+02 8.98496765e+02 7.56160557e-01]	[4.41872070e+02 8.93400696e+02 7.65553653e-01]	[4.67454224e+02 8.70162842e+02 6.80944502e-01]
[446.87817383 259.63952637 0.88023669]	[446.97784424 336.66793823 0.88524675]	[385.37860107 339.12051392 0.85031337]	[377.57696533 457.09963989 0.87675625]	[375.07971191 554.63696289 0.84009767]	[511.06985474 336.53146362 0.84757268]	[526.55670166 444.43997192 0.82566905]	[541.86694336 544.38189697 0.93634993]	[459.80569458 529.02996826 0.72127044]	[418.75427246 536.67132568 0.70742214]	[444.32015991 705.98388672 0.78208774]	[4.62212952e+02 8.59971863e+02 8.15548360e-01]	[500.84347534 523.94750977 0.70777303]	[503.38684082 693.22961426 0.74357057]	[500.82046509 723.89953613 0.75778246]	[439.09893799 251.87565613 0.90664691]	[459.81011963 251.84068298 0.93058038]	[418.70135498 254.58985901 0.92558128]	[480.25985718 254.44548035 0.94794112]	[500.66452026 767.48876953 0.82165253]	[5.08441895e+02 7.59867676e+02 7.15441883e-01]	[4.93116028e+02 7.16261475e+02 5.61554074e-01]	[4.62216949e+02 9.00979431e+02 7.61883795e-01]	[4.41878571e+02 8.93421082e+02 7.70295262e-01]	[4.67442383e+02 8.70183105e+02 6.88304543e-01]
[446.8800354 259.63613892 0.88048971]	[446.97512817 336.66741943 0.88535261]	[385.37481689 339.12625122 0.84947652]	[377.57629395 457.07437134 0.87239432]	[375.06945801 554.6385498 0.83810931]	[511.07226562 336.52178955 0.84583402]	[528.99816895 446.89154053 0.81407052]	[541.93933105 544.33453369 0.93397361]	[459.82415771 529.03613281 0.71910101]	[418.77416992 536.66137695 0.70661151]	[444.29428101 705.93426514 0.78268796]	[4.62214203e+02 8.62523193e+02 8.16587150e-01]	[500.85443115 526.41027832 0.70416927]	[503.33279419 695.79882812 0.73445761]	[500.73049927 726.54852295 0.79519331]	[439.10015869 251.87245178 0.90666378]	[459.8140564 251.84382629 0.93100214]	[418.69967651 254.59437561 0.92682528]	[480.24282837 254.47720337 0.943524 ]	[5.00673035e+02 7.75289917e+02 7.72436798e-01]	[5.08492065e+02 7.70100159e+02 7.43567169e-01]	[4.90506317e+02 7.21441284e+02 5.75988114e-01]	[4.59820312e+02 9.01033020e+02 7.67781079e-01]	[4.41865936e+02 8.93450989e+02 7.74282217e-01]	[4.67426544e+02 8.70243591e+02 7.01647401e-01]
[446.87893677 259.63421631 0.87917721]	[446.97106934 336.65905762 0.88678896]	[385.36642456 339.11871338 0.85048097]	[377.5546875 457.12683105 0.87692302]	[375.07406616 554.65539551 0.84018314]	[511.06951904 336.50997925 0.84476852]	[529.00805664 444.39627075 0.82264149]	[544.31317139 541.93835449 0.92872298]	[459.83731079 531.54730225 0.720577 ]	[418.78234863 536.69720459 0.70996308]	[441.92407227 705.94372559 0.78447342]	[4.62204010e+02 8.59998657e+02 8.06923211e-01]	[500.86022949 526.43762207 0.70496821]	[5.03312042e+02 6.93237854e+02 6.79121077e-01]	[500.72579956 729.12298584 0.78799164]	[439.09805298 251.86369324 0.90385824]	[459.80950928 251.83590698 0.92891395]	[418.69839478 254.57727051 0.92670953]	[480.23165894 254.45503235 0.9380073 ]	[500.85586548 788.17504883 0.79356563]	[5.11082642e+02 7.80456726e+02 6.73402667e-01]	[4.87995514e+02 7.26511536e+02 5.84554672e-01]	[4.62241608e+02 9.01004517e+02 7.60176361e-01]	[4.41894775e+02 8.93441650e+02 7.63811767e-01]	[4.67416870e+02 8.70213257e+02 6.94946289e-01]
[446.881073 259.62957764 0.87876773]	[446.94973755 336.64572144 0.89036363]	[385.34494019 339.11392212 0.85200202]	[377.55203247 457.13378906 0.87672013]	[375.07577515 554.66271973 0.84090614]	[511.04202271 336.48165894 0.84168565]	[529.07336426 444.35153198 0.82121879]	[544.39324951 541.93969727 0.92504072]	[462.19970703 531.58947754 0.71778113]	[421.15359497 539.19897461 0.70973289]	[444.31463623 705.99316406 0.78950202]	[4.59864838e+02 8.60011780e+02 8.09358597e-01]	[500.88479614 526.46459961 0.6979664 ]	[503.34332275 705.99078369 0.74703407]	[500.72015381 744.43096924 0.75547993]	[439.08227539 251.86058044 0.90028781]	[459.81027222 251.82380676 0.92716897]	[418.65722656 254.58535767 0.93045664]	[480.21466064 254.43748474 0.92897916]	[5.03346283e+02 8.06033264e+02 7.32746720e-01]	[5.16164856e+02 7.93255005e+02 6.56484008e-01]	[4.90514740e+02 7.34299500e+02 5.78689039e-01]	[4.62262390e+02 8.98481995e+02 7.68705547e-01]	[4.41889343e+02 8.93400574e+02 7.74042249e-01]	[4.64931061e+02 8.70242798e+02 7.15688109e-01]
[446.86984253 259.59863281 0.88079554]	[446.9385376 336.59649658 0.89494193]	[385.32644653 339.09072876 0.85285729]	[377.54940796 457.12246704 0.87203145]	[375.07904053 552.14587402 0.83354825]	[511.02313232 334.0486145 0.83171678]	[531.54180908 444.33255005 0.81857193]	[544.44140625 541.92504883 0.91583812]	[462.21496582 531.55285645 0.71522921]	[421.15579224 536.7019043 0.70106655]	[444.35452271 706.07086182 0.80435872]	[4.62203186e+02 8.54885498e+02 8.24470758e-01]	[500.89779663 526.44445801 0.69680011]	[503.3770752 708.5255127 0.78417009]	[500.72692871 775.26751709 0.81543118]	[439.06750488 251.82009888 0.89034528]	[459.79217529 249.37042236 0.92144811]	[418.62179565 254.52151489 0.92396367]	[480.18597412 254.37947083 0.91609192]	[5.03467621e+02 8.36852600e+02 7.37838089e-01]	[5.21231445e+02 8.29181885e+02 6.77131116e-01]	[4.87928955e+02 7.75292908e+02 6.28471017e-01]	[4.62286804e+02 8.98429382e+02 7.46352851e-01]	[4.41890289e+02 8.93330933e+02 7.59261608e-01]	[4.67419373e+02 8.65097778e+02 6.84381664e-01]
[444.44421387 259.57946777 0.88195854]	[446.92422485 336.58840942 0.8956697 ]	[385.31866455 339.08355713 0.85366648]	[377.56661987 454.63699341 0.86267018]	[375.09603882 552.14471436 0.83535731]	[511.00796509 334.0406189 0.83108985]	[531.55560303 441.9022522 0.82422101]	[544.4866333 541.87042236 0.90958059]	[462.25619507 531.55987549 0.71486086]	[421.20101929 536.71350098 0.70159835]	[444.32440186 706.08905029 0.79953218]	[4.62205627e+02 8.54902222e+02 8.08904052e-01]	[503.26791382 526.44018555 0.69878453]	[503.41040039 705.90887451 0.80500925]	[500.83917236 793.33563232 0.85067374]	[439.06210327 249.37889099 0.88503027]	[459.78375244 249.35093689 0.91892946]	[418.60824585 254.51228333 0.92166209]	[480.17993164 254.3986969 0.92085791]	[5.06011292e+02 8.52188354e+02 7.55994499e-01]	[5.23784363e+02 8.41987000e+02 6.86528623e-01]	[4.90520874e+02 7.98358398e+02 6.14298820e-01]	[4.62298950e+02 8.95919800e+02 7.60376036e-01]	[4.44306946e+02 8.93273621e+02 7.60113120e-01]	[4.67462524e+02 8.65088745e+02 6.80222809e-01]
[444.43701172 259.58789062 0.88221306]	[446.93264771 336.5753479 0.89502811]	[385.31784058 339.07324219 0.85272318]	[377.5977478 454.60067749 0.8673712 ]	[377.51620483 552.12329102 0.84614635]	[511.02194214 334.0163269 0.8277303 ]	[531.58636475 444.30047607 0.82411528]	[544.52508545 541.87420654 0.90674359]	[462.31289673 531.57049561 0.70822668]	[421.23794556 536.72393799 0.69599593]	[444.41189575 706.10742188 0.79331815]	[4.62211914e+02 8.54864075e+02 8.00206125e-01]	[503.33105469 526.45306396 0.69339389]	[503.45074463 706.03289795 0.82878941]	[503.27301025 811.12872314 0.88281327]	[436.69845581 249.38183594 0.88531226]	[459.77835083 249.35221863 0.91950047]	[418.59951782 254.49591064 0.9226228 ]	[480.18307495 254.37924194 0.92145789]	[5.05884460e+02 8.65100037e+02 7.98117280e-01]	[5.23813416e+02 8.52307800e+02 7.54104972e-01]	[4.95684753e+02 8.11345703e+02 6.74555480e-01]	[4.62276062e+02 8.95939453e+02 7.51435578e-01]	[4.41888855e+02 8.93264099e+02 7.53103316e-01]	[4.67488464e+02 8.65056519e+02 6.90339684e-01]
[444.44277954 259.59158325 0.88044214]	[446.93417358 336.56069946 0.89472997]	[385.32797241 339.0657959 0.8518849 ]	[377.59396362 452.08288574 0.86380059]	[377.53903198 554.63458252 0.85055429]	[511.01583862 333.98934937 0.82594299]	[531.60943604 444.2956543 0.83060002]	[544.55529785 541.85870361 0.90404665]	[462.33761597 531.54168701 0.70360243]	[421.27197266 536.69403076 0.69101685]	[446.89102173 706.03973389 0.78348017]	[4.62246765e+02 8.54909607e+02 7.87441373e-01]	[503.33798218 526.41766357 0.69504941]	[503.45272827 705.99603271 0.84402561]	[5.03399872e+02 8.29248108e+02 8.21736813e-01]	[436.69985962 249.38000488 0.88576329]	[459.77975464 249.34414673 0.91818666]	[418.59692383 254.48677063 0.92391872]	[480.1812439 254.35787964 0.91782165]	[5.05904633e+02 8.75407471e+02 7.60372519e-01]	[5.23894348e+02 8.70201355e+02 7.48356998e-01]	[5.00701782e+02 8.34363831e+02 6.62339628e-01]	[4.62291168e+02 8.98443787e+02 7.30665565e-01]	[4.44302887e+02 8.93341736e+02 7.39939988e-01]	[4.70005188e+02 8.67625366e+02 6.96938276e-01]
[444.43014526 259.58602905 0.88171399]	[446.95721436 336.56643677 0.89239359]	[385.34353638 339.06939697 0.85102773]	[377.63278198 454.60705566 0.87443471]	[377.56295776 554.63452148 0.85192871]	[511.04516602 333.99447632 0.82543945]	[534.11993408 444.3180542 0.83556783]	[546.94207764 541.84381104 0.90094936]	[462.35070801 531.59228516 0.70208269]	[421.29699707 539.22601318 0.69586223]	[446.8722229 706.01824951 0.78616047]	[4.62239563e+02 8.62506531e+02 7.91648686e-01]	[503.35321045 526.45935059 0.69267076]	[503.48358154 705.97296143 0.84233975]	[5.05966003e+02 8.47172607e+02 7.78993309e-01]	[436.69821167 249.36230469 0.88301742]	[459.77532959 249.34623718 0.91787875]	[418.60183716 254.46134949 0.92321569]	[480.18463135 254.37297058 0.92246228]	[5.05892914e+02 8.90731445e+02 7.56590724e-01]	[5.23919922e+02 8.83025696e+02 7.01277971e-01]	[5.03284332e+02 8.52305298e+02 6.60877347e-01]	[4.62280548e+02 9.01051025e+02 7.31209457e-01]	[4.41880615e+02 8.93443909e+02 7.27717876e-01]	[4.67494507e+02 8.70234192e+02 7.25197136e-01]
[444.43014526 259.58670044 0.8818 ]	[449.46865845 336.57669067 0.88771701]	[385.40325928 339.09387207 0.84551036]	[377.65951538 454.58786011 0.8724885 ]	[377.54992676 554.6229248 0.84319973]	[511.08786011 333.98815918 0.82441682]	[534.15557861 441.88534546 0.84641945]	[546.97943115 541.81390381 0.89852828]	[462.34698486 534.12548828 0.70526403]	[421.28155518 539.27593994 0.70205265]	[444.43582153 706.03277588 0.79130101]	[4.62206299e+02 8.59956299e+02 7.92904794e-01]	[503.35308838 526.48144531 0.68781388]	[503.47109985 705.92425537 0.83969283]	[5.08508820e+02 8.49770020e+02 7.95655966e-01]	[436.69976807 249.35997009 0.882743 ]	[459.77987671 249.34555054 0.91881502]	[418.61499023 254.44403076 0.91865224]	[480.18234253 254.36769104 0.9115485 ]	[5.03407471e+02 8.93293335e+02 8.05254459e-01]	[5.23866821e+02 8.88177185e+02 7.52646685e-01]	[5.03416901e+02 8.54929932e+02 6.60711825e-01]	[4.62243530e+02 9.03554077e+02 7.14124143e-01]	[4.41837219e+02 8.95857971e+02 7.22094893e-01]	[4.67462250e+02 8.70166443e+02 7.29629040e-01]
[446.9034729 259.59103394 0.87606221]	[451.99700928 336.58798218 0.88569516]	[387.9324646 339.13140869 0.84511906]	[377.68771362 457.09796143 0.884848 ]	[377.59963989 552.13433838 0.8509506 ]	[513.58227539 333.98706055 0.82632565]	[534.18237305 441.80725098 0.85580879]	[547.02252197 541.80450439 0.88866621]	[462.3991394 531.56622314 0.70009494]	[421.35021973 536.72497559 0.68475688]	[446.91113281 706.08728027 0.7856248 ]	[4.62251617e+02 8.60007324e+02 7.95519948e-01]	[503.39266968 526.41998291 0.69258183]	[505.93640137 705.91571045 0.81798017]	[5.13593689e+02 8.52272400e+02 7.88897038e-01]	[439.10903931 249.37211609 0.89365089]	[459.81997681 249.35473633 0.9182092 ]	[418.68057251 254.45339966 0.92529023]	[480.20892334 254.35462952 0.90930235]	[5.03384857e+02 8.95899231e+02 7.66297579e-01]	[5.23877869e+02 8.90792053e+02 7.57685423e-01]	[5.05948578e+02 8.62502625e+02 6.28698766e-01]	[4.59769623e+02 9.03625488e+02 7.11290836e-01]	[4.41786530e+02 8.95876343e+02 7.19522476e-01]	[4.69988586e+02 8.70219604e+02 7.25832224e-01]
[446.94989014 259.58963013 0.87279814]	[454.53485107 336.60345459 0.88766128]	[390.46466064 339.16558838 0.84784526]	[377.73703003 457.08428955 0.87874317]	[377.67251587 554.63262939 0.85641646]	[513.64782715 334.00598145 0.82969099]	[536.68078613 441.78204346 0.86626172]	[547.05419922 541.72283936 0.87439895]	[462.44442749 534.10400391 0.69050235]	[423.7880249 539.25286865 0.6793099 ]	[446.96365356 708.54327393 0.77861476]	[4.62248596e+02 8.62577698e+02 8.07277679e-01]	[503.4152832 526.45080566 0.67815727]	[505.93637085 706.02111816 0.83078861]	[5.13649475e+02 8.54872803e+02 7.73900270e-01]	[439.13876343 249.39663696 0.90093315]	[459.8453064 249.35554504 0.9180339 ]	[418.71453857 254.49151611 0.92924869]	[480.23373413 254.34362793 0.90787017]	[5.03437378e+02 9.01047729e+02 7.52307236e-01]	[5.23956299e+02 8.93350403e+02 7.44287014e-01]	[5.05996765e+02 8.67692017e+02 6.33492887e-01]	[4.59769043e+02 9.06159729e+02 7.32334495e-01]	[4.41799896e+02 8.95928101e+02 7.19415307e-01]	[4.67493530e+02 8.70285034e+02 7.32869267e-01]
[446.94995117 259.58822632 0.87278408]	[454.53509521 336.60202026 0.88782865]	[390.46453857 339.1652832 0.84796274]	[377.73272705 457.08370972 0.87902915]	[377.67382812 554.64337158 0.85542262]	[513.64575195 334.00265503 0.82935733]	[536.68634033 441.78070068 0.86619473]	[547.05657959 541.72991943 0.87503928]	[462.44955444 531.59216309 0.69099456]	[423.79855347 539.23455811 0.67911398]	[446.95373535 708.51544189 0.77933621]	[4.62244171e+02 8.62563660e+02 8.04214597e-01]	[503.42807007 526.42687988 0.68305141]	[505.94897461 705.99932861 0.82489282]	[5.16112854e+02 8.54875977e+02 7.74560094e-01]	[439.13870239 249.39468384 0.90072501]	[459.8460083 249.3547821 0.91786516]	[418.71490479 254.49154663 0.92836487]	[480.2350769 254.34396362 0.90822995]	[5.03448517e+02 9.03545776e+02 7.50219882e-01]	[5.23974792e+02 8.93364807e+02 7.38997757e-01]	[5.06001038e+02 8.67704529e+02 6.34602189e-01]	[4.59761871e+02 9.06176025e+02 7.28665769e-01]	[4.41796326e+02 8.95940674e+02 7.12276161e-01]	[4.67490906e+02 8.70276428e+02 7.31400847e-01]
[449.42807007 259.58630371 0.87241364]	[457.06176758 336.61260986 0.90499163]	[393.02532959 339.18133545 0.85479313]	[380.14587402 454.63922119 0.88500905]	[380.09472656 554.65991211 0.86189836]	[516.19030762 334.01751709 0.83719897]	[536.72888184 441.7442627 0.87258232]	[549.51959229 541.79022217 0.87263751]	[464.87231445 531.55145264 0.68783444]	[423.85794067 536.72888184 0.67378485]	[449.43484497 706.09179688 0.7811563 ]	[4.62242493e+02 8.62572937e+02 8.09904516e-01]	[503.4743042 523.96020508 0.68390226]	[505.95159912 706.03833008 0.83378863]	[5.16182068e+02 8.57425110e+02 7.80013025e-01]	[439.16384888 251.82870483 0.90828907]	[462.18914795 249.35731506 0.91856486]	[418.77337646 254.51907349 0.91979241]	[480.28131104 251.9708252 0.91343796]	[5.05872833e+02 9.06184204e+02 7.70080090e-01]	[5.23987000e+02 8.95915955e+02 7.35493004e-01]	[5.08527191e+02 8.70183411e+02 6.51766181e-01]	[4.59717865e+02 9.06158875e+02 7.48199105e-01]	[4.41767731e+02 8.95915283e+02 7.28687346e-01]	[4.69955963e+02 8.70294128e+02 7.49991775e-01]
[451.99536133 259.58422852 0.86881661]	[457.17462158 336.62585449 0.92398679]	[395.5637207 339.19381714 0.87035322]	[380.25521851 457.07955933 0.8829565 ]	[380.19790649 557.25726318 0.87407804]	[518.69262695 334.04681396 0.84930551]	[539.21478271 441.74710083 0.87245685]	[549.57171631 541.8347168 0.87002242]	[464.85491943 531.60797119 0.68183863]	[423.85205078 539.22442627 0.67317641]	[449.43295288 708.5255127 0.78185314]	[4.62224243e+02 8.65059326e+02 8.14278305e-01]	[503.47650146 526.46478271 0.67578459]	[505.9289856 706.08825684 0.84023547]	[5.16161987e+02 8.57454834e+02 7.77742803e-01]	[439.21920776 251.83525085 0.90931076]	[462.26089478 249.35339355 0.91655362]	[421.14321899 254.56848145 0.91777384]	[480.34359741 254.37521362 0.91540045]	[5.03411407e+02 9.08643555e+02 7.82395720e-01]	[5.23942932e+02 8.95962036e+02 7.35121727e-01]	[5.11011505e+02 8.70200562e+02 6.52198613e-01]	[4.59718231e+02 9.06151001e+02 7.55187631e-01]	[4.41765869e+02 8.95905518e+02 7.34756887e-01]	[4.67463287e+02 8.70308777e+02 7.49702513e-01]
[452.05606079 259.59185791 0.87200552]	[459.61502075 336.63983154 0.94159442]	[395.64813232 339.23553467 0.87900949]	[380.34042358 457.15432739 0.88282692]	[380.29415894 559.70233154 0.88181144]	[518.74749756 334.03933716 0.85602176]	[539.31213379 441.89120483 0.87565529]	[552.05651855 541.89398193 0.87172055]	[464.87359619 534.10150146 0.68295145]	[423.88247681 539.21685791 0.66884351]	[446.95666504 708.53125 0.78351367]	[4.62240204e+02 8.65096375e+02 8.16372395e-01]	[503.4942627 526.48449707 0.67694229]	[505.93154907 706.13366699 0.84242702]	[5.16144348e+02 8.59962097e+02 7.74295509e-01]	[439.27862549 251.84130859 0.91359383]	[462.3187561 249.36138916 0.91677302]	[421.24679565 254.56954956 0.9115243 ]	[482.74713135 254.42066956 0.93992728]	[5.03429413e+02 9.08650024e+02 7.84912586e-01]	[5.23951111e+02 8.95963501e+02 7.38590240e-01]	[5.08514130e+02 8.70238770e+02 6.63771093e-01]	[4.59699951e+02 9.06165649e+02 7.47236788e-01]	[4.41755310e+02 8.95915100e+02 7.26914585e-01]	[4.69957825e+02 8.72714111e+02 7.51061916e-01]
[454.60665894 257.19711304 0.88970774]	[459.68954468 336.61700439 0.95428765]	[398.09643555 339.20672607 0.89594686]	[385.29272461 457.20178223 0.84402829]	[380.35525513 554.70739746 0.85076594]	[521.19506836 334.0229187 0.86717653]	[541.72601318 441.85409546 0.89498347]	[552.10906982 541.90606689 0.86757857]	[464.87014771 531.5670166 0.69316256]	[423.89620972 536.68701172 0.66758305]	[449.44827271 706.06872559 0.78446388]	[4.62244232e+02 8.65048401e+02 8.11074495e-01]	[503.4803772 526.45214844 0.68685687]	[505.94989014 706.06799316 0.8361907 ]	[5.13621399e+02 8.57452332e+02 7.69452393e-01]	[439.3276062 249.39578247 0.9082709 ]	[462.40438843 249.32221985 0.90246683]	[421.30844116 254.58494568 0.90802163]	[482.8117981 254.44294739 0.93530154]	[5.03413696e+02 9.08655640e+02 7.85261571e-01]	[5.23936035e+02 8.95954407e+02 7.34761119e-01]	[5.05989777e+02 8.70207092e+02 6.65826857e-01]	[4.59696259e+02 9.06189331e+02 7.35313416e-01]	[4.41751709e+02 8.95923645e+02 7.16111720e-01]	[4.67482605e+02 8.70316162e+02 7.41713643e-01]
[457.16809082 257.14419556 0.92049837]	[459.82418823 336.67462158 0.95786405]	[398.21514893 339.23745728 0.90464276]	[387.93939209 459.63931274 0.84784353]	[382.85336304 554.69708252 0.8393172 ]	[521.33361816 336.48468018 0.89380288]	[541.86224365 441.79229736 0.90085262]	[552.14556885 541.91253662 0.86274815]	[464.93499756 531.54205322 0.6821214 ]	[426.42596436 536.66595459 0.65251428]	[449.52807617 706.12219238 0.77703053]	[4.62226166e+02 8.65080017e+02 8.08534503e-01]	[505.89038086 526.44915771 0.67788923]	[505.97183228 706.09411621 0.82681143]	[5.08511414e+02 8.59985291e+02 7.75719762e-01]	[441.77035522 249.34402466 0.90643859]	[464.92605591 246.84474182 0.86890388]	[423.83718872 254.59141541 0.88320529]	[482.95565796 254.48797607 0.93066317]	[5.03463531e+02 9.08717468e+02 8.24399531e-01]	[5.23953308e+02 8.98440002e+02 7.57683337e-01]	[5.03405487e+02 8.70247009e+02 7.14354515e-01]	[4.59695251e+02 9.08643555e+02 7.40846276e-01]	[4.41754791e+02 8.95950928e+02 7.15809405e-01]	[4.67451752e+02 8.70327515e+02 7.53031254e-01]
[459.61819458 257.16259766 0.92877203]	[462.20095825 339.06900024 0.95069295]	[398.25839233 339.29153442 0.89284265]	[390.50964355 459.6036377 0.84238029]	[385.39190674 554.69586182 0.81932557]	[521.40814209 336.53460693 0.90334094]	[544.28448486 444.31997681 0.88293326]	[554.62744141 544.35516357 0.85906237]	[467.45700073 529.04626465 0.6724152 ]	[428.95309448 536.66461182 0.64981544]	[451.99371338 706.11535645 0.7743746 ]	[4.62227905e+02 8.65081543e+02 8.08833241e-01]	[508.45812988 526.43658447 0.66275805]	[506.00119019 708.50726318 0.82028037]	[5.08491791e+02 8.62494141e+02 7.79068589e-01]	[441.83535767 249.35723877 0.90900689]	[467.4246521 249.30561829 0.86108243]	[423.890625 256.95379639 0.87161517]	[485.38070679 254.47315979 0.90831226]	[5.05879608e+02 9.08711487e+02 8.31171036e-01]	[5.23954285e+02 8.98440735e+02 7.65061259e-01]	[5.03388580e+02 8.70270569e+02 7.18738735e-01]	[4.59703583e+02 9.08643066e+02 7.40479946e-01]	[4.41761047e+02 8.95951050e+02 7.16213763e-01]	[4.67442902e+02 8.70330627e+02 7.52086997e-01]
[459.68969727 257.19412231 0.93134552]	[462.29446411 339.12023926 0.94642478]	[400.69805908 341.67642212 0.88906157]	[395.55786133 457.20117188 0.85598451]	[387.87957764 557.1651001 0.81494069]	[523.85620117 336.56967163 0.91041148]	[544.36578369 444.42822266 0.8680501 ]	[554.65429688 544.41949463 0.85478103]	[467.49151611 531.55407715 0.6728254 ]	[428.9960022 536.66760254 0.65139067]	[449.52511597 706.07739258 0.76923913]	[4.62218292e+02 8.62575256e+02 8.02113235e-01]	[508.47265625 526.48657227 0.66424793]	[511.00839233 706.10644531 0.81147343]	[5.08465118e+02 8.62489868e+02 7.75816798e-01]	[441.89569092 249.40457153 0.90459728]	[467.50314331 249.32377625 0.85714418]	[426.42398071 256.98416138 0.8491981 ]	[485.49386597 254.48750305 0.90286815]	[5.03470947e+02 9.08690125e+02 8.16850603e-01]	[5.23952637e+02 8.95984009e+02 7.61376798e-01]	[5.03357208e+02 8.70266296e+02 7.14647889e-01]	[4.59709808e+02 9.08633484e+02 7.38623440e-01]	[4.41768219e+02 8.95941650e+02 7.18624115e-01]	[4.67425354e+02 8.70299072e+02 7.46546865e-01]
[459.80767822 257.20059204 0.9353267 ]	[462.36853027 339.10949707 0.9322862 ]	[400.7855835 339.27713013 0.88454163]	[395.65115356 457.2215271 0.88137138]	[387.95513916 557.19915771 0.81495696]	[523.98461914 336.55792236 0.90114033]	[544.39892578 444.31530762 0.88101721]	[554.66479492 544.42370605 0.85709929]	[470.02511597 531.61083984 0.66459101]	[434.02102661 536.73638916 0.65427732]	[454.57229614 708.60931396 0.75945556]	[4.62247894e+02 8.62566345e+02 8.06615174e-01]	[508.53491211 528.99151611 0.65494269]	[511.08569336 708.55841064 0.80511308]	[5.08536316e+02 8.62486633e+02 7.72479713e-01]	[444.38497925 251.82637024 0.88406849]	[472.53399658 249.32408142 0.86038446]	[428.99453735 257.00479126 0.84060824]	[488.02868652 254.46775818 0.88478255]	[5.05924347e+02 9.08701172e+02 8.12483013e-01]	[5.23986633e+02 8.98434753e+02 7.57922769e-01]	[5.03388611e+02 8.70260498e+02 7.18517005e-01]	[4.59708405e+02 9.06187439e+02 7.42475092e-01]	[4.41775391e+02 8.95920654e+02 7.23379314e-01]	[4.67456238e+02 8.70289185e+02 7.52243578e-01]
[462.23898315 257.19815063 0.93902111]	[462.42877197 339.10266113 0.92019421]	[400.85986328 339.27758789 0.87352377]	[398.06231689 459.68637085 0.91317475]	[390.45166016 557.20184326 0.8195194 ]	[526.42590332 336.54086304 0.88765907]	[544.50109863 446.87701416 0.85254216]	[554.66436768 544.47283936 0.85417706]	[472.53289795 534.13439941 0.66129267]	[434.05020142 539.22558594 0.65784442]	[457.09506226 706.12194824 0.78580064]	[4.62259338e+02 8.62558105e+02 8.11069727e-01]	[511.04705811 529.01843262 0.64669329]	[513.61914062 706.10198975 0.80974984]	[5.11030029e+02 8.59995605e+02 7.68114686e-01]	[446.96124268 251.84069824 0.86471879]	[475.12341309 249.30532837 0.86817598]	[434.03405762 257.01461792 0.84269738]	[493.13284302 254.47497559 0.88272679]	[5.05913208e+02 9.08701477e+02 8.10402215e-01]	[5.23986023e+02 8.98438721e+02 7.55502641e-01]	[5.03412323e+02 8.70248108e+02 7.06277847e-01]	[4.59675232e+02 9.08628967e+02 7.50150383e-01]	[4.41753052e+02 8.95917725e+02 7.30426133e-01]	[4.67476868e+02 8.70290222e+02 7.62729108e-01]
[462.3097229 257.17788696 0.93761396]	[464.88632202 339.07669067 0.90622592]	[403.31768799 339.21899414 0.87158656]	[398.13858032 459.61828613 0.90995252]	[390.50027466 557.22113037 0.81922209]	[526.5279541 336.54318237 0.87075883]	[544.56170654 446.92617798 0.84405494]	[557.18878174 544.52252197 0.85561818]	[475.08044434 534.10198975 0.66488904]	[436.58908081 536.72912598 0.67121792]	[457.10614014 706.10638428 0.78595471]	[4.62275269e+02 8.62498840e+02 8.08026075e-01]	[513.57543945 529.00537109 0.64687377]	[516.14031982 706.08459473 0.81615078]	[5.11068298e+02 8.59976624e+02 7.64953911e-01]	[449.51824951 251.8143158 0.85253286]	[477.66656494 249.29289246 0.88540554]	[436.54519653 257.04034424 0.85602385]	[498.12075806 254.50061035 0.89469171]	[5.05936096e+02 9.08697449e+02 8.04353237e-01]	[5.26411377e+02 8.98427979e+02 7.50207841e-01]	[5.03409760e+02 8.70237122e+02 7.03251123e-01]	[4.59677429e+02 9.06171448e+02 7.50728071e-01]	[4.41756012e+02 8.95890747e+02 7.31677234e-01]	[4.69960938e+02 8.70265198e+02 7.63043404e-01]
[462.30999756 257.17745972 0.93751812]	[464.88711548 339.0774231 0.90600854]	[403.31784058 339.21832275 0.87171185]	[398.13763428 459.61453247 0.9089945 ]	[390.50357056 557.2232666 0.81895941]	[526.5279541 336.54541016 0.87090182]	[544.56079102 446.92782593 0.84432697]	[557.18383789 544.52648926 0.85483605]	[475.08599854 534.1036377 0.66658562]	[436.59951782 536.72637939 0.67328578]	[457.11233521 706.1036377 0.78688049]	[4.62276611e+02 8.62496399e+02 8.07411551e-01]	[513.57940674 529.01019287 0.64739287]	[516.14611816 706.09008789 0.81645763]	[5.11070374e+02 8.59970154e+02 7.64741123e-01]	[449.52035522 249.40681458 0.85230774]	[477.66705322 249.29354858 0.88549346]	[436.54678345 257.03793335 0.8560493 ]	[498.12020874 254.5007782 0.89409649]	[5.05951447e+02 9.08690918e+02 8.02717865e-01]	[5.26425537e+02 8.98415100e+02 7.50597894e-01]	[5.03406189e+02 8.70232971e+02 7.02875495e-01]	[4.59682404e+02 9.06168335e+02 7.51188636e-01]	[4.41759369e+02 8.95888977e+02 7.32442439e-01]	[4.69961548e+02 8.70266052e+02 7.63154924e-01]
[462.35668945 257.15447998 0.93283844]	[464.97396851 339.08279419 0.89444363]	[403.39535522 339.20101929 0.85903412]	[398.19519043 457.20663452 0.89201641]	[393.00845337 557.21954346 0.82391989]	[529.03881836 336.57470703 0.85795176]	[546.9576416 446.97592163 0.83695388]	[557.24255371 546.94110107 0.85645103]	[477.59155273 534.11737061 0.67922693]	[436.66430664 536.72369385 0.68556768]	[457.15292358 706.11676025 0.78156471]	[4.62276947e+02 8.60009766e+02 8.05789173e-01]	[516.1519165 529.04248047 0.65619975]	[516.13220215 706.09368896 0.81244332]	[5.11026581e+02 8.59943665e+02 7.66103089e-01]	[452.05938721 249.38148499 0.85039651]	[477.74301147 246.81343079 0.89525813]	[436.63668823 256.9984436 0.87086034]	[498.25878906 254.47634888 0.91813743]	[5.05923584e+02 9.08691956e+02 8.06419313e-01]	[5.23996094e+02 8.98429810e+02 7.58543789e-01]	[5.03386230e+02 8.70206055e+02 7.04148352e-01]	[4.59712402e+02 9.06133911e+02 7.47506857e-01]	[4.41779480e+02 8.95861633e+02 7.31734931e-01]	[4.69959747e+02 8.70257263e+02 7.52589464e-01]
[462.35641479 257.15454102 0.9329536 ]	[464.97113037 339.08282471 0.89504325]	[403.39447021 339.1998291 0.85938787]	[398.19378662 457.20541382 0.89183122]	[393.01486206 557.21881104 0.82491994]	[529.03814697 336.57495117 0.85805941]	[546.95593262 446.96923828 0.83790654]	[557.24298096 546.94390869 0.85636377]	[475.16152954 534.12969971 0.67563713]	[436.64367676 536.73583984 0.68192941]	[457.14584351 708.53039551 0.77920181]	[4.62279877e+02 8.60006165e+02 8.05449724e-01]	[516.13189697 529.05114746 0.6523549 ]	[516.11315918 706.10595703 0.81038195]	[5.11022522e+02 8.59971863e+02 7.65551746e-01]	[452.05831909 249.38221741 0.85050148]	[477.74301147 246.81414795 0.89523274]	[436.63574219 256.99978638 0.8708719 ]	[498.25915527 254.47679138 0.91794282]	[5.05916901e+02 9.08687805e+02 8.07345390e-01]	[5.23990601e+02 8.98432068e+02 7.59654105e-01]	[5.03388031e+02 8.70228516e+02 7.05545902e-01]	[4.59712708e+02 9.06134827e+02 7.47663558e-01]	[4.41780670e+02 8.95863525e+02 7.31541574e-01]	[4.69962128e+02 8.70252075e+02 7.51337349e-01]
[462.40875244 257.11288452 0.93023866]	[467.4826355 339.0617981 0.8830815]	[405.90618896 339.17520142 0.85268199]	[398.21221924 457.13766479 0.88566816]	[393.07473755 557.222229 0.83184856]	[531.56427002 336.58111572 0.85086918]	[547.04327393 449.48449707 0.81783998]	[557.27404785 546.97332764 0.85257185]	[477.65176392 534.14373779 0.67929614]	[439.07925415 539.20941162 0.68332875]	[457.17724609 708.53381348 0.78452659]	[4.62291870e+02 8.59984741e+02 8.02275240e-01]	[518.65289307 531.56738281 0.65417016]	[516.15185547 706.08544922 0.81337661]	[5.11059479e+02 8.59957886e+02 7.64169812e-01]	[454.60202026 249.32041931 0.85227615]	[480.16760254 246.801651 0.90779096]	[439.06585693 256.94595337 0.89080197]	[500.66461182 254.50950623 0.93264091]	[5.05940125e+02 9.08732178e+02 7.99715400e-01]	[5.26416504e+02 8.98459961e+02 7.45876312e-01]	[5.03407471e+02 8.70216492e+02 7.01265037e-01]	[4.59709656e+02 9.06146851e+02 7.48199284e-01]	[4.41777496e+02 8.95866394e+02 7.30018854e-01]	[4.69980438e+02 8.70247314e+02 7.45449364e-01]
[464.92837524 257.1105957 0.9122442 ]	[475.10073853 339.09057617 0.89183265]	[413.49066162 339.19616699 0.84861839]	[400.61303711 457.15414429 0.88882172]	[395.55636597 557.1887207 0.84018767]	[536.69421387 336.6149292 0.85825866]	[549.59197998 446.97097778 0.79709005]	[559.77453613 544.53991699 0.87726676]	[477.74407959 534.15887451 0.68914831]	[439.13723755 539.23205566 0.69354749]	[457.21606445 706.10528564 0.7976231 ]	[4.62288391e+02 8.59989990e+02 7.99615324e-01]	[518.76867676 531.56799316 0.66526854]	[516.19445801 706.05670166 0.81450891]	[5.11046448e+02 8.59934448e+02 7.63132513e-01]	[457.17910767 249.34802246 0.87931138]	[480.27789307 246.74943542 0.91205454]	[439.21896362 256.94662476 0.92271352]	[500.77334595 254.38227844 0.93972218]	[5.05976929e+02 9.08712402e+02 7.96364307e-01]	[5.26441345e+02 8.98416443e+02 7.49827385e-01]	[5.03384705e+02 8.70196655e+02 6.99692130e-01]	[4.59712585e+02 9.06132568e+02 7.44099855e-01]	[4.41782318e+02 8.95847534e+02 7.28278220e-01]	[4.69975189e+02 8.70245850e+02 7.46495843e-01]
[467.4956665 257.13180542 0.89060551]	[477.67861938 339.06210327 0.92040497]	[416.05194092 339.16616821 0.86594719]	[400.73883057 454.56625366 0.87419081]	[398.04632568 554.61346436 0.85183871]	[539.26318359 336.63699341 0.87479919]	[552.15112305 446.91213989 0.79343069]	[562.21240234 544.52545166 0.89035475]	[480.16082764 534.09686279 0.69148886]	[439.1835022 536.72271729 0.69063765]	[459.59518433 706.11560059 0.80133104]	[4.62286499e+02 8.59998840e+02 8.00533533e-01]	[521.19989014 528.99542236 0.67112893]	[516.16265869 706.04699707 0.8124851 ]	[5.11029938e+02 8.59976990e+02 7.65101612e-01]	[459.70233154 249.35667419 0.90219623]	[482.74395752 246.82452393 0.91263169]	[441.73184204 254.61755371 0.90029323]	[503.23577881 254.49212646 0.94711977]	[5.05989960e+02 9.08750793e+02 7.94546843e-01]	[5.26438904e+02 8.98452454e+02 7.44591534e-01]	[5.03373230e+02 8.70215881e+02 7.07969666e-01]	[4.59722168e+02 9.06158142e+02 7.48452723e-01]	[4.41783142e+02 8.95868591e+02 7.26631284e-01]	[4.69955872e+02 8.70244568e+02 7.44227171e-01]
[470.00460815 257.15350342 0.88510859]	[477.73251343 339.06228638 0.92751873]	[416.10375977 339.16641235 0.87159741]	[400.78005981 454.63439941 0.88726676]	[398.15447998 552.09014893 0.87051249]	[539.29553223 336.63418579 0.8806721 ]	[554.65057373 446.962677 0.79506409]	[562.22930908 546.91583252 0.8883028 ]	[480.21777344 531.60528564 0.69819951]	[439.2305603 536.6942749 0.69567722]	[459.65734863 706.04382324 0.81449175]	[4.62284821e+02 8.60005310e+02 8.01000357e-01]	[521.24224854 528.99591064 0.67561221]	[516.16156006 706.05822754 0.81086504]	[5.11016541e+02 8.59952087e+02 7.64372289e-01]	[459.74569702 249.37280273 0.90500981]	[482.7925415 246.83485413 0.91254938]	[441.78952026 254.61100769 0.89478552]	[503.2795105 254.4927063 0.9512465]	[5.05985657e+02 9.08736511e+02 7.93295860e-01]	[5.26436340e+02 8.98435913e+02 7.46302128e-01]	[5.03365082e+02 8.70204590e+02 7.04992831e-01]	[4.59724854e+02 9.06165222e+02 7.50306249e-01]	[4.41783356e+02 8.95874939e+02 7.28201866e-01]	[4.67490295e+02 8.70247070e+02 7.43112504e-01]
[472.54925537 257.16970825 0.88192123]	[480.12161255 339.05789185 0.93591464]	[416.15496826 339.15975952 0.88139403]	[400.83010864 454.61877441 0.87425065]	[398.21224976 552.1159668 0.86792743]	[541.69311523 336.62686157 0.88635433]	[554.70941162 446.96530151 0.79602617]	[562.23284912 546.92883301 0.8842079 ]	[480.24157715 531.60839844 0.6979236 ]	[439.25942993 536.68371582 0.69725692]	[459.66921997 706.01074219 0.8162874 ]	[4.62288727e+02 8.59987610e+02 8.03594232e-01]	[521.24957275 528.99713135 0.67605025]	[516.16162109 706.02154541 0.81176698]	[5.11006256e+02 8.59946838e+02 7.66139269e-01]	[459.79797363 249.39167786 0.91013551]	[482.84521484 246.84443665 0.90808052]	[441.84130859 256.93692017 0.89652967]	[503.31893921 254.48384094 0.95005375]	[5.05992249e+02 9.08736816e+02 7.95566857e-01]	[5.26433655e+02 8.98435303e+02 7.50286460e-01]	[5.03357788e+02 8.70191528e+02 7.04376996e-01]	[4.59705505e+02 9.06181396e+02 7.54353940e-01]	[4.41770172e+02 8.95880493e+02 7.32349634e-01]	[4.67489960e+02 8.70228149e+02 7.45527029e-01]
[472.61260986 257.15536499 0.88994074]	[480.14093018 339.05038452 0.93932515]	[418.56277466 339.16009521 0.8886984 ]	[400.85336304 457.07568359 0.86967808]	[400.61358643 549.59631348 0.87094212]	[541.70239258 336.61547852 0.88732791]	[557.15991211 446.92245483 0.79847169]	[562.26153564 546.92755127 0.88530874]	[480.23452759 531.59680176 0.69888115]	[439.26889038 536.67974854 0.69770086]	[459.67242432 706.01287842 0.81535542]	[4.62291046e+02 8.59965820e+02 8.02002251e-01]	[521.23010254 528.98376465 0.67540151]	[516.16381836 706.03857422 0.80912548]	[5.08549164e+02 8.59939514e+02 7.67470121e-01]	[459.83230591 249.38578796 0.91264498]	[482.88394165 246.83422852 0.90116239]	[441.86779785 256.95117188 0.89851594]	[503.34750366 254.49057007 0.95356643]	[5.05998901e+02 9.08730164e+02 7.94260502e-01]	[5.26437378e+02 8.98425171e+02 7.52221167e-01]	[5.03342712e+02 8.70177307e+02 7.03039169e-01]	[4.59717834e+02 9.06167542e+02 7.57510781e-01]	[4.41779358e+02 8.95870667e+02 7.36692727e-01]	[4.69952850e+02 8.70228149e+02 7.41131425e-01]
[475.07095337 257.12756348 0.89553565]	[480.15374756 339.06134033 0.94269693]	[418.58221436 339.15817261 0.89159757]	[400.85681152 454.61706543 0.85945529]	[400.63729858 549.54559326 0.87231547]	[541.71606445 336.634552 0.89024866]	[557.203125 449.45880127 0.79929036]	[562.28216553 546.91925049 0.88738459]	[480.26132202 531.58081055 0.69903642]	[439.29449463 536.65759277 0.69250983]	[459.68026733 706.0100708 0.81621361]	[4.62282288e+02 8.59977112e+02 7.96022654e-01]	[521.25164795 526.50079346 0.67630929]	[516.18371582 706.02001953 0.80710995]	[5.11004333e+02 8.59933350e+02 7.63332903e-01]	[459.84777832 249.35940552 0.90995032]	[482.90756226 246.820755 0.89625227]	[441.90518188 256.93728638 0.88986236]	[503.37463379 254.50619507 0.95741087]	[5.06009979e+02 9.08722412e+02 7.93498755e-01]	[5.26465515e+02 8.98413330e+02 7.49584794e-01]	[5.03338104e+02 8.70194336e+02 6.98876739e-01]	[4.59713379e+02 9.06173157e+02 7.47555435e-01]	[4.41777191e+02 8.95882629e+02 7.28550673e-01]	[4.67491821e+02 8.70233948e+02 7.30742872e-01]
[475.07818604 257.12182617 0.89721876]	[480.16363525 339.0562439 0.94485408]	[418.59414673 339.1479187 0.89499807]	[400.85522461 454.60031128 0.85793179]	[400.64620972 549.53131104 0.87384313]	[541.72546387 336.63543701 0.89183426]	[557.21618652 449.47927856 0.80242658]	[562.29394531 546.94580078 0.88448966]	[480.25326538 531.5614624 0.69943619]	[439.29241943 534.16247559 0.69303352]	[459.68878174 706.00268555 0.81814802]	[4.62292297e+02 8.59999451e+02 7.97012985e-01]	[521.24078369 526.48248291 0.67760152]	[516.17974854 706.01568604 0.80316794]	[5.08546661e+02 8.59951965e+02 7.64696181e-01]	[459.85345459 249.35025024 0.90699846]	[482.92153931 246.81138611 0.89411235]	[441.92730713 254.61485291 0.8828752 ]	[503.40081787 254.4985199 0.9525696 ]	[5.08471222e+02 9.08703003e+02 7.94658184e-01]	[5.26487366e+02 8.95978699e+02 7.54396856e-01]	[5.03323029e+02 8.70203857e+02 7.03109443e-01]	[4.59726105e+02 9.06159424e+02 7.46890664e-01]	[4.41791595e+02 8.95869568e+02 7.30351627e-01]	[4.69954773e+02 8.70259521e+02 7.35927820e-01]
[475.08926392 257.11270142 0.90018344]	[480.17098999 339.05953979 0.94444585]	[418.59811401 339.14645386 0.89623398]	[400.87362671 454.56393433 0.85337156]	[400.61657715 549.50146484 0.87540299]	[541.73193359 336.63690186 0.89310348]	[557.22033691 451.9901123 0.80080557]	[562.30700684 546.95727539 0.88809729]	[480.27960205 531.5982666 0.70054448]	[439.2984314 536.6675415 0.69274879]	[459.6993103 706.0123291 0.82090437]	[4.62284271e+02 8.59979187e+02 7.95262039e-01]	[521.28045654 528.99310303 0.67903376]	[516.18981934 706.02593994 0.80678236]	[5.08545990e+02 8.59949341e+02 7.64303684e-01]	[459.85821533 249.33958435 0.90602911]	[482.93942261 246.79733276 0.89058709]	[444.29922485 256.95440674 0.88096535]	[503.42068481 254.5113678 0.95184004]	[5.08476898e+02 9.08702759e+02 7.93942332e-01]	[5.26490540e+02 8.95975647e+02 7.53465235e-01]	[5.03318024e+02 8.70202881e+02 7.00733900e-01]	[4.59722961e+02 9.06152588e+02 7.45374322e-01]	[4.41787659e+02 8.95866577e+02 7.28625417e-01]	[4.67488434e+02 8.70237610e+02 7.31042147e-01]
[475.10543823 257.10583496 0.90304059]	[480.17407227 339.0625 0.94482666]	[418.59820557 339.14538574 0.89649749]	[400.84970093 454.56002808 0.86109346]	[398.22573853 549.57904053 0.87050384]	[541.73779297 336.64239502 0.89351839]	[557.20111084 449.51379395 0.7995612 ]	[562.31396484 546.96643066 0.88777542]	[480.27825928 531.55999756 0.69668043]	[439.2857666 534.13214111 0.68767047]	[459.71600342 705.98846436 0.82215142]	[4.62295898e+02 8.60006226e+02 7.97743320e-01]	[521.28143311 526.49926758 0.67745596]	[516.17956543 706.01171875 0.80783451]	[5.08551697e+02 8.59934387e+02 7.63503134e-01]	[462.18554688 249.32452393 0.90574878]	[482.95623779 246.7875061 0.88648891]	[444.30075073 256.9513855 0.88150918]	[503.43218994 254.50294495 0.94857711]	[5.08471222e+02 9.08716431e+02 7.94357777e-01]	[5.26475464e+02 8.98413818e+02 7.51300573e-01]	[5.03321075e+02 8.70191589e+02 6.95793688e-01]	[4.59723663e+02 9.06168701e+02 7.50517249e-01]	[4.41788116e+02 8.95875061e+02 7.32092917e-01]	[4.69955475e+02 8.70268921e+02 7.39550829e-01]
[475.10836792 257.10397339 0.90420562]	[480.17184448 339.04782104 0.94304574]	[418.60015869 339.11953735 0.89669174]	[400.84164429 454.58779907 0.87449861]	[398.19644165 549.50292969 0.88523525]	[541.7388916 336.63897705 0.89324343]	[557.22833252 452.00634766 0.80199432]	[562.3192749 546.97436523 0.88641286]	[480.26553345 531.56402588 0.69634074]	[439.27337646 534.13525391 0.68804431]	[459.6963501 706.01977539 0.81774932]	[4.62285675e+02 8.59980347e+02 7.95417428e-01]	[521.27581787 526.49932861 0.67770916]	[516.17523193 706.05285645 0.8068701 ]	[5.08539124e+02 8.57441040e+02 7.65668154e-01]	[462.18746948 249.31799316 0.9052254 ]	[482.96966553 246.79281616 0.88379985]	[444.29568481 254.61491394 0.88730717]	[503.44384766 254.52984619 0.94741535]	[5.08449280e+02 9.08694153e+02 7.93157160e-01]	[5.26473083e+02 8.95959045e+02 7.54189193e-01]	[5.03301544e+02 8.70173523e+02 6.90607905e-01]	[4.59734070e+02 9.06144043e+02 7.41625190e-01]	[4.41794922e+02 8.95863220e+02 7.26045728e-01]	[4.67491089e+02 8.70243347e+02 7.33111024e-01]
[475.10098267 257.11029053 0.90284848]	[480.15914917 336.70080566 0.94212151]	[418.59689331 339.09677124 0.89554071]	[400.74499512 454.54211426 0.87495404]	[398.12487793 549.55157471 0.87587851]	[541.73168945 336.64303589 0.8929835 ]	[557.21478271 451.9921875 0.79687631]	[562.328125 546.97869873 0.88565463]	[480.23513794 531.58435059 0.69375235]	[439.23788452 534.16638184 0.6880455 ]	[459.69406128 706.02703857 0.81769133]	[4.62281219e+02 8.59993347e+02 7.94636488e-01]	[521.25646973 528.98510742 0.67205715]	[516.15985107 706.09545898 0.80187583]	[5.08520508e+02 8.57456726e+02 7.66036332e-01]	[462.18768311 249.32402039 0.9048245 ]	[482.96685791 246.80603027 0.88647652]	[444.29678345 256.94223022 0.88564938]	[503.44720459 254.54286194 0.94744545]	[5.08444672e+02 9.08690979e+02 7.93690562e-01]	[5.26466553e+02 8.95956299e+02 7.55693614e-01]	[5.03292023e+02 8.70184692e+02 6.90537512e-01]	[4.59731293e+02 9.06152283e+02 7.40832508e-01]	[4.41791504e+02 8.95872620e+02 7.26792753e-01]	[4.67481842e+02 8.70253723e+02 7.30778217e-01]
[475.1005249 257.1100769 0.90280378]	[480.15924072 336.70046997 0.94207817]	[418.59732056 339.09725952 0.89567548]	[400.74581909 454.5395813 0.87489986]	[398.12515259 549.55133057 0.87614989]	[541.73138428 336.64190674 0.89301205]	[557.21459961 451.99362183 0.79693413]	[562.32720947 546.97949219 0.88633084]	[480.23968506 531.58728027 0.69615328]	[439.24169922 534.17163086 0.68997377]	[459.69549561 706.02697754 0.81795335]	[4.62280914e+02 8.59994751e+02 7.94803262e-01]	[521.26104736 528.99035645 0.6745072 ]	[516.16070557 706.0970459 0.80230218]	[5.08519867e+02 8.57455994e+02 7.66307712e-01]	[462.18746948 249.32333374 0.90475297]	[482.96685791 246.80657959 0.88648498]	[444.29684448 256.94122314 0.88568789]	[503.44784546 254.54267883 0.9474591 ]	[5.08445251e+02 9.08691650e+02 7.93888927e-01]	[5.26466553e+02 8.95956909e+02 7.55780697e-01]	[5.03291748e+02 8.70184387e+02 6.90645278e-01]	[4.59731659e+02 9.06153198e+02 7.40906835e-01]	[4.41791504e+02 8.95872742e+02 7.26730764e-01]	[4.67480957e+02 8.70254456e+02 7.31365144e-01]
[475.08917236 257.11517334 0.90018213]	[480.14932251 336.69537354 0.94198191]	[418.59481812 339.09124756 0.89347029]	[400.74664307 454.56167603 0.86763805]	[398.05685425 549.57965088 0.85804456]	[541.73028564 336.63198853 0.8931424 ]	[557.19110107 449.48547363 0.79555929]	[562.31195068 546.97070312 0.88728058]	[480.23928833 531.56201172 0.69613296]	[439.24240112 534.15533447 0.6837399 ]	[459.71780396 706.00964355 0.82344532]	[4.62281189e+02 8.60016052e+02 7.89700747e-01]	[521.2532959 526.50109863 0.67430729]	[516.12677002 706.05340576 0.81001401]	[5.08530396e+02 8.59992615e+02 7.64748693e-01]	[462.18457031 249.32894897 0.90503353]	[482.95669556 246.82170105 0.89033425]	[444.30404663 256.94656372 0.87672722]	[503.44818115 254.55395508 0.94948864]	[5.05993439e+02 9.08712769e+02 8.10675800e-01]	[5.26455750e+02 8.98427002e+02 7.63912499e-01]	[5.03338196e+02 8.70248474e+02 7.07845449e-01]	[4.59729218e+02 9.06171692e+02 7.39850402e-01]	[4.41796722e+02 8.95902832e+02 7.20960617e-01]	[4.69952576e+02 8.70286133e+02 7.17578948e-01]
[475.07235718 257.11663818 0.89818668]	[480.13519287 336.70321655 0.93856037]	[418.57376099 339.08959961 0.88681066]	[400.73156738 454.61978149 0.87550235]	[398.02603149 549.58911133 0.85137635]	[541.71563721 336.64981079 0.8925277 ]	[554.71136475 446.94958496 0.79553097]	[562.30126953 546.94262695 0.8879106 ]	[480.21191406 531.5723877 0.69907749]	[439.22680664 536.66400146 0.69190538]	[459.69122314 706.03033447 0.82310909]	[4.62284851e+02 8.62492981e+02 7.92662263e-01]	[521.22851562 528.97351074 0.67405802]	[513.65856934 706.07824707 0.80789769]	[5.08528046e+02 8.60005371e+02 7.67049551e-01]	[459.86071777 249.33360291 0.90567583]	[482.93981934 246.82713318 0.89342505]	[444.30010986 256.9442749 0.87714946]	[503.43054199 254.55728149 0.95293975]	[5.05974335e+02 9.08716003e+02 8.18286061e-01]	[5.26433411e+02 8.98432617e+02 7.66949415e-01]	[5.03346954e+02 8.70251404e+02 7.08738744e-01]	[4.59713226e+02 9.06187073e+02 7.44136393e-01]	[4.41782471e+02 8.95913147e+02 7.25810289e-01]	[4.69957458e+02 8.70285461e+02 7.25323558e-01]
[472.57110596 257.12161255 0.89470279]	[477.70050049 336.70324707 0.92351258]	[416.09051514 339.0819397 0.87234002]	[398.26330566 457.15307617 0.88210762]	[395.52423096 554.61785889 0.82746536]	[539.29388428 336.66174316 0.88452137]	[552.05841064 449.4901123 0.79463649]	[562.21588135 546.94122314 0.88627619]	[480.13739014 534.1585083 0.69692802]	[439.16485596 539.22735596 0.69878763]	[459.64505005 706.04382324 0.8119657 ]	[4.62280975e+02 8.60004517e+02 7.96411097e-01]	[521.16998291 531.55908203 0.66692293]	[513.57989502 706.12677002 0.80220294]	[5.08496429e+02 8.59995667e+02 7.71037102e-01]	[459.82675171 249.34324646 0.90611124]	[482.89599609 249.29653931 0.90404665]	[441.88839722 256.9692688 0.88739663]	[503.39752197 254.59269714 0.95649397]	[5.05973389e+02 9.08714722e+02 8.17426026e-01]	[5.26433411e+02 8.98420227e+02 7.69113660e-01]	[5.03321106e+02 8.70241089e+02 7.04375505e-01]	[4.59730377e+02 9.08621155e+02 7.50741959e-01]	[4.41801025e+02 8.95920349e+02 7.28039861e-01]	[4.67482361e+02 8.70241211e+02 7.31417298e-01]
[470.05062866 257.1305542 0.88994759]	[477.65539551 336.70178223 0.915609 ]	[416.03808594 339.06512451 0.86363757]	[398.23672485 457.12658691 0.88259077]	[393.05484009 552.08410645 0.81769347]	[539.25109863 336.66506958 0.8768692 ]	[549.53527832 446.93737793 0.80738121]	[559.83215332 546.934021 0.88569152]	[480.12454224 534.15802002 0.69403136]	[439.15808105 539.2197876 0.69803554]	[459.59695435 706.06439209 0.80577791]	[4.62287170e+02 8.62517029e+02 7.95507193e-01]	[518.7855835 531.56451416 0.66587353]	[511.07546997 706.13269043 0.80486608]	[5.08500763e+02 8.59984863e+02 7.69784987e-01]	[459.79864502 249.34605408 0.90554559]	[482.86016846 249.31362915 0.91195232]	[441.88317871 256.95425415 0.85998249]	[503.38388062 254.60072327 0.95556676]	[5.05958801e+02 9.08689575e+02 8.17446709e-01]	[5.26436462e+02 8.95968384e+02 7.70415604e-01]	[5.03335449e+02 8.70245239e+02 7.02647448e-01]	[4.59712280e+02 9.08623962e+02 7.46197224e-01]	[4.41794586e+02 8.95927734e+02 7.27654099e-01]	[4.69950836e+02 8.70283752e+02 7.30879784e-01]
[469.98452759 257.13442993 0.88974005]	[477.60211182 339.04818726 0.90521425]	[413.55661011 339.06933594 0.85555929]	[398.19589233 454.63671875 0.86911893]	[392.98861694 552.06939697 0.81078434]	[539.20739746 336.67880249 0.86912614]	[547.05279541 449.45620728 0.82167107]	[559.76416016 546.9697876 0.87166381]	[477.65499878 534.10333252 0.68541127]	[439.07345581 536.69238281 0.68196064]	[457.20187378 706.04937744 0.80777091]	[4.62284088e+02 8.62515198e+02 8.02399576e-01]	[518.66479492 529.05578613 0.65476006]	[508.54611206 706.09100342 0.81375527]	[5.08498505e+02 8.59990356e+02 7.74749398e-01]	[459.74328613 249.34811401 0.90357 ]	[482.81771851 249.29957581 0.91309977]	[441.81781006 256.96511841 0.86814547]	[503.34823608 254.58665466 0.95572668]	[5.05962250e+02 9.08702576e+02 8.24990153e-01]	[5.26430176e+02 8.95984436e+02 7.74035811e-01]	[5.03343048e+02 8.70242310e+02 7.10222602e-01]	[4.59726929e+02 9.06186829e+02 7.58959949e-01]	[4.41798279e+02 8.95914734e+02 7.41747737e-01]	[4.67478851e+02 8.70267273e+02 7.44580925e-01]
[467.47976685 257.08514404 0.89996195]	[475.07458496 336.70782471 0.88873494]	[411.01586914 339.06185913 0.84837347]	[398.1809082 457.11578369 0.88048542]	[390.48529053 549.56481934 0.81083155]	[536.6630249 336.66296387 0.85946834]	[546.96148682 446.96118164 0.83888859]	[559.68835449 546.97790527 0.85595256]	[477.6255188 534.1027832 0.68332303]	[439.06539917 536.69152832 0.68260467]	[457.16983032 706.06402588 0.80655873]	[4.62268127e+02 8.62552734e+02 8.07034969e-01]	[516.18023682 529.05688477 0.65273231]	[508.54855347 706.09338379 0.8151775 ]	[5.08485382e+02 8.62501343e+02 7.76334524e-01]	[459.7088623 249.28877258 0.89499396]	[482.77017212 246.80751038 0.91202551]	[441.78030396 254.6111908 0.89861083]	[503.26309204 254.58358765 0.95802146]	[5.05965210e+02 9.08719482e+02 8.28645229e-01]	[5.26424683e+02 8.98425964e+02 7.72344589e-01]	[5.03335358e+02 8.70276001e+02 7.12261558e-01]	[4.59710785e+02 9.06173279e+02 7.56133974e-01]	[4.41781006e+02 8.95897095e+02 7.42383599e-01]	[4.67460999e+02 8.70291504e+02 7.51052141e-01]
[464.96282959 257.06054688 0.91589838]	[472.53869629 336.66464233 0.88477838]	[410.94970703 336.67141724 0.84363395]	[398.12252808 454.58535767 0.86942393]	[390.41952515 547.06665039 0.81286949]	[534.15289307 336.64312744 0.85616922]	[546.93444824 449.50143433 0.84228969]	[557.20922852 546.97143555 0.84858668]	[475.12442017 534.10693359 0.66817653]	[436.59490967 536.69641113 0.6616407 ]	[457.14001465 706.08233643 0.80010104]	[4.62270996e+02 8.65044006e+02 8.10619354e-01]	[513.62316895 529.04888916 0.64159793]	[511.00866699 708.51861572 0.80748802]	[5.08471832e+02 8.62502991e+02 7.76311636e-01]	[459.61373901 249.29019165 0.88195843]	[480.36914062 246.76220703 0.91698503]	[441.67599487 256.98635864 0.89501959]	[500.88360596 254.57940674 0.95761943]	[5.05981689e+02 9.08714783e+02 8.26053560e-01]	[5.26442017e+02 8.98414917e+02 7.71461964e-01]	[5.03312897e+02 8.70278259e+02 7.09087849e-01]	[4.59703308e+02 9.06181885e+02 7.59432793e-01]	[4.41770416e+02 8.95906433e+02 7.45923281e-01]	[4.67463074e+02 8.70314270e+02 7.55783796e-01]
[464.96243286 257.06085205 0.91581327]	[472.53796387 336.66455078 0.88487989]	[410.94839478 336.67062378 0.84364241]	[398.12185669 454.58422852 0.86923373]	[390.4168396 547.06884766 0.81251997]	[534.15307617 336.64334106 0.85605013]	[546.93280029 449.50180054 0.84222299]	[557.2097168 546.97143555 0.84885973]	[475.12585449 534.1081543 0.66820681]	[436.59545898 536.6975708 0.66174132]	[457.14230347 706.09320068 0.79971498]	[4.62267334e+02 8.62580261e+02 8.09997380e-01]	[513.62609863 529.04974365 0.64151561]	[511.01248169 708.52685547 0.8071909 ]	[5.08471252e+02 8.62520569e+02 7.77028203e-01]	[459.6137085 249.29147339 0.88230109]	[480.36813354 246.76396179 0.91713572]	[441.67468262 256.98526001 0.89509952]	[500.88278198 254.58000183 0.95759153]	[5.05976837e+02 9.08717102e+02 8.24599504e-01]	[5.26437256e+02 8.98419006e+02 7.70218790e-01]	[5.03315338e+02 8.70290833e+02 7.10338712e-01]	[4.59705353e+02 9.06182556e+02 7.60403574e-01]	[4.41771271e+02 8.95906250e+02 7.46487617e-01]	[4.67462189e+02 8.70312683e+02 7.54502952e-01]
[464.82879639 257.03982544 0.93377334]	[467.40844727 336.63168335 0.89505565]	[405.83328247 336.63339233 0.85367548]	[398.0369873 452.07867432 0.85371685]	[385.3770752 549.52642822 0.82215095]	[531.53234863 336.59973145 0.8568809 ]	[544.48480225 446.92269897 0.8599627 ]	[549.57073975 546.93170166 0.84710664]	[470.02890015 534.09991455 0.66484255]	[431.53900146 536.68792725 0.64949208]	[454.57595825 708.52154541 0.77735585]	[4.62266876e+02 8.62575256e+02 8.17984581e-01]	[508.52450562 529.02435303 0.65447605]	[508.44052124 708.527771 0.81514943]	[5.08465729e+02 8.59992065e+02 7.79540360e-01]	[457.12969971 246.81759644 0.86303699]	[480.23724365 246.74546814 0.91269648]	[439.20327759 256.94345093 0.90154135]	[500.75131226 254.54170227 0.94974208]	[5.05966156e+02 9.08708374e+02 8.24623823e-01]	[5.26431274e+02 8.95982056e+02 7.70127654e-01]	[5.03313293e+02 8.70251892e+02 7.12696433e-01]	[4.59696198e+02 9.06182373e+02 7.63223529e-01]	[4.41760223e+02 8.95908630e+02 7.51689851e-01]	[4.67468018e+02 8.70292969e+02 7.66636252e-01]
[462.39871216 257.06335449 0.94017208]	[464.86569214 336.58340454 0.9082402 ]	[403.33551025 336.60787964 0.86556101]	[395.53042603 446.92974854 0.82638109]	[385.31573486 549.54754639 0.82755131]	[526.51135254 336.56625366 0.87518013]	[544.40039062 444.40252686 0.87119138]	[547.04711914 544.50811768 0.86105257]	[467.40106201 534.12017822 0.67697155]	[428.91848755 536.71276855 0.64965421]	[452.00769043 708.55102539 0.77652699]	[4.62279877e+02 8.65046631e+02 8.15190792e-01]	[505.90264893 529.04211426 0.6727798 ]	[505.9614563 708.52380371 0.83729535]	[5.08527618e+02 8.59990112e+02 7.72571683e-01]	[457.07070923 246.78845215 0.85237086]	[480.1918335 246.78988647 0.90927494]	[439.12631226 254.56774902 0.88970566]	[500.71490479 254.54328918 0.93846583]	[5.05991516e+02 9.08711731e+02 8.08203757e-01]	[5.26464722e+02 8.95981689e+02 7.58427858e-01]	[5.03362854e+02 8.70250305e+02 7.19309866e-01]	[4.59701813e+02 9.08619934e+02 7.54153609e-01]	[4.41764923e+02 8.95918030e+02 7.38078833e-01]	[4.69951721e+02 8.70318176e+02 7.58932352e-01]
[462.36343384 257.05764771 0.94610614]	[462.44421387 336.60617065 0.91973662]	[403.25604248 336.63574219 0.8750869 ]	[393.03677368 446.94998169 0.80390298]	[382.85153198 549.53649902 0.83614177]	[526.42565918 336.58337402 0.89159781]	[544.3303833 446.90460205 0.86807054]	[546.93939209 546.92987061 0.87548822]	[464.95608521 534.17236328 0.67987251]	[426.44366455 539.21325684 0.6541903 ]	[446.96838379 708.61169434 0.77989459]	[4.62284576e+02 8.62570557e+02 8.13707292e-01]	[505.87237549 531.59033203 0.67334592]	[505.94223022 708.55224609 0.84623814]	[5.08543610e+02 8.62481384e+02 7.72147059e-01]	[454.60806274 246.78349304 0.84715641]	[480.1579895 246.77427673 0.90589666]	[439.06213379 254.59176636 0.89079815]	[500.66653442 254.58024597 0.92831868]	[5.05963959e+02 9.08733643e+02 8.16246033e-01]	[5.26439514e+02 8.98443298e+02 7.55044997e-01]	[5.03391296e+02 8.70258728e+02 7.21438527e-01]	[4.59704987e+02 9.06185852e+02 7.51709223e-01]	[4.41769897e+02 8.95918884e+02 7.32349277e-01]	[4.69972687e+02 8.70308228e+02 7.59766698e-01]
[462.29364014 257.0574646 0.95552152]	[462.39077759 336.61505127 0.93127537]	[400.80911255 336.64898682 0.88745201]	[390.47952271 449.47546387 0.78963834]	[382.74530029 549.51171875 0.85628086]	[523.99108887 336.60760498 0.90110803]	[541.91815186 446.95758057 0.86795753]	[544.503479 544.53814697 0.89450002]	[464.88973999 534.16455078 0.69169188]	[423.91415405 539.21258545 0.66900462]	[444.42727661 708.61334229 0.7832799 ]	[4.62270660e+02 8.62579712e+02 8.17991197e-01]	[503.48605347 531.56951904 0.68145674]	[505.9135437 706.12811279 0.85178781]	[5.11055786e+02 8.60016602e+02 7.75350869e-01]	[452.03839111 246.79972839 0.83679092]	[477.74850464 246.76174927 0.89518571]	[436.67687988 254.61477661 0.87027788]	[498.26745605 254.58592224 0.92153311]	[5.05946381e+02 9.08748413e+02 8.14786613e-01]	[5.26400696e+02 8.98472717e+02 7.47195601e-01]	[5.03464050e+02 8.70240295e+02 7.04547703e-01]	[4.59700134e+02 9.08624634e+02 7.58920491e-01]	[4.41763947e+02 8.95924194e+02 7.37383366e-01]	[4.69963654e+02 8.70303162e+02 7.57084250e-01]
[462.29345703 257.05715942 0.95554483]	[462.39047241 336.61547852 0.93133444]	[400.8086853 336.64953613 0.88751686]	[390.47988892 449.47930908 0.78953254]	[382.74429321 549.5100708 0.85498685]	[523.98944092 336.60748291 0.90099871]	[541.91479492 446.94540405 0.86770171]	[544.50585938 544.53448486 0.89480203]	[464.89251709 536.65582275 0.69053531]	[423.91717529 539.21899414 0.66874486]	[444.42062378 708.59967041 0.78588915]	[4.62266144e+02 8.62575195e+02 8.17529500e-01]	[503.48577881 531.58148193 0.68088979]	[505.90997314 706.11401367 0.85316223]	[5.11054718e+02 8.62485291e+02 7.75175154e-01]	[452.03903198 246.79959106 0.8367582 ]	[477.74880981 246.76144409 0.89513206]	[436.67822266 254.61445618 0.87079412]	[498.26763916 254.58779907 0.92173654]	[5.05947052e+02 9.08740662e+02 8.15253377e-01]	[5.26404053e+02 8.98465515e+02 7.49525964e-01]	[5.03466461e+02 8.70246216e+02 7.06069946e-01]	[4.59712708e+02 9.08622986e+02 7.58901536e-01]	[4.41773315e+02 8.95928528e+02 7.36835837e-01]	[4.69955750e+02 8.70299927e+02 7.56750822e-01]
[462.24642944 257.06835938 0.95497453]	[462.3444519 336.628479 0.93976605]	[400.76013184 336.66882324 0.89864743]	[390.41546631 454.5904541 0.80086231]	[380.35482788 549.49377441 0.86407435]	[523.93060303 336.61105347 0.90241611]	[541.83892822 449.46408081 0.87430567]	[544.45611572 544.53924561 0.90417898]	[464.83248901 536.69604492 0.69825506]	[423.8522644 539.26922607 0.67699313]	[444.40432739 708.61816406 0.79181433]	[4.62296997e+02 8.65069214e+02 8.18427265e-01]	[503.42642212 531.61181641 0.68513483]	[505.90948486 706.10845947 0.85197759]	[5.13657959e+02 8.59966248e+02 7.73789704e-01]	[449.47549438 246.81266785 0.838211 ]	[477.68289185 246.75631714 0.88563496]	[436.59378052 256.94641113 0.85460538]	[498.18295288 254.58982849 0.91304588]	[5.08496887e+02 9.06172974e+02 7.68429399e-01]	[5.26512695e+02 8.95874695e+02 7.49718547e-01]	[5.05939545e+02 8.70240295e+02 6.98727369e-01]	[4.59790070e+02 9.06169128e+02 7.55323350e-01]	[4.41833954e+02 8.95923157e+02 7.38613725e-01]	[4.69988831e+02 8.72700928e+02 7.43584633e-01]
[459.77526855 257.09503174 0.94545126]	[462.23388672 336.64276123 0.94954956]	[400.65423584 336.6913147 0.90680993]	[385.30755615 454.54281616 0.81137776]	[380.22021484 546.99676514 0.89137584]	[523.82623291 336.6114502 0.90073562]	[541.74975586 446.96844482 0.8629753 ]	[544.41296387 544.51574707 0.90699297]	[462.43417358 536.69793701 0.69665831]	[423.78826904 539.28375244 0.67961073]	[444.39782715 708.58093262 0.80218488]	[4.62320526e+02 8.65044128e+02 8.11976552e-01]	[503.39123535 531.60284424 0.68324113]	[505.90112305 706.05194092 0.85918313]	[5.13575989e+02 8.54792358e+02 7.80255198e-01]	[444.41854858 246.83703613 0.8610695 ]	[475.06210327 246.78469849 0.85468543]	[434.06741333 254.59165955 0.83848274]	[493.09182739 254.56248474 0.90781891]	[5.18668579e+02 8.98451965e+02 7.66790688e-01]	[5.31620667e+02 8.90853394e+02 7.57732451e-01]	[5.03395721e+02 8.67618347e+02 7.08941281e-01]	[4.59813599e+02 9.03619690e+02 7.52197325e-01]	[4.41863800e+02 8.95860168e+02 7.48289526e-01]	[4.70023285e+02 8.70329224e+02 7.62471437e-01]
[459.74539185 257.11636353 0.94435507]	[462.20858765 336.62814331 0.95276475]	[400.63928223 336.67752075 0.9074266 ]	[382.82351685 454.60235596 0.84048545]	[380.17184448 547.04266357 0.88973415]	[523.77825928 336.60617065 0.89878857]	[541.70965576 446.96365356 0.85512108]	[544.41424561 544.49884033 0.91493553]	[462.4225769 536.66693115 0.70148742]	[423.77902222 539.24493408 0.68540853]	[444.39395142 708.51104736 0.80762655]	[4.62296204e+02 8.62558105e+02 8.12102020e-01]	[503.3894043 531.58392334 0.68932527]	[505.86941528 705.94537354 0.85302556]	[5.08550293e+02 8.52188782e+02 7.89934158e-01]	[444.3711853 249.31170654 0.87395716]	[472.55502319 246.82606506 0.85289538]	[434.02783203 254.59764099 0.83873832]	[490.55783081 254.5796814 0.91210556]	[5.21284302e+02 8.93429626e+02 7.86571324e-01]	[5.36688232e+02 8.88190857e+02 7.54016042e-01]	[5.03315613e+02 8.59951599e+02 6.99326277e-01]	[4.62269867e+02 9.03616089e+02 7.59704053e-01]	[4.44299072e+02 8.95874573e+02 7.51999438e-01]	[4.69970734e+02 8.70279358e+02 7.62893081e-01]
[459.6973877 257.12774658 0.9455173 ]	[459.83422852 336.62591553 0.95313394]	[398.26647949 336.70065308 0.9042058 ]	[380.35394287 452.08435059 0.85108328]	[380.13113403 546.96655273 0.89332139]	[521.36956787 336.58868408 0.89788121]	[539.32446289 446.96289062 0.8440873 ]	[544.43695068 544.50030518 0.90813726]	[462.41992188 536.69946289 0.69951034]	[421.39407349 539.26977539 0.68535793]	[444.3243103 706.10760498 0.81798017]	[4.62303772e+02 8.57452820e+02 8.05916846e-01]	[503.3888855 534.10998535 0.6843363 ]	[505.90563965 705.95776367 0.84372556]	[5.05998016e+02 8.39409912e+02 7.79857993e-01]	[444.30114746 249.32571411 0.88534129]	[470.01528931 246.82971191 0.85550582]	[431.50497437 256.95425415 0.82588482]	[490.50985718 254.55116272 0.91430569]	[5.21192139e+02 8.83022583e+02 7.34414518e-01]	[5.34135132e+02 8.72776428e+02 7.24215746e-01]	[5.03248840e+02 8.49680786e+02 7.24525332e-01]	[4.62273224e+02 9.00979797e+02 7.49165595e-01]	[4.44306244e+02 8.93387817e+02 7.54376411e-01]	[4.70027679e+02 8.70130432e+02 7.61674583e-01]
[459.6975708 257.12796021 0.94560349]	[459.8336792 336.62411499 0.95333922]	[398.26712036 336.70031738 0.90418762]	[380.35253906 452.08673096 0.85217541]	[380.12808228 546.96948242 0.89302236]	[521.36932373 336.58554077 0.89816594]	[541.67541504 446.95922852 0.84498477]	[544.43554688 544.50512695 0.90812302]	[462.41574097 536.6963501 0.70166075]	[421.39480591 539.26806641 0.68665212]	[444.33120728 708.50262451 0.81429183]	[4.62301331e+02 8.57458496e+02 8.04857373e-01]	[503.38180542 534.10089111 0.68565607]	[505.90435791 705.96472168 0.84122229]	[5.06005005e+02 8.36925842e+02 7.79603124e-01]	[444.300354 249.32629395 0.8855074 ]	[470.015625 246.83123779 0.85552949]	[431.50512695 256.95321655 0.82714599]	[490.5078125 254.55238342 0.91441023]	[5.18779541e+02 8.83021118e+02 7.31531322e-01]	[5.34128357e+02 8.72770386e+02 7.21030653e-01]	[5.03253754e+02 8.49655579e+02 7.17560947e-01]	[4.62282440e+02 9.00981445e+02 7.49827325e-01]	[4.44313660e+02 8.93391418e+02 7.55133688e-01]	[4.70028351e+02 8.70130798e+02 7.57298529e-01]
[459.64935303 257.14416504 0.93747193]	[459.79949951 336.60723877 0.9553082 ]	[398.25106812 336.67947388 0.90798962]	[380.33642578 454.55084229 0.85675758]	[377.71136475 547.00311279 0.8933509 ]	[521.32995605 336.57995605 0.90003359]	[539.30615234 446.91418457 0.84853393]	[544.44683838 544.52160645 0.90552616]	[462.40844727 536.70373535 0.70169532]	[421.38278198 539.26501465 0.68611962]	[444.32861328 706.07019043 0.82299149]	[4.62278442e+02 8.54890198e+02 8.05979967e-01]	[503.3835144 534.12341309 0.68455285]	[505.89819336 705.95605469 0.83624929]	[5.03497253e+02 8.26544495e+02 8.00388932e-01]	[441.90460205 249.33964539 0.89294529]	[467.49395752 249.29994202 0.85690689]	[428.99252319 254.5930481 0.82733643]	[487.96203613 254.51823425 0.91668683]	[5.16216675e+02 8.70139893e+02 7.52066970e-01]	[5.29035889e+02 8.57378113e+02 7.16553688e-01]	[5.00758514e+02 8.31680420e+02 7.06207097e-01]	[4.62267273e+02 8.98493530e+02 7.44733334e-01]	[4.44297943e+02 8.93359863e+02 7.46431172e-01]	[4.72532867e+02 8.65120544e+02 7.26172268e-01]
[459.60821533 257.15530396 0.9296189 ]	[459.77636719 336.60577393 0.95613778]	[398.24307251 336.67636108 0.90646744]	[380.28616333 452.00442505 0.86302376]	[377.65975952 546.97631836 0.88952678]	[521.30352783 336.58764648 0.89842379]	[539.26312256 446.86294556 0.84834826]	[544.46447754 544.52294922 0.90550089]	[462.3520813 534.14398193 0.69980729]	[421.31860352 536.71520996 0.68363261]	[441.90817261 705.95410156 0.81658947]	[4.62207703e+02 8.52365173e+02 8.17509770e-01]	[503.34585571 531.55718994 0.68461627]	[505.95205688 700.85418701 0.76740122]	[503.43295288 803.53936768 0.83425796]	[441.89074707 249.35775757 0.89538574]	[467.4359436 249.33074951 0.86477387]	[428.97796631 254.5723877 0.82546461]	[485.47970581 254.53334045 0.92429721]	[5.13628967e+02 8.52241821e+02 7.20979571e-01]	[5.26508789e+02 8.42031006e+02 6.76457882e-01]	[4.98251068e+02 8.08651855e+02 7.06719995e-01]	[4.62312775e+02 8.95934387e+02 7.68878400e-01]	[4.44324005e+02 8.93281677e+02 7.69990385e-01]	[4.67497864e+02 8.59996094e+02 6.82136416e-01]
[457.15493774 257.19091797 0.91372854]	[459.72637939 336.64245605 0.95276582]	[398.18798828 339.04476929 0.90475583]	[380.20889282 449.46322632 0.86566526]	[377.59408569 547.00952148 0.8841427 ]	[521.26409912 336.61297607 0.89939302]	[539.17889404 444.42810059 0.83724958]	[544.4987793 544.46691895 0.91080755]	[462.28778076 531.58746338 0.70571548]	[421.24151611 536.65856934 0.69082451]	[441.90524292 703.49755859 0.80148256]	[4.62217499e+02 8.54885742e+02 8.27816069e-01]	[503.30496216 529.00897217 0.69281745]	[505.87585449 705.96228027 0.75127482]	[5.03460419e+02 7.64998352e+02 7.61080623e-01]	[441.79730225 249.3972168 0.91280115]	[464.95068359 249.37496948 0.87582779]	[426.34588623 254.60183716 0.8427577 ]	[485.42010498 254.57333374 0.93164653]	[5.11018188e+02 8.24066833e+02 6.73858881e-01]	[5.26406738e+02 8.11298035e+02 6.54223502e-01]	[5.00775146e+02 7.59898010e+02 5.86363435e-01]	[4.62282990e+02 8.95953430e+02 7.50725687e-01]	[4.41896881e+02 8.93290527e+02 7.59294629e-01]	[4.67431366e+02 8.65134338e+02 6.93214178e-01]
[457.10614014 257.19396973 0.9026376 ]	[459.69750977 336.65914917 0.94903636]	[398.15792847 339.05612183 0.90205801]	[380.21191406 449.44873047 0.86562723]	[377.59161377 547.03863525 0.88152236]	[521.24798584 336.61352539 0.89538974]	[539.17749023 446.86508179 0.8344875 ]	[544.51513672 544.46783447 0.91029513]	[462.23638916 531.55102539 0.70983166]	[421.19454956 534.14587402 0.69349593]	[444.29934692 700.92590332 0.77849787]	[4.62212463e+02 8.57407410e+02 8.21907938e-01]	[503.25598145 526.49578857 0.69753116]	[505.90689087 703.50256348 0.73545301]	[503.46389771 744.5526123 0.80359268]	[441.75250244 251.8190918 0.91159093]	[464.90609741 249.37442017 0.87854993]	[423.87908936 254.60870361 0.85833359]	[485.36898804 254.55789185 0.93314862]	[5.08540344e+02 8.06013000e+02 7.40427256e-01]	[5.23922119e+02 7.90810791e+02 7.22719729e-01]	[5.00786438e+02 7.39333130e+02 6.46120846e-01]	[4.62227051e+02 8.98418152e+02 7.50305772e-01]	[4.41867584e+02 8.93337585e+02 7.72168636e-01]	[4.67438049e+02 8.67676636e+02 7.07567215e-01]
[454.64498901 257.16818237 0.89783126]	[459.67202759 336.64929199 0.94759065]	[398.12094116 339.05654907 0.89885765]	[380.20285034 449.43630981 0.86614197]	[377.56033325 549.49963379 0.8725757 ]	[521.23059082 336.60266113 0.89208382]	[536.73858643 444.38088989 0.8397491 ]	[544.51586914 544.46826172 0.90911698]	[462.22366333 529.05175781 0.70939434]	[421.17904663 534.13049316 0.69189262]	[441.91644287 698.37023926 0.78436852]	[4.62202698e+02 8.59980408e+02 8.17452908e-01]	[503.24575806 526.47601318 0.7002905 ]	[506.00531006 703.47125244 0.76222289]	[511.03186035 731.78283691 0.77561253]	[441.7171936 249.37649536 0.90674913]	[464.87054443 249.35609436 0.88290399]	[423.87289429 254.5793457 0.84420907]	[485.35336304 254.56806946 0.93410194]	[505.91320801 785.60546875 0.83617699]	[523.79730225 775.30651855 0.79833919]	[5.05921021e+02 7.29183044e+02 7.09776998e-01]	[4.59807678e+02 8.98473206e+02 7.45981872e-01]	[4.41850769e+02 8.93372009e+02 7.66263843e-01]	[4.67433807e+02 8.70157227e+02 7.06627607e-01]
[454.60879517 257.18414307 0.89284152]	[459.64718628 336.64929199 0.9457711 ]	[398.09179688 339.06417847 0.89469081]	[380.21133423 449.46286011 0.86597621]	[377.56246948 549.51959229 0.87283516]	[521.21014404 336.59454346 0.89174831]	[536.72784424 444.37591553 0.83873236]	[544.50823975 544.46173096 0.91004294]	[462.21716309 529.04193115 0.71041912]	[421.17440796 534.12854004 0.69303095]	[441.9039917 700.87719727 0.79332644]	[4.62210022e+02 8.60003662e+02 8.21857035e-01]	[503.24215698 526.46057129 0.69963568]	[508.45367432 703.44622803 0.75713038]	[513.65228271 729.01806641 0.78015769]	[441.6809082 249.40632629 0.91042674]	[464.82382202 249.3601532 0.89094186]	[423.81326294 256.94851685 0.85172862]	[482.9703064 254.57237244 0.9414829 ]	[505.87408447 770.22729492 0.86086285]	[521.36553955 767.56140137 0.84563166]	[5.08494537e+02 7.26426025e+02 6.06326222e-01]	[4.59779205e+02 8.98498047e+02 7.49115586e-01]	[4.41824677e+02 8.93383362e+02 7.70032287e-01]	[4.67450684e+02 8.70184509e+02 7.12363124e-01]
[454.57757568 257.20806885 0.88478661]	[459.62756348 336.65707397 0.94172502]	[398.06640625 339.07946777 0.89065677]	[380.23336792 449.50387573 0.86866128]	[377.56176758 549.54302979 0.87422401]	[521.1887207 336.59640503 0.8890518 ]	[536.69512939 444.38821411 0.83897042]	[544.51501465 544.46160889 0.90605152]	[462.19424438 531.54888916 0.70201093]	[421.15002441 534.14782715 0.68818343]	[444.30340576 703.41082764 0.80006486]	[4.62206909e+02 8.59988464e+02 8.22222829e-01]	[500.8861084 526.47454834 0.69464797]	[505.99603271 703.43914795 0.76564181]	[5.16153625e+02 7.21372192e+02 6.45099282e-01]	[441.65744019 251.84500122 0.915169 ]	[462.43023682 249.37467957 0.89852887]	[423.78805542 256.94497681 0.85487163]	[482.92730713 254.54690552 0.94972306]	[5.05951599e+02 7.59879578e+02 7.16337562e-01]	[5.21362244e+02 7.49753601e+02 7.43694544e-01]	[5.11033386e+02 7.11150208e+02 5.19959986e-01]	[4.59799530e+02 8.98499390e+02 7.55896926e-01]	[4.41841919e+02 8.93389954e+02 7.74135828e-01]	[4.67429352e+02 8.70170959e+02 7.09071398e-01]
[452.07641602 259.58505249 0.87225503]	[459.60629272 336.66903687 0.93755174]	[398.02246094 339.09619141 0.89225799]	[380.20779419 452.0022583 0.88348085]	[377.56564331 549.56750488 0.86867487]	[521.18054199 336.57214355 0.89753723]	[536.6897583 444.41238403 0.8430692 ]	[544.50457764 544.48309326 0.9027338 ]	[459.84527588 531.57263184 0.70548385]	[418.79647827 534.15441895 0.678455 ]	[444.30517578 703.46343994 0.8082031 ]	[4.62204285e+02 8.57458069e+02 8.07419121e-01]	[500.87994385 526.48376465 0.69054651]	[508.50341797 703.50866699 0.76627886]	[5.13650330e+02 7.18825012e+02 2.81715810e-01]	[439.32254028 251.86528015 0.91657037]	[462.37658691 251.83172607 0.91070628]	[421.41357422 254.58642578 0.85623783]	[482.88442993 254.54624939 0.96026707]	[5.16159790e+02 7.44529053e+02 4.65489298e-01]	[5.23880676e+02 7.34287476e+02 4.90247607e-01]	[0. 0. 0.]	[4.62245087e+02 8.98459656e+02 7.51959145e-01]	[4.41869812e+02 8.93365234e+02 7.62830913e-01]	[4.67440247e+02 8.70144775e+02 6.77709997e-01]
[452.03405762 259.60345459 0.86097932]	[459.58035278 336.67572021 0.91911113]	[395.60421753 339.10534668 0.8796587 ]	[380.1852417 452.02630615 0.88390017]	[377.57626343 549.59020996 0.86879295]	[518.78588867 336.58071899 0.88901252]	[534.1730957 444.38674927 0.83976513]	[544.48516846 544.51629639 0.89741391]	[459.84350586 531.59643555 0.7033689 ]	[418.79666138 536.68432617 0.67836636]	[444.3059082 703.46691895 0.80809891]	[4.62219757e+02 8.59944458e+02 8.07902753e-01]	[500.85385132 528.97131348 0.67333162]	[511.0402832 711.20263672 0.72262704]	[5.03328796e+02 6.85563110e+02 1.18739836e-01]	[439.30697632 251.87413025 0.91396874]	[462.34228516 251.85491943 0.91675097]	[421.3927002 254.58030701 0.85060829]	[482.8692627 254.54745483 0.95359945]	[5.16127808e+02 7.26466125e+02 2.37748742e-01]	[5.23963867e+02 7.18879761e+02 2.77930021e-01]	[0. 0. 0.]	[4.62257233e+02 8.98464172e+02 7.49709368e-01]	[4.41865143e+02 8.93356750e+02 7.63232708e-01]	[4.67442627e+02 8.70171448e+02 6.82290673e-01]
[449.51287842 259.61123657 0.85897303]	[457.20028687 336.67086792 0.91593707]	[395.57833862 339.10015869 0.87765181]	[380.15264893 454.54696655 0.88426024]	[377.56903076 552.07183838 0.86638266]	[518.76275635 336.57336426 0.88490689]	[534.1506958 444.39892578 0.83700204]	[544.44348145 544.5269165 0.90190005]	[459.81185913 531.58868408 0.7041868 ]	[418.77655029 536.68603516 0.67933553]	[444.29449463 703.45922852 0.80396807]	[4.62228882e+02 8.59982117e+02 8.11091006e-01]	[500.81866455 526.47619629 0.6783632 ]	[508.53796387 711.18487549 0.74808526]	[4.98171570e+02 6.82962769e+02 9.80144590e-02]	[439.26376343 251.87307739 0.91408402]	[462.30978394 251.85369873 0.92304504]	[421.35293579 254.59106445 0.83308524]	[482.86181641 254.55453491 0.95230049]	[5.06069122e+02 7.13759705e+02 1.47214800e-01]	[5.23939636e+02 7.11122314e+02 2.00785905e-01]	[0. 0. 0.]	[4.62234131e+02 8.98494263e+02 7.45586157e-01]	[4.41851318e+02 8.93374695e+02 7.61305809e-01]	[4.67456329e+02 8.70191956e+02 6.94970489e-01]
[449.49276733 259.62686157 0.85744828]	[457.18502808 336.67861938 0.91557252]	[395.56130981 339.11294556 0.87356299]	[380.12414551 454.60159302 0.88650608]	[377.56060791 552.06878662 0.86434728]	[518.75787354 336.57904053 0.88604027]	[531.62762451 444.38299561 0.83443958]	[544.41326904 544.52661133 0.90260977]	[459.82458496 531.56878662 0.70375985]	[418.78564453 536.67785645 0.6767202 ]	[444.33770752 705.9262085 0.80859137]	[4.62241547e+02 8.62494934e+02 8.11438859e-01]	[500.83355713 526.45275879 0.68249214]	[511.02816772 708.59838867 0.76568061]	[4.93089905e+02 6.72733643e+02 6.87168762e-02]	[439.24862671 251.88227844 0.91491634]	[462.2980957 251.86381531 0.92744434]	[421.34173584 254.58917236 0.82841623]	[482.85360718 254.57000732 0.95036608]	[0. 0. 0.]	[0. 0. 0.]	[0. 0. 0.]	[4.62258484e+02 9.00977844e+02 7.50895560e-01]	[4.41874786e+02 8.93390808e+02 7.61534750e-01]	[4.67458710e+02 8.70210754e+02 7.02440441e-01]
[449.48074341 259.63241577 0.85657996]	[457.16967773 336.67843628 0.91158575]	[395.54174805 339.11871338 0.87056208]	[380.1149292 454.60253906 0.89349419]	[377.55541992 552.10876465 0.86303061]	[518.74310303 336.57907104 0.88385081]	[531.60247803 444.32498169 0.8413704 ]	[544.40081787 544.47784424 0.909805 ]	[459.84616089 531.57788086 0.71079969]	[418.7940979 536.68817139 0.68513203]	[444.3394165 705.98223877 0.80315506]	[4.62254822e+02 8.62552246e+02 8.15460384e-01]	[500.8684082 526.46972656 0.68321031]	[508.55218506 708.64709473 0.77822471]	[4.87985504e+02 6.72695801e+02 7.10938573e-02]	[439.25158691 251.8890686 0.915465 ]	[462.2791748 251.87626648 0.9315204 ]	[421.34124756 254.58319092 0.83680928]	[482.82278442 254.57221985 0.95080638]	[0. 0. 0.]	[0. 0. 0.]	[0. 0. 0.]	[4.62256958e+02 9.00979980e+02 7.53900707e-01]	[4.41877686e+02 8.93402405e+02 7.60828733e-01]	[4.67476593e+02 8.70260315e+02 7.06356108e-01]
[449.48226929 259.64025879 0.85526538]	[457.1416626 336.69192505 0.9075067 ]	[395.51525879 339.11688232 0.8669107 ]	[380.11672974 454.64102173 0.89887363]	[377.53033447 552.10601807 0.85775065]	[518.72271729 336.59463501 0.88339853]	[531.59942627 444.32226562 0.84449095]	[544.34863281 544.46563721 0.91331404]	[459.83282471 534.1161499 0.70972478]	[418.7784729 536.71520996 0.68386209]	[444.39834595 706.10211182 0.80514824]	[4.62240082e+02 8.62529541e+02 8.07982326e-01]	[500.85101318 529.00286865 0.67621672]	[508.4776001 708.63275146 0.79025859]	[4.88008514e+02 6.75206665e+02 6.64861947e-02]	[439.24847412 251.9079895 0.92013824]	[462.26004028 251.87553406 0.93366206]	[421.3293457 254.60224915 0.84982532]	[482.78369141 254.54551697 0.95300019]	[0. 0. 0.]	[0. 0. 0.]	[0. 0. 0.]	[4.62285919e+02 8.98478271e+02 7.44873106e-01]	[4.44304688e+02 8.93384338e+02 7.50379264e-01]	[4.67443634e+02 8.70257019e+02 6.96848035e-01]
[449.48303223 259.63885498 0.85590953]	[457.12469482 336.70162964 0.90408897]	[395.50497437 339.12741089 0.86476827]	[380.09686279 457.10192871 0.90473258]	[377.52648926 554.61572266 0.85539109]	[518.69903564 336.60391235 0.88119376]	[531.58459473 444.34082031 0.84356952]	[544.30407715 544.4395752 0.91376227]	[459.82113647 534.12316895 0.71625108]	[418.76940918 536.73718262 0.69044584]	[444.39492798 708.56195068 0.8072499 ]	[4.62237671e+02 8.62547302e+02 8.08135211e-01]	[500.83950806 529.00445557 0.6824705 ]	[508.45089722 708.621521 0.79228407]	[4.87985107e+02 6.75224243e+02 6.06171489e-02]	[439.24621582 251.9239502 0.92249644]	[462.25219727 251.87988281 0.9351095 ]	[421.32843018 256.95578003 0.853737 ]	[482.76663208 254.55596924 0.95531857]	[0. 0. 0.]	[0. 0. 0.]	[0. 0. 0.]	[4.62284302e+02 8.98472717e+02 7.43454397e-01]	[4.44303375e+02 8.93383301e+02 7.49682009e-01]	[4.67444000e+02 8.70265747e+02 6.93268538e-01]
[449.46795654 259.63998413 0.85611689]	[457.11096191 339.04998779 0.90368885]	[393.06921387 339.14312744 0.86117524]	[380.0944519 457.12835693 0.9124608 ]	[377.52072144 554.66186523 0.85799628]	[518.68341064 336.61856079 0.88045079]	[531.54498291 444.35498047 0.84262997]	[541.94866943 544.43756104 0.91285318]	[459.82653809 534.14294434 0.72223932]	[418.77597046 539.2142334 0.69586545]	[444.40786743 708.56115723 0.8057552 ]	[4.62235565e+02 8.62552795e+02 8.09463382e-01]	[500.84762573 529.01989746 0.68642855]	[506.01956177 708.62316895 0.79444522]	[4.87977631e+02 6.75249573e+02 6.22480549e-02]	[439.23123169 251.93766785 0.92291105]	[462.23580933 251.8800354 0.93571091]	[421.31140137 256.98968506 0.85476148]	[482.74914551 254.56044006 0.95664966]	[0. 0. 0.]	[0. 0. 0.]	[0. 0. 0.]	[4.62273743e+02 8.98478394e+02 7.45236278e-01]	[4.41889221e+02 8.93385498e+02 7.51607955e-01]	[4.67454224e+02 8.70269653e+02 6.97263360e-01]
[449.45639038 259.64215088 0.85716432]	[457.10345459 339.06399536 0.90360659]	[393.0585022 339.15817261 0.85861981]	[380.09222412 457.10748291 0.90485781]	[377.5184021 554.6651001 0.8544727]	[518.6776123 336.62756348 0.87935579]	[531.54125977 444.38284302 0.83793598]	[541.91870117 544.44213867 0.91415334]	[459.82635498 536.66082764 0.72318542]	[418.77612305 539.24536133 0.69945544]	[444.39630127 708.52441406 0.79099059]	[4.62236908e+02 8.62568848e+02 8.10092568e-01]	[500.8458252 531.54376221 0.68381548]	[506.01153564 708.63043213 0.7965458 ]	[4.87989288e+02 6.75250183e+02 6.43280745e-02]	[439.22171021 251.95288086 0.9250316 ]	[462.22476196 251.88549805 0.93863964]	[421.30050659 257.02151489 0.85214484]	[482.75161743 254.55984497 0.95894462]	[0. 0. 0.]	[0. 0. 0.]	[0. 0. 0.]	[4.62282288e+02 8.98469727e+02 7.43571579e-01]	[4.44306549e+02 8.93384766e+02 7.47940540e-01]	[4.67449738e+02 8.70282349e+02 6.96168780e-01]
[449.44439697 259.65472412 0.85574615]	[457.08950806 339.08050537 0.9020462 ]	[393.04714966 339.17745972 0.85579455]	[380.08334351 457.15890503 0.91324854]	[377.51504517 554.68682861 0.8537125 ]	[518.66973877 336.62823486 0.87719083]	[531.5324707 444.4390564 0.8279742]	[541.92193604 544.46447754 0.91143888]	[459.82000732 534.17150879 0.72217369]	[418.77285767 539.24023438 0.69960648]	[444.39807129 706.10931396 0.79817772]	[4.62234131e+02 8.65057434e+02 8.08016539e-01]	[500.8392334 529.04620361 0.68324149]	[505.98138428 708.63378906 0.79690069]	[4.90499542e+02 6.75269104e+02 7.11829364e-02]	[439.20898438 251.97659302 0.92708188]	[462.20800781 251.89315796 0.94121653]	[421.29400635 257.06808472 0.83945537]	[482.74227905 254.55400085 0.9594208 ]	[5.05975372e+02 7.08699707e+02 1.30121976e-01]	[5.23999817e+02 7.06125549e+02 1.77826837e-01]	[0. 0. 0.]	[4.62266266e+02 8.98458801e+02 7.32433021e-01]	[4.41883728e+02 8.93374268e+02 7.40008831e-01]	[4.67448853e+02 8.70297668e+02 6.92042232e-01]
[446.97717285 259.66821289 0.85570121]	[454.63922119 339.10162354 0.89672685]	[393.00634766 339.20727539 0.84842634]	[377.74325562 457.18286133 0.91493624]	[377.50231934 557.17144775 0.85499942]	[518.64691162 336.6373291 0.87221062]	[529.0647583 444.42010498 0.83228427]	[541.92785645 544.47192383 0.91102868]	[459.78561401 536.66241455 0.72064716]	[418.75085449 539.25372314 0.69998556]	[444.39752197 708.51739502 0.79516035]	[4.62232208e+02 8.65069153e+02 8.07163417e-01]	[500.79620361 531.54022217 0.68078882]	[505.98220825 708.70214844 0.7846759 ]	[4.90552917e+02 6.80339111e+02 7.44694918e-02]	[439.1913147 254.34002686 0.92787755]	[462.19058228 251.90322876 0.94302666]	[421.25915527 257.097229 0.8368656 ]	[482.72967529 254.56019592 0.95592403]	[5.05961578e+02 7.11119995e+02 1.28610566e-01]	[5.23993713e+02 7.08569031e+02 1.78427219e-01]	[0. 0. 0.]	[4.62270935e+02 8.98472656e+02 7.30579138e-01]	[4.41883514e+02 8.93383545e+02 7.37740934e-01]	[4.67436523e+02 8.70299561e+02 6.90238237e-01]
[446.96588135 259.6991272 0.85241419]	[454.60897827 339.12780762 0.89221483]	[392.98522949 339.23602295 0.84513783]	[377.73712158 457.21228027 0.91645229]	[377.4984436 557.18566895 0.85693389]	[516.19250488 336.65423584 0.86984932]	[529.03277588 446.88452148 0.83277816]	[541.92694092 544.49951172 0.90587729]	[459.77020264 534.15875244 0.72140878]	[418.743927 539.22039795 0.69991165]	[444.34155273 708.52355957 0.78981596]	[4.62227753e+02 8.65079407e+02 8.03721905e-01]	[500.78387451 529.04205322 0.6823824 ]	[506.02331543 711.1418457 0.76554132]	[4.93119293e+02 6.82884216e+02 6.96519613e-02]	[439.17480469 254.36218262 0.93184042]	[459.86120605 251.92810059 0.94903761]	[421.2244873 257.13830566 0.84414637]	[480.3788147 254.57258606 0.95250601]	[5.08505585e+02 7.13703552e+02 1.17087945e-01]	[5.24057373e+02 7.08694031e+02 1.73022613e-01]	[0. 0. 0.]	[4.62235657e+02 8.98465210e+02 7.29061604e-01]	[4.41854065e+02 8.93370056e+02 7.39565015e-01]	[4.67436493e+02 8.70305786e+02 6.85530901e-01]
[446.93002319 262.16409302 0.84793866]	[454.56088257 339.17153931 0.8842724 ]	[392.96841431 339.28546143 0.83817208]	[377.73022461 459.59921265 0.91465104]	[375.12402344 557.19238281 0.8536945 ]	[516.13922119 336.6756897 0.8613975 ]	[529.02429199 446.93017578 0.82940352]	[541.92480469 546.925354 0.89846969]	[459.7802124 536.71380615 0.72673136]	[418.74609375 539.28643799 0.70725197]	[441.92782593 708.58734131 0.83203119]	[4.62214081e+02 8.65103333e+02 8.22193086e-01]	[500.78622437 531.58874512 0.68310004]	[505.94146729 711.25091553 0.77345675]	[4.93098724e+02 6.82937805e+02 7.36880451e-02]	[439.1378479 254.39627075 0.93077248]	[459.84848022 254.3397522 0.95678806]	[421.17199707 257.1824646 0.83849549]	[480.36965942 256.95880127 0.95377934]	[5.05938721e+02 7.13805908e+02 1.29531682e-01]	[5.23967285e+02 7.11186218e+02 1.84176281e-01]	[0. 0. 0.]	[4.62247864e+02 8.98480591e+02 7.43838549e-01]	[4.41862061e+02 8.93385925e+02 7.49608159e-01]	[4.67420319e+02 8.72699158e+02 7.14118421e-01]
[446.93560791 262.19998169 0.84056312]	[452.05410767 339.23526001 0.87324387]	[390.46786499 341.7250061 0.83052731]	[377.70114136 459.76431274 0.93660676]	[375.1100769 557.26629639 0.85589927]	[513.64941406 339.0670166 0.8580237 ]	[529.00213623 446.96801758 0.82811528]	[541.94116211 547.00073242 0.89347851]	[459.80685425 539.24499512 0.73812348]	[418.75839233 541.80126953 0.72010773]	[441.89367676 706.11676025 0.83271265]	[4.59849457e+02 8.65123352e+02 8.26481283e-01]	[500.81967163 534.15319824 0.68903065]	[505.93487549 713.76776123 0.76835245]	[4.93076172e+02 6.80413269e+02 5.89118339e-02]	[439.14389038 254.42617798 0.93423402]	[459.83572388 254.37840271 0.96225506]	[421.1590271 259.60189819 0.8582502 ]	[480.30978394 257.01544189 0.95137531]	[5.06009033e+02 7.16328308e+02 1.22152150e-01]	[5.23952759e+02 7.11237976e+02 1.71781704e-01]	[0. 0. 0.]	[4.62249023e+02 8.98473816e+02 7.46762037e-01]	[4.41843719e+02 8.93389709e+02 7.49054790e-01]	[4.64925507e+02 8.72720886e+02 7.24347472e-01]
[446.8862915 264.7109375 0.8347944]	[452.02578735 341.68673706 0.85696393]	[390.44070435 344.24630737 0.80726939]	[377.7387085 459.83578491 0.93867457]	[375.0821228 559.78723145 0.86537826]	[513.6192627 339.1463623 0.85816467]	[528.97229004 449.47671509 0.82933187]	[541.92089844 547.06231689 0.8845861 ]	[459.75863647 539.29986572 0.73802841]	[418.73007202 541.85821533 0.72310388]	[441.87173462 708.61779785 0.82860136]	[4.59847839e+02 8.67575134e+02 8.28475952e-01]	[500.77624512 536.68005371 0.688923 ]	[505.96899414 718.81951904 0.76178437]	[0. 0. 0.]	[439.10974121 254.47601318 0.93081987]	[459.80252075 254.42384338 0.96715236]	[421.15118408 259.69076538 0.83672231]	[480.27688599 257.05554199 0.94977623]	[0. 0. 0.]	[0. 0. 0.]	[0. 0. 0.]	[4.62240997e+02 8.98470215e+02 7.50348806e-01]	[4.41839264e+02 8.93386169e+02 7.53786325e-01]	[4.64929321e+02 8.72738831e+02 7.22693384e-01]
[444.40365601 269.81677246 0.84537613]	[452.00344849 341.7796936 0.84094167]	[387.92196655 344.35540771 0.79449904]	[380.09051514 462.21786499 0.93420368]	[375.05023193 562.24829102 0.87217939]	[513.63299561 339.23486328 0.85760486]	[528.98468018 454.57662964 0.8309803 ]	[541.90325928 552.07305908 0.87415254]	[459.72436523 541.81378174 0.7433207 ]	[418.7199707 544.36737061 0.72260684]	[441.86053467 711.1494751 0.8191449 ]	[4.59849792e+02 8.67633118e+02 8.29815269e-01]	[500.73016357 539.20391846 0.68494374]	[505.98757935 721.4588623 0.7750622 ]	[0. 0. 0.]	[436.67895508 254.59370422 0.93259233]	[459.77316284 254.52600098 0.97391295]	[418.78045654 264.76043701 0.82466567]	[480.25424194 257.14413452 0.93485492]	[0. 0. 0.]	[0. 0. 0.]	[0. 0. 0.]	[4.62216827e+02 8.98471924e+02 7.49346852e-01]	[4.41818634e+02 8.93390991e+02 7.57239223e-01]	[4.64940521e+02 8.72786743e+02 7.13398278e-01]
[444.3578186 272.42037964 0.88177919]	[451.9901123 344.32275391 0.82501179]	[387.89523315 349.38693237 0.79323941]	[380.11508179 464.86709595 0.90472299]	[375.06109619 562.42102051 0.8890509 ]	[513.58843994 341.71887207 0.83765 ]	[529.01629639 457.21295166 0.86097741]	[541.89624023 554.64215088 0.87375599]	[459.69418335 544.33312988 0.73984635]	[418.67102051 544.46868896 0.71451646]	[441.88006592 711.144104 0.82261592]	[4.62193726e+02 8.67621338e+02 8.31112266e-01]	[500.72116089 541.75421143 0.68785822]	[506.01919556 724.0279541 0.79466897]	[4.90545593e+02 6.88147827e+02 5.21839596e-02]	[436.65435791 257.02047729 0.93324345]	[459.76721191 257.00033569 0.97036618]	[418.75854492 267.27468872 0.82291043]	[480.25320435 259.66668701 0.92375576]	[0. 0. 0.]	[0. 0. 0.]	[0. 0. 0.]	[4.62223328e+02 8.98474426e+02 7.51949191e-01]	[4.41827301e+02 8.93383972e+02 7.57378280e-01]	[4.67400574e+02 8.72758972e+02 7.11407423e-01]
[444.3119812 274.92550659 0.91167688]	[449.5128479 349.46478271 0.81791687]	[387.91403198 354.44613647 0.80692375]	[380.09396362 464.90280151 0.90216023]	[375.0703125 564.92541504 0.89129984]	[513.57196045 344.29803467 0.8135727 ]	[528.98858643 459.7194519 0.88356256]	[541.86352539 559.77215576 0.90213919]	[459.68017578 544.40350342 0.73630899]	[418.64810181 546.95477295 0.70311713]	[441.88659668 713.77630615 0.80766237]	[4.62204437e+02 8.67646606e+02 8.36755991e-01]	[500.71588135 541.83496094 0.69093925]	[508.44699097 726.5760498 0.81738812]	[4.85432129e+02 6.88041809e+02 5.59563376e-02]	[436.58462524 257.1803894 0.90152872]	[459.72238159 257.12631226 0.96177286]	[418.70425415 269.90240479 0.8446095 ]	[480.25460815 262.2383728 0.90713716]	[0. 0. 0.]	[0. 0. 0.]	[0. 0. 0.]	[4.59821136e+02 8.98489563e+02 7.53644347e-01]	[4.41812378e+02 8.93379944e+02 7.66687751e-01]	[4.67418427e+02 8.72781799e+02 7.15565622e-01]
[441.8800354 275.07333374 0.93674755]	[449.52462769 354.5206604 0.84257162]	[387.94061279 356.99157715 0.83011365]	[377.72747803 467.48928833 0.89205778]	[375.04211426 565.0357666 0.86852878]	[511.09579468 349.4039917 0.80181718]	[528.97503662 462.30236816 0.87991053]	[541.81170654 562.41687012 0.92630243]	[459.68539429 546.99938965 0.71924311]	[418.62927246 549.57348633 0.68715352]	[441.85028076 716.30419922 0.81560296]	[4.62224091e+02 8.67708557e+02 8.45208228e-01]	[500.75338745 544.42022705 0.69187975]	[505.99917603 729.07659912 0.81413883]	[0. 0. 0.]	[434.1076355 259.72634888 0.85997629]	[459.6618042 259.66281128 0.93270075]	[418.68453979 272.41333008 0.82110959]	[480.24331665 264.75759888 0.90408641]	[0. 0. 0.]	[0. 0. 0.]	[0. 0. 0.]	[4.59796906e+02 9.00983948e+02 7.48754561e-01]	[4.41801575e+02 8.93405151e+02 7.69387662e-01]	[4.67436829e+02 8.72834167e+02 7.19161510e-01]
[441.8692627 277.5440979 0.93330956]	[449.45913696 356.9916687 0.86416161]	[387.89706421 357.10775757 0.84641701]	[377.68319702 472.52389526 0.87886524]	[375.06604004 570.06195068 0.83324516]	[511.04840088 354.46273804 0.81780827]	[526.49157715 462.43389893 0.87849128]	[541.78948975 564.97113037 0.90852481]	[459.64044189 552.11553955 0.70243984]	[418.61172485 557.19616699 0.68255359]	[441.85089111 726.52478027 0.85027891]	[4.62225769e+02 8.67665466e+02 8.45911562e-01]	[500.6991272 547.02600098 0.67037225]	[505.97607422 729.23205566 0.79821968]	[4.93077423e+02 7.03501221e+02 6.80630505e-02]	[434.10229492 267.26626587 0.84778297]	[459.63311768 264.70852661 0.90605921]	[418.63973999 274.96502686 0.84400451]	[480.22280884 269.89831543 0.90708071]	[5.06012268e+02 7.39412781e+02 2.21468911e-01]	[5.23837708e+02 7.34277039e+02 2.42549405e-01]	[0. 0. 0.]	[4.59807434e+02 9.00991394e+02 7.53174543e-01]	[4.41804657e+02 8.93407349e+02 7.73819089e-01]	[4.67459808e+02 8.72793701e+02 7.22444832e-01]
[441.81970215 280.11126709 0.91819268]	[449.44900513 357.20666504 0.88143969]	[385.38800049 359.65274048 0.85806137]	[377.68731689 475.1678772 0.88864028]	[375.03485107 577.68939209 0.83005762]	[511.09579468 357.06994629 0.84976315]	[526.44122314 467.47488403 0.85306472]	[541.75671387 567.54705811 0.87855089]	[459.5927124 557.23052979 0.69872975]	[418.58312988 559.79858398 0.684816 ]	[441.79107666 726.5090332 0.84174919]	[4.62252869e+02 8.70123291e+02 8.54115129e-01]	[498.26394653 552.10327148 0.65546674]	[505.94119263 731.78540039 0.76601791]	[4.98244263e+02 7.06099854e+02 7.59636760e-02]	[434.04025269 272.36199951 0.8581863 ]	[459.60235596 269.90078735 0.90465415]	[418.58065796 275.12878418 0.84473598]	[480.2300415 274.96176147 0.95375657]	[5.05987305e+02 7.44530640e+02 2.54509300e-01]	[5.23788147e+02 7.39408569e+02 2.70837784e-01]	[0. 0. 0.]	[4.59775177e+02 9.03541199e+02 7.49051392e-01]	[4.41802979e+02 8.95844727e+02 7.67286777e-01]	[4.69969055e+02 8.72856140e+02 7.16600597e-01]
[441.87887573 282.77124023 0.87268263]	[446.95635986 359.74188232 0.88005775]	[385.35879517 362.19592285 0.83813155]	[377.67391968 480.25805664 0.92343795]	[374.97396851 580.26287842 0.83867002]	[511.04797363 359.61004639 0.85709339]	[526.42089844 475.07998657 0.85106999]	[541.70269775 572.60144043 0.84966755]	[457.19665527 562.29382324 0.71073103]	[418.57550049 562.42285156 0.69222486]	[441.75830078 729.12023926 0.85450321]	[4.62271973e+02 8.67706787e+02 8.56274962e-01]	[498.19812012 557.23986816 0.65665305]	[506.01348877 739.35852051 0.74793738]	[5.00730774e+02 7.08707336e+02 6.82449490e-02]	[434.10873413 274.94570923 0.89563501]	[459.63140869 274.91415405 0.93819255]	[418.59866333 277.69845581 0.82487333]	[480.19522095 277.49328613 0.95423669]	[5.08450104e+02 7.47113586e+02 2.29710460e-01]	[5.23836060e+02 7.44471558e+02 2.62165576e-01]	[0. 0. 0.]	[4.59767151e+02 9.03562073e+02 7.63037026e-01]	[4.41804871e+02 8.95849182e+02 7.82390118e-01]	[4.70025513e+02 8.72813660e+02 7.19950974e-01]
[441.85321045 290.39559937 0.88614959]	[446.93804932 362.30419922 0.84827137]	[385.36245728 364.82931519 0.80792415]	[377.67922974 482.76556396 0.91627067]	[372.49969482 582.8336792 0.85975355]	[508.54528809 359.79684448 0.84992605]	[526.43884277 480.19192505 0.89418495]	[539.32086182 575.22137451 0.85378385]	[457.18988037 564.86968994 0.72329921]	[418.54922485 564.99584961 0.69244695]	[441.7204895 729.23394775 0.84019768]	[4.62285248e+02 8.70106567e+02 8.59085798e-01]	[498.21240234 562.30859375 0.67306411]	[508.45593262 741.98968506 0.76862419]	[4.98231964e+02 7.08712585e+02 6.08193651e-02]	[434.05667114 275.12109375 0.90732014]	[459.64892578 275.07324219 0.95859593]	[418.56982422 282.734375 0.79257733]	[480.19778442 277.71948242 0.93204963]	[0. 0. 0.]	[0. 0. 0.]	[0. 0. 0.]	[4.59783630e+02 9.03542603e+02 7.60012984e-01]	[4.41817932e+02 8.93452271e+02 7.82056808e-01]	[4.70039368e+02 8.72821899e+02 7.23673999e-01]
[441.82388306 292.98501587 0.91584289]	[446.90698242 367.36157227 0.82673854]	[385.32785034 369.92526245 0.80597442]	[377.67486572 485.36444092 0.89297241]	[372.53494263 585.40209961 0.87268662]	[508.50326538 362.31069946 0.83492041]	[526.41027832 480.28692627 0.90256059]	[539.23840332 580.35168457 0.87231702]	[457.16955566 564.96661377 0.7150619 ]	[418.55438232 567.50396729 0.68555814]	[441.71844482 731.73059082 0.83036369]	[4.62267517e+02 8.70121887e+02 8.67619336e-01]	[498.1612854 562.41070557 0.66973442]	[506.02120972 746.99493408 0.79614687]	[5.00775909e+02 7.13779480e+02 6.86088577e-02]	[434.0635376 277.57223511 0.91305125]	[459.64407349 277.56210327 0.95614237]	[418.59936523 285.3321228 0.79992461]	[480.19000244 282.73327637 0.90495288]	[5.05990051e+02 7.52215759e+02 2.36363426e-01]	[5.23822815e+02 7.49635132e+02 2.75060296e-01]	[0. 0. 0.]	[4.59782318e+02 9.03557129e+02 7.66688943e-01]	[4.41811829e+02 8.95844788e+02 7.91428506e-01]	[4.70016296e+02 8.72837891e+02 7.30761945e-01]
[441.76989746 295.50286865 0.9447006 ]	[444.43521118 372.53503418 0.84183186]	[382.86148071 375.01528931 0.83340943]	[377.65667725 490.49380493 0.88065159]	[372.53320312 585.55389404 0.85264623]	[508.44412231 367.37097168 0.82215732]	[524.01519775 482.83627319 0.9002592 ]	[536.74871826 582.99023438 0.86979103]	[457.15722656 567.53619385 0.69658148]	[416.1647644 570.0869751 0.67395538]	[439.2901001 731.77124023 0.8258546 ]	[4.62270752e+02 8.67704285e+02 8.62603962e-01]	[498.14239502 564.95031738 0.66665554]	[506.01303101 747.10559082 0.79808438]	[5.00839355e+02 7.23967163e+02 8.96250606e-02]	[431.50994873 280.12179565 0.87273878]	[457.22036743 277.71047974 0.93320668]	[418.57321167 292.91629028 0.79161584]	[480.16687012 285.29989624 0.89607322]	[5.05928894e+02 7.52247314e+02 2.31053084e-01]	[5.23808655e+02 7.49678101e+02 2.70763248e-01]	[0. 0. 0.]	[4.59796021e+02 9.03560486e+02 7.70098686e-01]	[4.41820312e+02 8.93461487e+02 7.92690754e-01]	[4.70024048e+02 8.72792847e+02 7.30937541e-01]
[441.73974609 295.62606812 0.9526571 ]	[444.4430542 375.09707642 0.87067521]	[382.86523438 377.52838135 0.85413903]	[377.63122559 493.12930298 0.88531631]	[372.51177979 588.0736084 0.82763445]	[508.44662476 372.49969482 0.82434177]	[523.96398926 482.940979 0.8929348 ]	[536.6887207 585.45703125 0.86140877]	[457.10775757 570.06945801 0.67827058]	[416.08816528 572.62573242 0.66053337]	[439.28717041 736.82824707 0.82583386]	[462.27890015 870.11749268 0.87102008]	[495.68823242 567.46179199 0.64820898]	[508.48312378 749.61218262 0.79328984]	[5.00758179e+02 7.26560608e+02 8.76362622e-02]	[428.9826355 282.69189453 0.84745038]	[457.17684937 280.2255249 0.90704715]	[416.15899658 295.41317749 0.79170972]	[480.14651489 290.38391113 0.89420104]	[5.05968231e+02 7.57330078e+02 2.59825140e-01]	[5.23805786e+02 7.52265137e+02 2.89751589e-01]	[0. 0. 0.]	[4.59785553e+02 9.03601562e+02 7.80623317e-01]	[4.41817627e+02 8.95869934e+02 8.01135659e-01]	[4.70038177e+02 8.72812805e+02 7.37734437e-01]
[441.74151611 298.08123779 0.95169294]	[444.40640259 377.53997803 0.89398336]	[382.81329346 377.66049194 0.87384301]	[377.59588623 498.20217896 0.90745729]	[369.98599243 593.18231201 0.8039521 ]	[506.01101685 375.02947998 0.83844697]	[523.97869873 485.42532349 0.87338877]	[534.16381836 585.54711914 0.84854543]	[457.1053772 575.21478271 0.67911553]	[416.09719849 577.77398682 0.67130601]	[439.29504395 741.8949585 0.83806109]	[4.62281372e+02 8.70118591e+02 8.67111385e-01]	[498.12768555 570.09802246 0.63820148]	[511.02008057 749.76226807 0.75153816]	[5.0082428e+02 7.2908075e+02 7.2060369e-02]	[428.99411011 287.81045532 0.83305484]	[457.15591431 285.23965454 0.882447 ]	[416.16555786 295.57058716 0.82768178]	[480.14361572 292.88845825 0.90429759]	[5.08451843e+02 7.62504639e+02 2.62485623e-01]	[5.23849915e+02 7.57358887e+02 2.89381951e-01]	[0. 0. 0.]	[4.62219849e+02 9.03589050e+02 7.88735986e-01]	[4.41870117e+02 8.95887329e+02 8.00449133e-01]	[4.72524384e+02 8.72804810e+02 7.31411636e-01]
[441.6854248 298.2270813 0.9361223]	[444.3644104 377.66098022 0.90194321]	[382.76635742 380.12683105 0.87670588]	[377.53933716 500.69509888 0.91490388]	[367.39559937 598.23083496 0.8092165 ]	[505.99661255 377.50454712 0.85668266]	[523.95672607 487.94482422 0.86645252]	[534.18127441 588.01049805 0.83769977]	[454.62850952 577.7668457 0.67042375]	[416.0383606 580.32940674 0.66498756]	[439.24679565 744.52160645 0.84214586]	[4.62289276e+02 8.70139832e+02 8.69338632e-01]	[495.64608765 572.63458252 0.6292811 ]	[5.11096222e+02 7.57309692e+02 7.30015218e-01]	[5.03409088e+02 7.31715820e+02 8.63589719e-02]	[428.95986938 290.38583374 0.84224612]	[457.06735229 290.37890625 0.87671018]	[416.1022644 295.57278442 0.80977684]	[477.70697021 295.44186401 0.92446363]	[5.08541870e+02 7.67477905e+02 2.49136388e-01]	[5.23864868e+02 7.62460266e+02 2.85586119e-01]	[0. 0. 0.]	[4.62238068e+02 9.03592957e+02 7.91778564e-01]	[4.41889191e+02 8.95892700e+02 7.99820960e-01]	[4.72550903e+02 8.72799194e+02 7.25822866e-01]
[441.66131592 300.68112183 0.9242785 ]	[444.33636475 380.1126709 0.90656292]	[382.75259399 380.25219727 0.87378359]	[377.54446411 500.79144287 0.93424463]	[364.84790039 600.74603271 0.82909077]	[505.96826172 377.60925293 0.87610173]	[523.97332764 490.49401855 0.85526538]	[536.66638184 590.57049561 0.82409137]	[457.08294678 580.33178711 0.69221604]	[416.08612061 582.86218262 0.68107283]	[439.27963257 747.00738525 0.85631734]	[4.62292389e+02 8.70119568e+02 8.63870621e-01]	[495.68966675 577.70880127 0.64350027]	[5.13639893e+02 7.54803162e+02 7.42511868e-01]	[5.05905457e+02 7.44519043e+02 9.88752991e-02]	[426.42562866 292.94403076 0.86506629]	[454.59182739 292.90286255 0.87438649]	[416.03213501 298.02249146 0.79365247]	[477.62109375 295.55041504 0.92524052]	[5.08556519e+02 7.67646118e+02 2.62819648e-01]	[5.23845520e+02 7.65086914e+02 2.99519867e-01]	[0. 0. 0.]	[4.62235931e+02 9.03573975e+02 7.91937590e-01]	[4.41884979e+02 8.95881226e+02 8.03795636e-01]	[4.72547028e+02 8.72787048e+02 7.22808540e-01]
[439.26327515 300.76895142 0.90786642]	[441.90316772 380.20825195 0.91533303]	[382.71994019 382.73770142 0.86333746]	[377.50802612 503.24078369 0.93362588]	[364.82958984 600.84954834 0.84529942]	[505.89498901 377.68231201 0.89575195]	[523.98266602 493.1071167 0.86051679]	[536.69567871 590.640625 0.82063276]	[454.63104248 582.81518555 0.69387996]	[416.04937744 582.94232178 0.68271881]	[439.3026123 747.02368164 0.85035747]	[4.62298645e+02 8.70141479e+02 8.67097795e-01]	[495.59967041 577.76904297 0.64347613]	[5.16138000e+02 7.54792908e+02 7.41978943e-01]	[5.05914093e+02 7.47075928e+02 1.00779116e-01]	[423.90005493 295.39498901 0.89301717]	[452.0213623 292.98251343 0.87413478]	[413.53347778 298.12091064 0.76430982]	[472.5736084 295.58633423 0.89533496]	[5.08540466e+02 7.70129883e+02 2.67395645e-01]	[5.23825562e+02 7.67603455e+02 3.02571177e-01]	[0. 0. 0.]	[4.62224457e+02 9.03620789e+02 7.89290488e-01]	[4.41868927e+02 8.95900574e+02 7.97629595e-01]	[4.72531219e+02 8.72802979e+02 7.22482979e-01]
[439.16986084 303.27197266 0.89208454]	[441.87692261 380.26409912 0.91779184]	[380.30377197 382.82461548 0.86351204]	[377.52902222 503.28344727 0.93004024]	[364.8008728 603.28692627 0.85683024]	[505.88320923 377.73580933 0.89862388]	[523.98394775 495.59335327 0.86476183]	[536.74035645 593.11297607 0.82458586]	[454.63635254 580.3069458 0.68822426]	[416.06521606 582.85198975 0.68051976]	[439.30532837 744.5489502 0.84264922]	[4.62294495e+02 8.70139954e+02 8.66449118e-01]	[495.59713745 575.18902588 0.64164501]	[5.21180664e+02 7.57367981e+02 7.54192293e-01]	[5.05966949e+02 7.41955505e+02 8.30763653e-02]	[423.77792358 295.4916687 0.92862576]	[449.43487549 295.42492676 0.88633573]	[410.98553467 298.23748779 0.71958172]	[469.97476196 298.01864624 0.89426118]	[5.13560059e+02 7.70089355e+02 2.22742885e-01]	[5.23877686e+02 7.67561096e+02 2.34092772e-01]	[0. 0. 0.]	[4.62215576e+02 9.03618347e+02 7.90295899e-01]	[4.41863159e+02 8.95908020e+02 7.99931169e-01]	[4.72539703e+02 8.72798584e+02 7.22752631e-01]
[439.10266113 303.29129028 0.88337833]	[441.85797119 380.31329346 0.91902894]	[380.28485107 385.31536865 0.85936904]	[377.50994873 503.36523438 0.93015993]	[364.81665039 603.36505127 0.86902976]	[503.4928894 380.0916748 0.90665299]	[523.97198486 493.13049316 0.87132162]	[539.18365479 593.13647461 0.83044094]	[457.09762573 582.80358887 0.70125699]	[416.11047363 582.9152832 0.6901226 ]	[439.25411987 744.53826904 0.83940738]	[4.62303619e+02 8.67700684e+02 8.58201146e-01]	[495.6920166 577.72045898 0.64818305]	[521.30133057 752.20166016 0.78474998]	[5.39269775e+02 8.54803833e+02 2.29873568e-01]	[421.33181763 295.52606201 0.95250428]	[446.88766479 295.41043091 0.89732713]	[408.40280151 300.70947266 0.71474284]	[467.39657593 298.01895142 0.91496849]	[5.36717407e+02 8.72862305e+02 1.37216792e-01]	[5.49539001e+02 8.70173584e+02 1.48863733e-01]	[5.34157288e+02 8.65077209e+02 1.46617815e-01]	[4.59826050e+02 9.03617554e+02 7.91566372e-01]	[4.41863037e+02 8.95890869e+02 8.00314605e-01]	[4.72585571e+02 8.72748779e+02 7.32596338e-01]
[436.68353271 305.7817688 0.87200189]	[441.82501221 382.72167969 0.91920704]	[380.26168823 385.40008545 0.85773963]	[377.49850464 503.42974854 0.91918397]	[364.80578613 603.43640137 0.87932098]	[503.47833252 380.11526489 0.91039044]	[523.99127197 495.63848877 0.87608087]	[539.22698975 590.64318848 0.84141368]	[457.112854 582.80334473 0.70271564]	[416.13287354 582.92126465 0.69501317]	[439.26342773 744.48553467 0.83661151]	[4.62316986e+02 8.67675354e+02 8.55349839e-01]	[498.13000488 577.7144165 0.64651275]	[521.32208252 752.20635986 0.77501929]	[5.41780029e+02 8.52308350e+02 2.09366411e-01]	[421.27532959 295.54443359 0.96044326]	[444.43572998 295.42181396 0.90665984]	[405.87817383 300.74853516 0.67722428]	[464.97238159 298.02270508 0.92150998]	[5.39240845e+02 8.70282410e+02 1.20368332e-01]	[5.52112488e+02 8.67649414e+02 1.22574136e-01]	[5.36706177e+02 8.62524475e+02 1.31460056e-01]	[4.59824890e+02 9.03622864e+02 7.90475786e-01]	[4.41867737e+02 8.95890320e+02 7.94867337e-01]	[4.75077759e+02 8.72713440e+02 7.30991066e-01]
[436.63986206 305.83410645 0.8638773 ]	[441.81130981 382.7381897 0.91812265]	[380.23052979 387.88931274 0.86000103]	[377.48724365 503.41372681 0.91132587]	[364.82504272 603.49078369 0.87593508]	[503.46554565 380.11453247 0.91192544]	[523.99395752 493.08840942 0.87046868]	[539.32208252 593.12512207 0.85268414]	[457.15682983 582.82287598 0.71934509]	[418.54318237 582.95709229 0.71047175]	[439.30377197 744.45739746 0.83316445]	[4.62326385e+02 8.67662048e+02 8.53756309e-01]	[498.17077637 577.74310303 0.6612761 ]	[5.21402283e+02 7.62469360e+02 7.47920990e-01]	[5.08517792e+02 7.44486816e+02 8.39211196e-02]	[421.24447632 295.5894165 0.96378303]	[444.39608765 295.46011353 0.91891456]	[405.84713745 303.25601196 0.68146515]	[464.92266846 298.0871582 0.93102127]	[5.16139954e+02 7.70196838e+02 2.12529287e-01]	[5.23952209e+02 7.67639587e+02 1.91580057e-01]	[0. 0. 0.]	[4.62211060e+02 9.03608093e+02 7.91114151e-01]	[4.41874969e+02 8.95883484e+02 7.94526935e-01]	[4.75090302e+02 8.70323242e+02 7.30522513e-01]
[436.6178894 308.35998535 0.86139381]	[441.8079834 382.76855469 0.9180553 ]	[380.2388916 390.43200684 0.85560387]	[377.54302979 503.44519043 0.90985757]	[364.87005615 605.88067627 0.86962676]	[503.44497681 380.13635254 0.91459692]	[524.00976562 495.61190796 0.86260867]	[541.71337891 593.17803955 0.85510033]	[457.19290161 582.88720703 0.72700548]	[418.57751465 585.42675781 0.71604323]	[441.71783447 746.96716309 0.84880877]	[4.62359680e+02 8.67623962e+02 8.50554943e-01]	[498.22775269 580.26599121 0.67379534]	[521.42303467 767.5625 0.81276184]	[5.11067139e+02 7.31729370e+02 8.72548446e-02]	[421.21304321 295.63824463 0.96834153]	[444.36868286 295.49810791 0.92719746]	[403.37057495 305.79977417 0.68867862]	[464.90835571 298.11141968 0.93227816]	[5.16213501e+02 7.67704712e+02 2.21383989e-01]	[5.24000916e+02 7.65054871e+02 1.87076360e-01]	[0. 0. 0.]	[4.59828400e+02 9.06098022e+02 7.91756868e-01]	[4.41880463e+02 8.95886780e+02 7.93807149e-01]	[4.75146820e+02 8.70263123e+02 7.39131570e-01]
[436.61407471 308.40661621 0.8603999 ]	[441.81298828 382.81533813 0.91352308]	[380.24526978 390.51339722 0.85706186]	[377.5640564 503.48806763 0.90689319]	[369.89953613 605.9342041 0.85350788]	[503.44674683 380.17306519 0.91100383]	[526.39593506 495.63082886 0.86274105]	[541.72991943 593.17919922 0.85397011]	[459.59231567 582.86877441 0.72387445]	[418.58496094 585.40673828 0.71337593]	[441.76254272 744.54541016 0.84191698]	[4.62353638e+02 8.67579956e+02 8.44248235e-01]	[500.65255737 577.78796387 0.67177176]	[521.4074707 767.57067871 0.8368057 ]	[5.16134583e+02 7.29168884e+02 6.94155842e-02]	[421.20404053 297.99328613 0.96893454]	[444.35037231 295.51947021 0.93141615]	[403.33734131 308.34210205 0.73399186]	[464.89776611 298.14538574 0.93370515]	[5.18720093e+02 7.67688171e+02 2.12285116e-01]	[5.26467407e+02 7.65047974e+02 1.70972392e-01]	[0. 0. 0.]	[4.62229919e+02 9.06116516e+02 8.05276811e-01]	[4.44298157e+02 8.95912842e+02 7.96967149e-01]	[4.75125763e+02 8.70219666e+02 7.27870107e-01]
[436.60021973 310.92550659 0.86408669]	[441.82192993 382.8637085 0.90221786]	[380.23864746 393.01760864 0.86039859]	[377.57058716 505.92956543 0.89194578]	[369.95043945 606.03747559 0.837928 ]	[503.4654541 380.21484375 0.90648454]	[526.4128418 495.67779541 0.86737585]	[541.79406738 598.21984863 0.86863273]	[459.60794067 582.93652344 0.73181975]	[418.56268311 585.47644043 0.71112579]	[441.83938599 747.08508301 0.84502029]	[4.62353882e+02 8.67584106e+02 8.42970192e-01]	[500.68136597 580.3192749 0.68189657]	[521.37683105 767.62341309 0.87061954]	[5.05918915e+02 7.29122314e+02 6.81715831e-02]	[421.18966675 298.034729 0.9688924 ]	[444.34411621 295.57119751 0.93427378]	[403.32192993 308.39471436 0.73618239]	[464.91912842 298.17053223 0.92398083]	[5.18763306e+02 7.67618042e+02 1.93706930e-01]	[5.26467285e+02 7.62438660e+02 1.48117632e-01]	[0. 0. 0.]	[4.62259369e+02 9.06096985e+02 8.17175865e-01]	[4.44326508e+02 8.95904175e+02 8.07084918e-01]	[4.75099884e+02 8.70206055e+02 7.30838478e-01]
[436.59109497 313.41000366 0.87131697]	[441.82885742 385.35742188 0.88787395]	[380.24990845 395.51425171 0.87042201]	[377.59109497 508.45407104 0.87971902]	[372.47286987 606.11462402 0.83090901]	[503.47592163 380.26828003 0.89949298]	[526.4541626 498.18844604 0.87127626]	[541.84643555 598.28533936 0.87823558]	[459.6050415 585.39068604 0.7237711 ]	[418.56515503 585.49951172 0.70261681]	[444.32223511 746.9956665 0.83936369]	[4.62340759e+02 8.67634460e+02 8.45515966e-01]	[500.67843628 582.81646729 0.68081558]	[521.34356689 767.56500244 0.87281227]	[5.05881439e+02 7.29127563e+02 9.67567265e-02]	[421.19665527 298.08599854 0.96317965]	[444.33969116 295.6340332 0.93973541]	[403.34643555 310.9052124 0.71983337]	[464.9395752 298.22561646 0.91077006]	[5.18759766e+02 7.67632690e+02 2.33568341e-01]	[5.26420532e+02 7.62491882e+02 2.00913131e-01]	[0. 0. 0.]	[4.62263550e+02 9.03608459e+02 8.03607047e-01]	[4.44304932e+02 8.95887939e+02 7.98783302e-01]	[4.72601837e+02 8.70274353e+02 7.15031147e-01]
[436.61080933 313.49255371 0.88615632]	[441.83496094 387.92660522 0.87520391]	[380.25 395.57879639 0.87928724]	[377.61154175 508.51025391 0.87558556]	[372.47305298 608.53179932 0.82696062]	[503.49020386 380.31781006 0.89032131]	[526.4675293 500.67913818 0.88614178]	[541.85321045 600.81719971 0.89386225]	[459.60900879 585.49743652 0.7225669 ]	[418.57302856 588.03674316 0.6951896 ]	[444.38101196 747.06970215 0.8394478 ]	[4.62355011e+02 8.67702515e+02 8.50046694e-01]	[500.68084717 582.92669678 0.68425649]	[521.29467773 767.55511475 0.85528958]	[5.03351379e+02 7.29180237e+02 1.22993536e-01]	[421.22064209 298.16470337 0.95507073]	[444.35058594 298.04086304 0.9370513 ]	[403.40020752 310.94741821 0.71974969]	[464.97250366 300.63156128 0.89135212]	[5.18666199e+02 7.67643982e+02 2.36925364e-01]	[5.24027466e+02 7.62435974e+02 2.16090783e-01]	[0. 0. 0.]	[4.62242981e+02 9.03585754e+02 8.00899088e-01]	[4.41885620e+02 8.95866028e+02 8.04373622e-01]	[4.75071533e+02 8.72725159e+02 7.12399662e-01]
[436.60986328 313.49261475 0.8859638 ]	[441.83633423 387.92797852 0.87467009]	[380.25018311 395.57891846 0.87919241]	[377.61169434 508.51010132 0.87569928]	[372.47180176 608.54345703 0.82549936]	[503.49249268 380.31863403 0.89020956]	[526.47637939 500.70645142 0.88766581]	[541.85668945 600.81842041 0.89360535]	[459.59790039 585.49829102 0.71932095]	[418.55477905 588.03912354 0.69209361]	[444.37921143 747.06054688 0.83902729]	[4.62355377e+02 8.67694336e+02 8.48242939e-01]	[500.68292236 582.92468262 0.68261427]	[521.28735352 767.54937744 0.85819316]	[5.03349457e+02 7.29182007e+02 1.29218951e-01]	[421.22009277 298.16506958 0.95495027]	[444.34976196 298.04141235 0.93736768]	[403.40158081 310.95046997 0.71834588]	[464.97299194 300.63278198 0.89120644]	[5.18661133e+02 7.67638489e+02 2.42956251e-01]	[5.24017090e+02 7.62432190e+02 2.24289715e-01]	[0. 0. 0.]	[4.62261261e+02 9.03579407e+02 7.99865067e-01]	[4.44300201e+02 8.95862122e+02 7.99232543e-01]	[4.72612305e+02 8.72724731e+02 7.11210549e-01]
[436.6697998 315.92727661 0.90705687]	[441.83908081 390.48025513 0.87620127]	[380.26272583 395.64074707 0.88485658]	[377.62255859 511.02160645 0.87187147]	[372.50799561 608.60046387 0.82294834]	[503.48483276 382.73605347 0.88261712]	[526.47692871 500.77529907 0.89842844]	[541.86077881 603.29406738 0.90954792]	[459.60906982 587.98352051 0.71817803]	[418.55410767 588.08862305 0.68957752]	[444.44335938 747.02581787 0.8224144 ]	[4.62354919e+02 8.67692383e+02 8.40526223e-01]	[500.70455933 585.40625 0.6872282 ]	[521.21777344 767.55377197 0.84241486]	[5.03438721e+02 7.29219482e+02 1.25166148e-01]	[421.27667236 298.22470093 0.9403441 ]	[444.4211731 298.11807251 0.92068142]	[405.86724854 310.90759277 0.7262153 ]	[467.43762207 300.66824341 0.87379575]	[5.18628113e+02 7.67700317e+02 2.51525074e-01]	[5.24014587e+02 7.64969238e+02 2.48809412e-01]	[0. 0. 0.]	[4.62259094e+02 9.03555603e+02 7.95545340e-01]	[4.41889679e+02 8.95843872e+02 7.98802793e-01]	[4.72607605e+02 8.72736694e+02 7.02444553e-01]
[436.66369629 315.97094727 0.91672307]	[441.85684204 392.97747803 0.87562358]	[380.29568481 398.02734375 0.88459003]	[377.6257019 511.0753479 0.8738625]	[372.52365112 611.08239746 0.81720507]	[503.48748779 382.76629639 0.87900043]	[526.46832275 500.80249023 0.89884651]	[541.80987549 603.35845947 0.91045964]	[459.60754395 587.97900391 0.718907 ]	[418.56045532 588.08575439 0.6884023 ]	[446.90310669 747.11560059 0.81979287]	[4.62359833e+02 8.67692261e+02 8.42651188e-01]	[500.68862915 585.40020752 0.68711734]	[521.17712402 767.60388184 0.82747227]	[5.03370911e+02 7.31658020e+02 1.30472392e-01]	[421.27340698 300.63821411 0.93602288]	[444.40679932 298.16226196 0.92152804]	[405.91018677 313.39868164 0.69895905]	[467.4524231 300.70385742 0.86658698]	[5.16202393e+02 7.70034668e+02 2.32452571e-01]	[5.24000000e+02 7.64997986e+02 2.38243327e-01]	[0. 0. 0.]	[4.62291321e+02 9.03568481e+02 8.00832212e-01]	[4.44317780e+02 8.95857483e+02 8.02924216e-01]	[4.72595276e+02 8.72732178e+02 7.05469012e-01]
[439.0664978 316.00384521 0.92501318]	[441.89016724 395.50939941 0.88319385]	[380.33721924 398.09130859 0.88438481]	[377.65164185 513.62347412 0.88088292]	[372.54980469 613.66314697 0.81049663]	[505.87811279 385.30255127 0.85492033]	[526.47613525 503.29324341 0.89692003]	[541.70843506 603.46252441 0.89846563]	[459.60385132 590.54528809 0.70851505]	[418.57836914 593.14190674 0.68349612]	[446.86654663 749.65039062 0.81758374]	[4.62350006e+02 8.70134338e+02 8.55676055e-01]	[500.66976929 585.48760986 0.68242788]	[518.77783203 767.66229248 0.81636506]	[5.03342010e+02 7.31688660e+02 1.20594092e-01]	[421.31564331 300.68423462 0.92570174]	[446.87255859 298.20559692 0.9017446 ]	[408.4755249 313.49267578 0.68909204]	[467.47845459 303.20724487 0.85047966]	[5.16220276e+02 7.70110413e+02 2.22720951e-01]	[5.24024902e+02 7.65036804e+02 2.31090277e-01]	[0. 0. 0.]	[4.62276062e+02 9.03607056e+02 7.99686432e-01]	[4.44312561e+02 8.95885864e+02 8.00298035e-01]	[4.72575623e+02 8.72756165e+02 7.13538468e-01]
[439.07342529 316.0305481 0.9293983 ]	[441.90127563 395.53643799 0.88429439]	[380.35122681 398.10766602 0.88179779]	[377.6557312 516.14849854 0.88921714]	[372.540802 613.71289062 0.8104682 ]	[505.89569092 385.34298706 0.84881127]	[526.45379639 503.3425293 0.90114218]	[539.31378174 603.46075439 0.89521474]	[459.62106323 590.58154297 0.71446872]	[418.5930481 593.17706299 0.68873256]	[444.41799927 749.66137695 0.82457757]	[4.62369568e+02 8.70118835e+02 8.53101254e-01]	[500.68859863 585.52410889 0.68493271]	[518.68151855 767.60510254 0.80072844]	[5.03278137e+02 7.29218994e+02 1.32691562e-01]	[421.32559204 300.70379639 0.91942114]	[446.89099121 298.23153687 0.89561176]	[410.9597168 313.47766113 0.66257435]	[469.96411133 303.2399292 0.84287632]	[5.16129089e+02 7.70133362e+02 2.33489662e-01]	[5.23996826e+02 7.65052490e+02 2.62341172e-01]	[0. 0. 0.]	[4.62283600e+02 9.03615845e+02 8.06915224e-01]	[4.44331787e+02 8.95887634e+02 8.08019698e-01]	[4.75071259e+02 8.72721313e+02 7.18248665e-01]
[439.0880127 316.0428772 0.93196243]	[441.92025757 395.55328369 0.88184881]	[382.73806763 398.11434937 0.88101351]	[377.68338013 516.20703125 0.89976144]	[372.52786255 616.22473145 0.81175047]	[505.92227173 385.35678101 0.84346998]	[526.44488525 503.3453064 0.90090173]	[539.17614746 603.4720459 0.87323427]	[459.59356689 593.10784912 0.70760894]	[418.59432983 595.69714355 0.69071746]	[444.39944458 752.19287109 0.80545211]	[4.62368256e+02 8.70132141e+02 8.53816867e-01]	[498.25817871 588.03289795 0.67560029]	[516.17602539 767.63531494 0.79054046]	[5.00705933e+02 7.31684448e+02 1.23377368e-01]	[421.340271 300.72021484 0.91352457]	[446.91845703 298.2477417 0.88884294]	[410.97491455 313.48098755 0.65597218]	[470.00738525 303.26864624 0.836128 ]	[5.11078552e+02 7.70195251e+02 2.19625741e-01]	[5.23948364e+02 7.67571228e+02 2.49457359e-01]	[0. 0. 0.]	[4.62275696e+02 9.03617065e+02 8.02929759e-01]	[4.44328125e+02 8.95891479e+02 8.04385722e-01]	[4.75079803e+02 8.72729126e+02 7.15663433e-01]
[439.10977173 316.05929565 0.94064659]	[444.29327393 395.56536865 0.88842756]	[382.77032471 398.10772705 0.87547868]	[377.70346069 516.18920898 0.90298992]	[372.50015259 616.22509766 0.81179726]	[505.93994141 385.34152222 0.84622443]	[526.4430542 503.42428589 0.8888967 ]	[536.74597168 605.89068604 0.86741567]	[457.22283936 590.6071167 0.7031455 ]	[418.57012939 593.17608643 0.68707514]	[444.37878418 752.17791748 0.80301386]	[4.62361389e+02 8.70139343e+02 8.52427483e-01]	[498.25476074 588.01373291 0.67262131]	[5.13603088e+02 7.67672668e+02 7.63853431e-01]	[5.00759003e+02 7.31690674e+02 1.15366176e-01]	[421.34564209 300.73007202 0.91799283]	[446.95474243 298.25131226 0.88998961]	[410.97271729 313.51156616 0.65028763]	[470.0322876 303.28125 0.83205104]	[5.11056396e+02 7.70243042e+02 2.21205786e-01]	[5.24010193e+02 7.67582947e+02 2.53600210e-01]	[0. 0. 0.]	[4.62281647e+02 9.03628296e+02 7.98343301e-01]	[4.44327911e+02 8.95905273e+02 7.99026668e-01]	[4.75081604e+02 8.72745239e+02 7.08895504e-01]
[439.11849976 316.03851318 0.93714118]	[444.32080078 395.56668091 0.8868171 ]	[382.79663086 398.10296631 0.87934971]	[377.71655273 516.20330811 0.90433604]	[372.48245239 616.18939209 0.80846256]	[505.95834351 385.3586731 0.84269661]	[526.44567871 503.40441895 0.89138079]	[536.71868896 605.88085938 0.86547965]	[457.21676636 590.60894775 0.70202571]	[418.57772827 593.18310547 0.68706644]	[446.88214111 752.20800781 0.79285294]	[4.62362305e+02 8.70181763e+02 8.60794067e-01]	[498.22680664 587.99993896 0.67418283]	[511.02856445 770.08862305 0.77229148]	[4.95655945e+02 7.26634766e+02 1.49032742e-01]	[421.36746216 300.69293213 0.91503137]	[449.43255615 298.24395752 0.88481671]	[411.01617432 313.47964478 0.65316349]	[472.52764893 303.2918396 0.83369946]	[5.08497559e+02 7.70245850e+02 2.25500554e-01]	[5.23959167e+02 7.67590393e+02 2.57608593e-01]	[0. 0. 0.]	[4.62257019e+02 9.06118774e+02 7.97891915e-01]	[4.44315704e+02 8.95940186e+02 7.93636203e-01]	[4.72603241e+02 8.72786499e+02 7.14219511e-01]
[439.12457275 316.02416992 0.93742955]	[444.34411621 395.53723145 0.87698883]	[382.82128906 398.07159424 0.87379014]	[377.71820068 516.16168213 0.89985001]	[372.49740601 613.67767334 0.81189376]	[505.97399902 385.32550049 0.84217221]	[526.44616699 503.35702515 0.89673072]	[536.69073486 605.87939453 0.86313504]	[457.21951294 590.58703613 0.69776702]	[418.57388306 593.16381836 0.6808784 ]	[444.40588379 752.22515869 0.79219615]	[4.62349518e+02 8.70189514e+02 8.58402371e-01]	[498.23690796 585.53765869 0.6699034 ]	[508.50631714 770.07086182 0.77724695]	[4.95646545e+02 7.29126160e+02 1.39202505e-01]	[421.38937378 300.65899658 0.91820437]	[449.45355225 298.230896 0.88513666]	[413.50823975 313.43054199 0.62914461]	[472.54467773 303.26400757 0.8388561 ]	[5.08442322e+02 7.70258118e+02 2.13315964e-01]	[5.23949951e+02 7.67607605e+02 2.49767840e-01]	[0. 0. 0.]	[4.62242920e+02 9.06134033e+02 7.97798693e-01]	[4.41898956e+02 8.95949707e+02 7.92059064e-01]	[4.72591278e+02 8.72794006e+02 7.06285894e-01]
[439.15319824 315.98846436 0.93436682]	[444.36752319 393.07727051 0.86169291]	[382.81393433 398.03277588 0.86763376]	[377.72167969 513.65325928 0.89113212]	[372.49694824 611.1272583 0.81558549]	[506.00119019 385.30941772 0.83650863]	[526.44128418 503.3006897 0.90751863]	[536.71136475 603.48791504 0.86305845]	[457.20193481 588.06555176 0.7045449 ]	[418.5798645 590.62561035 0.68394762]	[446.90939331 749.70404053 0.78963107]	[4.62339905e+02 8.70213013e+02 8.56695771e-01]	[498.20220947 585.48126221 0.67315638]	[508.4510498 767.67584229 0.78488356]	[4.98221558e+02 7.29172180e+02 1.18383467e-01]	[423.78765869 300.62060547 0.91310406]	[449.48553467 298.19995117 0.88490117]	[413.55548096 310.98083496 0.66813338]	[472.57052612 303.23260498 0.84649235]	[5.05984131e+02 7.70213806e+02 2.17829227e-01]	[5.23894165e+02 7.67584595e+02 2.56044060e-01]	[0. 0. 0.]	[4.62223175e+02 9.06137634e+02 7.96446323e-01]	[4.41875641e+02 8.95948486e+02 7.95328915e-01]	[4.72566711e+02 8.72829590e+02 6.98798299e-01]
[439.1776123 315.94812012 0.93119961]	[444.41113281 392.97564697 0.84411216]	[382.85092163 395.6098938 0.85555196]	[377.73095703 511.0864563 0.89193875]	[372.50527954 608.62384033 0.82557642]	[508.44674683 382.82949829 0.84500903]	[526.43896484 503.25637817 0.90383893]	[536.72210693 603.43859863 0.86514425]	[457.1907959 587.99945068 0.70865464]	[418.57391357 588.0770874 0.6916182 ]	[446.87872314 749.5625 0.80114335]	[4.62349579e+02 8.70186951e+02 8.65951717e-01]	[498.18127441 585.43609619 0.67532682]	[505.9982605 767.61907959 0.81951606]	[4.98149261e+02 7.29040100e+02 1.48071304e-01]	[423.84753418 298.2199707 0.9153043 ]	[449.51712036 298.16174316 0.88449204]	[416.02862549 308.41036987 0.66805065]	[475.06002808 300.72305298 0.86869991]	[5.05905731e+02 7.70141968e+02 2.12043166e-01]	[5.23852844e+02 7.67517212e+02 2.52319098e-01]	[0. 0. 0.]	[4.62210236e+02 9.06131897e+02 7.95109749e-01]	[4.41867249e+02 8.95942749e+02 7.96625614e-01]	[4.72569977e+02 8.72807495e+02 7.17832685e-01]
[439.24206543 313.51062012 0.92206693]	[444.41967773 387.9536438 0.83732551]	[382.85037231 395.5295105 0.84341288]	[377.73339844 511.0199585 0.89025301]	[372.47277832 606.11242676 0.83838218]	[508.47286987 382.75149536 0.85630989]	[526.44317627 500.80319214 0.90289783]	[539.17547607 603.33734131 0.86459279]	[457.18475342 585.50335693 0.71378535]	[418.56558228 588.00622559 0.69697469]	[444.44869995 749.56976318 0.81410486]	[4.62370056e+02 8.70176025e+02 8.69153380e-01]	[498.19082642 582.9407959 0.67934012]	[505.9671936 767.57757568 0.80540633]	[4.98154388e+02 7.23941284e+02 8.89625996e-02]	[423.89889526 298.15499878 0.91440445]	[452.04745483 298.07556152 0.89212054]	[413.58938599 308.34802246 0.71430629]	[475.09683228 300.64260864 0.88882613]	[5.06065948e+02 7.70128113e+02 1.69508383e-01]	[5.23970581e+02 7.65085876e+02 2.13951960e-01]	[0. 0. 0.]	[4.62227081e+02 9.06141479e+02 7.98724651e-01]	[4.41891022e+02 8.95949829e+02 7.94396222e-01]	[4.72596680e+02 8.72789185e+02 7.23146617e-01]
[439.26300049 310.96362305 0.9069007 ]	[444.44586182 385.31518555 0.84783453]	[382.86853027 390.50735474 0.81566107]	[377.74917603 505.96313477 0.90407151]	[372.48312378 605.97625732 0.86068738]	[508.49978638 380.28353882 0.8611834 ]	[526.43658447 500.67266846 0.89273363]	[539.20513916 600.77337646 0.84731907]	[457.17919922 585.40234375 0.72007066]	[418.57095337 585.47650146 0.7040928 ]	[444.30731201 747.03271484 0.82795376]	[4.62370483e+02 8.70119385e+02 8.58360469e-01]	[498.175354 582.8692627 0.67259121]	[506.00189209 765.06860352 0.77471739]	[4.98200684e+02 7.23899597e+02 7.80185312e-02]	[423.88235474 298.06442261 0.92089814]	[452.05187988 295.62033081 0.89409113]	[413.56002808 308.34829712 0.66539478]	[475.12216187 298.20907593 0.90279794]	[5.06046265e+02 7.67651672e+02 1.75481483e-01]	[5.23945557e+02 7.64947144e+02 2.12404221e-01]	[0. 0. 0.]	[4.62222504e+02 9.06140564e+02 7.98864186e-01]	[4.41880096e+02 8.95941162e+02 7.98205793e-01]	[4.72612518e+02 8.72734314e+02 7.24218309e-01]
[439.26638794 308.33361816 0.89111686]	[446.86877441 382.74307251 0.86763847]	[382.87057495 387.87240601 0.81052172]	[377.71923828 503.3505249 0.9149161 ]	[372.48986816 603.45062256 0.8626923 ]	[508.52328491 380.15765381 0.86476505]	[526.44024658 498.13183594 0.86221921]	[539.20721436 595.70031738 0.83240628]	[457.17364502 582.90856934 0.71960318]	[418.56738281 585.39709473 0.69975281]	[441.88922119 744.50073242 0.82473201]	[4.62355042e+02 8.70114136e+02 8.54179382e-01]	[498.17443848 582.79785156 0.66722596]	[505.99676514 764.96929932 0.77042884]	[4.90510834e+02 7.18818054e+02 6.06535934e-02]	[423.88995361 295.59915161 0.91050518]	[452.0480957 295.49090576 0.8921901 ]	[413.5763855 303.21206665 0.6381228 ]	[475.12689209 298.0607605 0.90540713]	[5.06013062e+02 7.67492615e+02 1.46246389e-01]	[5.23940308e+02 7.59946838e+02 1.81495547e-01]	[0. 0. 0.]	[4.62222687e+02 9.06125122e+02 7.92246938e-01]	[4.41879547e+02 8.95932373e+02 7.91764438e-01]	[4.72590424e+02 8.72743896e+02 7.22919166e-01]
[439.27047729 303.21755981 0.90094608]	[446.87387085 380.2505188 0.88559496]	[382.87463379 382.8503418 0.82524234]	[377.70736694 503.27163696 0.93691796]	[372.5022583 603.33380127 0.85823202]	[508.54534912 377.67572021 0.85573399]	[526.45251465 493.11257935 0.84856117]	[539.19390869 593.17236328 0.82991052]	[457.18728638 582.81298828 0.71132421]	[418.56863403 582.88201904 0.69631314]	[441.82958984 744.44683838 0.82120216]	[4.62341400e+02 8.70110168e+02 8.54570866e-01]	[498.19204712 580.26727295 0.65931171]	[5.05992279e+02 7.62424255e+02 7.50627160e-01]	[0. 0. 0.]	[423.90631104 295.43399048 0.89180446]	[452.03842163 292.9864502 0.87429744]	[413.60272217 298.21237183 0.68175459]	[475.15298462 295.57852173 0.91187388]	[0. 0. 0.]	[0. 0. 0.]	[0. 0. 0.]	[4.59810272e+02 9.06099487e+02 7.87728369e-01]	[4.41858246e+02 8.95898926e+02 7.96389163e-01]	[4.72587128e+02 8.72757568e+02 7.26052999e-01]
[439.27514648 300.66290283 0.92474759]	[446.87527466 380.11978149 0.8885448 ]	[382.86755371 380.33456421 0.84920561]	[377.70263672 500.88214111 0.93562222]	[372.54876709 600.88604736 0.85173982]	[508.54116821 377.53405762 0.83714128]	[526.44158936 488.01913452 0.8451938 ]	[539.18713379 588.10668945 0.84408206]	[459.59140015 580.29223633 0.7108658 ]	[418.60281372 582.79974365 0.69868171]	[441.82290649 739.37457275 0.82014173]	[4.62337158e+02 8.70114319e+02 8.54126215e-01]	[498.24807739 577.71405029 0.66287988]	[505.96310425 757.37359619 0.76237291]	[4.90550964e+02 7.13752869e+02 5.70108555e-02]	[423.87991333 292.95263672 0.88208026]	[452.04037476 290.4236145 0.85823494]	[413.59783936 298.1144104 0.70648485]	[477.62536621 295.42453003 0.90695632]	[5.05937866e+02 7.59900940e+02 1.53424501e-01]	[5.23865112e+02 7.54779907e+02 1.91619962e-01]	[0. 0. 0.]	[4.59791931e+02 9.06102539e+02 7.83090830e-01]	[4.41839203e+02 8.95902100e+02 7.95512259e-01]	[4.72579376e+02 8.72777283e+02 7.25958347e-01]
[439.2557373 298.16079712 0.94477224]	[446.89041138 377.63571167 0.89026564]	[385.30953979 380.18164062 0.86134368]	[377.69995117 500.65222168 0.9116472 ]	[374.99182129 598.31738281 0.83104831]	[508.50299072 375.01248169 0.82290417]	[526.4364624 485.4899292 0.85864389]	[539.17437744 587.96929932 0.85939425]	[459.60845947 577.74951172 0.70274377]	[418.61056519 580.27246094 0.69147241]	[441.80563354 736.79962158 0.8194977 ]	[4.62316254e+02 8.70113037e+02 8.57275367e-01]	[498.25973511 575.15649414 0.65686095]	[505.95114136 754.75366211 0.77101403]	[4.95668793e+02 7.18833618e+02 6.57881275e-02]	[423.88311768 290.37548828 0.85916209]	[452.03585815 287.78964233 0.84858352]	[416.04788208 295.62838745 0.67322856]	[477.62960815 292.87469482 0.87848425]	[5.03500427e+02 7.54750854e+02 1.72253087e-01]	[5.23821228e+02 7.52221252e+02 2.04465091e-01]	[0. 0. 0.]	[4.59804932e+02 9.03631592e+02 7.82347202e-01]	[4.41840820e+02 8.95897095e+02 7.94681251e-01]	[4.72552856e+02 8.72784485e+02 7.22025216e-01]
[439.19836426 295.60754395 0.94135821]	[446.87069702 377.50747681 0.88161296]	[385.29537964 377.68188477 0.8651616 ]	[377.67724609 495.62490845 0.8837741 ]	[375.03738403 593.14764404 0.82101959]	[508.45294189 372.46099854 0.81895882]	[526.45568848 482.89807129 0.88516903]	[539.175354 585.50317383 0.8680892 ]	[459.6078186 575.16845703 0.69617206]	[418.59768677 577.71331787 0.67695349]	[441.77554321 734.26831055 0.82359803]	[4.62316071e+02 8.70101868e+02 8.56888890e-01]	[498.25894165 570.09960938 0.65624553]	[505.96051025 749.70013428 0.79838169]	[4.95629303e+02 7.16341797e+02 5.58511056e-02]	[423.8374939 282.69302368 0.87024856]	[452.04025269 280.20880127 0.86117715]	[416.02655029 295.46487427 0.62254322]	[477.61581421 287.8883667 0.85892135]	[5.03480835e+02 7.52166504e+02 1.66493833e-01]	[5.23835510e+02 7.49680847e+02 1.86855868e-01]	[0. 0. 0.]	[4.59792297e+02 9.06105530e+02 7.85841346e-01]	[4.41838196e+02 8.95902283e+02 7.95607805e-01]	[4.72559174e+02 8.72768982e+02 7.22413898e-01]
[439.18643188 295.48919678 0.93626118]	[444.41326904 375.03778076 0.86334521]	[382.85800171 377.58172607 0.86262453]	[377.68572998 493.09954834 0.88366485]	[375.04281616 588.02801514 0.84855193]	[506.0118103 367.33288574 0.8215453 ]	[526.4855957 482.82125854 0.89563072]	[539.16345215 585.37145996 0.87208426]	[459.62841797 570.07440186 0.70422024]	[418.60946655 572.63256836 0.67834896]	[441.74411011 731.69921875 0.82839054]	[4.62310974e+02 8.67665955e+02 8.53130281e-01]	[500.65466309 567.49975586 0.67296106]	[505.9810791 749.57171631 0.81548214]	[4.95677612e+02 7.18882812e+02 6.02198020e-02]	[423.83657837 280.13842773 0.89888382]	[452.02966309 277.71841431 0.87729555]	[416.02423096 292.94909668 0.6123119 ]	[475.16879272 285.24755859 0.85581177]	[5.03494385e+02 7.49759094e+02 1.86009914e-01]	[5.23793030e+02 7.49596985e+02 2.05288589e-01]	[0. 0. 0.]	[4.59778473e+02 9.03627563e+02 7.81045258e-01]	[4.41818848e+02 8.95878418e+02 7.96165347e-01]	[4.72559448e+02 8.72742371e+02 7.31137156e-01]
[439.20895386 295.39111328 0.9230597 ]	[444.44186401 369.96099854 0.82844919]	[382.87322998 375.08044434 0.83869296]	[377.73321533 488.00149536 0.88750821]	[375.06027222 585.49859619 0.88363683]	[508.44024658 362.28436279 0.8418901 ]	[526.47631836 480.3296814 0.8994844 ]	[539.20574951 582.78564453 0.87005019]	[459.62948608 567.487854 0.71860498]	[418.62097168 570.02191162 0.68933445]	[441.71035767 729.2041626 0.8402288 ]	[4.62294006e+02 8.67703125e+02 8.60844970e-01]	[500.64941406 564.92169189 0.68450135]	[508.44610596 747.07165527 0.79759079]	[5.00740448e+02 7.13774048e+02 8.23973268e-02]	[423.86306763 277.66381836 0.91538966]	[452.04949951 277.59686279 0.88897395]	[416.01260376 290.36630249 0.64313787]	[477.60693359 280.20593262 0.88698983]	[5.05877441e+02 7.49737488e+02 2.22132489e-01]	[5.23769287e+02 7.47179626e+02 2.51545966e-01]	[0. 0. 0.]	[4.59740906e+02 9.06093689e+02 7.73000181e-01]	[4.41796387e+02 8.95888428e+02 7.90553629e-01]	[4.72545898e+02 8.72779785e+02 7.35937178e-01]
[439.23721313 290.44805908 0.9055196 ]	[446.86721802 364.82034302 0.83792806]	[385.29483032 372.51141357 0.81982815]	[377.75558472 485.36175537 0.90349013]	[375.06982422 585.34967041 0.89223462]	[508.47116089 359.75759888 0.8619433 ]	[526.47753906 480.20108032 0.89254892]	[539.22766113 577.76983643 0.85085702]	[459.63818359 564.89880371 0.73519605]	[418.65664673 564.98760986 0.71188623]	[441.67935181 729.1652832 0.84537977]	[4.62275879e+02 8.67698608e+02 8.59910607e-01]	[498.26629639 562.34991455 0.68562645]	[508.54223633 744.46185303 0.75835484]	[5.00840820e+02 7.13778625e+02 8.60987902e-02]	[423.84063721 277.55029297 0.93056959]	[452.01876831 275.10290527 0.89138359]	[413.56225586 287.87442017 0.64207387]	[475.12219238 277.70956421 0.89571881]	[5.05923492e+02 7.49701233e+02 2.47102574e-01]	[5.23768860e+02 7.47150146e+02 2.78994739e-01]	[0. 0. 0.]	[4.59748596e+02 9.03618652e+02 7.60822892e-01]	[4.41787994e+02 8.95887878e+02 7.78550506e-01]	[4.70048157e+02 8.72784058e+02 7.37850130e-01]
[439.20535278 285.24624634 0.89186668]	[446.86849976 362.20306396 0.87092251]	[385.31945801 367.39334106 0.80635935]	[377.71447754 482.78588867 0.92209625]	[375.0774231 582.85949707 0.88974887]	[508.47558594 359.58261108 0.8683117 ]	[526.45263672 475.11373901 0.85188615]	[539.21038818 572.6472168 0.83464265]	[459.63613892 562.41131592 0.73754311]	[418.65802002 564.93048096 0.71760964]	[441.68502808 729.09881592 0.85211176]	[4.62272064e+02 8.67676086e+02 8.54227901e-01]	[498.26870728 562.28234863 0.68033081]	[508.53311157 741.95288086 0.75880539]	[5.00806152e+02 7.16325806e+02 6.66397214e-02]	[423.82653809 275.02297974 0.92004043]	[449.48855591 274.91973877 0.88659799]	[413.57556152 280.22335815 0.61203355]	[475.07440186 277.51504517 0.90649986]	[5.08434937e+02 7.49576904e+02 2.07056642e-01]	[5.23832031e+02 7.47030640e+02 2.47894853e-01]	[0. 0. 0.]	[4.59748047e+02 9.03595337e+02 7.51190126e-01]	[4.41786591e+02 8.95867493e+02 7.73097575e-01]	[4.70032928e+02 8.72766479e+02 7.35259116e-01]
[439.23184204 280.20715332 0.90787035]	[446.8795166 359.69244385 0.88882643]	[385.29702759 362.32095337 0.82733333]	[377.7204895 480.3303833 0.93585622]	[375.07785034 582.74395752 0.87516928]	[508.53131104 357.0916748 0.85229838]	[526.45245361 470.04879761 0.84376502]	[539.19085693 570.03375244 0.84176409]	[459.65597534 562.29486084 0.72716016]	[418.67660522 562.38604736 0.71241939]	[441.68231201 726.55377197 0.8429637 ]	[4.62267242e+02 8.67663208e+02 8.49697649e-01]	[500.65673828 559.73455811 0.66855001]	[511.04226685 734.26019287 0.74074519]	[5.03418518e+02 7.23960754e+02 9.94295925e-02]	[423.82958984 274.86859131 0.90168786]	[451.99029541 272.39239502 0.86232531]	[413.55841064 277.68939209 0.67549688]	[475.12936401 275.02020264 0.90935618]	[5.13570312e+02 7.49577332e+02 2.49583423e-01]	[5.23907166e+02 7.46981689e+02 2.99930364e-01]	[0. 0. 0.]	[4.59739441e+02 9.03604553e+02 7.45346785e-01]	[4.41777924e+02 8.95869995e+02 7.63405621e-01]	[4.70035400e+02 8.72753723e+02 7.33039439e-01]
[439.2401123 277.73013306 0.92805642]	[446.90719604 359.56524658 0.88782638]	[385.31738281 359.78479004 0.85248125]	[377.73400879 480.1963501 0.92884243]	[375.12567139 580.24780273 0.86151409]	[508.52154541 356.96905518 0.83650553]	[526.44091797 467.43182373 0.85407221]	[539.17456055 567.49255371 0.85393775]	[459.63522339 559.73846436 0.71432269]	[418.66375732 559.81829834 0.70112079]	[441.71508789 726.44805908 0.83521986]	[4.62279816e+02 8.65132690e+02 8.33937109e-01]	[498.26983643 554.68225098 0.66065955]	[511.08822632 729.16168213 0.77322143]	[5.18760986e+02 7.44480530e+02 6.92973435e-02]	[423.8536377 272.35717773 0.87744373]	[452.009552 269.84313965 0.85395908]	[413.58618164 277.49133301 0.68729991]	[475.17105103 272.49972534 0.89221478]	[5.21186401e+02 7.49755615e+02 1.78219050e-01]	[5.29007568e+02 7.47142151e+02 1.86758056e-01]	[5.21239380e+02 7.47087097e+02 8.51149857e-02]	[4.59770599e+02 9.03559387e+02 7.45105922e-01]	[4.41803223e+02 8.93446655e+02 7.60217905e-01]	[4.72531342e+02 8.70308777e+02 7.31405020e-01]
[439.27545166 277.55056763 0.95262259]	[446.92608643 357.09884644 0.88741326]	[385.3515625 359.64431763 0.86369807]	[377.74707031 477.62713623 0.9054116 ]	[377.5144043 575.15606689 0.84834176]	[508.51513672 354.45950317 0.82122904]	[526.47131348 464.87399292 0.87115687]	[536.74542236 565.00970459 0.86177957]	[459.62475586 552.10375977 0.70437878]	[418.64950562 554.6595459 0.68830961]	[441.74301147 724.03106689 0.8389228 ]	[4.62294952e+02 8.67585693e+02 8.34181190e-01]	[498.26885986 549.51263428 0.66362357]	[511.07702637 726.63592529 0.77469599]	[5.18747070e+02 7.36786865e+02 1.60611346e-01]	[423.86859131 267.32440186 0.86065412]	[452.05841064 262.22149658 0.85233337]	[416.06484985 275.11459351 0.72424698]	[477.61190796 269.9057312 0.87229109]	[5.21289246e+02 7.52222229e+02 3.03230822e-01]	[5.29016968e+02 7.47159851e+02 3.30175579e-01]	[5.21225830e+02 7.41920410e+02 1.54327109e-01]	[4.59768646e+02 9.03555908e+02 7.43327737e-01]	[4.41806885e+02 8.93445862e+02 7.60421038e-01]	[4.72554352e+02 8.72699463e+02 7.30493009e-01]
[439.23739624 275.07556152 0.94895113]	[446.94638062 356.98562622 0.87868279]	[385.37680054 357.15505981 0.86514235]	[380.11419678 472.59991455 0.89864826]	[377.55578613 570.02972412 0.86399478]	[508.53497314 351.93551636 0.80969083]	[526.50891113 462.39059448 0.88969469]	[539.16113281 564.90039062 0.86110288]	[459.64981079 549.57336426 0.70527959]	[418.66564941 552.11480713 0.69020635]	[441.77987671 721.37097168 0.80753613]	[4.62279755e+02 8.65080505e+02 8.28887105e-01]	[500.67608643 546.98846436 0.66549808]	[508.52786255 723.95574951 0.7248165 ]	[5.16168762e+02 7.26539734e+02 4.14964586e-01]	[423.87634277 262.16244507 0.86958474]	[454.55389404 259.65420532 0.87547672]	[416.07406616 274.95748901 0.6618067 ]	[477.63882446 267.36502075 0.86717629]	[5.21275146e+02 7.57315247e+02 5.63668609e-01]	[5.26484436e+02 7.49602539e+02 6.08926535e-01]	[5.05892609e+02 7.16276428e+02 3.27329099e-01]	[4.59780670e+02 9.03542725e+02 7.45917559e-01]	[4.41817139e+02 8.93437012e+02 7.68803954e-01]	[4.70047516e+02 8.70276062e+02 7.20549822e-01]
[439.28143311 274.98242188 0.94647801]	[446.95315552 354.48773193 0.84832448]	[387.86334229 357.02133179 0.8402971 ]	[380.1416626 469.96600342 0.89181358]	[377.58273315 565.03344727 0.89986062]	[508.53756714 344.33847046 0.81852764]	[526.53887939 462.22561646 0.88482189]	[539.19848633 562.26525879 0.86904168]	[459.69262695 546.94775391 0.72570121]	[418.70236206 547.0012207 0.71323991]	[441.82568359 721.36578369 0.80524909]	[4.62285706e+02 8.65141785e+02 8.41284633e-01]	[500.70602417 544.38311768 0.70419168]	[508.47647095 718.83898926 0.73837376]	[5.18704956e+02 7.26492188e+02 5.44766128e-01]	[426.36184692 259.60986328 0.88298696]	[454.61743164 257.18209839 0.89579803]	[416.0980835 272.44805908 0.71482855]	[477.64657593 264.74954224 0.87193865]	[5.21236694e+02 7.62455261e+02 6.38451099e-01]	[5.26484863e+02 7.49724548e+02 6.43517137e-01]	[5.11032806e+02 7.11228638e+02 4.15706336e-01]	[4.59786957e+02 9.03570190e+02 7.60647178e-01]	[4.41831207e+02 8.95844055e+02 7.76205599e-01]	[4.70027588e+02 8.70297974e+02 7.25143433e-01]
[441.6734314 274.88375854 0.9379881 ]	[449.4609375 349.43841553 0.82262647]	[387.88174438 354.5255127 0.82128692]	[380.15530396 467.40640259 0.88657373]	[377.55099487 564.87811279 0.91855907]	[511.03189087 341.74020386 0.83416462]	[526.52923584 459.70150757 0.88796282]	[539.22930908 557.16430664 0.84732413]	[459.7013855 544.36499023 0.7349267 ]	[418.70855713 544.45300293 0.72473615]	[441.82943726 713.75396729 0.80562913]	[4.62263947e+02 8.67616455e+02 8.44488919e-01]	[500.70932007 541.80926514 0.70068592]	[508.54891968 713.74554443 0.7421751 ]	[5.18727112e+02 7.26536072e+02 5.95083117e-01]	[428.91571045 257.13421631 0.89672863]	[457.08691406 257.07315063 0.92100334]	[416.12289429 267.35708618 0.72494006]	[477.69052124 259.70669556 0.89813155]	[5.21170898e+02 7.65071167e+02 6.84096456e-01]	[5.26502869e+02 7.54757385e+02 6.38910830e-01]	[5.11055603e+02 7.16262573e+02 4.30262804e-01]	[4.59772186e+02 9.03561584e+02 7.54435241e-01]	[4.41821350e+02 8.95847473e+02 7.67530501e-01]	[4.69979614e+02 8.72721313e+02 7.18954206e-01]
[441.73526001 272.35324097 0.91724861]	[449.45495605 344.29263306 0.83274275]	[385.39996338 351.94827271 0.80597436]	[380.15341187 462.42529297 0.90524369]	[377.50482178 562.38244629 0.90522206]	[511.09432983 339.23788452 0.8517915 ]	[526.52874756 457.19439697 0.86234921]	[539.26464844 552.07598877 0.85232276]	[459.69683838 541.84350586 0.74289286]	[418.70877075 544.39569092 0.7336669 ]	[441.85437012 708.71026611 0.82124984]	[4.62249359e+02 8.67619568e+02 8.43234360e-01]	[500.69674683 539.25592041 0.69237763]	[511.02478027 708.67724609 0.74111211]	[5.18679626e+02 7.26526733e+02 6.60597324e-01]	[428.97155762 256.99813843 0.90935218]	[457.15853882 254.58737183 0.94084191]	[416.12689209 264.78570557 0.75792533]	[477.72271729 257.21060181 0.92320102]	[5.18736389e+02 7.65071045e+02 7.21001506e-01]	[5.26493469e+02 7.54784241e+02 6.75186872e-01]	[5.08496124e+02 7.18820068e+02 4.77538973e-01]	[4.59783173e+02 9.01063782e+02 7.43849456e-01]	[4.41824554e+02 8.93454041e+02 7.59538829e-01]	[4.67489868e+02 8.72727478e+02 7.17241824e-01]
[441.73956299 267.27001953 0.89409268]	[449.47250366 341.75927734 0.8519308 ]	[387.87518311 346.9029541 0.79793525]	[380.15811157 462.3052063 0.91712254]	[377.51235962 562.24090576 0.88881648]	[511.07449341 339.13433838 0.85790509]	[528.97399902 454.62194824 0.82847822]	[539.31048584 547.06268311 0.86363649]	[459.77264404 541.75006104 0.74524552]	[418.76327515 541.88696289 0.74395013]	[441.84906006 708.57647705 0.8288247 ]	[4.62257324e+02 8.65139832e+02 8.34220409e-01]	[500.76898193 536.70153809 0.69686377]	[511.05828857 708.49969482 0.7528801 ]	[5.18680908e+02 7.26451904e+02 6.99350238e-01]	[428.99307251 254.50276184 0.90116489]	[457.15206909 254.43551636 0.92926228]	[416.14352417 262.18460083 0.75671822]	[477.73522949 257.12210083 0.9346658 ]	[5.18695740e+02 7.64980530e+02 7.50064254e-01]	[5.26448181e+02 7.52277588e+02 7.24961102e-01]	[5.11035156e+02 7.16318481e+02 5.17256856e-01]	[4.59726807e+02 9.01057007e+02 7.41548479e-01]	[4.41789093e+02 8.93434875e+02 7.59980023e-01]	[4.69987061e+02 8.72708130e+02 7.12654352e-01]
[441.75396729 262.23947144 0.89810979]	[449.49853516 339.28771973 0.8649013 ]	[387.9225769 344.31259155 0.80385321]	[380.13192749 459.80004883 0.92096853]	[377.51342773 559.72961426 0.87479126]	[513.57653809 336.69995117 0.85410666]	[529.03271484 452.07043457 0.81360012]	[541.68249512 547.02563477 0.87724853]	[459.77151489 536.73156738 0.72911853]	[418.76367188 541.78479004 0.7324605 ]	[441.87802124 706.03057861 0.82226384]	[4.62259460e+02 8.62553406e+02 8.13068390e-01]	[500.769104 531.58374023 0.68800181]	[511.07284546 705.92486572 0.74585527]	[5.18676331e+02 7.23975830e+02 7.20220625e-01]	[431.4614563 254.41262817 0.88820112]	[457.14657593 254.33717346 0.91529214]	[416.13485718 259.60043335 0.76980513]	[480.12051392 256.98486328 0.94075686]	[5.18666931e+02 7.62446411e+02 7.46733785e-01]	[5.26446655e+02 7.52188110e+02 7.50877261e-01]	[5.11059113e+02 7.13773865e+02 5.51660359e-01]	[4.59738922e+02 9.01013245e+02 7.33538508e-01]	[4.41795776e+02 8.93397705e+02 7.52640724e-01]	[4.69977081e+02 8.70261108e+02 6.91519022e-01]
[441.80856323 259.72003174 0.90408093]	[449.52233887 339.23223877 0.87275785]	[387.94342041 341.8260498 0.80845308]	[380.11325073 459.74865723 0.9176656 ]	[377.52865601 557.21234131 0.8661592 ]	[513.59381104 336.64819336 0.85496134]	[531.52838135 452.04162598 0.80227375]	[541.69836426 546.98944092 0.88256401]	[459.74923706 536.71295166 0.7213403 ]	[418.75021362 541.76513672 0.72048712]	[444.31851196 703.4609375 0.79078579]	[4.62266296e+02 8.62531006e+02 8.10436428e-01]	[500.7477417 531.55963135 0.68473423]	[513.56628418 703.46289062 0.72321397]	[5.18650391e+02 7.23905090e+02 7.04991937e-01]	[431.52929688 254.34773254 0.87786174]	[457.18664551 251.88499451 0.91056448]	[416.15435791 257.16998291 0.80312663]	[480.13046265 254.58163452 0.94041586]	[5.16195557e+02 7.59922119e+02 7.09272087e-01]	[5.24014160e+02 7.49739685e+02 7.36486852e-01]	[5.08541321e+02 7.13692444e+02 5.42111933e-01]	[4.59804382e+02 9.01013367e+02 7.36126900e-01]	[4.41844666e+02 8.93414795e+02 7.49290645e-01]	[4.69970642e+02 8.70228699e+02 6.87955856e-01]
[441.77554321 259.66497803 0.92302096]	[451.98916626 339.16217041 0.88124114]	[390.42248535 341.72042847 0.82714272]	[380.11090088 459.6812439 0.91763258]	[377.53366089 557.16638184 0.86608076]	[513.5769043 336.59906006 0.85175854]	[531.56268311 449.49465942 0.80280375]	[541.73535156 546.96112061 0.89686149]	[459.75714111 539.20825195 0.7198875 ]	[418.75442505 541.79888916 0.71932352]	[444.34405518 703.4887085 0.78066814]	[4.62260498e+02 8.60010620e+02 8.07534456e-01]	[500.75881958 531.60003662 0.68374997]	[511.09997559 703.42242432 0.73044264]	[5.18641602e+02 7.21406494e+02 6.63341820e-01]	[431.48403931 251.95787048 0.86951947]	[457.16760254 251.83740234 0.90070021]	[416.15707397 257.10943604 0.80041581]	[480.15829468 254.55142212 0.94977564]	[5.13623840e+02 7.57378601e+02 6.82937682e-01]	[5.23929810e+02 7.49699341e+02 7.20550239e-01]	[5.08541168e+02 7.11201355e+02 5.06708682e-01]	[4.59816376e+02 9.00997498e+02 7.35183001e-01]	[4.41853210e+02 8.93402954e+02 7.49765277e-01]	[4.69962280e+02 8.70190247e+02 6.76954687e-01]
[441.77532959 259.64389038 0.92608142]	[452.01464844 339.11920166 0.88443512]	[390.43386841 339.30102539 0.83386326]	[380.11254883 459.69155884 0.91819727]	[377.53948975 554.67633057 0.86622435]	[513.57647705 336.56390381 0.84822631]	[531.59234619 449.43847656 0.79800242]	[541.77600098 546.9553833 0.89790398]	[459.77081299 536.68908691 0.71270877]	[418.76119995 539.30731201 0.71403903]	[444.3394165 703.47833252 0.78328627]	[4.62261444e+02 8.60009216e+02 8.04659724e-01]	[500.77520752 531.53564453 0.68168855]	[511.05685425 703.4753418 0.746741 ]	[5.16198181e+02 7.21450500e+02 6.67728305e-01]	[431.49154663 251.9250946 0.86609888]	[457.17736816 251.81761169 0.8988322 ]	[416.16418457 257.0539856 0.81835544]	[480.17727661 254.53349304 0.95417863]	[5.13562134e+02 7.57387817e+02 6.83666408e-01]	[5.23885925e+02 7.49713135e+02 7.23748565e-01]	[5.08515656e+02 7.11232788e+02 5.16891956e-01]	[4.59826935e+02 9.00986694e+02 7.30330765e-01]	[4.41865967e+02 8.93401917e+02 7.45932341e-01]	[4.69967102e+02 8.70192139e+02 6.71094894e-01]
[441.77624512 259.62252808 0.9292891 ]	[452.00900269 339.0977478 0.8833667 ]	[390.44277954 339.27667236 0.83741426]	[380.11340332 459.66122437 0.91432607]	[377.52767944 554.62341309 0.86158442]	[513.56604004 336.54367065 0.84498221]	[531.58282471 449.44445801 0.79464155]	[541.82818604 546.93811035 0.90360981]	[459.78527832 536.70599365 0.71530151]	[418.775177 541.75549316 0.71387565]	[444.35705566 703.44732666 0.78042674]	[4.62262024e+02 8.62488037e+02 8.05943608e-01]	[500.79046631 531.55480957 0.68122363]	[511.04699707 703.46282959 0.75368214]	[5.16163818e+02 7.23916504e+02 7.04041719e-01]	[431.50741577 251.89102173 0.86220443]	[457.18511963 249.38249207 0.89871031]	[418.54949951 257.00588989 0.83062267]	[480.19076538 254.50552368 0.95512968]	[5.11035248e+02 7.59949646e+02 7.14832544e-01]	[5.23875671e+02 7.52182068e+02 7.47359931e-01]	[5.08488098e+02 7.13709351e+02 5.53934097e-01]	[4.62231659e+02 9.01002686e+02 7.34194934e-01]	[4.41883453e+02 8.93419556e+02 7.44024873e-01]	[4.67497498e+02 8.70198364e+02 6.74046516e-01]
[441.78820801 259.62362671 0.92720062]	[452.04562378 339.08529663 0.88646138]	[390.47851562 339.27163696 0.8385939 ]	[380.10897827 459.63458252 0.90933347]	[377.52786255 552.13476562 0.86013365]	[513.59033203 336.53417969 0.84357959]	[531.58734131 446.89871216 0.80329466]	[541.84655762 544.50299072 0.9158138 ]	[459.81420898 536.684021 0.71455783]	[418.78753662 539.28735352 0.70945287]	[444.35153198 703.38006592 0.78052449]	[4.62263550e+02 8.62515076e+02 8.09076786e-01]	[500.82373047 531.54486084 0.68567973]	[508.52816772 703.49981689 0.7675612 ]	[516.14685059 723.97625732 0.72519302]	[431.53094482 251.89070129 0.86232841]	[457.19406128 249.38244629 0.89995873]	[418.56478882 256.98138428 0.83922303]	[480.2043457 254.48226929 0.95511466]	[5.08537292e+02 7.64981628e+02 7.58851051e-01]	[523.87567139 754.75653076 0.76649946]	[5.08486877e+02 7.13755066e+02 5.77265859e-01]	[4.62219238e+02 9.01006836e+02 7.33394742e-01]	[4.41875793e+02 8.93420227e+02 7.44292617e-01]	[4.69963715e+02 8.70219299e+02 6.84269309e-01]
[441.79464722 259.62896729 0.92544234]	[452.03900146 339.0802002 0.8853929 ]	[390.47616577 339.26239014 0.84121275]	[380.10565186 459.59725952 0.90404814]	[377.53915405 552.08905029 0.86486292]	[513.58978271 336.53225708 0.84320366]	[531.56451416 444.43228149 0.8086319 ]	[541.85656738 544.45983887 0.92244464]	[459.81195068 536.6751709 0.71580774]	[418.77941895 539.28338623 0.71314943]	[444.36807251 700.89276123 0.77812481]	[4.62266388e+02 8.62532043e+02 8.12749922e-01]	[500.82424927 529.04699707 0.68866831]	[508.50042725 703.5010376 0.76881403]	[5.13644043e+02 7.24001465e+02 7.19492555e-01]	[431.54553223 251.89440918 0.86380088]	[457.19732666 249.38406372 0.90072352]	[418.56872559 256.97543335 0.84385359]	[480.21517944 254.46591187 0.9560473 ]	[508.48736572 765.07757568 0.76900226]	[5.23836853e+02 7.57310303e+02 7.53843546e-01]	[5.05989075e+02 7.13775818e+02 5.74847102e-01]	[4.62219330e+02 9.01007812e+02 7.38314152e-01]	[4.41878448e+02 8.93417297e+02 7.48107910e-01]	[4.69963348e+02 8.70223450e+02 6.91206992e-01]
[441.79812622 259.61987305 0.92557567]	[452.06820679 339.06521606 0.88771659]	[390.503479 339.2401123 0.84401071]	[380.11624146 457.19421387 0.90229475]	[377.53793335 552.07440186 0.86430162]	[513.59735107 336.53024292 0.84289253]	[531.57012939 444.41329956 0.81140721]	[541.85693359 544.4609375 0.92153317]	[459.81005859 534.16052246 0.71277529]	[418.78292847 539.24182129 0.70904422]	[444.3447876 700.91381836 0.78571481]	[4.62266876e+02 8.62574585e+02 8.20911884e-01]	[500.82553101 529.02069092 0.68829483]	[508.47344971 703.46228027 0.76073682]	[513.62176514 726.44976807 0.73494095]	[431.55368042 251.88182068 0.86206359]	[457.20507812 249.37145996 0.90031374]	[418.5847168 256.96325684 0.84318852]	[480.23272705 254.44520569 0.95592427]	[505.93249512 767.60357666 0.8058871 ]	[5.21383240e+02 7.62453308e+02 7.56662250e-01]	[5.05998840e+02 7.16331543e+02 5.72016835e-01]	[4.59818756e+02 9.01028076e+02 7.48952687e-01]	[4.41862640e+02 8.93427429e+02 7.60658085e-01]	[4.67498993e+02 8.70251953e+02 7.03183711e-01]
[441.80172729 259.62445068 0.92495871]	[452.07794189 339.06445312 0.88813114]	[390.50830078 339.2383728 0.84473038]	[380.11022949 457.19613647 0.90330005]	[377.54016113 552.08325195 0.86475241]	[513.60766602 336.53497314 0.84480649]	[531.5723877 444.4130249 0.81020325]	[541.85968018 544.46118164 0.92256039]	[459.82208252 534.16082764 0.71154463]	[418.78710938 539.25341797 0.70621359]	[444.39633179 703.50732422 0.79544675]	[4.62266418e+02 8.65075317e+02 8.26359689e-01]	[500.84033203 529.02264404 0.68803382]	[508.46417236 705.91351318 0.7686314 ]	[513.59893799 726.62426758 0.77824944]	[434.01751709 251.88494873 0.86345422]	[457.20761108 249.37513733 0.90139234]	[418.60748291 256.95471191 0.8433224 ]	[480.237854 254.42376709 0.95522064]	[505.93881226 770.27874756 0.823102 ]	[521.3885498 767.57220459 0.82934809]	[5.05976746e+02 7.23931030e+02 6.12185359e-01]	[4.59780579e+02 9.01016357e+02 7.51743853e-01]	[4.41828430e+02 8.93418030e+02 7.71711111e-01]	[4.69964508e+02 8.70294617e+02 7.12934375e-01]
[441.83911133 259.64846802 0.91411841]	[452.07751465 339.06604004 0.8870877 ]	[390.50268555 339.23855591 0.84341347]	[380.12414551 457.19888306 0.89944094]	[377.54220581 552.09631348 0.86301738]	[513.62896729 336.53988647 0.84645808]	[531.56390381 444.39794922 0.81440639]	[541.85406494 544.46105957 0.92346823]	[459.80670166 534.14483643 0.70784801]	[418.78198242 539.24310303 0.70548415]	[444.38821411 706.07250977 0.80024219]	[4.62257538e+02 8.65074768e+02 8.26610684e-01]	[500.82260132 529.00152588 0.68636429]	[508.45385742 706.00939941 0.78662932]	[513.61627197 729.15777588 0.78686666]	[434.06643677 251.89212036 0.86933911]	[459.59698486 249.39926147 0.90750253]	[418.6178894 254.61312866 0.85139906]	[480.23522949 254.40460205 0.95085657]	[5.08442413e+02 7.80412964e+02 7.69428849e-01]	[523.82885742 770.22045898 0.82302195]	[5.08447296e+02 7.26539978e+02 6.66020751e-01]	[4.59808319e+02 9.01002014e+02 7.52367258e-01]	[4.41845490e+02 8.93412415e+02 7.70114243e-01]	[4.67474060e+02 8.70291077e+02 7.17886329e-01]
[441.85009766 259.63708496 0.91328442]	[452.0715332 339.06396484 0.88681889]	[390.49719238 339.23657227 0.84193701]	[380.1388855 457.19403076 0.89727968]	[377.54541016 552.09576416 0.86449909]	[513.63500977 336.53866577 0.84588993]	[531.56707764 444.41027832 0.81225228]	[541.8550415 544.45300293 0.92474425]	[459.80377197 534.10986328 0.71023422]	[418.78085327 539.21386719 0.70501256]	[444.36264038 706.04364014 0.80072951]	[4.62263062e+02 8.65066956e+02 8.26908112e-01]	[500.82110596 526.49127197 0.68977547]	[508.44567871 705.99383545 0.78753591]	[511.0163269 731.66900635 0.77609432]	[434.08215332 251.88070679 0.86909831]	[459.60995483 249.39241028 0.90892428]	[418.62640381 254.61152649 0.85162282]	[480.23632812 254.40383911 0.94865859]	[511.01693726 788.05657959 0.80902416]	[5.23888184e+02 7.75341431e+02 7.73243129e-01]	[5.03471649e+02 7.29028503e+02 7.06657350e-01]	[4.62214172e+02 9.00994263e+02 7.50741422e-01]	[4.41858582e+02 8.93416809e+02 7.68268347e-01]	[4.67494110e+02 8.70271423e+02 7.23009527e-01]
[441.86764526 259.65075684 0.90789437]	[452.07943726 339.06097412 0.8875668 ]	[390.5071106 339.23852539 0.84207523]	[380.13665771 457.20556641 0.89877564]	[377.56723022 552.08154297 0.86751032]	[513.64257812 336.53088379 0.84605718]	[531.57366943 444.40725708 0.81269151]	[541.84899902 544.44232178 0.92457861]	[459.83935547 534.11431885 0.709104 ]	[421.14376831 539.21447754 0.70311952]	[444.41537476 705.984375 0.78803545]	[4.62251068e+02 8.62522156e+02 8.17773223e-01]	[500.84579468 526.5032959 0.68961841]	[505.97619629 708.56518555 0.79632443]	[5.08525513e+02 7.39407471e+02 7.12678432e-01]	[434.10415649 251.89422607 0.87486684]	[459.62411499 249.40597534 0.91216856]	[418.64208984 256.93771362 0.85418701]	[480.24005127 254.40713501 0.95243704]	[5.11074341e+02 7.93366577e+02 7.49884486e-01]	[5.23939697e+02 7.88157288e+02 7.50769615e-01]	[5.05889160e+02 7.31664307e+02 6.27535343e-01]	[4.62256195e+02 9.00977539e+02 7.44812310e-01]	[4.41886230e+02 8.93406372e+02 7.58743823e-01]	[4.67471527e+02 8.70193115e+02 7.21165836e-01]
[441.87954712 259.64593506 0.90712857]	[454.54074097 339.06692505 0.8896215 ]	[390.50650024 339.24627686 0.84071249]	[380.13085938 457.18557739 0.89560819]	[377.57333374 552.07910156 0.86679476]	[516.11419678 336.53503418 0.84691602]	[531.58953857 444.40490723 0.81360787]	[541.86260986 544.40557861 0.92752486]	[459.84902954 534.11773682 0.70420283]	[421.15029907 539.20648193 0.69919479]	[444.415802 705.94000244 0.7888189 ]	[4.62233612e+02 8.59998901e+02 8.15374136e-01]	[500.86068726 528.99163818 0.68738097]	[505.96948242 708.63226318 0.77648586]	[508.48797607 747.14056396 0.78624403]	[434.11968994 251.89907837 0.87771314]	[459.63018799 249.40379333 0.9135282 ]	[418.65765381 256.94830322 0.85333794]	[480.24078369 254.41207886 0.95263022]	[5.16191528e+02 8.08604736e+02 7.84562588e-01]	[5.26467285e+02 7.95836792e+02 7.00179875e-01]	[5.03412720e+02 7.44456848e+02 6.73035204e-01]	[4.62262238e+02 8.98496826e+02 7.44521379e-01]	[4.41881317e+02 8.93386963e+02 7.57020772e-01]	[4.67447937e+02 8.70153442e+02 7.21898913e-01]
[441.88864136 259.65722656 0.9035843 ]	[454.54055786 339.06506348 0.88893706]	[392.96548462 339.24160767 0.84130108]	[380.13827515 457.16955566 0.89792943]	[377.58047485 552.10791016 0.86416233]	[513.65679932 336.53674316 0.84765863]	[531.62774658 444.40097046 0.81042892]	[541.88720703 544.37841797 0.9312548 ]	[462.19458008 536.65917969 0.70103323]	[421.14962769 539.27471924 0.69795436]	[444.40982056 706.08514404 0.78442478]	[4.62245911e+02 8.59960815e+02 8.15687776e-01]	[500.88705444 529.03442383 0.68566465]	[505.97799683 716.25848389 0.729294 ]	[5.08457581e+02 7.54794617e+02 7.14057922e-01]	[434.12695312 251.90396118 0.87882149]	[459.63867188 251.82369995 0.91631651]	[418.65542603 256.94766235 0.85322106]	[480.24615479 254.41252136 0.95412254]	[5.16153198e+02 8.16404541e+02 6.80371225e-01]	[5.28977783e+02 8.08743225e+02 6.44964814e-01]	[5.03412323e+02 7.49712646e+02 6.50802612e-01]	[4.62264740e+02 8.98493530e+02 7.39893079e-01]	[4.41874725e+02 8.93375488e+02 7.51253545e-01]	[4.67468231e+02 8.70162048e+02 7.14656234e-01]
[441.89282227 259.65490723 0.90354878]	[454.54632568 339.06414795 0.89024025]	[392.96859741 339.24765015 0.84123677]	[380.13824463 457.1842041 0.89868152]	[377.57775879 552.13659668 0.86415565]	[516.11651611 336.53076172 0.84755069]	[534.08868408 444.3480835 0.82004994]	[541.9284668 544.4107666 0.92545676]	[462.25723267 536.6706543 0.69964898]	[421.19418335 539.30163574 0.69533205]	[444.41693115 708.58233643 0.78987098]	[4.62251617e+02 8.62505554e+02 8.16419005e-01]	[503.2807312 529.0378418 0.68310279]	[505.95996094 713.72290039 0.73596364]	[5.05985260e+02 7.70143616e+02 7.40040362e-01]	[436.54095459 251.90516663 0.87979549]	[459.64035034 251.82345581 0.9166981 ]	[418.66146851 256.95306396 0.85096371]	[480.24807739 254.41073608 0.95330822]	[5.16159058e+02 8.29266479e+02 6.80179238e-01]	[5.28989868e+02 8.21517395e+02 6.02152705e-01]	[5.03291443e+02 7.67608276e+02 6.07845545e-01]	[4.62268036e+02 8.98513550e+02 7.37369001e-01]	[4.41875549e+02 8.93378113e+02 7.58228421e-01]	[4.67477203e+02 8.70195740e+02 7.23366141e-01]
[441.90304565 259.65771484 0.90136456]	[454.56018066 339.04959106 0.89216906]	[392.97073364 339.24008179 0.84254086]	[380.15557861 457.10961914 0.88810408]	[377.59243774 552.09698486 0.8686136 ]	[516.12744141 336.51248169 0.84658718]	[534.1340332 444.38116455 0.81732136]	[541.95092773 544.45861816 0.9221288 ]	[462.29110718 536.66229248 0.69944906]	[421.23529053 539.29425049 0.69755852]	[446.88119507 708.56463623 0.78473675]	[4.62244965e+02 8.59977966e+02 8.02066386e-01]	[503.30206299 529.02209473 0.68253863]	[505.96069336 711.11895752 0.77790731]	[5.08470032e+02 7.85517212e+02 7.76961863e-01]	[436.55181885 251.90957642 0.88270545]	[459.6473999 251.82501221 0.91814566]	[418.66720581 256.95315552 0.85147017]	[480.2510376 254.41125488 0.95278579]	[5.13589294e+02 8.39464111e+02 6.92758858e-01]	[5.29021973e+02 8.31733215e+02 6.75395072e-01]	[5.00865814e+02 7.85503601e+02 6.63543820e-01]	[4.62303375e+02 8.98445007e+02 7.26851463e-01]	[4.44309235e+02 8.93335266e+02 7.42333293e-01]	[4.67461884e+02 8.70165588e+02 6.76878393e-01]
[441.91696167 259.65710449 0.90028322]	[454.57797241 336.70092773 0.89477342]	[392.9850769 339.22955322 0.84478128]	[380.15509033 457.10897827 0.8879407 ]	[377.60760498 552.10449219 0.86858726]	[516.13616943 336.49035645 0.84314466]	[534.16162109 444.34967041 0.82156301]	[544.29437256 544.43597412 0.92370075]	[462.30923462 534.13677979 0.70010436]	[421.26400757 539.26971436 0.6984725 ]	[444.44198608 708.56842041 0.79159534]	[4.62263550e+02 8.59979248e+02 8.06638241e-01]	[503.31030273 528.97351074 0.68797594]	[505.96472168 706.10644531 0.7855016 ]	[511.07907104 790.77630615 0.7953409 ]	[436.56784058 251.91242981 0.88581717]	[459.65982056 251.82928467 0.92163694]	[418.68212891 256.96072388 0.84106004]	[480.25292969 254.40800476 0.95246482]	[5.13625122e+02 8.49661133e+02 7.53412485e-01]	[5.29023499e+02 8.36934387e+02 6.77858055e-01]	[5.03368713e+02 7.93274658e+02 6.77139938e-01]	[4.62340363e+02 8.98441956e+02 7.46138334e-01]	[4.44344971e+02 8.93340698e+02 7.53549695e-01]	[4.69974915e+02 8.70143188e+02 6.93495274e-01]
[441.92608643 259.65457153 0.89908469]	[454.59643555 336.68212891 0.89779556]	[393.01144409 339.21762085 0.84781587]	[380.17510986 457.07662964 0.88235682]	[377.6456604 549.57623291 0.87664777]	[516.14318848 336.46899414 0.83882856]	[536.64971924 444.35430908 0.83078897]	[544.31835938 544.40478516 0.92928302]	[462.34509277 534.14556885 0.69747829]	[421.30148315 539.28869629 0.69846582]	[444.43112183 708.54681396 0.79569328]	[4.62301270e+02 8.57396057e+02 8.08586836e-01]	[503.34365845 528.97283936 0.68382585]	[505.96502686 703.46954346 0.77859426]	[5.11028381e+02 8.03560669e+02 7.86080778e-01]	[436.58065796 251.90846252 0.88731527]	[459.67062378 251.83033752 0.92346013]	[418.69223022 256.95452881 0.83604568]	[480.2638855 254.3986969 0.95117462]	[5.18656311e+02 8.54821411e+02 7.41426885e-01]	[5.31572998e+02 8.49596497e+02 6.87163711e-01]	[5.03304443e+02 8.08583923e+02 7.05258071e-01]	[4.62368713e+02 8.98453735e+02 7.45792747e-01]	[4.44363708e+02 8.93336609e+02 7.56392419e-01]	[4.70038727e+02 8.67611206e+02 6.86524987e-01]
[444.30703735 259.65109253 0.89794958]	[454.61404419 336.66714478 0.90115649]	[393.02856445 339.21429443 0.84935462]	[380.16885376 457.08868408 0.88391232]	[377.65454102 549.58044434 0.87777632]	[516.15179443 336.44726562 0.83650899]	[536.7020874 444.34210205 0.84257948]	[544.35766602 544.35253906 0.93567854]	[462.37176514 534.15765381 0.69711649]	[421.33676147 539.30078125 0.69535363]	[444.44061279 708.56732178 0.79311699]	[4.62301147e+02 8.57429871e+02 8.06283712e-01]	[503.35430908 528.9833374 0.68319911]	[506.00338745 703.50189209 0.80185223]	[5.16215393e+02 8.13827271e+02 8.05259168e-01]	[436.60101318 251.907547 0.88908291]	[459.68365479 251.83087158 0.92482501]	[418.71316528 256.95584106 0.83206755]	[480.27310181 254.39286804 0.94937664]	[5.18699524e+02 8.67703491e+02 7.49623060e-01]	[5.31615112e+02 8.57362854e+02 6.85245395e-01]	[5.05931976e+02 8.24024658e+02 6.46314263e-01]	[4.62377625e+02 8.98434631e+02 7.57680237e-01]	[4.44392273e+02 8.93339050e+02 7.52111316e-01]	[4.70042023e+02 8.67652832e+02 7.02679813e-01]
[444.32818604 259.64044189 0.8971014 ]	[454.64874268 336.65411377 0.90499306]	[393.06262207 339.22079468 0.85241085]	[380.17150879 457.08392334 0.88498861]	[377.6477356 549.59942627 0.87685418]	[516.17242432 334.05526733 0.83549142]	[536.74328613 444.30847168 0.85098583]	[544.39373779 544.36236572 0.9364478 ]	[462.39334106 534.15979004 0.69953215]	[421.3744812 539.30297852 0.69693208]	[446.89584351 708.57165527 0.79482239]	[4.62290466e+02 8.57417053e+02 8.08720887e-01]	[503.36956787 528.99713135 0.6864692 ]	[508.44503784 703.51202393 0.79834837]	[5.18666321e+02 8.29157593e+02 8.06047857e-01]	[436.61993408 251.89427185 0.89011979]	[459.69598389 249.40748596 0.92376465]	[418.73391724 256.94873047 0.8374967 ]	[480.27279663 254.38082886 0.94519317]	[5.21206909e+02 8.72905518e+02 7.42997706e-01]	[5.34140747e+02 8.67704407e+02 6.96774662e-01]	[5.05972504e+02 8.34295227e+02 6.41940117e-01]	[4.62353790e+02 8.95974304e+02 7.59027183e-01]	[4.44361847e+02 8.93317078e+02 7.51875579e-01]	[4.70002808e+02 8.67641968e+02 7.12231755e-01]
[444.35546875 259.62710571 0.89609051]	[457.10180664 336.64065552 0.91329497]	[395.51983643 339.21337891 0.86197394]	[380.18078613 457.10296631 0.89380449]	[377.68075562 552.11096191 0.87320673]	[516.20471191 334.0406189 0.83668017]	[539.17370605 444.29284668 0.85406727]	[544.41650391 544.34765625 0.93054521]	[462.43029785 534.12164307 0.69874007]	[423.7991333 539.27331543 0.69227386]	[446.94845581 708.55633545 0.7897948 ]	[4.62248383e+02 8.59999329e+02 8.01836491e-01]	[503.38323975 526.49707031 0.68980217]	[508.46972656 705.98498535 0.81529111]	[5.18796204e+02 8.34357849e+02 8.00064921e-01]	[436.64596558 251.88221741 0.89240569]	[459.71044922 249.38415527 0.92304057]	[418.7583313 256.93692017 0.84763974]	[480.27307129 254.35314941 0.93884242]	[5.18759521e+02 8.85590027e+02 7.15054631e-01]	[5.34175598e+02 8.72890259e+02 6.86413884e-01]	[5.08542145e+02 8.47137878e+02 6.05824232e-01]	[4.62344330e+02 8.98463684e+02 7.62130558e-01]	[4.44352783e+02 8.93375305e+02 7.48190641e-01]	[4.67487335e+02 8.70180786e+02 7.21128702e-01]
[444.38562012 259.61294556 0.89354432]	[457.12591553 336.64202881 0.91778243]	[395.54556274 339.22027588 0.86586857]	[380.22167969 457.08868408 0.89127052]	[377.71182251 552.11981201 0.87711382]	[516.21850586 334.037323 0.83732307]	[539.20568848 441.89993286 0.86167502]	[544.4609375 544.34936523 0.92210472]	[462.44223022 534.15649414 0.69950223]	[423.81503296 539.29718018 0.6953454 ]	[449.48028564 708.56048584 0.78686917]	[4.62220032e+02 8.62492920e+02 7.91779995e-01]	[503.39517212 528.99688721 0.68906039]	[511.02233887 708.50506592 0.80624557]	[5.21207092e+02 8.44541626e+02 8.05731773e-01]	[436.66549683 251.87228394 0.8937943 ]	[459.72665405 249.36416626 0.92203486]	[418.77319336 256.93771362 0.85290229]	[480.27142334 254.3374939 0.93024647]	[5.16220947e+02 8.90633179e+02 7.24079728e-01]	[5.34133789e+02 8.80458557e+02 6.73477709e-01]	[5.16118713e+02 8.52209229e+02 6.31122530e-01]	[4.62403351e+02 8.98484741e+02 7.43319750e-01]	[4.44402100e+02 8.93410522e+02 7.21044242e-01]	[4.67415192e+02 8.70195740e+02 7.12948799e-01]
[444.40518188 259.58627319 0.89380687]	[457.18463135 336.63375854 0.92730308]	[395.57861328 339.23306274 0.87036705]	[380.22283936 457.10385132 0.89581603]	[380.13723755 554.6282959 0.87692279]	[518.70251465 334.01156616 0.8430692 ]	[539.21026611 441.8397522 0.86609936]	[544.54425049 544.30267334 0.90503627]	[464.86895752 534.16741943 0.69671714]	[423.90386963 539.29980469 0.68473208]	[449.52560425 708.53601074 0.78789645]	[4.62215851e+02 8.62506836e+02 8.00413311e-01]	[503.44192505 529.00866699 0.68729013]	[513.56225586 708.58843994 0.80790764]	[521.29412842 849.79620361 0.87155306]	[436.68228149 251.85136414 0.89351588]	[459.75009155 249.33973694 0.92096287]	[418.79580688 256.94946289 0.85054594]	[480.29827881 254.34922791 0.93598384]	[5.11091583e+02 8.93403870e+02 7.56071270e-01]	[5.29031006e+02 8.90752319e+02 7.47224689e-01]	[5.18733643e+02 8.57405701e+02 6.41683817e-01]	[4.62393524e+02 9.00988342e+02 7.47627974e-01]	[4.44383301e+02 8.93431213e+02 7.28231251e-01]	[4.67392517e+02 8.70212158e+02 7.10465610e-01]
[444.42855835 259.58502197 0.89164603]	[459.61791992 336.6451416 0.94020331]	[398.02645874 339.24902344 0.87697029]	[380.27740479 457.13546753 0.8919698 ]	[380.19985962 554.70690918 0.88077784]	[518.7598877 334.02639771 0.85267621]	[539.28729248 441.90512085 0.87506485]	[544.54730225 544.33294678 0.90608644]	[464.9156189 534.14654541 0.68876427]	[426.4178772 539.27124023 0.67153722]	[452.02081299 708.53442383 0.79105544]	[4.62224884e+02 8.60011169e+02 8.04869652e-01]	[503.46408081 529.00177002 0.68372399]	[513.63208008 708.63464355 0.80066633]	[521.30004883 852.21948242 0.87824243]	[439.06417847 251.84370422 0.89423943]	[459.79187012 249.33760071 0.92297983]	[421.14666748 256.94351196 0.82900536]	[480.35089111 254.36383057 0.93648493]	[5.13586670e+02 8.95933044e+02 7.29503036e-01]	[5.29061462e+02 8.93231079e+02 7.34103441e-01]	[5.18695068e+02 8.57409180e+02 6.25870705e-01]	[4.62369232e+02 9.01016541e+02 7.56364763e-01]	[4.44368988e+02 8.93435364e+02 7.37528384e-01]	[4.67399261e+02 8.70177124e+02 7.08724499e-01]
[446.8951416 259.56970215 0.88611662]	[459.67547607 336.63031006 0.94984531]	[398.0899353 339.22924805 0.89140427]	[380.34249878 457.1350708 0.88715267]	[380.19708252 554.65490723 0.87558818]	[521.17462158 334.0239563 0.85834008]	[541.68078613 441.89712524 0.88083625]	[546.93652344 544.40130615 0.89628184]	[464.90487671 531.59466553 0.68384659]	[426.42355347 539.22155762 0.66296589]	[449.49127197 708.51635742 0.78046328]	[4.62223633e+02 8.62527588e+02 7.97798276e-01]	[503.44894409 526.46191406 0.68156517]	[513.65716553 708.6675415 0.78902501]	[5.21234985e+02 8.54810364e+02 8.10029328e-01]	[439.11938477 251.84196472 0.90257889]	[459.84436035 249.32618713 0.92205721]	[421.22424316 254.60760498 0.80266416]	[482.71615601 254.35632324 0.93600559]	[5.13621338e+02 9.01012146e+02 6.55671299e-01]	[5.31596008e+02 8.93330750e+02 6.70905769e-01]	[5.13653076e+02 8.67600952e+02 5.85393846e-01]	[4.62282349e+02 9.03555542e+02 7.47961700e-01]	[4.41888947e+02 8.93442078e+02 7.26143122e-01]	[4.67437225e+02 8.70222412e+02 7.11177766e-01]
[446.96218872 257.19656372 0.88080519]	[459.72659302 336.62600708 0.95639658]	[398.16799927 339.22445679 0.89982933]	[382.79101562 459.6008606 0.86916637]	[380.26321411 554.63226318 0.86837661]	[521.2074585 334.01846313 0.86111861]	[541.76043701 444.30883789 0.89303237]	[547.00128174 544.36950684 0.88898879]	[464.96353149 529.04241943 0.68076223]	[428.96401978 536.71295166 0.65571213]	[449.52319336 708.52026367 0.78062713]	[4.62259674e+02 8.62570007e+02 8.07349324e-01]	[503.49606323 523.95349121 0.68085337]	[513.60418701 708.66638184 0.79611772]	[5.21233459e+02 8.54877869e+02 8.34411681e-01]	[439.17636108 251.82896423 0.90622222]	[462.21438599 249.31515503 0.92091608]	[421.32727051 254.58985901 0.76701105]	[482.79910278 254.35870361 0.94290996]	[5.18726196e+02 9.06151184e+02 7.38356531e-01]	[5.34140747e+02 8.93441833e+02 7.21148491e-01]	[5.13632996e+02 8.67619690e+02 6.44318163e-01]	[4.62231415e+02 9.06096863e+02 7.51222730e-01]	[4.41863251e+02 8.95883484e+02 7.29636073e-01]	[4.67485138e+02 8.70258667e+02 7.14995623e-01]
[451.99520874 257.15032959 0.88446701]	[459.78869629 336.63989258 0.95730245]	[398.22317505 339.23843384 0.90350807]	[385.36486816 457.16928101 0.83340639]	[380.30249023 554.62634277 0.86283743]	[521.27911377 334.05712891 0.87795103]	[541.84240723 444.29922485 0.89544427]	[549.49371338 544.36920166 0.87247217]	[464.96594238 531.58886719 0.6764102 ]	[428.92565918 536.73144531 0.65690315]	[452.01397705 708.55651855 0.78417462]	[4.62257599e+02 8.65052734e+02 8.16118002e-01]	[505.90194702 526.47265625 0.67061424]	[513.6003418 708.60931396 0.81231093]	[5.21202576e+02 8.57392517e+02 8.18068564e-01]	[439.26315308 251.81413269 0.90784693]	[462.28948975 249.29264832 0.91302025]	[423.77432251 254.60392761 0.79663527]	[482.85665894 254.37800598 0.94988251]	[5.21187500e+02 9.08645020e+02 7.59524465e-01]	[5.36668335e+02 8.95880188e+02 7.32814193e-01]	[5.13608643e+02 8.70109924e+02 6.44509912e-01]	[4.59788605e+02 9.06130859e+02 7.77873755e-01]	[4.41828217e+02 8.95896973e+02 7.51320183e-01]	[4.67481293e+02 8.70288269e+02 7.35906601e-01]
[452.08868408 257.14117432 0.8908096 ]	[459.85580444 336.68911743 0.94915229]	[398.26507568 339.26541138 0.89975351]	[387.86984253 457.11651611 0.82386523]	[382.7204895 554.64941406 0.85382193]	[521.36254883 336.47625732 0.88608849]	[541.9576416 444.32226562 0.88295269]	[549.56616211 544.35858154 0.86322343]	[467.42446899 531.590271 0.67356133]	[431.4602356 536.72912598 0.65350497]	[452.07974243 708.51306152 0.78353935]	[4.62270172e+02 8.65047058e+02 8.11806917e-01]	[505.92312622 526.46746826 0.66666365]	[516.12042236 708.5680542 0.81895894]	[5.21164429e+02 8.57414124e+02 8.00878942e-01]	[439.31610107 249.38543701 0.90822768]	[462.37472534 246.81706238 0.89626318]	[423.81292725 256.94006348 0.81321299]	[482.95410156 254.38949585 0.93212658]	[5.21201782e+02 9.08653992e+02 7.56599426e-01]	[5.36698608e+02 8.95868469e+02 7.39317596e-01]	[5.11035187e+02 8.70126587e+02 6.45494938e-01]	[4.59772614e+02 9.06154602e+02 7.80720830e-01]	[4.41819885e+02 8.95911194e+02 7.52685070e-01]	[4.69970428e+02 8.70284729e+02 7.34545588e-01]
[454.63546753 257.09906006 0.90842944]	[462.26660156 336.68411255 0.94450003]	[400.69699097 339.22784424 0.90367913]	[392.98077393 457.15563965 0.82682145]	[382.8230896 554.64349365 0.84120667]	[523.81500244 336.47592163 0.88920414]	[544.37841797 444.43258667 0.87044626]	[552.08282471 544.36334229 0.86427552]	[470.00088501 531.55657959 0.67047733]	[434.03591919 536.68597412 0.65758389]	[452.07653809 708.5100708 0.78097743]	[4.62260284e+02 8.65045532e+02 8.10405374e-01]	[508.4680481 526.47399902 0.66216069]	[516.20526123 708.57501221 0.82153392]	[5.21175720e+02 8.57415771e+02 8.00094187e-01]	[441.67755127 249.33280945 0.90608323]	[464.8303833 246.75213623 0.87648666]	[423.92532349 256.95858765 0.75970924]	[485.38101196 254.41038513 0.9264946 ]	[5.21219177e+02 9.08677612e+02 7.52767682e-01]	[5.36721741e+02 8.95883667e+02 7.32915759e-01]	[5.11025818e+02 8.70116638e+02 6.43019676e-01]	[4.59798981e+02 9.06150146e+02 7.74271429e-01]	[4.41834259e+02 8.95914185e+02 7.47804046e-01]	[4.67489380e+02 8.70278259e+02 7.30452299e-01]
[457.18063354 257.10687256 0.9290359 ]	[462.35455322 336.6784668 0.93495691]	[400.784729 339.21902466 0.89289242]	[395.50302124 457.2041626 0.85334802]	[385.31295776 557.16546631 0.83593881]	[523.95727539 336.4727478 0.88368416]	[544.42956543 446.94033813 0.85940051]	[552.14294434 544.48797607 0.8487888 ]	[472.54919434 534.12255859 0.66781646]	[434.11529541 539.22064209 0.67267895]	[454.62545776 708.5168457 0.791942 ]	[4.62254974e+02 8.65039551e+02 8.06166887e-01]	[508.55062866 528.9777832 0.64854813]	[518.70025635 708.57501221 0.84044641]	[5.21183228e+02 8.57366943e+02 8.01926315e-01]	[441.76223755 249.34107971 0.9104647 ]	[464.93548584 246.74763489 0.86638832]	[426.44540405 257.00561523 0.74559098]	[485.49069214 254.41421509 0.90914786]	[5.21193115e+02 9.08634155e+02 7.51466036e-01]	[5.36707886e+02 8.95854675e+02 7.40420938e-01]	[5.11041962e+02 8.67694153e+02 6.31109655e-01]	[4.62221985e+02 9.06130371e+02 7.73413181e-01]	[4.41863495e+02 8.95909668e+02 7.45461583e-01]	[4.67471130e+02 8.70281799e+02 7.18488097e-01]
[459.64205933 257.15612793 0.93376398]	[462.41772461 339.04321289 0.9215287 ]	[400.85647583 339.24822998 0.87420565]	[395.57922363 457.14657593 0.86119735]	[387.94866943 557.15985107 0.81645066]	[526.4185791 336.48684692 0.87520945]	[544.48126221 444.37188721 0.8632592 ]	[554.71026611 544.45129395 0.85529125]	[475.14532471 536.70507812 0.68197268]	[436.63885498 539.29998779 0.6948089 ]	[457.12042236 706.12780762 0.81590521]	[4.62247040e+02 8.65044922e+02 8.07557762e-01]	[513.63171387 531.59191895 0.64404684]	[518.7855835 706.08990479 0.85013735]	[5.21198792e+02 8.57383728e+02 8.07547212e-01]	[441.84490967 249.40019226 0.90814447]	[467.44235229 246.78408813 0.8587445 ]	[431.48953247 257.06390381 0.72250897]	[490.50463867 254.41607666 0.89530253]	[5.21198547e+02 9.08651123e+02 7.62020230e-01]	[5.36703186e+02 8.95887878e+02 7.41051793e-01]	[5.11062531e+02 8.70108521e+02 6.34604812e-01]	[4.62234802e+02 9.06126343e+02 7.68799305e-01]	[4.41874451e+02 8.95913086e+02 7.39954412e-01]	[4.67446228e+02 8.70283325e+02 7.17490554e-01]
[459.74630737 257.17166138 0.94471455]	[464.86633301 336.6859436 0.90853751]	[403.32382202 339.22360229 0.86704111]	[398.0559082 459.70993042 0.92331851]	[392.99795532 557.1942749 0.82393259]	[526.50482178 336.46240234 0.85392618]	[544.55987549 444.44885254 0.85157609]	[559.70935059 544.5244751 0.86584651]	[477.65054321 539.20623779 0.69812244]	[439.08724976 541.77819824 0.71807361]	[457.16009521 706.06048584 0.82366991]	[4.62227600e+02 8.62567749e+02 8.03761363e-01]	[518.65594482 534.13684082 0.65449721]	[521.15655518 705.99841309 0.84797502]	[5.21161438e+02 8.54924438e+02 7.97689617e-01]	[444.32772827 251.81770325 0.88632947]	[470.03192139 246.82098389 0.85611999]	[434.06735229 257.04006958 0.74010617]	[495.58352661 254.43502808 0.90365654]	[5.21215210e+02 9.08611389e+02 7.52381802e-01]	[5.36724182e+02 8.93453735e+02 7.47972608e-01]	[5.08514191e+02 8.67705078e+02 6.38949037e-01]	[4.62253174e+02 9.06091370e+02 7.67209888e-01]	[4.41893005e+02 8.95886780e+02 7.41898298e-01]	[4.67419006e+02 8.70278381e+02 7.21126676e-01]
[462.19091797 257.14785767 0.95317137]	[467.42559814 339.06970215 0.89044601]	[405.85256958 339.25314331 0.85266435]	[398.20019531 459.697052 0.92959082]	[393.06613159 557.25604248 0.83496386]	[529.07733154 336.5239563 0.8440491 ]	[546.9588623 446.88394165 0.8439948 ]	[559.72644043 546.92462158 0.86578071]	[477.74832153 539.21813965 0.70912683]	[439.15420532 541.77508545 0.72719395]	[457.21017456 708.50518799 0.8156175 ]	[4.62226013e+02 8.65044983e+02 8.10142279e-01]	[518.7565918 534.16668701 0.66295862]	[521.19171143 706.05664062 0.85033971]	[5.21180847e+02 8.57386169e+02 7.99445748e-01]	[446.87637329 251.83059692 0.86895382]	[475.10897827 246.77316284 0.86127639]	[436.58679199 257.08859253 0.79603124]	[498.17340088 254.4490509 0.92311233]	[5.21216614e+02 9.08616760e+02 7.45745659e-01]	[5.36725037e+02 8.95846985e+02 7.40927517e-01]	[5.11020203e+02 8.70129700e+02 6.44486606e-01]	[4.62244965e+02 9.03602234e+02 7.76692092e-01]	[4.41891876e+02 8.95859985e+02 7.51397669e-01]	[4.67408051e+02 8.70296570e+02 7.22360492e-01]
[462.27639771 257.16751099 0.95173478]	[472.52764893 339.08987427 0.88148934]	[408.46432495 339.25872803 0.84179652]	[398.23977661 457.16012573 0.89066315]	[395.5619812 557.22924805 0.84228677]	[534.14477539 336.55307007 0.84649909]	[547.07165527 444.42230225 0.82790047]	[559.8013916 544.5369873 0.87702513]	[480.13543701 536.71990967 0.71103716]	[439.16467285 539.30780029 0.71979541]	[459.65045166 705.99017334 0.82887965]	[4.62246094e+02 8.62527527e+02 8.09969068e-01]	[521.18804932 534.1260376 0.67610377]	[521.27081299 706.05548096 0.85770798]	[5.21199707e+02 8.57372009e+02 8.08325529e-01]	[449.49182129 251.84951782 0.85980481]	[477.64944458 246.81056213 0.88125223]	[436.66534424 257.08639526 0.83515537]	[500.65447998 254.46330261 0.93993759]	[5.21210815e+02 9.08627197e+02 7.49494076e-01]	[5.36719971e+02 8.95867188e+02 7.41454005e-01]	[5.11038635e+02 8.70108826e+02 6.41507506e-01]	[4.62211487e+02 9.03615051e+02 7.77537346e-01]	[4.41862244e+02 8.95856262e+02 7.60074437e-01]	[4.67448730e+02 8.70272400e+02 7.22653985e-01]
[462.33120728 257.14178467 0.94948214]	[475.12820435 339.08117676 0.89655691]	[413.52709961 339.27319336 0.84303379]	[400.62213135 459.66342163 0.91115272]	[395.62692261 557.21112061 0.85062277]	[536.72180176 336.54318237 0.84920192]	[554.61773682 446.94015503 0.795865 ]	[562.22033691 544.53460693 0.88626492]	[480.22607422 539.23858643 0.72109675]	[439.23968506 541.79077148 0.72953027]	[459.68521118 706.04022217 0.81951153]	[4.62266144e+02 8.62509277e+02 8.12403202e-01]	[521.27709961 536.65594482 0.68291605]	[521.35113525 706.07598877 0.86403221]	[5.21232666e+02 8.57360291e+02 8.22047710e-01]	[452.06890869 249.396698 0.84926158]	[477.74206543 246.78477478 0.89550829]	[439.11956787 257.0194397 0.81822211]	[500.7543335 254.42706299 0.94931066]	[5.21246704e+02 9.08632202e+02 7.69657791e-01]	[5.36735535e+02 8.95867615e+02 7.53957629e-01]	[5.11058411e+02 8.70094482e+02 6.48442745e-01]	[4.59825806e+02 9.03614685e+02 7.70202100e-01]	[4.41860413e+02 8.95850708e+02 7.56096661e-01]	[4.67471527e+02 8.70262024e+02 7.35359728e-01]
[462.43139648 257.13803101 0.93421936]	[477.65896606 339.08258057 0.91890442]	[416.05419922 339.26968384 0.8573873 ]	[400.75320435 457.19940186 0.90928185]	[398.04998779 557.16967773 0.85647768]	[539.2265625 336.55206299 0.86143094]	[557.17340088 444.42492676 0.80624694]	[562.29101562 544.53863525 0.88984603]	[480.29434204 536.7098999 0.71251774]	[439.29302979 539.29168701 0.71756691]	[459.74966431 705.9732666 0.82227361]	[4.62271362e+02 8.62505920e+02 8.07442486e-01]	[521.32366943 531.61022949 0.68182176]	[521.38861084 706.11700439 0.8600235 ]	[5.21236023e+02 8.54915283e+02 8.26637626e-01]	[454.64221191 251.81459045 0.86540484]	[480.18362427 246.79148865 0.90909696]	[439.23471069 257.04138184 0.79240978]	[500.80126953 254.4024353 0.94403064]	[5.21212402e+02 9.08615540e+02 7.62802124e-01]	[5.36711365e+02 8.95871277e+02 7.52944648e-01]	[5.11041138e+02 8.67699707e+02 6.55545294e-01]	[4.62249939e+02 9.03585510e+02 7.70599127e-01]	[4.44301147e+02 8.95853577e+02 7.49476254e-01]	[4.67486664e+02 8.70274963e+02 7.23148584e-01]
[464.90576172 257.15005493 0.91557026]	[480.1192627 339.07296753 0.93424785]	[416.1572876 339.28088379 0.86981964]	[400.74081421 457.18258667 0.90844226]	[398.11251831 557.17492676 0.87067747]	[541.69958496 336.53460693 0.87215781]	[559.73901367 446.87908936 0.82405579]	[562.40643311 544.54119873 0.89871979]	[482.73168945 539.246521 0.70733547]	[441.68527222 541.78149414 0.71155643]	[459.79019165 706.00878906 0.82169175]	[4.62275024e+02 8.60015625e+02 8.06571007e-01]	[523.77429199 536.6862793 0.67656767]	[521.40032959 706.05883789 0.86188036]	[5.21232788e+02 8.54915283e+02 8.25864732e-01]	[457.17144775 251.84239197 0.89142102]	[480.26348877 246.80050659 0.91460717]	[441.67752075 257.10162354 0.80778158]	[500.85946655 254.37608337 0.93974304]	[5.21248108e+02 9.08617554e+02 7.67596841e-01]	[5.36732422e+02 8.95865845e+02 7.58725762e-01]	[5.11017914e+02 8.67687866e+02 6.51603341e-01]	[4.62243591e+02 9.03576294e+02 7.74119914e-01]	[4.41900269e+02 8.95843872e+02 7.56504595e-01]	[4.67490784e+02 8.70263306e+02 7.22179055e-01]
[467.42321777 257.13204956 0.902147 ]	[480.18859863 339.04571533 0.94355458]	[418.61523438 339.27386475 0.88489491]	[400.82516479 459.65710449 0.91611958]	[400.62084961 559.69970703 0.88893461]	[541.72650146 336.50891113 0.87480795]	[559.77679443 444.4382019 0.83801895]	[564.82562256 546.94647217 0.89738196]	[482.82510376 539.23583984 0.70313179]	[441.79119873 541.77099609 0.70084649]	[459.83563232 706.02111816 0.82385802]	[4.62275726e+02 8.59969971e+02 8.08193624e-01]	[523.82305908 536.66137695 0.67809016]	[523.76055908 706.06945801 0.8669883 ]	[5.21234253e+02 8.54925110e+02 8.26982319e-01]	[459.62490845 251.81668091 0.89680332]	[480.3656311 246.78320312 0.91563517]	[441.7479248 257.06057739 0.83224326]	[503.25946045 254.41545105 0.94611728]	[5.21273926e+02 9.08621094e+02 7.76961565e-01]	[5.39191956e+02 8.95871826e+02 7.68404305e-01]	[5.08542786e+02 8.67699890e+02 6.58655167e-01]	[4.62261810e+02 9.03546631e+02 7.69398391e-01]	[4.44302704e+02 8.93439209e+02 7.49963880e-01]	[4.67490479e+02 8.70216797e+02 7.20326424e-01]
[469.95758057 257.13937378 0.89164752]	[480.25631714 339.04336548 0.95065302]	[418.69064331 339.26940918 0.89520943]	[403.28588867 459.74868774 0.89803171]	[400.69894409 559.70172119 0.89312679]	[541.79168701 336.52423096 0.8839981 ]	[562.23083496 449.43319702 0.84875351]	[564.89416504 546.92651367 0.89738011]	[482.8331604 536.7052002 0.70138216]	[441.82897949 539.25671387 0.69177914]	[462.20635986 706.03833008 0.8289876 ]	[4.62272278e+02 8.59969666e+02 8.08375120e-01]	[523.81085205 534.10449219 0.68415761]	[523.76397705 706.043396 0.87064731]	[5.21239502e+02 8.54925049e+02 8.26031089e-01]	[459.70565796 251.82258606 0.90875518]	[482.76187134 246.81314087 0.91864491]	[441.87582397 257.07626343 0.78685373]	[503.36953735 254.44291687 0.95371765]	[5.21273376e+02 9.08609497e+02 7.75169551e-01]	[5.39195496e+02 8.95862427e+02 7.70042360e-01]	[5.08534760e+02 8.67694031e+02 6.59897327e-01]	[4.62242645e+02 9.01052246e+02 7.74410188e-01]	[4.41893524e+02 8.93418030e+02 7.58323193e-01]	[4.67488831e+02 8.70219238e+02 7.19234169e-01]
[472.54324341 257.13238525 0.89009559]	[480.30102539 339.05480957 0.95076668]	[418.71832275 339.28775024 0.89541668]	[405.82818604 459.6427002 0.86026633]	[400.72900391 557.26000977 0.89100182]	[541.83728027 336.52883911 0.88888323]	[562.32318115 446.97286987 0.8638739 ]	[564.95648193 546.9989624 0.88480359]	[482.8963623 536.70758057 0.69519758]	[441.89065552 539.25415039 0.67706007]	[462.21722412 706.05627441 0.82616204]	[4.62266541e+02 8.59974548e+02 8.08082342e-01]	[523.87121582 534.12786865 0.68455738]	[523.77722168 706.03027344 0.86630702]	[5.21239258e+02 8.54919556e+02 8.27881813e-01]	[459.78640747 249.3944397 0.9094618 ]	[482.84207153 246.81663513 0.90884638]	[441.93319702 257.03515625 0.82043248]	[503.41253662 254.42550659 0.95197499]	[5.21271240e+02 9.06183655e+02 7.76036978e-01]	[5.39199097e+02 8.95858643e+02 7.71200657e-01]	[5.08528870e+02 8.67687134e+02 6.61360621e-01]	[4.62237335e+02 9.01059326e+02 7.74335027e-01]	[4.41885864e+02 8.93417725e+02 7.58965135e-01]	[4.67484161e+02 8.70214783e+02 7.20285177e-01]
[475.08477783 257.15176392 0.89325017]	[480.35830688 339.09832764 0.95098823]	[418.75912476 341.67041016 0.89247972]	[408.39633179 459.60467529 0.83110148]	[400.77853394 557.27099609 0.88595307]	[541.91125488 336.57669067 0.89499354]	[562.41888428 449.47232056 0.87081444]	[565.00933838 546.93554688 0.8859542 ]	[482.9107666 536.71722412 0.70206642]	[441.91552734 539.25317383 0.68025881]	[462.20715332 706.07965088 0.8241533 ]	[4.62268066e+02 8.59953491e+02 8.07859361e-01]	[523.8838501 534.1473999 0.68749607]	[523.78723145 705.99719238 0.86320144]	[5.21236877e+02 8.54908081e+02 8.29625130e-01]	[459.83276367 251.81619263 0.91317153]	[482.92333984 246.81629944 0.89674735]	[444.35583496 257.06484985 0.78960079]	[503.49963379 254.44142151 0.93763232]	[5.21275574e+02 9.06173401e+02 7.71139681e-01]	[5.39202759e+02 8.95848206e+02 7.68016756e-01]	[5.08516083e+02 8.67676270e+02 6.61935687e-01]	[4.62222015e+02 9.03540894e+02 7.73389697e-01]	[4.41872223e+02 8.93426697e+02 7.58675992e-01]	[4.67491913e+02 8.70195496e+02 7.18575358e-01]
[475.08547974 257.15292358 0.89358246]	[480.35623169 339.09448242 0.95052552]	[418.75991821 339.30288696 0.8931644 ]	[408.39285278 459.6026001 0.83053613]	[400.78637695 559.69586182 0.88705039]	[541.90350342 336.57345581 0.89530098]	[562.41845703 449.46884155 0.8717292 ]	[565.0111084 546.94628906 0.8846975 ]	[482.91143799 536.71807861 0.70200032]	[441.91195679 539.25250244 0.68128085]	[462.21533203 706.06890869 0.8287378 ]	[4.62279388e+02 8.59953796e+02 8.08052361e-01]	[523.88800049 534.14776611 0.68706065]	[523.80285645 706.02056885 0.87127137]	[5.21232483e+02 8.54893738e+02 8.30258965e-01]	[459.83325195 251.81721497 0.91343772]	[482.92425537 246.81895447 0.89694083]	[444.35681152 257.06707764 0.78939521]	[503.4984436 254.44271851 0.9381004 ]	[5.21291443e+02 9.08615906e+02 7.73796618e-01]	[5.39200806e+02 8.95856506e+02 7.67379105e-01]	[5.08486664e+02 8.67662048e+02 6.61743164e-01]	[4.62236877e+02 9.03538635e+02 7.70561755e-01]	[4.41884949e+02 8.93427673e+02 7.53551304e-01]	[4.69971954e+02 8.70206299e+02 7.23523915e-01]
[475.13766479 257.11807251 0.9043749 ]	[482.74267578 339.09231567 0.9483065 ]	[418.79888916 339.2913208 0.89346641]	[411.01519775 459.63479614 0.83091289]	[403.24633789 557.22924805 0.86106682]	[544.32318115 336.56604004 0.89849758]	[562.47796631 449.47961426 0.86356688]	[567.45672607 546.97644043 0.86544275]	[482.91174316 536.70788574 0.69933087]	[441.91525269 539.23522949 0.67457396]	[462.22888184 706.04779053 0.82487655]	[4.62267670e+02 8.59950684e+02 8.07851434e-01]	[523.8862915 534.14227295 0.68558288]	[523.79858398 706.00183105 0.86873251]	[5.21216919e+02 8.54895081e+02 8.27027261e-01]	[462.19744873 249.34785461 0.90728676]	[485.34625244 246.78736877 0.8807621 ]	[444.427948 256.99621582 0.7671991 ]	[505.91116333 254.44839478 0.93242288]	[5.21311829e+02 9.08621460e+02 7.76103973e-01]	[5.39218384e+02 8.95848633e+02 7.68188536e-01]	[5.08460297e+02 8.67656555e+02 6.64575219e-01]	[4.62236206e+02 9.03549988e+02 7.71092355e-01]	[4.41884766e+02 8.93435303e+02 7.52731442e-01]	[4.69953186e+02 8.70199402e+02 7.23749161e-01]
[477.62393188 257.12689209 0.9144125 ]	[482.82354736 339.08078003 0.94250679]	[421.21795654 339.25228882 0.90104479]	[413.53088379 459.65084839 0.84682828]	[403.30505371 554.70623779 0.84863055]	[544.40289307 336.57302856 0.90065151]	[564.88391113 449.48233032 0.86482334]	[567.53186035 546.97503662 0.85266179]	[482.95053101 536.6630249 0.69728607]	[444.29568481 536.73590088 0.6757645 ]	[462.2612915 706.05908203 0.82820368]	[4.62287964e+02 8.59963745e+02 8.06427836e-01]	[523.9418335 534.10296631 0.684533 ]	[523.8024292 706.00256348 0.86936539]	[5.21216248e+02 8.54873169e+02 8.28764379e-01]	[462.24237061 249.36038208 0.91022986]	[485.40466309 246.77905273 0.8770529 ]	[446.89920044 256.9928894 0.74819338]	[505.99649048 254.4185791 0.91442394]	[5.21328308e+02 9.08615784e+02 7.72591949e-01]	[5.39221436e+02 8.93459106e+02 7.70482600e-01]	[5.06017761e+02 8.67636047e+02 6.64205670e-01]	[4.62233612e+02 9.03614868e+02 7.65947402e-01]	[4.41876770e+02 8.95863525e+02 7.47432947e-01]	[4.69970306e+02 8.70201782e+02 7.25789785e-01]
[480.13684082 257.14700317 0.92843544]	[482.88809204 339.05279541 0.93142879]	[421.2958374 339.19967651 0.89425331]	[416.03570557 457.15951538 0.84240592]	[405.83251953 554.66619873 0.83041263]	[544.47613525 336.565979 0.89814854]	[564.95794678 446.97558594 0.85930622]	[570.04406738 544.53790283 0.84403563]	[485.34155273 534.1605835 0.69169343]	[444.35787964 536.69433594 0.66748834]	[462.28829956 706.09576416 0.82571834]	[4.62281494e+02 8.60009766e+02 8.05458784e-01]	[523.94567871 534.10021973 0.67958117]	[523.82849121 706.08056641 0.87025177]	[5.21206299e+02 8.54885437e+02 8.24522853e-01]	[462.36022949 249.39634705 0.90554792]	[487.92056274 246.77967834 0.8610431 ]	[452.00064087 257.02215576 0.73505151]	[508.52270508 254.4069519 0.89736688]	[5.21335693e+02 9.08620544e+02 7.77835131e-01]	[5.39239685e+02 8.95834839e+02 7.72485852e-01]	[5.05994507e+02 8.67657349e+02 6.63447797e-01]	[4.62251465e+02 9.03602295e+02 7.61024058e-01]	[4.41882141e+02 8.95856873e+02 7.43930876e-01]	[4.67489258e+02 8.70241943e+02 7.27038622e-01]
[480.20214844 257.17724609 0.93479604]	[482.90640259 339.05453491 0.92684501]	[421.31686401 339.20007324 0.89043045]	[416.07546997 454.60220337 0.82860816]	[405.8883667 554.6361084 0.82280588]	[544.50939941 336.56842041 0.8957864 ]	[564.96185303 449.50289917 0.85848278]	[570.09283447 546.9274292 0.83718628]	[485.37213135 534.14306641 0.69326502]	[444.39501953 536.69085693 0.66869426]	[462.31002808 706.09655762 0.82591891]	[4.62283813e+02 8.59995728e+02 8.05832803e-01]	[523.96984863 531.59698486 0.68051237]	[523.82733154 706.04345703 0.86752212]	[5.21216858e+02 8.54873291e+02 8.29060733e-01]	[462.42358398 249.39047241 0.8955999 ]	[488.02972412 246.82623291 0.85587317]	[452.06442261 256.98953247 0.74934119]	[511.08639526 254.43914795 0.89860058]	[5.21329834e+02 9.08635803e+02 7.77879298e-01]	[5.39232056e+02 8.95849976e+02 7.69048691e-01]	[5.06012970e+02 8.67638367e+02 6.60259128e-01]	[4.62245117e+02 9.03612061e+02 7.61330068e-01]	[4.41875366e+02 8.95858093e+02 7.44443238e-01]	[4.69957062e+02 8.70227722e+02 7.27509320e-01]
[480.23083496 257.18206787 0.93859166]	[482.92715454 339.04833984 0.92162979]	[421.34118652 339.18649292 0.88798249]	[416.09564209 454.56500244 0.83126312]	[405.912323 552.13372803 0.81872845]	[544.54742432 336.56771851 0.8927865 ]	[564.97644043 452.01989746 0.85186988]	[570.12786865 546.95446777 0.83262789]	[485.37258911 536.69677734 0.69529271]	[444.38314819 539.21881104 0.67287439]	[462.31192017 706.10620117 0.8286413 ]	[4.62286438e+02 8.59969543e+02 8.05559456e-01]	[523.97601318 534.17401123 0.68211412]	[523.82598877 706.09625244 0.87194687]	[5.21223328e+02 8.54893921e+02 8.27512801e-01]	[464.83703613 249.38050842 0.88378215]	[490.54006958 249.29832458 0.85794079]	[454.5664978 256.96160889 0.75432944]	[513.6116333 254.47406006 0.90449429]	[5.21346069e+02 9.08643921e+02 7.78278291e-01]	[5.39243652e+02 8.95858459e+02 7.70241499e-01]	[5.08450714e+02 8.67649048e+02 6.58241630e-01]	[4.62233429e+02 9.03602600e+02 7.57477403e-01]	[4.41865509e+02 8.95842773e+02 7.42039740e-01]	[4.69961487e+02 8.70206360e+02 7.26558983e-01]
[480.27612305 257.18362427 0.94219965]	[482.94293213 336.70413208 0.91941798]	[421.35116577 339.15988159 0.88716984]	[416.11062622 454.63519287 0.84334779]	[405.90914917 554.61346436 0.81865096]	[546.94238281 336.56811523 0.8897444 ]	[564.98742676 452.02212524 0.85181522]	[572.6048584 546.96740723 0.8304466 ]	[485.40286255 536.68865967 0.68986833]	[444.41119385 539.20928955 0.66896188]	[462.31454468 706.08911133 0.82626241]	[4.62284088e+02 8.59954956e+02 8.04923058e-01]	[524.00366211 534.16900635 0.67500138]	[523.82397461 706.07818604 0.87280023]	[5.21226196e+02 8.54888428e+02 8.27405035e-01]	[464.87219238 249.40325928 0.88209397]	[493.05432129 249.29199219 0.85682565]	[454.60336304 256.99575806 0.75445873]	[516.18780518 254.45782471 0.91495055]	[5.21339050e+02 9.08640869e+02 7.77455568e-01]	[5.39242371e+02 8.95855225e+02 7.71141946e-01]	[5.08456726e+02 8.67642761e+02 6.56171381e-01]	[4.62236786e+02 9.03595581e+02 7.56503582e-01]	[4.41864288e+02 8.93449036e+02 7.41407692e-01]	[4.69959259e+02 8.70195435e+02 7.24483907e-01]
[480.32983398 257.17507935 0.9489637 ]	[482.96356201 336.69943237 0.91680706]	[421.38421631 339.14331055 0.88120699]	[416.10131836 454.58911133 0.83761263]	[405.9140625 554.62359619 0.81881416]	[546.96356201 336.57131958 0.88813043]	[564.9911499 449.52389526 0.85004997]	[572.60668945 546.96936035 0.83012575]	[485.4034729 536.68884277 0.6902647 ]	[444.41217041 536.73236084 0.66732079]	[462.30535889 706.09729004 0.82673728]	[4.62293274e+02 8.59952942e+02 8.02766144e-01]	[523.9989624 536.65496826 0.67573547]	[523.82635498 706.08581543 0.87379861]	[5.21232971e+02 8.54882324e+02 8.30770612e-01]	[464.92327881 251.81959534 0.8777144 ]	[493.12670898 246.83886719 0.86001146]	[457.06555176 257.04370117 0.76540715]	[518.64501953 254.48834229 0.92129189]	[5.21329041e+02 9.08633606e+02 7.74703026e-01]	[5.39231873e+02 8.95855957e+02 7.69101799e-01]	[5.08468994e+02 8.67641907e+02 6.58698320e-01]	[4.62256195e+02 9.03605042e+02 7.49042392e-01]	[4.41875244e+02 8.95843140e+02 7.33465254e-01]	[4.69964905e+02 8.70195190e+02 7.19888508e-01]
[480.35876465 257.17025757 0.94992483]	[485.34130859 336.69604492 0.91359013]	[423.78012085 339.13143921 0.87968564]	[416.0970459 454.58312988 0.83719474]	[405.88449097 554.62866211 0.82238573]	[546.9720459 336.57128906 0.88900495]	[564.99609375 452.00717163 0.85361701]	[572.57702637 546.98547363 0.83024335]	[485.42904663 536.67932129 0.69024289]	[444.4402771 536.7298584 0.66726112]	[462.3196106 706.0524292 0.82563168]	[4.62289917e+02 8.59937927e+02 8.01729083e-01]	[524.02905273 534.16485596 0.67656481]	[523.82885742 706.04473877 0.87037891]	[5.21234863e+02 8.54862427e+02 8.32353354e-01]	[464.96426392 249.40634155 0.86887747]	[495.6184082 246.83227539 0.86319238]	[457.08609009 257.03182983 0.78254938]	[518.67767334 254.49215698 0.92847061]	[5.21315979e+02 9.08621155e+02 7.63835907e-01]	[5.39225952e+02 8.95836731e+02 7.60384858e-01]	[5.08462067e+02 8.67616150e+02 6.53360009e-01]	[4.62245117e+02 9.03621216e+02 7.53559649e-01]	[4.41868164e+02 8.95855713e+02 7.36701429e-01]	[4.69960388e+02 8.70176147e+02 7.13106692e-01]
[482.71112061 257.17333984 0.94920123]	[485.35403442 336.68716431 0.91180074]	[423.79159546 339.10797119 0.87962532]	[416.09164429 454.56295776 0.83195734]	[405.86151123 554.63037109 0.82401896]	[546.98175049 336.57727051 0.88829839]	[564.99859619 452.00476074 0.85222781]	[570.09216309 546.97747803 0.83275193]	[485.43060303 536.66943359 0.68915844]	[446.86901855 536.72961426 0.66480297]	[462.31796265 706.06292725 0.82605785]	[4.62284393e+02 8.59945557e+02 8.03072572e-01]	[524.02435303 534.14385986 0.67818922]	[523.82208252 706.05615234 0.87162817]	[5.21230713e+02 8.54856628e+02 8.32350552e-01]	[467.44702148 249.40390015 0.8585729 ]	[495.6619873 249.29165649 0.86823255]	[457.10473633 256.97888184 0.80826402]	[518.7019043 254.47996521 0.93011761]	[5.21328308e+02 9.08615417e+02 7.60979176e-01]	[5.39226440e+02 8.93451172e+02 7.61252642e-01]	[5.08451172e+02 8.67604553e+02 6.52340531e-01]	[4.62251038e+02 9.03620117e+02 7.56927013e-01]	[4.41874115e+02 8.95859009e+02 7.38958597e-01]	[4.67491394e+02 8.70173279e+02 7.15860605e-01]
[482.7338562 257.16799927 0.95147032]	[485.35775757 336.68835449 0.91246521]	[423.79962158 339.10592651 0.87877309]	[416.08065796 454.56719971 0.8311159 ]	[403.3968811 552.12243652 0.82807934]	[546.98535156 336.57608032 0.8866663 ]	[564.9954834 449.50827026 0.85411525]	[570.05334473 546.97210693 0.83843511]	[485.40493774 536.66033936 0.69240761]	[444.4197998 536.71118164 0.66679537]	[462.32403564 706.03094482 0.82603776]	[4.62285797e+02 8.59941711e+02 8.04612815e-01]	[524.00512695 534.13757324 0.68266308]	[523.82531738 706.03729248 0.87007999]	[5.21243042e+02 8.54850220e+02 8.36857975e-01]	[467.48666382 251.81468201 0.85614318]	[495.68527222 249.29399109 0.87162483]	[457.11618042 257.00448608 0.82036775]	[518.71679688 254.48266602 0.93155265]	[5.21335693e+02 9.08620605e+02 7.61017859e-01]	[5.39235291e+02 8.93456482e+02 7.62051284e-01]	[5.08461700e+02 8.67597412e+02 6.51121616e-01]	[4.62240021e+02 9.03616638e+02 7.56987393e-01]	[4.41868347e+02 8.95855835e+02 7.40082741e-01]	[4.69958130e+02 8.70171692e+02 7.18257070e-01]
[482.7454834 257.16119385 0.95216721]	[485.37216187 336.6796875 0.91119981]	[423.81756592 339.09390259 0.87716717]	[416.05938721 452.08248901 0.82354409]	[403.33813477 552.10418701 0.83839136]	[546.99188232 336.5788269 0.88581455]	[564.97912598 449.4463501 0.85245001]	[567.57470703 547.01489258 0.83957076]	[485.40054321 534.16125488 0.69011456]	[444.40240479 536.68273926 0.66415942]	[462.32427979 706.04052734 0.82701176]	[4.62279449e+02 8.59945435e+02 8.03123176e-01]	[524.01879883 534.12536621 0.67962265]	[523.82110596 706.05834961 0.87115335]	[5.21243347e+02 8.54848328e+02 8.33902657e-01]	[469.96505737 249.39691162 0.85202301]	[498.11380005 249.29238892 0.87310773]	[457.14068604 256.99029541 0.82932127]	[518.72155762 254.49185181 0.93161571]	[5.21318176e+02 9.06181396e+02 7.63987303e-01]	[5.39239319e+02 8.93442627e+02 7.67737985e-01]	[5.08460175e+02 8.67596497e+02 6.51569009e-01]	[4.62239685e+02 9.03605042e+02 7.57610917e-01]	[4.41870087e+02 8.95851624e+02 7.41803944e-01]	[4.67490265e+02 8.70175781e+02 7.14533567e-01]
[482.7600708 257.15606689 0.95199156]	[485.3734436 336.6756897 0.91156232]	[423.82427979 339.09197998 0.87677377]	[416.07110596 452.08551025 0.82601213]	[403.31604004 552.14776611 0.84130245]	[546.99682617 336.57672119 0.88464421]	[564.96594238 449.45333862 0.85315251]	[567.54510498 547.0559082 0.83996171]	[485.36633301 534.15808105 0.69545048]	[444.38156128 536.68365479 0.66719264]	[462.33807373 705.98846436 0.82397044]	[4.62276520e+02 8.59941162e+02 8.05251598e-01]	[523.97143555 534.09759521 0.68719816]	[523.83422852 706.03137207 0.86830962]	[5.21242737e+02 8.54852173e+02 8.36078763e-01]	[469.98336792 249.39733887 0.85172981]	[498.12948608 246.83624268 0.87606114]	[457.14160156 257.00512695 0.84175116]	[518.74645996 254.48904419 0.93240088]	[5.21329102e+02 9.08623596e+02 7.69958735e-01]	[5.39249817e+02 8.93458191e+02 7.68859565e-01]	[5.08447052e+02 8.67594788e+02 6.50634348e-01]	[4.62240143e+02 9.03615906e+02 7.63026178e-01]	[4.41870361e+02 8.95860229e+02 7.44317710e-01]	[4.67485046e+02 8.70173645e+02 7.20305562e-01]
[482.77166748 257.15698242 0.95217562]	[485.3807373 336.67105103 0.90990973]	[423.82995605 339.08721924 0.8762759 ]	[416.06045532 452.0741272 0.82262701]	[403.31164551 552.13684082 0.83898938]	[547.00921631 336.5741272 0.88255298]	[564.96185303 449.50247192 0.85384494]	[567.50482178 546.98828125 0.85527647]	[485.38943481 534.15582275 0.69328523]	[444.39532471 536.66247559 0.66305184]	[462.32965088 705.96520996 0.82453746]	[4.62270294e+02 8.57459961e+02 8.06418419e-01]	[523.99731445 534.12011719 0.68424666]	[523.82989502 706.01623535 0.86921555]	[5.21244080e+02 8.54854370e+02 8.35423291e-01]	[470.00061035 249.40385437 0.85161275]	[498.14764404 246.84075928 0.88018054]	[457.15194702 257.03756714 0.84316242]	[518.76861572 254.50724792 0.93588489]	[5.21340210e+02 9.08628235e+02 7.67394602e-01]	[5.39266602e+02 8.95833557e+02 7.67494738e-01]	[5.06015717e+02 8.67600708e+02 6.51363134e-01]	[4.62255157e+02 9.03609619e+02 7.63308823e-01]	[4.41884277e+02 8.95858276e+02 7.39880919e-01]	[4.67471954e+02 8.70159485e+02 7.21595645e-01]
[482.78256226 257.15481567 0.95127547]	[485.38070679 336.67373657 0.91067457]	[423.8298645 339.0869751 0.87699467]	[416.07263184 454.54190063 0.82577032]	[403.27932739 554.62060547 0.84313661]	[547.01757812 336.57800293 0.88114989]	[564.95983887 452.0118103 0.85332823]	[567.46142578 547.03845215 0.85514241]	[485.37341309 534.17260742 0.69453669]	[444.37362671 536.6875 0.66711307]	[462.32217407 705.96343994 0.82689768]	[4.62276367e+02 8.57443237e+02 8.08244824e-01]	[523.98010254 534.12536621 0.68513894]	[523.83782959 706.02484131 0.86947536]	[5.21246460e+02 8.54856140e+02 8.35821092e-01]	[470.01608276 249.40159607 0.85090142]	[498.15783691 246.83815002 0.88211226]	[457.15124512 257.0446167 0.84481323]	[518.77984619 254.50192261 0.93625802]	[5.21345520e+02 9.08622559e+02 7.61774480e-01]	[5.39266968e+02 8.93451782e+02 7.67876208e-01]	[5.08450348e+02 8.67601685e+02 6.51014328e-01]	[4.62245605e+02 9.03608398e+02 7.53076673e-01]	[4.41873077e+02 8.95851440e+02 7.33535230e-01]	[4.67479614e+02 8.70146790e+02 7.24577725e-01]
[482.77386475 257.15878296 0.95082837]	[485.3812561 336.69754028 0.90915751]	[423.83154297 339.09896851 0.87601823]	[416.0581665 452.07666016 0.82141227]	[400.8659668 552.14709473 0.8475529 ]	[547.0201416 336.59970093 0.88291037]	[564.9296875 449.46844482 0.85298651]	[565.07562256 549.49139404 0.85263312]	[482.97039795 534.15228271 0.69423741]	[444.33355713 536.67419434 0.6665141 ]	[462.30117798 705.92681885 0.81448114]	[4.62267120e+02 8.57409302e+02 8.11692238e-01]	[523.94268799 531.60705566 0.68577439]	[523.81085205 706.00219727 0.86649555]	[5.21247803e+02 8.54900208e+02 8.31113577e-01]	[470.00170898 249.40391541 0.85071081]	[498.15292358 246.84062195 0.88064188]	[457.15441895 257.02371216 0.8395288 ]	[518.78027344 254.50601196 0.93739235]	[5.21311829e+02 9.08634766e+02 7.73507953e-01]	[5.39236145e+02 8.95865479e+02 7.67334461e-01]	[5.08495331e+02 8.67653931e+02 6.53651357e-01]	[4.62245514e+02 9.03623962e+02 7.49969125e-01]	[4.41876038e+02 8.95864014e+02 7.23757684e-01]	[4.67467712e+02 8.70129028e+02 7.22215533e-01]
[482.77972412 257.16638184 0.94907248]	[485.37316895 336.70150757 0.91006392]	[423.82116699 339.0977478 0.87793189]	[416.0526123 454.56561279 0.82420373]	[400.85177612 554.63525391 0.85497361]	[547.00891113 336.60528564 0.88481593]	[564.92462158 449.48416138 0.85334021]	[565.03479004 547.05938721 0.86320662]	[482.96286011 534.16009521 0.69694948]	[444.31732178 536.6932373 0.67171222]	[462.30529785 705.93621826 0.81743348]	[4.62277374e+02 8.57420166e+02 8.12318146e-01]	[523.94317627 531.6071167 0.68741924]	[523.80584717 706.0057373 0.86700666]	[5.21245850e+02 8.54919739e+02 8.29832852e-01]	[470.00863647 249.40509033 0.85114676]	[498.16833496 249.29927063 0.88561064]	[457.15246582 257.02203369 0.84026599]	[518.79327393 254.51690674 0.93915802]	[5.21308228e+02 9.08635559e+02 7.81657100e-01]	[5.39230408e+02 8.95872498e+02 7.69110143e-01]	[5.08504608e+02 8.67672363e+02 6.53044283e-01]	[4.62233643e+02 9.06095520e+02 7.53268361e-01]	[4.41873322e+02 8.95868835e+02 7.27499962e-01]	[4.67489807e+02 8.70137390e+02 7.24593639e-01]
[482.78909302 257.16662598 0.94844609]	[485.37442017 336.70446777 0.90944809]	[423.82641602 339.09786987 0.87764883]	[416.04699707 452.08346558 0.82085544]	[400.85534668 554.62011719 0.85462129]	[547.01062012 336.6109314 0.8855682 ]	[564.90753174 449.51785278 0.85836321]	[565.01623535 547.05004883 0.86997724]	[485.35379028 534.16595459 0.69669694]	[444.34634399 536.7020874 0.6715973 ]	[462.30203247 705.9475708 0.82131302]	[4.62279724e+02 8.57421509e+02 8.10957432e-01]	[523.96820068 534.10449219 0.6874578 ]	[523.80718994 705.98693848 0.86563617]	[5.21243652e+02 8.54890381e+02 8.34735572e-01]	[470.02453613 249.39656067 0.85045022]	[498.1869812 249.3079071 0.88945907]	[457.15802002 257.01681519 0.84128839]	[518.79858398 254.52781677 0.93795198]	[5.21304932e+02 9.08641968e+02 7.83332944e-01]	[5.39215637e+02 8.95877014e+02 7.66216040e-01]	[5.08489563e+02 8.67638794e+02 6.55754685e-01]	[4.62234344e+02 9.06098938e+02 7.50435770e-01]	[4.41874298e+02 8.95871521e+02 7.25173712e-01]	[4.69953186e+02 8.70141235e+02 7.22938657e-01]
[482.78961182 257.16418457 0.94876856]	[485.36962891 339.04006958 0.91055775]	[423.82546997 339.09832764 0.87762654]	[416.03930664 454.55224609 0.82325679]	[400.84356689 554.62353516 0.85719371]	[547.00299072 336.61715698 0.88709474]	[564.90496826 452.06777954 0.86111623]	[565.01818848 547.04772949 0.86945027]	[485.34521484 534.16638184 0.69713098]	[444.34048462 536.69927979 0.67204738]	[462.29788208 705.93591309 0.81955707]	[4.62286041e+02 8.57411377e+02 8.10403705e-01]	[523.95800781 534.105896 0.68828166]	[523.79754639 705.9765625 0.8647517 ]	[5.21246094e+02 8.54886902e+02 8.35049450e-01]	[470.02767944 249.39663696 0.85029405]	[498.18777466 249.30644226 0.88920081]	[457.16168213 257.02264404 0.84054703]	[518.79901123 254.53118896 0.93701476]	[5.21294678e+02 9.08641418e+02 7.82211304e-01]	[5.39210205e+02 8.95879517e+02 7.65759766e-01]	[5.08500000e+02 8.67636353e+02 6.56162441e-01]	[4.62234589e+02 9.06095520e+02 7.49851644e-01]	[4.41874237e+02 8.95868713e+02 7.24844277e-01]	[4.69966583e+02 8.70139221e+02 7.22928524e-01]
[482.78952026 257.16577148 0.94847721]	[485.36804199 339.03820801 0.91122329]	[423.82720947 339.08761597 0.87735885]	[416.0435791 454.56445312 0.8252185 ]	[400.83666992 554.62097168 0.85884964]	[546.99871826 336.62115479 0.88836575]	[564.88598633 452.0296936 0.86108494]	[565.01391602 547.04992676 0.86975986]	[485.34387207 536.66345215 0.69638413]	[444.33383179 536.71118164 0.6716767 ]	[462.2885437 705.91412354 0.82008654]	[4.62285889e+02 8.57401978e+02 8.10848653e-01]	[523.96191406 534.12176514 0.68668401]	[523.7979126 705.93817139 0.86150289]	[5.21238525e+02 8.54891724e+02 8.32985818e-01]	[470.02841187 249.39866638 0.85055727]	[498.18682861 249.30644226 0.88943011]	[457.16357422 257.02346802 0.8413794 ]	[521.15753174 254.53297424 0.93775856]	[5.21295715e+02 9.08633057e+02 7.81971335e-01]	[5.39213379e+02 8.95870117e+02 7.67505586e-01]	[5.08488281e+02 8.67641296e+02 6.58341765e-01]	[4.62235687e+02 9.03622864e+02 7.52443492e-01]	[4.41878143e+02 8.95862976e+02 7.26353109e-01]	[4.69965790e+02 8.70135925e+02 7.23366559e-01]
[482.78076172 257.16854858 0.94833714]	[485.35427856 339.04568481 0.91332865]	[423.81204224 339.08959961 0.87886488]	[416.0395813 454.59481812 0.8281495 ]	[400.84164429 554.61676025 0.85831386]	[546.98022461 336.63406372 0.89216709]	[564.88818359 452.08520508 0.8628217 ]	[565.00732422 549.49938965 0.86746264]	[482.94943237 534.1730957 0.70069146]	[444.29837036 536.69458008 0.67549402]	[462.30706787 703.49005127 0.82187033]	[4.62286377e+02 8.57372375e+02 8.14116716e-01]	[523.93701172 534.11987305 0.69189167]	[523.80279541 705.96392822 0.86485517]	[5.21244934e+02 8.54874023e+02 8.33372235e-01]	[470.00671387 249.40383911 0.85159022]	[498.17514038 249.30865479 0.8878296 ]	[457.15240479 257.02355957 0.84360701]	[518.78778076 254.53120422 0.93743426]	[5.21281677e+02 9.08626465e+02 7.67816067e-01]	[5.39192383e+02 8.95865784e+02 7.54224181e-01]	[5.08496552e+02 8.67627441e+02 6.56446755e-01]	[4.62230164e+02 9.03601807e+02 7.51997828e-01]	[4.41874390e+02 8.95841553e+02 7.24420965e-01]	[4.69965576e+02 8.70118164e+02 7.22123802e-01]
[482.76885986 257.17181396 0.94756627]	[485.34152222 336.70611572 0.91504598]	[423.8031311 339.08526611 0.87933916]	[416.02822876 454.61166382 0.82714796]	[400.84814453 552.12591553 0.85711032]	[546.95733643 336.62808228 0.8956272 ]	[564.89434814 454.54504395 0.86429137]	[565.01031494 549.4887085 0.86807013]	[482.92202759 534.15313721 0.70347482]	[441.9012146 536.67437744 0.67704046]	[462.28128052 703.45715332 0.82234722]	[4.62284241e+02 8.54916992e+02 8.15853357e-01]	[523.91027832 531.60656738 0.69242489]	[523.77526855 705.95080566 0.86025304]	[5.21240417e+02 8.54861267e+02 8.31368923e-01]	[469.98995972 249.40661621 0.8518827 ]	[498.15298462 249.30432129 0.88255632]	[457.15527344 257.01882935 0.84372693]	[518.76116943 254.51976013 0.93570352]	[5.21278259e+02 9.08615051e+02 7.58086085e-01]	[5.39186340e+02 8.95851135e+02 7.51397908e-01]	[5.08499390e+02 8.67616821e+02 6.56376541e-01]	[4.62222168e+02 9.03586060e+02 7.53423572e-01]	[4.41870361e+02 8.93437866e+02 7.27613151e-01]	[4.69957977e+02 8.67709839e+02 7.21585512e-01]
[482.7722168 257.17120361 0.9465735 ]	[482.96395874 339.04031372 0.91637248]	[423.78555298 339.09457397 0.88048083]	[416.01370239 457.09561157 0.832142 ]	[400.83956909 552.12896729 0.85942471]	[546.94152832 336.62854004 0.89677525]	[564.89318848 454.54281616 0.86497754]	[565.01745605 549.49304199 0.86558402]	[482.91134644 536.66687012 0.70648301]	[441.88674927 536.70825195 0.68071616]	[462.26574707 703.48968506 0.82680953]	[4.62283020e+02 8.57381653e+02 8.15231085e-01]	[523.90240479 534.12249756 0.69443601]	[523.75878906 705.95819092 0.85904068]	[5.21236267e+02 8.54886719e+02 8.26477945e-01]	[469.98693848 249.40362549 0.85130566]	[498.15148926 249.30085754 0.88089687]	[457.12756348 257.01086426 0.8434099 ]	[518.75274658 254.51922607 0.93404377]	[5.21291931e+02 9.08615784e+02 7.56219983e-01]	[5.39192261e+02 8.95853577e+02 7.50566840e-01]	[5.08491302e+02 8.67656433e+02 6.60467148e-01]	[4.59812988e+02 9.03561951e+02 7.64308572e-01]	[4.41851440e+02 8.93416809e+02 7.44933188e-01]	[4.69958771e+02 8.70142578e+02 7.27192402e-01]
[482.74441528 257.18127441 0.94588417]	[482.94732666 339.04196167 0.92081267]	[421.39273071 339.10092163 0.88184059]	[413.56710815 457.08724976 0.82379103]	[400.8475647 552.12658691 0.85750329]	[544.54516602 336.63421631 0.90143287]	[564.87573242 452.03173828 0.86645895]	[565.01318359 549.50964355 0.86337721]	[482.90853882 536.68511963 0.70629847]	[441.89398193 536.72076416 0.67912227]	[462.24505615 703.48101807 0.82716978]	[4.62283020e+02 8.54927002e+02 8.18017185e-01]	[523.88787842 534.14312744 0.69310796]	[521.40386963 705.94995117 0.85726577]	[5.21225525e+02 8.54890137e+02 8.22661817e-01]	[467.4956665 251.82562256 0.85699314]	[498.11572266 249.30499268 0.87461883]	[457.12081909 257.0105896 0.833803 ]	[518.73638916 254.5165863 0.93493038]	[5.21306824e+02 9.08620300e+02 7.57105470e-01]	[5.39197754e+02 8.95857483e+02 7.54089892e-01]	[5.08489075e+02 8.67665833e+02 6.62545383e-01]	[4.59819397e+02 9.03550293e+02 7.63314545e-01]	[4.41856689e+02 8.93405762e+02 7.45237291e-01]	[4.69959259e+02 8.70129150e+02 7.25327075e-01]
[482.70980835 257.1809082 0.94553393]	[482.92922974 336.70611572 0.92345178]	[421.36407471 339.09786987 0.88757187]	[413.51516724 454.58511353 0.80481189]	[400.83786011 552.09881592 0.85793716]	[544.51605225 336.62979126 0.90213382]	[564.86694336 452.0135498 0.86117876]	[565.01623535 549.49603271 0.86344588]	[482.90325928 536.73040771 0.70640427]	[441.87826538 539.24108887 0.67897344]	[462.22958374 705.93408203 0.82762349]	[4.62285950e+02 8.57368469e+02 8.17610323e-01]	[523.88342285 536.66442871 0.69195312]	[521.39971924 706.04833984 0.86975133]	[5.21213318e+02 8.54922302e+02 8.16590667e-01]	[467.45755005 251.81829834 0.8593393 ]	[495.65914917 249.32145691 0.87040889]	[457.10430908 256.96691895 0.80939913]	[518.69049072 254.50776672 0.93002057]	[5.21310059e+02 9.08618591e+02 7.60069430e-01]	[5.39205627e+02 8.95853760e+02 7.56842554e-01]	[5.08495911e+02 8.67699280e+02 6.64552748e-01]	[4.59806946e+02 9.03558899e+02 7.64314950e-01]	[4.41847290e+02 8.93405579e+02 7.45005131e-01]	[4.69960510e+02 8.70137634e+02 7.25527704e-01]
[480.35101318 257.18807983 0.94251186]	[482.91116333 336.70703125 0.92794567]	[421.34036255 339.09411621 0.8903932 ]	[411.00744629 457.09661865 0.81074828]	[400.83279419 552.10162354 0.8593775 ]	[544.49029541 336.63998413 0.90173227]	[564.85302734 449.50717163 0.8586725 ]	[565.01092529 549.50482178 0.8636058 ]	[482.88070679 536.72113037 0.70817065]	[441.84765625 539.23724365 0.68381631]	[462.19799805 705.94281006 0.82338148]	[4.62281097e+02 8.57365051e+02 8.16013038e-01]	[523.87469482 534.17248535 0.69242108]	[521.38879395 706.03704834 0.86874342]	[5.21207458e+02 8.54924011e+02 8.14475715e-01]	[467.41207886 249.40513611 0.86361468]	[495.61407471 249.33369446 0.86671537]	[457.07702637 256.94378662 0.80525863]	[518.63482666 254.52426147 0.92189419]	[5.21303162e+02 9.08618469e+02 7.61366129e-01]	[5.39206177e+02 8.95851440e+02 7.59192109e-01]	[5.08497314e+02 8.67705505e+02 6.64847970e-01]	[4.59808411e+02 9.03556641e+02 7.62249827e-01]	[4.41848480e+02 8.93404297e+02 7.43029535e-01]	[4.69960815e+02 8.70134399e+02 7.23080695e-01]
[480.32067871 257.1862793 0.94170219]	[482.88839722 336.70172119 0.9296239 ]	[421.31710815 339.0916748 0.89490354]	[410.97366333 457.13519287 0.81717455]	[400.82208252 552.08135986 0.86172611]	[544.4609375 336.63595581 0.90344739]	[564.84527588 451.99728394 0.85705566]	[564.99414062 547.06829834 0.86696553]	[482.86859131 539.23712158 0.70921743]	[441.82943726 539.28240967 0.68649238]	[459.84939575 705.93640137 0.81897014]	[4.62283081e+02 8.57371765e+02 8.14718008e-01]	[523.86871338 536.71783447 0.68920398]	[521.35736084 706.0168457 0.86686611]	[5.21201233e+02 8.54928345e+02 8.11366320e-01]	[464.95788574 249.39505005 0.86853564]	[493.13433838 249.3291626 0.86353719]	[454.63711548 256.943573 0.79749423]	[516.1918335 254.5177002 0.91730827]	[5.21297180e+02 9.08618286e+02 7.59379327e-01]	[5.39206543e+02 8.95848755e+02 7.58037984e-01]	[5.08501068e+02 8.67708374e+02 6.66223884e-01]	[4.59803955e+02 9.03562134e+02 7.62618244e-01]	[4.41846130e+02 8.93408264e+02 7.42767632e-01]	[4.69966675e+02 8.70134949e+02 7.22472131e-01]
[480.2571106 257.17840576 0.93985355]	[482.83850098 336.69671631 0.93732697]	[421.26690674 339.0892334 0.90246296]	[408.45663452 457.16357422 0.8182379 ]	[400.81088257 552.10174561 0.86278033]	[544.41918945 336.64416504 0.9045651 ]	[562.47851562 451.99700928 0.86462295]	[564.9786377 549.48822021 0.86873317]	[482.86026001 539.23016357 0.70854545]	[441.82525635 539.28094482 0.68683827]	[459.82028198 705.98883057 0.8210063 ]	[4.62279572e+02 8.57392761e+02 8.13461602e-01]	[523.86126709 536.70220947 0.68633455]	[521.34228516 706.01452637 0.86318719]	[5.21184326e+02 8.57381348e+02 8.06346178e-01]	[464.88653564 249.38633728 0.87935758]	[493.04052734 249.32720947 0.85804313]	[454.58554077 256.9437561 0.78499466]	[513.62182617 254.5252533 0.90786737]	[5.21321228e+02 9.08620056e+02 7.60477126e-01]	[5.39225708e+02 8.95846313e+02 7.63170600e-01]	[5.08483734e+02 8.70123474e+02 6.74388170e-01]	[4.59773102e+02 9.03570740e+02 7.64817834e-01]	[4.41826385e+02 8.93409668e+02 7.45307863e-01]	[4.69968781e+02 8.70151245e+02 7.28045642e-01]
[480.20687866 257.16323853 0.93860513]	[482.77514648 336.69784546 0.94503212]	[421.22366333 339.10162354 0.91089076]	[408.40875244 457.11416626 0.82013488]	[400.79815674 549.59094238 0.87013501]	[544.35357666 336.63955688 0.90418398]	[562.41027832 449.48999023 0.87534952]	[564.96478271 549.49279785 0.87060052]	[482.82333374 536.67462158 0.70466661]	[441.82009888 536.72393799 0.6819905 ]	[459.79507446 705.9541626 0.82027334]	[4.62287903e+02 8.57417725e+02 8.10797215e-01]	[523.80084229 534.11004639 0.6876778 ]	[521.31237793 706.00042725 0.85893482]	[5.21183228e+02 8.57400696e+02 8.06433380e-01]	[464.8243103 249.3687439 0.88556248]	[490.51705933 249.31369019 0.85925013]	[454.54296875 256.95819092 0.78591269]	[511.06872559 254.55003357 0.91228008]	[5.21305054e+02 9.08622498e+02 7.62498558e-01]	[5.39215942e+02 8.95853821e+02 7.60457277e-01]	[5.08508484e+02 8.70132080e+02 6.79697871e-01]	[4.59765411e+02 9.03587097e+02 7.60758042e-01]	[4.41815002e+02 8.93418823e+02 7.43093967e-01]	[4.69990936e+02 8.70168884e+02 7.29735434e-01]
[480.17126465 257.14730835 0.93639868]	[482.72460938 339.04351807 0.94775581]	[421.1769104 339.12475586 0.91447914]	[405.88314819 454.6434021 0.81196612]	[400.76815796 549.54144287 0.87361419]	[544.32427979 336.63717651 0.90115911]	[562.36859131 449.47573853 0.87342286]	[564.97332764 547.06573486 0.86843354]	[482.76513672 534.10314941 0.7038396 ]	[441.76571655 534.16577148 0.68729788]	[459.76119995 705.92932129 0.82476556]	[4.62283478e+02 8.57384827e+02 8.11144769e-01]	[521.41497803 529.02966309 0.69186282]	[521.26245117 705.91790771 0.83988255]	[5.21185730e+02 8.57392822e+02 8.05548131e-01]	[462.42687988 249.34013367 0.89316082]	[488.01947021 249.28999329 0.85568738]	[452.01818848 254.60820007 0.7940135 ]	[508.55090332 254.53704834 0.9161877 ]	[5.21320557e+02 9.08620361e+02 7.56038010e-01]	[5.39232849e+02 8.95837524e+02 7.58668125e-01]	[5.08503967e+02 8.70133667e+02 6.81700528e-01]	[4.59785339e+02 9.03574097e+02 7.60314703e-01]	[4.41827667e+02 8.93412354e+02 7.42257059e-01]	[4.69990265e+02 8.70143555e+02 7.24013329e-01]
[477.74368286 257.13339233 0.92513824]	[480.34472656 336.70025635 0.9512043 ]	[421.14181519 339.13568115 0.91202635]	[405.83206177 457.12701416 0.83839118]	[400.70550537 549.52386475 0.87687862]	[541.90325928 336.60775757 0.89671606]	[562.28192139 449.51104736 0.86405778]	[564.89489746 547.04034424 0.88102627]	[482.72463989 531.5871582 0.70309508]	[441.72744751 534.14715576 0.69213235]	[459.73403931 705.93933105 0.82539362]	[4.62285706e+02 8.57380554e+02 8.09927225e-01]	[521.37402344 528.99664307 0.69096327]	[521.25524902 703.50909424 0.8288309 ]	[5.21174683e+02 8.57388611e+02 8.05551350e-01]	[462.3666687 249.34248352 0.90285891]	[487.93289185 246.84176636 0.86076713]	[449.45782471 256.95343018 0.80469352]	[508.44989014 254.52255249 0.92183387]	[5.21306030e+02 9.08632935e+02 7.63324738e-01]	[5.39220520e+02 8.95848511e+02 7.60875225e-01]	[5.08507477e+02 8.70125427e+02 6.82737052e-01]	[4.59776367e+02 9.03596802e+02 7.62835741e-01]	[4.41819489e+02 8.93425171e+02 7.42382467e-01]	[4.70002319e+02 8.70137695e+02 7.26971745e-01]
[477.66769409 257.10943604 0.92352068]	[480.29888916 336.6885376 0.9538148 ]	[418.75561523 339.12161255 0.91039932]	[403.27722168 457.07937622 0.86089987]	[400.68771362 547.04693604 0.88766158]	[541.85876465 336.61346436 0.89775592]	[562.20782471 452.02719116 0.84237599]	[564.87414551 547.02276611 0.88511932]	[480.34561157 534.10546875 0.69825035]	[441.67303467 536.66448975 0.68927348]	[459.71273804 705.96887207 0.8220017 ]	[4.62295074e+02 8.57388000e+02 8.03617120e-01]	[521.35070801 529.02233887 0.680354 ]	[521.22729492 705.93817139 0.8358568 ]	[5.21165527e+02 8.57411560e+02 7.99906850e-01]	[462.3352356 249.29621887 0.89966506]	[485.47845459 246.82592773 0.86545509]	[446.95050049 254.53611755 0.80448288]	[505.99380493 254.50558472 0.92701447]	[5.21316406e+02 9.08623657e+02 7.65981615e-01]	[5.39235718e+02 8.95835022e+02 7.68611252e-01]	[5.08487122e+02 8.70150391e+02 6.86201572e-01]	[4.59814850e+02 9.03567139e+02 7.60504246e-01]	[4.41849060e+02 8.93413757e+02 7.42716014e-01]	[4.70013367e+02 8.70143066e+02 7.16134369e-01]
[477.58944702 257.09973145 0.9129414 ]	[480.25183105 336.67599487 0.9543258 ]	[418.70993042 339.1031189 0.9099735 ]	[403.25842285 454.62536621 0.86505061]	[398.2739563 547.02593994 0.89041024]	[541.79870605 336.58917236 0.89318687]	[559.75244141 446.934021 0.8305645 ]	[562.42352295 547.00146484 0.89205891]	[480.30514526 531.5770874 0.69955939]	[439.30059814 534.13769531 0.69199276]	[459.68304443 706.00238037 0.82156414]	[4.62309509e+02 8.57443542e+02 8.02302718e-01]	[521.32305908 528.97961426 0.6822232 ]	[518.79370117 705.93896484 0.82814294]	[5.18775208e+02 8.57424011e+02 7.91078150e-01]	[462.26965332 246.82920837 0.89842987]	[485.42294312 246.82191467 0.87211728]	[444.4336853 254.51554871 0.82707053]	[505.9364624 254.50119019 0.92890477]	[5.21331421e+02 9.06178406e+02 7.67668664e-01]	[5.39231934e+02 8.93430481e+02 7.73400187e-01]	[5.08458618e+02 8.70148071e+02 6.88809395e-01]	[4.59766876e+02 9.03601196e+02 7.64337003e-01]	[4.41810913e+02 8.93426758e+02 7.50433385e-01]	[4.70036072e+02 8.70174377e+02 7.28132010e-01]
[475.11383057 257.10751343 0.90355438]	[480.19830322 336.69024658 0.95078242]	[418.66345215 339.11004639 0.90589589]	[400.77383423 452.07232666 0.87249339]	[398.21105957 547.0032959 0.89407247]	[541.75549316 336.60968018 0.89008236]	[557.2635498 446.94195557 0.81105423]	[562.30950928 546.99743652 0.88276553]	[480.18371582 531.55743408 0.69721335]	[439.21560669 534.12567139 0.69549829]	[459.67272949 706.05267334 0.82883459]	[4.62315369e+02 8.59990051e+02 7.96504378e-01]	[521.21716309 526.49658203 0.67948353]	[518.76550293 705.97692871 0.82106572]	[5.18754272e+02 8.57453186e+02 7.82991648e-01]	[462.22116089 249.29588318 0.90140688]	[485.34353638 246.81781006 0.88097131]	[444.38894653 254.56071472 0.83324528]	[503.50500488 254.51954651 0.94029331]	[5.21329041e+02 9.06176331e+02 7.69979954e-01]	[5.39230103e+02 8.93422302e+02 7.71395624e-01]	[5.06008484e+02 8.70165100e+02 6.87503457e-01]	[4.59762238e+02 9.06096069e+02 7.58547544e-01]	[4.41806122e+02 8.93452209e+02 7.43168890e-01]	[4.70037292e+02 8.70229797e+02 7.23634541e-01]
[472.58502197 257.12527466 0.89411241]	[480.12893677 336.67642212 0.93887031]	[418.58618164 339.07281494 0.89328635]	[400.73080444 454.57806396 0.87238073]	[398.12316895 546.97772217 0.89395672]	[541.69268799 336.62240601 0.88540602]	[557.15606689 449.47286987 0.80009782]	[562.20397949 546.96014404 0.88015413]	[477.74725342 534.12805176 0.6921618 ]	[439.13116455 536.70892334 0.69570178]	[459.62524414 706.10620117 0.82216185]	[4.62299652e+02 8.59990540e+02 7.99839079e-01]	[518.76855469 529.04870605 0.66658181]	[518.71624756 706.11981201 0.83172989]	[5.18740845e+02 8.59938599e+02 7.81617045e-01]	[459.84985352 249.32711792 0.90228748]	[482.91192627 249.29064941 0.89716667]	[444.33343506 254.56408691 0.82870972]	[503.44134521 254.51022339 0.95622039]	[5.21353577e+02 9.06175476e+02 7.66202509e-01]	[5.39245850e+02 8.93415466e+02 7.69508362e-01]	[5.05987427e+02 8.70182800e+02 6.92589521e-01]	[4.59743408e+02 9.06102722e+02 7.63040900e-01]	[4.41792511e+02 8.93453552e+02 7.46502697e-01]	[4.70024567e+02 8.70219360e+02 7.26681411e-01]
[470.02178955 257.15118408 0.88709885]	[477.69940186 336.66564941 0.9274416 ]	[416.12402344 336.70367432 0.8766917 ]	[398.27798462 454.64404297 0.87726426]	[398.01226807 547.02844238 0.85751605]	[539.27252197 336.64385986 0.87887537]	[549.58807373 446.93896484 0.80609882]	[559.75726318 547.00323486 0.86634082]	[477.64532471 536.69555664 0.68169695]	[436.69143677 539.2444458 0.68308306]	[457.18087769 708.56066895 0.79170537]	[4.62281403e+02 8.60011780e+02 8.02243352e-01]	[518.66912842 534.12249756 0.65058821]	[518.67156982 708.56213379 0.81921381]	[5.18746277e+02 8.59960938e+02 7.83320785e-01]	[459.80804443 249.3525238 0.90448523]	[482.83840942 249.34367371 0.91369092]	[441.92947388 254.539505 0.80296862]	[503.39624023 254.52957153 0.9599548 ]	[5.21339966e+02 9.06187439e+02 7.68213451e-01]	[5.39238464e+02 8.93431152e+02 7.68966198e-01]	[5.06009216e+02 8.70209412e+02 6.85270905e-01]	[4.59758484e+02 9.03623169e+02 7.61746943e-01]	[4.41798676e+02 8.93447205e+02 7.49267101e-01]	[4.69989410e+02 8.70226990e+02 7.29495406e-01]
[467.49633789 257.19595337 0.88080114]	[475.15414429 336.68157959 0.90221757]	[413.53878784 339.04528809 0.85343206]	[398.19140625 454.61151123 0.87414432]	[395.56991577 549.50341797 0.84097052]	[536.74194336 336.6506958 0.86358863]	[546.98028564 446.93411255 0.83932906]	[557.24725342 547.01586914 0.84221393]	[475.11715698 534.09936523 0.66846347]	[436.62109375 536.67327881 0.6695053 ]	[457.14242554 708.55474854 0.8012886 ]	[4.62283020e+02 8.60007446e+02 8.02586317e-01]	[513.59082031 529.03491211 0.64436871]	[518.67553711 708.60742188 0.81971985]	[5.18739014e+02 8.59988647e+02 7.80755937e-01]	[459.75170898 249.38095093 0.90492928]	[482.77935791 249.35533142 0.92132992]	[441.84362793 254.51930237 0.82749796]	[503.35067749 254.49978638 0.95641965]	[5.21346802e+02 9.08613281e+02 7.66759515e-01]	[5.39245117e+02 8.93435303e+02 7.68782556e-01]	[5.05996338e+02 8.70236511e+02 6.88594401e-01]	[4.59772339e+02 9.03623657e+02 7.59783149e-01]	[4.41810059e+02 8.93453369e+02 7.49363244e-01]	[4.69989136e+02 8.70224548e+02 7.24231064e-01]
[467.49795532 257.19451904 0.88079864]	[475.15237427 336.68139648 0.90174633]	[413.53710938 339.04641724 0.85358173]	[398.19143677 454.61141968 0.8738662 ]	[395.56362915 549.5078125 0.83936536]	[536.74157715 336.65090942 0.86351228]	[546.98052979 446.93338013 0.83954394]	[557.24359131 547.0189209 0.84160864]	[475.10986328 534.10620117 0.66898656]	[436.61056519 536.68084717 0.67015642]	[457.14099121 708.55340576 0.80217934]	[4.62288269e+02 8.60006653e+02 8.02848518e-01]	[513.58599854 529.04223633 0.64419985]	[518.68212891 708.58746338 0.82543862]	[5.18740173e+02 8.59991821e+02 7.80753672e-01]	[459.75302124 249.37882996 0.90494168]	[482.77993774 249.35469055 0.92102975]	[441.84231567 254.5184021 0.8302809 ]	[503.34872437 254.4997406 0.95695603]	[5.21343445e+02 9.06190186e+02 7.65257061e-01]	[5.39242615e+02 8.93433411e+02 7.67981231e-01]	[5.05999603e+02 8.70238220e+02 6.89302266e-01]	[4.59771576e+02 9.03625305e+02 7.61519909e-01]	[4.41808014e+02 8.93452026e+02 7.51822114e-01]	[4.69999481e+02 8.70223206e+02 7.26568162e-01]
[467.40606689 257.16363525 0.89761686]	[472.53396606 336.67019653 0.88185906]	[410.98464966 336.69052124 0.84542334]	[398.16070557 457.10385132 0.88561523]	[395.48840332 547.06878662 0.83368683]	[534.15753174 336.64147949 0.85717142]	[546.91815186 452.02478027 0.84191 ]	[554.61767578 547.01287842 0.83300936]	[472.58483887 531.57263184 0.66233188]	[434.12417603 534.15020752 0.65197444]	[454.57598877 708.565979 0.77953577]	[4.62283051e+02 8.62503479e+02 8.08436871e-01]	[511.02993774 528.99304199 0.63811809]	[518.64727783 708.65777588 0.81852323]	[5.18734741e+02 8.62494751e+02 7.81288087e-01]	[459.65707397 249.36798096 0.8955338 ]	[480.37988281 249.32791138 0.91671538]	[441.70095825 254.585495 0.87005693]	[500.90563965 254.50822449 0.95898974]	[5.21339661e+02 9.08613098e+02 7.66917586e-01]	[5.39245117e+02 8.93436462e+02 7.69871593e-01]	[5.06010742e+02 8.70263062e+02 6.87366545e-01]	[4.59771179e+02 9.03624390e+02 7.66338527e-01]	[4.41804108e+02 8.93452515e+02 7.57058859e-01]	[4.69988007e+02 8.70245117e+02 7.39755869e-01]
[464.89111328 257.15197754 0.91363907]	[467.48446655 336.67059326 0.88688332]	[405.92727661 336.67919922 0.84884 ]	[398.05535889 454.62081909 0.87148207]	[390.48962402 546.97753906 0.83333188]	[531.59863281 336.63726807 0.85705709]	[544.52233887 449.48526001 0.84209311]	[549.5447998 547.00427246 0.84098405]	[472.52789307 531.58734131 0.66830337]	[434.04043579 534.14172363 0.65441036]	[452.07489014 708.57421875 0.79224485]	[4.62282074e+02 8.62550476e+02 8.12516451e-01]	[508.54989624 529.034729 0.64957213]	[516.21856689 708.71191406 0.80072314]	[5.18717712e+02 8.62498718e+02 7.77771235e-01]	[457.19567871 249.36451721 0.88295841]	[480.28009033 249.30368042 0.9166016 ]	[439.27200317 256.94476318 0.87730616]	[500.82116699 254.47293091 0.96323651]	[5.21370422e+02 9.08621338e+02 7.67703652e-01]	[5.39261230e+02 8.93437927e+02 7.67085075e-01]	[5.05977936e+02 8.70275452e+02 6.91709399e-01]	[4.59807373e+02 9.06093079e+02 7.67225504e-01]	[4.41833984e+02 8.95849243e+02 7.56282866e-01]	[4.69958679e+02 8.70289429e+02 7.45897174e-01]
[462.37097168 257.20440674 0.92480189]	[464.86050415 336.68917847 0.90901327]	[403.31509399 336.70654297 0.8719914 ]	[393.05480957 454.62661743 0.82690442]	[382.78991699 549.53631592 0.8490907 ]	[526.46942139 336.64993286 0.88612998]	[544.41345215 452.04800415 0.85220438]	[546.92596436 549.50628662 0.85621494]	[464.91726685 534.12615967 0.67122668]	[426.34213257 536.70397949 0.64888769]	[446.940979 711.1350708 0.7730844]	[4.62286194e+02 8.62543457e+02 8.15213263e-01]	[503.49755859 529.03161621 0.66090959]	[516.13037109 711.14886475 0.78606141]	[5.18772766e+02 8.57453125e+02 7.91573286e-01]	[457.06472778 249.36959839 0.86229372]	[480.16229248 249.38536072 0.91535485]	[439.12744141 254.56820679 0.8716538 ]	[500.7449646 254.51678467 0.95542347]	[5.21341553e+02 9.08622742e+02 7.74608314e-01]	[5.39235596e+02 8.93439575e+02 7.68627763e-01]	[5.08449280e+02 8.70155029e+02 6.73872471e-01]	[4.59816071e+02 9.03601807e+02 7.71972418e-01]	[4.41845764e+02 8.93452576e+02 7.63985395e-01]	[4.69981079e+02 8.70241943e+02 7.48191237e-01]
[truncated: 154 more rows]
