# Supplementary material for: Evaluation of functional tests performance using a camera-based and machine learning approach
Source: PLoS One. 2023 Nov 3;18(11):e0288279. doi: 10.1371/journal.pone.0288279 (PMC10624324; doi:10.1371/journal.pone.0288279)
Supplement: S1 Data — This dataset includes all the extracted keypoints of movements and the associated features and statistics, which were used for the analyses presented in the main manuscript. (ZIP) [file pone.0288279.s001.zip › PLOS_data_28032023/original_movement_data/CSV/000012_SDT_P_crop.csv]

[457.06335449 195.37145996 0.92659968]	[457.14834595 262.24987793 0.87821722]	[398.09970093 262.18182373 0.86632621]	[380.20581055 372.5378418 0.88068652]	[377.67376709 459.77081299 0.92307329]	[513.62457275 262.21032715 0.82712376]	[523.94415283 367.41879272 0.86215842]	[523.94769287 459.75799561 0.9168126 ]	[449.5255127 446.89761353 0.67189354]	[416.08221436 446.89285278 0.67520922]	[421.25759888 608.60894775 0.82176059]	[421.29556274 762.42407227 0.80233592]	[485.41714478 446.90335083 0.68597114]	[482.89627075 611.07800293 0.83553374]	[480.19036865 752.2880249 0.83316499]	[441.69363403 182.68696594 0.89885116]	[462.40652466 180.09925842 0.8810572 ]	[423.77694702 192.81065369 0.882357 ]	[482.77804565 187.7427063 0.86790526]	[4.82757111e+02 7.98388184e+02 7.94565678e-01]	[500.69396973 790.70935059 0.81224364]	[4.64907837e+02 7.67492188e+02 7.00563908e-01]	[4.18735992e+02 7.98363708e+02 7.72362530e-01]	[400.7411499 790.73962402 0.79816973]	[4.31468811e+02 7.70099609e+02 7.08571136e-01]
[457.06454468 195.37098694 0.9269917 ]	[457.14874268 262.25003052 0.87846047]	[398.1003418 262.18270874 0.86631638]	[380.20706177 372.53686523 0.88073415]	[377.67510986 459.77087402 0.92346358]	[513.62493896 262.21133423 0.82682812]	[523.94573975 367.41934204 0.86205387]	[523.94677734 459.75628662 0.91707993]	[449.52664185 446.89147949 0.67221439]	[416.08447266 446.88778687 0.67555565]	[421.25909424 608.60650635 0.82239664]	[421.2963562 762.42541504 0.80265772]	[485.41662598 446.89645386 0.68675613]	[482.89471436 611.07647705 0.83588177]	[480.18902588 752.27734375 0.83524889]	[441.69393921 182.6879425 0.89875895]	[462.40621948 180.09840393 0.8814351 ]	[423.77664185 192.81097412 0.88263708]	[482.77703857 187.74073792 0.86728144]	[4.82752655e+02 7.98382080e+02 7.94219553e-01]	[500.68933105 790.70428467 0.81260747]	[4.64908478e+02 7.67479736e+02 6.99389637e-01]	[4.18740723e+02 7.98359131e+02 7.71619260e-01]	[400.74578857 790.73748779 0.79748118]	[4.31468262e+02 7.70101929e+02 7.07453907e-01]
[457.06454468 195.36669922 0.92758793]	[457.1512146 262.25091553 0.87870032]	[398.10025024 262.18441772 0.86610079]	[380.20947266 372.53421021 0.88138777]	[377.6852417 459.79525757 0.9261502 ]	[513.62036133 262.20700073 0.82747346]	[523.94934082 367.39828491 0.8615157 ]	[523.97558594 459.73406982 0.911075 ]	[451.99252319 446.89157104 0.67004544]	[416.08618164 446.88296509 0.67502767]	[421.26177979 608.61767578 0.81992996]	[421.29205322 759.94244385 0.80205357]	[485.43746948 446.90570068 0.68240207]	[482.90182495 611.06884766 0.83415776]	[480.18048096 752.26922607 0.83693236]	[441.6963501 182.68266296 0.89967132]	[462.40814209 180.09727478 0.88108683]	[423.78710938 192.8109436 0.88165814]	[482.77667236 187.74441528 0.86562324]	[482.74871826 798.37402344 0.79856104]	[500.6812439 790.69897461 0.81652087]	[4.64900146e+02 7.65086426e+02 7.03807473e-01]	[4.18738312e+02 7.98355774e+02 7.64552593e-01]	[400.74032593 790.73272705 0.7911551 ]	[4.28992615e+02 7.70086365e+02 7.08646894e-01]
[457.06387329 195.36633301 0.92804152]	[457.15667725 262.24301147 0.88103056]	[398.10229492 262.18103027 0.86644137]	[380.20172119 372.51953125 0.88085526]	[377.69967651 459.82012939 0.92735684]	[513.62799072 262.20126343 0.82867473]	[523.95001221 367.40615845 0.85943723]	[523.99511719 459.70318604 0.90945482]	[452.00476074 444.40777588 0.67169684]	[416.0881958 444.40405273 0.67677802]	[421.26022339 611.07000732 0.81854826]	[421.2869873 762.42028809 0.80358893]	[485.44137573 446.87582397 0.68115598]	[482.90374756 611.08691406 0.83307701]	[480.17767334 752.25518799 0.83977234]	[441.69885254 182.68228149 0.8995322 ]	[462.41146851 180.10174561 0.87998378]	[423.79605103 192.81201172 0.87957156]	[482.77349854 187.75868225 0.8645215 ]	[482.74066162 798.36883545 0.80170834]	[500.67520142 790.69628906 0.8170985 ]	[4.64890472e+02 7.65065857e+02 7.06032574e-01]	[4.18747681e+02 7.98348755e+02 7.67229497e-01]	[400.75064087 790.73455811 0.79176837]	[4.28986511e+02 7.70094116e+02 7.07397878e-01]
[457.06793213 193.03686523 0.92790508]	[457.16140747 262.24066162 0.88300204]	[398.10449219 262.1907959 0.86552626]	[380.19396973 372.5519104 0.88483763]	[377.71609497 459.83026123 0.9285512 ]	[513.63665771 262.19436646 0.82942724]	[523.9598999 367.41348267 0.85682034]	[523.99475098 459.69946289 0.90871263]	[452.01654053 446.87811279 0.67287105]	[416.09606934 444.41043091 0.67839521]	[421.27722168 608.61450195 0.81953871]	[421.28292847 759.93249512 0.80330181]	[485.45648193 446.89044189 0.68002462]	[482.88452148 608.61065674 0.8348856 ]	[480.17602539 752.26916504 0.83887917]	[441.7024231 182.66705322 0.89967382]	[462.41262817 180.09428406 0.87899655]	[423.80007935 192.80764771 0.88012075]	[482.77679443 187.75756836 0.86641741]	[482.73846436 798.35894775 0.80348289]	[500.66268921 790.69903564 0.81864119]	[4.64887299e+02 7.65084351e+02 7.10879207e-01]	[4.18742920e+02 7.95888611e+02 7.69619405e-01]	[400.74749756 790.73034668 0.79425013]	[4.28982819e+02 7.70076599e+02 7.08358228e-01]
[457.07321167 193.03244019 0.92892444]	[457.16732788 262.24615479 0.88331187]	[398.11117554 262.20773315 0.86463183]	[380.19934082 374.97229004 0.88588828]	[377.72283936 459.82763672 0.92925894]	[513.64312744 262.18557739 0.83067924]	[523.97857666 367.37844849 0.85535234]	[523.99609375 459.68991089 0.90880573]	[452.02941895 444.41009521 0.67329037]	[416.09786987 444.40689087 0.67830795]	[421.27963257 608.60412598 0.82069206]	[421.28005981 759.92272949 0.80347127]	[485.46865845 446.87582397 0.67795038]	[482.89517212 608.59619141 0.83884287]	[480.17611694 752.26257324 0.84033871]	[441.70639038 182.66404724 0.89962578]	[462.41436768 180.08946228 0.87784141]	[423.80657959 192.80944824 0.88061845]	[482.77514648 187.7469635 0.865879 ]	[482.73168945 798.36297607 0.80581981]	[498.27017212 790.69403076 0.82121247]	[4.64889343e+02 7.65081299e+02 7.10925758e-01]	[4.18742554e+02 7.95891541e+02 7.68580973e-01]	[400.74694824 790.73278809 0.79413444]	[4.28978149e+02 7.67694580e+02 7.09116817e-01]
[457.07443237 193.02853394 0.92914021]	[457.17218018 262.24093628 0.8854869 ]	[398.11123657 262.20388794 0.86503106]	[380.21099854 374.98590088 0.89144439]	[377.73336792 459.82778931 0.93097657]	[513.65228271 262.18115234 0.83113301]	[523.99212646 367.37686157 0.85454202]	[523.98803711 459.69113159 0.91243291]	[452.03067017 444.3989563 0.67513579]	[416.10058594 444.39715576 0.68049985]	[421.27624512 608.58337402 0.82216823]	[421.28182983 759.93621826 0.80480027]	[485.47116089 444.40896606 0.67942142]	[482.90478516 608.55969238 0.84124994]	[480.17868042 752.25134277 0.84325033]	[441.70721436 182.65985107 0.90034902]	[462.41329956 180.08187866 0.8779943 ]	[423.81298828 192.80387878 0.87872815]	[482.77096558 187.73242188 0.86570072]	[482.73162842 798.34857178 0.80345374]	[498.26693726 790.68463135 0.82009137]	[4.64888489e+02 7.65071960e+02 7.15350628e-01]	[4.18743103e+02 7.98359192e+02 7.69940197e-01]	[400.74847412 790.74157715 0.7938 ]	[4.28983246e+02 7.67701111e+02 7.12302089e-01]
[457.06900024 193.01852417 0.92730868]	[457.18505859 262.23275757 0.88830394]	[398.1161499 262.19696045 0.86600256]	[380.21826172 374.99429321 0.8951903 ]	[377.74667358 459.83670044 0.93348622]	[516.12371826 262.17593384 0.83292019]	[524.00372314 364.85961914 0.85532361]	[523.98937988 459.68103027 0.91284204]	[452.03555298 444.39932251 0.67377967]	[416.10714722 444.39874268 0.67933649]	[421.28012085 608.5748291 0.82227361]	[421.27627563 759.9354248 0.80483717]	[485.47503662 444.40621948 0.67956352]	[482.91748047 608.5411377 0.83868647]	[480.18026733 752.26098633 0.84419775]	[441.7097168 182.64631653 0.90018582]	[462.41317749 180.07395935 0.87739146]	[423.83190918 192.80778503 0.87674767]	[482.77044678 187.75032043 0.87000483]	[480.36196899 798.3616333 0.80542648]	[498.26391602 790.69256592 0.82294375]	[4.64886658e+02 7.65075256e+02 7.15280294e-01]	[4.18750702e+02 7.98351746e+02 7.71187425e-01]	[400.753479 790.74066162 0.79375136]	[4.28974792e+02 7.67699158e+02 7.12318063e-01]
[454.64816284 193.01498413 0.92478675]	[457.19549561 262.22937012 0.8908655 ]	[398.12310791 262.20071411 0.86641186]	[380.23086548 375.01522827 0.89970422]	[377.74780273 459.83013916 0.93376637]	[516.13079834 262.17163086 0.83370334]	[524.01379395 367.33538818 0.85218322]	[523.9909668 459.70898438 0.91546428]	[452.05722046 444.38446045 0.67767298]	[416.11968994 444.38934326 0.683397 ]	[421.28735352 608.54907227 0.82849419]	[421.28219604 759.90924072 0.80457091]	[487.91372681 444.38778687 0.67879128]	[482.92437744 608.54571533 0.83565933]	[480.18292236 752.2522583 0.84532511]	[441.70321655 182.64030457 0.90080762]	[462.40237427 180.06797791 0.88061512]	[423.82873535 192.80192566 0.87367761]	[482.76870728 187.75343323 0.87181604]	[482.73043823 798.36383057 0.80385375]	[498.25762939 790.69482422 0.82006007]	[4.64883148e+02 7.65076294e+02 7.18018293e-01]	[4.18725159e+02 7.95882874e+02 7.76255012e-01]	[400.73214722 790.72473145 0.80390823]	[4.28989288e+02 7.67684753e+02 7.17811704e-01]
[454.64160156 193.01422119 0.92449391]	[457.19897461 262.22833252 0.89121866]	[398.12649536 262.20742798 0.86621892]	[380.25457764 374.99822998 0.89686459]	[377.74530029 459.80596924 0.93502682]	[516.13024902 262.16326904 0.83453262]	[524.01556396 367.35339355 0.85296559]	[524.01092529 459.70187378 0.91310346]	[452.07623291 444.37399292 0.67856044]	[416.13278198 444.3835144 0.68481922]	[421.30456543 608.56915283 0.82673222]	[421.28564453 757.35595703 0.79873508]	[487.94094849 444.37469482 0.67719257]	[482.9263916 608.55358887 0.8356719 ]	[480.18585205 752.237854 0.84794199]	[441.69802856 182.64231873 0.90133715]	[462.39559937 180.06488037 0.88269597]	[423.82537842 192.80018616 0.87340426]	[482.76211548 187.74772644 0.87086201]	[480.35821533 798.35925293 0.80200076]	[498.24868774 790.69567871 0.82064247]	[4.64882965e+02 7.65058716e+02 7.19404757e-01]	[4.18732544e+02 7.95850159e+02 7.74521649e-01]	[400.73727417 790.70288086 0.80085588]	[4.28994476e+02 7.67627563e+02 7.06765890e-01]
[454.63342285 193.01748657 0.9237479 ]	[457.203125 262.22491455 0.89234948]	[398.12481689 262.20565796 0.86653936]	[380.26693726 375.00454712 0.89877623]	[380.09191895 459.80557251 0.93379259]	[516.14111328 262.16366577 0.83526009]	[524.03039551 367.38943481 0.85135835]	[524.02612305 459.69369507 0.9111461 ]	[454.53527832 444.36083984 0.67975515]	[416.14160156 444.37509155 0.6870119 ]	[421.30200195 608.60919189 0.82328069]	[421.32510376 759.88623047 0.79924655]	[487.9588623 444.36175537 0.67701274]	[482.91491699 608.5869751 0.83681273]	[480.17825317 752.24597168 0.84637356]	[441.69403076 182.65124512 0.90128875]	[462.38916016 180.06732178 0.88442242]	[423.82836914 192.80474854 0.87270075]	[482.75942993 187.75035095 0.87289166]	[480.3430481 798.38098145 0.80679333]	[498.23901367 790.71020508 0.82257974]	[4.64896301e+02 7.65060913e+02 7.08035469e-01]	[4.18706665e+02 7.95883423e+02 7.76200116e-01]	[400.71734619 790.71643066 0.81368691]	[4.31512665e+02 7.67678711e+02 7.20969558e-01]
[454.62332153 193.0186615 0.92291605]	[457.20217896 262.22659302 0.89227837]	[398.12698364 262.20822144 0.86701435]	[380.27539062 374.99545288 0.89481556]	[380.10592651 459.79498291 0.93288201]	[516.13482666 262.1583252 0.83592021]	[524.03222656 367.41348267 0.84930575]	[526.40991211 459.66622925 0.90715027]	[454.55715942 444.33786011 0.68100578]	[416.15484619 444.36065674 0.6879338 ]	[421.32473755 608.54241943 0.82941246]	[421.37609863 757.38415527 0.78955722]	[487.99697876 444.32720947 0.67563862]	[482.9079895 608.53942871 0.84290379]	[480.17819214 752.23760986 0.84639847]	[441.68942261 182.65563965 0.90090793]	[462.38412476 180.06936646 0.88564342]	[423.83557129 192.81152344 0.87157339]	[482.75973511 187.75785828 0.87443793]	[480.34518433 798.38690186 0.80589706]	[498.24282837 790.70892334 0.82083523]	[4.64900879e+02 7.65062561e+02 7.13026881e-01]	[4.18706207e+02 7.98350037e+02 7.75167942e-01]	[400.71694946 790.70977783 0.81479645]	[4.34025482e+02 7.67669006e+02 7.24340320e-01]
[454.60256958 193.02505493 0.92022675]	[457.20431519 262.22189331 0.89345062]	[398.12863159 262.2074585 0.86799484]	[380.27999878 375.0015564 0.89716172]	[380.10977173 459.77709961 0.93151772]	[516.14263916 262.14874268 0.83790231]	[526.39630127 367.38079834 0.84901345]	[526.41650391 459.64501953 0.90414321]	[454.55175781 444.3425293 0.67957705]	[416.14794922 444.36355591 0.68815249]	[421.32699585 608.51330566 0.83053964]	[421.38980103 757.36889648 0.78852308]	[488.00057983 444.33700562 0.67368048]	[482.92410278 608.59332275 0.83476025]	[480.16384888 752.26531982 0.84002036]	[441.6675415 182.6696167 0.9013716]	[462.36471558 180.06513977 0.8913849 ]	[423.80245972 192.81726074 0.87761664]	[482.74078369 187.74516296 0.87699634]	[480.34698486 798.39245605 0.80002618]	[498.24981689 790.71484375 0.81772923]	[4.64887085e+02 7.65089111e+02 7.16340244e-01]	[4.18750153e+02 7.95870056e+02 7.74951816e-01]	[400.75445557 790.69622803 0.81207001]	[4.34028778e+02 7.67661316e+02 7.21705019e-01]
[454.5899353 193.02886963 0.91827577]	[457.20300293 262.21813965 0.89332569]	[398.13000488 262.20715332 0.86812818]	[380.2822876 375.00323486 0.89453769]	[380.10488892 459.77072144 0.92946851]	[516.14379883 262.14456177 0.83764035]	[526.40008545 367.38165283 0.84734821]	[526.41119385 459.63867188 0.90352988]	[454.556427 444.34695435 0.68024009]	[416.15615845 444.36730957 0.68865299]	[421.32254028 606.07928467 0.83372879]	[421.39196777 759.88269043 0.79282284]	[488.00610352 444.34170532 0.672185 ]	[482.92626953 608.6083374 0.83370477]	[480.17547607 752.28125 0.84113318]	[439.33312988 182.67564392 0.90099776]	[462.35159302 180.06694031 0.89478731]	[423.78475952 192.81790161 0.87818813]	[482.7170105 187.7558136 0.87648362]	[480.33703613 798.39746094 0.80338085]	[498.2482605 790.72387695 0.81857091]	[4.64909790e+02 7.67487305e+02 7.12792993e-01]	[4.18751923e+02 7.95874268e+02 7.78961420e-01]	[400.76535034 790.70227051 0.81641138]	[4.34020050e+02 7.67695129e+02 7.24118114e-01]
[454.57940674 195.37088013 0.91659826]	[457.19320679 262.22781372 0.88932168]	[398.12844849 262.22042847 0.86743569]	[380.28170776 375.01065063 0.89616978]	[380.1026001 459.76083374 0.92911124]	[516.13739014 262.1489563 0.8365351 ]	[526.40490723 367.39630127 0.84543079]	[526.42297363 459.63537598 0.90065742]	[454.53387451 444.37243652 0.67524034]	[416.13275146 444.39245605 0.68364286]	[421.30484009 606.09185791 0.83713007]	[421.37567139 759.88873291 0.79490006]	[487.99026489 444.36834717 0.66989261]	[482.92660522 608.59790039 0.83591449]	[480.17633057 752.28363037 0.83818227]	[439.32095337 182.6973114 0.90096968]	[462.34118652 180.08483887 0.89670724]	[421.40567017 192.83052063 0.88547361]	[480.38195801 187.7519989 0.87420839]	[480.33609009 798.40155029 0.8019557 ]	[498.24377441 790.72583008 0.81722599]	[4.64904114e+02 7.67487122e+02 7.12994874e-01]	[4.18765900e+02 7.95867126e+02 7.74604738e-01]	[400.76757812 790.70318604 0.81277782]	[4.31541626e+02 7.70079773e+02 7.19141603e-01]
[454.56436157 195.39744568 0.91474736]	[457.18930054 262.2487793 0.88617367]	[398.12954712 262.23739624 0.86620468]	[380.27593994 375.03009033 0.90111095]	[380.11035156 459.76876831 0.93226612]	[516.1315918 262.16046143 0.83495104]	[526.40386963 369.91998291 0.8478868 ]	[526.41235352 459.66976929 0.90550631]	[452.07345581 444.39587402 0.67421335]	[416.11566162 444.40789795 0.6797986 ]	[421.29486084 608.55981445 0.83090013]	[421.36264038 759.94598389 0.80067921]	[487.98022461 444.38363647 0.67089355]	[482.92803955 608.61505127 0.8324585 ]	[480.18933105 752.30725098 0.83932406]	[439.3107605 185.18164062 0.9001649 ]	[462.33319092 180.11886597 0.89625192]	[421.38977051 192.84333801 0.88840234]	[480.36730957 187.78041077 0.87660205]	[480.33966064 798.42407227 0.81063986]	[498.24728394 790.7388916 0.82172984]	[4.64923950e+02 7.67488281e+02 7.13414252e-01]	[4.18753326e+02 7.95868103e+02 7.71894515e-01]	[400.76019287 790.70599365 0.81186026]	[4.31529907e+02 7.70114136e+02 7.26029932e-01]
[454.54977417 195.43864441 0.91089672]	[457.17227173 264.72161865 0.87975883]	[398.12197876 262.25900269 0.8629359 ]	[380.25958252 375.04418945 0.90264702]	[380.09542847 459.78439331 0.93162322]	[513.64801025 262.17251587 0.8316316 ]	[524.03491211 369.90783691 0.84682006]	[526.41149902 459.72549438 0.90868026]	[452.05831909 446.87771606 0.67815107]	[416.11904907 446.88647461 0.68492329]	[421.29870605 608.59143066 0.8291077 ]	[421.37576294 759.94488525 0.79932487]	[487.94107056 446.87261963 0.67577255]	[482.9319458 611.13806152 0.82798988]	[480.18823242 754.7487793 0.83930516]	[439.30377197 185.23394775 0.9037928 ]	[462.31399536 182.61091614 0.89450616]	[421.38449097 192.83789062 0.89106822]	[480.35842896 187.76947021 0.88367629]	[480.34158325 798.42047119 0.80865109]	[498.24142456 790.74279785 0.8216145 ]	[4.64931274e+02 7.67509705e+02 7.22587585e-01]	[4.18736725e+02 7.95880737e+02 7.70449400e-01]	[400.74557495 790.71063232 0.81360745]	[4.34020020e+02 7.70117859e+02 7.30958998e-01]
[452.08163452 195.46705627 0.90714902]	[457.15289307 264.7484436 0.87373006]	[398.11804199 264.71939087 0.86198723]	[380.2406311 375.0473938 0.90469337]	[377.74783325 459.80776978 0.93345439]	[513.60614014 262.18942261 0.82983106]	[526.39160156 367.41665649 0.84352696]	[526.41485596 459.76965332 0.90916997]	[452.02838135 446.88299561 0.67718142]	[416.10562134 446.88800049 0.68364322]	[421.30752563 608.5602417 0.83356333]	[421.37954712 759.93334961 0.79890013]	[485.48303223 446.87872314 0.67930335]	[482.93130493 608.57122803 0.84791291]	[480.19644165 752.29425049 0.8417955 ]	[439.29196167 187.71815491 0.9050588 ]	[462.29296875 182.64889526 0.89578629]	[421.38082886 192.84069824 0.89104027]	[480.34713745 187.76185608 0.88423628]	[480.31338501 798.39923096 0.81023276]	[498.222229 790.73242188 0.82315379]	[4.64951355e+02 7.67496338e+02 7.12924838e-01]	[4.18728821e+02 7.95865601e+02 7.72692144e-01]	[400.73944092 790.69787598 0.81634855]	[4.34033569e+02 7.70114502e+02 7.30434299e-01]
[452.08013916 195.46817017 0.90726739]	[457.1418457 264.75592041 0.87128961]	[398.09823608 264.70922852 0.85882008]	[380.22402954 375.03079224 0.90473926]	[377.74923706 459.8303833 0.9366253 ]	[513.59912109 262.20599365 0.82756102]	[526.3927002 369.93896484 0.84625983]	[526.42144775 459.77532959 0.91056895]	[452.02362061 446.89974976 0.67708427]	[416.09344482 446.89715576 0.68226862]	[421.31933594 608.53601074 0.83398932]	[421.37521362 759.94952393 0.80058116]	[485.48757935 446.89755249 0.6799795 ]	[482.92959595 608.60168457 0.84263337]	[480.19616699 752.29571533 0.84144682]	[439.29367065 185.26622009 0.90510786]	[462.29296875 182.65248108 0.89592767]	[421.37414551 192.83500671 0.89113414]	[480.34915161 187.77789307 0.88695312]	[480.31460571 798.3949585 0.8104189 ]	[498.22155762 790.73114014 0.82315898]	[4.64947998e+02 7.67502380e+02 7.16379106e-01]	[4.18727966e+02 7.95874207e+02 7.73855627e-01]	[400.73934937 790.70446777 0.81724209]	[4.34025848e+02 7.70124023e+02 7.32678294e-01]
[452.07748413 195.46998596 0.90719557]	[457.12536621 264.72674561 0.86893606]	[398.08511353 262.23297119 0.85925192]	[380.19699097 375.02633667 0.90329313]	[377.7454834 459.84420776 0.93337548]	[513.57391357 262.19412231 0.82867491]	[524.02441406 369.9380188 0.85175759]	[526.39105225 459.77038574 0.91394979]	[451.99002075 446.89971924 0.67417306]	[416.05059814 446.89447021 0.67573828]	[421.30517578 608.51409912 0.8388226 ]	[421.37335205 759.95324707 0.80268484]	[485.47711182 446.89212036 0.68103778]	[482.92492676 608.6114502 0.84195703]	[480.19467163 752.28942871 0.84229946]	[439.29711914 185.26774597 0.90469116]	[462.29238892 182.6595459 0.89493334]	[421.38049316 192.82948303 0.88848507]	[480.34991455 187.7718811 0.88739222]	[480.30725098 798.39129639 0.81113613]	[498.21548462 790.72613525 0.82417971]	[4.64958191e+02 7.67496155e+02 7.13744521e-01]	[4.18742371e+02 7.98348938e+02 7.74018466e-01]	[400.7539978 790.72247314 0.81558543]	[4.34021149e+02 7.70121887e+02 7.33292401e-01]
[454.60028076 195.4335022 0.9177748 ]	[457.1187439 264.71960449 0.86868578]	[398.07888794 262.23339844 0.85831302]	[380.20141602 374.97799683 0.88952434]	[377.69799805 459.8208313 0.92779779]	[513.56115723 262.18121338 0.82958728]	[523.98834229 369.93066406 0.85949147]	[524.00170898 459.77941895 0.92003834]	[449.52429199 446.89074707 0.67671382]	[416.03582764 446.87948608 0.67465317]	[421.284729 608.50946045 0.84358478]	[421.36566162 759.92199707 0.80286348]	[485.4758606 446.88897705 0.68282938]	[482.92962646 608.58782959 0.84235764]	[480.19723511 752.30383301 0.8410809 ]	[439.32647705 185.2258606 0.90466172]	[462.32702637 180.15632629 0.89303434]	[421.36404419 192.81692505 0.89863068]	[480.34597778 187.72966003 0.87807786]	[480.31488037 798.38500977 0.81718343]	[498.222229 790.7255249 0.82550019]	[4.64951782e+02 7.67508789e+02 7.19197810e-01]	[4.18714691e+02 7.95891663e+02 7.77897954e-01]	[400.73452759 790.71508789 0.81724286]	[4.34022369e+02 7.70098083e+02 7.35818565e-01]
[454.64138794 195.39637756 0.92276174]	[457.10183716 264.71005249 0.86476111]	[398.07183838 262.23403931 0.85693347]	[380.18817139 374.98144531 0.8901366 ]	[377.63983154 459.74316406 0.91730118]	[511.07687378 262.16424561 0.83175319]	[523.96850586 369.89050293 0.86122245]	[523.98718262 459.77581787 0.92159384]	[449.48266602 446.90856934 0.6748361 ]	[413.58493042 446.89294434 0.66802293]	[421.26626587 608.51690674 0.83543122]	[421.35543823 759.89532471 0.80226338]	[485.43774414 446.91635132 0.68209606]	[482.92230225 608.55639648 0.84503299]	[480.19644165 752.29296875 0.84192246]	[441.66775513 185.17860413 0.89948529]	[462.35583496 180.09620667 0.89098161]	[421.36105347 192.80450439 0.89538431]	[480.34646606 185.23895264 0.86301684]	[480.31253052 798.3817749 0.81644291]	[498.22003174 790.72302246 0.82359904]	[4.64938812e+02 7.67498535e+02 7.17957854e-01]	[4.18718292e+02 7.95878052e+02 7.78509378e-01]	[400.737854 790.70892334 0.81505883]	[4.31550964e+02 7.70082397e+02 7.33482838e-01]
[457.1295166 195.38499451 0.93932551]	[457.07791138 262.25546265 0.85846794]	[398.06225586 262.23913574 0.85551798]	[380.19039917 374.97332764 0.88876146]	[377.61550903 459.73898315 0.91342646]	[511.05877686 262.15896606 0.83192182]	[523.95153809 367.36218262 0.86591715]	[523.92803955 459.82357788 0.92794847]	[449.49234009 446.89941406 0.67658418]	[416.02554321 446.88922119 0.67208701]	[421.26580811 606.09320068 0.83919805]	[421.3453064 757.38311768 0.7991631 ]	[485.42614746 446.90490723 0.68652594]	[482.92227173 608.51873779 0.8469128 ]	[480.21334839 752.27581787 0.84647846]	[441.70053101 182.71063232 0.90194666]	[462.39575195 180.06535339 0.88934159]	[421.3215332 192.77314758 0.90462714]	[480.35971069 182.68406677 0.84038562]	[480.32562256 798.37475586 0.81791002]	[498.23162842 790.71679688 0.82484144]	[4.64949707e+02 7.67486450e+02 7.18209147e-01]	[4.18715088e+02 7.95855652e+02 7.78246880e-01]	[400.73098755 790.69317627 0.81287861]	[4.31544373e+02 7.67678223e+02 7.29243875e-01]
[457.18667603 195.38766479 0.9502328 ]	[454.65219116 262.24569702 0.85656518]	[398.05886841 262.22756958 0.85761261]	[380.18441772 372.53295898 0.88646519]	[377.59356689 459.70410156 0.90915364]	[511.02124023 262.16409302 0.83261502]	[523.92340088 367.33566284 0.87021184]	[523.91448975 459.68960571 0.9173544 ]	[449.46557617 446.88745117 0.68021417]	[413.59988403 446.87921143 0.67288542]	[421.24484253 608.49945068 0.83681524]	[421.33230591 757.38916016 0.8000617 ]	[485.38909912 446.89050293 0.69203544]	[482.91088867 606.09851074 0.85267532]	[480.21459961 752.29992676 0.84321773]	[441.7359314 185.17485046 0.90336776]	[462.43792725 180.06752014 0.87950754]	[421.32125854 192.77616882 0.90989035]	[480.37646484 182.61181641 0.82441807]	[480.32339478 798.37573242 0.82046282]	[498.23550415 790.72113037 0.82572979]	[4.64952301e+02 7.67506226e+02 7.22888768e-01]	[4.18725922e+02 7.95832092e+02 7.79395461e-01]	[400.73849487 790.68487549 0.81430286]	[4.31530823e+02 7.67678650e+02 7.30768144e-01]
[459.59051514 195.39706421 0.95596015]	[454.62188721 262.24691772 0.8520779 ]	[398.03759766 262.23977661 0.85241455]	[380.17443848 374.97296143 0.88862705]	[377.56674194 459.73886108 0.91398156]	[511.00823975 262.15405273 0.83392441]	[523.90222168 364.83599854 0.87693709]	[523.86413574 459.72781372 0.92155808]	[449.43185425 446.90274048 0.68027562]	[413.56036377 444.41677856 0.67273122]	[421.23754883 608.51116943 0.83211446]	[421.33972168 757.39471436 0.7967487 ]	[485.37158203 446.91665649 0.69412464]	[482.90966797 608.52838135 0.84898537]	[480.21246338 752.29437256 0.84352726]	[441.77172852 185.19604492 0.90444732]	[464.82995605 180.07054138 0.87206113]	[421.29534912 190.39675903 0.9093014 ]	[480.3678894 180.08004761 0.79259324]	[480.31826782 798.38189697 0.8175683 ]	[498.23370361 790.72412109 0.82769823]	[4.64959290e+02 7.67513733e+02 7.22565651e-01]	[4.18754578e+02 7.95847351e+02 7.72622883e-01]	[400.76150513 790.70031738 0.80412102]	[4.31533722e+02 7.67683594e+02 7.23744452e-01]
[459.60705566 195.40388489 0.95711333]	[454.59643555 262.25378418 0.84736782]	[398.02508545 262.25747681 0.84784192]	[380.16906738 372.55081177 0.88619173]	[377.53875732 459.76190186 0.91473174]	[508.53936768 262.15441895 0.83550864]	[523.8692627 364.82092285 0.88418198]	[523.82171631 459.73965454 0.92498171]	[449.43032837 446.87313843 0.68095577]	[413.54873657 444.39031982 0.6731475 ]	[421.22454834 606.08990479 0.83450961]	[421.32720947 759.87023926 0.79538351]	[485.36911011 446.88424683 0.69392294]	[482.89984131 606.10205078 0.8515681 ]	[480.20996094 752.29559326 0.84211284]	[441.78704834 185.21134949 0.90220392]	[464.83996582 180.08216858 0.86846495]	[421.29180908 192.77449036 0.91144598]	[480.3744812 180.07228088 0.79325116]	[480.32260132 798.39221191 0.81584376]	[498.237854 790.72607422 0.8266108 ]	[4.64954254e+02 7.67518494e+02 7.23961949e-01]	[4.18750275e+02 7.95852600e+02 7.70500779e-01]	[400.75582886 790.70605469 0.80066657]	[4.31523102e+02 7.67687256e+02 7.19487190e-01]
[459.62014771 195.41043091 0.95866984]	[454.57287598 264.70846558 0.8425464 ]	[398.01477051 264.72488403 0.84439611]	[380.16320801 374.97088623 0.88778925]	[377.53134155 459.76217651 0.91250014]	[508.51556396 262.14846802 0.83726788]	[523.80230713 364.83532715 0.88327479]	[523.77923584 459.71310425 0.91937411]	[449.43847656 444.38800049 0.67816448]	[413.54177856 444.36584473 0.67022663]	[421.18569946 608.56866455 0.82640529]	[421.31069946 759.87731934 0.7965399 ]	[485.3734436 444.4041748 0.68867755]	[482.88458252 608.51342773 0.85469079]	[480.2043457 752.30639648 0.84035558]	[441.78967285 185.22076416 0.90335763]	[464.8425293 180.0816803 0.86830324]	[421.25881958 190.40213013 0.91254914]	[480.35137939 177.63442993 0.75780237]	[480.33068848 798.40783691 0.81278288]	[498.24795532 790.73510742 0.82364959]	[4.64944489e+02 7.67518494e+02 7.24083900e-01]	[4.18730988e+02 7.95843506e+02 7.66645730e-01]	[400.73587036 790.70007324 0.79859579]	[4.31512299e+02 7.67680908e+02 7.21474886e-01]
[459.63034058 195.4140625 0.96059567]	[454.54864502 264.71740723 0.83813691]	[395.63574219 264.73947144 0.84134883]	[380.14730835 372.55053711 0.88623226]	[377.51327515 459.76708984 0.90998447]	[508.50073242 262.14328003 0.83915472]	[521.43078613 364.86383057 0.87582558]	[521.41235352 459.69235229 0.91477805]	[449.4312439 444.3755188 0.67769992]	[413.52706909 444.34951782 0.66854304]	[421.14727783 608.60858154 0.82011396]	[421.29992676 759.94915771 0.79904735]	[485.37387085 444.3918457 0.68952829]	[482.87521362 608.54119873 0.85174137]	[480.19369507 754.76690674 0.83536345]	[441.79379272 185.22192383 0.90188408]	[464.85144043 180.07969666 0.86713922]	[421.25604248 190.3999176 0.91323936]	[480.33398438 177.62968445 0.71518433]	[480.35510254 798.43280029 0.80480993]	[498.26721191 790.7477417 0.81525308]	[4.64922272e+02 7.67549683e+02 7.32879043e-01]	[4.18712433e+02 7.95862915e+02 7.66658902e-01]	[400.72174072 790.71032715 0.799999 ]	[4.31508362e+02 7.70096558e+02 7.25514233e-01]
[459.63598633 195.42555237 0.96144569]	[452.08285522 262.25442505 0.83624411]	[395.62902832 264.73046875 0.84128553]	[380.13912964 372.55300903 0.88525027]	[377.51327515 459.76797485 0.90907574]	[508.48553467 259.72149658 0.84087187]	[521.41442871 367.39248657 0.87648928]	[521.35296631 459.69857788 0.91684675]	[449.43603516 444.37924194 0.68012071]	[413.5272522 444.36642456 0.6688838 ]	[418.8059082 608.60925293 0.8213982 ]	[421.30255127 759.89959717 0.79940236]	[485.37197876 444.38323975 0.69168627]	[482.88244629 608.51470947 0.85528123]	[480.18972778 754.74279785 0.83625108]	[441.79794312 185.23820496 0.90171325]	[464.85333252 180.10107422 0.86603838]	[421.25384521 190.39286804 0.91161716]	[480.32818604 177.62792969 0.70301896]	[480.35421753 798.42956543 0.80710083]	[498.27108765 790.74163818 0.81713223]	[4.64918182e+02 7.67525208e+02 7.29569316e-01]	[4.18704437e+02 7.95879211e+02 7.68113375e-01]	[400.71801758 790.71588135 0.80261672]	[4.31512543e+02 7.67679016e+02 7.28382349e-01]
[459.64929199 195.43774414 0.9637447 ]	[452.07791138 262.25643921 0.83500582]	[395.62213135 264.72790527 0.83990389]	[380.1078186 374.98880005 0.88811171]	[377.50817871 459.77975464 0.90726554]	[508.48123169 259.72457886 0.84048712]	[521.40924072 369.92068481 0.87673485]	[521.3527832 459.65460205 0.91280377]	[449.42709351 444.38012695 0.67888236]	[413.51519775 444.36947632 0.66593593]	[421.13601685 608.56970215 0.83002937]	[421.29360962 759.90649414 0.8035112 ]	[485.36138916 444.38238525 0.6909135 ]	[482.87728882 608.51446533 0.85780483]	[480.181427 754.75299072 0.83449322]	[441.80792236 185.26358032 0.90214902]	[464.85668945 180.12037659 0.8642754 ]	[421.25900269 192.76945496 0.91288972]	[480.32327271 177.62434387 0.68850672]	[480.35653687 798.41674805 0.8073597 ]	[498.26901245 790.734375 0.81814796]	[4.64902130e+02 7.67530396e+02 7.33002186e-01]	[4.18724823e+02 7.95875977e+02 7.73044109e-01]	[400.73391724 790.72088623 0.80332875]	[4.31494293e+02 7.67681458e+02 7.28798449e-01]
[459.65246582 195.46665955 0.96245033]	[452.06225586 264.7130127 0.83274007]	[395.61251831 264.74536133 0.83766955]	[380.09335327 375.00970459 0.89025795]	[377.51330566 459.77386475 0.90874982]	[508.47192383 259.72253418 0.84166873]	[521.39025879 367.39587402 0.87862372]	[521.34606934 459.64584351 0.91035366]	[446.97177124 444.39279175 0.67965132]	[413.50869751 444.37701416 0.66513151]	[418.80371094 608.60388184 0.8272506 ]	[421.29223633 759.94378662 0.80408978]	[485.35244751 444.39352417 0.69210529]	[482.86288452 608.52050781 0.8603794 ]	[480.18170166 754.73773193 0.83470315]	[441.81295776 187.73460388 0.90350682]	[464.86645508 182.61442566 0.86136752]	[421.25579834 190.39707947 0.91157961]	[480.3215332 180.08050537 0.64764392]	[480.3447876 798.41290283 0.80390751]	[498.26309204 790.7333374 0.81565142]	[4.64902802e+02 7.67510071e+02 7.28812933e-01]	[4.18730774e+02 7.95889526e+02 7.71663964e-01]	[400.73840332 790.73187256 0.80185694]	[4.31495087e+02 7.67701172e+02 7.27251768e-01]
[459.66674805 195.49078369 0.96398222]	[452.05078125 262.25665283 0.83358288]	[395.61334229 264.73919678 0.83652842]	[377.74694824 374.99609375 0.88644665]	[377.51596069 459.76678467 0.90966916]	[508.45657349 259.71966553 0.84294456]	[521.39337158 367.3949585 0.88308167]	[521.3550415 459.6925354 0.92044377]	[449.44268799 444.36453247 0.6868099 ]	[413.54342651 444.3480835 0.67469651]	[418.78289795 611.07641602 0.81878871]	[421.26940918 762.45855713 0.81038141]	[485.37811279 444.37747192 0.69734591]	[482.85855103 608.51239014 0.86235374]	[480.19195557 754.75823975 0.83302861]	[441.8263855 187.7631073 0.90704936]	[464.87484741 182.66169739 0.86549497]	[421.26095581 190.39857483 0.91149074]	[480.31210327 180.13479614 0.60195291]	[480.3420105 798.41870117 0.80825567]	[498.25973511 790.74157715 0.81642938]	[4.64929932e+02 7.67532593e+02 7.22871184e-01]	[4.18697632e+02 7.98365784e+02 7.74107635e-01]	[400.71096802 790.74438477 0.80439764]	[4.31475098e+02 7.70107971e+02 7.30162382e-01]
[459.66592407 195.5062561 0.96292162]	[452.04702759 264.70928955 0.83230853]	[395.60913086 264.74975586 0.83567899]	[377.74700928 374.98156738 0.88340259]	[377.53179932 459.7913208 0.91113234]	[508.45092773 259.72229004 0.84250128]	[521.39697266 367.36791992 0.8807534 ]	[521.38085938 459.66412354 0.91795796]	[449.440979 444.37057495 0.6811747 ]	[413.51605225 444.35147095 0.66847241]	[418.77706909 611.09295654 0.81744468]	[421.26086426 762.46099854 0.81218505]	[485.3977356 444.38531494 0.69227648]	[482.84933472 608.5657959 0.85884297]	[480.18209839 754.7678833 0.83319116]	[441.82418823 187.78405762 0.91092455]	[464.87368774 182.68179321 0.86590648]	[421.2593689 192.7741394 0.91536212]	[480.30944824 180.12905884 0.58440596]	[480.34503174 798.4286499 0.81105608]	[498.26101685 790.7477417 0.81918901]	[4.64917572e+02 7.67534119e+02 7.22760499e-01]	[4.18701294e+02 7.95890991e+02 7.67862022e-01]	[400.71856689 790.73278809 0.7985152 ]	[4.28991913e+02 7.70113037e+02 7.28707075e-01]
[459.66546631 195.50514221 0.96272498]	[452.04354858 262.25744629 0.83253831]	[395.60995483 264.74591064 0.83616334]	[377.75323486 372.55111694 0.88124216]	[377.53686523 459.79852295 0.91151488]	[508.44866943 259.7220459 0.84294569]	[521.39953613 367.38568115 0.88102776]	[521.38061523 459.66949463 0.91928828]	[449.44448853 444.37463379 0.68112224]	[413.51605225 444.35449219 0.66838831]	[418.77914429 611.08361816 0.81837285]	[421.26254272 762.45574951 0.8112309 ]	[485.40454102 444.38922119 0.69118494]	[482.84765625 608.56207275 0.859694 ]	[480.17321777 754.7678833 0.83211017]	[441.82403564 187.78240967 0.91067064]	[464.87304688 182.68109131 0.8657608 ]	[421.25653076 192.77484131 0.91634309]	[480.3085022 180.13331604 0.58727366]	[480.34777832 798.43060303 0.80942518]	[498.25933838 790.74908447 0.82050598]	[4.64905243e+02 7.67531128e+02 7.23850250e-01]	[4.18718140e+02 7.98351074e+02 7.65749156e-01]	[400.72875977 790.73913574 0.79511631]	[4.28989227e+02 7.70108459e+02 7.27137029e-01]
[459.67251587 195.50921631 0.96363205]	[452.05203247 264.70855713 0.83262902]	[395.61203003 264.74105835 0.83703011]	[377.75531006 372.51608276 0.87679434]	[377.53250122 459.76043701 0.9044311 ]	[508.4480896 259.7272644 0.84153605]	[521.40435791 367.34063721 0.87949902]	[521.42773438 459.60263062 0.9057163 ]	[449.44210815 444.36773682 0.68198729]	[413.51132202 444.35168457 0.66911906]	[418.78408813 611.08477783 0.81954712]	[421.25521851 762.46801758 0.8121472 ]	[485.4012146 444.38146973 0.6920231 ]	[482.85369873 608.52233887 0.86441016]	[480.17831421 754.77508545 0.8317306 ]	[441.83230591 187.7840271 0.91029823]	[464.88098145 182.68659973 0.86522323]	[421.256073 190.40245056 0.91407573]	[480.30612183 180.13621521 0.57084882]	[480.35791016 798.41583252 0.80677116]	[500.66201782 790.74389648 0.81947196]	[4.64908203e+02 7.67545288e+02 7.23841667e-01]	[4.18733215e+02 7.98354675e+02 7.63226807e-01]	[400.73599243 790.7467041 0.79124218]	[4.28974640e+02 7.70119324e+02 7.25925624e-01]
[459.68780518 195.51353455 0.966259 ]	[452.04953003 262.25592041 0.83269483]	[395.61367798 264.74459839 0.83695006]	[377.75836182 372.50598145 0.87290752]	[377.54211426 459.76748657 0.90665746]	[508.45162964 259.72146606 0.84217978]	[521.40734863 364.84439087 0.88120377]	[523.8057251 459.62564087 0.91008741]	[449.4743042 444.39160156 0.68235099]	[413.54541016 444.37380981 0.67418361]	[418.79553223 608.59899902 0.82395482]	[421.25384521 762.4777832 0.81295073]	[485.43002319 444.41125488 0.68913627]	[482.85809326 606.10107422 0.86758041]	[480.18499756 754.7689209 0.83207577]	[441.84741211 187.78497314 0.90963703]	[464.89505005 182.68911743 0.86413217]	[421.2555542 190.39898682 0.914065 ]	[480.28982544 180.13728333 0.50292921]	[480.35931396 798.39953613 0.80665696]	[498.27215576 790.72790527 0.82107908]	[4.64919006e+02 7.67539368e+02 7.18811631e-01]	[4.18733643e+02 7.95889465e+02 7.64183640e-01]	[400.73864746 790.74066162 0.7928766 ]	[4.28970886e+02 7.70128967e+02 7.25255191e-01]
[459.68429565 195.50418091 0.96487272]	[452.06140137 264.71713257 0.83361703]	[395.61779785 264.75421143 0.83634526]	[380.10675049 372.52352905 0.877882 ]	[377.5854187 459.81326294 0.91095722]	[508.45004272 262.1477356 0.84103227]	[523.76660156 364.84814453 0.88293737]	[523.87194824 459.61846924 0.90695941]	[451.99777222 444.38162231 0.67774403]	[416.01992798 444.36901855 0.67500275]	[421.1506958 608.54840088 0.82904851]	[421.24960327 762.51196289 0.81723386]	[485.4909668 444.3999939 0.68310273]	[482.87289429 606.09729004 0.86647838]	[480.19509888 754.77960205 0.83249837]	[441.84420776 187.77876282 0.90716714]	[464.89334106 182.67692566 0.86401403]	[421.25769043 190.39053345 0.91171253]	[480.30209351 180.12963867 0.53375268]	[480.3555603 798.3927002 0.80624819]	[498.27224731 790.72845459 0.81937087]	[4.64928375e+02 7.67551514e+02 7.14909792e-01]	[4.18700562e+02 7.98369202e+02 7.70054340e-01]	[400.70639038 790.75073242 0.79861325]	[4.28973480e+02 7.70157043e+02 7.27707505e-01]
[459.69369507 195.50465393 0.96666092]	[452.07302856 264.71749878 0.83342314]	[395.62185669 264.7507019 0.83709198]	[380.11312866 372.52731323 0.87867945]	[377.5921936 459.83648682 0.91314363]	[508.45571899 262.15298462 0.83947909]	[523.80908203 364.87567139 0.88101792]	[523.92456055 459.66567993 0.90988469]	[449.52374268 444.34274292 0.67440856]	[413.57553101 444.32119751 0.67106789]	[421.16497803 608.56170654 0.83114415]	[421.24832153 762.48632812 0.81365931]	[485.48706055 444.36697388 0.67785603]	[482.87399292 608.49768066 0.86139345]	[480.1947937 754.77459717 0.83258784]	[441.84967041 187.78359985 0.90786994]	[464.90133667 182.66758728 0.86383617]	[421.26245117 190.39453125 0.91120505]	[480.29385376 180.10327148 0.50528693]	[480.35122681 798.40496826 0.80227941]	[498.26385498 790.73706055 0.81672102]	[4.64927795e+02 7.67540833e+02 7.15596199e-01]	[4.18720917e+02 7.98381042e+02 7.69783318e-01]	[400.71899414 790.7623291 0.79521626]	[4.28961395e+02 7.70140015e+02 7.23640680e-01]
[459.68695068 195.52513123 0.96227008]	[452.08355713 264.72259521 0.83328956]	[395.62426758 264.75494385 0.83720589]	[380.11505127 372.54525757 0.88209462]	[377.60894775 459.83776855 0.91425878]	[508.46325684 262.15789795 0.83825201]	[523.84515381 364.87469482 0.88176173]	[523.99676514 459.62393188 0.90137774]	[449.52145386 444.30673218 0.67368048]	[413.5803833 441.85684204 0.67277622]	[421.15567017 608.60845947 0.81710261]	[421.24191284 762.49871826 0.81441957]	[485.48016357 444.32113647 0.68334794]	[482.8727417 608.52746582 0.85932475]	[480.19610596 754.7701416 0.83316487]	[441.84475708 187.80813599 0.91075104]	[464.8951416 182.70904541 0.86348063]	[421.26339722 190.40248108 0.91352773]	[480.31390381 180.14425659 0.54471773]	[480.35070801 798.39898682 0.80677575]	[498.26303101 790.73394775 0.81620687]	[4.64932068e+02 7.67539673e+02 7.16428339e-01]	[4.18693665e+02 7.98382690e+02 7.73189068e-01]	[400.69628906 790.75714111 0.79999393]	[4.28960846e+02 7.70148560e+02 7.24744916e-01]
[459.67797852 195.55007935 0.95589447]	[454.53460693 264.7336731 0.83366162]	[395.63027954 264.76022339 0.83711517]	[380.10552979 374.99169922 0.88556957]	[377.62911987 462.20074463 0.91654235]	[508.4654541 262.1602478 0.83903521]	[523.86499023 364.86386108 0.88143867]	[524.00250244 459.63543701 0.90572333]	[449.49868774 444.30508423 0.67786616]	[413.55200195 441.86419678 0.67136335]	[421.16082764 608.62518311 0.81375879]	[421.24523926 764.9654541 0.81961787]	[485.46902466 444.30929565 0.68736064]	[482.87896729 608.58355713 0.85295141]	[480.19894409 754.80169678 0.83033139]	[441.84091187 190.25169373 0.91428286]	[464.87927246 185.21366882 0.86739445]	[421.26968384 192.77313232 0.9160006 ]	[480.32775879 182.62458801 0.58652836]	[480.35113525 798.41943359 0.80697864]	[498.26638794 790.74578857 0.81333679]	[4.64947021e+02 7.67573792e+02 7.13697016e-01]	[4.18686005e+02 7.98381836e+02 7.74074018e-01]	[400.6913147 790.75598145 0.80080992]	[4.28963196e+02 7.70179565e+02 7.27675676e-01]
[459.68649292 195.55554199 0.95699173]	[452.0774231 264.72668457 0.83240008]	[395.6312561 264.77157593 0.83601588]	[380.12020874 375.01257324 0.89290833]	[377.65258789 462.21063232 0.91976035]	[508.44842529 262.14440918 0.84260565]	[523.87597656 364.8104248 0.88405955]	[526.39489746 459.64517212 0.90067863]	[449.5255127 444.33456421 0.67885274]	[413.57901001 444.31884766 0.6758911 ]	[421.1595459 611.08837891 0.81668812]	[421.23834229 764.97839355 0.82269794]	[487.92300415 444.33587646 0.68604052]	[482.87866211 608.54052734 0.8607192 ]	[480.19708252 754.78076172 0.83159953]	[441.84967041 190.2610321 0.9150424 ]	[464.88348389 185.21908569 0.86695999]	[421.25909424 190.39723206 0.91429329]	[480.32730103 182.62294006 0.57291085]	[480.33508301 798.40319824 0.80791599]	[498.25765991 790.73809814 0.81608224]	[4.64942230e+02 7.67560120e+02 7.12088823e-01]	[4.18695984e+02 7.95892090e+02 7.76229382e-01]	[400.69836426 790.73852539 0.80744916]	[4.28949310e+02 7.70203918e+02 7.24049032e-01]
[459.69030762 195.55752563 0.95721406]	[452.07775879 264.72091675 0.83228403]	[395.63150024 264.76724243 0.83606583]	[380.12289429 375.00210571 0.88971925]	[377.65383911 462.21087646 0.92015147]	[508.44952393 259.72860718 0.84328586]	[523.87310791 364.8008728 0.88461101]	[526.39678955 459.64303589 0.9002592 ]	[451.99417114 444.32647705 0.67927748]	[413.59332275 444.31845093 0.67707169]	[421.15817261 611.08996582 0.8165766 ]	[421.23733521 764.97845459 0.82267618]	[487.93405151 444.33035278 0.68587482]	[482.88226318 608.53863525 0.86026841]	[480.19714355 754.77716064 0.83164543]	[441.85214233 190.2646637 0.91556311]	[464.88589478 185.22024536 0.86673754]	[421.26159668 190.3996582 0.91393769]	[480.32781982 182.61894226 0.56746227]	[480.33447266 798.39849854 0.80789715]	[498.2572937 790.73449707 0.81563169]	[4.64944397e+02 7.67558167e+02 7.12586522e-01]	[4.18692505e+02 7.98348145e+02 7.76272178e-01]	[400.69644165 790.73797607 0.80670995]	[4.28949829e+02 7.70203674e+02 7.25067019e-01]
[459.69711304 195.51737976 0.96467328]	[454.54034424 264.7154541 0.83406085]	[395.64315796 264.76797485 0.83718902]	[380.13619995 375.00527954 0.89308465]	[377.67663574 462.19848633 0.92278033]	[508.45773315 259.715271 0.8450259 ]	[523.91326904 364.83972168 0.87659913]	[526.44714355 459.67617798 0.8949008 ]	[452.00683594 444.31546021 0.67808563]	[416.01580811 444.31027222 0.6745168 ]	[421.1583252 611.08782959 0.8164922 ]	[421.22506714 762.50878906 0.81753016]	[487.94064331 444.31390381 0.68357259]	[482.88226318 608.50683594 0.86483002]	[480.19631958 754.78259277 0.83090514]	[441.86483765 187.79623413 0.90590978]	[464.89981079 185.16546631 0.86082119]	[421.27172852 190.39039612 0.9115265 ]	[480.31060791 182.60798645 0.5445646 ]	[480.33322144 798.39929199 0.80868018]	[498.2557373 790.73693848 0.81575918]	[4.64946259e+02 7.67562683e+02 7.12158442e-01]	[4.18696289e+02 7.95891663e+02 7.76077628e-01]	[400.6986084 790.74133301 0.80619854]	[4.28934814e+02 7.70174133e+02 7.28186131e-01]
[459.68103027 195.3992157 0.96721983]	[454.56124878 262.24972534 0.83946317]	[398.02139282 264.74050903 0.84022677]	[380.13137817 375.05828857 0.90425485]	[377.70968628 462.20126343 0.92479807]	[508.47607422 259.69439697 0.84852135]	[523.92523193 364.83987427 0.87500578]	[526.46331787 459.66268921 0.89224708]	[452.01376343 441.8614502 0.68244654]	[416.02236938 441.8605957 0.67995745]	[421.16168213 611.10986328 0.81854045]	[421.21817017 764.96728516 0.81703866]	[487.93551636 441.86721802 0.68806863]	[482.89486694 608.58300781 0.85589439]	[480.19082642 754.81091309 0.82852739]	[441.86468506 185.20491028 0.89395517]	[464.90789795 180.0977478 0.86282432]	[421.29263306 190.38572693 0.90935254]	[480.27606201 180.13284302 0.51222056]	[480.34408569 798.418396 0.80425203]	[500.66452026 790.75415039 0.81413716]	[4.64931580e+02 7.67582642e+02 7.16213048e-01]	[4.18705109e+02 7.98354919e+02 7.74817228e-01]	[400.7020874 790.75219727 0.80452967]	[4.28927734e+02 7.70192932e+02 7.21192360e-01]
[459.70620728 193.02983093 0.97142464]	[454.57620239 264.72024536 0.84098935]	[398.03579712 264.75228882 0.84183723]	[380.12228394 375.09979248 0.90902787]	[377.75158691 462.20367432 0.92863888]	[508.47525024 259.70437622 0.84502876]	[523.91790771 367.36254883 0.86668408]	[526.47259521 459.63009644 0.89444625]	[452.03036499 444.33630371 0.68436629]	[416.05609131 444.33721924 0.68313736]	[421.22164917 608.63037109 0.81999761]	[421.25518799 765.00354004 0.82260895]	[487.93844604 444.33203125 0.68454587]	[482.91809082 608.55932617 0.8475334 ]	[480.22634888 754.7779541 0.83555388]	[441.90124512 182.69137573 0.88845557]	[464.94290161 177.62467957 0.86393982]	[421.29284668 190.38340759 0.90491176]	[4.80274475e+02 1.80092972e+02 4.46986914e-01]	[480.35379028 798.40863037 0.81127286]	[498.26876831 790.73968506 0.8172124 ]	[4.67420868e+02 7.67554138e+02 7.03903198e-01]	[4.18677002e+02 7.95888977e+02 7.87515581e-01]	[400.68933105 790.72894287 0.817433 ]	[4.28970764e+02 7.70232910e+02 7.16983259e-01]
[459.69869995 193.03553772 0.97116697]	[454.57650757 264.73925781 0.84026241]	[398.03109741 264.76364136 0.84125847]	[380.14004517 375.08474731 0.91077888]	[380.10137939 459.84115601 0.92681074]	[508.48934937 259.72042847 0.83924633]	[523.91760254 367.38565063 0.86869907]	[526.45568848 459.63464355 0.8991015 ]	[452.0710144 444.36401367 0.68767804]	[416.10250854 444.37692261 0.69080526]	[421.22506714 611.11090088 0.81643593]	[421.26806641 765.0022583 0.81954104]	[487.96188354 444.35580444 0.68425149]	[482.93765259 608.59899902 0.84087211]	[480.22689819 754.79046631 0.83040696]	[441.88787842 182.69851685 0.89147496]	[464.9335022 177.62791443 0.86531442]	[421.29229736 190.38421631 0.90659285]	[4.80276215e+02 1.80082275e+02 4.79343891e-01]	[480.34503174 798.39813232 0.80279541]	[498.26980591 790.73138428 0.81199348]	[4.67420349e+02 7.67563477e+02 7.01686084e-01]	[4.18661133e+02 7.95872253e+02 7.81502724e-01]	[400.67324829 790.70574951 0.81813347]	[4.28995117e+02 7.70232178e+02 7.11607099e-01]
[459.68460083 195.37321472 0.97044814]	[454.56100464 264.75460815 0.83661056]	[398.02508545 264.77740479 0.84023058]	[380.16174316 375.03512573 0.90450114]	[380.12475586 462.20089722 0.92949492]	[508.46643066 262.14373779 0.83974963]	[523.9083252 367.38217163 0.87065727]	[526.46661377 459.66131592 0.89966106]	[454.53741455 444.35531616 0.68704593]	[416.12161255 444.37976074 0.69066441]	[421.23336792 611.08105469 0.8154912 ]	[421.27114868 765.00201416 0.81987786]	[487.98303223 444.34020996 0.68187565]	[482.92901611 608.58721924 0.84292108]	[480.23791504 754.79522705 0.83148223]	[441.8739624 185.16711426 0.89265656]	[464.92279053 180.06237793 0.86392659]	[421.28833008 190.38825989 0.90933347]	[480.27749634 180.13616943 0.4875406 ]	[480.33621216 798.40679932 0.80336368]	[500.66403198 790.74578857 0.81144947]	[4.67451630e+02 7.67566345e+02 6.94313943e-01]	[4.18669037e+02 7.95884583e+02 7.79991746e-01]	[400.68170166 790.71307373 0.81704241]	[4.28996246e+02 7.70230530e+02 7.09056973e-01]
[459.67565918 195.39787292 0.96892923]	[454.56121826 264.76361084 0.83570099]	[398.02453613 264.7769165 0.84112149]	[380.16906738 375.03131104 0.90309519]	[380.15170288 462.22640991 0.92947477]	[508.46838379 262.16519165 0.83824593]	[523.91064453 369.89517212 0.86953139]	[526.46691895 459.69155884 0.90198421]	[454.55917358 444.37173462 0.69031954]	[416.15014648 444.39111328 0.6941281 ]	[421.23126221 611.08703613 0.81325316]	[421.27462769 765.00543213 0.81930006]	[488.00003052 444.35128784 0.68162405]	[482.92895508 608.59771729 0.84110367]	[480.22860718 754.78845215 0.83188111]	[441.8706665 185.19444275 0.89415818]	[464.91296387 180.10258484 0.86223811]	[421.30535889 190.38998413 0.90920389]	[480.2824707 182.60905457 0.50641191]	[480.34506226 798.4029541 0.80213332]	[500.67141724 790.7411499 0.8117125 ]	[4.67434082e+02 7.67563599e+02 6.98779464e-01]	[4.18674896e+02 7.98356995e+02 7.78436840e-01]	[400.68676758 790.72528076 0.81481075]	[4.31468445e+02 7.70231995e+02 7.09946692e-01]
[459.66760254 195.41369629 0.9670788 ]	[454.55661011 264.75622559 0.83540004]	[398.02615356 264.77532959 0.84138989]	[380.15576172 375.04510498 0.90534353]	[380.13687134 462.22824097 0.92884266]	[508.46432495 262.15765381 0.83859563]	[523.90490723 367.35159302 0.87428349]	[526.45739746 459.68719482 0.90123022]	[454.5461731 444.38409424 0.68677598]	[416.12072754 444.40454102 0.68677384]	[421.24053955 611.06365967 0.81600654]	[421.27984619 764.99639893 0.82018805]	[487.99523926 444.36529541 0.67707938]	[482.91171265 608.55297852 0.84981889]	[480.2250061 754.78625488 0.83131695]	[441.85900879 185.20578003 0.89674091]	[464.90853882 180.11645508 0.86097521]	[421.27905273 190.36503601 0.90803409]	[480.28479004 182.61706543 0.51240355]	[480.34518433 798.41491699 0.80333292]	[500.66781616 790.74462891 0.81382263]	[4.67425690e+02 7.67560547e+02 6.97062492e-01]	[4.18678589e+02 7.98362549e+02 7.82130361e-01]	[400.68792725 790.72692871 0.81732821]	[4.31474823e+02 7.70224548e+02 7.13166535e-01]
[459.64877319 195.44039917 0.96398473]	[454.54367065 264.75241089 0.83327836]	[398.01843262 264.77908325 0.84024864]	[380.14849854 375.03512573 0.90025491]	[380.10739136 462.1947937 0.92679983]	[508.46893311 262.15420532 0.83877468]	[523.90289307 364.86413574 0.87751037]	[526.42211914 459.68835449 0.90663809]	[452.05917358 444.38421631 0.68573868]	[416.09014893 444.40582275 0.68340826]	[421.23071289 611.06634521 0.81554782]	[421.27597046 764.96832275 0.81724793]	[487.94464111 444.36364746 0.68053716]	[482.91345215 608.5447998 0.84996498]	[480.2142334 754.79022217 0.83063978]	[441.83651733 185.23588562 0.89947557]	[464.89364624 180.15135193 0.85968029]	[421.26669312 190.35487366 0.90791017]	[480.29226685 182.64981079 0.55226898]	[480.36010742 798.41241455 0.80575562]	[500.67404175 790.73724365 0.81595975]	[4.67398621e+02 7.67557983e+02 6.99971318e-01]	[4.18678558e+02 7.98359253e+02 7.84468472e-01]	[400.68917847 790.72570801 0.81798768]	[4.28996368e+02 7.70195374e+02 7.16424584e-01]
[459.59362793 195.47724915 0.94997758]	[454.54248047 264.74362183 0.8342554 ]	[398.01507568 264.77752686 0.83993942]	[380.14837646 375.03234863 0.90100121]	[380.09326172 462.20065308 0.92734671]	[508.46893311 262.14785767 0.84030068]	[523.89361572 364.81481934 0.88549447]	[524.01434326 457.2149353 0.90363926]	[452.00714111 444.34542847 0.68693322]	[416.06021118 444.36535645 0.68299687]	[421.24911499 608.52325439 0.82602859]	[421.27435303 764.95483398 0.81718445]	[485.46859741 444.32427979 0.68925875]	[482.90423584 606.08087158 0.86281615]	[480.22390747 754.78601074 0.83090073]	[441.78756714 187.72836304 0.90270674]	[464.83364868 182.66316223 0.86180097]	[421.25125122 190.34146118 0.90640026]	[480.30984497 182.6504364 0.69708848]	[480.36105347 798.41741943 0.80441552]	[500.67837524 790.74023438 0.81440234]	[4.67411896e+02 7.67559814e+02 6.96276188e-01]	[4.18682983e+02 7.98355347e+02 7.84543455e-01]	[400.68945312 790.72314453 0.81890255]	[4.28991974e+02 7.70187622e+02 7.17858791e-01]
[457.1809082 195.49014282 0.94038433]	[454.5501709 264.73330688 0.8354699 ]	[395.64648438 264.77246094 0.84001136]	[380.13577271 375.01708984 0.8952691 ]	[377.73696899 462.22497559 0.92480046]	[508.48843384 259.73010254 0.83961338]	[523.89111328 364.8074646 0.88572288]	[523.97753906 459.59951782 0.91137874]	[449.50842285 444.35281372 0.68239576]	[416.0229187 444.35769653 0.67347783]	[421.25717163 608.49737549 0.8291539 ]	[421.28140259 762.50244141 0.81273586]	[485.43786621 444.33831787 0.69327807]	[482.90664673 606.06164551 0.86533833]	[480.23043823 754.79632568 0.82785076]	[441.73614502 187.7297821 0.90357155]	[462.43832397 182.67573547 0.8703388 ]	[421.22216797 190.33995056 0.90602565]	[480.3085022 182.67546082 0.74012524]	[482.73495483 798.41925049 0.80441231]	[500.68621826 790.73925781 0.81326622]	[4.67419647e+02 7.67578003e+02 6.95745409e-01]	[4.18688965e+02 7.98361572e+02 7.79860258e-01]	[400.69049072 790.72674561 0.81326348]	[4.31471497e+02 7.70181335e+02 7.13489234e-01]
[457.12115479 195.50028992 0.9290033 ]	[454.53833008 264.72998047 0.83354896]	[395.63418579 264.76965332 0.83984691]	[380.14581299 374.98944092 0.89011741]	[377.73468018 462.21972656 0.92597264]	[508.48324585 262.14666748 0.83924156]	[523.88787842 364.79989624 0.88698137]	[523.95330811 459.59686279 0.91040671]	[449.49038696 444.35058594 0.68203652]	[413.59658813 444.34939575 0.67229116]	[421.246521 608.54431152 0.82596779]	[421.28457642 762.4788208 0.80907261]	[485.415802 444.33789062 0.69339722]	[482.90789795 606.08947754 0.85499382]	[480.22015381 754.78485107 0.82709187]	[441.68865967 187.73168945 0.90477937]	[462.40054321 182.69160461 0.87883586]	[421.19046021 190.35444641 0.90669179]	[480.29379272 185.17442322 0.77333659]	[482.74386597 798.42285156 0.80134463]	[500.68692017 790.73907471 0.81368077]	[4.67394165e+02 7.67563416e+02 6.96869612e-01]	[4.18710144e+02 7.95890991e+02 7.79529750e-01]	[400.70788574 790.72137451 0.81178778]	[4.31471954e+02 7.70166077e+02 7.10545778e-01]
[457.12243652 195.50007629 0.92936957]	[454.53692627 264.73150635 0.83312941]	[395.63375854 264.77197266 0.83953196]	[380.14865112 374.99603271 0.89032805]	[377.74014282 462.2232666 0.92683166]	[508.48016357 262.14648438 0.83941132]	[523.88183594 364.79803467 0.88724697]	[523.95495605 459.5980835 0.9095819 ]	[449.5184021 444.35906982 0.68005353]	[416.04025269 444.3638916 0.67422742]	[421.25021362 608.53619385 0.82631731]	[421.28887939 762.47827148 0.80840051]	[485.43115234 444.3414917 0.69022566]	[482.9039917 606.09295654 0.85511774]	[480.22640991 754.79937744 0.82520372]	[441.6895752 187.73147583 0.90475374]	[462.40179443 182.69145203 0.87886286]	[421.19113159 190.35696411 0.9071849 ]	[480.29632568 185.17642212 0.77481288]	[482.74691772 798.4229126 0.80317944]	[500.69015503 790.73925781 0.8141613 ]	[4.67411865e+02 7.67574402e+02 6.94162488e-01]	[4.18704468e+02 7.98352783e+02 7.79991627e-01]	[400.70352173 790.72515869 0.81215572]	[4.31481323e+02 7.70169434e+02 7.09849954e-01]
[454.64276123 195.55813599 0.9094944 ]	[452.08233643 264.72973633 0.8327449 ]	[395.62347412 264.75994873 0.83917099]	[380.15182495 374.99530029 0.89094096]	[377.70913696 462.20352173 0.92534131]	[508.46817017 262.14978027 0.84099782]	[523.8649292 364.82888794 0.8885625 ]	[523.92102051 457.19128418 0.90745068]	[449.51757812 444.35241699 0.68317437]	[416.03601074 444.35818481 0.67837393]	[421.2555542 608.4942627 0.82849908]	[421.28955078 762.48077393 0.80883092]	[485.42721558 444.34408569 0.69211173]	[482.90036011 606.05163574 0.86454296]	[480.21252441 754.78601074 0.82600087]	[439.32046509 187.78898621 0.91397846]	[462.35040283 185.20144653 0.88930964]	[421.17730713 190.34428406 0.90145022]	[480.28512573 185.17819214 0.80741519]	[482.74801636 798.42626953 0.80301023]	[500.6895752 790.73773193 0.81462616]	[4.64959900e+02 7.67567871e+02 6.97315216e-01]	[4.18708160e+02 7.98366882e+02 7.79767573e-01]	[400.70736694 790.73242188 0.81045645]	[4.31475464e+02 7.70170044e+02 7.11429894e-01]
[454.60083008 195.57969666 0.89943117]	[452.07540894 264.73171997 0.83218145]	[395.61782837 264.76467896 0.83782613]	[380.14691162 374.98675537 0.88566357]	[377.69689941 462.20346069 0.92362875]	[508.46386719 262.14935303 0.84117925]	[523.86804199 367.3354187 0.88203079]	[523.87823486 459.60385132 0.91374284]	[451.9881897 444.39346313 0.67647028]	[416.0458374 444.38934326 0.67327929]	[421.25784302 608.51031494 0.82658821]	[421.28509521 762.4934082 0.81194133]	[485.44216919 444.40176392 0.68333107]	[482.90072632 606.10247803 0.85793841]	[480.20678711 754.78894043 0.82470781]	[439.3008728 187.81912231 0.91642731]	[462.31661987 185.22828674 0.89327407]	[421.16763306 190.35731506 0.89871997]	[480.25140381 185.22149658 0.81666487]	[482.74700928 798.41955566 0.79994464]	[500.68859863 790.72839355 0.81452811]	[4.64960876e+02 7.67567200e+02 6.99695468e-01]	[4.18703979e+02 7.98347534e+02 7.85221159e-01]	[400.70587158 790.72155762 0.81856263]	[4.31470520e+02 7.70178101e+02 7.13869870e-01]
[452.06750488 195.60095215 0.88456762]	[452.03414917 264.7225647 0.83161688]	[395.57336426 264.76651001 0.83133197]	[380.14108276 372.52890015 0.87723851]	[377.65145874 459.83868408 0.92229033]	[508.44644165 259.72866821 0.84372562]	[523.81378174 367.37850952 0.88012552]	[523.81451416 459.63793945 0.9180156 ]	[449.51834106 446.87896729 0.67446148]	[416.03457642 446.87576294 0.66773695]	[421.27029419 606.09112549 0.82876939]	[421.28268433 762.49353027 0.81762606]	[485.43966675 446.8835144 0.6787802 ]	[482.89559937 606.09088135 0.86113626]	[480.20858765 754.78533936 0.82612187]	[439.26229858 187.83085632 0.9156518 ]	[462.26617432 185.26319885 0.8999874 ]	[421.16567993 190.34721375 0.88343143]	[480.23095703 187.71487427 0.8338238 ]	[482.75186157 798.41296387 0.80299073]	[500.68655396 790.72540283 0.81682992]	[4.64962189e+02 7.67570801e+02 7.01702178e-01]	[4.18710114e+02 7.95875854e+02 7.86418915e-01]	[400.71148682 790.7097168 0.81760019]	[4.28992371e+02 7.70173584e+02 7.18990982e-01]
[452.04144287 195.60266113 0.8841812 ]	[449.52703857 264.72555542 0.82800049]	[395.53997803 264.77267456 0.8258267 ]	[380.10733032 372.5262146 0.86876953]	[377.62417603 459.82247925 0.91719544]	[506.00494385 259.72323608 0.84924215]	[523.76281738 367.41152954 0.87589926]	[523.78356934 459.6315918 0.91409361]	[451.98501587 444.38839722 0.67699015]	[416.03704834 444.39846802 0.67203146]	[421.27767944 606.05889893 0.83170921]	[421.29135132 762.45178223 0.80933446]	[485.4475708 444.39050293 0.68024021]	[482.89682007 608.50976562 0.85373163]	[480.212677 754.77868652 0.82943511]	[439.24807739 187.83073425 0.91569102]	[462.25018311 185.26152039 0.90060544]	[421.15670776 190.34091187 0.87871861]	[480.21615601 185.24972534 0.82814538]	[482.75473022 798.4119873 0.80789167]	[500.68704224 790.72528076 0.82027966]	[4.64963287e+02 7.67559998e+02 7.02295601e-01]	[4.18714569e+02 7.95861023e+02 7.81022489e-01]	[400.71520996 790.69842529 0.8103317 ]	[4.31470306e+02 7.70141418e+02 7.14160144e-01]
[452.00802612 195.62658691 0.87933099]	[449.4805603 264.71948242 0.8284207 ]	[395.50457764 264.76535034 0.82121313]	[380.09884644 372.44348145 0.86533195]	[377.5866394 459.78527832 0.91089445]	[505.98989868 259.71636963 0.85314977]	[521.4276123 367.39871216 0.87667197]	[523.76373291 459.62393188 0.91352189]	[449.51928711 444.39569092 0.67744482]	[416.02322388 444.41152954 0.67022181]	[421.27764893 606.06591797 0.83053553]	[421.29052734 762.47113037 0.81000489]	[485.44763184 444.3890686 0.67814136]	[482.89337158 606.06787109 0.86230892]	[480.21356201 754.78485107 0.82816088]	[439.22329712 190.26179504 0.91844046]	[462.22894287 187.74055481 0.90467143]	[418.79391479 190.35842896 0.88282812]	[480.20678711 185.24427795 0.82386434]	[482.75418091 798.40960693 0.80655903]	[500.6907959 790.72424316 0.81873715]	[4.67395142e+02 7.67569275e+02 7.03185201e-01]	[4.18715790e+02 7.95865967e+02 7.77428508e-01]	[400.71472168 790.70117188 0.80807471]	[4.31472321e+02 7.70155762e+02 7.12696552e-01]
[449.4458313 198.04495239 0.874569 ]	[449.45178223 264.72042847 0.82888412]	[393.05441284 264.75994873 0.81899357]	[377.72006226 372.5194397 0.86930275]	[377.56759644 459.7880249 0.90787882]	[505.98995972 259.7104187 0.85374081]	[521.41149902 367.40090942 0.87659055]	[521.41693115 459.6307373 0.91111881]	[449.50256348 444.40588379 0.67753154]	[413.58169556 446.87789917 0.66534674]	[421.26647949 608.52526855 0.8239615 ]	[421.27780151 762.49456787 0.81525689]	[485.44152832 444.39904785 0.67902726]	[482.90625 608.50390625 0.85694057]	[480.22610474 754.77404785 0.83232844]	[439.16784668 190.30366516 0.92065662]	[459.85388184 187.81756592 0.91404998]	[418.74212646 190.38136292 0.8818475 ]	[480.20062256 187.72625732 0.83797693]	[482.75506592 798.41174316 0.80611753]	[500.6913147 790.72753906 0.8185184 ]	[4.67410217e+02 7.67560974e+02 7.02665329e-01]	[4.18707184e+02 7.95863708e+02 7.72830129e-01]	[400.70428467 790.6975708 0.80142117]	[4.28993317e+02 7.70174072e+02 7.14361608e-01]
[446.92199707 198.0868988 0.87619054]	[446.97146606 264.72888184 0.83017677]	[393.02362061 264.76184082 0.81622827]	[377.71994019 372.50857544 0.86815846]	[377.55621338 459.78927612 0.90744931]	[505.98150635 259.70837402 0.85472709]	[521.38470459 367.39685059 0.87762648]	[521.41571045 459.63604736 0.91375709]	[449.50234985 444.3727417 0.67988139]	[413.59286499 444.39172363 0.66853213]	[421.2572937 606.06207275 0.8288877 ]	[421.27227783 762.50738525 0.81892103]	[485.42736816 444.36224365 0.68371969]	[482.89801025 606.06036377 0.86381549]	[480.21936035 754.79431152 0.82825965]	[439.13607788 190.33218384 0.91723472]	[459.81173706 190.29498291 0.92995608]	[418.71020508 192.77490234 0.88285297]	[480.17227173 187.82627869 0.84896696]	[482.76235962 798.41906738 0.80735546]	[500.69610596 790.730896 0.81854856]	[4.67412903e+02 7.67576721e+02 7.01081038e-01]	[4.18659180e+02 7.95839966e+02 7.78801918e-01]	[400.66821289 790.66986084 0.81079382]	[4.28995972e+02 7.70180969e+02 7.27089345e-01]
[446.92288208 198.1418457 0.86575174]	[446.96691895 264.72912598 0.83415872]	[393.01303101 264.7718811 0.81436819]	[377.70635986 374.97991943 0.8686589 ]	[377.53210449 459.77789307 0.90816808]	[505.94952393 259.69909668 0.86168909]	[521.36401367 367.35974121 0.88010436]	[521.42938232 459.59942627 0.91088593]	[449.51617432 444.39920044 0.67934483]	[416.02932739 446.87619019 0.66904193]	[421.23693848 608.51708984 0.82674366]	[421.28503418 762.43359375 0.80330211]	[485.43167114 444.40222168 0.68159992]	[482.88452148 608.53326416 0.85654372]	[480.22790527 754.79779053 0.82770139]	[439.12374878 192.79653931 0.93483424]	[459.77709961 190.35218811 0.93569374]	[418.75491333 192.87591553 0.88864762]	[480.14346313 187.81121826 0.8622033 ]	[482.77676392 798.42419434 0.81024885]	[500.70681763 790.73394775 0.81862891]	[4.67413452e+02 7.67568054e+02 6.99126959e-01]	[4.18665680e+02 7.95800171e+02 7.75878608e-01]	[400.67776489 790.6428833 0.80539048]	[4.31487976e+02 7.70126770e+02 7.15519011e-01]
[444.44476318 203.16558838 0.85217512]	[446.92810059 264.74951172 0.83843362]	[392.97842407 264.79110718 0.81025052]	[377.70666504 372.53335571 0.86597252]	[377.5128479 459.79095459 0.90803707]	[505.92437744 259.70928955 0.86257571]	[521.35632324 364.86621094 0.88148463]	[523.75653076 457.19207764 0.90875512]	[449.47875977 444.38357544 0.68215841]	[413.5763855 444.39974976 0.66617161]	[421.23803711 608.50543213 0.82841861]	[421.28012085 759.93389893 0.79685879]	[485.4006958 444.38574219 0.68796474]	[482.84973145 608.5670166 0.85699779]	[480.21832275 754.78704834 0.82591891]	[439.08532715 192.92477417 0.94927961]	[459.71917725 192.82620239 0.9513973 ]	[418.6920166 192.90837097 0.89057398]	[477.7010498 190.2646637 0.85354668]	[482.78189087 798.43005371 0.80848622]	[500.70791626 790.73394775 0.81749094]	[4.64963837e+02 7.67552246e+02 7.01413453e-01]	[4.18696228e+02 7.95786316e+02 7.69357026e-01]	[400.69692993 790.63531494 0.79253799]	[4.31478424e+02 7.70101501e+02 7.06512928e-01]
[444.37664795 210.81886292 0.88502604]	[446.89389038 264.756073 0.84583014]	[390.49484253 267.26846313 0.80651325]	[377.69247437 372.51885986 0.86628544]	[377.48962402 459.77514648 0.90535492]	[505.89385986 259.71166992 0.86434424]	[521.35089111 364.83334351 0.8858639 ]	[523.75823975 459.59625244 0.909863 ]	[449.45883179 444.35153198 0.68505138]	[413.5552063 444.36975098 0.66806179]	[421.23410034 606.08349609 0.8298111 ]	[421.28497314 759.92572021 0.79603904]	[485.38522339 444.35083008 0.69348514]	[482.81295776 606.07196045 0.87360412]	[480.21951294 754.76654053 0.82566434]	[436.64047241 195.49481201 0.93099749]	[459.67108154 193.02142334 0.95509505]	[418.65792847 195.44242859 0.88264465]	[477.6628418 190.32443237 0.84672618]	[482.75653076 798.41784668 0.80859309]	[500.69955444 790.72637939 0.8167522 ]	[4.67410278e+02 7.67526367e+02 6.92818105e-01]	[4.18749054e+02 7.95784790e+02 7.63823867e-01]	[4.00749268e+02 7.90647766e+02 7.86494076e-01]	[4.31474487e+02 7.70078308e+02 6.95550263e-01]
[441.89099121 213.34718323 0.91546702]	[446.86871338 264.74453735 0.85153294]	[390.47879028 264.8008728 0.8050226 ]	[377.67807007 372.51968384 0.87018275]	[375.11834717 459.81030273 0.90598059]	[505.87252808 259.72235107 0.8626315 ]	[521.34417725 364.80413818 0.89022684]	[523.7913208 457.20962524 0.90996861]	[446.96664429 444.32485962 0.68867296]	[413.5007019 444.34628296 0.66793972]	[421.24191284 606.06921387 0.83177459]	[421.300354 757.39080811 0.79089773]	[485.34960938 444.30447388 0.69999588]	[482.80279541 606.06054688 0.8739121 ]	[480.2081604 752.30548096 0.82738829]	[436.55133057 195.63983154 0.8935585 ]	[459.58779907 195.5242157 0.92914438]	[418.68936157 195.50730896 0.79603601]	[477.59292603 192.81231689 0.8577677 ]	[482.7449646 800.91088867 0.81043214]	[500.70367432 790.74481201 0.82273507]	[4.64967041e+02 7.67489624e+02 6.85991883e-01]	[4.21235718e+02 7.95802795e+02 7.53438234e-01]	[4.00819183e+02 7.90669312e+02 7.66612411e-01]	[4.31468842e+02 7.67646057e+02 6.82125866e-01]
[441.78924561 213.44682312 0.9373827 ]	[444.40377808 264.76599121 0.86182892]	[390.42675781 267.27392578 0.80367243]	[377.66638184 372.52349854 0.87020385]	[375.12484741 462.21328735 0.90408713]	[503.47622681 262.15725708 0.86265337]	[521.34143066 364.82296753 0.89125574]	[523.82611084 457.17050171 0.90624797]	[446.93032837 441.83728027 0.69513768]	[411.00396729 441.86752319 0.67011762]	[421.23251343 606.07250977 0.82944757]	[421.29412842 757.33654785 0.79071021]	[482.95074463 441.81686401 0.71047217]	[482.77737427 606.07122803 0.87087697]	[480.2046814 752.29138184 0.82813591]	[434.01477051 198.09481812 0.87014389]	[457.1211853 198.0063324 0.89952308]	[418.6027832 195.60295105 0.73570698]	[475.0770874 192.8739624 0.86224997]	[482.74105835 798.43731689 0.80737913]	[500.69561768 790.73864746 0.8208074 ]	[4.64970764e+02 7.65084473e+02 6.86985433e-01]	[4.21284912e+02 7.95790466e+02 7.47159362e-01]	[4.03267670e+02 7.90678772e+02 7.52007008e-01]	[4.28979187e+02 7.67590332e+02 6.65786028e-01]
[441.66220093 213.52639771 0.94848013]	[444.35693359 267.26620483 0.86620003]	[387.91195679 267.29000854 0.80625898]	[377.64077759 375.00598145 0.87552667]	[375.10974121 462.23348999 0.90258729]	[503.44342041 262.20251465 0.8602882 ]	[521.35241699 367.36938477 0.88235939]	[523.82507324 457.16622925 0.90639889]	[446.91915894 441.84310913 0.69500768]	[410.97988892 441.87335205 0.66888648]	[421.20861816 606.06451416 0.82823271]	[421.29473877 757.34863281 0.789069 ]	[482.9541626 441.82000732 0.7100758 ]	[482.75335693 606.0713501 0.86858475]	[480.19418335 752.28613281 0.82735312]	[426.44299316 200.62078857 0.84687942]	[454.5760498 198.08653259 0.86848283]	[416.1043396 198.08081055 0.60792249]	[472.52703857 192.91610718 0.85877019]	[482.75140381 800.91503906 0.80777234]	[500.69400024 790.74572754 0.81825203]	[4.64956329e+02 7.65071960e+02 6.90422058e-01]	[4.21259521e+02 7.95841064e+02 7.43309915e-01]	[4.00844788e+02 7.90697937e+02 7.49495506e-01]	[4.28991913e+02 7.67595825e+02 6.70303345e-01]
[439.24703979 215.93286133 0.94569725]	[444.31567383 267.29946899 0.87283206]	[385.40084839 267.32705688 0.8081007 ]	[377.61074829 375.0319519 0.87911314]	[375.10577393 462.26779175 0.90170211]	[503.41687012 262.20281982 0.85997796]	[521.34967041 367.40823364 0.88248658]	[523.82763672 457.15481567 0.90758622]	[446.89535522 441.83926392 0.69909352]	[410.95578003 441.86636353 0.67084432]	[421.19845581 606.01776123 0.82801563]	[421.29611206 757.37591553 0.78748035]	[482.93621826 441.81503296 0.71662116]	[482.73397827 605.97113037 0.87950498]	[480.18572998 752.24438477 0.83034265]	[423.89050293 203.17544556 0.84874105]	[452.00268555 200.59997559 0.84882599]	[413.54290771 198.06156921 0.59664744]	[469.996521 192.94287109 0.86388469]	[482.74990845 798.44299316 0.80648077]	[500.68374634 790.73443604 0.8178314 ]	[4.64941376e+02 7.65038086e+02 6.90260530e-01]	[4.21241272e+02 7.95860352e+02 7.42077231e-01]	[4.00831085e+02 7.90711121e+02 7.52368629e-01]	[4.31468231e+02 7.67621643e+02 6.73853636e-01]
[439.20492554 215.98497009 0.9493264 ]	[441.915802 267.30053711 0.87799174]	[385.35699463 267.34158325 0.81254542]	[377.61044312 375.06216431 0.88170671]	[375.07873535 462.26147461 0.89764476]	[503.38198853 262.19662476 0.86436516]	[521.33795166 367.37139893 0.88297719]	[523.82220459 457.16070557 0.90670526]	[446.86550903 444.31256104 0.69995052]	[408.4413147 444.32485962 0.67162871]	[421.19180298 606.07763672 0.81921834]	[421.29193115 759.91271973 0.79336631]	[482.92443848 441.84588623 0.71828771]	[482.75637817 606.01324463 0.87883705]	[480.193573 752.26544189 0.83045065]	[423.82739258 205.73304749 0.85921276]	[449.4414978 200.66757202 0.85083908]	[413.4901123 198.13191223 0.53795815]	[467.42868042 192.97822571 0.8597942 ]	[482.74429321 800.92681885 0.80289978]	[500.68655396 790.75305176 0.80835801]	[4.64952911e+02 7.65061279e+02 6.90373778e-01]	[4.21225983e+02 7.98355896e+02 7.47314811e-01]	[4.00813721e+02 7.90737854e+02 7.64808834e-01]	[4.28987518e+02 7.67673645e+02 6.82371736e-01]
[439.13259888 216.05516052 0.93373752]	[441.85562134 267.29168701 0.89232492]	[382.86755371 267.36080933 0.81879389]	[377.57189941 374.99691772 0.86491621]	[375.04898071 462.27365112 0.89158183]	[503.32946777 262.17242432 0.87119955]	[521.3069458 367.36978149 0.88263702]	[523.80236816 457.17190552 0.90425724]	[444.39572144 444.36126709 0.70735741]	[408.38192749 444.37426758 0.67064756]	[421.18365479 608.53704834 0.81872433]	[421.29370117 759.93151855 0.79167283]	[482.88833618 444.32263184 0.72193015]	[482.75231934 606.10467529 0.86846048]	[480.18911743 752.27832031 0.8277061 ]	[421.40472412 208.27388 0.86888993]	[446.87329102 205.69367981 0.86189348]	[410.97518921 198.14929199 0.53560251]	[464.95687866 193.00997925 0.8579458 ]	[482.74255371 800.92687988 0.80811167]	[500.68536377 790.75378418 0.81129527]	[4.64951508e+02 7.65073975e+02 6.89682782e-01]	[4.21215332e+02 7.98370544e+02 7.40609944e-01]	[4.00806061e+02 7.90747131e+02 7.60765135e-01]	[4.28987091e+02 7.67687866e+02 6.79999471e-01]
[439.0880127 216.10894775 0.91695189]	[441.78744507 267.2774353 0.90618318]	[382.81378174 267.35424805 0.82983547]	[377.56365967 375.05404663 0.87701261]	[375.01763916 462.2729187 0.88415903]	[503.24917603 262.16717529 0.87408042]	[521.26446533 369.89477539 0.87621099]	[521.42279053 457.21118164 0.90704614]	[444.3821106 444.34558105 0.70982111]	[405.90493774 444.36416626 0.67545307]	[421.17965698 608.50640869 0.82252669]	[421.28469849 762.42504883 0.793217 ]	[482.8883667 444.30352783 0.72194266]	[482.71279907 606.06561279 0.86866724]	[480.18652344 752.27368164 0.82738054]	[421.35791016 210.79638672 0.88743508]	[444.37698364 205.77255249 0.87757808]	[408.43426514 203.15202332 0.58319521]	[464.84063721 195.39503479 0.86864483]	[482.75582886 800.9362793 0.80679005]	[500.69192505 790.74963379 0.80758744]	[4.64951813e+02 7.65062561e+02 6.83607101e-01]	[4.21167511e+02 7.98389404e+02 7.44784474e-01]	[4.00769958e+02 7.90753784e+02 7.66868591e-01]	[4.28980225e+02 7.70082153e+02 6.85370982e-01]
[436.66842651 216.09738159 0.91150939]	[441.7381897 267.27575684 0.91295028]	[382.75280762 267.3694458 0.8402319 ]	[375.12145996 375.07006836 0.8715589 ]	[374.9743042 462.29217529 0.87645197]	[500.85470581 262.15960693 0.87629598]	[521.22283936 372.47909546 0.86677778]	[521.35302734 459.66430664 0.91959703]	[444.37805176 444.33203125 0.70964372]	[405.89544678 444.35388184 0.67731762]	[421.18136597 608.53033447 0.82766086]	[421.27789307 762.43780518 0.79514003]	[482.88424683 441.85809326 0.7222771 ]	[480.35876465 606.10235596 0.86628115]	[480.17987061 752.27532959 0.82373458]	[421.30987549 210.80677795 0.89588588]	[444.2989502 205.77026367 0.88204032]	[405.90576172 203.16572571 0.66182828]	[462.38687134 195.40997314 0.89398724]	[482.76782227 800.93426514 0.80658001]	[500.69622803 790.74468994 0.80625051]	[4.64943634e+02 7.65062927e+02 6.79489732e-01]	[4.18769196e+02 7.98391296e+02 7.43847251e-01]	[4.00752228e+02 7.90752930e+02 7.67379522e-01]	[4.28978943e+02 7.70085999e+02 6.87773764e-01]
[436.56539917 216.12190247 0.89472181]	[441.68045044 267.265625 0.9166342 ]	[380.31658936 267.35388184 0.84898019]	[375.05847168 375.06677246 0.86575788]	[372.52148438 462.29498291 0.86733001]	[500.77191162 262.16055298 0.87210983]	[521.14447021 369.89245605 0.84357929]	[521.30609131 459.64489746 0.91271067]	[444.32662964 444.3269043 0.72087282]	[405.83734131 444.36624146 0.68144703]	[421.16253662 608.55395508 0.82885301]	[421.27520752 762.48443604 0.80446911]	[482.84042358 441.83721924 0.73277599]	[480.35800171 606.10003662 0.86816591]	[480.1802063 752.29217529 0.82401121]	[421.23388672 210.82524109 0.91066504]	[441.85006714 208.27368164 0.90120733]	[405.83319092 203.19747925 0.67542773]	[462.32037354 195.45524597 0.90949547]	[482.77267456 800.91485596 0.8106302 ]	[500.69216919 790.73254395 0.81125349]	[4.64952087e+02 7.67474915e+02 6.78942800e-01]	[4.18726349e+02 7.98355408e+02 7.54513264e-01]	[4.00722290e+02 7.90730774e+02 7.84370720e-01]	[4.28982361e+02 7.70126282e+02 7.00053871e-01]
[431.54937744 218.53370667 0.86467713]	[439.31350708 267.26446533 0.91911507]	[380.26361084 267.34051514 0.85667109]	[375.00595093 374.98751831 0.84862697]	[369.94934082 462.28677368 0.85798854]	[500.71887207 262.17236328 0.862468 ]	[518.74023438 367.38690186 0.83860856]	[521.22216797 459.6151123 0.89916909]	[441.89404297 441.84451294 0.73066044]	[403.3449707 444.32580566 0.69470161]	[421.15505981 608.51745605 0.83509898]	[421.26260376 762.45953369 0.80551589]	[482.78869629 441.78063965 0.74039227]	[480.33880615 608.55401611 0.86057687]	[480.1859436 754.74194336 0.82042223]	[418.78689575 210.85324097 0.91770482]	[441.74151611 208.30795288 0.9139663 ]	[403.34048462 208.28349304 0.60994464]	[462.24603271 195.45980835 0.91599864]	[482.77209473 800.90893555 0.81272161]	[500.69662476 790.72967529 0.81229383]	[4.64965149e+02 7.67493164e+02 6.82595849e-01]	[4.18728912e+02 7.95881104e+02 7.57837236e-01]	[4.00724518e+02 7.90722290e+02 7.87574649e-01]	[4.28961609e+02 7.70098206e+02 7.02056706e-01]
[428.9480896 218.54943848 0.85810614]	[439.25167847 264.80154419 0.92463601]	[380.1942749 267.32174683 0.8622933 ]	[372.49798584 375.05883789 0.83487856]	[364.85290527 462.31719971 0.8670426 ]	[500.67089844 262.19332886 0.85411918]	[518.70025635 369.92056274 0.83062935]	[521.15844727 459.60641479 0.88317013]	[441.82247925 441.84115601 0.73311067]	[403.25909424 444.32385254 0.69994318]	[418.80010986 608.56610107 0.82494915]	[421.25991821 759.94787598 0.79801041]	[482.73773193 441.75802612 0.73596835]	[480.32131958 608.55114746 0.85491419]	[480.16864014 752.30651855 0.81794727]	[418.69955444 210.84654236 0.91736794]	[441.65951538 208.31163025 0.91597861]	[403.2668457 208.25819397 0.46699536]	[462.21035767 195.4624176 0.91295868]	[482.77639771 800.9072876 0.8078872 ]	[500.69522095 790.7255249 0.81005573]	[4.64942627e+02 7.67482849e+02 6.88852012e-01]	[4.18742493e+02 7.95857910e+02 7.56321788e-01]	[4.00733490e+02 7.90708496e+02 7.82286823e-01]	[4.28953552e+02 7.67686462e+02 6.98260307e-01]
[426.3989563 216.15698242 0.87231255]	[439.19018555 267.27975464 0.92514032]	[380.12945557 267.34469604 0.86406767]	[369.91165161 374.990448 0.8038488 ]	[362.26538086 462.28872681 0.89731961]	[498.23382568 262.18313599 0.84503764]	[516.15917969 369.90283203 0.81064898]	[518.72735596 459.60171509 0.8766591 ]	[441.75006104 444.31140137 0.72892118]	[400.82159424 444.38446045 0.70399594]	[418.71798706 613.70227051 0.81171888]	[421.24868774 762.425354 0.8006587 ]	[480.33114624 441.7635498 0.72454011]	[480.2729187 608.62322998 0.84359288]	[480.16226196 752.31054688 0.81688321]	[418.63641357 210.82350159 0.90910375]	[439.26089478 208.2875061 0.91086662]	[400.82626343 208.29403687 0.508259 ]	[459.7991333 195.52326965 0.90399021]	[482.77911377 800.90527344 0.8083573 ]	[500.69812012 790.72259521 0.81026161]	[4.64939911e+02 7.67480835e+02 6.91559315e-01]	[4.18730988e+02 7.95854553e+02 7.63535738e-01]	[4.00724640e+02 7.90708679e+02 7.90496886e-01]	[4.28949615e+02 7.67685974e+02 7.06833005e-01]
[423.91293335 218.537323 0.87989956]	[439.14788818 267.3338623 0.9237318 ]	[377.75402832 269.85641479 0.87244946]	[367.35287476 375.03640747 0.82136643]	[359.80957031 462.31463623 0.90773505]	[498.1887207 262.20059204 0.8383022 ]	[513.56365967 367.41677856 0.79873681]	[518.66900635 459.62063599 0.86898375]	[441.67764282 444.37368774 0.72741616]	[400.76019287 446.87582397 0.70551431]	[418.67022705 613.703125 0.80658364]	[421.23339844 762.48010254 0.81250775]	[480.25585938 441.83901978 0.71236509]	[480.24246216 608.61230469 0.84266168]	[480.1619873 754.74407959 0.81647754]	[418.57641602 210.815979 0.89856946]	[439.21881104 208.30453491 0.91392726]	[400.7449646 205.73860168 0.47192869]	[459.77252197 195.50231934 0.90304905]	[482.77709961 800.91992188 0.80842555]	[500.70343018 790.73449707 0.80625886]	[4.64937012e+02 7.67498840e+02 6.90926015e-01]	[4.18737762e+02 7.95849365e+02 7.66876340e-01]	[400.73403931 790.71343994 0.79482657]	[4.28927032e+02 7.70102112e+02 7.20698833e-01]
[423.8901062 218.56741333 0.8782621 ]	[439.10449219 267.34710693 0.91631901]	[377.70431519 269.87808228 0.87565124]	[364.80026245 375.03585815 0.8304134 ]	[359.71902466 462.30117798 0.92590344]	[495.69012451 262.20263672 0.82939816]	[508.48962402 369.94073486 0.82096827]	[516.13977051 459.66497803 0.86441809]	[439.30407715 444.33132935 0.73548394]	[400.72894287 444.39797974 0.71264362]	[418.63601685 611.08917236 0.81052852]	[421.22860718 764.9552002 0.81852508]	[480.20150757 441.80297852 0.71076047]	[480.22869873 608.503479 0.85974252]	[480.14419556 754.74938965 0.81301963]	[418.56784058 210.86412048 0.90158832]	[439.17068481 208.34005737 0.91108227]	[400.73721313 205.76725769 0.52702504]	[459.66714478 195.50086975 0.89237577]	[482.78317261 800.92474365 0.80680776]	[500.6998291 790.73754883 0.80565584]	[4.64910400e+02 7.67497314e+02 7.05821037e-01]	[4.18734467e+02 7.95867065e+02 7.74040997e-01]	[400.73080444 790.72857666 0.80205131]	[4.28920380e+02 7.70125732e+02 7.26689339e-01]
[423.84716797 218.57400513 0.88388503]	[436.69885254 267.35140991 0.89979023]	[377.64968872 269.89535522 0.87466198]	[362.20581055 375.03790283 0.87348586]	[359.64929199 462.37310791 0.9206242 ]	[493.12548828 262.19436646 0.82367682]	[506.01702881 372.465271 0.83453649]	[513.59490967 459.68862915 0.8679266 ]	[439.24942017 444.31497192 0.73657584]	[400.66171265 444.36193848 0.71707702]	[418.60119629 608.56732178 0.82184041]	[421.22463989 764.95513916 0.82236344]	[480.15875244 441.79956055 0.71342432]	[480.20602417 606.0803833 0.86464465]	[480.1545105 754.76959229 0.8136059 ]	[416.16052246 210.89556885 0.89736176]	[439.11581421 208.34179688 0.90342426]	[400.66195679 208.33705139 0.61270547]	[457.20068359 195.52354431 0.88090521]	[482.77493286 800.93157959 0.81335914]	[500.70053101 790.74090576 0.80919939]	[4.64935699e+02 7.67510437e+02 6.96879864e-01]	[4.18717499e+02 7.95876770e+02 7.78711677e-01]	[400.71777344 790.73474121 0.8093828 ]	[4.28928436e+02 7.70130859e+02 7.34476626e-01]
[421.39175415 218.56134033 0.90074605]	[436.6133728 267.35180664 0.88185978]	[377.59194946 269.90255737 0.86625993]	[359.74685669 375.0241394 0.89001411]	[357.14993286 462.36148071 0.9194383 ]	[490.55184937 262.17849731 0.82502753]	[505.95773315 372.47634888 0.85079253]	[511.06832886 459.65386963 0.86881733]	[439.13146973 444.32901001 0.73297298]	[398.25897217 444.37731934 0.72758591]	[416.16638184 611.13500977 0.78311992]	[421.23062134 764.97113037 0.824377 ]	[477.65405273 441.82806396 0.70108181]	[480.14877319 608.57745361 0.83321053]	[480.14541626 754.77911377 0.80998051]	[416.06265259 210.89118958 0.8845911 ]	[436.6796875 208.32185364 0.88933569]	[398.27368164 210.78907776 0.59719938]	[457.13088989 195.50335693 0.87168711]	[482.75543213 800.92071533 0.8126111 ]	[500.68856812 790.73492432 0.81121355]	[4.64958649e+02 7.67526978e+02 6.90644026e-01]	[4.18710632e+02 7.95887939e+02 7.75401771e-01]	[400.71057129 790.73840332 0.81072026]	[4.28935303e+02 7.70146729e+02 7.32277453e-01]
[421.306427 218.52865601 0.92014366]	[434.11621094 267.3175354 0.86300933]	[377.52270508 269.88876343 0.85543466]	[359.67041016 375.00222778 0.88937849]	[357.0581665 462.3815918 0.90459788]	[488.02453613 262.1491394 0.83090478]	[505.8710022 369.92041016 0.85164857]	[508.50473022 459.63894653 0.87397659]	[439.07507324 444.31240845 0.73032689]	[398.20669556 444.37243652 0.72809535]	[416.14764404 611.10638428 0.79046857]	[421.22219849 764.97869873 0.8279984 ]	[475.17306519 441.81430054 0.69394207]	[480.13339233 608.59197998 0.82943135]	[480.14682007 754.79675293 0.80908763]	[413.56149292 210.86431885 0.86885393]	[436.58499146 208.31774902 0.87623692]	[398.17999268 210.77488708 0.62282372]	[454.64154053 195.4737854 0.87082613]	[482.76934814 800.92047119 0.81050098]	[500.70254517 790.7300415 0.81032616]	[4.64965576e+02 7.67548584e+02 6.90666080e-01]	[4.18715240e+02 7.95881287e+02 7.79916704e-01]	[400.71536255 790.73779297 0.81392264]	[4.28927155e+02 7.70150391e+02 7.35750854e-01]
[421.24240112 216.14930725 0.92963928]	[434.02243042 267.29446411 0.85130429]	[375.10180664 269.8732605 0.84637809]	[359.61618042 374.97576904 0.87623012]	[356.9883728 462.3692627 0.89563072]	[487.9475708 259.72988892 0.83924162]	[503.47875977 364.84317017 0.86122829]	[506.0255127 457.20526123 0.87440974]	[436.6829834 444.35372925 0.7261138 ]	[398.17581177 444.41262817 0.72354275]	[416.08300781 608.60913086 0.79137409]	[421.22302246 764.95751953 0.8240791 ]	[475.14395142 441.86346436 0.69345909]	[480.12786865 608.59844971 0.82921499]	[480.16848755 754.83258057 0.80883491]	[411.02920532 210.85057068 0.86012691]	[434.10671997 208.32862854 0.86846423]	[398.1288147 210.81352234 0.68420005]	[454.57293701 195.48834229 0.8620382 ]	[482.76351929 800.92474365 0.81361377]	[500.709198 790.7322998 0.81350279]	[4.67441620e+02 7.67586792e+02 6.87813044e-01]	[4.18709473e+02 7.95863098e+02 7.77723014e-01]	[400.70941162 790.72509766 0.81355083]	[4.28934326e+02 7.70144470e+02 7.32913136e-01]
[421.16210938 218.52351379 0.93427908]	[431.4836731 267.26959229 0.84265065]	[375.01095581 269.83673096 0.83045709]	[357.22595215 375.03991699 0.88548923]	[354.55725098 462.44302368 0.86404604]	[485.49243164 262.14883423 0.84168804]	[503.43731689 364.86721802 0.86608922]	[505.92617798 459.60198975 0.90045667]	[436.61569214 446.88867188 0.71103388]	[398.13607788 446.94363403 0.71297026]	[416.02835083 611.13299561 0.78069961]	[421.23492432 764.95355225 0.82139033]	[472.58953857 444.36523438 0.67896026]	[477.72698975 611.09692383 0.81546777]	[480.18386841 754.84033203 0.81081158]	[408.41220093 210.84558105 0.85785639]	[431.55386353 208.32995605 0.86146224]	[398.04452515 208.34803772 0.56606704]	[452.03646851 195.45314026 0.85408372]	[482.76394653 800.91571045 0.81704509]	[500.71942139 790.72705078 0.81866896]	[4.67472961e+02 7.67601929e+02 6.86249256e-01]	[4.18713898e+02 7.95868286e+02 7.75460422e-01]	[400.71456909 790.72644043 0.8094421 ]	[4.28954712e+02 7.70140076e+02 7.28197217e-01]
[421.16168213 218.52339172 0.93415892]	[431.48406982 267.26873779 0.84255272]	[375.00973511 269.83621216 0.83005404]	[357.22399902 375.03729248 0.88516569]	[354.55831909 462.4402771 0.86359543]	[485.49337769 262.14749146 0.84117806]	[503.43579102 364.86557007 0.86771053]	[505.92767334 459.60488892 0.90118486]	[436.62435913 444.40966797 0.71244079]	[398.14379883 446.921875 0.71467781]	[416.05545044 611.13262939 0.79045951]	[421.23196411 762.50866699 0.81991112]	[472.60345459 444.33786011 0.68002003]	[477.72375488 611.10375977 0.81470883]	[480.18121338 757.31323242 0.80945182]	[408.41247559 210.84516907 0.85770679]	[431.5536499 208.33021545 0.86136991]	[398.04534912 208.34579468 0.56529617]	[452.03717041 195.45254517 0.85443348]	[482.76776123 800.92871094 0.81604844]	[500.7180481 790.73443604 0.81883293]	[4.67469635e+02 7.67610352e+02 6.86541200e-01]	[4.18713745e+02 7.95864807e+02 7.76405811e-01]	[400.71334839 790.72253418 0.80862761]	[4.28948059e+02 7.70131470e+02 7.26307094e-01]
[421.14920044 218.53703308 0.92871064]	[426.45083618 264.762146 0.84509587]	[372.49478149 267.35284424 0.81799316]	[357.1729126 375.10275269 0.89266121]	[354.45526123 462.43890381 0.84253013]	[485.40408325 259.71188354 0.85629106]	[503.37701416 364.78909302 0.87781662]	[505.88201904 457.21932983 0.9033156 ]	[434.10348511 444.36444092 0.7032482 ]	[398.05490112 446.90084839 0.70732987]	[413.60214233 611.12353516 0.78551477]	[421.23886108 762.50604248 0.82170355]	[469.97198486 441.87145996 0.67823499]	[477.66973877 608.5970459 0.82121736]	[480.18652344 757.33605957 0.81072986]	[408.38116455 210.84007263 0.85610539]	[431.53042603 208.31756592 0.86252964]	[395.6428833 208.26739502 0.55934834]	[449.50872803 195.4037323 0.84702975]	[482.76104736 800.94592285 0.81542557]	[500.71282959 790.74804688 0.81401706]	[4.67486481e+02 7.67614197e+02 6.83263779e-01]	[4.18731049e+02 7.95889221e+02 7.73231864e-01]	[400.73001099 790.74102783 0.8064236 ]	[4.28950439e+02 7.70120117e+02 7.26816714e-01]
[418.78955078 216.13557434 0.93829662]	[423.92303467 264.7885437 0.85313535]	[369.93069458 267.3605957 0.81068826]	[357.10531616 377.53268433 0.91672087]	[349.44372559 464.83911133 0.83374912]	[482.97097778 259.70819092 0.86372709]	[503.23022461 364.76748657 0.87952101]	[503.46951294 459.61013794 0.90635377]	[434.03717041 444.32315063 0.69780439]	[395.64068604 444.41015625 0.70238316]	[413.53515625 608.62628174 0.78256446]	[421.22821045 762.4765625 0.82074642]	[467.44238281 441.82830811 0.6820842 ]	[477.66323853 611.06860352 0.82067943]	[480.19509888 757.34472656 0.81105882]	[405.88027954 210.81985474 0.86055887]	[431.48284912 208.29127502 0.85944206]	[395.58184814 205.77153015 0.56830788]	[449.43069458 195.39176941 0.8487618 ]	[482.75762939 800.93841553 0.81410342]	[500.71466064 790.74829102 0.81427664]	[4.67497833e+02 7.67617004e+02 6.80551529e-01]	[4.18737976e+02 7.95868835e+02 7.75298178e-01]	[400.73086548 790.73260498 0.8097496 ]	[4.28942963e+02 7.70097107e+02 7.22766697e-01]
[418.70928955 216.11454773 0.94125813]	[421.36831665 264.79656982 0.88637733]	[364.81906128 267.30834961 0.81410038]	[356.96087646 375.05444336 0.88135165]	[344.26245117 462.37063599 0.85856205]	[482.82192993 262.17648315 0.87117022]	[500.77069092 364.82418823 0.8908394 ]	[503.30758667 457.22393799 0.91392177]	[428.94476318 444.37075806 0.69567531]	[393.056427 446.89144897 0.68239123]	[408.41586304 616.19024658 0.75921077]	[421.21624756 762.42321777 0.82199043]	[464.87094116 441.87597656 0.69842607]	[477.59738159 611.12860107 0.80253929]	[480.18814087 757.31402588 0.8099454 ]	[403.36526489 210.77935791 0.86747992]	[428.91714478 208.27119446 0.86275965]	[393.02478027 203.16189575 0.60136175]	[446.87887573 195.42539978 0.8483296 ]	[482.78512573 798.43969727 0.81395477]	[500.71154785 790.71844482 0.81906033]	[4.67482788e+02 7.67595337e+02 6.72129691e-01]	[4.18737793e+02 7.95887085e+02 7.83817708e-01]	[400.7208252 790.74798584 0.81890166]	[4.28915344e+02 7.67670349e+02 7.32712865e-01]
[418.64587402 216.10362244 0.93714339]	[421.27877808 264.79165649 0.90478265]	[362.2951355 267.30767822 0.82438469]	[354.44177246 375.07226562 0.85668552]	[341.7434082 462.40054321 0.87089521]	[482.73855591 262.18161011 0.87144887]	[500.69454956 367.34194946 0.86953092]	[503.32382202 459.6335144 0.92241001]	[426.42565918 444.37078857 0.70211756]	[392.98672485 446.90988159 0.67690015]	[408.39877319 611.13317871 0.78219843]	[421.19628906 762.42102051 0.82184982]	[464.81600952 441.87423706 0.70805913]	[475.17544556 611.0914917 0.81088859]	[480.20089722 754.77398682 0.81976628]	[403.28833008 210.77272034 0.87185955]	[426.38964844 208.25271606 0.86514628]	[390.47607422 200.68061829 0.60015994]	[444.41659546 195.43266296 0.85819036]	[482.7510376 798.38250732 0.80889273]	[500.68133545 790.68988037 0.81244648]	[4.69967285e+02 7.67525085e+02 6.63653433e-01]	[4.18751923e+02 7.95882568e+02 7.78534472e-01]	[400.72497559 790.75170898 0.81599134]	[4.26417511e+02 7.67663208e+02 7.30207920e-01]
[418.61630249 216.10505676 0.93371063]	[421.23046875 267.28939819 0.90979499]	[362.23947144 267.31365967 0.83210009]	[351.97610474 374.98474121 0.82551342]	[341.69537354 462.42727661 0.87620395]	[480.33996582 262.2543335 0.86577404]	[498.23428345 367.37927246 0.84697616]	[503.28927612 459.63284302 0.91816449]	[423.90686035 444.38757324 0.71130431]	[387.91500854 446.94412231 0.67102146]	[405.890625 611.08544922 0.79453528]	[421.18771362 759.94885254 0.82230765]	[462.39181519 441.86526489 0.720065 ]	[475.16189575 611.06567383 0.80690265]	[480.16107178 752.27069092 0.8270154 ]	[403.26480103 210.7931366 0.8773315 ]	[423.92468262 208.26919556 0.87199205]	[390.46514893 203.19613647 0.60944027]	[444.3734436 195.47874451 0.86073941]	[4.80357056e+02 7.95893372e+02 7.85826862e-01]	[498.25991821 790.65441895 0.79243153]	[4.67450470e+02 7.65072998e+02 6.78882241e-01]	[4.18768555e+02 7.95857727e+02 7.84677863e-01]	[400.74734497 790.7411499 0.8214258 ]	[4.26394806e+02 7.67651550e+02 7.39995003e-01]
[418.56887817 216.12188721 0.91794926]	[421.17858887 267.28503418 0.91430187]	[359.81069946 267.27960205 0.83950698]	[349.40853882 375.02340698 0.81808501]	[341.67001343 462.43569946 0.87715107]	[480.26940918 264.74145508 0.86029762]	[498.14886475 369.88964844 0.83078974]	[503.25314331 459.68804932 0.92143238]	[423.8338623 444.3838501 0.71795392]	[385.40139771 446.91897583 0.67134625]	[403.39398193 611.16656494 0.78133839]	[421.16885376 759.92724609 0.81987298]	[462.31500244 441.85638428 0.7294628 ]	[475.09188843 608.61157227 0.80020046]	[480.12353516 752.1942749 0.83384943]	[400.8515625 210.82373047 0.88728917]	[423.86676025 208.2701416 0.8789292 ]	[387.93893433 203.2159729 0.62647521]	[444.35266113 195.44766235 0.86354738]	[4.82741150e+02 7.95883179e+02 7.89656103e-01]	[4.98251556e+02 7.90639160e+02 7.83995926e-01]	[4.67409698e+02 7.64969299e+02 6.76869214e-01]	[4.18775208e+02 7.95892517e+02 7.89429247e-01]	[400.75216675 790.76568604 0.81606585]	[4.26370636e+02 7.67632263e+02 7.54953504e-01]
[418.54968262 216.09677124 0.91552299]	[418.81237793 267.30639648 0.91614532]	[359.74493408 267.29116821 0.84896147]	[349.37643433 377.49603271 0.83235031]	[339.26846313 464.83410645 0.88284731]	[480.21661377 264.76522827 0.85209858]	[495.68515015 369.93859863 0.82546103]	[503.25222778 459.65820312 0.92130888]	[423.81518555 444.38122559 0.714674 ]	[385.38067627 446.94619751 0.66793919]	[403.37844849 613.68426514 0.77946317]	[421.16329956 759.94439697 0.82127464]	[462.29598999 441.83056641 0.72813261]	[475.07348633 608.58105469 0.80393702]	[477.7333374 752.26208496 0.81400645]	[400.84851074 210.793396 0.88066381]	[423.84906006 208.27005005 0.87845331]	[387.88452148 200.65403748 0.68845111]	[444.29330444 195.42192078 0.86826652]	[4.80293976e+02 7.95891907e+02 7.93355525e-01]	[498.18115234 790.66949463 0.79438072]	[4.64960541e+02 7.65053528e+02 6.87687874e-01]	[4.18745270e+02 7.95841675e+02 7.90769517e-01]	[400.73416138 790.72540283 0.82534975]	[4.26380096e+02 7.67647034e+02 7.54204631e-01]
[416.17269897 216.12051392 0.90535969]	[418.75814819 267.31530762 0.91829139]	[359.67266846 267.29534912 0.8583284 ]	[346.82931519 375.06411743 0.82037377]	[339.23214722 462.42633057 0.90072662]	[480.16738892 264.77789307 0.84664118]	[493.11236572 369.92849731 0.80802679]	[500.89047241 459.66726685 0.92279643]	[423.80566406 446.8961792 0.71101135]	[385.37637329 449.49633789 0.66687888]	[403.36999512 613.66534424 0.78140658]	[421.18869019 762.47454834 0.82247788]	[462.2918396 441.86428833 0.7251702 ]	[472.57879639 608.53881836 0.79821569]	[477.70007324 757.34033203 0.78565514]	[400.83029175 210.81060791 0.88554949]	[423.81964111 208.27604675 0.88377607]	[385.40368652 200.64668274 0.69321454]	[441.90582275 195.4151001 0.86132014]	[482.73104858 800.95654297 0.80889547]	[500.68930054 790.7677002 0.81539977]	[4.64872070e+02 7.67632080e+02 7.09065735e-01]	[4.18759155e+02 7.95854797e+02 7.81572402e-01]	[400.74624634 790.73291016 0.81796885]	[4.26423676e+02 7.70100098e+02 7.40573108e-01]
[416.12084961 216.12672424 0.89981693]	[418.69503784 267.33200073 0.91897649]	[359.60574341 267.31008911 0.86310881]	[344.28689575 377.51055908 0.83531064]	[339.21780396 462.41757202 0.90502024]	[477.73651123 264.79891968 0.83753049]	[493.04162598 369.97506714 0.81018823]	[500.88470459 459.68084717 0.92728233]	[421.40185547 446.89279175 0.71730995]	[385.32299805 449.49597168 0.6736998 ]	[403.37112427 611.07385254 0.7893483 ]	[421.18518066 759.92126465 0.81883788]	[462.25952148 444.30917358 0.72715586]	[470.00109863 606.08605957 0.81321269]	[480.13650513 762.45666504 0.80037749]	[400.7756958 210.79928589 0.89383012]	[423.78085327 208.27442932 0.88821578]	[385.30685425 200.61659241 0.70751762]	[441.85830688 195.43556213 0.87077016]	[480.34466553 803.46032715 0.81270456]	[500.67364502 790.8302002 0.80632037]	[4.67409698e+02 7.70123779e+02 7.04760253e-01]	[4.21186890e+02 7.95824951e+02 7.84250975e-01]	[400.77600098 790.71582031 0.81928104]	[4.26394043e+02 7.67660767e+02 7.38019705e-01]
[416.10162354 216.13145447 0.89974344]	[418.63815308 267.35366821 0.91644037]	[357.22018433 267.33666992 0.8665185 ]	[341.81646729 377.58639526 0.86032987]	[339.21194458 462.39529419 0.90786618]	[477.67910767 264.78448486 0.83331686]	[490.4911499 369.97238159 0.81168056]	[500.87905884 459.69833374 0.92964625]	[421.39578247 444.40606689 0.72009462]	[385.31442261 449.47601318 0.67703938]	[403.32513428 613.64025879 0.78359181]	[421.21676636 759.89135742 0.81548548]	[462.26187134 441.8550415 0.72949159]	[467.39752197 606.04833984 0.83457738]	[480.16339111 765.06085205 0.81670034]	[400.74127197 210.80163574 0.90012407]	[421.40057373 208.27609253 0.89189982]	[382.85241699 200.67358398 0.73034239]	[441.81997681 195.44676208 0.87516558]	[4.80283875e+02 8.06044006e+02 7.97417760e-01]	[4.98231537e+02 7.93353882e+02 7.49763012e-01]	[4.67474487e+02 7.70245850e+02 7.07676828e-01]	[4.21189026e+02 7.95823792e+02 7.78649986e-01]	[400.78430176 790.70343018 0.81299496]	[4.28918671e+02 7.67648743e+02 7.28769660e-01]
[416.03704834 216.14045715 0.88631004]	[418.61706543 269.81872559 0.91448003]	[357.19564819 267.35641479 0.86706078]	[341.74243164 377.63058472 0.87564826]	[339.19036865 462.44287109 0.89948827]	[477.6546936 264.79547119 0.82915306]	[490.48358154 372.51464844 0.8262493 ]	[500.88571167 459.72213745 0.93711317]	[423.79373169 444.39059448 0.71755743]	[385.36590576 449.4732666 0.66829723]	[403.31643677 613.6975708 0.78022265]	[421.21313477 759.92791748 0.81877553]	[462.28643799 441.82745361 0.73138666]	[464.96566772 608.51196289 0.83186299]	[480.13949585 767.63586426 0.83439255]	[400.68988037 210.7865448 0.90019178]	[421.36026001 208.28198242 0.89774144]	[382.79019165 200.68357849 0.72944558]	[441.78460693 195.50363159 0.87140715]	[480.25219727 811.11486816 0.83770269]	[4.98200531e+02 8.06045532e+02 7.64049292e-01]	[4.67439056e+02 7.75269958e+02 6.87863171e-01]	[4.21175354e+02 7.95853516e+02 7.82188356e-01]	[400.77661133 790.71020508 0.81294996]	[4.28919373e+02 7.67685547e+02 7.26061106e-01]
[413.56155396 218.52786255 0.8757562 ]	[418.58291626 269.84890747 0.91157007]	[357.16308594 269.85803223 0.87073261]	[339.27078247 377.61138916 0.89466268]	[339.20727539 464.87313843 0.88802236]	[475.1711731 264.7824707 0.81924391]	[487.97497559 372.4838562 0.83021462]	[500.86553955 459.75869751 0.93961251]	[421.40335083 446.89572144 0.71131063]	[385.30923462 452.02593994 0.66894394]	[403.31329346 613.699646 0.77923584]	[421.24749756 754.83831787 0.81150985]	[462.27041626 441.85922241 0.72238451]	[464.97363281 608.58776855 0.81748372]	[480.13214111 767.67962646 0.83734459]	[400.63088989 210.79797363 0.90269125]	[421.30270386 208.30531311 0.90750396]	[382.74145508 203.19692993 0.72670567]	[441.72570801 195.51782227 0.87671447]	[4.75149109e+02 8.11287354e+02 8.01350057e-01]	[4.93067566e+02 8.08652832e+02 7.76473045e-01]	[4.69970856e+02 7.75313721e+02 6.64863288e-01]	[4.18763672e+02 7.95850830e+02 7.76464105e-01]	[400.76287842 790.68621826 0.80870825]	[4.31494110e+02 7.67594299e+02 7.11410046e-01]
[413.50402832 218.55361938 0.86945915]	[418.54754639 269.88952637 0.90748131]	[357.14846802 269.91931152 0.87635916]	[339.23648071 377.6312561 0.90342569]	[339.18804932 464.86938477 0.88735622]	[475.08123779 264.77755737 0.81427997]	[487.93823242 372.43811035 0.82657397]	[500.82769775 462.19631958 0.93921739]	[421.39163208 449.44708252 0.71191049]	[382.86630249 454.58343506 0.67606664]	[403.32165527 616.26177979 0.78445351]	[421.26217651 754.79925537 0.80752569]	[462.25991821 444.37057495 0.72303283]	[464.90115356 608.62164307 0.82569844]	[477.71463013 770.1328125 0.81802368]	[398.26773071 210.83242798 0.91082704]	[421.26165771 208.33805847 0.91555047]	[382.72247314 205.77305603 0.73575711]	[441.6774292 195.57144165 0.87651223]	[4.67432800e+02 8.11332703e+02 7.74111450e-01]	[4.85437378e+02 8.08747375e+02 7.86755085e-01]	[4.69975800e+02 7.77857544e+02 6.48697197e-01]	[4.21188385e+02 7.95879150e+02 7.82740474e-01]	[400.77709961 790.69189453 0.80982727]	[4.31535126e+02 7.67544800e+02 6.98225677e-01]
[413.49362183 218.57072449 0.86693209]	[418.52450562 272.34075928 0.90852332]	[357.14306641 272.35906982 0.88221323]	[339.21755981 377.66195679 0.9150846 ]	[339.18341064 464.95077515 0.88096261]	[472.56088257 267.26748657 0.81305981]	[485.48257446 369.97680664 0.83659506]	[500.82678223 462.23031616 0.94129711]	[421.34475708 446.94277954 0.7126897 ]	[382.78710938 452.06347656 0.67549819]	[403.36166382 616.25299072 0.77614474]	[421.24822998 754.81018066 0.81227523]	[462.24081421 444.34121704 0.71735597]	[464.82583618 613.64758301 0.81904507]	[477.70742798 770.25445557 0.81138277]	[398.25595093 210.8711853 0.91868007]	[421.2461853 210.77441406 0.92034322]	[382.72079468 208.3318634 0.75605047]	[439.31430054 198.00672913 0.8730433 ]	[4.67444244e+02 8.13788757e+02 7.92513192e-01]	[4.85447876e+02 8.11191162e+02 8.07141721e-01]	[4.69960327e+02 7.80428040e+02 6.59236431e-01]	[4.21170197e+02 7.98351196e+02 7.71873653e-01]	[400.77755737 790.71179199 0.79074699]	[4.31530823e+02 7.67557190e+02 6.98722363e-01]
[411.00543213 218.58216858 0.86412621]	[416.1574707 272.41400146 0.916857 ]	[357.12213135 272.42672729 0.88864279]	[339.16156006 377.72509766 0.91791308]	[339.13973999 467.48571777 0.87762797]	[472.5324707 269.83041382 0.81451535]	[485.42297363 372.44454956 0.84744656]	[500.76580811 462.28414917 0.93172091]	[421.30206299 454.5982666 0.71528965]	[382.73114014 459.64498901 0.70066679]	[403.31890869 621.28814697 0.78044683]	[421.28210449 757.33355713 0.81745911]	[462.20733643 449.48913574 0.7087912 ]	[462.44219971 616.21337891 0.81690592]	[477.69876099 770.29187012 0.82409197]	[398.24960327 210.9103241 0.92796969]	[421.2109375 210.81208801 0.92982519]	[382.72055054 210.85366821 0.78453004]	[439.29376221 198.11138916 0.87611967]	[464.8493042 813.78088379 0.81881618]	[482.9284668 811.19769287 0.84302098]	[4.72541718e+02 7.82985901e+02 6.63494945e-01]	[4.18752350e+02 7.98348999e+02 7.84819305e-01]	[400.75714111 790.6963501 0.80367577]	[4.34037292e+02 7.67593079e+02 7.17330098e-01]
[411.01351929 218.60353088 0.86250746]	[416.13208008 274.85870361 0.92518616]	[357.11141968 274.88876343 0.8966459 ]	[339.14764404 377.72540283 0.91778344]	[339.0562439 470.0118103 0.87733471]	[470.02664185 272.36798096 0.82573581]	[485.38449097 375.02227783 0.87534219]	[500.71276855 462.39978027 0.91329342]	[421.2336731 452.03790283 0.72095835]	[380.29025269 457.1156311 0.70463043]	[403.2600708 611.1038208 0.79567838]	[421.27325439 754.7913208 0.82271552]	[459.82495117 446.94476318 0.71274763]	[462.36987305 613.65216064 0.8254295 ]	[475.16018677 772.71685791 0.79345179]	[398.25708008 213.30441284 0.93942082]	[421.20541382 210.83625793 0.93296075]	[382.73202515 210.92658997 0.81651235]	[439.28372192 200.59255981 0.87472469]	[4.62323883e+02 8.13788635e+02 8.02375138e-01]	[482.80029297 811.22424316 0.82528728]	[4.67462250e+02 7.83027344e+02 6.63365185e-01]	[4.21199310e+02 7.98352844e+02 7.91461706e-01]	[400.78753662 790.70397949 0.80543399]	[4.31559448e+02 7.67535889e+02 7.07671523e-01]
[411.01907349 218.60983276 0.8603161 ]	[416.10522461 274.9289856 0.93135196]	[357.099823 274.98565674 0.90620506]	[339.12918091 380.13986206 0.91645241]	[336.6736145 472.54489136 0.87592751]	[469.9987793 272.46524048 0.83926994]	[485.37145996 377.52572632 0.89137405]	[500.68170166 464.831604 0.90184981]	[421.17910767 454.58505249 0.73169249]	[380.25192261 457.16940308 0.72011518]	[403.28347778 611.17150879 0.80405438]	[421.25720215 757.38891602 0.81615973]	[459.76776123 449.50427246 0.7128768 ]	[462.29675293 616.24493408 0.84037745]	[4.72596008e+02 7.75324951e+02 7.65306592e-01]	[398.25570679 213.30752563 0.9368974 ]	[421.21286011 210.84553528 0.93348348]	[382.72097778 210.9066925 0.81929147]	[439.29083252 200.64277649 0.86955851]	[4.62312134e+02 8.21449524e+02 7.49874234e-01]	[4.82808167e+02 8.13832642e+02 7.53651381e-01]	[4.67393738e+02 7.88009827e+02 6.86321378e-01]	[4.21173950e+02 8.03493347e+02 7.76987374e-01]	[4.00733887e+02 7.90815857e+02 7.88968325e-01]	[4.31508698e+02 7.67619934e+02 7.11425364e-01]
[410.98452759 218.62692261 0.85829353]	[416.0953064 275.0380249 0.93483758]	[357.08242798 275.10028076 0.91045797]	[339.134552 382.72601318 0.89429522]	[336.63500977 475.12768555 0.87761623]	[470.040802 274.96664429 0.86004472]	[485.37399292 377.70306396 0.91027522]	[500.63110352 467.44885254 0.87163794]	[421.19049072 457.19393921 0.75236809]	[380.26092529 459.72747803 0.73747241]	[400.85543823 616.25744629 0.8090744 ]	[421.24969482 759.88323975 0.82431901]	[459.78982544 457.12796021 0.73258793]	[462.27877808 621.32531738 0.86458915]	[4.72563843e+02 7.80451050e+02 7.46318579e-01]	[398.24377441 213.31729126 0.93957329]	[421.20849609 210.86421204 0.93439281]	[380.36239624 213.31137085 0.82696426]	[439.28582764 203.20578003 0.86606556]	[4.62331116e+02 8.21525879e+02 7.50715077e-01]	[4.82821075e+02 8.16349060e+02 7.50052392e-01]	[4.64895050e+02 7.88134766e+02 6.73736453e-01]	[4.18720795e+02 8.03464050e+02 7.77193427e-01]	[4.00698181e+02 7.90795837e+02 7.89634705e-01]	[4.31522125e+02 7.67617126e+02 7.15751052e-01]
[408.46524048 218.63270569 0.85754508]	[416.07089233 277.52902222 0.92814964]	[357.04492188 277.57723999 0.90757358]	[339.10549927 382.86099243 0.87894553]	[336.54852295 475.16729736 0.87082577]	[469.98345947 275.12664795 0.8722887 ]	[485.35009766 380.14038086 0.90866393]	[498.18902588 472.52127075 0.84355223]	[421.13876343 459.74484253 0.76610601]	[380.21914673 462.2571106 0.75151002]	[400.85256958 623.8223877 0.81499767]	[421.23187256 762.42102051 0.82647222]	[459.73065186 459.67965698 0.73244941]	[462.26986694 623.90460205 0.88248944]	[4.69984406e+02 7.88084534e+02 7.75769651e-01]	[398.22296143 213.3196106 0.94068331]	[421.17297363 210.87867737 0.93623739]	[380.36273193 213.32093811 0.81960857]	[439.27297974 205.75271606 0.87064666]	[4.62313019e+02 8.29082214e+02 7.51004517e-01]	[4.82782684e+02 8.24035217e+02 7.34151959e-01]	[4.62375824e+02 7.90772461e+02 6.85925961e-01]	[4.18723450e+02 8.03556396e+02 7.86942005e-01]	[4.00733093e+02 7.93248535e+02 7.77820110e-01]	[4.28997925e+02 7.67653320e+02 7.01061964e-01]
[408.45419312 218.66355896 0.85366464]	[413.5914917 277.6791687 0.90312183]	[357.0213623 277.71206665 0.88899267]	[339.11392212 385.36972046 0.87022448]	[336.52236938 477.73681641 0.88577282]	[467.45504761 277.61422729 0.87992555]	[482.95272827 380.26864624 0.89911693]	[495.68389893 475.12783813 0.83928812]	[418.76986694 462.26678467 0.76809084]	[380.18234253 462.36431885 0.75262868]	[400.84976196 623.96685791 0.82170296]	[421.23712158 762.46826172 0.83468175]	[459.68045044 459.787323 0.73688757]	[462.22921753 626.41168213 0.87529367]	[4.67468506e+02 7.88147705e+02 7.84633458e-01]	[398.21591187 213.34150696 0.9440887 ]	[421.16680908 210.90670776 0.94152439]	[380.36779785 213.345047 0.78746313]	[439.28317261 208.27198792 0.8719576 ]	[4.62317261e+02 8.31682617e+02 7.44947195e-01]	[4.82771240e+02 8.26662476e+02 7.31243730e-01]	[4.62328705e+02 7.93231323e+02 6.92840755e-01]	[4.18743469e+02 8.06023499e+02 7.82893240e-01]	[4.00746521e+02 7.93286194e+02 7.73498178e-01]	[4.28983215e+02 7.67676819e+02 7.02478111e-01]
[408.46954346 221.15830994 0.84454 ]	[416.01339722 280.17556763 0.88720763]	[357.01675415 280.21865845 0.87565112]	[339.10888672 387.91601562 0.86988527]	[336.49584961 480.23202515 0.89953041]	[467.46075439 277.7142334 0.86876416]	[482.90264893 382.82852173 0.87997842]	[490.51654053 480.20770264 0.86259294]	[418.71813965 464.88827515 0.74177545]	[380.14254761 467.41549683 0.72747076]	[403.26516724 626.4743042 0.80590612]	[421.28601074 762.44775391 0.82447463]	[459.61260986 462.38226318 0.71625113]	[459.84140015 629.07617188 0.8397339 ]	[4.67472504e+02 7.90757629e+02 7.56542981e-01]	[398.21520996 213.41966248 0.96471751]	[421.15930176 213.31893921 0.94930184]	[380.35055542 213.44371033 0.83270133]	[439.2784729 208.33200073 0.87794828]	[4.62220490e+02 8.34331848e+02 7.23141789e-01]	[4.80297791e+02 8.31721497e+02 7.22506523e-01]	[4.62371033e+02 7.98411743e+02 6.21186018e-01]	[4.18719482e+02 8.03513123e+02 7.80860364e-01]	[4.00736664e+02 7.90835510e+02 7.83224523e-01]	[4.31558655e+02 7.67644592e+02 7.07360387e-01]
[408.42938232 223.73991394 0.83437896]	[413.5932312 282.77349854 0.85897911]	[356.99273682 285.24240112 0.84973741]	[339.11889648 393.00149536 0.86730355]	[336.49395752 482.78436279 0.91268277]	[467.46307373 280.23199463 0.84507662]	[482.89233398 387.88748169 0.87052822]	[488.00558472 480.36584473 0.86730719]	[418.63510132 467.45840454 0.72366887]	[377.72479248 470.02597046 0.71434617]	[400.8704834 626.59429932 0.80605417]	[421.2628479 762.51696777 0.84249663]	[457.17739868 464.89041138 0.69222987]	[459.81381226 634.230896 0.82435948]	[4.64940735e+02 7.93342041e+02 7.48302400e-01]	[398.18215942 213.49128723 0.96402609]	[421.15365601 213.40672302 0.9657402 ]	[380.33920288 213.55709839 0.77763593]	[439.32162476 210.88771057 0.8984617 ]	[4.59798920e+02 8.42004028e+02 7.13418245e-01]	[4.80284393e+02 8.34371033e+02 7.17370331e-01]	[4.62325500e+02 8.03544189e+02 6.43958926e-01]	[4.18668488e+02 8.03557129e+02 7.96109140e-01]	[400.73181152 793.26861572 0.79567295]	[4.31554535e+02 7.67661743e+02 7.12507606e-01]
[408.39682007 228.76605225 0.83680218]	[413.55038452 290.39624023 0.85550547]	[356.98492432 290.38195801 0.85031176]	[339.06851196 395.55410767 0.87732285]	[336.45214844 485.36459351 0.87244105]	[467.44641113 285.29138184 0.82623225]	[482.84313965 390.45718384 0.87299049]	[485.4758606 482.87744141 0.86683488]	[418.56259155 470.02252197 0.71951061]	[377.67929077 472.59210205 0.71839207]	[400.84490967 629.10797119 0.80408281]	[421.23461914 764.94830322 0.85503507]	[457.10250854 467.44659424 0.68169314]	[459.81155396 639.31445312 0.82609874]	[4.64936279e+02 7.93349243e+02 7.70654500e-01]	[398.16171265 213.56071472 0.96287858]	[421.15219116 213.48240662 0.96818256]	[380.32019043 215.99360657 0.78821194]	[439.30834961 213.39826965 0.93424797]	[4.62219910e+02 8.47077759e+02 7.60249257e-01]	[4.80317596e+02 8.36925232e+02 7.29407072e-01]	[4.62328857e+02 8.03518005e+02 6.81727290e-01]	[418.68417358 803.50805664 0.81813622]	[400.77050781 793.24310303 0.80978549]	[4.31480988e+02 7.67668640e+02 7.15762854e-01]
[408.3968811 231.38258362 0.86315531]	[413.49139404 292.97943115 0.87246621]	[354.57754517 292.99505615 0.87015939]	[336.69900513 398.12393188 0.90180612]	[336.4380188 485.4593811 0.85507745]	[467.43057251 290.41897583 0.82741839]	[482.81106567 395.50506592 0.87898338]	[485.42825317 485.40563965 0.85733515]	[418.58990479 477.62106323 0.73554116]	[377.70349121 477.69442749 0.73739409]	[400.81298828 636.73516846 0.80593342]	[421.22891235 765.03424072 0.86461055]	[457.10470581 475.08746338 0.68275249]	[459.81082153 641.89343262 0.84776419]	[4.64887390e+02 8.00941284e+02 7.44582772e-01]	[398.15673828 216.0019989 0.95834416]	[421.16290283 215.93664551 0.96461332]	[380.30288696 216.09324646 0.78464907]	[439.31362915 213.49998474 0.93979025]	[4.59789795e+02 8.49601135e+02 7.42639601e-01]	[4.80275940e+02 8.42050659e+02 7.02407241e-01]	[4.62263336e+02 8.08571899e+02 6.70470595e-01]	[4.18643982e+02 8.03531616e+02 7.98911393e-01]	[400.74337769 793.26593018 0.80190796]	[4.31493988e+02 7.70117004e+02 7.12972462e-01]
[405.88830566 233.81100464 0.87773287]	[410.98168945 295.4152832 0.88323975]	[354.53536987 295.48632812 0.87670004]	[336.69320679 398.26660156 0.9034729 ]	[334.03491211 490.56494141 0.8309148 ]	[467.39248657 292.94528198 0.84023553]	[482.78283691 398.13186646 0.91412508]	[485.42584229 490.50653076 0.83825362]	[416.15600586 477.6305542 0.71681631]	[377.65679932 477.71337891 0.73501593]	[400.7383728 639.340271 0.81818342]	[421.23297119 765.04943848 0.86668402]	[452.0838623 475.13821411 0.66647178]	[459.78482056 644.41650391 0.86547244]	[4.64866791e+02 8.06110596e+02 7.27765322e-01]	[398.12942505 216.07733154 0.94501847]	[418.80523682 216.01724243 0.96400315]	[380.28390503 218.64273071 0.74981791]	[439.27078247 215.9859314 0.93663156]	[4.59737854e+02 8.49674377e+02 6.67962492e-01]	[4.80225861e+02 8.47060181e+02 6.53388143e-01]	[4.62258118e+02 8.11189819e+02 6.18628860e-01]	[418.6421814 803.52813721 0.80941278]	[400.73910522 793.25805664 0.82648391]	[4.31528503e+02 7.70098572e+02 7.10781038e-01]
[403.37054443 233.88362122 0.9004795 ]	[408.44445801 295.51068115 0.89370167]	[354.49755859 295.60665894 0.87439197]	[339.05944824 400.77520752 0.88523859]	[334.00506592 495.6293335 0.83828723]	[464.93817139 295.43600464 0.86466825]	[482.75418091 398.26852417 0.92070317]	[485.39871216 495.60510254 0.85414761]	[416.08206177 480.24038696 0.72137463]	[377.63174438 480.32836914 0.74084491]	[400.68536377 641.92785645 0.82754737]	[421.23284912 767.50299072 0.87183398]	[449.48638916 480.18130493 0.67607045]	[459.78952026 644.53741455 0.86219466]	[4.62451050e+02 8.08588989e+02 7.42388546e-01]	[398.07345581 216.15751648 0.92229474]	[418.73132324 216.10334778 0.94987929]	[380.25485229 221.16096497 0.74548763]	[439.20327759 216.13684082 0.91815227]	[4.59739044e+02 8.49728699e+02 6.54948771e-01]	[4.80225159e+02 8.47108521e+02 6.52057230e-01]	[4.59794281e+02 8.11251343e+02 6.18911803e-01]	[418.59954834 803.5100708 0.8055886 ]	[400.7114563 793.23675537 0.82867348]	[4.31532776e+02 7.70186401e+02 7.00509906e-01]
[403.3208313 234.01881409 0.9314698 ]	[408.38568115 298.02111816 0.89403033]	[354.47399902 298.09121704 0.87613559]	[339.04968262 403.35107422 0.86842793]	[333.96057129 498.23550415 0.85667074]	[464.88845825 295.62561035 0.89223576]	[482.73339844 400.67755127 0.92204881]	[485.38430786 498.13735962 0.87840819]	[413.58114624 480.33453369 0.71475416]	[377.5519104 482.8404541 0.73292774]	[400.62890625 644.35870361 0.83037913]	[421.21331787 767.48095703 0.86548716]	[446.95791626 480.27249146 0.68770587]	[459.74865723 644.56158447 0.8518374 ]	[4.62443176e+02 8.08633362e+02 7.03967273e-01]	[398.03222656 221.11216736 0.89016819]	[418.69961548 218.59703064 0.9321326 ]	[380.20849609 226.26208496 0.74288571]	[439.19454956 218.57696533 0.89898622]	[4.59693146e+02 8.52210327e+02 5.74015677e-01]	[4.80175629e+02 8.49633423e+02 5.81397891e-01]	[4.62234039e+02 8.13764526e+02 5.53649545e-01]	[4.18592072e+02 8.03547607e+02 7.93281913e-01]	[400.69961548 793.27337646 0.81697053]	[4.31515778e+02 7.70153992e+02 6.90867245e-01]
[403.2868042 236.44854736 0.93992388]	[405.9095459 298.18377686 0.88384771]	[352.00296021 300.63803101 0.84580946]	[336.63491821 410.94528198 0.85794276]	[331.45614624 500.8444519 0.85847592]	[464.88696289 298.10900879 0.89319491]	[482.72155762 400.78579712 0.9147355 ]	[485.38296509 498.26004028 0.89810616]	[413.54510498 482.8425293 0.71454602]	[377.50924683 485.36901855 0.71919489]	[398.21011353 644.47772217 0.83931899]	[421.20452881 765.06085205 0.86250484]	[446.94284058 482.77041626 0.69231921]	[459.68325806 647.07800293 0.84172601]	[4.64848663e+02 8.08623474e+02 6.63933873e-01]	[398.01483154 223.74446106 0.87839293]	[418.65875244 221.1723175 0.90966547]	[380.17593384 231.29808044 0.74995977]	[439.17572021 221.1569519 0.8815285 ]	[4.59682556e+02 8.52313049e+02 5.16692519e-01]	[4.80187042e+02 8.49739014e+02 5.45961976e-01]	[4.62274170e+02 8.13758911e+02 5.11739314e-01]	[418.67910767 803.53552246 0.81020343]	[400.76504517 793.28271484 0.81393445]	[4.31510254e+02 7.67690125e+02 6.86527491e-01]
[403.25717163 236.63217163 0.92294532]	[405.8394165 300.73458862 0.86341602]	[351.9196167 303.23468018 0.81904453]	[336.60137939 413.55889893 0.85294664]	[331.4982605 503.39001465 0.8532573 ]	[464.85247803 298.23834229 0.88222533]	[482.72427368 403.26220703 0.8980813 ]	[485.38208008 500.78588867 0.89789236]	[413.5324707 485.40579224 0.70739043]	[377.50274658 487.92764282 0.71082187]	[398.14978027 646.94903564 0.84057438]	[421.22570801 767.4831543 0.86611575]	[446.91165161 482.92767334 0.69102168]	[459.62387085 649.66711426 0.80762643]	[4.62419159e+02 8.11239380e+02 6.73290789e-01]	[395.63330078 228.8354187 0.88646692]	[418.62734985 228.81504822 0.91238844]	[380.09567261 231.33529663 0.77861631]	[439.15081787 228.77928162 0.87802637]	[4.59664215e+02 8.59934814e+02 5.07078886e-01]	[4.80146698e+02 8.52368774e+02 5.41385531e-01]	[4.59767639e+02 8.18936035e+02 4.93852288e-01]	[4.18633698e+02 8.03550293e+02 7.79254019e-01]	[400.73724365 793.3001709 0.7982561 ]	[4.31554596e+02 7.70105225e+02 6.92709267e-01]
[400.84805298 239.14260864 0.90207016]	[405.8208313 305.81439209 0.84226418]	[349.40921021 308.3286438 0.8047933 ]	[336.60223389 418.56390381 0.89240104]	[331.41662598 505.92770386 0.83112645]	[464.82141113 300.75674438 0.86506337]	[480.35568237 405.88754272 0.87540191]	[485.35794067 503.34634399 0.89831746]	[413.51385498 487.98266602 0.69115198]	[375.09359741 490.52246094 0.70016146]	[398.11224365 647.04431152 0.84058481]	[421.22174072 767.54278564 0.87431794]	[446.92712402 485.46606445 0.6718905 ]	[459.58297729 657.27636719 0.79313296]	[4.64885223e+02 8.11236755e+02 5.89461148e-01]	[395.5586853 231.4261322 0.89441246]	[418.55117798 231.3825531 0.92314476]	[377.67678833 233.86618042 0.82098639]	[439.09011841 231.33706665 0.89496058]	[4.59747314e+02 8.65116272e+02 4.09444690e-01]	[4.80230682e+02 8.59951660e+02 4.38913256e-01]	[4.59800049e+02 8.21501831e+02 4.06630605e-01]	[4.18619110e+02 8.03475647e+02 7.69414604e-01]	[400.73376465 793.2578125 0.80331618]	[4.31544281e+02 7.70155640e+02 6.96937621e-01]
[400.81362915 241.71664429 0.88393891]	[403.33627319 313.40106201 0.86556417]	[346.84295654 313.43994141 0.82524168]	[336.60177612 418.72961426 0.90339941]	[328.89135742 508.49246216 0.80611098]	[462.42922974 305.80899048 0.84934729]	[480.32339478 408.38208008 0.87508845]	[482.97570801 503.45425415 0.89192748]	[413.49255371 493.10467529 0.68654859]	[375.10693359 495.65283203 0.70968437]	[398.04956055 649.55126953 0.81847942]	[421.22921753 767.54327393 0.87050617]	[446.88702393 490.56515503 0.67206788]	[457.18447876 662.40057373 0.8070823 ]	[4.64840485e+02 8.13774414e+02 5.90206146e-01]	[395.50119019 233.90437317 0.90976894]	[416.15719604 233.89482117 0.93332028]	[377.60794067 233.99394226 0.83083808]	[436.62985229 233.88108826 0.9125548 ]	[4.57210205e+02 8.65106567e+02 3.97480249e-01]	[4.80177948e+02 8.59993774e+02 4.17887241e-01]	[4.62263550e+02 8.26563232e+02 4.00497913e-01]	[4.18595764e+02 8.03487366e+02 7.60737836e-01]	[4.00727386e+02 7.93269714e+02 7.92197049e-01]	[4.34034607e+02 7.70164795e+02 6.89680815e-01]
[400.70214844 249.39056396 0.90994418]	[403.2718811 313.53225708 0.90091944]	[346.82009888 315.99249268 0.85084355]	[336.55761719 421.24591064 0.89955616]	[326.3258667 513.58685303 0.80706066]	[462.35919189 310.9005127 0.85836029]	[480.33004761 416.04690552 0.88056397]	[482.95605469 506.02236938 0.86972171]	[413.49301147 498.25097656 0.69463789]	[375.09225464 500.77914429 0.72321308]	[398.03945923 652.15313721 0.81397444]	[421.28552246 765.05999756 0.85835582]	[446.8888855 498.18746948 0.67593002]	[457.17196655 664.99835205 0.85037887]	[4.62414215e+02 8.18957520e+02 5.82936287e-01]	[390.47454834 236.43838501 0.90417552]	[416.07827759 234.07458496 0.93383682]	[377.51123047 236.50134277 0.81841087]	[436.54589844 234.0528717 0.90550667]	[4.54584717e+02 8.70281372e+02 3.96843672e-01]	[4.75085602e+02 8.70221497e+02 4.06623185e-01]	[4.62299255e+02 8.29162903e+02 4.06634569e-01]	[4.16168304e+02 8.03532410e+02 7.58956730e-01]	[400.71716309 793.27197266 0.79852462]	[4.34131561e+02 7.67662842e+02 7.00502276e-01]
[398.24380493 251.97224426 0.92692471]	[400.85406494 315.99780273 0.92355329]	[344.27041626 316.13989258 0.86497712]	[336.54394531 423.85784912 0.87546921]	[323.82922363 518.70739746 0.82801783]	[462.29034424 313.51055908 0.88269472]	[480.32647705 418.67947388 0.91059095]	[482.96960449 513.64770508 0.86420888]	[411.01828003 503.29022217 0.70346689]	[375.04721069 503.38088989 0.72299725]	[395.63000488 657.26861572 0.79825604]	[421.32498169 764.99157715 0.840734 ]	[446.88891602 500.80032349 0.68497211]	[457.12176514 665.07434082 0.82583553]	[4.62394043e+02 8.29191101e+02 5.75796008e-01]	[385.39938354 236.59660339 0.90081447]	[413.52243042 236.55958557 0.89387304]	[375.04263306 236.66104126 0.76698005]	[431.51409912 236.53062439 0.88707215]	[4.54602264e+02 8.77887451e+02 4.45249587e-01]	[4.72550171e+02 8.75382385e+02 4.62244421e-01]	[4.62251984e+02 8.36877197e+02 3.85670424e-01]	[4.16169098e+02 8.03508728e+02 7.41400123e-01]	[400.71664429 793.23712158 0.7946257 ]	[4.36620026e+02 7.67597473e+02 6.95601702e-01]
[398.17376709 254.44090271 0.94475567]	[400.82919312 318.5508728 0.92889524]	[344.24240112 318.70132446 0.86265057]	[336.53515625 426.3973999 0.86946207]	[326.3213501 521.21356201 0.84686798]	[462.25183105 316.06286621 0.90291226]	[480.28131104 418.75942993 0.92641914]	[482.93823242 518.65197754 0.89267522]	[411.0085144 503.39331055 0.70922565]	[375.0586853 505.88580322 0.72159594]	[395.57220459 662.32867432 0.78970194]	[421.32748413 764.99194336 0.83688295]	[446.87658691 503.33868408 0.69392991]	[457.09835815 667.56512451 0.81375581]	[4.62410889e+02 8.31799194e+02 5.43348074e-01]	[382.87304688 239.06466675 0.89501196]	[410.9758606 236.6680603 0.8688904]	[374.9649353 241.6625061 0.73773062]	[428.92382812 236.67826843 0.8606388 ]	[4.52026398e+02 8.85614197e+02 4.55859661e-01]	[4.67481689e+02 8.83091797e+02 4.67901528e-01]	[4.62287231e+02 8.47084167e+02 3.66998583e-01]	[4.18594666e+02 8.03472900e+02 7.26579547e-01]	[4.00735626e+02 7.93237915e+02 7.80652702e-01]	[4.36635712e+02 7.67605225e+02 6.91241264e-01]
[398.10241699 254.57377625 0.95783681]	[400.79440308 318.72525024 0.92783415]	[341.79931641 321.22518921 0.84812659]	[336.50762939 431.53735352 0.86231267]	[326.31243896 521.36517334 0.86171347]	[462.21569824 318.57476807 0.90808123]	[480.28536987 421.31079102 0.9267385 ]	[482.94552612 518.76409912 0.9067232 ]	[413.50622559 505.92230225 0.7051084 ]	[375.10760498 505.96331787 0.72256273]	[395.59786987 662.45068359 0.80643058]	[421.33798218 762.48626709 0.82932246]	[446.90151978 503.4536438 0.68885309]	[454.59078979 670.12225342 0.76485264]	[4.62395721e+02 8.47088501e+02 5.97360969e-01]	[382.74920654 241.66679382 0.88942766]	[408.38412476 239.17068481 0.8522231 ]	[372.47546387 246.77944946 0.7067737 ]	[426.39129639 239.10467529 0.86185443]	[4.52038879e+02 8.93285522e+02 5.18171608e-01]	[4.69983734e+02 8.90801270e+02 5.35526454e-01]	[4.62301453e+02 8.52348572e+02 4.29817885e-01]	[4.18589386e+02 8.03563721e+02 7.07964480e-01]	[4.00710968e+02 7.93282959e+02 7.55003572e-01]	[4.36662079e+02 7.67527893e+02 6.75805151e-01]
[398.04016113 256.99536133 0.95376033]	[400.75036621 321.25805664 0.91650516]	[341.7460022 326.29983521 0.83088493]	[336.46484375 436.67785645 0.88928878]	[326.28085327 523.93103027 0.84876591]	[459.81420898 318.69195557 0.91060036]	[480.28063965 423.80532837 0.91314679]	[482.96505737 521.26599121 0.91610944]	[411.03482056 508.47183228 0.69792026]	[375.08102417 508.52001953 0.71574807]	[395.60446167 664.87817383 0.81295586]	[421.33425903 762.46795654 0.82893342]	[446.89968872 505.97467041 0.68454134]	[454.54171753 675.24908447 0.73847133]	[4.62399261e+02 8.49760681e+02 7.33823001e-01]	[380.31622314 246.75456238 0.8901906 ]	[405.82302856 241.73350525 0.85340011]	[369.89953613 251.88563538 0.74029559]	[423.86514282 241.72132874 0.84514284]	[4.57180420e+02 9.00992859e+02 6.86475337e-01]	[4.75149445e+02 8.93443115e+02 6.64498091e-01]	[4.62313202e+02 8.54891174e+02 5.51680267e-01]	[4.18626190e+02 8.06005127e+02 7.40216196e-01]	[4.00734222e+02 7.93287720e+02 7.63374329e-01]	[4.36638519e+02 7.65076477e+02 6.65934801e-01]
[395.60205078 257.1008606 0.93435597]	[400.69747925 323.81167603 0.9054901 ]	[339.29611206 331.40075684 0.8393234 ]	[334.06582642 439.197052 0.90318024]	[326.32650757 528.9777832 0.81339484]	[459.77490234 318.77450562 0.89947712]	[480.28381348 426.36026001 0.89824814]	[482.96011353 523.77935791 0.91575676]	[410.96676636 511.03369141 0.69339895]	[375.03845215 513.60308838 0.70548624]	[395.64059448 665.02960205 0.82712018]	[421.33529663 762.48150635 0.82699788]	[444.42184448 508.4822998 0.68394852]	[454.56265259 680.4006958 0.75052035]	[4.62373016e+02 8.52248474e+02 6.77493215e-01]	[380.28253174 249.33229065 0.8954016 ]	[403.34466553 249.29156494 0.87022346]	[367.35150146 251.92205811 0.76269037]	[423.7940979 249.3097229 0.85784721]	[4.54617340e+02 9.00987244e+02 6.09914243e-01]	[4.70043823e+02 8.95902466e+02 6.18717968e-01]	[4.62316284e+02 8.62532288e+02 4.88969833e-01]	[4.18568115e+02 8.03526489e+02 7.03225255e-01]	[4.00712341e+02 7.93254028e+02 7.44061887e-01]	[4.36640991e+02 7.67512939e+02 6.69544101e-01]
[395.52102661 257.16619873 0.90925664]	[400.68917847 328.88061523 0.90003592]	[339.28381348 333.9803772 0.86275285]	[334.04144287 439.30975342 0.90830219]	[326.36181641 531.58233643 0.81168824]	[459.76998901 321.20779419 0.89243215]	[480.2845459 428.94348145 0.88427883]	[482.97723389 523.84863281 0.91131955]	[410.95721436 511.02926636 0.69009507]	[375.04046631 513.59246826 0.70367789]	[395.55990601 665.0098877 0.80449557]	[421.32904053 762.44976807 0.83673316]	[444.40844727 508.50161743 0.68441987]	[452.01470947 680.38995361 0.74989939]	[4.62377838e+02 8.49769775e+02 6.33129239e-01]	[380.21221924 251.81936646 0.90456945]	[403.27536011 249.38017273 0.88825822]	[364.79846191 251.94328308 0.76444453]	[421.40045166 251.85496521 0.88191688]	[4.57096252e+02 8.98500183e+02 5.47662616e-01]	[4.70013733e+02 8.95854431e+02 5.66742659e-01]	[4.62293579e+02 8.60007507e+02 4.32843268e-01]	[4.16146606e+02 8.01002136e+02 7.21343994e-01]	[4.00696167e+02 7.90819763e+02 7.81231940e-01]	[4.36635498e+02 7.65066223e+02 6.82897389e-01]
[393.03707886 259.58285522 0.88818747]	[400.66864014 331.46221924 0.90852118]	[339.23001099 336.47790527 0.88749671]	[333.99224854 441.80606079 0.88392884]	[326.32974243 536.67767334 0.81711364]	[459.74472046 321.29577637 0.87796104]	[480.32037354 431.46783447 0.88058335]	[485.39263916 523.95544434 0.89105928]	[410.98913574 513.61657715 0.68591464]	[375.08746338 516.18048096 0.71630418]	[395.58517456 665.07366943 0.81361699]	[421.32775879 762.45367432 0.83487856]	[444.41815186 511.08435059 0.67528063]	[452.04711914 682.94238281 0.75929934]	[4.62389526e+02 8.52228821e+02 6.12018406e-01]	[380.14385986 251.88543701 0.91895944]	[400.84832764 251.83830261 0.90560526]	[362.31744385 254.34811401 0.77212083]	[421.33279419 251.96017456 0.91439193]	[4.54566803e+02 9.00982361e+02 5.07321894e-01]	[4.67468353e+02 8.95881348e+02 5.38330078e-01]	[4.62330750e+02 8.62526001e+02 4.14668709e-01]	[4.16153961e+02 8.00986389e+02 7.41727352e-01]	[400.70129395 790.81066895 0.79337758]	[4.36640076e+02 7.65070129e+02 6.77799523e-01]
[392.96469116 259.6484375 0.87074 ]	[400.65664673 333.95010376 0.91886574]	[339.19134521 336.57162476 0.90408456]	[334.02722168 441.90740967 0.88054633]	[326.34158325 539.23614502 0.83255041]	[459.7243042 323.77490234 0.86701709]	[480.35269165 431.55105591 0.87674391]	[485.46575928 523.98199463 0.86736882]	[411.01290894 516.13513184 0.68739283]	[375.09539795 516.2121582 0.72120774]	[395.64492798 665.01922607 0.81756657]	[421.29934692 762.50018311 0.84041548]	[444.43701172 513.621521 0.67586577]	[454.53665161 682.95831299 0.74965715]	[4.62388275e+02 8.52254272e+02 5.92372358e-01]	[380.09246826 251.97021484 0.93082762]	[400.76361084 251.90376282 0.92619669]	[362.26675415 254.42539978 0.76949143]	[421.26843262 251.97756958 0.92311168]	[4.54630646e+02 8.98467957e+02 4.81197387e-01]	[4.70006561e+02 8.93426147e+02 5.11762142e-01]	[4.62314148e+02 8.62530334e+02 4.08450514e-01]	[4.16146393e+02 8.01000305e+02 7.40609169e-01]	[400.69042969 790.8258667 0.79450488]	[4.36594696e+02 7.67529663e+02 6.82010531e-01]
[392.96450806 259.64755249 0.87084579]	[400.65353394 333.94412231 0.91787559]	[339.19274902 336.56942749 0.90395421]	[334.01760864 441.89120483 0.88088572]	[326.3381958 539.22521973 0.83038223]	[459.71478271 323.77087402 0.86644608]	[480.34951782 431.52023315 0.8779664 ]	[485.46435547 523.97753906 0.86873454]	[411.01065063 516.13842773 0.68880266]	[375.09231567 516.21136475 0.7210384 ]	[395.63626099 665.0199585 0.81425118]	[421.29672241 762.47198486 0.83779085]	[444.43838501 513.6260376 0.6769141 ]	[454.55355835 682.94433594 0.75077212]	[4.62361328e+02 8.52270874e+02 6.02449238e-01]	[380.09246826 251.97111511 0.93090296]	[400.76257324 251.90429688 0.9263345 ]	[362.26715088 254.42778015 0.76951921]	[421.26434326 254.33508301 0.92384458]	[4.54571075e+02 8.98470886e+02 4.83589828e-01]	[4.67485382e+02 8.95841431e+02 5.17218351e-01]	[4.62316162e+02 8.62544556e+02 4.16770339e-01]	[4.16146576e+02 8.00987183e+02 7.41895378e-01]	[400.69430542 790.81640625 0.79533499]	[4.36585693e+02 7.67507019e+02 6.74291730e-01]
[390.4788208 259.72341919 0.85666412]	[400.62835693 334.04321289 0.93114853]	[339.16500854 336.66946411 0.91199911]	[334.06030273 444.44366455 0.85801965]	[326.38040161 541.77563477 0.8442241 ]	[459.68225098 326.31445312 0.85092306]	[482.74282837 436.69311523 0.89038843]	[487.97842407 524.01922607 0.84669626]	[413.49688721 516.17437744 0.69242358]	[375.10491943 518.6807251 0.730744 ]	[398.10394287 665.00799561 0.83123869]	[421.28366089 764.9619751 0.84463626]	[446.91574097 516.12915039 0.67187667]	[457.08288574 685.41290283 0.78573823]	[4.62408447e+02 8.52341309e+02 6.47100985e-01]	[377.73947144 254.39881897 0.94944853]	[400.72488403 251.95545959 0.94021696]	[362.23464966 254.55760193 0.78596938]	[421.1918335 254.39674377 0.9374038 ]	[4.54602417e+02 9.01028442e+02 5.56709230e-01]	[4.70023163e+02 8.95927124e+02 5.77854991e-01]	[4.62332764e+02 8.65107483e+02 4.62023795e-01]	[4.16130829e+02 8.00977295e+02 7.46925652e-01]	[400.68466187 790.81982422 0.80321753]	[4.34122162e+02 7.67577148e+02 6.80633426e-01]
[390.41290283 262.1651001 0.84857726]	[400.62438965 336.45999146 0.9420954 ]	[339.14813232 339.07723999 0.91292763]	[336.46765137 446.9274292 0.86362302]	[328.89096069 541.8359375 0.84908795]	[459.66540527 326.37826538 0.84695441]	[482.74502563 436.65863037 0.89900804]	[493.07260132 526.41046143 0.8440485 ]	[413.54534912 516.17938232 0.69745737]	[377.49179077 518.69750977 0.73906028]	[398.18649292 664.91156006 0.84181637]	[421.25054932 765.03210449 0.85431242]	[446.97106934 516.14025879 0.66703641]	[457.13088989 685.40130615 0.79703897]	[4.62437103e+02 8.54798462e+02 6.64015770e-01]	[377.71447754 254.43537903 0.95813906]	[400.65185547 254.35331726 0.94998163]	[359.84231567 256.9538269 0.82302332]	[418.77285767 254.43153381 0.94961137]	[4.57097839e+02 9.03582703e+02 5.98088861e-01]	[4.72585907e+02 8.95979004e+02 6.06225610e-01]	[4.62337952e+02 8.65133423e+02 4.90795493e-01]	[4.16147308e+02 8.00985901e+02 7.44707823e-01]	[400.68731689 790.83044434 0.79898757]	[4.34059052e+02 7.67632996e+02 6.84490204e-01]
[390.41268921 262.16546631 0.84844178]	[400.6234436 336.46002197 0.9419018 ]	[339.14758301 339.07995605 0.91334355]	[336.46032715 446.9407959 0.86204851]	[328.89801025 541.83331299 0.8483116 ]	[459.66323853 326.36932373 0.84747118]	[482.74450684 436.65856934 0.89887381]	[493.07006836 526.41308594 0.84294283]	[413.5463562 516.17449951 0.69718391]	[377.4916687 518.6918335 0.73829442]	[398.18286133 664.9296875 0.8493216 ]	[421.23699951 765.04327393 0.85916579]	[446.97293091 516.13348389 0.66677773]	[457.1451416 682.96160889 0.79384619]	[4.62440399e+02 8.52315552e+02 6.51809096e-01]	[377.71401978 254.43566895 0.9581247 ]	[400.65151978 254.35392761 0.95002496]	[359.84176636 256.95425415 0.82188255]	[418.77337646 254.43312073 0.94918525]	[4.57100403e+02 9.03568909e+02 5.87670445e-01]	[4.72582581e+02 8.95966614e+02 5.97294867e-01]	[4.62328461e+02 8.65086975e+02 4.72162366e-01]	[4.16151184e+02 8.00983887e+02 7.39318848e-01]	[400.68765259 790.83349609 0.79702348]	[4.34036621e+02 7.67632812e+02 6.88883066e-01]
[385.3843689 264.77999878 0.83845598]	[398.25650024 336.62493896 0.94981754]	[339.10314941 341.72689819 0.88524812]	[336.50064087 454.58178711 0.85673249]	[331.49737549 544.53118896 0.82906687]	[459.62063599 331.40164185 0.84050071]	[482.81558228 439.18896484 0.91873837]	[498.24517822 526.45928955 0.88836807]	[416.03668213 518.78192139 0.72101367]	[377.50332642 521.26324463 0.75858182]	[398.26220703 664.95904541 0.84471333]	[421.22930908 767.52203369 0.859676 ]	[452.06637573 518.76147461 0.67925715]	[459.61773682 685.55004883 0.82493043]	[4.64853638e+02 8.57452820e+02 7.12009192e-01]	[377.58633423 254.55342102 0.96144903]	[398.23626709 254.43031311 0.96911228]	[359.66708374 257.15975952 0.8396576 ]	[418.67901611 254.48654175 0.9390502 ]	[4.57084686e+02 9.03611511e+02 6.67997599e-01]	[4.75162445e+02 8.98444885e+02 6.73317611e-01]	[4.64848389e+02 8.70111511e+02 5.94511271e-01]	[4.18573029e+02 8.03542664e+02 7.18441606e-01]	[4.00686188e+02 7.93282471e+02 7.56054521e-01]	[4.31541077e+02 7.67690063e+02 7.00622201e-01]
[385.2953186 267.30804443 0.84265471]	[398.22442627 336.67694092 0.94833398]	[339.09075928 344.24472046 0.86809552]	[336.5385437 457.13156128 0.86406082]	[334.00393677 544.53790283 0.84213626]	[457.22305298 331.4005127 0.83530837]	[482.85403442 436.68405151 0.89659631]	[500.70462036 526.41253662 0.90395284]	[416.06585693 518.76104736 0.72080839]	[377.50540161 521.25769043 0.75287163]	[400.67791748 665.04412842 0.83437586]	[421.28222656 767.50683594 0.84451497]	[454.60922241 518.7321167 0.68052953]	[459.62649536 685.55828857 0.82525909]	[4.67410004e+02 8.62492737e+02 7.24520385e-01]	[377.50967407 254.59472656 0.9453367 ]	[398.17926025 254.48095703 0.96802515]	[359.56863403 259.65612793 0.8274141 ]	[418.609375 254.6030426 0.93185878]	[4.54635071e+02 9.03620605e+02 7.01658249e-01]	[4.75140839e+02 8.98497742e+02 6.93339109e-01]	[4.70037750e+02 8.70193237e+02 6.11098886e-01]	[4.18571686e+02 8.03481750e+02 7.05776989e-01]	[4.00698395e+02 7.93239807e+02 7.55335689e-01]	[4.34080231e+02 7.67691406e+02 7.05247402e-01]
[380.25961304 269.91522217 0.90175432]	[398.14465332 339.07662964 0.94220591]	[339.06103516 349.37020874 0.85131419]	[336.60897827 452.0632019 0.83191335]	[336.44918823 549.55999756 0.83255786]	[457.10351562 331.39743042 0.82066649]	[485.34472656 436.55404663 0.85547823]	[503.32382202 523.98138428 0.91275334]	[418.56793213 521.27087402 0.73831868]	[377.63119507 521.32104492 0.76120919]	[403.36364746 664.88244629 0.77217889]	[421.32113647 767.52587891 0.82933015]	[457.1338501 521.24938965 0.69000447]	[459.71438599 685.57055664 0.79415429]	[4.67491119e+02 8.59962219e+02 7.39476025e-01]	[369.97451782 257.0145874 0.91135299]	[395.60546875 254.57000732 0.9368341 ]	[356.97982788 259.70654297 0.82319665]	[416.0909729 257.02508545 0.90933698]	[4.57130859e+02 9.03599731e+02 7.37510085e-01]	[4.77659363e+02 8.98469238e+02 7.31757998e-01]	[4.70041168e+02 8.70127625e+02 6.23305559e-01]	[4.16159058e+02 8.03488464e+02 6.92367435e-01]	[4.00674805e+02 7.93229126e+02 7.37996340e-01]	[4.34112701e+02 7.70155640e+02 6.88742042e-01]
[380.16888428 269.9079895 0.91404235]	[398.13201904 339.10369873 0.94292569]	[339.06036377 349.4624939 0.8530848 ]	[336.67269897 457.10638428 0.8696394 ]	[336.46969604 552.08062744 0.83698231]	[457.0944519 328.92669678 0.81979758]	[485.47442627 436.60211182 0.85489827]	[505.88821411 526.4329834 0.87280005]	[418.63186646 521.26672363 0.7520659 ]	[377.69244385 521.30908203 0.76646882]	[408.42324829 662.46411133 0.75968075]	[421.31021118 765.03106689 0.82809293]	[457.19281006 521.26434326 0.69742554]	[459.74899292 687.9932251 0.78556001]	[4.67486633e+02 8.59932739e+02 7.17226923e-01]	[367.37484741 257.03515625 0.91225296]	[393.06808472 254.56695557 0.91158366]	[354.52496338 259.69961548 0.79256052]	[410.97366333 257.00167847 0.88018233]	[4.57124023e+02 9.03560608e+02 7.04152822e-01]	[4.77641235e+02 8.98455017e+02 7.07317710e-01]	[4.70024200e+02 8.70124939e+02 5.88771403e-01]	[4.18609619e+02 8.03521790e+02 6.67525947e-01]	[4.00700317e+02 7.93266541e+02 7.14263082e-01]	[4.34055878e+02 7.67635803e+02 6.90000176e-01]
[380.11907959 269.87734985 0.91296911]	[398.11251831 339.090271 0.93834025]	[336.69628906 351.92559814 0.85433549]	[336.66397095 457.13204956 0.87025464]	[336.57723999 549.57861328 0.85526437]	[454.64724731 328.87661743 0.81601226]	[487.92425537 436.55966187 0.8455174 ]	[508.43780518 523.81335449 0.87467659]	[418.70480347 521.27294922 0.76378143]	[380.12716675 521.31817627 0.76708543]	[411.03366089 664.90447998 0.77032959]	[421.32827759 767.56756592 0.82223099]	[459.60671997 521.26293945 0.70486403]	[459.74276733 685.54016113 0.79727578]	[4.69982880e+02 8.59932983e+02 7.17822373e-01]	[364.83996582 257.03137207 0.91948909]	[390.51037598 254.53649902 0.89665651]	[354.4848938 262.1499939 0.77953082]	[405.92782593 256.99645996 0.89671683]	[4.57191711e+02 9.03592285e+02 7.12528527e-01]	[4.77665863e+02 8.98455505e+02 7.04768360e-01]	[4.72533325e+02 8.70132019e+02 5.85931182e-01]	[4.16155884e+02 8.03480896e+02 6.76294684e-01]	[4.00664490e+02 7.93242371e+02 7.23798454e-01]	[4.34096283e+02 7.70228638e+02 6.58934474e-01]
[377.75003052 269.8135376 0.90762556]	[398.1227417 339.05593872 0.93834054]	[339.05612183 349.44692993 0.85188121]	[336.64923096 457.15219116 0.88551962]	[336.63497925 552.06170654 0.86065298]	[457.06985474 326.34289551 0.81505698]	[487.95553589 434.03359985 0.83188176]	[511.06030273 521.40582275 0.86025709]	[418.72201538 518.77539062 0.75792789]	[380.15820312 521.21533203 0.75940979]	[413.58480835 654.76519775 0.76639438]	[421.32830811 767.51568604 0.82785702]	[459.6171875 518.75189209 0.70138407]	[459.78439331 685.47583008 0.78679359]	[4.70010651e+02 8.59974121e+02 7.16941237e-01]	[362.34442139 257.01010132 0.92779666]	[387.93539429 254.47209167 0.89280075]	[354.45700073 262.2164917 0.75004107]	[405.83999634 254.60069275 0.90657777]	[4.59675751e+02 9.06091553e+02 7.22187459e-01]	[4.80153168e+02 8.98442505e+02 7.10235417e-01]	[4.70008240e+02 8.70181885e+02 5.81005454e-01]	[4.18586487e+02 8.00998901e+02 7.14656472e-01]	[4.00697083e+02 7.93225159e+02 7.53693104e-01]	[4.34087158e+02 7.70198730e+02 6.78478301e-01]
[377.75802612 267.31259155 0.90525609]	[398.14038086 336.6449585 0.94283915]	[339.09158325 346.88406372 0.85189229]	[336.69744873 457.19967651 0.89217395]	[339.12002563 549.58172607 0.86339843]	[454.64834595 323.78094482 0.82411194]	[487.92471313 428.95303345 0.83148038]	[513.65765381 521.324646 0.86007476]	[418.76037598 518.75769043 0.75646496]	[380.18807983 521.22747803 0.75900209]	[416.08322144 659.79681396 0.78304791]	[421.30508423 767.49047852 0.82925189]	[459.66601562 518.69848633 0.70779461]	[459.84521484 685.52984619 0.80004907]	[4.69962097e+02 8.59941284e+02 7.11615860e-01]	[364.76922607 256.97540283 0.92744088]	[387.93032837 254.44293213 0.88956952]	[354.44894409 259.69116211 0.77944827]	[405.83261108 254.52380371 0.90520048]	[4.59715149e+02 9.03584290e+02 7.13883400e-01]	[4.80179840e+02 8.95960938e+02 7.13827312e-01]	[4.67470978e+02 8.70154297e+02 5.78049242e-01]	[4.18628326e+02 8.03471069e+02 7.20723689e-01]	[4.00716217e+02 7.93243652e+02 7.53273726e-01]	[4.34028778e+02 7.70166138e+02 6.81973279e-01]
[380.15582275 264.71157837 0.90526175]	[398.17153931 336.53936768 0.94383413]	[339.10708618 344.26513672 0.86488223]	[339.14260864 451.99389648 0.87354732]	[339.16305542 546.94360352 0.87886238]	[457.12411499 321.23690796 0.84793955]	[487.98165894 426.41470337 0.82580495]	[516.13812256 521.22412109 0.85673249]	[418.77023315 518.70587158 0.74485469]	[380.19174194 518.71063232 0.7455858 ]	[416.04675293 657.28308105 0.77120441]	[421.29052734 765.07263184 0.83362377]	[459.68572998 518.67260742 0.70768207]	[459.85470581 685.46923828 0.80195498]	[4.67495880e+02 8.57445435e+02 7.21035838e-01]	[367.33709717 254.57777405 0.9169414 ]	[390.45559692 254.37812805 0.88132644]	[354.48617554 257.20425415 0.82268935]	[405.89675903 254.43490601 0.89224982]	[4.59804657e+02 9.01043152e+02 7.34618843e-01]	[4.80257660e+02 8.95902344e+02 7.43531525e-01]	[4.64941254e+02 8.70139038e+02 5.94149172e-01]	[4.18692352e+02 8.03492676e+02 7.07384825e-01]	[4.00750702e+02 7.93270508e+02 7.35729694e-01]	[4.31510193e+02 7.70100647e+02 6.82393372e-01]
[380.24874878 259.67825317 0.91237563]	[398.19976807 334.0670166 0.93399328]	[339.12384033 341.75140381 0.87820238]	[339.15441895 446.9604187 0.88336402]	[339.19229126 544.38604736 0.90339392]	[457.1963501 318.69189453 0.88847893]	[488.01242065 423.9090271 0.83137488]	[516.15527344 518.74871826 0.84562367]	[418.76327515 516.15222168 0.73333061]	[380.19256592 516.16094971 0.73071253]	[416.0632019 654.75317383 0.78059936]	[421.32015991 765.06384277 0.8314116 ]	[459.67572021 513.62591553 0.70050275]	[462.18600464 682.90795898 0.79051971]	[4.67486877e+02 8.54798828e+02 6.95671678e-01]	[369.95263672 254.41404724 0.89735699]	[393.05209351 251.86437988 0.87433505]	[354.55593872 257.09051514 0.86167681]	[411.03430176 251.95991516 0.85537851]	[4.59775269e+02 8.95921326e+02 6.75635517e-01]	[4.80254730e+02 8.93324341e+02 7.11866260e-01]	[4.64915802e+02 8.65083618e+02 5.34377456e-01]	[4.18659821e+02 8.03511780e+02 7.11472988e-01]	[4.00726440e+02 7.93268188e+02 7.44634271e-01]	[4.34031921e+02 7.70097351e+02 6.98422670e-01]
[380.31338501 259.61218262 0.9162876 ]	[398.23135376 331.47705078 0.90823776]	[339.16891479 339.13336182 0.90548605]	[339.16534424 444.33514404 0.90112782]	[339.1920166 541.86816406 0.91026747]	[459.59915161 318.60861206 0.90082282]	[490.4982605 421.3838501 0.85341841]	[516.13024902 516.13616943 0.81704092]	[418.80123901 511.05749512 0.73017758]	[380.21682739 511.07437134 0.72935623]	[416.11178589 652.20404053 0.78286761]	[421.35147095 764.96453857 0.81591421]	[459.72277832 511.01501465 0.70701462]	[459.85110474 682.90917969 0.792027 ]	[4.67472229e+02 8.54844788e+02 6.76300406e-01]	[372.53079224 251.97824097 0.89327765]	[395.58496094 249.37130737 0.88795727]	[357.02716064 254.61463928 0.86259699]	[416.08221436 249.37841797 0.85018802]	[4.59709625e+02 8.95881836e+02 6.43844426e-01]	[4.80184967e+02 8.93318726e+02 6.72388792e-01]	[4.64923767e+02 8.67602905e+02 5.18216610e-01]	[4.18677490e+02 8.03492554e+02 7.34347880e-01]	[4.00765472e+02 7.93245728e+02 7.53965199e-01]	[4.34062988e+02 7.67615906e+02 6.84780955e-01]
[382.77926636 256.99206543 0.92954707]	[398.26318359 323.79333496 0.90455085]	[339.2258606 336.60650635 0.89219213]	[339.11392212 441.75946045 0.93311161]	[339.20617676 536.72747803 0.8687886 ]	[457.21206665 316.10809326 0.896209 ]	[487.95706177 421.16638184 0.88135916]	[513.59814453 508.53170776 0.81030279]	[418.7527771 508.47543335 0.7290386 ]	[380.17404175 508.48748779 0.72784507]	[416.15835571 652.14044189 0.79080713]	[421.32873535 765.00506592 0.82742739]	[459.67910767 508.46902466 0.70742404]	[459.81872559 672.70581055 0.77275723]	[4.67406616e+02 8.49635803e+02 6.04809642e-01]	[375.07159424 246.82293701 0.87474442]	[398.06777954 241.67002869 0.89926875]	[357.22964478 254.40571594 0.82735014]	[418.59442139 241.73348999 0.87165487]	[4.57189819e+02 8.88129272e+02 4.20954674e-01]	[4.77688873e+02 8.85657043e+02 4.71463799e-01]	[4.64879120e+02 8.54868591e+02 4.23620850e-01]	[4.18658875e+02 8.03485413e+02 7.61217237e-01]	[4.00764832e+02 7.93236450e+02 7.83150792e-01]	[4.34032806e+02 7.67664673e+02 6.81880713e-01]
[387.8821106 254.47538757 0.89215344]	[400.66213989 318.71105957 0.94528639]	[339.30081177 331.5015564 0.84493512]	[336.69763184 439.19265747 0.92659837]	[339.15353394 526.53936768 0.86936027]	[459.65176392 313.46252441 0.87749326]	[485.38253784 418.57254028 0.88372827]	[508.51199341 505.94006348 0.8350184 ]	[418.70608521 503.41439819 0.74521649]	[380.11328125 503.45690918 0.74134421]	[418.58566284 649.66351318 0.78984523]	[421.34048462 765.06524658 0.82005423]	[459.65646362 503.38531494 0.71407902]	[459.81420898 667.66033936 0.79555231]	[4.64938751e+02 8.36929382e+02 6.21379554e-01]	[377.59970093 241.69340515 0.89911771]	[398.23474121 236.64936829 0.94507271]	[359.75393677 251.87097168 0.822227 ]	[418.72848511 236.64208984 0.93061858]	[4.54625397e+02 8.75405334e+02 4.74568337e-01]	[4.77644989e+02 8.77911255e+02 4.97226417e-01]	[4.62389313e+02 8.49674377e+02 4.62331891e-01]	[4.18692993e+02 8.03519470e+02 7.48719037e-01]	[4.00791504e+02 7.93269836e+02 7.68422246e-01]	[4.34056671e+02 7.70111572e+02 6.73484206e-01]
[395.50387573 251.94667053 0.88456082]	[400.76318359 316.11233521 0.94289815]	[341.80621338 321.29412842 0.83433807]	[336.70117188 431.50857544 0.87330163]	[336.69735718 521.39654541 0.90278918]	[459.79507446 305.79733276 0.8613416 ]	[482.91259766 410.98306274 0.85578179]	[505.96588135 503.39599609 0.87201816]	[418.65640259 500.82550049 0.75585866]	[380.10827637 503.29238892 0.75594783]	[418.53778076 646.96789551 0.82093132]	[421.30554199 764.98284912 0.82680559]	[457.17834473 500.79324341 0.69447458]	[459.82635498 665.03704834 0.79107904]	[4.67445160e+02 8.34315125e+02 6.57744348e-01]	[380.14135742 236.66746521 0.94524997]	[400.80203247 236.50048828 0.94805592]	[362.34899902 244.26139832 0.75686014]	[421.31130981 236.56712341 0.93309778]	[4.57158997e+02 8.70269470e+02 5.24116635e-01]	[4.77706726e+02 8.70259766e+02 5.42431235e-01]	[4.64875092e+02 8.47109802e+02 4.73437130e-01]	[4.18714996e+02 8.03544861e+02 7.44352996e-01]	[4.00788513e+02 7.93274475e+02 7.66339421e-01]	[4.31540131e+02 7.67635559e+02 6.89119875e-01]
[398.05175781 249.30747986 0.88646758]	[400.82876587 313.51589966 0.90772188]	[344.34567261 318.59109497 0.85469294]	[336.58059692 423.79327393 0.8753292 ]	[336.54089355 513.64031982 0.85795093]	[462.23660278 300.68734741 0.88968241]	[482.87329102 405.84091187 0.8697682 ]	[503.49856567 503.37878418 0.89668345]	[418.68063354 500.73965454 0.75989723]	[377.74975586 500.79180908 0.7585026 ]	[416.07171631 644.53796387 0.81644118]	[421.27111816 765.00140381 0.84614199]	[459.61016846 500.71279907 0.70146751]	[459.80264282 662.39648438 0.79102212]	[4.67393646e+02 8.31780701e+02 7.05279708e-01]	[380.31188965 236.45652771 0.94861901]	[403.38113403 234.00959778 0.92211801]	[367.37530518 236.63012695 0.77898508]	[423.79174805 234.04663086 0.91769087]	[4.59784302e+02 8.72860291e+02 6.47254646e-01]	[4.80292389e+02 8.72727417e+02 6.55883372e-01]	[4.62286499e+02 8.41986572e+02 5.25297582e-01]	[4.18668457e+02 8.03556641e+02 7.38796890e-01]	[4.00749268e+02 7.93283081e+02 7.68825412e-01]	[4.31489594e+02 7.67642090e+02 7.03956425e-01]
[398.21774292 244.18998718 0.90499604]	[403.27246094 308.40240479 0.856013 ]	[346.87780762 316.0234375 0.84787452]	[336.59725952 418.79785156 0.91027433]	[336.44552612 503.44976807 0.87700969]	[462.35266113 298.17529297 0.90736359]	[482.85263062 400.78683472 0.90309387]	[503.3477478 500.77694702 0.91905165]	[418.68505859 498.22683716 0.74307173]	[380.09576416 500.68826294 0.73749286]	[408.42327881 644.52801514 0.78239298]	[421.2286377 765.01123047 0.86630946]	[459.60623169 498.20977783 0.69478059]	[459.79330444 659.8526001 0.78137779]	[4.67434326e+02 8.16386963e+02 6.87242627e-01]	[382.83569336 234.01278687 0.92376387]	[408.3890686 233.86680603 0.89039004]	[372.45016479 236.47372437 0.77377242]	[426.42175293 231.38674927 0.84982961]	[4.59804382e+02 8.65049316e+02 5.92777431e-01]	[4.80296417e+02 8.57383850e+02 6.13675773e-01]	[4.62321136e+02 8.26630249e+02 5.24303675e-01]	[4.18735168e+02 8.06004028e+02 7.76633263e-01]	[4.00795380e+02 7.93302368e+02 7.89576113e-01]	[4.28972809e+02 7.67611511e+02 7.24697471e-01]
[400.76263428 239.13565063 0.91964966]	[403.381073 300.70956421 0.87613612]	[351.93948364 308.37509155 0.80848426]	[336.57122803 416.13549805 0.88756371]	[336.44534302 503.28155518 0.90365654]	[462.41879272 298.01925659 0.9133659 ]	[482.85205078 398.22064209 0.90839982]	[500.88018799 495.59289551 0.87158823]	[418.70370483 498.15386963 0.73748493]	[380.10342407 498.16757202 0.72266978]	[405.81588745 644.45721436 0.79569244]	[421.20889282 765.0390625 0.87742627]	[459.6428833 498.14825439 0.7093401 ]	[459.8041687 652.13787842 0.79680246]	[4.64952057e+02 8.08728882e+02 7.34088421e-01]	[392.9848938 233.82225037 0.89111972]	[416.04907227 231.35122681 0.89099324]	[377.50750732 233.9250946 0.84970063]	[434.1242981 228.78582764 0.84001487]	[4.59804474e+02 8.52247131e+02 5.71481526e-01]	[4.80294342e+02 8.49646545e+02 6.03010535e-01]	[4.62310150e+02 8.13826721e+02 5.55772364e-01]	[4.18741302e+02 8.03531982e+02 8.02820683e-01]	[400.79718018 793.27301025 0.81322247]	[4.28963379e+02 7.67654541e+02 7.16371536e-01]
[403.25408936 236.68017578 0.90690136]	[405.89697266 298.08621216 0.89561445]	[351.99740601 300.71542358 0.8389653 ]	[336.53741455 410.9805603 0.86614084]	[334.06082153 500.65274048 0.88202006]	[464.8934021 295.43817139 0.8762641 ]	[482.85733032 395.62069702 0.88782954]	[500.81787109 487.99630737 0.88379669]	[418.58828735 487.94314575 0.72435927]	[377.67382812 487.99249268 0.73248059]	[403.25112915 639.35345459 0.79660618]	[421.16650391 765.08215332 0.88279301]	[457.18554688 487.93249512 0.69301987]	[459.77734375 647.05480957 0.83194393]	[4.64921143e+02 7.95851013e+02 7.02941656e-01]	[395.5479126 231.30859375 0.8870874 ]	[418.58120728 228.78572083 0.89817286]	[377.61758423 231.34835815 0.80121255]	[439.09945679 218.57815552 0.8669194 ]	[4.59796204e+02 8.41988647e+02 5.15503824e-01]	[4.80272919e+02 8.34354187e+02 5.74960887e-01]	[4.62288727e+02 8.06094421e+02 5.63339233e-01]	[418.71298218 803.50427246 0.82166564]	[400.77059937 793.25262451 0.83692312]	[4.26446869e+02 7.70113281e+02 7.21179307e-01]
[403.33950806 236.43809509 0.91847974]	[410.97225952 295.50814819 0.89706945]	[354.5128479 298.03189087 0.87918591]	[336.53671265 403.32977295 0.88400286]	[333.97427368 493.13705444 0.83730584]	[467.40606689 292.90078735 0.83394325]	[482.86685181 393.05429077 0.87384319]	[500.71298218 482.96618652 0.90519309]	[418.64367676 482.86663818 0.74269676]	[377.70806885 485.38705444 0.74003315]	[400.79101562 644.36309814 0.82729471]	[421.21255493 767.4788208 0.88933039]	[459.61056519 482.80987549 0.70704204]	[459.80859375 646.949646 0.86767828]	[4.64917755e+02 8.06034790e+02 7.42667198e-01]	[395.62213135 223.70297241 0.8776418 ]	[418.66293335 218.67463684 0.91895032]	[377.72625732 223.71247864 0.77974635]	[439.07290649 216.00949097 0.88931322]	[4.59776489e+02 8.47112793e+02 6.51132524e-01]	[4.80241486e+02 8.41981628e+02 6.53827429e-01]	[4.62333557e+02 8.08727173e+02 6.47978902e-01]	[418.61032104 803.50531006 0.81773627]	[400.71762085 793.22412109 0.84200597]	[4.31474457e+02 7.70143372e+02 7.29489744e-01]
[405.83612061 233.98719788 0.89653945]	[410.98858643 292.96728516 0.87106776]	[354.51376343 295.49569702 0.87056768]	[336.55047607 400.74157715 0.910335 ]	[333.92324829 490.49249268 0.82026494]	[467.41305542 285.2868042 0.82609695]	[482.87426758 387.93603516 0.87399662]	[500.671875 482.81195068 0.91553134]	[418.69000244 480.22293091 0.7587316 ]	[377.74310303 480.32070923 0.75178659]	[400.76690674 641.85534668 0.82023478]	[421.23226929 765.05645752 0.88412476]	[459.63827515 480.17007446 0.70704091]	[459.84963989 644.43066406 0.87501538]	[4.64881989e+02 8.06067444e+02 7.61790574e-01]	[398.01864624 221.09185791 0.88453382]	[418.70709229 216.14883423 0.94035554]	[377.73675537 218.68136597 0.81193477]	[439.09176636 213.54283142 0.89270139]	[4.59724609e+02 8.49683838e+02 7.42429495e-01]	[4.80209930e+02 8.47069580e+02 7.10300922e-01]	[4.62320679e+02 8.08724976e+02 6.79431498e-01]	[4.16083771e+02 8.00981750e+02 7.87096262e-01]	[400.64904785 790.8013916 0.83408022]	[4.31541809e+02 7.70143127e+02 7.40639329e-01]
[405.91348267 233.95510864 0.88985568]	[413.51806641 287.86834717 0.8489337 ]	[356.96914673 292.88967896 0.85437143]	[336.55206299 398.16650391 0.91496891]	[331.4671936 482.94204712 0.84602118]	[467.47015381 280.21868896 0.84093577]	[482.88189697 385.32070923 0.88342273]	[500.67144775 480.2984314 0.91483265]	[418.72711182 477.62075806 0.73915809]	[380.09353638 477.68817139 0.73068941]	[400.78607178 634.22076416 0.81273752]	[421.2182312 765.05303955 0.88216746]	[459.67785645 475.11026001 0.70081663]	[462.18499756 641.84991455 0.84393865]	[4.64898285e+02 7.95802063e+02 7.87975609e-01]	[398.06274414 218.58454895 0.90412253]	[418.78552246 216.08770752 0.95003837]	[380.13375854 216.15292358 0.78037882]	[439.18844604 213.41610718 0.90186703]	[4.59780579e+02 8.44574280e+02 7.51123905e-01]	[4.80217621e+02 8.36869812e+02 7.33715415e-01]	[4.62334412e+02 8.06001160e+02 7.11196780e-01]	[418.57522583 803.55426025 0.8046872 ]	[400.69918823 793.2512207 0.81587625]	[4.31475098e+02 7.70135864e+02 7.31970847e-01]
[408.47393799 233.83886719 0.87063146]	[413.55581665 280.23391724 0.87522 ]	[354.59237671 282.77932739 0.84137022]	[336.60211182 395.54870605 0.88421917]	[331.45852661 480.36001587 0.86582023]	[469.96170044 277.70513916 0.85702693]	[482.86099243 380.30639648 0.91528928]	[500.68212891 477.67819214 0.89253426]	[418.71957397 470.01873779 0.724756 ]	[377.74645996 472.57626343 0.72039211]	[400.8421936 629.03924561 0.82411027]	[421.18438721 765.03131104 0.87108433]	[459.67507935 469.96105957 0.6977309 ]	[462.2137146 631.65447998 0.828969 ]	[4.64925201e+02 7.90715820e+02 7.77955711e-01]	[398.13925171 216.11436462 0.93449777]	[421.1633606 215.98312378 0.9614538 ]	[380.22677612 216.02888489 0.81866103]	[439.21673584 210.92663574 0.86767948]	[4.59691376e+02 8.36891052e+02 7.55573034e-01]	[4.80166595e+02 8.31847290e+02 7.49655843e-01]	[4.62313171e+02 7.95857422e+02 6.42410874e-01]	[4.18588867e+02 8.03519287e+02 8.00393701e-01]	[400.66067505 793.23046875 0.82867169]	[4.28977966e+02 7.70156189e+02 7.24604309e-01]
[410.96786499 231.35035706 0.85250199]	[413.57183838 277.62521362 0.90973043]	[354.58251953 280.14849854 0.8655293 ]	[336.61550903 387.93746948 0.86495012]	[331.48178101 480.12628174 0.85512221]	[467.50186157 275.12142944 0.86848152]	[482.90841675 380.18103027 0.92178518]	[500.69717407 472.56509399 0.86759162]	[418.8026123 462.38421631 0.74403578]	[380.13778687 464.90182495 0.73438698]	[400.80841064 626.48522949 0.83821929]	[421.21994019 765.03460693 0.86455482]	[459.76577759 462.3260498 0.72905362]	[462.21878052 626.46569824 0.8772282 ]	[464.88604736 790.67523193 0.79196769]	[398.16268921 216.00022888 0.95003396]	[421.17785645 215.88905334 0.96323156]	[380.24334717 213.51818848 0.82033455]	[439.24707031 208.26419067 0.84870416]	[4.57094910e+02 8.34260803e+02 7.21427202e-01]	[4.75145386e+02 8.31729492e+02 7.24715352e-01]	[4.62389648e+02 7.95842346e+02 6.49143517e-01]	[4.16156006e+02 8.03556946e+02 7.84323215e-01]	[400.63504028 793.24926758 0.80559272]	[4.31483063e+02 7.70176331e+02 7.06255078e-01]
[410.96499634 226.21650696 0.83319974]	[413.57901001 275.03814697 0.91520679]	[356.97360229 277.52563477 0.89458948]	[336.70352173 382.84317017 0.87680089]	[333.9777832 475.15377808 0.84403628]	[467.49768066 272.48934937 0.8410008 ]	[482.8788147 377.50720215 0.90170598]	[500.68722534 464.8848877 0.88758749]	[421.17871094 459.75836182 0.75109839]	[380.2116394 462.27059937 0.7408576 ]	[400.84854126 623.8626709 0.82879502]	[421.18780518 765.06817627 0.86268568]	[459.78344727 459.68917847 0.72875082]	[462.28414917 623.89959717 0.87965524]	[4.67450836e+02 7.83004272e+02 7.81543493e-01]	[398.16122437 213.53463745 0.95441884]	[421.15640259 213.38726807 0.96063113]	[380.1987915 213.35473633 0.8129189 ]	[439.22402954 200.6076355 0.85604501]	[4.59634216e+02 8.26588196e+02 7.53359854e-01]	[4.77724426e+02 8.21472351e+02 7.15695083e-01]	[4.64904724e+02 7.90596252e+02 7.09588408e-01]	[4.18725067e+02 8.06086548e+02 8.03533673e-01]	[4.00708496e+02 7.93346558e+02 7.88086116e-01]	[4.26448486e+02 7.70187988e+02 7.00349510e-01]
[410.98971558 221.14952087 0.84172088]	[413.5402832 274.86657715 0.89816839]	[354.59136963 275.01187134 0.88843429]	[336.65161133 380.28015137 0.90160704]	[334.05056763 472.52844238 0.83963555]	[467.45657349 269.85406494 0.82711744]	[482.87792969 372.44891357 0.87915611]	[500.73791504 462.32858276 0.92015588]	[421.28387451 459.65652466 0.74586457]	[382.72637939 459.76263428 0.7226615 ]	[403.26022339 621.35113525 0.79618776]	[421.18643188 765.02307129 0.8446638 ]	[459.84796143 457.14151001 0.73186916]	[462.3187561 618.81646729 0.84020662]	[4.72529236e+02 7.72813049e+02 7.69500732e-01]	[398.18170166 213.40577698 0.95169687]	[421.1697998 210.89680481 0.94793916]	[380.17996216 210.84806824 0.8180393 ]	[439.20535278 198.05833435 0.86968148]	[4.59705322e+02 8.16372253e+02 7.36673295e-01]	[4.80213623e+02 8.11336670e+02 7.39933848e-01]	[4.67461609e+02 7.85568298e+02 6.56371295e-01]	[4.18769073e+02 8.06083008e+02 7.98205316e-01]	[4.00721924e+02 7.93362305e+02 7.68868566e-01]	[4.26439636e+02 7.70168213e+02 6.98675096e-01]
[411.00457764 218.62380981 0.85628819]	[413.56707764 272.34613037 0.86891544]	[356.97756958 272.48751831 0.87401265]	[336.65991211 377.659729 0.90676236]	[336.51986694 467.4069519 0.8606959 ]	[467.49783325 262.22357178 0.82789141]	[482.93212891 369.89794922 0.87104279]	[500.7795105 459.76708984 0.92744285]	[421.33566284 454.55847168 0.7191925 ]	[382.7651062 457.15179443 0.70151389]	[403.25588989 618.80200195 0.78706998]	[421.21038818 762.4876709 0.83886242]	[462.23065186 449.49215698 0.71579844]	[462.32681274 611.14178467 0.83472621]	[472.58560181 770.26525879 0.79175723]	[398.19610596 213.28746033 0.92664397]	[421.17562866 210.81199646 0.93126333]	[380.1796875 205.75016785 0.79107767]	[439.17987061 195.59017944 0.86575532]	[459.7215271 811.3260498 0.82512367]	[480.21426392 811.16741943 0.82901996]	[4.72513611e+02 7.82961609e+02 6.27137780e-01]	[4.21248962e+02 8.03547119e+02 7.95453191e-01]	[4.00801544e+02 7.93273254e+02 7.87202537e-01]	[4.28909302e+02 7.67686157e+02 7.04741001e-01]
[408.46188354 216.15628052 0.8604123 ]	[413.5380249 264.77694702 0.8546561 ]	[354.59695435 269.89279175 0.84849179]	[339.0411377 375.12075806 0.88450503]	[336.59677124 464.91455078 0.88067144]	[467.47555542 259.64950562 0.84911776]	[482.96115112 364.79693604 0.87504178]	[500.81134033 459.64874268 0.91707563]	[421.29632568 446.88519287 0.72926372]	[380.34179688 449.50689697 0.69560367]	[403.31863403 608.612854 0.77970588]	[421.19824219 754.82006836 0.82057154]	[462.20108032 441.84689331 0.72928345]	[462.41009521 606.05981445 0.84809566]	[475.15924072 767.64483643 0.81219339]	[398.14883423 210.77220154 0.89416307]	[421.15426636 208.28883362 0.91349334]	[380.15924072 200.57757568 0.74590188]	[439.1774292 195.41676331 0.859137 ]	[462.3581543 808.73510742 0.85122788]	[482.80041504 808.54681396 0.81056273]	[4.67490570e+02 7.72792847e+02 6.67791009e-01]	[4.21299500e+02 8.00925110e+02 7.73277044e-01]	[4.00845245e+02 7.90802856e+02 7.77710140e-01]	[4.26438812e+02 7.67516663e+02 6.92376018e-01]
[408.45404053 216.15357971 0.86279684]	[413.540802 262.20028687 0.8654319 ]	[354.57922363 267.3152771 0.84009725]	[339.07254028 374.99597168 0.87897974]	[336.68389893 464.8927002 0.88147891]	[467.49008179 259.58776855 0.8539502 ]	[485.38568115 362.26715088 0.87436032]	[500.84390259 457.11816406 0.9029907 ]	[421.38323975 446.90258789 0.7176159 ]	[382.82104492 452.05990601 0.68693024]	[403.39123535 613.71417236 0.76449037]	[421.20065308 757.31378174 0.82467389]	[462.27087402 441.83609009 0.72662699]	[464.81912231 606.00030518 0.86016202]	[477.67327881 765.06829834 0.82282001]	[398.13232422 208.34725952 0.89788961]	[421.15634155 208.25082397 0.91151142]	[380.12692261 198.08618164 0.7240926 ]	[439.13400269 193.01593018 0.83275479]	[462.3951416 806.14123535 0.81898117]	[4.82833862e+02 8.03495850e+02 7.64654517e-01]	[4.72572784e+02 7.70224792e+02 6.91838264e-01]	[4.21246918e+02 7.98403442e+02 7.83121049e-01]	[400.8182373 790.77813721 0.79690051]	[4.26444305e+02 7.67535095e+02 7.14043438e-01]
[408.38619995 216.10935974 0.87206233]	[413.53665161 259.71066284 0.87609899]	[354.56619263 264.76422119 0.83778429]	[339.10855103 372.51925659 0.87564886]	[339.17449951 464.91812134 0.87576908]	[467.49588013 257.18002319 0.85803163]	[487.92047119 362.21044922 0.85782617]	[500.88781738 454.58453369 0.88861173]	[423.7789917 446.9050293 0.71218854]	[382.86849976 452.05654907 0.67520344]	[405.89779663 613.64910889 0.76088893]	[421.2232666 757.34338379 0.81561881]	[462.30084229 441.83914185 0.72016656]	[464.86386108 606.00036621 0.85343552]	[480.16271973 767.51074219 0.83620799]	[398.103302 208.28010559 0.8869853 ]	[418.79418945 205.76980591 0.90697372]	[380.12612915 198.03601074 0.7142542 ]	[439.11807251 192.98681641 0.83824742]	[4.67442322e+02 8.06001953e+02 7.56375015e-01]	[4.85471405e+02 7.98424744e+02 7.25702465e-01]	[4.75143921e+02 7.70282959e+02 6.87200069e-01]	[4.21279846e+02 7.95864136e+02 7.73256540e-01]	[403.25424194 790.76055908 0.79660833]	[4.28917908e+02 7.67572571e+02 6.92854822e-01]
[405.91934204 216.09159851 0.87519801]	[413.57254028 259.67160034 0.88723928]	[354.59664917 264.7098999 0.84226775]	[339.14678955 372.49923706 0.87775922]	[339.24493408 464.84313965 0.8801946 ]	[467.50405884 257.15411377 0.86130428]	[487.97006226 359.71691895 0.8753401 ]	[503.23852539 452.0352478 0.87979376]	[421.34899902 446.94586182 0.71300155]	[382.77590942 454.58935547 0.69211078]	[405.88928223 611.16906738 0.77066773]	[421.23779297 757.3293457 0.81923312]	[462.27416992 444.31195068 0.7154907 ]	[464.9246521 606.03631592 0.83878452]	[480.33273315 764.96069336 0.8302598 ]	[398.08651733 208.25462341 0.88166475]	[418.78817749 205.7407074 0.90500015]	[380.11557007 198.04077148 0.69126421]	[439.13034058 193.00120544 0.84243619]	[4.77722534e+02 8.00960144e+02 7.82565594e-01]	[4.95675446e+02 7.93250732e+02 7.68075705e-01]	[4.77706787e+02 7.70148376e+02 7.04388440e-01]	[4.21245850e+02 7.95862915e+02 7.68255949e-01]	[400.83416748 790.74780273 0.79338968]	[4.28929321e+02 7.67549194e+02 6.90621972e-01]
[405.91503906 216.1089325 0.87567365]	[413.5791626 259.64297485 0.89329398]	[356.96734619 262.2492981 0.84533012]	[339.18023682 372.46618652 0.87867093]	[339.30291748 462.4302063 0.88088202]	[469.95812988 257.1210022 0.86474681]	[488.00491333 359.72399902 0.87505072]	[503.26763916 452.00656128 0.88059103]	[421.35379028 446.90441895 0.71608418]	[382.77108765 452.06573486 0.68849277]	[408.40042114 613.67797852 0.76582652]	[421.24523926 757.37139893 0.8164326 ]	[462.28869629 441.83465576 0.71876764]	[467.427948 606.06719971 0.81706089]	[480.35449219 759.87817383 0.81510055]	[398.08694458 208.27705383 0.88558388]	[418.79043579 205.76226807 0.90548974]	[380.12780762 198.05587769 0.67193621]	[439.12646484 193.0111084 0.84318197]	[480.26330566 798.39074707 0.81017327]	[498.26828003 790.7635498 0.79809201]	[4.77634064e+02 7.67633606e+02 6.84842944e-01]	[4.21217682e+02 7.95845947e+02 7.61533737e-01]	[400.80966187 790.73468018 0.79747373]	[4.28934387e+02 7.67578674e+02 7.07892895e-01]
[408.43267822 216.13365173 0.86651945]	[416.03085327 259.63235474 0.90110064]	[357.00143433 262.24502563 0.85188991]	[339.21017456 372.47299194 0.86948436]	[341.72891235 462.42504883 0.8699252 ]	[470.00390625 257.10189819 0.8646456 ]	[487.97927856 359.66201782 0.88034546]	[503.30685425 449.52584839 0.8747704 ]	[421.36364746 444.39987183 0.7147066 ]	[382.78268433 449.51837158 0.6849829 ]	[408.40805054 611.07751465 0.7799806 ]	[421.2036438 754.8348999 0.82492024]	[462.29794312 441.80606079 0.71860451]	[469.97460938 605.96557617 0.81438243]	[482.82513428 754.74926758 0.82325608]	[398.13665771 208.32727051 0.89543098]	[421.14352417 205.79293823 0.90878576]	[380.17398071 198.1114502 0.69190556]	[439.13897705 195.37582397 0.84126693]	[482.74755859 795.83892822 0.80041993]	[5.00793976e+02 7.90671326e+02 7.88800001e-01]	[4.80240326e+02 7.67512878e+02 7.11953759e-01]	[421.21951294 793.30603027 0.79458767]	[400.81039429 790.67431641 0.81950974]	[4.26412201e+02 7.67528320e+02 7.12063849e-01]
[410.94696045 216.15524292 0.85943723]	[416.08096313 259.63516235 0.91167921]	[357.02322388 262.24160767 0.85616547]	[339.27041626 372.53561401 0.86087519]	[341.7338562 462.4128418 0.87656099]	[472.5350647 257.09860229 0.86527169]	[488.00177002 359.7114563 0.8737042 ]	[503.33935547 452.05267334 0.87348008]	[421.36160278 444.39852905 0.71374536]	[382.79052734 449.4921875 0.68130183]	[408.4553833 611.13684082 0.77650601]	[421.2013855 754.8314209 0.82367301]	[462.2901001 441.81677246 0.72022521]	[472.56863403 606.02911377 0.80818439]	[482.86526489 752.22668457 0.83335906]	[398.16940308 210.77810669 0.90095317]	[421.16793823 208.26094055 0.91247243]	[380.21081543 198.1312561 0.70080817]	[439.17105103 195.37872314 0.85350496]	[482.87088013 793.29266357 0.82843202]	[500.89172363 788.17260742 0.82535607]	[4.80263641e+02 7.65012512e+02 7.08368599e-01]	[4.21266479e+02 7.93340698e+02 7.85893083e-01]	[400.83831787 790.70343018 0.80305469]	[4.26404297e+02 7.67518494e+02 7.15696394e-01]
[413.49221802 218.53465271 0.8598749 ]	[416.13424683 259.62997437 0.92450482]	[357.06533813 262.22772217 0.86618149]	[341.78302002 372.55307007 0.83868885]	[341.75900269 462.33627319 0.88532287]	[472.59637451 257.08905029 0.8698411 ]	[488.00338745 359.69674683 0.87360781]	[503.3324585 452.04067993 0.87459677]	[421.33154297 444.34481812 0.72284454]	[382.74890137 446.95983887 0.68614239]	[408.46707153 608.59863281 0.7920022 ]	[421.19903564 757.33599854 0.81965947]	[462.26715088 441.74868774 0.72429597]	[472.54226685 606.07446289 0.81782472]	[482.88500977 749.7824707 0.83447284]	[398.22119141 210.81016541 0.90986174]	[421.21304321 208.26849365 0.91293699]	[380.25186157 198.15177917 0.71025562]	[439.21914673 193.01339722 0.86466151]	[482.88467407 793.24725342 0.83891737]	[503.26513672 788.13171387 0.83007967]	[4.80312683e+02 7.62524536e+02 7.06051767e-01]	[4.21282959e+02 7.93330139e+02 7.83655941e-01]	[403.25332642 790.71130371 0.7968204 ]	[4.26403168e+02 7.67555542e+02 7.11544394e-01]
[413.54998779 218.52955627 0.86679572]	[416.16983032 259.64099121 0.92874759]	[357.09332275 262.24163818 0.86793184]	[344.24118042 374.9800415 0.82839453]	[341.81243896 462.34701538 0.87423658]	[475.09695435 257.09362793 0.87331372]	[490.49349976 359.746521 0.86550266]	[503.3449707 452.06814575 0.87640631]	[421.31619263 444.3062439 0.72309077]	[382.74404907 446.90240479 0.69000793]	[408.4708252 608.60760498 0.78788197]	[421.20654297 754.84051514 0.81912184]	[462.25491333 441.71447754 0.71904594]	[475.12207031 608.52178955 0.81482655]	[482.83642578 749.7243042 0.85331142]	[398.26712036 210.81622314 0.90629309]	[421.24938965 208.28820801 0.91398114]	[380.30038452 198.13745117 0.70898992]	[439.26754761 193.02923584 0.86522341]	[482.84585571 790.81555176 0.84470701]	[500.85586548 788.08544922 0.82201266]	[4.80238525e+02 7.62443848e+02 7.07492113e-01]	[4.21298309e+02 7.93325500e+02 7.86476433e-01]	[403.27679443 790.71264648 0.79548419]	[4.26413605e+02 7.67530884e+02 7.13072777e-01]
[416.02609253 216.14009094 0.8807264 ]	[418.54260254 259.65585327 0.93211669]	[357.11315918 262.24880981 0.86987907]	[344.32962036 372.52557373 0.8113929 ]	[344.26342773 462.30059814 0.87170714]	[475.14074707 257.11068726 0.87967688]	[490.50564575 359.69815063 0.86981916]	[503.34735107 454.55349731 0.87996382]	[421.33432007 441.83761597 0.72655845]	[382.77911377 444.41714478 0.68843019]	[410.94055176 608.60064697 0.78830266]	[421.22491455 754.82824707 0.81802988]	[462.26257324 439.27215576 0.72390616]	[475.12130737 606.10943604 0.81560552]	[482.77957153 749.7755127 0.83998537]	[400.64562988 210.81304932 0.90900195]	[421.28109741 208.2699585 0.90548372]	[380.3302002 198.15240479 0.72752792]	[439.31872559 193.01091003 0.86496305]	[480.32595825 790.77606201 0.82009619]	[5.00707672e+02 7.88086853e+02 7.83820033e-01]	[4.80209900e+02 7.62503357e+02 6.90016806e-01]	[4.21292877e+02 7.93357910e+02 7.78546751e-01]	[403.26660156 790.72363281 0.79296911]	[4.26447266e+02 7.67524841e+02 7.05363512e-01]
[416.07098389 216.14523315 0.89099753]	[418.57485962 259.66665649 0.9372974 ]	[357.14160156 264.71661377 0.86853266]	[346.84527588 372.50280762 0.80675012]	[344.31387329 462.29879761 0.86647785]	[477.60531616 257.11349487 0.88685369]	[493.0385437 359.79968262 0.85207766]	[503.33337402 454.57769775 0.88507938]	[423.76895142 441.85916138 0.71660393]	[382.87283325 446.89337158 0.67530775]	[408.46313477 613.64245605 0.7695778 ]	[421.22280884 754.83605957 0.81757575]	[462.30230713 441.70825195 0.71906793]	[475.16714478 608.54833984 0.81207818]	[480.38308716 749.72790527 0.84921986]	[400.66763306 210.82424927 0.91193616]	[421.31976318 208.2580719 0.90139818]	[380.35372925 198.15708923 0.7292949 ]	[441.69680786 192.98023987 0.87082183]	[480.19195557 790.71636963 0.81720823]	[4.98181122e+02 7.88056763e+02 7.64482141e-01]	[4.80151276e+02 7.59935425e+02 6.68193281e-01]	[4.21262848e+02 7.93347473e+02 7.72676826e-01]	[4.03250305e+02 7.90706055e+02 7.90649593e-01]	[4.28915649e+02 7.67519592e+02 6.99804962e-01]
[416.12426758 216.14179993 0.89418322]	[418.59960938 259.68008423 0.93927455]	[357.16595459 264.71405029 0.86789417]	[346.82980347 374.9956665 0.82133847]	[344.34994507 462.34475708 0.86160785]	[477.62768555 257.13369751 0.8872847 ]	[493.08047485 359.77511597 0.855883 ]	[503.3296814 454.57382202 0.88464916]	[421.39385986 444.31234741 0.71592003]	[382.85516357 446.90856934 0.67749298]	[408.44458008 611.10943604 0.77631629]	[421.21359253 754.81561279 0.81798923]	[462.29418945 441.71759033 0.71964353]	[472.56085205 606.09985352 0.80792803]	[480.2772522 749.69293213 0.8668623 ]	[400.72683716 210.8046875 0.89921236]	[421.38842773 208.25282288 0.88924944]	[382.75708008 198.07901001 0.7385506 ]	[441.75164795 192.94569397 0.85834706]	[477.65335083 790.71209717 0.79787064]	[4.93099579e+02 7.88062439e+02 7.55937159e-01]	[4.77625061e+02 7.59895874e+02 6.63933992e-01]	[4.21254578e+02 7.93352783e+02 7.67170668e-01]	[4.03253693e+02 7.90701965e+02 7.86844492e-01]	[4.28911377e+02 7.65084534e+02 6.89016223e-01]
[418.55889893 216.12831116 0.90528488]	[418.64147949 259.69448853 0.94205689]	[357.20236206 264.7255249 0.86814082]	[349.36538696 375.01422119 0.8180716 ]	[346.8343811 462.35736084 0.8572849 ]	[477.68450928 257.146698 0.89271438]	[495.60610962 359.81091309 0.85455042]	[503.33111572 454.59799194 0.88453722]	[423.77056885 444.30862427 0.71554303]	[382.86315918 446.89788818 0.6774956 ]	[408.47506714 608.59759521 0.78227842]	[421.18606567 757.3079834 0.81399566]	[462.27911377 441.71179199 0.71947402]	[470.006073 606.02923584 0.81459963]	[480.17227173 749.76434326 0.84938371]	[400.78683472 210.79812622 0.8901363 ]	[423.82263184 205.77732849 0.87915945]	[382.81011963 198.07247925 0.75022465]	[441.82522583 192.88734436 0.85279286]	[475.16757202 790.75335693 0.80003625]	[4.90569183e+02 7.88116699e+02 7.82825649e-01]	[4.72582428e+02 7.62516663e+02 6.68810427e-01]	[4.21269684e+02 7.93334473e+02 7.72339344e-01]	[403.26263428 790.699646 0.79491192]	[4.26418976e+02 7.67518616e+02 6.97868884e-01]
[418.58673096 216.07249451 0.91806889]	[418.69445801 259.70022583 0.94501388]	[359.58413696 262.25442505 0.86689174]	[349.39297485 375.00836182 0.82020706]	[346.83831787 462.37081909 0.85475153]	[480.12210083 257.16384888 0.89401877]	[495.70123291 362.21401978 0.85765254]	[503.3777771 454.64297485 0.89072692]	[423.79043579 444.32739258 0.71547002]	[385.30728149 446.91625977 0.67683846]	[410.94396973 611.12487793 0.76480514]	[421.21337891 759.90917969 0.80909908]	[462.30450439 441.74639893 0.7228505 ]	[470.00778198 606.04449463 0.81447637]	[477.64080811 749.74108887 0.81805688]	[400.81884766 208.33169556 0.87975973]	[423.87417603 205.71269226 0.86920047]	[382.85046387 198.03288269 0.74632019]	[441.87200928 192.86465454 0.84599185]	[477.68209839 793.24377441 0.82258707]	[493.07342529 788.17700195 0.79698545]	[4.64952087e+02 7.62456177e+02 6.79157257e-01]	[4.21288910e+02 7.93361511e+02 7.66893566e-01]	[403.27896118 790.71459961 0.79320019]	[4.26433258e+02 7.67625916e+02 7.14075685e-01]
[418.59533691 216.00074768 0.93304294]	[418.75387573 259.69277954 0.94441319]	[359.65252686 262.25378418 0.86164635]	[349.38574219 374.99658203 0.82182193]	[346.85430908 462.39736938 0.85060155]	[480.17184448 257.16168213 0.90051299]	[498.16656494 362.21569824 0.87311786]	[503.44415283 457.09182739 0.89414197]	[423.83636475 444.33520508 0.71403056]	[385.3706665 446.9206543 0.67170125]	[411.00201416 616.18896484 0.76646209]	[421.21896362 759.94555664 0.81518364]	[462.33074951 441.76071167 0.72275215]	[469.99533081 606.07116699 0.81257957]	[477.62246704 749.76324463 0.81017405]	[400.84777832 208.24482727 0.87090981]	[423.90863037 203.19468689 0.86433864]	[385.37835693 198.00611877 0.70187688]	[441.92416382 192.87135315 0.84830356]	[477.65539551 793.32617188 0.81858015]	[493.05001831 790.59637451 0.79374164]	[4.64924683e+02 7.62461609e+02 6.72162056e-01]	[4.21232513e+02 7.95785034e+02 7.71724403e-01]	[400.83773804 790.70257568 0.80079681]	[4.28911835e+02 7.67640137e+02 7.17388093e-01]
[418.70098877 215.92080688 0.93579912]	[421.14907837 259.68731689 0.9348731 ]	[359.73358154 262.23748779 0.85682297]	[351.99432373 375.0050354 0.83568883]	[346.87374878 464.81918335 0.83883047]	[480.25128174 257.16534424 0.90297699]	[498.24121094 362.26452637 0.87432957]	[503.49850464 457.193573 0.90076733]	[423.86523438 444.31323242 0.71682847]	[387.87579346 446.89068604 0.67238051]	[410.96994019 611.12030029 0.7634511 ]	[421.20751953 759.95019531 0.81186366]	[462.34689331 441.7588501 0.72594208]	[470.0133667 606.06713867 0.80984914]	[477.62567139 749.76116943 0.815669 ]	[403.34759521 205.71286011 0.84511602]	[426.44622803 200.62023926 0.84950125]	[387.95623779 198.09901428 0.73944795]	[444.31765747 192.9067688 0.86738181]	[477.6439209 793.30133057 0.8140555 ]	[490.55944824 788.22662354 0.79591936]	[4.64931122e+02 7.62503967e+02 6.79849863e-01]	[4.21207031e+02 7.95806091e+02 7.65387535e-01]	[400.81393433 790.72253418 0.79841548]	[4.26441864e+02 7.67649536e+02 7.24271655e-01]
[421.14666748 213.52789307 0.93583536]	[421.23394775 259.6652832 0.93289411]	[359.82437134 262.21176147 0.84598595]	[354.48382568 372.45144653 0.83484006]	[346.87792969 462.41760254 0.84376532]	[480.32992554 257.16452026 0.90353531]	[500.64260864 362.23864746 0.88619232]	[505.91149902 459.5914917 0.89686006]	[423.85491943 441.84811401 0.72268474]	[385.38299561 444.38821411 0.68026882]	[410.95877075 613.63031006 0.75150263]	[421.20166016 759.94732666 0.81023967]	[462.35519409 441.73400879 0.72950357]	[472.52981567 606.09594727 0.80410087]	[475.17129517 749.76293945 0.80231142]	[405.9041748 200.68563843 0.83396924]	[431.52304077 198.12672424 0.85471755]	[390.4876709 198.04647827 0.76433522]	[444.36834717 192.92475891 0.85250533]	[477.67782593 793.30163574 0.81125855]	[493.05368042 788.21875 0.79049039]	[4.64867737e+02 7.62479431e+02 6.79765582e-01]	[4.21219238e+02 7.95809448e+02 7.68442929e-01]	[400.82391357 790.7276001 0.7998457 ]	[4.26431976e+02 7.67643005e+02 7.24737883e-01]
[421.24069214 213.4776001 0.92816234]	[421.28570557 259.70056152 0.92090523]	[362.27096558 262.21630859 0.83694929]	[354.56533813 372.52719116 0.85382199]	[349.43261719 462.43173218 0.83908099]	[482.75534058 257.18890381 0.90015548]	[500.76342773 362.33428955 0.8921622 ]	[505.99475098 457.19888306 0.88267678]	[423.88769531 444.32348633 0.71567589]	[387.87310791 446.88201904 0.67362452]	[410.99429321 613.67102051 0.75526977]	[421.20822144 759.94262695 0.80937421]	[462.39318848 441.77990723 0.72054642]	[472.60317993 608.51165771 0.80239832]	[477.65512085 752.21405029 0.81092322]	[408.46429443 198.14936829 0.84831375]	[436.54772949 198.02206421 0.88862872]	[392.99014282 195.5430603 0.75372058]	[449.44433594 192.81921387 0.80167335]	[477.67047119 795.79150391 0.80250883]	[493.06942749 790.64642334 0.79249024]	[4.64932434e+02 7.64968079e+02 6.79503024e-01]	[4.21234344e+02 7.95816223e+02 7.66309619e-01]	[400.82995605 790.72607422 0.79285258]	[4.26437103e+02 7.67640503e+02 7.11845636e-01]
[423.8651123 213.34120178 0.88038737]	[421.32849121 262.16555786 0.90433437]	[362.33581543 264.71868896 0.82077748]	[356.97528076 375.01745605 0.87386465]	[351.9614563 464.83078003 0.83621573]	[482.81442261 257.19348145 0.90177888]	[500.83532715 362.24679565 0.8909784 ]	[506.02908325 457.13891602 0.86563021]	[426.37356567 441.86669922 0.70597911]	[390.42672729 444.41375732 0.67302555]	[411.03283691 613.64642334 0.75980473]	[421.20330811 762.47058105 0.81776965]	[464.82000732 441.75506592 0.71188033]	[475.10235596 606.10894775 0.81075507]	[477.6227417 752.20880127 0.81015736]	[416.07089233 198.02528381 0.88620776]	[439.10479736 195.49359131 0.93357611]	[395.60031128 195.53222656 0.8156907 ]	[454.57644653 190.31694031 0.79444253]	[477.65454102 795.78546143 0.80267799]	[493.05737305 790.64221191 0.7993663 ]	[4.64917023e+02 7.64984863e+02 6.85141444e-01]	[4.21190857e+02 7.95804871e+02 7.69454598e-01]	[400.79666138 790.7142334 0.80590743]	[4.26430786e+02 7.67697327e+02 7.21856356e-01]
[426.35189819 210.8754425 0.86117649]	[421.39572144 262.21740723 0.88496351]	[364.84848022 264.79901123 0.81156516]	[357.04830933 375.09640503 0.89764655]	[351.99819946 464.82913208 0.83714592]	[482.89794922 259.5715332 0.89473844]	[503.24661255 362.25518799 0.89684314]	[506.02316284 459.59738159 0.87585652]	[428.95825195 444.3359375 0.6963886 ]	[393.03671265 446.8890686 0.68237782]	[413.51242065 608.62939453 0.77254391]	[421.21661377 762.51904297 0.82051015]	[464.93286133 441.7989502 0.69586331]	[475.15563965 606.06402588 0.83081192]	[477.59234619 752.19152832 0.80980027]	[416.12982178 195.56855774 0.90842938]	[439.16265869 195.37200928 0.94143164]	[398.02822876 195.49867249 0.86749673]	[454.62463379 190.27008057 0.77393866]	[477.63153076 793.36022949 0.81131083]	[493.05392456 790.62878418 0.81057554]	[4.64905823e+02 7.64993835e+02 6.88666701e-01]	[4.18778412e+02 7.95818604e+02 7.62796104e-01]	[400.77758789 790.71942139 0.80528992]	[4.28908081e+02 7.70112915e+02 7.29897201e-01]
[428.93643188 208.30813599 0.84014463]	[423.8319397 262.23706055 0.86682189]	[367.35549927 267.28405762 0.80702209]	[357.10144043 375.11767578 0.89964581]	[354.47775269 462.44180298 0.84905106]	[482.96115112 259.57174683 0.88866526]	[503.31900024 362.24499512 0.89035386]	[508.48223877 457.19378662 0.86657274]	[431.54727173 444.34228516 0.69604278]	[395.59057617 446.90609741 0.69637167]	[413.60009766 608.52856445 0.80254763]	[421.21868896 762.48181152 0.8168034 ]	[467.42126465 441.81304932 0.68655723]	[477.62771606 606.02990723 0.84252059]	[477.60650635 752.19396973 0.8151055 ]	[418.5703125 195.44978333 0.93964547]	[439.25305176 192.92686462 0.9598794 ]	[398.04336548 195.4697876 0.87661868]	[457.1265564 190.26870728 0.78025234]	[477.66848755 793.36865234 0.81682485]	[493.09222412 790.63946533 0.8139497 ]	[4.64900696e+02 7.64988647e+02 6.97013080e-01]	[4.18764191e+02 7.95798706e+02 7.64856339e-01]	[400.76635742 790.70037842 0.8059063 ]	[4.28921448e+02 7.70098999e+02 7.26108491e-01]
[434.07614136 205.72888184 0.84159118]	[426.3442688 262.23074341 0.85098678]	[369.92623901 267.30654907 0.80660456]	[357.14331055 375.01040649 0.87549269]	[354.53527832 462.40863037 0.86595643]	[485.41705322 257.20443726 0.8798188 ]	[503.37298584 362.30731201 0.88803786]	[508.54092407 459.62966919 0.86436296]	[434.06396484 444.38690186 0.69235677]	[395.63619995 446.93640137 0.68998516]	[416.05502319 608.60784912 0.7937519 ]	[421.2253418 762.46411133 0.81279832]	[469.97653198 441.85806274 0.67598057]	[477.66186523 606.02636719 0.85437053]	[477.6914978 752.20947266 0.82465369]	[418.66717529 193.03945923 0.94242716]	[441.72576904 192.84083557 0.95527482]	[398.08938599 195.46676636 0.90061331]	[459.6098938 190.28607178 0.73658788]	[477.71218872 795.84185791 0.81597906]	[493.13363647 790.68518066 0.805812 ]	[4.64944824e+02 7.64969849e+02 6.80893660e-01]	[4.18755249e+02 7.93354858e+02 7.69293010e-01]	[400.75793457 790.6776123 0.80468863]	[4.28925598e+02 7.70089966e+02 7.19327927e-01]
[436.58560181 203.15170288 0.85639596]	[426.41390991 262.21469116 0.84433842]	[372.46743774 267.29901123 0.81132376]	[359.57376099 375.09326172 0.89780974]	[354.59524536 462.40994263 0.87582392]	[485.46368408 257.19897461 0.87527102]	[503.42434692 362.30874634 0.883753 ]	[511.03564453 457.21710205 0.85962981]	[436.54052734 444.40960693 0.69502741]	[398.05664062 446.94421387 0.69912446]	[418.57565308 608.56842041 0.82515824]	[421.22479248 759.89471436 0.80310953]	[470.05099487 444.31643677 0.6739009 ]	[480.11401367 606.01434326 0.86269832]	[477.72866821 752.21087646 0.82566726]	[418.74780273 192.99995422 0.9466601 ]	[441.78097534 192.77148438 0.93568766]	[398.13787842 195.38475037 0.92542326]	[459.66394043 187.80755615 0.71475804]	[477.69668579 795.85180664 0.80847055]	[493.13043213 790.69873047 0.80256391]	[4.64958832e+02 7.64962830e+02 6.77460790e-01]	[4.21204407e+02 7.93309814e+02 7.75035441e-01]	[400.80770874 790.65447998 0.79532349]	[4.28909424e+02 7.67633301e+02 6.99793398e-01]
[436.68450928 200.60110474 0.88205498]	[428.91815186 262.18914795 0.84196484]	[372.53405762 267.27883911 0.81759298]	[359.63485718 375.00454712 0.89667976]	[357.02206421 462.44168091 0.88915318]	[485.484375 257.19573975 0.87240553]	[503.46600342 362.32171631 0.87520999]	[513.58154297 457.20178223 0.85705483]	[436.5980835 444.38357544 0.70724535]	[398.10864258 446.90115356 0.71213162]	[418.59283447 606.07977295 0.82379013]	[421.26095581 757.3125 0.80336154]	[472.58175659 441.87554932 0.67904979]	[480.14190674 606.04943848 0.86139882]	[477.73193359 752.206604 0.82733989]	[421.14642334 192.92726135 0.95181018]	[441.85540771 190.31637573 0.914823 ]	[398.15612793 192.97410583 0.92630994]	[459.72155762 187.73680115 0.62996131]	[477.69604492 795.86297607 0.80368459]	[493.10858154 790.70709229 0.79842061]	[4.64957581e+02 7.64960388e+02 6.84695959e-01]	[4.21181458e+02 7.93278564e+02 7.83824325e-01]	[400.79974365 790.61218262 0.79748708]	[4.28963806e+02 7.67579041e+02 7.00968742e-01]
[439.07931519 198.12634277 0.89588511]	[428.98571777 262.17684937 0.84043121]	[375.0015564 264.80789185 0.82358301]	[359.66418457 375.01882935 0.89575982]	[357.05328369 462.38656616 0.90227151]	[487.9324646 257.1980896 0.86621147]	[503.49087524 362.33798218 0.86797726]	[516.15740967 457.21710205 0.86561716]	[436.64782715 444.35668945 0.71470654]	[398.14974976 446.88821411 0.7158314 ]	[418.6991272 608.5302124 0.81862688]	[421.30255127 757.37481689 0.80056828]	[475.12017822 441.84298706 0.69132513]	[480.17431641 606.08282471 0.85042256]	[480.10787964 752.21362305 0.82652849]	[421.17672729 192.85147095 0.94063985]	[441.91455078 190.25202942 0.89501178]	[398.13925171 192.89353943 0.92460072]	[459.79006958 185.25418091 0.58554626]	[477.70144653 795.88226318 0.80160379]	[493.10690308 790.71594238 0.79465133]	[4.67410370e+02 7.62516235e+02 6.71689868e-01]	[4.18765717e+02 7.93309875e+02 7.80160427e-01]	[400.78353882 790.62207031 0.80307001]	[4.31480560e+02 7.67624329e+02 6.98996842e-01]
[439.11404419 198.10466003 0.907094 ]	[431.49777222 262.1836853 0.84217727]	[375.02130127 267.28268433 0.82661945]	[359.70071411 374.98080444 0.89209062]	[357.11935425 462.28265381 0.9126597 ]	[487.96868896 257.19012451 0.86516786]	[505.87286377 362.3293457 0.86579567]	[516.20574951 457.20050049 0.86734128]	[436.67214966 444.35214233 0.71652722]	[398.16934204 446.88668823 0.71995252]	[418.71871948 608.50616455 0.81942523]	[421.37710571 757.3760376 0.79925066]	[475.14456177 441.84393311 0.69251442]	[480.17572021 606.0524292 0.85325074]	[480.1137085 752.22125244 0.82573766]	[421.21173096 192.85203552 0.94350815]	[441.92767334 187.81468201 0.89056695]	[398.17730713 192.86747742 0.92731047]	[459.79782104 182.70137024 0.54796863]	[477.70367432 798.35009766 0.80251867]	[493.10092163 790.73040771 0.79224962]	[4.67418793e+02 7.62512024e+02 6.69424236e-01]	[4.18702789e+02 7.93308167e+02 7.89073169e-01]	[400.75650024 790.59332275 0.81692147]	[4.34035278e+02 7.67646240e+02 7.23193169e-01]
[439.13522339 198.11276245 0.91116428]	[431.51916504 262.17404175 0.84367192]	[375.03460693 267.29589844 0.82834911]	[359.70928955 374.99353027 0.89901221]	[357.15032959 462.36209106 0.91103506]	[487.97689819 257.16482544 0.86860985]	[505.91433716 364.77478027 0.85818213]	[518.67797852 457.21728516 0.87815183]	[436.68661499 444.31588745 0.721407 ]	[398.18200684 444.40014648 0.72278875]	[418.69174194 608.51837158 0.80847001]	[421.35174561 757.30914307 0.79857147]	[475.16345215 441.80792236 0.69711572]	[480.1937561 606.04711914 0.85452932]	[480.11547852 752.20690918 0.82692945]	[421.23013306 192.84951782 0.94613379]	[444.3163147 187.80052185 0.88805735]	[398.1907959 192.83146667 0.92487645]	[459.79699707 182.66719055 0.50143057]	[477.69750977 795.89831543 0.80264902]	[493.10430908 790.72595215 0.79439074]	[4.67418671e+02 7.62492981e+02 6.69604421e-01]	[4.18733002e+02 7.93298828e+02 7.87801683e-01]	[400.77444458 790.59570312 0.80789554]	[4.31548950e+02 7.67591003e+02 7.08790839e-01]
[439.13040161 198.11039734 0.91058302]	[431.54205322 262.18692017 0.84333557]	[375.06124878 267.30581665 0.83184749]	[359.72653198 374.99926758 0.90003979]	[357.18167114 462.32873535 0.91711122]	[487.98745728 257.16925049 0.86706793]	[505.93206787 364.77801514 0.85287046]	[518.71618652 459.65054321 0.89515972]	[436.6942749 444.34625244 0.71407038]	[398.18026733 446.88189697 0.71331102]	[418.74490356 608.55908203 0.81615645]	[421.35314941 757.34350586 0.80011213]	[477.61187744 441.82571411 0.69289958]	[480.22503662 606.05950928 0.8503207 ]	[480.13320923 752.2487793 0.82723254]	[421.22680664 192.84645081 0.94528109]	[444.31228638 187.8056488 0.88758683]	[398.18441772 192.84332275 0.92749584]	[459.80090332 182.69784546 0.50070053]	[477.67422485 795.89367676 0.79871243]	[493.09072876 790.73474121 0.79456377]	[4.67441010e+02 7.64979248e+02 6.68408751e-01]	[4.18742371e+02 7.93287842e+02 7.92917550e-01]	[400.7805481 788.23681641 0.81286132]	[4.31539551e+02 7.67621887e+02 7.07927167e-01]
[439.0982666 200.60142517 0.88895839]	[434.01351929 262.22680664 0.84296387]	[375.09194946 267.34799194 0.83825833]	[359.73760986 375.06027222 0.90416056]	[357.21566772 462.3916626 0.90736973]	[487.98815918 257.19174194 0.86341208]	[505.91943359 362.30142212 0.86096966]	[518.75616455 457.21728516 0.88642699]	[439.0607605 444.309021 0.71039671]	[398.18231201 444.38995361 0.71281183]	[418.78448486 606.08972168 0.82579243]	[421.32788086 757.30456543 0.79914689]	[477.64401245 441.7868042 0.69339705]	[480.24838257 606.08709717 0.84570032]	[480.14321899 752.26885986 0.82367772]	[421.22146606 192.89916992 0.95038444]	[441.91714478 190.32157898 0.90586537]	[398.19064331 192.8601532 0.93298525]	[459.80197144 185.22055054 0.62196571]	[477.69012451 795.88085938 0.80524844]	[493.09487915 790.72857666 0.80164987]	[4.67454285e+02 7.65012634e+02 6.62453890e-01]	[4.18767517e+02 7.93306030e+02 7.79610336e-01]	[400.78823853 790.61828613 0.79849523]	[4.31499084e+02 7.67588684e+02 6.94773972e-01]
[436.66555786 208.25842285 0.86485624]	[434.01480103 262.24398804 0.8411597 ]	[375.08959961 269.8203125 0.83780783]	[359.74542236 375.02532959 0.89730024]	[357.22509766 462.39959717 0.90593207]	[487.99884033 259.5765686 0.85857224]	[505.93682861 362.26638794 0.86147201]	[518.76409912 457.16912842 0.88099629]	[439.08105469 444.36526489 0.70728469]	[398.19180298 446.89810181 0.70750028]	[418.75790405 608.57080078 0.81468475]	[421.30358887 757.32574463 0.79796016]	[477.6730957 441.84109497 0.69398725]	[480.25061035 606.10412598 0.84236503]	[480.14093018 752.28027344 0.82111084]	[421.16925049 195.40112305 0.94383359]	[441.88272095 192.878479 0.93350732]	[398.15927124 192.94769287 0.92423505]	[459.7505188 185.25193787 0.62758929]	[477.67327881 795.86505127 0.80263585]	[493.08169556 790.72595215 0.80105221]	[4.67463837e+02 7.65034851e+02 6.63360059e-01]	[4.18772125e+02 7.93318176e+02 7.73320735e-01]	[400.78811646 790.63647461 0.79644203]	[4.31472168e+02 7.67594604e+02 6.85541511e-01]
[436.62139893 210.84420776 0.88055527]	[431.53488159 262.25463867 0.83941036]	[375.07583618 269.8197937 0.83571392]	[359.74118042 375.02462769 0.894907 ]	[357.21115112 462.39154053 0.90751779]	[487.98257446 259.60314941 0.85349876]	[505.92242432 362.28225708 0.86364996]	[518.76782227 457.15753174 0.88056666]	[439.07397461 444.3480835 0.70716834]	[398.18591309 446.87716675 0.70970404]	[418.74435425 608.59130859 0.8100673 ]	[421.29663086 757.34515381 0.79477853]	[477.66436768 441.82980347 0.69145083]	[480.24996948 606.08410645 0.84409922]	[480.14004517 752.2802124 0.81930792]	[418.78250122 195.48561096 0.9323284 ]	[441.8923645 192.99342346 0.93658864]	[398.12399292 195.38952637 0.90940893]	[459.69805908 190.38916016 0.5535754 ]	[477.66662598 795.86523438 0.80326563]	[493.07427979 790.72595215 0.80111116]	[4.67450989e+02 7.65031921e+02 6.63845301e-01]	[4.21163910e+02 7.93319275e+02 7.68998086e-01]	[4.00797607e+02 7.90640137e+02 7.90546179e-01]	[4.31470886e+02 7.67602112e+02 6.84640706e-01]
[434.02780151 213.37400818 0.88407481]	[431.51293945 262.24563599 0.84456706]	[375.04766846 269.82565308 0.83207393]	[359.72070312 375.02728271 0.89553487]	[357.17514038 462.35128784 0.91289222]	[487.96609497 259.59970093 0.85564297]	[505.90582275 362.28308105 0.86606187]	[518.7767334 457.14608765 0.88102961]	[439.07614136 444.37728882 0.70796078]	[398.18774414 446.90734863 0.71039498]	[418.72979736 608.53503418 0.82141119]	[421.2868042 757.35253906 0.79560226]	[477.67431641 441.85754395 0.69373 ]	[480.25064087 606.10192871 0.84592706]	[480.13034058 752.2833252 0.8170827 ]	[418.63848877 198.00111389 0.9020831 ]	[441.75854492 195.46777344 0.94612449]	[398.065979 195.47514343 0.876311 ]	[459.63467407 192.82670593 0.68294227]	[477.65151978 795.85516357 0.80446148]	[493.06082153 790.72613525 0.80312306]	[4.67453400e+02 7.65050415e+02 6.72002852e-01]	[4.18776093e+02 7.93322571e+02 7.70745039e-01]	[400.78982544 790.64276123 0.79542691]	[4.28997589e+02 7.67607361e+02 6.84757710e-01]
[431.48901367 213.41799927 0.88376987]	[431.50592041 262.22503662 0.84958124]	[375.02090454 269.81652832 0.82663089]	[359.70516968 375.01629639 0.89171976]	[357.15893555 462.33157349 0.91276962]	[487.95996094 259.58618164 0.85873812]	[505.90042114 362.31762695 0.86807686]	[518.74993896 459.60028076 0.89126897]	[439.07138062 444.36959839 0.71209192]	[398.19534302 446.90753174 0.71112329]	[418.71615601 608.51678467 0.82463163]	[421.27474976 757.33270264 0.79592568]	[477.64111328 441.84033203 0.69529265]	[480.24740601 606.0723877 0.84967262]	[480.11883545 752.27746582 0.81688774]	[418.60797119 198.09654236 0.89178216]	[441.66271973 195.54246521 0.94456244]	[398.09588623 195.54908752 0.85722923]	[457.21295166 192.84107971 0.80189383]	[477.64416504 795.83099365 0.80271584]	[493.05252075 790.71032715 0.8041054 ]	[4.67446625e+02 7.65062256e+02 6.83210611e-01]	[4.18780121e+02 7.93307434e+02 7.69309521e-01]	[400.78955078 790.63543701 0.79459119]	[4.28993988e+02 7.67596191e+02 6.83696866e-01]
[428.94049072 213.48721313 0.88739502]	[431.47293091 262.20068359 0.851161 ]	[374.99539185 267.35864258 0.82353359]	[359.6776123 375.02279663 0.8938601 ]	[357.11242676 462.33453369 0.9081527 ]	[487.93609619 257.20089722 0.86365896]	[505.88775635 362.29177856 0.87597066]	[518.70220947 459.61547852 0.88722521]	[439.06323242 444.38781738 0.71371907]	[398.19244385 446.93685913 0.71149808]	[418.67648315 608.61572266 0.81461185]	[421.27157593 757.33557129 0.79816949]	[477.62200928 441.84991455 0.69532412]	[480.23220825 606.07952881 0.85529584]	[480.11962891 752.28363037 0.81538284]	[418.58370972 200.578125 0.87916887]	[439.29431152 195.63499451 0.9365766 ]	[398.08184814 195.5327301 0.85905403]	[457.17495728 192.8586731 0.82478797]	[477.64944458 795.83227539 0.80263501]	[493.05484009 790.71069336 0.80276793]	[4.67454803e+02 7.65071655e+02 6.84070587e-01]	[4.21176697e+02 7.93305176e+02 7.72082448e-01]	[400.80181885 790.64117432 0.79520833]	[4.28984894e+02 7.67600952e+02 6.83373690e-01]
[426.43017578 213.51231384 0.89102823]	[428.97009277 262.20758057 0.85188627]	[374.98446655 267.36358643 0.82304567]	[359.6321106 375.0435791 0.8961907]	[357.05233765 464.83059692 0.89067769]	[485.48675537 257.20330811 0.86740369]	[503.50119019 362.33145142 0.8737334 ]	[516.21984863 457.1651001 0.86291373]	[436.66650391 444.37521362 0.71324968]	[398.16674805 446.92221069 0.71423 ]	[418.64685059 608.55706787 0.8219285 ]	[421.25881958 757.37060547 0.80074799]	[475.15585327 441.84710693 0.69201207]	[480.23193359 606.09033203 0.85285425]	[480.1262207 752.27947998 0.81922328]	[418.56393433 200.6325531 0.87473118]	[439.24453735 198.02478027 0.9321326 ]	[398.10717773 195.56169128 0.8526386 ]	[457.10284424 192.8183136 0.81215775]	[477.64407349 795.83422852 0.80508298]	[493.05566406 790.71252441 0.80289298]	[4.67464325e+02 7.65066956e+02 6.86425030e-01]	[4.21177673e+02 7.93306030e+02 7.75219083e-01]	[400.79928589 790.64227295 0.79903966]	[4.28968140e+02 7.67618652e+02 6.93200111e-01]
[423.9130249 213.54417419 0.90315241]	[428.94345093 262.21337891 0.85095358]	[372.54281616 267.34393311 0.82038558]	[359.59210205 375.03277588 0.88687098]	[356.98742676 462.38256836 0.88828933]	[485.46936035 259.58679199 0.86649328]	[503.44778442 362.27786255 0.8866815 ]	[513.65649414 457.17718506 0.86021882]	[436.67852783 446.87796021 0.70872664]	[398.17001343 449.43765259 0.70996875]	[418.62606812 611.09039307 0.80796355]	[421.26919556 757.38793945 0.79882604]	[475.17440796 444.32287598 0.6874606 ]	[480.20022583 606.07751465 0.85487121]	[480.12667847 752.2902832 0.81717795]	[416.13510132 200.64579773 0.86902225]	[439.20501709 198.06672668 0.93056911]	[398.09082031 195.51831055 0.81874591]	[457.09423828 192.82080078 0.82231951]	[477.63851929 795.8380127 0.80521417]	[493.05331421 790.71704102 0.80216795]	[4.67470306e+02 7.65068054e+02 6.85685694e-01]	[4.21175873e+02 7.93332336e+02 7.72583306e-01]	[400.80340576 790.66210938 0.79884195]	[4.28991302e+02 7.67618164e+02 6.93211436e-01]
[423.89767456 215.91459656 0.90376174]	[428.91967773 262.20608521 0.8529954 ]	[372.52603149 267.32293701 0.81874603]	[357.20449829 375.08303833 0.89247274]	[354.55844116 462.42953491 0.86660129]	[485.44165039 259.59301758 0.87003356]	[503.42144775 362.27148438 0.88720834]	[511.04684448 457.19744873 0.86025578]	[436.63439941 446.87826538 0.70788229]	[398.14041138 446.95169067 0.71114177]	[418.61642456 608.58172607 0.82199943]	[421.26473999 757.35180664 0.80029404]	[475.07809448 444.34133911 0.67699856]	[480.18780518 606.06036377 0.8572126 ]	[480.13140869 752.28424072 0.8196159 ]	[416.1267395 203.13305664 0.86422759]	[439.19140625 198.10699463 0.92614007]	[398.11489868 195.5489502 0.7988115 ]	[457.09396362 192.82800293 0.82562828]	[477.64004517 795.85150146 0.80318028]	[493.05944824 790.72344971 0.80021948]	[4.67463562e+02 7.65063293e+02 6.83177531e-01]	[4.21196960e+02 7.93310242e+02 7.75050044e-01]	[400.81228638 790.64648438 0.79541045]	[4.28979889e+02 7.67599548e+02 6.93898082e-01]
[423.84533691 215.92398071 0.90610051]	[426.41622925 262.20666504 0.85727519]	[372.47866821 267.33862305 0.81323242]	[357.209198 375.06433105 0.88343489]	[354.52005005 464.84188843 0.85257798]	[485.40054321 259.57977295 0.87694257]	[503.40966797 362.26751709 0.88931388]	[511.00595093 457.21594238 0.86089957]	[436.62332153 446.88821411 0.70535278]	[398.13870239 449.45150757 0.70939863]	[418.61843872 608.59472656 0.82165915]	[421.25592041 757.3605957 0.80091739]	[472.60144043 444.33694458 0.67583078]	[480.17300415 606.08099365 0.85390806]	[480.12365723 752.28381348 0.81876755]	[416.08514404 203.13557434 0.85665929]	[439.14639282 198.12591553 0.91604203]	[398.11471558 195.55221558 0.75214332]	[454.64682007 192.81411743 0.82298994]	[477.64987183 795.85455322 0.79906219]	[493.06842041 790.7220459 0.80030602]	[4.67445312e+02 7.65065674e+02 6.86116517e-01]	[4.21211792e+02 7.93315613e+02 7.75198519e-01]	[400.8243103 790.65258789 0.79440254]	[4.28964142e+02 7.67603882e+02 6.95939779e-01]
[423.79852295 215.94439697 0.90785366]	[426.34768677 262.22341919 0.86091459]	[369.96115112 267.36584473 0.80825329]	[357.15530396 375.09939575 0.88655567]	[351.98413086 464.87036133 0.82939255]	[485.35653687 259.58114624 0.88142079]	[503.38723755 362.32046509 0.88444406]	[508.49923706 459.63131714 0.87280053]	[436.59280396 446.90905762 0.70361555]	[398.128479 449.48260498 0.71135587]	[418.61471558 608.57910156 0.82566488]	[421.25662231 757.35119629 0.80227172]	[472.55322266 444.35797119 0.67521054]	[480.15982056 606.04406738 0.8608703 ]	[480.13345337 752.28216553 0.82225651]	[416.0423584 203.14064026 0.8507188 ]	[439.11654663 198.15766907 0.90472037]	[398.10092163 195.56211853 0.73413223]	[454.6131897 192.82623291 0.82278192]	[477.63790894 795.85858154 0.80012017]	[493.06472778 790.72570801 0.79894102]	[4.67468262e+02 7.65065369e+02 6.82169914e-01]	[4.21219147e+02 7.93333740e+02 7.70647585e-01]	[4.00825897e+02 7.90667847e+02 7.89508641e-01]	[4.28962891e+02 7.67594360e+02 6.95022941e-01]
[421.33908081 215.97909546 0.91049969]	[423.87451172 262.24569702 0.86487406]	[367.41290283 269.84216309 0.80759001]	[357.10580444 377.61019897 0.91682649]	[349.40716553 464.84225464 0.82366759]	[482.95883179 259.58886719 0.8844623 ]	[503.35778809 364.77737427 0.88003206]	[505.98452759 459.67520142 0.88928306]	[436.55154419 446.91113281 0.69985324]	[398.09020996 449.48101807 0.70967358]	[418.60891724 608.62188721 0.82264882]	[421.25769043 757.35968018 0.80254579]	[470.03552246 444.36489868 0.67714101]	[480.10818481 606.04016113 0.85733402]	[480.11663818 752.27148438 0.82269996]	[413.52850342 203.16418457 0.83524734]	[436.68670654 200.61491394 0.88539612]	[398.01235962 195.54916382 0.72457063]	[454.55508423 192.84268188 0.82373738]	[477.63000488 795.83209229 0.80396432]	[493.04620361 790.71008301 0.80542547]	[4.67467682e+02 7.65062622e+02 6.84898376e-01]	[4.21211182e+02 7.93318176e+02 7.72602856e-01]	[400.82180786 790.65869141 0.79263121]	[4.28969269e+02 7.67604248e+02 6.95643187e-01]
[421.24984741 215.93078613 0.91722548]	[423.82705688 262.22973633 0.87435085]	[367.36117554 269.81872559 0.80529356]	[357.06121826 377.59387207 0.91969955]	[344.32492065 462.41482544 0.83925802]	[482.92562866 259.59274292 0.88759905]	[503.28982544 364.81524658 0.88186151]	[505.97940063 459.67675781 0.89608502]	[434.12969971 446.93292236 0.69907773]	[398.0954895 449.51245117 0.7156657 ]	[418.57055664 608.62237549 0.82178295]	[421.27435303 757.37713623 0.80232686]	[469.97119141 444.37991333 0.67690659]	[480.11578369 608.54217529 0.84710157]	[477.74816895 752.2612915 0.82234097]	[410.99859619 200.66653442 0.8312099 ]	[436.58395386 200.59454346 0.87114245]	[395.62265015 195.54077148 0.68292099]	[452.0307312 192.85707092 0.82831705]	[477.6350708 795.82702637 0.80671299]	[493.04556274 790.70684814 0.80833739]	[4.67445129e+02 7.65060913e+02 6.90686822e-01]	[4.21200836e+02 7.93305847e+02 7.73625255e-01]	[400.81906128 790.64593506 0.79332477]	[4.28991150e+02 7.67625366e+02 7.01438963e-01]
[421.19000244 215.91944885 0.92301369]	[423.78140259 262.21768188 0.88223612]	[364.86584473 267.35317993 0.80843925]	[356.98468018 377.59613037 0.9130013 ]	[344.26931763 464.83493042 0.84042937]	[482.88305664 259.58752441 0.8922537 ]	[503.24838257 362.29345703 0.89391422]	[505.95916748 459.65219116 0.90214813]	[436.53820801 446.94595337 0.69816977]	[398.1071167 452.00094604 0.71845031]	[418.5508728 608.62835693 0.81960958]	[421.29873657 759.878479 0.80994737]	[469.96517944 444.38534546 0.67566389]	[477.73770142 608.54644775 0.84112513]	[480.11871338 752.28967285 0.82188892]	[408.44567871 200.64151001 0.831469 ]	[436.5484314 200.58984375 0.86557716]	[395.5295105 195.5276947 0.69669592]	[449.52456665 192.89204407 0.82313216]	[477.63143921 795.83990479 0.80700999]	[493.05783081 790.71350098 0.81015372]	[4.67472412e+02 7.65088562e+02 6.90458894e-01]	[4.21163147e+02 7.93334534e+02 7.77518213e-01]	[400.79434204 790.65692139 0.80580539]	[4.31487366e+02 7.67648865e+02 7.24402547e-01]
[418.76480103 216.00177002 0.91658425]	[421.30297852 262.21191406 0.90563142]	[362.2984314 267.32769775 0.8254782 ]	[354.53689575 375.12402344 0.87578249]	[341.73855591 462.42684937 0.86566478]	[482.74822998 259.58251953 0.89662898]	[500.85693359 364.79925537 0.88498825]	[505.96350098 459.62039185 0.90203291]	[431.51351929 446.90917969 0.68908674]	[395.62805176 451.99841309 0.70326561]	[413.5914917 611.08782959 0.78592378]	[421.28979492 759.91992188 0.80492771]	[464.92480469 444.32940674 0.69113833]	[477.60369873 608.61871338 0.81190169]	[477.72125244 752.29547119 0.81502056]	[405.90209961 203.19203186 0.82103217]	[431.53872681 203.16896057 0.83954287]	[392.99685669 195.57368469 0.70127112]	[446.86816406 192.97795105 0.81817162]	[477.62896729 795.84484863 0.80914557]	[493.05014038 790.71368408 0.81064487]	[4.67434204e+02 7.67478149e+02 6.87885761e-01]	[4.18771332e+02 7.93345886e+02 7.72445619e-01]	[400.78414917 790.66479492 0.80079365]	[4.31497223e+02 7.67678040e+02 7.15417027e-01]
[418.76535034 215.99908447 0.91726679]	[421.30383301 262.21160889 0.90538561]	[362.30148315 267.32870483 0.82500219]	[354.5430603 375.12423706 0.87679303]	[341.73895264 462.42559814 0.86554313]	[482.74700928 259.58084106 0.89672244]	[500.85968018 364.81271362 0.8845675 ]	[505.96728516 459.61859131 0.9024142 ]	[431.55371094 446.88201904 0.68965781]	[398.01507568 449.48764038 0.70574963]	[413.56991577 608.5078125 0.80262113]	[421.29122925 759.93511963 0.80511689]	[464.95043945 444.31515503 0.68698663]	[477.59283447 608.61694336 0.81409007]	[477.72460938 752.29553223 0.81534898]	[405.90206909 203.18811035 0.82190686]	[431.53869629 203.16741943 0.83967495]	[392.99490356 195.56776428 0.70299482]	[446.86639404 192.97598267 0.81801045]	[477.63168335 795.85174561 0.81093359]	[493.05166626 790.71655273 0.81369662]	[4.67440460e+02 7.67476074e+02 6.83313549e-01]	[4.18775757e+02 7.93359802e+02 7.71054447e-01]	[400.78656006 790.67474365 0.80134451]	[4.31502319e+02 7.67688171e+02 7.16952801e-01]
[418.71002197 216.01957703 0.92026371]	[421.25665283 262.2232666 0.91155976]	[362.25387573 267.33676147 0.83248705]	[354.46142578 377.52920532 0.87674904]	[341.71054077 462.42230225 0.87123603]	[480.34698486 259.60031128 0.8941949 ]	[500.80303955 362.31015015 0.90153223]	[505.97302246 459.59518433 0.8974387 ]	[428.95709229 444.39492798 0.69769388]	[395.56265259 449.44790649 0.70070577]	[413.59643555 608.5513916 0.7946589 ]	[421.28125 759.92449951 0.80773085]	[464.84832764 441.85324097 0.70793539]	[475.11456299 608.53881836 0.81248921]	[477.71972656 752.30670166 0.81635743]	[403.39358521 205.71672058 0.82728434]	[428.97659302 203.20440674 0.8437556 ]	[387.88897705 195.58010864 0.72800964]	[444.3862915 192.98080444 0.82664627]	[477.63397217 795.85180664 0.81337339]	[493.04852295 790.71453857 0.8159005 ]	[4.67460266e+02 7.67494385e+02 6.90993488e-01]	[4.21169434e+02 7.95790955e+02 7.69079387e-01]	[400.7951355 790.68804932 0.80065727]	[4.31489258e+02 7.67681824e+02 7.11858630e-01]
[418.67874146 215.97851562 0.92693478]	[421.2053833 262.19772339 0.91872871]	[359.81762695 267.2958374 0.8415736 ]	[354.45666504 377.51098633 0.85743397]	[341.68017578 462.44342041 0.8706674 ]	[480.26916504 259.57476807 0.89796013]	[500.75311279 362.29907227 0.89332122]	[505.96194458 459.63446045 0.89549315]	[428.93045044 446.88647461 0.69514507]	[395.53942871 449.48983765 0.69325793]	[413.54678345 611.07568359 0.77972186]	[421.27307129 759.92999268 0.8080588 ]	[464.82720947 444.30557251 0.70883769]	[475.07043457 611.12322998 0.78861427]	[477.72808838 752.30072021 0.81885302]	[403.34915161 203.21258545 0.83569348]	[428.91427612 203.17320251 0.84431988]	[385.34390259 195.54994202 0.76670599]	[444.300354 192.99099731 0.83746022]	[477.66137695 795.82611084 0.82215434]	[493.07144165 790.69354248 0.81848031]	[4.67460175e+02 7.67488525e+02 6.90241873e-01]	[4.21194611e+02 7.93344604e+02 7.71668494e-01]	[400.80511475 790.67736816 0.80401832]	[4.28999268e+02 7.67677002e+02 7.05872416e-01]
[418.59631348 215.9883728 0.92539197]	[418.80545044 262.22470093 0.9226619 ]	[359.71453857 267.34237671 0.85817283]	[349.46194458 375.10656738 0.83449745]	[339.2755127 462.41824341 0.88110691]	[480.18301392 259.587677 0.89276952]	[500.72521973 364.77670288 0.88788968]	[505.94692993 459.62670898 0.89566797]	[426.39135742 446.90817261 0.7008276 ]	[393.03811646 449.51147461 0.68317813]	[410.98999023 613.66394043 0.7538656 ]	[421.26187134 759.89147949 0.80803549]	[462.38571167 444.33401489 0.71808368]	[469.99533081 611.11065674 0.7889092 ]	[477.71884155 752.29711914 0.82203335]	[403.24954224 205.72874451 0.85142046]	[426.34918213 203.1968689 0.85787398]	[385.29385376 195.56211853 0.7557652 ]	[441.92254639 192.96711731 0.8386904 ]	[477.6496582 795.80444336 0.8330034 ]	[493.05264282 790.67572021 0.82834888]	[4.67487732e+02 7.65080566e+02 6.95858777e-01]	[4.21166260e+02 7.93329102e+02 7.76721656e-01]	[400.79486084 790.66174316 0.80475259]	[4.31472290e+02 7.67643433e+02 7.11325467e-01]
[418.57128906 216.03985596 0.91035914]	[418.74398804 262.25631714 0.92231703]	[359.63919067 267.35986328 0.86308569]	[346.84356689 377.56158447 0.84428626]	[339.2651062 462.4190979 0.88740844]	[477.74014282 259.625 0.8797701 ]	[500.65686035 364.79263306 0.87686819]	[505.93060303 459.64877319 0.90169048]	[426.36251831 449.47018433 0.69805801]	[392.99108887 454.56848145 0.67894053]	[408.43551636 613.71020508 0.75546843]	[421.27392578 759.86755371 0.81163412]	[462.40487671 444.41134644 0.71019268]	[467.47116089 611.13708496 0.7970621 ]	[477.68862915 752.26843262 0.82521194]	[400.85424805 208.25526428 0.85210192]	[423.89712524 205.71212769 0.86370456]	[382.86883545 195.61859131 0.75407809]	[441.88659668 192.9524231 0.85655284]	[477.62008667 795.81964111 0.82937837]	[490.54876709 790.68652344 0.82350451]	[4.67445679e+02 7.65034241e+02 6.99886501e-01]	[4.21161530e+02 7.93316589e+02 7.82634974e-01]	[400.79534912 790.65032959 0.81267309]	[4.31485992e+02 7.67631042e+02 7.19402552e-01]
[418.54718018 216.11778259 0.89010352]	[418.67324829 264.78613281 0.91564775]	[357.21377563 269.91116333 0.87483764]	[344.2774353 377.58920288 0.85130894]	[339.23788452 464.82015991 0.8888973 ]	[477.66793823 259.67236328 0.86531901]	[498.22723389 364.77050781 0.86190826]	[505.89801025 459.70095825 0.90878737]	[426.35977173 449.48468018 0.70029241]	[392.97470093 454.58987427 0.679245 ]	[408.40756226 616.24768066 0.7659964 ]	[421.27734375 757.36151123 0.81681979]	[462.40454102 446.89434814 0.71240479]	[467.42108154 611.17004395 0.80175918]	[477.66848755 752.29412842 0.81694919]	[400.7984314 208.35205078 0.86263907]	[423.83889771 205.77626038 0.8706305 ]	[382.74740601 198.09233093 0.78531313]	[441.80435181 192.9460907 0.84993678]	[477.62689209 795.81329346 0.82904047]	[490.53213501 790.68682861 0.82217962]	[4.67420868e+02 7.65049072e+02 7.08754301e-01]	[4.18763000e+02 7.93336975e+02 7.87172079e-01]	[400.78445435 790.65722656 0.82261258]	[4.31490265e+02 7.67596008e+02 7.30300784e-01]
[416.05877686 216.12940979 0.87593067]	[418.63052368 267.3263855 0.90879375]	[357.17169189 272.40274048 0.8820048 ]	[341.73742676 377.7406311 0.87824583]	[339.19732666 464.90484619 0.88153726]	[477.61071777 259.71414185 0.84688628]	[498.12051392 362.33184814 0.84699559]	[503.46304321 459.67196655 0.90927351]	[423.91427612 449.46621704 0.70205772]	[390.48184204 454.5586853 0.67392874]	[408.42919922 616.28088379 0.76822424]	[421.28167725 759.87298584 0.81477028]	[462.36776733 446.88577271 0.71417886]	[464.8611145 611.14459229 0.82014155]	[477.64056396 752.20617676 0.82807422]	[400.67056274 208.33085632 0.87089312]	[421.39178467 205.77436829 0.87783957]	[380.2885437 198.11721802 0.76319844]	[441.7401123 193.03121948 0.86117113]	[475.15875244 793.29693604 0.81000882]	[490.48464966 790.59686279 0.80735397]	[4.67408478e+02 7.65003662e+02 6.94151938e-01]	[4.18745453e+02 7.95788391e+02 7.81252325e-01]	[400.77163696 790.67913818 0.82066453]	[4.31503479e+02 7.67628357e+02 7.39450157e-01]
[411.04003906 216.10810852 0.86515969]	[418.59628296 267.33560181 0.90493929]	[357.15093994 272.40820312 0.8819809 ]	[339.28491211 377.72625732 0.90384299]	[339.16265869 464.93713379 0.87406451]	[475.14080811 259.72930908 0.83904666]	[495.59170532 364.8137207 0.82136405]	[503.36254883 459.61349487 0.90991318]	[423.90100098 449.46295166 0.702941 ]	[390.45925903 454.57772827 0.67430437]	[408.38214111 616.26165771 0.76723772]	[421.28601074 759.91601562 0.81676012]	[462.34875488 444.40704346 0.71645468]	[462.38815308 608.59143066 0.84797192]	[475.11633301 754.79602051 0.79498231]	[398.21578979 208.26461792 0.87232333]	[421.28485107 205.77467346 0.89749509]	[380.22991943 198.14265442 0.72060567]	[441.6595459 195.4410553 0.85458827]	[470.01708984 795.86871338 0.79689181]	[485.46224976 790.74273682 0.81480938]	[4.64920990e+02 7.67541565e+02 7.18534529e-01]	[4.18771576e+02 7.95828613e+02 7.65772521e-01]	[400.79916382 790.69689941 0.80905384]	[4.31496185e+02 7.67674438e+02 7.38375843e-01]
[410.95370483 216.1257019 0.85710931]	[418.53668213 267.31167603 0.89275229]	[357.1003418 272.38604736 0.87827492]	[339.2489624 377.64920044 0.91178864]	[339.10546875 464.93395996 0.87707698]	[472.58648682 259.70245361 0.83772165]	[490.57550049 362.32980347 0.82590026]	[503.28393555 454.6522522 0.88812065]	[423.82653809 446.91824341 0.7086935 ]	[385.39724731 452.03387451 0.67142546]	[405.83709717 616.23345947 0.77555257]	[421.28744507 759.89117432 0.81325608]	[462.31692505 444.3142395 0.71852279]	[462.26687622 606.06817627 0.87636226]	[467.50408936 757.39141846 0.7827788 ]	[398.15353394 208.27676392 0.87013185]	[421.2336731 208.25027466 0.90256745]	[380.19247437 198.15196228 0.72505099]	[439.27005005 195.46496582 0.85196537]	[464.89117432 798.42822266 0.81536055]	[482.92514038 790.80975342 0.82116526]	[4.62395386e+02 7.67640259e+02 7.51043081e-01]	[4.18763397e+02 7.95869873e+02 7.68396318e-01]	[400.79101562 790.72113037 0.81094432]	[4.31498474e+02 7.67679199e+02 7.36053109e-01]
[408.44180298 216.11837769 0.85679781]	[416.11471558 267.28833008 0.87884945]	[357.05224609 272.36981201 0.86991763]	[339.22668457 377.66769409 0.9094798 ]	[339.04345703 464.8659668 0.89682502]	[472.51669312 259.67407227 0.8381387 ]	[487.97845459 367.3404541 0.81750518]	[500.88668823 457.17285156 0.91005045]	[423.77282715 444.41064453 0.71299654]	[385.33108521 449.51922607 0.67352003]	[403.37026978 616.2623291 0.77661872]	[421.29428101 759.8848877 0.81168437]	[462.26184082 441.81738281 0.72587961]	[462.24554443 608.50457764 0.86855304]	[464.88894653 762.4699707 0.81648457]	[398.12667847 208.24160767 0.8594048 ]	[421.19421387 208.25720215 0.90550715]	[380.17718506 198.08078003 0.70238918]	[439.22665405 195.45549011 0.84747428]	[462.38668823 800.93969727 0.83466774]	[482.82727051 793.23156738 0.82755095]	[462.25549316 770.12261963 0.7919277 ]	[4.18751465e+02 7.95887024e+02 7.80074179e-01]	[400.7805481 790.73150635 0.81931686]	[4.31517303e+02 7.67702576e+02 7.45281875e-01]
[405.91711426 216.14154053 0.85803872]	[416.06188965 264.79846191 0.86924303]	[357.01177979 269.90036011 0.86003393]	[339.16049194 377.53820801 0.90397811]	[336.63998413 464.83233643 0.9021377 ]	[470.00314331 259.67941284 0.83827972]	[485.49066162 364.87976074 0.8396644 ]	[500.83932495 459.59329224 0.91915739]	[421.35244751 446.91262817 0.71784741]	[382.81170654 452.03024292 0.68871975]	[403.30358887 616.2210083 0.78518176]	[421.2527771 759.9510498 0.81646007]	[462.23031616 441.85958862 0.71875852]	[462.23876953 608.60040283 0.85330164]	[462.36322021 765.00939941 0.83208627]	[398.07269287 208.25823975 0.85537285]	[421.13705444 208.27590942 0.91142505]	[380.12573242 198.09130859 0.66763681]	[439.1706543 195.46990967 0.83243412]	[464.84243774 803.56207275 0.81881708]	[482.81774902 793.33404541 0.80201989]	[4.59693237e+02 7.70228149e+02 7.69449055e-01]	[4.18754089e+02 7.98408508e+02 7.79209256e-01]	[400.76794434 790.77990723 0.81808507]	[4.28977020e+02 7.70103027e+02 7.29545474e-01]
[403.34191895 216.10707092 0.88780051]	[411.02590942 264.79040527 0.84448761]	[354.53585815 269.92834473 0.8431319 ]	[339.07629395 377.56674194 0.89728528]	[336.49932861 462.44433594 0.88860303]	[467.4362793 259.66809082 0.84770399]	[485.37109375 367.41363525 0.85630202]	[500.76608276 457.18963623 0.91043216]	[421.32489014 446.94973755 0.71689147]	[382.79943848 454.56860352 0.69099247]	[403.33300781 618.78723145 0.78553456]	[421.25 759.94720459 0.80655575]	[459.85562134 444.33178711 0.71670455]	[459.84381104 616.18481445 0.83975273]	[462.28436279 770.13342285 0.85643464]	[395.58169556 205.73777771 0.84145975]	[418.71643066 205.78666687 0.90532607]	[377.67895508 198.01792908 0.69487846]	[439.10888672 195.41209412 0.84789109]	[462.2571106 808.76586914 0.85483575]	[4.80260773e+02 8.06065857e+02 8.05953681e-01]	[4.59642975e+02 7.77869263e+02 7.29323864e-01]	[4.21211517e+02 8.03461426e+02 7.66436458e-01]	[4.00799591e+02 7.90828979e+02 7.84216821e-01]	[4.28932739e+02 7.67691101e+02 6.88754439e-01]
[403.33618164 216.10861206 0.88815093]	[408.47424316 264.80340576 0.84295225]	[354.47747803 272.3538208 0.83769798]	[339.04241943 377.51522827 0.89152527]	[336.47854614 464.89233398 0.87421983]	[464.9616394 259.68167114 0.85246783]	[485.34667969 367.40054321 0.86057627]	[500.76165771 457.18612671 0.91168696]	[421.34020996 446.88644409 0.725456 ]	[382.81674194 452.02471924 0.69044423]	[403.29174805 621.3001709 0.79244781]	[421.24694824 762.47045898 0.81176871]	[462.19613647 441.83666992 0.73018211]	[459.82067871 613.71862793 0.838144 ]	[462.22470093 770.27056885 0.82929736]	[395.58804321 205.74868774 0.84891695]	[418.70166016 208.24842834 0.90866578]	[377.65252686 195.62631226 0.73138112]	[436.68768311 195.42097473 0.83188909]	[459.67160034 813.72857666 0.82986975]	[477.67764282 808.74853516 0.81370723]	[4.59652863e+02 7.80475952e+02 6.73624635e-01]	[4.21256500e+02 8.05995483e+02 7.73270190e-01]	[4.00811218e+02 7.93288940e+02 7.76462018e-01]	[4.28912872e+02 7.70108887e+02 6.57787800e-01]
[403.33135986 216.10749817 0.88869548]	[408.47561646 264.80029297 0.84280771]	[354.47686768 272.35070801 0.8372463 ]	[339.04614258 377.51358032 0.89074427]	[336.47598267 464.89379883 0.87335402]	[464.96203613 259.68060303 0.85250062]	[485.3454895 367.39935303 0.86096317]	[500.76269531 457.18890381 0.91155052]	[421.33984375 446.88381958 0.72543442]	[382.81655884 452.02471924 0.69011468]	[403.2928772 621.30700684 0.7922315 ]	[421.2477417 762.49542236 0.8117429 ]	[462.19674683 441.83178711 0.73012084]	[459.82327271 616.19360352 0.8381269 ]	[462.2230835 770.27648926 0.82964247]	[395.58349609 205.74610901 0.84795767]	[418.69946289 208.24848938 0.90848875]	[377.64932251 195.61575317 0.72733259]	[436.68786621 195.41777039 0.83175498]	[459.67098999 813.72894287 0.83414888]	[477.67144775 808.74816895 0.81665426]	[4.59651947e+02 7.80484985e+02 6.73177123e-01]	[4.21229492e+02 8.03555176e+02 7.74075031e-01]	[4.00801331e+02 7.93272766e+02 7.83641040e-01]	[4.28923126e+02 7.70143616e+02 6.54234290e-01]
[403.26553345 218.52662659 0.89021844]	[408.40612793 267.32879639 0.84287751]	[351.9859314 272.39492798 0.83165395]	[336.66641235 377.61557007 0.90187907]	[336.44949341 464.92355347 0.86312711]	[464.91384888 259.7244873 0.8502779 ]	[482.95901489 367.36990356 0.86543536]	[500.77233887 459.60498047 0.92014909]	[421.26446533 446.90124512 0.72574413]	[380.3237915 452.06033325 0.70186102]	[400.82833862 621.36199951 0.81230462]	[421.24984741 759.9395752 0.8172242 ]	[459.83309937 441.82342529 0.722404 ]	[459.76986694 616.20526123 0.83509409]	[459.83996582 772.73815918 0.81443852]	[395.53900146 208.26863098 0.84526706]	[418.63864136 208.30944824 0.90977252]	[377.6619873 198.0881958 0.70569026]	[436.63565063 195.47792053 0.83069003]	[459.62060547 813.73480225 0.82104665]	[477.60745239 808.74822998 0.81607914]	[4.57178345e+02 7.83039368e+02 6.52939081e-01]	[4.21173981e+02 8.03528137e+02 7.85030961e-01]	[400.76925659 793.24127197 0.8013463 ]	[4.28921661e+02 7.67663940e+02 6.65369153e-01]
[400.83303833 218.57493591 0.899584 ]	[405.89950562 269.89428711 0.85415757]	[351.94622803 272.4887085 0.83951759]	[336.64321899 377.6612854 0.90391421]	[333.98110962 467.49954224 0.82544833]	[464.86126709 262.20135498 0.84835345]	[482.92803955 367.35443115 0.87095922]	[500.76330566 459.63296509 0.91703373]	[421.22518921 449.46850586 0.71786165]	[380.26483154 454.61465454 0.71654147]	[400.79086304 621.38751221 0.80936062]	[421.2723999 759.91088867 0.81950802]	[459.8039856 444.36151123 0.71074796]	[459.7461853 618.79522705 0.82500422]	[459.78897095 770.29125977 0.82803291]	[393.05703735 210.77705383 0.85376471]	[418.56365967 208.34269714 0.906739 ]	[377.605896 203.15527344 0.6957832 ]	[436.55709839 195.56993103 0.81725752]	[4.54548309e+02 8.11256226e+02 7.86608458e-01]	[4.69989655e+02 8.08704712e+02 7.97035813e-01]	[4.57202057e+02 7.80439819e+02 6.20717108e-01]	[4.18737946e+02 8.03529663e+02 7.82748699e-01]	[400.73873901 793.22491455 0.80155402]	[4.28914948e+02 7.67627197e+02 6.54208779e-01]
[400.81427002 218.65318298 0.88761598]	[405.84286499 272.42019653 0.88001823]	[349.42150879 274.92425537 0.84506118]	[336.63845825 377.74597168 0.90614843]	[331.4354248 472.51931763 0.81190276]	[464.84197998 264.78253174 0.83871675]	[482.91351318 369.89837646 0.86869001]	[500.74304199 459.7406311 0.92658186]	[421.21289062 449.49258423 0.71737939]	[380.24475098 457.10696411 0.72028059]	[400.70947266 623.85113525 0.8144291 ]	[421.24847412 759.93188477 0.80665934]	[459.80001831 444.37677002 0.71231228]	[459.73110962 618.83782959 0.81891084]	[459.72125244 772.77050781 0.79524505]	[393.04153442 210.90077209 0.87230825]	[416.13513184 210.85249329 0.90543026]	[377.60369873 205.76705933 0.73231649]	[434.10244751 195.58280945 0.81879389]	[4.49479004e+02 8.11239441e+02 7.57476568e-01]	[4.67416351e+02 8.08711914e+02 7.83162892e-01]	[4.57148529e+02 7.83039185e+02 6.03590250e-01]	[4.18743805e+02 8.03504700e+02 7.65193045e-01]	[400.72283936 790.82629395 0.79564661]	[4.26436707e+02 7.67662354e+02 6.17211521e-01]
[400.81130981 221.12174988 0.88157725]	[403.3651123 272.4826355 0.90160406]	[346.89868164 274.99902344 0.84897274]	[336.6192627 380.18566895 0.90998131]	[326.35757446 472.57250977 0.81347036]	[462.42959595 267.35507202 0.84379017]	[482.9309082 374.99386597 0.88397151]	[500.68927002 462.26211548 0.91820318]	[421.15722656 452.02682495 0.72218031]	[380.20056152 457.12023926 0.72461295]	[400.64700317 621.35205078 0.80501264]	[421.26116943 759.95300293 0.80910021]	[459.7532959 446.91952515 0.70586908]	[459.64059448 621.35919189 0.82501769]	[459.71047974 775.30175781 0.79929179]	[393.04681396 213.33792114 0.88770711]	[416.08166504 210.92724609 0.90329838]	[377.56143188 210.79818726 0.81674355]	[431.52493286 198.05238342 0.80132103]	[4.44378845e+02 8.11297607e+02 7.59607613e-01]	[4.62434387e+02 8.11188110e+02 7.83970058e-01]	[4.57179443e+02 7.85592529e+02 6.39567435e-01]	[4.18706116e+02 8.03514587e+02 7.91639805e-01]	[400.73977661 793.22131348 0.79485071]	[4.26449127e+02 7.67670593e+02 5.98803520e-01]
[400.6852417 223.68515015 0.89178586]	[403.33120728 274.94039917 0.91606367]	[346.84051514 275.11407471 0.85240257]	[336.609375 382.78097534 0.89680237]	[323.74594116 477.6227417 0.8408953 ]	[462.38342285 272.37835693 0.86439991]	[482.92266846 377.58764648 0.91161621]	[500.65631104 462.39611816 0.90633279]	[418.80593872 457.168396 0.74822432]	[380.18429565 459.74191284 0.75531393]	[398.26535034 623.97467041 0.82247776]	[421.26965332 762.47363281 0.8162176 ]	[459.73513794 454.5803833 0.70636427]	[459.65261841 623.90301514 0.84358215]	[459.69909668 775.36047363 0.78026968]	[390.44107056 213.39305115 0.87698829]	[413.57345581 213.39189148 0.90787697]	[377.48626709 210.80337524 0.69971371]	[431.48187256 200.6190033 0.76684594]	[4.41878052e+02 8.11335327e+02 7.55478323e-01]	[4.62347961e+02 8.11255188e+02 7.70357788e-01]	[4.57208099e+02 7.88013367e+02 6.18007541e-01]	[4.18676758e+02 8.03562195e+02 7.98295021e-01]	[4.00725311e+02 7.93252625e+02 7.89935231e-01]	[4.28938416e+02 7.67669373e+02 5.97675800e-01]
[400.65826416 231.41201782 0.91579485]	[403.31433105 277.46289062 0.92018902]	[346.84191895 277.64544678 0.85283178]	[336.52319336 385.37982178 0.8744669 ]	[321.26528931 480.1517334 0.87439698]	[462.36959839 274.93533325 0.89375013]	[482.90579224 377.73025513 0.91659498]	[500.64248657 464.93478394 0.88369477]	[418.75634766 459.71109009 0.76348615]	[380.14978027 462.26272583 0.76586938]	[398.24990845 626.44006348 0.8305822 ]	[421.24389648 762.45697021 0.82463914]	[459.68331909 457.16201782 0.71009386]	[459.64916992 626.44018555 0.84494585]	[4.59642761e+02 7.82963013e+02 7.67396092e-01]	[387.94326782 216.03483582 0.88194001]	[413.58529663 216.00318909 0.90377116]	[375.02838135 213.32011414 0.74456805]	[428.98947144 205.74133301 0.75283021]	[4.41872284e+02 8.13788818e+02 7.22915173e-01]	[4.62315125e+02 8.13742432e+02 7.57267594e-01]	[4.57152496e+02 7.88147888e+02 6.24169707e-01]	[418.63574219 803.50085449 0.80905819]	[400.69720459 790.83239746 0.82318866]	[4.28940582e+02 7.67695129e+02 6.01244748e-01]
[400.65722656 231.40982056 0.91540635]	[403.31204224 275.13504028 0.92019701]	[346.83779907 277.63983154 0.85276127]	[336.52880859 385.38162231 0.87461734]	[321.26498413 480.15100098 0.87345731]	[462.36941528 274.93511963 0.89383858]	[482.90722656 377.72900391 0.91697025]	[500.64294434 464.93222046 0.88343447]	[418.75912476 459.70471191 0.76417911]	[380.14987183 462.25427246 0.7667222 ]	[398.25323486 626.41705322 0.82906401]	[421.24121094 762.4675293 0.82916135]	[459.68936157 457.16070557 0.71238244]	[459.64749146 626.43566895 0.84548676]	[4.59648376e+02 7.82963074e+02 7.72036254e-01]	[387.94302368 216.03375244 0.88200045]	[413.58322144 216.00270081 0.90342075]	[375.03015137 213.31939697 0.74267548]	[428.9901123 205.73944092 0.75263494]	[4.41882446e+02 8.13784180e+02 7.22857535e-01]	[4.62311523e+02 8.11349365e+02 7.59962440e-01]	[4.57148224e+02 7.88147156e+02 6.30042017e-01]	[418.63842773 803.48895264 0.81158662]	[400.70046997 790.82611084 0.82831413]	[4.28939087e+02 7.67708679e+02 6.07838392e-01]
[398.25891113 233.90029907 0.93226206]	[403.27301025 277.65393066 0.91949499]	[344.32815552 280.19927979 0.83295143]	[336.44744873 393.05935669 0.8683067 ]	[318.77783203 482.7562561 0.90542436]	[462.35906982 277.49411011 0.90729153]	[482.89724731 380.27005005 0.90796757]	[500.66339111 470.01324463 0.87280834]	[418.75967407 462.24700928 0.76407081]	[380.15673828 462.37664795 0.75737703]	[398.27963257 626.46746826 0.83658236]	[421.24508667 762.4307251 0.82921118]	[459.66918945 459.72885132 0.72233725]	[459.61035156 626.54003906 0.83635688]	[459.671875 788.01843262 0.79236168]	[385.39065552 218.522995 0.86839134]	[413.50076294 216.10064697 0.8862552 ]	[372.55007935 213.53581238 0.71077579]	[426.45059204 210.82264709 0.79240656]	[4.44356873e+02 8.21501526e+02 7.07790613e-01]	[4.62399475e+02 8.21444580e+02 7.29511082e-01]	[4.57147949e+02 7.90665222e+02 6.24634266e-01]	[418.63412476 803.52618408 0.80596894]	[400.72659302 793.23846436 0.81596321]	[4.28966705e+02 7.67639832e+02 6.26883328e-01]
[398.19009399 234.03211975 0.92925763]	[400.87252808 280.24435425 0.89586145]	[344.29367065 285.33197021 0.80712491]	[336.46560669 398.08648682 0.9052223 ]	[321.15740967 482.95922852 0.875467 ]	[462.33163452 277.67507935 0.90258253]	[482.88116455 382.83981323 0.88548386]	[500.63613892 477.59902954 0.87133807]	[418.69241333 467.40078735 0.7338025 ]	[377.7578125 469.98580933 0.73686022]	[398.27841187 629.07189941 0.8149246 ]	[421.26837158 762.48095703 0.82537764]	[459.61895752 462.39303589 0.71241742]	[459.58581543 629.1439209 0.80491394]	[459.67489624 788.19049072 0.80244327]	[385.29217529 221.09442139 0.84144866]	[410.9786377 218.63061523 0.85342085]	[369.9848938 216.00590515 0.65544367]	[426.35449219 213.40203857 0.83442926]	[4.46910980e+02 8.26638672e+02 6.72061503e-01]	[4.64901062e+02 8.26552185e+02 6.92373216e-01]	[4.57117340e+02 7.93251587e+02 6.27927482e-01]	[4.18645477e+02 8.03460022e+02 7.88482666e-01]	[400.74667358 790.80194092 0.81414312]	[4.31481812e+02 7.67697815e+02 6.20392978e-01]
[398.18618774 239.12458801 0.92168647]	[400.87167358 293.01300049 0.91478842]	[344.296875 295.56362915 0.86290121]	[336.47583008 400.80905151 0.89758229]	[318.73086548 498.22579956 0.89304495]	[462.32318115 287.8755188 0.8518908 ]	[482.85629272 395.52859497 0.88716966]	[498.23727417 482.89593506 0.89771849]	[418.72311401 480.21487427 0.76256549]	[380.13327026 480.32913208 0.7630477 ]	[398.26919556 641.8081665 0.81828618]	[421.27120972 764.99499512 0.84212673]	[459.62271118 477.6835022 0.69915783]	[459.57977295 644.47247314 0.83898985]	[4.59732056e+02 8.00930847e+02 7.57044077e-01]	[382.84985352 231.43591309 0.8772614 ]	[408.39764404 231.35629272 0.87891012]	[372.45465088 228.84838867 0.72391099]	[423.90734863 218.54823303 0.83511037]	[4.57089966e+02 8.42003296e+02 6.64169729e-01]	[4.70037476e+02 8.34390625e+02 6.76375091e-01]	[4.57122589e+02 8.08560242e+02 6.07800901e-01]	[4.18643158e+02 7.98429504e+02 7.62421966e-01]	[400.79721069 790.78430176 0.79606831]	[4.31535095e+02 7.67676941e+02 6.38178051e-01]
[398.16809082 254.39343262 0.93268859]	[400.87689209 298.14898682 0.92670184]	[344.28765869 300.69876099 0.84087944]	[336.47280884 413.49926758 0.87009943]	[318.7147522 503.28109741 0.91514099]	[462.33084106 295.63064575 0.90561211]	[482.80776978 400.76370239 0.91643894]	[498.18789673 493.09075928 0.84774679]	[418.70306396 485.35995483 0.74862176]	[380.09811401 485.4395752 0.75461602]	[398.2600708 644.4475708 0.83112597]	[421.3248291 767.48425293 0.83073413]	[459.61914062 482.86010742 0.71588457]	[457.17114258 649.57391357 0.80039954]	[4.59709259e+02 8.08676514e+02 7.40942538e-01]	[382.84182739 236.67958069 0.88026208]	[408.40216064 236.58084106 0.89644074]	[372.45214844 234.03356934 0.74833125]	[423.90518188 228.81225586 0.80310804]	[4.46911224e+02 8.49619019e+02 5.75369775e-01]	[4.64942871e+02 8.47068542e+02 6.00384235e-01]	[4.59651703e+02 8.11308350e+02 5.68747878e-01]	[4.13524780e+02 8.03471619e+02 7.23634183e-01]	[398.23684692 790.81085205 0.7999267 ]	[4.36572998e+02 7.70196899e+02 6.47400796e-01]
[398.17303467 254.53727722 0.94704318]	[400.8611145 300.7406311 0.90407497]	[344.32473755 305.85238647 0.80658728]	[336.48519897 418.57641602 0.90830398]	[318.73287964 503.48690796 0.887447 ]	[462.29324341 298.16989136 0.90906256]	[482.81573486 403.33306885 0.89541179]	[495.67126465 500.65463257 0.86222434]	[418.6585083 487.99661255 0.73382312]	[377.7364502 490.56570435 0.73766506]	[400.64611816 646.96343994 0.83661622]	[421.31155396 765.05841064 0.84329653]	[457.20950317 485.4329834 0.70273447]	[457.14587402 654.67803955 0.77561587]	[4.59743622e+02 8.11232300e+02 7.25550592e-01]	[382.80569458 241.66329956 0.85723245]	[408.41259766 239.09562683 0.86849356]	[369.92816162 236.61773682 0.72039235]	[423.88479614 233.86766052 0.85681212]	[4.59642517e+02 8.54861267e+02 6.35683477e-01]	[4.75165222e+02 8.52194641e+02 6.55434728e-01]	[4.54634674e+02 8.16324158e+02 5.01977801e-01]	[4.16041962e+02 7.98436340e+02 7.32704937e-01]	[400.64019775 790.7633667 0.81832856]	[4.34128998e+02 7.70140991e+02 6.57976806e-01]
[398.17245483 254.53849792 0.94652915]	[400.86129761 300.74240112 0.90372688]	[344.32418823 305.85491943 0.80645031]	[336.49459839 418.55630493 0.90570879]	[318.73443604 503.48306274 0.88731539]	[462.29467773 298.17163086 0.90864903]	[482.81732178 403.33221436 0.89538366]	[495.67041016 500.65332031 0.86213028]	[418.65875244 488.00396729 0.73402798]	[377.740448 493.04742432 0.73880744]	[400.64797974 646.97052002 0.83796948]	[421.31463623 765.05096436 0.84311068]	[457.21066284 485.44204712 0.70275021]	[457.14611816 652.21429443 0.7807585 ]	[4.59737915e+02 8.11245544e+02 7.27405429e-01]	[382.80541992 241.66416931 0.85694164]	[408.41192627 239.09689331 0.86857802]	[369.92877197 236.61683655 0.71972954]	[423.88357544 233.8664093 0.85721838]	[4.59652191e+02 8.54859863e+02 6.40021145e-01]	[4.75171448e+02 8.52190063e+02 6.61222279e-01]	[4.54630859e+02 8.16335266e+02 5.03892660e-01]	[4.16051300e+02 8.00914490e+02 7.31777489e-01]	[400.64736938 790.77178955 0.81494117]	[4.36556396e+02 7.70120056e+02 6.60482466e-01]
[398.15151978 257.05581665 0.9364624 ]	[400.87612915 308.38867188 0.87367982]	[344.32940674 313.44598389 0.82681483]	[336.45336914 418.78598022 0.91280603]	[318.75518799 508.54611206 0.84850144]	[462.32162476 300.74743652 0.87666744]	[482.78042603 408.43612671 0.87586951]	[495.59906006 503.24645996 0.86757874]	[418.68920898 495.67636108 0.75134033]	[380.09313965 498.21200562 0.75863522]	[400.71325684 647.11315918 0.82838124]	[421.34042358 767.48413086 0.83924437]	[457.22064209 493.11434937 0.6931572 ]	[457.13986206 659.83557129 0.7771157 ]	[4.59762787e+02 8.11328491e+02 6.99132681e-01]	[382.8114624 246.78651428 0.8497448 ]	[408.3918457 244.23809814 0.8524543 ]	[369.95639038 239.15649414 0.69933414]	[423.88479614 234.06430054 0.86475778]	[4.57142365e+02 8.54884644e+02 6.02039099e-01]	[4.75097198e+02 8.52246521e+02 6.32367492e-01]	[4.57102142e+02 8.18918091e+02 4.87116545e-01]	[4.16055023e+02 7.98443176e+02 7.15557516e-01]	[400.66235352 790.75891113 0.80030483]	[4.36583282e+02 7.70167114e+02 6.61622882e-01]
[398.1736145 259.60223389 0.93147486]	[403.24545288 313.50604248 0.90805858]	[346.82034302 316.052948 0.85171717]	[334.07052612 421.33233643 0.89460629]	[318.73693848 516.18243408 0.86561459]	[462.31399536 305.83535767 0.84881526]	[482.79251099 416.13250732 0.89219248]	[493.06134033 505.92358398 0.84032607]	[418.65921021 498.26168823 0.75557768]	[380.1031189 500.76928711 0.76430732]	[400.7644043 652.18414307 0.79079807]	[421.33956909 767.5199585 0.84845799]	[457.13018799 498.2019043 0.68388748]	[457.17633057 664.99139404 0.80866396]	[4.59778717e+02 8.16377380e+02 6.86928391e-01]	[382.8182373 251.94793701 0.8817094 ]	[405.9147644 251.82844543 0.87574768]	[372.44030762 251.88516235 0.73666692]	[423.88095093 239.07388306 0.84532571]	[4.57209656e+02 8.59963257e+02 6.30534112e-01]	[4.75128632e+02 8.54803284e+02 6.48149252e-01]	[4.57160217e+02 8.26549438e+02 5.05485713e-01]	[4.16069885e+02 7.98416443e+02 7.31326520e-01]	[400.69293213 790.75109863 0.81019765]	[4.36570526e+02 7.70208130e+02 6.71187401e-01]
[398.12249756 267.30609131 0.88912785]	[403.2515564 316.02105713 0.92578989]	[344.32382202 318.55374146 0.86120558]	[336.45184326 423.91040039 0.87026101]	[318.76324463 521.1940918 0.89593661]	[462.29452515 313.47485352 0.87617457]	[482.82022095 418.77819824 0.91480565]	[490.52383423 513.58026123 0.82233459]	[418.67532349 503.27868652 0.76607567]	[380.11715698 503.3453064 0.76724994]	[400.81924438 652.21716309 0.7864216 ]	[421.34490967 767.58770752 0.85213113]	[457.11843872 500.8303833 0.70120794]	[457.18640137 667.51300049 0.79955566]	[4.59828552e+02 8.29219971e+02 7.27027535e-01]	[382.76080322 254.57099915 0.91320848]	[405.86572266 254.48149109 0.92021513]	[369.93984985 254.36657715 0.69670063]	[426.33718872 241.63502502 0.80293161]	[4.59698456e+02 8.67613037e+02 6.59132361e-01]	[4.77657349e+02 8.59973267e+02 6.49431586e-01]	[4.57178955e+02 8.36872375e+02 5.20678401e-01]	[4.16103790e+02 8.00961792e+02 7.45762348e-01]	[400.70513916 790.80230713 0.81042171]	[4.36583038e+02 7.70270996e+02 6.73211336e-01]
[398.16137695 274.90887451 0.93086493]	[403.24737549 318.61404419 0.92612809]	[344.32800293 318.7744751 0.84701753]	[336.44482422 428.97348022 0.85239607]	[318.75939941 521.33813477 0.909518 ]	[462.29672241 316.11804199 0.90244734]	[482.77557373 421.30969238 0.90842664]	[487.95761108 518.68170166 0.85846972]	[418.59423828 505.88153076 0.74514508]	[377.70742798 505.9163208 0.75497466]	[400.80633545 659.82910156 0.78445268]	[421.33984375 767.5947876 0.85282791]	[454.63528442 503.43231201 0.69638664]	[457.20202637 670.15753174 0.76256543]	[4.59827179e+02 8.36847107e+02 7.13916123e-01]	[382.83721924 257.1895752 0.88659108]	[408.38458252 257.10189819 0.90030044]	[369.98538208 254.55735779 0.74711239]	[423.91784668 249.32618713 0.79180038]	[4.62266602e+02 8.72802612e+02 6.87917769e-01]	[4.80175354e+02 8.70165833e+02 7.00020432e-01]	[4.57100616e+02 8.49599670e+02 5.40439248e-01]	[4.16123779e+02 8.00966248e+02 7.66714811e-01]	[400.7081604 790.8059082 0.83084619]	[4.36594421e+02 7.70277344e+02 6.87497139e-01]
[398.19430542 275.03964233 0.94771415]	[400.8588562 321.19894409 0.91533393]	[344.33322144 323.81973267 0.81140596]	[336.46731567 436.6522522 0.89399135]	[318.75189209 523.86053467 0.90772045]	[462.28887939 318.65963745 0.90853393]	[482.75460815 426.40640259 0.87745142]	[485.49172974 521.37536621 0.88984382]	[418.55661011 508.53204346 0.72252327]	[377.67501831 511.04602051 0.73769677]	[400.76950073 662.36541748 0.79816365]	[421.35839844 767.60559082 0.84596157]	[454.63537598 508.47280884 0.67689258]	[457.18057251 677.8067627 0.73882174]	[4.62231812e+02 8.47066650e+02 7.40549624e-01]	[382.83184814 262.16171265 0.85431838]	[408.44308472 259.59613037 0.86985493]	[369.92956543 257.12478638 0.71659458]	[423.89007568 254.39079285 0.85247231]	[4.62280273e+02 8.77925903e+02 6.93422854e-01]	[4.80216522e+02 8.72862793e+02 7.32421935e-01]	[4.59623840e+02 8.52270996e+02 5.86728990e-01]	[4.16118073e+02 8.03477112e+02 7.21279740e-01]	[4.00694214e+02 7.93227112e+02 7.68692732e-01]	[4.36637787e+02 7.70275146e+02 6.93120003e-01]
[398.12646484 277.5425415 0.93550283]	[400.84063721 326.33755493 0.8809762 ]	[344.29452515 331.45431519 0.81915742]	[336.48602295 439.19989014 0.91783237]	[318.72940063 526.44940186 0.87936848]	[462.28567505 321.21325684 0.88758469]	[482.74960327 434.08886719 0.87242347]	[485.39135742 523.94940186 0.89265871]	[416.14938354 513.60791016 0.71474135]	[377.64450073 513.64117432 0.73015732]	[400.76785278 662.371521 0.78362006]	[421.368927 767.50488281 0.82511616]	[452.07778931 513.59197998 0.66199976]	[457.17156982 682.97070312 0.74705243]	[4.62297607e+02 8.49776367e+02 7.91155040e-01]	[382.79296875 267.29013062 0.84993833]	[405.91043091 264.71615601 0.85225058]	[369.89242554 259.65322876 0.70674556]	[423.85440063 254.58773804 0.86380243]	[4.62389343e+02 8.80540405e+02 6.88478053e-01]	[4.80350250e+02 8.75373230e+02 7.37424374e-01]	[4.59678894e+02 8.57393372e+02 6.09721959e-01]	[4.16155029e+02 8.03553284e+02 6.87753439e-01]	[4.00677155e+02 7.93284729e+02 7.26529837e-01]	[4.36633698e+02 7.70140869e+02 6.69200659e-01]
[398.16836548 277.68865967 0.93654132]	[403.24581909 333.9208374 0.88882577]	[344.34057617 334.07067871 0.83754277]	[334.07601929 441.73709106 0.90547246]	[318.6895752 534.09539795 0.86506277]	[462.32043457 323.82131958 0.85325044]	[482.74313354 436.63839722 0.88453388]	[482.97241211 526.50274658 0.87482655]	[416.09429932 516.19799805 0.7180416 ]	[377.63616943 518.675354 0.73580128]	[400.83612061 659.8203125 0.77810258]	[421.36709595 767.49353027 0.81736672]	[449.47906494 516.21148682 0.67139995]	[457.10513306 685.45922852 0.7384845 ]	[4.62287354e+02 8.49784912e+02 7.77450323e-01]	[382.82971191 272.37164307 0.86462748]	[405.91763306 269.83428955 0.86527944]	[372.44107056 269.86547852 0.71506059]	[423.87142944 257.11288452 0.86488068]	[4.62358704e+02 8.83066589e+02 6.68304145e-01]	[4.80334564e+02 8.75441589e+02 7.14383781e-01]	[4.59677124e+02 8.54927490e+02 5.82897782e-01]	[4.18572815e+02 8.03553772e+02 6.97454453e-01]	[4.00696411e+02 7.93294922e+02 7.31422782e-01]	[4.36634399e+02 7.70138977e+02 6.58479333e-01]
[398.13592529 280.24346924 0.90044552]	[400.86221313 334.05804443 0.91438687]	[344.29977417 336.59988403 0.85909355]	[336.44573975 441.85757446 0.90198833]	[318.7043457 536.70300293 0.87448061]	[462.29953003 328.91384888 0.84798962]	[482.76055908 439.19448853 0.9033823 ]	[482.96353149 531.56542969 0.8630473 ]	[416.03482056 518.71905518 0.70999497]	[377.60012817 518.74438477 0.7388472 ]	[400.83480835 659.79956055 0.78359294]	[421.32330322 762.50067139 0.81805217]	[446.9203186 518.75036621 0.67900729]	[457.08270264 688.00482178 0.70113432]	[4.62283722e+02 8.54827820e+02 7.65335083e-01]	[382.77911377 274.91305542 0.8974725 ]	[405.89312744 272.46307373 0.89047456]	[369.92791748 272.41348267 0.70244133]	[423.85980225 259.64224243 0.82885671]	[4.62308350e+02 8.93274719e+02 7.16120899e-01]	[4.80308075e+02 8.88205505e+02 7.31104672e-01]	[4.59658020e+02 8.65104187e+02 5.89148581e-01]	[4.18599884e+02 8.03504150e+02 7.18875527e-01]	[4.00730194e+02 7.93258057e+02 7.49408245e-01]	[4.34121674e+02 7.67557983e+02 6.43392920e-01]
[398.10183716 292.98135376 0.91034162]	[400.83670044 336.64328003 0.93711174]	[341.81976318 339.19497681 0.86254257]	[336.43499756 446.92895508 0.85881823]	[318.65512085 541.80285645 0.91690648]	[462.24206543 334.03903198 0.88050044]	[482.76040649 441.78936768 0.91802377]	[482.96948242 536.72149658 0.88574845]	[413.55410767 521.29266357 0.71441066]	[377.54653931 521.32489014 0.74678797]	[400.80029297 664.96087646 0.79980272]	[421.3142395 762.42449951 0.80939144]	[444.44143677 521.30133057 0.68640006]	[4.54570404e+02 6.88154236e+02 6.74057066e-01]	[4.59826172e+02 8.62568665e+02 7.46474326e-01]	[382.76715088 277.6340332 0.90496695]	[405.88442993 277.53897095 0.9113012 ]	[369.88845825 274.95703125 0.66813076]	[423.84802246 264.71847534 0.77928293]	[4.59717743e+02 8.98455566e+02 6.89715147e-01]	[4.77656647e+02 8.93309692e+02 7.21341550e-01]	[4.57169495e+02 8.70315613e+02 5.94226718e-01]	[4.16168335e+02 8.00937439e+02 7.33203888e-01]	[4.00735779e+02 7.90780334e+02 7.70014286e-01]	[4.34070374e+02 7.65064148e+02 6.23212159e-01]
[398.10238647 295.40368652 0.91713047]	[400.84564209 339.05789185 0.93459862]	[344.24716187 339.25915527 0.85499525]	[334.05541992 449.43243408 0.84857261]	[318.66275024 541.87487793 0.91922879]	[462.25131226 336.51739502 0.89198333]	[482.78097534 441.84283447 0.90548134]	[485.34997559 539.25097656 0.89827704]	[413.54174805 521.36547852 0.7134487 ]	[377.52044678 523.80450439 0.73892957]	[400.80075073 665.01763916 0.80393523]	[421.32794189 762.44647217 0.81190944]	[446.89050293 521.36206055 0.68462861]	[4.52037659e+02 6.90675415e+02 6.70652449e-01]	[4.59766449e+02 8.65064758e+02 7.32468128e-01]	[382.76367188 277.69619751 0.89610559]	[405.86279297 277.59509277 0.91118938]	[367.40866089 275.06787109 0.68657732]	[423.84927368 267.32043457 0.78718162]	[4.57085480e+02 9.03547852e+02 6.30636811e-01]	[4.69996979e+02 8.95872192e+02 6.65700138e-01]	[4.59700134e+02 8.70317566e+02 5.73928773e-01]	[4.16129120e+02 8.00954651e+02 7.69144952e-01]	[400.72628784 790.77758789 0.79944789]	[4.34095734e+02 7.67516174e+02 6.27522588e-01]
[398.13299561 295.47686768 0.92619109]	[400.83627319 339.13766479 0.93519765]	[344.24325562 341.69421387 0.84908324]	[334.0557251 454.60366821 0.86268461]	[318.66894531 544.34185791 0.91999304]	[462.25830078 336.58575439 0.89878011]	[482.80181885 441.90252686 0.90008849]	[485.37573242 539.28778076 0.8989535 ]	[413.57043457 523.85565186 0.71563214]	[377.52011108 523.86065674 0.74203908]	[400.78271484 665.01812744 0.81437904]	[421.30825806 762.43341064 0.82435203]	[446.95053101 523.86553955 0.68582255]	[4.49527496e+02 6.90620056e+02 6.63289368e-01]	[4.59776550e+02 8.62506226e+02 7.57641077e-01]	[382.7951355 280.15661621 0.87872833]	[405.88546753 277.6729126 0.89349419]	[367.42926025 277.54943848 0.75520289]	[423.78222656 272.37414551 0.81875259]	[4.52001038e+02 9.03546570e+02 6.61877155e-01]	[4.67413177e+02 8.95906433e+02 6.88010812e-01]	[4.59706055e+02 8.70262756e+02 5.94318867e-01]	[4.16149200e+02 8.03476013e+02 7.51631498e-01]	[4.00723816e+02 7.90819946e+02 7.75596559e-01]	[4.34058472e+02 7.65042175e+02 6.43236518e-01]
[398.13912964 295.52069092 0.92290747]	[400.79922485 339.19482422 0.94076514]	[341.76318359 341.77984619 0.84844166]	[334.04376221 457.06918335 0.86503971]	[318.68988037 544.40612793 0.91529685]	[462.22460938 336.62139893 0.90662336]	[482.83322144 444.30529785 0.89734685]	[485.46832275 539.3157959 0.88433087]	[416.04400635 523.85876465 0.72333193]	[377.5567627 523.87579346 0.74732584]	[400.75946045 665.04168701 0.81035513]	[421.29266357 759.91259766 0.82207775]	[449.50161743 523.8526001 0.67968678]	[4.51995148e+02 6.90669678e+02 6.67539835e-01]	[4.59782166e+02 8.60002869e+02 7.55131841e-01]	[382.79580688 280.20861816 0.86725855]	[405.89575195 277.72229004 0.88194132]	[367.37844849 277.54156494 0.77732652]	[421.38687134 272.39642334 0.83096373]	[4.52036682e+02 9.03536682e+02 6.60668790e-01]	[4.67456238e+02 8.95894897e+02 6.85505092e-01]	[4.59700775e+02 8.70242554e+02 5.90806961e-01]	[4.16147949e+02 8.00995789e+02 7.53750443e-01]	[4.00730011e+02 7.90804321e+02 7.80107319e-01]	[4.34038483e+02 7.64976685e+02 6.37873948e-01]
[398.14047241 295.52029419 0.922939 ]	[400.79849243 339.19430542 0.94109535]	[341.76300049 341.78067017 0.84847522]	[334.04708862 457.0692749 0.86653513]	[318.68380737 544.390625 0.91722399]	[462.22512817 336.62149048 0.90662372]	[482.83743286 444.30450439 0.89723802]	[485.4730835 539.31188965 0.88261509]	[416.04852295 523.85235596 0.72329485]	[377.56344604 523.86779785 0.74952865]	[400.75250244 665.05206299 0.80877382]	[421.30380249 759.87927246 0.82258832]	[449.5007019 523.84356689 0.67962635]	[4.51997192e+02 6.90665527e+02 6.75588846e-01]	[4.59780823e+02 8.59963440e+02 7.60420144e-01]	[382.79800415 280.20892334 0.86697823]	[405.89682007 277.72238159 0.88185763]	[367.38067627 277.54202271 0.77770537]	[421.38796997 272.39587402 0.83026695]	[4.52036194e+02 9.01062683e+02 6.57023549e-01]	[4.67465088e+02 8.95881042e+02 6.81917965e-01]	[4.59681091e+02 8.70208313e+02 5.93617320e-01]	[4.16151093e+02 8.00968689e+02 7.65253961e-01]	[400.73724365 790.7869873 0.79181701]	[4.34049805e+02 7.62499268e+02 6.40728772e-01]
[398.12438965 295.51916504 0.90993321]	[400.74630737 339.18222046 0.94846398]	[339.28439331 344.24365234 0.85001457]	[336.44662476 457.06790161 0.87159562]	[318.73910522 544.51519775 0.89302325]	[459.81219482 336.56625366 0.90362877]	[482.84793091 441.88952637 0.90063137]	[487.99328613 539.21136475 0.85636407]	[416.05606079 523.90570068 0.72061294]	[377.5484314 523.91784668 0.74041653]	[400.75027466 665.00500488 0.8069433 ]	[421.27258301 759.92608643 0.83004296]	[452.01251221 523.90429688 0.67942476]	[4.54578949e+02 6.98320374e+02 6.63988888e-01]	[4.59791779e+02 8.62534424e+02 7.55950272e-01]	[382.78909302 280.2104187 0.86209095]	[405.87045288 277.72653198 0.8809225 ]	[364.87548828 277.55999756 0.77262437]	[421.34637451 272.38705444 0.82653058]	[4.54553253e+02 9.01024658e+02 6.55509114e-01]	[4.67491394e+02 8.95854065e+02 6.85515642e-01]	[4.59703033e+02 8.70295471e+02 6.16385341e-01]	[4.16165436e+02 8.00949463e+02 7.56593645e-01]	[4.00750580e+02 7.90791870e+02 7.90084481e-01]	[4.31535919e+02 7.64976929e+02 6.40057206e-01]
[398.04153442 295.50994873 0.89976454]	[400.72177124 339.13748169 0.95370287]	[339.24371338 341.82479858 0.85599858]	[336.46777344 457.08129883 0.87774557]	[318.77993774 544.49371338 0.88950318]	[459.76876831 336.5022583 0.89709544]	[482.84701538 441.87677002 0.90415609]	[490.57678223 539.21716309 0.85117072]	[416.06652832 523.83007812 0.72707105]	[377.54360962 523.86401367 0.74733591]	[400.76602173 665.03820801 0.80597204]	[421.27087402 762.45617676 0.83024549]	[452.03747559 523.80755615 0.67657715]	[4.54547333e+02 6.98301331e+02 6.78321958e-01]	[4.59813324e+02 8.62563538e+02 7.37270117e-01]	[380.30923462 280.20849609 0.8753534 ]	[403.3331604 277.70568848 0.90146673]	[362.31375122 277.54388428 0.77518243]	[421.21618652 272.42288208 0.84049094]	[4.54598694e+02 9.01005310e+02 6.32387042e-01]	[4.69976227e+02 8.95851868e+02 6.66704297e-01]	[4.59730133e+02 8.70304382e+02 6.01694226e-01]	[4.16154724e+02 8.00955383e+02 7.50574350e-01]	[4.00734100e+02 7.90799194e+02 7.84372330e-01]	[4.31545105e+02 7.65040955e+02 6.41574264e-01]
[393.07348633 295.49172974 0.8889699 ]	[400.67370605 339.11911011 0.95746285]	[339.19970703 344.25082397 0.85947156]	[336.49057007 457.08493042 0.87983066]	[321.25268555 544.44128418 0.87702596]	[459.71905518 336.46942139 0.88937843]	[482.85083008 441.80453491 0.91237831]	[493.11532593 536.69372559 0.83509839]	[416.1434021 523.82232666 0.73281175]	[377.58731079 523.86993408 0.7557252 ]	[400.79244995 665.01489258 0.80750918]	[421.21893311 762.50085449 0.83956605]	[454.60214233 521.387146 0.68084431]	[4.54551727e+02 6.90701477e+02 6.89431846e-01]	[4.59785889e+02 8.65056030e+02 7.22725034e-01]	[380.12976074 280.15408325 0.89584941]	[400.78875732 277.67202759 0.93553787]	[359.81652832 277.49072266 0.70508432]	[418.80636597 272.46456909 0.85047793]	[4.54628082e+02 8.98499939e+02 6.19016767e-01]	[4.69989410e+02 8.93425415e+02 6.58699155e-01]	[4.59676758e+02 8.72702637e+02 5.68843007e-01]	[4.18614014e+02 8.03504578e+02 7.50890017e-01]	[4.00748322e+02 7.93262268e+02 7.66749680e-01]	[4.28986786e+02 7.65064392e+02 6.51357412e-01]
[390.46557617 295.48959351 0.88053811]	[400.63327026 339.08737183 0.95791799]	[339.16488647 344.25338745 0.86186612]	[336.50036621 457.11883545 0.87797236]	[326.31829834 546.96606445 0.82975447]	[459.67932129 334.04699707 0.87586576]	[482.8616333 441.76852417 0.91271418]	[495.69317627 534.17028809 0.83643317]	[416.11627197 521.38482666 0.72793245]	[377.56246948 523.83892822 0.75091314]	[400.7979126 664.9833374 0.81260324]	[421.2276001 764.95788574 0.84499776]	[454.59631348 521.36437988 0.67837381]	[454.65087891 693.18829346 0.69681287]	[4.59832642e+02 8.65133728e+02 7.62959480e-01]	[377.64984131 280.1600647 0.89214081]	[400.65603638 277.67218018 0.95207882]	[359.73135376 277.50244141 0.63656026]	[418.69372559 272.46325684 0.84029752]	[4.59663147e+02 8.95961487e+02 6.89711452e-01]	[4.75144714e+02 8.93318787e+02 7.18465865e-01]	[4.59617920e+02 8.72760498e+02 6.24193430e-01]	[4.18592041e+02 8.03497681e+02 7.54563689e-01]	[4.00723785e+02 7.93264954e+02 7.84350634e-01]	[4.28983124e+02 7.67509033e+02 6.52914047e-01]
[387.86581421 295.53277588 0.88123608]	[398.27908325 339.07427979 0.95973283]	[339.14440918 344.26675415 0.86327893]	[336.52716064 457.07940674 0.87295163]	[328.85748291 546.97528076 0.82161331]	[459.64956665 334.0022583 0.86613601]	[482.8692627 441.74404907 0.9142735 ]	[498.18634033 534.14123535 0.85494328]	[416.12481689 521.35797119 0.7283873 ]	[377.56967163 523.81628418 0.75135076]	[400.7623291 664.99737549 0.810471 ]	[421.21920776 765.02593994 0.8502931 ]	[454.62677002 521.33520508 0.68140113]	[457.08718872 690.65002441 0.72079986]	[4.62203705e+02 8.60002808e+02 7.53763139e-01]	[377.5607605 280.20022583 0.87598038]	[398.23825073 277.71185303 0.951141 ]	[359.6723938 277.47964478 0.57987499]	[418.61938477 272.47140503 0.85735273]	[4.59686432e+02 8.93415527e+02 6.86791301e-01]	[4.77658966e+02 8.90818970e+02 7.20186591e-01]	[4.59670502e+02 8.70217712e+02 6.34251833e-01]	[4.18581055e+02 8.03523804e+02 7.19858348e-01]	[4.00697205e+02 7.93288391e+02 7.49248922e-01]	[4.28988098e+02 7.67587952e+02 6.59528315e-01]
[387.91415405 295.57543945 0.88203532]	[398.26071167 339.04391479 0.95936859]	[339.11157227 344.25726318 0.86522424]	[336.53781128 454.62228394 0.86466295]	[331.41491699 546.9395752 0.82795674]	[459.6451416 333.94110107 0.85454202]	[482.86288452 441.70233154 0.91878736]	[498.26953125 534.16650391 0.87145752]	[418.5451355 521.29577637 0.73367989]	[377.60220337 521.38232422 0.75521636]	[400.74786377 665.02130127 0.80201912]	[421.21508789 765.06384277 0.85284513]	[457.09701538 521.24237061 0.67667389]	[457.14105225 693.19006348 0.71083277]	[4.62247864e+02 8.57373413e+02 7.55789876e-01]	[377.56329346 282.68041992 0.87011492]	[398.24856567 277.72634888 0.9451223 ]	[359.63296509 277.54855347 0.60979635]	[418.57275391 272.365448 0.81960297]	[4.59748871e+02 8.93276367e+02 6.98303163e-01]	[4.77739990e+02 8.90673889e+02 7.21255541e-01]	[4.59688721e+02 8.67663574e+02 6.21493876e-01]	[4.18602173e+02 8.01006287e+02 7.32233584e-01]	[4.00720245e+02 7.93245911e+02 7.70401835e-01]	[4.28992645e+02 7.67611511e+02 6.55324519e-01]
[387.90493774 295.55679321 0.87842965]	[398.24957275 336.67831421 0.9605853 ]	[339.10861206 341.81591797 0.87182081]	[336.52813721 454.62106323 0.86091 ]	[333.9201355 544.4821167 0.84744519]	[459.6232605 331.46817017 0.84246308]	[482.8699646 439.3263855 0.92163658]	[500.64764404 534.13195801 0.87451279]	[416.168396 521.23864746 0.72866267]	[377.59481812 521.33636475 0.7565577 ]	[400.74737549 665.03100586 0.79497635]	[421.21859741 765.07214355 0.85197967]	[457.09591675 518.75537109 0.67277193]	[457.134552 690.67346191 0.72540075]	[4.62249695e+02 8.54900635e+02 7.58560181e-01]	[377.56106567 282.67114258 0.8726722 ]	[398.22512817 277.70333862 0.94719744]	[359.64477539 277.53408813 0.64395779]	[416.16937256 269.85928345 0.81095648]	[4.59765839e+02 8.93259277e+02 7.02825606e-01]	[4.80162903e+02 8.90659546e+02 7.24700212e-01]	[4.59681793e+02 8.67629211e+02 6.20442033e-01]	[4.18593292e+02 8.01004028e+02 7.31370628e-01]	[4.00718445e+02 7.93242371e+02 7.70595431e-01]	[4.28997894e+02 7.67626343e+02 6.51483893e-01]
[387.90356445 295.55691528 0.87843621]	[398.24899292 336.67880249 0.96070719]	[339.10678101 341.81677246 0.87202823]	[336.52703857 454.62191772 0.86083913]	[333.92102051 544.4899292 0.84639663]	[459.62338257 331.46795654 0.84239495]	[482.8706665 439.3215332 0.92075157]	[500.65136719 534.13745117 0.8740164 ]	[416.16595459 521.23681641 0.7286278 ]	[377.59460449 521.32635498 0.75679982]	[400.74902344 665.01873779 0.79505277]	[421.21743774 765.07678223 0.85033727]	[457.09307861 518.76196289 0.67374223]	[457.14068604 690.70343018 0.7202639 ]	[4.62251984e+02 8.54893127e+02 7.53780246e-01]	[377.56103516 282.67089844 0.8727445 ]	[398.22457886 277.70336914 0.9474563 ]	[359.64550781 277.53512573 0.6422773 ]	[416.17221069 269.86260986 0.81237084]	[4.59752472e+02 8.93248474e+02 6.90704882e-01]	[4.80153412e+02 8.90644043e+02 7.13197768e-01]	[4.59697571e+02 8.67607788e+02 6.11029267e-01]	[4.18600861e+02 8.03471863e+02 7.27545440e-01]	[4.00721497e+02 7.93253418e+02 7.65094876e-01]	[4.28997101e+02 7.67630981e+02 6.47249520e-01]
[390.42214966 295.47750854 0.86830044]	[398.2479248 336.6555481 0.96430343]	[339.09695435 341.79733276 0.8760342 ]	[336.57919312 454.54354858 0.86757666]	[334.00262451 544.48040771 0.8604719 ]	[459.62808228 331.4291687 0.84040874]	[482.87713623 441.6697998 0.91801721]	[500.63916016 534.09674072 0.86935586]	[418.53973389 521.24523926 0.73073602]	[377.58572388 521.30853271 0.75712049]	[400.73770142 665.04290771 0.79243219]	[421.21981812 765.03051758 0.84856898]	[457.11978149 521.21990967 0.6821388 ]	[457.11550903 690.71411133 0.7200008 ]	[4.62226501e+02 8.57436890e+02 7.22523272e-01]	[377.60067749 280.19076538 0.88896149]	[398.23190308 277.62878418 0.95082968]	[359.68536377 277.50082397 0.70389527]	[416.16931152 267.26901245 0.80404675]	[4.59745667e+02 8.93246887e+02 6.65774703e-01]	[4.77721375e+02 8.90654602e+02 6.94010854e-01]	[4.59657654e+02 8.67702087e+02 5.85384071e-01]	[4.18591797e+02 8.00998291e+02 7.36868680e-01]	[4.00718140e+02 7.93232727e+02 7.76596129e-01]	[4.28997070e+02 7.67591797e+02 6.49272680e-01]
[387.90536499 295.43109131 0.86406231]	[398.24029541 336.62362671 0.96351182]	[339.09371948 341.77008057 0.8818624 ]	[336.5663147 452.06427002 0.863289 ]	[334.04595947 544.37322998 0.87968791]	[459.61459351 328.92227173 0.83246648]	[482.86257935 439.23504639 0.92205173]	[500.63928223 531.53582764 0.86889911]	[416.14715576 521.21697998 0.72420019]	[377.56463623 521.28045654 0.75333732]	[400.74200439 664.99523926 0.79747796]	[421.21035767 764.94995117 0.840545 ]	[457.09661865 518.77270508 0.67804974]	[457.10595703 690.64337158 0.71630228]	[4.62202362e+02 8.54918152e+02 7.39405513e-01]	[377.54251099 280.12417603 0.89636469]	[398.19946289 277.53494263 0.95406699]	[359.58972168 277.51168823 0.71897936]	[418.54812622 262.24868774 0.81035048]	[4.59778992e+02 8.90681030e+02 6.46279573e-01]	[4.77733643e+02 8.85638184e+02 6.76803887e-01]	[4.57215881e+02 8.67626160e+02 5.76441944e-01]	[4.18627289e+02 8.00999207e+02 7.45018244e-01]	[4.00739288e+02 7.93235046e+02 7.77824521e-01]	[4.28972290e+02 7.67505066e+02 6.48080945e-01]
[385.35461426 287.85205078 0.82019365]	[398.16821289 333.91812134 0.92058212]	[336.66818237 339.04168701 0.91401815]	[336.54602051 444.3454895 0.89390725]	[333.95889282 541.73352051 0.8623305 ]	[459.59542847 321.17575073 0.86831808]	[482.7729187 434.07583618 0.88418096]	[500.66259766 523.94189453 0.91466743]	[416.13592529 513.57348633 0.70408475]	[377.5635376 516.16625977 0.72920543]	[400.79718018 659.86920166 0.80916172]	[421.16403198 767.51446533 0.87278736]	[457.12011719 508.527771 0.67757988]	[457.17398071 685.40667725 0.77595222]	[4.62226410e+02 8.39484497e+02 7.14786649e-01]	[375.11300659 275.06286621 0.90153301]	[398.21630859 274.9090271 0.95295763]	[357.19400024 272.36169434 0.68479264]	[418.63464355 257.08462524 0.8745243 ]	[4.57094452e+02 8.75319275e+02 6.68271244e-01]	[4.75101685e+02 8.72844849e+02 6.82829559e-01]	[4.59716888e+02 8.49738953e+02 5.64381719e-01]	[4.18577332e+02 8.00999146e+02 7.38055050e-01]	[4.00685883e+02 7.93248535e+02 7.84030080e-01]	[4.28945679e+02 7.70102905e+02 6.70251071e-01]
[385.35559082 287.85302734 0.82011294]	[398.16833496 333.91989136 0.92085749]	[336.6696167 339.04354858 0.91411918]	[336.54476929 444.34597778 0.89409608]	[333.95834351 541.73626709 0.86304963]	[459.59411621 321.1774292 0.86756802]	[482.77276611 434.07476807 0.88415051]	[500.6640625 523.94110107 0.91513461]	[416.13513184 513.57769775 0.70461416]	[377.56262207 516.17248535 0.73027229]	[400.79507446 662.33068848 0.80529678]	[421.16079712 767.5166626 0.87337482]	[457.12008667 508.53170776 0.67749006]	[457.17791748 685.41247559 0.77928692]	[4.62230194e+02 8.39476318e+02 7.14694262e-01]	[375.11532593 275.06393433 0.90168226]	[398.21554565 274.90951538 0.95273542]	[357.1968689 272.36361694 0.68434823]	[418.63342285 257.08465576 0.87419564]	[4.57095215e+02 8.75318665e+02 6.67490542e-01]	[4.75098755e+02 8.72846558e+02 6.81759298e-01]	[4.59717957e+02 8.49736023e+02 5.62393785e-01]	[4.18579132e+02 8.00998779e+02 7.40183830e-01]	[4.00688568e+02 7.93249084e+02 7.84938812e-01]	[4.28940338e+02 7.70104431e+02 6.71089411e-01]
[387.91290283 282.7461853 0.82695615]	[398.1897583 326.34173584 0.91170597]	[336.6730957 336.55163574 0.9056865 ]	[336.47680664 441.8203125 0.8968094 ]	[333.98214722 539.24139404 0.84411353]	[459.62011719 318.67340088 0.89469618]	[482.76391602 431.47833252 0.87989271]	[500.67321777 523.83496094 0.92510128]	[416.12182617 508.4770813 0.7200948 ]	[377.58209229 511.08407593 0.73039341]	[400.71368408 662.37542725 0.81440365]	[421.20761108 765.0871582 0.85505807]	[457.08047485 505.90200806 0.69999433]	[457.18728638 677.79516602 0.75757843]	[4.62269501e+02 8.34354126e+02 6.74544632e-01]	[377.55340576 274.9574585 0.9091416 ]	[398.24856567 272.42578125 0.93793541]	[359.58816528 267.34454346 0.69210577]	[418.5519104 256.95840454 0.83576924]	[4.57116364e+02 8.70314880e+02 6.03422821e-01]	[4.75111267e+02 8.70241699e+02 6.22598231e-01]	[4.59777802e+02 8.47135559e+02 5.02496719e-01]	[4.16159760e+02 8.01005127e+02 7.08786488e-01]	[4.00665955e+02 7.93232178e+02 7.69974589e-01]	[4.31518951e+02 7.67670776e+02 6.43360317e-01]
[390.41555786 280.22763062 0.82636976]	[398.15167236 321.27349854 0.93169242]	[336.62701416 334.03378296 0.88460016]	[334.065979 441.69625854 0.88524175]	[333.96694946 534.09313965 0.81196266]	[459.60610962 318.54327393 0.89926809]	[482.72802734 423.90029907 0.89604664]	[500.71115112 521.18939209 0.91389805]	[418.55712891 505.97525024 0.72623986]	[377.62942505 511.01757812 0.73050809]	[400.62957764 662.45965576 0.82136893]	[421.20074463 765.04949951 0.86360985]	[457.18017578 503.44598389 0.70730424]	[459.60220337 675.2277832 0.77650684]	[4.62258942e+02 8.34354736e+02 7.30069935e-01]	[377.56549072 272.45266724 0.87849355]	[400.63430786 269.89562988 0.9250685 ]	[359.59524536 262.1708374 0.68136728]	[418.57998657 254.51687622 0.8042835 ]	[4.57167694e+02 8.70165405e+02 6.70729399e-01]	[4.75114136e+02 8.67680359e+02 6.62352979e-01]	[4.59779297e+02 8.47138672e+02 5.70864856e-01]	[4.18644043e+02 8.00954102e+02 7.41783977e-01]	[4.00739990e+02 7.93235718e+02 7.90047348e-01]	[4.31509552e+02 7.67628662e+02 6.71776175e-01]
[390.44726562 277.60159302 0.86613202]	[398.13284302 318.69909668 0.95351881]	[336.63864136 331.43060303 0.86021727]	[334.06939697 439.21447754 0.89951372]	[333.96969604 528.99499512 0.82082373]	[457.17550659 315.959198 0.87118018]	[482.74993896 421.33633423 0.91425711]	[500.74621582 516.1159668 0.8777315 ]	[418.60229492 505.87557983 0.74339575]	[377.65170288 508.46063232 0.74576604]	[400.618927 662.44921875 0.8232519 ]	[421.1829834 767.47357178 0.8707087 ]	[457.21801758 503.3404541 0.71645951]	[459.64855957 670.10095215 0.8129124 ]	[4.62251648e+02 8.36842346e+02 7.43179440e-01]	[377.57241821 269.82174683 0.86518025]	[398.27981567 264.71365356 0.9132306 ]	[359.62362671 259.62091064 0.66733855]	[416.14172363 254.39012146 0.78009111]	[4.44373322e+02 8.65049316e+02 5.67590237e-01]	[4.62381714e+02 8.65112366e+02 6.07009828e-01]	[4.62392761e+02 8.49669434e+02 5.89323699e-01]	[4.18618500e+02 8.00947388e+02 7.49781728e-01]	[400.72924805 793.23565674 0.79470408]	[4.29002655e+02 7.67674072e+02 6.75579131e-01]
[393.05718994 275.04821777 0.8882941 ]	[398.15963745 318.52636719 0.95571929]	[336.63656616 326.29244995 0.85707539]	[336.4296875 436.65499878 0.86359984]	[334.00860596 523.94665527 0.85757607]	[457.17440796 310.93856812 0.83797133]	[482.77377319 418.76538086 0.92642415]	[500.84191895 508.5194397 0.88672018]	[418.71316528 503.3538208 0.75654608]	[377.72247314 505.90841675 0.75119412]	[400.66317749 659.83660889 0.82132542]	[421.21218872 767.50323486 0.87955785]	[459.70291138 500.82824707 0.72109532]	[459.74191284 667.55523682 0.85543972]	[4.62314606e+02 8.29176331e+02 7.67472923e-01]	[377.71618652 262.22241211 0.86711073]	[400.66638184 257.18844604 0.93187636]	[359.67245483 257.05667114 0.78674638]	[416.17056274 249.34432983 0.78091449]	[4.52022888e+02 8.57443787e+02 6.47250056e-01]	[4.70015839e+02 8.57393555e+02 6.82877004e-01]	[4.62340637e+02 8.34356445e+02 6.05873883e-01]	[4.18601349e+02 7.98428345e+02 7.65584946e-01]	[400.71112061 790.80126953 0.81641716]	[4.31527374e+02 7.70118774e+02 6.87461555e-01]
[390.49197388 274.93981934 0.87196159]	[398.14309692 316.00894165 0.95239943]	[336.60690308 321.19415283 0.88828528]	[334.06417847 431.50164795 0.82478964]	[334.00091553 523.77746582 0.87407154]	[457.15066528 305.76275635 0.83063638]	[482.76138306 413.54321289 0.88315952]	[500.86968994 503.46047974 0.91341895]	[418.71673584 500.70703125 0.76251543]	[377.73965454 500.85168457 0.76340586]	[400.68051147 652.11657715 0.81650609]	[421.21331787 765.07226562 0.87488377]	[459.69082642 495.69174194 0.71144325]	[459.75427246 664.9432373 0.8450458 ]	[4.62323761e+02 8.26540649e+02 7.55652010e-01]	[377.63543701 259.62240601 0.87930864]	[400.62442017 257.06018066 0.94810951]	[359.59170532 254.4985199 0.75332129]	[418.57827759 241.67895508 0.79012811]	[4.52063538e+02 8.54928650e+02 6.73282385e-01]	[4.72545197e+02 8.54860474e+02 6.98931098e-01]	[4.62302460e+02 8.31708374e+02 6.47105277e-01]	[4.18591705e+02 7.98448914e+02 7.65031219e-01]	[400.7043457 790.80090332 0.8164205 ]	[4.31521027e+02 7.70082947e+02 6.88752294e-01]
[393.02880859 269.9223938 0.8338719 ]	[398.07421875 313.44546509 0.91670382]	[336.57855225 318.58459473 0.90610588]	[336.4382019 426.38592529 0.84390461]	[333.96612549 521.19396973 0.86310166]	[457.0871582 300.66696167 0.85631847]	[482.7857666 408.47213745 0.87464803]	[503.27636719 503.3324585 0.9300127 ]	[418.76669312 498.19052124 0.74776065]	[380.12030029 500.76293945 0.75996637]	[400.66903687 649.59112549 0.83025527]	[421.21130371 767.4765625 0.87808651]	[459.74362183 495.60412598 0.708327 ]	[459.75973511 662.38635254 0.83105493]	[4.62318970e+02 8.21525208e+02 7.56625652e-01]	[377.6680603 257.0055542 0.92133933]	[400.67037964 254.46707153 0.95532417]	[357.2338562 254.34927368 0.78458554]	[418.55407715 236.60005188 0.68850231]	[4.54589142e+02 8.52356812e+02 7.03163385e-01]	[4.72570404e+02 8.52290405e+02 7.25589037e-01]	[4.62290619e+02 8.29239014e+02 6.54884458e-01]	[4.18599548e+02 8.00973450e+02 7.76511192e-01]	[400.71237183 790.83392334 0.8112551 ]	[4.31514130e+02 7.70111877e+02 6.94947302e-01]
[390.43243408 259.66934204 0.83418673]	[398.08996582 300.7348938 0.92692155]	[336.60540771 313.50473022 0.88222462]	[334.06243896 421.17745972 0.90558928]	[331.44967651 513.64862061 0.81221545]	[457.13348389 295.64324951 0.8893491 ]	[482.78720093 400.80023193 0.90832353]	[503.45941162 498.21395874 0.89231372]	[421.13827515 490.52166748 0.72301519]	[380.14807129 495.65759277 0.73172432]	[400.70782471 647.05163574 0.83084643]	[421.17401123 767.47247314 0.88561231]	[459.7819519 485.4397583 0.7052269]	[459.7833252 652.15234375 0.81664759]	[4.62278442e+02 8.08724609e+02 7.82637239e-01]	[377.55899048 251.95706177 0.89069307]	[400.61254883 249.34356689 0.91927689]	[359.57424927 244.19908142 0.69615561]	[416.14846802 233.97602844 0.77245027]	[4.57101501e+02 8.44537231e+02 6.77434385e-01]	[4.75089233e+02 8.39468262e+02 6.89065814e-01]	[4.59797760e+02 8.13817749e+02 6.15223050e-01]	[4.18670776e+02 8.03494751e+02 8.03312063e-01]	[400.75558472 793.26062012 0.8154043 ]	[4.28947876e+02 7.70098816e+02 6.93370938e-01]
[387.93914795 257.11004639 0.85989022]	[398.08218384 298.15838623 0.94973719]	[336.61270142 310.88406372 0.85474801]	[334.02542114 418.70217896 0.89804083]	[333.94790649 508.487854 0.82129055]	[457.11212158 295.39779663 0.85714662]	[482.77026367 398.16262817 0.91883188]	[503.46618652 493.08883667 0.85850674]	[421.1796875 485.37710571 0.73202032]	[380.17889404 487.97692871 0.72447789]	[400.70068359 644.50567627 0.83617997]	[421.18411255 765.03546143 0.88269287]	[459.81695557 482.79971313 0.71686763]	[459.81323242 647.01843262 0.85927773]	[4.62305542e+02 8.06061157e+02 7.88517952e-01]	[377.52813721 249.34802246 0.86647701]	[398.24008179 244.20535278 0.91428798]	[359.57891846 239.12905884 0.61046779]	[416.11676025 233.83740234 0.76069546]	[4.57188934e+02 8.41992126e+02 7.27880955e-01]	[4.77627289e+02 8.36857849e+02 7.36996949e-01]	[4.59779266e+02 8.11135132e+02 6.87792480e-01]	[418.63827515 803.49591064 0.81786174]	[400.73422241 793.23675537 0.82752252]	[4.28993835e+02 7.67692200e+02 7.01021194e-01]
[395.50747681 254.51539612 0.8938452 ]	[398.10247803 295.62063599 0.95350242]	[336.58673096 303.25143433 0.86215544]	[333.9992981 416.08499146 0.84539092]	[333.93634033 503.44464111 0.84887564]	[457.12228394 290.35275269 0.82659274]	[482.76220703 395.58010864 0.89552802]	[503.42816162 487.97998047 0.86802995]	[421.14752197 482.8081665 0.74533409]	[380.17666626 485.3805542 0.73654199]	[400.71450806 644.43481445 0.83778715]	[421.18392944 765.06951904 0.88529074]	[459.76278687 480.25085449 0.71419376]	[459.83898926 644.40063477 0.86059856]	[4.62309448e+02 7.95872986e+02 7.87982464e-01]	[380.09487915 241.71682739 0.87513208]	[400.6789856 236.66670227 0.92562711]	[359.68441772 236.50338745 0.7949056 ]	[416.11532593 226.2845459 0.71767563]	[4.59700836e+02 8.36832153e+02 7.51834452e-01]	[4.77691742e+02 8.31794434e+02 7.72358000e-01]	[4.59693085e+02 8.06087341e+02 6.75793707e-01]	[418.59310913 803.48883057 0.82469791]	[400.69714355 793.22216797 0.83932674]	[4.28968597e+02 7.70138672e+02 7.10562766e-01]
[392.96481323 254.40631104 0.87194431]	[398.10726929 295.49172974 0.95050311]	[336.58813477 300.6428833 0.88848871]	[334.01599121 410.94833374 0.82850271]	[333.93121338 500.85482788 0.86995846]	[457.11706543 285.27407837 0.82281655]	[482.73370361 390.48403931 0.88210034]	[503.37820435 482.90979004 0.91143054]	[421.20349121 480.2694397 0.75022328]	[380.2154541 482.82424927 0.74411047]	[400.71557617 644.3526001 0.8389073 ]	[421.19281006 765.07836914 0.876495 ]	[459.83325195 477.70767212 0.71906078]	[462.2243042 641.89245605 0.854671 ]	[462.41394043 793.25061035 0.81483489]	[377.65115356 239.08926392 0.8851065 ]	[400.64160156 236.53315735 0.94852179]	[359.60360718 233.96426392 0.76699567]	[418.57815552 218.67703247 0.77201003]	[4.59796906e+02 8.34280151e+02 8.02462280e-01]	[4.80198730e+02 8.31658386e+02 8.06632578e-01]	[4.59781372e+02 8.03487000e+02 7.14281797e-01]	[416.15713501 803.46685791 0.80495238]	[400.64367676 790.81689453 0.82971096]	[4.28974060e+02 7.70204895e+02 7.09468186e-01]
[395.6053772 251.8397522 0.85340333]	[398.08474731 292.93942261 0.91932917]	[336.59350586 298.03991699 0.90944821]	[333.9942627 403.38052368 0.84639949]	[333.94671631 500.65078735 0.85692954]	[457.11645508 280.17926025 0.85787022]	[482.72393799 387.85769653 0.88864666]	[503.36395264 482.73376465 0.92393517]	[421.21234131 477.63833618 0.72887725]	[380.23529053 480.2489624 0.73981762]	[400.69207764 641.82397461 0.81914163]	[421.20544434 765.04949951 0.87144905]	[459.82791138 470.01947021 0.69991398]	[462.22686768 639.28662109 0.83179682]	[462.44317627 790.70379639 0.81600231]	[380.1439209 236.54293823 0.91293263]	[400.77050781 233.96574402 0.94606543]	[359.63748169 233.85516357 0.81703264]	[418.64685059 216.04644775 0.7306788 ]	[4.59721252e+02 8.31638550e+02 7.94227481e-01]	[4.80152222e+02 8.29093872e+02 7.66748965e-01]	[4.62226410e+02 7.95885925e+02 7.02164710e-01]	[418.59124756 803.53436279 0.81370467]	[400.66760254 793.23449707 0.83540082]	[4.31463654e+02 7.70162231e+02 6.99921250e-01]
[398.08569336 239.19543457 0.86165893]	[398.07348633 287.83724976 0.89088702]	[336.58517456 295.52441406 0.89853173]	[333.91464233 400.85455322 0.85376728]	[334.00387573 498.175354 0.85111153]	[457.10870361 277.65203857 0.88209683]	[480.36941528 382.80514526 0.90951383]	[503.35662842 480.20263672 0.92076004]	[421.17843628 475.08270264 0.72164226]	[380.1880188 477.72668457 0.73171788]	[400.66903687 639.27362061 0.81381458]	[421.22973633 765.02813721 0.87483311]	[459.80700684 467.4430542 0.70038491]	[462.23059082 631.66241455 0.83447719]	[464.8821106 788.18359375 0.83529568]	[380.29168701 233.90708923 0.89186066]	[400.86291504 231.30889893 0.88853836]	[359.69659424 226.26591492 0.8013922 ]	[418.63513184 213.55363464 0.53870565]	[4.59705475e+02 8.26598694e+02 8.05881143e-01]	[4.80147339e+02 8.21529846e+02 7.91828692e-01]	[4.62339478e+02 7.93278381e+02 7.37499833e-01]	[416.12771606 803.50756836 0.81174004]	[398.26116943 790.8371582 0.84106022]	[4.31488708e+02 7.70157043e+02 7.09613383e-01]
[398.09365845 239.19038391 0.86339933]	[398.07650757 287.83624268 0.89092398]	[336.58633423 295.52218628 0.8980732 ]	[333.93035889 400.84716797 0.85823083]	[334.00057983 498.17904663 0.85101241]	[457.11361694 277.65222168 0.8825891 ]	[480.36953735 382.80480957 0.90948486]	[503.35778809 480.22277832 0.92184025]	[421.17520142 475.08355713 0.72231847]	[380.18551636 477.728302 0.73265016]	[400.66891479 639.28131104 0.81440014]	[421.23104858 765.06427002 0.87646437]	[459.80505371 467.44430542 0.70116663]	[462.23098755 631.66015625 0.83433163]	[464.88049316 788.18762207 0.83445668]	[380.29983521 233.90444946 0.89059782]	[400.8684082 231.30436707 0.88654768]	[359.70175171 226.26260376 0.80218732]	[418.63415527 213.55401611 0.53052819]	[4.59703278e+02 8.26591309e+02 8.04341614e-01]	[4.80148224e+02 8.21522034e+02 7.91779041e-01]	[4.62337830e+02 7.93283142e+02 7.37906337e-01]	[416.10925293 803.50811768 0.80491579]	[398.24804688 790.83422852 0.83988941]	[4.31493744e+02 7.70196533e+02 7.09018946e-01]
[398.05960083 236.66270447 0.87512028]	[398.10473633 280.24627686 0.91074198]	[336.61566162 292.97061157 0.87638724]	[334.00311279 400.64300537 0.88939881]	[334.01660156 493.10696411 0.82863247]	[457.16052246 277.51254272 0.89534938]	[480.35031128 380.24221802 0.92861599]	[503.362854 477.62796021 0.89756787]	[421.19348145 469.96081543 0.72129709]	[380.18588257 475.10656738 0.72326893]	[400.71118164 629.09368896 0.8222245 ]	[421.22045898 765.05230713 0.86466289]	[459.83303833 464.84173584 0.70775765]	[462.26947021 626.52990723 0.86836022]	[467.39889526 785.56549072 0.78875476]	[380.30050659 231.39016724 0.86976439]	[400.87356567 226.30142212 0.87038279]	[359.73178101 221.1031189 0.80072021]	[418.64007568 213.39271545 0.53388393]	[4.59753265e+02 8.24031677e+02 7.56803751e-01]	[4.80228790e+02 8.16413025e+02 7.51073301e-01]	[4.62373962e+02 7.90669739e+02 7.22430468e-01]	[418.59716797 803.51385498 0.80573583]	[400.63616943 790.84265137 0.83468455]	[4.31513367e+02 7.70196655e+02 7.12568641e-01]
[398.26580811 236.47538757 0.87843633]	[398.10653687 277.70831299 0.93006498]	[336.6260376 290.40039062 0.85751963]	[334.03518677 398.14135742 0.89353561]	[336.43786621 490.50753784 0.83513069]	[457.16348267 275.02450562 0.89469111]	[480.33093262 377.72970581 0.93973809]	[503.33569336 470.03817749 0.87658823]	[421.2114563 462.37393188 0.74420345]	[380.21459961 467.43917847 0.72651541]	[400.74197388 626.41693115 0.8379904 ]	[421.22344971 765.0135498 0.85420603]	[459.83755493 459.77627563 0.72965312]	[462.3369751 623.8828125 0.8708908]	[4.67447113e+02 7.80458740e+02 7.63581157e-01]	[385.33016968 228.7878418 0.80335343]	[405.84735107 221.12597656 0.83528441]	[359.81134033 218.53666687 0.81556571]	[4.18566162e+02 2.10872864e+02 2.84925103e-01]	[4.59794281e+02 8.21498108e+02 7.40933061e-01]	[4.80298401e+02 8.13877930e+02 7.48107851e-01]	[4.62360138e+02 7.88157166e+02 7.07407653e-01]	[4.18615265e+02 8.06007446e+02 7.95529246e-01]	[398.25134277 793.26177979 0.81477338]	[4.31497375e+02 7.70174438e+02 7.12413251e-01]
[398.18908691 233.93936157 0.89341283]	[398.1446228 277.54946899 0.94567329]	[336.65124512 285.27593994 0.84898096]	[334.04055786 395.59759521 0.85837066]	[334.06332397 485.48461914 0.84100211]	[457.13674927 272.44418335 0.85524917]	[480.35351562 377.57015991 0.92386961]	[503.32263184 464.943573 0.89831728]	[421.23654175 459.80056763 0.75941288]	[380.26104736 462.40762329 0.73544568]	[400.74545288 623.96679688 0.83393204]	[421.19973755 759.92388916 0.83578765]	[459.8508606 457.17953491 0.73189634]	[462.34002686 621.38079834 0.85507262]	[469.95635986 772.73626709 0.77757013]	[382.83731079 221.11300659 0.82400161]	[403.38619995 216.13220215 0.86515397]	[359.80834961 215.91998291 0.80910915]	[4.18647369e+02 2.08319061e+02 3.73359323e-01]	[4.59812500e+02 8.13782166e+02 7.91696787e-01]	[4.80302551e+02 8.11174377e+02 7.87751079e-01]	[4.62399902e+02 7.83004333e+02 6.69600487e-01]	[418.71844482 803.50097656 0.80543113]	[400.69003296 793.22296143 0.82247591]	[4.31469879e+02 7.67632935e+02 7.13300109e-01]
[398.12747192 233.85810852 0.90196145]	[398.14453125 275.03436279 0.95084584]	[336.62149048 280.18014526 0.88239568]	[336.43011475 390.4392395 0.83246666]	[334.0614624 482.90884399 0.87199461]	[457.15014648 269.81900024 0.83134997]	[480.35461426 375.01409912 0.89503551]	[503.29602051 462.38696289 0.9212966 ]	[421.26544189 459.72406006 0.76062417]	[380.30349731 462.31121826 0.74088126]	[400.76000977 621.4119873 0.82911527]	[421.18563843 759.93048096 0.83168781]	[462.20471191 457.11984253 0.72757667]	[462.31707764 618.74090576 0.83795625]	[469.996521 770.1451416 0.79814768]	[380.34402466 218.61601257 0.86802387]	[403.30703735 216.03825378 0.90154958]	[359.77947998 213.48912048 0.83152544]	[418.66329956 203.18829346 0.52897555]	[462.27502441 811.22375488 0.86556792]	[480.35647583 808.64929199 0.83980507]	[4.64839539e+02 7.77859253e+02 6.72473848e-01]	[4.18715088e+02 8.00968567e+02 7.96814263e-01]	[400.68225098 790.81243896 0.82265937]	[4.28965393e+02 7.67668701e+02 7.10013270e-01]
[395.59796143 231.4125061 0.86769295]	[398.14987183 274.91949463 0.9460454 ]	[336.64175415 277.66381836 0.90083158]	[336.44821167 385.38009644 0.84488857]	[334.03967285 482.73779297 0.8848471 ]	[457.14474487 264.7472229 0.83015537]	[480.33834839 369.91146851 0.88802499]	[503.33370972 462.30264282 0.92983323]	[421.28564453 459.64764404 0.75107098]	[380.3302002 462.23580933 0.73962021]	[400.79953003 621.32312012 0.82861304]	[421.16403198 757.3727417 0.82260162]	[462.21838379 454.57086182 0.71800315]	[462.34707642 611.15826416 0.83238858]	[472.51861572 770.09820557 0.79650086]	[380.18392944 216.10505676 0.90155363]	[400.83358765 215.95553589 0.92288661]	[359.6796875 213.34916687 0.81950998]	[418.70916748 198.15518188 0.67308736]	[462.31790161 808.67041016 0.84244525]	[482.76071167 806.07867432 0.80912703]	[4.64899994e+02 7.75335266e+02 6.84045672e-01]	[4.18755646e+02 8.00959534e+02 7.91992188e-01]	[400.71630859 790.82312012 0.81018275]	[4.28933136e+02 7.67582397e+02 7.08061516e-01]
[398.06472778 231.34846497 0.86575752]	[398.12130737 272.4324646 0.92147452]	[336.63308716 277.52572632 0.90891683]	[334.00143433 380.34567261 0.85010725]	[334.0446167 480.18060303 0.87368906]	[457.15951538 259.69903564 0.85457969]	[480.35595703 364.87490845 0.89057016]	[503.33865356 459.78442383 0.9279331 ]	[421.34341431 454.62371826 0.72950226]	[382.74996948 459.71218872 0.72463179]	[400.82043457 616.2387085 0.81183171]	[421.16729736 757.3503418 0.81671917]	[462.26708984 449.44989014 0.71419579]	[462.36950684 608.54663086 0.84351522]	[475.14294434 767.51373291 0.79170966]	[380.26480103 216.05265808 0.89797056]	[403.29299927 213.53746033 0.90589416]	[359.67858887 210.84507751 0.78934813]	[418.69110107 198.0247345 0.4734982 ]	[462.29800415 808.57037354 0.81317848]	[4.82766663e+02 8.03566223e+02 7.67427206e-01]	[4.69982269e+02 7.72713928e+02 6.63026035e-01]	[4.21212158e+02 8.00933716e+02 7.72908568e-01]	[400.75897217 790.82092285 0.79858941]	[4.28909729e+02 7.67575378e+02 7.05677867e-01]
[398.15020752 218.55921936 0.88580394]	[398.10247803 267.28842163 0.8899169 ]	[336.63696289 274.96548462 0.89814723]	[334.01251221 380.18353271 0.87599552]	[336.456604 477.61300659 0.8511619 ]	[457.13186646 257.13708496 0.88763738]	[480.38378906 362.3163147 0.90721393]	[503.41455078 457.17605591 0.90195096]	[421.37783813 449.51098633 0.72682333]	[382.8024292 457.159729 0.71860981]	[400.85742188 613.64025879 0.80809671]	[421.13589478 757.32855225 0.8159079 ]	[462.2805481 444.34570312 0.73157501]	[464.85482788 606.03771973 0.8383761 ]	[477.67495728 765.00073242 0.80877638]	[382.74221802 210.92060852 0.86292982]	[403.31881714 208.26472473 0.86120605]	[359.70004272 200.65299988 0.80412674]	[418.71630859 195.40655518 0.47821793]	[462.40719604 803.52258301 0.80718082]	[4.82880035e+02 7.95890381e+02 7.70190656e-01]	[4.72588440e+02 7.70210144e+02 6.90380633e-01]	[4.21177856e+02 7.98377380e+02 7.77454674e-01]	[400.74664307 790.77618408 0.80802292]	[4.26392181e+02 7.67568787e+02 7.19451725e-01]
[398.08746338 216.14239502 0.88406599]	[398.11843872 264.70999146 0.89831239]	[336.66421509 274.89471436 0.89194822]	[334.04141235 380.12261963 0.88383389]	[336.47927856 475.08737183 0.84497017]	[457.12609863 257.08953857 0.8968761 ]	[482.71652222 362.28411865 0.90710813]	[503.48675537 457.11526489 0.88827872]	[421.37097168 446.87243652 0.72939026]	[382.80459595 454.55548096 0.70343918]	[403.25921631 608.60571289 0.8021217 ]	[421.13284302 757.38580322 0.82351577]	[462.28121948 441.75689697 0.74210197]	[464.87097168 605.94378662 0.85052508]	[480.11965942 765.00415039 0.82769334]	[380.30941772 210.87155151 0.86567271]	[403.27462769 205.78411865 0.86184752]	[359.69619751 200.59440613 0.79149288]	[418.71838379 193.00457764 0.57696152]	[4.64867157e+02 8.03491333e+02 7.94227779e-01]	[4.82952728e+02 7.95868835e+02 7.66104102e-01]	[4.77609650e+02 7.70189331e+02 7.13305056e-01]	[4.21170410e+02 7.98408630e+02 7.86600232e-01]	[400.75286865 790.79815674 0.81431717]	[4.26354523e+02 7.67591125e+02 7.32270241e-01]
[395.58807373 216.15252686 0.87589467]	[398.1272583 262.19311523 0.91234487]	[336.66482544 272.48147583 0.88748276]	[336.44607544 380.11877441 0.89037842]	[336.53326416 472.57781982 0.85213727]	[457.1479187 257.06484985 0.90419143]	[482.71279907 359.80612183 0.9233287 ]	[505.88684082 454.62869263 0.87270927]	[421.33233643 444.32479858 0.73669106]	[382.77230835 449.49880981 0.7037046 ]	[403.33911133 606.09887695 0.80822128]	[421.15667725 757.38916016 0.81968546]	[462.2399292 439.23394775 0.73634803]	[464.92877197 605.90112305 0.84664702]	[480.22741699 762.45257568 0.8250016 ]	[380.18371582 210.84779358 0.8895694 ]	[400.81329346 208.2653656 0.88897842]	[359.68063354 198.10604858 0.7931354 ]	[418.68991089 192.97871399 0.74238861]	[4.67423523e+02 7.98435791e+02 7.58804977e-01]	[4.85468475e+02 7.93302368e+02 7.57484436e-01]	[4.77710632e+02 7.70107849e+02 7.10064530e-01]	[4.21186890e+02 7.98366394e+02 7.83518612e-01]	[400.76593018 790.78283691 0.81063902]	[4.26386292e+02 7.67599976e+02 7.20850587e-01]
[395.53820801 218.5252533 0.86285561]	[398.14151001 262.16223145 0.91658449]	[336.67251587 272.45492554 0.88386667]	[336.45306396 377.70928955 0.88852501]	[336.52249146 470.05157471 0.84874469]	[457.17648315 257.043396 0.9053418 ]	[482.74728394 359.75570679 0.92697114]	[505.91662598 454.61181641 0.86862761]	[421.36483765 444.38156128 0.7230919 ]	[382.81878662 452.05569458 0.69521797]	[403.34933472 611.07269287 0.79097682]	[421.16696167 759.94384766 0.8146919 ]	[462.26956177 439.28378296 0.73102534]	[464.95944214 605.92651367 0.84295809]	[480.30487061 757.38818359 0.82164145]	[380.14331055 210.81555176 0.8772288 ]	[400.80148315 208.27067566 0.89141399]	[359.67303467 198.09288025 0.75145739]	[418.73446655 192.96817017 0.77867919]	[4.67488922e+02 7.98378784e+02 7.64828622e-01]	[4.87962646e+02 7.93250610e+02 7.63960600e-01]	[4.80192322e+02 7.67621643e+02 7.07004428e-01]	[4.18775177e+02 7.98347534e+02 7.81392395e-01]	[400.74658203 790.77819824 0.81006145]	[4.26406403e+02 7.67679321e+02 7.14827061e-01]
[395.55078125 216.12528992 0.86176479]	[398.16027832 259.72479248 0.92159617]	[336.68978882 272.42572021 0.88207328]	[336.4637146 377.64035034 0.8855595 ]	[336.52966309 470.02606201 0.85491878]	[457.19290161 257.01306152 0.90559214]	[482.76248169 359.62332153 0.94010276]	[505.91494751 454.55148315 0.85966259]	[421.37524414 446.87963867 0.71865177]	[382.82711792 454.56289673 0.69441378]	[403.3727417 611.14770508 0.79360962]	[421.19732666 757.39361572 0.80804974]	[462.28079224 441.74816895 0.72356927]	[469.96917725 606.04296875 0.81687605]	[480.35144043 759.88458252 0.80180448]	[380.15652466 208.35188293 0.86268413]	[400.82794189 205.76618958 0.87704456]	[359.69534302 198.05934143 0.75066626]	[418.74667358 192.947052 0.77381885]	[4.77689056e+02 7.95879028e+02 7.94303656e-01]	[498.14273071 790.79602051 0.79592443]	[4.77699982e+02 7.67669739e+02 6.77514434e-01]	[421.1789856 793.32226562 0.80013371]	[400.77624512 790.68426514 0.82322663]	[4.28912872e+02 7.67644470e+02 6.99178994e-01]
[395.58178711 216.14147949 0.8579421 ]	[398.17797852 259.72302246 0.92208183]	[339.05874634 272.40093994 0.87830478]	[336.45574951 377.62954712 0.88191879]	[336.52282715 470.01296997 0.85567772]	[457.20916748 257.0222168 0.90689123]	[482.79675293 359.65856934 0.9333294 ]	[505.94470215 452.06542969 0.85066795]	[423.77035522 446.88378906 0.71356899]	[382.87088013 454.56622314 0.68822747]	[405.84329224 613.62976074 0.78717387]	[421.19876099 757.3706665 0.80921352]	[462.31015015 441.74472046 0.72238553]	[470.02941895 606.03393555 0.81667364]	[480.35995483 754.7845459 0.80653995]	[380.18817139 210.77578735 0.85558379]	[400.86517334 205.78593445 0.86951667]	[359.70425415 198.04450989 0.76833457]	[418.77529907 192.93273926 0.78116363]	[4.77618011e+02 7.95797913e+02 7.79455245e-01]	[4.95646362e+02 7.90724854e+02 7.79641688e-01]	[4.77717255e+02 7.67534668e+02 6.55092955e-01]	[421.18713379 793.32727051 0.80032772]	[400.77307129 790.67791748 0.82282805]	[4.26444763e+02 7.67610413e+02 6.93784654e-01]
[395.61209106 218.5586853 0.85381448]	[398.22869873 259.72042847 0.92338312]	[339.11685181 272.38299561 0.87613618]	[334.07574463 377.62268066 0.86804211]	[336.54244995 470.00012207 0.8597858 ]	[459.61956787 257.02542114 0.91218132]	[482.83053589 359.65939331 0.93276918]	[505.96673584 452.06115723 0.84735626]	[423.78945923 444.41049194 0.71518409]	[385.33084106 454.55706787 0.68337584]	[405.83654785 611.17224121 0.78715551]	[421.19000244 757.36871338 0.81213742]	[462.32055664 441.7428894 0.72191042]	[472.5763855 606.02606201 0.81677687]	[482.74020386 754.80511475 0.80322272]	[380.21704102 210.83049011 0.85885471]	[403.24478149 208.25762939 0.8714323 ]	[359.74697876 198.03413391 0.7266711 ]	[421.15588379 192.89141846 0.79947245]	[4.80137146e+02 7.95783630e+02 7.87952483e-01]	[4.98166809e+02 7.90686462e+02 7.86801338e-01]	[4.80198181e+02 7.67545227e+02 6.85631156e-01]	[418.73556519 793.30682373 0.80219543]	[400.73617554 790.65441895 0.82734191]	[4.26446106e+02 7.67616577e+02 7.05454290e-01]
[395.61599731 218.55421448 0.85534823]	[398.22613525 259.72045898 0.92339033]	[339.11508179 272.3807373 0.87595117]	[334.06732178 377.61502075 0.86579847]	[336.55059814 469.97720337 0.85937834]	[459.61605835 257.02713013 0.91134393]	[482.8321228 359.67364502 0.93011785]	[505.97085571 452.07095337 0.8464728 ]	[423.77416992 444.41030884 0.71496028]	[385.30581665 454.55929565 0.68431777]	[405.83029175 611.16326904 0.7857101 ]	[421.1937561 757.37329102 0.80872071]	[462.31292725 441.74221802 0.72031277]	[472.56143188 606.01940918 0.8172819 ]	[482.74310303 754.79852295 0.80437356]	[380.22009277 210.82705688 0.8585968 ]	[403.24887085 208.25360107 0.87069356]	[359.74813843 198.03646851 0.72784734]	[421.15887451 192.88742065 0.7986306 ]	[4.80135559e+02 7.95787354e+02 7.86953747e-01]	[4.98169678e+02 7.90687622e+02 7.86692619e-01]	[4.80197754e+02 7.67542480e+02 6.86108947e-01]	[418.73168945 793.3225708 0.80038869]	[400.7336731 790.6640625 0.8263166]	[4.28920776e+02 7.67621582e+02 7.01517344e-01]
[395.62194824 218.59213257 0.85036677]	[398.26895142 259.71383667 0.92529398]	[339.16500854 272.37435913 0.87452847]	[336.48358154 377.56973267 0.85746026]	[336.58319092 467.4274292 0.87142777]	[459.66299438 257.02624512 0.91892952]	[482.85214233 359.67001343 0.92474979]	[505.96768188 452.05645752 0.84628046]	[421.39306641 444.35165405 0.71806884]	[382.83874512 449.51916504 0.68196756]	[405.84786987 611.14770508 0.78369468]	[421.19891357 757.38751221 0.80322206]	[462.29187012 439.26187134 0.71705276]	[472.56829834 605.97192383 0.81791186]	[482.74468994 754.80596924 0.80397809]	[380.20553589 210.85716248 0.86624777]	[403.256073 208.27075195 0.87258267]	[359.74542236 198.05758667 0.73169875]	[421.17712402 192.87690735 0.82630646]	[4.77697723e+02 7.93310486e+02 7.78785408e-01]	[4.98138489e+02 7.90652405e+02 7.74927974e-01]	[4.80213928e+02 7.67570679e+02 6.85860395e-01]	[4.18732788e+02 7.93333496e+02 7.93087363e-01]	[400.7258606 790.6730957 0.82042497]	[4.28935150e+02 7.67633850e+02 6.93905771e-01]
[398.06420898 218.56698608 0.87375963]	[400.63034058 259.71957397 0.92046005]	[339.20809937 272.38375854 0.87161529]	[336.53823853 377.56533813 0.86244726]	[336.60644531 467.40274048 0.87422872]	[459.71426392 257.02871704 0.92093587]	[482.89447021 359.75006104 0.91204607]	[505.96310425 454.54382324 0.85001028]	[421.38104248 444.33285522 0.71725678]	[382.82250977 449.48974609 0.68123257]	[405.86062622 613.64080811 0.77366334]	[421.20950317 759.89257812 0.80425078]	[462.28341675 439.24649048 0.71441221]	[472.59924316 605.92767334 0.81529498]	[482.72460938 754.7489624 0.81811756]	[380.28216553 210.86695862 0.86672789]	[403.32327271 208.25361633 0.8662219 ]	[362.22549438 198.13996887 0.73451453]	[421.22253418 192.87756348 0.83708262]	[4.77666199e+02 7.93331848e+02 7.87759185e-01]	[4.95659973e+02 7.90673279e+02 7.85163999e-01]	[4.80204071e+02 7.67501953e+02 6.80084944e-01]	[418.75845337 793.32226562 0.79580992]	[400.74887085 790.66821289 0.82242793]	[4.28930634e+02 7.67649353e+02 6.95690036e-01]
[398.11404419 216.10336304 0.89747548]	[400.69750977 259.71255493 0.91955882]	[339.2829895 269.90258789 0.85181415]	[336.61233521 377.54412842 0.87446153]	[336.64718628 467.44308472 0.87192142]	[459.78948975 257.03820801 0.91928852]	[482.92880249 359.81427002 0.89993191]	[505.94979858 454.56173706 0.8539201 ]	[421.38388062 444.35476685 0.71298772]	[382.82836914 449.4944458 0.67522067]	[405.91674805 613.64440918 0.76919568]	[421.19598389 759.88342285 0.80247128]	[462.29083252 439.28262329 0.71282893]	[475.11978149 606.02380371 0.81539077]	[480.37277222 754.75909424 0.81976908]	[382.72964478 210.78022766 0.85088342]	[405.81790161 205.73995972 0.85768676]	[362.34365845 198.09213257 0.7396158 ]	[421.33432007 192.89143372 0.83644062]	[4.7513562e+02 7.9325946e+02 7.7836132e-01]	[4.93121643e+02 7.90640625e+02 7.77514637e-01]	[4.80217499e+02 7.67512512e+02 6.68233991e-01]	[4.21173798e+02 7.93334229e+02 7.88848460e-01]	[400.7713623 790.68078613 0.81045824]	[4.26441986e+02 7.67619812e+02 6.85881197e-01]
[398.12258911 216.08248901 0.91967684]	[400.84292603 262.18609619 0.89561576]	[341.79388428 272.3510437 0.83361107]	[336.60217285 377.56134033 0.89092064]	[336.69937134 467.45880127 0.86775726]	[462.28552246 257.09387207 0.9133594 ]	[482.98468018 359.74102783 0.89892 ]	[505.90893555 454.56765747 0.86265588]	[421.3946228 444.37802124 0.70540053]	[382.84072876 449.51644897 0.67133504]	[405.91375732 616.237854 0.75839257]	[421.21746826 759.89733887 0.80283195]	[462.29107666 441.73062134 0.71314633]	[472.57034302 608.54144287 0.79323256]	[480.32681274 752.28411865 0.83006054]	[382.76477051 208.25161743 0.84367079]	[405.90914917 205.74607849 0.85151249]	[367.34307861 195.60174561 0.65802985]	[423.78692627 192.99952698 0.81575817]	[4.75069122e+02 7.93219666e+02 7.81332135e-01]	[4.90541901e+02 7.90609680e+02 7.75149167e-01]	[4.80151215e+02 7.65051453e+02 6.74880743e-01]	[4.21182434e+02 7.95785339e+02 7.71373093e-01]	[400.78378296 790.70349121 0.79587382]	[4.28956482e+02 7.67642456e+02 6.83428705e-01]
[398.20889282 216.09820557 0.92514181]	[403.30773926 262.21203613 0.88035744]	[344.31845093 272.36361694 0.82480711]	[336.67935181 377.62615967 0.9088915 ]	[339.18539429 467.4760437 0.86547786]	[462.36218262 257.12316895 0.91164559]	[485.40896606 359.78967285 0.8834762 ]	[503.50085449 457.06744385 0.87923664]	[423.81710815 444.35888672 0.70997667]	[385.37268066 449.51620483 0.66505909]	[405.90545654 611.15618896 0.76754212]	[421.21716309 757.34265137 0.80175656]	[462.32162476 441.71368408 0.71841818]	[470.02441406 606.09197998 0.79393506]	[480.16714478 752.30279541 0.82483268]	[382.87307739 208.26556396 0.84157783]	[410.9475708 208.24453735 0.85041791]	[369.95617676 195.62718201 0.66371173]	[423.87301636 193.00222778 0.81435525]	[4.72558105e+02 7.93307861e+02 7.84362912e-01]	[487.99914551 790.66326904 0.79743767]	[4.72612488e+02 7.67508972e+02 6.85036302e-01]	[4.21210480e+02 7.95790161e+02 7.60076225e-01]	[4.00809265e+02 7.90703003e+02 7.85396755e-01]	[4.28957794e+02 7.67592407e+02 6.88550115e-01]
[400.65197754 216.12013245 0.91201603]	[405.81546021 262.22640991 0.86403853]	[346.90231323 272.38964844 0.82312989]	[339.08297729 377.68518066 0.9080081 ]	[339.22302246 469.96057129 0.85803401]	[462.42382812 257.15447998 0.90141684]	[485.48165894 362.24050903 0.86008275]	[503.50396729 457.0852356 0.88460302]	[423.87631226 444.38522339 0.70652205]	[387.93191528 452.03057861 0.66529262]	[405.89944458 616.23303223 0.75815207]	[421.20834351 757.38763428 0.80266428]	[462.35690308 441.75854492 0.71805519]	[470.03305054 608.54168701 0.78887182]	[480.12438965 754.75140381 0.82079989]	[387.86581421 208.26721191 0.82678413]	[413.57196045 208.27236938 0.86010176]	[374.98312378 198.08360291 0.68007314]	[426.44567871 193.00816345 0.8030532 ]	[4.75091797e+02 7.95787537e+02 7.91334629e-01]	[490.48855591 790.69573975 0.80378956]	[4.72545471e+02 7.67503784e+02 6.95066690e-01]	[4.21226013e+02 7.95827759e+02 7.58403420e-01]	[4.00818909e+02 7.90733398e+02 7.83755302e-01]	[4.28938934e+02 7.67606079e+02 6.91452265e-01]
[400.82983398 218.58079529 0.88515955]	[408.40930176 264.73440552 0.84528732]	[351.98617554 272.45028687 0.8398388 ]	[339.17446899 377.66876221 0.92074418]	[339.26965332 470.02767944 0.85814929]	[464.89706421 257.20272827 0.87758505]	[488.00765991 367.33459473 0.82058674]	[505.89703369 457.15261841 0.89219725]	[423.92144775 446.87539673 0.69789815]	[390.45724487 452.06600952 0.66412294]	[405.89685059 618.74737549 0.75711113]	[421.20932007 759.94207764 0.80715626]	[462.38275146 441.80334473 0.71469522]	[467.47549438 606.11065674 0.80081397]	[477.64642334 752.28338623 0.8058188 ]	[393.02407837 210.78704834 0.84251547]	[416.13858032 208.30050659 0.88453329]	[377.56201172 200.64544678 0.68953639]	[431.47888184 193.02957153 0.76666796]	[472.60510254 793.32702637 0.80988485]	[488.00296021 790.6439209 0.81510401]	[4.67482391e+02 7.67509216e+02 6.84706807e-01]	[4.21172455e+02 7.95887756e+02 7.52911329e-01]	[4.00778900e+02 7.90769287e+02 7.89697587e-01]	[4.28945587e+02 7.67658752e+02 7.17789590e-01]
[400.82907104 218.58297729 0.88524091]	[408.40875244 264.73510742 0.84524876]	[351.98712158 272.44500732 0.83972692]	[339.17056274 377.66567993 0.92281431]	[339.27026367 470.02859497 0.85892028]	[464.8972168 257.20523071 0.87676293]	[488.00195312 364.87954712 0.8206616 ]	[505.88787842 457.15649414 0.8930639 ]	[423.89874268 446.87463379 0.70005983]	[390.42050171 452.06143188 0.66214937]	[405.87609863 616.26782227 0.75818145]	[421.19262695 759.91503906 0.80478907]	[462.36639404 441.79837036 0.71565235]	[467.46560669 606.09301758 0.80635273]	[477.62963867 752.26226807 0.8079952 ]	[393.0227356 210.79006958 0.8430934 ]	[416.13796997 208.30435181 0.88485235]	[377.55535889 200.64474487 0.6911692 ]	[431.4781189 195.37197876 0.76707381]	[472.57537842 793.31347656 0.81158072]	[487.98294067 790.63568115 0.81821609]	[4.67479553e+02 7.67491882e+02 6.81396484e-01]	[4.21184052e+02 7.95867310e+02 7.51338005e-01]	[4.00788055e+02 7.90762390e+02 7.86128044e-01]	[4.28921509e+02 7.67635864e+02 7.13006496e-01]
[405.81259155 216.11824036 0.87858886]	[411.02236938 267.28042603 0.84153152]	[354.53710938 272.48620605 0.86547458]	[339.29071045 377.72915649 0.88966072]	[339.27493286 470.01153564 0.85916042]	[467.421875 259.60140991 0.85951638]	[490.50457764 362.34347534 0.82971013]	[505.90808105 457.18588257 0.89118004]	[423.89190674 446.89804077 0.70206976]	[390.43103027 452.06045532 0.66590852]	[405.82962036 618.78540039 0.76266164]	[421.19659424 762.4286499 0.80702221]	[462.36682129 441.83279419 0.71896881]	[467.43695068 608.49951172 0.8105005 ]	[477.62524414 752.24432373 0.81130135]	[395.57781982 208.31307983 0.85341036]	[418.6567688 205.77833557 0.9046545 ]	[377.65490723 203.19726562 0.74923903]	[436.55453491 195.50671387 0.76532066]	[472.59350586 793.32299805 0.82387239]	[488.0005188 790.62475586 0.82709616]	[4.67480194e+02 7.67483398e+02 6.84210241e-01]	[4.18774017e+02 7.95869080e+02 7.53119648e-01]	[400.76776123 790.75848389 0.79304069]	[4.28935883e+02 7.67685913e+02 7.15885103e-01]
[405.89709473 218.58071899 0.85777402]	[416.03149414 267.34634399 0.86269414]	[357.01889038 272.50094604 0.8827337 ]	[341.74575806 377.72894287 0.87444794]	[341.6713562 472.51678467 0.85072374]	[467.49594116 259.63943481 0.84848392]	[493.08770752 362.31555176 0.839414 ]	[505.93676758 457.18930054 0.88712072]	[423.89059448 446.89743042 0.70044899]	[390.44158936 452.02130127 0.66418016]	[405.82928467 616.21807861 0.75716412]	[421.18701172 762.44476318 0.8120712 ]	[462.35974121 441.85116577 0.71553797]	[467.50036621 606.0859375 0.80886614]	[477.60037231 752.19940186 0.81365442]	[398.04949951 210.79382324 0.86677969]	[418.7442627 210.79251099 0.93140268]	[377.75183105 198.14936829 0.74586183]	[436.66525269 195.5297699 0.76689553]	[472.54330444 793.28631592 0.83167499]	[487.95962524 790.60803223 0.83802754]	[4.67452271e+02 7.65065979e+02 6.77572489e-01]	[4.18744446e+02 7.95845032e+02 7.50519872e-01]	[400.74621582 790.73858643 0.79617083]	[4.28922424e+02 7.67701416e+02 7.27458477e-01]
[416.0447998 218.60269165 0.84969628]	[418.59188843 267.30780029 0.90245163]	[357.14230347 272.44372559 0.89039326]	[346.86233521 377.650177 0.84979439]	[341.77456665 467.45178223 0.83953309]	[475.13595581 259.69586182 0.84438503]	[498.11495972 364.76589966 0.84524965]	[505.99630737 459.60845947 0.88472724]	[423.90432739 446.87734985 0.69966513]	[387.93435669 449.51742554 0.66094488]	[408.39419556 616.24963379 0.75210357]	[421.18362427 762.44134521 0.81246352]	[462.40731812 441.83666992 0.71383423]	[475.10235596 608.61413574 0.79460812]	[480.11099243 752.30444336 0.82126677]	[400.63168335 210.84654236 0.87719375]	[421.33776855 208.31307983 0.89147234]	[380.22796631 200.64306641 0.75217366]	[439.29428101 195.44715881 0.77817106]	[472.59921265 795.78411865 0.80794966]	[488.00088501 790.70178223 0.82399172]	[4.72527496e+02 7.67499634e+02 6.80258095e-01]	[4.18766296e+02 7.95797791e+02 7.65072823e-01]	[400.75686646 790.71429443 0.80244416]	[4.26439484e+02 7.70084351e+02 7.05671370e-01]
[416.04431152 218.60314941 0.8494572 ]	[418.590271 267.30673218 0.90187788]	[357.14025879 272.44381714 0.88986313]	[346.86148071 377.64511108 0.84926009]	[341.77938843 467.45077515 0.83908212]	[475.13485718 259.69464111 0.84431982]	[495.70095825 362.34100342 0.84515131]	[505.99133301 459.60339355 0.88458955]	[423.89389038 444.41091919 0.699202 ]	[387.92340088 449.51037598 0.66084266]	[408.39865112 618.7590332 0.75431556]	[421.18640137 762.45336914 0.81489187]	[462.40444946 441.82891846 0.71329004]	[475.10864258 611.07653809 0.78927112]	[480.10488892 752.30639648 0.81697893]	[400.63208008 210.84780884 0.87727916]	[421.33789062 208.31414795 0.89144182]	[380.22885132 200.64807129 0.75170863]	[439.29486084 195.44773865 0.77616996]	[475.07208252 795.78436279 0.80335617]	[488.02026367 790.69567871 0.81593466]	[4.70031952e+02 7.67509521e+02 6.81114674e-01]	[4.18767883e+02 7.95801147e+02 7.67736673e-01]	[400.75811768 790.71643066 0.80531186]	[4.26443207e+02 7.70092224e+02 7.10703731e-01]
[416.10998535 218.66841125 0.84354931]	[418.65234375 267.30627441 0.90922487]	[357.19018555 272.40631104 0.88578033]	[346.90142822 377.66268921 0.83659327]	[344.31838989 467.40405273 0.82569796]	[477.62908936 259.72677612 0.84733289]	[498.19625854 362.33935547 0.85848355]	[505.98861694 459.62078857 0.88862157]	[423.89840698 444.40875244 0.69627291]	[387.93206787 449.51266479 0.65945154]	[408.46206665 618.80609131 0.76418746]	[421.19665527 762.46911621 0.8188293 ]	[462.39111328 441.82156372 0.71302384]	[475.16802979 611.15344238 0.79011863]	[477.73348999 752.29284668 0.81865877]	[400.71896362 210.90490723 0.87667704]	[421.39993286 210.78274536 0.89208663]	[380.30178833 200.6217041 0.70679784]	[441.71923828 195.40962219 0.81087828]	[475.10406494 795.81207275 0.80446613]	[490.49697876 790.70123291 0.81580734]	[4.69982788e+02 7.67489380e+02 6.81202233e-01]	[4.18756104e+02 7.95789917e+02 7.70146668e-01]	[400.7477417 790.69647217 0.81186867]	[4.28913452e+02 7.70110352e+02 7.15058088e-01]
[418.62826538 218.58479309 0.87986714]	[418.71398926 267.275177 0.91176337]	[359.5737915 272.35183716 0.87687379]	[349.4263916 377.62524414 0.83818793]	[346.84475708 464.96270752 0.81896025]	[477.69259644 259.72583008 0.85850912]	[498.23431396 364.79751587 0.86158371]	[505.98971558 459.65219116 0.89146626]	[423.91015625 444.39105225 0.69745463]	[387.9336853 449.4744873 0.66169995]	[408.4597168 618.76599121 0.75684774]	[421.18792725 762.47875977 0.81915492]	[462.41015625 441.81604004 0.7126199 ]	[475.17712402 611.16119385 0.78555238]	[477.74230957 752.29199219 0.82036275]	[403.26443481 210.84828186 0.85216004]	[423.90319824 208.33709717 0.87322295]	[382.78198242 198.14024353 0.74312901]	[441.78567505 195.44482422 0.78193778]	[475.09545898 795.83862305 0.79957157]	[490.49395752 790.71704102 0.81166083]	[4.70018219e+02 7.67503113e+02 6.78620994e-01]	[4.18769501e+02 7.95801453e+02 7.63764203e-01]	[400.75537109 790.70825195 0.80631423]	[4.26429047e+02 7.70112732e+02 7.12866306e-01]
[418.6546936 216.11454773 0.89866751]	[418.7487793 267.27386475 0.91369361]	[359.6133728 269.90200806 0.87075078]	[349.45333862 377.60455322 0.84193933]	[346.90591431 464.9430542 0.81879818]	[480.12145996 262.15249634 0.86284 ]	[500.63095093 364.77523804 0.86901766]	[505.99484253 459.65689087 0.89022291]	[426.3687439 446.87490845 0.69332731]	[390.462677 449.49142456 0.66248089]	[408.45095825 618.76776123 0.75429595]	[421.18490601 762.48571777 0.81911737]	[462.42904663 441.85031128 0.71053696]	[475.1390686 611.10852051 0.79062307]	[477.73983765 752.28399658 0.82142937]	[403.33666992 208.30404663 0.83473676]	[426.40625 208.29760742 0.86106497]	[385.3196106 195.63269043 0.74875957]	[441.85324097 195.48797607 0.78538609]	[475.08477783 795.84143066 0.80133229]	[488.02645874 790.71917725 0.81173474]	[4.70027649e+02 7.67501160e+02 6.74087346e-01]	[4.18752350e+02 7.95804443e+02 7.63612866e-01]	[400.74432373 790.70880127 0.80512238]	[4.26432129e+02 7.70123657e+02 7.13525355e-01]
[418.65158081 216.13471985 0.91456807]	[418.79663086 267.287323 0.91398752]	[359.67178345 269.89352417 0.86811751]	[351.98129272 377.67443848 0.86921829]	[351.9359436 464.95941162 0.82677466]	[480.19030762 262.17047119 0.8702082 ]	[500.66247559 364.8006897 0.87415755]	[505.99377441 459.67614746 0.88955188]	[426.41729736 444.40527344 0.69500774]	[392.99468994 449.4954834 0.67073518]	[408.47064209 618.75860596 0.75499541]	[421.19915771 762.4932251 0.82155406]	[462.45068359 441.84619141 0.71105659]	[475.14682007 611.13623047 0.78653562]	[477.71795654 752.27148438 0.82085466]	[403.31204224 208.3086853 0.8468954 ]	[428.90322876 208.33235168 0.8627761 ]	[385.33712769 195.60780334 0.72974396]	[444.29089355 195.48590088 0.77951741]	[475.08493042 795.84289551 0.8010456 ]	[488.02536011 790.72344971 0.81548959]	[4.69986938e+02 7.67495728e+02 6.77481949e-01]	[4.18714966e+02 7.95808594e+02 7.73558140e-01]	[400.72564697 790.70458984 0.81790042]	[4.28934326e+02 7.70135620e+02 7.21959889e-01]
[418.7260437 216.102005 0.9217124]	[421.20556641 264.76992798 0.91228962]	[359.79089355 267.36407471 0.8458879 ]	[356.95544434 377.53109741 0.88492399]	[354.44018555 464.91189575 0.83754885]	[480.33065796 259.70413208 0.89126861]	[500.68899536 364.76776123 0.87666535]	[508.45419312 459.64086914 0.87240458]	[426.3782959 444.34695435 0.69862157]	[390.43676758 446.93041992 0.66665924]	[408.44265747 618.79528809 0.75502741]	[421.19354248 762.47821045 0.81729662]	[464.82467651 441.78344727 0.71228307]	[475.10498047 611.08752441 0.78152454]	[477.71563721 752.26873779 0.81793445]	[405.85980225 208.24784851 0.83188188]	[431.48156738 208.33605957 0.85946494]	[390.44586182 195.6015625 0.7259903 ]	[444.33853149 195.51882935 0.76859999]	[4.75102386e+02 7.95815491e+02 7.95282543e-01]	[490.48855591 790.70300293 0.81076002]	[4.69981659e+02 7.67500488e+02 6.72542572e-01]	[4.18726013e+02 7.95821045e+02 7.68020391e-01]	[400.72650146 790.71307373 0.81137192]	[4.28927124e+02 7.70120178e+02 7.14705050e-01]
[418.67868042 216.06130981 0.92487067]	[421.23806763 264.74307251 0.90956801]	[362.20721436 267.32070923 0.83341265]	[357.04263306 375.11288452 0.88303185]	[354.46179199 464.9251709 0.83906555]	[480.37423706 259.70037842 0.88702124]	[500.73577881 364.77243042 0.8854174 ]	[508.47137451 459.65167236 0.8720423 ]	[426.40600586 444.34115601 0.69517946]	[390.45889282 446.91653442 0.66682661]	[408.46704102 618.81787109 0.7549324 ]	[421.19436646 762.50646973 0.82088768]	[464.85559082 441.78012085 0.70606357]	[475.08105469 611.11065674 0.77638853]	[477.70318604 752.28417969 0.81498748]	[403.37979126 205.73161316 0.83765107]	[428.97976685 208.25982666 0.84693062]	[390.51245117 195.59585571 0.65794498]	[444.39050293 195.47834778 0.79058552]	[4.75096405e+02 7.95825806e+02 7.90588975e-01]	[488.02819824 790.70880127 0.80678022]	[4.69988007e+02 7.67520081e+02 6.71362817e-01]	[4.18705170e+02 7.95832092e+02 7.66452789e-01]	[400.71292114 790.71612549 0.81185162]	[4.28940704e+02 7.70139709e+02 7.19915748e-01]
[418.68591309 216.07192993 0.924658 ]	[421.28457642 264.76495361 0.90206444]	[362.26498413 267.33831787 0.82782358]	[357.10845947 377.52243042 0.89369166]	[354.50030518 464.90426636 0.85025042]	[482.75161743 259.70623779 0.8851369 ]	[500.78213501 362.33666992 0.89612609]	[508.47570801 459.66094971 0.8748436 ]	[426.42922974 444.36758423 0.69152671]	[390.50509644 446.9395752 0.66339076]	[410.94430542 618.82495117 0.75588191]	[421.20901489 762.48620605 0.81572437]	[464.84902954 441.81851196 0.70328695]	[475.09249878 611.11535645 0.77906203]	[477.67797852 752.24432373 0.81763458]	[403.37905884 205.73898315 0.84244531]	[431.48312378 208.26556396 0.84694242]	[392.98876953 195.57905579 0.64015061]	[444.4460144 195.46965027 0.78612036]	[475.12567139 795.83032227 0.80203778]	[490.50488281 790.69793701 0.81392336]	[4.67453033e+02 7.67477112e+02 6.66272402e-01]	[4.18704285e+02 7.95817200e+02 7.64214337e-01]	[400.71557617 790.70159912 0.80958962]	[4.28964844e+02 7.70120728e+02 7.21888125e-01]
[418.75036621 216.08889771 0.9160071 ]	[421.33602905 264.78460693 0.89111054]	[362.32397461 267.35742188 0.82121801]	[357.14367676 375.1222229 0.89101744]	[354.52023315 464.87582397 0.86032337]	[482.80587769 259.72262573 0.87933624]	[500.81790161 362.25802612 0.90563399]	[508.51571655 459.70098877 0.87494236]	[428.91842651 444.35290527 0.69292825]	[393.01882935 446.90014648 0.67486346]	[408.46948242 618.79992676 0.74996829]	[421.21264648 762.49536133 0.81419557]	[464.86483765 441.83013916 0.70202649]	[475.07827759 611.08502197 0.78163785]	[477.68218994 752.20025635 0.82281548]	[405.88476562 205.7678833 0.82914817]	[434.01669312 208.27270508 0.84922594]	[393.07296753 198.0120697 0.63649613]	[446.93865967 195.40731812 0.78868431]	[4.75107788e+02 7.95819214e+02 7.94595301e-01]	[490.50488281 790.68499756 0.80399305]	[4.67446533e+02 7.65040405e+02 6.64165020e-01]	[4.18706879e+02 7.95837219e+02 7.57381797e-01]	[400.71737671 790.71899414 0.80389005]	[4.28970490e+02 7.70121277e+02 7.19180286e-01]
[421.17953491 218.53544617 0.90465653]	[421.40081787 264.80401611 0.87538934]	[364.8326416 267.33990479 0.813236 ]	[357.19415283 377.52883911 0.88657713]	[354.57562256 464.87042236 0.86746603]	[482.8616333 262.17123413 0.8699283 ]	[500.86148071 362.29693604 0.89565039]	[511.02023315 459.74630737 0.87477171]	[428.93264771 444.3699646 0.68553859]	[393.01873779 446.92025757 0.66962296]	[408.46551514 618.83984375 0.75418389]	[421.21899414 762.49365234 0.81611919]	[464.88946533 441.83639526 0.6930728 ]	[475.10180664 611.10424805 0.78496796]	[477.68334961 752.19067383 0.8237803 ]	[408.46405029 208.29742432 0.82426471]	[434.10488892 208.32699585 0.86552602]	[395.57684326 198.04457092 0.65884256]	[449.47134399 195.39099121 0.78359127]	[475.12393188 795.82714844 0.79807961]	[490.51525879 790.69024658 0.80598205]	[4.67428284e+02 7.65021545e+02 6.65830553e-01]	[4.18680603e+02 7.95843811e+02 7.60714471e-01]	[400.69894409 790.7166748 0.80854011]	[4.28988251e+02 7.70122986e+02 7.26060033e-01]
[421.27764893 216.14193726 0.893453 ]	[423.81970215 264.77819824 0.8679741 ]	[364.87521362 267.32717896 0.81010711]	[359.62512207 375.02386475 0.89009392]	[356.97149658 464.84085083 0.88409287]	[482.91677856 262.16586304 0.8662045 ]	[500.88049316 362.30032349 0.89335442]	[511.07952881 459.80950928 0.87312293]	[428.99154663 444.35818481 0.68456507]	[395.4949646 446.92025757 0.67685831]	[408.46798706 621.3404541 0.75575846]	[421.22036743 762.4901123 0.81747258]	[464.93997192 441.82226562 0.68762296]	[475.11251831 611.12866211 0.78043747]	[477.68496704 752.21447754 0.81906652]	[413.49407959 208.27601624 0.82112586]	[436.61300659 208.27947998 0.87546307]	[398.07470703 198.03671265 0.62061852]	[452.043396 193.00270081 0.78419852]	[475.12911987 795.84069824 0.79798824]	[490.52474976 790.69958496 0.80438209]	[4.67434753e+02 7.65046875e+02 6.65751696e-01]	[4.18668030e+02 7.95845581e+02 7.61388600e-01]	[400.6902771 790.7131958 0.80981517]	[4.28994598e+02 7.70124756e+02 7.27715611e-01]
[421.36489868 216.11524963 0.8840571 ]	[423.85971069 264.78063965 0.8604157 ]	[367.37091064 267.33840942 0.81002098]	[359.60739136 377.50610352 0.90479702]	[356.987854 464.85269165 0.88822567]	[482.95996094 262.15921021 0.86322528]	[503.23901367 362.31942749 0.89036632]	[516.11413574 459.81338501 0.875314 ]	[431.48336792 444.31045532 0.68799561]	[395.49966431 446.8755188 0.68264133]	[410.95578003 621.33166504 0.75403261]	[421.22216797 762.48742676 0.81726217]	[467.4067688 441.78164673 0.68535638]	[475.13119507 611.11126709 0.78316981]	[477.68002319 752.21130371 0.81978554]	[413.59371948 208.24992371 0.83017099]	[436.69186401 205.79147339 0.88031948]	[398.14428711 198.00964355 0.65765047]	[454.59048462 192.94725037 0.79269236]	[475.10214233 795.83935547 0.79766834]	[490.49966431 790.7020874 0.80754882]	[4.67434326e+02 7.65041443e+02 6.61192119e-01]	[4.18672882e+02 7.95834717e+02 7.60205567e-01]	[400.69161987 790.70599365 0.81084824]	[4.28991669e+02 7.70119507e+02 7.26669312e-01]
[423.77050781 216.10359192 0.88745928]	[423.88775635 264.80569458 0.85642803]	[367.40197754 267.36392212 0.81041211]	[359.64718628 377.52200317 0.90687966]	[357.00415039 462.38851929 0.90445447]	[485.3447876 262.17132568 0.86050946]	[503.27151489 364.83322144 0.88264662]	[516.1862793 459.83422852 0.88038731]	[431.50366211 441.85858154 0.69013232]	[395.52001953 444.40682983 0.68507725]	[411.01260376 621.3314209 0.76395428]	[421.2250061 762.50311279 0.81659168]	[467.42987061 441.75387573 0.68775201]	[475.16235352 611.09686279 0.78798366]	[477.68365479 752.21380615 0.8219648 ]	[416.04702759 205.78190613 0.84077358]	[439.09118652 205.77487183 0.89078969]	[398.18591309 198.00721741 0.68471932]	[454.64627075 192.99781799 0.80745757]	[475.13214111 795.84936523 0.80117631]	[490.51046753 790.7053833 0.81138206]	[4.67430054e+02 7.65045166e+02 6.70034528e-01]	[4.18683014e+02 7.95864319e+02 7.57722616e-01]	[400.70126343 790.72888184 0.80642623]	[4.28994019e+02 7.70129761e+02 7.25080550e-01]
[423.77236938 216.10476685 0.88758069]	[423.88769531 264.80224609 0.85668153]	[367.40054321 267.36105347 0.81034189]	[359.64593506 377.52386475 0.90711737]	[357.00640869 462.39257812 0.9037841 ]	[485.34539795 262.16662598 0.86068863]	[503.27493286 364.83062744 0.88250172]	[516.18878174 459.83117676 0.88031697]	[431.49041748 441.86965942 0.68814075]	[395.51400757 446.87081909 0.68167698]	[411.01092529 621.32965088 0.76305401]	[421.22271729 762.49926758 0.8171984 ]	[467.42282104 441.76611328 0.6870597 ]	[475.16864014 611.08569336 0.7899133 ]	[477.67779541 752.22491455 0.81876504]	[416.04797363 205.78718567 0.84081405]	[439.09088135 205.77714539 0.89100325]	[398.17700195 198.00422668 0.68663561]	[454.646698 192.99353027 0.80759597]	[475.13781738 795.85595703 0.79926842]	[490.51663208 790.70874023 0.80881041]	[4.67422974e+02 7.65060974e+02 6.71889186e-01]	[4.18678650e+02 7.95853271e+02 7.60239065e-01]	[400.69784546 790.72027588 0.80862075]	[4.28989288e+02 7.70130188e+02 7.25891829e-01]
[423.87786865 216.02206421 0.88819271]	[426.34054565 264.79373169 0.8491075 ]	[369.89950562 267.36032104 0.80855429]	[359.65716553 377.5395813 0.90972364]	[357.02767944 462.37509155 0.91172767]	[485.38409424 262.16299438 0.85587275]	[503.31762695 367.35717773 0.87117559]	[518.66693115 462.22665405 0.88403404]	[431.50216675 444.33172607 0.68310905]	[395.52645874 446.8984375 0.67998093]	[411.02618408 621.33703613 0.76185369]	[421.22518921 762.51837158 0.81910801]	[467.42779541 441.79397583 0.68320787]	[475.17297363 611.0645752 0.79434019]	[477.67669678 752.22241211 0.82011795]	[416.12219238 203.20285034 0.84237081]	[439.18411255 203.2223053 0.90256453]	[398.19970703 195.55810547 0.71553421]	[457.10345459 193.00769043 0.78644443]	[475.14260864 795.84997559 0.80159754]	[490.5105896 790.70391846 0.81156671]	[4.67422729e+02 7.65058228e+02 6.74209476e-01]	[4.18665771e+02 7.95831665e+02 7.65709400e-01]	[400.69308472 790.70214844 0.81521887]	[4.28996277e+02 7.70142273e+02 7.29568779e-01]
[423.87884521 216.0010376 0.89132196]	[426.38760376 264.78848267 0.84547579]	[369.96905518 267.34695435 0.80944425]	[359.67993164 377.54190063 0.90764058]	[357.00637817 462.35366821 0.90998578]	[485.40597534 262.16403198 0.8527174 ]	[503.35430908 367.42172241 0.86742842]	[518.72753906 462.26019287 0.89677417]	[434.0305481 444.31069946 0.69111282]	[395.59933472 444.39837646 0.6974085 ]	[413.52862549 613.64715576 0.75935912]	[421.22518921 764.9822998 0.82781136]	[467.49609375 441.79934692 0.68180835]	[477.60623169 608.57507324 0.80034471]	[477.6496582 752.24066162 0.81380159]	[416.14480591 203.14251709 0.84111047]	[439.20556641 203.22909546 0.90156269]	[398.23376465 195.48490906 0.70521235]	[457.14160156 193.02156067 0.79491115]	[475.15301514 795.83776855 0.80760056]	[490.49105835 790.69793701 0.81936926]	[4.64957886e+02 7.65082214e+02 6.86604857e-01]	[4.18644409e+02 7.95811340e+02 7.75125206e-01]	[400.68563843 790.6831665 0.82362825]	[4.28984985e+02 7.70177124e+02 7.38355100e-01]
[423.8890686 216.00733948 0.88816863]	[426.40518188 264.77630615 0.84474194]	[369.98468018 267.33056641 0.8104459 ]	[359.68106079 377.52450562 0.9084574 ]	[357.00897217 462.3895874 0.90349907]	[485.42736816 262.16064453 0.84944195]	[503.37164307 367.4140625 0.86910284]	[518.76800537 462.25531006 0.9045186 ]	[434.04718018 444.33526611 0.69159555]	[395.62509155 446.87921143 0.69737673]	[413.54956055 613.6663208 0.76451355]	[421.23733521 764.95281982 0.82462031]	[469.9753418 441.81253052 0.68029392]	[477.62283325 608.59246826 0.7984181 ]	[477.65786743 752.23858643 0.81415927]	[416.1602478 203.15214539 0.84478009]	[439.22351074 205.70079041 0.90256745]	[398.24362183 195.50747681 0.7203871 ]	[457.14767456 193.02839661 0.79559916]	[475.1640625 795.8460083 0.80031651]	[490.50390625 790.70623779 0.81220919]	[4.64955231e+02 7.65073669e+02 6.82900310e-01]	[4.18661346e+02 7.95784485e+02 7.80496001e-01]	[400.69989014 790.6685791 0.82879633]	[4.28994171e+02 7.70158264e+02 7.34625697e-01]
[426.35327148 216.00001526 0.88306761]	[426.42456055 264.75109863 0.84343088]	[372.44644165 267.31329346 0.81072706]	[359.68231201 377.51617432 0.91337776]	[356.99642944 462.4286499 0.89660305]	[485.44848633 262.14575195 0.84751695]	[503.39068604 367.40551758 0.86985332]	[518.77319336 462.24899292 0.90556067]	[434.07794189 444.34436035 0.69489181]	[398.01727295 446.8850708 0.70202386]	[413.52667236 613.69598389 0.75601721]	[421.24237061 764.94927979 0.82505512]	[470.00372314 441.82138062 0.68020874]	[477.63943481 608.60241699 0.79889792]	[477.67617798 752.25567627 0.81440234]	[418.55700684 203.1448822 0.84765744]	[439.25375366 203.22958374 0.90717751]	[398.27462769 195.49980164 0.71555853]	[457.16021729 193.00022888 0.78726143]	[4.77599274e+02 7.95872864e+02 7.95638442e-01]	[490.51031494 790.72393799 0.80824822]	[4.67402069e+02 7.65084473e+02 6.79362476e-01]	[4.18664612e+02 7.95794739e+02 7.82560110e-01]	[400.70278931 790.67236328 0.82813984]	[4.28998840e+02 7.70154175e+02 7.34542668e-01]
[426.35894775 215.9806366 0.88324565]	[426.44754028 264.73846436 0.84140992]	[372.45614624 267.30889893 0.81127131]	[359.68859863 375.04220581 0.89054847]	[356.97607422 464.82528687 0.88108569]	[485.46859741 259.7281189 0.8461023 ]	[503.39996338 369.89804077 0.86375558]	[518.7767334 462.25341797 0.90650958]	[434.05953979 444.3722229 0.68905514]	[395.63772583 446.90988159 0.69376218]	[413.50799561 616.19451904 0.75351846]	[421.24081421 762.51776123 0.82459998]	[469.99069214 441.83956909 0.67656159]	[477.6083374 608.61077881 0.79371423]	[477.65939331 752.26501465 0.8103925 ]	[418.5652771 200.6796875 0.85025269]	[439.26211548 203.19503784 0.90981323]	[398.28479004 195.46374512 0.72884679]	[457.16983032 192.97729492 0.79176569]	[475.17382812 795.87188721 0.7970193 ]	[490.51290894 790.72314453 0.80838537]	[4.64950714e+02 7.67480774e+02 6.78216040e-01]	[4.18671448e+02 7.95812012e+02 7.82136977e-01]	[400.70669556 790.68444824 0.8290506 ]	[4.28993439e+02 7.70151123e+02 7.34230280e-01]
[426.35766602 215.98651123 0.88273138]	[426.44247437 264.73855591 0.84220469]	[372.4576416 267.30438232 0.81096435]	[359.70132446 375.03353882 0.89497513]	[356.97354126 464.85946655 0.87432206]	[485.46624756 259.72592163 0.84744716]	[503.40652466 367.40454102 0.86614901]	[518.76080322 462.27688599 0.9050315 ]	[434.04711914 444.34799194 0.69340914]	[395.63912964 446.88534546 0.69859642]	[413.49075317 616.20617676 0.75537306]	[421.24981689 764.96166992 0.82808387]	[467.50384521 441.82266235 0.68102086]	[477.60369873 608.60974121 0.79405302]	[477.65893555 752.2678833 0.8100518 ]	[418.56546021 200.68571472 0.84772009]	[439.26184082 203.19171143 0.91110289]	[400.61767578 195.4679718 0.70900202]	[457.17871094 192.96652222 0.79763377]	[475.16073608 795.88000488 0.79709953]	[490.50009155 790.73150635 0.80968624]	[4.64953949e+02 7.67493652e+02 6.78124726e-01]	[4.18654053e+02 7.95809814e+02 7.82430291e-01]	[400.69665527 790.67877197 0.83012658]	[4.31476959e+02 7.70171692e+02 7.38387525e-01]
[426.35064697 215.98553467 0.88379818]	[426.43521118 264.74530029 0.84274489]	[369.98272705 267.30508423 0.80840284]	[359.67489624 375.06134033 0.89207721]	[354.57730103 464.85583496 0.86652416]	[485.46807861 259.73001099 0.84615272]	[503.40026855 369.90917969 0.86277658]	[518.7166748 462.27737427 0.89517182]	[434.06533813 444.3460083 0.70088446]	[395.64254761 446.88259888 0.70780677]	[413.49349976 613.70117188 0.75704938]	[421.24005127 764.95855713 0.82519442]	[469.98901367 441.82980347 0.68506217]	[475.1725769 608.57177734 0.79751068]	[477.61535645 752.26403809 0.80377454]	[418.54870605 200.68656921 0.84522122]	[439.25802612 203.17323303 0.91196781]	[398.275177 195.47999573 0.71212125]	[457.19665527 192.95281982 0.81300533]	[475.1675415 795.85028076 0.807558 ]	[490.49969482 790.70849609 0.81667209]	[4.64912964e+02 7.67474731e+02 6.86408818e-01]	[4.18651581e+02 7.95824768e+02 7.76739776e-01]	[400.69406128 790.69049072 0.82508636]	[4.31468872e+02 7.70159119e+02 7.37179935e-01]
[426.35092163 215.97496033 0.88373554]	[426.41305542 264.76071167 0.84423864]	[369.95498657 267.31213379 0.80811214]	[359.62930298 375.12469482 0.89711976]	[354.55084229 464.87011719 0.85956287]	[485.45727539 262.15176392 0.84594977]	[503.37371826 369.90823364 0.86739862]	[518.68255615 462.1975708 0.88832521]	[434.04519653 444.36334229 0.69961488]	[398.01599121 446.90988159 0.70910579]	[413.49136353 613.66778564 0.76025271]	[421.2328186 764.96289062 0.82423598]	[467.47851562 441.84390259 0.68647242]	[475.16662598 608.58831787 0.79942006]	[477.61569214 752.2855835 0.79850376]	[418.55163574 200.66973877 0.84540468]	[439.25692749 203.15829468 0.91275269]	[398.27780151 195.46803284 0.71100652]	[457.19476318 192.94636536 0.81060576]	[477.60467529 795.88275146 0.8046 ]	[490.52114868 790.72418213 0.81045353]	[4.64904602e+02 7.67494507e+02 6.85385287e-01]	[4.18679688e+02 7.95834473e+02 7.71731853e-01]	[400.70593262 790.70202637 0.81763369]	[4.28980499e+02 7.70155334e+02 7.32696533e-01]
[426.36920166 215.96865845 0.88135177]	[426.37857056 264.74978638 0.847893 ]	[369.92221069 267.29373169 0.80618614]	[359.59036255 377.50231934 0.8936218 ]	[354.53607178 464.88592529 0.85437959]	[485.427948 259.73120117 0.85080725]	[503.34985352 369.95544434 0.8682304 ]	[516.12664795 459.81872559 0.8702606 ]	[434.04367065 444.34570312 0.70076835]	[395.6416626 446.89437866 0.70609057]	[413.51309204 611.11517334 0.77312654]	[421.23422241 764.96435547 0.82542974]	[467.47949219 441.82730103 0.68701375]	[475.16729736 608.56549072 0.80270851]	[477.60903931 752.27911377 0.79840308]	[418.56362915 200.66493225 0.84765702]	[439.26092529 203.14738464 0.91322172]	[398.28225708 195.45092773 0.71904218]	[457.18615723 192.92616272 0.80851024]	[477.61068726 795.87640381 0.80679131]	[490.52536011 790.71832275 0.81078374]	[4.64895386e+02 7.67488708e+02 6.87007904e-01]	[4.18680511e+02 7.95828247e+02 7.72907853e-01]	[400.70870972 790.69763184 0.81894034]	[4.28978363e+02 7.70157471e+02 7.34244883e-01]
[426.35574341 215.96582031 0.88109279]	[426.34713745 264.74203491 0.85000753]	[369.89715576 267.27685547 0.80367541]	[359.57476807 375.07601929 0.8838644 ]	[354.53793335 464.8918457 0.85158968]	[485.39279175 259.73138428 0.85581434]	[503.31524658 369.91387939 0.86952883]	[513.5869751 459.80606079 0.87106299]	[434.01464844 444.35644531 0.69699568]	[395.62753296 446.89431763 0.70190084]	[413.51824951 613.67645264 0.76774794]	[421.22781372 764.96673584 0.82760048]	[467.42440796 441.85174561 0.6871078 ]	[475.10620117 608.59222412 0.79492021]	[477.60946655 752.29107666 0.79708076]	[418.55160522 200.65130615 0.84451759]	[439.24813843 203.14028931 0.91183871]	[398.26623535 195.44493103 0.72469151]	[457.18887329 192.92727661 0.81757259]	[477.6156311 798.35675049 0.80627418]	[490.53039551 790.74047852 0.81149429]	[4.64903015e+02 7.67499756e+02 6.89373612e-01]	[4.18675903e+02 7.95824158e+02 7.76186585e-01]	[400.70501709 790.69628906 0.82334107]	[4.28967010e+02 7.70159119e+02 7.35381246e-01]
[423.84796143 215.97807312 0.88762915]	[423.91567993 264.72607422 0.85347646]	[367.41424561 264.76901245 0.80490303]	[357.2208252 377.58325195 0.91635764]	[354.51208496 464.87814331 0.84866655]	[485.37234497 262.15026855 0.85897297]	[503.27575684 369.900177 0.86660129]	[508.51422119 459.80392456 0.87624508]	[431.52050781 444.37814331 0.69674987]	[395.58425903 446.89614868 0.70184404]	[413.5552063 613.63525391 0.77538574]	[421.22717285 764.95751953 0.82513303]	[464.96829224 444.32098389 0.6878801 ]	[475.06088257 608.58099365 0.79529333]	[477.58694458 752.28668213 0.79399329]	[416.10253906 200.64273071 0.83541214]	[439.19540405 203.15635681 0.90752733]	[398.18243408 195.3812561 0.69750845]	[457.16638184 192.92845154 0.82256001]	[477.62203979 795.88256836 0.81123722]	[490.53170776 790.71887207 0.81502646]	[4.64888641e+02 7.67488831e+02 6.94441438e-01]	[4.18684082e+02 7.95831970e+02 7.74422765e-01]	[400.70758057 790.70153809 0.82441992]	[4.28960754e+02 7.70149841e+02 7.33539104e-01]
[423.81018066 215.99775696 0.88452572]	[423.8572998 264.7243042 0.86573684]	[367.34896851 264.75595093 0.80552739]	[357.18859863 377.60629272 0.91087914]	[354.49588013 464.9022522 0.84314901]	[482.96502686 262.14712524 0.86398369]	[500.88308716 367.39596558 0.87069374]	[508.45932007 459.76419067 0.88221711]	[428.95620728 444.38833618 0.69404817]	[393.05844116 446.93051147 0.68237668]	[413.51757812 613.65319824 0.77425849]	[421.22879028 764.96624756 0.82615459]	[464.90844727 441.86523438 0.69759011]	[472.5552063 608.57781982 0.79350203]	[477.58889771 754.73846436 0.78780007]	[416.06777954 200.65917969 0.83243906]	[439.16259766 203.15415955 0.90451854]	[398.18743896 195.4200592 0.68737757]	[457.14428711 192.90866089 0.83279908]	[477.61553955 795.87518311 0.80969465]	[490.51696777 790.71313477 0.81399769]	[4.64905975e+02 7.67518066e+02 6.90128684e-01]	[4.18693054e+02 7.95834412e+02 7.76296020e-01]	[400.71603394 790.7064209 0.82683551]	[4.28960754e+02 7.70153320e+02 7.34233737e-01]
[423.81887817 215.990448 0.88441539]	[423.85894775 264.71749878 0.86558127]	[367.35021973 264.75408936 0.8054114 ]	[357.18984985 377.60809326 0.91131961]	[354.50027466 464.9095459 0.84266371]	[482.96600342 259.72924805 0.86513537]	[500.88201904 367.39401245 0.87068641]	[508.46047974 459.75823975 0.88261586]	[428.96716309 444.38653564 0.69384968]	[393.07141113 446.92752075 0.68442428]	[413.53967285 613.63775635 0.77535897]	[421.22488403 764.96038818 0.82449162]	[464.91601562 441.86636353 0.69671774]	[472.55310059 608.57067871 0.79243875]	[475.16964722 754.73913574 0.78578162]	[416.07461548 200.66036987 0.83392942]	[439.16210938 203.14826965 0.90484083]	[398.19049072 195.41654968 0.6897648 ]	[457.12963867 192.90475464 0.82690746]	[477.61029053 795.87487793 0.80925834]	[490.51199341 790.71392822 0.81350029]	[4.64897522e+02 7.67517334e+02 6.91935182e-01]	[4.18700317e+02 7.95833374e+02 7.75596917e-01]	[400.71923828 790.70697021 0.82476968]	[4.28952789e+02 7.70150330e+02 7.32530057e-01]
[423.90072632 215.97575378 0.8677938 ]	[423.81130981 264.70770264 0.87378114]	[364.84329224 264.73794556 0.80870008]	[357.15725708 377.52737427 0.89290112]	[354.44958496 464.90356445 0.83577454]	[482.94128418 259.72634888 0.86884826]	[500.82220459 369.89117432 0.87684655]	[505.97177124 459.8039856 0.89175045]	[426.42105103 444.37194824 0.6999079 ]	[390.50927734 446.92474365 0.67228901]	[408.45846558 613.68054199 0.75450754]	[421.22769165 762.50335693 0.82451075]	[464.83633423 441.83621216 0.70925671]	[470.03039551 608.5123291 0.80372894]	[475.1630249 752.29821777 0.7901485 ]	[416.14337158 200.68597412 0.84105426]	[439.17480469 203.13668823 0.89898688]	[398.22509766 195.4855957 0.74399364]	[457.08328247 192.88414001 0.80129266]	[475.16699219 795.87408447 0.81030232]	[490.50619507 790.71179199 0.81584924]	[4.64905212e+02 7.67506165e+02 6.98176444e-01]	[4.18682739e+02 7.95851257e+02 7.77438223e-01]	[400.70568848 790.71490479 0.82633156]	[4.28980713e+02 7.70129822e+02 7.41367698e-01]
[421.33633423 215.99835205 0.89458472]	[423.78198242 262.246521 0.87996531]	[364.81246948 262.25897217 0.81285733]	[357.11889648 375.09164429 0.88056386]	[351.96350098 464.90872192 0.82699966]	[482.90734863 262.15179443 0.86840653]	[500.77554321 367.39248657 0.87591684]	[505.86566162 462.19668579 0.90436655]	[426.39422607 444.35861206 0.70383388]	[390.4664917 446.88296509 0.67397159]	[405.91781616 611.12072754 0.76884252]	[421.21386719 762.4765625 0.82053792]	[462.44650269 441.83978271 0.7148661 ]	[470.03677368 606.09265137 0.80670547]	[475.15893555 752.27868652 0.79204172]	[413.55517578 200.66999817 0.82850653]	[439.08895874 203.17048645 0.88863343]	[398.06271362 195.47731018 0.6830169 ]	[454.63406372 192.89320374 0.79775429]	[477.61221313 795.86730957 0.81128371]	[490.53665161 790.69787598 0.81510347]	[4.64888885e+02 7.67498962e+02 6.93337083e-01]	[4.18722717e+02 7.95841248e+02 7.73323894e-01]	[400.72744751 790.72052002 0.82310861]	[4.28935791e+02 7.70107666e+02 7.40515709e-01]
[421.24163818 215.96665955 0.9051429 ]	[421.35668945 262.2421875 0.89185017]	[362.3168335 262.24182129 0.82404679]	[357.10137939 375.10314941 0.88094616]	[349.44290161 464.87689209 0.82792032]	[482.85250854 262.14788818 0.87564301]	[500.73187256 369.91732788 0.86879522]	[503.42807007 462.19668579 0.91959506]	[426.35922241 444.38232422 0.70439839]	[387.95278931 446.90762329 0.67061359]	[405.88601685 611.09942627 0.77214837]	[421.20111084 762.44372559 0.81826383]	[462.42800903 441.86471558 0.71701241]	[469.98446655 606.0569458 0.81392199]	[477.60720825 752.28509521 0.79982287]	[410.99273682 200.6493988 0.82397944]	[436.62823486 200.66319275 0.87383407]	[395.61480713 195.48022461 0.66905159]	[454.56390381 192.86659241 0.80153996]	[477.63613892 795.88366699 0.80910277]	[490.57025146 790.70617676 0.81204367]	[4.64933472e+02 7.67511780e+02 7.00071037e-01]	[4.18721924e+02 7.95856873e+02 7.72178233e-01]	[400.72415161 790.73718262 0.82010704]	[4.28927063e+02 7.70075562e+02 7.35262513e-01]
[421.31002808 213.54660034 0.8907907 ]	[421.28317261 262.23040771 0.90681744]	[362.22076416 262.23947144 0.83759171]	[357.04995728 377.50259399 0.88253576]	[349.38137817 464.86138916 0.82842618]	[482.78842163 259.71636963 0.88477433]	[500.64599609 369.95117188 0.85187519]	[503.39709473 459.79577637 0.92741287]	[423.871521 444.37426758 0.71298724]	[387.85894775 446.91467285 0.67420477]	[408.3862915 611.12164307 0.7706576 ]	[421.18466187 762.44976807 0.81640095]	[462.37451172 441.84262085 0.72347337]	[467.4418335 606.08831787 0.82088923]	[477.59115601 752.26263428 0.79983854]	[413.52804565 200.60110474 0.83321208]	[436.63876343 200.57307434 0.87187302]	[395.61422729 195.49310303 0.73887265]	[452.02526855 192.85821533 0.76358825]	[477.6055603 795.8326416 0.80965698]	[490.53692627 790.6796875 0.81592166]	[4.64935181e+02 7.67495972e+02 6.99671268e-01]	[4.18734009e+02 7.95838501e+02 7.71193147e-01]	[400.7286377 790.73345947 0.82062399]	[4.26438690e+02 7.70078552e+02 7.32084692e-01]
[418.7727356 213.5348053 0.90818912]	[421.24557495 262.19537354 0.91586965]	[359.79211426 262.22631836 0.8491112 ]	[356.97625732 377.53143311 0.89151931]	[346.81262207 464.84429932 0.83369428]	[482.7437439 259.69613647 0.88875675]	[498.26361084 369.90777588 0.84726119]	[503.38644409 459.77246094 0.92892802]	[423.83770752 444.35864258 0.72083205]	[385.36160278 446.88198853 0.68177396]	[405.89315796 611.11315918 0.78208131]	[421.18035889 762.45275879 0.81965071]	[462.34851074 441.83285522 0.72818238]	[467.39459229 606.09692383 0.82979977]	[477.58700562 752.27789307 0.79819489]	[405.91342163 200.58677673 0.83226949]	[434.04104614 198.14524841 0.85317397]	[393.03338623 195.47537231 0.68209237]	[449.45709229 192.91151428 0.80008876]	[477.60443115 795.85040283 0.80832392]	[490.54049683 790.68969727 0.81283271]	[4.64934296e+02 7.67499756e+02 7.09046125e-01]	[4.18735352e+02 7.95860901e+02 7.68061876e-01]	[400.72686768 790.75006104 0.81726462]	[4.26424408e+02 7.67702148e+02 7.38445520e-01]
[418.60501099 215.9046936 0.91228884]	[418.77737427 262.23721313 0.92131132]	[359.6321106 264.73898315 0.86132753]	[354.51043701 375.1010437 0.86460251]	[341.76733398 464.87304688 0.85737944]	[480.25036621 259.72744751 0.87470591]	[498.15908813 369.92443848 0.83299679]	[503.40698242 459.75836182 0.9226957 ]	[423.78421021 446.8734436 0.71562004]	[382.86587524 449.45443726 0.6774044 ]	[403.38092041 611.1262207 0.78601956]	[421.20373535 759.90429688 0.8160283 ]	[462.31240845 441.85083008 0.72363591]	[464.93029785 606.08618164 0.8243013 ]	[477.67971802 754.77233887 0.80690086]	[403.2833252 200.60069275 0.84737796]	[428.91983032 200.60929871 0.8441875 ]	[387.85760498 195.40365601 0.7109198 ]	[444.41415405 192.97428894 0.83033842]	[477.63665771 798.38262939 0.82116395]	[493.06066895 790.75268555 0.81907761]	[4.67482941e+02 7.67556580e+02 6.99783564e-01]	[4.18746948e+02 7.95833008e+02 7.69195914e-01]	[400.73519897 790.7208252 0.81580698]	[4.28930389e+02 7.67640442e+02 7.25927472e-01]
[418.60147095 215.90626526 0.90556675]	[418.71582031 264.76678467 0.92009211]	[357.22137451 264.79611206 0.86077994]	[349.44036865 375.07440186 0.81890678]	[341.69885254 464.96908569 0.86261725]	[480.17907715 262.20056152 0.86156321]	[495.64697266 369.89508057 0.81465769]	[503.38540649 459.78500366 0.92034429]	[421.34725952 444.37713623 0.72000915]	[382.78338623 446.91955566 0.68540031]	[403.26983643 611.16320801 0.79526007]	[421.21008301 759.91796875 0.82176656]	[462.25784302 441.815979 0.72182262]	[464.85412598 606.00604248 0.8471266 ]	[477.7038269 752.30987549 0.82082015]	[403.29260254 200.61911011 0.84025651]	[426.43743896 200.62405396 0.84576273]	[385.39065552 195.37327576 0.75214177]	[444.34454346 192.92698669 0.8389318 ]	[477.61071777 798.35559082 0.81188583]	[490.56286621 790.74639893 0.81265283]	[4.70011597e+02 7.67518311e+02 7.09992051e-01]	[4.18750488e+02 7.95850952e+02 7.69715488e-01]	[400.74020386 790.73675537 0.81351382]	[4.28943909e+02 7.67651917e+02 7.34745741e-01]
[418.57302856 215.91783142 0.90334767]	[418.64645386 264.77697754 0.91531396]	[357.17269897 267.29360962 0.86406964]	[346.89801025 377.50689697 0.82013988]	[339.29727173 464.83935547 0.87781012]	[477.71420288 262.18814087 0.85107881]	[493.0980835 367.33349609 0.80747771]	[503.35223389 459.78344727 0.91780567]	[421.32449341 446.89682007 0.71367395]	[382.75405884 446.96063232 0.68355715]	[403.29388428 611.12359619 0.79954189]	[421.21389771 759.8928833 0.81982481]	[462.24090576 444.32223511 0.71344185]	[464.85168457 608.5322876 0.84361225]	[477.71350098 752.29876709 0.82376695]	[403.27191162 200.64212036 0.83375555]	[426.37789917 200.6567688 0.84601003]	[385.30880737 193.02148438 0.76825279]	[444.29470825 192.96492004 0.8420614 ]	[475.15820312 798.34863281 0.80533612]	[490.53396606 790.74230957 0.80892658]	[4.70034363e+02 7.67497986e+02 7.08929420e-01]	[4.18770996e+02 7.95875122e+02 7.60821283e-01]	[400.7505188 790.75390625 0.80887258]	[4.28937500e+02 7.67621948e+02 7.29388595e-01]
[418.62652588 213.52714539 0.91595805]	[418.60464478 264.80584717 0.90696418]	[357.13348389 267.30911255 0.86365968]	[344.32025146 377.55297852 0.84123302]	[339.23358154 464.91131592 0.88268185]	[477.66723633 262.2048645 0.84488797]	[490.53909302 367.35983276 0.80348116]	[503.33755493 459.81066895 0.91697711]	[421.30966187 444.37658691 0.73042154]	[382.72610474 446.9078064 0.69572395]	[403.26608276 608.56970215 0.81720644]	[421.19976807 757.38446045 0.81569523]	[462.25521851 441.84780884 0.72675568]	[464.82922363 608.5401001 0.8505584 ]	[477.63586426 752.25488281 0.8172732 ]	[403.28213501 200.64280701 0.84217876]	[426.37384033 198.14825439 0.85154146]	[382.87921143 195.47653198 0.80895525]	[441.89419556 192.91098022 0.86177421]	[477.64385986 795.83654785 0.80951059]	[490.56958008 790.67767334 0.79966658]	[4.67395416e+02 7.65040222e+02 7.21239507e-01]	[4.18775024e+02 7.95843262e+02 7.69835591e-01]	[400.75860596 790.7387085 0.81355339]	[4.28930511e+02 7.67580688e+02 7.33005762e-01]
[418.62762451 213.52694702 0.91600907]	[418.60595703 264.80383301 0.9068535 ]	[357.13308716 267.30929565 0.86344433]	[344.3182373 377.55108643 0.84080446]	[339.23678589 464.91357422 0.88187373]	[477.66607666 262.20489502 0.84434235]	[490.54098511 367.36157227 0.80327433]	[503.33578491 459.80990601 0.91699827]	[421.31350708 444.38058472 0.72938091]	[382.73043823 446.91320801 0.69491279]	[403.26470947 608.57543945 0.81635749]	[421.19699097 757.38586426 0.81614041]	[462.25793457 441.85049438 0.72691792]	[464.83267212 608.49316406 0.85362536]	[477.63470459 752.24975586 0.81866175]	[403.28326416 200.64225769 0.84205216]	[426.37466431 198.14790344 0.85151255]	[382.87915039 195.47772217 0.80913496]	[441.89398193 192.91143799 0.86055028]	[477.64315796 795.83612061 0.81038868]	[490.56369019 790.67913818 0.80090445]	[4.67397064e+02 7.65038940e+02 7.22974360e-01]	[4.18770599e+02 7.95840271e+02 7.72441745e-01]	[400.75802612 790.73669434 0.81580901]	[4.28926025e+02 7.67583801e+02 7.33471274e-01]
[418.62744141 213.52693176 0.91598445]	[418.60614014 264.80410767 0.90679324]	[357.13330078 267.30960083 0.86345434]	[344.31872559 377.5519104 0.84068871]	[339.2381897 464.91204834 0.88179362]	[477.665802 262.20565796 0.84425902]	[490.54101562 367.36172485 0.80328727]	[503.33547974 459.81057739 0.9173522 ]	[421.31695557 444.3835144 0.72905016]	[382.73620605 446.91366577 0.69466674]	[403.25927734 608.59667969 0.81272066]	[421.20275879 759.86383057 0.81734008]	[462.25946045 441.85601807 0.72603881]	[464.83233643 608.51055908 0.85286045]	[477.63821411 752.24707031 0.81947458]	[403.28335571 200.64224243 0.84209704]	[426.37451172 198.14801025 0.85147882]	[382.87902832 195.47729492 0.80907643]	[441.89361572 192.91171265 0.86060834]	[477.64266968 795.83544922 0.80994445]	[490.56280518 790.67901611 0.79978311]	[4.67398499e+02 7.65033752e+02 7.22292304e-01]	[4.18764893e+02 7.95845215e+02 7.73925900e-01]	[400.75485229 790.73919678 0.81689471]	[4.28932556e+02 7.67586975e+02 7.36481905e-01]
[416.14447021 213.4316864 0.90514994]	[418.57449341 267.28305054 0.90422004]	[357.10006714 267.32025146 0.86133856]	[344.25830078 377.53320312 0.84568572]	[339.14328003 464.94775391 0.8835991 ]	[477.6187439 262.21963501 0.83474874]	[487.93737793 364.87228394 0.82686031]	[503.29452515 459.79342651 0.92164856]	[421.23449707 446.8734436 0.72621065]	[380.29046631 449.44039917 0.69910151]	[400.85784912 606.09777832 0.83589101]	[421.18704224 759.86608887 0.81947941]	[459.85012817 441.84994507 0.72318363]	[462.37811279 606.11175537 0.87678975]	[477.62765503 752.28173828 0.81122881]	[400.7963562 198.07363892 0.88467818]	[423.84332275 195.62585449 0.89244193]	[382.8326416 195.48193359 0.79237276]	[441.84991455 192.92810059 0.85918468]	[475.16311646 795.78845215 0.80696678]	[490.53881836 790.65380859 0.80440056]	[4.67414856e+02 7.67487732e+02 7.18074918e-01]	[4.18764404e+02 7.95851074e+02 7.68482924e-01]	[400.75460815 790.74389648 0.81705457]	[4.28912781e+02 7.67588623e+02 7.39224792e-01]
[413.54077148 213.31671143 0.87585562]	[416.16845703 267.27929688 0.89171976]	[357.05123901 267.31719971 0.85614967]	[341.7583313 377.57861328 0.87346399]	[339.04776001 464.96435547 0.87699181]	[475.11065674 262.19644165 0.83125859]	[485.46087646 364.81082153 0.8500163 ]	[503.23257446 459.73843384 0.92847109]	[421.17456055 444.40856934 0.72190726]	[380.21591187 449.4463501 0.70598722]	[400.8503418 611.12475586 0.81910121]	[421.19894409 757.38116455 0.82017606]	[459.81054688 441.85241699 0.71843237]	[462.36193848 608.50280762 0.87217838]	[477.59234619 754.77886963 0.79834569]	[400.61734009 195.56184387 0.92634302]	[421.32116699 195.4655304 0.95063961]	[380.29528809 195.45857239 0.84745049]	[441.75384521 192.8699646 0.88495362]	[475.12945557 795.79754639 0.80549014]	[490.50195312 790.67443848 0.80390245]	[4.64954163e+02 7.67535034e+02 7.33911455e-01]	[4.18757080e+02 7.95808411e+02 7.72168279e-01]	[400.75506592 790.7098999 0.8209368 ]	[4.28945740e+02 7.67594727e+02 7.37461329e-01]
[405.91601562 200.61024475 0.85061979]	[413.56896973 264.728302 0.8471818 ]	[354.53839111 267.2880249 0.82941735]	[339.13357544 375.03585815 0.88562626]	[336.47479248 464.89935303 0.87557864]	[470.01312256 259.67468262 0.84445578]	[482.97109985 367.34997559 0.860349 ]	[500.82922363 459.7845459 0.9386192 ]	[418.7989502 446.91049194 0.71946615]	[380.16195679 452.00921631 0.70688772]	[400.81182861 616.27661133 0.80824506]	[421.2020874 762.51513672 0.83381915]	[459.75109863 441.86819458 0.71416634]	[459.85165405 608.62493896 0.85253155]	[464.89706421 765.03662109 0.82004237]	[398.11209106 192.81390381 0.9333573 ]	[418.80383301 190.38635254 0.94504333]	[380.10534668 192.8379364 0.85802281]	[439.21890259 187.81773376 0.87604028]	[464.86529541 803.46520996 0.81291109]	[482.91226196 793.27612305 0.80027264]	[462.26751709 770.22821045 0.77201802]	[4.18717682e+02 7.98434570e+02 7.84954011e-01]	[400.73175049 790.81152344 0.82272077]	[4.28960693e+02 7.70145081e+02 7.47889400e-01]
[405.85751343 198.1227417 0.8639735 ]	[413.49291992 264.76239014 0.83307862]	[354.47299194 267.31033325 0.81844819]	[339.13809204 375.10269165 0.88550544]	[336.45404053 464.8807373 0.87042391]	[469.97640991 259.69137573 0.83959353]	[482.95858765 367.38970947 0.86012304]	[500.83798218 459.79205322 0.93724215]	[418.78042603 446.92532349 0.72332937]	[380.14102173 452.03570557 0.71335423]	[400.83343506 618.78131104 0.80623311]	[421.20730591 764.96398926 0.83837342]	[459.74069214 444.31939697 0.71954137]	[459.82009888 611.1461792 0.85381478]	[462.37893677 765.02301025 0.83622009]	[398.05786133 190.38406372 0.90821362]	[418.77407837 190.30752563 0.9316892 ]	[377.74832153 192.87533569 0.86869085]	[439.19830322 187.82298279 0.8645702 ]	[462.39151001 803.54956055 0.82550633]	[482.79223633 793.33294678 0.804483 ]	[459.74069214 770.24328613 0.77316916]	[4.18713165e+02 7.98429993e+02 7.89039493e-01]	[400.73962402 790.8147583 0.83096528]	[4.28932922e+02 7.70186890e+02 7.42141604e-01]
[403.33786011 198.08872986 0.88361591]	[410.98947144 264.76043701 0.82866216]	[352.00405884 267.30728149 0.81338388]	[339.07922363 375.09002686 0.88744193]	[333.9508667 464.87548828 0.84297425]	[467.4899292 259.68365479 0.84280914]	[482.94525146 367.39700317 0.86299866]	[500.83694458 459.78396606 0.9397428 ]	[418.77142334 449.44458008 0.7180934 ]	[380.12283325 452.07281494 0.71418041]	[400.84799194 618.79876709 0.80363137]	[421.21923828 765.07891846 0.84405851]	[459.7286377 444.36398315 0.71217006]	[459.78384399 613.70812988 0.83589977]	[462.32937622 770.1204834 0.85143286]	[395.60302734 190.32391357 0.88984174]	[418.697052 190.25906372 0.92580205]	[377.65231323 192.84768677 0.86864018]	[439.16802979 187.78475952 0.86636877]	[462.32138062 808.68145752 0.81687081]	[4.82735718e+02 8.03517090e+02 7.59332061e-01]	[4.59670776e+02 7.77854004e+02 7.21859694e-01]	[4.18765381e+02 8.03492981e+02 7.79650927e-01]	[400.77154541 793.27886963 0.80053633]	[4.28909760e+02 7.70274536e+02 6.94635928e-01]
[403.28552246 198.06887817 0.89439034]	[408.46936035 264.75610352 0.82649046]	[351.97235107 267.3145752 0.81061792]	[336.6998291 377.52203369 0.8947866 ]	[331.42428589 464.9588623 0.82307839]	[467.44122314 259.67935181 0.84753102]	[482.94348145 367.4057312 0.86336243]	[500.83712769 459.80947876 0.93967354]	[418.80581665 449.48510742 0.72056997]	[380.16448975 454.5869751 0.72084957]	[400.81991577 621.33312988 0.81298143]	[421.18643188 767.50756836 0.84465909]	[459.75643921 444.40441895 0.70983392]	[459.77496338 618.79638672 0.83717114]	[462.2387085 770.21948242 0.84720314]	[395.57296753 190.30427551 0.88642502]	[418.64001465 187.81121826 0.91925204]	[377.61700439 192.81257629 0.86805928]	[439.11801147 187.74108887 0.86721873]	[459.76794434 811.16156006 0.8588621 ]	[4.80143463e+02 8.08529663e+02 7.99138904e-01]	[4.59640015e+02 7.80466980e+02 6.94460511e-01]	[4.21210785e+02 8.06025879e+02 7.90946245e-01]	[4.00809906e+02 7.93355225e+02 7.77483821e-01]	[4.26373291e+02 7.70274963e+02 6.64794743e-01]
[400.87094116 198.05101013 0.90302801]	[408.44976807 264.77157593 0.82507777]	[351.94177246 267.31707764 0.80713665]	[336.68765259 377.5350647 0.89500815]	[328.90606689 464.96359253 0.81721228]	[467.42950439 259.69906616 0.84507394]	[482.93887329 367.39804077 0.86440599]	[500.83929443 462.21008301 0.94094753]	[418.76879883 449.50592041 0.72188401]	[380.13195801 454.5944519 0.72216648]	[400.80175781 621.31964111 0.8172462 ]	[421.19625854 762.50445557 0.83156586]	[459.72265625 446.88687134 0.706016 ]	[459.71810913 618.81811523 0.83057028]	[459.85562134 772.80639648 0.81222147]	[395.52658081 190.28260803 0.87817198]	[418.599823 187.77429199 0.9129172 ]	[377.57824707 192.84725952 0.86494726]	[439.10153198 187.72018433 0.86039531]	[4.59663452e+02 8.13867371e+02 8.03142846e-01]	[477.68502808 811.19134521 0.81351918]	[4.57182373e+02 7.85574463e+02 6.73838019e-01]	[4.21218170e+02 8.05997742e+02 7.87997901e-01]	[4.00789856e+02 7.93303894e+02 7.91570067e-01]	[4.26381042e+02 7.70102600e+02 6.67907715e-01]
[400.86148071 198.01681519 0.91126716]	[408.44268799 264.79891968 0.82568318]	[351.94067383 267.36495972 0.80716217]	[336.66973877 377.57955933 0.89945185]	[326.34332275 467.40237427 0.81494141]	[467.42752075 259.70410156 0.84469324]	[482.93197632 367.40646362 0.86621416]	[500.82662964 462.26321411 0.93998235]	[418.77355957 449.49755859 0.72512913]	[380.15606689 454.58789062 0.72307521]	[400.78421021 621.40246582 0.82072765]	[421.19903564 762.51055908 0.84294814]	[459.71026611 444.39901733 0.70680761]	[459.62359619 618.81634521 0.8159802 ]	[459.77560425 775.28338623 0.80875963]	[395.53158569 190.27120972 0.87942821]	[418.57919312 187.78144836 0.91353464]	[377.59719849 192.86677551 0.87253791]	[439.08657837 187.76075745 0.86927205]	[4.57144165e+02 8.16405334e+02 7.19888210e-01]	[4.75102539e+02 8.11311890e+02 7.42972374e-01]	[4.57092316e+02 7.85594910e+02 6.40625179e-01]	[421.17520142 806.03234863 0.81024027]	[400.78848267 793.31848145 0.8001067 ]	[4.26371460e+02 7.67690613e+02 6.63460016e-01]
[400.83984375 198.11282349 0.90092164]	[408.43704224 267.33105469 0.82811075]	[351.94186401 269.85241699 0.81229156]	[336.64828491 377.61160278 0.90573287]	[326.28497314 467.39511108 0.82177079]	[467.39486694 262.1781311 0.83872098]	[482.9135437 367.40328979 0.8709442 ]	[500.82711792 462.2723999 0.93597925]	[418.75106812 452.05224609 0.73009074]	[380.13638306 457.12228394 0.73415756]	[400.77502441 623.81359863 0.82776916]	[421.20162964 762.44561768 0.83192021]	[459.68856812 446.9251709 0.70385408]	[457.20037842 621.2678833 0.80829138]	[459.66287231 775.26776123 0.80254221]	[395.5012207 190.39120483 0.8877008 ]	[418.54397583 190.28945923 0.91610354]	[377.60733032 192.93772888 0.85498095]	[439.09060669 190.25193787 0.88516688]	[4.49484344e+02 8.13864929e+02 7.20180392e-01]	[4.67454773e+02 8.11302002e+02 7.51448512e-01]	[4.54551910e+02 7.85568665e+02 6.25386953e-01]	[421.16662598 805.99475098 0.83657014]	[400.81201172 793.29632568 0.82186782]	[4.26346191e+02 7.67667297e+02 6.39064610e-01]
[400.84741211 200.64535522 0.8814404 ]	[408.396698 269.86752319 0.8357597 ]	[351.92651367 272.35269165 0.81635702]	[336.64105225 377.58361816 0.90140927]	[323.81860352 467.45327759 0.82000428]	[464.95535278 262.25714111 0.83209157]	[482.89459229 369.91711426 0.87033355]	[500.81756592 462.28457642 0.93447793]	[418.75662231 454.58325195 0.72927976]	[380.12585449 457.1807251 0.73333156]	[400.77630615 623.82788086 0.82267547]	[421.22988892 759.95257568 0.80774093]	[459.70767212 449.46966553 0.6994276 ]	[457.1368103 621.31066895 0.7980473 ]	[4.57221954e+02 7.75330994e+02 7.38117218e-01]	[395.49636841 192.85133362 0.90565217]	[418.5352478 190.38673401 0.92090881]	[377.60675049 192.99789429 0.8455469 ]	[439.07693481 190.25286865 0.88187879]	[4.44330841e+02 8.13754517e+02 6.94896400e-01]	[4.62395660e+02 8.11266846e+02 7.26844847e-01]	[4.52074188e+02 7.85609863e+02 5.54738402e-01]	[418.72225952 803.51947021 0.81180817]	[400.76318359 793.25372314 0.81474894]	[4.26414307e+02 7.67702332e+02 5.94860256e-01]
[400.87280273 203.21133423 0.8645581 ]	[408.41860962 272.39532471 0.85269231]	[351.94604492 272.46185303 0.83332044]	[336.64901733 377.66265869 0.90622354]	[323.80102539 469.97088623 0.81664813]	[464.96514893 267.27713013 0.82352668]	[482.92312622 372.53363037 0.86839491]	[500.76916504 462.35415649 0.92046702]	[418.72314453 457.09973145 0.73865324]	[380.1015625 459.66125488 0.74658847]	[400.78103638 623.82800293 0.82045889]	[421.2449646 757.37774658 0.80578214]	[459.6711731 452.02944946 0.69792819]	[454.59210205 621.29498291 0.79001701]	[4.57177948e+02 7.75313171e+02 7.34317839e-01]	[395.527771 192.92996216 0.91621041]	[418.54650879 192.82273865 0.93291092]	[377.56628418 195.39631653 0.85224783]	[436.68008423 190.31967163 0.8816399 ]	[4.41846069e+02 8.13763306e+02 7.17557430e-01]	[4.62293640e+02 8.11298218e+02 7.46927738e-01]	[4.54553009e+02 7.85556824e+02 5.60449541e-01]	[418.63433838 803.47875977 0.81052375]	[400.69180298 790.81756592 0.83094442]	[4.28923096e+02 7.67597656e+02 5.83645344e-01]
[400.83898926 208.35334778 0.88756347]	[408.41110229 272.47006226 0.86901176]	[351.94491577 274.91879272 0.84520996]	[336.63946533 377.74423218 0.90631711]	[323.79425049 472.52334595 0.81676638]	[467.39227295 269.84112549 0.8243351 ]	[482.91146851 375.0369873 0.88083035]	[500.71936035 464.83163452 0.9023065 ]	[418.67303467 457.11730957 0.73867232]	[377.73101807 459.67327881 0.75160944]	[400.71063232 623.90148926 0.82659769]	[421.21643066 757.37176514 0.81451923]	[459.6237793 452.0632019 0.69201845]	[454.5630188 623.84277344 0.80312151]	[4.57123322e+02 7.75308777e+02 7.51270175e-01]	[395.50631714 195.39874268 0.91342515]	[418.55731201 192.97311401 0.94308859]	[377.58416748 195.54473877 0.83127075]	[436.68887329 192.84921265 0.90644276]	[4.41829529e+02 8.13744263e+02 7.29104459e-01]	[4.62272797e+02 8.11263062e+02 7.71687388e-01]	[4.52009094e+02 7.85574646e+02 6.03802860e-01]	[418.60876465 800.96813965 0.81298387]	[400.68551636 790.79388428 0.83901858]	[4.26425964e+02 7.67576233e+02 5.94527662e-01]
[400.82128906 213.30343628 0.90136778]	[408.40853882 274.89254761 0.88106024]	[351.97686768 275.0010376 0.85635591]	[339.03961182 380.24279785 0.8963505 ]	[323.82312012 475.08175659 0.81927061]	[464.97293091 272.38986206 0.8364296 ]	[482.89666748 377.56698608 0.90448534]	[500.69134521 464.87905884 0.89636499]	[418.68313599 459.66616821 0.75857794]	[377.74285889 459.79260254 0.76689118]	[400.66638184 623.96972656 0.8294661 ]	[421.22192383 759.9519043 0.81750703]	[459.63024902 457.15112305 0.70674026]	[454.59408569 623.96154785 0.80233181]	[4.54604218e+02 7.82996033e+02 7.43759274e-01]	[395.50149536 195.56700134 0.89901197]	[418.55050659 195.46258545 0.92967039]	[377.6338501 198.09004211 0.81308985]	[439.06167603 193.02374268 0.91605723]	[4.41768463e+02 8.13868103e+02 7.43668377e-01]	[4.62246033e+02 8.13796570e+02 7.79884875e-01]	[4.46958954e+02 7.88186462e+02 6.29661322e-01]	[4.18593658e+02 8.03471008e+02 7.99179316e-01]	[400.65582275 790.81347656 0.8237443 ]	[4.26403046e+02 7.67683594e+02 5.78603208e-01]
[400.72729492 213.45478821 0.93805397]	[405.92782593 274.9987793 0.89497203]	[351.9715271 275.11672974 0.85925829]	[339.04049683 382.73348999 0.88554084]	[323.78182983 477.7041626 0.84724009]	[464.96075439 274.89804077 0.85616016]	[482.90377808 377.72232056 0.91331983]	[500.65951538 467.47595215 0.87039894]	[418.66113281 459.78372192 0.75195646]	[377.73150635 462.3034668 0.76119256]	[398.25183105 626.43060303 0.82500249]	[421.1862793 762.45727539 0.82196361]	[459.60061646 459.7177124 0.70447987]	[454.5559082 626.50720215 0.79995215]	[4.54562683e+02 7.85511536e+02 7.32432246e-01]	[392.97381592 198.06948853 0.8714565 ]	[416.12963867 195.63824463 0.90170515]	[377.60897827 198.15429688 0.7380271 ]	[436.64395142 195.49473572 0.89825767]	[4.41806671e+02 8.18903259e+02 7.23503768e-01]	[4.62257263e+02 8.16362000e+02 7.51331627e-01]	[4.46881775e+02 7.90598999e+02 6.20190978e-01]	[4.18584167e+02 8.03506775e+02 7.85562038e-01]	[400.63189697 790.83392334 0.80713266]	[4.26374542e+02 7.67700928e+02 5.86029828e-01]
[400.68240356 215.91052246 0.94895256]	[408.4105835 277.50100708 0.89401662]	[352.00805664 277.59466553 0.86037064]	[339.05554199 385.31164551 0.87940317]	[323.7897644 480.20974731 0.86937189]	[464.94009399 275.08712769 0.88225067]	[482.87753296 380.21911621 0.9126386 ]	[498.24371338 475.12277222 0.86239713]	[418.65795898 462.25570679 0.75680757]	[377.73193359 462.34753418 0.76310581]	[398.17718506 626.51812744 0.8316744 ]	[421.21264648 764.980896 0.82810998]	[457.22225952 459.7791748 0.71318936]	[454.55767822 626.60272217 0.79448694]	[4.52057312e+02 7.88104553e+02 7.51315057e-01]	[390.45330811 200.67378235 0.83993429]	[416.08673096 200.57321167 0.88094634]	[377.54165649 205.7374115 0.69515884]	[436.6031189 195.56903076 0.87685579]	[4.41831451e+02 8.24020752e+02 7.45624185e-01]	[4.62274414e+02 8.21473633e+02 7.71061361e-01]	[4.44406982e+02 7.90748291e+02 6.26254976e-01]	[4.16137390e+02 8.03499756e+02 7.76833475e-01]	[398.24130249 790.81286621 0.81082547]	[4.26439514e+02 7.70143677e+02 5.67844748e-01]
[400.67437744 218.52957153 0.93707615]	[408.41287231 277.72610474 0.87024653]	[352.01364136 280.21496582 0.83617008]	[339.06826782 390.46612549 0.86882114]	[326.31109619 482.87103271 0.85870326]	[464.97186279 277.63079834 0.87647361]	[482.86688232 382.79223633 0.89603144]	[498.15658569 480.18655396 0.8879804 ]	[418.60946655 464.86514282 0.73591435]	[377.69778442 464.94567871 0.74187046]	[398.12945557 629.11071777 0.81371903]	[421.23931885 762.43597412 0.82588542]	[457.17614746 462.36813354 0.71120489]	[454.55438232 634.16265869 0.77390337]	[4.49436920e+02 7.93220276e+02 7.22523570e-01]	[390.49642944 210.81532288 0.85584116]	[413.57809448 208.34283447 0.87514478]	[377.5821228 210.91004944 0.70886815]	[436.58111572 200.58602905 0.84515613]	[4.41875397e+02 8.31663269e+02 7.13819981e-01]	[4.62270142e+02 8.29172546e+02 7.80111551e-01]	[4.41842407e+02 7.98380188e+02 6.13025248e-01]	[4.16070129e+02 8.00995178e+02 7.77635515e-01]	[398.25473022 790.79693604 0.83480483]	[4.28986969e+02 7.67639465e+02 5.95567524e-01]
[398.28268433 221.10983276 0.91524863]	[408.41403198 282.71051025 0.84323692]	[352.00769043 285.28845215 0.81395018]	[339.05236816 395.62515259 0.90091002]	[326.34066772 487.96432495 0.81974423]	[464.95962524 280.14663696 0.85774177]	[482.85635376 385.38583374 0.87657642]	[498.11938477 482.77493286 0.88500845]	[418.5680542 467.44320679 0.72459191]	[377.68344116 470.01678467 0.7350058 ]	[398.06448364 631.64855957 0.79865205]	[421.2326355 762.4387207 0.83277249]	[457.11706543 464.89746094 0.69707489]	[454.55126953 639.35046387 0.78111166]	[4.46927368e+02 7.93337769e+02 7.22707033e-01]	[387.85418701 213.32806396 0.87424093]	[413.50872803 210.92129517 0.88619554]	[377.54379272 213.38482666 0.57198572]	[436.55169678 208.28167725 0.83988518]	[4.41841034e+02 8.34324036e+02 7.46724546e-01]	[4.62233978e+02 8.31758057e+02 8.09145749e-01]	[4.41844940e+02 8.00963501e+02 6.24992013e-01]	[4.13555237e+02 8.00943420e+02 7.74887145e-01]	[398.22885132 790.76708984 0.83508909]	[4.29000427e+02 7.67648438e+02 6.12747431e-01]
[400.64837646 228.83137512 0.9038533 ]	[408.40441895 290.38601685 0.83953381]	[352.01425171 292.89642334 0.82856995]	[339.0871582 398.07058716 0.90555203]	[328.91488647 490.52151489 0.81043768]	[464.93103027 285.23703003 0.82908422]	[482.84680176 393.01821899 0.87845826]	[495.61608887 482.91802979 0.86278784]	[418.61450195 472.57995605 0.72252363]	[377.71914673 475.14828491 0.73795164]	[398.08230591 634.23919678 0.7976734 ]	[421.23461914 762.47912598 0.83822268]	[457.15252686 470.00701904 0.68099844]	[454.54342651 644.38952637 0.80880284]	[4.49467560e+02 8.00957581e+02 6.96560800e-01]	[387.90881348 215.90602112 0.89088833]	[413.53939819 213.46636963 0.90944934]	[377.53900146 215.92070007 0.6857689 ]	[434.08132935 210.86979675 0.86846989]	[4.41815826e+02 8.36909119e+02 6.81673944e-01]	[4.62238892e+02 8.34307190e+02 7.60572374e-01]	[4.44326355e+02 8.06091248e+02 6.13920927e-01]	[4.16045532e+02 8.00953735e+02 7.84203589e-01]	[398.26535034 790.78399658 0.82830441]	[4.31507202e+02 7.67632935e+02 6.31691694e-01]
[398.19778442 233.896698 0.94913334]	[405.90032959 293.00744629 0.87552929]	[351.96533203 295.49139404 0.85215956]	[339.15332031 400.72399902 0.91341859]	[331.42169189 495.62145996 0.82708955]	[464.90985107 290.41653442 0.82905912]	[482.86395264 398.07281494 0.90587711]	[490.57754517 487.94522095 0.82519752]	[418.60794067 477.73428345 0.73475873]	[377.728302 480.25628662 0.76258612]	[398.16055298 639.30950928 0.80495232]	[421.22912598 764.96398926 0.84524822]	[457.08914185 477.66885376 0.6680218 ]	[452.0604248 644.44268799 0.79213274]	[4.49522217e+02 8.06067871e+02 6.95044756e-01]	[385.35012817 216.15907288 0.88887525]	[410.99768066 216.08833313 0.87983084]	[377.49902344 216.09667969 0.51449853]	[434.01864624 213.55514526 0.89336354]	[4.41778107e+02 8.44597839e+02 6.92784548e-01]	[4.62198547e+02 8.41972717e+02 7.17538536e-01]	[4.44345306e+02 8.08631348e+02 6.03208303e-01]	[4.16038147e+02 8.03463562e+02 7.60931075e-01]	[398.26647949 790.8269043 0.8069337 ]	[4.31489990e+02 7.67665161e+02 6.50053978e-01]
[398.17056274 234.03761292 0.95592755]	[405.90240479 295.5222168 0.9011237 ]	[351.98526001 298.00015259 0.85944802]	[339.17324829 403.30905151 0.88959163]	[331.4012146 500.65246582 0.85159689]	[464.92398071 295.40722656 0.85415602]	[482.85180664 400.64572144 0.91877872]	[490.51641846 493.08145142 0.82205671]	[418.64309692 482.75808716 0.75564402]	[377.75463867 482.83380127 0.76528424]	[398.19793701 644.35388184 0.81989729]	[421.25091553 765.01733398 0.85448289]	[457.11456299 480.2975769 0.69586891]	[452.07046509 647.02246094 0.79021871]	[4.51996460e+02 8.11176758e+02 7.11587012e-01]	[382.8447876 221.10858154 0.86911619]	[410.97479248 218.58181763 0.86463493]	[375.07208252 223.67422485 0.43097064]	[434.04818726 216.03507996 0.88094848]	[4.41837830e+02 8.52192322e+02 6.95477545e-01]	[4.62251831e+02 8.49646790e+02 7.34445572e-01]	[4.44328552e+02 8.11288147e+02 5.96412778e-01]	[4.13557953e+02 8.00986938e+02 7.52935112e-01]	[400.64840698 790.83294678 0.80167413]	[4.31526245e+02 7.70080444e+02 6.60162330e-01]
[398.14199829 236.62756348 0.94803619]	[405.87802124 298.11550903 0.89548886]	[351.95748901 300.6333313 0.84133178]	[339.18078613 408.43026733 0.87265277]	[331.42150879 503.26477051 0.86313599]	[464.88238525 297.98849487 0.88849384]	[482.82095337 400.83227539 0.90704173]	[488.0085144 498.18566895 0.85694367]	[418.63619995 485.40402222 0.73528641]	[377.75338745 485.4727478 0.73984957]	[400.61764526 646.99145508 0.82980269]	[421.2520752 767.52081299 0.85957551]	[457.13049316 485.35317993 0.69331604]	[454.6505127 652.11608887 0.75002164]	[4.54557098e+02 8.13750183e+02 7.33280122e-01]	[382.83444214 228.84104919 0.86273086]	[408.39529419 228.77470398 0.8581332 ]	[375.09350586 231.34268188 0.41853416]	[431.54055786 218.60577393 0.84197813]	[4.41826080e+02 8.52356812e+02 7.51717031e-01]	[4.62300446e+02 8.52206360e+02 7.70357251e-01]	[4.44407196e+02 8.16378357e+02 6.01587772e-01]	[4.16039459e+02 8.03529541e+02 7.61795044e-01]	[400.66690063 793.27728271 0.79997838]	[4.31549255e+02 7.70168396e+02 6.43351376e-01]
[398.16601562 239.18113708 0.92092234]	[405.85183716 300.67935181 0.8724851 ]	[351.96777344 303.28762817 0.81624943]	[339.15634155 416.04083252 0.88214481]	[333.91937256 505.92248535 0.8447594 ]	[464.87948608 298.17868042 0.88737231]	[482.83572388 405.83050537 0.88174683]	[487.9977417 500.88290405 0.87530571]	[418.61587524 493.04418945 0.7200405 ]	[377.73175049 495.60406494 0.72931546]	[400.77163696 647.11560059 0.82308233]	[421.293396 765.0758667 0.84682667]	[457.13183594 487.98126221 0.68129086]	[454.62905884 657.28417969 0.74142331]	[4.54555725e+02 8.13843994e+02 6.85530663e-01]	[382.82336426 233.82498169 0.89127421]	[408.4074707 231.39624023 0.88357699]	[375.08450317 233.83851624 0.39346367]	[431.54937744 223.73394775 0.80856603]	[4.41859314e+02 8.54830627e+02 6.45094156e-01]	[4.62274902e+02 8.52252075e+02 6.84790373e-01]	[4.44414124e+02 8.18913147e+02 5.62806010e-01]	[4.16093964e+02 8.03481506e+02 7.70901263e-01]	[400.71749878 793.22705078 0.8087669 ]	[4.34050629e+02 7.70110107e+02 6.60439551e-01]
[398.1060791 244.27433777 0.89037186]	[405.89242554 305.8465271 0.82993555]	[352.00738525 313.39724731 0.82476026]	[339.16894531 418.59677124 0.90254074]	[331.47653198 511.02401733 0.82011884]	[464.89718628 300.74362183 0.85164988]	[482.82672119 410.98138428 0.86874521]	[488.00006104 503.44598389 0.8537491 ]	[418.6260376 495.61691284 0.72265536]	[377.74252319 498.15283203 0.73361003]	[403.25424194 646.98883057 0.80251962]	[421.28887939 767.51013184 0.8459965 ]	[457.12353516 493.04919434 0.67022574]	[452.04241943 659.84979248 0.72175503]	[4.54570862e+02 8.18912231e+02 6.64545894e-01]	[382.75537109 234.02391052 0.92449605]	[405.859375 233.90213013 0.91201746]	[375.03613281 234.04354858 0.42342496]	[428.96466064 231.36808777 0.84494317]	[4.44349365e+02 8.57406067e+02 6.16592348e-01]	[4.62355743e+02 8.52379822e+02 6.55899167e-01]	[4.44391815e+02 8.24039978e+02 5.40018499e-01]	[4.16121277e+02 8.06030762e+02 7.92950153e-01]	[400.71585083 793.31488037 0.80689126]	[4.34028717e+02 7.70163940e+02 6.47518814e-01]
[398.18927002 251.97644043 0.93281579]	[405.89202881 313.49868774 0.87187546]	[352.00485229 315.99551392 0.85578775]	[339.20947266 421.17935181 0.90788287]	[331.46447754 516.12945557 0.82526606]	[464.88476562 308.39944458 0.82646334]	[482.8637085 418.58963013 0.89649916]	[487.98095703 508.47689819 0.8280493 ]	[418.65795898 500.71557617 0.74636692]	[380.11154175 500.79104614 0.75798506]	[405.84353638 647.0803833 0.79657614]	[421.32260132 765.05914307 0.82953441]	[457.09909058 498.25009155 0.66905212]	[451.99810791 665.01159668 0.73769349]	[4.54628876e+02 8.29152527e+02 6.74279332e-01]	[385.29598999 236.6317749 0.90289712]	[408.46563721 236.49229431 0.8920241 ]	[375.0581665 236.61543274 0.6107586 ]	[431.47299194 233.92158508 0.88180494]	[4.46910217e+02 8.70139526e+02 6.55725062e-01]	[4.64850067e+02 8.65124023e+02 6.53868139e-01]	[4.44383972e+02 8.31724792e+02 5.26915491e-01]	[4.16159912e+02 8.03520874e+02 7.68000126e-01]	[400.74996948 793.25067139 0.7936883 ]	[4.34085510e+02 7.70089050e+02 6.48601592e-01]
[398.19979858 254.48298645 0.96053529]	[405.92810059 315.97900391 0.89034551]	[354.45941162 316.14309692 0.86878502]	[339.22415161 423.78277588 0.89578867]	[331.46405029 518.75567627 0.85527891]	[464.90737915 313.46548462 0.84313655]	[482.86138916 421.18435669 0.91190535]	[487.95449829 516.16210938 0.83968157]	[418.63726807 500.80953979 0.74881446]	[380.10626221 503.28875732 0.76163274]	[405.81689453 649.57769775 0.78472459]	[421.3276062 767.5378418 0.82760328]	[457.07479858 500.77661133 0.67767513]	[449.50158691 665.03851318 0.7407949 ]	[4.57143524e+02 8.31798706e+02 6.22648001e-01]	[382.87139893 239.13841248 0.88824135]	[410.99508667 236.65089417 0.87745601]	[375.07626343 241.70849609 0.51898432]	[434.01312256 236.5057373 0.89145035]	[4.49515076e+02 8.75375793e+02 5.91206491e-01]	[4.67411255e+02 8.72797180e+02 6.07853174e-01]	[4.44407379e+02 8.39441101e+02 4.46208537e-01]	[4.18596222e+02 8.06069092e+02 7.32078850e-01]	[4.00737213e+02 7.95795166e+02 7.45800138e-01]	[4.34099060e+02 7.70203003e+02 6.51678443e-01]
[398.22470093 254.60949707 0.96644086]	[408.44839478 316.13442993 0.8996489 ]	[354.52941895 318.64480591 0.88026345]	[339.24572754 423.91677856 0.87610477]	[331.41009521 521.23321533 0.85936433]	[464.93133545 316.00109863 0.86508292]	[482.8555603 421.34960938 0.90032744]	[485.47119141 521.19616699 0.88406301]	[418.59115601 503.32781982 0.74552661]	[377.73184204 503.3631897 0.76046842]	[405.86270142 647.1395874 0.78137892]	[421.34506226 765.03106689 0.81295681]	[454.60284424 503.31985474 0.6841051 ]	[452.05993652 670.07684326 0.70972711]	[4.59617584e+02 8.34362000e+02 6.54238760e-01]	[385.2991333 244.19468689 0.85890383]	[411.03543091 239.15216064 0.8617987 ]	[375.12380981 251.86123657 0.5336833 ]	[434.12051392 236.61663818 0.88189942]	[4.57108246e+02 8.83012268e+02 6.34906828e-01]	[4.72583496e+02 8.75377930e+02 6.48169398e-01]	[4.49473969e+02 8.47064941e+02 4.60704803e-01]	[4.18615875e+02 8.06050049e+02 7.43054867e-01]	[4.00763855e+02 7.93317200e+02 7.49910057e-01]	[4.36569275e+02 7.70088196e+02 6.47146404e-01]
[398.27749634 257.1411438 0.9573909 ]	[410.94320679 318.65002441 0.88993478]	[354.54101562 321.16000366 0.86540663]	[339.22653198 428.97460938 0.86883116]	[331.43060303 521.40197754 0.86333483]	[464.93765259 318.54467773 0.88111371]	[482.87359619 426.36767578 0.87124991]	[485.45050049 523.78619385 0.89592379]	[418.54998779 505.93164062 0.71996599]	[377.70062256 505.92919922 0.73969668]	[405.83084106 652.12335205 0.77275521]	[421.32574463 767.51983643 0.81941164]	[454.58609009 505.9236145 0.67260218]	[454.54754639 670.11322021 0.71814775]	[4.59816071e+02 8.39422302e+02 6.00451052e-01]	[387.86074829 249.38163757 0.84763443]	[413.50231934 246.80622864 0.85297096]	[377.53659058 251.93688965 0.52522099]	[436.57373047 239.11138916 0.86752594]	[4.57098694e+02 8.83083557e+02 5.05838573e-01]	[4.72553497e+02 8.77953613e+02 5.33555865e-01]	[4.57190979e+02 8.49661987e+02 4.40920115e-01]	[4.18628571e+02 8.06095703e+02 7.02852786e-01]	[4.00739594e+02 7.95819275e+02 7.18964398e-01]	[4.34101562e+02 7.70197083e+02 6.38719380e-01]
[400.64324951 259.63970947 0.94209635]	[413.49157715 321.1965332 0.87198007]	[354.58612061 323.73660278 0.84920013]	[339.20687866 434.034729 0.87422746]	[331.50131226 523.85327148 0.87030035]	[467.43215942 318.70297241 0.86891419]	[482.88092041 431.50811768 0.86393821]	[485.41989136 523.9720459 0.88546252]	[418.54760742 508.46179199 0.71351606]	[377.69564819 508.4621582 0.73113608]	[405.82443237 654.71032715 0.75887996]	[421.33306885 765.03857422 0.82158935]	[454.6104126 505.98922729 0.67350358]	[454.59051514 675.2868042 0.69745111]	[4.59765320e+02 8.47148254e+02 6.62558198e-01]	[387.92459106 251.96690369 0.86837715]	[413.53253174 251.86906433 0.87589753]	[377.590271 254.40892029 0.55398226]	[436.6383667 246.74456787 0.8558135 ]	[4.57094452e+02 8.88212769e+02 5.57048082e-01]	[4.72560028e+02 8.85578918e+02 5.86300373e-01]	[4.57208160e+02 8.52282898e+02 4.79702592e-01]	[4.18596039e+02 8.03559937e+02 7.44533598e-01]	[4.00752533e+02 7.93286865e+02 7.60553837e-01]	[4.34102142e+02 7.70125183e+02 6.42684460e-01]
[400.64328003 259.63766479 0.94233155]	[413.49346924 321.19338989 0.87245566]	[354.58465576 323.73422241 0.84896064]	[339.20367432 434.03744507 0.87418097]	[331.49716187 523.85528564 0.86971891]	[467.4329834 318.699646 0.86867654]	[482.88186646 431.51507568 0.86325932]	[485.4197998 523.97235107 0.88554341]	[418.54455566 508.46047974 0.71354049]	[377.69351196 508.46237183 0.73154455]	[403.38568115 652.21380615 0.76292413]	[421.33279419 765.0279541 0.82426918]	[454.60696411 505.98934937 0.67343843]	[454.61291504 677.77282715 0.69675821]	[4.59768524e+02 8.47127930e+02 6.52555704e-01]	[387.92651367 251.96356201 0.8679055 ]	[413.53347778 251.86808777 0.87585115]	[377.58969116 254.40583801 0.55409354]	[436.64144897 244.28211975 0.8552357 ]	[4.57101105e+02 8.88158081e+02 5.44160426e-01]	[4.72549103e+02 8.83060303e+02 5.78565121e-01]	[4.59634125e+02 8.52274841e+02 4.72408056e-01]	[4.18595123e+02 8.03555237e+02 7.44067311e-01]	[4.00751770e+02 7.93283264e+02 7.63606727e-01]	[4.34102112e+02 7.70109985e+02 6.43252194e-01]
[400.76242065 262.234375 0.8905564 ]	[413.58224487 326.3739624 0.85125333]	[356.99545288 331.39672852 0.84938204]	[339.19061279 436.6234436 0.90013218]	[331.49606323 526.42675781 0.84373552]	[467.48458862 321.26422119 0.83790779]	[482.86791992 436.59820557 0.87874138]	[485.36965942 526.54443359 0.85897124]	[416.06036377 511.04684448 0.69913101]	[377.62457275 511.04272461 0.72316372]	[405.92687988 657.27307129 0.75171626]	[421.32980347 764.96124268 0.81880796]	[449.44042969 511.06082153 0.66486913]	[457.08734131 682.95233154 0.71548975]	[4.62220978e+02 8.52229736e+02 7.06954598e-01]	[392.9861145 254.43821716 0.89354694]	[416.09091187 254.34277344 0.90767598]	[377.62249756 254.59541321 0.69600964]	[439.0866394 251.86749268 0.89387167]	[4.57089508e+02 8.93400757e+02 6.17822766e-01]	[4.70027588e+02 8.90805359e+02 6.38971865e-01]	[4.59732239e+02 8.59946350e+02 4.94709134e-01]	[4.18565063e+02 8.03496826e+02 7.30963171e-01]	[4.00733093e+02 7.93238159e+02 7.61824012e-01]	[4.34080505e+02 7.67618896e+02 6.42567515e-01]
[400.81237793 264.7718811 0.87749761]	[416.02435303 331.42565918 0.86523592]	[357.03640747 331.46691895 0.86262012]	[339.19842529 436.68252563 0.9082365 ]	[333.91723633 526.49237061 0.84041679]	[467.48095703 323.82022095 0.81811965]	[482.87359619 439.13577271 0.89709818]	[482.97265625 531.59979248 0.85939372]	[416.05447388 513.59301758 0.69507587]	[377.6156311 513.58679199 0.71893537]	[408.38262939 659.80895996 0.7477085 ]	[421.34643555 764.98779297 0.82062674]	[449.44238281 513.60870361 0.66197854]	[457.08996582 685.44506836 0.71958756]	[4.62199921e+02 8.52325134e+02 7.27722108e-01]	[393.05352783 254.47332764 0.89964914]	[416.16751099 254.38935852 0.92559612]	[377.72784424 257.03793335 0.59058094]	[439.1739502 254.35176086 0.92127365]	[4.49486755e+02 8.93252197e+02 6.12521589e-01]	[4.67420197e+02 8.90761902e+02 6.50690258e-01]	[4.59803406e+02 8.62557129e+02 5.37797749e-01]	[4.16115143e+02 8.03551941e+02 7.10554540e-01]	[4.00695221e+02 7.93259155e+02 7.41781592e-01]	[4.34120819e+02 7.67640686e+02 6.46028161e-01]
[400.83407593 269.83648682 0.87999791]	[416.05578613 333.92767334 0.88444936]	[357.06906128 333.94692993 0.8743639 ]	[339.19393921 439.11123657 0.91911459]	[333.92446899 529.00714111 0.82728463]	[467.49880981 328.84362793 0.80980974]	[482.88101196 439.22659302 0.90799487]	[482.9211731 534.17547607 0.8756035 ]	[416.09439087 518.67852783 0.7136327 ]	[377.64535522 516.19317627 0.727377 ]	[408.38067627 659.88366699 0.75196207]	[421.34802246 764.98480225 0.81650555]	[449.46731567 518.73858643 0.67423481]	[457.09848022 685.4864502 0.72665668]	[4.62258759e+02 8.52330017e+02 7.16503680e-01]	[393.07629395 254.57498169 0.90830189]	[418.55950928 254.45022583 0.94285786]	[380.08154297 257.16046143 0.5477584 ]	[439.24252319 254.37800598 0.93308824]	[4.49461334e+02 8.90834167e+02 6.12766802e-01]	[4.67446136e+02 8.90762268e+02 6.46369934e-01]	[4.62265717e+02 8.62565308e+02 5.33867180e-01]	[4.16129303e+02 8.03500000e+02 7.18611300e-01]	[4.00700958e+02 7.93225464e+02 7.52406180e-01]	[4.34102997e+02 7.67642700e+02 6.36292934e-01]
[400.87228394 267.36044312 0.87331057]	[416.07955933 333.97567749 0.89815831]	[357.10864258 333.94345093 0.87822032]	[339.19866943 439.16879272 0.9290092 ]	[331.46087646 531.54620361 0.8194887 ]	[469.95700073 331.42971802 0.80980361]	[482.88119507 439.30386353 0.91371506]	[482.86557007 539.17626953 0.89699316]	[413.59411621 516.20928955 0.69127369]	[377.59216309 516.18884277 0.71465027]	[408.38040161 662.4241333 0.7689352 ]	[421.33792114 765.04870605 0.81341225]	[446.90567017 518.70855713 0.67371923]	[457.09527588 685.57305908 0.73604822]	[4.62343811e+02 8.52371216e+02 7.21656561e-01]	[395.53265381 254.56529236 0.9121393 ]	[418.58810425 254.4629364 0.95157331]	[380.15060425 257.14562988 0.44549081]	[439.25891113 254.37438965 0.93391955]	[4.46935059e+02 8.90821167e+02 6.34738147e-01]	[4.67432678e+02 8.90788452e+02 6.55789852e-01]	[4.62397278e+02 8.65086182e+02 5.49238980e-01]	[4.16134766e+02 8.03548218e+02 7.01375306e-01]	[4.00690491e+02 7.93270264e+02 7.32759416e-01]	[4.34102722e+02 7.67687927e+02 6.27992988e-01]
[400.88110352 269.82446289 0.87189418]	[416.10214233 333.99801636 0.9057706 ]	[357.14151001 333.95791626 0.88326442]	[339.19992065 439.18667603 0.92711359]	[331.41226196 531.54608154 0.81520545]	[469.97836304 331.4836731 0.8118614 ]	[482.87658691 441.73739624 0.91231132]	[482.86810303 539.296875 0.90596312]	[413.57138062 518.71386719 0.69725418]	[377.5887146 518.69317627 0.71900725]	[405.90795898 662.43914795 0.7756176 ]	[421.3482666 767.48907471 0.80903542]	[444.44274902 518.76623535 0.68041486]	[457.10101318 685.58148193 0.73666573]	[4.62347229e+02 8.54814819e+02 7.28471041e-01]	[395.57156372 254.57006836 0.9207949 ]	[418.61026001 254.48342896 0.9573372 ]	[380.21542358 257.14663696 0.39012715]	[439.30535889 254.42208862 0.94576097]	[4.49447357e+02 8.93290955e+02 6.63239062e-01]	[4.67468781e+02 8.93223083e+02 6.79390967e-01]	[4.62373932e+02 8.67579041e+02 5.60706556e-01]	[4.16147675e+02 8.03517639e+02 7.09329605e-01]	[4.00708893e+02 7.93255371e+02 7.39881516e-01]	[4.36570435e+02 7.70133179e+02 6.14890933e-01]
[403.27377319 269.81289673 0.86584604]	[416.11929321 334.0269165 0.90958518]	[357.14971924 333.96096802 0.88157773]	[339.17150879 439.19934082 0.92162216]	[328.902771 529.01947021 0.81650031]	[470.02593994 333.97772217 0.8147102 ]	[482.83425903 441.88671875 0.90048319]	[482.8348999 541.72045898 0.91799974]	[411.03030396 516.20947266 0.67916971]	[377.53433228 516.20001221 0.70104527]	[405.8843689 664.88262939 0.7760725 ]	[421.34436035 767.50567627 0.80959308]	[444.36080933 518.70288086 0.68050683]	[457.0632019 688.01422119 0.71258861]	[4.62274811e+02 8.54833069e+02 7.18457580e-01]	[395.62045288 254.57084656 0.92692363]	[418.64147949 254.49465942 0.96075791]	[3.80268585e+02 2.57133911e+02 3.74243826e-01]	[439.33273315 254.46455383 0.95035136]	[4.52022888e+02 8.93295471e+02 6.50278986e-01]	[4.69995056e+02 8.90809326e+02 6.65877581e-01]	[4.62266052e+02 8.65124268e+02 5.59184432e-01]	[4.16122803e+02 8.03527710e+02 7.04417527e-01]	[4.00700897e+02 7.93250061e+02 7.36391783e-01]	[4.34124603e+02 7.70152344e+02 6.09116852e-01]
[403.33468628 267.3527832 0.85429281]	[416.16177368 334.05621338 0.92139542]	[357.16790771 333.96981812 0.88217425]	[339.15332031 439.2097168 0.92093837]	[328.88223267 528.9911499 0.81924373]	[472.54653931 334.04312134 0.82184601]	[482.81274414 444.31668091 0.89722097]	[482.78164673 541.84338379 0.93675125]	[411.03649902 518.69519043 0.68571365]	[377.53341675 518.66656494 0.70408189]	[405.84951782 664.91387939 0.77165693]	[421.3515625 765.04656982 0.80589485]	[444.36581421 518.74786377 0.68303972]	[454.59024048 688.10717773 0.7132228 ]	[4.62246094e+02 8.54882385e+02 7.21173942e-01]	[398.03375244 254.57228088 0.93265921]	[418.69128418 254.48625183 0.96621227]	[380.30895996 257.1875 0.41623604]	[441.70108032 254.508255 0.96009487]	[4.54569336e+02 8.93408020e+02 6.58752680e-01]	[4.72533936e+02 8.93254944e+02 6.82343364e-01]	[4.62246307e+02 8.67635254e+02 5.83758712e-01]	[4.16129272e+02 8.03517212e+02 7.06180394e-01]	[4.00714966e+02 7.93244507e+02 7.37055421e-01]	[4.34118500e+02 7.67675049e+02 6.01993918e-01]
[403.35003662 267.32962036 0.85272443]	[416.17333984 334.06869507 0.92473525]	[357.18133545 333.97250366 0.88332748]	[339.12808228 439.24060059 0.91912347]	[328.88876343 526.51849365 0.82430285]	[472.56951904 334.06799316 0.82554078]	[482.78561401 444.31933594 0.89789045]	[482.72567749 541.86791992 0.93752325]	[413.5105896 518.7230835 0.69500226]	[377.54837036 518.67205811 0.71296787]	[405.84661865 664.92285156 0.7755661 ]	[421.35614014 765.02429199 0.80515659]	[444.39346313 521.21032715 0.68334532]	[454.58712769 688.14813232 0.71649987]	[4.62232483e+02 8.59932129e+02 7.42958844e-01]	[398.05444336 254.5610199 0.93935615]	[418.71286011 254.47941589 0.96970779]	[3.80327759e+02 2.57169556e+02 3.64890039e-01]	[441.73654175 254.49830627 0.96410072]	[4.54572754e+02 8.93357666e+02 6.78500772e-01]	[4.72535797e+02 8.93228638e+02 7.01982319e-01]	[4.62233521e+02 8.70165588e+02 6.16807222e-01]	[4.16115997e+02 8.03518921e+02 7.08783329e-01]	[4.00710815e+02 7.93250366e+02 7.37830341e-01]	[4.36573456e+02 7.67645996e+02 6.09591603e-01]
[403.35092163 267.33383179 0.85288 ]	[418.52941895 334.06732178 0.92623127]	[357.18484497 333.97763062 0.88428229]	[339.12872314 439.24234009 0.91836488]	[328.87890625 526.53015137 0.82229906]	[472.58575439 334.06344604 0.82549226]	[482.79086304 444.30737305 0.89066184]	[482.72177124 541.8651123 0.9376024 ]	[413.50512695 518.68505859 0.69121957]	[377.53314209 516.19030762 0.70903331]	[403.38165283 664.93731689 0.77416939]	[421.35687256 767.57214355 0.81395555]	[444.38879395 518.74255371 0.68291783]	[454.59341431 688.12799072 0.71551955]	[4.62246063e+02 8.57421570e+02 7.45431960e-01]	[398.06134033 254.56176758 0.94182181]	[418.71188354 254.48461914 0.9714669 ]	[380.33114624 257.1668396 0.38620955]	[441.73095703 254.51533508 0.96561837]	[4.54592316e+02 8.93356750e+02 6.87378347e-01]	[4.72568909e+02 8.93220764e+02 7.06866980e-01]	[4.62243317e+02 8.70117188e+02 6.17893517e-01]	[4.16132629e+02 8.03495178e+02 7.23213971e-01]	[4.00713562e+02 7.93239075e+02 7.49475479e-01]	[4.36580994e+02 7.70222107e+02 6.13748908e-01]
[403.39407349 267.32067871 0.84560072]	[418.54016113 336.43756104 0.93047547]	[357.18817139 333.97528076 0.88533247]	[339.11090088 439.22463989 0.91990286]	[328.86270142 528.97161865 0.82042342]	[475.06454468 336.45986938 0.83280098]	[482.81692505 444.34063721 0.88916349]	[482.7142334 541.91271973 0.94391322]	[413.52957153 518.73126221 0.70278382]	[377.55593872 518.69268799 0.71865344]	[405.83807373 664.99749756 0.77804935]	[421.36047363 767.53381348 0.81001812]	[444.40823364 518.78741455 0.6877057 ]	[454.60247803 690.60949707 0.71426308]	[4.62243469e+02 8.59988525e+02 7.27451324e-01]	[398.08731079 254.56071472 0.94693607]	[418.74703979 254.48219299 0.97038096]	[380.35821533 257.16326904 0.42390102]	[441.73727417 254.52560425 0.96670091]	[4.54578308e+02 8.95916382e+02 6.65344298e-01]	[4.72549927e+02 8.93358765e+02 6.91820681e-01]	[4.62230194e+02 8.70204102e+02 6.09890103e-01]	[4.16136841e+02 8.03494629e+02 7.06111670e-01]	[4.00706512e+02 7.93237000e+02 7.40512550e-01]	[4.36578735e+02 7.70176270e+02 6.13807023e-01]
[403.3977356 267.28637695 0.84473425]	[418.54705811 336.45376587 0.93287301]	[357.18325806 334.00582886 0.88775337]	[339.08670044 439.22637939 0.91757059]	[326.37014771 529.03009033 0.81490362]	[475.09100342 336.48721313 0.8400923 ]	[482.83093262 444.39526367 0.88178343]	[480.36349487 544.30493164 0.94587898]	[413.51733398 518.77502441 0.70717895]	[377.54904175 518.73840332 0.72226524]	[405.83590698 665.0010376 0.77503216]	[421.35565186 767.56988525 0.8116284 ]	[444.40420532 521.24847412 0.69332111]	[454.57452393 690.65588379 0.71291912]	[4.62236633e+02 8.62508789e+02 7.30900526e-01]	[398.09371948 254.53636169 0.94528627]	[418.75369263 254.4664917 0.96903819]	[380.362854 257.15042114 0.3945038 ]	[441.7489624 254.51628113 0.96416175]	[4.54589508e+02 8.98460388e+02 6.72556341e-01]	[4.72569824e+02 8.93437805e+02 6.95186973e-01]	[4.62231384e+02 8.70236694e+02 6.22612119e-01]	[4.16122467e+02 8.03530457e+02 6.89985752e-01]	[4.00695282e+02 7.93264160e+02 7.24570870e-01]	[4.36575806e+02 7.70215942e+02 6.13445520e-01]
[403.38388062 267.32348633 0.84866738]	[416.17651367 336.50097656 0.93516451]	[357.17269897 334.06137085 0.89201987]	[339.11303711 439.28674316 0.91867089]	[326.34725952 534.0871582 0.81039721]	[475.07202148 336.5385437 0.84728324]	[482.88684082 446.94683838 0.86442214]	[480.34854126 544.41369629 0.9461351 ]	[413.51989746 521.21746826 0.70977902]	[377.5496521 518.75695801 0.72733891]	[403.36419678 664.99163818 0.77885818]	[421.3203125 767.5378418 0.82245922]	[444.41760254 521.27392578 0.69463694]	[454.64041138 690.67315674 0.73295408]	[4.62252899e+02 8.67597839e+02 7.18410790e-01]	[398.09054565 254.55380249 0.94315374]	[418.74822998 254.49389648 0.96983898]	[380.3500061 257.16741943 0.414206 ]	[441.73095703 254.57052612 0.9660787 ]	[4.49510376e+02 8.98442810e+02 6.47699535e-01]	[4.67491486e+02 8.95896545e+02 6.75406277e-01]	[4.62285004e+02 8.72788757e+02 5.85494995e-01]	[4.16141266e+02 8.03522339e+02 6.69249594e-01]	[4.00706360e+02 7.93265259e+02 7.10607708e-01]	[4.34075165e+02 7.70163391e+02 6.35583639e-01]
[403.33087158 267.33905029 0.8572939 ]	[416.1550293 336.52316284 0.93391174]	[357.16000366 336.45986938 0.89524269]	[339.12265015 439.31530762 0.91607219]	[326.34432983 531.62445068 0.81082511]	[472.60250854 336.56542969 0.84870315]	[482.89279175 446.93563843 0.86648428]	[480.37973022 544.43585205 0.94093871]	[413.54751587 521.22875977 0.71009946]	[377.568573 518.7756958 0.73001069]	[403.36099243 665.06280518 0.77916408]	[421.29293823 767.49432373 0.82243866]	[444.43612671 521.28564453 0.69124728]	[457.10797119 693.18463135 0.73240119]	[4.62249146e+02 8.65065002e+02 7.19772220e-01]	[398.05108643 254.55761719 0.93493855]	[418.70706177 254.49919128 0.96866655]	[380.30871582 259.59204102 0.42046681]	[441.70550537 254.60324097 0.96388113]	[4.49469818e+02 8.95935852e+02 6.53946638e-01]	[4.67499847e+02 8.95843506e+02 6.76926851e-01]	[4.62268494e+02 8.72715759e+02 5.96723020e-01]	[4.18571686e+02 8.03551208e+02 6.61072135e-01]	[4.00715118e+02 7.93289673e+02 6.95246458e-01]	[4.31558685e+02 7.70100159e+02 6.37533367e-01]
[403.28131104 269.82183838 0.86785173]	[416.13110352 336.53805542 0.93184465]	[357.14810181 336.50241089 0.90053582]	[339.1539917 441.66915894 0.91512185]	[326.36428833 534.12231445 0.81291258]	[472.56344604 336.56552124 0.84663296]	[482.89523315 446.87219238 0.87055779]	[482.75119019 544.46893311 0.93648881]	[413.55502319 521.24890137 0.70908225]	[377.57113647 521.22277832 0.73169422]	[403.3387146 665.02880859 0.78090286]	[421.29699707 767.52050781 0.82213092]	[446.87402344 521.30175781 0.68568885]	[457.07992554 693.21386719 0.73482859]	[4.62244720e+02 8.65136292e+02 7.36165345e-01]	[395.64135742 254.58828735 0.92766106]	[418.65542603 254.50715637 0.96602798]	[380.26321411 259.69393921 0.41188166]	[441.67227173 254.60437012 0.95536286]	[4.49481567e+02 8.95945496e+02 6.62357450e-01]	[4.67489594e+02 8.95846130e+02 6.88904703e-01]	[4.62291595e+02 8.72764954e+02 6.12835467e-01]	[4.18574951e+02 8.03554932e+02 6.61481261e-01]	[4.00722473e+02 7.93296814e+02 6.91539168e-01]	[4.31563232e+02 7.70130615e+02 6.34363949e-01]
[403.26159668 269.85336304 0.87552762]	[416.11737061 336.54013062 0.92954057]	[357.14242554 336.51693726 0.9020108 ]	[339.16308594 441.69015503 0.91618884]	[326.35375977 534.14770508 0.81548393]	[472.53729248 336.5562439 0.84520119]	[482.88027954 444.41204834 0.87909782]	[482.79031372 544.4286499 0.93630564]	[413.58581543 521.26470947 0.71301007]	[377.59280396 521.23327637 0.73671287]	[403.33776855 665.04309082 0.78602326]	[421.31381226 767.51306152 0.81714576]	[446.91293335 521.32489014 0.68227077]	[454.64733887 690.69781494 0.73734707]	[4.62287598e+02 8.65116699e+02 7.38028824e-01]	[395.63409424 254.60914612 0.9279809 ]	[418.63000488 254.52774048 0.9612391 ]	[380.24734497 259.62850952 0.42498145]	[439.32281494 254.56471252 0.95426714]	[4.49440613e+02 8.95936157e+02 6.72980905e-01]	[4.67467804e+02 8.95844055e+02 6.95766330e-01]	[4.62368561e+02 8.72746094e+02 6.23534501e-01]	[4.16151947e+02 8.03565613e+02 6.64596558e-01]	[4.00699036e+02 7.93287415e+02 6.96992159e-01]	[4.34056488e+02 7.70118958e+02 6.27179801e-01]
[400.86242676 269.82192993 0.87656391]	[416.08828735 336.50698853 0.92108285]	[357.12179565 336.47473145 0.89776373]	[339.15692139 441.6842041 0.91331679]	[326.34793091 534.12127686 0.81237763]	[470.02566528 336.5173645 0.84018964]	[482.871521 444.35430908 0.88556933]	[482.83233643 544.33026123 0.93556732]	[413.53121948 521.23461914 0.70798922]	[377.5574646 521.21209717 0.73024762]	[403.35397339 665.03851318 0.78193939]	[421.32293701 767.64251709 0.81500113]	[444.42684937 521.27972412 0.68717772]	[454.62692261 690.69451904 0.72483826]	[4.62298981e+02 8.67610107e+02 7.46291161e-01]	[395.56106567 254.57493591 0.91672838]	[418.59066772 254.49353027 0.95585895]	[380.16540527 259.60366821 0.39303547]	[439.29647827 254.52729797 0.95867527]	[4.54563019e+02 8.98445068e+02 6.90721810e-01]	[4.72535797e+02 8.95845154e+02 7.06977606e-01]	[4.62330414e+02 8.72751648e+02 6.44186318e-01]	[4.16081482e+02 8.03541565e+02 6.56794250e-01]	[4.00658051e+02 7.93267517e+02 7.01422393e-01]	[4.34086517e+02 7.72712463e+02 6.15617275e-01]
[400.86306763 267.34042358 0.87458926]	[416.04632568 336.46734619 0.90989751]	[357.07250977 336.45101929 0.89031696]	[339.12902832 439.25219727 0.9175148 ]	[326.36758423 531.61529541 0.80788839]	[469.99484253 336.45132446 0.82921588]	[482.87863159 441.84936523 0.90574974]	[482.8795166 541.77142334 0.92345762]	[413.52310181 518.75671387 0.70093298]	[377.53442383 518.72827148 0.71826422]	[403.34393311 664.96832275 0.7828294 ]	[421.33187866 767.63604736 0.80836248]	[444.42160034 521.2232666 0.68544239]	[454.64089966 690.61224365 0.71856141]	[4.62258759e+02 8.59991455e+02 7.10493505e-01]	[395.52532959 254.56681824 0.91200876]	[418.57626343 254.45115662 0.95285809]	[380.1449585 259.64697266 0.38923493]	[439.29092407 254.47436523 0.95495284]	[4.54574860e+02 8.98442505e+02 6.39161229e-01]	[4.70047180e+02 8.93407776e+02 6.67698979e-01]	[4.62286346e+02 8.70157227e+02 5.97620308e-01]	[4.16097595e+02 8.03553467e+02 6.67870104e-01]	[4.00663513e+02 7.93278564e+02 7.05661774e-01]	[4.34111816e+02 7.72709473e+02 6.07716262e-01]
[400.81283569 264.77047729 0.88167512]	[416.02978516 334.06030273 0.89680767]	[357.04034424 334.02713013 0.88031644]	[339.084198 439.22555542 0.92283708]	[328.87219238 531.55780029 0.80754423]	[469.96560669 333.9972229 0.81930196]	[482.91433716 441.76828003 0.90901935]	[482.92633057 539.25067139 0.90323079]	[411.03717041 518.74737549 0.69758898]	[375.11791992 518.67974854 0.71040869]	[403.3326416 662.40618896 0.77084851]	[421.32873535 767.62060547 0.81386495]	[444.40808105 521.24157715 0.693376 ]	[454.65261841 688.07891846 0.69562638]	[4.62233276e+02 8.54895752e+02 7.05498755e-01]	[393.06106567 254.47119141 0.89993012]	[418.53863525 254.39059448 0.93391228]	[380.0965271 257.11227417 0.39874166]	[439.28179932 254.41882324 0.95053709]	[4.54606415e+02 8.93355286e+02 6.30067766e-01]	[4.72549530e+02 8.90823669e+02 6.58157289e-01]	[4.59819275e+02 8.65118042e+02 5.53325653e-01]	[4.16143219e+02 8.06049805e+02 6.60965323e-01]	[4.00680115e+02 7.93327148e+02 6.91399157e-01]	[4.34105621e+02 7.70260132e+02 6.19582891e-01]
[400.83966064 262.18203735 0.88581312]	[413.58944702 333.96548462 0.87409532]	[357.00653076 333.93811035 0.86384368]	[339.06555176 439.12145996 0.91324508]	[328.89038086 526.53967285 0.81360519]	[467.4682312 331.45050049 0.81173235]	[482.92092896 439.25427246 0.89848638]	[482.9821167 536.65771484 0.86659765]	[413.5715332 518.74163818 0.70325816]	[377.54550171 518.68878174 0.71550405]	[403.24975586 662.33654785 0.78211588]	[421.31750488 765.07104492 0.8207314 ]	[446.92538452 521.23748779 0.67987353]	[454.58233643 688.14379883 0.7030552 ]	[4.62188660e+02 8.52356506e+02 7.34352887e-01]	[395.50653076 254.40386963 0.89668632]	[418.54013062 251.95361328 0.91932464]	[377.72839355 256.98443604 0.61249202]	[439.22436523 251.96105957 0.93108034]	[4.52061157e+02 8.90690125e+02 6.46830440e-01]	[4.69976990e+02 8.88219543e+02 6.62782967e-01]	[4.59807007e+02 8.65043274e+02 5.80006123e-01]	[4.18594849e+02 8.06015381e+02 6.97455168e-01]	[4.00742889e+02 7.93302185e+02 7.13455677e-01]	[4.34085236e+02 7.70088867e+02 6.35656774e-01]
[400.76644897 259.61904907 0.9269734 ]	[413.56295776 328.86383057 0.84819752]	[356.96636963 328.88058472 0.84280396]	[339.06707764 436.59255981 0.89444828]	[328.89910889 523.99731445 0.8346734 ]	[467.43588257 323.82171631 0.82231843]	[482.93374634 439.07821655 0.8850317 ]	[485.3699646 531.56323242 0.85342407]	[413.53887939 516.16156006 0.69527304]	[377.51937866 513.59246826 0.70869982]	[400.76101685 657.28881836 0.78684074]	[421.2951355 767.51220703 0.84430104]	[446.87838745 518.70489502 0.68575144]	[454.54553223 682.97265625 0.71345502]	[4.62234619e+02 8.49737366e+02 7.62565970e-01]	[393.05111694 251.91421509 0.87391722]	[416.13925171 251.83255005 0.89856493]	[377.67218018 254.50326538 0.71116436]	[439.19393921 251.85496521 0.91492742]	[4.46890503e+02 8.77981934e+02 6.27606273e-01]	[4.64880157e+02 8.80492371e+02 6.63502991e-01]	[4.62301941e+02 8.57373108e+02 6.13181889e-01]	[4.18606934e+02 8.03514160e+02 7.23835826e-01]	[4.00747650e+02 7.93282166e+02 7.41868079e-01]	[4.34056671e+02 7.70141785e+02 6.62125230e-01]
[400.74731445 257.13781738 0.94549543]	[411.02246094 321.24481201 0.86444992]	[354.54180908 321.30319214 0.84684658]	[339.04156494 431.53060913 0.86711031]	[328.91616821 523.80389404 0.85128772]	[467.43109131 321.17333984 0.85630488]	[482.89953613 431.49584961 0.86326593]	[485.46633911 526.43005371 0.86024833]	[416.01870728 508.52246094 0.6925236 ]	[377.54705811 508.47998047 0.71662468]	[400.72595215 654.74560547 0.78150362]	[421.27658081 767.52911377 0.85759199]	[449.44711304 511.03045654 0.66123408]	[454.58636475 677.77807617 0.71114254]	[4.62248505e+02 8.42052307e+02 7.35391259e-01]	[393.025177 249.36929321 0.84924603]	[416.13717651 246.81109619 0.87806612]	[377.69515991 254.42771912 0.67251652]	[439.17788696 246.79862976 0.89014894]	[4.41737488e+02 8.70175110e+02 6.52696729e-01]	[4.59795929e+02 8.70313904e+02 6.81255698e-01]	[4.64828705e+02 8.52210938e+02 6.03595495e-01]	[4.16156311e+02 8.03535217e+02 7.22816288e-01]	[4.00706390e+02 7.93279663e+02 7.56617904e-01]	[4.34080780e+02 7.70161987e+02 6.64470792e-01]
[400.71466064 254.60192871 0.95182669]	[408.44613647 318.64736938 0.89160311]	[354.46917725 318.73239136 0.85837191]	[339.03759766 428.91983032 0.86934924]	[328.85467529 521.30322266 0.85670996]	[464.9395752 318.59896851 0.88168573]	[482.87350464 423.88613892 0.88429797]	[487.99139404 521.32177734 0.88107389]	[416.08654785 505.89141846 0.7191599 ]	[377.5763855 505.87542725 0.74229729]	[400.61889648 657.26922607 0.79540008]	[421.26712036 767.55859375 0.86846131]	[452.05435181 505.88708496 0.67974073]	[454.60421753 670.10479736 0.76977837]	[4.62250366e+02 8.36884949e+02 7.51411498e-01]	[392.96340942 241.69465637 0.83986127]	[416.1257019 239.17114258 0.88285714]	[377.68319702 251.86831665 0.67226863]	[439.13421631 239.14753723 0.89522254]	[4.39212433e+02 8.67703918e+02 6.53005362e-01]	[4.59722534e+02 8.70211243e+02 6.76598012e-01]	[4.64889343e+02 8.49658142e+02 6.27053678e-01]	[4.16076843e+02 8.03489563e+02 7.13880479e-01]	[4.00669708e+02 7.93247864e+02 7.58923113e-01]	[4.34070953e+02 7.70213257e+02 6.77329302e-01]
[400.68655396 254.46466064 0.94315457]	[405.88079834 316.03894043 0.90270483]	[351.93301392 316.13851929 0.85002208]	[339.04473877 423.82568359 0.88474172]	[328.90133667 521.24432373 0.84496462]	[464.91052246 315.96356201 0.86117911]	[482.84997559 421.25643921 0.9178915 ]	[490.50656128 516.20581055 0.83771819]	[416.09716797 500.86444092 0.74022055]	[377.59408569 503.28967285 0.76363361]	[398.23126221 654.72393799 0.80307937]	[421.26190186 767.51025391 0.85956633]	[452.0284729 503.27676392 0.68908155]	[457.08145142 667.50006104 0.79563951]	[4.62268463e+02 8.31666687e+02 7.70677209e-01]	[390.44812012 239.09509277 0.87198645]	[416.08081055 236.64233398 0.89774525]	[377.62139893 241.72027588 0.6904577 ]	[439.05688477 236.55838013 0.92273378]	[4.39196930e+02 8.57378174e+02 6.53261304e-01]	[4.59718964e+02 8.59979309e+02 6.52539849e-01]	[4.64957550e+02 8.39454285e+02 5.97698271e-01]	[4.16091766e+02 8.03492798e+02 7.44804800e-01]	[4.00679382e+02 7.93249878e+02 7.85761476e-01]	[4.34069275e+02 7.70160339e+02 6.64333403e-01]
[400.65362549 251.87138367 0.92093736]	[405.8515625 313.5177002 0.87985462]	[349.43066406 315.95233154 0.8353231 ]	[336.68457031 421.19641113 0.91234666]	[331.41629028 513.64471436 0.81227046]	[464.86459351 310.93405151 0.83131528]	[482.85345459 418.64154053 0.91009355]	[495.59616089 508.48718262 0.82890481]	[416.13711548 498.24285889 0.72891438]	[377.63833618 500.71795654 0.75713593]	[398.18508911 649.63134766 0.80841619]	[421.26821899 765.04229736 0.86139584]	[452.06469727 498.23977661 0.67389363]	[457.19219971 664.93182373 0.82365155]	[4.62262299e+02 8.26602356e+02 7.48844922e-01]	[390.45419312 236.5349884 0.89933372]	[413.58682251 236.46342468 0.90615964]	[377.55947876 236.61349487 0.72328413]	[434.10824585 234.03482056 0.90462887]	[4.39199249e+02 8.54811768e+02 6.47060394e-01]	[4.59748688e+02 8.54914246e+02 6.47958338e-01]	[4.64907013e+02 8.31822815e+02 6.02750480e-01]	[4.16072876e+02 8.00997253e+02 7.56687045e-01]	[400.66503906 793.21820068 0.80336738]	[4.34113617e+02 7.67691711e+02 6.89585388e-01]
[398.1524353 244.26390076 0.89611036]	[403.35107422 305.83099365 0.84951341]	[346.85620117 310.89593506 0.80399734]	[336.66009521 416.15298462 0.88199353]	[331.39202881 511.01693726 0.80354762]	[464.82803345 300.74603271 0.85754651]	[482.84072876 408.43865967 0.87612766]	[498.13751221 503.3821106 0.87925905]	[418.57357788 495.60653687 0.7289499 ]	[377.67010498 495.67401123 0.74430251]	[398.19519043 647.12518311 0.82292897]	[421.25067139 765.00140381 0.86835575]	[457.12414551 493.06884766 0.68338853]	[459.61016846 659.78790283 0.80461454]	[4.62294891e+02 8.18926147e+02 7.65701830e-01]	[382.80175781 233.99665833 0.90848207]	[408.38580322 233.89915466 0.89761126]	[375.0284729 234.0223999 0.44473737]	[431.49816895 231.34307861 0.84670264]	[4.44368958e+02 8.52277832e+02 7.08700240e-01]	[4.64871338e+02 8.52283997e+02 7.18856812e-01]	[4.62396423e+02 8.29128723e+02 6.39641762e-01]	[4.18590393e+02 8.00983521e+02 7.94536829e-01]	[400.73187256 790.83905029 0.81336176]	[4.34042694e+02 7.67636536e+02 6.96613193e-01]
[398.18948364 239.15966797 0.92177093]	[403.29400635 300.62924194 0.89702082]	[346.82321167 303.22360229 0.81177807]	[336.65939331 411.01580811 0.85918653]	[331.39349365 503.42147827 0.84198195]	[462.42260742 298.10974121 0.90149307]	[482.83621216 403.30358887 0.90226197]	[498.24249268 500.71084595 0.89679813]	[418.61608887 485.46008301 0.73663938]	[377.71011353 487.96865845 0.74520767]	[398.20379639 647.00494385 0.83435345]	[421.24661255 765.00384521 0.875121 ]	[457.17834473 485.40856934 0.70257258]	[459.63876343 649.6114502 0.81911021]	[4.62354309e+02 8.11305420e+02 8.09022248e-01]	[382.86557007 233.82542419 0.88386637]	[408.4173584 231.3888855 0.88098258]	[375.02072144 233.9425354 0.67871606]	[428.98846436 226.24841309 0.81029993]	[4.46946533e+02 8.47076660e+02 7.11829543e-01]	[4.67436401e+02 8.47099670e+02 7.31750607e-01]	[4.64869629e+02 8.21508728e+02 6.45453036e-01]	[418.61288452 800.94573975 0.80959916]	[400.73806763 790.82647705 0.83028406]	[4.31538635e+02 7.67630798e+02 6.99590862e-01]
[398.13265991 236.65892029 0.93376637]	[403.29327393 295.65194702 0.91525269]	[344.33456421 298.17346191 0.84888256]	[336.6824646 403.37542725 0.87908912]	[328.92739868 500.71359253 0.85536122]	[462.39172363 295.47930908 0.88731939]	[482.86178589 400.65927124 0.92218083]	[500.66390991 490.52987671 0.86681485]	[418.68392944 482.83685303 0.76191926]	[377.75180054 482.90774536 0.76848203]	[398.21359253 644.41259766 0.83374095]	[421.25344849 765.06329346 0.87320167]	[459.6177063 482.79046631 0.71893144]	[459.68209839 644.53631592 0.85198057]	[4.62373108e+02 8.06125610e+02 7.78370380e-01]	[382.80480957 228.87701416 0.86707956]	[405.9256897 228.79876709 0.86457038]	[374.99642944 231.38516235 0.60535228]	[428.99789429 218.5426178 0.8412115 ]	[4.49477203e+02 8.36846619e+02 7.06402123e-01]	[4.67466705e+02 8.36844238e+02 7.34837115e-01]	[4.62373535e+02 8.11285950e+02 6.71302140e-01]	[416.12719727 801.00183105 0.80196637]	[400.67584229 790.83502197 0.81837285]	[4.34032166e+02 7.70130371e+02 7.03766167e-01]
[398.11657715 236.4540863 0.94557619]	[403.2565918 293.02758789 0.9072758 ]	[344.2796936 295.56069946 0.85556209]	[336.68502808 400.76242065 0.89786762]	[331.43551636 498.13491821 0.83286637]	[462.36831665 290.35003662 0.841313 ]	[482.88381958 395.61016846 0.89630544]	[500.73718262 482.89505005 0.91437054]	[418.7718811 477.69454956 0.75516832]	[380.1343689 480.25094604 0.76351362]	[398.26629639 634.20422363 0.8122654 ]	[421.25354004 764.98754883 0.87123883]	[459.7170105 475.12628174 0.71321797]	[459.79397583 636.77301025 0.83074033]	[462.42565918 790.82641602 0.80727333]	[382.77307129 223.71162415 0.85741621]	[405.92990112 221.12718201 0.85347795]	[372.51940918 223.68487549 0.57406771]	[426.45425415 215.920578 0.87263608]	[4.54565826e+02 8.31745544e+02 7.53525913e-01]	[4.72576935e+02 8.31666321e+02 7.61329114e-01]	[4.62339783e+02 8.00973694e+02 6.62965178e-01]	[418.57241821 803.52868652 0.82627511]	[400.67193604 793.22833252 0.84341168]	[4.34043396e+02 7.67700378e+02 7.16760874e-01]
[398.21121216 233.99331665 0.95104742]	[400.85516357 287.87387085 0.87635505]	[344.25119019 292.92617798 0.83621168]	[336.63531494 398.12524414 0.9045186 ]	[333.93682861 490.48510742 0.82297564]	[462.36358643 280.23034668 0.87144357]	[482.90170288 387.88824463 0.87522274]	[500.80886841 480.27780151 0.93244678]	[418.80880737 475.09118652 0.73698211]	[380.17617798 477.6678772 0.74259055]	[400.72573853 634.17028809 0.81963396]	[421.27041626 764.96392822 0.86562121]	[459.74328613 470.00286865 0.70864332]	[459.85443115 636.72692871 0.8316772 ]	[464.8180542 790.77044678 0.82211781]	[382.87561035 221.10379028 0.85701317]	[410.94104004 218.54232788 0.86542451]	[372.49197388 218.61386108 0.74798036]	[426.42160034 213.46337891 0.87637675]	[4.49464417e+02 8.29144226e+02 7.52790689e-01]	[4.67484528e+02 8.29169983e+02 7.78269291e-01]	[4.64915070e+02 8.00956543e+02 6.81888103e-01]	[416.14648438 803.51507568 0.83179587]	[400.64385986 790.8348999 0.85379702]	[4.34037354e+02 7.70083130e+02 7.07332969e-01]
[398.19287109 233.8711853 0.93445849]	[400.84716797 280.18554688 0.90843463]	[344.26046753 285.31262207 0.81074327]	[336.65240479 390.51260376 0.87081993]	[333.97470093 482.88748169 0.87065899]	[462.31661987 277.58602905 0.91384196]	[482.90261841 382.76269531 0.89446211]	[500.89654541 475.16699219 0.89332527]	[421.23171997 467.42605591 0.72838473]	[380.26016235 470.01046753 0.71768391]	[400.75939941 629.0637207 0.84148204]	[421.277771 762.45202637 0.85318512]	[459.82388306 464.86578369 0.71924978]	[459.84588623 626.56604004 0.87088913]	[464.93014526 788.10827637 0.83078319]	[385.29406738 216.14784241 0.88484716]	[408.44223022 216.06166077 0.88497472]	[372.52120972 215.94883728 0.7911737 ]	[426.34280396 210.87269592 0.83229828]	[4.49467377e+02 8.18880127e+02 7.62832761e-01]	[4.70041168e+02 8.18955200e+02 7.56662071e-01]	[4.69992432e+02 7.93253784e+02 7.10516751e-01]	[416.16357422 800.99554443 0.81607705]	[400.66055298 790.78015137 0.8519659 ]	[4.31544098e+02 7.67657043e+02 6.97496414e-01]
[398.13494873 231.33583069 0.90972614]	[403.2545166 277.57559204 0.92275983]	[344.25598145 280.13198853 0.84341866]	[336.64633179 385.29925537 0.86903542]	[333.98730469 480.23156738 0.88011968]	[462.35723877 275.04284668 0.90101987]	[482.9239502 380.19952393 0.90576279]	[503.31481934 472.54217529 0.88166058]	[421.33224487 464.83712769 0.73780376]	[382.75161743 467.43127441 0.7147274 ]	[400.77218628 626.50054932 0.84668535]	[421.29037476 759.91784668 0.84463805]	[462.23010254 462.28552246 0.73252648]	[462.2416687 623.8848877 0.88710982]	[467.39013672 785.50256348 0.79903656]	[382.7996521 215.98451233 0.91536593]	[405.91903687 213.55699158 0.91203827]	[372.45388794 213.40975952 0.64722359]	[426.4246521 203.17137146 0.77348119]	[4.46944885e+02 8.11355408e+02 7.91226387e-01]	[4.70004730e+02 8.13795532e+02 7.66455472e-01]	[4.70009460e+02 7.90741943e+02 7.34549761e-01]	[418.59518433 803.49487305 0.82544434]	[400.66790771 790.80969238 0.83025199]	[4.31545532e+02 7.67607239e+02 7.04978466e-01]
[398.13482666 231.33387756 0.90934026]	[403.25509644 277.57641602 0.92325324]	[344.25875854 280.13183594 0.84351021]	[336.64718628 382.86032104 0.87121332]	[333.98492432 480.22906494 0.87884808]	[462.35919189 275.04525757 0.90058506]	[482.92004395 380.19754028 0.9069438 ]	[503.31097412 472.54150391 0.88168675]	[421.33483887 462.38806152 0.73838156]	[382.756073 467.4175415 0.71539354]	[400.7671814 626.49639893 0.84599918]	[421.28814697 759.90246582 0.84527779]	[462.23696899 462.27642822 0.7336725 ]	[462.2427063 623.87518311 0.88615978]	[464.97305298 785.48193359 0.79441178]	[382.80154419 215.9828186 0.91506809]	[405.91912842 213.55682373 0.91180778]	[372.45806885 213.41307068 0.65045625]	[426.42541504 203.176651 0.7729919 ]	[4.46952148e+02 8.11354797e+02 7.89729178e-01]	[4.70013672e+02 8.13791138e+02 7.64991403e-01]	[4.69998657e+02 7.90723022e+02 7.27669477e-01]	[418.60797119 803.49298096 0.82632345]	[400.67248535 790.80786133 0.8305853 ]	[4.31540100e+02 7.67590027e+02 7.05338299e-01]
[398.19973755 218.58291626 0.9273206 ]	[400.86148071 272.47146606 0.91255844]	[344.24832153 275.05181885 0.8637405 ]	[336.65286255 380.20101929 0.90667951]	[334.02902222 475.08972168 0.84568685]	[462.32049561 264.79229736 0.84774745]	[482.94488525 369.95916748 0.86049455]	[503.37652588 462.28204346 0.92653871]	[421.38952637 454.62435913 0.71884447]	[382.85269165 459.67132568 0.71087813]	[400.79840088 613.70953369 0.81676793]	[421.21002197 757.3369751 0.83283049]	[462.27929688 452.00741577 0.7071749 ]	[462.3107605 611.15802002 0.84480929]	[475.06637573 770.1895752 0.81416303]	[382.86129761 210.86395264 0.86667728]	[408.44671631 210.8132019 0.87637699]	[372.47436523 208.24946594 0.67730272]	[426.41506958 195.60189819 0.83042324]	[4.54624695e+02 8.08592529e+02 7.90796757e-01]	[4.77618469e+02 8.08559570e+02 7.87332356e-01]	[4.77662048e+02 7.83028320e+02 6.87681854e-01]	[418.70632935 803.47210693 0.80597013]	[400.72283936 793.22869873 0.80459368]	[4.31467682e+02 7.67536743e+02 6.96729004e-01]
[398.13208008 216.08546448 0.93277222]	[400.84924316 269.89584351 0.88778359]	[341.81686401 274.91659546 0.85554278]	[336.63705444 377.7310791 0.89735651]	[336.46505737 472.51693726 0.84552848]	[462.32196045 259.70211792 0.87183011]	[482.95272827 364.86834717 0.87002635]	[503.41146851 459.76062012 0.92646146]	[423.7749939 452.02114868 0.71232533]	[382.86224365 457.15179443 0.69918382]	[400.83914185 613.70849609 0.81644279]	[421.20608521 754.79754639 0.8362239 ]	[462.30654907 446.87844849 0.71250701]	[462.39987183 608.55419922 0.85932487]	[477.66705322 767.53613281 0.82726657]	[382.79193115 208.26243591 0.85637718]	[408.38900757 205.76168823 0.85682297]	[369.93389893 198.11807251 0.58445299]	[426.36663818 195.40644836 0.83450246]	[4.59675659e+02 8.06115417e+02 7.96170652e-01]	[4.80205475e+02 8.03549561e+02 7.74731815e-01]	[4.77737793e+02 7.72781433e+02 6.86831474e-01]	[4.21178772e+02 8.00945801e+02 7.94494569e-01]	[400.76116943 790.81787109 0.80285633]	[4.28964783e+02 7.65075500e+02 6.92269683e-01]
[398.20004272 216.01728821 0.92826688]	[400.82470703 264.77441406 0.88333857]	[341.80761719 272.4119873 0.84007674]	[336.63500977 377.56341553 0.89577967]	[336.52511597 467.43762207 0.86389333]	[462.28665161 257.20239258 0.89764225]	[482.96405029 364.80886841 0.87397015]	[503.45114136 459.63735962 0.91296065]	[423.76779175 446.91311646 0.72056448]	[382.83270264 452.05337524 0.69224203]	[400.875 606.02825928 0.81520438]	[421.21203613 752.28771973 0.83531737]	[462.30212402 441.86245728 0.72170562]	[464.87741089 605.97735596 0.84608096]	[480.14819336 767.49060059 0.84768337]	[385.33679199 205.73400879 0.83261377]	[408.45608521 203.22834778 0.84474039]	[372.49667358 198.09825134 0.70211601]	[423.9274292 192.98657227 0.84043801]	[4.62224213e+02 8.00996704e+02 7.59025753e-01]	[4.82755646e+02 7.98385254e+02 7.61172175e-01]	[4.80189026e+02 7.72747131e+02 7.12080538e-01]	[4.21211090e+02 7.95881714e+02 7.94384420e-01]	[400.81472778 790.74383545 0.80685014]	[4.28950867e+02 7.65023865e+02 6.77170992e-01]
[398.18240356 215.95506287 0.92091769]	[400.82849121 262.19699097 0.89541423]	[341.79415894 269.90231323 0.8282364 ]	[336.65393066 375.11837769 0.88775527]	[336.58166504 464.91394043 0.88720763]	[462.28659058 257.13088989 0.90887225]	[482.96655273 362.25366211 0.88754088]	[503.44537354 457.06973267 0.88646805]	[421.37258911 446.8934021 0.71679091]	[382.80084229 452.05780029 0.68822807]	[403.36257935 611.1005249 0.78271544]	[421.26022339 754.80212402 0.82198632]	[462.28381348 441.81930542 0.72051102]	[464.92071533 605.940979 0.83727121]	[480.33340454 762.51043701 0.84246886]	[385.31018066 203.17651367 0.82977092]	[408.46124268 200.65475464 0.84413379]	[372.50445557 198.00920105 0.6703822 ]	[426.34954834 192.9025116 0.83711553]	[4.62364014e+02 8.00976440e+02 7.56264389e-01]	[4.82906952e+02 7.95888611e+02 7.34286666e-01]	[4.80300201e+02 7.70166565e+02 7.17214584e-01]	[4.21227234e+02 7.95893188e+02 7.83707798e-01]	[400.81341553 790.75500488 0.80676001]	[4.28994965e+02 7.67524475e+02 6.85637653e-01]
[398.17242432 215.90591431 0.91783929]	[400.85968018 259.70022583 0.90103799]	[341.81976318 267.36135864 0.81535488]	[336.67153931 375.06561279 0.87816352]	[336.62268066 464.86114502 0.88987416]	[462.30847168 257.08078003 0.91233552]	[482.97335815 359.78140259 0.89687842]	[503.45175171 454.56326294 0.87324202]	[421.35507202 441.85516357 0.72878581]	[382.79986572 446.92370605 0.68897468]	[405.90255737 608.55621338 0.78312796]	[421.25244141 752.24517822 0.83303797]	[462.26983643 439.26620483 0.72951692]	[469.98687744 603.49688721 0.8207432 ]	[482.78439331 757.35681152 0.82083017]	[385.29598999 200.651474 0.83490402]	[408.46777344 200.57197571 0.84979111]	[372.47628784 195.5592041 0.6558606 ]	[426.3571167 192.8710022 0.83369827]	[4.70033966e+02 7.98367859e+02 7.64116526e-01]	[4.90543518e+02 7.93274719e+02 7.63582170e-01]	[4.82775391e+02 7.67585144e+02 7.05602646e-01]	[4.21199127e+02 7.95817322e+02 7.75808334e-01]	[400.7947998 790.70050049 0.80926764]	[4.28959930e+02 7.64968750e+02 6.69844031e-01]
[398.17425537 215.90522766 0.91768879]	[400.85760498 259.70211792 0.90098387]	[341.81881714 267.36239624 0.8154636 ]	[336.67276001 375.068573 0.87841594]	[336.62411499 464.85809326 0.88988519]	[462.3052063 257.08151245 0.9121123 ]	[482.97229004 359.79040527 0.89574552]	[503.44842529 454.5675354 0.87559813]	[421.35461426 441.85562134 0.72873169]	[382.79901123 446.92300415 0.68891442]	[405.90698242 608.54974365 0.78306776]	[421.24856567 752.24816895 0.83221966]	[462.26846313 439.26593018 0.72916842]	[469.9859314 603.49597168 0.82061797]	[482.78192139 757.35534668 0.82019627]	[385.29605103 200.65112305 0.83472711]	[408.47122192 200.56964111 0.84989804]	[372.46914673 195.5554657 0.66241044]	[426.35806274 192.86761475 0.83301985]	[4.70032349e+02 7.98361877e+02 7.62460411e-01]	[4.90540802e+02 7.93270020e+02 7.62353003e-01]	[4.82771790e+02 7.67585022e+02 7.04863429e-01]	[4.21199951e+02 7.95817505e+02 7.76292622e-01]	[400.79446411 790.70153809 0.80978459]	[4.28954010e+02 7.64970947e+02 6.69430375e-01]
[398.20904541 215.91624451 0.91150755]	[403.2432251 259.58322144 0.9118154 ]	[344.26940918 264.7361145 0.81272393]	[336.65179443 372.54373169 0.86856425]	[339.11517334 462.42440796 0.89088058]	[462.33120728 256.99603271 0.91328084]	[482.956604 359.68951416 0.90846395]	[503.39263916 452.01956177 0.87670076]	[421.34719849 441.79089355 0.73403096]	[382.78042603 446.88659668 0.69212121]	[410.95773315 608.54083252 0.7917608 ]	[421.25466919 757.31500244 0.81518131]	[462.25967407 439.17062378 0.71937239]	[472.58770752 605.93041992 0.80672204]	[482.91073608 759.92749023 0.79470789]	[385.33029175 200.63922119 0.83317983]	[411.009552 200.57455444 0.85397434]	[372.52380371 195.5401001 0.6598354 ]	[426.37649536 192.85432434 0.81439966]	[480.30770874 795.81781006 0.80687475]	[500.72302246 790.74749756 0.80208743]	[4.80332733e+02 7.67664124e+02 6.92417920e-01]	[4.21206940e+02 7.93341248e+02 7.88747787e-01]	[400.80828857 790.69238281 0.80918509]	[4.28985565e+02 7.67561279e+02 7.08034277e-01]
[398.21194458 215.90412903 0.91223741]	[403.2984314 259.57995605 0.90860468]	[344.33465576 264.74398804 0.80667275]	[336.67352295 374.99264526 0.87916934]	[339.19946289 464.86993408 0.88267756]	[462.36859131 256.99291992 0.90809697]	[482.97885132 359.70794678 0.90290594]	[503.38067627 452.00439453 0.87565517]	[421.3795166 441.80435181 0.72833925]	[382.82781982 446.9102478 0.68439627]	[410.96798706 606.10180664 0.79789901]	[421.23846436 754.8371582 0.81349099]	[462.27920532 439.18157959 0.72079271]	[475.12454224 605.90856934 0.81685704]	[482.95870972 754.75488281 0.79207718]	[385.34414673 200.60964966 0.83832294]	[411.03485107 198.1459198 0.8571642 ]	[372.55187988 195.47647095 0.6218552 ]	[426.44781494 192.8135376 0.8017627 ]	[480.36029053 793.25860596 0.83787119]	[500.78045654 790.60870361 0.81420296]	[4.82784973e+02 7.65064209e+02 6.53030276e-01]	[4.21225586e+02 7.93321899e+02 7.89810956e-01]	[400.81039429 790.69042969 0.81015301]	[4.28939026e+02 7.67546387e+02 7.03436255e-01]
[truncated: 208 more rows]
