# Supplementary material for: Evaluation of functional tests performance using a camera-based and machine learning approach
Source: PLoS One. 2023 Nov 3;18(11):e0288279. doi: 10.1371/journal.pone.0288279 (PMC10624324; doi:10.1371/journal.pone.0288279)
Supplement: S1 Data — This dataset includes all the extracted keypoints of movements and the associated features and statistics, which were used for the analyses presented in the main manuscript. (ZIP) [file pone.0288279.s001.zip › PLOS_data_28032023/original_movement_data/CSV/000013_PNJN_P_crop.csv]

[523.89959717 257.13961792 0.94819564]	[523.79217529 356.98626709 0.92596042]	[459.75668335 357.01196289 0.86935663]	[436.68417358 459.74523926 0.90443897]	[421.38064575 549.57287598 0.86518556]	[585.40374756 354.54891968 0.86019719]	[608.6315918 457.08807373 0.79927975]	[608.61151123 549.49664307 0.83110732]	[523.87054443 549.56976318 0.71535027]	[480.33132935 549.55236816 0.69649756]	[480.15429688 705.96026611 0.7563138 ]	[4.75176666e+02 8.52187256e+02 7.93922484e-01]	[564.97747803 552.08074951 0.70206308]	[565.03533936 703.46746826 0.83152437]	[5.70051208e+02 8.52189270e+02 8.12089086e-01]	[511.0239563 254.36872864 0.88834226]	[539.29156494 254.39738464 0.91921967]	[487.93704224 272.40689087 0.86207414]	[549.56933594 274.915802 0.81886339]	[5.72585999e+02 8.90732544e+02 7.68348455e-01]	[5.88057800e+02 8.85632446e+02 7.68112600e-01]	[5.64859497e+02 8.59988098e+02 7.21990287e-01]	[4.75118591e+02 8.90661926e+02 7.81759739e-01]	[4.59622498e+02 8.83098755e+02 7.54080176e-01]	[4.80308533e+02 8.57447388e+02 6.77552819e-01]
[523.89971924 257.13946533 0.94819182]	[523.79260254 356.98684692 0.92588025]	[459.75671387 357.01306152 0.86923808]	[436.68505859 459.74645996 0.90445292]	[421.38098145 549.57287598 0.86449528]	[585.40429688 354.54885864 0.86034071]	[608.62969971 457.09170532 0.8008076 ]	[608.61071777 549.49755859 0.83105141]	[523.86700439 552.06225586 0.71549398]	[480.33187866 549.56585693 0.69613349]	[480.15493774 705.96466064 0.75663149]	[4.75171692e+02 8.52185303e+02 7.93457866e-01]	[564.97711182 552.09185791 0.7032792 ]	[565.03735352 703.47436523 0.83167058]	[5.70050781e+02 8.52189758e+02 8.12065065e-01]	[511.02426147 254.36833191 0.88821381]	[539.29156494 254.39736938 0.91922045]	[487.93664551 272.40716553 0.86193395]	[549.56976318 274.91610718 0.81878412]	[5.72589294e+02 8.90729858e+02 7.67762244e-01]	[5.88060303e+02 8.85628967e+02 7.67662525e-01]	[5.64858459e+02 8.59988892e+02 7.21429706e-01]	[4.75114868e+02 8.90663025e+02 7.81756759e-01]	[4.59619446e+02 8.83100098e+02 7.54044890e-01]	[4.80303619e+02 8.57444580e+02 6.76669717e-01]
[526.39605713 257.1854248 0.91479015]	[523.84143066 356.96014404 0.92060339]	[459.79867554 354.59777832 0.86565816]	[439.1725769 459.7071228 0.92231584]	[426.35928345 549.52709961 0.83407688]	[585.43084717 354.53433228 0.86120886]	[611.07312012 457.14892578 0.79288507]	[611.12445068 549.53302002 0.81836504]	[523.89208984 549.50134277 0.71655351]	[480.37249756 547.01147461 0.69600558]	[480.19381714 703.46246338 0.7625128 ]	[4.77605408e+02 8.52221497e+02 8.00834000e-01]	[564.98718262 549.54650879 0.70744473]	[565.06896973 703.48065186 0.82377356]	[5.70080078e+02 8.52208557e+02 8.08394134e-01]	[516.10852051 254.37828064 0.89291865]	[541.75616455 254.43588257 0.94352454]	[490.48342896 272.37799072 0.8519733 ]	[552.13421631 274.90142822 0.78499317]	[5.72615540e+02 8.90755005e+02 7.71611333e-01]	[5.88076355e+02 8.85658569e+02 7.66696572e-01]	[5.64861633e+02 8.62489014e+02 7.27322221e-01]	[4.75136139e+02 8.90671692e+02 7.82223284e-01]	[4.59636475e+02 8.85572571e+02 7.58184195e-01]	[4.80314178e+02 8.59966003e+02 6.79517865e-01]
[526.39587402 257.18603516 0.91471416]	[523.84069824 356.96099854 0.92075026]	[459.7980957 354.59625244 0.86582112]	[439.17260742 459.70672607 0.92226994]	[426.35879517 549.52783203 0.83399886]	[585.43096924 354.53701782 0.86186063]	[611.07678223 457.15585327 0.79425752]	[611.12072754 549.54034424 0.81812316]	[523.88989258 549.49694824 0.71635091]	[480.37097168 547.00634766 0.69612366]	[480.19396973 703.46130371 0.7626189 ]	[4.77605408e+02 8.52218689e+02 8.00870836e-01]	[564.98474121 549.5423584 0.70793408]	[565.06903076 703.48339844 0.82409227]	[5.70078186e+02 8.52211792e+02 8.08450818e-01]	[513.65899658 254.37844849 0.89315724]	[541.75714111 254.43789673 0.94391882]	[490.48382568 272.37756348 0.85265476]	[552.13543701 274.90103149 0.78619343]	[5.72622070e+02 8.90758911e+02 7.71528721e-01]	[5.88079224e+02 8.85660645e+02 7.65906394e-01]	[5.64858521e+02 8.62496216e+02 7.27928936e-01]	[4.75139374e+02 8.90669983e+02 7.82161713e-01]	[4.59639709e+02 8.85570862e+02 7.58157134e-01]	[4.80313904e+02 8.59961792e+02 6.79029167e-01]
[534.13458252 259.59378052 0.87787378]	[523.90789795 354.59393311 0.91600543]	[462.23855591 357.02038574 0.86766481]	[439.25561523 459.82235718 0.92784423]	[436.60742188 549.53741455 0.84390873]	[585.48614502 354.47845459 0.85110259]	[616.23120117 459.7013855 0.8276999 ]	[616.27294922 552.08813477 0.80550069]	[523.97668457 549.51837158 0.70618755]	[482.7928772 547.03369141 0.69432604]	[480.23202515 700.88604736 0.71081591]	[4.75148346e+02 8.52247803e+02 7.94776380e-01]	[565.06109619 549.57287598 0.68997037]	[570.0133667 705.99121094 0.79376513]	[5.70103088e+02 8.52240540e+02 8.01749408e-01]	[521.20037842 254.38273621 0.93679464]	[544.32653809 254.46461487 0.96350622]	[495.60095215 269.93054199 0.85248876]	[5.57211609e+02 2.72460999e+02 4.62723792e-01]	[5.75140015e+02 8.90794922e+02 7.73171425e-01]	[5.88114685e+02 8.88109314e+02 7.63497114e-01]	[5.64858704e+02 8.62531738e+02 7.29820371e-01]	[4.75132660e+02 8.90664551e+02 7.78124392e-01]	[4.59627838e+02 8.85568420e+02 7.54576683e-01]	[4.80267639e+02 8.60007812e+02 6.74430430e-01]
[539.28436279 259.5921936 0.90994143]	[523.9621582 354.58947754 0.90963542]	[462.30838013 357.00961304 0.86404461]	[439.30255127 459.75363159 0.9160018 ]	[436.66314697 549.53668213 0.8571794 ]	[585.5112915 354.47763062 0.85037136]	[618.84692383 459.71646118 0.84520555]	[621.27868652 552.09075928 0.81754136]	[526.41937256 549.51507568 0.6954838 ]	[482.84811401 549.52313232 0.68870902]	[480.26690674 705.98254395 0.73946947]	[4.75088257e+02 8.52324768e+02 7.88110495e-01]	[567.55743408 549.55535889 0.67040408]	[570.11181641 706.00543213 0.77102649]	[5.72599060e+02 8.52255737e+02 7.95883656e-01]	[521.40441895 254.38557434 0.94884074]	[544.48309326 254.48222351 0.9537226 ]	[495.69052124 272.36834717 0.86579382]	[5.59754211e+02 2.72479706e+02 2.86671996e-01]	[5.72642822e+02 8.90781311e+02 7.75140345e-01]	[5.88096741e+02 8.88114319e+02 7.65424848e-01]	[5.64895935e+02 8.62548340e+02 7.26552248e-01]	[4.75161804e+02 8.90678101e+02 7.88166881e-01]	[4.59633484e+02 8.85603943e+02 7.68047988e-01]	[4.80203522e+02 8.62564392e+02 6.74882710e-01]
[541.72546387 259.61981201 0.91994721]	[524.00177002 354.59402466 0.90335643]	[462.34036255 357.00112915 0.85948372]	[441.67358398 459.75439453 0.91233075]	[436.67779541 549.49536133 0.86434835]	[585.56890869 354.50320435 0.84186989]	[621.26831055 459.79083252 0.85198641]	[621.41149902 552.09881592 0.8392306 ]	[526.44262695 552.09936523 0.69642335]	[482.83175659 554.63043213 0.69259751]	[480.29620361 706.04333496 0.79472196]	[4.75112244e+02 8.52322083e+02 7.93230653e-01]	[570.06066895 552.13446045 0.66754949]	[572.64581299 705.98254395 0.75640941]	[5.72639832e+02 8.52254333e+02 7.92202652e-01]	[523.81878662 254.41612244 0.9568603 ]	[544.54736328 254.50765991 0.93975461]	[498.16394043 272.35903931 0.8688494 ]	[5.59847595e+02 2.74882690e+02 2.65511483e-01]	[5.72637756e+02 8.90776550e+02 7.79071808e-01]	[5.88098755e+02 8.88114197e+02 7.67686188e-01]	[5.64928772e+02 8.62548096e+02 7.19294071e-01]	[4.77642181e+02 8.90654541e+02 7.89657235e-01]	[4.59673767e+02 8.85586365e+02 7.75037706e-01]	[4.80186493e+02 8.62566284e+02 6.71049654e-01]
[541.79516602 259.67077637 0.9211396 ]	[526.40588379 356.95877075 0.89996588]	[462.38031006 357.00650024 0.85425818]	[441.71118164 459.76223755 0.91402686]	[436.69332886 547.05755615 0.87136626]	[587.99914551 354.51867676 0.83670199]	[621.29443359 459.7253418 0.84643137]	[623.91564941 554.64263916 0.85284001]	[526.54223633 549.5592041 0.69127202]	[482.94595337 552.07403564 0.68123609]	[480.31393433 706.09289551 0.8027612 ]	[4.75127594e+02 8.52339844e+02 7.92690217e-01]	[572.60968018 552.06756592 0.6624189 ]	[575.19274902 706.00842285 0.75341022]	[5.75169128e+02 8.52242371e+02 7.87863553e-01]	[523.89337158 254.44618225 0.9581995 ]	[546.98114014 254.5194397 0.92807496]	[498.22540283 272.35974121 0.87857276]	[5.62287842e+02 2.72441772e+02 2.10528433e-01]	[5.72642639e+02 8.90761658e+02 7.75308013e-01]	[5.88105225e+02 8.88106567e+02 7.64426708e-01]	[5.64964783e+02 8.62522400e+02 7.03132868e-01]	[4.77661987e+02 8.88237976e+02 7.91045249e-01]	[4.59684601e+02 8.83096741e+02 7.76728451e-01]	[4.80187347e+02 8.62583801e+02 6.73580706e-01]
[541.85003662 259.69155884 0.92310202]	[526.45440674 354.58242798 0.89173698]	[464.82910156 354.5970459 0.83594275]	[441.75524902 459.7399292 0.90645945]	[439.07299805 549.50646973 0.87908375]	[588.03381348 354.49673462 0.8288855 ]	[621.40136719 459.67367554 0.85838646]	[626.42828369 552.11431885 0.85651332]	[528.9855957 549.49700928 0.68395334]	[485.36938477 549.54943848 0.67758709]	[480.34338379 705.95007324 0.78753114]	[4.75124664e+02 8.52338013e+02 7.94409037e-01]	[572.66888428 547.03790283 0.65649784]	[577.76257324 703.45245361 0.73224026]	[5.75194153e+02 8.52212158e+02 7.82378852e-01]	[523.95275879 254.45838928 0.95581084]	[547.03839111 254.50564575 0.91577482]	[498.26593018 272.35247803 0.87954533]	[5.62376160e+02 2.69886841e+02 2.27093160e-01]	[5.72633911e+02 8.90746643e+02 7.64932394e-01]	[5.88105286e+02 8.85659119e+02 7.53274679e-01]	[5.64970581e+02 8.59998596e+02 6.90690577e-01]	[4.77659973e+02 8.90633179e+02 7.88929164e-01]	[4.59680542e+02 8.85564575e+02 7.77829945e-01]	[4.80186615e+02 8.62580688e+02 6.65230393e-01]
[541.84973145 259.69158936 0.92326981]	[526.45568848 354.58096313 0.89146727]	[464.83517456 354.59664917 0.83572555]	[441.75387573 459.73980713 0.90655649]	[439.07342529 549.50604248 0.87913275]	[588.03118896 354.49423218 0.82906377]	[621.40435791 459.66946411 0.85831612]	[626.42810059 552.10717773 0.85717046]	[528.9901123 547.0333252 0.68375248]	[485.36941528 549.543396 0.67745358]	[480.34503174 705.94256592 0.78966463]	[4.75136749e+02 8.52335205e+02 7.94799745e-01]	[572.66741943 547.02545166 0.65695196]	[577.76739502 703.45153809 0.73260117]	[5.75188843e+02 8.52209229e+02 7.81661689e-01]	[523.95245361 254.46058655 0.95615596]	[547.03845215 254.50669861 0.91585857]	[498.26568604 272.35275269 0.88007665]	[5.62376587e+02 2.69886627e+02 2.27021903e-01]	[5.72636841e+02 8.90744263e+02 7.64017522e-01]	[5.88108032e+02 8.85655640e+02 7.51935840e-01]	[5.64966125e+02 8.59997192e+02 6.89695895e-01]	[4.77668823e+02 8.90639221e+02 7.88992405e-01]	[4.59686951e+02 8.85570618e+02 7.79091477e-01]	[4.80194275e+02 8.62578247e+02 6.62473202e-01]
[544.32659912 262.15924072 0.92400903]	[526.53808594 354.57507324 0.87425745]	[464.89096069 354.59005737 0.82405722]	[441.80307007 459.75253296 0.90350962]	[436.68148804 547.07122803 0.87487245]	[590.57061768 354.49264526 0.81307048]	[623.90185547 457.11816406 0.84980834]	[626.60998535 549.59893799 0.8437295 ]	[531.55322266 547.01208496 0.67479259]	[485.45892334 547.02789307 0.67525846]	[480.36218262 703.4510498 0.7955333 ]	[4.72592834e+02 8.52287781e+02 7.93887317e-01]	[577.69555664 547.02148438 0.65473574]	[577.77233887 703.48834229 0.7368452 ]	[5.75216614e+02 8.52218445e+02 7.92118430e-01]	[526.4677124 254.4960022 0.93431854]	[554.62384033 254.53082275 0.89408255]	[500.74450684 272.38067627 0.90927553]	[5.64913086e+02 2.69807770e+02 2.40422338e-01]	[5.72658325e+02 8.90726868e+02 7.97473788e-01]	[5.90543091e+02 8.88107849e+02 7.84440398e-01]	[5.64992432e+02 8.62533325e+02 6.92656279e-01]	[4.77642395e+02 8.90639893e+02 7.90920019e-01]	[4.59664551e+02 8.85567505e+02 7.78798401e-01]	[4.77694885e+02 8.62500122e+02 6.54860854e-01]
[544.41918945 262.17889404 0.91116315]	[529.03106689 354.58816528 0.86294216]	[467.40649414 354.58987427 0.81084019]	[441.81704712 459.67779541 0.89973521]	[436.6335144 547.00848389 0.87791091]	[590.62109375 354.51818848 0.81210583]	[623.99157715 457.17807007 0.87209183]	[629.05450439 552.05792236 0.82769829]	[534.12457275 544.49230957 0.68109292]	[490.48150635 546.94067383 0.67066377]	[482.71157837 703.45507812 0.79801333]	[4.72583282e+02 8.52284607e+02 7.95007229e-01]	[580.22650146 546.96398926 0.6711908 ]	[577.78552246 703.48480225 0.75095046]	[5.75188599e+02 8.52196533e+02 7.93573678e-01]	[528.98217773 254.50326538 0.91919208]	[557.18426514 254.54801941 0.90662348]	[500.83721924 269.93145752 0.90795201]	[5.64993958e+02 2.67326752e+02 1.69202834e-01]	[5.72667908e+02 8.90713013e+02 7.97203660e-01]	[5.90543518e+02 8.85665894e+02 7.81373978e-01]	[5.64968811e+02 8.62501892e+02 7.01740444e-01]	[4.77643311e+02 8.90647644e+02 7.91475534e-01]	[4.59663849e+02 8.85575073e+02 7.77918041e-01]	[4.77682281e+02 8.62501892e+02 6.59025550e-01]
[544.41851807 262.17706299 0.91155148]	[529.02416992 354.5848999 0.86325848]	[467.40673828 354.58947754 0.81101596]	[441.81835938 459.68450928 0.89918303]	[436.63363647 547.01159668 0.87789971]	[590.61053467 354.51043701 0.81243658]	[623.98760986 457.18115234 0.87269092]	[629.0612793 549.58526611 0.8284815 ]	[534.11468506 546.9309082 0.67902428]	[488.01251221 546.95922852 0.67044985]	[482.71209717 703.45996094 0.79764318]	[4.72590240e+02 8.52282104e+02 7.94302464e-01]	[580.22766113 546.96936035 0.67065531]	[577.77984619 703.49072266 0.75050479]	[5.75189697e+02 8.52195374e+02 7.94294953e-01]	[528.98364258 254.50302124 0.91892856]	[557.18286133 254.54627991 0.90609741]	[500.83752441 269.9302063 0.90804857]	[5.64995605e+02 2.67330017e+02 1.69418693e-01]	[5.72668823e+02 8.90716797e+02 7.98393607e-01]	[5.90543518e+02 8.85666077e+02 7.82696545e-01]	[5.64971191e+02 8.62496765e+02 7.01526403e-01]	[4.77644440e+02 8.90639771e+02 7.87974298e-01]	[4.59663330e+02 8.83102966e+02 7.74918795e-01]	[4.77681000e+02 8.62494568e+02 6.58405781e-01]
[544.52807617 262.22564697 0.88324058]	[534.0960083 354.59539795 0.85295725]	[469.96420288 356.97579956 0.79951775]	[441.85928345 459.67474365 0.90720057]	[434.05892944 547.00604248 0.85602117]	[595.66491699 354.50622559 0.80557871]	[626.40496826 457.08895874 0.84994686]	[631.67858887 552.13604736 0.80195612]	[534.13171387 549.55432129 0.65744966]	[488.00683594 549.54772949 0.65677023]	[480.36132812 705.98907471 0.80700696]	[4.72595367e+02 8.52263184e+02 7.94587374e-01]	[580.24591064 552.07269287 0.65052205]	[580.27526855 705.92700195 0.76655388]	[5.75233032e+02 8.52207031e+02 7.94857502e-01]	[531.56762695 254.51382446 0.91831589]	[559.73529053 254.57795715 0.92956561]	[503.23526001 269.87078857 0.90071404]	[5.65061584e+02 2.69845703e+02 1.53829932e-01]	[5.75143433e+02 8.90728210e+02 7.96703458e-01]	[5.90565796e+02 8.88100403e+02 7.79312968e-01]	[5.64982056e+02 8.62536926e+02 7.03103721e-01]	[4.77659119e+02 8.88227112e+02 7.90256500e-01]	[4.59666840e+02 8.83087463e+02 7.77468383e-01]	[4.77678070e+02 8.60000977e+02 6.60045564e-01]
[544.53234863 262.25317383 0.88089156]	[534.17425537 354.59545898 0.85610294]	[470.03796387 356.97940063 0.79900384]	[441.85736084 459.68417358 0.90492654]	[434.01376343 546.98474121 0.85333872]	[595.722229 354.49349976 0.80676353]	[626.42346191 457.10614014 0.85230267]	[631.68023682 552.09960938 0.8020848 ]	[534.13439941 552.07574463 0.65025884]	[487.99008179 549.5802002 0.65273851]	[480.35443115 706.01806641 0.80683339]	[4.75083038e+02 8.52260437e+02 7.95928538e-01]	[580.27563477 552.13006592 0.65086657]	[580.23095703 705.96276855 0.76973206]	[5.77681152e+02 8.52202942e+02 7.95939803e-01]	[531.59259033 254.53250122 0.92090964]	[559.74536133 254.61430359 0.93428206]	[503.26571655 269.86618042 0.8998341 ]	[5.65035645e+02 2.72389038e+02 1.65393770e-01]	[5.75149597e+02 8.90721130e+02 7.94793606e-01]	[5.90565186e+02 8.85667358e+02 7.77513385e-01]	[5.64989746e+02 8.62536926e+02 7.03207493e-01]	[4.77661652e+02 8.88237671e+02 7.92252660e-01]	[4.59674744e+02 8.83096191e+02 7.80875325e-01]	[4.77707306e+02 8.59999573e+02 6.58216119e-01]
[544.54888916 262.25823975 0.8780871 ]	[534.18151855 354.599823 0.85681546]	[470.04937744 356.98245239 0.80077422]	[441.86129761 459.70477295 0.90738505]	[434.01696777 546.99328613 0.85344338]	[595.72967529 354.49765015 0.8071034 ]	[626.43243408 457.15249634 0.86142766]	[631.67047119 552.09405518 0.8038283 ]	[534.15606689 549.56933594 0.65383291]	[488.01269531 549.55328369 0.65347677]	[480.35842896 705.9901123 0.80178928]	[4.75099091e+02 8.52248596e+02 7.94139624e-01]	[580.27886963 552.10992432 0.65398419]	[580.24963379 705.96057129 0.76759982]	[5.75230713e+02 8.52200134e+02 7.95033514e-01]	[531.61834717 254.54481506 0.91963249]	[559.7611084 256.95083618 0.94049639]	[503.29147339 269.90170288 0.90206611]	[5.65031128e+02 2.72461914e+02 1.50414169e-01]	[5.75164978e+02 8.90707703e+02 7.91925550e-01]	[5.90572205e+02 8.85652649e+02 7.75269866e-01]	[5.64983765e+02 8.62528442e+02 7.03999162e-01]	[4.77656494e+02 8.90638489e+02 7.88986504e-01]	[4.59676208e+02 8.83093811e+02 7.77523637e-01]	[4.77724487e+02 8.59976624e+02 6.58170164e-01]
[546.91870117 264.77825928 0.87384754]	[534.17364502 354.59417725 0.85667086]	[472.52999878 354.59960938 0.80158162]	[441.86791992 459.69854736 0.90915561]	[434.01397705 546.99682617 0.85390466]	[595.72283936 354.496521 0.80720097]	[626.43591309 457.12789917 0.85509497]	[631.67138672 552.12121582 0.8043552 ]	[534.15081787 549.53094482 0.65220606]	[488.01998901 549.52111816 0.65171891]	[480.37811279 706.0267334 0.79350114]	[4.75137970e+02 8.52265686e+02 7.98969686e-01]	[580.27832031 549.57678223 0.65229082]	[580.25769043 705.94702148 0.7652421 ]	[5.75196045e+02 8.52210266e+02 7.94351816e-01]	[534.10333252 254.5821991 0.91724122]	[559.75585938 256.97659302 0.9434399 ]	[503.30722046 269.92626953 0.89974403]	[5.64999084e+02 2.72462158e+02 1.16055951e-01]	[5.75173828e+02 8.90741272e+02 7.96236277e-01]	[5.90585999e+02 8.88096863e+02 7.74906218e-01]	[5.64959290e+02 8.62531677e+02 7.09898770e-01]	[4.77666748e+02 8.88236877e+02 7.93686330e-01]	[4.59687103e+02 8.83085266e+02 7.85441577e-01]	[4.80164795e+02 8.60008911e+02 6.55720115e-01]
[546.91821289 264.77822876 0.87390018]	[534.17523193 354.59719849 0.85725826]	[472.53408813 354.59912109 0.80196905]	[441.87121582 459.70025635 0.90987134]	[434.01358032 546.99169922 0.85498267]	[595.72137451 354.50234985 0.80814075]	[626.42529297 457.12026978 0.85428226]	[631.67095947 552.09674072 0.80440485]	[534.14569092 549.53302002 0.65172154]	[488.01547241 549.52313232 0.65186292]	[480.37710571 706.01702881 0.79501462]	[4.75147369e+02 8.52281189e+02 7.99597204e-01]	[580.27539062 549.57922363 0.65149444]	[580.24468994 705.94012451 0.76467693]	[5.75199646e+02 8.52216187e+02 7.94742167e-01]	[534.10430908 254.58377075 0.91711193]	[559.75744629 256.97741699 0.94385147]	[503.30886841 269.92666626 0.89948237]	[5.64994751e+02 2.72465302e+02 1.14935853e-01]	[5.75174011e+02 8.90743652e+02 7.95549512e-01]	[5.90583862e+02 8.88100342e+02 7.74755597e-01]	[5.64960205e+02 8.62539856e+02 7.10195005e-01]	[4.77662903e+02 8.90631714e+02 7.96141446e-01]	[4.59688995e+02 8.83086731e+02 7.86281347e-01]	[4.80179138e+02 8.62498474e+02 6.60665870e-01]
[544.54785156 267.31835938 0.87747443]	[534.17022705 354.58752441 0.8560462 ]	[472.53015137 354.58908081 0.80145735]	[441.8710022 459.70504761 0.90683031]	[434.02087402 546.99487305 0.8558374 ]	[595.71551514 354.49603271 0.80824059]	[626.38537598 454.58013916 0.83967304]	[631.67205811 552.08239746 0.80461591]	[534.15234375 549.53973389 0.65057504]	[488.00350952 549.54180908 0.65150577]	[482.77084351 705.9284668 0.78226459]	[4.75121307e+02 8.52325562e+02 8.00334334e-01]	[580.28814697 552.0647583 0.65596116]	[580.27648926 705.94781494 0.77218115]	[5.75177490e+02 8.52207886e+02 7.97334611e-01]	[531.62774658 256.93811035 0.91537797]	[559.75115967 257.01467896 0.94459128]	[503.32131958 272.37686157 0.90475261]	[5.65010254e+02 2.72470764e+02 1.26448661e-01]	[5.75172852e+02 8.90706604e+02 7.96170712e-01]	[5.90568665e+02 8.85651489e+02 7.75648177e-01]	[5.64947998e+02 8.62517822e+02 7.11129010e-01]	[4.77667419e+02 8.90655701e+02 8.06680560e-01]	[4.59677582e+02 8.85584473e+02 7.89987922e-01]	[4.80151825e+02 8.65056885e+02 6.66073143e-01]
[544.54852295 267.32119751 0.87744004]	[534.16821289 354.58636475 0.8560254 ]	[472.53070068 354.59115601 0.80147588]	[441.8704834 459.70635986 0.90864348]	[434.02685547 547.00091553 0.85582131]	[595.71130371 354.48840332 0.80733132]	[626.3805542 454.5798645 0.839571 ]	[631.67236328 552.08612061 0.8045252 ]	[534.14819336 549.54504395 0.6505512 ]	[488.00112915 549.54846191 0.65118939]	[482.7694397 705.93011475 0.78251076]	[4.75122192e+02 8.52322083e+02 8.00513923e-01]	[580.2857666 552.06970215 0.65631568]	[580.27032471 705.95043945 0.77222574]	[5.75177063e+02 8.52207642e+02 7.97436833e-01]	[531.62640381 256.93847656 0.91525596]	[559.74951172 257.01370239 0.94428289]	[503.32073975 272.37936401 0.90491474]	[5.64999939e+02 2.72472168e+02 1.22069187e-01]	[5.75165527e+02 8.90706543e+02 7.95014262e-01]	[5.90564636e+02 8.85651184e+02 7.75192678e-01]	[5.64949341e+02 8.62516541e+02 7.10908115e-01]	[4.77667847e+02 8.90651489e+02 8.06370914e-01]	[4.59679077e+02 8.85578979e+02 7.89601564e-01]	[4.80153168e+02 8.65051208e+02 6.65757120e-01]
[544.48223877 272.39907837 0.91676146]	[534.13739014 354.59420776 0.85804701]	[470.01693726 356.96969604 0.80329227]	[441.86706543 459.73123169 0.90567875]	[434.09603882 547.00012207 0.86281866]	[595.68408203 354.51654053 0.81116074]	[623.99932861 454.60098267 0.84995824]	[629.12188721 547.06085205 0.82936883]	[534.12371826 549.50177002 0.65087533]	[487.97903442 549.49688721 0.65235394]	[482.79806519 703.50439453 0.79512173]	[4.75121307e+02 8.52326416e+02 7.95707345e-01]	[580.27166748 549.57653809 0.65351599]	[577.7755127 703.50769043 0.74807084]	[5.75195007e+02 8.52201111e+02 7.96258390e-01]	[531.58648682 257.06280518 0.91286296]	[559.70050049 257.12985229 0.92918295]	[503.26419067 272.40753174 0.91522646]	[5.64955505e+02 2.72491943e+02 1.11983716e-01]	[5.75161499e+02 8.90709595e+02 7.98042953e-01]	[5.90559753e+02 8.85651367e+02 7.79352903e-01]	[5.64977661e+02 8.62508118e+02 7.09527552e-01]	[4.77648193e+02 8.90667480e+02 7.99255967e-01]	[4.59661499e+02 8.85598206e+02 7.80525386e-01]	[4.80168915e+02 8.65054626e+02 6.67377234e-01]
[544.41479492 274.86431885 0.94089228]	[531.58441162 354.60021973 0.86006129]	[467.50082397 356.97140503 0.80577171]	[441.84185791 459.7166748 0.90444005]	[436.60998535 546.98529053 0.87935561]	[593.13726807 354.53634644 0.81894189]	[623.94042969 454.60681152 0.84429455]	[626.59954834 547.04052734 0.86351126]	[534.1151123 552.0690918 0.64823443]	[487.95477295 552.07165527 0.6468209 ]	[482.76177979 705.9697876 0.79194027]	[4.75103729e+02 8.52341003e+02 7.95257568e-01]	[580.27062988 552.1305542 0.65663713]	[577.75463867 706.08630371 0.75621068]	[5.75171448e+02 8.52196655e+02 7.96500325e-01]	[529.06341553 257.13595581 0.90744889]	[557.22821045 257.18157959 0.91011447]	[500.8815918 272.40197754 0.92117149]	[5.64956299e+02 2.72389008e+02 1.44124180e-01]	[5.75150879e+02 8.90697327e+02 7.99838006e-01]	[5.90554199e+02 8.85639221e+02 7.84355402e-01]	[5.64976074e+02 8.62493530e+02 7.11776018e-01]	[4.77641998e+02 8.90653137e+02 7.97494531e-01]	[4.59659119e+02 8.85582336e+02 7.78667331e-01]	[4.80153961e+02 8.65056458e+02 6.72495663e-01]
[544.29620361 274.86224365 0.94785726]	[531.54302979 354.60134888 0.86446834]	[467.48358154 356.97003174 0.80813468]	[441.83084106 459.69259644 0.90036345]	[436.61734009 546.98736572 0.87913388]	[590.62573242 354.53921509 0.82408857]	[623.89245605 454.63876343 0.84114194]	[626.55456543 547.03442383 0.87252724]	[531.6116333 549.5345459 0.65300232]	[487.92169189 549.5201416 0.65510315]	[482.73565674 705.96221924 0.78604972]	[4.75122314e+02 8.52351013e+02 7.98069894e-01]	[580.22705078 549.58117676 0.65267837]	[577.75665283 706.04772949 0.75886101]	[5.75152039e+02 8.52200439e+02 7.96880722e-01]	[526.52423096 257.14831543 0.91593206]	[554.66986084 257.16604614 0.89009959]	[500.83285522 272.43643188 0.91994196]	[5.64878906e+02 2.72404205e+02 3.46349567e-01]	[5.75152588e+02 8.90697388e+02 7.97580779e-01]	[5.90555298e+02 8.85632996e+02 7.81003833e-01]	[5.64964661e+02 8.62490540e+02 7.17043221e-01]	[4.77645782e+02 8.90665405e+02 8.00514936e-01]	[4.59661072e+02 8.85597412e+02 7.82555938e-01]	[4.80165619e+02 8.65078064e+02 6.78145051e-01]
[541.90783691 272.49832153 0.94927335]	[529.05371094 354.5960083 0.8689903 ]	[467.46218872 356.96914673 0.81195927]	[441.82913208 459.66867065 0.89867067]	[436.63284302 546.98730469 0.88207787]	[590.57623291 354.52963257 0.82818496]	[623.8460083 457.13644409 0.84173238]	[626.47790527 549.5 0.87466156]	[531.57366943 549.54412842 0.658602 ]	[485.47207642 549.546875 0.66026264]	[482.72384644 706.0524292 0.79865801]	[4.75143890e+02 8.52357056e+02 8.01292241e-01]	[577.77185059 549.58007812 0.65183699]	[577.74542236 706.06530762 0.75516224]	[5.75135559e+02 8.52207031e+02 7.94916153e-01]	[526.45800781 257.14230347 0.9253642 ]	[552.13891602 257.1729126 0.88863206]	[500.8026123 272.43765259 0.91815215]	[5.64838440e+02 2.72424194e+02 3.62823963e-01]	[5.75177002e+02 8.90703003e+02 7.94702768e-01]	[5.90566833e+02 8.85626587e+02 7.78160274e-01]	[5.64950317e+02 8.62501648e+02 7.18462646e-01]	[4.77649536e+02 8.90668152e+02 8.04536462e-01]	[4.59664093e+02 8.85601685e+02 7.87424624e-01]	[4.80186432e+02 8.65089661e+02 6.83406413e-01]
[541.84246826 272.5027771 0.94656932]	[528.98516846 354.59432983 0.87702477]	[467.41055298 356.98648071 0.8191129 ]	[441.82705688 459.68157959 0.89917594]	[436.60360718 546.99841309 0.87591666]	[588.10699463 354.51055908 0.82982415]	[623.79821777 459.63391113 0.85278451]	[626.42156982 547.05596924 0.87932289]	[531.55023193 549.53173828 0.6579572 ]	[485.443573 549.53955078 0.66223043]	[482.71740723 706.03967285 0.79814637]	[4.75136658e+02 8.52353149e+02 7.99716473e-01]	[577.73382568 549.54620361 0.65072715]	[575.20611572 706.03826904 0.75880051]	[5.72658813e+02 8.52224121e+02 7.96108603e-01]	[526.39337158 257.14691162 0.92962819]	[549.57745361 257.18292236 0.8903656 ]	[500.76116943 272.45346069 0.91315144]	[5.62469055e+02 2.72415344e+02 2.97714114e-01]	[5.75152161e+02 8.90701782e+02 7.91467428e-01]	[5.90544067e+02 8.85635925e+02 7.79819012e-01]	[5.64943542e+02 8.62521240e+02 7.28273749e-01]	[4.77651886e+02 8.90666992e+02 8.06867063e-01]	[4.59668549e+02 8.85603516e+02 7.89880514e-01]	[4.80180542e+02 8.65093994e+02 6.82092249e-01]
[541.75653076 274.87081909 0.9394179 ]	[526.54022217 354.58834839 0.88136399]	[467.40136719 356.97290039 0.81879008]	[441.81362915 459.6809082 0.89990652]	[436.57208252 547.00390625 0.86680394]	[588.07019043 354.50485229 0.83652264]	[621.36315918 459.61611938 0.83957291]	[624.04107666 547.04888916 0.88015521]	[529.06243896 547.03100586 0.66900671]	[485.41351318 549.50262451 0.67189139]	[480.37634277 706.03302002 0.79889709]	[4.75125092e+02 8.52351074e+02 7.98206627e-01]	[575.21826172 549.50286865 0.65540177]	[575.22723389 706.012146 0.7598834 ]	[5.72651917e+02 8.52224182e+02 7.95276344e-01]	[523.91937256 257.13745117 0.948048 ]	[549.48895264 257.17562866 0.9015547 ]	[500.67990112 272.45501709 0.90459663]	[5.62366211e+02 2.72440887e+02 3.49233747e-01]	[5.75143250e+02 8.90728638e+02 7.93616414e-01]	[5.88118652e+02 8.85650024e+02 7.79687405e-01]	[5.64937988e+02 8.62512451e+02 7.24772394e-01]	[4.77648712e+02 8.90663391e+02 8.04187536e-01]	[4.59670044e+02 8.85600525e+02 7.88850784e-01]	[4.80169220e+02 8.65083374e+02 6.76962972e-01]
[539.29675293 274.86553955 0.92148107]	[526.50646973 354.59286499 0.88861787]	[464.93338013 356.99755859 0.83131617]	[441.8107605 459.67712402 0.88779247]	[434.07501221 546.9788208 0.86025232]	[588.03662109 354.50558472 0.84248352]	[621.26416016 457.17987061 0.81491178]	[623.95251465 547.01312256 0.88754153]	[529.03088379 546.98040771 0.68559128]	[485.40371704 546.99676514 0.68380821]	[480.37466431 703.50842285 0.78047121]	[4.75132965e+02 8.52356995e+02 8.00025046e-01]	[575.15148926 547.00390625 0.66045278]	[575.14361572 705.97613525 0.76054394]	[5.72636841e+02 8.52216431e+02 7.97543108e-01]	[523.82244873 257.15975952 0.94727916]	[546.9510498 257.16201782 0.92288905]	[500.64929199 272.49472046 0.90730876]	[5.62268433e+02 2.72390228e+02 4.11252618e-01]	[5.75141968e+02 8.90734741e+02 7.92540729e-01]	[5.88120117e+02 8.85646240e+02 7.75211096e-01]	[5.64931885e+02 8.62509705e+02 7.23991334e-01]	[4.77653839e+02 8.90661621e+02 8.05124998e-01]	[4.59679016e+02 8.85603882e+02 7.93569863e-01]	[4.80173981e+02 8.65089294e+02 6.76567912e-01]
[539.18426514 272.50213623 0.9035753 ]	[526.48156738 354.59024048 0.89327496]	[464.91098022 357.00820923 0.8369959 ]	[441.81341553 459.72485352 0.89184225]	[431.55142212 546.9677124 0.85342765]	[588.00549316 354.49423218 0.84678268]	[621.25970459 459.67462158 0.83400828]	[623.89501953 547.04150391 0.88036847]	[529.02148438 546.99804688 0.68596977]	[485.4041748 547.00494385 0.68227667]	[480.36953735 703.50250244 0.76893729]	[4.75136658e+02 8.52352600e+02 7.99256563e-01]	[572.66503906 547.03295898 0.66220582]	[575.16998291 705.98907471 0.76476502]	[5.72634766e+02 8.52219177e+02 7.97028065e-01]	[521.41229248 257.17205811 0.94109023]	[544.47796631 257.16293335 0.94448996]	[498.25167847 272.49008179 0.90585315]	[5.59816956e+02 2.72383972e+02 4.38056469e-01]	[5.72664246e+02 8.90729919e+02 7.89859951e-01]	[5.88112427e+02 8.85646729e+02 7.73883343e-01]	[5.64928650e+02 8.62509521e+02 7.22735345e-01]	[4.77648468e+02 8.90666931e+02 8.04789126e-01]	[4.59673370e+02 8.85606323e+02 7.92374790e-01]	[4.80181793e+02 8.65086121e+02 6.73064888e-01]
[536.66387939 274.88729858 0.89463258]	[526.47607422 354.59140015 0.89440608]	[464.89916992 357.00872803 0.83821201]	[441.79974365 459.75616455 0.89142019]	[428.95031738 546.99029541 0.84733737]	[588.00457764 354.49023438 0.84630698]	[618.82751465 459.70162964 0.8504591 ]	[623.82141113 549.53759766 0.86035454]	[528.98913574 546.9765625 0.69708484]	[485.36618042 546.99755859 0.69001102]	[480.37744141 703.48822021 0.77006364]	[4.75138733e+02 8.52351746e+02 7.94888496e-01]	[572.61920166 547.00366211 0.67075473]	[575.16925049 705.96508789 0.76445848]	[5.72644653e+02 8.52211670e+02 7.96617568e-01]	[521.32641602 257.18548584 0.93215477]	[544.40478516 257.17755127 0.95251656]	[498.21286011 272.46914673 0.9017936 ]	[5.59789124e+02 2.72372223e+02 5.41998386e-01]	[5.75141907e+02 8.90719238e+02 7.86963701e-01]	[5.88121338e+02 8.85633484e+02 7.72458911e-01]	[5.64934021e+02 8.62495544e+02 7.22303927e-01]	[4.77652618e+02 8.90673950e+02 7.98159659e-01]	[4.59674683e+02 8.85614563e+02 7.81094551e-01]	[4.80190979e+02 8.65078064e+02 6.70824766e-01]
[534.16040039 274.87838745 0.88503385]	[526.46380615 356.95880127 0.8978126 ]	[464.89096069 357.02868652 0.83970571]	[441.68457031 462.34140015 0.88441676]	[423.92492676 549.54504395 0.83798164]	[587.99517822 354.49298096 0.84701049]	[618.76135254 459.66989136 0.83209085]	[623.79400635 547.0612793 0.86494023]	[526.53100586 549.51739502 0.69520241]	[482.95025635 549.53979492 0.68757033]	[480.37808228 703.48950195 0.77134144]	[4.75142639e+02 8.52337463e+02 7.96330452e-01]	[570.11810303 549.55212402 0.66990793]	[575.19329834 705.96795654 0.7680738 ]	[5.72654846e+02 8.52213928e+02 7.96115518e-01]	[521.27288818 257.17834473 0.92934597]	[544.36480713 257.16339111 0.96257836]	[498.20275879 272.47445679 0.9049105 ]	[559.78863525 272.34457397 0.64664871]	[5.75148987e+02 8.90715210e+02 7.86954105e-01]	[5.88122681e+02 8.85631470e+02 7.72432208e-01]	[5.64941895e+02 8.62499146e+02 7.22007930e-01]	[4.77651398e+02 8.90672302e+02 7.98375487e-01]	[4.59675354e+02 8.85610474e+02 7.82002926e-01]	[4.80190430e+02 8.65060608e+02 6.70243204e-01]
[531.61987305 274.87924194 0.87836587]	[526.46466064 354.60147095 0.89726818]	[464.90869141 357.02148438 0.83516407]	[441.67630005 462.25119019 0.89170897]	[423.8460083 549.51629639 0.85439211]	[587.99371338 354.5012207 0.84787691]	[618.77386475 459.66290283 0.82825041]	[621.3840332 549.54467773 0.84864593]	[526.50750732 549.5256958 0.69713169]	[482.92840576 549.55804443 0.6890052 ]	[480.37774658 703.45385742 0.77136016]	[4.75150421e+02 8.52326599e+02 7.98108578e-01]	[570.07196045 549.55682373 0.67274141]	[575.19555664 705.97009277 0.76557016]	[5.72647095e+02 8.52214539e+02 7.95723379e-01]	[521.2288208 257.18081665 0.92092746]	[544.31848145 257.17019653 0.96099621]	[498.19882202 272.48516846 0.90716648]	[559.75396729 272.35018921 0.70144176]	[5.75142395e+02 8.90717957e+02 7.82086849e-01]	[5.88119141e+02 8.85631836e+02 7.69226909e-01]	[5.64933228e+02 8.62494141e+02 7.21442044e-01]	[4.77651276e+02 8.90668152e+02 7.97632098e-01]	[4.59678192e+02 8.85604675e+02 7.81138659e-01]	[4.80198395e+02 8.65050476e+02 6.70412660e-01]
[531.56445312 274.87863159 0.87839592]	[526.45605469 356.96337891 0.90078151]	[464.86938477 357.01867676 0.84299839]	[441.70141602 459.8399353 0.90156806]	[423.78018188 549.48980713 0.8679722 ]	[587.99511719 354.52532959 0.85169649]	[618.77502441 459.63961792 0.82280999]	[621.35333252 549.53015137 0.84722722]	[526.4833374 549.53521729 0.70179284]	[482.92391968 549.56793213 0.68975604]	[480.37811279 703.50579834 0.78054988]	[4.75147888e+02 8.52328003e+02 7.96712041e-01]	[570.01556396 549.55932617 0.67803299]	[577.68792725 705.95196533 0.7664476 ]	[5.72663269e+02 8.52206238e+02 7.95631111e-01]	[521.19915771 257.17636108 0.91681051]	[544.29534912 257.1734314 0.96044225]	[498.20516968 272.49719238 0.91111183]	[559.7512207 272.38369751 0.75284398]	[5.75156189e+02 8.90698792e+02 7.78238177e-01]	[5.88117432e+02 8.85617493e+02 7.66241252e-01]	[5.64937683e+02 8.60011719e+02 7.20843434e-01]	[4.77636261e+02 8.90647827e+02 7.84572124e-01]	[4.59671326e+02 8.85574951e+02 7.68999875e-01]	[4.80198517e+02 8.62584045e+02 6.76654160e-01]
[531.534729 274.88668823 0.88001144]	[526.45843506 356.96585083 0.90080976]	[464.8732605 357.01397705 0.8421222 ]	[441.69854736 459.81533813 0.90270126]	[421.38269043 549.50506592 0.87032598]	[587.99908447 354.53396606 0.85091901]	[618.8225708 459.64559937 0.83037347]	[621.3458252 549.55206299 0.84214544]	[526.48352051 549.54437256 0.70119017]	[482.92599487 549.57702637 0.69021159]	[480.37176514 705.92547607 0.78346777]	[4.75147614e+02 8.52335999e+02 8.00405622e-01]	[567.5947876 549.57080078 0.67839527]	[577.6998291 705.95831299 0.76121515]	[5.72665527e+02 8.52202881e+02 7.94876814e-01]	[521.18701172 257.18624878 0.91256523]	[541.95452881 257.18154907 0.95860249]	[498.20379639 272.49176025 0.91068828]	[559.76641846 272.38757324 0.78021634]	[5.75158508e+02 8.90702393e+02 7.81330585e-01]	[5.88117981e+02 8.85621643e+02 7.66242981e-01]	[5.64939575e+02 8.60003723e+02 7.19353914e-01]	[4.77638306e+02 8.90656616e+02 7.91163087e-01]	[4.59674072e+02 8.85589661e+02 7.77439475e-01]	[4.80193634e+02 8.65059631e+02 6.79393709e-01]
[531.52740479 274.89712524 0.88180417]	[526.47546387 356.96148682 0.89752543]	[464.89266968 356.99438477 0.8376677 ]	[441.71572876 459.81671143 0.89426363]	[421.3682251 547.05322266 0.87646914]	[588.02770996 354.54940796 0.8503204 ]	[618.84613037 459.67120361 0.83923948]	[621.3526001 549.5378418 0.84643626]	[526.50842285 549.52111816 0.7006579 ]	[482.94650269 549.55340576 0.68903476]	[480.37844849 705.96026611 0.79356819]	[4.75141632e+02 8.52320007e+02 8.03017616e-01]	[570.03918457 549.54803467 0.6769768 ]	[577.71411133 705.97668457 0.75795507]	[5.72668213e+02 8.52202515e+02 7.94237554e-01]	[521.18688965 257.19281006 0.91059506]	[544.28295898 257.18792725 0.95638263]	[498.20669556 272.49197388 0.91154563]	[559.78894043 272.39663696 0.7976383 ]	[5.75141052e+02 8.90690796e+02 7.79506207e-01]	[5.88111816e+02 8.85613525e+02 7.68323720e-01]	[5.64946350e+02 8.60011108e+02 7.16402471e-01]	[4.77640381e+02 8.90634277e+02 7.90490627e-01]	[4.59677673e+02 8.85564819e+02 7.79037952e-01]	[4.80182404e+02 8.65046875e+02 6.76878095e-01]
[529.07470703 274.90863037 0.88366556]	[526.47753906 356.95794678 0.89637363]	[464.9079895 356.98849487 0.83571267]	[441.73843384 459.77984619 0.8929323 ]	[421.3682251 547.04119873 0.88031828]	[588.01727295 354.54049683 0.85155225]	[621.28173828 459.69226074 0.84758514]	[621.37030029 549.515625 0.85214996]	[526.52178955 549.5289917 0.69961905]	[482.94772339 549.56323242 0.6886403 ]	[480.37948608 705.9553833 0.79868978]	[4.75139832e+02 8.52323059e+02 8.04292917e-01]	[570.07287598 549.5579834 0.67537361]	[577.71765137 705.98388672 0.75746799]	[5.72659180e+02 8.52208313e+02 7.93235064e-01]	[521.18310547 257.19863892 0.90879601]	[544.2855835 257.19726562 0.95520413]	[498.21166992 272.48898315 0.91069514]	[559.80444336 272.40344238 0.80241066]	[5.72664917e+02 8.90703186e+02 7.80692697e-01]	[5.88103760e+02 8.85628479e+02 7.70454943e-01]	[5.64940002e+02 8.62484314e+02 7.16063619e-01]	[4.77636841e+02 8.90642029e+02 7.93273032e-01]	[4.59672668e+02 8.85573486e+02 7.80261397e-01]	[4.80177124e+02 8.65060303e+02 6.82181239e-01]
[529.0723877 274.90820312 0.88388711]	[526.47436523 354.59860229 0.89609236]	[464.90966797 356.98779297 0.83572417]	[441.74295044 459.76950073 0.89227551]	[421.36657715 547.02996826 0.88129574]	[588.01318359 354.52560425 0.84978217]	[621.27850342 459.68655396 0.84594375]	[621.36920166 549.515625 0.85209149]	[526.5199585 549.53533936 0.69809234]	[482.9447937 549.5715332 0.68786192]	[480.38034058 705.95733643 0.79919028]	[4.75134888e+02 8.52333008e+02 8.04940462e-01]	[570.07409668 549.559021 0.67373502]	[577.71850586 705.9876709 0.75813264]	[5.72658020e+02 8.52207458e+02 7.93575883e-01]	[521.18188477 257.19702148 0.90875351]	[544.28533936 257.19711304 0.95532024]	[498.21075439 272.48574829 0.91012824]	[559.80517578 272.4057312 0.80430126]	[5.72665894e+02 8.90701050e+02 7.79326379e-01]	[5.88103027e+02 8.85623718e+02 7.68071413e-01]	[5.64937927e+02 8.62481812e+02 7.15485334e-01]	[4.77631470e+02 8.90651123e+02 7.94972062e-01]	[4.59665527e+02 8.85586121e+02 7.82347798e-01]	[4.80169128e+02 8.65081909e+02 6.85155690e-01]
[531.5447998 274.90805054 0.88193715]	[526.515625 354.60189819 0.88963866]	[464.95507812 356.97949219 0.82427895]	[441.80282593 459.71322632 0.88345575]	[421.35632324 547.04095459 0.88006669]	[588.07098389 354.53274536 0.84223533]	[621.25622559 457.18948364 0.81101507]	[623.77679443 547.02453613 0.87124914]	[528.96234131 549.57702637 0.69554323]	[485.34671021 552.10388184 0.68740785]	[480.38098145 705.97406006 0.79354119]	[4.75125732e+02 8.52347595e+02 8.01628113e-01]	[572.58978271 552.06939697 0.66803831]	[577.70507812 705.99493408 0.76311362]	[5.72652466e+02 8.52214233e+02 7.91527867e-01]	[521.19995117 257.20675659 0.9082827 ]	[544.29864502 257.19412231 0.95436251]	[498.26318359 274.86734009 0.92067486]	[559.83990479 272.42971802 0.81781089]	[5.75136414e+02 8.90706604e+02 7.72376776e-01]	[5.88101685e+02 8.85619080e+02 7.61297762e-01]	[5.64929199e+02 8.62485596e+02 7.13824034e-01]	[4.77652496e+02 8.90661682e+02 7.91445613e-01]	[4.59679321e+02 8.85600769e+02 7.77921259e-01]	[4.80157898e+02 8.65087585e+02 6.79535925e-01]
[531.57678223 274.90176392 0.88080001]	[526.53051758 356.96444702 0.8901825 ]	[464.96072388 356.99749756 0.82452446]	[441.82543945 459.72186279 0.87856442]	[421.36413574 547.00628662 0.8847186 ]	[588.09240723 354.53765869 0.83861953]	[621.25469971 457.13891602 0.8023206 ]	[623.8314209 549.51641846 0.8634063 ]	[526.54876709 552.09057617 0.6982848 ]	[482.96289062 554.65148926 0.6904701 ]	[480.36431885 706.05334473 0.79570985]	[4.75136292e+02 8.52369751e+02 8.01663756e-01]	[572.60339355 552.09210205 0.66817313]	[577.73345947 706.03912354 0.76465869]	[5.72661987e+02 8.52199707e+02 7.89747477e-01]	[521.21765137 257.20568848 0.91091776]	[544.31103516 257.18377686 0.95467114]	[500.64675903 274.88241577 0.92789662]	[562.20373535 272.4211731 0.80463487]	[5.75177917e+02 8.90712036e+02 7.69097269e-01]	[5.90548706e+02 8.85621765e+02 7.53857493e-01]	[5.64925659e+02 8.59996216e+02 7.13246286e-01]	[4.77643433e+02 8.90650391e+02 7.88948417e-01]	[4.59672455e+02 8.85587891e+02 7.76143491e-01]	[4.80175079e+02 8.65111633e+02 6.84288263e-01]
[531.60327148 274.9006958 0.88150978]	[528.97564697 356.96218872 0.88560939]	[467.42523193 356.97494507 0.81740594]	[441.84588623 459.71884155 0.88173997]	[421.38607788 547.00152588 0.88454187]	[588.11022949 354.54321289 0.83662105]	[621.29901123 457.14529419 0.80590159]	[623.85650635 549.51086426 0.86857849]	[528.99060059 552.11260986 0.69465756]	[485.36437988 554.65136719 0.68681937]	[480.37692261 706.06799316 0.80025226]	[4.75149841e+02 8.52375366e+02 8.02021086e-01]	[572.65734863 552.13085938 0.66302967]	[577.77355957 706.06408691 0.75703663]	[5.72656616e+02 8.52197876e+02 7.87541568e-01]	[521.23095703 257.21008301 0.91188806]	[544.32397461 257.17941284 0.95322675]	[500.66256714 274.88986206 0.93400371]	[562.20623779 272.40377808 0.78422511]	[5.75166138e+02 8.90719360e+02 7.67309427e-01]	[5.90539917e+02 8.85635071e+02 7.55212367e-01]	[5.64911926e+02 8.59986023e+02 7.11186230e-01]	[4.77644958e+02 8.90665039e+02 7.90856600e-01]	[4.59669128e+02 8.85603210e+02 7.74974406e-01]	[4.80190155e+02 8.65111084e+02 6.86112404e-01]
[531.62506104 274.91015625 0.88363981]	[529.03210449 356.95788574 0.87696171]	[467.48190308 354.58746338 0.81095541]	[441.87426758 459.68325806 0.87183607]	[423.775177 546.96923828 0.88595712]	[590.58825684 354.5501709 0.83021438]	[621.3581543 457.19024658 0.82133633]	[623.92016602 547.0357666 0.88377362]	[529.01745605 552.11956787 0.68724304]	[485.39129639 554.6484375 0.68125886]	[482.72109985 706.01586914 0.80583096]	[4.75164093e+02 8.52380798e+02 8.05084884e-01]	[575.16619873 552.1317749 0.66087031]	[580.24169922 706.0826416 0.76349938]	[5.75139343e+02 8.52198120e+02 7.86858976e-01]	[521.25256348 259.57620239 0.91376263]	[544.33618164 257.19186401 0.94979131]	[500.68331909 274.89724731 0.93687171]	[562.23779297 272.4130249 0.80271101]	[5.75149841e+02 8.90708740e+02 7.64716744e-01]	[5.90540161e+02 8.85629028e+02 7.54139483e-01]	[5.64929382e+02 8.59979370e+02 7.08023310e-01]	[4.77653687e+02 8.90679382e+02 7.94295430e-01]	[4.59674744e+02 8.85618530e+02 7.74601936e-01]	[4.80195007e+02 8.65124695e+02 6.92424774e-01]
[534.11254883 274.92251587 0.88881052]	[531.53417969 356.95999146 0.87066126]	[469.98431396 354.5793457 0.8079142 ]	[441.90722656 459.68240356 0.88499403]	[423.82498169 547.00372314 0.87976313]	[590.63000488 354.55706787 0.82758123]	[623.78924561 457.19622803 0.82980788]	[623.95269775 547.06134033 0.88097149]	[529.05480957 552.07885742 0.67749631]	[485.41110229 554.6206665 0.67535186]	[482.74047852 705.95153809 0.81109309]	[4.75163849e+02 8.52392883e+02 8.04024875e-01]	[575.23364258 552.08892822 0.65706068]	[580.26165771 706.02703857 0.76104778]	[5.75155579e+02 8.52193481e+02 7.86294818e-01]	[521.2701416 259.60348511 0.91161388]	[544.35125732 257.20333862 0.94604689]	[500.706604 274.91711426 0.94175953]	[562.25311279 272.41540527 0.80270821]	[5.75136658e+02 8.90680298e+02 7.60974407e-01]	[5.88118835e+02 8.85602661e+02 7.53499925e-01]	[5.64933838e+02 8.59978088e+02 7.04061687e-01]	[4.77656525e+02 8.90688049e+02 7.93055654e-01]	[4.59676697e+02 8.85625122e+02 7.71086216e-01]	[4.80190094e+02 8.65139099e+02 6.98753893e-01]
[534.12841797 274.92980957 0.89195764]	[531.57080078 356.95623779 0.86832315]	[470.00848389 354.57641602 0.80727202]	[444.2961731 459.67684937 0.88553536]	[423.87619019 546.95617676 0.87799507]	[593.12371826 354.55578613 0.8249833 ]	[623.79101562 454.60821533 0.80132866]	[624.03234863 547.02325439 0.88220161]	[531.54748535 549.56719971 0.67455983]	[485.44216919 552.09295654 0.67267418]	[482.74801636 705.95227051 0.80808687]	[4.77592987e+02 8.52400452e+02 8.06806982e-01]	[577.74377441 549.57958984 0.66040468]	[580.3147583 706.03668213 0.76064062]	[5.75159851e+02 8.52200073e+02 7.87146449e-01]	[521.28039551 259.61294556 0.91202241]	[544.3706665 257.20526123 0.94338369]	[500.72305298 274.9319458 0.94387758]	[562.29174805 272.40585327 0.81258595]	[5.75140076e+02 8.90688599e+02 7.64493406e-01]	[5.90541016e+02 8.85621033e+02 7.55862236e-01]	[5.64933228e+02 8.59986511e+02 7.05264568e-01]	[4.77668854e+02 8.90682007e+02 7.94032097e-01]	[4.59689575e+02 8.85617615e+02 7.70577371e-01]	[4.80212646e+02 8.67575745e+02 7.02930987e-01]
[534.13562012 274.93838501 0.89331758]	[531.58648682 356.96157837 0.86842257]	[470.00933838 354.58612061 0.807549 ]	[444.31433105 459.70297241 0.88419634]	[426.3901062 546.92376709 0.86785352]	[593.15802002 354.56228638 0.82449412]	[623.82086182 457.11190796 0.81147516]	[624.04504395 547.03594971 0.87855434]	[531.54040527 552.13562012 0.66485578]	[485.43444824 554.6618042 0.67238975]	[482.73474121 706.03875732 0.80710006]	[4.77600250e+02 8.52393066e+02 8.10575485e-01]	[577.75335693 554.6428833 0.66089529]	[580.30780029 706.11395264 0.76779979]	[5.75157288e+02 8.52201111e+02 7.86699653e-01]	[521.28869629 259.62921143 0.91125238]	[544.37811279 257.21307373 0.94256747]	[500.74594116 274.94998169 0.9506793 ]	[562.30908203 272.4203186 0.8333286 ]	[5.72667847e+02 8.90683289e+02 7.64412522e-01]	[5.88120056e+02 8.85610535e+02 7.55122900e-01]	[5.64932373e+02 8.59982910e+02 7.04621375e-01]	[4.77673828e+02 8.90682007e+02 7.98015773e-01]	[4.59694061e+02 8.85617371e+02 7.75663495e-01]	[4.80209747e+02 8.65140137e+02 7.02805817e-01]
[534.15179443 274.95040894 0.89556551]	[534.09082031 356.96304321 0.86732018]	[470.03067017 354.58166504 0.80681431]	[444.34094238 459.71343994 0.8880924 ]	[428.90365601 544.50048828 0.87378442]	[595.66424561 354.57299805 0.82394832]	[623.86419678 457.10046387 0.8280412 ]	[626.40423584 547.06304932 0.87770289]	[531.54815674 552.11206055 0.66208392]	[485.43942261 554.63171387 0.66898423]	[482.74032593 706.06402588 0.80722821]	[4.77594727e+02 8.54797058e+02 8.06408823e-01]	[577.75976562 554.6260376 0.66009676]	[580.30310059 706.09234619 0.76953858]	[5.75149292e+02 8.52207275e+02 7.88724303e-01]	[521.30206299 259.64996338 0.90996981]	[544.38519287 259.5748291 0.93992543]	[500.75299072 274.95532227 0.95082915]	[562.31738281 272.41864014 0.83535433]	[5.75157288e+02 8.90675476e+02 7.62791038e-01]	[5.90547363e+02 8.85602295e+02 7.54449248e-01]	[5.64927063e+02 8.59994507e+02 7.09595680e-01]	[4.77686676e+02 8.90695435e+02 7.96512902e-01]	[4.59698425e+02 8.85635376e+02 7.73148775e-01]	[4.80206329e+02 8.67576355e+02 6.96882963e-01]
[534.16888428 274.96411133 0.89786243]	[534.08959961 356.96289062 0.86732239]	[470.04797363 354.58282471 0.80682856]	[444.3605957 459.74014282 0.88875091]	[431.46325684 546.940979 0.85901707]	[593.17218018 354.56130981 0.82402188]	[623.90454102 454.64071655 0.8378582 ]	[626.4309082 547.05462646 0.88116163]	[531.54858398 552.11566162 0.6597597 ]	[485.45159912 554.63977051 0.66538924]	[482.75143433 706.04760742 0.80321962]	[4.77594330e+02 8.52399902e+02 8.05616558e-01]	[577.74560547 552.13519287 0.6554395 ]	[580.28851318 706.05657959 0.76784652]	[5.75140137e+02 8.52216797e+02 7.90562630e-01]	[521.31463623 259.67022705 0.90858942]	[544.39318848 259.59161377 0.93614894]	[500.75817871 274.95614624 0.95026165]	[562.32617188 272.42495728 0.83734936]	[5.75149414e+02 8.90650391e+02 7.59213567e-01]	[5.88120300e+02 8.85578369e+02 7.57338524e-01]	[5.64926453e+02 8.60009827e+02 7.11903036e-01]	[4.77691132e+02 8.90686157e+02 7.91816235e-01]	[4.59701324e+02 8.85625366e+02 7.69674778e-01]	[4.80198425e+02 8.65132385e+02 6.91308856e-01]
[534.14752197 274.97265625 0.89459121]	[534.1003418 356.96469116 0.86750686]	[472.5333252 354.5874939 0.80796814]	[444.37084961 459.74633789 0.89278328]	[431.50842285 546.97546387 0.85700303]	[593.17279053 354.55725098 0.82292902]	[623.92529297 454.62319946 0.84278309]	[626.46258545 547.05792236 0.87838304]	[531.5770874 552.09985352 0.65836197]	[485.47994995 552.1229248 0.66261381]	[482.75527954 706.08526611 0.8026852 ]	[4.77605560e+02 8.54795288e+02 8.08504283e-01]	[577.7800293 552.12854004 0.65844643]	[580.29217529 706.0826416 0.76817739]	[5.75138367e+02 8.52215393e+02 7.91096807e-01]	[521.30749512 259.67575073 0.90552825]	[544.37957764 259.59494019 0.93604541]	[500.76239014 274.94674683 0.94984126]	[562.32830811 272.41390991 0.84819883]	[5.75136414e+02 8.90655518e+02 7.60680735e-01]	[5.88116089e+02 8.85583618e+02 7.59296119e-01]	[5.64929321e+02 8.60001953e+02 7.12910593e-01]	[4.77687347e+02 8.90692932e+02 7.92387247e-01]	[4.59699097e+02 8.85632446e+02 7.70993352e-01]	[4.80214355e+02 8.67576782e+02 6.93790674e-01]
[534.13067627 274.99493408 0.89391172]	[534.11474609 356.9680481 0.86896116]	[472.55319214 354.58804321 0.80945265]	[444.3782959 459.75387573 0.88967067]	[431.53393555 546.97808838 0.85849226]	[593.17510986 354.56149292 0.82292736]	[623.94372559 454.63269043 0.84485245]	[626.49432373 549.49707031 0.87583661]	[531.58886719 552.10919189 0.6566264 ]	[485.48416138 552.12286377 0.66106653]	[482.75866699 708.51940918 0.80015582]	[4.77616089e+02 8.54788330e+02 8.09521139e-01]	[577.79077148 554.62744141 0.65950531]	[580.28503418 706.1081543 0.76861918]	[5.75141174e+02 8.52222229e+02 7.91767180e-01]	[521.30328369 259.69891357 0.90065873]	[544.37060547 259.61242676 0.93338484]	[500.76080322 274.94885254 0.95036656]	[562.33465576 272.42245483 0.85644495]	[5.75136047e+02 8.90657104e+02 7.61934102e-01]	[5.88113464e+02 8.85583313e+02 7.60388613e-01]	[5.64936340e+02 8.60010864e+02 7.13017702e-01]	[4.77690521e+02 8.90671204e+02 7.90175438e-01]	[4.59702911e+02 8.85602966e+02 7.68519223e-01]	[4.80220581e+02 8.65137085e+02 6.93434834e-01]
[534.09838867 275.01965332 0.89164442]	[534.08569336 356.9619751 0.86658502]	[472.52722168 354.5949707 0.80692297]	[444.37594604 459.75558472 0.88587165]	[431.52835083 546.9697876 0.85974121]	[593.16601562 354.54104614 0.81984735]	[623.94787598 454.61682129 0.84319234]	[626.51037598 549.50231934 0.8726173 ]	[531.58807373 552.13146973 0.64832103]	[485.47253418 554.6237793 0.65700644]	[482.77023315 708.54901123 0.79877311]	[4.77615417e+02 8.54793579e+02 8.10955405e-01]	[577.7980957 554.65209961 0.65506542]	[580.33215332 708.5111084 0.77305979]	[5.75155823e+02 8.52215881e+02 7.91177034e-01]	[521.28625488 259.72711182 0.89366037]	[544.35253906 259.63323975 0.9303084 ]	[500.75680542 274.94866943 0.94896436]	[562.32910156 272.431427 0.86133629]	[5.75153442e+02 8.90661743e+02 7.63573468e-01]	[5.90547241e+02 8.85593262e+02 7.56505966e-01]	[5.64937927e+02 8.60004517e+02 7.09666610e-01]	[4.77693573e+02 8.90684753e+02 7.93104291e-01]	[4.59706085e+02 8.85620728e+02 7.71637142e-01]	[4.80221039e+02 8.67578247e+02 6.92808211e-01]
[531.60870361 275.05252075 0.89398456]	[531.60961914 356.96261597 0.86767095]	[470.03646851 356.98324585 0.80897826]	[444.37039185 459.77130127 0.88525796]	[431.52667236 546.96661377 0.86017817]	[593.15539551 354.52954102 0.81858444]	[623.94885254 454.6288147 0.84590971]	[626.50970459 549.51019287 0.87214124]	[531.59051514 552.13293457 0.64874029]	[485.47946167 554.63043213 0.65595692]	[482.78201294 708.5491333 0.80655617]	[4.77611053e+02 8.52396606e+02 8.12754154e-01]	[577.79425049 554.65209961 0.65311885]	[580.32635498 708.5324707 0.77219474]	[5.75165588e+02 8.52221191e+02 7.91756213e-01]	[521.26184082 262.16873169 0.89011818]	[544.33605957 259.66485596 0.92588204]	[500.73580933 274.95672607 0.94687933]	[562.31463623 272.45278931 0.85975045]	[5.75153931e+02 8.90671570e+02 7.68309355e-01]	[5.90548218e+02 8.85603394e+02 7.59872019e-01]	[5.64944580e+02 8.60012512e+02 7.08094180e-01]	[4.77690552e+02 8.90665588e+02 7.92743027e-01]	[4.59703552e+02 8.85597778e+02 7.71670997e-01]	[4.80208984e+02 8.65142395e+02 6.95772827e-01]
[531.57696533 275.05889893 0.89662826]	[531.58477783 356.97192383 0.87095439]	[470.02896118 357.00012207 0.8118242 ]	[444.35928345 459.7796936 0.88590252]	[431.52096558 546.97967529 0.85841602]	[593.13134766 354.53768921 0.82192767]	[623.9317627 454.6272583 0.83891642]	[626.49517822 549.49932861 0.87343287]	[531.57922363 554.64526367 0.64970446]	[485.48138428 554.66442871 0.65876472]	[482.78491211 708.57537842 0.80660921]	[4.77618927e+02 8.52398315e+02 8.13346505e-01]	[577.78625488 554.68096924 0.65415514]	[580.35302734 708.54077148 0.77896297]	[5.75181335e+02 8.52215393e+02 7.92518318e-01]	[521.23388672 262.18075562 0.88781893]	[544.31378174 259.6690979 0.92680991]	[500.71182251 274.96496582 0.94548535]	[562.28125 272.46185303 0.85006315]	[5.75138489e+02 8.90654236e+02 7.65470386e-01]	[5.90540710e+02 8.85591919e+02 7.58495986e-01]	[5.64954895e+02 8.59999512e+02 7.05087423e-01]	[4.77688232e+02 8.90665894e+02 7.95593262e-01]	[4.59703796e+02 8.85595337e+02 7.74002194e-01]	[4.80219208e+02 8.65137634e+02 6.98895574e-01]
[531.54608154 275.06402588 0.89823198]	[531.57000732 356.97671509 0.87266636]	[470.00772095 357.00582886 0.81252766]	[444.32730103 459.80639648 0.88478947]	[431.50839233 546.996521 0.85456848]	[593.12640381 354.54309082 0.82279342]	[623.93408203 454.60198975 0.83166909]	[626.4831543 549.49291992 0.87414938]	[531.57098389 554.67590332 0.65220338]	[485.47171021 554.690979 0.66059458]	[482.78475952 708.60809326 0.81238979]	[4.77627563e+02 8.54798584e+02 8.14674973e-01]	[577.78271484 557.18823242 0.65777946]	[580.36981201 708.55853271 0.78407097]	[5.75178101e+02 8.52224426e+02 7.92916834e-01]	[521.21386719 262.18112183 0.88556647]	[544.29986572 259.68066406 0.92656237]	[500.69882202 274.97119141 0.94607568]	[562.25592041 272.49636841 0.85202289]	[5.75140930e+02 8.90664001e+02 7.67784238e-01]	[5.90540161e+02 8.85603577e+02 7.60148883e-01]	[5.64950317e+02 8.60015198e+02 7.05965579e-01]	[4.77687775e+02 8.90665649e+02 7.98423052e-01]	[4.59706909e+02 8.85594360e+02 7.77840018e-01]	[4.80233978e+02 8.67581604e+02 7.03722656e-01]
[529.03222656 275.07617188 0.90591264]	[529.0625 356.98080444 0.87715876]	[467.47894287 357.02893066 0.81710219]	[444.3576355 459.76748657 0.8862766 ]	[431.47491455 546.95617676 0.85861224]	[590.63641357 354.53320312 0.82370448]	[623.89703369 454.56607056 0.81999266]	[626.4387207 547.03527832 0.88185549]	[531.56988525 554.63751221 0.6564219 ]	[485.48074341 554.67419434 0.66486204]	[482.7640686 708.58526611 0.81113786]	[4.77632935e+02 8.54789612e+02 8.13252687e-01]	[577.77581787 554.66381836 0.65476525]	[580.36151123 708.54455566 0.77851868]	[5.75176453e+02 8.52223816e+02 7.92346597e-01]	[521.17590332 262.18264771 0.87811345]	[541.93688965 259.69747925 0.92792106]	[500.66842651 274.96533203 0.9350509 ]	[562.23883057 274.8678894 0.86000741]	[5.75139954e+02 8.90664856e+02 7.68202662e-01]	[5.88123596e+02 8.85599060e+02 7.59634376e-01]	[5.64945312e+02 8.62483582e+02 7.05687940e-01]	[4.77704987e+02 8.90661377e+02 7.96399117e-01]	[4.59719879e+02 8.85587524e+02 7.74001062e-01]	[4.80231567e+02 8.65138428e+02 6.97718143e-01]
[528.97723389 275.08499146 0.91259491]	[529.00469971 356.98104858 0.88470626]	[467.41729736 357.04180908 0.82442653]	[444.31933594 459.75894165 0.89081234]	[428.9642334 546.92938232 0.86263698]	[590.59539795 354.5166626 0.82533246]	[623.85595703 454.60089111 0.81538987]	[626.41717529 547.02203369 0.88429832]	[531.53930664 552.13739014 0.6640901 ]	[485.45782471 554.65484619 0.66979837]	[482.75119019 708.52362061 0.81566525]	[4.77628113e+02 8.52384949e+02 8.13908279e-01]	[577.72857666 554.6449585 0.65518981]	[580.3324585 708.54248047 0.77741468]	[5.75169067e+02 8.52222961e+02 7.93590724e-01]	[518.75769043 262.19104004 0.87313282]	[541.9017334 259.70635986 0.93112594]	[498.26760864 274.96221924 0.92791492]	[562.21392822 274.88421631 0.86259687]	[5.75139526e+02 8.90664429e+02 7.68725097e-01]	[5.88116455e+02 8.85598877e+02 7.61586905e-01]	[5.64947388e+02 8.62484375e+02 7.08543003e-01]	[4.77704132e+02 8.90660400e+02 7.94943810e-01]	[4.59717163e+02 8.85585938e+02 7.70563185e-01]	[4.80219727e+02 8.65125488e+02 6.95597231e-01]
[526.4833374 275.10189819 0.92378265]	[526.51593018 356.96759033 0.89038634]	[464.92105103 357.0617981 0.83989108]	[444.29144287 459.73812866 0.88645446]	[426.39501953 546.95593262 0.86227131]	[588.09204102 354.48068237 0.83088362]	[623.84033203 454.58325195 0.81710696]	[624.05267334 547.00274658 0.88836801]	[529.05352783 552.06274414 0.67353523]	[485.44317627 552.11639404 0.67190933]	[482.75250244 708.53045654 0.82054842]	[4.77612091e+02 8.52380920e+02 8.12298596e-01]	[575.22290039 549.57751465 0.65362608]	[580.21905518 706.08081055 0.76315951]	[5.75170227e+02 8.52230164e+02 7.94300377e-01]	[518.69128418 262.20330811 0.86466318]	[541.8404541 259.72607422 0.92669505]	[498.21716309 274.95892334 0.92249304]	[559.79534912 274.86373901 0.85176599]	[5.75147522e+02 8.90679504e+02 7.68287122e-01]	[5.88119141e+02 8.85606934e+02 7.59660304e-01]	[5.64958374e+02 8.62503052e+02 7.10138083e-01]	[4.77696869e+02 8.90677002e+02 7.99289703e-01]	[4.59708801e+02 8.85603271e+02 7.73003876e-01]	[4.80202332e+02 8.65118835e+02 6.97357118e-01]
[526.40087891 275.1022644 0.9260118 ]	[526.45318604 356.97491455 0.9026469 ]	[464.83691406 357.08334351 0.85259557]	[441.86004639 459.76589966 0.89181876]	[423.8269043 547.04272461 0.87235749]	[588.01165771 354.48233032 0.84088653]	[623.82391357 454.58255005 0.81505227]	[624.03479004 546.95007324 0.89273471]	[528.96801758 552.05877686 0.69029421]	[485.36416626 552.12139893 0.6859532 ]	[482.74005127 706.04614258 0.82728022]	[4.77601501e+02 8.52375854e+02 8.11310291e-01]	[572.63476562 552.06274414 0.66005802]	[577.76641846 706.07409668 0.77122968]	[5.75151794e+02 8.52226562e+02 7.95151234e-01]	[516.21154785 262.19885254 0.85571116]	[541.77429199 259.73223877 0.91692877]	[498.17004395 274.96566772 0.92074656]	[559.70117188 274.87234497 0.84828383]	[5.72663879e+02 8.90656250e+02 7.67139912e-01]	[5.88097412e+02 8.85589783e+02 7.64448404e-01]	[5.64957458e+02 8.62492188e+02 7.13011146e-01]	[4.77684082e+02 8.90681458e+02 7.98795104e-01]	[4.59700623e+02 8.85608093e+02 7.71732330e-01]	[4.80193024e+02 8.65123474e+02 7.02247024e-01]
[523.95257568 275.11529541 0.93834591]	[526.40216064 356.9704895 0.90736926]	[462.42687988 357.09622192 0.85704684]	[441.7833252 459.73840332 0.87900436]	[421.39602661 546.98400879 0.88386506]	[585.5637207 354.4826355 0.84882098]	[621.32647705 457.1491394 0.81679159]	[623.96209717 546.99700928 0.89142913]	[526.4888916 552.07678223 0.70630419]	[482.92907715 552.13049316 0.69777817]	[480.37799072 706.02532959 0.82737648]	[4.77604462e+02 8.52382324e+02 8.13884139e-01]	[570.06494141 552.08654785 0.67309278]	[572.63989258 706.0713501 0.77898395]	[5.75150146e+02 8.52237427e+02 7.98754215e-01]	[513.64367676 262.20446777 0.8475638 ]	[541.70025635 262.16687012 0.89233017]	[495.66699219 274.95666504 0.89872444]	[557.16674805 274.87860107 0.83459163]	[5.72657043e+02 8.90678955e+02 7.70720422e-01]	[5.88090942e+02 8.85610291e+02 7.66515613e-01]	[5.64972107e+02 8.62522156e+02 7.16520965e-01]	[4.77680267e+02 8.90698242e+02 8.04519892e-01]	[4.59702637e+02 8.85635864e+02 7.79393911e-01]	[4.80197021e+02 8.65145020e+02 7.10093915e-01]
[523.8770752 275.12310791 0.94783747]	[523.97827148 356.98275757 0.9182331 ]	[462.3420105 357.10748291 0.8754003 ]	[441.68597412 462.28030396 0.89905274]	[421.3399353 549.50854492 0.87622929]	[585.49737549 354.49017334 0.85773814]	[621.31341553 459.62408447 0.8397764 ]	[623.92480469 547.02355957 0.88672954]	[526.44848633 552.10571289 0.71046978]	[482.87322998 554.64489746 0.70351219]	[480.38168335 705.96887207 0.8059538 ]	[4.77610840e+02 8.52384216e+02 8.16447079e-01]	[570.02886963 552.10803223 0.6808908 ]	[572.60070801 705.93652344 0.75825381]	[5.75139404e+02 8.52226318e+02 7.99679160e-01]	[511.03289795 262.21432495 0.84858352]	[539.26293945 262.17041016 0.88050246]	[493.06982422 274.96746826 0.8828814 ]	[554.61120605 274.90182495 0.84808218]	[5.72659241e+02 8.90677002e+02 7.74868786e-01]	[5.88091736e+02 8.85601379e+02 7.70148993e-01]	[5.64967163e+02 8.62502869e+02 7.23088503e-01]	[4.77677704e+02 8.90708557e+02 8.09816480e-01]	[4.59699554e+02 8.85650269e+02 7.85312593e-01]	[4.80201874e+02 8.65144226e+02 7.11146474e-01]
[521.42730713 275.11074829 0.94699013]	[523.9039917 356.98257446 0.92581415]	[462.25421143 357.1222229 0.88450229]	[439.30981445 459.80630493 0.91278839]	[421.25079346 547.05291748 0.88235968]	[585.41583252 354.46191406 0.85651898]	[616.28100586 457.16223145 0.8032186 ]	[623.8447876 547.02642822 0.87615979]	[524.01751709 552.08996582 0.71625787]	[482.81600952 552.11956787 0.70207781]	[480.35574341 706.01428223 0.80542213]	[4.77602631e+02 8.52362305e+02 8.17174435e-01]	[567.50219727 552.10748291 0.69171196]	[570.01989746 705.93206787 0.78980559]	[5.72668396e+02 8.52207458e+02 8.04064393e-01]	[506.02331543 262.21524048 0.86068785]	[536.70874023 259.73007202 0.85710108]	[488.00411987 274.95346069 0.88277364]	[549.54174805 274.90032959 0.8651917 ]	[5.72664246e+02 8.90657593e+02 7.71883845e-01]	[5.88101807e+02 8.85581726e+02 7.68646538e-01]	[5.64966370e+02 8.60019531e+02 7.25981474e-01]	[4.77677826e+02 8.90703003e+02 8.09995472e-01]	[4.59701385e+02 8.85644104e+02 7.87085354e-01]	[4.80195129e+02 8.65114685e+02 7.08865941e-01]
[521.30529785 275.11315918 0.94781482]	[523.77020264 356.99822998 0.93295515]	[459.81781006 357.15026855 0.88591242]	[439.26315308 462.19500732 0.91800725]	[421.197052 547.05285645 0.89121938]	[582.96557617 352.02871704 0.84875351]	[611.17486572 454.64242554 0.78484255]	[623.78253174 546.98864746 0.87230736]	[523.93267822 554.62841797 0.72467673]	[480.37588501 554.66162109 0.70545065]	[480.31085205 705.98962402 0.80592203]	[4.77607941e+02 8.52371826e+02 8.14737558e-01]	[567.44769287 554.64483643 0.6975438 ]	[567.5569458 705.92071533 0.79584187]	[5.72624207e+02 8.52183655e+02 8.05824161e-01]	[505.89474487 262.23059082 0.88175166]	[534.1114502 259.71948242 0.84557879]	[485.4630127 274.96496582 0.89574134]	[546.99243164 274.87686157 0.86975121]	[5.75134766e+02 8.90656982e+02 7.71951079e-01]	[5.88113037e+02 8.85565735e+02 7.67335176e-01]	[5.64937195e+02 8.59984497e+02 7.30801165e-01]	[4.77657440e+02 8.90679626e+02 8.01193833e-01]	[4.59688080e+02 8.85611267e+02 7.79124916e-01]	[4.80221649e+02 8.65121887e+02 7.12960362e-01]
[521.18939209 275.13116455 0.94090569]	[521.31738281 356.97921753 0.93083763]	[459.70880127 357.10177612 0.88036072]	[439.19552612 459.80606079 0.92013264]	[418.75161743 546.99261475 0.90993762]	[582.86328125 351.96154785 0.84584492]	[608.60339355 454.54760742 0.79159838]	[621.29870605 547.04656982 0.8454259 ]	[523.80114746 554.652771 0.71787876]	[480.28894043 554.66442871 0.70580071]	[480.26016235 706.00567627 0.79397845]	[4.77601410e+02 8.52387024e+02 8.14336479e-01]	[564.94665527 554.68078613 0.70855564]	[567.44476318 705.92163086 0.8186202 ]	[5.72602661e+02 8.52212830e+02 8.10220420e-01]	[503.40936279 264.70761108 0.89703137]	[529.03149414 259.73342896 0.84835291]	[482.97879028 274.97009277 0.91436362]	[546.91650391 272.49072266 0.88232672]	[5.75155090e+02 8.90662903e+02 7.74606287e-01]	[5.88121094e+02 8.85561707e+02 7.68703103e-01]	[5.64942688e+02 8.62501892e+02 7.30865419e-01]	[4.77627716e+02 8.90682739e+02 7.95579255e-01]	[4.59668182e+02 8.85622070e+02 7.77458072e-01]	[4.80229980e+02 8.65146606e+02 7.15750575e-01]
[521.1887207 275.13153076 0.9408592 ]	[521.31408691 356.98553467 0.93151242]	[459.70617676 357.11602783 0.88043702]	[439.19558716 459.80697632 0.92008001]	[418.75259399 546.99688721 0.90970045]	[582.85876465 351.96362305 0.84564751]	[608.59820557 452.08493042 0.79105544]	[621.29779053 547.04364014 0.84549659]	[523.80078125 554.65075684 0.71758389]	[480.28933716 554.66296387 0.70590508]	[480.25778198 706.00097656 0.7930764 ]	[4.77599548e+02 8.52399231e+02 8.12865078e-01]	[564.94549561 554.6774292 0.70847762]	[567.44171143 705.91748047 0.81805158]	[5.72603394e+02 8.52211182e+02 8.10461283e-01]	[503.40939331 264.70819092 0.89710104]	[529.03137207 259.73403931 0.84815139]	[482.97888184 274.9692688 0.91494167]	[546.91674805 272.49209595 0.88276446]	[5.75146301e+02 8.90665100e+02 7.75171399e-01]	[5.88118530e+02 8.85564819e+02 7.70107687e-01]	[5.64943848e+02 8.62496216e+02 7.30098307e-01]	[4.77622681e+02 8.90689209e+02 7.95728028e-01]	[4.59664795e+02 8.85632324e+02 7.78431714e-01]	[4.80235901e+02 8.67588989e+02 7.15713620e-01]
[518.75317383 275.11901855 0.9365871 ]	[521.22271729 354.5932312 0.91715014]	[459.65917969 357.03619385 0.87042868]	[439.1098938 459.73678589 0.8915301 ]	[418.66430664 547.03436279 0.89833486]	[580.37005615 351.95999146 0.8272177 ]	[606.11248779 452.01904297 0.79388028]	[618.75115967 546.98852539 0.83086771]	[523.77319336 554.65734863 0.71359265]	[480.27597046 554.68682861 0.70249957]	[480.19522095 706.074646 0.76107138]	[4.77622131e+02 8.52391479e+02 8.18856955e-01]	[564.92071533 554.65393066 0.70730114]	[565.00439453 703.42510986 0.82029676]	[5.72615356e+02 8.52194885e+02 8.09109926e-01]	[503.3187561 262.25692749 0.90779668]	[526.49249268 259.71310425 0.86505628]	[482.84307861 274.96542358 0.93426096]	[544.4564209 272.38790894 0.867724 ]	[5.75172485e+02 8.90709351e+02 7.81852424e-01]	[5.90556091e+02 8.85602661e+02 7.65368581e-01]	[5.64944763e+02 8.60007080e+02 7.29800344e-01]	[4.75170441e+02 8.90712158e+02 8.05278480e-01]	[4.59646942e+02 8.85650146e+02 7.88216352e-01]	[4.80285675e+02 8.67587219e+02 7.31984437e-01]
[513.56243896 275.11791992 0.89983946]	[516.19152832 356.97039795 0.88018382]	[457.07305908 357.04699707 0.84102178]	[434.03939819 459.7744751 0.86510032]	[416.08480835 549.52709961 0.8563444 ]	[577.69128418 352.01348877 0.80647719]	[605.92822266 454.6083374 0.83180296]	[608.62286377 547.02612305 0.83567768]	[521.16064453 549.57952881 0.69438452]	[477.59820557 549.58514404 0.67035323]	[480.10568237 706.06213379 0.752801 ]	[4.77612366e+02 8.52372925e+02 8.08843553e-01]	[562.37872314 552.08880615 0.71766526]	[564.88067627 703.50061035 0.82855749]	[5.70111938e+02 8.52197083e+02 8.13059270e-01]	[500.75183105 262.24819946 0.89276928]	[523.83782959 259.7364502 0.91020882]	[480.26464844 274.97637939 0.94776976]	[541.87243652 272.4631958 0.89516568]	[5.75164551e+02 8.90724792e+02 7.84960389e-01]	[5.90557373e+02 8.85605408e+02 7.66143262e-01]	[5.64915344e+02 8.59994446e+02 7.26648927e-01]	[4.75109009e+02 8.90723389e+02 7.98692048e-01]	[4.59610718e+02 8.85660950e+02 7.82689571e-01]	[4.80324707e+02 8.65128540e+02 7.19601095e-01]
[513.56201172 275.11755371 0.89982438]	[516.18988037 356.96774292 0.87949407]	[457.07183838 357.04403687 0.84108245]	[434.04089355 459.77307129 0.86491579]	[416.08441162 549.52453613 0.85629237]	[577.69067383 352.01113892 0.8063978 ]	[605.93011475 454.59561157 0.83069533]	[608.6227417 547.03094482 0.83523554]	[521.16412354 549.56280518 0.69312084]	[477.60403442 549.56640625 0.67076617]	[480.10955811 706.04333496 0.75301784]	[4.77607391e+02 8.52369751e+02 8.09559703e-01]	[562.38189697 552.0692749 0.71511608]	[564.87945557 703.48602295 0.82825321]	[5.70110168e+02 8.52194275e+02 8.12872946e-01]	[500.75186157 262.24795532 0.89316159]	[523.83703613 259.73480225 0.91028583]	[480.26446533 274.97698975 0.94845122]	[541.87145996 272.46069336 0.89366597]	[5.75171814e+02 8.90721985e+02 7.83437729e-01]	[5.90562134e+02 8.85601990e+02 7.65510082e-01]	[5.64910889e+02 8.59991272e+02 7.26230264e-01]	[4.75111084e+02 8.90715088e+02 8.01328301e-01]	[4.59610992e+02 8.85654175e+02 7.85161495e-01]	[4.80320801e+02 8.65126648e+02 7.18412161e-01]
[508.47000122 275.09732056 0.90794969]	[513.55963135 356.97381592 0.86819839]	[452.0112915 357.05883789 0.81991172]	[426.41094971 459.78610229 0.86902511]	[410.99621582 547.05450439 0.83979023]	[572.64691162 354.45736694 0.80941093]	[603.50421143 452.01226807 0.83194923]	[608.54101562 547.02618408 0.84474182]	[518.65155029 549.51873779 0.68447465]	[472.57601929 549.54174805 0.66630179]	[477.62036133 706.06738281 0.74846888]	[4.77616638e+02 8.52319336e+02 8.07476997e-01]	[562.25854492 549.5480957 0.70683676]	[564.82049561 700.92407227 0.82118356]	[5.70059143e+02 8.49792725e+02 8.11930299e-01]	[498.26773071 262.21960449 0.87390637]	[521.38586426 259.71777344 0.92345136]	[480.15609741 274.95782471 0.93132472]	[541.74597168 272.49066162 0.878245 ]	[5.75162415e+02 8.90738953e+02 7.76353598e-01]	[5.90564148e+02 8.85600586e+02 7.52874613e-01]	[5.64870789e+02 8.59946838e+02 7.20944881e-01]	[4.72613495e+02 8.90730957e+02 7.95368791e-01]	[4.57215210e+02 8.85655640e+02 7.75623143e-01]	[4.82748108e+02 8.65060730e+02 7.00758874e-01]
[503.42153931 275.13250732 0.94110143]	[505.95184326 356.96807861 0.89679044]	[444.38296509 357.05673218 0.84453416]	[421.29782104 459.66674805 0.88717222]	[400.83831787 549.51989746 0.87383181]	[567.49810791 354.48745728 0.8412165 ]	[600.84594727 454.63226318 0.80340648]	[603.48913574 547.03997803 0.87720221]	[508.52191162 549.58074951 0.67774671]	[464.87026978 554.62365723 0.68016416]	[470.03082275 706.10430908 0.74369437]	[4.77608307e+02 8.52299011e+02 8.10035527e-01]	[554.70318604 549.55340576 0.66021788]	[562.40814209 703.4519043 0.81042397]	[5.70071228e+02 8.49773499e+02 8.05803061e-01]	[493.13424683 262.22653198 0.84773529]	[521.17578125 262.18563843 0.89258057]	[475.15979004 274.93826294 0.88748014]	[536.71142578 272.49938965 0.83713722]	[5.72661438e+02 8.90699829e+02 7.66458094e-01]	[5.88119080e+02 8.83096741e+02 7.42306650e-01]	[5.64909241e+02 8.57471069e+02 7.10852027e-01]	[4.72592773e+02 8.90748718e+02 7.96372592e-01]	[4.57191376e+02 8.88106140e+02 7.75398552e-01]	[4.82767273e+02 8.62571960e+02 7.03176022e-01]
[503.32214355 277.46182251 0.9502719 ]	[503.4777832 356.97485352 0.91187739]	[441.87014771 357.07870483 0.86422759]	[421.14312744 462.22027588 0.90839297]	[400.71224976 549.55285645 0.88045394]	[565.00177002 354.49725342 0.8558954 ]	[598.23010254 457.18823242 0.80994546]	[603.32702637 547.02435303 0.88089395]	[506.01623535 554.67205811 0.69437706]	[464.81918335 557.21862793 0.6941393 ]	[467.4994812 706.06201172 0.73556709]	[4.77624664e+02 8.52295959e+02 8.14636707e-01]	[552.10632324 554.64440918 0.66813362]	[562.3918457 703.41638184 0.81296867]	[5.70042969e+02 8.49776611e+02 8.05981755e-01]	[490.50323486 262.23068237 0.84701419]	[518.7064209 262.18984985 0.87439847]	[472.56744385 274.94720459 0.87670875]	[531.61724854 274.89172363 0.85456121]	[5.72643738e+02 8.90714966e+02 7.63951123e-01]	[5.90541321e+02 8.85575378e+02 7.40957916e-01]	[5.64874084e+02 8.59926453e+02 7.12138474e-01]	[4.72581909e+02 8.90756958e+02 7.90740013e-01]	[4.57193726e+02 8.88108887e+02 7.69604146e-01]	[4.82789276e+02 8.62570984e+02 7.13137686e-01]
[500.86334229 275.12664795 0.95040315]	[503.38766479 356.97229004 0.92230839]	[441.72674561 357.08847046 0.88415599]	[418.73171997 462.22915649 0.90999943]	[398.24487305 547.0189209 0.89999247]	[564.92285156 354.47235107 0.85876274]	[590.61260986 454.60400391 0.78062785]	[600.82800293 547.03509521 0.85801405]	[505.92446899 552.09710693 0.71282965]	[462.39880371 552.11981201 0.69785893]	[464.94143677 706.00036621 0.77861243]	[4.77624115e+02 8.52310852e+02 8.16888332e-01]	[547.04656982 552.09985352 0.68877697]	[562.30804443 703.47589111 0.82301295]	[5.70032349e+02 8.49801575e+02 8.11957598e-01]	[485.48196411 262.23565674 0.8647154 ]	[516.14953613 262.16021729 0.85148495]	[467.47680664 274.96362305 0.87991434]	[529.02185059 274.92184448 0.87044489]	[5.72641235e+02 8.90705261e+02 7.72777319e-01]	[5.88106750e+02 8.83104187e+02 7.51761734e-01]	[5.64885010e+02 8.59966064e+02 7.14349627e-01]	[4.72582001e+02 8.90724365e+02 7.86562443e-01]	[4.57200531e+02 8.85653320e+02 7.63226509e-01]	[4.82811981e+02 8.65069824e+02 7.23964512e-01]
[500.7338562 275.11434937 0.94763374]	[503.26675415 356.97952271 0.9310928 ]	[439.3031311 357.10864258 0.88394415]	[418.64523315 462.28359985 0.90625978]	[398.14605713 549.49835205 0.89086908]	[562.453125 352.01455688 0.8519963 ]	[588.09454346 457.08203125 0.81467158]	[598.21588135 549.52758789 0.81832308]	[503.49621582 554.6774292 0.72177494]	[462.371521 557.20233154 0.70488459]	[464.82382202 708.56262207 0.82547796]	[4.77591858e+02 8.52329285e+02 8.18703294e-01]	[546.91674805 554.67297363 0.7071138 ]	[562.23217773 703.49859619 0.82729775]	[5.70056335e+02 8.52190613e+02 8.18408370e-01]	[485.34381104 262.24786377 0.88189352]	[511.0774231 262.14361572 0.84201568]	[464.95202637 274.98300171 0.89195132]	[526.46899414 274.89923096 0.88175488]	[5.72670349e+02 8.90713501e+02 7.84706414e-01]	[5.90539551e+02 8.85582153e+02 7.61735082e-01]	[5.64914734e+02 8.60019409e+02 7.26218283e-01]	[4.72596039e+02 8.90721497e+02 7.96098888e-01]	[4.57206635e+02 8.88095154e+02 7.73540318e-01]	[4.82778412e+02 8.65078918e+02 7.27485299e-01]
[500.64334106 275.13644409 0.9416728 ]	[500.82510376 356.96511841 0.93088692]	[439.23171997 357.06399536 0.88077241]	[416.16308594 459.80975342 0.87438887]	[398.04818726 549.56994629 0.86621296]	[562.36236572 351.98937988 0.85014981]	[588.01452637 454.62637329 0.80878162]	[590.61767578 549.49969482 0.81912845]	[503.40783691 554.68096924 0.73292077]	[462.27651978 557.22387695 0.71282226]	[464.91506958 708.54827881 0.79977357]	[4.77615753e+02 8.52330750e+02 8.19625854e-01]	[544.47827148 554.64642334 0.71396935]	[562.20477295 703.38482666 0.80667228]	[5.70109558e+02 8.52177551e+02 8.12438071e-01]	[482.88146973 264.7199707 0.900289 ]	[508.47024536 262.1701355 0.84929192]	[464.82305908 274.97421265 0.90938908]	[526.39855957 274.87316895 0.88347119]	[5.72666748e+02 8.90714905e+02 7.82429159e-01]	[5.90540588e+02 8.85596313e+02 7.59767830e-01]	[5.64954041e+02 8.60017578e+02 7.18640506e-01]	[4.72599731e+02 8.90722351e+02 7.92366087e-01]	[4.57218781e+02 8.85663452e+02 7.73014784e-01]	[4.82783234e+02 8.65076721e+02 7.25522459e-01]
[498.22296143 275.13848877 0.93885654]	[500.73272705 354.58770752 0.92208076]	[439.14251709 357.01623535 0.86971146]	[416.11303711 459.78466797 0.87270033]	[395.60046387 549.56158447 0.85890722]	[562.26544189 351.97064209 0.83618009]	[585.58453369 454.55175781 0.81639284]	[588.05187988 547.02911377 0.84172267]	[503.35067749 552.12615967 0.73490125]	[462.20541382 554.66949463 0.70967668]	[464.84835815 706.10797119 0.79420769]	[4.77624664e+02 8.52344055e+02 8.24380934e-01]	[544.42755127 552.06665039 0.71744907]	[557.22576904 698.28814697 0.77116388]	[5.70119690e+02 8.49779236e+02 8.08731973e-01]	[482.80657959 264.74542236 0.90709752]	[505.96374512 262.15670776 0.8611359 ]	[462.3729248 274.99200439 0.93091929]	[523.95056152 272.46044922 0.88171518]	[5.72641907e+02 8.90705261e+02 7.87615180e-01]	[5.88118530e+02 8.85585571e+02 7.64513314e-01]	[5.64980896e+02 8.59990967e+02 7.13240206e-01]	[4.72581085e+02 8.90747253e+02 7.95814514e-01]	[4.57196289e+02 8.88118713e+02 7.80045450e-01]	[4.82794739e+02 8.65111816e+02 7.35672116e-01]
[498.11795044 275.10412598 0.9214263 ]	[500.63540649 354.57574463 0.90653431]	[439.09628296 356.98825073 0.86318046]	[413.60089111 459.81112671 0.86279541]	[393.05325317 549.5145874 0.84605098]	[559.7713623 351.96414185 0.81943947]	[585.53131104 457.12106323 0.85279667]	[585.57659912 549.48864746 0.85625678]	[503.2618103 552.06213379 0.72828615]	[459.79412842 552.11138916 0.71022344]	[462.40499878 706.06524658 0.80608594]	[4.77624115e+02 8.52354126e+02 8.23991537e-01]	[544.36602783 549.55273438 0.71613103]	[557.18206787 700.88616943 0.7711938 ]	[5.70115784e+02 8.49788879e+02 8.06212783e-01]	[482.70785522 262.24984741 0.91004741]	[503.48934937 259.71777344 0.88332248]	[462.21850586 274.9855957 0.94130421]	[523.84320068 272.44577026 0.87682992]	[5.72660767e+02 8.90708496e+02 7.90556073e-01]	[5.88119690e+02 8.85580322e+02 7.65525937e-01]	[5.64972107e+02 8.60009827e+02 7.11911738e-01]	[4.72601166e+02 8.90728210e+02 7.86217451e-01]	[4.57221191e+02 8.88108032e+02 7.74565697e-01]	[4.82795197e+02 8.65140625e+02 7.32242584e-01]
[493.10827637 275.11032104 0.90510321]	[498.19592285 354.57049561 0.8920241 ]	[436.64346313 356.98455811 0.84780478]	[410.96749878 462.22070312 0.85324919]	[392.9694519 547.05493164 0.84278125]	[557.26379395 351.97549438 0.80961162]	[585.4375 454.56039429 0.81950986]	[585.49798584 547.01971436 0.87691838]	[503.2507019 554.62658691 0.73984146]	[459.7901001 554.69042969 0.7191776 ]	[462.39389038 706.12438965 0.82203716]	[4.77633057e+02 8.52344116e+02 8.29840481e-01]	[544.37188721 552.10430908 0.72385901]	[554.6361084 703.40930176 0.77498442]	[5.72577454e+02 8.49796570e+02 8.04696262e-01]	[480.28933716 262.25115967 0.90012127]	[503.36886597 262.1461792 0.9060517 ]	[459.82632446 274.96270752 0.94046497]	[521.40637207 272.46478271 0.89766735]	[5.72651733e+02 8.90725403e+02 7.92090118e-01]	[5.88108276e+02 8.85594116e+02 7.67436028e-01]	[5.64999146e+02 8.60010010e+02 7.02963948e-01]	[4.72595490e+02 8.90712891e+02 7.76907742e-01]	[4.59604858e+02 8.85661255e+02 7.66953528e-01]	[4.82813354e+02 8.65132324e+02 7.32906401e-01]
[490.53353882 275.08798218 0.90127164]	[495.63430786 354.59906006 0.87287015]	[434.06048584 357.0473938 0.82867014]	[408.40936279 462.20089722 0.86847204]	[387.90167236 546.96881104 0.85286105]	[557.18713379 351.99462891 0.80544114]	[582.96508789 449.48324585 0.82528204]	[585.45806885 546.95550537 0.88698852]	[500.84768677 552.06451416 0.73820335]	[459.74127197 552.12628174 0.71367478]	[462.38909912 706.08825684 0.80435145]	[4.77638916e+02 8.52340515e+02 8.28405738e-01]	[544.29467773 549.56439209 0.72250545]	[549.59832764 698.35559082 0.7785098 ]	[5.72594849e+02 8.49781982e+02 8.02863479e-01]	[480.20214844 262.22540283 0.88915396]	[503.2855835 259.70800781 0.91678584]	[459.74514771 274.97003174 0.94315875]	[521.33361816 272.43713379 0.887205 ]	[5.75136169e+02 8.90747070e+02 7.91086018e-01]	[5.90552246e+02 8.85615784e+02 7.63015211e-01]	[5.64997742e+02 8.59983948e+02 7.03125417e-01]	[4.72576813e+02 8.90718201e+02 7.81302214e-01]	[4.59592865e+02 8.85662292e+02 7.67017305e-01]	[4.82824524e+02 8.65124695e+02 7.33142257e-01]
[487.95373535 275.07675171 0.90621984]	[493.0642395 356.96499634 0.86650109]	[431.49151611 357.04864502 0.81709594]	[405.8354187 462.23925781 0.8789826 ]	[385.32992554 546.99090576 0.86105216]	[554.62078857 354.44793701 0.80573082]	[582.90869141 452.0244751 0.83728594]	[585.37658691 546.93658447 0.89904803]	[500.75558472 549.51696777 0.74523777]	[459.64187622 549.58062744 0.71319252]	[462.3631897 706.02581787 0.77548158]	[4.77634186e+02 8.52335266e+02 8.26206148e-01]	[541.89819336 549.50494385 0.730735 ]	[549.49755859 695.7880249 0.78608948]	[5.72585938e+02 8.49775452e+02 8.02392900e-01]	[477.746521 262.19515991 0.87402463]	[500.86688232 259.68453979 0.92982787]	[459.66134644 274.95718384 0.93755108]	[521.25177002 272.45071411 0.87676424]	[5.72658569e+02 8.90754944e+02 8.00094962e-01]	[5.90542297e+02 8.85629150e+02 7.70875514e-01]	[5.65003235e+02 8.59988098e+02 7.02245951e-01]	[4.72561920e+02 8.90715393e+02 7.74117351e-01]	[4.57219238e+02 8.85661926e+02 7.61066318e-01]	[4.82829834e+02 8.65120117e+02 7.28373349e-01]
[485.40814209 275.07467651 0.92437637]	[488.02304077 354.59719849 0.86640155]	[428.91769409 357.04016113 0.81565571]	[403.30899048 459.77139282 0.88651931]	[382.84423828 547.01135254 0.86468244]	[552.05310059 352.01687622 0.80750674]	[582.83605957 449.50906372 0.81913072]	[582.99212646 546.91699219 0.90072101]	[500.66381836 547.0189209 0.7277509 ]	[457.15765381 549.51361084 0.69845957]	[462.27877808 705.92993164 0.76596403]	[4.77615631e+02 8.52324097e+02 8.23911190e-01]	[541.84094238 547.02984619 0.71903658]	[547.04528809 698.29022217 0.78920692]	[5.72620911e+02 8.49775208e+02 8.01311493e-01]	[477.63323975 262.16677856 0.86507648]	[500.7850647 259.69259644 0.93097186]	[457.20870972 274.91940308 0.91280997]	[521.1942749 272.45217896 0.87707382]	[5.75135254e+02 8.90752319e+02 7.98903108e-01]	[5.90553101e+02 8.85631287e+02 7.70256877e-01]	[5.65026428e+02 8.60012695e+02 6.90616190e-01]	[4.72575958e+02 8.90704285e+02 7.70745516e-01]	[4.57215240e+02 8.85655151e+02 7.57823586e-01]	[4.82814880e+02 8.65112976e+02 7.22565651e-01]
[482.95495605 275.06484985 0.9305678 ]	[487.931427 354.56491089 0.87040478]	[426.38781738 357.01245117 0.8199687 ]	[400.85769653 459.68103027 0.8752408 ]	[382.72894287 546.97821045 0.87858731]	[549.49316406 351.96878052 0.81853724]	[582.74481201 452.04776001 0.79978919]	[582.94158936 546.91662598 0.90773058]	[498.22613525 549.49957275 0.71048468]	[454.64401245 549.56542969 0.68260539]	[462.24136353 706.07849121 0.79930103]	[4.77596130e+02 8.52327698e+02 8.20949435e-01]	[541.79052734 549.50311279 0.71325213]	[547.05987549 700.85906982 0.78751647]	[5.72671448e+02 8.49767517e+02 8.00554395e-01]	[475.14053345 259.73403931 0.86221462]	[500.70947266 259.69100952 0.92216653]	[457.14285278 274.89700317 0.90315008]	[518.71252441 272.46170044 0.86233217]	[5.72624817e+02 8.90716614e+02 7.93730974e-01]	[5.90543274e+02 8.85621582e+02 7.68674552e-01]	[5.67487000e+02 8.60012817e+02 6.72784805e-01]	[4.72587402e+02 8.90705200e+02 7.71402121e-01]	[4.57218475e+02 8.85663147e+02 7.59792805e-01]	[4.82791016e+02 8.65118164e+02 7.18072772e-01]
[482.8656311 275.05633545 0.94069338]	[485.37643433 354.58392334 0.89771354]	[423.77960205 357.05386353 0.84806287]	[400.73770142 459.70370483 0.88334668]	[380.33486938 546.98602295 0.88060343]	[546.92669678 351.9972229 0.83518678]	[580.31555176 454.56607056 0.79849458]	[582.90386963 544.49182129 0.9157303 ]	[498.12640381 547.01855469 0.70194727]	[454.55184937 549.5569458 0.6798206 ]	[462.22402954 708.56842041 0.79721594]	[4.75166199e+02 8.52372864e+02 8.12766194e-01]	[541.70465088 546.99542236 0.70463496]	[547.01861572 700.89990234 0.78832984]	[5.75179871e+02 8.49765503e+02 8.04996610e-01]	[472.54269409 259.70687866 0.86019832]	[498.26126099 259.68630981 0.8974365 ]	[454.60122681 274.8807373 0.87479609]	[516.13995361 272.47064209 0.84652138]	[5.72643066e+02 8.90736755e+02 7.91768730e-01]	[5.90560364e+02 8.85636414e+02 7.65053809e-01]	[5.67536865e+02 8.59991211e+02 6.73483551e-01]	[4.72595917e+02 8.90723267e+02 7.70864308e-01]	[4.57209503e+02 8.88112000e+02 7.62678862e-01]	[4.82766937e+02 8.65143799e+02 7.22037196e-01]
[482.75286865 275.06103516 0.94779617]	[482.92468262 354.58807373 0.91197681]	[421.27572632 357.07034302 0.87323439]	[400.61489868 459.83010864 0.90809155]	[380.26837158 547.06500244 0.87764132]	[544.45245361 351.99603271 0.84782583]	[577.76751709 457.09024048 0.79602492]	[582.87481689 544.40692139 0.92268753]	[495.60223389 549.54638672 0.69092923]	[449.51464844 554.6350708 0.67175531]	[462.19113159 706.11560059 0.79262716]	[4.75145538e+02 8.52344666e+02 8.12792480e-01]	[539.25018311 547.03692627 0.69898099]	[547.02697754 703.42028809 0.78351188]	[5.75213989e+02 8.49768860e+02 8.07322502e-01]	[467.4453125 259.7171936 0.86537087]	[498.14120483 259.66845703 0.8814792 ]	[449.5168457 274.87823486 0.85970592]	[511.09915161 272.427948 0.84054124]	[5.72654480e+02 8.90772400e+02 7.97032714e-01]	[5.90581726e+02 8.88094299e+02 7.63807297e-01]	[5.67578918e+02 8.59981812e+02 6.66108310e-01]	[4.72606659e+02 8.90745789e+02 7.76327431e-01]	[4.57204590e+02 8.88141907e+02 7.69012213e-01]	[4.82755554e+02 8.65112793e+02 7.16839135e-01]
[480.30004883 275.04232788 0.94525051]	[482.81549072 354.57659912 0.91991019]	[421.14639282 357.05056763 0.878712 ]	[398.22360229 462.20465088 0.90641159]	[380.19116211 547.04425049 0.89223284]	[544.34368896 351.96478271 0.84964561]	[572.61865234 452.03668213 0.76439434]	[582.83520508 544.42181396 0.91272753]	[490.4894104 549.52246094 0.69125962]	[444.43450928 552.1307373 0.68161017]	[459.84661865 700.91802979 0.76544112]	[4.75133942e+02 8.52322510e+02 8.12112212e-01]	[536.6583252 547. 0.6874209]	[546.9319458 700.87554932 0.79721427]	[5.77684570e+02 8.49738098e+02 8.08019459e-01]	[464.92681885 259.71261597 0.87625384]	[493.13513184 259.65722656 0.86052251]	[446.93270874 274.88601685 0.86174369]	[508.45785522 272.43756104 0.85434818]	[5.75143860e+02 8.90795654e+02 7.92677641e-01]	[5.90597778e+02 8.88101257e+02 7.58029222e-01]	[5.70043091e+02 8.57459290e+02 6.58352315e-01]	[4.72603058e+02 8.90745239e+02 7.77350962e-01]	[4.57197754e+02 8.88145752e+02 7.70286560e-01]	[4.82758545e+02 8.65105896e+02 7.08665967e-01]
[480.30056763 275.04281616 0.94524598]	[482.81790161 354.57852173 0.91997075]	[421.14599609 357.05065918 0.87882054]	[398.22277832 462.20355225 0.90582699]	[380.19052124 547.0435791 0.89264643]	[544.34893799 351.96948242 0.84990335]	[572.6194458 452.04162598 0.7646209 ]	[582.83331299 544.42260742 0.91257203]	[490.4888916 549.52337646 0.69173038]	[444.43365479 552.13012695 0.68178916]	[459.84494019 700.93835449 0.76563066]	[4.75123260e+02 8.52326416e+02 8.10176551e-01]	[536.65777588 547.00183105 0.68756109]	[546.92944336 700.89581299 0.79969484]	[5.77688477e+02 8.49743713e+02 8.08834076e-01]	[464.92730713 259.71331787 0.87601972]	[495.58377075 259.65582275 0.86056298]	[446.93161011 274.88708496 0.86208606]	[508.45953369 272.43756104 0.85396183]	[5.75139343e+02 8.90793579e+02 7.92812228e-01]	[5.90592102e+02 8.88099915e+02 7.58652329e-01]	[5.70049805e+02 8.57466614e+02 6.56983674e-01]	[4.72602478e+02 8.90740295e+02 7.76523352e-01]	[4.57193573e+02 8.88144653e+02 7.68809199e-01]	[4.82752869e+02 8.65108948e+02 7.07549810e-01]
[477.72277832 275.02310181 0.928945 ]	[480.24703979 354.50073242 0.91366404]	[418.6446228 354.54940796 0.86671954]	[398.04876709 459.72610474 0.897223 ]	[377.62399292 546.97607422 0.90714389]	[541.75512695 349.42932129 0.83766341]	[565.07971191 444.3543396 0.8110407 ]	[582.83135986 544.38848877 0.91472828]	[485.42547607 546.99316406 0.72616667]	[441.8800354 552.06481934 0.70509911]	[459.76239014 708.60321045 0.79857546]	[4.72605377e+02 8.52370728e+02 7.97967494e-01]	[529.00427246 544.46990967 0.69822222]	[544.46563721 703.43829346 0.84258515]	[5.80216553e+02 8.49701660e+02 8.20508301e-01]	[462.32415771 259.69015503 0.9172318 ]	[487.93817139 259.62008667 0.86923748]	[441.88677979 274.86895752 0.89882755]	[503.4743042 272.3918457 0.87062496]	[5.77689941e+02 8.90796082e+02 7.92381287e-01]	[5.90614014e+02 8.85646240e+02 7.53090620e-01]	[5.72641479e+02 8.57378296e+02 6.42523408e-01]	[4.75094452e+02 8.90739319e+02 7.85781264e-01]	[4.57204285e+02 8.88163513e+02 7.77268648e-01]	[4.80336365e+02 8.65127441e+02 7.01330185e-01]
[477.63796997 274.98483276 0.91637522]	[480.13684082 354.50939941 0.90237701]	[418.5592041 354.55731201 0.85617042]	[395.5027771 459.79232788 0.85204899]	[377.54696655 547.02398682 0.89293343]	[539.27697754 349.44229126 0.82269758]	[564.98577881 444.37335205 0.8161608 ]	[582.84179688 544.40734863 0.91294748]	[485.38742065 546.97186279 0.73040557]	[441.84963989 549.5871582 0.70835978]	[459.73138428 708.68597412 0.79605728]	[4.75061005e+02 8.52355774e+02 7.98686147e-01]	[526.53997803 544.42163086 0.70137852]	[544.41217041 703.42175293 0.83848846]	[5.80223267e+02 8.49615540e+02 8.11101735e-01]	[462.23931885 259.6541748 0.92451608]	[485.38470459 259.59872437 0.89241195]	[441.72680664 272.49023438 0.9076342 ]	[503.33959961 272.35049438 0.85640907]	[5.75197205e+02 8.90661621e+02 7.71698475e-01]	[5.90594849e+02 8.83052734e+02 7.33343959e-01]	[5.75158447e+02 8.54857178e+02 6.32681787e-01]	[4.75095123e+02 8.90736816e+02 7.90761352e-01]	[4.57196838e+02 8.88160828e+02 7.81721771e-01]	[4.80343658e+02 8.65120667e+02 7.01436698e-01]
[475.0836792 274.97463989 0.90057194]	[477.6630249 354.52215576 0.88489133]	[416.06130981 354.58361816 0.83526576]	[390.44332886 459.79263306 0.85478419]	[375.04818726 547.04052734 0.87085062]	[539.1729126 349.43838501 0.80796158]	[564.89733887 444.35806274 0.82774597]	[582.8392334 544.34368896 0.92019624]	[482.97463989 549.50964355 0.72689259]	[441.80770874 554.65716553 0.71208763]	[459.73849487 708.67059326 0.81573546]	[4.72603241e+02 8.52347839e+02 7.99357653e-01]	[526.50408936 544.48223877 0.701285 ]	[544.38092041 700.89129639 0.83228785]	[5.77794922e+02 8.47065308e+02 7.93420494e-01]	[459.79788208 259.65966797 0.92343825]	[482.8868103 259.59512329 0.92572254]	[439.30618286 274.87020874 0.92161012]	[500.88461304 272.35617065 0.8677603 ]	[5.75201599e+02 8.88210205e+02 7.77080536e-01]	[5.90587830e+02 8.80488647e+02 7.31418490e-01]	[5.72668030e+02 8.52319153e+02 6.50896072e-01]	[4.75104553e+02 8.90745544e+02 7.96224713e-01]	[4.57200989e+02 8.88177063e+02 7.84697533e-01]	[4.80342133e+02 8.65138123e+02 7.01404095e-01]
[470.0241394 274.96749878 0.89212596]	[475.12045288 354.53662109 0.86604285]	[413.52111816 356.97445679 0.81712753]	[385.38076782 459.78762817 0.87796259]	[369.9185791 546.95782471 0.85585874]	[536.65637207 349.45324707 0.79996586]	[564.81121826 446.90515137 0.81336689]	[582.83355713 544.35064697 0.91757315]	[482.92364502 546.98052979 0.73433447]	[441.78134155 552.07568359 0.70805925]	[459.70684814 708.565979 0.81469011]	[4.75061707e+02 8.52333435e+02 7.99669683e-01]	[526.4197998 544.3972168 0.71457332]	[544.3371582 700.87225342 0.82045937]	[5.77778320e+02 8.47069946e+02 7.80604661e-01]	[459.69351196 259.66098022 0.90520632]	[482.77148438 259.57501221 0.94060922]	[439.21841431 274.88381958 0.93322432]	[500.79147339 269.92633057 0.86658961]	[5.75228027e+02 8.90635925e+02 7.43051887e-01]	[5.90608582e+02 8.80512817e+02 6.93486810e-01]	[5.72624573e+02 8.52335938e+02 6.26098752e-01]	[4.75107086e+02 8.90731934e+02 7.96793818e-01]	[4.57210968e+02 8.88164856e+02 7.85820007e-01]	[4.82738434e+02 8.65133240e+02 6.96460664e-01]
[467.46020508 274.96353149 0.89418173]	[472.54370117 354.54623413 0.85768521]	[408.47607422 356.98635864 0.80726027]	[382.81835938 459.69766235 0.8790372 ]	[362.31719971 546.9576416 0.86895353]	[534.09405518 351.94137573 0.80027229]	[562.46276855 452.06802368 0.8141126 ]	[582.84057617 544.37481689 0.92118114]	[482.91159058 547.03485107 0.74466276]	[441.75021362 554.65155029 0.71607423]	[459.69165039 706.08276367 0.79774934]	[4.75075562e+02 8.52288086e+02 8.00168395e-01]	[526.42950439 544.44342041 0.723566 ]	[541.92822266 695.74017334 0.80980802]	[5.75168335e+02 8.34369202e+02 7.73901641e-01]	[459.60684204 259.62451172 0.8934837 ]	[482.71685791 257.20248413 0.94721055]	[439.13647461 274.86672974 0.92258489]	[500.74862671 272.34747314 0.86857516]	[5.70024902e+02 8.75410034e+02 7.05910444e-01]	[5.88024536e+02 8.70317505e+02 7.17635751e-01]	[5.72594543e+02 8.49608337e+02 6.11373663e-01]	[4.75112488e+02 8.90731934e+02 7.95895338e-01]	[4.59596191e+02 8.88154907e+02 7.83016503e-01]	[4.82760193e+02 8.65083191e+02 6.88448668e-01]
[464.92611694 274.96362305 0.9082551 ]	[467.50158691 354.55566406 0.86205256]	[405.91540527 357.01678467 0.81253678]	[380.28619385 459.74176025 0.88328791]	[359.77938843 546.97198486 0.88532501]	[531.52825928 349.46490479 0.80357659]	[562.37670898 452.04772949 0.82408684]	[582.84796143 544.35400391 0.9190641 ]	[482.82672119 549.50494385 0.75056428]	[441.6836853 554.66784668 0.71836782]	[459.72280884 706.01257324 0.79844433]	[4.75064575e+02 8.52273132e+02 8.04408729e-01]	[523.96582031 544.46087646 0.72654307]	[541.87689209 698.29840088 0.82010996]	[5.67510071e+02 8.31750000e+02 8.03813517e-01]	[457.12463379 259.60461426 0.88451809]	[480.31277466 257.19763184 0.9525649 ]	[439.05993652 274.8878479 0.91408211]	[500.69506836 272.37478638 0.87697309]	[5.67498535e+02 8.75346436e+02 7.51703918e-01]	[5.85515259e+02 8.70222107e+02 7.59094119e-01]	[5.64974304e+02 8.42047363e+02 6.52087569e-01]	[4.75105438e+02 8.90704285e+02 8.00710678e-01]	[4.59603333e+02 8.88116821e+02 7.82534659e-01]	[4.82738342e+02 8.65067688e+02 6.94541514e-01]
[464.86672974 274.96847534 0.91699129]	[467.43475342 354.54122925 0.86707604]	[405.85986328 357.00482178 0.81669623]	[380.17999268 462.23553467 0.88567597]	[359.67593384 546.91992188 0.90004539]	[529.00689697 349.42630005 0.81105208]	[562.30328369 454.54602051 0.8221091 ]	[582.86218262 544.36962891 0.92112815]	[482.7897644 549.49243164 0.75497121]	[439.31402588 554.6675415 0.7247299 ]	[459.71798706 706.05352783 0.79233408]	[4.72607666e+02 8.52281677e+02 8.06952119e-01]	[523.9432373 544.45458984 0.7305938 ]	[541.83575439 693.17425537 0.80672193]	[5.64970276e+02 8.26544189e+02 7.93250680e-01]	[454.64526367 259.60852051 0.87975305]	[480.25592041 257.1998291 0.95085651]	[436.63504028 272.49902344 0.89588016]	[500.63696289 272.34008789 0.8576895 ]	[5.64953857e+02 8.72694702e+02 7.56747663e-01]	[5.85392761e+02 8.65090637e+02 7.02428043e-01]	[5.64829407e+02 8.31759094e+02 6.14975989e-01]	[4.75121246e+02 8.90718750e+02 8.01598310e-01]	[4.59611755e+02 8.88146362e+02 7.87873447e-01]	[4.80340881e+02 8.65107422e+02 7.02806234e-01]
[462.4369812 274.96356201 0.92244112]	[464.93249512 354.53121948 0.87722093]	[403.34173584 356.98446655 0.83102429]	[377.72952271 459.79504395 0.91201419]	[357.20050049 544.4765625 0.91861725]	[526.49932861 349.43206787 0.82341087]	[559.83563232 449.49163818 0.80009121]	[582.86273193 544.31884766 0.91919744]	[482.7460022 546.93914795 0.77152556]	[439.29504395 552.06915283 0.72483021]	[459.68933105 705.99914551 0.79563808]	[4.75060120e+02 8.52269653e+02 8.06205809e-01]	[523.91101074 544.35101318 0.74556428]	[541.75927734 688.08917236 0.81890184]	[562.38952637 808.71124268 0.86548245]	[454.58139038 259.60977173 0.87822497]	[480.19335938 257.20214844 0.93558931]	[436.58840942 274.87005615 0.89158678]	[498.17126465 269.92593384 0.8348915 ]	[5.64833801e+02 8.54785461e+02 7.66909957e-01]	[5.82809875e+02 8.47143616e+02 7.29470491e-01]	[5.59808594e+02 8.13804810e+02 6.26855254e-01]	[4.75100891e+02 8.90731384e+02 8.00694346e-01]	[4.59606476e+02 8.88169250e+02 7.93577552e-01]	[4.80347565e+02 8.65089172e+02 7.09289372e-01]
[462.40634155 274.94683838 0.92642647]	[464.85733032 354.53424072 0.88845837]	[400.87084961 357.00268555 0.84418839]	[377.69256592 459.77850342 0.91603386]	[357.11685181 544.45330811 0.91951233]	[526.41815186 349.43914795 0.83220422]	[559.83441162 452.06140137 0.79225749]	[582.85461426 544.32269287 0.91947013]	[482.7121582 544.45605469 0.78382576]	[439.28344727 549.53631592 0.73347586]	[459.67379761 706.02758789 0.7887587 ]	[4.75065704e+02 8.52276306e+02 8.04944754e-01]	[523.86499023 541.87683105 0.7565757 ]	[541.8447876 685.50958252 0.8158021 ]	[5.59791931e+02 8.03501770e+02 7.90506005e-01]	[452.08221436 259.59454346 0.87762761]	[480.15380859 257.20413208 0.92295301]	[434.07073975 274.87081909 0.87539625]	[495.64874268 272.38015747 0.8193891 ]	[5.62278931e+02 8.49711304e+02 7.78019428e-01]	[5.77752197e+02 8.39412292e+02 7.07697093e-01]	[5.54609863e+02 8.08716309e+02 5.80719471e-01]	[4.75125183e+02 8.90708801e+02 7.95220017e-01]	[4.59625366e+02 8.88151794e+02 7.89538503e-01]	[4.80332855e+02 8.65106873e+02 7.01924920e-01]
[462.32778931 274.92681885 0.93317991]	[462.42724609 354.52920532 0.89678109]	[400.77651978 357.02468872 0.86301494]	[377.60977173 459.82183838 0.90809983]	[357.06121826 544.49694824 0.91391993]	[523.97973633 349.41140747 0.83925349]	[559.70452881 449.49133301 0.77249187]	[582.85748291 544.29882812 0.92019963]	[480.37475586 544.45544434 0.79028821]	[439.2741394 549.57781982 0.73339975]	[459.66912842 706.07159424 0.78734601]	[4.75063599e+02 8.52296814e+02 8.04330707e-01]	[523.8572998 541.85675049 0.76205456]	[541.78509521 677.83892822 0.74134594]	[554.67706299 788.16229248 0.80539352]	[449.51251221 259.57635498 0.87778682]	[477.72344971 257.19241333 0.91011983]	[431.50970459 272.50302124 0.86079383]	[493.07983398 272.38101196 0.82197028]	[5.54652283e+02 8.31811340e+02 7.55215943e-01]	[5.70016785e+02 8.26652283e+02 7.44120479e-01]	[5.49536926e+02 7.90789734e+02 6.42358124e-01]	[4.75100403e+02 8.90702759e+02 7.87461996e-01]	[4.59612213e+02 8.88147705e+02 7.88472474e-01]	[4.80327271e+02 8.65130798e+02 7.00998127e-01]
[462.21438599 274.93347168 0.94060892]	[462.37442017 354.4776001 0.89499438]	[400.71221924 354.5930481 0.86585182]	[377.59109497 459.81710815 0.90606546]	[357.00415039 546.91546631 0.89037478]	[523.91760254 346.86312866 0.8450681 ]	[554.68121338 444.42214966 0.77015722]	[582.84033203 541.89044189 0.91808808]	[480.35140991 544.37243652 0.80077714]	[439.23791504 547.0289917 0.7465896 ]	[459.66622925 703.44464111 0.74632537]	[4.72567108e+02 8.52229492e+02 8.01347017e-01]	[523.86114502 541.78808594 0.76136804]	[541.79858398 670.08685303 0.72450447]	[546.98242188 770.07940674 0.83447111]	[446.92294312 259.58450317 0.8855986 ]	[477.61679077 257.19677734 0.89190698]	[426.44433594 272.45999146 0.8495363 ]	[490.48620605 269.91271973 0.80461955]	[5.44523865e+02 8.13816589e+02 7.87124753e-01]	[5.64969727e+02 8.08612732e+02 7.84102798e-01]	[5.44413757e+02 7.70282043e+02 6.59794211e-01]	[4.75084656e+02 8.90725037e+02 7.85680175e-01]	[4.59603790e+02 8.88172302e+02 7.84361482e-01]	[4.80292480e+02 8.65057556e+02 6.87849998e-01]
[459.77584839 274.92630005 0.93822563]	[462.33911133 354.46676636 0.89924979]	[400.66830444 354.58612061 0.86713696]	[377.56314087 459.82162476 0.90084052]	[356.99176025 546.94268799 0.88537711]	[523.87915039 346.85327148 0.84944296]	[554.63708496 444.37646484 0.77257454]	[582.8114624 541.85693359 0.9144944 ]	[480.35821533 544.35229492 0.80356288]	[439.24575806 547.02111816 0.74937922]	[459.69805908 705.94006348 0.75257522]	[4.72518707e+02 8.52236389e+02 8.03515851e-01]	[523.86248779 541.73724365 0.76434714]	[541.82055664 659.81054688 0.7251699 ]	[544.3359375 752.24676514 0.84713429]	[444.40332031 259.57955933 0.89865571]	[475.06600952 257.19180298 0.87420434]	[423.92028809 272.44299316 0.8574515 ]	[485.50723267 272.34814453 0.83290434]	[5.41728760e+02 7.98359924e+02 7.93012381e-01]	[5.59749390e+02 7.90713379e+02 7.66663313e-01]	[5.41798157e+02 7.57379639e+02 6.26913846e-01]	[4.75093903e+02 8.90687500e+02 7.79069066e-01]	[4.59625671e+02 8.88131348e+02 7.82555938e-01]	[4.80233093e+02 8.62576294e+02 6.76201582e-01]
[459.72445679 274.93777466 0.93689889]	[462.32052612 354.46740723 0.90152597]	[400.63867188 354.57662964 0.86559421]	[377.51565552 462.20175171 0.88617527]	[357.00061035 546.96380615 0.88556415]	[523.87451172 346.87243652 0.85026801]	[552.14801025 444.35653687 0.77718544]	[582.79321289 541.80700684 0.91277838]	[480.36480713 544.3248291 0.80619699]	[439.25582886 547.00158691 0.75192356]	[459.70510864 705.96594238 0.76741856]	[4.72540588e+02 8.52299194e+02 7.99205244e-01]	[523.86132812 539.29040527 0.76445556]	[5.39310791e+02 6.47038940e+02 6.40903115e-01]	[541.9598999 729.17858887 0.89770877]	[444.34695435 259.57446289 0.90389985]	[472.57070923 257.20083618 0.87206334]	[423.86035156 272.46395874 0.87152737]	[485.44876099 272.38656616 0.85402942]	[526.49487305 777.83392334 0.81457388]	[544.40368652 770.27770996 0.82542497]	[5.41762573e+02 7.29080017e+02 6.61676705e-01]	[4.72604065e+02 8.90718933e+02 7.87773490e-01]	[4.59605652e+02 8.88149414e+02 7.88646638e-01]	[4.80287476e+02 8.65090820e+02 6.82651043e-01]
[459.65841675 274.90368652 0.92215669]	[462.29290771 354.47412109 0.9051525 ]	[398.25708008 354.57669067 0.86782646]	[377.53173828 459.81884766 0.89331472]	[357.01104736 546.98071289 0.88416964]	[523.86236572 346.88790894 0.84959435]	[552.12237549 444.33178711 0.7873106 ]	[582.77941895 541.79150391 0.91255665]	[480.36340332 541.87481689 0.80822498]	[439.25247192 546.93939209 0.75757831]	[459.72433472 703.41339111 0.73350018]	[4.72527161e+02 8.52361511e+02 7.95007348e-01]	[523.85198975 539.2411499 0.7593435 ]	[536.72558594 634.19073486 0.65299863]	[541.71234131 713.70843506 0.81666529]	[441.91192627 257.18713379 0.91784799]	[470.05105591 257.17648315 0.87441021]	[423.82055664 272.48895264 0.88053787]	[485.3956604 272.42523193 0.86996722]	[523.84436035 754.80657959 0.79736751]	[539.2956543 752.17962646 0.7584883 ]	[0. 0. 0.]	[4.72600250e+02 8.90754089e+02 7.92171240e-01]	[4.57196747e+02 8.88191528e+02 7.88720846e-01]	[4.80268921e+02 8.67617615e+02 6.85403109e-01]
[459.6036377 274.89749146 0.91353571]	[462.25772095 354.4515686 0.90511537]	[398.22796631 354.57122803 0.86783719]	[377.57641602 459.79394531 0.90762472]	[357.05358887 546.97491455 0.90272671]	[523.82818604 346.83236694 0.85405254]	[552.09039307 444.34301758 0.78666776]	[582.77355957 541.75592041 0.90628171]	[480.36721802 541.87878418 0.81325549]	[439.24700928 546.93994141 0.75899422]	[459.7114563 693.21710205 0.69705164]	[4.72578278e+02 8.52306580e+02 7.95612276e-01]	[523.87481689 539.23773193 0.75736189]	[5.36697998e+02 6.29067383e+02 4.83959764e-01]	[541.83612061 703.46624756 0.76948738]	[441.84729004 257.18521118 0.92904019]	[469.97891235 257.16204834 0.8816154 ]	[423.77581787 272.49157715 0.88243854]	[485.36413574 272.38806152 0.86794186]	[5.21318665e+02 7.31710876e+02 6.19165599e-01]	[5.29025574e+02 7.29241699e+02 5.71066380e-01]	[5.39293945e+02 7.00849487e+02 4.95145321e-01]	[4.72611542e+02 8.90727112e+02 7.75859475e-01]	[4.59601013e+02 8.88159058e+02 7.77975440e-01]	[4.80305176e+02 8.67590454e+02 6.65382504e-01]
[459.59451294 274.90203857 0.91600019]	[462.22174072 352.02172852 0.90105295]	[398.21136475 354.58547974 0.88874137]	[377.59985352 459.81268311 0.94445574]	[357.09719849 547.01818848 0.8983351 ]	[523.8046875 344.3414917 0.86635196]	[552.08288574 444.3687439 0.81032294]	[582.79003906 541.79162598 0.89498764]	[480.35510254 544.35992432 0.8102994 ]	[439.22750854 549.49151611 0.74216276]	[459.78866577 706.01312256 0.74749571]	[4.72557129e+02 8.52302002e+02 7.94031858e-01]	[523.85906982 539.30712891 0.74572939]	[5.46984741e+02 7.03414124e+02 6.44681871e-01]	[5.31543640e+02 6.88058167e+02 4.16692108e-01]	[441.81802368 257.18460083 0.93683112]	[467.49411011 257.16085815 0.88547301]	[421.38546753 272.49008179 0.89551115]	[485.35269165 272.37542725 0.8658402 ]	[5.28982910e+02 7.16341980e+02 4.10476297e-01]	[5.41791809e+02 7.11162109e+02 3.67040187e-01]	[5.23918579e+02 6.80363464e+02 2.78352052e-01]	[4.75093475e+02 8.90698608e+02 7.70965636e-01]	[4.57220581e+02 8.88136841e+02 7.68738568e-01]	[4.80279663e+02 8.67591492e+02 6.64570987e-01]
[459.5925293 274.90100098 0.91520333]	[462.22692871 352.02346802 0.90096039]	[398.20935059 354.58255005 0.88695514]	[377.60009766 459.80911255 0.94502962]	[357.09640503 547.01593018 0.8985256 ]	[523.81085205 344.34475708 0.86552083]	[552.08544922 444.37811279 0.80830097]	[582.79089355 541.8057251 0.89815128]	[480.35482788 544.35241699 0.80956191]	[439.22543335 547.03552246 0.74331486]	[459.78762817 706.00506592 0.74752933]	[4.72555969e+02 8.52294861e+02 7.93816626e-01]	[523.85803223 539.30078125 0.74536836]	[5.46981018e+02 7.03403503e+02 6.48976564e-01]	[5.31570007e+02 6.88074890e+02 4.19040829e-01]	[441.81954956 257.18191528 0.93728101]	[467.4937439 257.15945435 0.88610077]	[421.38659668 272.48196411 0.89143217]	[485.3505249 272.37243652 0.86389923]	[5.29001343e+02 7.16316711e+02 3.93258095e-01]	[5.41817261e+02 7.11153625e+02 3.52739841e-01]	[5.26410889e+02 6.82909729e+02 2.85761744e-01]	[4.75095581e+02 8.90690674e+02 7.68816829e-01]	[4.59602631e+02 8.88124207e+02 7.65697420e-01]	[4.80278992e+02 8.67583435e+02 6.62898183e-01]
[457.22021484 274.91082764 0.91794175]	[462.22058105 352.01473999 0.90345967]	[398.20080566 354.58853149 0.88382101]	[377.64886475 459.82162476 0.94467902]	[357.2041626 546.9487915 0.91419411]	[523.80432129 344.32580566 0.87148881]	[552.0949707 444.41491699 0.79178065]	[582.80059814 541.82196045 0.90674615]	[480.3420105 544.36706543 0.8090741 ]	[439.22836304 547.04217529 0.7383315 ]	[459.76104736 706.01263428 0.74537092]	[4.75073822e+02 8.52337891e+02 7.95547128e-01]	[523.82678223 541.73101807 0.75311458]	[544.52386475 703.44244385 0.74192435]	[5.13609497e+02 6.82970459e+02 4.86804366e-01]	[441.79534912 257.20187378 0.93646592]	[467.46136475 257.16885376 0.88685399]	[421.3565979 274.8742981 0.91326845]	[482.98348999 272.36212158 0.8665688 ]	[5.26421326e+02 7.11141846e+02 2.85740554e-01]	[5.31573303e+02 7.06052124e+02 2.39801422e-01]	[5.03325104e+02 6.67497742e+02 2.70595163e-01]	[4.75097351e+02 8.90744873e+02 7.75218248e-01]	[4.57213959e+02 8.88182922e+02 7.72521973e-01]	[4.80322357e+02 8.67621399e+02 6.81359649e-01]
[457.21566772 274.9005127 0.91016245]	[462.22680664 352.01950073 0.89812875]	[398.20251465 354.59136963 0.88365471]	[377.6552124 462.22009277 0.93218958]	[359.61019897 547.02911377 0.90349901]	[523.80255127 344.32189941 0.87034506]	[552.08496094 444.36221313 0.80025274]	[582.80810547 541.82427979 0.90746331]	[480.3397522 544.37445068 0.81168807]	[439.23538208 549.50653076 0.73988813]	[459.79745483 703.45843506 0.73165494]	[4.75096466e+02 8.52305603e+02 7.90413082e-01]	[523.81976318 541.74597168 0.75765312]	[544.41741943 705.95898438 0.76743346]	[5.21253845e+02 6.67556824e+02 3.41499209e-01]	[441.8046875 257.18429565 0.94294822]	[467.45425415 257.15905762 0.8940044 ]	[421.36053467 272.45812988 0.88972855]	[482.98141479 269.90368652 0.84989023]	[5.34068787e+02 7.06111389e+02 2.41389930e-01]	[0. 0. 0.]	[5.03370575e+02 6.54700073e+02 1.71253160e-01]	[4.75119659e+02 8.90769043e+02 7.75845826e-01]	[4.59603912e+02 8.88192871e+02 7.67883778e-01]	[4.80344482e+02 8.67592896e+02 6.75290823e-01]
[457.2164917 274.90234375 0.91078031]	[462.22280884 352.02001953 0.89838302]	[398.20040894 354.59460449 0.8839438 ]	[377.65411377 462.22644043 0.93239754]	[359.61099243 547.03735352 0.90233469]	[523.79785156 344.31784058 0.87089199]	[552.08227539 444.35073853 0.80187255]	[582.80670166 541.85070801 0.90870655]	[480.33834839 544.3706665 0.8117339 ]	[439.2364502 549.50201416 0.74014759]	[459.79840088 703.46154785 0.73203665]	[4.75095154e+02 8.52301208e+02 7.91278780e-01]	[523.81628418 541.74041748 0.75732458]	[544.41815186 705.95916748 0.76669455]	[5.21261719e+02 6.67554871e+02 3.39681357e-01]	[441.80621338 257.18634033 0.94220436]	[467.45452881 257.15979004 0.89352602]	[421.3598938 272.4586792 0.89029807]	[482.98074341 269.90600586 0.85039783]	[5.34073486e+02 7.06112366e+02 2.40777880e-01]	[0. 0. 0.]	[5.03376709e+02 6.54698486e+02 1.69738084e-01]	[4.75125885e+02 8.90768677e+02 7.79011726e-01]	[4.59610016e+02 8.88190125e+02 7.70310760e-01]	[4.80336853e+02 8.67587769e+02 6.72329962e-01]
[459.60842896 274.9329834 0.92655647]	[462.23834229 354.4708252 0.9034093 ]	[398.23287964 356.99307251 0.90209067]	[377.70196533 462.20352173 0.94278866]	[359.7038269 549.5256958 0.88441581]	[523.82757568 346.86520386 0.85774326]	[552.08325195 444.36102295 0.80381244]	[582.80230713 541.91174316 0.9137001 ]	[480.32858276 544.38922119 0.8123948 ]	[439.22232056 549.53179932 0.73876393]	[459.80990601 703.48876953 0.72996849]	[4.75071747e+02 8.52280090e+02 7.88756728e-01]	[523.7890625 541.7835083 0.76806629]	[5.41905579e+02 7.03490540e+02 6.89579546e-01]	[5.23872070e+02 6.65014404e+02 2.65738010e-01]	[441.81137085 259.59585571 0.92929804]	[467.49478149 257.20196533 0.87460583]	[421.36972046 274.90103149 0.92014897]	[485.38119507 272.43206787 0.87471199]	[5.31590210e+02 7.06096558e+02 2.17884213e-01]	[5.44424927e+02 7.00896179e+02 2.14461342e-01]	[0. 0. 0.]	[4.75108490e+02 8.90751160e+02 7.76770592e-01]	[4.57200806e+02 8.88172913e+02 7.62742817e-01]	[4.80329834e+02 8.65105591e+02 6.70640111e-01]
[459.62918091 274.93725586 0.92066813]	[462.26321411 354.47451782 0.89903206]	[398.24856567 356.99780273 0.88850665]	[377.71029663 462.23916626 0.9365077 ]	[359.71292114 549.51861572 0.88950223]	[523.83105469 346.84860229 0.86015779]	[552.08587646 444.43115234 0.78813863]	[582.78851318 541.92425537 0.90567458]	[480.28079224 546.92266846 0.78877628]	[439.19628906 554.63415527 0.7221908 ]	[459.81692505 708.60717773 0.76296133]	[4.75092682e+02 8.52309692e+02 7.95132875e-01]	[521.40820312 541.8939209 0.76020145]	[541.81567383 705.99627686 0.79006124]	[5.18758240e+02 6.62379028e+02 3.11460048e-01]	[441.85513306 259.58413696 0.92422509]	[469.9942627 257.20953369 0.87391484]	[423.79150391 274.87261963 0.88222969]	[485.40109253 272.41897583 0.86304229]	[5.34065186e+02 7.06014221e+02 2.00746819e-01]	[0. 0. 0.]	[0. 0. 0.]	[4.75098450e+02 8.90751587e+02 7.78503299e-01]	[4.57199158e+02 8.88169067e+02 7.66789317e-01]	[4.80333923e+02 8.65137146e+02 6.82260692e-01]
[459.69177246 274.96075439 0.93428469]	[462.29580688 354.48217773 0.8983649 ]	[400.62182617 357.00665283 0.88718021]	[377.71774292 462.22283936 0.93597603]	[359.68893433 547.07470703 0.89140135]	[523.86126709 346.85354614 0.8592757 ]	[552.12207031 446.89144897 0.78348398]	[582.77886963 544.31213379 0.90507257]	[480.28842163 546.99798584 0.77953511]	[439.2232666 557.18151855 0.72133404]	[459.84973145 708.65002441 0.77201927]	[4.75096130e+02 8.52356689e+02 7.97327995e-01]	[521.39093018 544.37225342 0.75545061]	[541.75842285 706.03948975 0.7760731 ]	[5.16198975e+02 6.59870056e+02 2.86504507e-01]	[441.91818237 259.61376953 0.90688598]	[472.515625 259.58358765 0.86751437]	[423.85614014 274.86956787 0.87451082]	[485.42623901 272.40927124 0.85800821]	[5.31587097e+02 7.06001892e+02 1.62753120e-01]	[0. 0. 0.]	[0. 0. 0.]	[4.75123688e+02 8.90746948e+02 7.83946872e-01]	[4.59604767e+02 8.88163208e+02 7.73116410e-01]	[4.80319672e+02 8.67620605e+02 6.91478729e-01]
[459.72161865 274.97503662 0.93744743]	[462.32717896 354.51644897 0.90180027]	[400.64328003 357.02566528 0.88604689]	[377.70507812 462.19955444 0.93392622]	[359.64205933 547.0255127 0.90401304]	[523.88879395 349.39163208 0.85566068]	[554.6395874 449.46173096 0.7825228 ]	[582.74493408 544.3762207 0.8985936 ]	[480.31005859 549.53143311 0.76389724]	[439.24203491 557.23181152 0.71896273]	[459.83670044 708.6829834 0.76909393]	[4.75108917e+02 8.52360474e+02 7.99259245e-01]	[521.4085083 544.47589111 0.73847926]	[539.30535889 706.0914917 0.78155589]	[5.13605347e+02 6.64945190e+02 3.14318746e-01]	[444.32675171 259.61895752 0.9005422 ]	[472.55886841 259.59750366 0.86768305]	[423.88882446 272.47427368 0.86300939]	[485.47595215 272.4012146 0.85284281]	[5.28953918e+02 7.06103210e+02 1.83783665e-01]	[5.44337769e+02 7.00854309e+02 1.84469402e-01]	[0. 0. 0.]	[4.75137512e+02 8.90748047e+02 7.81652689e-01]	[4.59620056e+02 8.88164856e+02 7.74896502e-01]	[4.80328400e+02 8.67626099e+02 6.97115362e-01]
[459.74591064 274.99313354 0.94043064]	[462.34008789 354.51483154 0.90452719]	[400.66143799 357.00759888 0.88623428]	[377.72235107 462.19772339 0.95371616]	[359.56137085 544.51812744 0.92623633]	[523.90551758 349.39025879 0.85555243]	[554.69818115 452. 0.78627801]	[580.34222412 544.36932373 0.89814526]	[480.31390381 549.51361084 0.7627821 ]	[439.23736572 557.18786621 0.71335256]	[459.85583496 708.67108154 0.77380753]	[4.75095001e+02 8.52350708e+02 7.98086405e-01]	[521.41467285 544.47210693 0.73379195]	[541.69696045 706.0402832 0.76498616]	[5.05947205e+02 6.67548462e+02 3.46212834e-01]	[444.35723877 259.6328125 0.89527714]	[472.58782959 259.60195923 0.87001485]	[423.92721558 272.44876099 0.85273552]	[487.9284668 272.38476562 0.84481275]	[5.26413269e+02 7.06135254e+02 2.11783022e-01]	[5.41839966e+02 7.00876892e+02 1.99197024e-01]	[5.00759460e+02 6.57287109e+02 1.39604837e-01]	[4.75154877e+02 8.90719055e+02 7.86261797e-01]	[4.59634064e+02 8.88136658e+02 7.79125810e-01]	[4.80307220e+02 8.67599304e+02 6.91101968e-01]
[459.80792236 275.02630615 0.94572031]	[462.36514282 354.53521729 0.90560025]	[400.68173218 357.00695801 0.88359296]	[377.6583252 459.81622314 0.94153082]	[357.13360596 544.48596191 0.92511404]	[523.92803955 349.46044922 0.8557353 ]	[557.20562744 452.05117798 0.78837705]	[580.27728271 544.39709473 0.88829881]	[480.28317261 547.02258301 0.76557219]	[439.21368408 554.68933105 0.70840573]	[459.8364563 711.16186523 0.73133421]	[4.75119934e+02 8.52350525e+02 8.06751251e-01]	[521.3815918 544.41400146 0.73952305]	[539.29541016 706.09588623 0.76752043]	[5.03300446e+02 6.77805664e+02 4.93049353e-01]	[444.43286133 259.6819458 0.87524366]	[475.11483765 259.6529541 0.87073314]	[426.42254639 272.45874023 0.85136312]	[488.01083374 272.44470215 0.84329009]	[5.23798035e+02 7.08614685e+02 2.42865160e-01]	[5.36723572e+02 7.03502258e+02 1.93353176e-01]	[4.95669891e+02 6.65003784e+02 2.37757489e-01]	[4.75162689e+02 8.90693604e+02 7.93406010e-01]	[4.59660767e+02 8.88106934e+02 7.90094495e-01]	[4.80318176e+02 8.67599487e+02 6.94262862e-01]
[462.22180176 275.05792236 0.94440538]	[462.38598633 354.54144287 0.89633292]	[400.70129395 357.00430298 0.88100976]	[377.58920288 459.82705688 0.92722726]	[356.97924805 546.96563721 0.89073491]	[523.95648193 351.95336914 0.85481441]	[557.23138428 454.56585693 0.79531121]	[577.79559326 544.44207764 0.87347317]	[480.25576782 547.0357666 0.76198936]	[439.19967651 557.17156982 0.70637184]	[459.84158325 711.16046143 0.71638918]	[4.75140594e+02 8.52337402e+02 8.12450588e-01]	[521.34967041 544.43682861 0.73222113]	[539.20397949 706.13134766 0.76841402]	[5.03389496e+02 6.77813232e+02 3.85900199e-01]	[446.94158936 259.70852661 0.85982907]	[477.62008667 259.70376587 0.87678051]	[428.94641113 272.44857788 0.85032076]	[490.55700684 272.47067261 0.83904445]	[5.23950806e+02 7.08601013e+02 2.16498137e-01]	[5.41791931e+02 7.05953064e+02 2.06501469e-01]	[4.98211243e+02 6.67536865e+02 1.56350031e-01]	[4.75178741e+02 8.90664795e+02 7.94994950e-01]	[4.59687500e+02 8.85641785e+02 7.93605089e-01]	[4.80317383e+02 8.67580139e+02 6.93326652e-01]
[462.30535889 275.08602905 0.94614828]	[462.40725708 354.54180908 0.89260089]	[400.71652222 356.9972229 0.88116294]	[377.55984497 459.67202759 0.93025655]	[351.93319702 544.46923828 0.87513447]	[523.97216797 351.9866333 0.8577677 ]	[559.69055176 454.63827515 0.80590856]	[577.70001221 544.43652344 0.85984129]	[480.24719238 547.00091553 0.76262742]	[439.20291138 554.66241455 0.70171726]	[4.59846832e+02 7.11203674e+02 7.10374832e-01]	[4.75138641e+02 8.52325745e+02 8.10785890e-01]	[521.32287598 544.41680908 0.72754753]	[536.72851562 706.0838623 0.75949162]	[5.03346527e+02 6.75225037e+02 3.07666451e-01]	[449.51956177 262.16595459 0.849841 ]	[477.69384766 262.16674805 0.88196677]	[431.55557251 274.8895874 0.87119448]	[493.0692749 274.89401245 0.84822929]	[5.23921692e+02 7.08542297e+02 1.89183176e-01]	[5.41844177e+02 7.03500793e+02 1.79064423e-01]	[4.98204620e+02 6.67524780e+02 1.13668039e-01]	[4.77621796e+02 8.90664551e+02 7.94731319e-01]	[4.59703705e+02 8.85648193e+02 7.90251017e-01]	[4.80309296e+02 8.65133484e+02 6.87751889e-01]
[462.37051392 277.51861572 0.94654161]	[462.41555786 354.54568481 0.89123589]	[400.728302 356.98876953 0.87391961]	[375.04168701 459.70950317 0.90023553]	[341.6697998 544.37036133 0.92190546]	[523.98712158 351.99603271 0.84847271]	[559.7166748 457.16693115 0.82349378]	[575.15704346 544.50537109 0.84703314]	[480.22528076 546.97265625 0.77334422]	[439.19528198 554.61853027 0.71202159]	[459.83108521 708.61352539 0.72387034]	[4.75129059e+02 8.52271423e+02 8.11718702e-01]	[521.27966309 544.41644287 0.73159653]	[5.34100159e+02 7.00886047e+02 6.83529496e-01]	[5.44373596e+02 8.29233948e+02 2.28396580e-01]	[454.55230713 264.74395752 0.84938532]	[480.1307373 264.75921631 0.88906819]	[434.08428955 274.91616821 0.87842339]	[495.63995361 274.9460144 0.85289681]	[5.54667480e+02 8.44599121e+02 6.12482466e-02]	[5.64976929e+02 8.41987427e+02 6.92080185e-02]	[5.39303223e+02 8.49689392e+02 1.38997287e-01]	[4.77625336e+02 8.90638733e+02 7.81246543e-01]	[4.59699554e+02 8.85605225e+02 7.75252879e-01]	[4.80305176e+02 8.65109619e+02 6.70331657e-01]
[462.38769531 277.6151123 0.93545508]	[462.41372681 354.58099365 0.90772134]	[400.74255371 357.02151489 0.88281775]	[369.96609497 459.70346069 0.87996435]	[336.69882202 541.88342285 0.93192351]	[524.00146484 352.01977539 0.85563171]	[559.76208496 457.11929321 0.82181257]	[572.60430908 546.95013428 0.83475178]	[480.24014282 549.53625488 0.75587422]	[439.20727539 554.67449951 0.71268779]	[459.84255981 706.05517578 0.72834265]	[4.75135223e+02 8.52309143e+02 8.12441587e-01]	[521.31378174 546.93981934 0.72303855]	[531.53393555 706.03717041 0.74944699]	[4.98205872e+02 6.82961487e+02 4.66773987e-01]	[454.62814331 267.32104492 0.84991217]	[480.16854858 269.81845093 0.8988806 ]	[436.57794189 274.94528198 0.90229279]	[498.13192749 274.96563721 0.86811936]	[5.21246765e+02 7.11155579e+02 2.83288538e-01]	[5.31568237e+02 7.06048096e+02 2.37754434e-01]	[4.87995667e+02 6.67590881e+02 1.75377473e-01]	[4.77652924e+02 8.88238586e+02 7.84988105e-01]	[4.59725861e+02 8.85635071e+02 7.87045777e-01]	[4.80302551e+02 8.65109680e+02 6.85095191e-01]
[464.82165527 277.73275757 0.90773994]	[462.41836548 354.58465576 0.90719348]	[400.74884033 357.03866577 0.88327968]	[364.82281494 459.77145386 0.88224149]	[333.98733521 541.89709473 0.89278215]	[526.39776611 352.02111816 0.85353041]	[559.75628662 457.09841919 0.81737036]	[570.10760498 547.04217529 0.82515407]	[480.21575928 549.52490234 0.75289303]	[439.18536377 554.65570068 0.70735115]	[459.80474854 708.58947754 0.71155643]	[4.75119568e+02 8.52336365e+02 8.07551086e-01]	[521.28387451 546.96673584 0.71557128]	[529.01824951 705.98522949 0.75081909]	[4.98194641e+02 6.85539856e+02 3.98976207e-01]	[457.12249756 269.8899231 0.87166977]	[480.21929932 272.37338257 0.92182297]	[436.60452271 274.98733521 0.91415894]	[498.16067505 274.9979248 0.87100023]	[5.21213562e+02 7.11141907e+02 2.18696475e-01]	[5.36628540e+02 7.06043396e+02 1.83854580e-01]	[4.90524689e+02 6.75232849e+02 1.36424914e-01]	[4.77634766e+02 8.90635193e+02 7.80711055e-01]	[4.59719086e+02 8.85641846e+02 7.82519817e-01]	[4.80308380e+02 8.65137146e+02 6.82692885e-01]
[464.89099121 280.19018555 0.88845348]	[462.42727661 354.58914185 0.90769243]	[400.78164673 357.03793335 0.87204278]	[359.8218689 459.6569519 0.90290713]	[323.74157715 541.83532715 0.88935477]	[526.40570068 352.02249146 0.84704906]	[559.70056152 454.57562256 0.8005234 ]	[570.04846191 546.99353027 0.84118694]	[480.17230225 547.02581787 0.74055034]	[439.15966797 552.08453369 0.70167428]	[4.59771729e+02 7.06030090e+02 6.98128402e-01]	[4.75067535e+02 8.52326599e+02 7.98994005e-01]	[521.25335693 546.94293213 0.7096889 ]	[528.9979248 705.91967773 0.73583752]	[4.95678528e+02 6.88075623e+02 4.05340612e-01]	[457.16690063 272.43832397 0.89745939]	[480.23553467 272.48526001 0.93803275]	[436.62335205 275.04650879 0.9235636 ]	[498.18997192 275.01889038 0.88156897]	[5.18740051e+02 7.11205872e+02 1.96380019e-01]	[5.34147339e+02 7.06084351e+02 1.57605857e-01]	[4.90505707e+02 6.77818787e+02 1.55125946e-01]	[4.77616364e+02 8.88234619e+02 7.75070429e-01]	[4.59675201e+02 8.85624878e+02 7.73514748e-01]	[4.80274323e+02 8.65122131e+02 6.79407716e-01]
[464.88897705 280.18875122 0.88960224]	[462.42889404 354.58782959 0.90820801]	[400.78720093 357.03060913 0.86889863]	[359.82952881 459.64642334 0.89736009]	[323.7399292 541.83343506 0.88897991]	[526.40924072 354.44659424 0.84597969]	[559.70263672 454.5743103 0.80261511]	[570.04614258 546.9942627 0.84011143]	[480.1640625 546.99285889 0.74202359]	[439.14770508 549.57696533 0.70487046]	[4.59764374e+02 7.06006775e+02 6.90790415e-01]	[4.75069794e+02 8.52322754e+02 7.99531221e-01]	[521.25286865 544.48583984 0.71331704]	[528.99969482 703.50610352 0.73178643]	[4.95618439e+02 6.88099976e+02 3.95196468e-01]	[457.1652832 272.43777466 0.89896655]	[480.234375 272.48297119 0.93721128]	[436.62380981 275.04464722 0.92325312]	[498.19161987 275.01812744 0.88213837]	[5.18728088e+02 7.11213623e+02 1.87938094e-01]	[5.34152649e+02 7.06081055e+02 1.46663591e-01]	[4.87981781e+02 6.77813904e+02 1.54250115e-01]	[4.75171570e+02 8.90636169e+02 7.74551630e-01]	[4.59671967e+02 8.85627136e+02 7.73554683e-01]	[4.80275146e+02 8.65122070e+02 6.78991377e-01]
[464.93844604 282.70935059 0.86760044]	[462.43484497 356.96066284 0.90607297]	[400.78567505 357.03915405 0.86859536]	[359.69091797 459.74636841 0.92738497]	[318.68203735 541.72698975 0.9034555 ]	[526.41711426 354.48379517 0.85151052]	[559.7074585 457.10977173 0.81940079]	[567.58398438 547.03192139 0.83940053]	[480.11416626 549.51104736 0.72527879]	[439.1111145 554.6272583 0.69249982]	[459.73217773 708.66168213 0.72886437]	[4.72609406e+02 8.52339294e+02 8.03818941e-01]	[521.20880127 546.95788574 0.70241541]	[529.07348633 705.91998291 0.7338891 ]	[4.93113953e+02 6.88090393e+02 4.10697252e-01]	[457.20355225 274.87472534 0.91630214]	[480.27722168 274.92318726 0.95517451]	[436.65155029 275.0581665 0.9194293 ]	[498.23095703 274.97958374 0.86005688]	[5.18662964e+02 7.11243347e+02 1.86783656e-01]	[5.34093567e+02 7.06089844e+02 1.32004663e-01]	[4.85440125e+02 6.77803162e+02 1.59292340e-01]	[4.75114868e+02 8.90722168e+02 7.87879825e-01]	[4.59614868e+02 8.88151978e+02 7.83293724e-01]	[4.80296692e+02 8.65133789e+02 6.91849828e-01]
[464.93927002 282.70962524 0.86761737]	[462.43283081 354.59912109 0.90573311]	[400.79360962 357.03924561 0.86639738]	[359.6918335 459.74713135 0.92634219]	[318.68145752 541.72930908 0.90400267]	[526.41107178 354.46389771 0.84766859]	[559.70007324 457.12411499 0.82037717]	[567.59350586 547.05792236 0.8331005 ]	[480.11801147 549.52655029 0.7245636 ]	[439.11154175 554.64117432 0.69334441]	[459.73086548 711.12731934 0.72703224]	[4.72608032e+02 8.52339417e+02 8.03916335e-01]	[521.21417236 546.97375488 0.70142019]	[529.07666016 705.93066406 0.73578745]	[4.95597870e+02 6.88100464e+02 4.23462510e-01]	[457.2046814 274.8739624 0.91649562]	[480.27764893 274.92300415 0.95490277]	[436.65164185 275.05728149 0.92020553]	[498.22879028 274.9772644 0.85845047]	[5.16180908e+02 7.13711792e+02 1.96379662e-01]	[5.26437134e+02 7.08535461e+02 1.39273167e-01]	[4.85439209e+02 6.77819519e+02 1.67741492e-01]	[4.75110901e+02 8.90727417e+02 7.87845373e-01]	[4.59612091e+02 8.88157959e+02 7.83380389e-01]	[4.80297363e+02 8.65129578e+02 6.91413164e-01]
[464.9418335 292.87612915 0.86430019]	[462.44000244 356.96096802 0.90319705]	[400.77056885 357.04623413 0.86050034]	[357.20394897 457.1809082 0.91858572]	[316.09289551 534.09735107 0.87885356]	[526.45239258 354.52859497 0.85015333]	[559.72827148 457.20803833 0.83264804]	[567.52069092 549.53387451 0.83807546]	[480.1257019 554.63342285 0.72510076]	[439.0809021 559.75537109 0.70458913]	[459.74942017 708.68103027 0.73332965]	[4.72598877e+02 8.52365417e+02 8.01512837e-01]	[521.23205566 549.53039551 0.7049076 ]	[529.01446533 705.98291016 0.72863966]	[5.00714355e+02 6.85563416e+02 4.40273911e-01]	[457.18823242 277.48687744 0.92942774]	[480.29562378 277.50198364 0.95402873]	[436.59545898 277.5017395 0.8912102 ]	[498.22039795 275.1194458 0.79564929]	[5.16182312e+02 7.13699890e+02 2.55737662e-01]	[5.26431580e+02 7.08550659e+02 2.07628116e-01]	[4.90542572e+02 6.75256592e+02 1.68570921e-01]	[4.75104736e+02 8.90712280e+02 7.86047220e-01]	[4.59605927e+02 8.88145813e+02 7.83238769e-01]	[4.80291687e+02 8.67605957e+02 6.95938170e-01]
[467.38970947 295.40454102 0.88971364]	[462.42004395 356.96228027 0.90751243]	[400.76568604 357.06622314 0.86648977]	[357.15795898 459.64428711 0.93513709]	[316.09121704 534.11474609 0.87896371]	[526.41693115 354.50305176 0.85121191]	[559.71472168 459.6159668 0.83275634]	[567.53424072 549.5814209 0.83092868]	[480.11383057 552.11157227 0.72328341]	[439.07458496 559.72637939 0.70178419]	[459.76947021 708.61187744 0.74020904]	[4.72606659e+02 8.52345703e+02 8.02838504e-01]	[521.22766113 547.03491211 0.70761102]	[528.99804688 705.95007324 0.72446448]	[4.98231659e+02 6.88079285e+02 4.18936402e-01]	[457.17053223 277.62860107 0.91686618]	[480.33447266 277.62594604 0.9559918 ]	[436.5612793 277.58676147 0.88584763]	[498.22488403 277.53872681 0.71614563]	[5.16101318e+02 7.13707336e+02 2.49828771e-01]	[5.21353271e+02 7.08622925e+02 2.02614725e-01]	[4.90573608e+02 6.80390381e+02 1.59151584e-01]	[4.75114838e+02 8.90712585e+02 7.88517714e-01]	[4.59614105e+02 8.88143616e+02 7.84405589e-01]	[4.80290894e+02 8.67584595e+02 6.88066602e-01]
[467.39059448 295.51525879 0.90267611]	[462.41421509 354.59863281 0.89352083]	[400.76327515 357.05426025 0.86895758]	[357.17279053 459.64434814 0.92618716]	[316.12182617 534.17199707 0.87864405]	[526.41357422 354.53436279 0.85448915]	[557.22387695 457.16061401 0.81142116]	[567.51544189 549.59973145 0.83434427]	[480.13723755 554.66772461 0.73099875]	[439.06790161 559.80529785 0.70996749]	[459.79092407 708.65765381 0.76723874]	[4.75074005e+02 8.52323792e+02 8.03047836e-01]	[521.24847412 552.0713501 0.70234036]	[5.31534912e+02 7.03492493e+02 6.97324157e-01]	[5.44411865e+02 8.34286560e+02 2.07773879e-01]	[457.1675415 280.1010437 0.8932454]	[480.30740356 280.10925293 0.93587756]	[434.11181641 277.60116577 0.85921437]	[498.14605713 277.5397644 0.66684908]	[5.59799072e+02 8.44536987e+02 5.40827364e-02]	[0. 0. 0.]	[5.41812622e+02 8.49766846e+02 1.36811107e-01]	[4.75149994e+02 8.90688843e+02 7.89633274e-01]	[4.59636841e+02 8.88101257e+02 7.70856738e-01]	[4.80293091e+02 8.67593384e+02 6.78451717e-01]
[464.91339111 295.62567139 0.92370343]	[462.39691162 356.96987915 0.89772081]	[400.73962402 357.07092285 0.87661111]	[357.20245361 459.75427246 0.93930399]	[316.17480469 539.25524902 0.89959103]	[524.0043335 354.50463867 0.85689908]	[557.18737793 457.10705566 0.79193807]	[567.53222656 552.12835693 0.82925946]	[480.1343689 554.67590332 0.72573453]	[439.08361816 559.79168701 0.70751613]	[459.78900146 708.66815186 0.75967324]	[4.75110413e+02 8.52321838e+02 8.08551371e-01]	[521.23803711 552.0925293 0.6971193 ]	[5.29022095e+02 7.05966187e+02 6.99314833e-01]	[5.44389648e+02 8.31804138e+02 2.21631080e-01]	[457.13397217 280.22647095 0.87704879]	[480.27764893 282.71807861 0.91143972]	[434.06613159 277.63253784 0.84434044]	[495.68786621 277.68093872 0.6550042 ]	[5.62350586e+02 8.42028381e+02 5.91750108e-02]	[5.67524719e+02 8.39415405e+02 6.79838955e-02]	[5.39300354e+02 8.49767822e+02 1.43494040e-01]	[4.77617767e+02 8.90656433e+02 7.85427213e-01]	[4.59686432e+02 8.85635132e+02 7.71757662e-01]	[4.80311401e+02 8.67588684e+02 6.73686624e-01]
[464.90087891 298.11541748 0.91812003]	[462.41656494 356.99768066 0.89994085]	[400.75866699 357.09100342 0.87593603]	[359.56637573 459.74679565 0.93677956]	[318.58010864 539.21142578 0.89221513]	[526.39550781 354.57809448 0.86773127]	[557.16387939 457.17337036 0.80774498]	[567.51092529 552.14459229 0.8329407 ]	[477.73043823 552.12011719 0.71920848]	[436.67407227 557.24285889 0.69684058]	[459.78613281 708.62182617 0.7469058 ]	[4.75122589e+02 8.52350769e+02 8.10951591e-01]	[521.190979 549.57763672 0.69314778]	[526.4296875 708.5078125 0.71084023]	[5.00774994e+02 6.85547241e+02 1.76496223e-01]	[457.14224243 285.27377319 0.86176097]	[480.26477051 287.85662842 0.89386928]	[434.08355713 277.63708496 0.84271336]	[498.15380859 277.64941406 0.73161083]	[5.18791321e+02 7.08727539e+02 1.49190083e-01]	[5.39280151e+02 7.06054443e+02 1.09896585e-01]	[0. 0. 0.]	[4.77615906e+02 8.90661743e+02 7.92630434e-01]	[4.59691711e+02 8.85651245e+02 7.83435345e-01]	[4.80316345e+02 8.67592102e+02 6.84296548e-01]
[464.94143677 298.21780396 0.90195715]	[462.40109253 357.00665283 0.90524077]	[400.72900391 357.11175537 0.88024497]	[357.22109985 462.1942749 0.94645256]	[318.61782837 539.29315186 0.89842093]	[524.01245117 354.56951904 0.86772609]	[554.69165039 459.63253784 0.8107897 ]	[567.48474121 554.6640625 0.84058505]	[477.74935913 557.23071289 0.71994323]	[436.68630981 559.83074951 0.69770634]	[459.75262451 713.75396729 0.7311812 ]	[4.72607117e+02 8.52375610e+02 7.96029985e-01]	[521.21203613 554.68585205 0.69141251]	[526.39868164 708.62799072 0.71094978]	[4.98213654e+02 6.85475220e+02 6.78689927e-02]	[457.15789795 287.86550903 0.86758339]	[480.30331421 290.38485718 0.90186369]	[434.02719116 277.68237305 0.81824243]	[498.12350464 277.68740845 0.56801045]	[0. 0. 0.]	[0. 0. 0.]	[0. 0. 0.]	[4.75177032e+02 8.90690308e+02 7.93044686e-01]	[4.59659149e+02 8.88106140e+02 7.74725199e-01]	[4.80286285e+02 8.67620422e+02 6.80834949e-01]
[464.91134644 300.68081665 0.89340079]	[462.39321899 357.02520752 0.90436709]	[400.71002197 357.12512207 0.88021791]	[359.57998657 459.82650757 0.9361195 ]	[318.66973877 541.71179199 0.90149117]	[526.39489746 354.58184814 0.85807502]	[554.63647461 459.66152954 0.821823 ]	[567.43933105 554.68994141 0.85452849]	[477.72454834 557.21807861 0.72596526]	[436.64724731 562.26617432 0.70551717]	[459.75411987 713.69110107 0.75769269]	[4.72600800e+02 8.52320618e+02 8.00224423e-01]	[521.19750977 554.65344238 0.69807929]	[5.29049744e+02 7.03483093e+02 6.20497525e-01]	[5.44471741e+02 8.29235413e+02 3.05586517e-01]	[457.12332153 292.93518066 0.89497674]	[480.27832031 292.92996216 0.91528463]	[434.05722046 282.67547607 0.81020498]	[498.14831543 280.19644165 0.59402108]	[5.67478577e+02 8.44582764e+02 9.82520953e-02]	[0. 0. 0.]	[5.41854614e+02 8.47161255e+02 1.78997383e-01]	[4.75157013e+02 8.90679932e+02 7.82517016e-01]	[4.59636993e+02 8.85659119e+02 7.63415575e-01]	[4.80273346e+02 8.65135803e+02 6.68510735e-01]
[464.86688232 303.2102356 0.87808216]	[462.37701416 357.02453613 0.90201455]	[400.68280029 357.10342407 0.88634723]	[359.5690918 459.80853271 0.93721771]	[318.69589233 541.73736572 0.89772451]	[524.00708008 354.57995605 0.85603273]	[552.11584473 459.74362183 0.82792187]	[565.03820801 554.68847656 0.86107486]	[477.69580078 559.7197876 0.71953034]	[436.63171387 562.30737305 0.70485377]	[459.72714233 713.70037842 0.75497097]	[4.72551880e+02 8.52342163e+02 7.94838786e-01]	[518.79406738 554.69110107 0.68726838]	[5.26443237e+02 7.05950562e+02 6.22336209e-01]	[5.44431274e+02 8.31810364e+02 3.27853650e-01]	[457.08920288 295.42303467 0.90875101]	[480.25085449 295.40744019 0.91444385]	[434.04071045 282.72402954 0.77463132]	[495.64904785 280.1762085 0.511585 ]	[5.70060425e+02 8.47161560e+02 1.01074770e-01]	[0. 0. 0.]	[5.39294556e+02 8.52246887e+02 1.94547504e-01]	[4.77613617e+02 8.90665100e+02 7.91434050e-01]	[4.59648773e+02 8.85670593e+02 7.68026590e-01]	[4.80251587e+02 8.67594910e+02 6.60879612e-01]
[462.3994751 303.27575684 0.89256161]	[462.34921265 357.01339722 0.91214573]	[400.64834595 357.07809448 0.88904554]	[359.56817627 459.74588013 0.9364121 ]	[318.70788574 541.72564697 0.8960079 ]	[523.99334717 354.57843018 0.85888898]	[552.12432861 459.74261475 0.82123935]	[565.01281738 554.69512939 0.85077035]	[477.59866333 557.19439697 0.69173276]	[434.11227417 559.81488037 0.69271266]	[459.68225098 713.71606445 0.76615077]	[4.70023712e+02 8.52392578e+02 7.97278941e-01]	[518.77539062 552.11914062 0.67514724]	[5.26519775e+02 7.05954468e+02 6.17287457e-01]	[5.44449158e+02 8.34304016e+02 3.40567827e-01]	[454.61120605 295.46401978 0.90836287]	[480.18359375 295.50656128 0.93665189]	[431.56491089 282.75518799 0.75485802]	[495.5965271 282.76507568 0.55655152]	[5.70074097e+02 8.49715759e+02 1.25668809e-01]	[5.82856018e+02 8.44542236e+02 1.47777960e-01]	[5.41789124e+02 8.52286804e+02 2.03726858e-01]	[4.75160095e+02 8.90644165e+02 7.94127822e-01]	[4.59640076e+02 8.85667358e+02 7.79844701e-01]	[4.80192078e+02 8.67653625e+02 6.75318241e-01]
[462.41897583 305.8157959 0.88015687]	[462.31777954 357.00292969 0.92140448]	[398.2668457 357.08816528 0.87301552]	[357.22134399 459.81530762 0.94600362]	[318.72021484 541.72485352 0.8993364 ]	[523.94500732 354.5357666 0.85790443]	[549.56738281 459.71847534 0.81431657]	[564.94537354 554.66796875 0.85845721]	[475.17272949 554.67034912 0.69149703]	[434.11584473 559.76739502 0.69020599]	[459.63604736 708.67633057 0.77348918]	[4.69994507e+02 8.54804871e+02 7.98012495e-01]	[518.74938965 552.08288574 0.681885 ]	[5.23897644e+02 7.06029602e+02 5.91790438e-01]	[5.44383301e+02 8.34312439e+02 2.53035724e-01]	[454.62518311 295.50131226 0.91303027]	[480.16677856 295.5039978 0.92568529]	[431.52685547 282.73178101 0.76593578]	[493.03918457 280.19537354 0.52687877]	[5.67484375e+02 8.47138977e+02 8.76575857e-02]	[5.72648804e+02 8.44559082e+02 9.92749482e-02]	[5.39283203e+02 8.52301697e+02 1.54679611e-01]	[4.75160492e+02 8.90692627e+02 8.03320348e-01]	[4.59632599e+02 8.88155701e+02 7.97156990e-01]	[4.77737335e+02 8.67658081e+02 6.68945312e-01]
[462.37753296 308.32110596 0.88474929]	[462.29257202 356.9934082 0.91862148]	[398.22979736 357.07717896 0.86617208]	[357.2036438 462.20358276 0.92966139]	[318.71987915 541.83172607 0.90878558]	[523.91375732 354.51702881 0.84887075]	[547.05010986 459.65664673 0.81026161]	[564.91784668 552.1473999 0.85493964]	[477.59008789 554.69372559 0.69967717]	[436.55392456 559.81567383 0.70109236]	[459.65783691 708.67803955 0.76050097]	[4.70040802e+02 8.52395630e+02 7.95850098e-01]	[518.74304199 552.07885742 0.68709624]	[5.21396118e+02 7.03401184e+02 5.55431783e-01]	[5.44385742e+02 8.31811340e+02 2.48794615e-01]	[454.5836792 295.52127075 0.90641999]	[480.13473511 295.52612305 0.91355264]	[428.99249268 282.69894409 0.77063668]	[4.87969513e+02 2.80191895e+02 4.57119763e-01]	[5.67521301e+02 8.47092712e+02 8.22285563e-02]	[0. 0. 0.]	[5.39269653e+02 8.52285950e+02 1.55500337e-01]	[4.75164764e+02 8.90683472e+02 7.99200654e-01]	[4.59650299e+02 8.88138367e+02 7.97339678e-01]	[4.80195648e+02 8.67652710e+02 6.64525092e-01]
[462.25570679 308.31958008 0.90552521]	[462.2414856 356.96383667 0.91734892]	[398.19119263 357.0486145 0.87417769]	[357.20492554 459.81005859 0.94131017]	[318.73599243 541.88909912 0.90752745]	[523.88098145 354.47335815 0.85481977]	[547.02612305 457.18173218 0.80326563]	[564.89764404 554.61981201 0.85203934]	[475.15802002 554.64520264 0.69125187]	[436.53540039 559.77746582 0.6879971 ]	[459.68240356 708.61322021 0.78034019]	[4.70023895e+02 8.52370056e+02 8.00961316e-01]	[518.71325684 549.53411865 0.67940706]	[5.23947632e+02 7.00882507e+02 5.70368111e-01]	[5.44464050e+02 8.31750305e+02 2.93408900e-01]	[452.00393677 295.53604126 0.9000873 ]	[477.61279297 295.56289673 0.90411162]	[426.46051025 282.69009399 0.75309139]	[487.93780518 280.23510742 0.58668131]	[5.75203979e+02 8.44554565e+02 1.01861179e-01]	[0. 0. 0.]	[5.41799622e+02 8.52228577e+02 1.74677968e-01]	[4.75159363e+02 8.90682007e+02 7.99083233e-01]	[4.59638885e+02 8.88140869e+02 7.92827964e-01]	[4.80191925e+02 8.67628113e+02 6.70368314e-01]
[459.85073853 310.8994751 0.91612971]	[462.19537354 356.978302 0.91801775]	[398.15463257 357.04946899 0.87839949]	[357.22418213 459.76431274 0.94086945]	[318.76644897 541.84973145 0.90293372]	[523.83660889 354.4803772 0.86072105]	[546.97741699 457.15985107 0.81684875]	[564.83007812 552.06622314 0.8516171 ]	[475.14706421 554.65081787 0.69390291]	[434.0994873 559.79388428 0.69756454]	[459.68283081 708.59729004 0.7824071 ]	[4.70016449e+02 8.52376343e+02 7.98731029e-01]	[518.71063232 549.53845215 0.68135232]	[5.23965881e+02 7.03435486e+02 5.81029773e-01]	[5.44453308e+02 8.31787659e+02 2.72803366e-01]	[446.93777466 295.63406372 0.90423584]	[475.10012817 295.6574707 0.8984918 ]	[426.35949707 282.69534302 0.74331152]	[485.47457886 282.75299072 0.57345146]	[5.77763367e+02 8.44547058e+02 8.58729109e-02]	[0. 0. 0.]	[5.41807800e+02 8.52235596e+02 1.65285245e-01]	[4.75153992e+02 8.90700500e+02 8.02946925e-01]	[4.59632233e+02 8.88158447e+02 7.93712497e-01]	[4.80188080e+02 8.67634399e+02 6.71666086e-01]
[459.85241699 310.89898682 0.91553795]	[462.1914978 356.98059082 0.91883034]	[398.15332031 357.05148315 0.87521291]	[357.22369385 459.77456665 0.94013846]	[318.76986694 541.84887695 0.90166056]	[523.831604 354.48205566 0.86085254]	[546.98248291 457.1635437 0.81555092]	[564.83129883 552.06530762 0.85021615]	[475.14511108 554.65344238 0.69273102]	[434.09631348 559.79290771 0.6954717 ]	[459.68197632 708.60247803 0.78165919]	[4.70017395e+02 8.52381897e+02 7.98533142e-01]	[518.71264648 549.543396 0.68062246]	[5.23992371e+02 7.03439026e+02 5.80848753e-01]	[5.46950012e+02 8.31791260e+02 2.84924924e-01]	[446.93667603 295.63583374 0.90483695]	[475.10281372 295.66094971 0.89837712]	[426.35098267 282.68829346 0.7396124 ]	[485.46948242 282.74645996 0.5709911 ]	[5.80317932e+02 8.44536560e+02 9.55536664e-02]	[0. 0. 0.]	[5.41822876e+02 8.52234985e+02 1.72244996e-01]	[4.75153564e+02 8.90704163e+02 8.05567861e-01]	[4.59629761e+02 8.88165100e+02 7.98013747e-01]	[4.80189026e+02 8.67644470e+02 6.72022939e-01]
[459.66937256 310.96847534 0.91066676]	[459.76904297 356.97009277 0.91748405]	[398.0552063 357.07949829 0.86996782]	[357.20254517 462.20022583 0.94249415]	[321.17657471 544.29150391 0.90508419]	[521.38183594 351.97210693 0.84880829]	[546.92498779 454.5736084 0.80877906]	[562.45422363 547.06945801 0.86462164]	[475.15246582 552.112854 0.69194311]	[434.0925293 559.76531982 0.69392532]	[459.69952393 711.14282227 0.76910496]	[4.70006683e+02 8.52389771e+02 7.90351212e-01]	[518.71716309 546.99993896 0.68176293]	[5.29001892e+02 7.00860413e+02 5.69467008e-01]	[5.49554932e+02 8.29193970e+02 3.04581553e-01]	[441.89419556 298.00619507 0.94635987]	[469.98690796 298.02630615 0.89430857]	[421.33322144 282.68450928 0.75250608]	[485.43429565 282.77047729 0.58072126]	[5.75182922e+02 8.47088440e+02 1.24188542e-01]	[5.88025513e+02 8.34343384e+02 1.43170223e-01]	[5.44388672e+02 8.49659180e+02 1.75879672e-01]	[4.75173218e+02 8.90697876e+02 7.92714000e-01]	[4.59641968e+02 8.88156616e+02 7.79761076e-01]	[4.80185577e+02 8.67657715e+02 6.57710671e-01]
[459.66873169 310.96789551 0.91052878]	[459.7645874 356.96499634 0.91656852]	[398.05374146 357.0690918 0.8708986 ]	[357.1980896 462.20727539 0.94239724]	[321.17401123 544.28637695 0.90511924]	[521.37451172 351.96212769 0.84764969]	[546.93139648 454.58148193 0.81040949]	[562.45678711 549.49328613 0.86361074]	[475.15484619 552.07806396 0.69518167]	[434.09747314 559.73461914 0.69191813]	[459.6907959 708.67358398 0.77369434]	[4.70004913e+02 8.52376770e+02 7.92077065e-01]	[518.70831299 546.97033691 0.68539244]	[5.26520996e+02 6.98314331e+02 5.73031127e-01]	[5.49556396e+02 8.29189697e+02 3.04761291e-01]	[441.89349365 298.00469971 0.94669122]	[469.98413086 298.02676392 0.89416468]	[421.33425903 282.68710327 0.75320536]	[485.43457031 282.77740479 0.57806277]	[5.75212280e+02 8.44585327e+02 1.18027925e-01]	[5.88039124e+02 8.34339600e+02 1.37136608e-01]	[5.44389648e+02 8.49659058e+02 1.77175388e-01]	[4.75170776e+02 8.90702332e+02 7.89176106e-01]	[4.59638824e+02 8.88160767e+02 7.77014017e-01]	[4.80186066e+02 8.67645020e+02 6.55426621e-01]
[459.63729858 313.39309692 0.90270489]	[459.72296143 356.97003174 0.91321522]	[398.03210449 357.08227539 0.85850596]	[357.1885376 462.20895386 0.94225138]	[321.20117188 544.35766602 0.90887702]	[521.3324585 351.956604 0.84383142]	[544.54150391 449.5093689 0.80309367]	[562.44647217 547.02520752 0.87203103]	[475.14404297 552.13305664 0.68775237]	[434.08929443 559.77368164 0.68851006]	[459.71841431 711.12219238 0.7718184 ]	[4.69994537e+02 8.52373596e+02 7.92062223e-01]	[518.71191406 547.02728271 0.68139744]	[5.26454285e+02 7.00883667e+02 5.83830953e-01]	[5.47014221e+02 8.29228210e+02 2.29831353e-01]	[441.84329224 298.0227356 0.95497686]	[469.99386597 298.03091431 0.89440256]	[421.27050781 285.32485962 0.745767 ]	[4.82968231e+02 2.87857666e+02 4.13644582e-01]	[5.67518311e+02 8.47079041e+02 1.01478748e-01]	[0. 0. 0.]	[5.41869385e+02 8.49707458e+02 1.39239118e-01]	[4.77627258e+02 8.90697632e+02 7.88487494e-01]	[4.59654114e+02 8.88161865e+02 7.77309716e-01]	[4.80154388e+02 8.67626160e+02 6.51042223e-01]
[457.13757324 310.93115234 0.87100595]	[459.61148071 356.97650146 0.9054535 ]	[395.53207397 357.16473389 0.84652317]	[357.14147949 462.33587646 0.92601806]	[323.73294067 544.4319458 0.88841909]	[521.22296143 349.39938354 0.82792127]	[544.48986816 444.36273193 0.83210516]	[564.81427002 544.4296875 0.89958602]	[475.13375854 552.1116333 0.69787073]	[434.03790283 559.79296875 0.69823307]	[459.69717407 708.68023682 0.79469925]	[4.70029327e+02 8.52346191e+02 7.96579361e-01]	[518.75646973 546.98022461 0.69767112]	[5.34116455e+02 6.95749329e+02 6.07930243e-01]	[5.54668335e+02 8.29159851e+02 2.82495439e-01]	[441.6829834 298.02352905 0.96626747]	[464.89639282 295.6456604 0.90796173]	[418.77999878 287.8732605 0.76198035]	[4.82821899e+02 2.80182861e+02 4.36458290e-01]	[5.70099060e+02 8.47124695e+02 1.35546684e-01]	[5.87993591e+02 8.36881409e+02 1.48315340e-01]	[5.46945251e+02 8.47105774e+02 1.65610522e-01]	[4.77622467e+02 8.90683350e+02 7.86469698e-01]	[4.59655029e+02 8.88132568e+02 7.74543464e-01]	[4.80196503e+02 8.65143250e+02 6.52136445e-01]
[454.60995483 310.94287109 0.84796977]	[457.18664551 356.97567749 0.89719951]	[393.05499268 357.18765259 0.84374774]	[357.12893677 462.36676025 0.91680604]	[323.82620239 544.48339844 0.87282223]	[521.1762085 346.90496826 0.82270569]	[544.46630859 444.32556152 0.83915597]	[564.89093018 544.40252686 0.90006238]	[475.15078735 554.63146973 0.69360554]	[434.06881714 559.83166504 0.69992483]	[459.6600647 711.15686035 0.76574498]	[4.70044525e+02 8.52320435e+02 7.99724042e-01]	[518.7600708 547.0112915 0.68671381]	[5.34107056e+02 6.98344727e+02 6.24739766e-01]	[5.57250244e+02 8.31752197e+02 2.21602827e-01]	[439.29330444 298.00732422 0.955607 ]	[462.44525146 295.65438843 0.90268373]	[418.71466064 282.73330688 0.71832645]	[4.82777222e+02 2.80179596e+02 4.51632321e-01]	[5.70090576e+02 8.44577026e+02 1.06481671e-01]	[0. 0. 0.]	[5.46991638e+02 8.49695862e+02 1.31119147e-01]	[4.75173645e+02 8.90658020e+02 7.85897374e-01]	[4.59654449e+02 8.85665283e+02 7.75105894e-01]	[4.80218048e+02 8.65118347e+02 6.49853706e-01]
[449.47406006 310.95407104 0.8369081 ]	[457.11557007 356.98364258 0.89284682]	[392.97796631 357.22219849 0.8223033 ]	[357.10519409 462.43817139 0.90044743]	[326.35336304 546.91784668 0.85668629]	[518.74389648 346.87554932 0.815826 ]	[544.43310547 441.87307739 0.84044248]	[564.98144531 544.36517334 0.90165585]	[477.59741211 552.12506104 0.69992 ]	[434.11776733 559.81182861 0.69569331]	[459.63140869 711.19268799 0.75366628]	[4.70021851e+02 8.52363220e+02 8.02571356e-01]	[521.18005371 546.95477295 0.69757318]	[541.75036621 703.42712402 0.70369875]	[5.05917236e+02 6.85506104e+02 6.14937127e-01]	[439.18643188 298.00732422 0.94936228]	[462.27938843 298.01974487 0.93135178]	[418.63531494 282.7371521 0.69546342]	[480.34527588 280.19134521 0.60152686]	[5.03454803e+02 7.29160217e+02 4.85323519e-01]	[5.11060150e+02 7.26493042e+02 3.92035246e-01]	[4.98224884e+02 6.70137695e+02 3.66898358e-01]	[4.75150269e+02 8.90680176e+02 7.95235515e-01]	[4.59649872e+02 8.88140442e+02 7.98029423e-01]	[4.80203827e+02 8.67586609e+02 6.63101196e-01]
[446.95727539 313.40640259 0.8482306 ]	[454.63217163 356.98742676 0.88947999]	[390.45248413 359.64245605 0.81835622]	[357.0241394 467.41009521 0.84695429]	[328.85327148 547.01251221 0.83066243]	[518.66296387 346.83712769 0.80279261]	[544.41802979 441.76837158 0.83335221]	[565.07025146 541.9163208 0.90046692]	[477.6328125 552.09375 0.70760524]	[436.54135132 559.77593994 0.69807255]	[459.61816406 708.66479492 0.76857597]	[4.70025391e+02 8.52366150e+02 8.05535316e-01]	[521.24603271 546.96429443 0.71795022]	[541.75415039 693.1605835 0.76314378]	[505.86898804 688.13482666 0.79715401]	[439.11871338 298.0413208 0.92979592]	[462.19250488 297.99380493 0.92612046]	[418.58023071 285.32043457 0.72491294]	[4.80130859e+02 2.80169281e+02 4.60116476e-01]	[5.00822327e+02 7.39381470e+02 7.29204655e-01]	[5.03431976e+02 7.31727722e+02 6.04557693e-01]	[4.98166260e+02 6.80339050e+02 6.01964772e-01]	[4.75139709e+02 8.90680847e+02 7.90148199e-01]	[4.59650696e+02 8.88138794e+02 7.99272716e-01]	[4.80182465e+02 8.65134705e+02 6.68549538e-01]
[444.37136841 310.96069336 0.86202526]	[454.55474854 356.99093628 0.87851608]	[387.91928101 359.68008423 0.8174085 ]	[357.0390625 464.92315674 0.85603416]	[331.41268921 549.54040527 0.81947613]	[516.18792725 346.80895996 0.79506588]	[544.52380371 441.85723877 0.83081019]	[567.53143311 541.85644531 0.89722162]	[477.66894531 549.52655029 0.71607411]	[436.57736206 557.24151611 0.69280475]	[459.68325806 708.55432129 0.78263646]	[4.70042419e+02 8.52357910e+02 8.03594947e-01]	[521.27069092 544.42950439 0.72657001]	[541.85406494 690.62817383 0.78964758]	[503.48831177 690.60845947 0.78226936]	[436.63903809 298.00363159 0.91238296]	[459.73461914 295.64337158 0.91572124]	[416.13818359 285.24240112 0.65207422]	[4.77611908e+02 2.80222717e+02 4.28833216e-01]	[5.03314117e+02 7.36826599e+02 7.22355306e-01]	[5.08468018e+02 7.31637573e+02 5.98509431e-01]	[4.98221008e+02 6.82888184e+02 5.97475648e-01]	[4.75138367e+02 8.90673950e+02 7.89452374e-01]	[4.59648376e+02 8.88130615e+02 7.95577109e-01]	[4.80200226e+02 8.67582764e+02 6.65348053e-01]
[444.3711853 310.96008301 0.86149859]	[454.55093384 356.98965454 0.87757909]	[387.91488647 359.67703247 0.81746471]	[357.03585815 464.91879272 0.85661364]	[331.41375732 549.5425415 0.81925792]	[516.18963623 346.81365967 0.793984 ]	[544.52459717 441.85464478 0.83052093]	[567.53149414 541.86083984 0.89757049]	[477.67504883 549.52844238 0.71707791]	[436.58581543 557.24188232 0.69433981]	[459.68386841 708.55310059 0.78235853]	[4.70041718e+02 8.52356201e+02 8.04045916e-01]	[521.27453613 544.43572998 0.72665733]	[541.85778809 690.64172363 0.78668523]	[503.48626709 690.6015625 0.78122115]	[436.6395874 298.00302124 0.9126811 ]	[459.73443604 295.6423645 0.91486126]	[416.13757324 285.23803711 0.65197903]	[4.77612091e+02 2.80223663e+02 4.25810874e-01]	[5.03319641e+02 7.36815186e+02 7.20307708e-01]	[5.08475983e+02 7.29245972e+02 5.97839534e-01]	[4.98219879e+02 6.82878540e+02 5.93017578e-01]	[4.75136993e+02 8.90673157e+02 7.89615870e-01]	[4.59647522e+02 8.88130737e+02 7.96133935e-01]	[4.80201935e+02 8.67584839e+02 6.64619625e-01]
[441.7204895 313.43704224 0.93048698]	[446.97305298 357.01498413 0.88639504]	[382.86804199 359.76028442 0.82956088]	[357.05871582 467.43722534 0.84895426]	[333.94378662 557.16326904 0.82949185]	[511.07452393 344.26168823 0.80160469]	[544.49383545 439.18002319 0.83126748]	[575.15332031 539.29663086 0.84089327]	[477.6736145 549.49536133 0.7185418 ]	[436.57406616 557.23400879 0.69378132]	[459.68902588 708.60241699 0.79181886]	[4.72537750e+02 8.52364075e+02 8.06174040e-01]	[521.28417969 544.40112305 0.72754008]	[544.33325195 688.12658691 0.83088404]	[508.48098755 690.65911865 0.79364407]	[431.47970581 298.07318115 0.89137852]	[454.63952637 298.046875 0.88368481]	[413.5930481 287.86148071 0.63360453]	[469.99160767 282.77297974 0.55617034]	[500.83755493 739.38366699 0.77499074]	[5.05962219e+02 7.31767639e+02 6.36407554e-01]	[500.78231812 682.91845703 0.69713098]	[4.75104401e+02 8.90663940e+02 7.82998562e-01]	[4.59636841e+02 8.88116455e+02 7.92045057e-01]	[4.80230255e+02 8.67581055e+02 6.73569024e-01]
[441.66998291 313.45797729 0.93238139]	[446.93637085 357.02731323 0.89049774]	[382.83081055 359.77081299 0.83363473]	[357.07403564 467.47335815 0.84772867]	[334.00244141 554.69110107 0.83697486]	[511.01608276 344.27011108 0.80142176]	[546.94696045 441.85128784 0.81359398]	[577.73022461 539.31481934 0.85273021]	[477.72616577 549.53009033 0.71810532]	[436.63824463 559.71289062 0.70085973]	[459.75018311 708.51904297 0.80933666]	[4.72553070e+02 8.52355164e+02 8.04016113e-01]	[521.32525635 544.41186523 0.72434378]	[544.42218018 690.62908936 0.82961643]	[505.95037842 690.64599609 0.8022716 ]	[428.94033813 298.07971191 0.89095694]	[454.5607605 298.06121826 0.87575132]	[413.52999878 287.79309082 0.61423713]	[467.49261475 282.75469971 0.58093047]	[500.86291504 741.89282227 0.76756775]	[5.05933075e+02 7.34225464e+02 6.29069328e-01]	[5.00728210e+02 6.82913208e+02 6.71582937e-01]	[4.75118988e+02 8.90647278e+02 7.75042772e-01]	[4.59653168e+02 8.85666443e+02 7.84889936e-01]	[4.80217804e+02 8.65123596e+02 6.64408803e-01]
[441.66802979 313.45608521 0.93196678]	[446.94116211 357.03256226 0.89077789]	[382.83074951 359.7722168 0.8334257 ]	[357.07421875 467.47262573 0.84781116]	[334.00311279 554.68988037 0.83704454]	[511.02453613 344.28335571 0.79905295]	[546.95056152 441.86364746 0.81145304]	[577.73547363 541.69537354 0.85507977]	[477.73843384 549.52679443 0.71931803]	[436.63684082 557.25878906 0.70056361]	[459.74942017 708.51226807 0.80866849]	[4.72558502e+02 8.52350037e+02 8.04238439e-01]	[521.33721924 544.41741943 0.72403967]	[544.42370605 690.64129639 0.82872361]	[505.95074463 690.6385498 0.80258757]	[428.93991089 298.07727051 0.89092249]	[454.55813599 298.06002808 0.87542135]	[413.51828003 285.32064819 0.61564285]	[467.49002075 282.75674438 0.58054894]	[500.86206055 741.89373779 0.76781523]	[5.05933838e+02 7.34224915e+02 6.28237844e-01]	[5.00727997e+02 6.82903625e+02 6.69677079e-01]	[4.75126404e+02 8.90643250e+02 7.73382068e-01]	[4.59658630e+02 8.85659241e+02 7.82622099e-01]	[4.80218811e+02 8.65118591e+02 6.63779378e-01]
[439.31576538 313.45220947 0.92924011]	[446.92010498 357.04989624 0.89598572]	[382.84347534 359.81329346 0.83109611]	[357.1769104 467.45449829 0.86011666]	[336.5289917 554.66949463 0.86341393]	[508.50747681 344.2666626 0.80898088]	[546.96569824 441.70452881 0.81516415]	[580.35192871 539.24273682 0.86561131]	[480.10745239 547.00909424 0.72217923]	[436.68307495 557.19537354 0.69439286]	[459.80667114 705.9262085 0.77750146]	[4.75060333e+02 8.52332642e+02 7.98972011e-01]	[521.33728027 544.33886719 0.71707219]	[544.49090576 690.62994385 0.81867933]	[506.00958252 690.66357422 0.7944631 ]	[426.40942383 298.08483887 0.89345914]	[452.03964233 298.04891968 0.86907232]	[410.94451904 287.8213501 0.6174593 ]	[467.43762207 282.74197388 0.62418664]	[500.82608032 741.92736816 0.77393371]	[5.03456726e+02 7.34284241e+02 6.53083205e-01]	[5.00805115e+02 6.82953247e+02 6.57036066e-01]	[4.77622986e+02 8.88232666e+02 7.67311931e-01]	[4.59693451e+02 8.85652100e+02 7.70904303e-01]	[4.80265869e+02 8.65120850e+02 6.62282348e-01]
[439.31240845 313.48031616 0.92954069]	[446.90667725 357.08123779 0.90040708]	[382.83959961 362.22634888 0.82677352]	[359.57739258 467.43835449 0.86592728]	[336.63897705 554.67181396 0.8714146 ]	[508.48648071 344.28723145 0.80823565]	[546.98724365 439.2612915 0.81309068]	[582.76757812 539.22418213 0.87195474]	[480.1315918 549.55230713 0.72119296]	[439.08343506 559.74487305 0.70693499]	[459.80361938 706.03747559 0.77916873]	[4.75140839e+02 8.52351990e+02 8.02688599e-01]	[521.33648682 544.40362549 0.71702868]	[544.48181152 690.67950439 0.81668371]	[508.54449463 690.59295654 0.78780431]	[426.41543579 298.11468506 0.89010876]	[452.05105591 298.08206177 0.86485046]	[410.95504761 290.35919189 0.63744402]	[467.42736816 285.25442505 0.60744488]	[500.78878784 741.92364502 0.76698393]	[5.03424561e+02 7.34307861e+02 6.46249652e-01]	[5.03299469e+02 6.82870422e+02 6.40899539e-01]	[4.75161865e+02 8.90685974e+02 7.64168084e-01]	[4.59688019e+02 8.88113342e+02 7.68098295e-01]	[4.80331360e+02 8.65121826e+02 6.76456690e-01]
[439.31152344 313.48187256 0.92982125]	[446.91168213 357.08200073 0.90065992]	[382.84561157 362.22720337 0.82594693]	[359.57687378 467.43902588 0.86599839]	[336.63903809 554.67236328 0.87157613]	[508.48803711 344.28952026 0.8085165 ]	[546.99053955 439.27172852 0.81334209]	[582.76556396 539.22277832 0.87155902]	[480.13476562 549.55541992 0.72153854]	[439.08798218 559.74499512 0.70746601]	[459.80529785 706.03485107 0.7792241 ]	[4.75141296e+02 8.52350769e+02 8.03187072e-01]	[521.33776855 544.40820312 0.71721154]	[544.48248291 690.67791748 0.81800622]	[508.54089355 690.5947876 0.78873849]	[426.41693115 298.11865234 0.89025033]	[452.04669189 298.08483887 0.86518681]	[410.96166992 290.36846924 0.63853997]	[467.42947388 285.25796509 0.62115252]	[500.78842163 741.92370605 0.76725399]	[5.03425415e+02 7.34307800e+02 6.46294892e-01]	[5.03298615e+02 6.82871521e+02 6.41564250e-01]	[4.75156799e+02 8.90692810e+02 7.67142773e-01]	[4.59684174e+02 8.88118469e+02 7.70661235e-01]	[4.80333710e+02 8.65119873e+02 6.77583218e-01]
[439.33355713 313.53823853 0.93503207]	[446.92004395 357.14248657 0.90310162]	[382.84594727 362.32266235 0.81447256]	[359.67388916 472.57861328 0.85265458]	[339.05181885 559.71142578 0.88715553]	[508.50234985 344.3460083 0.79882264]	[547.00469971 441.77487183 0.80527741]	[582.76629639 539.26727295 0.88164705]	[480.20751953 554.62866211 0.72584701]	[439.13546753 562.27813721 0.72188294]	[459.8132019 706.00024414 0.77738541]	[4.75129242e+02 8.52320862e+02 8.08339357e-01]	[521.39001465 546.93890381 0.71047628]	[544.4854126 693.168396 0.78977102]	[505.93313599 693.1885376 0.77220273]	[428.90597534 298.17349243 0.87678701]	[452.07949829 298.13195801 0.85840845]	[411.02975464 292.88742065 0.64199984]	[467.4223938 287.83428955 0.55781889]	[500.82650757 741.88543701 0.743303 ]	[5.03438843e+02 7.34242798e+02 6.43762767e-01]	[5.00782257e+02 6.85410767e+02 5.89572370e-01]	[4.75177429e+02 8.90683228e+02 7.73479342e-01]	[4.59685760e+02 8.88123718e+02 7.74452507e-01]	[4.80316406e+02 8.65105713e+02 6.76714182e-01]
[441.67752075 315.92358398 0.94160604]	[446.9604187 357.14651489 0.90153193]	[385.30288696 362.31054688 0.81247914]	[359.69143677 475.08828735 0.85251749]	[339.08874512 559.82745361 0.90268606]	[508.53372192 346.82766724 0.79397529]	[546.9520874 441.79934692 0.80441833]	[582.73773193 539.29156494 0.87768441]	[480.21569824 554.61767578 0.72609401]	[439.12915039 562.26849365 0.71974742]	[459.83795166 708.53155518 0.78341877]	[4.75129395e+02 8.52344421e+02 8.07005048e-01]	[521.40765381 546.9307251 0.71393448]	[544.48809814 690.72369385 0.79117513]	[503.44314575 693.16265869 0.76205748]	[428.93283081 298.1902771 0.87715566]	[454.56774902 298.15457153 0.86464441]	[413.50805664 292.96002197 0.65548521]	[467.44732666 290.39447021 0.57228523]	[5.03263031e+02 7.41911865e+02 7.09462166e-01]	[5.05910065e+02 7.34238647e+02 5.91477990e-01]	[5.00703430e+02 6.85416260e+02 5.34324586e-01]	[4.75154022e+02 8.90684753e+02 7.76032269e-01]	[4.59675446e+02 8.88123291e+02 7.76454091e-01]	[4.80335876e+02 8.65140503e+02 6.80249870e-01]
[441.67788696 315.92272949 0.94128108]	[446.96557617 357.14526367 0.90137881]	[385.30441284 362.30981445 0.8125701 ]	[359.69717407 475.08377075 0.85301256]	[339.08956909 559.82391357 0.90222776]	[508.54364014 346.82608032 0.79301786]	[546.96508789 441.81469727 0.7997092 ]	[582.7366333 539.30328369 0.87963229]	[480.20913696 552.13684082 0.72556853]	[439.12670898 562.26940918 0.71956992]	[459.84060669 708.54022217 0.78267884]	[4.75124420e+02 8.52346069e+02 8.06479633e-01]	[521.41070557 546.92895508 0.71416247]	[544.4954834 690.7230835 0.78723812]	[503.44012451 693.16430664 0.75813556]	[428.93383789 298.19009399 0.87664467]	[454.56765747 298.1550293 0.86572558]	[413.5085144 292.9576416 0.65891153]	[467.45089722 290.38644409 0.58454609]	[5.03276855e+02 7.41911743e+02 7.05280960e-01]	[5.05924286e+02 7.34236816e+02 5.86452484e-01]	[5.00704559e+02 6.85416382e+02 5.28452873e-01]	[4.75148193e+02 8.90691589e+02 7.77238667e-01]	[4.59667664e+02 8.88128662e+02 7.75331616e-01]	[4.80332672e+02 8.65137573e+02 6.81750715e-01]
[441.70687866 315.97558594 0.94300103]	[446.95315552 357.19351196 0.9021852 ]	[382.8503418 364.80059814 0.80828309]	[359.72949219 475.12719727 0.86404461]	[339.13223267 562.253479 0.90557784]	[508.54876709 346.8866272 0.78983277]	[546.93847656 441.82971191 0.81028354]	[580.30340576 541.75024414 0.87884855]	[480.2038269 552.06542969 0.73382246]	[439.10021973 559.79492188 0.72255015]	[462.18017578 706.09240723 0.77113956]	[4.75149261e+02 8.52391602e+02 8.00638020e-01]	[521.41815186 544.45013428 0.72008729]	[544.45355225 690.7310791 0.79029477]	[503.44244385 690.68066406 0.79440784]	[428.95840454 298.23336792 0.86433756]	[454.62939453 298.18914795 0.8595975 ]	[413.53250122 295.40286255 0.6662184 ]	[467.44604492 292.90252686 0.51647747]	[500.7857666 741.96710205 0.74647021]	[5.03381989e+02 7.34294250e+02 6.21387064e-01]	[4.98224579e+02 6.82969849e+02 5.85627317e-01]	[4.75166992e+02 8.90704529e+02 7.77361155e-01]	[4.59690582e+02 8.88138916e+02 7.79187322e-01]	[4.80330383e+02 8.67595215e+02 6.86502695e-01]
[441.71377563 316.01751709 0.94283819]	[446.97833252 359.56628418 0.89809579]	[382.86645508 364.85809326 0.80021405]	[359.76263428 475.09988403 0.85765702]	[339.1479187 562.27319336 0.90525222]	[511.03353882 349.43325806 0.78936136]	[546.96905518 444.34368896 0.79227364]	[580.25256348 541.78009033 0.87409496]	[480.2300415 552.08520508 0.73405087]	[439.13702393 559.82196045 0.72395641]	[462.2270813 708.57891846 0.78457177]	[4.75123840e+02 8.54805237e+02 8.02081287e-01]	[523.78027344 544.4520874 0.71851832]	[544.54211426 695.8157959 0.75624728]	[503.46975708 690.66680908 0.77199852]	[428.97036743 300.62139893 0.85618478]	[457.07192993 298.23876953 0.8519761 ]	[413.54364014 295.44714355 0.65962476]	[467.49484253 292.9649353 0.51864046]	[5.00877716e+02 7.39423767e+02 7.29929328e-01]	[5.03453979e+02 7.31768677e+02 6.16795897e-01]	[4.98240601e+02 6.82908142e+02 5.41291654e-01]	[4.75160187e+02 8.90710754e+02 7.90866256e-01]	[4.59672333e+02 8.88150146e+02 7.92487025e-01]	[4.80314056e+02 8.67630371e+02 6.95212185e-01]
[441.76464844 316.07226562 0.95074832]	[449.44952393 359.59469604 0.89910686]	[382.86514282 367.35925293 0.79502225]	[359.77893066 477.6000061 0.86424971]	[339.15234375 562.37890625 0.91215867]	[511.05795288 351.93121338 0.789235 ]	[544.54840088 444.30508423 0.80510026]	[577.76086426 541.75134277 0.86180699]	[480.2729187 554.6227417 0.74762195]	[439.17184448 562.27587891 0.74029028]	[462.23480225 706.05743408 0.76694745]	[4.75108643e+02 8.54808411e+02 7.96590447e-01]	[523.81494141 544.49761963 0.72276956]	[544.43914795 698.34020996 0.78905809]	[503.43804932 690.71813965 0.77038586]	[431.509552 300.67300415 0.85677129]	[457.14593506 300.65481567 0.86283958]	[413.56088257 295.51449585 0.67015922]	[470.00354004 295.425354 0.51233965]	[5.00816406e+02 7.44439392e+02 7.16359496e-01]	[5.03362579e+02 7.36823425e+02 6.00373566e-01]	[4.98250580e+02 6.82965088e+02 5.26766181e-01]	[4.77624756e+02 8.90697937e+02 7.84451187e-01]	[4.59687653e+02 8.88144653e+02 7.85465777e-01]	[4.80288696e+02 8.67615417e+02 6.85598671e-01]
[441.75698853 316.11630249 0.95556092]	[446.97561646 359.62423706 0.89967453]	[385.31298828 367.39883423 0.79281443]	[359.76184082 480.17016602 0.89301407]	[339.13284302 564.82696533 0.92344165]	[511.03741455 352.00192261 0.79270351]	[546.93286133 444.40643311 0.79163831]	[577.72729492 541.90405273 0.86755043]	[480.26919556 557.19677734 0.74536711]	[439.18948364 562.36010742 0.74483037]	[462.27331543 708.5670166 0.77035487]	[4.75096558e+02 8.54813782e+02 7.91686475e-01]	[523.78387451 547.01916504 0.71346933]	[544.47723389 703.42773438 0.80002183]	[503.31362915 688.05462646 0.71187508]	[431.48220825 300.74276733 0.84566355]	[457.13763428 300.71414185 0.8520655 ]	[413.50775146 295.50515747 0.65643907]	[470.02761841 295.42453003 0.50928593]	[5.00848755e+02 7.36859192e+02 6.72670484e-01]	[5.03345245e+02 7.31659546e+02 5.65527558e-01]	[4.98154541e+02 6.72723145e+02 3.77299577e-01]	[4.75164429e+02 8.90703735e+02 7.83509195e-01]	[4.59666382e+02 8.88133789e+02 7.87809908e-01]	[4.80293274e+02 8.67607544e+02 6.83138311e-01]
[441.73666382 318.54415894 0.96081018]	[446.95962524 359.71017456 0.8981263 ]	[382.87405396 372.45913696 0.79387611]	[359.76690674 480.21710205 0.90015799]	[339.11837769 564.83947754 0.9204573 ]	[511.05966187 354.56231689 0.8115164 ]	[546.96228027 446.9597168 0.78361845]	[577.75854492 544.30926514 0.86623162]	[480.26306152 557.18267822 0.74627179]	[439.17272949 562.32373047 0.74392951]	[462.45230103 703.50970459 0.77218312]	[4.75137970e+02 8.52367798e+02 8.00040305e-01]	[523.79840088 549.49401855 0.71253592]	[544.42541504 705.89355469 0.81302214]	[505.91021729 685.54370117 0.68903351]	[428.98022461 305.77023315 0.82117569]	[457.08636475 303.2784729 0.83656919]	[411.01843262 295.53720093 0.64490974]	[470.02401733 295.45404053 0.61088574]	[5.00883179e+02 7.36819397e+02 6.08799160e-01]	[5.03423523e+02 7.29239990e+02 4.92766172e-01]	[5.00729950e+02 6.70116943e+02 3.98741573e-01]	[4.77623505e+02 8.90648987e+02 7.84514129e-01]	[4.59703735e+02 8.85660278e+02 7.87737131e-01]	[4.80303680e+02 8.65135498e+02 6.78798914e-01]
[441.72659302 318.64376831 0.96006805]	[449.4357605 359.79431152 0.88567567]	[385.34280396 372.53405762 0.79811454]	[359.76785278 480.25076294 0.89418858]	[339.09030151 564.902771 0.92792726]	[511.07632446 357.06176758 0.83174646]	[546.94506836 449.49819946 0.77757305]	[577.78686523 544.42102051 0.86205733]	[480.24383545 559.71636963 0.75544792]	[439.16085815 562.39208984 0.75040895]	[462.41915894 706.01507568 0.77487916]	[4.75145050e+02 8.54859436e+02 7.95721471e-01]	[523.78198242 549.57312012 0.71038014]	[544.45465088 705.96716309 0.81993794]	[5.03414062e+02 6.88106445e+02 6.55333638e-01]	[428.96853638 308.37750244 0.82147467]	[457.07910156 308.33197021 0.83893257]	[410.9680481 295.59243774 0.62699986]	[470.02252197 295.4894104 0.65153515]	[5.00887695e+02 7.41890259e+02 6.11500025e-01]	[5.03426361e+02 7.31740479e+02 4.95636195e-01]	[4.98215424e+02 6.72727905e+02 3.51760417e-01]	[4.77613312e+02 8.90716064e+02 7.94549406e-01]	[4.59692108e+02 8.88153564e+02 8.03070664e-01]	[4.80323761e+02 8.67661316e+02 6.97997749e-01]
[441.72528076 318.71716309 0.95234495]	[449.48318481 362.24118042 0.86674631]	[385.37295532 375.02450562 0.80420142]	[359.75741577 480.3024292 0.89544582]	[339.07739258 565.02197266 0.92160273]	[511.09869385 357.15481567 0.84759736]	[549.49816895 457.13473511 0.781124 ]	[580.25640869 546.93457031 0.85357875]	[480.25735474 562.26855469 0.7756151 ]	[439.16015625 564.91210938 0.74985218]	[462.41384888 706.08135986 0.77374709]	[4.75113434e+02 8.54809082e+02 8.00093532e-01]	[523.7901001 554.68560791 0.71328402]	[544.43774414 708.57897949 0.7885372 ]	[5.11075195e+02 6.85571899e+02 5.99136353e-01]	[428.96905518 310.89300537 0.82919919]	[457.09988403 310.88574219 0.84700775]	[410.9413147 295.60778809 0.6359061 ]	[470.02593994 295.62060547 0.63513434]	[5.05992065e+02 7.34300598e+02 5.27182281e-01]	[5.16193237e+02 7.29072998e+02 4.33280706e-01]	[5.00750732e+02 6.70140259e+02 3.22669923e-01]	[4.75173981e+02 8.90726440e+02 8.11509550e-01]	[4.59673981e+02 8.88155762e+02 8.14134836e-01]	[4.80286896e+02 8.67636475e+02 6.98655725e-01]
[441.73275757 321.21188354 0.93489712]	[449.46612549 364.83169556 0.84156364]	[385.34524536 377.58218384 0.82111013]	[359.756073 482.77304077 0.89425445]	[339.07113647 565.07110596 0.91211259]	[513.56842041 359.58905029 0.84654135]	[549.55059814 459.65057373 0.79452848]	[580.28839111 549.59515381 0.82788384]	[480.25323486 562.32971191 0.78645241]	[439.16146851 564.99151611 0.75065589]	[464.82769775 708.69006348 0.73982865]	[4.75086639e+02 8.54828918e+02 8.00103843e-01]	[523.78942871 557.21142578 0.71848214]	[544.51751709 708.65002441 0.78028762]	[5.16165833e+02 6.88007263e+02 6.18556857e-01]	[428.98428345 313.44631958 0.85056925]	[457.10290527 313.44827271 0.8614192 ]	[410.98184204 298.06411743 0.64724666]	[469.9956665 298.12786865 0.61053735]	[5.05989563e+02 7.36814636e+02 4.82590556e-01]	[5.16144104e+02 7.29139465e+02 3.95168900e-01]	[5.00850098e+02 6.70174438e+02 3.42673033e-01]	[4.77664764e+02 8.90644043e+02 8.23397040e-01]	[4.59727142e+02 8.85659119e+02 8.24480355e-01]	[4.80237976e+02 8.67641663e+02 6.85510635e-01]
[441.72186279 323.76690674 0.91098332]	[449.47937012 367.42654419 0.83311284]	[385.34872437 377.67486572 0.83203709]	[359.7671814 482.86676025 0.90008414]	[336.67837524 567.54748535 0.89510328]	[513.57641602 359.66680908 0.86318547]	[547.07019043 459.65966797 0.81699193]	[580.27880859 554.69470215 0.82038355]	[480.2538147 564.85760498 0.80163473]	[439.17321777 570.01593018 0.74462926]	[4.64861938e+02 7.16274170e+02 6.90693617e-01]	[4.75135223e+02 8.54860046e+02 8.02331865e-01]	[523.77288818 559.7723999 0.74346954]	[544.53619385 711.14520264 0.7397207 ]	[5.18732910e+02 6.82942017e+02 4.22259182e-01]	[428.99111938 315.94979858 0.86973155]	[457.06759644 315.95254517 0.86869562]	[408.48736572 298.14187622 0.61062986]	[469.98260498 298.21554565 0.60934371]	[5.23899719e+02 7.26564758e+02 3.32554102e-01]	[5.29013428e+02 7.23901794e+02 2.43405819e-01]	[5.03288696e+02 6.64982422e+02 1.87572062e-01]	[4.77695618e+02 8.90686340e+02 8.32354009e-01]	[4.59750519e+02 8.88120056e+02 8.33842278e-01]	[4.80251434e+02 8.67668823e+02 6.90610766e-01]
[441.74612427 331.41281128 0.90764874]	[449.51937866 374.96932983 0.84579819]	[385.37643433 380.1784668 0.82389718]	[359.67428589 490.52813721 0.85092974]	[336.6395874 570.1229248 0.87888008]	[513.57995605 359.78488159 0.83838296]	[549.53955078 459.78112793 0.79664838]	[580.3137207 559.69708252 0.84113765]	[480.27636719 564.92999268 0.79659367]	[439.18768311 570.08337402 0.73769194]	[4.69994019e+02 7.13707947e+02 7.01404691e-01]	[4.75143433e+02 8.54852844e+02 7.96129704e-01]	[523.80249023 562.27868652 0.74716222]	[544.53192139 708.6973877 0.72108173]	[5.21314026e+02 6.88040771e+02 5.90821445e-01]	[431.48547363 316.15124512 0.89114451]	[457.08724976 316.13116455 0.89115554]	[413.52575684 303.22808838 0.59452111]	[472.51535034 300.71716309 0.58244455]	[5.11060364e+02 7.39383118e+02 5.67476332e-01]	[5.18768311e+02 7.31690125e+02 4.75608736e-01]	[5.05940277e+02 6.70145752e+02 3.22510689e-01]	[4.77692902e+02 8.90722717e+02 8.20972621e-01]	[4.59741821e+02 8.88147522e+02 8.24860454e-01]	[4.80226776e+02 8.67646545e+02 6.83966219e-01]
[441.81750488 331.48791504 0.90627891]	[452.03219604 375.08578491 0.86696929]	[387.89877319 380.24313354 0.81960583]	[359.65686035 493.11883545 0.8548398 ]	[336.63861084 575.14263916 0.87622666]	[513.58660889 362.24432373 0.82482934]	[547.05926514 459.83691406 0.79736495]	[580.34112549 559.83251953 0.87096786]	[480.24609375 564.95648193 0.78604096]	[439.13967896 570.09216309 0.72745019]	[4.67485718e+02 7.18896973e+02 7.16030777e-01]	[4.77593323e+02 8.54843262e+02 8.06752264e-01]	[523.81079102 562.32244873 0.7395823 ]	[5.44532104e+02 7.11244080e+02 6.72026396e-01]	[5.18720886e+02 7.00865967e+02 5.73419869e-01]	[434.04257202 318.54211426 0.89615691]	[457.16665649 316.18325806 0.90358293]	[416.05038452 308.36700439 0.63639289]	[472.56097412 303.30151367 0.54753733]	[5.11041473e+02 7.47022278e+02 6.34743333e-01]	[5.18769592e+02 7.41922852e+02 5.20924151e-01]	[5.03405060e+02 6.85513184e+02 3.37248713e-01]	[4.77694733e+02 8.90722717e+02 8.24970961e-01]	[4.59749481e+02 8.88140869e+02 8.31081688e-01]	[4.80276825e+02 8.67629761e+02 6.90862715e-01]
[441.87307739 336.44186401 0.92114538]	[452.05072021 377.55838013 0.89225185]	[387.91317749 380.31689453 0.82167464]	[359.64813232 498.15841675 0.89428973]	[336.58157349 577.76733398 0.88552392]	[513.59814453 364.77075195 0.81815881]	[549.49676514 462.3296814 0.80096614]	[580.28796387 562.36175537 0.86964989]	[480.26416016 567.49627686 0.77642781]	[439.16970825 577.69891357 0.73143941]	[4.67478912e+02 7.18864136e+02 6.99626923e-01]	[4.75164398e+02 8.54816223e+02 7.99807549e-01]	[523.80480957 562.41918945 0.74893427]	[5.44524170e+02 7.16314941e+02 6.66345835e-01]	[5.21312927e+02 6.88033875e+02 4.10746723e-01]	[434.11489868 318.6958313 0.89452302]	[459.59872437 318.67947388 0.89941782]	[416.09884644 313.43014526 0.71615088]	[475.12081909 310.91827393 0.62280756]	[5.21371460e+02 7.34257141e+02 3.79764527e-01]	[5.28975891e+02 7.29171204e+02 2.96954542e-01]	[5.03439667e+02 6.75253845e+02 1.90471217e-01]	[4.77701904e+02 8.90725586e+02 8.26295853e-01]	[4.59733704e+02 8.88149292e+02 8.27277422e-01]	[4.80266388e+02 8.67639465e+02 6.87826872e-01]
[441.86706543 336.57785034 0.94459248]	[452.07180786 377.67480469 0.89858961]	[387.86929321 382.82272339 0.80403888]	[359.6260376 500.75643921 0.92163026]	[336.53012085 580.32220459 0.89603776]	[513.63067627 367.39685059 0.7931844 ]	[549.50769043 462.39096069 0.78024679]	[580.26873779 562.36895752 0.86688054]	[480.25079346 570.05712891 0.75895876]	[439.12911987 580.25616455 0.73400056]	[4.69995209e+02 7.23991150e+02 7.18528032e-01]	[4.77588928e+02 8.54915100e+02 7.99036503e-01]	[523.83111572 564.92755127 0.738276 ]	[5.44537354e+02 7.18823914e+02 6.67629182e-01]	[5.21274475e+02 6.93222351e+02 4.58868206e-01]	[434.11169434 321.17172241 0.87393075]	[459.62261963 321.18737793 0.88177854]	[416.08493042 313.51748657 0.69498527]	[475.13833618 313.51123047 0.56452537]	[5.21238464e+02 7.44450684e+02 5.34972310e-01]	[5.23908203e+02 7.36815674e+02 4.15426642e-01]	[5.03389557e+02 6.82875183e+02 2.22792193e-01]	[4.77702423e+02 8.90733032e+02 8.24229777e-01]	[4.59754883e+02 8.88172546e+02 8.33593786e-01]	[4.80272644e+02 8.70117432e+02 7.10690975e-01]
[441.90795898 336.65496826 0.94218326]	[452.03286743 377.7322998 0.90017962]	[385.3913269 385.31655884 0.79809749]	[359.65475464 500.67749023 0.90767181]	[336.52026367 582.75610352 0.89405686]	[513.62817383 369.96591187 0.79422677]	[547.02246094 464.86639404 0.7995041 ]	[577.77374268 562.46398926 0.85191637]	[480.16809082 567.50592041 0.76397008]	[439.07180786 577.69274902 0.72518325]	[4.67479279e+02 7.23964539e+02 6.98048532e-01]	[4.75171295e+02 8.54891357e+02 8.04595590e-01]	[521.4161377 564.8503418 0.73829788]	[5.46942749e+02 7.18880432e+02 6.36136711e-01]	[5.23892883e+02 6.88104187e+02 4.31875974e-01]	[436.54388428 321.26785278 0.85619801]	[459.66064453 321.25460815 0.87557477]	[416.06396484 316.00048828 0.7127285 ]	[475.15142822 313.53414917 0.55111581]	[5.23826477e+02 7.36848083e+02 4.56235766e-01]	[5.28991882e+02 7.31678406e+02 3.56444359e-01]	[5.18726929e+02 6.67629883e+02 2.19605699e-01]	[4.77714539e+02 8.90748047e+02 8.23664308e-01]	[4.59749359e+02 8.88186279e+02 8.29548657e-01]	[4.80258087e+02 8.70109314e+02 7.14942694e-01]
[441.90814209 336.65533447 0.94211578]	[452.03723145 377.72885132 0.90043664]	[385.39328003 385.30966187 0.79834902]	[359.65713501 500.68341064 0.90952551]	[336.51254272 582.76721191 0.89552015]	[513.62994385 369.96273804 0.79461068]	[547.01989746 464.86148071 0.80078572]	[577.77264404 562.46228027 0.85187125]	[480.17098999 567.50628662 0.76442552]	[439.07452393 577.69555664 0.7259019 ]	[4.67480255e+02 7.23964661e+02 6.98682666e-01]	[4.75163940e+02 8.54895935e+02 8.03024292e-01]	[521.41809082 564.84973145 0.73873109]	[5.46943604e+02 7.18876038e+02 6.37055576e-01]	[5.23903809e+02 6.88093323e+02 4.30243820e-01]	[436.54302979 321.26904297 0.85587716]	[459.66079712 321.25390625 0.87563485]	[416.06124878 316.00036621 0.71214008]	[475.14541626 313.52883911 0.54482096]	[5.23841797e+02 7.36833557e+02 4.47402269e-01]	[5.29008301e+02 7.31672363e+02 3.49021316e-01]	[5.18732361e+02 6.67622437e+02 2.17793688e-01]	[4.77709045e+02 8.90743286e+02 8.23943496e-01]	[4.59745697e+02 8.88182678e+02 8.30125153e-01]	[4.80253265e+02 8.70115234e+02 7.15886414e-01]
[441.86679077 339.07897949 0.95202988]	[449.521698 380.18283081 0.89968187]	[385.33239746 390.43423462 0.79481888]	[359.66546631 500.71002197 0.92456478]	[336.49118042 582.90374756 0.91431093]	[516.12011719 375.02893066 0.81776065]	[547.01501465 469.99343872 0.80190331]	[572.66217041 564.88702393 0.84254283]	[480.17840576 575.1572876 0.74615681]	[439.09475708 582.77050781 0.74353015]	[4.67405701e+02 7.26527527e+02 7.10735321e-01]	[4.75131256e+02 8.54872131e+02 8.00823808e-01]	[521.38165283 567.48138428 0.72741413]	[5.46969299e+02 7.26449707e+02 6.92513943e-01]	[5.26458740e+02 6.85501953e+02 3.80576402e-01]	[434.0597229 326.28436279 0.82600141]	[459.62298584 326.27935791 0.85557562]	[413.57553101 316.02825928 0.68451118]	[475.13070679 315.96417236 0.58030891]	[5.34132263e+02 7.29253052e+02 3.25682998e-01]	[5.44417419e+02 7.26547485e+02 2.58877933e-01]	[0. 0. 0.]	[4.77713837e+02 8.90743713e+02 8.25186729e-01]	[4.59740967e+02 8.88183472e+02 8.24533820e-01]	[4.80221252e+02 8.67707458e+02 6.98111057e-01]
[441.8432312 339.10983276 0.95445681]	[449.49203491 380.22650146 0.89626729]	[385.32168579 390.49893188 0.79428852]	[359.6796875 500.76412964 0.93652374]	[336.48547363 582.94561768 0.91457295]	[513.64904785 375.09051514 0.83019108]	[547.00231934 469.98773193 0.80410832]	[572.63616943 564.9654541 0.83758235]	[480.11297607 572.65228271 0.73716509]	[436.67675781 580.32122803 0.73409975]	[464.92480469 726.57958984 0.72731042]	[4.75097565e+02 8.54878479e+02 8.01215768e-01]	[521.3236084 567.47045898 0.72355539]	[5.46944275e+02 7.26553101e+02 7.14013994e-01]	[5.23937378e+02 6.90632202e+02 3.78411680e-01]	[434.05026245 326.31884766 0.82656521]	[459.59780884 326.35958862 0.85837829]	[413.54638672 316.04934692 0.68759763]	[475.0993042 316.02902222 0.62318367]	[5.26507019e+02 7.34226440e+02 3.76919299e-01]	[5.39278503e+02 7.29106018e+02 3.18311423e-01]	[0. 0. 0.]	[4.77681366e+02 8.90714050e+02 8.29164445e-01]	[4.59710449e+02 8.88162598e+02 8.28896642e-01]	[4.80215607e+02 8.70109131e+02 7.08786488e-01]
[441.84207153 339.10968018 0.95457566]	[449.49279785 380.22866821 0.89602858]	[385.32489014 390.50097656 0.79416335]	[359.68325806 500.74868774 0.93433475]	[336.4866333 582.94567871 0.91413093]	[513.64923096 375.09396362 0.83072352]	[547.00457764 469.99438477 0.80342323]	[572.64196777 564.9708252 0.83681363]	[480.1116333 572.61663818 0.73665404]	[436.68438721 580.2857666 0.72985327]	[464.92123413 726.57855225 0.72681874]	[4.75094788e+02 8.54883850e+02 8.00263703e-01]	[521.31750488 565.01733398 0.72347283]	[5.46951843e+02 7.26548950e+02 7.11717844e-01]	[5.23936951e+02 6.90643311e+02 3.83269101e-01]	[434.04879761 326.31832886 0.82632136]	[459.59637451 326.35678101 0.85786313]	[413.54251099 316.04562378 0.68587619]	[475.09341431 316.0244751 0.61615527]	[5.26500366e+02 7.34233337e+02 3.83310437e-01]	[5.39268372e+02 7.29111023e+02 3.23625028e-01]	[0. 0. 0.]	[4.77685974e+02 8.90717285e+02 8.29386592e-01]	[4.59711151e+02 8.88167175e+02 8.28380048e-01]	[4.80215729e+02 8.70110596e+02 7.11615086e-01]
[441.79989624 339.2003479 0.95725268]	[449.4552002 380.30825806 0.88843882]	[385.3034668 393.01864624 0.80363959]	[359.6468811 500.84082031 0.94301575]	[336.49932861 585.36639404 0.91510928]	[513.60229492 377.59194946 0.85283494]	[546.99993896 475.14529419 0.81197047]	[572.63153076 565.03527832 0.8293007 ]	[477.73922729 575.14862061 0.72930664]	[436.64367676 580.32769775 0.73440135]	[462.37231445 726.56402588 0.76397473]	[4.72610229e+02 8.54885986e+02 7.89573848e-01]	[521.31488037 567.50189209 0.72221935]	[549.51989746 726.45892334 0.734653 ]	[5.23956909e+02 7.03488953e+02 4.25067484e-01]	[431.53375244 328.91134644 0.8235752 ]	[457.19900513 331.38928223 0.86297315]	[411.01904297 316.11752319 0.68775964]	[472.5960083 316.15075684 0.63364887]	[5.23863647e+02 7.41986938e+02 4.81096208e-01]	[5.29041016e+02 7.36822021e+02 3.65483612e-01]	[5.16170959e+02 6.90656433e+02 1.77476496e-01]	[4.77629486e+02 8.90730652e+02 8.10357451e-01]	[4.59659729e+02 8.88183899e+02 8.11269343e-01]	[4.80228424e+02 8.67706238e+02 6.93532825e-01]
[441.73007202 339.25222778 0.95981711]	[449.45230103 380.33685303 0.8808791 ]	[385.30496216 393.03637695 0.80022109]	[359.6335144 500.81814575 0.9484905 ]	[336.48504639 585.40673828 0.91320854]	[513.58660889 377.62112427 0.86003137]	[547.01617432 475.13540649 0.81084818]	[572.64691162 567.45532227 0.82341146]	[477.74832153 575.1519165 0.72781581]	[436.62872314 580.33990479 0.72499186]	[462.32965088 726.56469727 0.77362144]	[4.75071625e+02 8.54899109e+02 7.89771795e-01]	[521.32025146 567.51647949 0.718418 ]	[549.52557373 726.52508545 0.74287897]	[5.23972412e+02 7.06082886e+02 3.76968324e-01]	[431.48248291 331.43521118 0.83245146]	[457.1315918 331.46463013 0.86526477]	[411.01217651 316.11526489 0.66749942]	[472.56542969 318.55172729 0.66651398]	[5.23868469e+02 7.41956299e+02 4.41991448e-01]	[5.29052124e+02 7.36791382e+02 3.35348547e-01]	[5.16209778e+02 7.06035278e+02 1.61904857e-01]	[4.75166321e+02 8.90744385e+02 7.98883915e-01]	[4.59639740e+02 8.88201721e+02 8.04716408e-01]	[4.80285614e+02 8.70121521e+02 6.88429415e-01]
[441.71331787 339.29830933 0.95095628]	[446.96862793 382.74249268 0.87382972]	[382.81604004 395.53256226 0.819085 ]	[359.60125732 500.89627075 0.95408219]	[336.45932007 585.47827148 0.90540773]	[513.58648682 377.66802979 0.8651911 ]	[547.03216553 475.15042114 0.80695629]	[572.66162109 567.4475708 0.82375103]	[480.14752197 577.75262451 0.75041908]	[436.64459229 582.83862305 0.74126035]	[462.31433105 726.53442383 0.7772879 ]	[4.75083130e+02 8.54915039e+02 7.91042924e-01]	[521.37402344 570.08410645 0.72022587]	[549.49798584 726.652771 0.75198722]	[5.26437622e+02 7.00914062e+02 3.30977172e-01]	[428.9758606 331.50128174 0.83738226]	[457.08615112 331.50186157 0.85077631]	[408.45648193 316.14205933 0.65312082]	[470.02383423 316.15472412 0.63478494]	[5.26470581e+02 7.39373230e+02 4.08596665e-01]	[5.39293823e+02 7.31688599e+02 3.25988233e-01]	[5.16199036e+02 6.88105713e+02 1.29271835e-01]	[4.75161224e+02 8.90749817e+02 8.03088069e-01]	[4.59623840e+02 8.88205933e+02 8.08483124e-01]	[4.80296478e+02 8.70138977e+02 7.00123191e-01]
[441.67297363 341.70742798 0.94063121]	[446.95007324 382.8230896 0.85976112]	[382.78686523 395.61575317 0.82928085]	[359.5814209 503.35641479 0.93991506]	[336.4654541 585.5715332 0.88985598]	[511.09057617 377.71551514 0.86700904]	[549.50970459 477.70489502 0.80899739]	[575.1807251 567.57641602 0.81052923]	[480.1847229 580.24688721 0.75649929]	[436.68572998 582.90594482 0.74626011]	[462.28482056 729.06396484 0.78485322]	[4.75109528e+02 8.54924805e+02 7.85745740e-01]	[521.3918457 572.61968994 0.71847326]	[5.49516541e+02 7.26560303e+02 7.21387446e-01]	[5.59807739e+02 8.47098267e+02 1.80573761e-01]	[428.93658447 333.934021 0.84652936]	[454.61120605 333.96890259 0.85571694]	[408.43395996 318.53994751 0.65541619]	[467.49203491 318.67297363 0.63410515]	[5.64895447e+02 8.57414673e+02 8.24934542e-02]	[0. 0. 0.]	[5.57249573e+02 8.52322266e+02 1.08278632e-01]	[4.75161041e+02 8.90750061e+02 8.04109097e-01]	[4.59635010e+02 8.88192810e+02 8.02892625e-01]	[4.80327332e+02 8.70151245e+02 6.84975505e-01]
[441.67822266 341.73968506 0.93583006]	[446.96636963 385.30328369 0.84707612]	[382.79498291 398.04525757 0.83717769]	[359.57583618 503.32235718 0.93300617]	[336.44665527 587.99389648 0.88113719]	[511.08795166 380.10897827 0.86753768]	[549.52160645 480.20730591 0.82905048]	[575.20874023 570.03710938 0.80183822]	[480.13623047 577.74291992 0.73626518]	[436.66220093 582.84796143 0.73962671]	[462.2961731 726.49707031 0.7888363 ]	[4.75115417e+02 8.54872620e+02 7.95878589e-01]	[521.35510254 570.0802002 0.71365094]	[5.47037720e+02 7.23973450e+02 6.73538923e-01]	[5.57189514e+02 8.39455750e+02 2.56403863e-01]	[428.93325806 333.97085571 0.84760308]	[454.62374878 333.99404907 0.85414064]	[408.40682983 318.58621216 0.67044491]	[467.47900391 318.66143799 0.61199051]	[5.64872681e+02 8.54852539e+02 1.43579766e-01]	[5.80276672e+02 8.49736816e+02 1.54525101e-01]	[5.49546326e+02 8.52303345e+02 1.45146206e-01]	[4.75176453e+02 8.90727600e+02 8.07655513e-01]	[4.59651123e+02 8.88169495e+02 8.03682268e-01]	[4.80338440e+02 8.70109375e+02 6.88092113e-01]
[439.32800293 344.28765869 0.91318113]	[446.93527222 385.400177 0.84003186]	[382.76205444 398.13400269 0.8448323 ]	[357.22140503 503.48522949 0.91493279]	[336.43728638 588.09338379 0.86666739]	[511.06027222 380.12664795 0.86944056]	[549.50048828 480.22045898 0.84090978]	[577.70593262 570.11743164 0.80170095]	[480.17697144 580.2479248 0.75603324]	[436.68963623 582.89776611 0.74846983]	[462.29516602 726.58172607 0.7714209 ]	[4.75096863e+02 8.54881836e+02 7.89161026e-01]	[521.39385986 572.63574219 0.71638042]	[5.49507507e+02 7.26476562e+02 6.87903047e-01]	[5.54698120e+02 8.44572876e+02 2.43870869e-01]	[426.41488647 336.47790527 0.87311441]	[452.08123779 336.45727539 0.85740995]	[405.83538818 318.68075562 0.66441327]	[467.39154053 318.65112305 0.6289618 ]	[5.62352661e+02 8.65052429e+02 1.37142301e-01]	[5.77730774e+02 8.54882996e+02 1.45435020e-01]	[5.46990479e+02 8.57385071e+02 1.43221438e-01]	[4.77635681e+02 8.90745972e+02 8.01525950e-01]	[4.59652222e+02 8.88205688e+02 7.96768129e-01]	[4.80309448e+02 8.67701782e+02 6.77845597e-01]
[439.27651978 346.82434082 0.90485436]	[446.88760376 387.93218994 0.83119524]	[380.34225464 398.17385864 0.8515532 ]	[357.2137146 505.90826416 0.90657425]	[334.06991577 590.58251953 0.85448384]	[511.04696655 380.14221191 0.86255246]	[547.04370117 480.22280884 0.84020185]	[577.72601318 572.57843018 0.80217361]	[480.15786743 580.31604004 0.76831377]	[436.6612854 585.3604126 0.75200683]	[462.2840271 729.12176514 0.76806456]	[4.75071625e+02 8.54900940e+02 7.84003615e-01]	[521.36206055 575.19213867 0.71341693]	[5.52091858e+02 7.29139893e+02 7.18517363e-01]	[5.36694153e+02 7.08645081e+02 1.86688110e-01]	[423.92672729 336.5602417 0.88677585]	[449.52642822 336.55725098 0.86736614]	[403.33453369 318.69146729 0.65315157]	[464.9703064 318.70709229 0.61391318]	[5.36720886e+02 7.34275696e+02 2.15473920e-01]	[5.57193604e+02 7.29203125e+02 1.45282313e-01]	[0. 0. 0.]	[4.77627808e+02 8.90777100e+02 8.09859633e-01]	[4.59636993e+02 8.88240967e+02 8.06653917e-01]	[4.80276215e+02 8.67683838e+02 6.85902238e-01]
[439.22674561 346.88513184 0.8986603 ]	[444.43225098 390.47143555 0.8340137 ]	[380.28695679 398.26657104 0.86005986]	[357.21838379 508.49533081 0.88964313]	[336.44442749 593.11346436 0.85221255]	[511.03781128 380.15658569 0.86265266]	[547.03088379 480.20602417 0.83722961]	[577.76202393 572.62731934 0.80451822]	[480.16723633 582.84460449 0.78229111]	[436.67837524 585.4576416 0.75235957]	[462.30462646 729.12658691 0.76932698]	[4.75118011e+02 8.54920898e+02 7.85883248e-01]	[521.38537598 580.25042725 0.72786051]	[552.09851074 729.16882324 0.73956585]	[5.31575012e+02 7.08610840e+02 2.32107759e-01]	[423.84899902 336.62701416 0.8989532 ]	[446.97619629 336.59310913 0.87554407]	[403.28851318 318.74102783 0.62233233]	[464.97213745 318.6862793 0.63816345]	[5.34131592e+02 7.34295959e+02 2.57575631e-01]	[5.52085327e+02 7.29178528e+02 1.88483506e-01]	[0. 0. 0.]	[4.77626434e+02 8.90794556e+02 8.01210880e-01]	[4.59631683e+02 8.90643066e+02 8.06616902e-01]	[4.80321259e+02 8.70113892e+02 6.96935415e-01]
[439.20800781 349.43395996 0.90281504]	[444.41549683 392.9909668 0.84405744]	[380.27505493 400.65057373 0.86468196]	[357.20874023 511.04458618 0.88953865]	[336.48620605 593.14556885 0.86017793]	[511.01107788 380.19729614 0.86407471]	[547.01391602 480.21240234 0.84364402]	[577.78918457 575.16070557 0.80609119]	[480.14941406 582.86206055 0.78422475]	[436.67025757 585.48181152 0.75474262]	[462.35476685 729.19927979 0.75132996]	[4.75138092e+02 8.54907959e+02 7.88251400e-01]	[521.36328125 580.25506592 0.73066878]	[5.52086304e+02 7.29212830e+02 7.27106929e-01]	[5.36699402e+02 7.08651672e+02 2.20337406e-01]	[423.80575562 336.69442749 0.91259098]	[446.94989014 336.64053345 0.88422573]	[400.89227295 321.22128296 0.61374575]	[464.97064209 318.73880005 0.642362 ]	[5.39275696e+02 7.34268372e+02 2.50420809e-01]	[5.59761292e+02 7.29199585e+02 2.08264112e-01]	[0. 0. 0.]	[4.77657990e+02 8.90805481e+02 7.92697728e-01]	[4.59666931e+02 8.90651489e+02 8.02988529e-01]	[4.80327728e+02 8.67672913e+02 6.96326494e-01]
[439.20858765 349.42391968 0.90240479]	[444.41589355 392.99237061 0.84418023]	[380.2741394 400.65313721 0.86456043]	[357.21057129 511.04244995 0.88929522]	[336.48547363 593.14819336 0.86003643]	[511.00878906 380.1946106 0.86375719]	[547.00909424 480.19384766 0.8416934 ]	[577.78387451 575.15838623 0.80603039]	[480.152771 582.8515625 0.78497511]	[436.67391968 585.4732666 0.75657046]	[462.35296631 729.19995117 0.75179291]	[4.75138641e+02 8.54910400e+02 7.88080394e-01]	[521.36419678 580.2432251 0.72874278]	[5.52093384e+02 7.29205933e+02 7.27705956e-01]	[5.36723328e+02 7.08644348e+02 2.15864733e-01]	[423.80368042 336.68988037 0.91311705]	[446.95355225 336.6355896 0.88309002]	[400.88842773 321.22357178 0.61369038]	[464.97616577 318.73406982 0.64540285]	[5.39306580e+02 7.34243958e+02 2.43632555e-01]	[5.59797485e+02 7.29189758e+02 2.04317912e-01]	[0. 0. 0.]	[4.77654114e+02 8.90806519e+02 7.93110669e-01]	[4.59665222e+02 8.90649841e+02 8.03972721e-01]	[4.80327606e+02 8.67673401e+02 6.95196688e-01]
[439.20812988 349.42205811 0.90213889]	[444.41644287 392.99298096 0.84405178]	[380.27420044 400.65325928 0.86458194]	[357.20986938 511.04226685 0.88901889]	[336.48477173 593.14660645 0.85971946]	[511.00985718 380.19445801 0.86379749]	[547.01373291 480.19229126 0.84116614]	[577.78320312 575.15881348 0.80623782]	[480.15307617 582.84484863 0.78457391]	[436.67340088 585.46612549 0.75669819]	[462.35006714 729.18499756 0.75251287]	[4.75139435e+02 8.54901489e+02 7.89037704e-01]	[521.36126709 577.78948975 0.72794241]	[5.52096558e+02 7.29204956e+02 7.27368772e-01]	[5.36727844e+02 7.08647522e+02 2.16683045e-01]	[423.80297852 336.68994141 0.91307455]	[446.95095825 336.63513184 0.88300431]	[400.88778687 321.22488403 0.61456001]	[464.97338867 318.73297119 0.64310783]	[5.39309082e+02 7.34244385e+02 2.43689537e-01]	[5.59800903e+02 7.29191223e+02 2.04801008e-01]	[0. 0. 0.]	[4.77661194e+02 8.90802429e+02 7.94561684e-01]	[4.59671906e+02 8.90645447e+02 8.03563893e-01]	[4.80327545e+02 8.67664307e+02 6.93091154e-01]
[439.20803833 349.42095947 0.90206337]	[444.41387939 392.99389648 0.84441185]	[380.27432251 400.65374756 0.86428434]	[357.21038818 511.04144287 0.88900441]	[336.48422241 593.14666748 0.85955918]	[508.55206299 380.19232178 0.86397362]	[547.01849365 480.20037842 0.84220475]	[577.793396 575.15783691 0.80756974]	[480.15145874 582.84619141 0.78448582]	[436.6708374 585.46716309 0.75628299]	[462.3487854 729.17633057 0.75321341]	[4.75140167e+02 8.54901855e+02 7.89015591e-01]	[521.3649292 580.23937988 0.7287004 ]	[5.52095154e+02 7.29202576e+02 7.26796567e-01]	[5.36721558e+02 7.08650635e+02 2.19982088e-01]	[423.80377197 336.68875122 0.91296583]	[446.95187378 336.63433838 0.88314104]	[400.88912964 321.22488403 0.61435497]	[464.97549438 318.7350769 0.6438207 ]	[5.39302856e+02 7.34251221e+02 2.46252805e-01]	[5.59792419e+02 7.29194275e+02 2.06924230e-01]	[0. 0. 0.]	[4.77662842e+02 8.90799805e+02 7.95692801e-01]	[4.59672974e+02 8.90644165e+02 8.03665400e-01]	[4.80327759e+02 8.67667725e+02 6.93510294e-01]
[439.12539673 349.43478394 0.8866353 ]	[444.41256714 395.50604248 0.85329282]	[380.26901245 400.75 0.86407608]	[359.5703125 511.06478882 0.88718468]	[336.53256226 593.19177246 0.8696714 ]	[508.55111694 380.22387695 0.86202902]	[547.01263428 477.74258423 0.82873195]	[577.75848389 572.65167236 0.80665433]	[480.16671753 582.85693359 0.79420865]	[436.68411255 585.50073242 0.76076895]	[462.3522644 726.50476074 0.75789529]	[4.75159698e+02 8.54893005e+02 7.92150855e-01]	[521.37097168 577.77337646 0.7333262 ]	[5.54635986e+02 7.29236816e+02 7.08934963e-01]	[5.39245850e+02 7.08633301e+02 1.87733293e-01]	[421.37347412 336.68121338 0.92133653]	[444.44793701 336.66781616 0.89676368]	[400.83432007 318.7538147 0.60516459]	[464.96710205 321.17007446 0.65991944]	[5.41830688e+02 7.34250916e+02 2.18791872e-01]	[5.62314941e+02 7.29232605e+02 1.93517134e-01]	[0. 0. 0.]	[4.77694824e+02 8.90772949e+02 8.04897785e-01]	[4.59701324e+02 8.88223816e+02 8.05361927e-01]	[4.80313477e+02 8.67672913e+02 6.94966078e-01]
[439.31777954 354.59735107 0.94138849]	[446.9197998 398.0715332 0.88106745]	[382.74530029 403.24697876 0.84248829]	[359.63085938 516.19403076 0.89143842]	[336.55502319 600.82312012 0.89805639]	[511.06689453 382.7321167 0.83761913]	[547.01757812 480.23843384 0.84072816]	[577.69042969 577.75219727 0.80795157]	[480.2258606 585.52416992 0.80303794]	[439.10031128 593.18017578 0.73426807]	[4.72581177e+02 7.39392883e+02 7.23964214e-01]	[4.77634460e+02 8.57464539e+02 7.88523555e-01]	[523.78948975 582.89343262 0.75931394]	[5.52121521e+02 7.31692749e+02 7.12878585e-01]	[5.34159424e+02 7.18855286e+02 1.25389040e-01]	[426.43399048 339.24441528 0.87532091]	[452.07070923 339.22875977 0.86100572]	[408.41711426 331.46142578 0.66355366]	[467.47451782 331.46749878 0.59172517]	[5.41860352e+02 7.39406921e+02 1.43388033e-01]	[5.62374634e+02 7.41888367e+02 1.16377331e-01]	[0. 0. 0.]	[4.80149323e+02 8.90793457e+02 8.15650821e-01]	[4.59768951e+02 8.90632690e+02 8.25254440e-01]	[4.80278137e+02 8.70199158e+02 7.06393957e-01]
[441.66677856 357.02441406 0.9544481 ]	[446.93161011 398.10824585 0.88658363]	[382.76675415 403.27258301 0.83898121]	[359.62615967 516.18579102 0.89062285]	[336.54129028 600.84545898 0.89712989]	[511.06838989 382.79135132 0.82903779]	[546.97265625 480.26226807 0.84792757]	[575.18682861 580.24066162 0.82019418]	[480.23138428 585.55584717 0.79450661]	[439.1211853 595.66424561 0.72959292]	[4.72557831e+02 7.41948975e+02 7.34339595e-01]	[4.77639893e+02 8.57464172e+02 7.90010095e-01]	[523.79168701 582.94360352 0.75590897]	[5.52070801e+02 7.31704712e+02 7.19424069e-01]	[5.52129700e+02 8.49656128e+02 1.69001505e-01]	[428.93444824 339.28939819 0.86329347]	[454.58990479 339.27444458 0.85439056]	[408.46127319 331.47909546 0.68039101]	[467.48568726 333.93481445 0.53417301]	[5.59758301e+02 8.59988892e+02 6.91303015e-02]	[0. 0. 0.]	[5.49508606e+02 8.57412781e+02 1.04686461e-01]	[4.77734955e+02 8.90797180e+02 8.19554925e-01]	[4.59755310e+02 8.88233887e+02 8.27123463e-01]	[4.80308868e+02 8.70209717e+02 6.96652830e-01]
[441.67462158 357.09555054 0.95401102]	[446.97918701 398.16540527 0.89675981]	[382.79626465 403.33111572 0.83673215]	[359.63424683 516.19262695 0.89246827]	[336.48248291 600.83337402 0.88739544]	[511.0944519 385.30023193 0.81216645]	[547.03082275 482.76818848 0.84291458]	[572.65014648 580.3125 0.83102149]	[480.19329834 585.52203369 0.77938193]	[439.06698608 593.11419678 0.72114098]	[4.72532013e+02 7.39398071e+02 7.33282983e-01]	[4.75142883e+02 8.57426514e+02 7.82907188e-01]	[523.80310059 582.90673828 0.74654055]	[549.55426025 729.22595215 0.73851871]	[5.46974731e+02 8.47134094e+02 2.33520195e-01]	[428.95101929 341.71899414 0.84489214]	[454.62219238 341.73498535 0.83731836]	[410.96411133 333.9286499 0.67892826]	[470.02481079 333.9871521 0.5762651 ]	[5.57232117e+02 8.67646362e+02 1.52598873e-01]	[5.67535400e+02 8.57419617e+02 1.63178265e-01]	[5.41815918e+02 8.62550476e+02 1.40351012e-01]	[4.77728180e+02 8.90771606e+02 8.22555065e-01]	[4.59734161e+02 8.88215759e+02 8.24797153e-01]	[4.80228699e+02 8.70167908e+02 6.84358180e-01]
[441.76361084 357.13778687 0.96241021]	[449.42712402 398.20858765 0.89687747]	[382.78878784 405.87225342 0.81627417]	[359.61108398 516.22613525 0.87854284]	[334.06408691 600.85577393 0.87338406]	[511.09558105 385.35461426 0.80099708]	[546.97912598 480.35418701 0.82682574]	[572.62017822 580.33520508 0.83398736]	[480.22180176 585.52984619 0.77847397]	[439.08218384 593.13543701 0.72824728]	[4.72572998e+02 7.36816589e+02 7.31724024e-01]	[4.75142700e+02 8.57414734e+02 7.84783602e-01]	[523.82836914 582.9263916 0.75730306]	[5.47042297e+02 7.29103638e+02 7.18049467e-01]	[5.46971741e+02 8.44571289e+02 2.89108306e-01]	[429.00109863 341.76541138 0.8496539 ]	[457.13323975 341.72930908 0.86163211]	[411.01220703 336.4911499 0.6889993 ]	[469.99453735 334.03717041 0.51782721]	[5.59777222e+02 8.67646301e+02 2.20367715e-01]	[5.72628662e+02 8.57376099e+02 2.27627531e-01]	[5.39263611e+02 8.62557678e+02 1.86366707e-01]	[4.77744019e+02 8.90762939e+02 8.26459527e-01]	[4.59741333e+02 8.88208557e+02 8.28886271e-01]	[4.80229462e+02 8.70144897e+02 6.85464859e-01]
[441.73458862 359.58282471 0.96552753]	[446.93057251 398.24249268 0.90048695]	[382.75115967 405.90072632 0.82366842]	[359.56536865 518.66638184 0.89239478]	[333.96801758 603.34295654 0.88848197]	[513.56781006 387.85958862 0.79846698]	[546.96533203 482.78393555 0.84035957]	[567.57983398 582.76965332 0.87199491]	[480.23348999 587.99304199 0.7817539 ]	[439.1043396 595.70947266 0.72784495]	[4.70004761e+02 7.31753174e+02 7.27569580e-01]	[4.75079163e+02 8.57410156e+02 7.76295602e-01]	[523.82641602 585.36785889 0.75564373]	[5.47055542e+02 7.31649170e+02 7.02553451e-01]	[5.57215332e+02 8.49641296e+02 2.35695079e-01]	[428.98568726 344.3276062 0.81799972]	[457.12139893 344.34185791 0.83839566]	[410.98712158 336.52023315 0.65573531]	[472.53134155 336.50918579 0.55327773]	[5.64865601e+02 8.67623596e+02 1.41342774e-01]	[5.80263672e+02 8.59963562e+02 1.50506958e-01]	[5.49551392e+02 8.57386230e+02 1.34140313e-01]	[4.77733734e+02 8.90783325e+02 8.15245628e-01]	[4.59723267e+02 8.88240723e+02 8.12382698e-01]	[4.80188446e+02 8.70139526e+02 6.76961780e-01]
[441.73431396 359.5836792 0.9659006 ]	[446.92398071 398.253479 0.90119815]	[382.74206543 405.9151001 0.8233555 ]	[359.56604004 518.6572876 0.89060986]	[333.96789551 603.34301758 0.88855845]	[513.57141113 387.8734436 0.79814172]	[546.96661377 482.79241943 0.84002829]	[567.58148193 582.7722168 0.87163484]	[480.2255249 587.9786377 0.78111154]	[439.09881592 595.69677734 0.72668505]	[4.70005493e+02 7.31758179e+02 7.27662444e-01]	[4.75080261e+02 8.57412109e+02 7.76187181e-01]	[523.81561279 582.95605469 0.75583547]	[5.47046631e+02 7.29226990e+02 7.04547584e-01]	[5.57210632e+02 8.47168030e+02 2.38475323e-01]	[428.98312378 344.32867432 0.81822824]	[457.12103271 344.3414917 0.8384279 ]	[410.98944092 336.52325439 0.65472859]	[472.53237915 336.50860596 0.55627167]	[5.64871643e+02 8.67626526e+02 1.42796054e-01]	[5.80272888e+02 8.59966553e+02 1.52272433e-01]	[5.52081299e+02 8.54867188e+02 1.35294124e-01]	[4.77733368e+02 8.90777222e+02 8.15104842e-01]	[4.59724243e+02 8.88235168e+02 8.11968029e-01]	[4.80189880e+02 8.70141602e+02 6.76855683e-01]
[441.71817017 359.60122681 0.96781826]	[446.92669678 398.27615356 0.89772624]	[382.74850464 408.3805542 0.81733191]	[359.57339478 516.18792725 0.89039844]	[333.96386719 603.37878418 0.89107704]	[513.56713867 387.91598511 0.7927016 ]	[546.96173096 482.80831909 0.83891922]	[567.53887939 582.85906982 0.88773811]	[480.18997192 585.54327393 0.78175145]	[436.69567871 593.14306641 0.72268474]	[464.92431641 731.76367188 0.74066836]	[4.75100342e+02 8.57377808e+02 7.82104254e-01]	[523.78594971 582.95214844 0.75060451]	[5.49534851e+02 7.31755798e+02 7.05544174e-01]	[5.57238953e+02 8.49677490e+02 2.09281340e-01]	[428.95959473 346.80792236 0.81802201]	[457.10076904 346.82559204 0.83302385]	[410.99075317 336.55142212 0.66130239]	[472.51242065 336.53033447 0.54183906]	[5.62320740e+02 8.67600098e+02 1.21227801e-01]	[5.77752258e+02 8.59969360e+02 1.28974006e-01]	[5.52103638e+02 8.57389221e+02 1.24570586e-01]	[4.77704681e+02 8.90777771e+02 8.12942207e-01]	[4.59704590e+02 8.88232361e+02 8.10757756e-01]	[4.80265167e+02 8.70127197e+02 6.82103157e-01]
[441.70602417 359.6421814 0.96468771]	[446.93740845 400.62246704 0.90312612]	[382.74267578 408.40155029 0.821648 ]	[359.56982422 516.16265869 0.88876617]	[333.92098999 603.39074707 0.88444841]	[513.56750488 387.95510864 0.7938987 ]	[546.97277832 482.83007812 0.83756989]	[567.53540039 582.89794922 0.8892808 ]	[480.18218994 588.00653076 0.76901537]	[439.06072998 595.67169189 0.72105336]	[464.88763428 736.78979492 0.74547714]	[4.75119568e+02 8.57430969e+02 7.79194534e-01]	[523.79437256 585.40039062 0.74639565]	[5.52055176e+02 7.31776001e+02 7.01169968e-01]	[5.54693359e+02 8.49714111e+02 2.47026980e-01]	[428.94711304 346.86962891 0.81438524]	[457.08963013 346.88122559 0.83356041]	[410.96401978 336.590271 0.63661563]	[472.51559448 336.5479126 0.56804693]	[5.62323181e+02 8.67685059e+02 1.57755494e-01]	[5.75216736e+02 8.62524658e+02 1.68439731e-01]	[5.46984436e+02 8.62519897e+02 1.45481169e-01]	[4.77694031e+02 8.90767517e+02 8.16294849e-01]	[4.59705139e+02 8.88225159e+02 8.16242874e-01]	[4.80287292e+02 8.70177795e+02 6.82931364e-01]
[441.72589111 359.64401245 0.95948923]	[446.96170044 400.63290405 0.90278107]	[382.76242065 408.41098022 0.81752437]	[357.22866821 518.69378662 0.89747316]	[331.50476074 603.3949585 0.88343942]	[513.57208252 390.43188477 0.79455286]	[546.98706055 482.83169556 0.82850105]	[567.52178955 582.89434814 0.88943589]	[480.14767456 587.98815918 0.7577309 ]	[436.67190552 593.14929199 0.71965235]	[464.86212158 736.84240723 0.74468583]	[4.75117188e+02 8.57430603e+02 7.79268265e-01]	[521.4118042 585.38549805 0.74501902]	[5.49574280e+02 7.34248596e+02 6.95959568e-01]	[5.54665344e+02 8.49694092e+02 2.34169096e-01]	[428.97201538 346.86935425 0.81335419]	[457.11056519 346.88262939 0.83664358]	[410.96810913 336.6010437 0.63872516]	[472.54037476 336.54244995 0.57458979]	[5.62294006e+02 8.67697388e+02 1.57124102e-01]	[5.75171570e+02 8.62514954e+02 1.63888246e-01]	[5.46946350e+02 8.62526550e+02 1.36495411e-01]	[4.77696655e+02 8.90765259e+02 8.13836932e-01]	[4.59711548e+02 8.88221985e+02 8.14588904e-01]	[4.80293518e+02 8.70158752e+02 6.77838624e-01]
[441.67529297 359.70397949 0.95065796]	[446.96829224 400.6446228 0.90173715]	[382.75549316 408.42684937 0.81980097]	[359.56936646 518.68792725 0.90221715]	[333.9203186 603.39874268 0.88547087]	[513.5803833 390.47076416 0.79636443]	[547.01708984 482.88613892 0.81905377]	[567.51501465 582.90753174 0.89074588]	[480.15560913 588.01013184 0.75772399]	[436.67163086 593.18518066 0.71697313]	[464.8548584 736.85180664 0.74486679]	[4.75112640e+02 8.57393677e+02 7.82705486e-01]	[521.41467285 585.40014648 0.74404061]	[5.49540894e+02 7.31719177e+02 7.20291853e-01]	[5.54652039e+02 8.49674927e+02 2.55653024e-01]	[426.44891357 349.38113403 0.80861688]	[454.64227295 349.41265869 0.82395631]	[408.4631958 336.59487915 0.61298066]	[470.03631592 336.58148193 0.58022773]	[5.59794922e+02 8.67697021e+02 1.74220026e-01]	[5.72658813e+02 8.62506775e+02 1.82582900e-01]	[5.44431030e+02 8.62523376e+02 1.48433790e-01]	[4.77692749e+02 8.90761414e+02 8.14566076e-01]	[4.59706940e+02 8.88216919e+02 8.13659668e-01]	[4.80293396e+02 8.70134277e+02 6.78401947e-01]
[439.32995605 359.76211548 0.94391221]	[446.94790649 400.64227295 0.89352071]	[382.740448 408.42541504 0.8174786 ]	[359.58898926 518.68835449 0.90195942]	[333.96109009 603.39868164 0.89294422]	[513.59301758 390.4670105 0.79408193]	[547.01379395 482.89926147 0.82385838]	[567.53051758 582.90673828 0.88819784]	[480.18212891 588.03546143 0.76340914]	[439.06115723 595.71899414 0.7169075 ]	[4.64876373e+02 7.39398865e+02 7.34157443e-01]	[4.75114716e+02 8.57388123e+02 7.84158707e-01]	[523.77703857 585.42547607 0.74103773]	[5.49581177e+02 7.31759521e+02 7.12949991e-01]	[5.57249390e+02 8.49669739e+02 2.29739860e-01]	[426.4118042 351.93292236 0.81741285]	[454.58288574 351.98410034 0.82517123]	[408.39642334 336.58804321 0.58701211]	[469.9838562 336.60247803 0.57223058]	[5.62363525e+02 8.67673157e+02 1.37076855e-01]	[5.80257019e+02 8.62521301e+02 1.48684159e-01]	[5.52115234e+02 8.57411804e+02 1.33543596e-01]	[4.77700012e+02 8.90752319e+02 8.13516736e-01]	[4.59712189e+02 8.88199951e+02 8.11492443e-01]	[4.80287964e+02 8.70123291e+02 6.84148192e-01]
[439.31491089 359.77658081 0.9395656 ]	[446.96115112 400.64053345 0.89232975]	[382.75265503 408.42611694 0.81719828]	[359.59362793 518.70721436 0.90792525]	[333.99545288 603.37768555 0.89508462]	[513.60986328 390.48458862 0.79471529]	[547.05267334 482.92019653 0.81912339]	[567.54803467 582.92132568 0.88513839]	[480.17886353 588.01635742 0.766388 ]	[439.06256104 595.71435547 0.71757334]	[4.64862854e+02 7.36816406e+02 7.31746435e-01]	[4.75135223e+02 8.57388672e+02 7.88583636e-01]	[521.4185791 585.39691162 0.74329621]	[5.49526855e+02 7.31712585e+02 7.17932463e-01]	[5.59766724e+02 8.47156372e+02 2.23374844e-01]	[426.3999939 351.97134399 0.8198005 ]	[454.55236816 352.01553345 0.81696975]	[405.93151855 336.55307007 0.56195271]	[469.95523071 336.5987854 0.55960178]	[5.62379883e+02 8.65123840e+02 1.22131750e-01]	[5.80304993e+02 8.59968689e+02 1.32639751e-01]	[5.57230713e+02 8.54829407e+02 1.27888530e-01]	[4.77669769e+02 8.90752014e+02 8.14968348e-01]	[4.59694489e+02 8.88196533e+02 8.14188719e-01]	[4.80313568e+02 8.70137939e+02 6.93298697e-01]
[439.33230591 359.79580688 0.94029319]	[446.97833252 400.65933228 0.89827973]	[382.75863647 408.45281982 0.82020605]	[359.61737061 518.70690918 0.9085114 ]	[334.02008057 603.35595703 0.89122343]	[513.61901855 392.97149658 0.7972821 ]	[549.52069092 485.37487793 0.80807525]	[567.54473877 582.92456055 0.88777161]	[480.16793823 588.03033447 0.75959671]	[439.06750488 595.72198486 0.72068942]	[4.64894989e+02 7.34297729e+02 7.33268559e-01]	[4.75154602e+02 8.57373291e+02 7.87190378e-01]	[521.4152832 585.39910889 0.74383074]	[5.49542236e+02 7.31718323e+02 7.07055748e-01]	[5.57241882e+02 8.47126526e+02 2.39805982e-01]	[426.41873169 351.9644165 0.81595367]	[454.59368896 352.00030518 0.8249495 ]	[405.91372681 336.5932312 0.60149187]	[467.50045776 336.59225464 0.57376522]	[5.62315735e+02 8.67601562e+02 1.58405229e-01]	[5.75217651e+02 8.57415833e+02 1.65502444e-01]	[5.52107788e+02 8.54849487e+02 1.34034753e-01]	[4.77691925e+02 8.90729858e+02 8.14563036e-01]	[4.59711273e+02 8.88165405e+02 8.09411407e-01]	[4.80315399e+02 8.70128784e+02 6.86734021e-01]
[441.66452026 359.79797363 0.94228309]	[449.43719482 400.66156006 0.89539945]	[382.76620483 408.44476318 0.81868303]	[359.63757324 518.68804932 0.90580308]	[334.05334473 603.35583496 0.896294 ]	[513.62286377 392.97406006 0.79706907]	[549.53717041 485.38348389 0.80321634]	[567.54370117 582.93969727 0.88579178]	[480.16235352 588.03948975 0.76133609]	[439.06375122 595.73138428 0.72060859]	[4.64939178e+02 7.34266113e+02 7.18481898e-01]	[4.77596039e+02 8.57397217e+02 7.88709879e-01]	[521.40356445 585.40692139 0.74258101]	[5.52093567e+02 7.31737793e+02 7.00438082e-01]	[5.57234253e+02 8.47096558e+02 2.00643986e-01]	[426.44210815 351.97705078 0.81449163]	[454.61853027 352.02398682 0.82947195]	[405.92733765 336.60958862 0.61122471]	[469.97845459 336.60644531 0.55496985]	[5.62320557e+02 8.57413879e+02 1.18711829e-01]	[5.77721252e+02 8.52283997e+02 1.27220795e-01]	[5.54644470e+02 8.52296448e+02 1.16889954e-01]	[4.77702820e+02 8.90734436e+02 8.15875888e-01]	[4.59727020e+02 8.88163147e+02 8.11616421e-01]	[4.80315155e+02 8.70142029e+02 6.96688652e-01]
[441.66186523 359.79699707 0.93741059]	[449.44750977 400.64755249 0.88775861]	[382.78491211 408.43502808 0.81067502]	[359.66448975 518.67333984 0.89732218]	[334.07034302 603.32910156 0.89524907]	[513.63525391 390.50054932 0.79384446]	[549.52960205 485.36029053 0.80841351]	[567.52648926 582.94549561 0.88940936]	[480.17324829 588.05316162 0.7647714 ]	[439.07327271 595.74255371 0.72035807]	[4.67448700e+02 7.31725586e+02 7.13470161e-01]	[4.77595490e+02 8.57406433e+02 7.87201524e-01]	[521.39227295 585.42932129 0.74368787]	[5.52147339e+02 7.34246948e+02 6.93238437e-01]	[5.39271545e+02 7.23992798e+02 2.13238567e-01]	[426.42675781 351.98809814 0.81938136]	[454.60473633 354.4440918 0.8236984 ]	[405.92687988 336.61981201 0.58677161]	[469.97000122 336.60443115 0.5403567 ]	[5.41909119e+02 7.47149292e+02 2.50607520e-01]	[5.62323547e+02 7.46994263e+02 2.27390647e-01]	[0. 0. 0.]	[4.77717163e+02 8.90737000e+02 8.19851100e-01]	[4.59739380e+02 8.88169006e+02 8.15253258e-01]	[4.80285553e+02 8.70143433e+02 6.96100771e-01]
[441.67068481 359.78860474 0.93794912]	[449.45440674 400.64453125 0.88674229]	[382.79595947 408.41958618 0.80925328]	[359.67086792 518.69439697 0.90262181]	[336.45272827 603.29644775 0.89161491]	[513.62884521 390.5050354 0.79422176]	[549.52001953 485.38265991 0.80589527]	[567.52752686 582.96722412 0.88701785]	[480.18011475 588.04516602 0.76842171]	[439.08938599 598.21411133 0.7218048 ]	[4.67494537e+02 7.34244690e+02 7.14116991e-01]	[4.77592682e+02 8.57431885e+02 7.86743343e-01]	[521.38525391 585.41668701 0.74209905]	[5.5464502e+02 7.3677948e+02 6.8890065e-01]	[5.39259033e+02 7.21409363e+02 2.34191447e-01]	[426.45162964 351.97488403 0.81428587]	[454.61785889 354.44519043 0.82401747]	[408.40472412 336.61187744 0.59074694]	[470.00436401 336.62020874 0.54116374]	[5.41922424e+02 7.47083374e+02 2.74936289e-01]	[5.62288147e+02 7.44467285e+02 2.51135677e-01]	[0. 0. 0.]	[4.77723816e+02 8.90750488e+02 8.22304547e-01]	[4.59741455e+02 8.88191833e+02 8.22160721e-01]	[4.80267181e+02 8.70157776e+02 6.98847175e-01]
[441.68487549 359.76968384 0.94316226]	[449.49786377 400.64215088 0.88583529]	[382.83459473 408.40969849 0.80285019]	[359.67221069 518.737854 0.90338355]	[336.45214844 603.29821777 0.89307076]	[513.64654541 392.99319458 0.79757845]	[549.49707031 485.48223877 0.79553062]	[567.45178223 585.40380859 0.89644206]	[480.21389771 590.55511475 0.76809895]	[439.11154175 598.25445557 0.72835964]	[475.06466675 744.45843506 0.75770903]	[4.77606689e+02 8.59994446e+02 7.84356177e-01]	[521.4083252 585.51782227 0.73370242]	[5.52084778e+02 7.36836426e+02 6.93690360e-01]	[5.41765137e+02 7.08650391e+02 1.86058104e-01]	[428.93661499 351.94952393 0.81103432]	[454.63452148 352.00830078 0.82338536]	[410.94528198 336.60879517 0.59362698]	[472.52600098 336.61950684 0.56310701]	[5.44347046e+02 7.44547302e+02 2.28964329e-01]	[5.62359985e+02 7.41901672e+02 2.16159046e-01]	[0. 0. 0.]	[4.77726776e+02 8.90782349e+02 8.16616535e-01]	[4.59744019e+02 8.88236816e+02 8.24957728e-01]	[4.80256958e+02 8.70249023e+02 7.06916451e-01]
[441.67990112 359.76223755 0.94280267]	[449.50692749 400.63693237 0.88629591]	[382.85220337 408.39157104 0.79961908]	[359.67593384 518.72668457 0.90302658]	[336.45544434 603.29431152 0.89382029]	[513.65124512 392.99713135 0.79817772]	[547.05651855 485.4541626 0.80401903]	[565.06384277 585.40661621 0.90146303]	[480.19760132 590.58538818 0.76239461]	[439.09072876 598.27770996 0.72393322]	[475.07928467 744.44763184 0.76246667]	[4.77604218e+02 8.59984924e+02 7.84672916e-01]	[521.4039917 585.5446167 0.73245215]	[5.52107239e+02 7.36829834e+02 6.92743063e-01]	[5.39306091e+02 7.11197571e+02 1.70156747e-01]	[428.93243408 351.93771362 0.80778134]	[454.62747192 351.99697876 0.81734461]	[410.97622681 336.58514404 0.57242817]	[472.52496338 336.61608887 0.55813599]	[5.44342163e+02 7.47034973e+02 2.19011754e-01]	[5.62375305e+02 7.44440674e+02 2.05959037e-01]	[0. 0. 0.]	[4.77736786e+02 8.90772705e+02 8.18337321e-01]	[4.59755676e+02 8.88223877e+02 8.25504422e-01]	[4.80242920e+02 8.70240417e+02 7.05308080e-01]
[441.68817139 359.76052856 0.94426596]	[449.5140686 400.64227295 0.8857801 ]	[382.84875488 408.40322876 0.80120975]	[359.67407227 518.73425293 0.90401733]	[336.44873047 603.27661133 0.89085209]	[516.11694336 393.00881958 0.80025297]	[547.06060791 485.47753906 0.79919684]	[565.06225586 585.4175415 0.90078878]	[480.19281006 590.57745361 0.76237583]	[439.0819397 598.2666626 0.72221076]	[475.07269287 744.43890381 0.75942981]	[4.77604401e+02 8.59981323e+02 7.84588516e-01]	[521.40252686 585.53869629 0.73362821]	[5.52121155e+02 7.36826843e+02 6.92593992e-01]	[5.39306030e+02 7.11163696e+02 1.69738650e-01]	[428.94055176 351.93243408 0.80758846]	[454.64517212 351.98815918 0.81969047]	[410.96783447 336.59085083 0.58727288]	[472.53686523 336.61019897 0.55671781]	[5.44353882e+02 7.47015930e+02 2.23635793e-01]	[5.62377808e+02 7.41977234e+02 2.09959373e-01]	[0. 0. 0.]	[4.77736481e+02 8.90773010e+02 8.17369103e-01]	[4.59754761e+02 8.88223328e+02 8.24718773e-01]	[4.80243561e+02 8.70238098e+02 7.03784466e-01]
[441.70480347 359.74862671 0.94401383]	[449.51806641 400.64492798 0.88550627]	[382.85946655 408.39801025 0.7991671 ]	[359.67245483 518.72155762 0.89954925]	[334.0737915 603.29437256 0.88993233]	[516.11816406 393.01635742 0.80077535]	[547.02734375 485.40649414 0.81241918]	[565.0524292 585.4364624 0.90129071]	[480.2003479 590.56182861 0.76342821]	[439.08963013 598.26287842 0.72315693]	[472.59985352 741.93017578 0.74730998]	[4.77601105e+02 8.59970154e+02 7.83917964e-01]	[521.40942383 585.50738525 0.73510158]	[5.52132202e+02 7.36838379e+02 6.87357664e-01]	[5.39244324e+02 7.08637817e+02 1.96957618e-01]	[428.96450806 349.4543457 0.80455077]	[457.08862305 351.98022461 0.82756329]	[411.00500488 336.57989502 0.6075567 ]	[472.56744385 336.59414673 0.57845908]	[5.44311462e+02 7.46994080e+02 2.50712514e-01]	[5.62299805e+02 7.41891846e+02 2.26226911e-01]	[0. 0. 0.]	[4.77741211e+02 8.90779297e+02 8.16422522e-01]	[4.59756775e+02 8.88229370e+02 8.24523807e-01]	[4.80241638e+02 8.70238098e+02 7.01213121e-01]
[441.70367432 359.73754883 0.94546884]	[451.98965454 400.66088867 0.88637036]	[382.8626709 408.40008545 0.79700941]	[359.66049194 518.76086426 0.90126938]	[334.05749512 603.2901001 0.88688421]	[516.1317749 393.0484314 0.80542713]	[547.02374268 485.39044189 0.81576377]	[565.05352783 585.44622803 0.90090954]	[480.20355225 590.57684326 0.76277858]	[439.09182739 598.27581787 0.72361749]	[472.5958252 741.90600586 0.74274409]	[4.77605164e+02 8.59960083e+02 7.85326600e-01]	[521.41094971 585.52001953 0.73340076]	[5.52085876e+02 7.39342102e+02 6.90881729e-01]	[5.39231018e+02 7.08596924e+02 2.04000443e-01]	[428.97302246 349.44702148 0.8046422 ]	[457.08242798 351.98327637 0.83032912]	[413.50363159 336.55157471 0.58103877]	[475.07150269 336.59942627 0.63091797]	[5.44280396e+02 7.44556030e+02 2.49777839e-01]	[5.62278809e+02 7.39382080e+02 2.24740803e-01]	[0. 0. 0.]	[4.77745239e+02 8.90775574e+02 8.17009211e-01]	[4.59760498e+02 8.88222778e+02 8.25155616e-01]	[4.80238892e+02 8.70228943e+02 7.02427030e-01]
[441.70080566 359.73660278 0.94554996]	[451.99035645 400.65802002 0.88655514]	[382.86083984 408.39523315 0.7973913 ]	[359.66241455 518.76049805 0.90052384]	[334.05764771 603.28875732 0.88645232]	[516.1328125 393.04177856 0.80519313]	[547.02667236 485.39251709 0.81534761]	[565.05023193 585.45245361 0.9012112 ]	[480.20581055 590.5760498 0.76346248]	[439.09378052 598.27441406 0.7239818 ]	[472.59457397 741.90539551 0.74279314]	[4.77605927e+02 8.59959717e+02 7.85465419e-01]	[521.41235352 585.51947021 0.73423243]	[5.52086792e+02 7.39340088e+02 6.91532612e-01]	[5.39231506e+02 7.08581360e+02 2.04400167e-01]	[428.96966553 349.44787598 0.80560303]	[457.07595825 351.98269653 0.83021194]	[413.50134277 336.55291748 0.58301282]	[475.06481934 336.5960083 0.63413125]	[5.44279846e+02 7.44543640e+02 2.50475556e-01]	[5.62276978e+02 7.39363831e+02 2.24983931e-01]	[0. 0. 0.]	[4.77740509e+02 8.90777100e+02 8.15620422e-01]	[4.59757538e+02 8.88224121e+02 8.24970424e-01]	[4.80242645e+02 8.70229858e+02 7.03320146e-01]
[441.7237854 359.7507019 0.94416124]	[452.01348877 400.65664673 0.88835222]	[385.29177856 408.38256836 0.79535717]	[359.6706543 518.73345947 0.90010619]	[334.02523804 600.86254883 0.87656295]	[516.15679932 393.04537964 0.80742967]	[547.03546143 485.40100098 0.80838221]	[565.04284668 585.45758057 0.90056515]	[480.19534302 590.55145264 0.76315707]	[439.07958984 598.25421143 0.72085053]	[4.72565796e+02 7.36849731e+02 7.30800450e-01]	[4.77601440e+02 8.57461731e+02 7.85026133e-01]	[521.41027832 585.49230957 0.73624438]	[5.52056885e+02 7.39399841e+02 6.89729154e-01]	[5.36679321e+02 7.16303650e+02 1.98262706e-01]	[431.47003174 349.45562744 0.80687034]	[457.11340332 352.00469971 0.84157711]	[413.57348633 336.54443359 0.59966063]	[475.10116577 336.63873291 0.64923114]	[5.41845581e+02 7.47078186e+02 2.28536814e-01]	[5.62245361e+02 7.44482788e+02 2.01151058e-01]	[0. 0. 0.]	[4.80166779e+02 8.90725952e+02 8.24754119e-01]	[4.59787628e+02 8.88180176e+02 8.22422981e-01]	[4.80224731e+02 8.70185242e+02 6.94778919e-01]
[441.74395752 359.73397827 0.94555098]	[452.01379395 400.65628052 0.88743645]	[385.29559326 408.38812256 0.79509455]	[359.66027832 518.74359131 0.90227711]	[334.03173828 600.8692627 0.87857586]	[516.1574707 393.04217529 0.80742353]	[547.03076172 485.40460205 0.80869645]	[565.0378418 585.44091797 0.90393203]	[480.19949341 590.56341553 0.76412725]	[439.08200073 598.27056885 0.72329372]	[4.72604736e+02 7.39365479e+02 7.35901058e-01]	[4.77608551e+02 8.59925659e+02 7.84603179e-01]	[521.41412354 585.5 0.73714513]	[5.49577942e+02 7.39400818e+02 6.96702719e-01]	[5.34099487e+02 7.18869446e+02 1.95346385e-01]	[431.4911499 349.4385376 0.80627775]	[457.14047241 351.9855957 0.84422034]	[413.56793213 336.55786133 0.62488192]	[475.13409424 336.61367798 0.65127176]	[5.41778748e+02 7.47125244e+02 2.14131564e-01]	[5.62212097e+02 7.44544312e+02 1.82620019e-01]	[0. 0. 0.]	[4.80166229e+02 8.90729065e+02 8.25023293e-01]	[4.59789551e+02 8.88180176e+02 8.22012186e-01]	[4.80225952e+02 8.70190735e+02 6.98403239e-01]
[441.73919678 359.73745728 0.94373649]	[452.01559448 400.65548706 0.88733453]	[385.29638672 408.38894653 0.79466736]	[359.66207886 518.73516846 0.90018725]	[334.03106689 600.86279297 0.87754416]	[516.15789795 393.03945923 0.80736506]	[547.0324707 485.40261841 0.80886102]	[565.03771973 585.44091797 0.90403229]	[480.20046997 590.5692749 0.76534641]	[439.08248901 598.27563477 0.725164 ]	[4.72606995e+02 7.39363708e+02 7.36076653e-01]	[4.77610443e+02 8.57460266e+02 7.85284340e-01]	[521.41607666 585.50567627 0.73852718]	[5.49575928e+02 7.39398621e+02 6.97561681e-01]	[5.34102234e+02 7.18866943e+02 1.93318471e-01]	[431.48754883 349.44799805 0.80590153]	[457.13046265 351.9921875 0.84231532]	[413.57443237 336.55981445 0.61665535]	[475.13320923 336.62145996 0.65812093]	[5.41779907e+02 7.47121460e+02 2.11451262e-01]	[5.62212158e+02 7.44547729e+02 1.79930821e-01]	[0. 0. 0.]	[4.80166779e+02 8.90723083e+02 8.24604809e-01]	[4.59791443e+02 8.88173584e+02 8.20885420e-01]	[4.80226440e+02 8.70183838e+02 6.98066175e-01]
[441.77255249 359.72372437 0.94348532]	[452.00588989 400.65255737 0.88598508]	[385.29666138 408.384552 0.79595441]	[359.67593384 518.67370605 0.88755113]	[334.03094482 600.86816406 0.87933648]	[516.14666748 393.03005981 0.80546814]	[547.0201416 485.41744995 0.81413543]	[565.04840088 585.45184326 0.90095645]	[480.19485474 588.09124756 0.77080959]	[439.08843994 598.25238037 0.72407174]	[4.72597168e+02 7.39371033e+02 7.23151684e-01]	[4.77593658e+02 8.57463867e+02 7.82576919e-01]	[521.40509033 585.48052979 0.74430126]	[5.49596130e+02 7.39359192e+02 7.04250216e-01]	[5.31567261e+02 7.21434875e+02 2.00499639e-01]	[431.52520752 349.4286499 0.80686599]	[457.17819214 351.97595215 0.84625238]	[413.5642395 336.55886841 0.64808518]	[475.16262817 336.6192627 0.63384318]	[5.41817810e+02 7.47094604e+02 2.03718171e-01]	[5.62237183e+02 7.44539673e+02 1.78505927e-01]	[0. 0. 0.]	[4.80151489e+02 8.90732300e+02 8.25289726e-01]	[4.59776367e+02 8.88182861e+02 8.22715461e-01]	[4.80215332e+02 8.70182983e+02 7.00522423e-01]
[441.7744751 359.72900391 0.94751185]	[452.00408936 400.65124512 0.88793927]	[385.30810547 405.91098022 0.79946363]	[359.67858887 518.66333008 0.89329273]	[334.04138184 600.87475586 0.87685609]	[516.14874268 393.03753662 0.80648041]	[547.02819824 485.43170166 0.80918539]	[565.06628418 585.4418335 0.89589423]	[480.19577026 588.07849121 0.76542777]	[439.0914917 598.22937012 0.71829128]	[4.72513550e+02 7.39391968e+02 7.07603276e-01]	[4.77592407e+02 8.57438416e+02 7.80888319e-01]	[521.409729 585.46270752 0.74182129]	[5.52074219e+02 7.36863403e+02 6.89796686e-01]	[5.31565430e+02 7.26529541e+02 1.79518685e-01]	[431.51977539 349.42153931 0.80873275]	[457.19503784 351.97454834 0.85244334]	[413.57519531 336.57022095 0.63234794]	[477.59042358 336.6394043 0.63941252]	[5.41789368e+02 7.47136536e+02 1.70159012e-01]	[5.62230591e+02 7.47059082e+02 1.38559625e-01]	[5.31572388e+02 7.29203003e+02 1.46623954e-01]	[4.80156250e+02 8.90723633e+02 8.24140728e-01]	[4.59774872e+02 8.88169556e+02 8.17447603e-01]	[4.80229950e+02 8.70161926e+02 6.86547637e-01]
[441.80828857 359.712677 0.92989945]	[449.47598267 398.26846313 0.89596945]	[382.81561279 405.92221069 0.81334257]	[359.64279175 518.66137695 0.8999083 ]	[334.07220459 600.7666626 0.86307609]	[513.61334229 387.93457031 0.79648298]	[546.95245361 482.82611084 0.82253194]	[565.06152344 582.91271973 0.90401655]	[480.17971802 587.99993896 0.76805609]	[439.07553101 593.15881348 0.72569895]	[4.69970062e+02 7.29220154e+02 7.24224865e-01]	[4.75098602e+02 8.57385193e+02 7.75480986e-01]	[521.39581299 585.4006958 0.75099576]	[549.51483154 729.18725586 0.74916053]	[5.46997070e+02 8.49668396e+02 2.75392592e-01]	[431.55966187 346.89556885 0.79718608]	[459.58926392 351.91891479 0.84211719]	[413.59286499 336.57391357 0.67884022]	[475.16137695 336.60125732 0.62205738]	[5.57218811e+02 8.70187744e+02 1.76409245e-01]	[5.70059021e+02 8.62556213e+02 1.87716335e-01]	[5.36736328e+02 8.67614807e+02 1.69263959e-01]	[4.80163300e+02 8.90712402e+02 8.22807789e-01]	[4.59768372e+02 8.88164307e+02 8.16385806e-01]	[4.80188690e+02 8.70127319e+02 6.72990322e-01]
[441.79794312 359.63723755 0.95465755]	[449.47921753 398.17160034 0.88974595]	[382.8425293 403.34979248 0.8226952 ]	[359.64581299 516.16125488 0.89770108]	[336.49893188 598.26898193 0.87496901]	[513.61047363 385.35543823 0.80758935]	[546.94818115 482.74713135 0.8343448 ]	[565.05810547 582.8918457 0.9110446 ]	[480.17657471 585.47595215 0.79082978]	[439.0692749 590.58404541 0.72824979]	[4.64908203e+02 7.34218445e+02 7.22518682e-01]	[4.75083954e+02 8.57458374e+02 7.68094063e-01]	[521.37109375 582.87115479 0.75122428]	[549.56323242 729.23999023 0.73480356]	[5.49558655e+02 8.49737671e+02 1.78697467e-01]	[434.01135254 346.82620239 0.81432116]	[457.19406128 346.89355469 0.84400219]	[413.59567261 336.52630615 0.64872295]	[475.13778687 336.5145874 0.58071172]	[5.57210266e+02 8.65053284e+02 8.19294304e-02]	[0. 0. 0.]	[5.44404663e+02 8.62551025e+02 1.10880762e-01]	[4.80147797e+02 8.90744995e+02 8.19192827e-01]	[4.59746857e+02 8.88208374e+02 8.14221799e-01]	[4.80219208e+02 8.70168579e+02 6.76006913e-01]
[441.76361084 357.20245361 0.95426434]	[449.50732422 398.05084229 0.86845499]	[385.30279541 400.83557129 0.83100265]	[359.67080688 513.59338379 0.89243817]	[336.52316284 595.7411499 0.87438965]	[513.60870361 382.80352783 0.8269096 ]	[544.54040527 480.31680298 0.84712982]	[565.0345459 582.74188232 0.8987267 ]	[480.16461182 582.90472412 0.79781771]	[439.07250977 585.52191162 0.75126326]	[464.82113647 729.14154053 0.75182205]	[4.75086426e+02 8.57378113e+02 7.80928731e-01]	[521.33007812 580.28717041 0.73677671]	[5.52079956e+02 7.29180054e+02 7.21043944e-01]	[5.34143799e+02 7.08653748e+02 1.87181726e-01]	[434.01715088 344.24334717 0.8221491 ]	[457.1546936 344.32675171 0.83221018]	[416.04705811 333.97415161 0.63392723]	[475.07855225 334.06271362 0.54348373]	[5.41824219e+02 7.36804871e+02 1.72885329e-01]	[5.62335144e+02 7.31718140e+02 1.44931167e-01]	[0. 0. 0.]	[4.77705322e+02 8.90732361e+02 8.26032519e-01]	[4.59718109e+02 8.88182373e+02 8.16612959e-01]	[4.80223663e+02 8.70127625e+02 6.83812499e-01]
[441.75927734 357.20281982 0.95454752]	[449.50332642 398.05065918 0.86767769]	[385.29846191 400.83508301 0.83047473]	[359.66906738 513.59326172 0.89174938]	[336.52575684 595.74188232 0.87518221]	[513.6104126 382.80209351 0.82661533]	[544.54022217 480.33059692 0.84875441]	[565.03552246 582.7489624 0.89906198]	[480.16601562 582.90557861 0.79823089]	[439.07180786 585.52246094 0.75145268]	[464.82202148 729.12353516 0.7539289 ]	[4.75086212e+02 8.57372742e+02 7.81123996e-01]	[521.33123779 580.2902832 0.73727804]	[5.52074219e+02 7.29187378e+02 7.17571378e-01]	[5.34152100e+02 7.08628540e+02 1.89159989e-01]	[434.0173645 344.24612427 0.82279372]	[457.15600586 344.3213501 0.83385193]	[416.04553223 333.98397827 0.63319671]	[475.08132935 336.46270752 0.54787683]	[5.41836304e+02 7.36803772e+02 1.74245536e-01]	[5.62339783e+02 7.31715027e+02 1.48344040e-01]	[0. 0. 0.]	[4.77710449e+02 8.90753174e+02 8.24032724e-01]	[4.59718933e+02 8.88206055e+02 8.15226316e-01]	[4.80225189e+02 8.70125732e+02 6.84126854e-01]
[441.73251343 357.07015991 0.94330531]	[449.48666382 395.55383301 0.84774911]	[382.80880737 400.75079346 0.84737229]	[359.61795044 513.65802002 0.88236779]	[336.55566406 593.13916016 0.87745357]	[513.64538574 380.30105591 0.85397106]	[546.92114258 477.74642944 0.82838535]	[564.98260498 577.78924561 0.87624454]	[480.13076782 582.80487061 0.78194803]	[436.68756104 585.42614746 0.75679505]	[462.38195801 726.57574463 0.76186132]	[4.75090088e+02 8.57398254e+02 7.75773466e-01]	[521.30615234 577.71685791 0.72320491]	[5.49576111e+02 7.29125610e+02 6.97705626e-01]	[5.39194031e+02 7.00906860e+02 2.47011706e-01]	[431.52963257 341.68759155 0.84013909]	[457.1010437 341.74935913 0.83405429]	[413.59368896 331.42416382 0.64236671]	[472.60067749 331.50112915 0.56615871]	[5.41890198e+02 7.34232483e+02 2.00076088e-01]	[5.62382935e+02 7.29160767e+02 1.82315111e-01]	[0. 0. 0.]	[4.77706085e+02 8.90724060e+02 8.18371475e-01]	[4.59729340e+02 8.88179199e+02 8.11458230e-01]	[4.80243378e+02 8.70151184e+02 6.77196085e-01]
[441.72540283 354.55874634 0.88544869]	[446.97518921 387.91671753 0.8302232 ]	[382.78207397 398.24212646 0.85341579]	[359.62982178 505.89572144 0.90345043]	[336.60012817 588.03588867 0.90369338]	[513.64953613 380.12371826 0.86379868]	[546.92022705 477.6918335 0.83103466]	[565.01739502 575.2043457 0.85517693]	[480.18240356 577.73504639 0.75761002]	[439.10308838 582.80651855 0.74622548]	[462.30786133 723.94464111 0.72953355]	[4.72589172e+02 8.57363525e+02 7.74142742e-01]	[521.34979248 570.08233643 0.72149503]	[5.49509216e+02 7.26611084e+02 7.00426579e-01]	[5.39263672e+02 6.90619690e+02 2.42570981e-01]	[428.98449707 339.13058472 0.8149305 ]	[457.08853149 339.1595459 0.80510569]	[413.51760864 326.33312988 0.61018217]	[470.02938843 326.29476929 0.49609897]	[5.41940430e+02 7.29190186e+02 1.88937262e-01]	[5.62434631e+02 7.26496521e+02 1.69820994e-01]	[0. 0. 0.]	[4.77662140e+02 8.90713745e+02 8.07307184e-01]	[4.59679993e+02 8.88172180e+02 8.01376879e-01]	[4.80230865e+02 8.70153076e+02 6.67423546e-01]
[441.70663452 349.38000488 0.88029426]	[446.96136475 382.78295898 0.86837053]	[382.78076172 398.01690674 0.8398214 ]	[359.69241333 500.86297607 0.93486023]	[336.66659546 585.49615479 0.92429107]	[513.6159668 377.63168335 0.86233044]	[546.91802979 475.11871338 0.81537455]	[564.98345947 567.56982422 0.86453235]	[480.10800171 572.64886475 0.73066264]	[436.6494751 580.29846191 0.7222243 ]	[462.18920898 716.28161621 0.73295295]	[4.72587372e+02 8.54850281e+02 7.79851139e-01]	[521.31542969 567.48486328 0.71654725]	[5.47021423e+02 7.26530334e+02 7.19528675e-01]	[5.36698486e+02 6.85528931e+02 1.29127651e-01]	[428.94012451 336.52963257 0.8357743 ]	[457.10482788 336.58340454 0.8675518 ]	[408.48452759 318.64828491 0.57569528]	[472.53662109 318.76016235 0.53744435]	[5.41708923e+02 7.26538086e+02 1.04467422e-01]	[5.62277649e+02 7.13716248e+02 7.32548535e-02]	[0. 0. 0.]	[4.77665649e+02 8.90686890e+02 8.04255724e-01]	[4.59682068e+02 8.88134338e+02 7.92987168e-01]	[4.80220428e+02 8.67678955e+02 6.59502268e-01]
[441.75982666 344.27001953 0.88358229]	[449.456604 380.24346924 0.89193344]	[382.80712891 393.01248169 0.81687927]	[359.70779419 500.70077515 0.91561627]	[336.68606567 582.9552002 0.92685604]	[513.63720703 375.05117798 0.82589978]	[544.52624512 462.37469482 0.84769046]	[564.97528076 564.93603516 0.89900702]	[480.12646484 565.00897217 0.76417971]	[436.69268799 572.6027832 0.71712971]	[459.84463501 711.12915039 0.7579031 ]	[4.72539062e+02 8.52371277e+02 7.74769247e-01]	[521.3225708 562.38214111 0.74231398]	[5.47035278e+02 7.21415100e+02 6.54836178e-01]	[5.39210388e+02 6.77774780e+02 2.60431260e-01]	[431.47067261 334.0267334 0.81287992]	[457.16894531 336.46331787 0.87095821]	[408.44262695 318.52719116 0.66009462]	[472.55175781 318.7237854 0.57824421]	[5.41775574e+02 7.23947144e+02 2.43914559e-01]	[5.59771423e+02 7.11211670e+02 2.18583688e-01]	[0. 0. 0.]	[4.77630707e+02 8.90667725e+02 7.83638358e-01]	[4.59663788e+02 8.88107666e+02 7.70031750e-01]	[4.80197021e+02 8.65137268e+02 6.42683983e-01]
[441.74700928 339.26721191 0.905801 ]	[449.49163818 377.69024658 0.88421881]	[382.84335327 382.86749268 0.82580078]	[359.75305176 495.68878174 0.89196002]	[339.07247925 580.3494873 0.911143 ]	[516.11572266 367.33712769 0.79650432]	[546.9588623 459.83276367 0.83099532]	[565.02099609 562.32543945 0.90597916]	[480.1730957 564.8706665 0.79252541]	[439.10018921 567.55981445 0.74057275]	[462.23452759 718.86206055 0.75983799]	[4.70038818e+02 8.54863892e+02 7.77060688e-01]	[521.31213379 559.81311035 0.73840493]	[5.47069397e+02 7.13698303e+02 6.60312712e-01]	[5.36733521e+02 6.75269958e+02 1.94016606e-01]	[428.99777222 328.92047119 0.77554935]	[457.15673828 331.45785522 0.80942219]	[408.48181152 316.07998657 0.64373064]	[472.52502441 316.1468811 0.48191559]	[5.41726013e+02 7.16264587e+02 1.97969377e-01]	[5.62238953e+02 7.11151855e+02 1.62670866e-01]	[0. 0. 0.]	[4.77634369e+02 8.90693726e+02 8.00030053e-01]	[4.59655701e+02 8.88149475e+02 7.86778986e-01]	[4.80169250e+02 8.67666077e+02 6.51844144e-01]
[441.70675659 339.04171753 0.92218816]	[452.01586914 375.11035156 0.86095852]	[382.84585571 380.26068115 0.84967053]	[359.74960327 490.51773071 0.86666322]	[339.12380981 572.6651001 0.87895769]	[516.14477539 362.222229 0.83630699]	[547.04174805 459.84103394 0.85515344]	[565.07244873 559.79162598 0.87998694]	[480.15512085 562.3706665 0.77340686]	[439.0647583 565.01153564 0.73420215]	[462.19638062 716.31463623 0.76305717]	[4.72606110e+02 8.54884277e+02 7.79415250e-01]	[521.33276367 559.73101807 0.72094977]	[546.99591064 708.56958008 0.70884204]	[5.57259338e+02 8.44543762e+02 2.58886755e-01]	[428.97421265 321.27975464 0.80863386]	[457.1111145 323.74813843 0.81652153]	[413.52505493 315.94827271 0.65881491]	[472.58950806 315.95623779 0.59529722]	[5.67511047e+02 8.59941895e+02 1.51613578e-01]	[5.82912720e+02 8.54804626e+02 1.65163875e-01]	[5.49545044e+02 8.54857544e+02 1.54839680e-01]	[4.75167053e+02 8.90723083e+02 8.00303578e-01]	[4.59641571e+02 8.88163147e+02 7.87983179e-01]	[4.80300629e+02 8.70143372e+02 6.69612885e-01]
[441.67495728 334.07156372 0.90118682]	[449.49139404 369.97027588 0.8280161 ]	[382.78271484 380.08856201 0.86117023]	[359.77810669 482.94555664 0.89310342]	[339.1461792 567.58380127 0.895491 ]	[516.16229248 359.65032959 0.86515296]	[549.56750488 459.7539978 0.85246807]	[567.46295166 552.11633301 0.84029603]	[480.21737671 562.31066895 0.78533381]	[439.14810181 564.96112061 0.75184393]	[462.21972656 711.20562744 0.76303631]	[4.75077271e+02 8.54836182e+02 7.82883704e-01]	[521.35229492 557.21679688 0.72230428]	[546.97387695 708.57391357 0.73465902]	[5.59757019e+02 8.44579224e+02 2.05719158e-01]	[426.45343018 318.65701294 0.84494674]	[454.64712524 318.68347168 0.82046765]	[410.97616577 308.3505249 0.6501537 ]	[470.03164673 308.35852051 0.49814874]	[5.67516174e+02 8.54864075e+02 1.16696939e-01]	[5.82899719e+02 8.52277954e+02 1.23706251e-01]	[5.52112305e+02 8.54854980e+02 1.28082454e-01]	[4.75170166e+02 8.90671570e+02 7.89849102e-01]	[4.59657166e+02 8.85661682e+02 7.76163220e-01]	[4.80303772e+02 8.67698181e+02 6.67484879e-01]
[439.2746582 328.90692139 0.87913477]	[452.00149536 362.33242798 0.84131694]	[382.83792114 377.51358032 0.83297443]	[359.80166626 482.74691772 0.90892643]	[339.15420532 565.01776123 0.92208475]	[516.16638184 357.16195679 0.86004889]	[549.56561279 457.17926025 0.81624949]	[567.56549072 544.52008057 0.86181116]	[480.2255249 554.67956543 0.75699925]	[439.16455078 562.27319336 0.74503458]	[462.23468018 708.59881592 0.80111384]	[4.72597687e+02 8.54831482e+02 7.79568434e-01]	[521.34869385 549.53582764 0.71734619]	[547.04730225 706.02734375 0.75963628]	[5.39234375e+02 6.65043396e+02 1.43565908e-01]	[423.91818237 316.05822754 0.84784913]	[452.06518555 316.09747314 0.82927752]	[408.43463135 300.6473999 0.51080441]	[469.98690796 300.72149658 0.57277977]	[5.41720581e+02 7.06083008e+02 1.07817501e-01]	[5.62343140e+02 6.98310608e+02 8.22993815e-02]	[0. 0. 0.]	[4.75160797e+02 8.90685181e+02 7.89484560e-01]	[4.59639435e+02 8.88113770e+02 7.78583288e-01]	[4.80281036e+02 8.67645264e+02 6.70933664e-01]
[441.69125366 321.18917847 0.92249233]	[452.02871704 359.64608765 0.88943732]	[382.84701538 369.89920044 0.8056435 ]	[362.20153809 477.71704102 0.8946026 ]	[339.17886353 562.30633545 0.91495001]	[516.19213867 352.02249146 0.80948687]	[552.0748291 444.42880249 0.79922903]	[570.08148193 544.3125 0.86146456]	[480.25213623 549.49346924 0.76391661]	[439.19775391 557.24206543 0.73244011]	[462.18374634 705.96936035 0.80207151]	[4.72611359e+02 8.52331116e+02 7.92218328e-01]	[521.39239502 544.39569092 0.73708701]	[547.03778076 703.50524902 0.7207756 ]	[5.39274292e+02 6.67543762e+02 2.03185782e-01]	[428.93408203 313.40463257 0.81129009]	[457.08865356 313.48019409 0.83433843]	[410.95733643 297.99575806 0.64150971]	[472.5390625 298.10110474 0.57876998]	[5.41727661e+02 7.06027588e+02 1.65056825e-01]	[5.62283508e+02 7.03398193e+02 1.31546661e-01]	[0. 0. 0.]	[4.75118042e+02 8.90676453e+02 7.77469993e-01]	[4.59624084e+02 8.85668945e+02 7.62992799e-01]	[4.80307800e+02 8.67599060e+02 6.73040807e-01]
[441.7232666 318.72613525 0.9289242 ]	[452.05105591 357.21966553 0.88623422]	[385.34020996 364.84680176 0.80365032]	[359.83319092 477.68270874 0.89287925]	[339.15536499 562.31488037 0.91352296]	[516.18981934 349.41098022 0.79533559]	[552.10906982 441.88128662 0.81421942]	[572.61260986 541.92034912 0.85056055]	[480.30941772 546.92816162 0.78225744]	[439.23596191 554.64880371 0.72567236]	[459.85473633 703.48028564 0.79819191]	[4.75065369e+02 8.52272644e+02 7.89604723e-01]	[523.77075195 541.90026855 0.73403227]	[5.46981384e+02 6.93209290e+02 6.39844418e-01]	[5.59787292e+02 8.29145386e+02 2.04840213e-01]	[428.93392944 308.37765503 0.79166204]	[457.13052368 310.89483643 0.81371689]	[410.99163818 295.59518433 0.6138773 ]	[472.5149231 295.56463623 0.47790039]	[5.72616699e+02 8.41996887e+02 9.99135226e-02]	[0. 0. 0.]	[5.49568970e+02 8.44585083e+02 1.24577425e-01]	[4.75123383e+02 8.90700195e+02 7.72652984e-01]	[4.59619232e+02 8.88107544e+02 7.50160694e-01]	[4.80311066e+02 8.65132690e+02 6.56266391e-01]
[441.72772217 318.6897583 0.91177899]	[454.55145264 357.15432739 0.88389587]	[385.38381958 362.31936646 0.81382555]	[362.20465088 477.61218262 0.88662529]	[339.15054321 562.24603271 0.90960753]	[516.21765137 346.85302734 0.79927588]	[554.66314697 441.88150024 0.81113625]	[575.14746094 541.83868408 0.84577984]	[480.29562378 544.46398926 0.79503191]	[439.20675659 552.09759521 0.73087293]	[459.84155273 703.42138672 0.74778163]	[4.75078705e+02 8.52306763e+02 7.99113691e-01]	[523.79052734 541.85272217 0.74714297]	[5.47072327e+02 6.95797546e+02 6.53691709e-01]	[5.41786255e+02 6.67538452e+02 2.74085641e-01]	[428.97155762 305.84887695 0.77491868]	[457.14416504 308.38519287 0.7788434 ]	[413.49331665 295.58731079 0.62148958]	[4.72518219e+02 2.95541687e+02 4.55894947e-01]	[5.41832336e+02 7.03476501e+02 1.89267784e-01]	[5.62399658e+02 6.98357117e+02 1.80900395e-01]	[0. 0. 0.]	[4.75123657e+02 8.90716492e+02 7.88405597e-01]	[4.59634033e+02 8.88139771e+02 7.72842765e-01]	[4.80314178e+02 8.67599243e+02 6.69892132e-01]
[441.74221802 318.69070435 0.92019755]	[454.57424927 357.13577271 0.88920164]	[387.85418701 362.29830933 0.81396168]	[362.2015686 477.61816406 0.88710034]	[339.15420532 562.2253418 0.90772498]	[518.65130615 346.83297729 0.80465114]	[554.67974854 441.83813477 0.81525707]	[575.18499756 541.73858643 0.84330291]	[480.29870605 544.40112305 0.8005349 ]	[439.20980835 549.53765869 0.73682833]	[459.82955933 698.32733154 0.75784594]	[4.75070709e+02 8.52255249e+02 8.01000535e-01]	[523.79693604 541.78265381 0.74766827]	[5.49546082e+02 6.98337524e+02 6.53101206e-01]	[5.41822449e+02 6.64923462e+02 3.11406881e-01]	[431.46484375 305.855896 0.77750874]	[457.15930176 308.39648438 0.79133326]	[413.52526855 295.57632446 0.62557781]	[472.56918335 295.54666138 0.47756654]	[5.41847961e+02 7.05901611e+02 2.09994435e-01]	[5.62368347e+02 6.98314880e+02 1.99630886e-01]	[0. 0. 0.]	[4.75118317e+02 8.90709778e+02 7.82947898e-01]	[4.59629974e+02 8.88131470e+02 7.69217312e-01]	[4.80305420e+02 8.65116089e+02 6.65160358e-01]
[441.74249268 318.68896484 0.91887158]	[454.57510376 357.13442993 0.88774705]	[385.40115356 362.29934692 0.81419593]	[362.20257568 477.62188721 0.88709271]	[339.15524292 562.22003174 0.90602547]	[518.65161133 346.83172607 0.80391157]	[554.67578125 441.83230591 0.81605142]	[575.16931152 541.74023438 0.8423959 ]	[480.30209351 544.39624023 0.79930317]	[439.21554565 549.5324707 0.7360599 ]	[459.82867432 698.31958008 0.75754774]	[4.75070374e+02 8.52251343e+02 8.01678538e-01]	[523.79138184 541.77954102 0.74538231]	[5.49550232e+02 6.98333984e+02 6.56759918e-01]	[5.41824951e+02 6.64926636e+02 3.06462049e-01]	[429.00430298 305.84603882 0.77775055]	[457.16012573 308.38720703 0.7907657 ]	[413.52941895 295.58615112 0.62963349]	[472.56652832 295.5534668 0.47610486]	[5.41821228e+02 7.03508362e+02 2.04717338e-01]	[5.62371765e+02 6.98310669e+02 1.94424391e-01]	[0. 0. 0.]	[4.75118958e+02 8.90703552e+02 7.81845450e-01]	[4.59634491e+02 8.88124207e+02 7.67770290e-01]	[4.80303650e+02 8.65109375e+02 6.65897250e-01]
[441.7585144 318.68933105 0.92599303]	[454.60266113 357.1416626 0.88751453]	[387.8762207 362.29693604 0.8129769 ]	[362.22058105 475.15634155 0.87907541]	[339.1628418 562.21557617 0.90211469]	[518.67584229 346.8505249 0.80512905]	[554.64544678 441.82250977 0.81819695]	[577.69799805 541.77337646 0.84780371]	[480.34249878 544.39678955 0.80867922]	[439.24252319 549.543396 0.74201846]	[459.79840088 698.31390381 0.76415288]	[4.72609314e+02 8.52264954e+02 7.97024786e-01]	[523.82208252 541.77734375 0.75176454]	[5.49588806e+02 6.95773499e+02 6.52316689e-01]	[5.41759766e+02 6.67519348e+02 2.59395629e-01]	[431.4786377 305.85494995 0.78783935]	[457.1784668 310.86514282 0.80938637]	[413.57171631 295.57833862 0.643664 ]	[472.60018921 295.55630493 0.49732083]	[5.41935730e+02 7.05939087e+02 2.06831068e-01]	[5.62425537e+02 7.00880676e+02 2.04617590e-01]	[0. 0. 0.]	[4.75107239e+02 8.90685059e+02 7.77913392e-01]	[4.59626190e+02 8.88109558e+02 7.62049675e-01]	[4.80301331e+02 8.65100830e+02 6.62196040e-01]
[441.78179932 318.69555664 0.92527407]	[454.63366699 357.14675903 0.88901454]	[387.92114258 362.3034668 0.80798036]	[362.22634888 477.61425781 0.87222695]	[339.16827393 559.84020996 0.90470928]	[518.69763184 346.87771606 0.80705315]	[554.65008545 441.88479614 0.80962479]	[577.7543335 541.84411621 0.863168 ]	[480.3684082 544.45092773 0.81278896]	[439.25439453 552.09283447 0.74163836]	[459.77075195 693.22143555 0.74569154]	[4.72586151e+02 8.52214722e+02 7.85796165e-01]	[523.84259033 541.83679199 0.75922048]	[5.52073853e+02 6.90697815e+02 6.18238270e-01]	[5.41812805e+02 6.72686829e+02 2.69290954e-01]	[431.52340698 308.34249878 0.78977257]	[457.20043945 310.88882446 0.82397979]	[416.03082275 295.55023193 0.66114658]	[475.09805298 295.52612305 0.54426134]	[5.41869934e+02 7.08546753e+02 2.30890036e-01]	[5.62365051e+02 7.05954712e+02 2.18582124e-01]	[5.36704712e+02 6.75243591e+02 1.61133841e-01]	[4.75091034e+02 8.90664978e+02 7.55929351e-01]	[4.59615387e+02 8.85643616e+02 7.39420354e-01]	[4.80293640e+02 8.62572693e+02 6.33668482e-01]
[441.81359863 318.68731689 0.92212188]	[457.07666016 357.13684082 0.89109254]	[390.42233276 362.27703857 0.80920488]	[362.25488281 477.62893677 0.87042558]	[339.20397949 559.82513428 0.90087551]	[518.73193359 346.87158203 0.8119868 ]	[554.67266846 444.29995728 0.80674648]	[577.77825928 541.84350586 0.8628118 ]	[480.37677002 544.45153809 0.81448895]	[439.2545166 552.0838623 0.74159437]	[459.77090454 693.19165039 0.75292104]	[4.72598999e+02 8.52189575e+02 7.80066371e-01]	[523.85668945 541.84484863 0.76185787]	[5.52078552e+02 6.90612549e+02 6.19432628e-01]	[5.64926025e+02 8.26593201e+02 7.91790858e-02]	[431.55944824 308.32476807 0.78777653]	[459.60372925 310.88555908 0.82209301]	[416.03884888 295.52758789 0.66992956]	[475.1512146 295.51791382 0.53348613]	[0. 0. 0.]	[0. 0. 0.]	[0. 0. 0.]	[4.72601044e+02 8.90680237e+02 7.42440581e-01]	[4.57213226e+02 8.85648254e+02 7.26855040e-01]	[4.80327332e+02 8.62537598e+02 6.36343956e-01]
[441.84521484 318.6842041 0.91084528]	[457.10879517 357.1282959 0.89693844]	[390.46447754 362.26803589 0.81254137]	[362.29415894 477.70684814 0.87970483]	[339.24490356 559.78491211 0.88557214]	[518.75683594 346.87243652 0.8138442 ]	[557.1673584 441.89642334 0.81165081]	[577.78607178 541.83911133 0.85867369]	[482.74050903 546.93444824 0.79532599]	[439.28427124 554.62786865 0.72642785]	[459.77758789 700.93475342 0.76702678]	[4.75079651e+02 8.52209961e+02 7.91033745e-01]	[523.90899658 541.90252686 0.74811852]	[5.49540344e+02 6.88040710e+02 5.97637534e-01]	[5.62321777e+02 8.16340210e+02 2.19716430e-01]	[434.04144287 308.32003784 0.78119576]	[459.6321106 310.89697266 0.80744427]	[416.05960083 295.52258301 0.66290617]	[477.61001587 295.49703979 0.4976007 ]	[5.70102539e+02 8.34326172e+02 1.39969125e-01]	[5.85484314e+02 8.31706665e+02 1.53505147e-01]	[5.57225891e+02 8.31752380e+02 1.34730771e-01]	[4.72613281e+02 8.90688049e+02 7.50173569e-01]	[4.57219391e+02 8.85647766e+02 7.30071187e-01]	[4.82745544e+02 8.62573181e+02 6.50874376e-01]
[441.85162354 318.67999268 0.90777642]	[457.11349487 357.12850952 0.8983016 ]	[390.46783447 362.2649231 0.81328392]	[362.29669189 477.69668579 0.87864232]	[339.24420166 559.78131104 0.88514966]	[518.76196289 346.88156128 0.8138569 ]	[557.17010498 441.88256836 0.81312227]	[577.78625488 541.8236084 0.85716665]	[482.73931885 546.92883301 0.79507619]	[439.28378296 554.6282959 0.72589523]	[459.77911377 700.92791748 0.764404 ]	[4.75086487e+02 8.52187439e+02 7.89138913e-01]	[523.9095459 541.89257812 0.74781203]	[5.49521790e+02 6.85548157e+02 5.86964667e-01]	[5.62315979e+02 8.13788940e+02 2.27528960e-01]	[434.04766846 305.85351562 0.77951062]	[459.64080811 310.88943481 0.79978544]	[416.0690918 295.52053833 0.66368788]	[4.77595276e+02 2.95500458e+02 4.75944400e-01]	[5.70101257e+02 8.34328125e+02 1.44863993e-01]	[5.85491089e+02 8.31703186e+02 1.59316629e-01]	[5.57213684e+02 8.31733887e+02 1.37433872e-01]	[4.72614410e+02 8.90683289e+02 7.47624636e-01]	[4.57216583e+02 8.85638489e+02 7.26875842e-01]	[4.82759583e+02 8.62542358e+02 6.51988983e-01]
[441.8951416 318.66473389 0.89970869]	[457.14404297 357.12402344 0.90064144]	[392.9708252 362.24890137 0.81726944]	[364.88067627 475.13656616 0.83514929]	[339.28713989 559.81695557 0.88096088]	[521.175354 346.881073 0.81654203]	[557.20379639 444.34661865 0.8096661 ]	[577.7979126 541.82110596 0.85982561]	[482.77182007 546.97052002 0.79151118]	[439.32791138 554.67602539 0.72308326]	[459.78796387 703.40454102 0.76528341]	[4.75074036e+02 8.49784607e+02 7.91945338e-01]	[523.93457031 544.32141113 0.74769318]	[5.49503845e+02 6.82953552e+02 5.80840468e-01]	[5.62413147e+02 8.06107849e+02 2.22251922e-01]	[434.11315918 305.84155273 0.78608143]	[459.67532349 310.86706543 0.79573858]	[416.10519409 295.51824951 0.6494149 ]	[4.77596375e+02 2.95492767e+02 4.33571100e-01]	[5.72657349e+02 8.31738953e+02 1.34397581e-01]	[5.88037048e+02 8.29150940e+02 1.43393323e-01]	[5.59810608e+02 8.26620422e+02 1.27309188e-01]	[4.72610870e+02 8.90671204e+02 7.49057174e-01]	[4.59604340e+02 8.85624817e+02 7.25671589e-01]	[4.82749786e+02 8.62505127e+02 6.46827996e-01]
[444.40957642 318.71362305 0.87193739]	[459.60101318 357.12008667 0.91804719]	[393.06796265 362.230896 0.830015 ]	[372.47137451 475.10595703 0.83796221]	[341.82150269 559.74713135 0.86404383]	[521.25543213 346.89007568 0.83162361]	[559.70690918 444.3482666 0.82507992]	[580.26635742 541.8104248 0.86526841]	[482.82305908 546.92755127 0.77102584]	[441.66818237 552.14202881 0.71334988]	[459.73800659 698.30187988 0.75061488]	[4.72565643e+02 8.52173401e+02 7.92162776e-01]	[523.996521 541.89135742 0.73515701]	[5.46944641e+02 6.82933594e+02 6.45546615e-01]	[5.59800293e+02 8.11239380e+02 2.97229439e-01]	[436.67346191 308.3855896 0.80137604]	[459.80325317 310.93621826 0.82768017]	[418.55282593 295.44302368 0.64943713]	[480.14343262 295.53567505 0.50152832]	[5.75214355e+02 8.31734131e+02 1.81505919e-01]	[5.93139221e+02 8.26581360e+02 2.04224080e-01]	[5.49554626e+02 8.29208252e+02 1.69955000e-01]	[4.75133667e+02 8.88227295e+02 7.50499487e-01]	[4.59625610e+02 8.85608276e+02 7.32762873e-01]	[4.80287567e+02 8.62524475e+02 6.41340017e-01]
[446.90875244 318.74621582 0.86964124]	[459.75204468 357.1680603 0.9398033 ]	[395.60354614 362.29089355 0.83836567]	[375.09799194 475.12600708 0.84812093]	[349.45037842 559.75952148 0.84138685]	[521.39575195 349.45077515 0.82777345]	[559.76519775 444.39257812 0.81389576]	[580.3671875 541.79522705 0.89472389]	[482.87512207 544.41381836 0.78320169]	[441.74554443 549.57769775 0.72611213]	[459.7069397 700.89355469 0.73227143]	[4.70039429e+02 8.52309509e+02 7.99153686e-01]	[526.40100098 541.79443359 0.74024403]	[5.44308899e+02 6.67542419e+02 5.47693849e-01]	[539.24578857 711.19995117 0.71503937]	[439.13085938 310.89620972 0.83457285]	[459.85180664 313.40176392 0.86711431]	[418.65518188 292.98147583 0.57588154]	[480.30493164 295.48861694 0.65155053]	[5.23858215e+02 7.57349426e+02 6.92278326e-01]	[5.36692200e+02 7.49774902e+02 6.49492681e-01]	[5.26498352e+02 7.08570374e+02 5.20085394e-01]	[4.72602966e+02 8.90672791e+02 7.78297722e-01]	[4.57216858e+02 8.88113708e+02 7.75902927e-01]	[4.80237793e+02 8.65089478e+02 6.66908920e-01]
[449.49316406 318.72357178 0.87534529]	[459.8109436 357.16287231 0.94236338]	[398.04040527 362.30914307 0.84488618]	[377.53936768 475.07192993 0.85496849]	[351.93893433 559.71228027 0.83203596]	[523.79083252 349.41864014 0.82771945]	[562.22344971 444.35391235 0.83489168]	[582.75927734 541.80499268 0.90276611]	[482.92092896 544.49078369 0.77129585]	[441.79302979 552.12231445 0.72651416]	[459.74707031 698.29156494 0.74024653]	[4.70010406e+02 8.52247803e+02 7.98101246e-01]	[526.44470215 541.88049316 0.73796451]	[544.29852295 662.42449951 0.66423178]	[541.7835083 734.23834229 0.81122255]	[439.21591187 310.87731934 0.85318756]	[462.26202393 310.95004272 0.87479603]	[418.70715332 292.97119141 0.58589566]	[480.34115601 295.5022583 0.66440892]	[5.28978882e+02 7.83035034e+02 7.12321520e-01]	[5.44353760e+02 7.75329651e+02 6.92627311e-01]	[5.34091064e+02 7.34227539e+02 5.65531075e-01]	[4.75078796e+02 8.90677673e+02 7.68578768e-01]	[4.59611328e+02 8.88119873e+02 7.64923692e-01]	[4.80198517e+02 8.62544006e+02 6.60813034e-01]
[454.57217407 318.66265869 0.88839447]	[462.20425415 357.10839844 0.93543208]	[398.10559082 362.25695801 0.8585251 ]	[377.57470703 475.07992554 0.8629092 ]	[354.46670532 559.70782471 0.84375119]	[523.83789062 346.85552979 0.8263582 ]	[562.29589844 444.38897705 0.84253383]	[582.84197998 541.83642578 0.91650069]	[482.97824097 544.49005127 0.75947714]	[441.86083984 552.10565186 0.7175588 ]	[459.74423218 695.79614258 0.73229444]	[4.70028320e+02 8.52212891e+02 7.97342002e-01]	[526.49603271 541.89605713 0.72780967]	[544.33905029 664.95507812 0.72566348]	[544.31860352 752.26397705 0.82312459]	[439.3223877 308.34490967 0.85128874]	[462.38146973 308.38894653 0.83962107]	[418.78088379 293.00640869 0.60026735]	[482.76144409 295.45257568 0.56939059]	[5.41770569e+02 7.95854980e+02 7.43321598e-01]	[5.54663147e+02 7.90679443e+02 6.91986859e-01]	[5.41701355e+02 7.57374390e+02 5.94480515e-01]	[4.72611237e+02 8.90703308e+02 7.63050079e-01]	[4.59613159e+02 8.88138000e+02 7.60419428e-01]	[4.80206848e+02 8.62491089e+02 6.65749907e-01]
[457.11737061 318.70281982 0.8882187 ]	[462.26312256 357.10250854 0.93257761]	[398.15097046 362.21389771 0.86641836]	[377.59066772 475.0786438 0.86032414]	[354.51022339 557.26245117 0.84421581]	[523.88238525 346.8692627 0.8260498 ]	[562.2935791 441.89157104 0.84856689]	[582.8883667 541.79400635 0.91589296]	[485.36541748 544.4699707 0.75058365]	[441.90939331 549.59143066 0.70991957]	[459.73452759 703.40057373 0.73955691]	[4.72516724e+02 8.52252869e+02 8.01044106e-01]	[526.51269531 541.88946533 0.71582025]	[544.41247559 667.60223389 0.75768 ]	[549.58276367 767.65631104 0.81469315]	[441.74389648 310.88424683 0.84737861]	[464.81942749 308.4100647 0.82470071]	[421.18991089 295.42895508 0.61787844]	[482.78753662 295.42712402 0.5674476 ]	[547.01782227 808.71307373 0.80918449]	[5.64954956e+02 8.03530762e+02 7.69794822e-01]	[5.46974487e+02 7.70262207e+02 6.78880155e-01]	[4.72600342e+02 8.90717529e+02 7.80103385e-01]	[4.57214508e+02 8.88152466e+02 7.68982053e-01]	[4.80246521e+02 8.62539124e+02 6.84520602e-01]
[459.5982666 318.65582275 0.90612763]	[462.32897949 357.12167358 0.93212378]	[398.21606445 362.24023438 0.8656764 ]	[377.62039185 475.1234436 0.8652187 ]	[354.5267334 557.25561523 0.84367895]	[523.93536377 346.87167358 0.82299697]	[562.39776611 444.30355835 0.8596282 ]	[582.95465088 541.86029053 0.92037535]	[485.4229126 546.97912598 0.74033022]	[444.33810425 552.14385986 0.70538503]	[459.77377319 698.33557129 0.76193219]	[4.72521912e+02 8.52206665e+02 7.95454144e-01]	[528.98510742 544.39794922 0.71273082]	[546.92272949 680.3571167 0.70805967]	[562.24401855 782.94110107 0.78633839]	[441.82525635 308.36270142 0.83501834]	[464.94619751 305.82885742 0.79858202]	[421.23498535 295.43438721 0.65932071]	[482.85943604 292.95541382 0.5329293 ]	[5.62309326e+02 8.29181030e+02 7.71687269e-01]	[5.77733704e+02 8.18933289e+02 6.88319683e-01]	[5.54678772e+02 7.88080933e+02 5.55821538e-01]	[4.75098541e+02 8.90692993e+02 7.72549510e-01]	[4.59608429e+02 8.88126587e+02 7.62960911e-01]	[4.80234039e+02 8.60014832e+02 6.70289099e-01]
[459.59658813 318.65600586 0.90503788]	[462.33175659 357.12310791 0.93184763]	[398.22097778 362.24401855 0.86546451]	[377.61975098 475.1239624 0.86520219]	[354.52471924 557.25726318 0.84368318]	[523.93560791 346.87243652 0.82309771]	[562.39776611 444.30044556 0.85967863]	[582.956604 541.85437012 0.91993254]	[485.42886353 546.98223877 0.739214 ]	[444.3470459 554.62286377 0.7047537 ]	[459.77566528 698.35223389 0.7608301 ]	[4.72516388e+02 8.52200867e+02 7.95892358e-01]	[528.99188232 544.40136719 0.71281034]	[546.93353271 680.37615967 0.70618552]	[562.24047852 780.46539307 0.786605 ]	[441.82321167 308.36761475 0.83494937]	[464.9407959 305.83172607 0.7987287 ]	[421.23635864 295.44604492 0.66138887]	[482.85192871 292.95529175 0.53545105]	[5.62305725e+02 8.29176636e+02 7.69276857e-01]	[5.77725708e+02 8.18927002e+02 6.86778963e-01]	[5.54673523e+02 7.88069885e+02 5.56903958e-01]	[4.75099915e+02 8.90684326e+02 7.71335721e-01]	[4.59610687e+02 8.88117554e+02 7.61655092e-01]	[4.80228485e+02 8.60004456e+02 6.71270132e-01]
[459.6307373 318.64804077 0.88980848]	[462.40179443 357.13555908 0.92197841]	[400.64682007 362.23962402 0.86172104]	[377.67675781 475.07754517 0.86409777]	[354.57312012 557.25036621 0.8500663 ]	[526.39764404 346.89382935 0.81227177]	[562.45367432 441.90072632 0.84394765]	[582.99603271 541.78887939 0.90823466]	[485.49291992 546.95715332 0.73417097]	[444.4074707 552.12316895 0.69961452]	[459.80004883 695.81225586 0.77232945]	[4.72552277e+02 8.52229370e+02 8.05938780e-01]	[529.06976318 544.37689209 0.70812416]	[546.97613525 685.49621582 0.7791003 ]	[564.86029053 793.29974365 0.82844204]	[441.88217163 308.36019897 0.79401404]	[467.3994751 308.31948853 0.75954652]	[421.29971313 292.99862671 0.60833466]	[482.90478516 292.99887085 0.53451008]	[5.70031250e+02 8.47087708e+02 7.27558672e-01]	[5.85533691e+02 8.31848694e+02 7.28954494e-01]	[5.62286072e+02 8.03528320e+02 6.25086188e-01]	[4.75107910e+02 8.90710327e+02 7.75542498e-01]	[4.59623108e+02 8.88146118e+02 7.74896026e-01]	[4.80276062e+02 8.62494385e+02 6.82510018e-01]
[459.7154541 318.67510986 0.88805544]	[464.82562256 357.13259888 0.91157436]	[400.73751831 362.21481323 0.862014 ]	[377.74893188 470.0447998 0.85757756]	[356.9972229 554.65594482 0.8447358 ]	[526.47967529 346.87609863 0.8043251 ]	[564.84570312 441.89779663 0.84581208]	[585.38769531 541.80474854 0.91251302]	[487.99130249 546.96008301 0.72781163]	[446.91845703 552.11303711 0.69718075]	[459.82003784 695.76708984 0.78621686]	[4.72561981e+02 8.49802185e+02 8.01458359e-01]	[534.13134766 544.41589355 0.70997918]	[546.97515869 685.59588623 0.82385343]	[5.70023743e+02 8.11235229e+02 8.10461521e-01]	[444.3604126 308.38021851 0.77045691]	[469.96627808 308.38589478 0.73849201]	[423.85342407 295.40716553 0.60822642]	[482.9574585 293.00149536 0.48644212]	[5.80268250e+02 8.57421753e+02 7.57869303e-01]	[5.93154785e+02 8.49765015e+02 7.49902785e-01]	[5.64984558e+02 8.18940613e+02 6.81524813e-01]	[4.75092804e+02 8.90736267e+02 7.76337504e-01]	[4.59609985e+02 8.88153870e+02 7.65927017e-01]	[4.80300598e+02 8.59955139e+02 6.93170011e-01]
[459.77114868 318.62411499 0.93745327]	[464.93835449 357.15966797 0.90962213]	[400.83511353 362.26037598 0.84590185]	[380.1394043 472.59320068 0.86846697]	[357.05319214 554.65478516 0.8567335 ]	[529.00518799 349.36895752 0.79276645]	[564.90625 441.88101196 0.8425644 ]	[585.4564209 541.89398193 0.91343337]	[488.02688599 546.96142578 0.71199286]	[446.96844482 552.13574219 0.68730193]	[459.81817627 693.25036621 0.77811432]	[4.72587036e+02 8.52214417e+02 8.01227927e-01]	[534.16760254 544.39343262 0.70100462]	[547.02972412 687.98925781 0.81320548]	[5.80252747e+02 8.24082947e+02 7.83039629e-01]	[444.4385376 305.85806274 0.8083998 ]	[472.51922607 308.31591797 0.79647946]	[426.39520264 295.44815063 0.57718062]	[487.95864868 292.95669556 0.60354614]	[5.82899841e+02 8.70276978e+02 7.89534450e-01]	[5.98309570e+02 8.62507324e+02 7.05024064e-01]	[5.70071899e+02 8.31764648e+02 6.50079250e-01]	[4.72615021e+02 8.90744812e+02 7.88522780e-01]	[4.57220306e+02 8.88153870e+02 7.73474336e-01]	[4.80330048e+02 8.60008423e+02 6.95458949e-01]
[462.24328613 318.60525513 0.93433392]	[469.96435547 357.15032959 0.89110464]	[403.35479736 362.25869751 0.8237583 ]	[380.23742676 472.54827881 0.8600595 ]	[357.12985229 554.66864014 0.86610234]	[531.59545898 346.8883667 0.78557426]	[564.99908447 441.69848633 0.84300834]	[585.58807373 541.8807373 0.90037823]	[493.05621338 546.97192383 0.71060246]	[449.43899536 552.12164307 0.69293344]	[459.85238647 693.24609375 0.76794881]	[4.75064178e+02 8.52185425e+02 8.04814994e-01]	[539.28082275 544.44055176 0.72791368]	[549.49786377 688.08111572 0.81325388]	[582.815979 831.72979736 0.85006267]	[449.496521 305.8164978 0.7950449]	[477.61962891 308.31585693 0.81538153]	[431.55700684 295.47705078 0.61511672]	[493.05349731 293.01873779 0.58029068]	[5.85361145e+02 8.75308960e+02 7.96202958e-01]	[6.03292542e+02 8.70163147e+02 7.95523822e-01]	[5.77774719e+02 8.44549683e+02 6.32351756e-01]	[4.72613953e+02 8.90776550e+02 7.87146091e-01]	[4.57217804e+02 8.88181458e+02 7.77420878e-01]	[4.80348541e+02 8.59997253e+02 6.87742233e-01]
[462.33581543 318.60284424 0.91124314]	[475.10568237 357.10202026 0.88944429]	[408.41732788 359.79983521 0.81280363]	[380.29000854 472.58355713 0.86155766]	[357.17178345 554.69897461 0.86875552]	[536.70788574 346.90124512 0.79022139]	[567.53540039 441.87496948 0.81205952]	[588.06811523 541.87988281 0.88274896]	[495.60995483 546.99969482 0.71052867]	[449.52389526 552.10369873 0.69089019]	[459.85733032 700.86315918 0.75547242]	[4.75084259e+02 8.52213928e+02 8.10376287e-01]	[541.75238037 544.49395752 0.73374468]	[552.12084961 690.60314941 0.77674651]	[5.82930298e+02 8.34354919e+02 8.26562524e-01]	[452.0824585 305.78915405 0.77608424]	[477.72775269 308.31787109 0.79529989]	[434.0791626 295.42532349 0.58948863]	[495.60177612 293.00820923 0.50803852]	[5.85372803e+02 8.72922119e+02 7.41615117e-01]	[6.03357910e+02 8.70196777e+02 7.48820543e-01]	[5.80319336e+02 8.49668152e+02 6.67509556e-01]	[4.75089874e+02 8.90772522e+02 7.98318505e-01]	[4.59595886e+02 8.88181580e+02 7.85359085e-01]	[4.82746429e+02 8.62497498e+02 6.92221463e-01]
[464.8800354 318.58911133 0.88674545]	[477.65567017 357.07946777 0.9067539 ]	[413.49841309 359.78778076 0.81675059]	[382.72479248 472.5284729 0.84379923]	[359.62658691 557.17767334 0.86878514]	[539.24304199 346.90719604 0.80504781]	[572.63311768 444.32315063 0.78096503]	[590.59124756 541.94683838 0.85520732]	[498.23550415 549.54241943 0.71559435]	[457.0960083 554.65869141 0.69373208]	[462.22546387 700.87530518 0.76099551]	[4.75090149e+02 8.52247620e+02 8.08114767e-01]	[541.87115479 547.00756836 0.73135382]	[557.22155762 690.64031982 0.78637129]	[5.85330872e+02 8.39493042e+02 7.95185030e-01]	[457.13043213 305.8034668 0.79287511]	[480.24005127 305.85092163 0.81543738]	[436.65615845 293.00643921 0.58236772]	[500.66571045 292.97601318 0.63628465]	[5.85563721e+02 8.80480347e+02 6.94684327e-01]	[6.05910645e+02 8.72787842e+02 7.40880668e-01]	[5.80352051e+02 8.52245667e+02 6.73703849e-01]	[4.75079651e+02 8.90807007e+02 7.92488813e-01]	[4.57211487e+02 8.88211487e+02 7.86170125e-01]	[4.82737427e+02 8.62531372e+02 6.89945221e-01]
[475.10488892 318.618927 0.88257134]	[480.36734009 357.09884644 0.93246716]	[418.58969116 362.20169067 0.85581189]	[392.98361206 470.02371216 0.81225455]	[362.20184326 554.61676025 0.84881079]	[544.31738281 349.41217041 0.82745725]	[580.28460693 444.43417358 0.80341351]	[600.79602051 541.91326904 0.87194419]	[500.87835693 547.02435303 0.76074529]	[459.74246216 552.11547852 0.72603434]	[462.33059692 695.74829102 0.72312433]	[4.75116211e+02 8.52284180e+02 8.10497820e-01]	[544.41174316 546.92633057 0.73729867]	[559.84765625 688.16650391 0.81439418]	[5.85398193e+02 8.44592834e+02 7.97619522e-01]	[462.20022583 308.32156372 0.83926165]	[482.90533447 308.32858276 0.83297992]	[441.67230225 292.94622803 0.61031878]	[503.29605103 293.00335693 0.67744774]	[5.85521606e+02 8.83037598e+02 6.97734714e-01]	[6.05916077e+02 8.72886047e+02 7.33371139e-01]	[5.82827209e+02 8.52341248e+02 6.54999793e-01]	[4.75079132e+02 8.90831421e+02 7.95409620e-01]	[4.57204590e+02 8.88230774e+02 7.87811399e-01]	[4.82738586e+02 8.62575684e+02 6.98977113e-01]
[480.15499878 318.61462402 0.90811646]	[482.88461304 357.14984131 0.9293294 ]	[418.77645874 362.22561646 0.86403525]	[395.63079834 472.54467773 0.83566248]	[364.81781006 554.64422607 0.82250845]	[544.49645996 349.4666748 0.81881434]	[582.86584473 446.88980103 0.82002062]	[603.28540039 541.91278076 0.89825892]	[503.36422729 549.53204346 0.74387562]	[462.20019531 554.63574219 0.71502799]	[462.36383057 700.93890381 0.74770367]	[4.75130035e+02 8.52287354e+02 8.08224380e-01]	[544.5413208 546.96813965 0.71169508]	[562.33483887 690.64801025 0.81042325]	[5.85428894e+02 8.49615479e+02 8.06010127e-01]	[462.42376709 308.33175659 0.81951237]	[485.49456787 305.806427 0.8013441 ]	[441.90512085 295.43661499 0.65961552]	[503.42657471 292.98962402 0.68289548]	[5.85534973e+02 8.88221191e+02 7.44769275e-01]	[6.05946594e+02 8.80451233e+02 7.26942897e-01]	[5.82841370e+02 8.54865723e+02 6.40100777e-01]	[4.75080170e+02 8.90789551e+02 7.91230679e-01]	[4.57203064e+02 8.88185303e+02 7.78860211e-01]	[4.80347534e+02 8.65049377e+02 6.95034027e-01]
[480.28265381 318.55871582 0.93244284]	[485.42541504 357.20074463 0.91386718]	[421.34564209 362.23706055 0.8494848 ]	[398.17498779 470.03692627 0.8598907 ]	[372.48620605 552.14117432 0.81705177]	[547.06097412 351.99136353 0.80258751]	[585.36035156 444.41610718 0.81504405]	[603.3895874 544.39117432 0.91229093]	[505.94589233 549.54248047 0.72010028]	[464.81860352 554.63659668 0.70457351]	[462.41464233 703.49835205 0.77787673]	[4.75134247e+02 8.52296814e+02 8.11877072e-01]	[549.49822998 547.00878906 0.69019425]	[564.84069824 695.7835083 0.81285214]	[5.85457520e+02 8.49639587e+02 8.14064503e-01]	[464.95123291 305.7746582 0.81503052]	[490.55587769 303.30310059 0.79757124]	[446.92114258 295.47109985 0.63222891]	[508.44223022 292.96115112 0.63678014]	[5.85501770e+02 8.90664795e+02 7.68567681e-01]	[6.05924133e+02 8.80533630e+02 7.38259137e-01]	[5.82896118e+02 8.54876770e+02 6.47969365e-01]	[4.75088440e+02 8.90748413e+02 7.93039680e-01]	[4.57218994e+02 8.88136292e+02 7.78367817e-01]	[4.80327728e+02 8.62575745e+02 7.01038957e-01]
[480.28302002 318.55780029 0.93292904]	[485.42352295 357.199646 0.91417468]	[421.34298706 362.23550415 0.8496713 ]	[398.1645813 472.52557373 0.85897779]	[372.48300171 552.14221191 0.81768048]	[547.05950928 351.98965454 0.80280006]	[585.36096191 444.42788696 0.81440586]	[603.38995361 544.39465332 0.9122926 ]	[505.94680786 549.53527832 0.72159195]	[464.82293701 554.63336182 0.70553732]	[462.41583252 703.47955322 0.77489853]	[4.75130280e+02 8.52289246e+02 8.12167168e-01]	[549.49645996 547.00097656 0.69178265]	[564.83966064 695.77539062 0.81250572]	[5.85457153e+02 8.49643005e+02 8.14103961e-01]	[464.95263672 305.77420044 0.81582481]	[490.55514526 303.30273438 0.79858088]	[446.93041992 295.47338867 0.6340574 ]	[508.44082642 292.96176147 0.63857782]	[5.85501343e+02 8.90666992e+02 7.68207431e-01]	[6.05923218e+02 8.80535156e+02 7.38098383e-01]	[5.82894897e+02 8.54877747e+02 6.46548033e-01]	[4.75083282e+02 8.90746155e+02 7.92845249e-01]	[4.57211243e+02 8.88132019e+02 7.77646184e-01]	[4.80322662e+02 8.62565979e+02 7.00074673e-01]
[482.77334595 318.61828613 0.91941714]	[493.05352783 357.17919922 0.88943422]	[426.37216187 362.23703003 0.81861812]	[400.72427368 472.53939819 0.86455876]	[375.09881592 552.11358643 0.83609933]	[554.67956543 351.95071411 0.78854769]	[585.54620361 441.87332153 0.82717264]	[605.89428711 544.34881592 0.91385686]	[506.01544189 549.5065918 0.71352243]	[464.91952515 552.10491943 0.70099938]	[464.84335327 700.85095215 0.70737672]	[4.77591553e+02 8.52237427e+02 8.11258078e-01]	[552.05700684 547.00604248 0.68500453]	[564.87030029 690.7144165 0.81821227]	[5.85447998e+02 8.49677612e+02 8.27638149e-01]	[470.04260254 305.81463623 0.78080624]	[498.1595459 308.33743286 0.80158353]	[454.57589722 295.46569824 0.58337414]	[516.11126709 295.42327881 0.62470067]	[5.85501709e+02 8.90747559e+02 8.07063699e-01]	[6.05936218e+02 8.83091187e+02 7.59835958e-01]	[5.82872986e+02 8.54904907e+02 6.63049281e-01]	[4.75076080e+02 8.90748169e+02 7.77753234e-01]	[4.57214844e+02 8.88116089e+02 7.62286901e-01]	[4.80353302e+02 8.62509338e+02 6.96828485e-01]
[488.01699829 318.57321167 0.88021642]	[500.87246704 357.13549805 0.94140065]	[439.13647461 359.78427124 0.86687565]	[405.92950439 472.59408569 0.8138302 ]	[380.17510986 552.05981445 0.86477447]	[562.43127441 354.45169067 0.83640158]	[603.26000977 454.59048462 0.7974261 ]	[613.65283203 544.54321289 0.83014852]	[516.12481689 547.00585938 0.691172 ]	[470.00445557 549.53521729 0.68032295]	[477.6842041 693.21429443 0.71499789]	[4.75153870e+02 8.52285400e+02 7.94968784e-01]	[562.22357178 547.03198242 0.70390767]	[564.97741699 690.71008301 0.81202358]	[5.85344543e+02 8.49717773e+02 8.36205184e-01]	[480.23718262 303.30581665 0.84445268]	[503.25741577 305.8274231 0.85249317]	[459.84832764 292.90646362 0.52730983]	[523.76861572 295.44769287 0.81155849]	[5.85516418e+02 8.90764954e+02 7.93073654e-01]	[6.05918884e+02 8.83098206e+02 7.61920571e-01]	[5.80341675e+02 8.57452515e+02 6.60865784e-01]	[4.75150269e+02 8.90773499e+02 7.74613500e-01]	[4.59626831e+02 8.88134521e+02 7.59844303e-01]	[4.80273071e+02 8.62528931e+02 6.79468989e-01]
[488.01641846 318.57528687 0.87934321]	[500.87548828 357.13983154 0.94108903]	[439.13217163 359.78356934 0.86641151]	[405.92636108 475.06723022 0.81416076]	[380.17718506 552.05462646 0.86433691]	[562.43682861 354.46502686 0.83750308]	[603.25598145 454.60345459 0.79818177]	[613.65350342 544.54211426 0.82994509]	[516.12261963 547.01147461 0.69076222]	[470.00283813 549.54241943 0.68018264]	[477.67605591 693.2097168 0.71375656]	[4.75154938e+02 8.52282227e+02 7.95549512e-01]	[562.222229 547.03753662 0.70421124]	[564.98138428 690.72088623 0.81018972]	[5.85344543e+02 8.49719543e+02 8.36144090e-01]	[480.23599243 303.30950928 0.84299558]	[503.25424194 305.83282471 0.85151392]	[459.84634399 292.896698 0.52849215]	[523.762146 295.44445801 0.81080329]	[5.85515442e+02 8.90778259e+02 7.93811977e-01]	[6.05919495e+02 8.85570068e+02 7.63286054e-01]	[5.80344177e+02 8.57459045e+02 6.62022710e-01]	[4.75145020e+02 8.90776123e+02 7.73064137e-01]	[4.59624420e+02 8.88135620e+02 7.58997977e-01]	[4.80275726e+02 8.62524536e+02 6.79513872e-01]
[498.23370361 318.58575439 0.89343488]	[503.43640137 357.14050293 0.92384386]	[441.69689941 359.78695679 0.87470603]	[416.13076782 475.08145142 0.83692718]	[382.78713989 549.57720947 0.84739429]	[565.05352783 352.00164795 0.82100773]	[603.40917969 446.92907715 0.81279176]	[618.83972168 544.42987061 0.85818624]	[518.78234863 546.94622803 0.71085548]	[477.65176392 546.98114014 0.68933493]	[477.66467285 705.92266846 0.74814355]	[4.77596863e+02 8.52305237e+02 7.94185877e-01]	[562.38702393 546.99645996 0.71851784]	[567.53411865 695.74163818 0.76554978]	[5.82977905e+02 8.49763000e+02 8.41129184e-01]	[482.8833313 305.80935669 0.82417983]	[505.92788696 305.78634644 0.80261862]	[462.37637329 292.98434448 0.6165784 ]	[523.8850708 293.0090332 0.69375837]	[5.85547791e+02 8.90794800e+02 7.88842678e-01]	[6.05907837e+02 8.85563782e+02 7.68391669e-01]	[5.80257263e+02 8.59981750e+02 6.62383199e-01]	[4.77627319e+02 8.90755554e+02 8.04796636e-01]	[4.59679108e+02 8.88120117e+02 7.90512443e-01]	[4.80268463e+02 8.62558594e+02 6.73475027e-01]
[498.23480225 318.58654785 0.89365071]	[503.43536377 357.14205933 0.92408812]	[441.69372559 359.78964233 0.87426472]	[416.13043213 475.08105469 0.83678031]	[382.78845215 549.57763672 0.84710461]	[565.05285645 352.00274658 0.8212446 ]	[603.40673828 446.92718506 0.81270248]	[618.83850098 544.42932129 0.8579905 ]	[518.78277588 546.9465332 0.71085691]	[477.65203857 546.98150635 0.68933058]	[477.66644287 705.92633057 0.74880445]	[4.77596008e+02 8.52313904e+02 7.92516708e-01]	[562.387146 546.99639893 0.71850002]	[567.53222656 695.74572754 0.76520556]	[5.82977112e+02 8.49766113e+02 8.40825796e-01]	[482.88360596 305.81018066 0.82414079]	[505.92935181 305.78637695 0.80275565]	[462.37680054 292.98724365 0.61642581]	[523.88781738 293.009552 0.69554251]	[5.85548218e+02 8.90812622e+02 7.94169903e-01]	[6.05905518e+02 8.85583740e+02 7.74424076e-01]	[5.80256958e+02 8.59989563e+02 6.61395252e-01]	[4.77632111e+02 8.90757263e+02 8.04883063e-01]	[4.59679230e+02 8.88124146e+02 7.90220261e-01]	[4.80266418e+02 8.62571350e+02 6.73398852e-01]
[503.3369751 318.5397644 0.91405946]	[518.6472168 357.10430908 0.89938289]	[454.53845215 359.71032715 0.82842165]	[421.37350464 469.99346924 0.8544417 ]	[398.08370972 549.52252197 0.86216354]	[580.24835205 351.94589233 0.80080986]	[608.55194092 446.93057251 0.76297414]	[626.42663574 544.49316406 0.90546137]	[524.03192139 554.63067627 0.72783297]	[482.85415649 554.67663574 0.72614467]	[480.296875 700.91442871 0.77295303]	[4.77589813e+02 8.52264771e+02 7.94838250e-01]	[567.56097412 554.64697266 0.69350022]	[577.76556396 698.28546143 0.75282604]	[585.33691406 852.1729126 0.85639906]	[493.1277771 303.23913574 0.7972526 ]	[518.71203613 305.77584839 0.80491418]	[477.68322754 295.43377686 0.55838251]	[536.73461914 293.0085144 0.66802758]	[5.85565979e+02 8.90776367e+02 8.17694545e-01]	[6.05937195e+02 8.85599609e+02 8.08468938e-01]	[5.80256714e+02 8.62519653e+02 6.90653265e-01]	[4.77648712e+02 8.90753418e+02 8.02027881e-01]	[4.59673553e+02 8.88110718e+02 7.85179496e-01]	[4.80206970e+02 8.62505127e+02 6.60514116e-01]
[503.47103882 318.5234375 0.88496536]	[521.2677002 357.11758423 0.9372226 ]	[457.20370483 359.71707153 0.86117202]	[426.41308594 472.55728149 0.81704533]	[400.72463989 549.50714111 0.87581688]	[582.85247803 354.47442627 0.83634996]	[621.34082031 459.621521 0.83249581]	[629.0894165 544.48651123 0.87278235]	[528.97711182 552.109375 0.70061553]	[485.39047241 552.13909912 0.70245576]	[482.75167847 700.86846924 0.7764461 ]	[4.75170319e+02 8.52275391e+02 8.02851856e-01]	[575.19274902 554.62463379 0.67028344]	[580.32751465 705.94866943 0.79711515]	[582.99841309 852.19616699 0.86533791]	[498.16140747 303.2322998 0.78638017]	[521.22186279 305.78634644 0.81192118]	[4.80189728e+02 2.92891113e+02 4.37418520e-01]	[541.81225586 292.99209595 0.74638009]	[5.85563049e+02 8.90777344e+02 8.36021602e-01]	[6.05927673e+02 8.85608521e+02 8.26887250e-01]	[5.77786255e+02 8.62556030e+02 7.01333404e-01]	[4.77680023e+02 8.90750305e+02 8.14135015e-01]	[4.59677032e+02 8.88118347e+02 7.97770798e-01]	[4.80178802e+02 8.62519470e+02 6.69567823e-01]
[513.6184082 316.17160034 0.82012397]	[523.87841797 357.08630371 0.93297446]	[459.78713989 359.73254395 0.88453293]	[439.07107544 472.54205322 0.84614295]	[403.39672852 549.55200195 0.84027153]	[585.48687744 351.97433472 0.83401388]	[623.94421387 457.12219238 0.84976357]	[634.20404053 546.98986816 0.82088226]	[534.12182617 547.03582764 0.69084066]	[490.52386475 547.04260254 0.68383813]	[482.87576294 698.32208252 0.76153666]	[4.75154449e+02 8.52288208e+02 7.90197670e-01]	[580.26983643 549.54003906 0.69295603]	[582.87756348 698.36193848 0.78027701]	[585.33666992 852.17932129 0.85921371]	[500.8805542 303.2331543 0.7925514]	[523.86737061 303.28121948 0.75811583]	[482.78787231 292.99942017 0.52360803]	[541.91967773 292.97061157 0.66033906]	[5.85543518e+02 8.90755310e+02 8.38973939e-01]	[6.05920288e+02 8.85618469e+02 8.29637527e-01]	[5.77771240e+02 8.62519348e+02 6.91839814e-01]	[4.77710632e+02 8.90734985e+02 7.95462966e-01]	[4.59695923e+02 8.88098511e+02 7.72238374e-01]	[4.80154816e+02 8.62525696e+02 6.52052164e-01]
[518.76452637 316.10076904 0.72010541]	[526.41827393 357.11691284 0.90452254]	[462.36801147 359.75418091 0.87181109]	[441.6796875 472.54241943 0.86263424]	[416.14501953 549.57513428 0.8485837 ]	[588.04589844 351.99520874 0.81491053]	[626.45782471 457.09002686 0.82721221]	[641.86737061 546.95800781 0.85576296]	[539.22314453 549.52087402 0.70325208]	[495.68295288 549.52197266 0.68741262]	[485.40658569 700.8661499 0.73243141]	[4.77615265e+02 8.52295898e+02 8.03180754e-01]	[582.81317139 552.07452393 0.71467113]	[582.9786377 703.41143799 0.82927352]	[585.3795166 852.17272949 0.86171949]	[503.46047974 300.72817993 0.61806571]	[526.42980957 300.75305176 0.59106493]	[4.85450287e+02 2.92961121e+02 4.69127744e-01]	[5.44401062e+02 2.92898102e+02 5.05040646e-01]	[5.85538208e+02 8.90759949e+02 8.44945014e-01]	[6.05922363e+02 8.85643066e+02 8.31849813e-01]	[5.80259338e+02 8.60014526e+02 7.01082647e-01]	[4.77695374e+02 8.90774414e+02 7.91422546e-01]	[4.59697388e+02 8.88136169e+02 7.72370279e-01]	[4.80192810e+02 8.65056885e+02 6.64983988e-01]
[523.93408203 316.11825562 0.88376749]	[539.19934082 357.09829712 0.90606797]	[475.11804199 359.65533447 0.84253037]	[449.4921875 464.95773315 0.82953829]	[421.34780884 552.1383667 0.86129898]	[600.80377197 351.99255371 0.80965036]	[631.60754395 452.01589966 0.76106685]	[646.9822998 547.05603027 0.87526625]	[544.30944824 549.56115723 0.73372638]	[500.81997681 549.49621582 0.71557856]	[493.07565308 700.93151855 0.70856714]	[4.77680298e+02 8.52329041e+02 8.08924496e-01]	[585.48748779 554.62512207 0.71924323]	[585.51489258 703.40655518 0.82537395]	[585.39746094 849.8057251 0.86720997]	[516.19042969 300.70678711 0.79378748]	[539.30950928 303.20739746 0.78906792]	[500.65124512 292.95703125 0.56715161]	[559.75134277 292.94342041 0.6613028 ]	[5.85573120e+02 8.90771301e+02 8.43379378e-01]	[6.05942322e+02 8.85660400e+02 8.37908864e-01]	[5.80240662e+02 8.62511353e+02 7.18335390e-01]	[4.77659271e+02 8.90825562e+02 7.99787998e-01]	[4.59703705e+02 8.88150269e+02 7.79153526e-01]	[4.80255066e+02 8.65057007e+02 6.72219276e-01]
[526.47436523 316.09301758 0.88104928]	[541.75921631 357.09307861 0.9405458 ]	[477.703125 359.66213989 0.86731446]	[457.19186401 467.41784668 0.84506226]	[431.47537231 552.05236816 0.8259148 ]	[603.34527588 354.45166016 0.83018786]	[639.36993408 459.61550903 0.82169414]	[647.16699219 549.5592041 0.84306872]	[544.52142334 552.0958252 0.7254076 ]	[503.30264282 552.06420898 0.71119565]	[498.18023682 693.171875 0.74510688]	[4.77658844e+02 8.52336853e+02 8.20794225e-01]	[588.07208252 554.65576172 0.69743645]	[585.57122803 703.40948486 0.81278384]	[585.42712402 852.17712402 0.86374366]	[518.79290771 300.68530273 0.84012485]	[541.82501221 300.76730347 0.83796871]	[500.8152771 290.45526123 0.53070259]	[562.37243652 292.93365479 0.76573801]	[5.85578003e+02 8.90768799e+02 8.43858004e-01]	[6.05956970e+02 8.88093201e+02 8.37689400e-01]	[5.80264160e+02 8.62530701e+02 7.26524830e-01]	[4.77677979e+02 8.90831177e+02 8.11083317e-01]	[4.59709503e+02 8.88172852e+02 7.92442203e-01]	[4.80213501e+02 8.65097839e+02 6.77259564e-01]
[531.59906006 316.07550049 0.84429008]	[544.30322266 357.07736206 0.93949306]	[480.25723267 359.66070557 0.88834327]	[459.70053101 467.49588013 0.85322827]	[439.08526611 552.06835938 0.85935968]	[605.87475586 352.01937866 0.83332562]	[644.32861328 457.17999268 0.84204054]	[652.12030029 549.53186035 0.81452137]	[547.06542969 552.10449219 0.70214033]	[505.8739624 552.09527588 0.69501477]	[498.22433472 703.48260498 0.75649869]	[4.77666870e+02 8.52382019e+02 8.19147229e-01]	[593.15911865 554.64550781 0.67122924]	[588.00286865 706.01818848 0.8214457 ]	[585.43286133 852.20654297 0.86787134]	[521.34454346 300.68362427 0.84667253]	[544.33898926 300.73065186 0.81371355]	[503.27935791 290.45278931 0.54580593]	[562.45062256 292.93084717 0.70549816]	[5.87976624e+02 8.90773743e+02 8.50040555e-01]	[6.05965820e+02 8.88104614e+02 8.47033858e-01]	[5.80261719e+02 8.65042053e+02 7.35624969e-01]	[4.77688721e+02 8.90829956e+02 8.09587836e-01]	[4.59720367e+02 8.88171997e+02 7.94868708e-01]	[4.80207520e+02 8.67578735e+02 6.83783948e-01]
[539.27282715 316.08648682 0.90623367]	[544.4776001 357.10317993 0.93025696]	[482.78671265 359.68154907 0.88680601]	[462.19555664 467.40579224 0.87195867]	[439.27236938 552.05975342 0.88128984]	[606.03436279 354.46566772 0.83623189]	[644.51470947 454.57009888 0.84153926]	[654.70654297 549.59570312 0.80284822]	[552.0737915 552.08898926 0.68912232]	[508.45223999 552.07476807 0.68139791]	[500.67602539 700.94073486 0.7751646 ]	[4.77664062e+02 8.54797424e+02 8.11626732e-01]	[598.26861572 554.62487793 0.67302883]	[588.07696533 706.01049805 0.80185342]	[585.43151855 852.21051025 0.86843282]	[523.95269775 300.7041626 0.87893057]	[546.97967529 300.71609497 0.8378104 ]	[505.91812134 292.94851685 0.6062535 ]	[564.99926758 293.00775146 0.76988065]	[5.87971191e+02 8.90782166e+02 8.58190238e-01]	[6.05958740e+02 8.88113159e+02 8.51034403e-01]	[5.80248291e+02 8.65045166e+02 7.35275328e-01]	[4.77685059e+02 8.93234741e+02 8.02193224e-01]	[4.59723328e+02 8.88203979e+02 7.89474249e-01]	[4.80199646e+02 8.67612244e+02 6.82410657e-01]
[541.72406006 316.04013062 0.91067159]	[546.94909668 357.12088013 0.91316736]	[482.91671753 359.66671753 0.87224799]	[462.38977051 462.43701172 0.88135666]	[441.7567749 552.06585693 0.88458258]	[608.53717041 354.50112915 0.82491249]	[644.581604 457.09448242 0.85076201]	[657.29492188 552.08319092 0.80288458]	[554.6607666 549.52471924 0.68344146]	[511.08673096 547.03790283 0.6752367 ]	[500.85217285 695.73181152 0.76868868]	[4.77660645e+02 8.52364624e+02 8.24949265e-01]	[600.80059814 552.07879639 0.68451637]	[590.64874268 706.0657959 0.78769535]	[585.43475342 852.20581055 0.86729944]	[526.42010498 300.64074707 0.86903769]	[549.5020752 300.6619873 0.82804024]	[508.50305176 292.97689819 0.56150222]	[567.47241211 292.98336792 0.71183252]	[5.87983582e+02 8.90795410e+02 8.55167627e-01]	[6.05959595e+02 8.88129517e+02 8.54064465e-01]	[5.80238647e+02 8.62579712e+02 7.32596934e-01]	[4.77699219e+02 8.90829163e+02 8.12398791e-01]	[4.59730164e+02 8.88169373e+02 7.95804739e-01]	[4.80174744e+02 8.67584595e+02 6.84940875e-01]
[541.84796143 316.01895142 0.91487771]	[547.05914307 357.13128662 0.89982182]	[485.41741943 359.65182495 0.85442013]	[464.88516235 464.96411133 0.8451072 ]	[441.8999939 549.59710693 0.87289363]	[611.09362793 354.51239014 0.81443959]	[646.94769287 454.6355896 0.83293033]	[659.85559082 552.07373047 0.81162286]	[557.19226074 552.06506348 0.67292428]	[513.63061523 549.57342529 0.66368681]	[500.80337524 700.90106201 0.76907837]	[4.77682251e+02 8.52385010e+02 8.28152061e-01]	[600.86676025 554.63238525 0.68882996]	[598.21789551 706.02587891 0.76988375]	[585.43206787 852.20452881 0.86579329]	[528.96520996 298.26098633 0.84980428]	[552.10461426 298.26165771 0.81238997]	[5.16137451e+02 2.95449768e+02 5.05353332e-01]	[570.04119873 292.92297363 0.67904747]	[5.87973267e+02 8.90800781e+02 8.58552516e-01]	[6.05950684e+02 8.88146362e+02 8.60268056e-01]	[5.77792664e+02 8.65039001e+02 7.24014044e-01]	[4.77691223e+02 8.90819519e+02 8.17415237e-01]	[4.59721954e+02 8.88156860e+02 8.00427079e-01]	[4.80189148e+02 8.67618042e+02 6.88171327e-01]
[541.8482666 316.01773071 0.9150542 ]	[547.06072998 357.13320923 0.89987952]	[485.41644287 359.65631104 0.8540132 ]	[464.88833618 464.96377563 0.84450215]	[441.90032959 549.59588623 0.87309533]	[611.09387207 354.5123291 0.81449544]	[646.94818115 454.6288147 0.83312142]	[659.84912109 552.07366943 0.81126612]	[557.19763184 549.5859375 0.67290509]	[513.63256836 549.56903076 0.66397345]	[500.80551147 700.89599609 0.76864773]	[4.77686157e+02 8.52374268e+02 8.30219388e-01]	[600.86621094 554.62677002 0.68841028]	[598.20617676 706.01977539 0.76777959]	[585.4317627 852.20458984 0.86583072]	[526.5512085 298.2590332 0.85053712]	[552.10418701 298.25939941 0.81291527]	[5.16128052e+02 2.95451416e+02 5.02476335e-01]	[570.0425415 292.92382812 0.67940485]	[5.87973755e+02 8.90805176e+02 8.58442664e-01]	[6.05949890e+02 8.88150208e+02 8.60777259e-01]	[5.77792358e+02 8.65038330e+02 7.23548591e-01]	[4.77695343e+02 8.90811523e+02 8.18086505e-01]	[4.59725952e+02 8.88147278e+02 7.99116433e-01]	[4.80192719e+02 8.67603455e+02 6.86345518e-01]
[541.9074707 316.03137207 0.91784465]	[552.1083374 357.13027954 0.88805324]	[487.98791504 359.63818359 0.83140594]	[467.40881348 464.91366577 0.84756744]	[446.86605835 552.07629395 0.84107709]	[613.699646 354.5255127 0.80754846]	[647.0559082 454.58337402 0.80012989]	[659.88262939 552.07214355 0.81331962]	[559.68780518 549.54516602 0.67872858]	[516.15460205 549.5401001 0.6706689 ]	[500.87545776 695.75762939 0.76588458]	[4.77706787e+02 8.52294556e+02 8.37130189e-01]	[603.31451416 552.10974121 0.7063579 ]	[598.28198242 706.03417969 0.77092403]	[585.42132568 852.18041992 0.86720765]	[529.03375244 298.24398804 0.84824163]	[554.71160889 300.62918091 0.81232029]	[5.18644287e+02 2.95453217e+02 5.08830011e-01]	[572.64471436 292.94113159 0.64888734]	[5.85572937e+02 8.90761292e+02 8.56173754e-01]	[6.05945557e+02 8.88105957e+02 8.50465775e-01]	[5.77772217e+02 8.62529785e+02 7.18227804e-01]	[4.77682190e+02 8.90816162e+02 8.12770545e-01]	[4.59721527e+02 8.88139221e+02 7.89641261e-01]	[4.80195099e+02 8.65081970e+02 6.79008186e-01]
[544.41693115 316.07415771 0.92553592]	[554.69372559 357.11630249 0.88911772]	[490.56448364 359.61764526 0.82849729]	[470.04620361 462.40237427 0.84331113]	[452.03915405 549.58703613 0.83247179]	[616.24542236 354.52160645 0.80588245]	[647.08959961 454.62161255 0.79575992]	[662.34008789 549.57720947 0.82159281]	[559.79150391 549.52087402 0.69515383]	[518.65771484 549.52191162 0.68025959]	[500.85217285 700.86065674 0.77276415]	[4.77700134e+02 8.52332336e+02 8.31973433e-01]	[603.39306641 552.06964111 0.71900672]	[598.30303955 705.98913574 0.76463413]	[585.42559814 849.7958374 0.86542761]	[536.67504883 300.65072632 0.85516071]	[559.7911377 300.73239136 0.84422809]	[521.1741333 293.00476074 0.61444783]	[577.78192139 293.00585938 0.69432408]	[5.85571228e+02 8.90725647e+02 8.50407362e-01]	[6.05953918e+02 8.85644592e+02 8.40799689e-01]	[5.77766602e+02 8.62489075e+02 7.14789331e-01]	[4.77665039e+02 8.90825989e+02 8.11859250e-01]	[4.59714630e+02 8.88151428e+02 7.89944947e-01]	[4.80197052e+02 8.65117676e+02 6.86641037e-01]
[544.50457764 316.03497314 0.91293526]	[557.21118164 357.12451172 0.89802575]	[493.12384033 359.61819458 0.83386886]	[475.06536865 462.37680054 0.84615302]	[457.07217407 552.10198975 0.83879542]	[618.7722168 354.55654907 0.81374061]	[647.14709473 454.65002441 0.79772747]	[662.4140625 549.51824951 0.83887112]	[562.23944092 552.09863281 0.71475738]	[518.73956299 552.08691406 0.69109309]	[500.86135864 703.47460938 0.78760529]	[4.77709656e+02 8.52317139e+02 8.34744215e-01]	[603.46490479 554.66400146 0.73228109]	[600.7555542 706.00018311 0.77758789]	[585.42486572 849.79510498 0.86505258]	[539.21911621 300.62823486 0.8714813 ]	[562.22418213 300.71105957 0.85544991]	[521.27001953 292.93029785 0.65011287]	[580.30834961 292.98757935 0.70596653]	[5.85563599e+02 8.90697754e+02 8.41963649e-01]	[6.05951233e+02 8.85614563e+02 8.33701015e-01]	[5.77758972e+02 8.62487976e+02 7.12425113e-01]	[4.77654175e+02 8.90809082e+02 8.05984676e-01]	[4.59703278e+02 8.88126709e+02 7.80481219e-01]	[4.80208374e+02 8.65100525e+02 6.84287846e-01]
[544.54345703 316.00021362 0.89884388]	[557.27313232 357.11605835 0.90345073]	[495.65911865 359.61505127 0.84621018]	[477.58935547 462.36114502 0.85745901]	[457.11340332 552.13226318 0.84502977]	[618.82684326 354.53405762 0.81487137]	[647.16040039 454.55770874 0.78755856]	[662.43078613 549.50311279 0.84289962]	[562.26293945 552.12487793 0.7177701 ]	[518.77563477 552.12078857 0.69519943]	[500.89208984 705.93780518 0.80386078]	[4.77711426e+02 8.52292725e+02 8.38385224e-01]	[603.47875977 554.68170166 0.73046702]	[600.77404785 705.99597168 0.78160799]	[585.42242432 849.79321289 0.86528695]	[539.24304199 298.23916626 0.87369913]	[562.26306152 300.66186523 0.85882765]	[521.30108643 292.9392395 0.61900961]	[580.30957031 292.95928955 0.65259528]	[5.85565430e+02 8.90691101e+02 8.35657656e-01]	[6.05952820e+02 8.85601624e+02 8.28782201e-01]	[5.77765442e+02 8.60021057e+02 7.11864293e-01]	[4.77655548e+02 8.90793213e+02 8.10128868e-01]	[4.59703003e+02 8.88104858e+02 7.79919267e-01]	[4.80202362e+02 8.65076904e+02 6.83376789e-01]
[546.98968506 316.03613281 0.89935875]	[559.7154541 357.13442993 0.91214836]	[495.68917847 359.62576294 0.85122508]	[477.62005615 462.38754272 0.8519876 ]	[457.15585327 552.07470703 0.85219169]	[621.2835083 354.5534668 0.82195753]	[647.17523193 454.58047485 0.79483861]	[662.43591309 549.51501465 0.84682447]	[562.30670166 552.06390381 0.72652036]	[521.17590332 549.57989502 0.70121616]	[503.2361145 705.95141602 0.80445564]	[4.77716949e+02 8.52274902e+02 8.39133322e-01]	[603.50805664 552.12866211 0.73208499]	[600.83892822 706.03393555 0.78661191]	[585.42907715 849.79797363 0.86415553]	[539.30584717 300.61920166 0.87728471]	[562.328125 300.70114136 0.86914456]	[521.36688232 292.95114136 0.6293149 ]	[582.8170166 293.01638794 0.75289047]	[5.85557434e+02 8.90705933e+02 8.39350343e-01]	[6.05940918e+02 8.85625793e+02 8.31827939e-01]	[5.77766663e+02 8.62495422e+02 7.15754390e-01]	[4.77647949e+02 8.90799133e+02 8.08557868e-01]	[4.59698822e+02 8.88109802e+02 7.80306816e-01]	[4.80201935e+02 8.65066406e+02 6.83367848e-01]
[547.05230713 316.01202393 0.87791228]	[559.76269531 357.12518311 0.91599113]	[498.146698 359.61901855 0.8569091 ]	[477.6875 462.28509521 0.87124723]	[459.58483887 549.57635498 0.86162877]	[621.32971191 354.54806519 0.82637334]	[647.17706299 454.59280396 0.79680318]	[662.43280029 549.52514648 0.84666735]	[562.31079102 549.56298828 0.72758353]	[521.17407227 549.55859375 0.69921756]	[503.24539185 705.94958496 0.79860091]	[4.77715759e+02 8.52293762e+02 8.37538302e-01]	[603.51611328 552.08740234 0.73014885]	[600.8324585 706.01916504 0.77437669]	[585.43585205 849.80053711 0.85991156]	[541.73724365 298.23974609 0.88364792]	[562.38104248 300.68725586 0.86401755]	[521.42358398 292.91589355 0.58881074]	[582.86981201 293.01547241 0.73535657]	[5.85550354e+02 8.90714539e+02 8.41642559e-01]	[6.05936523e+02 8.85641418e+02 8.31313312e-01]	[5.77770386e+02 8.62509949e+02 7.16182351e-01]	[4.77654968e+02 8.90790955e+02 8.05586100e-01]	[4.59703186e+02 8.88101440e+02 7.77739644e-01]	[4.80193268e+02 8.65089111e+02 6.85137153e-01]
[547.05090332 316.01123047 0.87797016]	[559.75860596 357.12561035 0.91512764]	[498.14709473 359.61630249 0.85714865]	[477.69052124 462.28076172 0.87182897]	[459.58535767 549.57550049 0.86155295]	[621.32391357 354.55374146 0.82611972]	[647.17944336 454.59707642 0.79713005]	[662.43249512 549.52484131 0.84647804]	[562.31097412 549.56524658 0.72757983]	[521.17602539 549.55859375 0.69985908]	[503.24450684 705.95251465 0.79913199]	[4.77716797e+02 8.52294983e+02 8.38104844e-01]	[603.51446533 552.09057617 0.7305097 ]	[600.83178711 706.01190186 0.77317321]	[585.43566895 849.8001709 0.85975128]	[541.73553467 298.23834229 0.88337916]	[562.38061523 300.68572998 0.86368906]	[521.42077637 292.91137695 0.58899581]	[582.8684082 293.01174927 0.7333293 ]	[5.85549744e+02 8.90715454e+02 8.40643406e-01]	[6.05935364e+02 8.85642822e+02 8.30012083e-01]	[5.77770264e+02 8.62511780e+02 7.16219962e-01]	[4.77648926e+02 8.90791321e+02 8.04454029e-01]	[4.59697754e+02 8.88104309e+02 7.78264523e-01]	[4.80198273e+02 8.65096436e+02 6.85913324e-01]
[549.5501709 313.40737915 0.83444369]	[559.77374268 357.14080811 0.91673499]	[498.14877319 359.61447144 0.85633308]	[477.62606812 462.3588562 0.85644209]	[457.2237854 549.5838623 0.86178064]	[621.33624268 354.59124756 0.8328836 ]	[647.14758301 457.16992188 0.81801045]	[662.36975098 549.54241943 0.83533996]	[562.29528809 549.55731201 0.72611666]	[521.16717529 549.54754639 0.70104378]	[500.90319824 703.46051025 0.78588408]	[4.77689850e+02 8.52335144e+02 8.32475901e-01]	[603.49639893 552.09631348 0.73580885]	[600.76348877 706.01464844 0.77462649]	[585.43432617 849.80108643 0.86136073]	[541.78686523 298.02362061 0.90779996]	[562.45361328 298.05187988 0.89436626]	[521.42608643 290.3475647 0.5889231 ]	[582.99963379 287.8755188 0.74371505]	[5.85549072e+02 8.90711731e+02 8.46720934e-01]	[6.05927979e+02 8.85641724e+02 8.35142136e-01]	[5.77782227e+02 8.62509399e+02 7.18806326e-01]	[4.77640747e+02 8.90792358e+02 8.05587411e-01]	[4.59681396e+02 8.88110718e+02 7.80720949e-01]	[4.80195404e+02 8.65146606e+02 6.89801514e-01]
[549.53839111 305.85696411 0.83076906]	[559.74639893 357.13162231 0.91031247]	[498.14599609 359.59484863 0.85530174]	[475.140625 462.29907227 0.85601962]	[457.19503784 549.55877686 0.86310983]	[621.30523682 354.59182739 0.83018059]	[647.12194824 457.17169189 0.81931603]	[662.32641602 552.06542969 0.82290012]	[562.25964355 549.56433105 0.71635234]	[518.78399658 549.56109619 0.69584519]	[503.24240112 698.37536621 0.77638626]	[4.77691223e+02 8.52342468e+02 8.33226621e-01]	[603.46600342 552.09686279 0.73439431]	[598.30847168 706.00714111 0.77564204]	[585.42443848 852.1741333 0.86713564]	[541.76556396 295.53271484 0.92464906]	[562.47509766 295.55712891 0.91157621]	[521.40606689 285.25177002 0.61469239]	[585.35388184 282.69876099 0.79490697]	[5.85545105e+02 8.90719788e+02 8.51642013e-01]	[6.05923096e+02 8.85652893e+02 8.37699831e-01]	[5.77782837e+02 8.62520630e+02 7.22900748e-01]	[4.77647888e+02 8.90804626e+02 8.06064904e-01]	[4.59688782e+02 8.88131897e+02 7.86802053e-01]	[4.80198334e+02 8.67586609e+02 6.91248655e-01]
[549.57403564 300.73040771 0.85506046]	[559.72479248 357.11477661 0.91023636]	[498.11993408 359.59133911 0.84688389]	[472.54324341 462.41955566 0.83953917]	[457.16131592 549.58618164 0.85954165]	[618.83532715 354.578125 0.8250488 ]	[647.10620117 454.63839722 0.79586542]	[662.33123779 552.05279541 0.8239882 ]	[562.21166992 552.06164551 0.70511752]	[518.70721436 552.06555176 0.68326885]	[500.87548828 700.8972168 0.78628129]	[4.77675690e+02 8.52370117e+02 8.28472614e-01]	[603.43884277 552.11157227 0.73073685]	[598.24493408 705.93121338 0.75753444]	[585.42437744 849.80133057 0.86716485]	[541.76904297 292.91702271 0.90687114]	[564.84552002 292.97265625 0.90177166]	[521.32568359 280.17758179 0.78958112]	[582.9574585 282.66671753 0.8321504 ]	[5.85541260e+02 8.90726318e+02 8.49547744e-01]	[6.05927917e+02 8.85640625e+02 8.33616138e-01]	[5.77789917e+02 8.60016357e+02 7.13159561e-01]	[4.77661041e+02 8.90794922e+02 8.04021955e-01]	[4.59701385e+02 8.88123718e+02 7.85354495e-01]	[4.80172974e+02 8.67609070e+02 6.89688206e-01]
[554.66607666 297.99572754 0.89199698]	[557.23040771 357.11853027 0.89425421]	[495.63015747 359.57836914 0.83521742]	[469.96282959 462.42715454 0.8428154 ]	[457.08563232 552.0592041 0.84695172]	[618.79888916 354.59082031 0.82624072]	[647.05810547 457.16119385 0.84355503]	[659.86016846 552.07971191 0.82006276]	[559.79772949 549.57409668 0.69532913]	[518.64685059 549.58105469 0.67786205]	[500.86993408 698.34698486 0.77372962]	[4.77669098e+02 8.52370117e+02 8.27480435e-01]	[603.38098145 552.09088135 0.72486222]	[598.222229 705.99139404 0.76688403]	[585.41265869 849.80523682 0.86957383]	[541.85351562 282.67648315 0.88779044]	[564.98681641 282.68450928 0.86434531]	[521.25860596 277.70022583 0.86310095]	[585.39630127 280.1652832 0.84666568]	[5.85537170e+02 8.90719360e+02 8.49640548e-01]	[6.05923462e+02 8.85633972e+02 8.36225510e-01]	[5.77775513e+02 8.60020874e+02 7.13734388e-01]	[4.77661469e+02 8.90801819e+02 8.03560257e-01]	[4.59698914e+02 8.88134521e+02 7.85943270e-01]	[4.80174652e+02 8.67614014e+02 6.87259078e-01]
[552.13977051 295.44921875 0.88243699]	[557.16424561 357.11047363 0.8842746 ]	[493.10369873 357.22277832 0.82273716]	[467.41351318 464.91690063 0.83964676]	[454.59597778 552.06347656 0.83943003]	[618.7487793 356.97146606 0.82737231]	[646.9800415 454.61941528 0.82702494]	[659.78845215 549.58007812 0.81089646]	[559.75811768 549.54711914 0.69339955]	[516.19848633 549.54760742 0.67700672]	[500.80603027 700.90667725 0.77433699]	[4.77657074e+02 8.52388123e+02 8.24745774e-01]	[603.35473633 552.08843994 0.72067302]	[595.74554443 706.04412842 0.76064026]	[585.40991211 852.16851807 0.86889136]	[541.8895874 277.60757446 0.94450665]	[564.96087646 277.68301392 0.9246062 ]	[521.34606934 277.58035278 0.93653625]	[585.38256836 280.22879028 0.86297125]	[5.85533386e+02 8.90722351e+02 8.52195859e-01]	[6.05922241e+02 8.85636719e+02 8.36311102e-01]	[5.77779236e+02 8.60012817e+02 7.10436821e-01]	[4.77674072e+02 8.90801453e+02 8.03358436e-01]	[4.59703247e+02 8.88139893e+02 7.86868989e-01]	[4.80168671e+02 8.67623718e+02 6.86215878e-01]
[552.13800049 295.44796753 0.88217658]	[557.16558838 357.10525513 0.88406205]	[493.11026001 357.21002197 0.82298374]	[467.41372681 464.91165161 0.83972728]	[454.59765625 552.06231689 0.83954102]	[618.746521 356.97000122 0.82694578]	[646.98419189 454.63272095 0.82566446]	[659.78814697 549.57714844 0.81106347]	[559.76660156 549.54980469 0.6958164 ]	[516.20623779 549.54827881 0.67806953]	[500.80596924 700.90332031 0.77423418]	[4.77660187e+02 8.52385376e+02 8.24505031e-01]	[603.3616333 552.09063721 0.72287613]	[595.74420166 706.0402832 0.75975239]	[585.40661621 852.16790771 0.86899036]	[541.8895874 277.60540771 0.94474065]	[564.96026611 277.68276978 0.92442238]	[521.34344482 277.58486938 0.93720829]	[585.37585449 280.23324585 0.86159486]	[5.85528137e+02 8.90721130e+02 8.50494981e-01]	[6.05918762e+02 8.85636047e+02 8.35411906e-01]	[5.77772339e+02 8.60009521e+02 7.10195303e-01]	[4.77671204e+02 8.90795227e+02 8.02507639e-01]	[4.59701080e+02 8.88134094e+02 7.84241021e-01]	[4.80178040e+02 8.67624023e+02 6.87668025e-01]
[552.11120605 285.32003784 0.83813465]	[554.61621094 357.0953064 0.88076949]	[490.54229736 357.20321655 0.81854337]	[464.9289856 462.43157959 0.85690719]	[452.05435181 547.06878662 0.84526336]	[616.20404053 354.597229 0.82585299]	[646.94885254 457.12979126 0.85246795]	[657.25585938 552.08483887 0.8073597 ]	[557.25317383 549.50457764 0.67885631]	[516.13311768 547.03674316 0.67250484]	[500.75244141 703.41162109 0.79037631]	[4.77641785e+02 8.54793518e+02 8.16994846e-01]	[600.89501953 549.57952881 0.70086372]	[598.21063232 706.06518555 0.76157057]	[585.40368652 852.17340088 0.86896205]	[541.93060303 274.9135437 0.94398892]	[564.93597412 275.06478882 0.95579195]	[521.41009521 275.06015015 0.9469977 ]	[582.96954346 280.1477356 0.88723463]	[5.85539856e+02 8.90734497e+02 8.47795188e-01]	[6.05920715e+02 8.85652588e+02 8.35498750e-01]	[5.77760193e+02 8.60013855e+02 7.11387038e-01]	[4.77671295e+02 8.90808350e+02 8.02201569e-01]	[4.59697327e+02 8.88148193e+02 7.85384178e-01]	[4.80177948e+02 8.67621460e+02 6.87214375e-01]
[554.61413574 280.09515381 0.87418395]	[552.07458496 357.07080078 0.88340545]	[487.99859619 357.18457031 0.8236931 ]	[464.86846924 459.79949951 0.88389766]	[452.00552368 547.00909424 0.84809417]	[613.70861816 354.59439087 0.82814062]	[644.56408691 454.61703491 0.84364974]	[654.7612915 549.59936523 0.80068392]	[557.22369385 547.01275635 0.67913771]	[516.13317871 546.98571777 0.67959112]	[500.78540039 700.91656494 0.76994175]	[4.77638947e+02 8.52392151e+02 8.11596870e-01]	[600.84613037 549.52972412 0.69206071]	[593.14257812 706.05950928 0.76948011]	[585.40478516 852.18041992 0.86852646]	[541.92327881 269.84375 0.90766966]	[565.00866699 272.42401123 0.90966845]	[521.375 274.98019409 0.93477541]	[585.33782959 277.69793701 0.89900434]	[5.85531555e+02 8.90746216e+02 8.51360083e-01]	[6.05909485e+02 8.85664124e+02 8.35863829e-01]	[5.77774170e+02 8.62488892e+02 7.14027345e-01]	[4.77665192e+02 8.90824036e+02 7.90663481e-01]	[4.59688873e+02 8.88156677e+02 7.72454798e-01]	[4.80180206e+02 8.67585205e+02 6.79905117e-01]
[557.17254639 277.49536133 0.90711528]	[552.06890869 357.06323242 0.88235641]	[487.99124146 357.18569946 0.82433134]	[464.86340332 459.80447388 0.88444388]	[452.00628662 547.0067749 0.84832144]	[613.6930542 354.58215332 0.82793927]	[644.56762695 454.61410522 0.84328032]	[654.76287842 549.59893799 0.80042857]	[557.21875 547.02392578 0.6765821 ]	[516.12329102 546.99700928 0.67683887]	[500.78665161 700.9152832 0.77017212]	[4.77635956e+02 8.52389526e+02 8.10961366e-01]	[600.84588623 549.54083252 0.6907075 ]	[593.14550781 706.06225586 0.76988614]	[585.40472412 852.18005371 0.86844128]	[544.2923584 262.18249512 0.90726101]	[567.45379639 267.32034302 0.87205595]	[521.34606934 274.92034912 0.92830932]	[582.9855957 277.72027588 0.89080286]	[5.85531067e+02 8.90745422e+02 8.50713372e-01]	[6.05909058e+02 8.85662842e+02 8.35374117e-01]	[5.77774109e+02 8.62487976e+02 7.13776350e-01]	[4.77665527e+02 8.90819702e+02 7.90141106e-01]	[4.59690247e+02 8.88150696e+02 7.70984113e-01]	[4.80176605e+02 8.67579956e+02 6.79263830e-01]
[557.18695068 274.88943481 0.88325429]	[547.06439209 357.02758789 0.89536083]	[485.47821045 357.13912964 0.83605325]	[462.33096313 459.77288818 0.88728058]	[444.44848633 547.0668335 0.85396057]	[608.63092041 354.57348633 0.84457958]	[644.43597412 457.08636475 0.85039628]	[652.14215088 547.01647949 0.82321107]	[554.64111328 552.07952881 0.67549694]	[511.01641846 552.07611084 0.67259568]	[500.72067261 698.37042236 0.77385062]	[4.77640747e+02 8.52386780e+02 8.02410841e-01]	[600.77655029 552.13574219 0.68274701]	[590.61364746 705.98718262 0.75654066]	[585.39404297 849.79315186 0.86938614]	[544.28814697 257.14120483 0.94829416]	[565.05285645 259.65744019 0.89584953]	[521.32897949 272.49914551 0.92012906]	[582.93237305 275.13522339 0.90847731]	[5.85507690e+02 8.90725708e+02 8.45338464e-01]	[6.05899475e+02 8.85643677e+02 8.28016400e-01]	[5.77766052e+02 8.59987366e+02 7.11650968e-01]	[4.77681702e+02 8.90780762e+02 7.78459668e-01]	[4.59704803e+02 8.88121094e+02 7.59544432e-01]	[4.80199158e+02 8.65121826e+02 6.65570259e-01]
[554.70281982 272.36056519 0.85589385]	[547.01293945 357.01495361 0.90201139]	[485.38342285 357.10900879 0.85080671]	[462.27612305 459.83062744 0.88479668]	[444.39569092 547.04907227 0.86667055]	[608.60150146 354.58309937 0.84988344]	[641.94061279 457.1098938 0.82782972]	[649.62261963 546.92877197 0.85482806]	[552.12084961 554.62811279 0.67158383]	[508.48443604 554.63952637 0.67420983]	[498.22198486 700.88922119 0.74942648]	[4.77654724e+02 8.52383301e+02 8.05455923e-01]	[600.74194336 554.68347168 0.67711055]	[590.5657959 706.05194092 0.77428406]	[585.39154053 849.7791748 0.87035024]	[541.92687988 256.98742676 0.97003239]	[565.01104736 257.13388062 0.94007021]	[521.30560303 272.4262085 0.91091794]	[582.89697266 275.03442383 0.90011233]	[5.85511963e+02 8.90708679e+02 8.35747957e-01]	[6.05905884e+02 8.85625549e+02 8.21995974e-01]	[5.77757507e+02 8.59979248e+02 7.09244192e-01]	[4.77706421e+02 8.90738464e+02 7.84228444e-01]	[4.59733459e+02 8.85649292e+02 7.60929167e-01]	[4.80210999e+02 8.65115540e+02 6.62368834e-01]
[549.58074951 267.27252197 0.84539008]	[546.92883301 357.00497437 0.90986753]	[482.92666626 357.08621216 0.85978252]	[459.84213257 459.84365845 0.90480781]	[441.90344238 547.03955078 0.87939888]	[608.50305176 354.57406616 0.85325217]	[641.85583496 459.64181519 0.84756303]	[647.08605957 547.04107666 0.87135673]	[547.04119873 554.66497803 0.70898521]	[503.47583008 554.64733887 0.70429897]	[498.13708496 698.3081665 0.73583758]	[4.77649567e+02 8.54795837e+02 7.95071661e-01]	[590.64709473 557.23321533 0.68294013]	[587.97497559 705.92681885 0.82262576]	[585.38848877 849.7522583 0.86646283]	[541.75811768 254.5713501 0.96176445]	[564.85888672 257.01553345 0.98177212]	[518.76947021 272.36361694 0.87737846]	[580.36730957 274.9934082 0.87197119]	[5.85494995e+02 8.90674805e+02 8.24949980e-01]	[6.05911682e+02 8.85586365e+02 8.12028646e-01]	[5.77756042e+02 8.59979065e+02 7.12587059e-01]	[4.77675690e+02 8.90816284e+02 7.80082643e-01]	[4.59707336e+02 8.88155396e+02 7.59761095e-01]	[4.80229156e+02 8.65110229e+02 6.64703310e-01]
[549.49871826 264.75170898 0.85068548]	[544.54302979 357.02243042 0.91459048]	[482.89154053 357.11523438 0.86994684]	[459.80236816 462.22515869 0.91328251]	[441.87051392 547.01507568 0.88241524]	[606.10961914 354.56912231 0.85747188]	[639.27923584 457.1930542 0.8140533 ]	[647.02728271 546.9230957 0.89901286]	[546.96929932 554.65887451 0.71131951]	[503.40356445 554.6463623 0.70590526]	[493.13186646 703.39575195 0.73730737]	[4.77638916e+02 8.54795959e+02 7.91608512e-01]	[590.5680542 557.20965576 0.6882633 ]	[585.5960083 703.47515869 0.8134402 ]	[585.38757324 849.74951172 0.86338145]	[541.69049072 254.542099 0.94863808]	[564.8145752 256.98483276 0.97970891]	[518.70080566 272.36886597 0.87253398]	[580.30554199 274.98007202 0.86400461]	[5.85485657e+02 8.90687073e+02 8.27669740e-01]	[6.05907471e+02 8.85599426e+02 8.12530160e-01]	[5.77753662e+02 8.59977966e+02 7.10314095e-01]	[4.77657867e+02 8.90806458e+02 7.73953438e-01]	[4.59690948e+02 8.88146240e+02 7.57810593e-01]	[4.80223022e+02 8.65101135e+02 6.64603531e-01]
[546.9887085 264.71600342 0.86186993]	[544.5246582 357.02838135 0.91729236]	[482.85482788 357.1161499 0.87808239]	[459.79364014 462.22390747 0.91199315]	[441.86032104 547.00024414 0.88401181]	[606.10137939 354.58544922 0.86288369]	[639.28131104 459.62304688 0.82288456]	[646.92089844 544.48657227 0.91248065]	[546.93255615 552.11499023 0.71720606]	[503.35757446 552.07305908 0.7079792 ]	[493.04782104 700.91717529 0.72814703]	[4.77655151e+02 8.52390076e+02 7.95013428e-01]	[588.08441162 554.68945312 0.69699889]	[585.52624512 703.46594238 0.82873166]	[585.3807373 849.74810791 0.85872412]	[539.23608398 254.54586792 0.94176406]	[562.41833496 256.96960449 0.97565854]	[518.66479492 272.38098145 0.87050319]	[580.26660156 274.94552612 0.86248922]	[5.85478638e+02 8.90682434e+02 8.28503370e-01]	[6.05899292e+02 8.85592224e+02 8.13384295e-01]	[5.77767944e+02 8.59978943e+02 7.05989182e-01]	[4.77655701e+02 8.90810181e+02 7.76290417e-01]	[4.59693848e+02 8.88154175e+02 7.60012031e-01]	[4.80246155e+02 8.65108032e+02 6.72967613e-01]
[546.94152832 264.71533203 0.86694872]	[544.4967041 357.00808716 0.9193095 ]	[482.83544922 357.0819397 0.87757236]	[459.76766968 459.84118652 0.91212332]	[441.82720947 546.98858643 0.88701963]	[606.04992676 354.55923462 0.86483276]	[634.18334961 457.19161987 0.8006779 ]	[644.52514648 544.51843262 0.9058761 ]	[544.49938965 549.56781006 0.71967345]	[503.30703735 549.52648926 0.70571369]	[490.55526733 703.40258789 0.7200737 ]	[4.77637115e+02 8.52375061e+02 7.94793069e-01]	[587.97576904 552.1204834 0.69940448]	[585.49407959 703.4498291 0.8336165 ]	[585.38171387 849.74536133 0.85813057]	[539.17858887 254.54286194 0.92903149]	[562.37591553 256.97045898 0.97318733]	[516.18035889 272.37789917 0.85530818]	[580.23980713 274.94320679 0.85955185]	[5.85480835e+02 8.90679382e+02 8.32015693e-01]	[6.05900757e+02 8.85583862e+02 8.12988102e-01]	[5.77780090e+02 8.59969604e+02 7.05483854e-01]	[4.77645050e+02 8.90830078e+02 7.75863051e-01]	[4.59681824e+02 8.88175232e+02 7.63309717e-01]	[4.80213989e+02 8.65088074e+02 6.72037661e-01]
[546.94177246 264.71697998 0.86702806]	[544.49084473 357.01132202 0.92050064]	[482.82333374 357.08572388 0.87910706]	[459.771698 459.83312988 0.91262132]	[441.82733154 546.99676514 0.88583297]	[606.04876709 354.56842041 0.86612654]	[634.18499756 457.20315552 0.80262899]	[644.52374268 544.52105713 0.90488219]	[544.49707031 552.06323242 0.71964765]	[503.30838013 549.54742432 0.70626992]	[490.55075073 703.42388916 0.72339326]	[4.77639221e+02 8.52387146e+02 7.96357393e-01]	[587.97027588 554.61621094 0.69958788]	[585.49572754 703.45452881 0.83341479]	[585.37774658 849.74304199 0.85866642]	[539.17749023 254.54467773 0.92923778]	[562.37615967 256.97155762 0.97330779]	[516.1762085 272.38366699 0.85581189]	[580.23828125 274.94241333 0.85902089]	[5.85481384e+02 8.90678040e+02 8.32524955e-01]	[6.05900146e+02 8.85581238e+02 8.13102067e-01]	[5.77773438e+02 8.59966003e+02 7.05128133e-01]	[4.77649170e+02 8.90835815e+02 7.78275609e-01]	[4.59683899e+02 8.88184021e+02 7.67279685e-01]	[4.80213409e+02 8.65107178e+02 6.75233483e-01]
[544.53039551 264.71038818 0.8723321 ]	[544.45935059 357.00378418 0.92564058]	[482.81628418 357.07336426 0.87814307]	[459.75018311 459.77099609 0.92273766]	[441.78231812 547.00714111 0.8946805 ]	[605.99395752 354.56674194 0.87337571]	[631.64007568 457.17932129 0.81568575]	[644.4552002 544.52410889 0.90252292]	[544.46307373 546.9954834 0.73928678]	[503.27929688 546.95062256 0.72470075]	[487.99261475 703.41369629 0.70664865]	[4.77643463e+02 8.52375916e+02 7.95538604e-01]	[585.58435059 549.54675293 0.70912796]	[585.46112061 700.91601562 0.81865549]	[585.37384033 849.73730469 0.85926098]	[536.72351074 254.56170654 0.92475671]	[562.33728027 256.9942627 0.96664292]	[516.14587402 272.39862061 0.8544209 ]	[577.75909424 275.01782227 0.85458398]	[5.85486755e+02 8.90665833e+02 8.29153836e-01]	[6.05903809e+02 8.85567871e+02 8.11488867e-01]	[5.77768127e+02 8.59960632e+02 7.05269635e-01]	[4.77660248e+02 8.90826660e+02 7.83426881e-01]	[4.59691772e+02 8.88172668e+02 7.71802664e-01]	[4.80219574e+02 8.65086182e+02 6.73273504e-01]
[544.49151611 264.76745605 0.87603509]	[544.34912109 357.01708984 0.93533725]	[482.7286377 357.06323242 0.87665331]	[459.67840576 459.74661255 0.91726053]	[441.77987671 546.92840576 0.90954602]	[605.88104248 354.59552002 0.87207347]	[629.07952881 454.55307007 0.79240882]	[644.31420898 544.53192139 0.88514066]	[544.36193848 544.46990967 0.73764497]	[500.84002686 544.4163208 0.72572684]	[485.46722412 703.44152832 0.70840162]	[4.77638580e+02 8.52374329e+02 8.00384402e-01]	[585.47515869 547.00836182 0.72232693]	[585.4029541 700.88024902 0.82212102]	[585.38568115 849.75500488 0.85858381]	[536.64605713 254.59288025 0.91799366]	[562.29644775 257.03424072 0.96133816]	[511.10263062 272.45956421 0.85343212]	[575.20001221 275.08303833 0.85717875]	[5.85493103e+02 8.90677124e+02 8.32342982e-01]	[6.05907043e+02 8.85578735e+02 8.13877344e-01]	[5.80234070e+02 8.59956116e+02 7.06796169e-01]	[4.77675598e+02 8.90807434e+02 7.86908209e-01]	[4.59703278e+02 8.88168945e+02 7.70451128e-01]	[4.80210907e+02 8.65121948e+02 6.80962086e-01]
[544.49188232 264.7666626 0.87588972]	[544.34991455 357.01672363 0.93557668]	[482.73025513 357.06411743 0.87683803]	[459.67736816 459.74981689 0.91810071]	[441.78070068 546.92547607 0.91029674]	[605.8805542 354.59057617 0.87159824]	[629.06506348 452.07971191 0.79385149]	[644.31524658 544.5279541 0.88520825]	[544.36199951 544.46850586 0.7370761 ]	[500.84060669 544.41424561 0.72473043]	[485.46447754 703.44134521 0.71027964]	[4.77636292e+02 8.52376831e+02 8.00430357e-01]	[585.47576904 547.00708008 0.72200495]	[585.4017334 700.89007568 0.8235057 ]	[585.38586426 849.75872803 0.85883164]	[536.64685059 254.59329224 0.91797054]	[562.29669189 257.03570557 0.96148407]	[511.10043335 272.45837402 0.85333306]	[575.19909668 275.08538818 0.85714298]	[5.85491394e+02 8.90668457e+02 8.30575347e-01]	[6.05907288e+02 8.85569580e+02 8.12958241e-01]	[5.80234009e+02 8.59959290e+02 7.06564069e-01]	[4.77675049e+02 8.90803650e+02 7.88505673e-01]	[4.59703857e+02 8.88166809e+02 7.71109939e-01]	[4.80210175e+02 8.65125366e+02 6.81951284e-01]
[544.487854 264.80255127 0.87524623]	[544.31054688 357.01022339 0.93555582]	[480.35635376 357.04293823 0.87664741]	[459.65744019 459.71551514 0.91351372]	[441.73419189 544.50305176 0.92785543]	[603.49530029 354.59542847 0.86891139]	[629.06298828 457.10165405 0.81486857]	[641.89593506 546.96496582 0.87282282]	[541.93115234 546.94769287 0.73288476]	[500.79016113 544.46697998 0.72341764]	[4.87941345e+02 6.98303528e+02 6.80074811e-01]	[4.77642395e+02 8.52343018e+02 7.96312392e-01]	[585.36328125 549.50701904 0.72558397]	[585.37158203 700.90374756 0.82141179]	[585.38903809 849.75189209 0.85450113]	[536.64160156 254.60987854 0.91642612]	[562.29864502 257.06436157 0.95890397]	[511.07489014 272.47976685 0.85721111]	[575.16668701 275.1065979 0.85492563]	[5.85487305e+02 8.90659973e+02 8.22402120e-01]	[6.05907593e+02 8.85559875e+02 8.06484699e-01]	[5.80238403e+02 8.59944336e+02 7.01114893e-01]	[4.77672699e+02 8.90793152e+02 7.76878774e-01]	[4.59700897e+02 8.88144775e+02 7.56692529e-01]	[4.80212646e+02 8.65082825e+02 6.68535054e-01]
[544.4743042 267.30343628 0.87987113]	[541.93170166 357.01550293 0.93591648]	[480.33068848 357.05300903 0.87831199]	[459.64471436 459.70898438 0.91454279]	[441.70126343 544.47363281 0.9359017 ]	[603.44403076 354.5904541 0.87248808]	[626.62756348 457.11322021 0.83266544]	[641.81378174 546.97735596 0.85370684]	[541.91607666 544.47161865 0.73162383]	[500.79959106 544.42755127 0.72482216]	[485.49310303 698.3470459 0.70626789]	[4.77592651e+02 8.52360474e+02 7.90711999e-01]	[585.33996582 546.99188232 0.72386271]	[585.36914062 700.9185791 0.81578815]	[585.38165283 849.76580811 0.85769576]	[534.16027832 256.93823242 0.91301578]	[562.28283691 257.07342529 0.95447487]	[511.02468872 272.48773193 0.86184901]	[572.66967773 275.09133911 0.85454655]	[5.85492676e+02 8.90659302e+02 8.22883964e-01]	[6.05902710e+02 8.83098267e+02 8.08423519e-01]	[5.80232971e+02 8.59951294e+02 7.02162504e-01]	[4.77682800e+02 8.90797607e+02 7.75641680e-01]	[4.59689087e+02 8.88160767e+02 7.58020163e-01]	[4.80163177e+02 8.65100281e+02 6.66754544e-01]
[544.40222168 267.34899902 0.8918162 ]	[541.84765625 357.01824951 0.93658364]	[480.28762817 357.0418396 0.87825018]	[459.60351562 459.67044067 0.89808851]	[439.31622314 544.43383789 0.94130147]	[603.37304688 354.57009888 0.866539 ]	[626.54534912 457.09228516 0.84194386]	[639.28515625 547.02484131 0.83644843]	[541.81567383 547.02264404 0.72168469]	[500.67843628 546.9786377 0.70771271]	[485.44381714 703.39556885 0.72046864]	[4.77603424e+02 8.52354858e+02 7.92564452e-01]	[582.97155762 549.56829834 0.72132063]	[585.33575439 703.37237549 0.82074511]	[585.37823486 849.78546143 0.86090708]	[531.60760498 256.97360229 0.90592927]	[562.22888184 257.10836792 0.93792957]	[508.47473145 272.47021484 0.86799443]	[572.58093262 275.10644531 0.8623451 ]	[5.85483887e+02 8.90673645e+02 8.21903467e-01]	[6.05891785e+02 8.85570068e+02 8.05934072e-01]	[5.80238953e+02 8.59959717e+02 7.02713847e-01]	[4.77675598e+02 8.90794128e+02 7.76090264e-01]	[4.59685425e+02 8.88153076e+02 7.57866979e-01]	[4.80182404e+02 8.65088379e+02 6.69136226e-01]
[544.37420654 269.82354736 0.89559335]	[541.83953857 357.01235962 0.93512923]	[480.27999878 357.04031372 0.8781997 ]	[459.59768677 459.65563965 0.89029515]	[439.29089355 544.49780273 0.92911768]	[603.35821533 354.55883789 0.86356163]	[626.55651855 457.11108398 0.84369373]	[639.29571533 549.48748779 0.83204317]	[541.82885742 547.00366211 0.72187245]	[500.70202637 546.9553833 0.71098536]	[485.45449829 700.93005371 0.71000206]	[4.77613037e+02 8.52334412e+02 7.90261984e-01]	[582.97283936 549.54571533 0.72108549]	[583.00378418 700.91888428 0.81673378]	[585.37402344 849.78356934 0.85950619]	[531.57177734 256.98486328 0.90465254]	[559.8425293 257.12423706 0.92803007]	[508.4491272 272.45501709 0.86775041]	[570.09594727 275.10241699 0.86944753]	[5.85489624e+02 8.90677856e+02 8.21527123e-01]	[6.05894531e+02 8.85571350e+02 8.06520820e-01]	[5.80237305e+02 8.59960144e+02 7.01245487e-01]	[4.77677979e+02 8.90780518e+02 7.69539535e-01]	[4.59693573e+02 8.88130798e+02 7.47999787e-01]	[4.80192993e+02 8.65063782e+02 6.65468812e-01]
[544.35345459 269.83325195 0.89756751]	[541.83660889 357.01693726 0.93438685]	[480.27856445 357.05194092 0.87819731]	[457.20010376 459.68487549 0.87673378]	[439.25790405 546.94744873 0.91347212]	[603.35070801 354.55123901 0.86009103]	[626.54376221 457.10787964 0.84236455]	[639.29577637 549.53826904 0.82623196]	[541.82983398 549.51068115 0.72120714]	[500.68716431 547.01062012 0.70708209]	[485.45761108 700.91717529 0.71207672]	[4.77620605e+02 8.52325134e+02 7.91968524e-01]	[582.98620605 552.07305908 0.72150433]	[585.33520508 700.93103027 0.81701005]	[585.37872314 849.78161621 0.85839069]	[531.5402832 256.99398804 0.9039672 ]	[559.81555176 257.13024902 0.9234224 ]	[506.01623535 272.46490479 0.87122691]	[570.0489502 275.09115601 0.87241077]	[5.85486572e+02 8.90684387e+02 8.23737025e-01]	[6.05891235e+02 8.85577881e+02 8.08133364e-01]	[5.80247253e+02 8.59957336e+02 7.00995505e-01]	[4.77676575e+02 8.90780457e+02 7.67052650e-01]	[4.59695374e+02 8.88130188e+02 7.45933175e-01]	[4.80199310e+02 8.65050964e+02 6.65014982e-01]
[544.3192749 269.84783936 0.90040696]	[541.83105469 357.01174927 0.93352205]	[480.27371216 357.05377197 0.87750804]	[457.13134766 459.68875122 0.86199236]	[439.22238159 546.97143555 0.91173613]	[603.3427124 354.53842163 0.85680258]	[626.55023193 457.11132812 0.83948338]	[639.29882812 549.55639648 0.82387865]	[541.81494141 549.52062988 0.71967119]	[500.66052246 547.01641846 0.70287097]	[485.44967651 703.38598633 0.72195023]	[4.77617828e+02 8.52336243e+02 7.92420745e-01]	[582.98425293 552.08850098 0.72342187]	[585.33728027 703.38104248 0.81897545]	[585.38031006 849.78942871 0.85849553]	[529.04315186 257.0050354 0.90711486]	[559.78253174 257.1348877 0.91884267]	[505.98925781 272.47091675 0.87340891]	[570.02056885 275.09246826 0.87499988]	[5.85486389e+02 8.90694824e+02 8.25960636e-01]	[6.05891907e+02 8.85589172e+02 8.09198976e-01]	[5.80249207e+02 8.59965393e+02 7.02244937e-01]	[4.77679779e+02 8.90779907e+02 7.69026995e-01]	[4.59697388e+02 8.88132263e+02 7.48499274e-01]	[4.80192902e+02 8.65059265e+02 6.67436123e-01]
[544.29827881 269.86807251 0.89975762]	[541.81890869 357.01132202 0.93189323]	[480.26589966 357.05929565 0.87737823]	[457.16885376 459.67938232 0.86569673]	[439.19787598 546.97113037 0.91421866]	[603.33917236 354.54077148 0.856444 ]	[626.55993652 454.64932251 0.82960927]	[639.31628418 549.49707031 0.83188361]	[541.82702637 549.50512695 0.72739255]	[500.68362427 547.00622559 0.7123 ]	[485.47546387 700.91638184 0.72189432]	[4.77624756e+02 8.52336365e+02 7.93333888e-01]	[582.98883057 552.07189941 0.72765028]	[585.3560791 703.40734863 0.82376492]	[585.38208008 849.79058838 0.85968769]	[529.00878906 257.01742554 0.90924382]	[559.7645874 257.14508057 0.91434175]	[505.96865845 272.47250366 0.87596726]	[567.60101318 275.08938599 0.88058603]	[5.85497131e+02 8.90689087e+02 8.25074911e-01]	[6.05899048e+02 8.85585022e+02 8.10545325e-01]	[5.80243713e+02 8.59972656e+02 7.04914808e-01]	[4.77680389e+02 8.90793823e+02 7.76303411e-01]	[4.59702332e+02 8.88144348e+02 7.56167114e-01]	[4.80193726e+02 8.65064026e+02 6.66868448e-01]
[544.28649902 269.88150024 0.90086728]	[541.8213501 357.01083374 0.93193388]	[480.26498413 357.05703735 0.87667912]	[457.15701294 459.70428467 0.86203271]	[439.16983032 546.97460938 0.90810442]	[603.34088135 354.53970337 0.8562845 ]	[626.54876709 454.62463379 0.83337384]	[639.32629395 547.04644775 0.83508289]	[541.83227539 549.51397705 0.72369951]	[500.68582153 547.02386475 0.70775038]	[485.45166016 703.43164062 0.73566937]	[4.77633240e+02 8.52349243e+02 7.97184050e-01]	[582.99719238 552.0625 0.72572374]	[585.37268066 703.40704346 0.82525545]	[585.38262939 849.77087402 0.85679841]	[528.98303223 257.02478027 0.9113397 ]	[559.74963379 257.14572144 0.91028225]	[505.95413208 272.48129272 0.8787396 ]	[567.59991455 275.08612061 0.88059592]	[5.85500122e+02 8.90691589e+02 8.21352839e-01]	[6.05904541e+02 8.85587219e+02 8.07995439e-01]	[5.80236511e+02 8.59959717e+02 7.04134285e-01]	[4.77677826e+02 8.90799927e+02 7.84328580e-01]	[4.59704529e+02 8.88152649e+02 7.66227543e-01]	[4.80207550e+02 8.65075623e+02 6.74087942e-01]
[541.94830322 269.90628052 0.90268397]	[541.82556152 357.01126099 0.93299747]	[480.26364136 357.07080078 0.87837172]	[457.16897583 459.71594238 0.86252248]	[439.14056396 547.01611328 0.89592421]	[603.3425293 354.53533936 0.85743332]	[626.57312012 457.08816528 0.83603197]	[639.36865234 547.0559082 0.8356756 ]	[541.87786865 546.98040771 0.73641449]	[500.73971558 546.95880127 0.72026616]	[485.43234253 703.46081543 0.73854887]	[4.77649475e+02 8.52356262e+02 8.01156282e-01]	[585.34802246 549.49316406 0.73054606]	[585.38262939 703.39361572 0.82254261]	[585.38372803 849.76068115 0.85666645]	[528.96221924 257.03823853 0.91194397]	[559.74023438 257.15844727 0.90625644]	[505.93154907 272.48413086 0.88266528]	[567.60095215 275.09854126 0.88162941]	[5.85496948e+02 8.90677246e+02 8.24119508e-01]	[6.05907898e+02 8.85574036e+02 8.08535457e-01]	[5.80234802e+02 8.59948853e+02 7.07244217e-01]	[4.77680603e+02 8.90797852e+02 7.88961649e-01]	[4.59710541e+02 8.88151367e+02 7.70528018e-01]	[4.80223724e+02 8.65082642e+02 6.80440545e-01]
[541.94354248 269.92617798 0.90281665]	[541.83135986 357.00653076 0.93313837]	[480.27017212 357.07324219 0.88053453]	[457.18225098 459.73513794 0.87061363]	[439.14019775 547.04870605 0.8951391 ]	[603.34417725 354.5246582 0.85789275]	[626.5848999 454.61392212 0.8334769 ]	[641.86138916 547.0368042 0.85607171]	[541.88201904 546.98474121 0.7373448 ]	[500.75036621 546.96850586 0.72200185]	[485.41064453 703.50830078 0.74736524]	[4.77657288e+02 8.52350647e+02 8.04756284e-01]	[585.34448242 549.49664307 0.72639918]	[585.37799072 700.92657471 0.81886089]	[585.38659668 849.75134277 0.85584807]	[526.53631592 257.05334473 0.91316748]	[559.72906494 257.16699219 0.9027161 ]	[505.92230225 272.48651123 0.88372815]	[567.59002686 275.08761597 0.88152403]	[5.85501587e+02 8.90672485e+02 8.23102534e-01]	[6.05915039e+02 8.85569885e+02 8.06493104e-01]	[5.80233459e+02 8.59943298e+02 7.11098194e-01]	[4.77677948e+02 8.90794006e+02 7.97555625e-01]	[4.59712860e+02 8.88148254e+02 7.75800407e-01]	[4.80244690e+02 8.65074707e+02 6.86556101e-01]
[541.94799805 272.34439087 0.90347213]	[541.85070801 357.00717163 0.93472099]	[480.28112793 357.07833862 0.88144279]	[457.19421387 459.79019165 0.88034916]	[439.13369751 547.06158447 0.89228225]	[603.36260986 354.53433228 0.85999846]	[626.62097168 454.57797241 0.82125825]	[641.93896484 546.97320557 0.87697887]	[541.93249512 546.96795654 0.7404449 ]	[500.77618408 546.96026611 0.72335827]	[485.44055176 703.49182129 0.73254979]	[4.77666626e+02 8.52360413e+02 8.05132329e-01]	[585.39556885 547.02783203 0.72942728]	[585.37530518 700.91595459 0.82059789]	[585.38256836 849.74719238 0.85682666]	[526.54577637 257.06008911 0.91102397]	[559.73748779 257.17153931 0.90353483]	[505.9402771 272.490448 0.88176626]	[567.60522461 275.08688354 0.87904322]	[5.85500793e+02 8.90686890e+02 8.27192307e-01]	[6.05911682e+02 8.85584534e+02 8.09120595e-01]	[5.80224121e+02 8.59938660e+02 7.09030330e-01]	[4.77676605e+02 8.90807678e+02 7.96563148e-01]	[4.59714935e+02 8.88162415e+02 7.77080774e-01]	[4.80253815e+02 8.65084167e+02 6.86243415e-01]
[541.95361328 272.35775757 0.90503943]	[541.85858154 357.01715088 0.93584824]	[480.28356934 357.08102417 0.882375 ]	[457.18762207 462.20300293 0.88114071]	[439.12384033 549.50061035 0.88701952]	[603.36920166 354.55474854 0.86337346]	[629.05273438 457.11672974 0.82099545]	[644.3470459 546.99707031 0.87938368]	[541.9432373 547.01019287 0.73562479]	[500.7739563 547.00640869 0.71891034]	[485.44812012 705.95892334 0.73966461]	[4.77669037e+02 8.52364746e+02 8.05089235e-01]	[585.41137695 549.51751709 0.72625548]	[585.36987305 700.92242432 0.8209815 ]	[585.37701416 849.76080322 0.85810649]	[528.96697998 257.06692505 0.90936232]	[559.74505615 257.1758728 0.90379542]	[505.9487915 272.50228882 0.88412541]	[570.01721191 275.09207153 0.8796131 ]	[5.85506409e+02 8.90702087e+02 8.31034005e-01]	[6.05912170e+02 8.85598022e+02 8.14329624e-01]	[5.77791199e+02 8.59963745e+02 7.06353068e-01]	[4.77677216e+02 8.90803528e+02 7.96348631e-01]	[4.59716064e+02 8.88157166e+02 7.77024984e-01]	[4.80261749e+02 8.65085510e+02 6.88734293e-01]
[541.95440674 272.35546875 0.90500808]	[541.86218262 357.01467896 0.93609023]	[480.28555298 357.07943726 0.88289738]	[457.18582153 462.20428467 0.88102621]	[439.12734985 549.50482178 0.88732797]	[603.37176514 354.55459595 0.86365378]	[629.05792236 457.13510132 0.82497787]	[644.34802246 546.99694824 0.87998098]	[541.94458008 547.02459717 0.73526317]	[500.77716064 547.01617432 0.71891654]	[485.44772339 705.97155762 0.74225575]	[4.77668427e+02 8.52367798e+02 8.05730999e-01]	[585.40826416 549.53942871 0.72658652]	[585.36968994 700.90740967 0.81907058]	[585.37670898 849.75909424 0.85753626]	[528.97131348 257.06637573 0.90865809]	[559.74493408 257.17498779 0.90402091]	[505.95162964 272.50119019 0.88395345]	[570.0168457 275.09246826 0.87955225]	[5.85512817e+02 8.90700500e+02 8.30323339e-01]	[6.05917236e+02 8.85596008e+02 8.15055907e-01]	[5.77788391e+02 8.59967285e+02 7.06377625e-01]	[4.77675323e+02 8.90802734e+02 7.97187567e-01]	[4.59713684e+02 8.88158081e+02 7.77787566e-01]	[4.80261261e+02 8.65093384e+02 6.89759731e-01]
[544.30975342 272.35455322 0.90746325]	[541.89178467 357.006073 0.93672395]	[480.29922485 357.06222534 0.88194299]	[457.20297241 462.20996094 0.88583404]	[439.12075806 549.52807617 0.88555866]	[603.4105835 354.54095459 0.86477017]	[629.03009033 454.62426758 0.81802875]	[644.42144775 547.00048828 0.88925767]	[544.29437256 549.51794434 0.73695397]	[500.78665161 549.49926758 0.71991801]	[485.43127441 706.01043701 0.74813211]	[4.77675781e+02 8.54790833e+02 7.93466806e-01]	[585.4465332 552.07348633 0.72582322]	[585.39111328 703.42578125 0.83394247]	[585.3795166 849.78546143 0.86005592]	[529.01550293 257.06030273 0.90540797]	[559.78137207 257.17544556 0.91082507]	[505.98223877 272.49023438 0.87942535]	[570.0637207 275.105896 0.86976945]	[5.85511414e+02 8.90714661e+02 8.41479063e-01]	[6.05913452e+02 8.85619141e+02 8.25972259e-01]	[5.77778992e+02 8.62488892e+02 7.15305448e-01]	[4.77703156e+02 8.93239685e+02 7.88257062e-01]	[4.59737366e+02 8.88207581e+02 7.73769796e-01]	[4.80253418e+02 8.65091980e+02 6.80215478e-01]
[544.33062744 272.38589478 0.91051948]	[541.91149902 357.00115967 0.93547553]	[480.32025146 357.06060791 0.88333565]	[459.60986328 459.82498169 0.89730364]	[439.13394165 549.51184082 0.8916164 ]	[603.41491699 354.53897095 0.86622661]	[629.0559082 454.63708496 0.81702012]	[644.46789551 546.99737549 0.89542359]	[544.34716797 547.00567627 0.7397275 ]	[500.82687378 546.97833252 0.72544849]	[485.46447754 705.99859619 0.73190147]	[4.77680634e+02 8.54793701e+02 7.93975174e-01]	[585.4831543 549.55041504 0.72181249]	[585.38903809 703.44030762 0.8367666 ]	[585.38006592 849.78637695 0.86006594]	[529.05505371 257.07073975 0.90057057]	[559.8069458 257.18869019 0.91040277]	[506.00961304 272.47409058 0.87483478]	[570.10455322 275.08547974 0.86656058]	[5.85509277e+02 8.90715515e+02 8.41731250e-01]	[6.05912659e+02 8.85619690e+02 8.25931728e-01]	[5.77778625e+02 8.62487915e+02 7.12211907e-01]	[4.77699951e+02 8.93226318e+02 7.83783078e-01]	[4.59736572e+02 8.88190369e+02 7.68692851e-01]	[4.80253418e+02 8.65094543e+02 6.79283977e-01]
[544.35424805 272.40185547 0.91291565]	[541.93151855 356.99697876 0.93517327]	[480.32385254 357.06219482 0.8838321 ]	[459.60751343 459.83200073 0.8972286 ]	[439.1519165 549.5032959 0.89629519]	[603.43664551 354.53527832 0.8674956 ]	[629.0592041 454.55075073 0.80624694]	[644.49951172 546.99090576 0.89471531]	[544.37127686 546.99237061 0.73882884]	[500.84408569 546.95843506 0.7231859 ]	[485.43969727 706.0135498 0.7370584 ]	[4.77669342e+02 8.52387695e+02 7.91673303e-01]	[585.50366211 549.54663086 0.71875417]	[585.39666748 703.4241333 0.83197975]	[585.3793335 849.78387451 0.85973543]	[531.54394531 257.07543945 0.89623845]	[559.83282471 257.19760132 0.9131791 ]	[508.45611572 272.47625732 0.87186611]	[570.12438965 275.08969116 0.86541522]	[5.85510925e+02 8.90713989e+02 8.40725005e-01]	[6.05914246e+02 8.85617188e+02 8.25669706e-01]	[5.77780945e+02 8.60021057e+02 7.10128665e-01]	[4.77702209e+02 8.90838074e+02 7.81389117e-01]	[4.59729858e+02 8.88180847e+02 7.66074419e-01]	[4.80246063e+02 8.65084534e+02 6.76465631e-01]
[544.37371826 272.45278931 0.91583657]	[541.93737793 356.9864502 0.93461961]	[480.33450317 357.05554199 0.88299 ]	[459.62322998 459.81872559 0.90674078]	[439.16671753 549.49523926 0.89537472]	[603.43377686 354.52850342 0.86860585]	[629.08789062 454.58105469 0.8107934 ]	[644.50640869 546.97265625 0.89521378]	[544.37939453 544.47833252 0.74670935]	[500.853302 544.45147705 0.73126107]	[485.474823 705.96832275 0.71886402]	[4.77679016e+02 8.52379272e+02 7.89672852e-01]	[585.51116943 547.00115967 0.72267056]	[585.40063477 703.37371826 0.82476211]	[585.38537598 849.79351807 0.85815585]	[531.5848999 257.11526489 0.89047354]	[559.84210205 259.59985352 0.9103201 ]	[508.47396851 272.48937988 0.87480748]	[570.12207031 275.11987305 0.86554521]	[5.85512268e+02 8.90724792e+02 8.43333423e-01]	[6.05921021e+02 8.85634521e+02 8.26884747e-01]	[5.77784607e+02 8.62509521e+02 7.14940131e-01]	[4.77692535e+02 8.93241882e+02 7.76763916e-01]	[4.59728210e+02 8.88199158e+02 7.63440907e-01]	[4.80252960e+02 8.65077820e+02 6.70777559e-01]
[544.38452148 274.88528442 0.92504406]	[541.94915771 356.98022461 0.93352342]	[480.34432983 357.05151367 0.88153434]	[459.64157104 459.80667114 0.91238499]	[439.20404053 547.05010986 0.90147656]	[603.4442749 354.52526855 0.86982191]	[629.08966064 454.59237671 0.8098098 ]	[644.51635742 546.97540283 0.89644074]	[544.3795166 546.94470215 0.74386293]	[500.8453064 544.48956299 0.72613257]	[485.47628784 706.00628662 0.72580659]	[4.77671906e+02 8.52379578e+02 7.89954066e-01]	[585.51678467 547.03240967 0.71875972]	[585.40283203 700.93237305 0.82425076]	[585.38415527 849.79382324 0.8584249 ]	[531.60046387 257.17868042 0.88227201]	[559.82263184 259.65228271 0.90004867]	[508.51010132 274.86828613 0.86745727]	[572.61242676 275.10809326 0.86057562]	[5.85513184e+02 8.90719849e+02 8.44015419e-01]	[6.05922485e+02 8.85632080e+02 8.28190923e-01]	[5.77781006e+02 8.62510803e+02 7.14075446e-01]	[4.77689117e+02 8.93232239e+02 7.75478721e-01]	[4.59726440e+02 8.88190430e+02 7.62368798e-01]	[4.80247986e+02 8.65073059e+02 6.72058761e-01]
[544.37963867 275.00848389 0.94562554]	[544.28710938 356.97927856 0.93397874]	[480.35018921 357.05651855 0.88145256]	[459.65756226 459.80435181 0.91720355]	[439.21087646 547.02178955 0.90609938]	[603.4576416 354.5145874 0.86967623]	[629.10998535 454.57745361 0.80435604]	[644.51123047 546.9697876 0.89469695]	[544.38421631 546.96185303 0.74298847]	[500.84692383 546.92834473 0.72350776]	[485.49343872 706.0300293 0.72871721]	[4.77671051e+02 8.54793823e+02 7.89712965e-01]	[585.5133667 549.50933838 0.71895087]	[585.41271973 703.39361572 0.82892579]	[585.38366699 849.79376221 0.85908276]	[534.10461426 259.63366699 0.86886042]	[559.81939697 262.22293091 0.88453645]	[511.03744507 274.89608765 0.86623067]	[570.13409424 277.51525879 0.85925311]	[5.85513489e+02 8.90718933e+02 8.45017076e-01]	[6.05923096e+02 8.85630798e+02 8.29223156e-01]	[5.77779419e+02 8.62509033e+02 7.14563131e-01]	[4.77692932e+02 8.93233826e+02 7.78297126e-01]	[4.59729156e+02 8.88194336e+02 7.65354991e-01]	[4.80247986e+02 8.65086792e+02 6.74260616e-01]
[544.36785889 275.11392212 0.95247817]	[544.28564453 356.9866333 0.93527174]	[480.34295654 357.05926514 0.88055205]	[459.67089844 459.81234741 0.91926837]	[439.23181152 546.99755859 0.91023934]	[603.45672607 354.53100586 0.87253237]	[629.12652588 454.59820557 0.80246466]	[644.50994873 546.97558594 0.89412028]	[544.38970947 546.96539307 0.74533254]	[500.8526001 546.92736816 0.72354954]	[485.50012207 706.00762939 0.72728527]	[4.77690521e+02 8.52381104e+02 7.93203831e-01]	[585.51782227 549.51873779 0.72135866]	[585.41595459 700.90917969 0.82265878]	[585.38916016 849.79071045 0.85745692]	[534.11376953 262.14834595 0.85129696]	[559.82452393 267.26986694 0.87751889]	[511.08383179 274.93936157 0.87314153]	[572.59362793 277.58529663 0.85484058]	[5.85507935e+02 8.90715942e+02 8.44086289e-01]	[6.05927551e+02 8.85632446e+02 8.27183843e-01]	[5.77784363e+02 8.62508789e+02 7.16547012e-01]	[4.77698456e+02 8.90842590e+02 7.78603911e-01]	[4.59735321e+02 8.88181213e+02 7.63313532e-01]	[4.80269592e+02 8.65075623e+02 6.72995150e-01]
[544.34936523 277.62335205 0.95197481]	[544.29498291 356.99978638 0.93893945]	[480.34396362 357.0703125 0.88264495]	[459.67144775 459.82107544 0.91674882]	[439.23684692 546.9956665 0.90931249]	[603.47613525 354.54470825 0.87285435]	[629.12615967 454.6159668 0.79914498]	[644.52154541 547.00732422 0.88972747]	[544.38409424 546.96307373 0.74240178]	[500.85592651 546.92645264 0.72235245]	[487.92218018 705.97833252 0.72821373]	[4.77693054e+02 8.52380249e+02 7.93133020e-01]	[585.50067139 549.50823975 0.72177768]	[585.42156982 700.86279297 0.81435704]	[585.38903809 849.78436279 0.85733908]	[534.12225342 267.28164673 0.83685076]	[559.80822754 269.91995239 0.88706148]	[513.60296631 274.97445679 0.88707745]	[572.61065674 277.58560181 0.86355019]	[5.85508118e+02 8.90702881e+02 8.41128588e-01]	[6.05934021e+02 8.85618347e+02 8.23845506e-01]	[5.77772522e+02 8.62496948e+02 7.14111090e-01]	[4.77707245e+02 8.90815918e+02 7.78481364e-01]	[4.59745239e+02 8.88152954e+02 7.58673787e-01]	[4.80266022e+02 8.65070862e+02 6.71350658e-01]
[544.36907959 280.22689819 0.91242415]	[544.29852295 357.00393677 0.93871546]	[480.34255981 357.08740234 0.88049352]	[459.66827393 459.83868408 0.91289043]	[439.24078369 546.99755859 0.9085353 ]	[603.48840332 354.53839111 0.868994 ]	[629.12652588 454.6348877 0.79642665]	[644.52288818 547.00213623 0.89181346]	[544.39117432 546.9710083 0.73985362]	[500.8572998 546.9263916 0.72070926]	[487.92245483 706.01922607 0.73658991]	[4.77685974e+02 8.52381897e+02 7.92180777e-01]	[585.51361084 549.52374268 0.71866703]	[585.41204834 700.88616943 0.8158921 ]	[585.3885498 849.78808594 0.8575772 ]	[534.16070557 272.40551758 0.86248642]	[559.77618408 274.90386963 0.90721554]	[513.640625 275.05551147 0.88644636]	[570.11956787 277.62011719 0.8567704 ]	[5.85509094e+02 8.90689636e+02 8.38355899e-01]	[6.05936890e+02 8.85601074e+02 8.21785688e-01]	[5.77772644e+02 8.62496765e+02 7.12185383e-01]	[4.77718689e+02 8.90803101e+02 7.77257979e-01]	[4.59750824e+02 8.88139954e+02 7.55990386e-01]	[4.80250763e+02 8.65066223e+02 6.68906748e-01]
[544.39593506 287.88485718 0.89606953]	[544.28637695 357.02468872 0.93925714]	[480.33505249 357.1156311 0.88106585]	[459.66867065 459.79595947 0.91659778]	[439.25131226 546.97155762 0.90993237]	[603.47741699 354.58047485 0.86948991]	[629.11834717 454.61114502 0.79073733]	[644.47009277 546.96960449 0.89210016]	[544.40100098 546.95166016 0.74040967]	[500.8684082 544.47601318 0.72285235]	[487.94009399 705.97265625 0.72866094]	[4.77680115e+02 8.52381531e+02 7.92055964e-01]	[585.52709961 549.50354004 0.71609199]	[585.41143799 700.89959717 0.81805223]	[585.39215088 849.78930664 0.8572768 ]	[536.67022705 274.98446655 0.90422034]	[559.82519531 275.13412476 0.93288648]	[513.60864258 275.10366821 0.88005972]	[572.64733887 277.71365356 0.80055356]	[5.85508850e+02 8.90690491e+02 8.37839663e-01]	[6.05936218e+02 8.85600281e+02 8.21126997e-01]	[5.77780029e+02 8.62494873e+02 7.10940003e-01]	[4.77713837e+02 8.90807556e+02 7.79541194e-01]	[4.59747314e+02 8.88143127e+02 7.58705139e-01]	[4.80244415e+02 8.65066467e+02 6.69025183e-01]
[544.37438965 293.02627563 0.92212516]	[541.95196533 357.03411865 0.93688774]	[480.33520508 357.1333313 0.8814218 ]	[459.66094971 459.79705811 0.91256618]	[439.2472229 546.9621582 0.91151595]	[603.48583984 356.97415161 0.87213051]	[629.09362793 454.62634277 0.79512334]	[644.46057129 546.95257568 0.89293236]	[544.39459229 546.98596191 0.73658907]	[500.85009766 546.93762207 0.71971291]	[487.93612671 705.98431396 0.73114592]	[4.77682678e+02 8.52378052e+02 7.91866362e-01]	[585.53009033 549.54040527 0.71455753]	[585.40710449 700.9052124 0.81819963]	[585.39306641 849.79467773 0.85759842]	[534.15942383 277.59512329 0.88962704]	[559.81164551 277.67697144 0.90760911]	[513.6026001 277.50881958 0.87319636]	[572.6362915 280.13101196 0.77224362]	[5.85510864e+02 8.90682983e+02 8.36608529e-01]	[6.05936401e+02 8.85590820e+02 8.20323825e-01]	[5.77785767e+02 8.62494446e+02 7.09120393e-01]	[4.77717773e+02 8.90808167e+02 7.80455053e-01]	[4.59749084e+02 8.88142212e+02 7.59987414e-01]	[4.80244019e+02 8.65060486e+02 6.66339457e-01]
[544.37188721 295.39117432 0.92207289]	[541.94995117 357.02987671 0.93595648]	[480.33135986 357.12600708 0.88051224]	[459.66012573 459.7963562 0.91416997]	[439.24859619 546.95056152 0.91321027]	[603.48828125 356.97427368 0.87184829]	[629.10400391 457.0788269 0.79867876]	[644.46099854 546.95928955 0.89368236]	[544.3838501 546.94354248 0.73433053]	[500.84295654 544.47192383 0.72125894]	[487.92770386 705.94171143 0.72147965]	[4.77686920e+02 8.52367615e+02 7.90928006e-01]	[585.52386475 549.49633789 0.71184134]	[585.41162109 700.88220215 0.81438172]	[585.39093018 849.78540039 0.85693228]	[534.15942383 277.597229 0.89007169]	[559.8145752 277.68173218 0.90702385]	[513.60321045 277.51290894 0.87239766]	[572.64331055 280.15380859 0.77049357]	[5.85515259e+02 8.90682434e+02 8.34107459e-01]	[6.05939514e+02 8.85587158e+02 8.18467736e-01]	[5.77787781e+02 8.60019165e+02 7.07733154e-01]	[4.77717133e+02 8.90792847e+02 7.73640215e-01]	[4.59750458e+02 8.88124817e+02 7.50452042e-01]	[4.80250488e+02 8.65047974e+02 6.63605154e-01]
[544.32824707 295.61962891 0.94201338]	[544.29510498 357.04699707 0.9380964 ]	[480.3387146 357.13864136 0.87863922]	[459.65805054 459.80966187 0.91551256]	[439.24899292 546.94396973 0.91484195]	[603.50891113 356.9850769 0.87020856]	[629.07220459 454.64959717 0.79874599]	[644.42370605 546.95605469 0.88951153]	[544.38928223 544.48455811 0.73541391]	[500.83407593 544.43725586 0.72424847]	[487.93530273 703.49676514 0.71267039]	[4.77689819e+02 8.52351868e+02 7.87481248e-01]	[585.54309082 547.02355957 0.70957601]	[585.41894531 700.88641357 0.82251567]	[585.38903809 849.78253174 0.85697526]	[534.08538818 280.18319702 0.85501206]	[559.76251221 282.72793579 0.85610598]	[513.58294678 277.55853271 0.85344416]	[570.10418701 280.20776367 0.74568737]	[5.85512390e+02 8.90679749e+02 8.33566606e-01]	[6.05936951e+02 8.85583862e+02 8.17685127e-01]	[5.77784363e+02 8.60016846e+02 7.09122300e-01]	[4.77722504e+02 8.90774292e+02 7.67538607e-01]	[4.59755951e+02 8.88104492e+02 7.40778863e-01]	[4.80249146e+02 8.62568237e+02 6.57702923e-01]
[544.37091064 300.73123169 0.91686296]	[541.94885254 357.04974365 0.93697834]	[480.34033203 357.16055298 0.87656677]	[459.65563965 459.79052734 0.9120748 ]	[439.23513794 546.95013428 0.91454989]	[603.48345947 356.97729492 0.86490011]	[629.08172607 454.56402588 0.7928586 ]	[644.33569336 546.98095703 0.8762185 ]	[544.37750244 546.95373535 0.74044448]	[500.83905029 544.4666748 0.72581011]	[4.87954346e+02 7.03404968e+02 6.99604988e-01]	[4.77716522e+02 8.52310608e+02 7.95622289e-01]	[585.50933838 549.53656006 0.71824092]	[585.38885498 700.93493652 0.83035696]	[585.38226318 849.78320312 0.85749054]	[534.10760498 292.91973877 0.853984 ]	[559.74530029 293.01705933 0.89076978]	[511.08944702 280.1946106 0.80096352]	[570.12188721 280.25418091 0.65748131]	[5.85512207e+02 8.90683228e+02 8.33798766e-01]	[6.05928711e+02 8.85580139e+02 8.17062199e-01]	[5.77783020e+02 8.60001343e+02 7.06380785e-01]	[4.77735352e+02 8.90758118e+02 7.65912294e-01]	[4.59771454e+02 8.85655945e+02 7.36063600e-01]	[4.80279327e+02 8.62541504e+02 6.57899857e-01]
[544.38964844 305.76309204 0.89376384]	[544.28845215 357.04608154 0.93603373]	[480.33508301 357.17724609 0.87685907]	[459.66088867 459.76159668 0.90942115]	[439.22619629 546.96087646 0.91406882]	[603.49743652 354.57003784 0.85647023]	[629.10809326 454.60748291 0.79446721]	[641.93188477 547.01269531 0.86650395]	[544.36749268 546.97705078 0.73413622]	[500.83486938 544.49365234 0.72047848]	[487.9442749 703.4588623 0.71261537]	[4.77709564e+02 8.52315796e+02 7.92439818e-01]	[585.50299072 549.55230713 0.71317613]	[585.38116455 703.43505859 0.84275973]	[585.38549805 849.77557373 0.85595143]	[534.16094971 295.43536377 0.88489747]	[559.75201416 295.51477051 0.90564543]	[513.57116699 282.69952393 0.78955829]	[570.06622314 282.74630737 0.5747475 ]	[5.85515747e+02 8.90660400e+02 8.28804255e-01]	[6.05933716e+02 8.83096741e+02 8.13386917e-01]	[5.77783264e+02 8.59987915e+02 7.05026150e-01]	[4.77748047e+02 8.90742798e+02 7.64748514e-01]	[4.59778564e+02 8.85639038e+02 7.34072924e-01]	[4.80264374e+02 8.62539856e+02 6.54131174e-01]
[544.31103516 308.39587402 0.90017754]	[544.29998779 357.04025269 0.93931711]	[480.32214355 357.15603638 0.87767768]	[459.65942383 459.77026367 0.90719038]	[439.21206665 546.98419189 0.90748131]	[605.88677979 354.58514404 0.85590953]	[629.09912109 454.60461426 0.79571986]	[641.90447998 546.99713135 0.86940515]	[544.35742188 546.93585205 0.72996026]	[500.82000732 544.45355225 0.72197276]	[487.94763184 703.47735596 0.71804559]	[4.77716125e+02 8.52322815e+02 7.95932174e-01]	[585.49945068 549.50640869 0.70759273]	[585.38641357 703.42468262 0.84377652]	[585.37860107 849.77618408 0.85807312]	[531.62518311 295.5609436 0.89242816]	[557.2144165 295.62335205 0.89555383]	[513.60284424 285.28237915 0.76625621]	[570.06066895 285.29083252 0.66601819]	[5.85516418e+02 8.90670593e+02 8.31673980e-01]	[6.05930969e+02 8.85565552e+02 8.16266358e-01]	[5.77777649e+02 8.59996521e+02 7.04770088e-01]	[4.77739319e+02 8.90739136e+02 7.68882692e-01]	[4.59773041e+02 8.85633423e+02 7.36938596e-01]	[4.80270935e+02 8.62556030e+02 6.60263777e-01]
[541.88476562 313.44439697 0.92537874]	[544.31951904 357.04611206 0.94053304]	[480.32910156 357.14459229 0.87584108]	[459.64227295 459.77468872 0.90173483]	[439.17965698 546.99359131 0.9051559 ]	[605.89556885 356.97729492 0.85974669]	[629.10894775 454.63031006 0.79146898]	[641.86334229 547.06072998 0.85045713]	[544.34509277 544.48181152 0.73024392]	[500.81634521 544.44207764 0.72163779]	[487.95858765 703.47375488 0.72177702]	[4.77724274e+02 8.52314880e+02 7.99083769e-01]	[585.48596191 549.49194336 0.70847845]	[585.38665771 703.44250488 0.84863377]	[585.37701416 849.77581787 0.8587411 ]	[529.03045654 298.05853271 0.89386767]	[554.63061523 298.10064697 0.88524407]	[513.59655762 285.27478027 0.70944029]	[570.07312012 287.88259888 0.74473643]	[5.85516968e+02 8.90668152e+02 8.31551790e-01]	[6.05933167e+02 8.85564880e+02 8.16579103e-01]	[5.77772217e+02 8.60003845e+02 7.06063867e-01]	[4.77742584e+02 8.90722839e+02 7.70530283e-01]	[4.59776703e+02 8.85616821e+02 7.37218261e-01]	[4.80285248e+02 8.62553528e+02 6.61611438e-01]
[541.88989258 313.47952271 0.93025684]	[544.31988525 357.04995728 0.94188899]	[480.3302002 357.14285278 0.87540817]	[459.62582397 459.77182007 0.89746678]	[439.15914917 547.01818848 0.90210706]	[605.8963623 356.98587036 0.8620742 ]	[629.08618164 457.14846802 0.81393325]	[641.83947754 549.56652832 0.83821809]	[544.32873535 546.95672607 0.72573358]	[500.80096436 544.48388672 0.71601814]	[487.93927002 705.93017578 0.73430884]	[4.77719238e+02 8.52344360e+02 7.98668504e-01]	[585.47302246 549.52789307 0.71047688]	[585.37420654 703.46026611 0.84984398]	[585.37731934 849.78491211 0.85979128]	[529.03448486 298.09710693 0.89143008]	[554.64013672 298.1307373 0.88003016]	[513.60736084 285.30343628 0.69060981]	[570.0657959 287.87518311 0.72860134]	[5.85515442e+02 8.90673401e+02 8.32190216e-01]	[6.05929932e+02 8.85571106e+02 8.16690385e-01]	[5.77774841e+02 8.60014160e+02 7.07198501e-01]	[4.80141235e+02 8.90725342e+02 7.72932410e-01]	[4.59780151e+02 8.85628723e+02 7.41286755e-01]	[4.80274414e+02 8.65045227e+02 6.63247526e-01]
[541.87548828 313.51989746 0.9304837 ]	[544.30419922 357.06173706 0.94046986]	[480.31219482 357.15628052 0.8748436 ]	[459.59576416 459.79226685 0.88721794]	[439.14202881 547.01861572 0.89891082]	[605.88427734 356.99230957 0.85932279]	[629.10015869 459.62322998 0.82012928]	[641.81481934 552.12884521 0.82922322]	[544.32525635 547.01226807 0.7229048 ]	[500.80209351 546.96948242 0.71256453]	[487.92886353 705.92822266 0.73440701]	[4.77712585e+02 8.52346863e+02 7.99131751e-01]	[585.46264648 552.05957031 0.71174556]	[585.36853027 703.47930908 0.85117102]	[585.37799072 849.78417969 0.86091644]	[529.02423096 298.13360596 0.88521302]	[554.61871338 298.17388916 0.86876613]	[511.09625244 285.25762939 0.68074089]	[570.03869629 287.8772583 0.70665455]	[5.85516663e+02 8.90663818e+02 8.31481814e-01]	[6.05930542e+02 8.85558472e+02 8.15578938e-01]	[5.77777954e+02 8.60009949e+02 7.08047092e-01]	[4.80139740e+02 8.90718018e+02 7.72864640e-01]	[4.59777771e+02 8.85620544e+02 7.40844071e-01]	[4.80265381e+02 8.65047424e+02 6.64629340e-01]
[541.86804199 313.52401733 0.92788404]	[544.30895996 357.06103516 0.94110161]	[480.32260132 357.15463257 0.87517923]	[459.59725952 459.7875061 0.88763547]	[439.14172363 547.01837158 0.89918351]	[605.88323975 356.99554443 0.85964084]	[629.11663818 459.63977051 0.82167238]	[641.81542969 552.12817383 0.82894731]	[544.32849121 547.02008057 0.7233963 ]	[500.8046875 546.97930908 0.71274269]	[487.91937256 705.93145752 0.73449194]	[4.77707977e+02 8.52349304e+02 7.97162056e-01]	[585.46472168 552.06933594 0.71266884]	[585.37298584 703.46496582 0.84946191]	[585.37896729 849.77935791 0.85918128]	[529.02227783 298.13839722 0.88156617]	[552.14709473 298.18109131 0.8644073 ]	[511.09567261 285.25244141 0.67708063]	[570.02996826 287.88818359 0.70355868]	[5.85515503e+02 8.90664978e+02 8.29938591e-01]	[6.05929810e+02 8.85557983e+02 8.14372897e-01]	[5.77784363e+02 8.60000671e+02 7.05477178e-01]	[4.77743286e+02 8.90704895e+02 7.68636942e-01]	[4.59771942e+02 8.85598877e+02 7.36628115e-01]	[4.80264465e+02 8.65048279e+02 6.62661433e-01]
[541.8371582 313.53027344 0.92561877]	[544.3125 357.06881714 0.94035435]	[480.32373047 357.16326904 0.87563246]	[459.61749268 459.72949219 0.8896066 ]	[439.13439941 547.00567627 0.89960939]	[605.88183594 356.9984436 0.85929263]	[629.10235596 459.6335144 0.82467532]	[641.81634521 552.14318848 0.82768291]	[544.33203125 547.01159668 0.72030586]	[500.80984497 546.96868896 0.71068054]	[485.50186157 705.92559814 0.73694885]	[4.77703979e+02 8.52356445e+02 7.93525279e-01]	[585.45739746 552.05700684 0.71171153]	[585.37713623 703.45544434 0.84815824]	[585.38037109 849.77508545 0.8590225 ]	[528.98760986 298.13735962 0.88606226]	[552.09820557 298.18609619 0.86362606]	[511.08029175 285.25930786 0.65514094]	[567.58398438 290.43389893 0.71389532]	[5.85520325e+02 8.90666321e+02 8.31013978e-01]	[6.05932739e+02 8.85561218e+02 8.15011621e-01]	[5.77783691e+02 8.59996277e+02 7.07232356e-01]	[4.80141815e+02 8.90696594e+02 7.64826596e-01]	[4.59777313e+02 8.85597717e+02 7.33959138e-01]	[4.80258514e+02 8.65051453e+02 6.58604085e-01]
[541.82415771 313.52926636 0.92639941]	[541.95245361 357.07162476 0.9381392 ]	[480.26422119 357.17428589 0.87487578]	[459.61526489 459.69799805 0.88846946]	[439.09765625 546.98187256 0.89530015]	[603.50195312 356.97644043 0.85584307]	[629.09912109 457.17861938 0.80997372]	[641.85559082 552.06341553 0.83495015]	[544.31817627 546.96661377 0.72278571]	[500.80145264 544.496521 0.71203709]	[485.49893188 705.92321777 0.73540974]	[4.77706726e+02 8.52359802e+02 7.93559790e-01]	[585.45373535 549.53375244 0.71179175]	[585.37445068 703.44525146 0.84723198]	[585.38183594 849.77001953 0.8576144 ]	[526.54595947 298.12240601 0.89279443]	[552.10784912 298.18054199 0.86748534]	[511.02352905 285.2911377 0.66375053]	[567.59320068 292.89178467 0.7051084 ]	[5.85518188e+02 8.90670227e+02 8.30259085e-01]	[6.05931946e+02 8.85566528e+02 8.15156221e-01]	[5.77785522e+02 8.59992249e+02 7.06680477e-01]	[4.80144348e+02 8.90698547e+02 7.67179310e-01]	[4.59778748e+02 8.85599670e+02 7.35810220e-01]	[4.80259491e+02 8.65054565e+02 6.58824861e-01]
[541.80987549 313.53823853 0.92511231]	[541.91656494 357.07669067 0.93774945]	[480.22817993 357.16778564 0.87291616]	[457.21414185 459.7059021 0.87841368]	[439.0802002 547.04187012 0.87958276]	[603.47650146 356.9859314 0.85671371]	[629.11975098 457.16116333 0.80544329]	[641.87646484 549.54193115 0.84629738]	[544.29620361 546.96972656 0.72566593]	[500.78274536 546.93481445 0.71512353]	[485.50192261 705.92449951 0.73884463]	[4.77696381e+02 8.52364990e+02 7.90823638e-01]	[585.44042969 549.5357666 0.71535766]	[585.36456299 703.42730713 0.84316432]	[585.38623047 849.7711792 0.85651135]	[526.5100708 298.12677002 0.89870608]	[552.090271 298.17752075 0.86642063]	[508.51019287 287.8053894 0.66664571]	[567.57147217 292.93435669 0.68979144]	[5.85511719e+02 8.90680847e+02 8.32871974e-01]	[6.05929138e+02 8.85582031e+02 8.16041589e-01]	[5.77792542e+02 8.60003845e+02 7.09442258e-01]	[4.80154938e+02 8.90708862e+02 7.66252041e-01]	[4.59782227e+02 8.85614624e+02 7.35495627e-01]	[4.80240265e+02 8.65060181e+02 6.55640423e-01]
[541.77166748 313.5239563 0.92068124]	[541.87561035 357.0642395 0.93652117]	[480.20065308 357.13043213 0.86801386]	[457.17965698 459.69543457 0.86744452]	[439.07632446 547.02056885 0.88023376]	[603.41821289 356.98522949 0.85820341]	[629.11535645 457.13015747 0.79995692]	[641.88000488 549.51153564 0.84952873]	[541.93438721 546.9397583 0.73115516]	[500.75692749 544.47961426 0.71873611]	[487.92224121 703.46801758 0.73193049]	[4.77704498e+02 8.52356812e+02 7.94344842e-01]	[585.42529297 549.49462891 0.72109598]	[585.36151123 703.40924072 0.84044886]	[585.38623047 849.76837158 0.85764223]	[526.45080566 298.12988281 0.90597051]	[549.58636475 298.16125488 0.8699739 ]	[506.02432251 287.86151123 0.65587378]	[567.55755615 292.94845581 0.69457597]	[5.85494690e+02 8.90668701e+02 8.33184659e-01]	[6.05919922e+02 8.85575256e+02 8.14552069e-01]	[5.80223816e+02 8.59999817e+02 7.10859239e-01]	[4.80142212e+02 8.90723083e+02 7.67701924e-01]	[4.59771179e+02 8.85625793e+02 7.36434639e-01]	[4.80253418e+02 8.65054382e+02 6.61108792e-01]
[541.74475098 315.90960693 0.92326176]	[541.85717773 357.06106567 0.94160974]	[480.19207764 357.12200928 0.86767888]	[457.14916992 459.69317627 0.86008543]	[439.07290649 547.02484131 0.87899721]	[603.39013672 354.59753418 0.85442144]	[629.0692749 457.0980835 0.79792511]	[641.87030029 549.48797607 0.84855241]	[541.90289307 544.48748779 0.73471093]	[500.74349976 544.45928955 0.72136313]	[485.46148682 705.93145752 0.74533409]	[4.77705444e+02 8.52352600e+02 8.00110221e-01]	[585.38751221 547.01568604 0.72462398]	[585.33990479 700.93225098 0.82763302]	[585.38006592 849.76202393 0.85798931]	[526.40930176 298.16537476 0.91573393]	[549.52636719 298.18304443 0.87292421]	[506.00820923 287.84179688 0.64377803]	[567.48266602 292.96765137 0.71090561]	[5.85502930e+02 8.90669495e+02 8.31211686e-01]	[6.05924011e+02 8.85570435e+02 8.13096225e-01]	[5.77786987e+02 8.59996216e+02 7.09825635e-01]	[4.80141937e+02 8.90727356e+02 7.75713742e-01]	[4.59769745e+02 8.85634521e+02 7.44557261e-01]	[4.80259033e+02 8.65050476e+02 6.67726040e-01]
[541.71472168 315.92684937 0.92197955]	[541.82226562 357.04824829 0.94221938]	[480.16497803 357.0982666 0.86720502]	[457.09918213 459.66766357 0.84351397]	[436.69320679 547.03533936 0.87237614]	[603.36047363 354.58099365 0.84995174]	[629.04730225 457.09875488 0.80451894]	[641.8782959 549.50006104 0.85009438]	[541.85748291 546.92706299 0.73069578]	[500.71057129 544.48291016 0.71288097]	[485.46481323 703.50836182 0.74302185]	[4.77696320e+02 8.52351562e+02 7.93114662e-01]	[585.34906006 547.00604248 0.72367501]	[585.33380127 703.4019165 0.82995141]	[585.37744141 849.75787354 0.85712332]	[524.00262451 298.15777588 0.92846209]	[549.51068115 298.18917847 0.87729371]	[503.49484253 285.29351807 0.68519187]	[567.4664917 293.0090332 0.71408796]	[5.85499756e+02 8.90674927e+02 8.31208885e-01]	[6.05920410e+02 8.85572021e+02 8.11077952e-01]	[5.77785950e+02 8.59986511e+02 7.06503868e-01]	[4.80143188e+02 8.90718506e+02 7.67196119e-01]	[4.59766113e+02 8.85622986e+02 7.36649513e-01]	[4.80247070e+02 8.65048401e+02 6.59397006e-01]
[539.24707031 315.91790771 0.89870912]	[541.74157715 357.05606079 0.93545961]	[477.74578857 357.1098938 0.86048698]	[454.60491943 459.83984375 0.85335743]	[436.64797974 549.49407959 0.86373109]	[603.27575684 354.58538818 0.84163284]	[626.63415527 457.13726807 0.81713915]	[641.85522461 549.53424072 0.84103388]	[541.81298828 546.97143555 0.72811943]	[500.66790771 546.95471191 0.70668119]	[485.43841553 705.92462158 0.74236453]	[4.77673920e+02 8.52374756e+02 7.85460949e-01]	[582.9967041 549.49713135 0.72439039]	[583.00213623 703.43267822 0.83275408]	[585.3782959 849.76226807 0.85608947]	[523.90270996 298.15084839 0.93420374]	[546.9631958 298.17739868 0.89269203]	[503.46258545 287.86404419 0.65630668]	[564.99584961 292.99746704 0.70138669]	[5.85500488e+02 8.90676025e+02 8.27477217e-01]	[6.05923889e+02 8.85569702e+02 8.08532834e-01]	[5.77785950e+02 8.59986389e+02 7.03500867e-01]	[4.77743713e+02 8.90713501e+02 7.65626609e-01]	[4.59760040e+02 8.85612366e+02 7.37414122e-01]	[4.80225800e+02 8.65064331e+02 6.55003190e-01]
[539.16442871 315.95172119 0.88514423]	[541.67834473 357.04998779 0.92570031]	[477.69326782 357.10968018 0.85507047]	[454.55603027 459.82922363 0.85101771]	[436.59005737 547.05987549 0.85893983]	[600.83673096 354.57614136 0.83595216]	[626.57965088 454.59378052 0.80845517]	[641.80108643 549.59771729 0.82301247]	[541.72662354 544.49151611 0.72170568]	[498.25964355 544.48699951 0.70745826]	[485.40811157 703.49072266 0.75207067]	[4.77685822e+02 8.52353760e+02 7.85854638e-01]	[582.9175415 546.99285889 0.72261482]	[582.97735596 703.43688965 0.83515948]	[585.36859131 849.78106689 0.86019415]	[523.82696533 298.16021729 0.93374646]	[544.54095459 298.18914795 0.8915087 ]	[503.38284302 287.88452148 0.66774416]	[564.92462158 293.01431274 0.67701316]	[5.85500366e+02 8.90676331e+02 8.28231692e-01]	[6.05911743e+02 8.85570679e+02 8.10478330e-01]	[5.77784668e+02 8.60008850e+02 7.03858376e-01]	[4.80153046e+02 8.90729065e+02 7.67940998e-01]	[4.59773804e+02 8.85634583e+02 7.37678111e-01]	[4.80225342e+02 8.62574890e+02 6.49167895e-01]
[534.15362549 315.91351318 0.86445808]	[539.2578125 357.05596924 0.91750038]	[477.60415649 357.13262939 0.84206414]	[452.03063965 459.83227539 0.85303771]	[436.54949951 547.06286621 0.8552469 ]	[600.79864502 354.57162476 0.83055943]	[626.5401001 454.62463379 0.81605315]	[639.28515625 552.11444092 0.81003195]	[539.29455566 546.97338867 0.7049067 ]	[498.16989136 546.96582031 0.69246256]	[485.39929199 700.89599609 0.73868406]	[4.77683655e+02 8.52308655e+02 7.95588374e-01]	[582.85919189 549.50146484 0.71704996]	[582.92877197 700.87799072 0.81767112]	[585.34912109 849.78613281 0.85890323]	[521.39630127 298.11523438 0.93606466]	[544.43505859 298.17364502 0.90029955]	[503.32510376 287.81774902 0.64829719]	[564.85137939 292.97033691 0.68920338]	[5.85510559e+02 8.90673584e+02 8.19375038e-01]	[6.05912720e+02 8.83097351e+02 8.05458903e-01]	[5.77756836e+02 8.60003662e+02 6.98038340e-01]	[4.77717255e+02 8.90732544e+02 7.73469925e-01]	[4.59738922e+02 8.85634888e+02 7.43175149e-01]	[4.80246765e+02 8.62547058e+02 6.62312686e-01]
[531.58575439 315.9473877 0.87192369]	[536.71533203 357.09320068 0.8985672 ]	[472.5736084 357.20480347 0.82465202]	[449.43930054 462.20306396 0.86517256]	[434.03347778 549.48822021 0.84339398]	[598.27844238 354.57647705 0.8216871 ]	[626.49890137 454.60214233 0.81984955]	[636.8034668 552.11730957 0.80684298]	[539.23730469 546.98016357 0.69805598]	[498.12075806 546.96240234 0.6872465 ]	[485.43325806 698.36114502 0.7058121 ]	[4.77683228e+02 8.52311157e+02 7.98785150e-01]	[582.80297852 549.52252197 0.71174473]	[582.89593506 703.40319824 0.80794978]	[585.33843994 849.79260254 0.8591578 ]	[521.32910156 298.15869141 0.92688566]	[544.34375 298.21957397 0.89938778]	[500.90304565 287.80844116 0.67488581]	[562.42895508 292.95428467 0.65920442]	[5.85518433e+02 8.90683472e+02 8.21452618e-01]	[6.05916504e+02 8.85556213e+02 8.07255268e-01]	[5.77750610e+02 8.60017700e+02 6.90301538e-01]	[4.77696625e+02 8.90733887e+02 7.74558067e-01]	[4.59724365e+02 8.85638794e+02 7.46738255e-01]	[4.80251617e+02 8.62567383e+02 6.65747464e-01]
[526.46356201 315.92730713 0.89189088]	[534.12103271 357.09884644 0.88718605]	[469.96298218 357.21209717 0.82112491]	[444.4034729 462.22879028 0.88086009]	[429.00112915 547.04968262 0.84209025]	[595.70068359 354.58590698 0.81565261]	[626.43408203 452.03915405 0.83988225]	[636.72705078 554.62194824 0.80498075]	[536.67504883 546.94012451 0.67563128]	[493.12493896 546.94433594 0.67684549]	[482.9437561 698.33172607 0.72823614]	[4.77661591e+02 8.52300293e+02 8.06569934e-01]	[580.30114746 546.99658203 0.69036967]	[582.8838501 700.93792725 0.78799677]	[585.32897949 849.79638672 0.8568337 ]	[518.784729 298.15652466 0.89935297]	[541.83062744 298.22680664 0.90699285]	[500.81030273 290.4057312 0.65194798]	[562.32611084 292.97644043 0.72262341]	[5.85499817e+02 8.90699890e+02 8.19363594e-01]	[6.05905640e+02 8.85567505e+02 8.06205511e-01]	[5.77758240e+02 8.62509521e+02 6.90519571e-01]	[4.77689209e+02 8.90736206e+02 7.94420004e-01]	[4.59714905e+02 8.85649475e+02 7.64815390e-01]	[4.80235901e+02 8.62540833e+02 6.77855015e-01]
[523.98181152 315.94229126 0.91190565]	[529.07092285 357.09429932 0.88976288]	[464.96130371 359.56661987 0.83358997]	[441.8757019 459.77127075 0.88693583]	[426.34927368 549.48962402 0.85260272]	[593.13446045 354.57833862 0.81614685]	[624.04327393 454.5592041 0.8418631 ]	[631.69256592 552.12487793 0.80567288]	[534.12719727 546.97784424 0.67207193]	[490.53421021 546.97119141 0.67826682]	[482.83108521 705.97741699 0.79407203]	[4.77654694e+02 8.52352844e+02 8.05195689e-01]	[580.24261475 547.04058838 0.67661816]	[582.82989502 703.43164062 0.77963853]	[583.00598145 852.17840576 0.86033988]	[518.67510986 298.19168091 0.88694072]	[541.73651123 298.22756958 0.89754921]	[500.66879272 292.89483643 0.67666459]	[559.80462646 292.92547607 0.68378687]	[5.85499573e+02 8.90702637e+02 8.24074626e-01]	[6.05898682e+02 8.85566223e+02 8.07814717e-01]	[5.77773193e+02 8.62544434e+02 7.01543868e-01]	[4.77705597e+02 8.90744690e+02 7.97808051e-01]	[4.59718689e+02 8.88097595e+02 7.71247864e-01]	[4.80223541e+02 8.62570557e+02 6.83402121e-01]
[523.83483887 316.00018311 0.93589473]	[526.53192139 357.10372925 0.90255809]	[464.88485718 357.22479248 0.85261428]	[441.79022217 459.76611328 0.89470768]	[423.78765869 547.06542969 0.87253153]	[588.1083374 354.59350586 0.82964301]	[623.92816162 457.07910156 0.83998436]	[629.12701416 552.13354492 0.82281047]	[531.5380249 549.51947021 0.6773594 ]	[485.49111938 549.5199585 0.67714328]	[482.72628784 705.93847656 0.78347129]	[4.77637360e+02 8.52296326e+02 8.07658792e-01]	[577.71386719 552.06054688 0.66539687]	[582.73925781 703.42053223 0.7674365 ]	[585.32879639 852.18005371 0.86075419]	[513.64147949 298.2406311 0.86728919]	[539.21801758 300.64331055 0.86744404]	[498.23403931 292.96304321 0.64521009]	[557.17279053 292.98965454 0.69327825]	[5.85507141e+02 8.90695190e+02 8.24261785e-01]	[6.05903015e+02 8.83088013e+02 8.09226692e-01]	[5.80234009e+02 8.62527283e+02 6.93248212e-01]	[4.77703369e+02 8.90728638e+02 7.98647761e-01]	[4.59710724e+02 8.85652222e+02 7.69289494e-01]	[4.80234375e+02 8.62507751e+02 6.84862912e-01]
[521.39813232 315.96929932 0.93000972]	[526.41479492 357.12225342 0.91441613]	[462.32928467 359.6114502 0.87346429]	[439.32806396 462.25396729 0.91037917]	[421.33859253 549.5725708 0.87725347]	[587.99243164 354.59835815 0.84179854]	[623.82452393 459.64807129 0.8557716 ]	[626.55780029 554.67028809 0.85631728]	[528.97644043 549.56427002 0.68759346]	[485.34683228 549.56793213 0.69001812]	[482.71820068 698.34698486 0.75965291]	[4.77588226e+02 8.52285400e+02 7.95288861e-01]	[572.67498779 552.1027832 0.66529769]	[580.28851318 703.47253418 0.7734406 ]	[585.33312988 852.17498779 0.85714811]	[511.02459717 298.20996094 0.86055422]	[534.18652344 298.24514771 0.84160793]	[495.69064331 290.43301392 0.59557295]	[549.58630371 292.91403198 0.65192252]	[5.85508179e+02 8.90725708e+02 8.26687336e-01]	[6.05905151e+02 8.85571411e+02 8.04283857e-01]	[5.80263611e+02 8.62532532e+02 6.94973350e-01]	[4.77724976e+02 8.90713257e+02 7.90802240e-01]	[4.59716492e+02 8.85646790e+02 7.64201999e-01]	[4.80191071e+02 8.62498352e+02 6.72060251e-01]
[521.29992676 315.98922729 0.92838705]	[523.91485596 357.13955688 0.93092418]	[459.82373047 359.66003418 0.88223737]	[439.24996948 462.35464478 0.90862119]	[421.18453979 549.54760742 0.88903028]	[585.47766113 356.97894287 0.85029149]	[621.30291748 459.68643188 0.83900535]	[626.40655518 552.10009766 0.86104918]	[526.45385742 549.54498291 0.71230382]	[482.89599609 549.54150391 0.70520627]	[482.7487793 693.19195557 0.74844694]	[4.77591278e+02 8.52258545e+02 7.91940272e-01]	[570.03991699 549.58178711 0.68046659]	[577.7802124 700.86627197 0.75798041]	[585.33587646 852.18255615 0.86270076]	[506.00512695 298.23736572 0.86737216]	[531.54498291 298.25921631 0.83601147]	[490.54064941 290.36148071 0.5979774 ]	[547.0703125 292.93081665 0.66676557]	[5.85517517e+02 8.90742920e+02 8.36047053e-01]	[6.05907410e+02 8.85591431e+02 8.11761320e-01]	[5.80287720e+02 8.62536743e+02 7.02719688e-01]	[4.77708313e+02 8.90687439e+02 7.88113832e-01]	[4.59702850e+02 8.85610291e+02 7.56246388e-01]	[4.80209076e+02 8.59991394e+02 6.73895657e-01]
[521.20220947 315.92858887 0.9145484 ]	[521.41674805 357.08959961 0.94162065]	[459.68881226 359.58724976 0.87614661]	[439.13128662 462.2762146 0.9022705 ]	[418.70455933 549.50585938 0.89643747]	[582.96673584 354.53771973 0.84612644]	[613.70129395 459.60552979 0.7998001 ]	[623.92669678 552.06048584 0.85695487]	[523.97076416 552.08477783 0.72334027]	[482.73693848 552.09741211 0.7069506 ]	[480.25994873 703.46289062 0.7574234 ]	[4.77619476e+02 8.52292542e+02 8.05780530e-01]	[567.47930908 552.12670898 0.69498813]	[577.72528076 703.43188477 0.7534284 ]	[585.34710693 852.18273926 0.86007071]	[503.49795532 298.18997192 0.90819836]	[526.54022217 298.19073486 0.86773986]	[485.45733643 290.35705566 0.65940869]	[546.92285156 292.95654297 0.75206316]	[5.85539368e+02 8.90753906e+02 8.33597660e-01]	[6.05923340e+02 8.85585938e+02 8.08054209e-01]	[5.80302734e+02 8.62522034e+02 6.98812544e-01]	[4.77668549e+02 8.90731689e+02 8.04496288e-01]	[4.59687897e+02 8.85656372e+02 7.75072336e-01]	[4.80255157e+02 8.62511902e+02 6.96306407e-01]
[518.67749023 313.48635864 0.87743998]	[521.26409912 357.04904175 0.9385941 ]	[459.59741211 357.1612854 0.86527932]	[436.6824646 459.76699829 0.88088965]	[418.56051636 549.59771729 0.86466956]	[582.82110596 354.51022339 0.83830774]	[608.5760498 457.15966797 0.80357862]	[621.32086182 549.59771729 0.83279729]	[523.85131836 552.09545898 0.72383541]	[480.32138062 552.11865234 0.69905853]	[480.19244385 703.44689941 0.74862397]	[4.77596039e+02 8.52252197e+02 7.93384910e-01]	[565.00048828 552.12670898 0.70430875]	[572.60327148 698.35186768 0.72836834]	[585.3616333 849.78857422 0.85403883]	[503.31506348 298.07693481 0.94291198]	[526.4019165 298.0831604 0.90786141]	[482.86886597 285.31381226 0.64364219]	[544.46142578 290.39205933 0.71035904]	[5.85533997e+02 8.90754700e+02 8.26876283e-01]	[6.05928162e+02 8.85577820e+02 7.95580149e-01]	[5.80338379e+02 8.60008362e+02 6.92647278e-01]	[4.77635468e+02 8.90726807e+02 7.91265488e-01]	[4.59680359e+02 8.85645447e+02 7.67880023e-01]	[4.80245911e+02 8.59994690e+02 6.79819345e-01]
[513.63134766 313.4888916 0.85052359]	[518.74188232 357.06048584 0.9162026 ]	[457.09301758 357.17459106 0.84889936]	[434.07208252 462.22323608 0.86317217]	[416.08126831 552.11956787 0.84702492]	[580.29272461 354.54110718 0.82626605]	[606.0668335 457.14077759 0.822905 ]	[616.26647949 552.10723877 0.81180155]	[521.31640625 549.52954102 0.7222212 ]	[480.16714478 549.52960205 0.70146257]	[480.15487671 700.88995361 0.72900063]	[4.77621002e+02 8.52188721e+02 7.91420996e-01]	[564.82141113 549.57446289 0.72385716]	[567.59197998 693.20898438 0.75959444]	[5.85362061e+02 8.49752869e+02 8.48577797e-01]	[500.83743286 298.03213501 0.93720871]	[523.92468262 298.07720947 0.90262723]	[482.75250244 285.2543335 0.63449597]	[544.36364746 287.83010864 0.68582338]	[5.85550049e+02 8.90733948e+02 8.11754942e-01]	[6.05947205e+02 8.83086182e+02 7.80408084e-01]	[5.80330322e+02 8.59979553e+02 6.88158214e-01]	[4.75177856e+02 8.90729248e+02 7.74704814e-01]	[4.59670502e+02 8.85637939e+02 7.51071513e-01]	[4.80291748e+02 8.59932495e+02 6.67711020e-01]
[513.63031006 313.48864746 0.85053295]	[518.74334717 357.05709839 0.91619742]	[457.09765625 357.16946411 0.84975231]	[434.07110596 462.22409058 0.86256945]	[416.08093262 552.12030029 0.84698415]	[580.29260254 354.53942871 0.8260271 ]	[606.06604004 457.12814331 0.82116371]	[616.26287842 552.10693359 0.81172931]	[521.31671143 549.5291748 0.72194099]	[480.16659546 549.52996826 0.70110935]	[480.15261841 700.89105225 0.72628295]	[4.77618103e+02 8.52197937e+02 7.91364849e-01]	[564.82208252 549.57342529 0.72382033]	[567.59338379 693.21582031 0.75866514]	[5.85362488e+02 8.49757202e+02 8.49655986e-01]	[500.83670044 298.03152466 0.9373374 ]	[523.92340088 298.07714844 0.90292728]	[482.7507019 285.24954224 0.63385928]	[544.36334229 287.82543945 0.68147272]	[5.85551575e+02 8.90737854e+02 8.13938379e-01]	[6.05947266e+02 8.83091736e+02 7.81634271e-01]	[5.80329224e+02 8.59982971e+02 6.90060735e-01]	[4.77610687e+02 8.90717102e+02 7.74850249e-01]	[4.59672852e+02 8.85629944e+02 7.50617206e-01]	[4.80285889e+02 8.59939392e+02 6.69357657e-01]
[503.46310425 308.40466309 0.87619716]	[508.49688721 357.06491089 0.89231896]	[444.44003296 357.22424316 0.8387118 ]	[421.34655762 459.74298096 0.88444901]	[403.30075073 549.57159424 0.85275745]	[570.08520508 354.54376221 0.81691957]	[603.40539551 452.01715088 0.81956315]	[608.49145508 547.04467773 0.84694868]	[516.16607666 544.40979004 0.69237459]	[472.55874634 544.43444824 0.68400156]	[4.75064941e+02 6.98318176e+02 6.55017674e-01]	[4.75164856e+02 8.52207581e+02 7.93440700e-01]	[559.8291626 544.4798584 0.70903748]	[564.99603271 693.25592041 0.7883637 ]	[5.85351685e+02 8.49743042e+02 8.43271732e-01]	[498.13671875 295.60995483 0.91818106]	[521.17028809 295.60696411 0.91101283]	[480.15179443 290.34719849 0.66693664]	[536.73962402 285.31005859 0.69446367]	[5.85536743e+02 8.90783325e+02 8.10400486e-01]	[6.05933777e+02 8.85578735e+02 7.77811587e-01]	[5.80329346e+02 8.59951538e+02 6.75317109e-01]	[4.75135040e+02 8.90741516e+02 7.79412508e-01]	[4.59640717e+02 8.85659607e+02 7.57868648e-01]	[4.80290314e+02 8.59937561e+02 6.72813416e-01]
[500.89169312 308.31710815 0.8953113 ]	[505.88562012 357.06396484 0.91106248]	[441.82485962 359.5809021 0.8711533 ]	[421.16165161 462.26446533 0.90088588]	[400.73010254 552.10406494 0.87608236]	[567.47381592 354.53427124 0.83270156]	[603.26196289 457.12033081 0.82109177]	[605.9543457 549.55352783 0.86387181]	[511.07025146 544.44677734 0.69678324]	[467.48294067 544.47821045 0.6851995 ]	[4.69984467e+02 7.03407104e+02 6.84566379e-01]	[4.75130219e+02 8.52286194e+02 7.99329102e-01]	[557.19451904 544.48901367 0.68995315]	[564.8963623 693.23919678 0.80300444]	[5.85346375e+02 8.49780457e+02 8.43452096e-01]	[488.02664185 295.53063965 0.89308345]	[513.60443115 295.53610229 0.88508946]	[475.11749268 287.80368042 0.61654818]	[529.02148438 282.70532227 0.72093928]	[5.85533997e+02 8.90826477e+02 8.02667022e-01]	[6.05917114e+02 8.85620117e+02 7.70528018e-01]	[5.80334900e+02 8.59986145e+02 6.66824639e-01]	[4.75113159e+02 8.90749023e+02 7.88871586e-01]	[4.59618347e+02 8.88115662e+02 7.66643941e-01]	[4.80297455e+02 8.62523132e+02 6.93833470e-01]
[500.70419312 303.30502319 0.87957048]	[503.36062622 357.07376099 0.93181241]	[439.30587769 359.60766602 0.87962502]	[418.71453857 462.30944824 0.90777135]	[398.20935059 549.5145874 0.89337379]	[564.90484619 354.54602051 0.85048395]	[598.26220703 457.11099243 0.7804628 ]	[603.45599365 547.02819824 0.8876791 ]	[508.4675293 547.01184082 0.70185828]	[464.89584351 547.03869629 0.69384021]	[462.43045044 703.46905518 0.75730133]	[4.75124115e+02 8.52377197e+02 8.07773709e-01]	[552.12237549 547.03167725 0.67634851]	[564.88366699 698.30181885 0.80901557]	[5.85345398e+02 8.49767151e+02 8.43446374e-01]	[485.35900879 295.4513855 0.91436589]	[508.44961548 295.4581604 0.88641143]	[467.40499878 280.1847229 0.66260058]	[526.47900391 280.18222046 0.76566011]	[5.85524536e+02 8.90822266e+02 8.04058313e-01]	[6.05909363e+02 8.85613159e+02 7.67528832e-01]	[5.80349792e+02 8.59981262e+02 6.65335178e-01]	[4.72613403e+02 8.90777222e+02 7.97918797e-01]	[4.57209442e+02 8.88156921e+02 7.77748168e-01]	[4.80337524e+02 8.65111572e+02 7.24819779e-01]
[498.15982056 303.21835327 0.86423939]	[500.81958008 357.0173645 0.93600011]	[439.14596558 357.17559814 0.87268084]	[418.55447388 459.75393677 0.8858431 ]	[398.05734253 549.57232666 0.87368983]	[562.35577393 354.46014404 0.84115726]	[588.0402832 449.49887085 0.76709253]	[603.28405762 546.94689941 0.88592881]	[505.91253662 549.51574707 0.71596247]	[462.41195679 549.5592041 0.70126629]	[462.42062378 705.93835449 0.78037363]	[4.75138184e+02 8.52383118e+02 8.08699965e-01]	[547.0536499 547.03869629 0.68900061]	[562.43395996 698.3505249 0.81169546]	[5.85346130e+02 8.49707703e+02 8.36155474e-01]	[482.81176758 295.40789795 0.92718983]	[503.5015564 295.39578247 0.88568664]	[462.38113403 277.72860718 0.77531379]	[523.9475708 280.12567139 0.79346728]	[5.85513611e+02 8.90822388e+02 7.98045635e-01]	[6.05898682e+02 8.85602417e+02 7.57229507e-01]	[5.80352478e+02 8.57460388e+02 6.53514504e-01]	[4.75091522e+02 8.90769592e+02 7.99698472e-01]	[4.59602142e+02 8.88160950e+02 7.82956541e-01]	[4.80339600e+02 8.65141174e+02 7.19892263e-01]
[495.61566162 300.75363159 0.85378599]	[498.23095703 357.00042725 0.90860039]	[436.61721802 357.13983154 0.85728359]	[413.5932312 459.84133911 0.86870313]	[395.51217651 549.59820557 0.84167862]	[559.75646973 351.99987793 0.81182724]	[585.56896973 452.05819702 0.79458195]	[600.73956299 547.01196289 0.84223801]	[503.40802002 547.02539062 0.73668748]	[462.27029419 549.51849365 0.71504408]	[462.38742065 703.40447998 0.7677303 ]	[4.75170532e+02 8.52344360e+02 8.22367728e-01]	[544.50592041 546.98730469 0.71627355]	[562.42956543 698.31237793 0.81803739]	[5.85356079e+02 8.49665955e+02 8.36620152e-01]	[480.37322998 292.98031616 0.92431533]	[503.40356445 292.97613525 0.88902962]	[462.24935913 280.2461853 0.80942148]	[521.40960693 280.15078735 0.75011361]	[5.85509216e+02 8.90770020e+02 8.18403363e-01]	[6.05906738e+02 8.83099060e+02 7.69664705e-01]	[5.80357910e+02 8.57404053e+02 6.57062054e-01]	[4.72613861e+02 8.90770691e+02 8.05956364e-01]	[4.57221039e+02 8.88156616e+02 7.92546391e-01]	[4.82740814e+02 8.65119202e+02 7.25847900e-01]
[488.00479126 300.67507935 0.85955185]	[495.5980835 357.01370239 0.88002455]	[431.51315308 357.18493652 0.82659775]	[405.92999268 462.24777222 0.86593622]	[385.39437866 549.49871826 0.83764398]	[554.69543457 351.99908447 0.79167765]	[585.42626953 452.07192993 0.80076516]	[595.67218018 547.00286865 0.82306135]	[503.26403809 546.93145752 0.75536984]	[459.80471802 547.00939941 0.72509241]	[462.40359497 700.89849854 0.76307565]	[4.75130798e+02 8.52346191e+02 8.16650033e-01]	[544.39709473 544.46618652 0.74039251]	[562.26153564 693.16680908 0.81358308]	[5.85368347e+02 8.49657043e+02 8.39270532e-01]	[480.18533325 290.45391846 0.89730716]	[503.26455688 292.89056396 0.88330859]	[459.65301514 277.68765259 0.79938823]	[521.30755615 277.67871094 0.77282631]	[5.85529541e+02 8.90742737e+02 8.16981792e-01]	[6.05930176e+02 8.83063477e+02 7.70315111e-01]	[5.82787048e+02 8.54940063e+02 6.62381291e-01]	[4.75092499e+02 8.90764893e+02 8.02203536e-01]	[4.59599304e+02 8.88162720e+02 7.91433692e-01]	[4.80325897e+02 8.65119934e+02 7.20231950e-01]
[485.41040039 298.24502563 0.89547276]	[487.99023438 357.03286743 0.88279128]	[426.3494873 357.21835327 0.83225822]	[400.85952759 459.7522583 0.87905824]	[380.35394287 549.49914551 0.86016035]	[549.58459473 354.45269775 0.80225891]	[582.9352417 444.39752197 0.8312552 ]	[588.12158203 544.45495605 0.85668457]	[500.81716919 546.9442749 0.74605769]	[459.69509888 547.03320312 0.71544731]	[462.2482605 705.9475708 0.78426617]	[4.75088562e+02 8.52356689e+02 8.16311479e-01]	[544.31677246 544.47845459 0.73849344]	[562.2366333 695.78857422 0.79445916]	[5.85417114e+02 8.49653381e+02 8.26365530e-01]	[477.6421814 290.37939453 0.85830235]	[500.78109741 290.40213013 0.88042414]	[457.13604736 277.68984985 0.74342644]	[518.78521729 277.62689209 0.73870689]	[5.85512451e+02 8.90727600e+02 8.06967854e-01]	[6.05941345e+02 8.83046936e+02 7.51828253e-01]	[5.82865906e+02 8.54921814e+02 6.55786693e-01]	[4.75082672e+02 8.90759216e+02 8.05136144e-01]	[4.57209290e+02 8.88172363e+02 7.97364354e-01]	[4.80312408e+02 8.65128784e+02 7.19790339e-01]
[482.81124878 298.15084839 0.93844342]	[485.39974976 356.99087524 0.89429861]	[421.37954712 357.18991089 0.85646474]	[400.69015503 459.79769897 0.89777577]	[380.18255615 547.0177002 0.88836008]	[546.99664307 352.01730347 0.81370914]	[582.81390381 449.51052856 0.81072205]	[587.99621582 544.46398926 0.88323504]	[500.70413208 546.95776367 0.73665988]	[457.20037842 547.0345459 0.70213342]	[462.22470093 703.4486084 0.79260564]	[4.72605865e+02 8.52345215e+02 8.10597360e-01]	[541.91955566 546.93670654 0.74157894]	[559.81817627 695.75543213 0.79630333]	[5.85365967e+02 8.47175781e+02 8.11948180e-01]	[472.53341675 287.84472656 0.82398564]	[498.1696167 287.88473511 0.853275 ]	[452.01837158 280.1187439 0.78307354]	[511.05740356 277.66339111 0.70925206]	[5.85522705e+02 8.90723633e+02 7.81890154e-01]	[6.05940002e+02 8.83015015e+02 7.35745370e-01]	[5.82801331e+02 8.54875122e+02 6.46891356e-01]	[4.75087128e+02 8.90755920e+02 7.98521936e-01]	[4.57211060e+02 8.88173523e+02 7.88797498e-01]	[4.80292877e+02 8.65118713e+02 7.15631664e-01]
[480.36080933 298.04693604 0.9221276 ]	[482.86065674 356.9866333 0.91624391]	[421.20053101 357.21115112 0.87445277]	[398.21765137 462.19857788 0.91164547]	[377.66931152 547.012146 0.90373415]	[544.44744873 351.98254395 0.82831985]	[580.23950195 457.11535645 0.80080569]	[585.49755859 546.9230957 0.89147753]	[498.20172119 544.47930908 0.71664655]	[454.62649536 546.9743042 0.68993133]	[462.19290161 703.44934082 0.76492441]	[4.72583160e+02 8.52314453e+02 8.12872767e-01]	[541.82202148 544.47143555 0.72851068]	[557.17700195 690.70776367 0.78748685]	[5.85359192e+02 8.49610535e+02 8.20508242e-01]	[467.44842529 285.24325562 0.82723671]	[495.59100342 282.78024292 0.81514484]	[444.4536438 277.71484375 0.8236621 ]	[505.98123169 277.59771729 0.71227545]	[5.85533325e+02 8.90740845e+02 7.84762084e-01]	[6.05929871e+02 8.83042603e+02 7.43800819e-01]	[5.82798767e+02 8.54922058e+02 6.49527550e-01]	[4.75079956e+02 8.90757019e+02 8.00617635e-01]	[4.57197113e+02 8.88182861e+02 7.91207910e-01]	[4.8028067e+02 8.6509021e+02 7.0541656e-01]
[480.17889404 298.03707886 0.93017894]	[480.37493896 354.60137939 0.91955423]	[418.70309448 357.17623901 0.87226236]	[398.07339478 459.78369141 0.89091879]	[377.51879883 549.5480957 0.87041974]	[544.29949951 351.92669678 0.83036125]	[570.10992432 452.01702881 0.74304563]	[585.33062744 544.45831299 0.9146086 ]	[495.64651489 544.48193359 0.72188485]	[451.99584961 547.00384521 0.6957525 ]	[462.25393677 690.70593262 0.77676404]	[4.72586182e+02 8.52314514e+02 8.14835846e-01]	[541.73394775 544.43945312 0.73204833]	[554.61535645 690.68902588 0.79444265]	[5.85384888e+02 8.49590637e+02 8.13032568e-01]	[462.42578125 282.77835083 0.8665005 ]	[487.98922729 282.72497559 0.8261742 ]	[441.8666687 277.65356445 0.87354565]	[503.50793457 277.61590576 0.77509654]	[5.85506958e+02 8.90720764e+02 7.83495903e-01]	[6.05925842e+02 8.83024536e+02 7.33035386e-01]	[5.82848083e+02 8.54865234e+02 6.42812431e-01]	[4.75084656e+02 8.90740601e+02 7.96173096e-01]	[4.57200989e+02 8.88173828e+02 7.88054466e-01]	[4.80276459e+02 8.65105835e+02 7.05928445e-01]
[477.66723633 298.03982544 0.91995281]	[480.22015381 356.96115112 0.91970289]	[418.57998657 357.14083862 0.86397582]	[395.52722168 462.21618652 0.87405008]	[374.99127197 549.5289917 0.85359615]	[541.77801514 351.93884277 0.82885182]	[567.47875977 449.46990967 0.77294433]	[582.83880615 544.45788574 0.91327304]	[490.51635742 546.97320557 0.71260715]	[444.4276123 549.52984619 0.69856626]	[459.81045532 703.50463867 0.79457951]	[4.72578186e+02 8.52350220e+02 8.14453483e-01]	[539.17822266 546.95306396 0.71129096]	[554.62298584 693.2052002 0.78205824]	[5.85403015e+02 8.47149109e+02 8.04812193e-01]	[462.26031494 282.76617432 0.89007831]	[485.42709351 282.68643188 0.84543687]	[441.73681641 277.69268799 0.86778384]	[503.41897583 277.67453003 0.82206345]	[5.85489014e+02 8.90687561e+02 7.70212293e-01]	[6.05917542e+02 8.80515503e+02 7.18287289e-01]	[5.82879211e+02 8.54828125e+02 6.40799820e-01]	[4.75075409e+02 8.90754211e+02 8.01877737e-01]	[4.57197662e+02 8.88191223e+02 7.97198236e-01]	[4.80275299e+02 8.65131287e+02 7.16202378e-01]
[475.12744141 298.01055908 0.89935136]	[477.73443604 354.57015991 0.89745438]	[416.09558105 357.12774658 0.85113704]	[392.97879028 459.82815552 0.86461425]	[369.90841675 547.00323486 0.84675288]	[539.26861572 349.40161133 0.80861545]	[565.01971436 446.89279175 0.79662752]	[582.78369141 544.42913818 0.91054213]	[488.00268555 544.47399902 0.72866088]	[444.43417358 546.9901123 0.70632422]	[459.80575562 698.31237793 0.75917047]	[4.75066559e+02 8.52325684e+02 8.13496232e-01]	[534.15197754 544.44915771 0.71038836]	[549.57427979 690.72479248 0.79025191]	[5.85427307e+02 8.47137268e+02 8.01019549e-01]	[459.80557251 282.71356201 0.89026302]	[482.95489502 280.22348022 0.85625643]	[439.24746704 277.70654297 0.85383219]	[503.3258667 277.63012695 0.73637837]	[5.85456970e+02 8.88212708e+02 7.51006126e-01]	[6.05909485e+02 8.77965881e+02 7.15141177e-01]	[5.82931274e+02 8.54795715e+02 6.36731565e-01]	[4.75092651e+02 8.90735840e+02 7.96966255e-01]	[4.59594635e+02 8.88154968e+02 7.85827398e-01]	[4.80311157e+02 8.65091980e+02 7.04879045e-01]
[469.99035645 295.63183594 0.88957274]	[477.60290527 354.5980835 0.88477367]	[413.52853394 357.14361572 0.82873321]	[385.36599731 462.24978638 0.86722982]	[362.33859253 547.0098877 0.86351693]	[536.74859619 349.43469238 0.79412675]	[564.97601318 449.48898315 0.79979372]	[580.32727051 544.46063232 0.89271086]	[485.47808838 546.97088623 0.72655773]	[444.34197998 549.5324707 0.7023384 ]	[459.76019287 700.86627197 0.74747992]	[4.75069794e+02 8.52330200e+02 8.10297906e-01]	[529.0479126 544.50500488 0.70179683]	[549.57403564 693.23657227 0.78502733]	[5.85413940e+02 8.47164124e+02 8.07557464e-01]	[459.65509033 280.24542236 0.88683861]	[482.76290894 280.20080566 0.88155818]	[439.09091187 277.61550903 0.84760243]	[500.84539795 277.50863647 0.83385038]	[5.85450195e+02 8.88193115e+02 7.45810568e-01]	[6.05899231e+02 8.77945740e+02 7.16283858e-01]	[5.82926697e+02 8.54833435e+02 6.42535210e-01]	[4.75080170e+02 8.90726257e+02 7.89471507e-01]	[4.57216431e+02 8.88146973e+02 7.77396202e-01]	[4.80328583e+02 8.65100342e+02 6.99225724e-01]
[464.97088623 295.62414551 0.90927649]	[472.59118652 354.60076904 0.86644745]	[408.44708252 357.16369629 0.81504625]	[382.72125244 462.20162964 0.87567419]	[362.20098877 549.53741455 0.86017203]	[536.63885498 349.42657471 0.78620863]	[564.89959717 452.04925537 0.81841195]	[580.23596191 544.50305176 0.8709318 ]	[485.38336182 547.0032959 0.73704374]	[441.88220215 552.08459473 0.70707488]	[459.76144409 706.06793213 0.78761631]	[4.75061127e+02 8.52328613e+02 8.09159815e-01]	[526.52154541 544.48724365 0.71455026]	[547.0770874 690.71923828 0.79766494]	[5.85392334e+02 8.47128052e+02 8.03927064e-01]	[457.18310547 280.23062134 0.87704772]	[480.32717896 280.22375488 0.88510954]	[436.61123657 277.62387085 0.82733327]	[500.73300171 277.57424927 0.79794896]	[5.85447021e+02 8.88228882e+02 7.51241267e-01]	[6.05901855e+02 8.77970886e+02 7.15579987e-01]	[5.82902954e+02 8.54820312e+02 6.39703035e-01]	[4.75077362e+02 8.90714539e+02 7.93827653e-01]	[4.57210663e+02 8.88138855e+02 7.83826113e-01]	[4.80334137e+02 8.65100342e+02 6.94864690e-01]
[462.44241333 295.6413269 0.92606336]	[467.48693848 356.98266602 0.87467647]	[405.84423828 357.18936157 0.82413864]	[380.27822876 459.80499268 0.88867021]	[359.74783325 549.54949951 0.87072539]	[531.54675293 351.94412231 0.7920987 ]	[562.48101807 452.02145386 0.82429987]	[577.73620605 544.41314697 0.86288273]	[482.89117432 544.48931885 0.76102728]	[441.76647949 547.04742432 0.72188735]	[459.73428345 706.05834961 0.77276474]	[4.72609711e+02 8.52317993e+02 8.03982258e-01]	[524.00982666 544.39282227 0.73510146]	[547.02508545 690.67785645 0.81216341]	[5.85417297e+02 8.47068481e+02 8.04690003e-01]	[454.6088562 280.22354126 0.8641867 ]	[480.20101929 282.67355347 0.87892079]	[434.08856201 277.65060425 0.79864514]	[498.24658203 277.62408447 0.80534363]	[5.85403992e+02 8.90647522e+02 7.81852901e-01]	[6.03499207e+02 8.80506226e+02 7.24159718e-01]	[5.82949219e+02 8.52387573e+02 6.47589207e-01]	[4.72611969e+02 8.90718750e+02 7.93090582e-01]	[4.57195557e+02 8.88135010e+02 7.84025729e-01]	[4.80343384e+02 8.65085815e+02 6.94287658e-01]
[462.44332886 295.64141846 0.92605942]	[467.48205566 356.98132324 0.87510949]	[405.83734131 357.19012451 0.8251338 ]	[380.2772522 459.80886841 0.88922018]	[359.74560547 549.54730225 0.8714993 ]	[531.54187012 351.94021606 0.79219365]	[562.48132324 452.01449585 0.8237685 ]	[577.73730469 544.41625977 0.86231172]	[482.88864136 544.46954346 0.76370174]	[441.76748657 547.02539062 0.72426075]	[459.72946167 706.04595947 0.77116621]	[4.72607452e+02 8.52307190e+02 8.04912329e-01]	[524.00561523 544.37774658 0.73597437]	[547.01721191 690.6640625 0.81583941]	[5.85418274e+02 8.47072083e+02 8.05825591e-01]	[454.60754395 280.22418213 0.86407554]	[480.20220947 282.6723938 0.87924159]	[434.08395386 277.65240479 0.79829401]	[498.24871826 277.62380981 0.80559725]	[5.85413696e+02 8.90654297e+02 7.85981894e-01]	[6.05879761e+02 8.80517151e+02 7.26959586e-01]	[5.82948730e+02 8.52390503e+02 6.48255408e-01]	[4.75081604e+02 8.90704285e+02 7.93273389e-01]	[4.57203125e+02 8.88128418e+02 7.82657921e-01]	[4.80341339e+02 8.65074768e+02 6.92193925e-01]
[462.34451294 295.64144897 0.93059933]	[464.93850708 356.97650146 0.88392448]	[403.30532837 357.2175293 0.84023964]	[380.17077637 462.26678467 0.88698918]	[359.6552124 549.51586914 0.8779518 ]	[526.53747559 349.45181274 0.79924339]	[562.34960938 444.41537476 0.83814895]	[575.23400879 544.35974121 0.85640627]	[482.85662842 546.93530273 0.75728434]	[441.71774292 549.56365967 0.71343994]	[459.72277832 706.05310059 0.78159523]	[4.72609192e+02 8.52276428e+02 8.05768013e-01]	[523.98864746 544.37927246 0.73744041]	[544.5032959 690.66473389 0.82580078]	[5.85395935e+02 8.47182007e+02 8.10680985e-01]	[452.02264404 280.22369385 0.85248703]	[477.74395752 282.68118286 0.86172611]	[428.98928833 277.61334229 0.80091506]	[495.64248657 277.58752441 0.73472744]	[5.85367249e+02 8.90697388e+02 7.75569022e-01]	[6.03444275e+02 8.83024231e+02 7.11713612e-01]	[5.82921814e+02 8.54871887e+02 6.42387986e-01]	[4.75092499e+02 8.90719666e+02 7.89668679e-01]	[4.57206451e+02 8.88148376e+02 7.80519009e-01]	[4.80344177e+02 8.62569946e+02 6.91685677e-01]
[459.77871704 295.59872437 0.92703891]	[462.36236572 356.96661377 0.90924788]	[400.68051147 359.59539795 0.87134731]	[377.69906616 462.24215698 0.8967886 ]	[357.12216187 547.03271484 0.89951926]	[523.9541626 349.39251709 0.82365376]	[559.78668213 449.50115967 0.78626692]	[572.6293335 541.94714355 0.86074209]	[482.80105591 546.97259521 0.7641902 ]	[439.31756592 552.11029053 0.72112197]	[459.60372925 708.63232422 0.78132474]	[4.72596832e+02 8.52316650e+02 8.06613445e-01]	[523.96881104 544.38647461 0.73879814]	[544.4107666 693.25500488 0.81431317]	[582.91082764 834.29327393 0.83534425]	[444.42025757 282.67208862 0.85239923]	[472.53030396 280.1890564 0.82829338]	[423.91943359 277.67276001 0.82072073]	[485.45062256 277.50476074 0.81324285]	[5.85502930e+02 8.77889160e+02 7.18468249e-01]	[6.03456299e+02 8.70269958e+02 7.43524790e-01]	[5.80336853e+02 8.49623596e+02 6.26488209e-01]	[4.75110718e+02 8.90750488e+02 8.05278540e-01]	[4.57204926e+02 8.88189880e+02 7.97074735e-01]	[4.80338654e+02 8.65072510e+02 6.98745966e-01]
[459.69424438 295.60339355 0.92710692]	[462.27001953 356.96511841 0.91539353]	[398.2322998 359.61953735 0.87332463]	[377.63568115 462.38769531 0.88445574]	[357.0602417 549.5335083 0.88108015]	[523.87145996 346.88772583 0.83296001]	[559.73254395 446.88034058 0.78081375]	[572.64099121 541.94995117 0.85756862]	[482.77722168 546.93237305 0.77115035]	[439.30282593 549.57946777 0.72144616]	[457.20288086 708.59765625 0.78006113]	[4.72588409e+02 8.52319397e+02 8.07870924e-01]	[523.93688965 544.34545898 0.75302351]	[544.36419678 690.66650391 0.8356902 ]	[582.81237793 831.77978516 0.8462711 ]	[444.30072021 280.24151611 0.87266374]	[469.96392822 280.18515015 0.82961458]	[421.3946228 277.66714478 0.86185402]	[485.35678101 277.54281616 0.79856682]	[5.85453552e+02 8.75452454e+02 7.73664594e-01]	[6.03375916e+02 8.70266113e+02 7.77750492e-01]	[5.80229858e+02 8.47086243e+02 6.16068304e-01]	[4.75106659e+02 8.90761292e+02 8.06789041e-01]	[4.57198975e+02 8.88202515e+02 7.97052860e-01]	[4.80332214e+02 8.65072876e+02 7.03312635e-01]
[459.69329834 295.60400391 0.92707503]	[462.27038574 356.96182251 0.91511762]	[398.23657227 359.60919189 0.87332094]	[377.63336182 462.38745117 0.88350415]	[357.05786133 549.54516602 0.87930763]	[523.871521 346.89376831 0.832789 ]	[559.73425293 446.88870239 0.78078282]	[572.65991211 544.30133057 0.85636866]	[482.78686523 546.95275879 0.76909989]	[439.31472778 552.07940674 0.71994996]	[457.20248413 708.60858154 0.78043693]	[4.72589966e+02 8.52319336e+02 8.07681203e-01]	[523.94244385 544.36083984 0.75154358]	[544.3671875 690.69116211 0.8333106 ]	[582.80310059 831.78088379 0.84600252]	[444.29983521 280.24029541 0.87273073]	[469.96310425 280.18597412 0.8296814 ]	[421.39324951 277.66470337 0.86227369]	[485.35580444 277.54052734 0.79850399]	[5.85454773e+02 8.75455566e+02 7.75372207e-01]	[6.03375488e+02 8.70265503e+02 7.81368554e-01]	[5.80226562e+02 8.47089294e+02 6.17145538e-01]	[4.75093353e+02 8.90775818e+02 8.00972819e-01]	[4.57183380e+02 8.88221436e+02 7.94750452e-01]	[4.80333496e+02 8.65072571e+02 7.03217983e-01]
[457.16983032 295.6373291 0.91149199]	[459.78579712 354.56201172 0.91867018]	[398.10198975 357.18444824 0.86305976]	[375.07757568 462.41357422 0.85540843]	[356.96691895 552.08569336 0.85646242]	[521.39343262 346.86523438 0.83630824]	[554.61633301 441.86401367 0.77215236]	[570.12127686 541.83911133 0.86490017]	[480.34381104 544.48895264 0.78819108]	[439.23492432 552.0645752 0.73577732]	[459.60620117 708.61987305 0.77624208]	[4.72553345e+02 8.52291748e+02 8.06707740e-01]	[523.8583374 544.32220459 0.75591266]	[544.39105225 688.15740967 0.82361066]	[567.57666016 811.19683838 0.82587361]	[441.77539062 280.22079468 0.90265906]	[464.94473267 280.18478394 0.84136426]	[421.27432251 277.60437012 0.87792295]	[482.91619873 277.58297729 0.84743083]	[5.77712891e+02 8.59947266e+02 7.43760884e-01]	[5.90571167e+02 8.52195557e+02 7.47013450e-01]	[5.65025146e+02 8.16362366e+02 6.88293040e-01]	[4.72616272e+02 8.90817078e+02 7.97002554e-01]	[4.57165070e+02 8.90636292e+02 7.96959639e-01]	[4.80314972e+02 8.62555847e+02 7.02150464e-01]
[457.1295166 295.60913086 0.90821338]	[459.70175171 354.55871582 0.91308677]	[398.03656006 357.18673706 0.8579846 ]	[375.06869507 462.31939697 0.86159998]	[354.57635498 552.07055664 0.84864402]	[521.28710938 346.87335205 0.83059376]	[552.08679199 441.90066528 0.77849531]	[570.12200928 541.7701416 0.86071205]	[480.33688354 546.92962646 0.78466034]	[439.22714233 552.10968018 0.73521155]	[459.61880493 706.06628418 0.7711761 ]	[4.72520294e+02 8.52215088e+02 8.07349503e-01]	[523.84265137 544.32128906 0.75781691]	[544.46490479 688.02471924 0.81753212]	[564.88433838 803.47747803 0.82331121]	[441.7326355 280.18075562 0.90907484]	[464.91009521 280.13970947 0.85312319]	[421.22039795 277.62261963 0.8672713 ]	[482.89865112 277.57983398 0.81324023]	[5.70037170e+02 8.49771423e+02 7.81173944e-01]	[5.85568848e+02 8.39481262e+02 7.41729677e-01]	[5.62303345e+02 8.08695007e+02 6.66784763e-01]	[4.75105286e+02 8.90762817e+02 8.00798893e-01]	[4.57210358e+02 8.88193054e+02 7.94970095e-01]	[4.80273773e+02 8.59993103e+02 6.86952829e-01]
[454.63067627 295.60696411 0.90026093]	[459.63269043 354.55072021 0.90487593]	[395.61306763 357.19702148 0.84983766]	[372.51483154 462.38128662 0.83293045]	[354.55749512 552.13397217 0.84535807]	[521.21868896 346.84942627 0.82450676]	[552.09197998 444.36663818 0.77347368]	[572.59069824 541.73583984 0.85654205]	[480.28674316 546.93518066 0.7783637 ]	[439.20114136 552.121521 0.73300242]	[459.60614014 706.00134277 0.75504649]	[4.72520874e+02 8.52205688e+02 8.09148908e-01]	[523.78302002 541.9161377 0.7551198 ]	[544.47546387 685.41601562 0.74808723]	[562.30609131 785.53179932 0.81394053]	[439.32943726 280.1807251 0.90718859]	[462.44485474 280.13226318 0.86110735]	[418.78717041 277.59579468 0.87825567]	[482.80178833 277.55599976 0.7993356 ]	[5.64915100e+02 8.31748047e+02 8.04991484e-01]	[5.82884644e+02 8.24073425e+02 7.44231641e-01]	[5.57198792e+02 7.90617004e+02 5.80237031e-01]	[4.72608368e+02 8.90761841e+02 7.90217400e-01]	[4.57193237e+02 8.88179504e+02 7.88615465e-01]	[4.80259918e+02 8.59997864e+02 6.77440166e-01]
[452.03356934 295.59454346 0.89014828]	[457.2093811 354.54116821 0.8956849 ]	[395.53863525 357.21270752 0.84051114]	[372.43551636 464.84637451 0.81632906]	[354.51950073 554.64282227 0.84432244]	[518.77886963 344.34014893 0.82107306]	[549.57196045 444.32778931 0.79050046]	[572.57702637 541.71051025 0.85505962]	[480.29058838 544.44842529 0.78781563]	[439.18231201 549.57324219 0.73452401]	[459.59875488 705.96759033 0.73255038]	[4.70029297e+02 8.52253418e+02 8.13479006e-01]	[523.8024292 541.83911133 0.75602472]	[544.53265381 680.34100342 0.68746406]	[557.20098877 767.51696777 0.79091513]	[439.20166016 280.19442749 0.90112686]	[462.31896973 280.1373291 0.88511235]	[418.67254639 277.54373169 0.85777241]	[482.71392822 277.50845337 0.85619223]	[5.59729858e+02 8.13801208e+02 7.80616105e-01]	[5.72610046e+02 8.08598328e+02 7.44236350e-01]	[5.49510803e+02 7.70100830e+02 6.20222926e-01]	[4.72597931e+02 8.90789368e+02 7.95400143e-01]	[4.57200134e+02 8.88225830e+02 7.98277259e-01]	[4.80217957e+02 8.62530884e+02 6.80362463e-01]
[449.47521973 295.57748413 0.89055562]	[457.14987183 354.52868652 0.88837135]	[395.49911499 357.2270813 0.8361938 ]	[369.93566895 464.88418579 0.81848282]	[354.49822998 554.64611816 0.84286004]	[518.72125244 344.27542114 0.82201403]	[547.06018066 441.78137207 0.81425935]	[572.64959717 539.262146 0.84598428]	[480.32052612 544.41955566 0.79545796]	[439.19039917 549.54772949 0.74066401]	[459.63174438 706.00439453 0.75186884]	[4.69988678e+02 8.52268188e+02 8.16774487e-01]	[523.83990479 541.79937744 0.75672013]	[544.49572754 670.10510254 0.7433905 ]	[549.53997803 762.45721436 0.80331534]	[439.11523438 280.1882019 0.89372373]	[462.22891235 280.11550903 0.89433211]	[418.5682373 277.58935547 0.84058869]	[480.28076172 275.12106323 0.84848756]	[5.49494080e+02 8.00972595e+02 7.76898086e-01]	[5.65061646e+02 7.90792236e+02 7.74707258e-01]	[5.46969604e+02 7.67494629e+02 6.94887161e-01]	[4.72588074e+02 8.90765259e+02 7.90796340e-01]	[4.57181976e+02 8.88213806e+02 7.94439256e-01]	[4.80188568e+02 8.62551514e+02 6.76372230e-01]
[446.96066284 295.59033203 0.89392507]	[457.08892822 354.51452637 0.87710881]	[393.03338623 357.22106934 0.82907712]	[367.35803223 464.95394897 0.8175717 ]	[354.46463013 554.6739502 0.83900356]	[518.64575195 344.24557495 0.81471074]	[547.02606201 441.6980896 0.82531893]	[575.20446777 539.17755127 0.82788289]	[480.35873413 544.41552734 0.80057412]	[439.21655273 549.54522705 0.74414366]	[459.65805054 705.99401855 0.76273227]	[4.69959808e+02 8.52278931e+02 8.18237185e-01]	[523.89904785 541.8034668 0.76035058]	[547.04962158 682.95098877 0.70154154]	[544.38946533 736.83203125 0.84713781]	[439.06933594 280.21484375 0.88324541]	[459.82873535 280.13232422 0.89213318]	[416.14245605 277.55905151 0.83549762]	[480.19631958 275.09072876 0.83077753]	[541.7510376 780.44708252 0.84515136]	[557.26916504 772.74005127 0.77997363]	[5.41755615e+02 7.34275574e+02 6.55060530e-01]	[4.72574280e+02 8.90768860e+02 7.92732596e-01]	[4.57172028e+02 8.88222778e+02 7.93464661e-01]	[4.80165649e+02 8.65062439e+02 6.70464337e-01]
[446.88989258 295.612854 0.90506637]	[454.61514282 354.50750732 0.8663004 ]	[392.9725647 357.22665405 0.82169223]	[364.85247803 467.43850708 0.8132652 ]	[352.01473999 554.70092773 0.83313203]	[516.15148926 341.79492188 0.81452489]	[547.01501465 441.6965332 0.82365215]	[577.72015381 536.73321533 0.82702374]	[480.36480713 544.4005127 0.80633605]	[439.21453857 549.5592041 0.74533248]	[459.68032837 706.07299805 0.77091062]	[4.69965881e+02 8.52352051e+02 8.11770082e-01]	[523.92303467 541.74926758 0.75980246]	[5.49497742e+02 6.72697815e+02 6.42546177e-01]	[541.90283203 718.89068604 0.832515 ]	[436.6421814 280.23590088 0.87877154]	[459.7880249 280.17556763 0.89151239]	[416.05834961 277.59347534 0.81739813]	[480.1640625 275.12072754 0.81214035]	[5.31608887e+02 7.62512207e+02 7.25316644e-01]	[5.44517273e+02 7.54818665e+02 6.76993728e-01]	[5.31615295e+02 7.13738342e+02 6.11831307e-01]	[4.72577972e+02 8.90759705e+02 7.99220622e-01]	[4.57161469e+02 8.88224609e+02 8.01478028e-01]	[4.80175171e+02 8.67609802e+02 6.76846504e-01]
[444.36959839 295.625 0.91880769]	[454.55847168 354.48651123 0.85458422]	[390.45471191 359.5736084 0.8174426 ]	[364.79281616 467.4954834 0.81797546]	[351.99395752 557.20355225 0.83664554]	[513.64862061 341.75036621 0.81834102]	[547.00201416 439.29568481 0.81746316]	[580.29711914 536.73498535 0.8435263 ]	[482.71017456 544.38391113 0.80296242]	[439.222229 549.54272461 0.73851663]	[459.6937561 708.56890869 0.75985199]	[4.69971039e+02 8.52368958e+02 8.10565412e-01]	[523.93658447 539.29150391 0.74533188]	[559.71722412 680.3682251 0.74352866]	[541.80853271 693.22393799 0.78209174]	[436.5758667 280.22271729 0.87360173]	[459.72424316 280.21392822 0.88748908]	[413.56030273 277.56021118 0.80889297]	[477.72579956 277.48138428 0.79452461]	[523.78948975 741.9887085 0.81965441]	[5.36703979e+02 7.36804443e+02 6.71872258e-01]	[5.28978699e+02 6.85534546e+02 6.20121956e-01]	[4.72587006e+02 8.90739868e+02 7.89450169e-01]	[4.57178711e+02 8.88209229e+02 7.97822118e-01]	[4.80173615e+02 8.67610718e+02 6.80687845e-01]
[441.8727417 295.63369751 0.9411813 ]	[452.04135132 354.46353149 0.84566396]	[387.93215942 359.61782837 0.816719 ]	[362.31500244 472.52032471 0.82445335]	[351.98336792 557.23571777 0.83834291]	[513.57629395 341.70205688 0.82445937]	[546.96191406 439.22338867 0.82651031]	[580.31829834 534.11071777 0.83582479]	[482.71173096 544.37615967 0.80122328]	[439.24597168 549.54040527 0.73803675]	[459.72640991 708.53692627 0.75619656]	[4.70033844e+02 8.52325989e+02 7.96355486e-01]	[523.91577148 539.27807617 0.74224162]	[562.46740723 685.53723145 0.80532146]	[5.39258179e+02 6.77788818e+02 6.65113866e-01]	[434.05358887 280.24520874 0.8588779 ]	[459.6104126 282.66558838 0.86840069]	[411.02584839 277.53720093 0.79372543]	[477.59494019 277.48370361 0.75706792]	[521.19317627 726.64990234 0.73155713]	[5.23856262e+02 7.26440796e+02 6.11302555e-01]	[5.23911011e+02 6.64948242e+02 4.95681614e-01]	[4.75132538e+02 8.90682434e+02 7.72710502e-01]	[4.59622742e+02 8.88144348e+02 7.76899576e-01]	[4.80217407e+02 8.65117676e+02 6.52490556e-01]
[441.84017944 297.99874878 0.94273144]	[451.98959351 354.47616577 0.84534794]	[387.87329102 359.6333313 0.82356554]	[362.27380371 472.53030396 0.8464849 ]	[351.97161865 559.68768311 0.84749401]	[511.07635498 341.6880188 0.83438849]	[546.98742676 439.24816895 0.83118021]	[582.77838135 536.6862793 0.8418203 ]	[480.37228394 544.41625977 0.79385895]	[439.24475098 552.07904053 0.72642207]	[459.78399658 708.65209961 0.76075149]	[4.72556183e+02 8.52327759e+02 7.92883098e-01]	[523.92022705 539.31341553 0.73914015]	[562.41131592 690.64971924 0.80418628]	[5.31598450e+02 6.59840271e+02 4.77443069e-01]	[431.52502441 282.71340942 0.84660292]	[457.2053833 282.69525146 0.85949469]	[408.47076416 277.5508728 0.77932018]	[475.10195923 275.06503296 0.73657131]	[5.23901978e+02 7.08584961e+02 4.11825866e-01]	[5.23982056e+02 7.05973022e+02 2.99094170e-01]	[5.21267029e+02 6.39349243e+02 2.66172647e-01]	[4.75149109e+02 8.90715637e+02 7.79761672e-01]	[4.59638763e+02 8.88172913e+02 7.84651279e-01]	[4.80259247e+02 8.67589539e+02 6.53436184e-01]
[441.79455566 298.03152466 0.94412541]	[449.51135254 354.51043701 0.85231596]	[385.39120483 359.70422363 0.82059085]	[362.30114746 472.53430176 0.83129394]	[351.98580933 559.71740723 0.85380852]	[511.05679321 341.70437622 0.8267172 ]	[546.98718262 439.25259399 0.82288158]	[582.82781982 534.16723633 0.85656816]	[482.75558472 544.4074707 0.80056757]	[439.26834106 552.07080078 0.72937936]	[459.80770874 706.05047607 0.72545433]	[4.72577484e+02 8.52333435e+02 7.96103895e-01]	[523.97906494 539.30969238 0.72644699]	[562.4309082 690.69378662 0.81547564]	[5.29008301e+02 6.62390686e+02 6.50168002e-01]	[429.00305176 285.24160767 0.83322078]	[457.13314819 282.7492981 0.8461135 ]	[408.41424561 277.60794067 0.78431243]	[472.57565308 275.06277466 0.74612093]	[5.16149475e+02 7.06063538e+02 5.06611586e-01]	[5.18677551e+02 7.03413147e+02 4.33269858e-01]	[5.21247192e+02 6.41871582e+02 4.31278050e-01]	[4.75153900e+02 8.90690247e+02 7.75838017e-01]	[4.59662323e+02 8.88147766e+02 7.83822417e-01]	[4.80266418e+02 8.67588501e+02 6.61584735e-01]
[441.70608521 298.08761597 0.93903911]	[449.48953247 354.50527954 0.85001063]	[385.36886597 359.699646 0.83356375]	[362.32015991 472.56732178 0.84599805]	[351.990448 559.75408936 0.85787106]	[511.0475769 341.681427 0.84400398]	[546.97045898 439.22140503 0.84364873]	[582.83520508 536.6505127 0.852539 ]	[482.76263428 544.42645264 0.80788249]	[439.28598022 552.09625244 0.73375291]	[459.81585693 706.03497314 0.72038627]	[4.72547791e+02 8.52329041e+02 7.95196593e-01]	[523.97247314 539.31311035 0.73808002]	[562.34753418 688.1930542 0.80612332]	[5.26453857e+02 6.62376526e+02 4.75911736e-01]	[426.44903564 287.83734131 0.82596099]	[454.57443237 285.25085449 0.81976455]	[405.9364624 277.64477539 0.77057266]	[467.46115112 275.0289917 0.76833308]	[5.21276917e+02 6.93263428e+02 2.54358053e-01]	[5.13625183e+02 6.88167847e+02 2.14074016e-01]	[5.16186646e+02 6.44449463e+02 2.48686448e-01]	[4.75146088e+02 8.90692200e+02 7.78673351e-01]	[4.59649719e+02 8.88137817e+02 7.80941963e-01]	[4.80247986e+02 8.67597595e+02 6.56424046e-01]
[441.681427 298.11624146 0.93939549]	[449.47494507 354.50857544 0.85062373]	[385.36138916 359.71011353 0.83428657]	[362.30444336 475.10293579 0.8509624 ]	[354.4407959 559.79547119 0.86706507]	[511.03204346 341.67773438 0.84375781]	[546.94415283 439.20083618 0.84439766]	[582.86358643 536.63787842 0.85721165]	[482.76998901 544.41870117 0.81185544]	[439.30099487 552.08660889 0.73767132]	[459.80859375 705.96606445 0.71395767]	[4.72558319e+02 8.52298157e+02 7.96812773e-01]	[523.9710083 539.31170654 0.7423588 ]	[562.3291626 688.11901855 0.82639629]	[5.23888306e+02 6.62366394e+02 5.20103753e-01]	[426.42578125 287.87185669 0.83060813]	[454.54821777 285.29116821 0.81977648]	[405.91860962 277.68591309 0.75835395]	[467.45257568 275.09405518 0.76885027]	[5.11039337e+02 6.90635925e+02 2.75732666e-01]	[5.05959229e+02 6.88007690e+02 2.52985537e-01]	[5.11056396e+02 6.46972534e+02 2.61168689e-01]	[4.75132263e+02 8.90681274e+02 7.73461282e-01]	[4.59642242e+02 8.88120544e+02 7.73244441e-01]	[4.80259033e+02 8.65132446e+02 6.56957030e-01]
[441.67904663 298.13735962 0.94709599]	[449.47900391 354.50256348 0.84757417]	[385.34884644 359.72381592 0.83292246]	[362.31933594 475.0645752 0.84344029]	[354.45321655 559.79333496 0.86652833]	[511.04156494 339.29293823 0.8430444 ]	[546.96624756 439.19232178 0.83935589]	[582.86242676 534.16900635 0.85924488]	[482.7532959 544.43157959 0.811041 ]	[439.28582764 552.09631348 0.73875648]	[462.19342041 703.49005127 0.73326659]	[4.72605713e+02 8.52276672e+02 7.99713612e-01]	[523.95788574 541.74633789 0.74646318]	[562.35253906 688.13549805 0.76623613]	[5.23945129e+02 6.62454468e+02 2.96215832e-01]	[426.42926025 290.39050293 0.83669138]	[452.08731079 287.81628418 0.81565571]	[405.91323853 277.71740723 0.73881453]	[467.456604 275.06561279 0.76365232]	[5.39301636e+02 6.90633545e+02 1.38365969e-01]	[0. 0. 0.]	[5.08498566e+02 6.54719543e+02 1.37890428e-01]	[4.75156738e+02 8.90695496e+02 7.79601932e-01]	[4.59666382e+02 8.88127258e+02 7.72235811e-01]	[4.80273163e+02 8.65136841e+02 6.60439074e-01]
[441.68405151 298.1572876 0.95125163]	[449.50234985 354.51773071 0.85054988]	[385.37915039 359.72915649 0.83152008]	[362.35565186 472.59350586 0.83697039]	[354.47079468 559.79284668 0.87064159]	[511.06542969 339.30358887 0.83983397]	[546.97094727 439.17364502 0.83711255]	[582.87640381 536.63879395 0.85832703]	[482.74581909 544.46795654 0.80783576]	[439.2885437 554.64831543 0.73583502]	[462.19512939 708.5581665 0.78239959]	[4.72610413e+02 8.52313843e+02 8.01694572e-01]	[523.93023682 541.77441406 0.75261092]	[559.71917725 688.15789795 0.74548143]	[5.34135803e+02 6.64929260e+02 2.46858090e-01]	[426.44760132 290.42874146 0.83864629]	[454.5496521 287.88665771 0.82331699]	[408.39022827 280.12316895 0.74852127]	[467.4956665 275.08792114 0.75958318]	[5.44414612e+02 6.93222412e+02 1.82106405e-01]	[5.64840576e+02 6.88179504e+02 1.85270235e-01]	[0. 0. 0.]	[4.75165802e+02 8.90716858e+02 7.90841103e-01]	[4.59669617e+02 8.88149841e+02 7.83854246e-01]	[4.80279236e+02 8.67615906e+02 6.66588485e-01]
[441.71560669 298.15701294 0.95355862]	[452.0039978 354.51916504 0.8470515 ]	[387.86196899 359.72183228 0.82933652]	[364.8572998 472.57644653 0.82877052]	[354.49203491 559.77941895 0.87125611]	[513.59436035 341.68499756 0.83386201]	[546.96875 439.23074341 0.84269965]	[582.88256836 536.74853516 0.87061679]	[482.762146 544.50732422 0.80788386]	[439.29330444 557.18554688 0.74097544]	[459.85317993 708.66149902 0.78020167]	[4.75088989e+02 8.52317749e+02 8.06431830e-01]	[523.94598389 541.80938721 0.75424147]	[552.12878418 690.63256836 0.74425465]	[5.34163025e+02 6.62410583e+02 2.41440251e-01]	[428.94110107 290.42770386 0.83714986]	[454.63577271 290.36871338 0.84217107]	[408.41696167 280.10733032 0.75170559]	[472.51947021 277.50592041 0.73880756]	[5.41913269e+02 6.90718445e+02 1.66114420e-01]	[5.62454224e+02 6.88080994e+02 1.62899435e-01]	[0. 0. 0.]	[4.75164703e+02 8.90722839e+02 7.92871475e-01]	[4.59668274e+02 8.88150269e+02 7.89097548e-01]	[4.80302216e+02 8.67608765e+02 6.71892762e-01]
[441.75601196 298.2104187 0.94648004]	[452.04489136 354.52636719 0.84794289]	[387.89990234 359.71005249 0.8281492 ]	[367.35357666 470.03817749 0.8174631 ]	[354.50750732 559.77996826 0.87454998]	[513.64794922 341.7038269 0.83327693]	[546.98724365 439.25457764 0.8372997 ]	[582.86993408 536.72253418 0.87439835]	[482.76394653 544.48272705 0.81016809]	[439.28109741 554.68347168 0.73666024]	[459.83560181 708.61566162 0.78588831]	[4.75097076e+02 8.52276672e+02 8.03524137e-01]	[523.95123291 541.79663086 0.75006765]	[552.10406494 690.60003662 0.70293278]	[5.39265991e+02 6.64997803e+02 1.51657254e-01]	[428.99057007 292.88543701 0.84415221]	[457.11077881 290.43341064 0.85913861]	[408.47842407 280.12130737 0.7250706 ]	[472.61038208 277.53152466 0.73277617]	[5.41921204e+02 6.95743347e+02 1.51449218e-01]	[5.64872559e+02 6.95733032e+02 1.39680505e-01]	[0. 0. 0.]	[4.75179199e+02 8.90734497e+02 7.91351795e-01]	[4.59664825e+02 8.88158203e+02 7.80419230e-01]	[4.80296722e+02 8.65136230e+02 6.57927394e-01]
[441.77142334 298.23419189 0.9496122 ]	[454.5368042 354.53237915 0.85125661]	[387.94958496 359.69442749 0.82665974]	[369.89001465 469.9743042 0.8164084 ]	[354.52838135 559.7565918 0.8760252 ]	[516.15539551 341.72293091 0.83722794]	[547.02545166 441.70581055 0.83721393]	[582.82525635 536.68768311 0.86248279]	[482.75259399 544.45123291 0.81914663]	[439.28320312 554.64611816 0.73942119]	[459.82913208 708.60412598 0.77577943]	[4.75081146e+02 8.52304199e+02 7.97732651e-01]	[523.91235352 541.75427246 0.76130342]	[549.55517578 690.66168213 0.70250452]	[5.39258911e+02 6.59853149e+02 1.07664548e-01]	[431.47351074 292.89779663 0.85102427]	[457.15335083 292.87240601 0.86900735]	[411.01104736 280.10409546 0.6960842 ]	[475.10928345 277.62612915 0.7283774 ]	[5.41778992e+02 6.90711975e+02 1.15619071e-01]	[5.64833435e+02 6.88020203e+02 8.97270441e-02]	[0. 0. 0.]	[4.75166199e+02 8.90721008e+02 7.89942086e-01]	[4.59645996e+02 8.88151245e+02 7.76275694e-01]	[4.80294067e+02 8.67606995e+02 6.61007047e-01]
[441.7996521 300.63485718 0.94215918]	[454.57983398 354.53259277 0.85954624]	[390.47006226 359.68304443 0.83488643]	[369.90264893 470.02584839 0.81964326]	[354.51678467 559.75616455 0.8695401 ]	[516.20025635 341.72540283 0.84264636]	[547.05206299 441.76934814 0.83431894]	[582.83361816 539.2677002 0.89180213]	[480.35760498 544.47161865 0.81901366]	[439.24194336 554.67602539 0.74556541]	[459.83450317 706.06079102 0.73534834]	[4.75066406e+02 8.52240234e+02 7.97363877e-01]	[523.84265137 541.79272461 0.76478517]	[546.97143555 693.21368408 0.7522589 ]	[5.26483826e+02 6.59818604e+02 2.18274802e-01]	[431.52774048 292.96154785 0.86542022]	[457.17538452 292.92132568 0.87957263]	[413.4937439 280.12762451 0.70204216]	[477.60235596 277.62179565 0.77235228]	[5.41651917e+02 6.95753967e+02 1.87015414e-01]	[5.59725464e+02 6.88137390e+02 1.50975227e-01]	[5.05957977e+02 6.49600220e+02 8.98256078e-02]	[4.75157776e+02 8.90705139e+02 7.82741547e-01]	[4.59629120e+02 8.88116699e+02 7.67962635e-01]	[4.80276062e+02 8.65079590e+02 6.58395886e-01]
[441.87936401 300.62582397 0.92661035]	[454.6098938 354.53198242 0.86223352]	[390.50531006 359.68258667 0.8348096 ]	[369.9012146 470.03207397 0.81957144]	[354.50250244 559.78277588 0.87152839]	[518.64935303 341.72662354 0.8468504 ]	[549.49090576 441.8394165 0.82998151]	[582.82849121 541.71881104 0.89960009]	[482.71374512 546.99194336 0.78896773]	[439.25942993 557.25799561 0.73326361]	[459.83618164 708.64874268 0.73579675]	[4.72591003e+02 8.52295654e+02 7.97349691e-01]	[523.87329102 541.89697266 0.7492705 ]	[546.92120361 693.25311279 0.7667374 ]	[5.21273499e+02 6.59865173e+02 1.95150807e-01]	[434.08432007 292.93469238 0.86889666]	[459.61273193 292.89840698 0.88151491]	[413.58099365 277.70639038 0.71387565]	[477.64385986 277.6618042 0.77474993]	[5.39262817e+02 6.95715637e+02 1.62678093e-01]	[5.57221497e+02 6.88050415e+02 1.19594313e-01]	[4.98227081e+02 6.47007751e+02 7.78012052e-02]	[4.75168365e+02 8.90698792e+02 7.92783260e-01]	[4.59631836e+02 8.88111084e+02 7.72113264e-01]	[4.80260895e+02 8.65087708e+02 6.67089283e-01]
[444.30389404 300.67913818 0.90405816]	[454.63867188 354.57592773 0.86820763]	[392.96923828 359.69573975 0.83340871]	[367.41622925 472.58825684 0.82520962]	[354.45846558 559.79754639 0.86949968]	[518.67205811 341.77148438 0.84175658]	[547.06658936 441.83355713 0.83165246]	[582.74743652 541.74395752 0.89226258]	[480.37191772 547.03277588 0.78161323]	[439.25982666 559.73614502 0.7356627 ]	[462.19100952 708.55700684 0.71842331]	[4.72607544e+02 8.52269836e+02 7.95545876e-01]	[523.85601807 544.34790039 0.74299401]	[544.46191406 698.35461426 0.77086401]	[5.21316589e+02 6.62375183e+02 1.51838735e-01]	[436.57363892 292.99264526 0.89309251]	[459.67901611 292.96328735 0.88938844]	[416.03329468 280.12051392 0.73902905]	[477.72195435 280.10586548 0.75999212]	[5.39272278e+02 7.00827515e+02 1.33076578e-01]	[5.57177429e+02 6.88101562e+02 9.63440463e-02]	[0. 0. 0.]	[4.77636963e+02 8.90686096e+02 7.92887986e-01]	[4.59668701e+02 8.88100159e+02 7.70038068e-01]	[4.80249786e+02 8.65056763e+02 6.58880353e-01]
[444.37426758 303.1918335 0.86846346]	[457.10940552 356.98336792 0.88141668]	[393.00723267 359.69158936 0.83860546]	[369.93112183 467.49172974 0.82528681]	[351.99383545 559.70446777 0.85024261]	[518.74261475 344.30773926 0.83191407]	[549.54901123 444.40698242 0.80442274]	[580.35174561 544.35064697 0.89686072]	[480.34216309 547.01031494 0.78245562]	[439.22998047 559.72045898 0.73301333]	[462.18560791 708.59106445 0.73789334]	[4.72607635e+02 8.52275757e+02 7.97521770e-01]	[523.84228516 541.91943359 0.7442171 ]	[544.33374023 698.35601807 0.79136628]	[5.11056244e+02 6.59802734e+02 2.11879790e-01]	[436.63607788 295.43692017 0.9197377 ]	[459.72113037 295.40692139 0.88949442]	[416.08319092 280.09790039 0.74663103]	[480.1315918 277.70782471 0.75342017]	[5.39125671e+02 7.00886597e+02 1.33491039e-01]	[0. 0. 0.]	[0. 0. 0.]	[4.77621887e+02 8.90685181e+02 7.93114185e-01]	[4.59652252e+02 8.88101501e+02 7.74398863e-01]	[4.80259491e+02 8.65066833e+02 6.63139403e-01]
[444.43972778 303.21209717 0.85183924]	[457.14834595 356.99356079 0.88837981]	[393.03118896 359.68481445 0.84131396]	[367.35482788 467.46908569 0.83202493]	[349.43771362 557.20526123 0.83176428]	[518.77655029 344.35784912 0.82929665]	[549.54345703 444.41717529 0.80150115]	[580.2668457 544.33087158 0.87929755]	[480.31500244 546.97686768 0.78870821]	[439.20935059 557.21710205 0.7319355 ]	[459.82327271 706.05682373 0.72904348]	[4.75061127e+02 8.52259338e+02 7.94223607e-01]	[523.81225586 541.90435791 0.74994648]	[544.3347168 698.34143066 0.76616323]	[5.16197876e+02 6.59883850e+02 2.63041794e-01]	[439.06365967 295.44750977 0.92728412]	[459.77005005 295.43328857 0.89293885]	[416.1725769 280.10839844 0.74605036]	[480.17950439 277.72280884 0.74063343]	[5.39151978e+02 7.03394653e+02 1.61161080e-01]	[0. 0. 0.]	[0. 0. 0.]	[4.77617218e+02 8.90676941e+02 7.88585544e-01]	[4.59649445e+02 8.85662903e+02 7.71987021e-01]	[4.80269867e+02 8.65060425e+02 6.57262564e-01]
[444.44433594 303.21029663 0.85102677]	[457.15014648 356.98724365 0.88881719]	[393.04321289 359.66778564 0.84443527]	[367.3571167 467.46142578 0.83386385]	[349.4367981 557.20605469 0.83111906]	[518.77490234 346.81021118 0.82872909]	[549.53027344 444.39556885 0.8063826 ]	[580.26678467 544.32305908 0.87845719]	[480.30926514 546.97644043 0.78779465]	[439.20568848 557.21954346 0.73111475]	[459.82565308 706.01898193 0.72277868]	[4.75061340e+02 8.52259949e+02 7.93419242e-01]	[523.80810547 541.90155029 0.75039017]	[544.33746338 698.34063721 0.76703233]	[5.13613098e+02 6.59872131e+02 2.79595494e-01]	[439.0682373 295.44223022 0.92630208]	[459.77365112 295.43048096 0.894005 ]	[416.17248535 280.10684204 0.74468893]	[480.17825317 277.72259521 0.737867 ]	[5.39145447e+02 7.03430176e+02 1.68864340e-01]	[0. 0. 0.]	[0. 0. 0.]	[4.77621185e+02 8.90673889e+02 7.88016915e-01]	[4.59648163e+02 8.85658691e+02 7.71413922e-01]	[4.80266663e+02 8.65061523e+02 6.56847000e-01]
[449.52349854 303.19348145 0.83364868]	[457.1723938 356.97003174 0.88924205]	[393.07235718 359.62982178 0.84844649]	[362.25930786 467.42739868 0.8588255 ]	[341.74020386 554.62530518 0.8439784 ]	[518.77697754 346.80886841 0.83225667]	[547.05230713 444.40737915 0.81075305]	[575.15484619 541.93835449 0.85785532]	[480.28256226 546.98474121 0.79399234]	[439.18908691 557.20794678 0.73663968]	[459.83566284 703.48596191 0.77452564]	[4.72605011e+02 8.52233398e+02 7.91023970e-01]	[523.77496338 541.91967773 0.75581938]	[541.94891357 695.79632568 0.77063936]	[5.05923523e+02 6.59829285e+02 2.73452133e-01]	[439.20495605 295.44854736 0.94758344]	[462.23806763 295.42770386 0.90005738]	[418.69836426 280.17819214 0.79224783]	[480.28982544 277.7053833 0.7763294 ]	[5.34130127e+02 6.98312134e+02 1.51778728e-01]	[0. 0. 0.]	[0. 0. 0.]	[4.77645233e+02 8.90662537e+02 7.87190795e-01]	[4.59655762e+02 8.85640930e+02 7.67692626e-01]	[4.80241608e+02 8.62563843e+02 6.54524565e-01]
[truncated: 396 more rows]
