# Supplementary material for: Evaluation of functional tests performance using a camera-based and machine learning approach
Source: PLoS One. 2023 Nov 3;18(11):e0288279. doi: 10.1371/journal.pone.0288279 (PMC10624324; doi:10.1371/journal.pone.0288279)
Supplement: S1 Data — This dataset includes all the extracted keypoints of movements and the associated features and statistics, which were used for the analyses presented in the main manuscript. (ZIP) [file pone.0288279.s001.zip › PLOS_data_28032023/original_movement_data/CSV/000013_SDT_P_crop.csv]

[480.15625 198.04838562 0.90852207]	[480.14303589 280.1423645 0.91917288]	[418.67642212 277.7272644 0.88454956]	[398.01580811 377.62075806 0.89687085]	[375.01593018 462.2010498 0.90159327]	[539.17700195 280.10604858 0.85805237]	[562.26544189 377.51013184 0.87053621]	[570.02819824 462.2253418 0.87260741]	[477.72460938 464.90155029 0.73289549]	[439.08508301 464.91882324 0.72740746]	[423.8414917 611.10632324 0.78449118]	[421.13174438 754.75531006 0.8261292 ]	[521.17352295 464.93719482 0.72653437]	[521.34741211 606.06970215 0.81519049]	[521.26824951 752.18640137 0.8505975 ]	[462.43249512 190.38789368 0.92502612]	[490.4881897 192.82392883 0.88081235]	[444.3972168 200.6489563 0.82850307]	[505.8788147 205.75639343 0.8592245 ]	[518.78900146 788.08874512 0.81978899]	[536.72888184 783.04193115 0.78922695]	[5.16198181e+02 7.65030945e+02 6.82686627e-01]	[418.70986938 788.14178467 0.82789814]	[400.71954346 785.49224854 0.79900587]	[4.23871765e+02 7.65087708e+02 6.70111418e-01]
[480.15637207 198.04847717 0.9084447 ]	[480.14407349 280.14117432 0.91922617]	[418.67993164 277.72341919 0.8852573 ]	[398.01605225 377.61972046 0.89686239]	[375.01663208 462.20123291 0.90186501]	[539.17340088 280.1081543 0.8570708 ]	[562.26318359 377.5083313 0.86970937]	[570.02655029 462.2270813 0.8725177 ]	[477.72479248 464.90328979 0.73270154]	[439.0854187 464.92019653 0.72697687]	[423.8421936 611.10388184 0.78448498]	[421.1315918 754.74755859 0.82637036]	[521.17297363 464.93893433 0.7266342 ]	[521.34753418 606.065979 0.81571043]	[521.26708984 752.1875 0.85021639]	[462.43304443 190.3873291 0.92480373]	[490.48898315 192.82429504 0.88067532]	[444.39794922 200.64822388 0.82850665]	[505.87805176 205.75802612 0.8596099 ]	[518.79193115 788.08874512 0.82043368]	[536.73352051 783.04138184 0.78937429]	[5.16192749e+02 7.65033997e+02 6.82502866e-01]	[418.715271 788.13848877 0.82658553]	[400.72396851 785.48962402 0.79777002]	[4.23869843e+02 7.65078796e+02 6.68439031e-01]
[480.11700439 198.04238892 0.90374088]	[480.13165283 280.14447021 0.91670412]	[418.65213013 277.72958374 0.88188237]	[395.6078186 377.67944336 0.90070856]	[372.53948975 459.82183838 0.89317203]	[536.73406982 280.11032104 0.85400486]	[562.23138428 377.5166626 0.86919314]	[567.59033203 462.24993896 0.87674123]	[477.72143555 464.91146851 0.73013949]	[439.06262207 464.92752075 0.72281867]	[423.80026245 611.11517334 0.78625524]	[418.81018066 754.79260254 0.82173204]	[521.17712402 467.40377808 0.7280466 ]	[521.34545898 606.03771973 0.82467657]	[521.26580811 752.18682861 0.84747076]	[462.39672852 190.3931427 0.93334568]	[487.98556519 192.81030273 0.88684464]	[444.36254883 200.65193176 0.83129632]	[503.49963379 205.72940063 0.86062437]	[521.19165039 788.10430908 0.82322443]	[539.18865967 785.48522949 0.79089445]	[5.16166687e+02 7.65037170e+02 6.79443061e-01]	[418.72146606 788.17016602 0.81941164]	[400.72909546 785.52349854 0.79456884]	[4.23871704e+02 7.67518982e+02 6.74161434e-01]
[477.73095703 198.04512024 0.89955008]	[480.12039185 280.13702393 0.9169572 ]	[418.62997437 280.10333252 0.88023657]	[395.54992676 377.69668579 0.8846485 ]	[372.46417236 459.83895874 0.88849723]	[536.72174072 280.09750366 0.8544488 ]	[559.83166504 377.51815796 0.85861492]	[567.57910156 462.25601196 0.88233578]	[477.69500732 464.91546631 0.72477221]	[436.68435669 464.93701172 0.72025865]	[423.78295898 611.12017822 0.78512383]	[418.80856323 754.78955078 0.81854022]	[518.79125977 467.40853882 0.72327167]	[521.36553955 606.06225586 0.82817763]	[521.25982666 752.17614746 0.84807873]	[462.3649292 190.39379883 0.93952537]	[487.94543457 192.80717468 0.89244461]	[444.30743408 200.64173889 0.83936816]	[503.47012329 205.71672058 0.8631168 ]	[521.22393799 788.13189697 0.82767475]	[539.22283936 785.4967041 0.79563552]	[5.16120911e+02 7.65031250e+02 6.79655313e-01]	[418.70794678 788.18164062 0.81690693]	[400.71908569 785.53118896 0.79698902]	[4.23879120e+02 7.67512878e+02 6.69386506e-01]
[477.69091797 198.05740356 0.8937847 ]	[477.74563599 280.11724854 0.9129678 ]	[418.61557007 277.7144165 0.88184983]	[395.53067017 377.68380737 0.88807654]	[369.98040771 459.75479126 0.88593012]	[536.68780518 277.71994019 0.85307813]	[559.83520508 377.57458496 0.86765027]	[567.58587646 462.2635498 0.87902766]	[477.68792725 464.86013794 0.73424429]	[436.69552612 464.87771606 0.73135775]	[423.77133179 611.08862305 0.78926647]	[418.7975769 754.77294922 0.82049733]	[518.77703857 464.91442871 0.72881681]	[521.33416748 606.03826904 0.83226037]	[521.24578857 752.17230225 0.84472543]	[462.32373047 192.77130127 0.94607353]	[487.91506958 192.81855774 0.89659369]	[441.92684937 200.66804504 0.84119505]	[503.45217896 205.73164368 0.86597449]	[521.21679688 788.13842773 0.82551861]	[539.21881104 785.50299072 0.79605579]	[5.13653137e+02 7.65031616e+02 6.78711832e-01]	[418.70321655 788.17376709 0.81427699]	[400.70739746 785.52105713 0.7931093 ]	[4.23861420e+02 7.67501770e+02 6.69860601e-01]
[477.65637207 198.07055664 0.8876788 ]	[477.73236084 280.11495972 0.91129047]	[418.60043335 277.70825195 0.87964225]	[395.51101685 377.67202759 0.8932004 ]	[367.40805054 459.72229004 0.89088553]	[536.67614746 277.7137146 0.85352081]	[559.79577637 377.55236816 0.85981804]	[570.0144043 462.26528931 0.87557805]	[477.68753052 464.8548584 0.73785377]	[436.69198608 464.87857056 0.7343154 ]	[421.37350464 611.16308594 0.78772926]	[418.79016113 754.76135254 0.8230418 ]	[518.77294922 464.89828491 0.72985679]	[521.31390381 606.04870605 0.82681233]	[521.23565674 752.17047119 0.843256 ]	[462.2961731 192.78877258 0.95146662]	[485.47109985 192.83860779 0.90440816]	[441.91140747 203.14169312 0.84391177]	[503.41189575 205.76472473 0.8704288 ]	[521.21813965 788.12939453 0.8234936 ]	[539.21813965 785.49395752 0.79403913]	[5.13630798e+02 7.65036560e+02 6.78113937e-01]	[418.71533203 788.16162109 0.81825709]	[400.71661377 785.51593018 0.794595 ]	[4.23841614e+02 7.65087952e+02 6.73941553e-01]
[477.65881348 198.07243347 0.88690335]	[477.69400024 277.71496582 0.9089179 ]	[418.59619141 277.67739868 0.88265955]	[395.512146 377.64065552 0.8876574 ]	[364.86349487 459.70404053 0.88714671]	[534.17102051 277.6723938 0.85376555]	[559.78729248 377.51776123 0.85132784]	[570.07672119 462.22894287 0.87072152]	[477.61813354 464.87353516 0.7241776 ]	[436.6166687 464.87496948 0.72557235]	[421.36532593 613.64666748 0.78996462]	[418.80020142 754.75921631 0.82023472]	[518.71466064 464.91882324 0.71828353]	[521.3034668 606.08074951 0.8147307 ]	[521.222229 752.16918945 0.8428008 ]	[462.29571533 192.79312134 0.95102119]	[485.44070435 192.84048462 0.90919769]	[441.87692261 203.16401672 0.85288149]	[503.36468506 205.74250793 0.86178356]	[521.20471191 788.09277344 0.81586456]	[539.1986084 783.03283691 0.78925848]	[5.13615479e+02 7.65025452e+02 6.74142182e-01]	[418.71810913 788.15594482 0.8122071 ]	[400.71548462 785.51086426 0.78840601]	[4.23875031e+02 7.67495728e+02 6.66513681e-01]
[477.63394165 198.1159668 0.87290895]	[477.67214966 277.72406006 0.90553117]	[418.5803833 277.68228149 0.87905359]	[393.05700684 377.62887573 0.87794542]	[364.84072876 459.71136475 0.88942862]	[534.14837646 277.68289185 0.85279071]	[559.79272461 377.50689697 0.84863538]	[570.08197021 462.23342896 0.86946213]	[477.59432983 464.90734863 0.71379173]	[436.5838623 464.91119385 0.71551114]	[421.37997437 616.19415283 0.78215915]	[418.78918457 754.75866699 0.82141805]	[518.70037842 464.9442749 0.71128827]	[521.29888916 608.50744629 0.810175 ]	[521.22613525 752.17749023 0.84242237]	[462.27426147 192.83578491 0.95309877]	[485.38504028 192.86843872 0.92331219]	[441.85577393 203.19644165 0.8558706 ]	[503.30764771 205.75878906 0.86644548]	[521.2041626 788.09570312 0.81823003]	[539.20050049 783.0413208 0.78967309]	[5.13623535e+02 7.65028748e+02 6.73231542e-01]	[418.71200562 788.15765381 0.81861126]	[400.70932007 785.51635742 0.79472661]	[4.23856323e+02 7.67494385e+02 6.71117842e-01]
[475.14074707 198.16053772 0.85521388]	[477.6378479 277.71704102 0.89914584]	[418.56451416 277.67068481 0.87864935]	[393.00506592 377.66867065 0.87282932]	[364.79870605 459.74499512 0.89705729]	[534.12145996 277.68566895 0.85095531]	[559.76055908 375.10955811 0.84221995]	[572.5980835 462.25640869 0.86219329]	[475.16296387 464.84405518 0.71488667]	[436.57009888 464.86114502 0.71653384]	[421.35934448 613.68389893 0.7882039 ]	[418.78790283 754.77667236 0.81751293]	[518.66912842 464.8616333 0.71483421]	[521.26507568 606.06945801 0.80779803]	[521.22613525 752.17749023 0.84072876]	[462.20385742 192.8525238 0.9576835 ]	[482.93835449 192.87368774 0.94043213]	[441.79748535 203.18821716 0.86203843]	[503.24731445 205.70783997 0.86409581]	[518.79345703 788.07019043 0.80468273]	[539.18408203 783.02301025 0.78323221]	[5.13635803e+02 7.65039612e+02 6.67845011e-01]	[418.66912842 788.15484619 0.81797034]	[400.6762085 785.49859619 0.7952472 ]	[4.23876221e+02 7.67506409e+02 6.66551828e-01]
[472.57592773 200.57440186 0.84981859]	[477.59713745 277.70974731 0.89291817]	[418.54528809 277.68249512 0.87421221]	[390.48641968 377.70489502 0.86442757]	[362.34487915 459.71646118 0.89604127]	[531.61791992 277.67025757 0.85105282]	[559.72033691 375.05065918 0.82311988]	[572.64312744 462.28756714 0.85803562]	[475.17495728 462.40725708 0.71490109]	[436.58734131 464.83157349 0.71630538]	[421.37731934 613.66186523 0.78480107]	[418.80200195 754.76269531 0.81720787]	[518.65911865 464.84106445 0.71119982]	[521.24310303 606.05218506 0.80540013]	[521.22290039 752.17767334 0.839477 ]	[459.80706787 192.86785889 0.95324904]	[482.85467529 192.87399292 0.95991206]	[441.73126221 203.21229553 0.86537588]	[500.88519287 203.22329712 0.86783576]	[521.19018555 788.05651855 0.80456543]	[539.19195557 783.00683594 0.7834301 ]	[5.13616943e+02 7.65048645e+02 6.68904364e-01]	[418.68023682 788.14880371 0.81187761]	[400.68496704 785.4932251 0.78940284]	[4.23887665e+02 7.65085815e+02 6.56244636e-01]
[472.51641846 198.14579773 0.84757286]	[475.16677856 277.72064209 0.88701493]	[416.15032959 277.71377563 0.86495775]	[390.48336792 377.72677612 0.8691113 ]	[362.32269287 459.71255493 0.90127182]	[531.6105957 277.67144775 0.85190779]	[559.70953369 375.09259033 0.82557213]	[575.15405273 462.30255127 0.85674053]	[475.15908813 462.39572144 0.71694136]	[436.59240723 462.39541626 0.7195465 ]	[423.77035522 611.08874512 0.78660989]	[418.80606079 754.75579834 0.81420875]	[516.22332764 464.8397522 0.709867 ]	[521.21191406 606.00476074 0.80908531]	[521.21270752 752.17376709 0.83722818]	[459.7829895 192.8585968 0.94573951]	[482.81350708 192.86503601 0.96313143]	[441.7333374 203.2073822 0.86503375]	[500.86117554 203.20834351 0.87249041]	[521.18615723 788.05908203 0.80344057]	[539.18865967 783.00823975 0.78416395]	[5.13599915e+02 7.65042664e+02 6.64963424e-01]	[418.67440796 788.14819336 0.80477577]	[4.00677582e+02 7.85487854e+02 7.83605218e-01]	[4.23903961e+02 7.65077515e+02 6.46084130e-01]
[470.0274353 198.15112305 0.84784669]	[475.10998535 277.71426392 0.88146412]	[416.12445068 277.72659302 0.85838461]	[387.95089722 380.12786865 0.86723018]	[362.30526733 459.72735596 0.90185785]	[531.56317139 277.65368652 0.8551169 ]	[559.69537354 375.11904907 0.83309138]	[575.21374512 462.27462769 0.86095387]	[475.13513184 462.40969849 0.71197987]	[436.56906128 462.4078064 0.71291113]	[423.77999878 611.07177734 0.7907998 ]	[421.15643311 754.74249268 0.81413347]	[516.20025635 464.84997559 0.70496517]	[521.21588135 606.05377197 0.80402327]	[521.20947266 752.18066406 0.83547145]	[459.77005005 192.85438538 0.94671512]	[482.7885437 192.86387634 0.96653551]	[441.71533203 203.17588806 0.87062728]	[500.83990479 203.19239807 0.87539124]	[521.203125 788.05596924 0.81279278]	[539.20056152 782.99871826 0.79089493]	[5.13585510e+02 7.65059143e+02 6.66818917e-01]	[418.67980957 788.14746094 0.79961199]	[4.00684357e+02 7.85481201e+02 7.78195739e-01]	[4.26369568e+02 7.65062805e+02 6.41616106e-01]
[470.00863647 198.15486145 0.84840989]	[472.58953857 277.71203613 0.87384957]	[416.08065796 280.11889648 0.84930772]	[387.93356323 380.14825439 0.87112296]	[362.29876709 459.75961304 0.90947402]	[529.04492188 277.6355896 0.86228323]	[557.26074219 375.11630249 0.82167977]	[577.73260498 462.34210205 0.86207706]	[475.08856201 464.86148071 0.706393 ]	[434.12243652 464.85339355 0.70730144]	[423.78890991 608.61798096 0.79112041]	[418.80825806 752.30596924 0.81809855]	[516.16094971 464.89096069 0.69490737]	[521.21759033 606.03973389 0.80849284]	[521.21374512 752.20147705 0.83130395]	[459.7505188 192.85736084 0.94583333]	[482.77267456 192.86752319 0.96958041]	[441.69195557 203.18911743 0.87203783]	[500.80892944 203.18797302 0.87148964]	[521.22967529 788.10400391 0.8095901 ]	[539.22619629 785.47558594 0.78811371]	[5.13576660e+02 7.65080933e+02 6.69211268e-01]	[418.66165161 788.13464355 0.80819845]	[400.65890503 783.04223633 0.7853663 ]	[4.23903625e+02 7.65059998e+02 6.45659089e-01]
[469.98110962 198.13433838 0.85284549]	[472.52804565 277.71142578 0.87160641]	[416.03421021 280.11117554 0.84251505]	[387.9034729 380.17764282 0.87400126]	[362.29681396 459.77581787 0.91347718]	[529.00891113 277.6444397 0.86524725]	[557.24884033 375.08972168 0.81428611]	[577.72070312 462.32492065 0.86266303]	[472.59356689 464.88916016 0.70736539]	[434.07766724 464.87643433 0.70799065]	[423.78570557 608.62695312 0.79138887]	[418.80795288 752.30377197 0.81833655]	[513.65789795 464.91262817 0.69151008]	[521.20495605 606.03759766 0.80605567]	[521.20776367 752.20672607 0.82955462]	[459.71820068 192.84658813 0.94031966]	[482.74752808 192.85568237 0.96960783]	[439.32550049 203.19978333 0.87338048]	[500.76983643 203.18264771 0.86715746]	[521.2298584 788.11767578 0.81196791]	[539.22741699 785.48474121 0.78995383]	[5.11091095e+02 7.65088623e+02 6.70904160e-01]	[418.66290283 788.13085938 0.80781209]	[400.65914917 783.03979492 0.78484994]	[4.23902496e+02 7.65060303e+02 6.45150721e-01]
[467.48532104 198.13995361 0.85491908]	[470.01611328 277.69717407 0.87387353]	[413.58578491 280.10522461 0.83980566]	[387.86569214 380.16653442 0.87641996]	[362.29284668 459.78512573 0.91400158]	[526.53277588 277.6317749 0.87146854]	[559.68725586 375.09866333 0.8189497 ]	[577.7288208 462.33007812 0.86178285]	[472.56500244 464.88223267 0.70687258]	[434.04748535 464.86923218 0.70894933]	[421.38076782 608.61712646 0.80138636]	[418.80371094 752.26861572 0.82190818]	[513.63037109 464.90148926 0.69056928]	[521.2255249 605.98742676 0.80929929]	[521.22424316 752.19702148 0.83448631]	[459.67282104 192.84835815 0.9344734 ]	[482.71960449 192.86444092 0.97054255]	[439.28527832 203.22312927 0.87216103]	[500.7383728 203.22479248 0.86570513]	[521.21594238 788.10620117 0.80716658]	[539.21960449 785.48242188 0.78915232]	[5.13599976e+02 7.65081177e+02 6.69615209e-01]	[418.65264893 788.11834717 0.81167459]	[400.65133667 783.01452637 0.78691983]	[4.23900421e+02 7.65021057e+02 6.42587721e-01]
[467.43331909 198.13352966 0.85807079]	[469.97186279 277.70822144 0.87252611]	[413.55523682 280.10821533 0.83718115]	[385.39050293 380.17681885 0.87549376]	[362.28945923 459.80502319 0.91351026]	[526.49645996 277.64569092 0.87543136]	[557.24450684 375.10482788 0.82202393]	[577.6862793 462.32321167 0.85763305]	[472.51635742 464.88476562 0.70944214]	[431.54647827 464.88430786 0.70564812]	[421.35751343 611.08319092 0.8003388 ]	[421.13580322 752.27056885 0.81959999]	[513.57977295 464.89706421 0.69103885]	[521.19293213 605.99102783 0.79401243]	[521.22515869 752.1963501 0.83541477]	[459.62896729 192.84242249 0.92448854]	[480.35720825 192.8634491 0.96899998]	[439.24441528 203.22244263 0.87220085]	[500.70300293 203.22813416 0.86582863]	[521.19866943 788.08947754 0.80245811]	[539.20184326 783.03631592 0.78392714]	[5.13629272e+02 7.65074829e+02 6.70064211e-01]	[418.62414551 788.1227417 0.81311291]	[400.63397217 783.0057373 0.78998762]	[4.26363647e+02 7.65036011e+02 6.41919434e-01]
[467.43365479 198.13217163 0.85822785]	[469.97473145 277.70950317 0.87207389]	[413.556427 280.10748291 0.83731705]	[385.39068604 380.17404175 0.8761912 ]	[362.28988647 459.802948 0.91354227]	[526.49993896 277.64859009 0.87428755]	[557.24554443 375.10757446 0.82263786]	[577.68560791 462.32501221 0.85734087]	[472.52005005 464.8890686 0.70859766]	[431.54760742 464.88430786 0.70533299]	[421.36160278 611.08459473 0.79940802]	[421.1489563 752.25543213 0.8210398 ]	[513.58563232 464.90402222 0.69117481]	[521.20056152 605.99224854 0.79449338]	[521.22027588 752.20123291 0.83313078]	[459.62838745 192.8416748 0.92419082]	[480.35626221 192.86186218 0.96854484]	[439.24487305 203.22010803 0.87222111]	[500.70162964 203.22348022 0.86565644]	[521.2098999 788.09405518 0.80640864]	[539.21307373 783.03851318 0.78599435]	[5.13605591e+02 7.65079529e+02 6.70331776e-01]	[418.62997437 788.11932373 0.81017572]	[400.64404297 782.99621582 0.7866568 ]	[4.26380920e+02 7.65017395e+02 6.38353407e-01]
[464.881073 200.58180237 0.85884058]	[467.43069458 277.73202515 0.87789071]	[411.02557373 280.17791748 0.82021415]	[385.30923462 380.24942017 0.87435055]	[362.26119995 462.21408081 0.91768777]	[526.42767334 277.6489563 0.88229287]	[557.22583008 377.53768921 0.82895505]	[572.66851807 462.26904297 0.85735947]	[470.04473877 464.89874268 0.71418351]	[431.52566528 464.91702271 0.70104665]	[421.35943604 611.09783936 0.79840624]	[421.15029907 752.22027588 0.82471257]	[511.09902954 464.89276123 0.69611001]	[518.74749756 606.05621338 0.77535397]	[521.21661377 752.2199707 0.83348817]	[457.13574219 192.82958984 0.90333384]	[480.25256348 192.85240173 0.95601547]	[439.11071777 200.64683533 0.8721602 ]	[498.24871826 200.6348877 0.86307347]	[521.19110107 788.0836792 0.80783081]	[539.19488525 783.02868652 0.78552222]	[5.13642151e+02 7.67482056e+02 6.74835920e-01]	[418.64044189 788.09423828 0.80367392]	[4.00654602e+02 7.82964844e+02 7.79416919e-01]	[4.26376221e+02 7.64975525e+02 6.31361723e-01]
[464.83505249 200.5993042 0.86156738]	[464.96105957 277.71856689 0.88568592]	[410.97406006 280.17398071 0.81745112]	[382.84695435 380.27175903 0.87523323]	[362.23202515 462.28579712 0.91944331]	[524.00537109 277.62783813 0.89019954]	[557.22790527 377.50268555 0.83225971]	[572.63085938 462.25482178 0.86370844]	[470.02261353 464.88049316 0.71805716]	[431.49591064 464.89953613 0.70080835]	[421.35565186 611.14715576 0.79353118]	[421.17282104 752.17004395 0.82788795]	[511.06777954 464.8767395 0.69893593]	[518.75189209 608.52593994 0.76752973]	[521.2097168 752.2177124 0.83427441]	[457.09188843 192.83319092 0.89750421]	[480.22470093 192.86264038 0.95318609]	[439.072052 200.63098145 0.86799616]	[498.22967529 200.63742065 0.86326963]	[521.21911621 788.09558105 0.81674016]	[539.22058105 783.02471924 0.79003906]	[5.13615784e+02 7.67487488e+02 6.82703137e-01]	[418.6446228 788.08294678 0.79947698]	[4.00661011e+02 7.80477905e+02 7.74284124e-01]	[4.26410522e+02 7.62466858e+02 6.25457823e-01]
[464.83380127 200.59757996 0.86182129]	[464.95761108 277.71884155 0.88627023]	[410.97024536 280.17495728 0.81718838]	[382.84606934 380.27212524 0.8751334 ]	[362.23117065 462.28881836 0.92022419]	[524.00561523 277.62637329 0.89043522]	[557.22912598 377.50198364 0.83185768]	[572.62976074 462.25393677 0.86378521]	[470.02236938 464.89520264 0.71737367]	[431.49182129 464.91714478 0.6989544 ]	[421.35461426 611.15826416 0.79312474]	[421.17428589 752.17199707 0.82777959]	[511.06958008 464.89074707 0.69832486]	[518.75524902 608.53692627 0.76629668]	[521.21051025 752.2197876 0.83426404]	[457.09091187 192.83285522 0.89736706]	[480.22268677 192.86158752 0.95278603]	[439.07168579 200.63166809 0.86776775]	[498.22723389 200.63917542 0.86222577]	[521.21966553 788.09680176 0.81696546]	[539.22198486 783.0255127 0.79034197]	[5.13618469e+02 7.67489258e+02 6.83234215e-01]	[418.64474487 788.08209229 0.80045825]	[4.00660980e+02 7.80478027e+02 7.75360644e-01]	[4.26413025e+02 7.62470520e+02 6.25639379e-01]
[462.43106079 200.59335327 0.87081939]	[464.89337158 277.71261597 0.89817125]	[408.4185791 280.16555786 0.82059669]	[382.83666992 380.21237183 0.87596375]	[359.80593872 462.29620361 0.92540318]	[523.96356201 277.61187744 0.89837372]	[554.6697998 375.0743103 0.80967563]	[570.07897949 462.20028687 0.8719849 ]	[467.49090576 464.9387207 0.7164287 ]	[428.91802979 467.40841675 0.69644672]	[421.33880615 613.66394043 0.78743517]	[421.16244507 752.22851562 0.8232888 ]	[508.53869629 464.9418335 0.69794041]	[518.7388916 608.61523438 0.77127194]	[521.20196533 752.24145508 0.829081 ]	[454.64151001 192.83824158 0.89620292]	[480.18435669 192.8767395 0.94777679]	[436.67843628 200.63349915 0.86032093]	[498.12908936 200.67056274 0.83407426]	[521.22357178 788.15008545 0.81871462]	[539.2243042 785.50183105 0.79109722]	[5.13593689e+02 7.67496582e+02 6.83076978e-01]	[418.66915894 788.1361084 0.80032635]	[4.00676910e+02 7.83015015e+02 7.76479840e-01]	[4.26378571e+02 7.64995911e+02 6.32812321e-01]
[462.43014526 200.59359741 0.87080175]	[464.89666748 277.72119141 0.89636272]	[408.42150879 280.16012573 0.82116306]	[382.83447266 380.20581055 0.87669617]	[359.80599976 462.2925415 0.92555642]	[523.96307373 277.6328125 0.89678335]	[554.67559814 375.08233643 0.81122386]	[570.08166504 462.19955444 0.8718909 ]	[467.49179077 464.93829346 0.71719885]	[428.92111206 467.40710449 0.696841 ]	[421.33654785 613.65118408 0.78635782]	[421.14868164 752.21099854 0.82602721]	[508.53759766 464.93893433 0.69949079]	[518.7364502 608.61187744 0.77195895]	[521.19714355 752.2421875 0.82774448]	[454.64059448 192.83843994 0.89608872]	[480.1831665 192.8759613 0.9476155]	[436.6809082 200.63284302 0.86067414]	[498.12915039 200.66958618 0.83430654]	[521.22424316 788.14703369 0.81912619]	[539.22271729 785.49932861 0.79026824]	[5.13581543e+02 7.67492737e+02 6.80778623e-01]	[418.67208862 788.11920166 0.80322415]	[4.00676086e+02 7.83000732e+02 7.77779877e-01]	[4.26352234e+02 7.64980530e+02 6.33912921e-01]
[462.43023682 200.5929718 0.87081581]	[464.89767456 277.72015381 0.89657205]	[408.42208862 280.15896606 0.82119477]	[382.83425903 380.20901489 0.87613803]	[359.80551147 462.29470825 0.92582029]	[523.96435547 277.6333313 0.89665455]	[554.66107178 375.06719971 0.80862403]	[570.08007812 462.20330811 0.87262917]	[467.49182129 464.9302063 0.71757543]	[428.92037964 467.3972168 0.69708323]	[421.33581543 613.65795898 0.78646111]	[421.14804077 752.2097168 0.82645488]	[508.53857422 464.93032837 0.70002949]	[518.73718262 608.61297607 0.77223909]	[521.19885254 752.24047852 0.82835263]	[454.64129639 192.83799744 0.89607066]	[480.18377686 192.87565613 0.94770718]	[436.6809082 200.63241577 0.86070526]	[498.12957764 200.6709137 0.8344152 ]	[521.22912598 788.14703369 0.81822461]	[539.22650146 785.49768066 0.78966653]	[5.13582214e+02 7.67491455e+02 6.81183994e-01]	[418.67590332 788.11755371 0.80261105]	[4.00678680e+02 7.83000305e+02 7.76697874e-01]	[4.26349457e+02 7.64978699e+02 6.34391606e-01]
[462.33355713 198.10966492 0.90163535]	[462.45120239 280.10101318 0.90032351]	[405.85809326 280.197052 0.82227445]	[380.30245972 380.18780518 0.89694011]	[359.72424316 462.29031372 0.92837852]	[523.87988281 277.62417603 0.90105689]	[549.50213623 377.61737061 0.84642857]	[567.49957275 462.26443481 0.89586544]	[464.97216797 467.42514038 0.72292846]	[426.38018799 467.44085693 0.70290136]	[421.31726074 616.1907959 0.78981274]	[418.79577637 752.30651855 0.81986159]	[505.98602295 467.42712402 0.7073608 ]	[518.65960693 608.58343506 0.76164997]	[521.1885376 752.26885986 0.8209185 ]	[452.06838989 192.79711914 0.88449323]	[477.73123169 192.83253479 0.9245764 ]	[436.56262207 200.63624573 0.84379536]	[493.09976196 203.13526917 0.8091892 ]	[521.2366333 788.15588379 0.81293452]	[5.39226562e+02 7.85497681e+02 7.84229338e-01]	[5.13572266e+02 7.67494934e+02 6.79506838e-01]	[418.74856567 788.1416626 0.79752284]	[4.00727600e+02 7.85490601e+02 7.74808705e-01]	[4.23834869e+02 7.65050171e+02 6.56773686e-01]
[462.31542969 198.1018219 0.90548152]	[462.43457031 280.10205078 0.90364885]	[405.81619263 280.18920898 0.82804918]	[380.28781128 380.1817627 0.90423203]	[359.69876099 462.28442383 0.93075287]	[523.87249756 277.62786865 0.90063864]	[547.00482178 377.56881714 0.8584553 ]	[565.05450439 462.20083618 0.91225266]	[464.94818115 467.45181274 0.72563624]	[423.91113281 467.45263672 0.70551115]	[421.30114746 616.21557617 0.79086065]	[418.77807617 754.79986572 0.81436068]	[505.97970581 467.47653198 0.70592582]	[516.22406006 608.52313232 0.76958203]	[521.19165039 752.27032471 0.81807244]	[452.04400635 192.7943573 0.88327938]	[477.70040894 192.82185364 0.91826427]	[436.54614258 200.63262939 0.84023625]	[493.05413818 200.64692688 0.81207907]	[521.22198486 788.1517334 0.80866945]	[5.39217468e+02 7.85495178e+02 7.79296577e-01]	[5.13595032e+02 7.67493530e+02 6.74956918e-01]	[418.71368408 788.14685059 0.79226404]	[4.00701569e+02 7.85492249e+02 7.72714376e-01]	[4.23840363e+02 7.67507629e+02 6.64322495e-01]
[462.29483032 198.08743286 0.90982556]	[462.42895508 277.72903442 0.90559077]	[403.39440918 280.18811035 0.82862675]	[380.28686523 380.1817627 0.90413702]	[359.69824219 462.28591919 0.9306345 ]	[523.85693359 277.62057495 0.90150559]	[547.00512695 377.56436157 0.85724825]	[565.05761719 462.20159912 0.91098058]	[464.94729614 467.45629883 0.72559041]	[423.91094971 467.45648193 0.70512968]	[421.30157471 616.20904541 0.7898255 ]	[418.78005981 754.77655029 0.8158713 ]	[505.97845459 467.48153687 0.70580131]	[516.21704102 608.52856445 0.76917303]	[521.19171143 752.27337646 0.81863546]	[452.00061035 192.78608704 0.88044381]	[477.67263794 192.79899597 0.91016364]	[434.10324097 200.63731384 0.83396983]	[493.04077148 200.62956238 0.81529665]	[521.22381592 788.15551758 0.81013501]	[5.39220032e+02 7.85497925e+02 7.80633807e-01]	[5.13597534e+02 7.67493469e+02 6.78340554e-01]	[418.72064209 788.13116455 0.79156947]	[4.00701141e+02 7.83044861e+02 7.69138932e-01]	[4.23829620e+02 7.65082275e+02 6.60706162e-01]
[462.27813721 198.0798645 0.91234523]	[462.41119385 280.10119629 0.91041631]	[403.36160278 280.19549561 0.83400816]	[380.24105835 380.24133301 0.9039523 ]	[359.64511108 462.30587769 0.93533504]	[523.84667969 277.61679077 0.90237999]	[544.51391602 375.03295898 0.84389752]	[564.89819336 459.82556152 0.93148643]	[464.93374634 467.43997192 0.7292524 ]	[423.8901062 467.43295288 0.70917284]	[421.33432007 613.69256592 0.78536993]	[418.77023315 754.79626465 0.81538451]	[505.96514893 467.47305298 0.70646167]	[513.62402344 606.04846191 0.77514952]	[521.18310547 752.2578125 0.81572723]	[449.50646973 192.78079224 0.87974668]	[477.64675903 192.78337097 0.9033348 ]	[434.07150269 200.63395691 0.83080518]	[490.55566406 200.59461975 0.81946248]	[521.20446777 788.15100098 0.80105263]	[5.39202576e+02 7.85497925e+02 7.74954081e-01]	[5.13589905e+02 7.67483215e+02 6.73468709e-01]	[418.7192688 788.13677979 0.78956151]	[4.00702881e+02 7.85486450e+02 7.69427180e-01]	[4.23825928e+02 7.67503906e+02 6.61871374e-01]
[462.26477051 198.0737915 0.91475135]	[462.39553833 277.72628784 0.91478473]	[403.32989502 280.20068359 0.8372525 ]	[380.2098999 380.25085449 0.90935075]	[359.62982178 462.30667114 0.93338621]	[523.83526611 277.58834839 0.90392852]	[544.49169922 372.5213623 0.83862609]	[564.83502197 459.79690552 0.92840803]	[464.93466187 464.92300415 0.73637414]	[423.89978027 464.92172241 0.71420455]	[421.33578491 613.64837646 0.78639174]	[418.7723999 754.81121826 0.81085539]	[505.94564819 464.94494629 0.71466154]	[513.57574463 605.98883057 0.7772752 ]	[521.17877197 752.26251221 0.81225353]	[449.48266602 192.782547 0.88137007]	[477.62838745 192.77812195 0.89779645]	[434.05224609 200.64378357 0.82821572]	[490.5453186 200.59094238 0.82060575]	[521.20153809 788.15551758 0.79655141]	[5.39202881e+02 7.85500793e+02 7.73919404e-01]	[5.13583313e+02 7.67487000e+02 6.71870589e-01]	[4.18736786e+02 7.88151062e+02 7.80225873e-01]	[4.00718140e+02 7.85502441e+02 7.61927843e-01]	[4.23829071e+02 7.67517029e+02 6.58091247e-01]
[462.25308228 198.06729126 0.91775787]	[462.39187622 277.71157837 0.91758984]	[403.31542969 280.19497681 0.83999753]	[380.1937561 380.23876953 0.91282302]	[359.61404419 462.27999878 0.93242103]	[523.82159424 277.56726074 0.90476346]	[544.47845459 372.50183105 0.83026224]	[562.472229 459.74658203 0.92547262]	[464.92840576 467.40664673 0.7362414 ]	[423.89233398 464.94641113 0.71467984]	[421.33834839 613.63928223 0.7851423 ]	[418.77810669 754.82678223 0.80786878]	[505.94754028 467.4414978 0.71423686]	[513.57666016 605.99633789 0.78114742]	[521.18572998 752.26806641 0.81187397]	[449.45620728 192.78108215 0.8815161 ]	[477.6151123 192.76873779 0.89298195]	[434.03820801 200.64382935 0.82614821]	[490.53674316 198.15403748 0.82239616]	[521.20428467 788.17651367 0.79455525]	[5.39209290e+02 7.85521545e+02 7.77651608e-01]	[5.13592834e+02 7.67492615e+02 6.70706272e-01]	[4.18745087e+02 7.88163940e+02 7.70282507e-01]	[4.00723999e+02 7.85510803e+02 7.57430613e-01]	[4.23833344e+02 7.67528015e+02 6.53872609e-01]
[462.24301147 198.07475281 0.9177078 ]	[462.38467407 277.6987915 0.92014807]	[403.31091309 280.18270874 0.84160531]	[380.17553711 380.20254517 0.91673428]	[359.60452271 462.26138306 0.93344539]	[523.80303955 277.55001831 0.90531027]	[544.46478271 372.46356201 0.83025348]	[562.45996094 459.72521973 0.92181867]	[464.91967773 467.40484619 0.73801833]	[423.89212036 464.94940186 0.71406001]	[421.33267212 613.65686035 0.78888768]	[418.78863525 754.81005859 0.8082875 ]	[505.9196167 467.43887329 0.71844101]	[511.04199219 605.97595215 0.79079247]	[521.19384766 752.27154541 0.81307244]	[449.43237305 192.7852478 0.88331032]	[477.59893799 192.76608276 0.8881551 ]	[434.01229858 200.63415527 0.8222366 ]	[490.53027344 198.13020325 0.82498157]	[521.19274902 788.18444824 0.79058301]	[5.39200684e+02 7.85530762e+02 7.77485013e-01]	[5.13626526e+02 7.67492432e+02 6.70489192e-01]	[4.18738800e+02 7.88153992e+02 7.70393610e-01]	[4.00723724e+02 7.85497253e+02 7.56792545e-01]	[4.23857300e+02 7.67509827e+02 6.48441434e-01]
[462.23065186 198.07676697 0.91927803]	[462.38064575 277.69268799 0.92141509]	[403.30648804 280.18429565 0.84230024]	[380.16690063 380.21237183 0.91244704]	[359.60427856 462.28494263 0.93417436]	[523.78869629 277.54022217 0.90500546]	[544.46063232 369.98577881 0.82468063]	[562.45166016 459.73425293 0.92372191]	[464.91638184 467.43777466 0.73568946]	[423.89077759 467.42391968 0.71267986]	[421.32455444 616.19177246 0.78809738]	[418.78356934 754.80029297 0.80916774]	[505.91247559 467.47525024 0.71722168]	[511.04336548 605.98205566 0.79374003]	[521.19573975 752.27081299 0.8139388 ]	[446.96655273 192.78800964 0.88482606]	[475.17489624 192.77172852 0.88657933]	[431.55630493 200.63783264 0.82369703]	[490.50189209 198.14115906 0.82499862]	[521.19268799 788.17755127 0.79210782]	[5.39199951e+02 7.85527344e+02 7.78808296e-01]	[5.13632751e+02 7.67493103e+02 6.68777287e-01]	[4.18729584e+02 7.88150757e+02 7.74065435e-01]	[4.00713318e+02 7.85491760e+02 7.59083509e-01]	[4.23854187e+02 7.67501404e+02 6.48123503e-01]
[462.21343994 198.07524109 0.91856331]	[462.35845947 277.6987915 0.92514604]	[403.26443481 280.19039917 0.84491903]	[380.16995239 380.2467041 0.91211629]	[359.59054565 462.31634521 0.93220407]	[523.76873779 277.54315186 0.90586454]	[544.44799805 369.98849487 0.82840252]	[562.472229 459.74667358 0.92775339]	[464.89221191 464.93212891 0.74069428]	[423.86428833 464.93237305 0.71832907]	[421.31924438 618.76080322 0.79098296]	[418.80755615 754.76574707 0.81625265]	[505.87228394 467.41122437 0.72123688]	[508.52496338 605.97784424 0.80300963]	[521.21508789 752.25872803 0.82299793]	[446.94073486 192.78482056 0.88699633]	[475.14855957 192.77029419 0.88255346]	[431.54702759 200.63642883 0.82349575]	[488.02926636 198.12460327 0.82944423]	[521.20440674 788.16522217 0.79601216]	[5.39205505e+02 7.85506836e+02 7.74742603e-01]	[5.16142578e+02 7.67485962e+02 6.79756045e-01]	[4.18724823e+02 7.88127991e+02 7.85371244e-01]	[4.00718323e+02 7.83035889e+02 7.66890883e-01]	[4.23870422e+02 7.65052246e+02 6.50044799e-01]
[459.85668945 198.09872437 0.91324997]	[462.34265137 277.70913696 0.9263925 ]	[400.86517334 280.21017456 0.84540892]	[380.16238403 380.24905396 0.91162753]	[359.59439087 462.32696533 0.93105161]	[521.41760254 277.55734253 0.9060328 ]	[544.45831299 372.44421387 0.82301784]	[562.45996094 459.73968506 0.9258492 ]	[464.85940552 464.91094971 0.7437287 ]	[423.8319397 464.91650391 0.72210377]	[421.31253052 618.74316406 0.79360151]	[418.80633545 754.78155518 0.81462854]	[503.4854126 464.93130493 0.72615784]	[508.5295105 605.96057129 0.80391675]	[521.20593262 752.25738525 0.81855643]	[446.89639282 192.79837036 0.89223528]	[475.10305786 192.78979492 0.88067794]	[431.52050781 200.65863037 0.81904382]	[487.9942627 198.12666321 0.83654976]	[521.21203613 788.16009521 0.79136628]	[5.39217529e+02 7.85500977e+02 7.71653950e-01]	[5.16118347e+02 7.67489258e+02 6.73991442e-01]	[418.68826294 788.13476562 0.79223275]	[4.00690552e+02 7.83036926e+02 7.77060449e-01]	[4.23880829e+02 7.65075378e+02 6.49762809e-01]
[459.81616211 198.10527039 0.91428912]	[462.31234741 277.71389771 0.92910761]	[400.83181763 280.22021484 0.85028404]	[380.14907837 380.24111938 0.91041344]	[359.59860229 462.33535767 0.93079907]	[521.38995361 277.56289673 0.90485233]	[544.46533203 369.97381592 0.81918234]	[562.45758057 459.76364136 0.92745256]	[464.84707642 464.91864014 0.74443054]	[423.82540894 464.92010498 0.72143358]	[421.34005737 616.2565918 0.79317266]	[421.14559937 752.30358887 0.81361258]	[503.46658325 467.39349365 0.72906595]	[508.49377441 605.93664551 0.80932093]	[521.19689941 752.246521 0.82063556]	[444.4274292 192.81079102 0.90234625]	[472.60650635 192.79840088 0.87649417]	[431.48458862 200.68296814 0.81154102]	[487.94708252 198.13262939 0.83850795]	[521.21203613 788.15759277 0.80372602]	[5.39220642e+02 7.85494934e+02 7.79445171e-01]	[5.13634399e+02 7.67489319e+02 6.78918362e-01]	[4.18720215e+02 7.88116211e+02 7.82071829e-01]	[4.00713959e+02 7.83010986e+02 7.65031457e-01]	[4.23890472e+02 7.65043152e+02 6.37385488e-01]
[459.81933594 198.10668945 0.91374379]	[462.31704712 277.7164917 0.92817682]	[400.84106445 280.21957397 0.84946823]	[380.14614868 380.24047852 0.91269368]	[359.59844971 462.33898926 0.93112147]	[521.39404297 277.56835938 0.90511161]	[544.46343994 369.962677 0.82029223]	[562.45599365 459.74728394 0.92491102]	[464.85385132 464.9083252 0.74590838]	[423.82897949 464.90841675 0.7227779 ]	[421.34259033 616.2510376 0.79243857]	[421.1489563 752.29754639 0.81371009]	[503.47802734 464.93286133 0.72951174]	[508.4956665 605.92730713 0.80857539]	[521.19421387 752.2479248 0.81918353]	[444.43093872 192.81184387 0.90185559]	[472.6083374 192.79806519 0.87659627]	[431.48699951 203.1391449 0.81135947]	[487.94735718 198.13124084 0.83878165]	[521.21508789 788.15338135 0.80309844]	[5.39221497e+02 7.85492126e+02 7.77550280e-01]	[5.13624329e+02 7.67491028e+02 6.79627061e-01]	[4.18719391e+02 7.88123108e+02 7.81597972e-01]	[4.00714325e+02 7.83014221e+02 7.65575707e-01]	[4.23893158e+02 7.65035095e+02 6.34818852e-01]
[459.67880249 200.61302185 0.89422458]	[462.24307251 277.72140503 0.93377149]	[400.7678833 280.19696045 0.86425942]	[377.7479248 382.72909546 0.8910774 ]	[359.59307861 462.38555908 0.92903882]	[521.32348633 277.57855225 0.90625668]	[544.44317627 369.94787598 0.8279525 ]	[562.45996094 459.74609375 0.92598283]	[464.82302856 464.91201782 0.75436348]	[423.77200317 464.91061401 0.73073542]	[421.35742188 616.27697754 0.78606647]	[421.15982056 752.30328369 0.81294763]	[503.47250366 464.93414307 0.73690081]	[508.4921875 606.01898193 0.80089211]	[521.18743896 752.2432251 0.82349318]	[444.29174805 192.89424133 0.93974423]	[469.96777344 192.87750244 0.88704592]	[426.40988159 203.19351196 0.80671865]	[485.4331665 200.64053345 0.84868431]	[521.18768311 788.13903809 0.80268621]	[5.39192322e+02 7.85480530e+02 7.74102449e-01]	[5.13651428e+02 7.67486816e+02 6.84553862e-01]	[4.18740326e+02 7.88147644e+02 7.78566897e-01]	[4.00727295e+02 7.83043884e+02 7.67055690e-01]	[4.23894745e+02 7.65030640e+02 6.30574286e-01]
[459.62246704 205.76853943 0.88099051]	[462.19122314 280.09902954 0.93448663]	[400.70861816 280.23309326 0.86150652]	[377.74334717 380.3302002 0.894234 ]	[359.59234619 462.40237427 0.92672932]	[521.2822876 277.5770874 0.90557289]	[544.40826416 369.96923828 0.82721019]	[562.46185303 459.72601318 0.92512476]	[462.43978882 464.92999268 0.76172185]	[421.35919189 464.92462158 0.73732823]	[421.36459351 613.71148682 0.77350259]	[421.17315674 752.28564453 0.81551558]	[503.46389771 467.39761353 0.74223143]	[508.50045776 606.09338379 0.79729873]	[521.19110107 752.23822021 0.8257336 ]	[441.87927246 195.36651611 0.95733929]	[467.4541626 193.01211548 0.90125048]	[423.89431763 203.22521973 0.81830406]	[485.41311646 200.68362427 0.85029447]	[521.18127441 788.13623047 0.80294263]	[5.39184448e+02 7.85481140e+02 7.75584280e-01]	[5.16131653e+02 7.67474915e+02 6.79776311e-01]	[4.18735474e+02 7.88134705e+02 7.74232328e-01]	[4.00727142e+02 7.83022034e+02 7.62128711e-01]	[4.26344238e+02 7.65012939e+02 6.27827764e-01]
[459.62191772 205.76391602 0.88079494]	[462.19055176 280.09805298 0.93420982]	[400.7076416 280.23361206 0.86171913]	[377.74154663 380.32446289 0.89511245]	[359.5927124 462.40185547 0.92685068]	[521.27984619 277.57736206 0.90542603]	[544.40856934 369.96377563 0.82645291]	[562.46124268 459.73114014 0.92529869]	[462.44137573 464.92480469 0.76118839]	[421.36096191 464.9203186 0.73691654]	[421.36547852 613.70782471 0.7728098 ]	[421.16833496 752.28399658 0.81532741]	[503.46923828 464.94384766 0.74133056]	[508.49755859 606.08837891 0.79813689]	[521.18695068 752.23443604 0.8254596 ]	[441.87994385 195.36573792 0.95693076]	[467.45355225 193.0118103 0.90145522]	[423.894104 203.22337341 0.8189069 ]	[485.41027832 203.13551331 0.85051274]	[521.18475342 788.13305664 0.80317712]	[5.39183899e+02 7.83040527e+02 7.75731206e-01]	[5.16123413e+02 7.67474426e+02 6.78829730e-01]	[4.18751740e+02 7.88136292e+02 7.73281276e-01]	[4.00742828e+02 7.83025757e+02 7.60462105e-01]	[4.23898926e+02 7.65000793e+02 6.27552986e-01]
[457.07223511 210.83383179 0.87801147]	[459.68835449 280.09927368 0.93454963]	[398.23501587 282.69268799 0.8563329 ]	[377.68408203 382.73947144 0.89141148]	[357.23062134 462.40350342 0.92492449]	[518.71679688 277.56732178 0.88710797]	[544.33575439 369.90258789 0.8316986 ]	[562.43902588 459.73361206 0.92488837]	[462.34555054 464.89575195 0.75923496]	[421.26800537 464.89352417 0.73865205]	[421.33135986 618.81567383 0.77793396]	[421.20980835 754.79016113 0.80019611]	[503.38165283 464.90341187 0.74281889]	[506.02511597 606.08465576 0.7960729 ]	[521.1817627 752.22955322 0.828067 ]	[441.7444458 195.50152588 0.95863813]	[464.85415649 195.49208069 0.92398417]	[421.34469604 205.71000671 0.84122068]	[482.84817505 205.75804138 0.86113638]	[521.19195557 788.09735107 0.81254888]	[5.39185852e+02 7.82997375e+02 7.81027734e-01]	[5.13648438e+02 7.67484680e+02 6.80662453e-01]	[4.18772369e+02 7.88183472e+02 7.61378706e-01]	[4.00769073e+02 7.85514465e+02 7.54578590e-01]	[4.26394531e+02 7.65071167e+02 6.16613150e-01]
[452.07608032 210.9261322 0.87627387]	[459.61526489 280.11523438 0.92511779]	[398.17221069 282.68997192 0.85704267]	[377.64254761 382.75027466 0.89209378]	[357.19644165 462.38754272 0.92578834]	[516.21496582 277.58108521 0.87764931]	[544.30480957 369.95068359 0.82496423]	[562.40539551 459.70175171 0.92190069]	[462.27209473 464.89447021 0.75626451]	[421.1958313 464.92697144 0.73082674]	[421.32833862 621.34832764 0.78387821]	[421.19476318 757.32629395 0.7930423 ]	[503.32711792 464.87704468 0.74445868]	[508.49539185 608.52233887 0.78011048]	[521.1739502 752.22375488 0.82656521]	[439.3112793 195.5786438 0.94470602]	[462.34170532 195.53713989 0.94410872]	[421.26528931 205.78709412 0.85584134]	[482.71789551 205.7227478 0.86452174]	[521.2019043 788.06829834 0.81180751]	[5.39192871e+02 7.82968323e+02 7.82126904e-01]	[5.13617004e+02 7.67494202e+02 6.86620712e-01]	[4.21185974e+02 7.88206726e+02 7.59265900e-01]	[4.00798157e+02 7.85559570e+02 7.52980053e-01]	[4.26384125e+02 7.67547485e+02 6.19517803e-01]
[449.46560669 213.37208557 0.89038301]	[457.15493774 280.11502075 0.90362865]	[398.1098938 282.69973755 0.85474306]	[377.60137939 380.34484863 0.89962697]	[357.14859009 462.41159058 0.92341954]	[513.58203125 277.56652832 0.86552459]	[541.94146729 369.91207886 0.82469839]	[562.37872314 459.71032715 0.92528564]	[459.8296814 464.85412598 0.74889827]	[418.76751709 464.9005127 0.73061895]	[421.28805542 618.82727051 0.781528 ]	[421.19274902 759.91082764 0.79904163]	[503.23947144 464.84063721 0.73572564]	[505.95031738 606.0166626 0.8164978 ]	[521.18157959 752.23071289 0.82546932]	[439.18688965 198.05627441 0.91487205]	[462.21856689 195.59921265 0.94517541]	[421.14486694 208.33352661 0.88277435]	[480.2819519 203.21466064 0.86833477]	[521.19824219 788.06396484 0.79894042]	[5.39191040e+02 7.82960754e+02 7.74490356e-01]	[5.13641296e+02 7.67497131e+02 6.82794809e-01]	[4.18781128e+02 7.90651428e+02 7.70982683e-01]	[4.00777802e+02 7.88028625e+02 7.68769979e-01]	[4.26412323e+02 7.67635742e+02 6.46856606e-01]
[446.88699341 213.45599365 0.91122544]	[454.62384033 280.10879517 0.87973821]	[398.03103638 282.68215942 0.84585488]	[377.53128052 380.33514404 0.88025242]	[357.0921936 462.44668579 0.91176993]	[511.01779175 277.56518555 0.86786127]	[541.87524414 369.92315674 0.82623476]	[562.32305908 459.70333862 0.91329038]	[459.72421265 464.91067505 0.74046135]	[418.67102051 467.45050049 0.72039437]	[421.26159668 621.40985107 0.80428559]	[421.18908691 759.92694092 0.80098301]	[500.82452393 464.87005615 0.73797333]	[505.9480896 605.99517822 0.80980152]	[521.19372559 752.24920654 0.82656759]	[439.09329224 200.58428955 0.8843686 ]	[459.79177856 198.07087708 0.92820954]	[418.71902466 210.77415466 0.87348533]	[480.18386841 205.7141571 0.86227858]	[521.20324707 788.08618164 0.79528427]	[5.39189087e+02 7.82989319e+02 7.73168862e-01]	[5.13652222e+02 7.67515076e+02 6.82467043e-01]	[4.18780182e+02 7.90689392e+02 7.70952344e-01]	[4.00767883e+02 7.88064819e+02 7.77023733e-01]	[4.26400757e+02 7.67640198e+02 6.52249396e-01]
[444.33340454 213.50720215 0.93335009]	[452.05032349 280.10803223 0.86514336]	[395.58950806 280.25180054 0.8430652 ]	[375.11611938 380.2376709 0.87769097]	[357.01000977 462.41223145 0.90695053]	[508.48022461 277.58807373 0.87142998]	[541.8057251 375.00488281 0.85480666]	[562.2713623 459.74380493 0.9145838 ]	[457.21414185 464.90750122 0.7275092 ]	[418.57684326 467.4163208 0.71745223]	[421.14797974 621.36566162 0.78781164]	[421.17163086 759.90374756 0.79711342]	[500.68011475 464.88098145 0.72806907]	[505.88778687 606.05328369 0.79870528]	[521.17657471 752.26959229 0.8216368 ]	[436.60678101 200.64544678 0.86979282]	[459.69317627 198.13769531 0.91467947]	[418.60531616 210.81632996 0.87235785]	[480.12255859 205.76959229 0.86175829]	[521.22851562 788.0980835 0.7977007 ]	[5.39202332e+02 7.82994507e+02 7.72724152e-01]	[5.13616699e+02 7.67532227e+02 6.84877634e-01]	[4.18787933e+02 7.90653625e+02 7.76879847e-01]	[4.00780487e+02 7.88038879e+02 7.79216647e-01]	[4.26385162e+02 7.67613464e+02 6.46929324e-01]
[444.33370972 213.50569153 0.9327898 ]	[452.04980469 280.1000061 0.86607921]	[395.58914185 280.24090576 0.84544975]	[375.11785889 380.23577881 0.87842286]	[357.01135254 462.41247559 0.90723461]	[508.47994995 277.58425903 0.87168014]	[541.80419922 375.00234985 0.85443223]	[562.27679443 459.73883057 0.91559422]	[457.21728516 464.90441895 0.72794086]	[418.57528687 467.41220093 0.71728563]	[421.14974976 621.36047363 0.78828353]	[421.17700195 759.90338135 0.79701465]	[500.68792725 464.87939453 0.72849423]	[505.89691162 606.05560303 0.79840475]	[521.17437744 752.27258301 0.82069027]	[436.60629272 200.64524841 0.869546 ]	[459.69168091 198.13604736 0.91461009]	[418.60668945 210.81799316 0.87285286]	[480.11831665 205.77050781 0.86114991]	[521.22949219 788.09655762 0.7981863 ]	[5.39201904e+02 7.82992126e+02 7.72438109e-01]	[5.13616211e+02 7.67533630e+02 6.84604049e-01]	[4.18783447e+02 7.90649719e+02 7.77691782e-01]	[4.00778259e+02 7.88032715e+02 7.79183507e-01]	[4.26395142e+02 7.67618286e+02 6.46316171e-01]
[441.69595337 215.94856262 0.9605993 ]	[444.34338379 280.15905762 0.88794583]	[387.87210083 285.23260498 0.79928464]	[367.40246582 382.78347778 0.83686888]	[354.4598999 464.85122681 0.86871535]	[503.40332031 277.59890747 0.90634936]	[536.73059082 375.01748657 0.80591381]	[559.70690918 459.80578613 0.88207704]	[454.54623413 462.41372681 0.71661758]	[413.56292725 464.86651611 0.71307015]	[418.71704102 621.30456543 0.78917778]	[421.20095825 754.77386475 0.79161429]	[495.5970459 462.40209961 0.70499986]	[503.34490967 606.03607178 0.83624095]	[521.16174316 752.24871826 0.82724142]	[428.94891357 203.23106384 0.83932739]	[454.64645386 203.21089172 0.85324544]	[413.56085205 210.86289978 0.82945186]	[470.00930786 210.81236267 0.82615077]	[521.19360352 788.11273193 0.79911971]	[5.36740356e+02 7.83005737e+02 7.73796201e-01]	[5.16126038e+02 7.67510681e+02 6.74119651e-01]	[4.21197784e+02 7.88141479e+02 7.58000493e-01]	[4.00823334e+02 7.85504700e+02 7.47846007e-01]	[4.26414825e+02 7.65022705e+02 6.04863644e-01]
[439.21539307 215.98428345 0.9577316 ]	[441.8614502 280.19418335 0.90468401]	[382.78671265 285.27697754 0.82066977]	[362.28329468 382.80990601 0.85513824]	[344.30453491 462.43792725 0.85872346]	[503.26171875 277.61740112 0.90957111]	[534.15783691 374.9977417 0.79258889]	[554.62823486 459.76879883 0.8629756 ]	[449.48947144 462.32949829 0.72825509]	[410.94198608 462.38522339 0.71368635]	[418.67803955 613.66992188 0.75815731]	[421.13479614 754.82336426 0.79318476]	[490.56082153 462.30944824 0.7069447 ]	[503.30154419 605.96734619 0.84089071]	[521.17333984 752.22851562 0.83270091]	[423.84268188 205.7882843 0.86996067]	[449.44680786 203.22590637 0.83412349]	[405.89944458 210.87590027 0.82214677]	[464.84655762 208.32862854 0.84313178]	[521.1842041 788.11914062 0.79612052]	[5.36728394e+02 7.83015381e+02 7.75277674e-01]	[5.16175232e+02 7.67507080e+02 6.72149718e-01]	[4.21200317e+02 7.88156982e+02 7.72955477e-01]	[4.00814392e+02 7.85545410e+02 7.64171720e-01]	[4.23898254e+02 7.65039917e+02 6.28590822e-01]
[439.21670532 215.989151 0.95792121]	[441.85751343 280.19271851 0.90522027]	[382.78125 285.27557373 0.8214916 ]	[362.28460693 382.80361938 0.85621613]	[344.31085205 462.43444824 0.85805231]	[503.25866699 277.61553955 0.90895534]	[534.15557861 374.9984436 0.79330051]	[554.62115479 459.76867676 0.86378402]	[449.4888916 462.32852173 0.72781271]	[410.93850708 462.38421631 0.71317464]	[418.68118286 613.66772461 0.76070821]	[421.13769531 754.80981445 0.79746872]	[490.56259155 462.30822754 0.70681775]	[503.30303955 605.95635986 0.84282935]	[521.16741943 752.22320557 0.83249724]	[423.84262085 208.24330139 0.87031859]	[449.44595337 203.23374939 0.83417666]	[405.90408325 210.88711548 0.82298619]	[464.84710693 208.33514404 0.84331882]	[521.19189453 788.1138916 0.7999385 ]	[5.36733826e+02 7.83003418e+02 7.75379896e-01]	[5.16156372e+02 7.67504211e+02 6.74393952e-01]	[4.21177612e+02 7.88143555e+02 7.84701347e-01]	[4.00802307e+02 7.85526794e+02 7.74534583e-01]	[4.23907135e+02 7.65030701e+02 6.32806063e-01]
[434.07846069 216.11245728 0.89847744]	[439.25692749 280.19424438 0.92921805]	[380.12240601 285.30218506 0.84835732]	[357.2227478 387.87734985 0.86439133]	[339.13513184 464.95776367 0.88257629]	[498.25561523 277.61071777 0.89585149]	[524.00817871 372.45571899 0.81321013]	[546.99560547 459.78457642 0.8986026 ]	[444.35531616 462.40750122 0.75914109]	[403.32754517 464.88330078 0.73370337]	[418.55993652 618.82037354 0.72943056]	[418.76904297 757.31768799 0.79885679]	[485.36907959 462.38342285 0.74423271]	[500.79849243 606.01342773 0.84322304]	[521.1675415 752.28747559 0.82484651]	[421.17471313 210.79200745 0.91862684]	[441.86886597 208.33770752 0.88343585]	[400.85437012 213.29922485 0.87610394]	[462.21020508 210.86073303 0.8821215 ]	[521.21124268 788.13824463 0.80477512]	[539.19042969 783.03057861 0.78446609]	[5.16155823e+02 7.67554016e+02 6.77336812e-01]	[418.71426392 788.15301514 0.80333102]	[400.73623657 785.51873779 0.78654325]	[4.23859558e+02 7.65062744e+02 6.66967094e-01]
[428.96234131 218.5471344 0.87836093]	[439.0607605 280.21624756 0.90356743]	[377.59182739 287.79794312 0.84378809]	[357.10656738 387.89672852 0.86211485]	[336.65319824 464.87609863 0.90457433]	[495.63076782 277.6355896 0.86808932]	[523.81835938 372.46530151 0.82959533]	[544.32275391 459.80383301 0.92433923]	[441.87094116 467.40377808 0.75042939]	[400.80371094 467.47943115 0.73069215]	[416.05801392 616.27789307 0.74665177]	[418.73184204 754.82946777 0.81237441]	[482.90246582 464.88284302 0.74006432]	[500.68942261 605.9072876 0.84709281]	[521.20574951 752.24414062 0.84083301]	[418.71984863 210.86598206 0.93461758]	[441.70565796 210.83132935 0.90363848]	[400.67324829 210.86341858 0.85417056]	[459.75839233 210.81921387 0.87038147]	[521.20855713 788.1449585 0.80866122]	[539.19903564 783.0289917 0.78583062]	[5.16198853e+02 7.67523987e+02 6.85002625e-01]	[418.73751831 788.12451172 0.82664561]	[400.74490356 785.51806641 0.80471373]	[4.23794250e+02 7.65038452e+02 6.89224362e-01]
[428.96179199 218.54740906 0.8784349 ]	[439.06237793 280.21746826 0.90374255]	[377.59301758 287.80090332 0.8442663 ]	[357.10482788 387.90118408 0.86189353]	[336.65234375 464.87823486 0.90484166]	[495.63296509 277.63613892 0.86827958]	[523.82165527 372.46273804 0.82857376]	[544.32897949 459.79992676 0.92394024]	[441.87329102 467.40649414 0.7517392 ]	[400.80615234 467.48101807 0.73177642]	[416.06518555 616.27282715 0.74639845]	[418.73327637 754.82757568 0.81224924]	[482.90661621 464.88708496 0.74127531]	[500.68930054 605.90441895 0.84674722]	[521.20117188 752.22753906 0.84175175]	[418.71990967 210.86512756 0.93434244]	[441.70526123 210.83154297 0.90376699]	[400.67468262 210.86210632 0.85493702]	[459.75793457 210.82020569 0.87074447]	[521.2076416 788.13873291 0.80579579]	[5.39196228e+02 7.83017029e+02 7.81823993e-01]	[5.16187378e+02 7.67505432e+02 6.82865024e-01]	[418.73684692 788.12579346 0.82842809]	[400.74404907 785.51733398 0.80581194]	[4.23798401e+02 7.65038452e+02 6.90439641e-01]
[421.33151245 216.13020325 0.94098234]	[431.47265625 280.23516846 0.8443138 ]	[375.01123047 285.31277466 0.81491065]	[352.01831055 382.8348999 0.84669787]	[333.98568726 464.92559814 0.86853111]	[485.47860718 277.668396 0.87203902]	[521.16125488 372.49639893 0.82166725]	[539.30157471 459.81704712 0.90789866]	[439.2557373 464.89083862 0.76156068]	[398.22088623 467.41567993 0.73926616]	[405.9225769 613.63189697 0.70580781]	[418.65988159 757.33648682 0.8076328 ]	[480.34069824 464.85519409 0.73968512]	[498.11630249 603.48352051 0.80901575]	[521.18572998 752.23516846 0.83848828]	[413.58468628 210.78419495 0.86813134]	[439.07119751 210.7800293 0.89810818]	[395.62924194 213.31105042 0.83862013]	[454.64361572 210.89373779 0.81028926]	[521.18231201 788.14379883 0.80713701]	[5.36734131e+02 7.83032776e+02 7.74915576e-01]	[5.16192505e+02 7.67499390e+02 6.80987239e-01]	[418.75494385 788.11590576 0.82207727]	[400.74267578 785.53881836 0.81076229]	[4.21334747e+02 7.65054077e+02 7.10185885e-01]
[421.22689819 218.5219574 0.94945157]	[423.88000488 282.69177246 0.85842395]	[367.38360596 287.85894775 0.79799372]	[344.30709839 387.89428711 0.83130032]	[326.31158447 462.42584229 0.86466134]	[482.92208862 277.67837524 0.89766806]	[518.67596436 375.02200317 0.81673008]	[534.10681152 459.80490112 0.865336 ]	[439.09661865 464.93499756 0.74210906]	[398.13027954 467.46487427 0.72851604]	[408.39764404 611.15185547 0.71108687]	[418.68591309 757.31738281 0.81053072]	[480.17294312 464.90209961 0.72945803]	[490.55374146 603.46026611 0.7949537 ]	[521.18103027 752.23901367 0.83238137]	[410.97018433 210.82183838 0.86061567]	[436.56283569 210.81549072 0.87430578]	[393.07244873 213.33084106 0.83743215]	[451.98931885 210.88693237 0.81447589]	[5.18786682e+02 7.88140930e+02 7.86466479e-01]	[5.36712585e+02 7.83034119e+02 7.63763845e-01]	[5.18654236e+02 7.67498840e+02 6.63589120e-01]	[418.76150513 788.10510254 0.82478726]	[400.74334717 785.52478027 0.81322181]	[4.21362335e+02 7.65033691e+02 7.01105237e-01]
[418.7532959 218.52255249 0.9478339 ]	[421.38015747 282.67501831 0.88127732]	[362.26306152 290.36068726 0.81812358]	[339.28283691 387.8729248 0.841398 ]	[318.76696777 464.90341187 0.87601435]	[482.81082153 277.6529541 0.90548182]	[513.61651611 375.00265503 0.79880035]	[528.99597168 459.80917358 0.88005614]	[436.65350342 467.47570801 0.72473782]	[398.02392578 470.01721191 0.71092242]	[403.36364746 618.83734131 0.74657136]	[418.69476318 759.87817383 0.80664933]	[477.70849609 467.44848633 0.70908171]	[488.03027344 606.05743408 0.79604506]	[518.79827881 752.21881104 0.83228934]	[405.81564331 210.85031128 0.87794089]	[429.00509644 210.80767822 0.85454619]	[387.91995239 213.30097961 0.8129406 ]	[444.41040039 210.89549255 0.85133648]	[518.73486328 788.09460449 0.7891773 ]	[5.36652039e+02 7.82993958e+02 7.67407417e-01]	[5.18668152e+02 7.67477905e+02 6.67725086e-01]	[418.74957275 788.1260376 0.80799198]	[400.74502563 785.54333496 0.80145609]	[4.23780701e+02 7.67509583e+02 6.89893425e-01]
[418.63772583 218.5625 0.92983013]	[421.2696228 280.22375488 0.90891576]	[359.75814819 287.88031006 0.83753765]	[339.10092163 385.38180542 0.85830671]	[318.63031006 464.91952515 0.89748472]	[480.34307861 277.61105347 0.90924686]	[505.92007446 369.92483521 0.80233997]	[524.01287842 459.77182007 0.91550481]	[434.05654907 467.48141479 0.71232104]	[395.51803589 472.53024292 0.70605427]	[400.87042236 618.77642822 0.73930883]	[418.66415405 757.37866211 0.80345553]	[475.07022095 467.4342041 0.69547182]	[485.44720459 605.9128418 0.83079785]	[518.66339111 749.73583984 0.83085114]	[400.86968994 210.88549805 0.91450727]	[426.4083252 210.82113647 0.86685514]	[382.8097229 210.88937378 0.8392942 ]	[441.93527222 210.82580566 0.84565526]	[518.72369385 785.60083008 0.80150568]	[5.34147034e+02 7.80400024e+02 7.70595431e-01]	[5.13573181e+02 7.65005310e+02 6.64086461e-01]	[418.72647095 788.11688232 0.8041842 ]	[400.72451782 785.5423584 0.79932952]	[4.23791351e+02 7.67497070e+02 6.91942751e-01]
[416.09020996 216.1472168 0.9093104 ]	[421.14804077 280.20007324 0.92278516]	[359.62594604 287.79711914 0.84441793]	[336.63278198 385.31280518 0.8645708 ]	[318.52490234 464.88323975 0.90759295]	[480.22845459 277.61953735 0.90810055]	[503.39862061 367.41281128 0.82058609]	[521.42956543 459.73730469 0.9235996 ]	[431.47766113 467.43640137 0.70604706]	[392.99136353 472.52111816 0.69068068]	[400.79342651 623.84527588 0.78901803]	[418.66958618 757.36328125 0.81169105]	[470.00604248 464.90267944 0.69881469]	[485.42044067 605.95318604 0.8131305 ]	[513.66113281 749.70654297 0.81043327]	[400.70901489 210.83985901 0.92649204]	[423.82861328 210.77174377 0.87237591]	[380.34402466 210.91880798 0.85966057]	[441.80435181 210.83033752 0.85625273]	[521.19921875 788.05072021 0.83905584]	[5.34180664e+02 7.80414368e+02 7.75785565e-01]	[5.05967957e+02 7.62505920e+02 7.07410693e-01]	[418.71490479 788.11914062 0.81401074]	[400.71368408 785.55487061 0.8111105 ]	[4.23821075e+02 7.67498718e+02 7.05693007e-01]
[413.52667236 216.15835571 0.88672447]	[418.66134644 280.1600647 0.9274497 ]	[357.13613892 285.32522583 0.8446691 ]	[336.52316284 385.33883667 0.85520071]	[316.02078247 464.91448975 0.89522326]	[477.70953369 277.57351685 0.89567906]	[503.29721069 364.87451172 0.84530228]	[521.3427124 457.15466309 0.9030652 ]	[431.47406006 467.40927124 0.71237379]	[393.00378418 472.52862549 0.69592535]	[400.79693604 621.33349609 0.78484631]	[418.66693115 759.88397217 0.81904519]	[470.00073242 464.85281372 0.70986706]	[482.83850098 605.90454102 0.85266209]	[508.52966309 749.72454834 0.80892992]	[400.61306763 210.83609009 0.92363554]	[421.32946777 210.78831482 0.88980556]	[380.24542236 210.90478516 0.8722257 ]	[441.69168091 210.82833862 0.87228847]	[518.66503906 788.16784668 0.81969857]	[5.29057800e+02 7.82994629e+02 7.70403743e-01]	[5.03458496e+02 7.62518921e+02 7.46177912e-01]	[418.72695923 788.1706543 0.82767844]	[400.72027588 785.5949707 0.81964177]	[4.23800751e+02 7.67549377e+02 7.30387807e-01]
[410.9541626 218.53613281 0.87655592]	[418.55960083 280.11508179 0.92216718]	[357.05053711 282.77813721 0.84369808]	[334.03881836 387.8744812 0.82816631]	[315.91592407 464.90313721 0.88147515]	[475.16619873 277.56500244 0.88030094]	[503.24053955 369.89575195 0.85044497]	[521.25189209 457.11923218 0.89257789]	[428.96478271 464.8432312 0.72838521]	[390.49377441 469.98065186 0.69887698]	[400.79501343 616.20904541 0.76715702]	[418.71014404 757.37255859 0.81845164]	[467.48718262 462.30065918 0.72673649]	[480.34265137 603.31268311 0.85021591]	[503.47875977 749.70770264 0.83526856]	[398.22494507 210.85028076 0.93036711]	[421.21374512 210.82521057 0.90096426]	[380.14492798 210.78486633 0.85007948]	[439.23953247 208.34307861 0.85445142]	[513.6003418 788.16314697 0.7961576 ]	[526.46289062 782.9854126 0.78746331]	[5.00882843e+02 7.64977295e+02 7.49380291e-01]	[418.69137573 788.21722412 0.81865859]	[400.69064331 788.01287842 0.81914401]	[4.23880524e+02 7.67528992e+02 7.12575316e-01]
[405.90890503 218.54734802 0.88234377]	[416.12625122 280.10037231 0.90893924]	[356.984375 282.76583862 0.83727664]	[333.91714478 382.81356812 0.83953279]	[313.46484375 464.84024048 0.8838433 ]	[472.59243774 277.55111694 0.86930233]	[500.89266968 369.95281982 0.84940428]	[521.18145752 454.61065674 0.86854649]	[426.45169067 462.40057373 0.73529595]	[390.44100952 469.96017456 0.70115018]	[400.75219727 616.21722412 0.77600199]	[418.70330811 757.3112793 0.82238126]	[467.42004395 462.25454712 0.73204535]	[480.35253906 603.41046143 0.84283006]	[503.34020996 752.19006348 0.84688026]	[398.12509155 210.84378052 0.92642146]	[418.77920532 210.84106445 0.90875477]	[377.68774414 208.34858704 0.84210718]	[439.13150024 210.78552246 0.85013044]	[508.50802612 788.21435547 0.80024225]	[523.97857666 785.49279785 0.79075944]	[500.77206421 767.53778076 0.78058398]	[418.63024902 788.2175293 0.81877285]	[400.64520264 785.61254883 0.82198906]	[4.23877167e+02 7.67513184e+02 7.11047113e-01]
[405.90997314 218.54734802 0.88241655]	[416.1270752 280.09933472 0.90923673]	[356.98370361 282.7645874 0.83745396]	[331.49911499 382.82739258 0.83819646]	[313.4614563 464.8414917 0.88294721]	[472.5954895 277.55044556 0.86945838]	[500.89190674 369.95428467 0.85000312]	[521.1829834 454.61026001 0.86860615]	[426.44818115 462.39526367 0.73637158]	[390.42514038 467.48306274 0.70203322]	[400.75073242 616.21868896 0.77821064]	[418.70458984 757.32653809 0.82040352]	[467.42059326 462.2510376 0.73238987]	[480.3482666 603.40020752 0.84322751]	[503.34002686 752.18572998 0.84799773]	[398.12545776 210.84397888 0.92645383]	[418.78012085 210.84127808 0.90881121]	[377.68661499 208.34649658 0.84217262]	[439.13217163 210.78474426 0.8502003 ]	[508.51010132 788.20721436 0.79958582]	[523.9788208 785.48828125 0.78942734]	[500.76898193 767.53662109 0.77912927]	[418.62625122 790.60162354 0.81538767]	[400.64059448 788.01446533 0.82062006]	[4.23883057e+02 7.67525208e+02 7.10715294e-01]
[403.32327271 216.13475037 0.92208886]	[410.96237183 277.6968689 0.87653738]	[354.44158936 282.7649231 0.81620997]	[326.33984375 382.78311157 0.83731687]	[305.79202271 462.32757568 0.87598968]	[467.4151001 277.47348022 0.87876302]	[500.74822998 369.97207642 0.83166063]	[518.79626465 452.07794189 0.85768187]	[426.41705322 464.91201782 0.73278433]	[390.46954346 472.55645752 0.70287633]	[400.78381348 616.20294189 0.78214341]	[418.68130493 757.32507324 0.82388502]	[464.93585205 462.33456421 0.73990548]	[480.15206909 603.47674561 0.84371126]	[500.64257812 752.24658203 0.8273536 ]	[395.590271 210.78785706 0.8908124 ]	[418.64727783 210.77174377 0.90401071]	[375.09378052 210.83255005 0.83528644]	[436.59136963 210.76750183 0.76359779]	[503.34072876 790.6539917 0.86946434]	[521.3145752 785.55041504 0.8489607 ]	[4.93060852e+02 7.67568726e+02 7.26885080e-01]	[418.61746216 788.18951416 0.82503819]	[398.24984741 785.59417725 0.8270849 ]	[4.23854218e+02 7.67562195e+02 7.28819489e-01]
[400.81903076 216.09690857 0.95109344]	[408.38873291 277.70565796 0.87856007]	[351.92599487 285.25302124 0.80192816]	[321.24627686 387.90725708 0.83444095]	[303.24588013 462.36416626 0.87523121]	[464.91989136 277.48269653 0.88941598]	[500.71188354 369.96710205 0.82726485]	[521.18377686 454.57391357 0.86418909]	[426.40414429 464.88793945 0.7290054 ]	[390.47177124 472.53540039 0.69747323]	[400.79220581 616.23187256 0.77871501]	[418.68185425 757.33874512 0.82009488]	[464.92480469 462.30633545 0.73294848]	[480.14370728 603.48498535 0.83370638]	[498.17788696 752.30303955 0.80139327]	[393.03686523 208.35671997 0.86724484]	[418.53384399 208.33183289 0.89186531]	[374.98989868 210.86247253 0.82952583]	[434.04342651 208.34210205 0.76391077]	[500.8583374 788.22015381 0.87767303]	[521.18444824 785.51348877 0.81828451]	[4.87985779e+02 7.67677551e+02 7.48721242e-01]	[418.60513306 788.21936035 0.82197458]	[398.23571777 785.60748291 0.8252033 ]	[4.23869141e+02 7.67573669e+02 7.28639543e-01]
[400.70761108 216.08970642 0.96014816]	[405.84539795 277.70489502 0.89010328]	[346.89523315 285.30090332 0.79406714]	[321.1895752 387.93759155 0.84844482]	[300.73214722 462.43310547 0.87781411]	[464.83670044 275.1182251 0.895504 ]	[500.68572998 367.35415649 0.83355677]	[521.20294189 452.05841064 0.8690694 ]	[426.38546753 464.88320923 0.74479991]	[390.46350098 472.55596924 0.70353258]	[400.84838867 618.78051758 0.76938945]	[418.68460083 759.88867188 0.80794668]	[464.89077759 462.2852478 0.75732929]	[475.17422485 603.43475342 0.80909657]	[495.60968018 757.30749512 0.78226572]	[390.46453857 208.35118103 0.85358578]	[416.04162598 208.34817505 0.87187934]	[372.54547119 210.85533142 0.82500029]	[428.96661377 210.7767334 0.79376096]	[500.79348755 788.18609619 0.88059926]	[518.69512939 785.52606201 0.8194133 ]	[4.85349213e+02 7.70154663e+02 7.65181541e-01]	[418.66009521 790.65856934 0.8034516 ]	[400.65533447 788.05883789 0.80444193]	[4.23821289e+02 7.67590698e+02 7.30291367e-01]
[400.64916992 216.11003113 0.95935953]	[403.35543823 280.12915039 0.88584268]	[344.31762695 287.87738037 0.79635775]	[321.15310669 387.88562012 0.84512675]	[300.69232178 464.86404419 0.87348861]	[462.41583252 277.49453735 0.90259874]	[500.67681885 369.89065552 0.82391155]	[521.24584961 454.54766846 0.87193978]	[426.33868408 467.45706177 0.73229176]	[387.94445801 475.14620972 0.70853329]	[400.87127686 621.32775879 0.77612919]	[418.71289062 759.8760376 0.7969442 ]	[464.86224365 464.82861328 0.74571675]	[472.58447266 603.46826172 0.79597485]	[490.5178833 754.77575684 0.78240252]	[387.90353394 210.77864075 0.85366416]	[413.53067017 210.78839111 0.86284184]	[369.98828125 210.8454895 0.8158561 ]	[426.37896729 210.84529114 0.82744646]	[498.13824463 788.10894775 0.85103095]	[511.04907227 785.48638916 0.80828291]	[4.82880798e+02 7.70073242e+02 7.46347249e-01]	[418.66345215 790.6272583 0.80086881]	[400.67440796 788.03436279 0.80042368]	[4.23873688e+02 7.67574951e+02 7.04012334e-01]
[400.62597656 218.52981567 0.94851226]	[403.33486938 280.21130371 0.87733519]	[344.28012085 290.43270874 0.8092438 ]	[318.7661438 392.97906494 0.84803969]	[300.68643188 467.409729 0.85397106]	[462.39935303 277.54614258 0.91018945]	[500.6333313 372.44989014 0.81752557]	[521.3036499 454.5847168 0.88332814]	[423.90863037 464.93572998 0.73437607]	[387.89480591 472.6027832 0.69999194]	[400.83648682 621.34881592 0.78174281]	[418.73193359 759.87976074 0.80737925]	[464.84963989 462.33615112 0.74622053]	[475.1121521 605.94311523 0.77969122]	[487.93435669 762.43182373 0.78066432]	[385.36230469 210.87333679 0.87727618]	[411.01211548 210.81587219 0.86223346]	[367.38900757 213.30210876 0.82622182]	[423.86514282 210.82342529 0.81587881]	[498.26593018 788.23565674 0.834077 ]	[513.63861084 788.00842285 0.79114145]	[480.34008789 770.30145264 0.79024857]	[418.69876099 788.20562744 0.82530987]	[400.68939209 785.61810303 0.82002002]	[4.23876587e+02 7.67605042e+02 7.13676870e-01]
[398.26535034 218.62660217 0.93270046]	[403.28378296 282.71786499 0.8708964 ]	[341.82165527 292.96121216 0.82545739]	[318.75585938 393.0090332 0.85387564]	[300.69735718 467.49362183 0.84447014]	[462.3442688 277.59194946 0.91150844]	[498.24108887 372.46835327 0.81543124]	[521.35321045 457.09024048 0.89687377]	[423.89880371 467.412323 0.72073054]	[387.90402222 475.0848999 0.6941238 ]	[400.84063721 621.39581299 0.79668677]	[418.7104187 759.89807129 0.81473821]	[464.82867432 462.35919189 0.72895968]	[469.96920776 605.95281982 0.78489923]	[485.38442993 757.33459473 0.78827572]	[385.31640625 213.31115723 0.89274466]	[408.47723389 210.90150452 0.86564016]	[367.3901062 213.40678406 0.84545183]	[423.80010986 210.91848755 0.84654653]	[495.59072876 788.07116699 0.78882122]	[5.06016235e+02 7.82999207e+02 7.77756333e-01]	[4.80257690e+02 7.70149170e+02 7.69977272e-01]	[418.72732544 788.19702148 0.83070326]	[400.70684814 788.01141357 0.81740624]	[4.23841522e+02 7.67636902e+02 7.32379794e-01]
[398.20385742 221.14289856 0.91200423]	[400.85647583 282.77224731 0.87126023]	[341.74343872 295.40402222 0.84225625]	[318.7322998 395.54281616 0.86507857]	[300.67819214 472.55905151 0.84184998]	[462.29772949 277.59915161 0.91361636]	[498.17254639 369.9755249 0.80509996]	[521.3782959 457.18560791 0.9126882 ]	[423.8114624 467.44467163 0.73971295]	[385.30984497 475.13693237 0.71640533]	[400.78833008 621.39624023 0.797894 ]	[418.71884155 757.34973145 0.81098634]	[462.40240479 462.38879395 0.75065351]	[464.92932129 606.01123047 0.80081886]	[482.90487671 764.96514893 0.80118084]	[382.80001831 213.39356995 0.92320371]	[408.39007568 213.32669067 0.8794347 ]	[364.87060547 213.48568726 0.85411417]	[423.77383423 213.33851624 0.8733902 ]	[4.90484253e+02 7.90683472e+02 7.50571728e-01]	[5.05917725e+02 7.88086243e+02 7.73345530e-01]	[4.80180450e+02 7.72722351e+02 7.33264565e-01]	[418.73770142 790.60992432 0.83027059]	[400.71633911 788.03393555 0.81510758]	[4.23850800e+02 7.67613464e+02 7.09678173e-01]
[398.15997314 223.73074341 0.89914888]	[400.84130859 287.88653564 0.86985916]	[341.76196289 295.50524902 0.85184509]	[318.7215271 395.61904907 0.87342572]	[300.64611816 475.14916992 0.85263908]	[462.28463745 277.71298218 0.8959738 ]	[498.19021606 374.98214722 0.80884051]	[521.42657471 459.74459839 0.92894214]	[421.37728882 470.0390625 0.7343474 ]	[382.80389404 477.64904785 0.72759575]	[400.75952148 621.32897949 0.74439323]	[418.67422485 754.82281494 0.80860901]	[462.33657837 467.39849854 0.72528142]	[464.92883301 606.10101318 0.78139591]	[482.79330444 762.5123291 0.8025257 ]	[382.76998901 213.4478302 0.92609286]	[408.38430786 213.41610718 0.89016849]	[364.8052063 213.50801086 0.85478461]	[423.78793335 213.42318726 0.88431084]	[4.85349884e+02 7.93234070e+02 7.74042189e-01]	[503.33520508 788.22375488 0.80747122]	[4.77735352e+02 7.70279236e+02 6.96067512e-01]	[421.18307495 790.61730957 0.82831544]	[400.74725342 788.05218506 0.81238067]	[4.23786255e+02 7.67559692e+02 6.92729056e-01]
[398.14608765 228.87498474 0.90743148]	[400.85174561 292.9185791 0.89354575]	[341.76153564 295.58117676 0.85534465]	[318.71289062 395.60482788 0.87203747]	[300.62542725 477.7147522 0.86756766]	[462.26409912 280.2520752 0.87185389]	[498.12805176 375.06286621 0.81144291]	[523.76623535 462.19345093 0.93234175]	[421.26242065 475.09393311 0.75563526]	[380.30831909 480.16461182 0.750404 ]	[400.8381958 621.36132812 0.75526124]	[418.73861694 757.3604126 0.78558183]	[462.24499512 469.96862793 0.72665328]	[462.39651489 611.07128906 0.77457201]	[480.22927856 767.51477051 0.80505419]	[382.75476074 215.98703003 0.92576206]	[405.92852783 215.90916443 0.88890928]	[362.33969116 215.99700928 0.86902153]	[423.8031311 215.93588257 0.88208544]	[4.82863678e+02 7.95783752e+02 7.55922496e-01]	[500.84347534 790.64807129 0.80006397]	[4.70024170e+02 7.75273193e+02 6.44324064e-01]	[4.21303101e+02 7.90706787e+02 7.61807680e-01]	[4.00807739e+02 7.88138611e+02 7.70614266e-01]	[4.23857941e+02 7.67611694e+02 6.44112349e-01]
[398.14782715 231.43333435 0.92037177]	[400.85864258 295.47906494 0.91691411]	[341.75167847 298.12850952 0.85849661]	[318.72134399 398.08544922 0.88090855]	[298.22171021 480.23126221 0.88960683]	[462.27960205 287.8477478 0.85235405]	[498.15084839 377.56723022 0.83624756]	[521.43078613 462.34274292 0.92366296]	[421.25610352 477.6986084 0.78027302]	[380.32855225 480.28051758 0.76156473]	[400.80673218 623.96673584 0.79333603]	[418.80245972 762.44396973 0.79078388]	[462.22625732 475.13555908 0.74331385]	[462.412323 621.34191895 0.78521174]	[480.1895752 767.67419434 0.82120228]	[382.77935791 216.11990356 0.90290225]	[408.40835571 216.05247498 0.87771028]	[362.29455566 218.52253723 0.85522473]	[423.81692505 216.08282471 0.85840273]	[4.82796295e+02 8.00936279e+02 7.32463479e-01]	[5.00784058e+02 7.90795837e+02 7.79496908e-01]	[4.69985718e+02 7.77896912e+02 6.55505896e-01]	[4.21288422e+02 7.90797119e+02 7.34617472e-01]	[4.00801605e+02 7.88214905e+02 7.58681238e-01]	[4.26386749e+02 7.67703125e+02 6.65688336e-01]
[398.13989258 233.95019531 0.93757176]	[400.85345459 295.62399292 0.92578202]	[341.78964233 300.65002441 0.84202152]	[318.72463989 400.64459229 0.88543057]	[298.19335938 480.36883545 0.90185982]	[462.27841187 292.90792847 0.86672235]	[498.13519287 380.12142944 0.84846854]	[523.77966309 464.92364502 0.89887518]	[421.23416138 480.27261353 0.79637861]	[380.30657959 482.82519531 0.76696998]	[400.80749512 626.56304932 0.7863645 ]	[421.13635254 762.41668701 0.79674911]	[462.21261597 480.15576172 0.75836945]	[462.38348389 623.99090576 0.80421925]	[477.64593506 770.168396 0.79611355]	[382.77313232 218.64796448 0.87695026]	[408.40127563 218.55093384 0.85431004]	[362.31829834 221.15959167 0.82011664]	[421.41293335 218.54386902 0.84019369]	[4.80227966e+02 8.03474976e+02 7.21845388e-01]	[4.98198608e+02 7.93297119e+02 7.42755175e-01]	[4.64931580e+02 7.82989319e+02 6.71870112e-01]	[4.21226807e+02 7.93228027e+02 7.46605933e-01]	[4.00767700e+02 7.88205017e+02 7.63613701e-01]	[4.26399078e+02 7.67677002e+02 6.61955237e-01]
[398.1312561 234.08563232 0.9478808 ]	[400.855896 298.13214111 0.92422783]	[341.77728271 303.27047729 0.82033622]	[318.63909912 403.38470459 0.85729682]	[298.13156128 482.92453003 0.89662927]	[462.28851318 295.46966553 0.89227551]	[495.68695068 380.25582886 0.82997543]	[523.78704834 469.99069214 0.87710601]	[421.14169312 480.30706787 0.81096405]	[380.20706177 482.8588562 0.77856445]	[400.79400635 623.98480225 0.7647171 ]	[421.15435791 759.87976074 0.79003263]	[459.79443359 480.21157837 0.7688992 ]	[462.331604 623.97076416 0.80074286]	[477.6456604 770.28289795 0.78310406]	[382.75253296 223.73336792 0.87602329]	[405.92333984 221.13031006 0.83821911]	[362.3520813 231.31391907 0.83405471]	[421.41192627 223.65872192 0.82605612]	[4.77637115e+02 8.06135925e+02 7.46969581e-01]	[4.93131256e+02 8.00936768e+02 7.20353127e-01]	[4.67475006e+02 7.85518799e+02 6.47668004e-01]	[4.21248566e+02 7.93266357e+02 7.26782680e-01]	[4.00801361e+02 7.88227783e+02 7.46963143e-01]	[4.28903870e+02 7.67612061e+02 6.36594355e-01]
[398.12966919 236.41365051 0.94772261]	[400.85714722 298.12988281 0.9240824 ]	[341.77996826 303.26522827 0.82080096]	[318.6395874 403.38494873 0.85749549]	[298.12948608 482.93429565 0.89593625]	[462.28955078 295.46817017 0.89173698]	[495.68676758 380.25570679 0.82985771]	[523.78625488 469.9901123 0.87688214]	[421.14215088 480.30252075 0.81111765]	[380.2074585 482.85198975 0.77913409]	[400.7979126 623.98565674 0.76539242]	[421.1517334 759.87896729 0.79067677]	[459.79577637 480.20895386 0.76892674]	[462.33145142 623.97149658 0.8011415 ]	[477.64477539 770.28430176 0.78271359]	[382.75192261 223.73364258 0.87588608]	[405.92440796 221.13011169 0.83775747]	[362.34594727 231.30966187 0.83348715]	[421.41363525 223.65736389 0.82528204]	[4.77639557e+02 8.06140137e+02 7.46796966e-01]	[4.95597046e+02 8.00941589e+02 7.19325662e-01]	[4.67474579e+02 7.85511230e+02 6.46298766e-01]	[4.21246918e+02 7.93268860e+02 7.25662470e-01]	[4.00800476e+02 7.88227112e+02 7.47151375e-01]	[4.28901306e+02 7.67607849e+02 6.37109101e-01]
[398.16629028 236.62416077 0.95267206]	[400.8458252 300.72872925 0.89374077]	[341.72940063 310.92919922 0.82305515]	[318.64205933 410.98577881 0.85521924]	[298.11373901 485.43551636 0.88547605]	[462.28555298 298.05722046 0.91419357]	[498.13754272 385.32366943 0.80006146]	[523.75384521 477.59719849 0.88393605]	[418.78030396 482.84338379 0.80312741]	[380.17758179 485.39511108 0.76662052]	[400.70455933 624.00531006 0.76617372]	[421.17840576 759.89233398 0.78654677]	[459.75436401 482.74954224 0.76059556]	[462.24728394 626.49133301 0.79026592]	[4.75128571e+02 7.75350525e+02 7.45216608e-01]	[382.76535034 231.32254028 0.89235532]	[405.90258789 228.81088257 0.84831816]	[362.35818481 233.86222839 0.85712457]	[421.36636353 231.31193542 0.83332771]	[4.72595978e+02 8.11205078e+02 7.73654044e-01]	[4.93071350e+02 8.08621399e+02 7.33391523e-01]	[4.67410522e+02 7.88154236e+02 6.74677432e-01]	[4.18745148e+02 7.95815918e+02 6.91295981e-01]	[4.00722565e+02 7.90633667e+02 7.32163906e-01]	[4.28993591e+02 7.67658447e+02 6.14758790e-01]
[398.1151123 246.82014465 0.8932839 ]	[400.82015991 313.45159912 0.89877605]	[341.68557739 316.07131958 0.86183274]	[318.5821228 416.13635254 0.89440334]	[295.64810181 493.08837891 0.86110854]	[462.2461853 303.2149353 0.86520129]	[498.16033936 395.57873535 0.8200165 ]	[521.33496094 482.80349731 0.93427187]	[418.67202759 495.59707642 0.76199955]	[380.08666992 498.14276123 0.75113833]	[400.74490356 631.67736816 0.7491594 ]	[421.13327026 765.00909424 0.79261047]	[459.65805054 493.07287598 0.71934956]	[462.20980835 636.71832275 0.75364614]	[4.67423279e+02 7.83033325e+02 7.50680089e-01]	[380.34811401 234.04829407 0.93993878]	[405.90408325 233.99751282 0.89402139]	[362.26327515 236.45857239 0.89076322]	[423.7862854 234.06663513 0.87544405]	[4.62350983e+02 8.13882935e+02 7.59271502e-01]	[4.82867554e+02 8.11264343e+02 7.72114813e-01]	[4.62307953e+02 7.90614868e+02 7.15031803e-01]	[4.18710266e+02 8.00926575e+02 7.01420844e-01]	[4.00663696e+02 7.90724121e+02 7.32946873e-01]	[4.28907654e+02 7.70205383e+02 6.17613614e-01]
[398.0977478 251.92332458 0.91074121]	[400.80767822 316.01815796 0.92805207]	[339.27825928 318.64935303 0.87102169]	[318.57681274 418.57162476 0.90958643]	[295.61022949 498.1784668 0.88322461]	[462.24136353 310.91503906 0.85489428]	[498.15426636 398.23059082 0.84477234]	[521.27532959 482.96890259 0.90594494]	[418.68081665 500.6920166 0.79667401]	[380.09823608 500.77053833 0.78215468]	[400.68255615 639.28051758 0.7453289 ]	[421.16583252 764.9954834 0.79532242]	[459.65985107 498.25506592 0.74331445]	[459.78817749 644.41986084 0.79702574]	[4.64933899e+02 7.90637756e+02 7.89909542e-01]	[380.34667969 236.61064148 0.91827261]	[405.887146 236.53236389 0.88714468]	[362.24328613 236.66560364 0.86909962]	[423.79421997 236.57278442 0.87310964]	[4.64891418e+02 8.26516541e+02 7.58398056e-01]	[4.82945160e+02 8.16396301e+02 7.58023262e-01]	[4.62219116e+02 7.93329590e+02 7.18717754e-01]	[4.18745941e+02 7.98411438e+02 6.97275758e-01]	[4.00729004e+02 7.90709900e+02 7.39523649e-01]	[4.28982239e+02 7.70149109e+02 5.97737908e-01]
[398.07202148 254.41656494 0.92774904]	[400.79403687 318.53665161 0.93808991]	[341.68383789 321.20407104 0.85411525]	[318.56161499 418.70993042 0.91093296]	[295.5111084 500.76956177 0.90774202]	[462.19577026 313.52212524 0.87678874]	[498.13690186 400.73849487 0.83383673]	[521.26947021 487.97235107 0.87254488]	[418.67672729 500.84307861 0.80618525]	[380.10101318 503.33633423 0.787018 ]	[400.68423462 639.27990723 0.74646837]	[421.13259888 764.97332764 0.78620625]	[459.63513184 500.79046631 0.74867213]	[459.74838257 644.42449951 0.77884412]	[464.89154053 790.62957764 0.79381818]	[380.32971191 239.10891724 0.89982641]	[405.8536377 236.6444397 0.87736309]	[362.23217773 241.70880127 0.83373094]	[421.3258667 239.1272583 0.85950035]	[4.64883942e+02 8.26536194e+02 7.69376218e-01]	[4.82932251e+02 8.16397217e+02 7.61171281e-01]	[4.59799530e+02 7.93354126e+02 7.15017974e-01]	[4.21173126e+02 7.98411804e+02 6.97858155e-01]	[4.00745148e+02 7.90707642e+02 7.40190387e-01]	[4.26405518e+02 7.70123413e+02 5.75201988e-01]
[398.04473877 254.58218384 0.94315255]	[400.79943848 318.68649292 0.93176711]	[341.6847229 323.79483032 0.83706605]	[318.53338623 421.35861206 0.89285296]	[295.41830444 503.26043701 0.9006058 ]	[462.20852661 316.04403687 0.89955485]	[495.69354248 400.86294556 0.81717211]	[521.20898438 495.61380005 0.85946947]	[418.62799072 503.3013916 0.80169803]	[377.70132446 503.38995361 0.78491837]	[400.77642822 639.31689453 0.76518506]	[421.13589478 759.89941406 0.78727603]	[459.6239624 500.87316895 0.75293285]	[459.68215942 646.94293213 0.77151173]	[4.64844208e+02 7.95877075e+02 7.71077037e-01]	[380.28863525 244.20555115 0.89174879]	[405.83029175 239.18943787 0.85290533]	[362.25042725 251.83604431 0.84323037]	[421.34121704 244.21363831 0.84409648]	[4.64915833e+02 8.31803711e+02 8.12639713e-01]	[4.82928467e+02 8.29186340e+02 8.15985262e-01]	[4.59774902e+02 8.08528870e+02 7.39236176e-01]	[4.21222870e+02 7.95840576e+02 7.34763205e-01]	[4.00822296e+02 7.90643921e+02 7.57421672e-01]	[4.26362610e+02 7.67539490e+02 5.76097488e-01]
[395.63882446 257.08105469 0.93729436]	[400.78643799 321.23803711 0.90854621]	[339.2718811 328.93676758 0.83517408]	[316.16967773 423.88879395 0.88013279]	[295.39587402 503.38088989 0.89650488]	[462.20019531 318.59533691 0.91123444]	[495.69055176 405.83682251 0.79341298]	[521.16149902 498.25500488 0.87976408]	[418.58355713 503.3508606 0.79298329]	[377.65930176 503.43475342 0.77855968]	[400.73019409 644.38110352 0.78171861]	[421.13342285 759.8649292 0.78343982]	[457.20355225 503.31036377 0.74913841]	[459.73730469 647.13378906 0.76443881]	[4.64852325e+02 8.03567139e+02 7.65893340e-01]	[380.23339844 249.37995911 0.90752226]	[403.32192993 246.77763367 0.85792673]	[362.2303772 254.39489746 0.87487853]	[421.27886963 249.38070679 0.85285139]	[4.67442810e+02 8.36849548e+02 7.77538538e-01]	[4.85424713e+02 8.31769226e+02 7.99597323e-01]	[4.59718628e+02 8.08729980e+02 7.17684686e-01]	[4.18759247e+02 7.98376343e+02 7.13253617e-01]	[4.00718872e+02 7.90670044e+02 7.51747310e-01]	[4.26417328e+02 7.67541992e+02 5.82975388e-01]
[395.62844849 259.57147217 0.9130348 ]	[400.77819824 323.80526733 0.88790727]	[339.26171875 333.97384644 0.84988409]	[316.08950806 431.54214478 0.8683337 ]	[292.99658203 505.91412354 0.87050569]	[459.83233643 318.68008423 0.90754545]	[498.19812012 411.02056885 0.78579414]	[518.74676514 500.80239868 0.89341825]	[416.16323853 505.95703125 0.75329453]	[377.60342407 505.99676514 0.75239652]	[400.7746582 644.36651611 0.76940972]	[418.78872681 757.30749512 0.77433068]	[457.16278076 505.93911743 0.71815658]	[459.75854492 649.57971191 0.73491603]	[4.62455200e+02 8.06104248e+02 7.58751154e-01]	[380.22470093 251.93859863 0.93566185]	[403.30993652 249.4019165 0.87084246]	[362.20083618 254.49021912 0.89448404]	[421.28109741 251.96112061 0.87533879]	[4.64914856e+02 8.34405884e+02 7.41578460e-01]	[4.82917877e+02 8.31774780e+02 7.72298694e-01]	[4.59734161e+02 8.11211731e+02 6.76809192e-01]	[4.21290070e+02 7.95837463e+02 6.93012476e-01]	[4.03280182e+02 7.90652832e+02 7.20893502e-01]	[4.23869965e+02 7.65021118e+02 5.41834772e-01]
[395.60220337 262.23434448 0.87486434]	[400.80429077 331.48144531 0.88901222]	[339.28329468 336.51647949 0.86549479]	[316.08309937 434.08898926 0.87915164]	[292.93780518 506.0138855 0.84597468]	[462.21087646 321.23370361 0.88332075]	[498.22454834 416.06610107 0.80555445]	[518.68585205 500.8253479 0.88260943]	[416.13345337 511.03259277 0.74896818]	[377.58483887 511.06774902 0.74723601]	[405.84063721 641.91131592 0.76660508]	[418.77145386 759.87133789 0.77567697]	[457.12411499 511.03839111 0.71088171]	[459.73516846 659.88171387 0.72095776]	[4.64818787e+02 8.11154480e+02 7.99327791e-01]	[380.20858765 254.47659302 0.96563697]	[403.31863403 254.39144897 0.90076101]	[359.81826782 254.58163452 0.90171093]	[421.315979 254.45457458 0.89971322]	[4.67423157e+02 8.44510071e+02 7.60260999e-01]	[4.85359680e+02 8.34406860e+02 7.84750044e-01]	[4.59727905e+02 8.16328369e+02 6.68366075e-01]	[4.21218140e+02 7.95805237e+02 6.79997742e-01]	[4.00806030e+02 7.90641541e+02 7.15226412e-01]	[4.23848145e+02 7.65084473e+02 5.65646470e-01]
[395.5821228 272.43466187 0.89234942]	[400.80093384 336.58395386 0.93278688]	[341.68984985 339.19448853 0.86815226]	[315.99938965 436.64263916 0.88723278]	[285.26596069 513.63439941 0.81390655]	[459.81665039 331.46853638 0.85713416]	[500.66339111 418.66223145 0.8614347 ]	[518.65563965 505.97280884 0.85352123]	[418.52789307 518.66046143 0.75385863]	[377.60516357 516.18450928 0.74965984]	[405.85736084 644.52410889 0.75913453]	[421.15405273 754.77325439 0.79808772]	[457.13256836 518.7633667 0.71578753]	[459.69744873 664.91027832 0.73953295]	[4.62397644e+02 8.16337891e+02 7.76693881e-01]	[380.19287109 257.11126709 0.94341612]	[403.30743408 257.03356934 0.91084051]	[359.75186157 259.59191895 0.87633526]	[421.32070923 257.18109131 0.87925202]	[4.69962280e+02 8.49738525e+02 7.34557390e-01]	[4.82959381e+02 8.44613403e+02 7.25086212e-01]	[4.59722229e+02 8.26589905e+02 6.76439524e-01]	[4.18759979e+02 7.90795959e+02 7.13186085e-01]	[4.00774902e+02 7.88105652e+02 7.38621056e-01]	[4.26407959e+02 7.62429504e+02 5.61338067e-01]
[395.5803833 272.43359375 0.89204639]	[400.80258179 336.58129883 0.93224859]	[341.69744873 339.18930054 0.86781383]	[315.99890137 436.64215088 0.88728225]	[285.26403809 513.63604736 0.81364059]	[459.81497192 331.46490479 0.85700518]	[500.66433716 418.66351318 0.86201334]	[518.65490723 505.97402954 0.85334402]	[418.52767944 518.66003418 0.75371069]	[377.60476685 516.18334961 0.74961531]	[405.85888672 644.52825928 0.75965607]	[421.15652466 754.76940918 0.79861182]	[457.13375854 518.76403809 0.7160002 ]	[459.703125 664.91320801 0.74043334]	[4.62406616e+02 8.16329773e+02 7.77392268e-01]	[380.19155884 257.11050415 0.94340879]	[403.30578613 257.03268433 0.9111706 ]	[359.75515747 259.58935547 0.87600809]	[421.31820679 257.18203735 0.87939143]	[4.67477936e+02 8.49719360e+02 7.36554861e-01]	[4.82947632e+02 8.44605469e+02 7.26662397e-01]	[4.59734406e+02 8.26576599e+02 6.77286506e-01]	[4.18751465e+02 7.90811951e+02 7.07109869e-01]	[4.00763672e+02 7.88116089e+02 7.35864282e-01]	[4.26415436e+02 7.62421753e+02 5.63019037e-01]
[395.59616089 274.90808105 0.91348398]	[400.79119873 339.05862427 0.93903315]	[341.68597412 341.70452881 0.85714328]	[315.92956543 439.1270752 0.89027196]	[280.16555786 513.62322998 0.83623201]	[459.81512451 334.01583862 0.87561429]	[500.64624023 421.150177 0.85849041]	[518.65106201 508.55099487 0.83353102]	[416.16442871 518.74658203 0.76069194]	[377.58926392 518.72735596 0.7573871 ]	[408.4246521 644.53143311 0.75394708]	[421.15579224 752.27209473 0.78949958]	[457.12548828 521.25231934 0.72488135]	[459.65429688 667.512146 0.71924829]	[4.62450134e+02 8.23992615e+02 7.53516257e-01]	[380.20391846 259.59094238 0.92673922]	[403.32418823 257.13470459 0.89852417]	[359.78131104 264.75146484 0.83569115]	[421.26870728 262.15563965 0.86506069]	[4.72547943e+02 8.52358948e+02 7.19751596e-01]	[4.85474701e+02 8.49685730e+02 7.19013155e-01]	[4.59728668e+02 8.29220642e+02 6.80467010e-01]	[4.21203705e+02 7.93335388e+02 6.58451498e-01]	[4.00764221e+02 7.88200256e+02 6.98300242e-01]	[4.26356873e+02 7.57372559e+02 5.69991469e-01]
[395.58978271 275.04498291 0.93060148]	[400.78933716 339.15878296 0.94059908]	[341.67892456 341.81680298 0.84501368]	[313.42514038 439.23919678 0.87528539]	[277.62973022 513.6418457 0.86258298]	[459.79724121 336.4949646 0.89358234]	[500.68881226 421.24951172 0.86788261]	[518.65612793 513.652771 0.83100355]	[416.10723877 521.20446777 0.758609 ]	[377.54882812 521.19580078 0.7639693 ]	[408.42999268 647.03344727 0.76526982]	[421.17132568 752.24078369 0.80858409]	[454.64465332 521.27655029 0.72070563]	[459.70315552 670.11395264 0.72503561]	[4.64847992e+02 8.29069580e+02 7.85071790e-01]	[380.19238281 262.1847229 0.90962398]	[403.31811523 259.62921143 0.87751424]	[359.82925415 269.93002319 0.83696079]	[421.28485107 262.23605347 0.86199391]	[4.72586365e+02 8.57387329e+02 7.00039566e-01]	[4.87972748e+02 8.52273438e+02 7.21228838e-01]	[4.59777313e+02 8.31821960e+02 6.93976045e-01]	[4.21284119e+02 7.93264771e+02 7.16970921e-01]	[4.03285797e+02 7.88194275e+02 7.19190240e-01]	[4.26349487e+02 7.54814026e+02 5.89030623e-01]
[395.59002686 275.04418945 0.93070483]	[400.78811646 339.15927124 0.94071162]	[341.67678833 341.82019043 0.844374 ]	[313.41757202 439.2472229 0.87455022]	[277.6194458 516.12896729 0.86575848]	[459.79443359 336.49295044 0.89326596]	[500.69161987 421.25152588 0.86717218]	[518.65435791 513.64593506 0.83079278]	[416.10769653 521.20837402 0.75987977]	[377.54696655 521.19714355 0.76438802]	[408.42205811 647.03015137 0.7656796 ]	[421.17111206 752.25024414 0.8071481 ]	[454.64834595 521.28155518 0.72215772]	[459.69946289 670.10797119 0.7272799 ]	[4.64841705e+02 8.29069885e+02 7.85139918e-01]	[380.19302368 262.18521118 0.90946019]	[403.3168335 259.62963867 0.87760699]	[359.83282471 272.34481812 0.83657789]	[421.28082275 262.237854 0.86250037]	[4.72585938e+02 8.57397583e+02 6.97731316e-01]	[4.87971130e+02 8.52279785e+02 7.20704854e-01]	[4.59774567e+02 8.31821106e+02 6.94382250e-01]	[4.21288025e+02 7.93280457e+02 7.14009166e-01]	[4.03286713e+02 7.88209717e+02 7.16428757e-01]	[4.26349731e+02 7.54828369e+02 5.88358879e-01]
[395.57629395 277.6156311 0.92831582]	[400.79904175 341.74414062 0.90975249]	[339.28131104 349.39602661 0.8301034 ]	[303.2699585 444.43225098 0.81864876]	[274.97061157 516.17785645 0.87481397]	[459.8210144 339.11395264 0.91319668]	[500.74575806 426.359375 0.85225546]	[518.66986084 518.77697754 0.86981952]	[416.05303955 521.37841797 0.75922215]	[375.12304688 521.37646484 0.76732826]	[405.90765381 647.1204834 0.75420958]	[421.16589355 754.77105713 0.80172038]	[457.07675171 523.82489014 0.72683913]	[459.59738159 670.13983154 0.69825804]	[4.64820496e+02 8.29239380e+02 7.77410984e-01]	[380.17663574 269.90808105 0.91175818]	[403.275177 267.30163574 0.86386091]	[362.21206665 274.94918823 0.88313341]	[421.25366211 272.34158325 0.86190867]	[4.67471283e+02 8.62528442e+02 6.88104808e-01]	[4.85376007e+02 8.54877625e+02 7.13429511e-01]	[4.59776917e+02 8.36847961e+02 6.24159276e-01]	[4.21177460e+02 7.90734680e+02 7.20278621e-01]	[4.00807220e+02 7.88065979e+02 7.32120693e-01]	[4.26386444e+02 7.59929565e+02 5.60688198e-01]
[395.53625488 277.70584106 0.91063476]	[400.78479004 341.80047607 0.90408564]	[339.28561401 351.91900635 0.8322711 ]	[300.75805664 446.92660522 0.82183117]	[272.49505615 518.66595459 0.85929561]	[459.79678345 339.15396118 0.91236514]	[500.74304199 423.91149902 0.84814441]	[518.7253418 521.29486084 0.89192319]	[416.06161499 523.80297852 0.75936711]	[377.50915527 523.80688477 0.76682091]	[405.85794067 649.62298584 0.75925094]	[421.17245483 752.2590332 0.81037873]	[454.64892578 523.87121582 0.72754097]	[459.61782837 675.27868652 0.67711949]	[4.62430969e+02 8.31755371e+02 7.88132906e-01]	[380.15963745 272.39202881 0.92689449]	[403.27032471 269.88406372 0.87450087]	[359.79998779 274.96496582 0.89230072]	[421.27908325 274.86938477 0.88576442]	[4.67462585e+02 8.65053284e+02 6.71146393e-01]	[4.85351410e+02 8.57392761e+02 7.01907396e-01]	[4.59760040e+02 8.42013672e+02 6.27768993e-01]	[4.21188629e+02 7.90788513e+02 7.39818990e-01]	[4.00803467e+02 7.88128235e+02 7.57409036e-01]	[4.26394653e+02 7.57306519e+02 5.78171253e-01]
[395.51919556 280.1519165 0.89674205]	[400.79379272 344.33642578 0.88577551]	[341.69180298 352.02011108 0.83646619]	[303.20663452 444.31558228 0.84459454]	[272.35751343 516.14044189 0.82797593]	[459.78805542 339.24075317 0.90353119]	[500.84609985 428.98754883 0.83476937]	[518.77172852 521.33044434 0.90227014]	[413.58770752 523.88659668 0.75480121]	[375.08184814 523.89776611 0.7596646 ]	[405.85574341 652.17773438 0.74068856]	[421.17523193 752.29119873 0.82293767]	[454.57769775 523.94012451 0.72100699]	[4.57104492e+02 6.70079956e+02 6.62034094e-01]	[4.62434509e+02 8.34343567e+02 7.61666656e-01]	[380.13345337 272.48513794 0.94250733]	[403.25317383 272.36514282 0.8828944 ]	[359.79006958 275.08096313 0.90106702]	[421.28497314 274.93624878 0.89912474]	[4.72595734e+02 8.67698486e+02 6.36426926e-01]	[4.85364441e+02 8.62545654e+02 6.64364755e-01]	[4.59741913e+02 8.49663391e+02 6.44618869e-01]	[4.18758942e+02 7.90721497e+02 7.43045509e-01]	[4.00799408e+02 7.88069885e+02 7.63500988e-01]	[4.26386444e+02 7.57385803e+02 5.82515657e-01]
[395.52697754 280.2543335 0.88043535]	[400.78405762 351.95397949 0.88695252]	[339.29458618 356.9810791 0.85819018]	[303.20907593 441.83981323 0.85957569]	[264.79232788 518.63879395 0.82260364]	[459.82635498 341.74298096 0.88671678]	[500.8972168 434.09020996 0.84475178]	[521.17407227 523.78790283 0.91117263]	[413.5921936 526.43054199 0.74692255]	[375.08035278 523.98278809 0.75559866]	[403.38616943 647.12463379 0.75133592]	[421.16238403 752.30908203 0.81619269]	[454.55548096 528.98327637 0.70617253]	[4.57088440e+02 6.70170227e+02 6.57290816e-01]	[4.64824677e+02 8.36898132e+02 6.60124242e-01]	[380.13317871 274.93466187 0.95829111]	[403.2638855 272.45629883 0.89225996]	[359.8053894 277.48443604 0.90943474]	[421.29153442 275.03036499 0.92526805]	[4.75101562e+02 8.70320374e+02 5.67835927e-01]	[4.85455048e+02 8.67636902e+02 5.76271772e-01]	[4.59749268e+02 8.49700500e+02 5.53968251e-01]	[4.18673706e+02 7.90709229e+02 7.58275449e-01]	[4.00727417e+02 7.88026306e+02 7.81435966e-01]	[4.26435089e+02 7.59941040e+02 5.82338631e-01]
[395.53573608 282.74789429 0.87194288]	[400.79592896 354.51687622 0.90556693]	[339.29168701 357.03973389 0.86563987]	[300.6338501 444.34921265 0.8610214 ]	[262.18319702 518.65240479 0.83704633]	[462.19122314 344.34786987 0.8602246 ]	[503.23236084 434.11114502 0.84953207]	[521.20483398 523.87963867 0.91189271]	[413.52401733 528.97503662 0.72724748]	[375.03710938 526.46356201 0.74034935]	[403.39981079 649.55340576 0.75576061]	[421.16290283 754.74945068 0.82287753]	[452.02810669 531.57427979 0.69513875]	[4.57141937e+02 6.85538147e+02 6.73613250e-01]	[4.62443573e+02 8.44528259e+02 7.48144627e-01]	[380.16030884 275.0083313 0.96946597]	[403.27890015 274.91116333 0.90384316]	[359.8286438 277.54217529 0.89360267]	[421.31307983 275.10140991 0.91903698]	[4.69995911e+02 8.70316772e+02 6.68096542e-01]	[4.85374695e+02 8.70114563e+02 6.81621552e-01]	[4.59762299e+02 8.52256042e+02 6.59077346e-01]	[4.18635895e+02 7.90724976e+02 7.59159207e-01]	[4.00702698e+02 7.88041016e+02 7.81994700e-01]	[4.26411896e+02 7.59919678e+02 6.01969779e-01]
[395.5687561 287.79226685 0.86889851]	[400.7791748 354.59286499 0.92014945]	[339.27926636 357.13601685 0.87596714]	[300.65753174 444.39987183 0.85658717]	[259.72540283 516.12817383 0.82290679]	[459.82876587 349.36978149 0.85618693]	[503.26559448 436.56292725 0.84840244]	[521.25262451 523.98278809 0.9113518 ]	[411.02355957 529.027771 0.72460413]	[375.02175903 526.50396729 0.73583615]	[403.33032227 649.5614624 0.79122406]	[421.16452026 752.25097656 0.83471251]	[449.45272827 534.12231445 0.69893897]	[4.57093018e+02 6.82957031e+02 6.10576034e-01]	[4.62403046e+02 8.47094055e+02 7.48093724e-01]	[380.16976929 275.10372925 0.97684669]	[403.31958008 275.01583862 0.91627622]	[359.8026123 280.10153198 0.87586737]	[421.35211182 277.60247803 0.90397364]	[4.72600555e+02 8.72818604e+02 6.57311797e-01]	[4.85419403e+02 8.70198303e+02 6.75906301e-01]	[4.59695374e+02 8.54844788e+02 6.33963108e-01]	[4.18623322e+02 7.90791199e+02 7.20680296e-01]	[4.00684814e+02 7.88072815e+02 7.52774119e-01]	[4.26402435e+02 7.57304688e+02 6.21611238e-01]
[395.54196167 290.43463135 0.87889338]	[400.79660034 357.05249023 0.92946261]	[339.26580811 357.19451904 0.8795585 ]	[298.24606323 446.96841431 0.84957677]	[259.66064453 516.17883301 0.84259081]	[459.84326172 354.45257568 0.86144632]	[503.3288269 439.15383911 0.86244702]	[521.28649902 526.51202393 0.89212275]	[410.99075317 531.53204346 0.72381634]	[374.98864746 526.51599121 0.73356342]	[403.32141113 647.13793945 0.78629041]	[421.18203735 754.77325439 0.823816 ]	[446.96951294 536.65460205 0.70329744]	[4.54639801e+02 6.80358704e+02 5.94718516e-01]	[4.62360321e+02 8.47116699e+02 7.37001777e-01]	[380.15881348 277.5425415 0.96297526]	[403.28759766 275.13531494 0.92322969]	[359.80026245 280.20419312 0.85619485]	[421.38497925 277.69802856 0.89487642]	[4.75087311e+02 8.75360413e+02 6.29293859e-01]	[4.85432739e+02 8.70286072e+02 6.56752229e-01]	[4.59630737e+02 8.54856628e+02 5.94312727e-01]	[4.18604401e+02 7.93318542e+02 6.93626642e-01]	[3.98258118e+02 7.88174255e+02 7.46354699e-01]	[4.26442810e+02 7.59912781e+02 6.37831748e-01]
[395.56005859 292.95855713 0.89544553]	[400.79168701 357.15908813 0.93700224]	[339.27023315 359.68334961 0.87376916]	[298.13674927 452.0296936 0.86090326]	[259.6335144 516.19830322 0.84601021]	[459.84423828 354.51806641 0.87215483]	[503.34103394 439.24551392 0.87048107]	[521.34490967 531.55963135 0.87199724]	[411.02056885 531.59460449 0.72127998]	[375.00192261 529.03564453 0.73127103]	[403.28503418 649.58709717 0.75118524]	[421.17242432 754.83850098 0.8071894 ]	[449.49969482 536.69580078 0.69916934]	[4.54601257e+02 6.75221497e+02 6.06693923e-01]	[4.62302582e+02 8.47155823e+02 7.26856530e-01]	[380.17944336 277.63494873 0.95476162]	[403.30206299 277.56246948 0.91620374]	[359.76971436 282.67147827 0.85160512]	[421.36474609 280.20327759 0.87601602]	[4.72579376e+02 8.75430603e+02 5.96724212e-01]	[4.85377869e+02 8.72735718e+02 6.33442581e-01]	[4.57170807e+02 8.54913147e+02 5.66482663e-01]	[4.16155121e+02 7.93297974e+02 6.80930912e-01]	[3.98211639e+02 7.88149292e+02 7.48950005e-01]	[4.26438843e+02 7.62431396e+02 6.19297862e-01]
[395.62332153 295.54275513 0.93265319]	[400.79425049 359.66119385 0.94252968]	[339.27597046 362.25048828 0.86115062]	[298.14782715 454.55792236 0.86602104]	[259.59384155 518.69470215 0.86522424]	[459.84738159 357.03619385 0.89592522]	[503.32424927 441.71096802 0.87333399]	[521.33178711 539.18554688 0.88122046]	[413.50390625 539.20715332 0.74062777]	[375.06558228 536.65289307 0.74362361]	[400.86120605 649.63134766 0.75652486]	[421.20498657 754.76495361 0.81899124]	[449.4786377 541.80383301 0.72120392]	[4.51997711e+02 6.88076233e+02 6.37371004e-01]	[4.62356171e+02 8.49689148e+02 7.62579918e-01]	[380.22369385 280.24475098 0.91073167]	[403.38119507 280.1031189 0.87688828]	[362.20697021 290.38800049 0.83564329]	[421.37576294 282.76046753 0.86193061]	[4.72541351e+02 8.75364014e+02 6.25618458e-01]	[4.82904175e+02 8.72741272e+02 6.70773566e-01]	[4.59664978e+02 8.59980652e+02 5.85078180e-01]	[4.18632629e+02 7.93302124e+02 7.23055184e-01]	[4.00711700e+02 7.88181396e+02 7.65047312e-01]	[4.28932373e+02 7.57373901e+02 6.20762765e-01]
[395.6234436 295.54336548 0.93281937]	[400.79483032 359.66055298 0.94241923]	[339.27664185 362.24853516 0.86129576]	[298.14163208 454.56774902 0.86769748]	[259.58990479 518.69610596 0.86608171]	[459.84851074 357.03665161 0.89566803]	[503.32208252 441.71066284 0.87292123]	[521.33996582 539.175354 0.87971157]	[413.50756836 539.20874023 0.74072778]	[375.06784058 536.65289307 0.74357611]	[400.8626709 649.62512207 0.75463831]	[421.20483398 754.76928711 0.81663734]	[449.48504639 541.80639648 0.72119725]	[4.51992371e+02 6.88071289e+02 6.39472544e-01]	[4.62350861e+02 8.49700012e+02 7.64623046e-01]	[380.22360229 280.24520874 0.91082424]	[403.38122559 280.10324097 0.87699354]	[362.20489502 290.38751221 0.83587843]	[421.37585449 282.759552 0.8619262 ]	[4.72551392e+02 8.75388489e+02 6.27140701e-01]	[4.82905945e+02 8.72756531e+02 6.74378872e-01]	[4.59662292e+02 8.59992676e+02 5.88307202e-01]	[4.18626495e+02 7.93311584e+02 7.19035804e-01]	[4.00705414e+02 7.88185913e+02 7.61662304e-01]	[4.28933563e+02 7.57379700e+02 6.18386984e-01]
[395.61712646 295.60739136 0.94077301]	[400.81744385 359.73019409 0.93299466]	[341.68081665 362.28710938 0.854137 ]	[298.15042114 454.60195923 0.87055647]	[259.57684326 518.73461914 0.87364078]	[462.21020508 357.16107178 0.90706205]	[503.32922363 441.86608887 0.87130797]	[521.34588623 541.69989014 0.90476531]	[411.02807617 539.26605225 0.74420524]	[375.05554199 539.17468262 0.7471227 ]	[403.25506592 649.64074707 0.76331484]	[421.15267944 754.83703613 0.80964875]	[449.46661377 541.84033203 0.72128111]	[4.54615112e+02 6.85553711e+02 6.01505876e-01]	[4.62359589e+02 8.49699402e+02 7.11124778e-01]	[380.24765015 282.76879883 0.90566516]	[403.36383057 280.22131348 0.86685652]	[362.29824829 292.97488403 0.84488261]	[421.38372803 287.84307861 0.86055893]	[4.69995361e+02 8.75420288e+02 5.62659085e-01]	[4.82878296e+02 8.72784546e+02 6.16134167e-01]	[4.59665619e+02 8.59956909e+02 5.27176440e-01]	[4.18633057e+02 7.93318848e+02 6.99588597e-01]	[4.00666504e+02 7.88203125e+02 7.54267454e-01]	[4.26413208e+02 7.59929077e+02 6.25504494e-01]
[395.64450073 297.99362183 0.94463032]	[400.82504272 359.73699951 0.92950964]	[341.68765259 362.28543091 0.85363555]	[298.15414429 454.5944519 0.8702997 ]	[259.58041382 518.71899414 0.87177533]	[462.21829224 357.17553711 0.90666914]	[503.33004761 441.87081909 0.87090594]	[521.34716797 541.69677734 0.9046458 ]	[411.02874756 539.25909424 0.74426275]	[375.0480957 536.73803711 0.7468853 ]	[403.25708008 649.64715576 0.76161164]	[421.15640259 754.84197998 0.80972588]	[449.46353149 541.83441162 0.72093141]	[4.54626892e+02 6.85525391e+02 6.03170812e-01]	[4.62369873e+02 8.49691467e+02 6.89989328e-01]	[380.25674438 285.32315063 0.89856786]	[403.38925171 282.71633911 0.85236555]	[362.31784058 295.43255615 0.86100769]	[421.40151978 290.40338135 0.86056244]	[4.70020996e+02 8.75421448e+02 5.34970999e-01]	[4.82886169e+02 8.72782471e+02 5.93200088e-01]	[4.59657837e+02 8.59989197e+02 5.08804977e-01]	[4.18652008e+02 7.93311035e+02 7.06425190e-01]	[4.00682312e+02 7.88197998e+02 7.58648634e-01]	[4.26413208e+02 7.59940491e+02 6.22963428e-01]
[395.62982178 298.12506104 0.93933451]	[400.82354736 362.2137146 0.91546851]	[341.69326782 364.84637451 0.83649904]	[298.18463135 454.59991455 0.86022323]	[259.59786987 518.76037598 0.87110752]	[462.21255493 359.62918091 0.91085303]	[503.3092041 444.38330078 0.86756927]	[521.30413818 541.86132812 0.92531919]	[411.02642822 541.73266602 0.74840009]	[375.04721069 539.23809814 0.75286549]	[403.33828735 652.21026611 0.72665685]	[421.16589355 754.80230713 0.82741392]	[449.46896362 541.89477539 0.72643179]	[4.57090607e+02 6.90624573e+02 6.14782453e-01]	[4.62320282e+02 8.52288757e+02 7.77022004e-01]	[380.23382568 290.39553833 0.90771067]	[403.35351562 287.80984497 0.85668695]	[362.30715942 295.4937439 0.87150377]	[421.39517212 292.93823242 0.8732487 ]	[4.72578308e+02 8.83039734e+02 6.35953903e-01]	[4.82955322e+02 8.75376587e+02 6.91501856e-01]	[4.57205231e+02 8.67646973e+02 6.01045191e-01]	[4.18677734e+02 7.95790894e+02 7.12213576e-01]	[4.00728363e+02 7.88223755e+02 7.59866357e-01]	[4.26353546e+02 7.59904541e+02 6.48277044e-01]
[395.63534546 298.2024231 0.93342143]	[400.80578613 362.27462769 0.90991521]	[339.29672241 367.37030029 0.83347297]	[298.13485718 457.08425903 0.86869514]	[259.59945679 518.79107666 0.87622476]	[459.84695435 359.68289185 0.91029441]	[503.31243896 446.92294312 0.85219496]	[521.26330566 544.33496094 0.91316271]	[413.50747681 539.30206299 0.74572873]	[375.07403564 539.21398926 0.75163692]	[405.84408569 652.17816162 0.74875033]	[421.16271973 752.3013916 0.82978964]	[449.5050354 541.85211182 0.71856362]	[4.57190063e+02 6.95772827e+02 6.49364114e-01]	[4.62364136e+02 8.52267395e+02 8.05696368e-01]	[380.22796631 292.88214111 0.92022324]	[403.36352539 290.35180664 0.86034894]	[362.26156616 295.51870728 0.88013232]	[421.39382935 293.02038574 0.87362128]	[4.72586578e+02 8.80494568e+02 6.81592107e-01]	[4.85415894e+02 8.75344910e+02 7.27281511e-01]	[4.59646271e+02 8.67620850e+02 6.42874897e-01]	[4.18707733e+02 7.93315369e+02 7.26128578e-01]	[4.00752380e+02 7.88205261e+02 7.56766438e-01]	[4.23897156e+02 7.57326050e+02 6.57327294e-01]
[398.01229858 298.23745728 0.92529261]	[400.80734253 362.3432312 0.90094 ]	[339.28051758 369.89828491 0.83135068]	[298.14456177 457.07763672 0.88048619]	[257.16757202 518.77008057 0.88457882]	[462.19857788 359.74765015 0.90697461]	[503.29168701 446.94946289 0.85593998]	[521.25701904 544.37359619 0.92021602]	[413.51138306 541.74890137 0.75134802]	[375.08325195 539.26342773 0.75926811]	[405.90948486 657.25140381 0.72304153]	[421.16931152 752.28833008 0.82300174]	[449.48461914 541.88824463 0.72044128]	[4.57220367e+02 6.98364441e+02 6.60609186e-01]	[4.62437988e+02 8.52265930e+02 8.00909936e-01]	[380.25286865 292.91241455 0.9228704 ]	[403.37985229 290.40130615 0.86145198]	[362.29067993 295.54672241 0.8810674 ]	[421.39544678 295.4624939 0.8998614 ]	[4.75160278e+02 8.80498352e+02 6.76004529e-01]	[4.87949310e+02 8.75340942e+02 7.09437549e-01]	[4.59687500e+02 8.67645996e+02 6.54894590e-01]	[4.18781860e+02 7.93250610e+02 7.46291578e-01]	[4.00813293e+02 7.88163940e+02 7.61095166e-01]	[4.23890442e+02 7.54836914e+02 6.37834132e-01]
[398.07693481 300.65045166 0.92623341]	[400.8031311 364.81976318 0.89366382]	[339.28143311 369.94940186 0.83063298]	[298.02355957 457.15802002 0.89717984]	[257.03533936 518.73242188 0.89309412]	[462.19439697 359.80578613 0.89723009]	[503.30426025 449.4855957 0.83943164]	[521.23187256 544.45550537 0.90813762]	[413.54083252 541.82104492 0.76457584]	[375.09841919 541.71636963 0.76783615]	[405.91732788 652.17431641 0.71900064]	[421.19750977 752.30883789 0.81903565]	[451.99993896 544.38586426 0.72523683]	[4.57164398e+02 6.98310120e+02 6.27525330e-01]	[4.64826813e+02 8.52368652e+02 7.67718673e-01]	[380.3119812 292.98913574 0.92753494]	[405.84164429 292.88671875 0.86010623]	[362.34371948 295.59188843 0.87665886]	[423.77182007 295.5098877 0.90515429]	[4.80312897e+02 8.83081848e+02 6.19280457e-01]	[4.93123413e+02 8.75365417e+02 6.56993985e-01]	[4.59690399e+02 8.70272461e+02 6.57785237e-01]	[4.18708588e+02 7.93246826e+02 7.38397658e-01]	[4.00788055e+02 7.88143982e+02 7.60225654e-01]	[4.26388092e+02 7.57385437e+02 6.27084434e-01]
[398.1065979 300.69628906 0.92254871]	[400.77832031 367.34350586 0.88739806]	[339.26467896 372.49313354 0.83784938]	[295.58255005 457.13891602 0.89007002]	[254.50682068 513.65606689 0.85955971]	[459.83786011 362.20361328 0.89337474]	[503.2989502 449.4647522 0.84246093]	[521.23730469 546.92852783 0.89502949]	[413.53845215 541.85534668 0.76965475]	[375.08740234 541.76159668 0.77533817]	[410.95083618 657.27496338 0.73356062]	[421.19863892 754.79211426 0.81840718]	[449.52664185 544.41009521 0.72520465]	[4.57154449e+02 6.95757629e+02 6.46926165e-01]	[4.62442474e+02 8.52351868e+02 7.81455398e-01]	[380.33914185 295.39117432 0.92671943]	[405.88964844 292.94314575 0.86533517]	[364.77249146 297.98812866 0.87029761]	[423.81835938 295.58886719 0.90773845]	[4.80260284e+02 8.83050598e+02 6.41116083e-01]	[4.93071899e+02 8.75348633e+02 6.75879717e-01]	[4.59684357e+02 8.70232971e+02 6.63765430e-01]	[4.18662262e+02 7.93265137e+02 7.33512938e-01]	[4.00746216e+02 7.88128662e+02 7.54818261e-01]	[4.26401428e+02 7.59896912e+02 6.33514643e-01]
[398.11798096 300.75527954 0.91114682]	[400.7868042 369.91790771 0.88108563]	[339.23477173 374.96853638 0.84803534]	[295.49789429 449.52346802 0.83312571]	[249.3963623 516.13433838 0.82554483]	[462.21087646 362.29226685 0.88906467]	[503.30889893 452.04568481 0.84122986]	[521.2121582 546.99206543 0.89187968]	[413.51483154 541.89892578 0.76958811]	[375.05563354 541.79980469 0.78042579]	[410.95504761 654.68963623 0.73413157]	[421.19076538 754.78564453 0.81768095]	[449.5010376 544.45068359 0.7251246 ]	[4.57160400e+02 6.95774048e+02 6.45084679e-01]	[4.62447449e+02 8.52362000e+02 7.80638874e-01]	[380.34500122 295.44125366 0.93235385]	[405.90490723 292.99499512 0.86870432]	[364.82772827 298.04800415 0.86449867]	[423.85546875 295.62988281 0.90705609]	[4.80280518e+02 8.83061646e+02 6.37556136e-01]	[4.93089478e+02 8.75353821e+02 6.73687518e-01]	[4.59686584e+02 8.70248474e+02 6.68083608e-01]	[4.18671356e+02 7.93268982e+02 7.30763316e-01]	[4.00746277e+02 7.88134155e+02 7.51492500e-01]	[4.26383087e+02 7.59891113e+02 6.34664953e-01]
[398.16168213 303.26055908 0.90139222]	[400.78759766 374.97470093 0.89477837]	[339.19995117 375.12393188 0.86361295]	[292.9659729 452.01782227 0.82446265]	[241.65536499 511.08932495 0.81240875]	[462.22113037 364.83972168 0.86596245]	[503.33190918 454.64007568 0.84401095]	[521.15820312 547.06994629 0.86510998]	[413.51672363 544.3104248 0.76587003]	[375.04901123 541.83190918 0.77813935]	[408.46694946 654.68243408 0.72536373]	[421.18786621 754.8449707 0.81771582]	[449.49804688 544.48626709 0.71590286]	[4.57222687e+02 6.98329712e+02 6.67166471e-01]	[4.64847015e+02 8.52307129e+02 7.74377108e-01]	[382.7532959 295.49554443 0.93219018]	[408.38372803 295.41729736 0.87022924]	[364.87057495 298.09713745 0.8569662 ]	[423.88275146 298.00210571 0.90174848]	[4.80218475e+02 8.80524231e+02 6.37905359e-01]	[4.93090759e+02 8.75314026e+02 6.76787734e-01]	[4.59730865e+02 8.70179993e+02 6.37412548e-01]	[4.18681274e+02 7.93266724e+02 7.32592106e-01]	[4.00765350e+02 7.88149841e+02 7.53330290e-01]	[4.26379425e+02 7.62466614e+02 6.40437841e-01]
[398.23074341 305.7925415 0.89740312]	[400.80804443 375.06478882 0.905128 ]	[339.19998169 377.53866577 0.86746085]	[282.75137329 454.58779907 0.81422263]	[236.44367981 505.95089722 0.88792187]	[462.25213623 369.90524292 0.84880316]	[503.31515503 457.14071655 0.85609555]	[518.66192627 549.58758545 0.83847368]	[411.03530884 544.30841064 0.7620346 ]	[375.00527954 541.80712891 0.77093619]	[408.47396851 654.72027588 0.71881533]	[421.18231201 754.77844238 0.81980711]	[449.51296997 544.51062012 0.71111685]	[4.57168182e+02 7.00870056e+02 6.59315825e-01]	[4.64830902e+02 8.52335022e+02 7.86508977e-01]	[382.8581543 295.53244019 0.91462743]	[410.96276855 295.51422119 0.87663621]	[367.43066406 298.17752075 0.84688175]	[426.34356689 298.12796021 0.89099419]	[4.80199707e+02 8.83009766e+02 6.52223527e-01]	[4.93065308e+02 8.75330872e+02 6.84245467e-01]	[4.59724792e+02 8.70209412e+02 6.58146858e-01]	[4.18693756e+02 7.93245911e+02 7.45033860e-01]	[4.00775330e+02 7.88137207e+02 7.60571063e-01]	[4.26389771e+02 7.59916138e+02 6.19693339e-01]
[398.25582886 305.81741333 0.89767319]	[400.80950928 375.03466797 0.89989853]	[339.20327759 377.52560425 0.86504537]	[280.17980957 454.62741089 0.83578718]	[233.96308899 505.91702271 0.87940043]	[462.24838257 367.39480591 0.84896815]	[503.32073975 457.16732788 0.86140615]	[516.13201904 552.13897705 0.82195824]	[411.03662109 541.90112305 0.75991738]	[375.02868652 541.78302002 0.76729679]	[408.4046936 654.75762939 0.71996063]	[421.1807251 752.2678833 0.83040482]	[449.49554443 544.46960449 0.71593004]	[4.57154480e+02 6.95772095e+02 6.53073609e-01]	[4.62449799e+02 8.52367371e+02 7.88069904e-01]	[385.31219482 295.54785156 0.90906882]	[410.99468994 295.53561401 0.8807224 ]	[369.91751099 298.18814087 0.84873635]	[426.35321045 298.14108276 0.88756883]	[4.80217346e+02 8.80531494e+02 6.54258251e-01]	[4.93075806e+02 8.72920166e+02 6.88932955e-01]	[4.59701874e+02 8.70236267e+02 6.69400454e-01]	[4.18698181e+02 7.90810059e+02 7.62850046e-01]	[4.00781952e+02 7.88117126e+02 7.73942232e-01]	[4.26391479e+02 7.57326294e+02 6.27173245e-01]
[398.26382446 305.82247925 0.89796895]	[400.80145264 375.00982666 0.89563185]	[339.18612671 377.51245117 0.86361778]	[280.10620117 454.61639404 0.83872509]	[233.86833191 505.91394043 0.86553574]	[462.24508667 367.36016846 0.85122252]	[503.31607056 457.15649414 0.85954159]	[513.57983398 552.13458252 0.81606805]	[411.01342773 541.90289307 0.76488662]	[375.00531006 541.77893066 0.7698822 ]	[405.90570068 657.27508545 0.7214548 ]	[421.19421387 752.24346924 0.83672142]	[449.44973755 544.47143555 0.72172827]	[4.57071350e+02 6.95768921e+02 6.66033030e-01]	[4.64821106e+02 8.52274048e+02 7.93180525e-01]	[385.32891846 295.54876709 0.90723634]	[411.00799561 295.54074097 0.8825081 ]	[369.9291687 298.16348267 0.85170239]	[426.35583496 298.13250732 0.88563973]	[4.80199646e+02 8.75458496e+02 6.71188712e-01]	[4.93083008e+02 8.72773193e+02 6.96336806e-01]	[4.59720581e+02 8.67697083e+02 6.48105681e-01]	[4.18661072e+02 7.90780212e+02 7.82287657e-01]	[400.7527771 788.07623291 0.79531425]	[4.26424896e+02 7.54827576e+02 6.33816361e-01]
[398.26644897 305.82559204 0.8977735 ]	[400.80477905 375.01147461 0.89521855]	[339.18359375 377.51174927 0.86381614]	[277.72564697 454.63381958 0.8419944 ]	[233.86405945 505.92337036 0.8645345 ]	[462.25228882 367.36737061 0.85032862]	[503.31610107 457.15820312 0.86075544]	[513.58282471 552.13433838 0.81618571]	[411.01599121 541.89776611 0.76473117]	[375.00723267 541.77539062 0.76913977]	[405.91601562 657.28057861 0.71913809]	[421.19421387 752.23876953 0.83732241]	[449.45272827 544.46447754 0.72159743]	[4.57078522e+02 6.95786438e+02 6.62061274e-01]	[4.64823914e+02 8.52273499e+02 7.92244613e-01]	[385.33496094 295.54934692 0.90677094]	[411.01242065 295.54434204 0.88306695]	[369.93054199 298.15887451 0.85242391]	[426.35623169 298.13452148 0.88521481]	[4.80202972e+02 8.75455444e+02 6.70611262e-01]	[4.93080505e+02 8.72772400e+02 6.95914984e-01]	[4.59722351e+02 8.67696472e+02 6.46145761e-01]	[4.18673859e+02 7.90777283e+02 7.85657704e-01]	[400.76498413 788.07739258 0.79571819]	[4.26416595e+02 7.54823608e+02 6.36286736e-01]
[398.26794434 305.8236084 0.89747673]	[400.8052063 375.01257324 0.89586306]	[339.18774414 377.51077271 0.86424536]	[280.11639404 454.5848999 0.83383918]	[233.85913086 505.92642212 0.86265892]	[462.24871826 367.371521 0.85032797]	[503.32138062 457.17483521 0.8625285 ]	[513.58587646 552.11846924 0.81746733]	[411.00964355 541.89459229 0.76418042]	[375.0027771 541.77801514 0.76932985]	[405.91418457 657.26947021 0.71814251]	[421.19058228 752.22180176 0.83823705]	[449.44497681 544.456604 0.72186673]	[4.57079132e+02 6.95787598e+02 6.59659982e-01]	[4.64827209e+02 8.52268433e+02 7.92063415e-01]	[385.33502197 295.55041504 0.9069742 ]	[411.01235962 295.54345703 0.88274491]	[369.92605591 298.1619873 0.85270184]	[426.35388184 298.13272095 0.88566232]	[4.80197021e+02 8.75445435e+02 6.71502113e-01]	[4.93071228e+02 8.72767151e+02 6.96669042e-01]	[4.59727905e+02 8.67692810e+02 6.43764555e-01]	[4.18669708e+02 7.90759644e+02 7.83652842e-01]	[400.75958252 788.05743408 0.79421842]	[4.26409607e+02 7.54800903e+02 6.38184190e-01]
[398.26754761 305.78341675 0.89888793]	[400.80285645 372.50790405 0.88538766]	[339.19784546 375.05194092 0.85810101]	[277.64715576 452.03866577 0.82999432]	[231.40005493 505.98040771 0.840626 ]	[462.24642944 364.84143066 0.86048406]	[503.29977417 457.10568237 0.86091745]	[508.52432251 549.49261475 0.83434683]	[410.99325562 541.8215332 0.76363385]	[374.98477173 541.7086792 0.75934553]	[403.38299561 659.7980957 0.718768 ]	[421.18786621 752.27807617 0.83181554]	[449.43490601 544.38598633 0.73014367]	[4.54607391e+02 6.90646179e+02 6.89174235e-01]	[4.62426727e+02 8.52225891e+02 7.85177112e-01]	[385.33636475 295.53161621 0.90844023]	[411.0038147 295.51715088 0.88058233]	[369.9385376 298.12930298 0.85641694]	[426.34399414 298.0930481 0.89283347]	[4.80195007e+02 8.75424194e+02 6.11007690e-01]	[4.93073792e+02 8.72732910e+02 6.48468137e-01]	[4.59695770e+02 8.67631165e+02 6.11033440e-01]	[4.18666107e+02 7.90751343e+02 7.79065788e-01]	[400.76062012 788.06408691 0.78895879]	[4.26447388e+02 7.57367432e+02 6.21482670e-01]
[398.24560547 300.6567688 0.94291902]	[400.75930786 364.80834961 0.9001171 ]	[339.16397095 369.96151733 0.83332306]	[277.68048096 452.01959229 0.83924377]	[233.83235168 508.47640991 0.84445232]	[462.20831299 359.78933716 0.89762825]	[503.24700928 452.02325439 0.85639006]	[508.44049072 544.49932861 0.86266643]	[413.50479126 539.24304199 0.74641252]	[375.04116821 536.7355957 0.74627233]	[403.37387085 654.70587158 0.74459028]	[421.2013855 754.76403809 0.81214923]	[449.50714111 541.78192139 0.71734124]	[4.57130524e+02 6.88121033e+02 6.85636342e-01]	[4.64848053e+02 8.49765503e+02 7.48255014e-01]	[385.29138184 292.98440552 0.88872582]	[410.97198486 292.92098999 0.85387558]	[367.42333984 295.61947632 0.86639225]	[423.91653442 295.56964111 0.89107889]	[4.77622589e+02 8.77975830e+02 5.59887528e-01]	[4.87992035e+02 8.72848450e+02 6.13541186e-01]	[4.59785950e+02 8.59973145e+02 5.54949105e-01]	[4.18576935e+02 7.90804993e+02 7.30547965e-01]	[4.00645721e+02 7.88093750e+02 7.66439795e-01]	[4.28993622e+02 7.59939575e+02 6.15992725e-01]
[398.19241333 298.17523193 0.96033096]	[400.74026489 362.2350769 0.92325836]	[339.16394043 364.87161255 0.83599687]	[277.65563965 452.05792236 0.84146219]	[233.88883972 508.45977783 0.85626912]	[459.82971191 359.66653442 0.91137671]	[503.23187256 449.45623779 0.86454272]	[506.01486206 544.30133057 0.88659376]	[413.53167725 536.72381592 0.74413747]	[375.05386353 534.16760254 0.74147987]	[400.86877441 647.06921387 0.79845697]	[421.18551636 754.75408936 0.82450217]	[451.99893188 539.29949951 0.71212316]	[4.57180298e+02 6.93204651e+02 6.22899413e-01]	[4.64833710e+02 8.47071106e+02 7.52398193e-01]	[382.81826782 290.43218994 0.8794921 ]	[408.45166016 290.37741089 0.84012926]	[367.34838867 295.48388672 0.85345113]	[423.88897705 295.42840576 0.87448794]	[4.75154785e+02 8.70328064e+02 6.57343149e-01]	[4.88002167e+02 8.67649231e+02 6.60055041e-01]	[4.59793579e+02 8.52347412e+02 6.38520956e-01]	[4.18596008e+02 7.90815063e+02 7.50523627e-01]	[4.00662903e+02 7.88106140e+02 7.81980991e-01]	[4.28952362e+02 7.59899292e+02 6.33590937e-01]
[398.13925171 295.60546875 0.95489812]	[400.73696899 359.76202393 0.940117 ]	[339.11019897 362.30706787 0.8564651 ]	[277.60952759 452.08050537 0.84389246]	[233.97381592 508.44967651 0.86495918]	[459.82839966 359.57827759 0.90517718]	[500.88970947 446.87997437 0.87238765]	[508.45074463 541.77844238 0.88311636]	[413.57836914 536.64501953 0.74157858]	[375.10693359 534.12054443 0.74277598]	[403.39712524 649.55328369 0.7700122 ]	[421.1829834 757.36083984 0.80392796]	[452.02511597 539.19946289 0.71131951]	[4.57100433e+02 6.88075134e+02 6.40390754e-01]	[4.62454010e+02 8.42000488e+02 7.20534325e-01]	[382.78295898 282.75622559 0.87950319]	[408.43215942 282.68200684 0.84256566]	[364.82687378 292.94094849 0.84537804]	[423.80282593 292.87606812 0.85564762]	[4.77688721e+02 8.70149231e+02 5.75463653e-01]	[4.90543976e+02 8.62526855e+02 5.97738802e-01]	[4.59743439e+02 8.52259155e+02 5.97777963e-01]	[4.18633148e+02 7.93235168e+02 7.41299212e-01]	[4.00681854e+02 7.88125793e+02 7.65712798e-01]	[4.28928497e+02 7.64994141e+02 6.21005952e-01]
[398.07901001 295.48468018 0.93986005]	[400.70193481 359.60241699 0.94578022]	[339.06021118 362.22177124 0.86397827]	[280.17269897 444.42205811 0.81816447]	[234.07937622 508.45089722 0.87176955]	[459.80117798 357.00268555 0.89303875]	[500.79867554 441.86737061 0.88097167]	[511.01004028 539.19470215 0.83768523]	[413.59436035 529.03057861 0.74264848]	[375.10333252 528.96966553 0.74374789]	[403.32382202 647.06134033 0.78176564]	[421.15032959 759.949646 0.79564589]	[452.07208252 531.60241699 0.70628315]	[4.57154419e+02 6.70161377e+02 6.35633647e-01]	[4.64895538e+02 8.31723083e+02 7.03418732e-01]	[382.72119141 280.17715454 0.89992422]	[405.87573242 280.11315918 0.86726379]	[362.33395386 287.7973938 0.82740188]	[421.37417603 285.25692749 0.86776519]	[4.72594025e+02 8.57379456e+02 4.60253268e-01]	[4.87970062e+02 8.52287354e+02 5.28730094e-01]	[4.59798401e+02 8.44595337e+02 5.26411891e-01]	[4.18653198e+02 7.93306641e+02 6.88839853e-01]	[3.98242828e+02 7.88192871e+02 7.45532334e-01]	[4.28924072e+02 7.67513733e+02 6.11861408e-01]
[398.01794434 292.94821167 0.9083339 ]	[400.65893555 357.05722046 0.94054496]	[336.68359375 359.61468506 0.8798241 ]	[285.25460815 439.28979492 0.84018195]	[236.52456665 505.96298218 0.8828513 ]	[459.78921509 352.01333618 0.86025095]	[500.76348877 439.14819336 0.87879634]	[511.05740356 529.00701904 0.82414091]	[413.55517578 523.95751953 0.76517731]	[375.06668091 523.93218994 0.76722544]	[400.8805542 646.95837402 0.78603846]	[421.18487549 762.45281982 0.79983485]	[452.03805542 526.43334961 0.72411066]	[4.59627563e+02 6.75212769e+02 6.66952908e-01]	[4.67448120e+02 8.29169739e+02 7.29507864e-01]	[380.26373291 277.61694336 0.94633538]	[403.39801025 277.5531311 0.90484798]	[359.77081299 280.1312561 0.89342958]	[421.40213013 280.11315918 0.86475545]	[4.72596954e+02 8.54789001e+02 5.78583241e-01]	[4.90527466e+02 8.49794128e+02 6.08647048e-01]	[4.62281891e+02 8.36855652e+02 5.87467015e-01]	[4.16103485e+02 7.98436523e+02 6.18095040e-01]	[3.98126190e+02 7.90694702e+02 6.96801484e-01]	[4.31497192e+02 7.67548950e+02 6.28241181e-01]
[395.57321167 285.23580933 0.87187546]	[398.27285767 351.9644165 0.89344555]	[336.67416382 356.99185181 0.86242938]	[287.79284668 439.18972778 0.83976889]	[236.6287384 503.49053955 0.88244003]	[459.75335693 341.79141235 0.87848788]	[500.7310791 434.09005737 0.8521831 ]	[513.61572266 523.91522217 0.8649435 ]	[413.56838989 521.26898193 0.76912022]	[375.08511353 521.26422119 0.7770502 ]	[400.86962891 644.3973999 0.79230464]	[418.77972412 765.08215332 0.77931625]	[452.05419922 521.33117676 0.73049349]	[459.59222412 662.43609619 0.66775298]	[4.67460785e+02 8.13754517e+02 6.31727159e-01]	[380.19821167 275.02371216 0.97510439]	[403.28292847 274.95672607 0.91006815]	[359.80044556 277.49200439 0.92452872]	[421.27432251 275.1098938 0.90454543]	[4.70020020e+02 8.49721069e+02 5.84735751e-01]	[4.90539795e+02 8.44598694e+02 5.85725963e-01]	[4.62229065e+02 8.26543152e+02 5.20296156e-01]	[4.16137665e+02 8.00960815e+02 6.15658760e-01]	[3.98124390e+02 7.90750854e+02 6.81231201e-01]	[4.28964355e+02 7.70181335e+02 5.85733593e-01]
[393.06130981 275.00564575 0.91295397]	[398.19116211 339.0987854 0.94553012]	[336.57858276 344.25085449 0.8434341 ]	[287.87576294 436.61282349 0.82211274]	[246.79217529 503.25082397 0.8532331 ]	[457.21856689 336.44955444 0.86402017]	[500.66494751 421.18493652 0.86878008]	[518.66424561 511.04943848 0.84019226]	[416.08972168 508.52609253 0.74943018]	[377.5637207 511.03945923 0.74501169]	[400.82043457 644.41937256 0.7851069 ]	[4.18735352e+02 7.67609131e+02 7.59467542e-01]	[0. 0. 0.]	[0. 0. 0.]	[0. 0. 0.]	[380.09579468 259.71688843 0.91785812]	[400.78582764 259.58850098 0.91161829]	[359.6605835 267.36230469 0.86911052]	[418.78555298 264.74987793 0.85019255]	[0. 0. 0.]	[0. 0. 0.]	[0. 0. 0.]	[4.18694702e+02 8.06072449e+02 6.69281840e-01]	[3.98201569e+02 7.93339050e+02 6.83350086e-01]	[4.26395844e+02 7.72711853e+02 5.86996675e-01]
[393.00860596 272.36141968 0.86587781]	[398.16168213 336.43624878 0.92389745]	[336.5803833 339.07797241 0.87216812]	[292.90774536 426.36550903 0.81461543]	[251.86820984 500.76580811 0.87731397]	[459.64239502 326.30001831 0.83864695]	[500.6456604 416.09628296 0.83165336]	[518.79528809 503.40383911 0.90350616]	[416.12902832 503.35940552 0.78142732]	[377.58111572 503.42181396 0.77802181]	[400.75384521 639.35125732 0.75000715]	[4.18760071e+02 7.67677307e+02 7.34538436e-01]	[454.65393066 503.3442688 0.74636877]	[457.19067383 644.5246582 0.72165799]	[4.77646301e+02 7.88099792e+02 6.15684152e-01]	[380.08709717 256.99771118 0.96144181]	[400.79345703 256.97976685 0.94337833]	[359.60522461 257.15545654 0.92940265]	[421.17706299 257.16278076 0.88942564]	[4.67475037e+02 8.26598694e+02 5.63110948e-01]	[4.93050751e+02 8.21507751e+02 5.39681375e-01]	[4.70012787e+02 7.95856079e+02 4.70285058e-01]	[4.18744446e+02 8.06052002e+02 6.29050314e-01]	[3.98234955e+02 7.93350403e+02 6.47654414e-01]	[4.28943115e+02 7.75273132e+02 5.48562884e-01]
[387.95657349 259.6446228 0.87041014]	[398.13861084 323.76333618 0.89655089]	[336.55236816 333.98730469 0.85169858]	[293.01589966 421.26040649 0.8806991 ]	[254.46815491 498.19546509 0.87447804]	[457.18212891 318.61520386 0.88876253]	[498.2394104 405.82574463 0.82037139]	[521.26464844 500.67822266 0.91344106]	[418.56658936 500.87255859 0.81026196]	[377.62960815 503.30740356 0.79570568]	[400.69851685 639.34777832 0.77901202]	[4.21141968e+02 7.67579773e+02 7.50982046e-01]	[457.18890381 500.859375 0.76944602]	[459.62838745 641.88183594 0.74912548]	[4.77730286e+02 7.85589722e+02 7.21153796e-01]	[377.67831421 251.9367981 0.93221271]	[400.67504883 251.91207886 0.91450077]	[359.57980347 254.44941711 0.91059685]	[418.69985962 254.38415527 0.90469241]	[4.70002380e+02 8.21460266e+02 6.22662067e-01]	[4.93124603e+02 8.13828125e+02 6.28309846e-01]	[4.75136993e+02 7.90760315e+02 5.73703885e-01]	[4.16105347e+02 8.06040588e+02 6.13483310e-01]	[3.98102844e+02 7.93284729e+02 6.44282877e-01]	[4.31535492e+02 7.72749817e+02 5.62080324e-01]
[387.95379639 254.52148438 0.89523065]	[398.12557983 318.64016724 0.94070202]	[336.55178833 323.82067871 0.83117014]	[295.45074463 418.6796875 0.89457321]	[257.00842285 490.50872803 0.84876359]	[457.15109253 315.97924805 0.86905777]	[498.15805054 398.13317871 0.8376376 ]	[521.2532959 488.00006104 0.87671721]	[418.61532593 498.15753174 0.79095191]	[377.68005371 498.26019287 0.7841469 ]	[400.64700317 631.67694092 0.78116363]	[4.21163452e+02 7.62502380e+02 7.40013123e-01]	[459.62091064 495.68084717 0.75017756]	[462.19998169 636.75427246 0.76201242]	[4.80297516e+02 7.85590332e+02 7.72580385e-01]	[377.6539917 241.63500977 0.89986807]	[400.65072632 239.13793945 0.9088949 ]	[359.56912231 249.29640198 0.86218268]	[418.67526245 246.76010132 0.85259736]	[4.82832458e+02 8.13826721e+02 6.77428603e-01]	[5.03348328e+02 8.08713074e+02 7.17679381e-01]	[4.77617828e+02 7.93250732e+02 6.15325451e-01]	[4.21180298e+02 7.98397766e+02 6.34205937e-01]	[4.00678558e+02 7.90733032e+02 6.90317750e-01]	[4.31463287e+02 7.67675903e+02 5.64177990e-01]
[390.41491699 254.52105713 0.89543653]	[398.12472534 318.63861084 0.94118959]	[336.55041504 323.82073975 0.83125234]	[295.45291138 418.68325806 0.89515924]	[257.01351929 490.52032471 0.84824765]	[457.1505127 315.97647095 0.86880642]	[498.15783691 398.12496948 0.83681571]	[521.25634766 487.99203491 0.87761772]	[418.60614014 498.15078735 0.78827959]	[377.67263794 498.2522583 0.78287327]	[400.64175415 631.6552124 0.78148806]	[4.21164154e+02 7.62510315e+02 7.39664912e-01]	[459.61322021 495.67706299 0.74858338]	[462.19732666 636.72662354 0.76119494]	[4.80298798e+02 7.85590759e+02 7.72661448e-01]	[377.65353394 241.63284302 0.899795 ]	[400.65560913 239.13694763 0.90900755]	[359.56436157 246.8400116 0.86217737]	[418.67938232 246.75987244 0.85363626]	[4.82806519e+02 8.13819580e+02 6.76909924e-01]	[5.03328583e+02 8.08719727e+02 7.16316938e-01]	[4.77635193e+02 7.93248901e+02 6.16623938e-01]	[4.18757477e+02 7.98422363e+02 6.31347001e-01]	[4.00671387e+02 7.90750977e+02 6.85365021e-01]	[4.31470947e+02 7.67682617e+02 5.65628052e-01]
[387.93591309 249.37609863 0.83930957]	[398.07138062 313.54660034 0.91769171]	[336.53427124 318.56555176 0.87718701]	[295.60372925 416.03652954 0.88011765]	[259.69174194 482.9369812 0.86109143]	[457.15155029 303.28408813 0.82964063]	[498.19195557 395.49905396 0.79776931]	[521.28155518 482.71420288 0.9351052 ]	[418.59655762 490.51312256 0.76971978]	[377.67572021 493.08496094 0.75359035]	[400.74346924 626.53613281 0.80966687]	[4.21141418e+02 7.65018250e+02 7.39848495e-01]	[459.6255188 487.98123169 0.74228561]	[462.27029419 626.53710938 0.77590853]	[4.80349487e+02 7.72820740e+02 7.63791323e-01]	[377.67086792 236.43016052 0.94908655]	[400.64932251 236.43292236 0.94209129]	[357.22293091 236.60163879 0.92636585]	[418.65252686 236.61386108 0.87572706]	[4.82899017e+02 8.08704407e+02 6.53290093e-01]	[5.03419617e+02 8.03487549e+02 6.74378455e-01]	[4.77624603e+02 7.88095703e+02 6.21659279e-01]	[4.21256744e+02 7.95867676e+02 6.39356256e-01]	[4.00727600e+02 7.90725708e+02 6.91708744e-01]	[4.28910004e+02 7.70175232e+02 5.65534174e-01]
[385.36886597 239.09007263 0.87728292]	[398.0982666 303.22439575 0.90025556]	[336.54226685 313.47711182 0.85674685]	[297.99401855 408.4105835 0.86204016]	[267.28179932 482.7517395 0.85403162]	[457.09454346 298.06307983 0.88150299]	[498.20053101 385.30172729 0.80535543]	[521.3684082 477.6807251 0.90633267]	[418.64199829 482.89215088 0.79832256]	[377.70663452 485.42922974 0.76987082]	[400.75756836 626.41925049 0.82041115]	[4.18752838e+02 7.62460510e+02 7.59438038e-01]	[459.64706421 482.80337524 0.77083004]	[462.23474121 623.90960693 0.78511614]	[482.86361694 770.09185791 0.80748904]	[377.58291626 231.38656616 0.91712761]	[398.24761963 231.35133362 0.90456796]	[357.18466187 233.91783142 0.90758461]	[418.6071167 233.83343506 0.88203871]	[4.85442810e+02 7.98361633e+02 6.72549903e-01]	[5.05894135e+02 7.90752136e+02 7.19467044e-01]	[4.80221222e+02 7.77851685e+02 6.25938833e-01]	[4.21330078e+02 7.93261475e+02 7.06945598e-01]	[4.00788177e+02 7.90653015e+02 7.37094820e-01]	[4.23876068e+02 7.67649719e+02 6.16119444e-01]
[385.39651489 233.98419189 0.89655113]	[398.06936646 298.04122925 0.93907869]	[336.5486145 303.27493286 0.83753926]	[298.08285522 400.83596802 0.88175422]	[272.38250732 480.12521362 0.8510015 ]	[454.6204834 292.96640015 0.83282137]	[495.67349243 377.67581177 0.83090985]	[521.34173584 464.97323608 0.89179474]	[418.73590088 480.31637573 0.82563329]	[380.12164307 482.84075928 0.79564703]	[400.71594238 623.92333984 0.77763158]	[418.74487305 762.47961426 0.76447678]	[459.73474121 480.23065186 0.78575677]	[464.84362793 621.31988525 0.74409485]	[485.36236572 767.52288818 0.78429621]	[377.57321167 218.67181396 0.890306 ]	[398.25567627 218.60263062 0.91074038]	[357.16955566 226.25613403 0.85539508]	[418.6239624 223.69238281 0.83962917]	[4.90509796e+02 7.93305115e+02 6.93840265e-01]	[5.08449249e+02 7.90654175e+02 7.32521117e-01]	[4.80268433e+02 7.72787476e+02 6.67553067e-01]	[4.21351410e+02 7.90740356e+02 7.48458803e-01]	[4.00812378e+02 7.88189026e+02 7.57575631e-01]	[4.23868164e+02 7.67682861e+02 6.22776926e-01]
[385.3934021 231.30671692 0.84517336]	[398.06973267 295.4526062 0.93120652]	[336.54452515 298.16171265 0.88104159]	[298.09814453 398.15341187 0.88215411]	[274.9743042 472.59127808 0.85151172]	[457.13412476 285.25857544 0.82140386]	[498.1395874 375.07452393 0.82010162]	[521.34326172 462.26602173 0.93531775]	[418.73394775 477.70062256 0.79889435]	[380.125 480.26174927 0.79195857]	[400.68356323 621.37969971 0.77197218]	[418.76565552 765.01293945 0.77562582]	[459.73577881 475.14447021 0.75136936]	[464.90319824 613.68530273 0.7399866 ]	[487.9407959 767.54986572 0.7815721 ]	[377.57751465 215.93569946 0.93667555]	[398.27093506 215.91799927 0.94356757]	[357.11593628 216.13368225 0.90075558]	[418.64324951 216.07965088 0.88624626]	[4.98172302e+02 7.90733459e+02 7.02319086e-01]	[5.11070770e+02 7.88139587e+02 6.93449736e-01]	[4.80325775e+02 7.75362854e+02 6.89047039e-01]	[4.21281555e+02 7.90714294e+02 7.75647700e-01]	[4.00785828e+02 7.88139648e+02 7.73910880e-01]	[4.23906921e+02 7.70124634e+02 6.29516661e-01]
[385.39254761 231.3059082 0.84506524]	[398.06915283 295.44998169 0.93082905]	[336.54202271 298.15707397 0.88135874]	[298.09738159 398.14889526 0.88213539]	[274.97457886 472.58959961 0.85102034]	[457.13473511 285.2567749 0.82153296]	[498.13677979 375.0788269 0.82013071]	[521.34545898 462.26605225 0.9349913 ]	[418.73266602 477.69979858 0.79802108]	[380.12399292 480.26141357 0.7910679 ]	[400.68225098 621.38482666 0.77133703]	[418.7661438 765.00854492 0.776582 ]	[459.73474121 475.14343262 0.75059628]	[464.9107666 613.69976807 0.73968756]	[487.94030762 767.54931641 0.78304249]	[377.57684326 215.93730164 0.93664211]	[398.26895142 215.91693115 0.94392478]	[357.11898804 216.13917542 0.90047735]	[418.64099121 216.07891846 0.8863197 ]	[4.98172485e+02 7.90724182e+02 7.07087100e-01]	[5.11072174e+02 7.88131165e+02 6.97617292e-01]	[4.80324585e+02 7.75360474e+02 6.92180395e-01]	[4.21280151e+02 7.90715027e+02 7.75754571e-01]	[4.00786499e+02 7.88140198e+02 7.73130298e-01]	[4.23904602e+02 7.70119751e+02 6.32064879e-01]
[385.39147949 216.13066101 0.88847518]	[398.07748413 280.18341064 0.9143886 ]	[336.54486084 290.43997192 0.84740239]	[300.66879272 390.50738525 0.83937925]	[277.60696411 464.86627197 0.88070583]	[454.60586548 275.10864258 0.87520313]	[495.69540405 362.27688599 0.78888595]	[521.38769531 454.61203003 0.88577425]	[418.78045654 467.42462158 0.78244305]	[380.15722656 472.55700684 0.75184143]	[400.76464844 613.65270996 0.77998805]	[418.6468811 759.94250488 0.77596122]	[459.78744507 464.82577515 0.77123547]	[472.53063965 603.41577148 0.77929544]	[498.16934204 752.2958374 0.80373555]	[377.56549072 210.79362488 0.90915167]	[398.26022339 208.31924438 0.89377034]	[357.14138794 213.37573242 0.90645075]	[418.62857056 210.87091064 0.85853428]	[500.82992554 785.48193359 0.78673661]	[5.18746521e+02 7.75301575e+02 7.68206060e-01]	[4.90526337e+02 7.67672913e+02 7.03873217e-01]	[4.18706757e+02 7.90675415e+02 7.59809971e-01]	[4.00670288e+02 7.88091125e+02 7.74282694e-01]	[4.21376526e+02 7.67603027e+02 6.84523940e-01]
[385.39852905 213.54653931 0.90374649]	[398.04391479 277.64859009 0.93068731]	[336.51571655 285.29467773 0.83386481]	[303.26596069 382.79678345 0.84116882]	[277.72232056 462.31359863 0.8957957 ]	[454.6083374 274.97576904 0.86382675]	[495.70300293 359.74682617 0.8130694 ]	[521.36364746 452.02172852 0.8790319 ]	[421.16079712 467.39596558 0.77293032]	[380.16241455 472.54916382 0.74457836]	[400.7074585 616.22247314 0.79153216]	[418.68087769 762.49786377 0.79540759]	[462.21405029 462.34628296 0.76956093]	[475.08557129 603.43664551 0.79638219]	[500.7505188 754.78179932 0.83556026]	[377.5451355 203.18312073 0.88219595]	[398.23934937 200.60118103 0.90173674]	[357.09594727 210.92082214 0.89302278]	[418.60415649 208.26617432 0.83691853]	[5.03344757e+02 7.85468140e+02 7.73087800e-01]	[521.28942871 775.29638672 0.78504109]	[4.98120789e+02 7.67682617e+02 7.23086953e-01]	[4.18586243e+02 7.90627930e+02 7.58810163e-01]	[3.98224762e+02 7.88029907e+02 7.76727498e-01]	[4.23864136e+02 7.70095520e+02 6.94170833e-01]
[387.89547729 213.46221924 0.90187997]	[398.05780029 277.60998535 0.93655056]	[336.53424072 282.78311157 0.83758891]	[303.29022217 382.82479858 0.8338306 ]	[280.25271606 462.26431274 0.88067877]	[454.6187439 274.93237305 0.86168897]	[495.69992065 359.72994995 0.81747746]	[521.35949707 449.47293091 0.87972301]	[421.18685913 467.40765381 0.76765263]	[380.16760254 472.5774231 0.73928583]	[400.63867188 618.80334473 0.79182398]	[418.63061523 762.46557617 0.80416983]	[462.24383545 462.34140015 0.76430869]	[477.70272827 603.40539551 0.81868118]	[503.3142395 752.1852417 0.86144036]	[377.58297729 200.61698914 0.89298022]	[398.27212524 198.07765198 0.91452771]	[357.16708374 210.80004883 0.88264596]	[418.60958862 203.19236755 0.82093292]	[505.8984375 782.98242188 0.80068195]	[523.87207031 775.27233887 0.81748712]	[5.00724670e+02 7.67555298e+02 7.48465836e-01]	[4.18645081e+02 7.90637390e+02 7.81833351e-01]	[398.24981689 788.06072998 0.79549384]	[4.23792236e+02 7.67669006e+02 7.15893507e-01]
[390.4312439 213.4230957 0.90094519]	[398.07128906 277.59420776 0.94146276]	[336.53897095 282.76550293 0.84005624]	[308.3392334 380.33898926 0.83079481]	[287.80627441 462.2638855 0.87398756]	[454.62976074 274.93362427 0.86388129]	[495.63763428 359.68948364 0.81350213]	[521.31573486 446.95623779 0.88213491]	[421.17718506 464.8984375 0.77590853]	[380.15365601 470.03930664 0.73821443]	[398.24569702 618.82312012 0.75979185]	[418.65142822 765.01690674 0.79209501]	[462.2456665 462.28594971 0.77057248]	[480.1842041 603.41033936 0.84150755]	[503.49868774 749.73291016 0.84350973]	[377.62875366 200.57723999 0.90246505]	[400.64385986 198.01281738 0.92672199]	[357.19796753 210.79940796 0.89220816]	[418.63580322 203.14274597 0.83117247]	[505.94897461 782.97875977 0.78489518]	[523.92376709 775.27954102 0.8036049 ]	[5.03303467e+02 7.65008301e+02 7.22382426e-01]	[4.18680084e+02 7.90640625e+02 7.74390578e-01]	[4.00658081e+02 7.88080444e+02 7.85576940e-01]	[4.23863922e+02 7.70133667e+02 6.78794086e-01]
[390.48617554 213.42559814 0.90384388]	[398.09234619 277.60437012 0.94440234]	[336.54840088 282.75283813 0.84401953]	[308.37347412 382.83325195 0.82092327]	[290.45269775 464.84375 0.8573243 ]	[457.09249878 274.97293091 0.87726301]	[495.64300537 359.75695801 0.80807436]	[521.27636719 449.4621582 0.87466437]	[421.23028564 464.88323975 0.77718067]	[380.19085693 470.03363037 0.73976928]	[398.21011353 616.22680664 0.75841659]	[418.66287231 759.92645264 0.79168874]	[462.30422974 462.2605896 0.76661766]	[480.31817627 603.3581543 0.85019636]	[506.02197266 752.19085693 0.81630772]	[377.65744019 198.16015625 0.9067049 ]	[400.67935181 198.00590515 0.92722136]	[357.2124939 210.78701782 0.89276201]	[418.66970825 203.14120483 0.83891535]	[518.68475342 785.59197998 0.82811153]	[529.03240967 777.85552979 0.78137535]	[5.03383209e+02 7.65069702e+02 7.58198380e-01]	[4.18748413e+02 7.88210205e+02 7.65191197e-01]	[4.00711761e+02 7.88040039e+02 7.76866972e-01]	[4.23827820e+02 7.67582092e+02 6.70283198e-01]
[390.48254395 213.41992188 0.90323305]	[398.09561157 277.60830688 0.94404829]	[336.5486145 282.7494812 0.84437388]	[308.37350464 382.83056641 0.82107985]	[290.45227051 464.84481812 0.85722595]	[457.09835815 274.98077393 0.87933421]	[495.64486694 359.76220703 0.80821526]	[521.27532959 449.462677 0.87448865]	[421.23062134 464.88375854 0.77703136]	[380.19094849 470.03430176 0.73982728]	[398.21096802 616.21087646 0.75563073]	[418.66012573 759.89538574 0.79130441]	[462.30453491 462.26138306 0.76640457]	[480.31680298 603.35534668 0.85050023]	[506.02416992 752.18585205 0.8163833 ]	[377.66015625 198.1499176 0.9093495 ]	[400.67907715 198.00483704 0.92614609]	[357.21405029 210.77607727 0.89109796]	[418.67034912 203.13928223 0.83915263]	[518.68200684 785.57672119 0.82506961]	[529.03057861 777.84265137 0.78066874]	[5.03385315e+02 7.65065430e+02 7.56628692e-01]	[4.18748749e+02 7.88187622e+02 7.68622816e-01]	[4.00710114e+02 7.85617859e+02 7.76458800e-01]	[4.23821655e+02 7.67560303e+02 6.68761492e-01]
[392.99478149 213.40138245 0.90730929]	[398.15588379 277.63815308 0.9437179 ]	[336.61468506 285.24047852 0.8437894 ]	[315.97558594 385.35772705 0.85385936]	[295.48492432 464.85403442 0.89183897]	[457.15872192 275.00198364 0.88871813]	[493.11450195 359.79846191 0.78958583]	[521.20452881 454.61123657 0.86880517]	[421.25311279 464.93762207 0.76239902]	[380.23175049 472.55377197 0.73138374]	[398.20828247 613.68334961 0.75588006]	[418.64749146 757.31164551 0.79677808]	[462.31878662 462.32675171 0.7491411 ]	[482.74761963 603.40692139 0.8510294 ]	[513.64587402 749.70379639 0.79354602]	[377.70022583 198.12536621 0.9138059 ]	[400.73077393 195.62127686 0.92924088]	[359.57199097 208.35186768 0.89043808]	[418.72146606 203.15333557 0.83889765]	[521.26049805 788.12854004 0.85108304]	[536.70050049 782.95324707 0.78448021]	[5.05949219e+02 7.62519775e+02 6.89104378e-01]	[4.18733002e+02 7.88159058e+02 7.86019802e-01]	[400.69766235 785.58502197 0.78643405]	[4.23843658e+02 7.65062927e+02 6.83226347e-01]
[393.03533936 213.39064026 0.91013724]	[398.21728516 277.66079712 0.94126719]	[336.66323853 285.25170898 0.84452707]	[316.03527832 390.46981812 0.85997868]	[295.62207031 462.41851807 0.91138339]	[457.21511841 275.02774048 0.8948375 ]	[495.60095215 362.28448486 0.78408706]	[518.70532227 457.09057617 0.85509139]	[421.31536865 464.91326904 0.76313972]	[380.29345703 470.04452515 0.72414821]	[398.22076416 618.76153564 0.76588178]	[418.64001465 759.89038086 0.79771161]	[462.36166382 462.29867554 0.76080257]	[482.75683594 603.38360596 0.84484929]	[516.19708252 749.7746582 0.80415446]	[377.73617554 198.11032104 0.91910082]	[400.76260376 195.61164856 0.92699212]	[359.61022949 208.32650757 0.88551611]	[418.76037598 203.16371155 0.84043217]	[521.28662109 788.08776855 0.81573284]	[5.36725891e+02 7.80475708e+02 7.76467621e-01]	[5.08521606e+02 7.65021667e+02 6.67792857e-01]	[418.76675415 788.15148926 0.78886163]	[400.72589111 785.59393311 0.78578079]	[4.23826691e+02 7.67540161e+02 6.84597015e-01]
[393.07254028 213.38227844 0.90989017]	[400.62756348 277.66601562 0.94083184]	[339.07327271 285.27801514 0.84465921]	[316.13409424 390.43215942 0.86204439]	[298.14614868 464.91409302 0.88133812]	[459.65188599 275.02151489 0.90099669]	[495.64663696 362.2371521 0.81172246]	[516.16772461 454.5413208 0.82781643]	[421.33053589 464.87869263 0.76379925]	[380.30685425 469.99472046 0.7276991 ]	[398.24157715 618.76013184 0.76811576]	[418.60516357 757.34265137 0.79991931]	[462.35733032 462.28445435 0.76043707]	[482.79086304 603.41900635 0.85349059]	[516.12719727 749.69763184 0.80633807]	[377.75982666 198.08731079 0.92196888]	[400.80706787 195.59365845 0.92239547]	[359.66207886 208.31643677 0.87424058]	[421.13925171 203.14346313 0.84998071]	[521.33526611 788.03729248 0.82928598]	[536.72930908 777.91546631 0.78151339]	[5.05951904e+02 7.64959229e+02 7.02703357e-01]	[418.7819519 788.09777832 0.79140222]	[4.00745270e+02 7.85542969e+02 7.83296645e-01]	[4.21368530e+02 7.65074402e+02 6.94860876e-01]
[395.54095459 213.35658264 0.91329145]	[400.69824219 277.69546509 0.93303663]	[339.14984131 285.31463623 0.83815634]	[318.6008606 385.34182739 0.84822613]	[300.65298462 464.87042236 0.8677364 ]	[459.73831177 275.06613159 0.90792894]	[498.12628174 362.3086853 0.81386548]	[513.63354492 454.62109375 0.826774 ]	[421.37445068 464.86392212 0.76069474]	[380.33850098 469.98522949 0.72633278]	[398.24685669 616.24255371 0.75846243]	[418.61019897 757.31610107 0.79775 ]	[462.38571167 462.27957153 0.75818217]	[482.85430908 603.43243408 0.84509045]	[516.15264893 749.67224121 0.8158592 ]	[380.13424683 198.05526733 0.93030095]	[403.25595093 195.57220459 0.90849411]	[359.72689819 208.32138062 0.86520588]	[421.22021484 200.68049622 0.85212624]	[521.24627686 788.02008057 0.82047594]	[5.34182678e+02 7.80390137e+02 7.67455995e-01]	[5.05999725e+02 7.62451111e+02 7.01564133e-01]	[418.74362183 788.13348389 0.78830409]	[400.70751953 785.5637207 0.78651744]	[4.23774750e+02 7.65063416e+02 6.94780469e-01]
[395.61819458 213.35069275 0.92029768]	[400.756073 277.71588135 0.92465341]	[339.22399902 285.28903198 0.83698988]	[318.68240356 387.92474365 0.85053861]	[305.79153442 464.90945435 0.83620954]	[459.81240845 275.09909058 0.90799928]	[498.20452881 362.34124756 0.81589258]	[513.5803833 454.63848877 0.827658 ]	[423.8175354 464.83746338 0.75460112]	[382.80871582 467.47888184 0.71467042]	[398.26467896 616.19451904 0.75811654]	[418.60543823 757.30187988 0.79679424]	[462.44070435 462.2677002 0.7521503 ]	[482.82403564 603.33709717 0.83680522]	[516.13818359 749.69885254 0.80671483]	[380.20428467 198.0443573 0.92776716]	[403.34277344 195.56776428 0.89743674]	[359.79806519 208.34927368 0.86170614]	[421.26757812 203.14373779 0.85662639]	[521.23144531 788.02124023 0.82294428]	[5.36647522e+02 7.80407837e+02 7.71660089e-01]	[5.05982483e+02 7.62478821e+02 6.90495193e-01]	[418.77554321 788.10949707 0.78918505]	[400.73104858 785.54785156 0.78645015]	[4.21364685e+02 7.65043213e+02 6.88432038e-01]
[395.62283325 213.34759521 0.92101443]	[400.75585938 277.71130371 0.9256193 ]	[339.22787476 285.28790283 0.83703399]	[318.68017578 387.92599487 0.85100818]	[305.79006958 464.90802002 0.83662957]	[459.80715942 275.0914917 0.90810794]	[498.20150757 362.32647705 0.81890368]	[513.58203125 454.62426758 0.8255825 ]	[423.81573486 464.83032227 0.7563228 ]	[382.80892944 467.46981812 0.71591634]	[398.2671814 613.67419434 0.75752646]	[418.60742188 754.82672119 0.79662746]	[462.4375 462.26321411 0.75388199]	[482.81793213 603.32421875 0.8354196 ]	[516.13793945 749.69775391 0.80787891]	[380.20526123 198.04176331 0.92843151]	[403.34857178 195.56498718 0.89754981]	[359.79458618 208.35287476 0.86290693]	[421.27224731 203.14602661 0.85627908]	[521.22357178 788.00958252 0.81921566]	[5.34170227e+02 7.77917297e+02 7.71115065e-01]	[5.05992615e+02 7.62474976e+02 6.88622534e-01]	[4.18769592e+02 7.88103088e+02 7.85299838e-01]	[4.00726044e+02 7.85538696e+02 7.84765720e-01]	[4.21377716e+02 7.65033936e+02 6.80390298e-01]
[398.19143677 213.36604309 0.9420228 ]	[403.29168701 280.13735962 0.89408934]	[341.80895996 287.82543945 0.80513525]	[321.29821777 395.49539185 0.8382647 ]	[313.51620483 469.96057129 0.84680408]	[462.40139771 277.46697998 0.90923285]	[500.72348022 362.32418823 0.84207624]	[513.65820312 457.07565308 0.83005893]	[423.84686279 469.97885132 0.73417914]	[382.8338623 475.09887695 0.71500707]	[398.19506836 621.38671875 0.76660264]	[418.66079712 757.3447876 0.8030017 ]	[464.87380981 464.92163086 0.72952807]	[482.9397583 605.87921143 0.83582252]	[513.61120605 749.722229 0.80294967]	[382.82794189 198.08065796 0.88926518]	[408.47201538 195.6207428 0.86374295]	[364.8104248 210.7999115 0.83199775]	[423.78924561 203.23083496 0.82355237]	[518.70953369 788.0602417 0.80819976]	[5.31585205e+02 7.80427429e+02 7.71298528e-01]	[5.05970337e+02 7.62501160e+02 7.13258862e-01]	[418.68908691 788.12860107 0.78954923]	[400.67562866 785.53979492 0.78866118]	[4.23876770e+02 7.67508606e+02 6.79684222e-01]
[400.65914917 213.41481018 0.95078874]	[405.88522339 280.12451172 0.87393588]	[349.38018799 285.32492065 0.79470009]	[326.35800171 390.48251343 0.81540906]	[315.98956299 467.47497559 0.87354118]	[464.90484619 277.49606323 0.89603865]	[500.90380859 369.94604492 0.83059335]	[516.2088623 457.16366577 0.86024755]	[423.8734436 470.03424072 0.73274064]	[382.85983276 475.1541748 0.71956307]	[398.20144653 618.78118896 0.7621128 ]	[418.66040039 757.30505371 0.80293798]	[464.91967773 467.44592285 0.72262919]	[482.90689087 603.43115234 0.83436763]	[513.60101318 749.76477051 0.80153185]	[385.38232422 198.10813904 0.86963004]	[413.58300781 198.02113342 0.87149662]	[367.4289856 210.78970337 0.81566387]	[426.4246521 203.22012329 0.78639066]	[5.13625000e+02 7.88051331e+02 7.65312731e-01]	[5.28994263e+02 7.80443970e+02 7.61947036e-01]	[5.08482697e+02 7.62520081e+02 6.81609929e-01]	[418.70031738 788.05993652 0.78883719]	[400.68118286 783.04412842 0.78483975]	[4.23869446e+02 7.65073914e+02 6.73706830e-01]
[400.6583252 213.41453552 0.95066619]	[405.88781738 280.12298584 0.87381476]	[349.38323975 285.3210144 0.79505765]	[326.35821533 390.47894287 0.81536508]	[315.98944092 467.47848511 0.87302423]	[464.90600586 277.49707031 0.89597481]	[500.90356445 369.95568848 0.83087641]	[516.20928955 457.16717529 0.86121303]	[423.87249756 470.0333252 0.73292279]	[382.85922241 475.152771 0.71944404]	[398.20184326 618.77770996 0.76352119]	[418.65710449 757.30059814 0.80292785]	[464.91873169 467.44522095 0.72290742]	[482.90887451 603.43536377 0.83515996]	[513.5960083 749.76696777 0.80109161]	[385.38299561 198.10803223 0.86959505]	[413.58258057 198.02156067 0.87138027]	[367.43078613 210.78973389 0.81529438]	[426.42163086 203.22198486 0.7862494 ]	[5.13625549e+02 7.88056641e+02 7.65684128e-01]	[5.28993713e+02 7.80450439e+02 7.62451649e-01]	[5.08477814e+02 7.62520020e+02 6.81778431e-01]	[418.69894409 788.06329346 0.78888369]	[400.67929077 783.04638672 0.78497285]	[4.23864136e+02 7.65069702e+02 6.73698783e-01]
[408.42333984 213.39567566 0.89716029]	[418.57501221 280.10031128 0.92475933]	[357.05889893 285.26394653 0.84205633]	[336.57510376 390.45019531 0.860677 ]	[318.6572876 464.92590332 0.8862192 ]	[477.61013794 277.48510742 0.88274074]	[503.49478149 367.35217285 0.81354612]	[521.36328125 459.69216919 0.92766404]	[431.46313477 467.4831543 0.70444906]	[390.45803833 472.56088257 0.69788277]	[400.64489746 616.26702881 0.75292432]	[418.67303467 754.81652832 0.79865992]	[472.56448364 467.41845703 0.69390792]	[487.9546814 606.07952881 0.81238359]	[516.11346436 752.19042969 0.80235082]	[398.10134888 198.11573792 0.90149564]	[421.14984131 195.6239624 0.93645263]	[377.68658447 210.81880188 0.89215368]	[439.17681885 203.21676636 0.83701128]	[5.16146423e+02 7.88086731e+02 7.77205110e-01]	[5.29059021e+02 7.82984253e+02 7.70798504e-01]	[5.08479462e+02 7.65072571e+02 7.09304750e-01]	[416.14797974 788.09790039 0.79329312]	[398.2225647 783.01916504 0.8033424 ]	[4.23900696e+02 7.65049072e+02 6.74009800e-01]
[413.54025269 213.39097595 0.90770328]	[418.77493286 277.72064209 0.93709934]	[357.2208252 282.77590942 0.84967303]	[336.69644165 385.33676147 0.8625952 ]	[321.18530273 464.82546997 0.88532412]	[480.16317749 277.48947144 0.9035424 ]	[505.99108887 369.98339844 0.7885192 ]	[523.7991333 459.70120239 0.92580968]	[436.53839111 467.44995117 0.71459204]	[395.4932251 470.03643799 0.70445675]	[400.72122192 616.2510376 0.7752161 ]	[418.6651001 757.30133057 0.79919976]	[477.65969849 467.40368652 0.70634466]	[490.50418091 606.0880127 0.79528379]	[516.11462402 752.19842529 0.80358833]	[398.25704956 198.09870911 0.92661834]	[421.30166626 195.61148071 0.925816 ]	[380.18908691 210.78533936 0.88369387]	[439.33660889 205.68972778 0.85727715]	[5.16208069e+02 7.88092957e+02 7.83541918e-01]	[5.31545288e+02 7.83007202e+02 7.69446850e-01]	[5.08457184e+02 7.65089233e+02 7.12642193e-01]	[416.14260864 788.10144043 0.79800391]	[398.21389771 783.02069092 0.80751348]	[4.23877930e+02 7.65062744e+02 6.89183593e-01]
[416.15368652 213.3968811 0.92691123]	[421.26565552 280.10229492 0.92471325]	[359.76049805 282.73916626 0.84673584]	[339.17559814 380.32272339 0.87039012]	[326.2901001 462.40005493 0.85527658]	[480.33105469 277.52700806 0.90744293]	[513.61254883 372.50875854 0.78012043]	[523.94586182 459.74383545 0.92849708]	[439.07070923 467.47805786 0.72663689]	[398.04162598 472.54205322 0.71561754]	[400.77017212 618.75274658 0.75876957]	[418.64682007 757.33184814 0.79419088]	[480.18487549 467.43792725 0.7155695 ]	[495.59838867 606.07794189 0.78755307]	[516.13787842 752.24121094 0.80307114]	[400.75262451 198.07261658 0.92407829]	[423.9112854 195.61524963 0.88117123]	[380.35534668 208.34307861 0.85722911]	[441.85534668 203.18887329 0.86464572]	[516.21502686 788.11999512 0.79378116]	[5.31551575e+02 7.83041016e+02 7.76643574e-01]	[5.08476746e+02 7.67515259e+02 7.09697604e-01]	[418.57269287 788.1340332 0.79797721]	[398.22241211 785.48907471 0.8050313 ]	[4.23837555e+02 7.65074280e+02 6.93923414e-01]
[418.68777466 213.36103821 0.93702793]	[421.39086914 277.68685913 0.91046447]	[362.33078003 282.6697998 0.82439035]	[341.72180176 382.86950684 0.85607392]	[331.48706055 462.41500854 0.87221253]	[482.82519531 277.50314331 0.91129971]	[516.20800781 369.93191528 0.78428829]	[526.47229004 459.78210449 0.89500737]	[439.1953125 464.93890381 0.75508559]	[398.16558838 467.46655273 0.73559064]	[400.8348999 616.27471924 0.751019 ]	[418.65679932 757.31085205 0.78602803]	[480.27832031 464.91116333 0.73512679]	[495.64382935 605.97259521 0.79739934]	[516.18103027 752.21795654 0.80751061]	[403.32974243 198.05545044 0.89602333]	[428.98568726 195.63035583 0.86100096]	[385.36825562 210.78619385 0.82268816]	[444.32418823 205.7290802 0.83446765]	[518.65673828 788.14135742 0.80786818]	[5.31596191e+02 7.85487183e+02 7.80511260e-01]	[5.08477631e+02 7.67518677e+02 7.07096279e-01]	[418.57180786 788.10900879 0.78892469]	[398.22647095 783.02478027 0.79353267]	[4.23846558e+02 7.65048645e+02 6.85264826e-01]
[418.68881226 213.36006165 0.93707359]	[421.39047241 277.68588257 0.91078067]	[362.33056641 282.67980957 0.8234421 ]	[341.71463013 385.29986572 0.85557628]	[331.48718262 462.41567993 0.87207395]	[482.82495117 277.49505615 0.91078657]	[516.2220459 369.94683838 0.78709859]	[526.47381592 459.78900146 0.89409542]	[439.19644165 464.94195557 0.75487775]	[398.16278076 467.47189331 0.73547912]	[400.83041382 618.75622559 0.75240737]	[418.64587402 757.32183838 0.78655946]	[480.28320312 464.91415405 0.73512357]	[495.65054321 605.98260498 0.79810917]	[516.17626953 752.23193359 0.80502534]	[403.33139038 198.05441284 0.89609742]	[428.98587036 195.62918091 0.86128306]	[385.37075806 210.78419495 0.82174176]	[444.32342529 205.72576904 0.83404446]	[518.64959717 788.16394043 0.80579174]	[5.31593628e+02 7.85509949e+02 7.84160137e-01]	[5.08485626e+02 7.67528015e+02 7.07306623e-01]	[418.57266235 788.11114502 0.79114962]	[398.2237854 783.03167725 0.79662883]	[4.23834259e+02 7.65058044e+02 6.86770380e-01]
[421.26574707 213.39404297 0.94393122]	[426.39993286 277.70346069 0.87898314]	[369.98199463 282.69445801 0.81062114]	[346.82879639 382.78805542 0.84203482]	[334.03930664 464.82592773 0.89199179]	[485.39779663 277.50466919 0.89483058]	[521.22174072 369.94128418 0.81950545]	[528.99725342 459.7689209 0.87599933]	[441.68664551 467.48352051 0.76117241]	[400.64309692 470.03970337 0.74207652]	[405.84643555 611.10284424 0.73838562]	[418.64962769 754.76416016 0.79543126]	[482.74856567 467.40930176 0.73981988]	[498.18078613 605.95367432 0.82347983]	[516.18798828 752.19775391 0.80613035]	[410.94790649 198.05595398 0.86951905]	[436.63922119 197.99725342 0.89653575]	[393.03198242 208.31486511 0.81780636]	[452.06600952 203.22431946 0.79311311]	[518.64788818 788.15625 0.80432701]	[5.31619568e+02 7.85500793e+02 7.81260252e-01]	[5.08458649e+02 7.67507507e+02 7.01876462e-01]	[418.62792969 788.09472656 0.81022274]	[398.24514771 783.02258301 0.80297416]	[4.23787079e+02 7.64996155e+02 6.85569584e-01]
[423.84927368 213.40037537 0.91795635]	[434.03939819 277.69781494 0.87966806]	[375.06103516 280.23062134 0.84433144]	[354.48910522 380.28823853 0.85755002]	[336.51550293 462.39810181 0.91080439]	[490.50610352 277.51937866 0.8632611 ]	[521.4309082 369.96640015 0.82494843]	[531.61334229 462.20205688 0.86316001]	[441.8260498 470.03063965 0.75402868]	[400.80871582 472.58761597 0.73133504]	[408.42346191 613.68951416 0.72025883]	[418.66387939 754.79754639 0.79225814]	[482.83633423 467.47015381 0.73271585]	[500.63903809 603.50146484 0.84043717]	[516.17749023 752.19995117 0.80378568]	[416.06820679 198.06030273 0.88287413]	[439.20980835 195.62155151 0.93181968]	[398.01852417 208.32246399 0.85442382]	[459.61703491 203.15893555 0.84019881]	[518.68310547 788.14160156 0.81064397]	[5.34109497e+02 7.85479126e+02 7.77500987e-01]	[5.05983826e+02 7.67487488e+02 7.10783720e-01]	[418.62362671 788.1373291 0.79842055]	[398.25198364 785.48815918 0.79403228]	[4.23798523e+02 7.65023315e+02 6.81219280e-01]
[428.95553589 213.35215759 0.88930136]	[439.0668335 277.70202637 0.92492712]	[377.59536743 280.25363159 0.85910594]	[357.04336548 382.81924438 0.87150562]	[336.66796875 462.33462524 0.92932665]	[495.66738892 277.51123047 0.87398958]	[523.87683105 367.40667725 0.82665551]	[539.20849609 462.24453735 0.88882393]	[444.31021118 470.01849365 0.73658389]	[403.29473877 475.0803833 0.71676916]	[411.03335571 618.75 0.72607666]	[418.69168091 757.31793213 0.78316253]	[482.95849609 467.46829224 0.72245431]	[500.76525879 605.99908447 0.85026753]	[516.15966797 752.20715332 0.8058663 ]	[418.64404297 198.05020142 0.91307807]	[441.69281006 195.58752441 0.94114751]	[398.2677002 208.32510376 0.87289953]	[459.74520874 203.17918396 0.84586215]	[518.67034912 788.11437988 0.80917037]	[5.31611511e+02 7.83014832e+02 7.76744187e-01]	[5.05991791e+02 7.65071594e+02 6.97034001e-01]	[418.5819397 788.21356201 0.79025966]	[398.23016357 785.53796387 0.79789823]	[4.23846283e+02 7.65069458e+02 6.73841834e-01]
[428.9553833 213.35263062 0.88920766]	[439.06860352 277.70111084 0.92541355]	[377.59597778 280.24935913 0.86023551]	[357.04571533 382.82366943 0.87207663]	[336.66998291 462.33731079 0.92967349]	[495.67074585 277.51150513 0.87424767]	[523.87860107 367.4005127 0.82624424]	[539.20825195 462.24139404 0.8885479 ]	[444.30932617 470.02316284 0.73683709]	[403.29391479 475.08358765 0.71716774]	[411.01034546 616.26727295 0.72471201]	[418.68716431 757.32525635 0.7833733 ]	[482.95739746 467.47296143 0.72253197]	[500.76422119 606.00427246 0.84918559]	[516.16607666 752.21691895 0.80483073]	[418.64328003 198.04937744 0.91318452]	[441.69351196 195.58711243 0.94150478]	[398.26712036 208.32191467 0.87315607]	[459.74581909 203.17405701 0.84680182]	[518.67773438 788.12109375 0.80713093]	[5.31620239e+02 7.83019226e+02 7.76851177e-01]	[5.06002686e+02 7.65083923e+02 6.97405696e-01]	[418.58331299 788.20147705 0.79261082]	[398.23284912 785.52954102 0.79803497]	[4.23843689e+02 7.65078857e+02 6.75329030e-01]
[439.14407349 213.31816101 0.9282316 ]	[441.84622192 277.64303589 0.92807984]	[382.78131104 280.15646362 0.85042042]	[359.75076294 380.20794678 0.87816131]	[339.24987793 462.40240479 0.89112693]	[503.25656128 277.48468018 0.90334815]	[528.99194336 367.3855896 0.76287603]	[541.91790771 459.76754761 0.92043352]	[452.03118896 464.92214966 0.69495434]	[411.01574707 467.42932129 0.68504578]	[418.55758667 618.80596924 0.74656951]	[418.70452881 757.35211182 0.79673803]	[493.10400391 464.89056396 0.6867438 ]	[503.34915161 606.05474854 0.83123618]	[516.15356445 752.21325684 0.80498701]	[423.77520752 197.99700928 0.9130671 ]	[446.96206665 195.57575989 0.88065261]	[403.39532471 205.78627014 0.80964184]	[462.4576416 203.18460083 0.85116935]	[518.76409912 788.15289307 0.83485693]	[534.14782715 783.03723145 0.78948891]	[5.05955505e+02 7.65083313e+02 7.34058678e-01]	[418.64865112 788.15490723 0.80139744]	[400.64950562 785.50384521 0.79869604]	[4.23802887e+02 7.67515015e+02 7.02147722e-01]
[441.68356323 213.34117126 0.93442452]	[444.3883667 277.63607788 0.89866459]	[387.9125061 280.19393921 0.81880438]	[364.81161499 382.76223755 0.85267776]	[344.24127197 462.28955078 0.89177036]	[503.43029785 275.12432861 0.90009558]	[539.17907715 372.48199463 0.78400755]	[544.37469482 462.2137146 0.92833662]	[457.12426758 464.9263916 0.71190417]	[416.11871338 467.39752197 0.70920044]	[418.62756348 611.11450195 0.74407774]	[418.69857788 754.77020264 0.80105191]	[498.22558594 467.40570068 0.69939721]	[503.3999939 605.93414307 0.83991516]	[516.13574219 749.76934814 0.80384308]	[426.45141602 197.99642944 0.87798011]	[454.64572144 195.60716248 0.8807497 ]	[413.50790405 205.74667358 0.80121124]	[470.03845215 203.18077087 0.80501747]	[518.76226807 788.11962891 0.83235115]	[534.16357422 782.98760986 0.78425282]	[5.05926239e+02 7.65046753e+02 7.30255187e-01]	[418.68670654 788.17114258 0.79942143]	[400.67398071 785.5255127 0.79697001]	[4.21378204e+02 7.64994446e+02 6.72777712e-01]
[441.91888428 213.33863831 0.91731209]	[449.52227783 277.66912842 0.87406856]	[395.51531982 280.20895386 0.8360554 ]	[372.50735474 382.73544312 0.84991515]	[352.00354004 462.33728027 0.88641214]	[508.46072388 277.48809814 0.87085837]	[541.75994873 372.4576416 0.81344473]	[544.52984619 459.82009888 0.90748698]	[459.77279663 467.45150757 0.75226939]	[418.72189331 467.46728516 0.73276561]	[418.70541382 611.10534668 0.78249377]	[418.74417114 754.76531982 0.80412507]	[500.85046387 467.4682312 0.7329663 ]	[505.92926025 606.02923584 0.81016827]	[516.17138672 752.18927002 0.79774314]	[434.10946655 195.60749817 0.89298445]	[459.6809082 195.58992004 0.93106377]	[416.14916992 205.72885132 0.83458447]	[477.67810059 203.17420959 0.81398082]	[518.79315186 788.11938477 0.82658267]	[5.34178162e+02 7.83000916e+02 7.78185368e-01]	[5.05930237e+02 7.65086731e+02 7.32512951e-01]	[418.6947937 788.16986084 0.80311072]	[400.6817627 785.5145874 0.79829812]	[4.23835114e+02 7.65024902e+02 6.54558539e-01]
[452.0484314 213.32608032 0.88681412]	[459.67382812 277.69732666 0.93865901]	[398.16043091 282.66992188 0.86060363]	[377.65408325 382.85522461 0.88609433]	[357.16751099 462.43673706 0.91948658]	[518.74639893 277.49472046 0.88862294]	[544.49554443 369.94546509 0.80903459]	[549.51086426 459.81726074 0.8682456 ]	[462.43286133 470.03494263 0.73778552]	[421.381073 472.52774048 0.71431315]	[421.27105713 618.78033447 0.78057408]	[418.7555542 757.39068604 0.79340822]	[503.45855713 470.02288818 0.72408611]	[511.0916748 608.50610352 0.77035785]	[516.20758057 752.22045898 0.79106635]	[439.2661438 197.998703 0.93333548]	[462.3008728 195.5643158 0.9478339]	[421.23562622 208.24942017 0.86306781]	[480.36526489 203.19490051 0.87224615]	[518.79174805 788.12188721 0.82608271]	[5.36644714e+02 7.83023560e+02 7.74459124e-01]	[5.05941925e+02 7.67493408e+02 7.24453211e-01]	[4.18765076e+02 7.90629456e+02 7.64031231e-01]	[4.00725952e+02 7.85604065e+02 7.62334883e-01]	[4.23831940e+02 7.67592896e+02 6.48172259e-01]
[457.14700317 213.31364441 0.90823722]	[462.2159729 277.69024658 0.93970716]	[400.69314575 282.67233276 0.8584038 ]	[380.16595459 380.33242798 0.89282441]	[359.66442871 462.40045166 0.92429215]	[521.29125977 277.49588013 0.90314114]	[546.96160889 374.98440552 0.81736827]	[554.63586426 462.21502686 0.86088985]	[464.87466431 470.03479004 0.735865 ]	[423.85696411 470.03179932 0.71080309]	[421.32830811 613.65673828 0.77405477]	[418.76364136 757.3581543 0.7926994 ]	[505.8833313 472.54751587 0.72511297]	[516.16442871 608.58215332 0.76131272]	[516.2052002 752.21728516 0.79253179]	[441.76727295 195.63386536 0.93842363]	[464.89587402 195.5597229 0.9051488 ]	[421.37246704 205.7729187 0.83476979]	[482.88198853 203.15486145 0.86626291]	[518.78570557 788.11047363 0.82443464]	[5.36647766e+02 7.83018127e+02 7.72878408e-01]	[5.05915894e+02 7.65083618e+02 7.32927680e-01]	[4.18726074e+02 7.90654968e+02 7.62677670e-01]	[4.00705231e+02 7.85612915e+02 7.58248448e-01]	[4.23838287e+02 7.67579041e+02 6.51074708e-01]
[459.65625 213.32087708 0.925327 ]	[462.34924316 277.67050171 0.92976892]	[403.25775146 280.21182251 0.84798253]	[380.34786987 380.29931641 0.87513465]	[359.80834961 462.38308716 0.90147978]	[521.41320801 277.4725647 0.90357745]	[549.5032959 372.46453857 0.76216167]	[559.77349854 459.75064087 0.88808429]	[467.42950439 469.96389771 0.71382606]	[426.4347229 470.01699829 0.68906677]	[423.78720093 611.08172607 0.7811988 ]	[421.16418457 757.33178711 0.7919181 ]	[508.46420288 467.48406982 0.70334059]	[518.77990723 606.06188965 0.78810364]	[516.21289062 752.22113037 0.78809494]	[441.92370605 197.99754333 0.91500324]	[467.48855591 195.57533264 0.88013095]	[426.34802246 208.25248718 0.81645167]	[485.34945679 203.17073059 0.85758203]	[521.18835449 788.13391113 0.82338136]	[5.36687073e+02 7.83034363e+02 7.73168504e-01]	[5.05893036e+02 7.65072571e+02 7.31915712e-01]	[4.18683563e+02 7.90662415e+02 7.61680543e-01]	[4.00689819e+02 7.85589661e+02 7.59893179e-01]	[4.26391571e+02 7.67590149e+02 6.43298626e-01]
[459.80224609 213.32911682 0.93517971]	[464.82388306 277.64389038 0.91075033]	[405.82141113 280.18118286 0.83234489]	[385.31341553 382.8302002 0.85813421]	[364.87750244 462.38232422 0.87311828]	[523.90423584 275.12612915 0.90404069]	[554.66937256 372.53573608 0.77728611]	[562.28747559 459.82635498 0.90786648]	[472.57189941 467.40841675 0.70033365]	[434.05090332 467.4359436 0.69216484]	[423.89578247 608.49542236 0.78844172]	[421.18704224 752.30523682 0.80306697]	[513.61767578 467.43392944 0.69122702]	[521.26654053 608.51171875 0.8069824 ]	[516.2109375 752.18249512 0.79259855]	[446.87567139 197.99795532 0.89015263]	[472.59683228 195.5909729 0.87165093]	[428.99707031 208.25311279 0.79613447]	[487.94284058 203.1492157 0.81933075]	[521.2444458 788.15460205 0.8250339 ]	[5.36734192e+02 7.83032532e+02 7.72940874e-01]	[5.03446503e+02 7.65047424e+02 7.36926079e-01]	[4.18744141e+02 7.90609680e+02 7.82266617e-01]	[4.00736542e+02 7.85541321e+02 7.71227419e-01]	[4.26381531e+02 7.65075195e+02 6.33691132e-01]
[462.29428101 213.345047 0.9393059 ]	[464.97131348 277.63375854 0.88997173]	[410.93814087 280.15585327 0.82491046]	[390.47512817 382.80926514 0.84266567]	[374.97396851 464.82833862 0.87357861]	[526.40698242 277.48336792 0.89275426]	[559.71899414 372.46820068 0.7861073 ]	[562.4465332 459.80548096 0.91962421]	[475.13970947 464.88113403 0.70107752]	[436.55355835 464.90951538 0.70224941]	[426.36737061 608.56420898 0.78880775]	[421.17630005 752.28411865 0.80993629]	[516.21923828 464.90802002 0.69740164]	[521.277771 606.06762695 0.82397372]	[516.2041626 752.20880127 0.79221946]	[452.00439453 197.99684143 0.87779081]	[477.67272949 195.61782837 0.89990085]	[436.55407715 208.24571228 0.81518388]	[493.10058594 203.20579529 0.80218947]	[521.23352051 788.15551758 0.82745063]	[5.3672937e+02 7.8547467e+02 7.7312094e-01]	[5.03452576e+02 7.65063110e+02 7.47468650e-01]	[418.75924683 788.2232666 0.78952503]	[4.00748932e+02 7.85539551e+02 7.72947252e-01]	[4.26378998e+02 7.65047302e+02 6.35393858e-01]
[462.29464722 213.34570312 0.93918025]	[464.96548462 277.6534729 0.8887015 ]	[410.93737793 280.19589233 0.81894469]	[390.46716309 382.8137207 0.84204948]	[374.97216797 464.82992554 0.87317532]	[526.40600586 277.48855591 0.89336431]	[559.71282959 372.47103882 0.78505206]	[562.44494629 459.81420898 0.92017394]	[475.13922119 464.88259888 0.70140034]	[436.55270386 464.91146851 0.70241314]	[426.37112427 608.56433105 0.78861141]	[421.18518066 752.29064941 0.81006545]	[516.21911621 464.90979004 0.69730544]	[521.27850342 606.06951904 0.82423055]	[516.20269775 752.20861816 0.79245907]	[452.00350952 197.99691772 0.87768817]	[477.67272949 195.61779785 0.89972037]	[436.55395508 208.24545288 0.81537998]	[493.10137939 203.20605469 0.80258477]	[521.23370361 788.1572876 0.82784903]	[5.36729309e+02 7.85474854e+02 7.73514032e-01]	[5.03450134e+02 7.65061523e+02 7.48051882e-01]	[4.18750580e+02 7.90606262e+02 7.88281262e-01]	[4.00742706e+02 7.85548950e+02 7.72673845e-01]	[4.26395203e+02 7.65056763e+02 6.35939837e-01]
[462.4262085 213.35292053 0.92356062]	[469.97991943 277.67205811 0.87349451]	[413.54568481 280.18667603 0.83102703]	[395.55645752 380.29629517 0.87729853]	[377.49914551 462.43963623 0.90253162]	[528.96746826 277.51745605 0.87591201]	[562.25848389 372.47412109 0.81177378]	[564.93341064 462.20700073 0.92216241]	[477.65081787 464.87435913 0.71766096]	[436.66818237 464.89266968 0.72002947]	[423.91070557 611.12988281 0.77970886]	[421.20950317 752.30200195 0.81437546]	[518.73669434 464.92834473 0.71166611]	[521.32519531 608.55267334 0.81143904]	[518.6451416 752.25036621 0.79400337]	[454.61416626 195.63043213 0.88740933]	[480.18066406 195.60578918 0.92351252]	[436.66741943 208.27539062 0.84192777]	[498.1628418 203.19949341 0.80849493]	[521.23400879 788.15484619 0.83876359]	[5.36733032e+02 7.85482239e+02 7.78095007e-01]	[5.05872009e+02 7.67487915e+02 7.47862935e-01]	[418.72128296 788.21551514 0.80334282]	[4.00729614e+02 7.85524780e+02 7.81673491e-01]	[4.26437500e+02 7.65069458e+02 6.44986868e-01]
[464.91000366 213.36238098 0.91045159]	[472.55432129 277.67681885 0.87476468]	[416.05664062 280.19100952 0.84222889]	[395.64547729 382.77243042 0.85974449]	[377.61001587 464.85552979 0.90265858]	[529.03424072 277.50515747 0.86936224]	[562.38427734 369.97906494 0.83069974]	[567.45770264 459.81710815 0.90103161]	[477.72186279 464.86334229 0.72581512]	[439.08688354 464.89035034 0.72253853]	[434.05966187 606.05999756 0.77685857]	[421.19628906 752.28118896 0.81431937]	[521.19561768 464.90176392 0.72445393]	[521.38452148 608.49987793 0.81118369]	[518.6517334 752.21282959 0.79750544]	[457.1321106 198.00886536 0.88935333]	[480.26699829 195.5969696 0.93783695]	[439.10043335 208.30545044 0.85796458]	[500.65396118 203.16455078 0.84237021]	[521.25030518 788.17010498 0.8373794 ]	[5.36747070e+02 7.85489929e+02 7.77452886e-01]	[5.03470062e+02 7.65056946e+02 7.39486158e-01]	[418.75137329 788.21405029 0.7942645 ]	[4.00753754e+02 7.85521057e+02 7.75996506e-01]	[4.26388519e+02 7.65041199e+02 6.38158381e-01]
[467.39968872 213.34707642 0.89567757]	[475.10836792 277.67315674 0.88777542]	[416.11917114 280.16711426 0.8542456 ]	[398.11352539 380.2979126 0.90783656]	[377.69836426 462.43530273 0.91965908]	[531.55249023 277.51431274 0.86192954]	[562.45166016 369.93814087 0.82855111]	[567.5489502 459.81265259 0.88001561]	[480.17324829 464.89727783 0.7405268 ]	[439.15252686 464.91314697 0.72930104]	[434.03512573 608.59124756 0.76718056]	[421.19561768 754.77362061 0.81014585]	[521.27514648 467.39776611 0.73075056]	[521.39990234 608.53234863 0.82006347]	[518.65942383 752.18475342 0.80215132]	[457.20950317 198.00549316 0.89830476]	[480.31448364 195.59094238 0.94553965]	[439.18307495 208.32698059 0.87477809]	[500.699646 203.18392944 0.85243309]	[521.23297119 788.14685059 0.83431756]	[5.36714539e+02 7.83036072e+02 7.73965776e-01]	[5.05877991e+02 7.65026367e+02 7.32772827e-01]	[418.7538147 790.60644531 0.79237926]	[4.00751617e+02 7.85550293e+02 7.75521874e-01]	[4.26393127e+02 7.67515991e+02 6.43366277e-01]
[467.39990234 213.34724426 0.89560997]	[475.11022949 277.67956543 0.88683563]	[416.12194824 280.18362427 0.85204858]	[398.11251831 380.30133057 0.90680587]	[377.69769287 462.43591309 0.91949803]	[531.54931641 277.51132202 0.86214101]	[562.45422363 369.91461182 0.82661879]	[567.5425415 459.82617188 0.87952209]	[480.17480469 464.90206909 0.74018234]	[439.15206909 464.91964722 0.72857726]	[434.03540039 608.59912109 0.76536518]	[421.19973755 754.75933838 0.81013834]	[521.27484131 467.40194702 0.72911328]	[521.40124512 608.53216553 0.82079285]	[518.66125488 752.18359375 0.80242026]	[457.20916748 198.00582886 0.89811254]	[480.31454468 195.59095764 0.94551206]	[439.18252563 208.32588196 0.87482554]	[500.69934082 203.1816864 0.85280389]	[521.23291016 788.14593506 0.83382452]	[5.36714661e+02 7.83035889e+02 7.73639679e-01]	[5.05879578e+02 7.65024963e+02 7.32391477e-01]	[418.74594116 790.60925293 0.79121268]	[4.00746948e+02 7.85546143e+02 7.74939656e-01]	[4.26399506e+02 7.67500488e+02 6.40599191e-01]
[467.48681641 213.35653687 0.8900702 ]	[477.60379028 277.70889282 0.89457989]	[416.15414429 280.20217896 0.85166359]	[398.16223145 382.76425171 0.90265059]	[377.73724365 462.41033936 0.93072116]	[531.6229248 277.54882812 0.85951954]	[564.85821533 369.95346069 0.82240152]	[572.59588623 459.80355835 0.85914916]	[480.24157715 467.43878174 0.73902148]	[439.20706177 467.43270874 0.72499675]	[431.54507446 611.12811279 0.75906062]	[421.20730591 754.74798584 0.80742127]	[521.3223877 467.48278809 0.72942197]	[521.40136719 608.54644775 0.81924164]	[518.65863037 752.17999268 0.80299008]	[459.64968872 198.03417969 0.90532702]	[480.36895752 195.59519958 0.94074035]	[439.25839233 208.31103516 0.87341189]	[500.73672485 203.16418457 0.8424136 ]	[521.22235107 788.14544678 0.83257097]	[5.36713806e+02 7.85472656e+02 7.75576651e-01]	[5.05876678e+02 7.65023438e+02 7.33762085e-01]	[4.18720825e+02 7.90610229e+02 7.88247883e-01]	[4.00731079e+02 7.85538696e+02 7.69034386e-01]	[4.26431030e+02 7.67498718e+02 6.33565426e-01]
[472.51071167 213.36517334 0.89075887]	[477.70587158 277.7116394 0.91408569]	[418.59466553 280.20819092 0.85993701]	[398.17889404 382.8609314 0.88551211]	[380.10339355 462.43933105 0.92582214]	[536.65222168 277.5491333 0.86548388]	[564.9274292 372.53060913 0.83285278]	[580.27368164 462.25311279 0.88785803]	[480.31460571 467.45230103 0.74926299]	[439.24627686 467.43823242 0.73232615]	[436.62121582 608.51721191 0.76952583]	[421.2053833 754.75408936 0.80741858]	[521.39605713 469.9571228 0.73824984]	[523.75842285 608.52398682 0.82866871]	[518.7074585 749.78326416 0.81344086]	[459.74395752 198.06575012 0.91695857]	[482.77105713 195.6023407 0.93907058]	[441.67602539 208.32019043 0.87660158]	[500.81555176 203.17663574 0.86405927]	[521.19555664 788.13995361 0.8341192 ]	[5.36705017e+02 7.85485657e+02 7.82043099e-01]	[5.05922485e+02 7.65001953e+02 7.11007774e-01]	[4.18748688e+02 7.90617554e+02 7.79613793e-01]	[4.00752502e+02 7.85551453e+02 7.63512135e-01]	[4.26398224e+02 7.67501770e+02 6.32199049e-01]
[472.59075928 213.36505127 0.89458728]	[477.74810791 277.72796631 0.91780877]	[418.62805176 280.22927856 0.85907984]	[398.16726685 382.8588562 0.87793779]	[380.09646606 462.40390015 0.93110645]	[536.69671631 277.57058716 0.87272787]	[564.9395752 372.48062134 0.81692767]	[582.83575439 462.29364014 0.90900576]	[482.71472168 469.99331665 0.74147558]	[439.30206299 467.4831543 0.72354859]	[436.60916138 608.59136963 0.75549501]	[421.20031738 754.77453613 0.80892545]	[523.78417969 472.51959229 0.73441416]	[523.75622559 608.61975098 0.82097429]	[518.66772461 752.19421387 0.80652291]	[459.79400635 198.04891968 0.92366177]	[482.82162476 195.59637451 0.93826336]	[441.7124939 208.2514801 0.87199849]	[500.85266113 203.20582581 0.86187828]	[521.22521973 788.17004395 0.84289736]	[536.72784424 785.50280762 0.78607845]	[5.05873688e+02 7.65032043e+02 7.29329586e-01]	[4.18752991e+02 7.90618469e+02 7.86201596e-01]	[4.00749664e+02 7.85557495e+02 7.71329701e-01]	[4.26393829e+02 7.67519592e+02 6.37386322e-01]
[472.59667969 213.36238098 0.89417434]	[480.10925293 277.72888184 0.91963387]	[418.63302612 280.23684692 0.85772514]	[398.16790771 382.85842896 0.87778157]	[377.73947144 462.37835693 0.93611133]	[536.70703125 277.56228638 0.87375993]	[564.94445801 369.97467041 0.81282789]	[582.85510254 462.32540894 0.90422183]	[482.71490479 470.01062012 0.74081933]	[439.30331421 469.99310303 0.72268569]	[436.59814453 611.0848999 0.75560099]	[421.19680786 754.77856445 0.80953979]	[523.78192139 472.52044678 0.73280358]	[523.76367188 611.06494141 0.81826663]	[518.64331055 752.18890381 0.80179459]	[459.8013916 198.04130554 0.92451137]	[482.82791138 195.59643555 0.93681425]	[441.73251343 208.25344849 0.86903173]	[500.85559082 203.22212219 0.85927415]	[521.22644043 788.18481445 0.84360874]	[536.72735596 785.51049805 0.7875247 ]	[5.03455322e+02 7.65031616e+02 7.30284929e-01]	[4.18750031e+02 7.90618652e+02 7.90119052e-01]	[4.00746429e+02 7.85560242e+02 7.75386453e-01]	[4.26390442e+02 7.67525696e+02 6.39345825e-01]
[472.59432983 213.36099243 0.89393091]	[480.11312866 277.72280884 0.92166263]	[418.63635254 280.22601318 0.8600679 ]	[398.16558838 382.74755859 0.89379579]	[377.7003479 462.3637085 0.92957085]	[536.71270752 277.5592041 0.87443352]	[564.96453857 372.45983887 0.81170958]	[582.8651123 462.3548584 0.8996402]	[482.7220459 470.00448608 0.73978651]	[439.31686401 469.99621582 0.72239816]	[436.58770752 611.08776855 0.75469857]	[421.2053833 754.80322266 0.81029981]	[523.78308105 470.02819824 0.73280126]	[523.76226807 608.62390137 0.81973016]	[516.2232666 752.19415283 0.79972011]	[459.80038452 198.04034424 0.9250887 ]	[482.82608032 195.59710693 0.93738598]	[441.73373413 208.25352478 0.86935455]	[500.85098267 203.22875977 0.85918701]	[521.22119141 788.18701172 0.84271002]	[536.71856689 785.51245117 0.78658199]	[5.03453583e+02 7.65037537e+02 7.31770754e-01]	[418.74276733 790.62402344 0.79580522]	[4.00742645e+02 7.85572510e+02 7.81693935e-01]	[4.26409576e+02 7.67549194e+02 6.48688495e-01]
[472.59338379 213.35986328 0.89382881]	[480.11380005 277.71911621 0.92278862]	[418.63705444 280.22390747 0.86082476]	[398.13024902 382.76739502 0.88757843]	[377.6444397 462.38851929 0.92121154]	[536.71240234 277.55514526 0.8744036 ]	[564.96350098 372.46191406 0.81168687]	[582.86633301 462.34640503 0.89946443]	[482.72311401 469.98812866 0.74124485]	[439.31622314 469.9831543 0.7230038 ]	[436.57946777 608.62115479 0.7554177 ]	[421.20831299 754.81201172 0.80911463]	[523.78466797 470.00698853 0.73312652]	[521.43249512 608.61242676 0.82085127]	[516.22070312 752.19372559 0.79936063]	[459.80023193 198.03996277 0.92502433]	[482.8248291 195.5960083 0.93757099]	[441.73364258 208.25257874 0.86924255]	[500.84884644 203.22650146 0.85882872]	[521.23046875 788.18731689 0.84515566]	[536.72906494 785.50665283 0.78862566]	[5.03448334e+02 7.65044189e+02 7.36245394e-01]	[418.75177002 790.62817383 0.79306293]	[4.00748993e+02 7.85579651e+02 7.80684888e-01]	[4.26407776e+02 7.67556946e+02 6.49770141e-01]
[472.58395386 213.360672 0.89349717]	[480.10873413 277.72259521 0.92106831]	[418.63775635 280.21963501 0.86129844]	[398.07067871 382.76531982 0.8694436 ]	[377.59222412 462.42810059 0.91497505]	[536.70355225 277.56610107 0.87350976]	[564.9487915 372.46957397 0.81917578]	[582.85662842 462.30529785 0.90746433]	[480.37753296 470.03210449 0.73961824]	[439.30175781 470.01657104 0.7235567 ]	[436.56616211 611.10986328 0.75569558]	[421.21893311 754.83184814 0.80601788]	[523.76428223 472.54476929 0.73363125]	[521.42138672 608.6272583 0.8197403 ]	[516.21893311 752.21136475 0.79833454]	[459.79367065 198.0383606 0.92535728]	[482.82382202 195.59495544 0.93755186]	[441.73138428 208.25880432 0.8688553 ]	[500.8586731 203.22299194 0.86081362]	[521.22485352 788.17169189 0.84333909]	[5.36721863e+02 7.85497131e+02 7.82909632e-01]	[5.03450409e+02 7.65068054e+02 7.36855984e-01]	[4.18743988e+02 7.90635010e+02 7.90251255e-01]	[4.00743927e+02 7.85580322e+02 7.79043198e-01]	[4.26418335e+02 7.67572449e+02 6.49303496e-01]
[472.58343506 213.35971069 0.89329696]	[480.10784912 277.72866821 0.91937369]	[418.63772583 280.21414185 0.86264694]	[398.06887817 382.76925659 0.86825138]	[377.59072876 462.42907715 0.91460013]	[536.69927979 277.58035278 0.87243766]	[564.94671631 372.47134399 0.81974292]	[582.85516357 462.30133057 0.90723979]	[480.36804199 470.03457642 0.73970568]	[439.29412842 470.02206421 0.72447127]	[436.56912231 611.12030029 0.76069605]	[421.21856689 754.82800293 0.80638218]	[521.43231201 472.54821777 0.73372287]	[521.41577148 608.62646484 0.81964415]	[518.6373291 752.20812988 0.7989502 ]	[459.79299927 198.03747559 0.92558539]	[482.82278442 195.59379578 0.9381184 ]	[441.72943115 208.26057434 0.86957693]	[500.85983276 203.22424316 0.86042827]	[521.22296143 788.16448975 0.84246296]	[5.36717529e+02 7.85492249e+02 7.82336950e-01]	[5.03458771e+02 7.65065552e+02 7.34141588e-01]	[4.18751953e+02 7.90630371e+02 7.88642764e-01]	[4.00752228e+02 7.85574768e+02 7.76979566e-01]	[4.26408722e+02 7.67567749e+02 6.47776961e-01]
[472.5769043 213.36274719 0.89349544]	[477.73233032 277.72790527 0.91620618]	[418.62634277 280.22024536 0.86006391]	[395.64468384 382.7484436 0.85594964]	[377.54620361 462.41567993 0.90920067]	[536.67852783 277.57571411 0.87126023]	[564.90386963 369.95181274 0.82455313]	[582.83862305 462.25427246 0.91385251]	[480.36831665 472.56253052 0.74356419]	[439.29702759 472.56573486 0.72805858]	[436.55282593 613.65771484 0.76014727]	[421.21920776 754.82537842 0.80681682]	[523.75744629 472.57901001 0.73569202]	[521.42071533 611.10675049 0.81541514]	[516.2210083 752.21746826 0.79903448]	[459.78942871 198.0418396 0.92390567]	[482.8157959 195.59855652 0.93796772]	[441.72119141 208.24702454 0.86984456]	[500.84579468 203.20625305 0.86066294]	[521.22503662 788.17749023 0.84601831]	[536.72174072 785.50085449 0.78695035]	[5.03463196e+02 7.65061523e+02 7.34703779e-01]	[4.18760223e+02 7.90624329e+02 7.87488341e-01]	[4.00760376e+02 7.85567444e+02 7.76601672e-01]	[4.26402130e+02 7.67561951e+02 6.48935199e-01]
[472.58255005 213.36386108 0.89445007]	[477.71627808 280.09558105 0.91179556]	[418.6151123 280.22412109 0.85848933]	[395.59030151 382.81378174 0.83705962]	[377.52575684 462.40725708 0.90726542]	[536.67163086 277.5796814 0.87124944]	[564.91894531 372.51574707 0.83448327]	[582.75738525 462.21099854 0.9003737 ]	[480.34326172 470.02328491 0.74477267]	[439.28317261 470.0345459 0.72911716]	[436.55865479 611.16571045 0.76874286]	[421.22476196 754.82751465 0.8044998 ]	[521.4074707 470.03955078 0.73473978]	[521.3895874 608.57623291 0.81736785]	[516.22253418 752.2119751 0.7980864 ]	[459.79019165 198.04615784 0.92337 ]	[482.81729126 195.60133362 0.93778008]	[441.71148682 208.25263977 0.87319267]	[500.83990479 203.20143127 0.85700083]	[521.2244873 788.18615723 0.84492612]	[536.72338867 785.50714111 0.7888788 ]	[5.05873230e+02 7.65054504e+02 7.34245181e-01]	[4.18753448e+02 7.90620056e+02 7.88783312e-01]	[4.00757660e+02 7.85557922e+02 7.76766062e-01]	[4.26420380e+02 7.67562866e+02 6.48693204e-01]
[472.58294678 213.36390686 0.89461088]	[477.71273804 280.09811401 0.91087627]	[418.61026001 280.23034668 0.85643148]	[395.5880127 382.8197937 0.83560401]	[377.52536011 462.40591431 0.90738094]	[536.67059326 277.57928467 0.87112433]	[564.92230225 372.52841187 0.8357867 ]	[582.76885986 462.23193359 0.90294075]	[480.3447876 470.02429199 0.74394226]	[439.28253174 470.03442383 0.72898847]	[436.56213379 611.15142822 0.76919031]	[421.21246338 754.80804443 0.8065865 ]	[521.40783691 472.52246094 0.73473364]	[521.38037109 608.56982422 0.81736755]	[516.21795654 752.21514893 0.79783034]	[459.7906189 198.04534912 0.92371422]	[482.81710815 195.60188293 0.93803614]	[441.70968628 208.25035095 0.87327331]	[500.83856201 203.20016479 0.85685486]	[521.21148682 788.17510986 0.84330517]	[536.70812988 785.49975586 0.78713238]	[5.05875031e+02 7.65051147e+02 7.33236432e-01]	[4.18760742e+02 7.90617004e+02 7.86440015e-01]	[4.00759460e+02 7.85559509e+02 7.74966419e-01]	[4.26397308e+02 7.67547424e+02 6.46104753e-01]
[472.54266357 213.37319946 0.89448833]	[477.6756897 277.72949219 0.90552765]	[418.58285522 280.19555664 0.86120403]	[395.54348755 382.75341797 0.84089762]	[375.11218262 462.38391113 0.90594912]	[534.17816162 277.58221436 0.86599112]	[564.82067871 372.5098877 0.84439105]	[580.25567627 459.83621216 0.88312972]	[480.24795532 467.47631836 0.74234176]	[439.2364502 467.47961426 0.73121494]	[434.03231812 611.0793457 0.76103842]	[421.19863892 754.79699707 0.80796677]	[521.30987549 469.99829102 0.73113805]	[521.38012695 608.57995605 0.80695266]	[516.21966553 752.22650146 0.79405957]	[459.76611328 198.06402588 0.91953176]	[482.78808594 195.62005615 0.93583727]	[441.67810059 208.27912903 0.87772244]	[500.80764771 203.23023987 0.85265297]	[521.22668457 788.18994141 0.84376967]	[536.72833252 785.50805664 0.78664875]	[5.05875458e+02 7.65068176e+02 7.28973448e-01]	[418.75064087 790.6081543 0.79374725]	[4.00746002e+02 7.85551819e+02 7.80255139e-01]	[4.26394348e+02 7.67540344e+02 6.48640215e-01]
[472.51321411 213.37879944 0.89385295]	[477.6496582 277.72216797 0.90283048]	[418.56436157 280.1741333 0.8625921 ]	[395.53656006 380.33764648 0.84903228]	[375.05999756 462.37802124 0.89874947]	[534.13519287 277.5836792 0.86429799]	[562.47186279 375.02960205 0.85646778]	[577.7421875 462.20803833 0.86902082]	[480.18933105 467.44647217 0.73678768]	[439.19198608 467.44790649 0.72758925]	[434.02154541 611.13275146 0.76178837]	[421.20059204 754.80505371 0.80874467]	[521.26855469 469.96960449 0.72737753]	[521.35858154 608.58312988 0.80720615]	[516.20965576 752.22076416 0.79226363]	[459.7482605 198.07266235 0.91679102]	[482.77017212 195.62791443 0.93395537]	[441.67425537 208.28399658 0.87703615]	[500.79058838 205.69081116 0.85160035]	[521.23120117 788.18811035 0.84179187]	[5.36721802e+02 7.85501099e+02 7.82684922e-01]	[5.05874664e+02 7.65059875e+02 7.27632284e-01]	[418.75134277 790.61505127 0.79230917]	[4.00748352e+02 7.85559448e+02 7.80839443e-01]	[4.26393890e+02 7.67542969e+02 6.51423216e-01]
[470.02416992 213.37229919 0.89237773]	[477.6282959 280.0980835 0.89521456]	[418.54962158 280.16973877 0.85997438]	[395.53948975 380.30825806 0.86410421]	[375.04400635 462.39016724 0.90032494]	[534.11474609 277.61303711 0.86194098]	[562.40039062 372.52954102 0.84376389]	[572.66589355 462.19924927 0.86113787]	[480.16049194 467.40911865 0.73948401]	[439.17327881 467.42037964 0.73033875]	[434.01025391 611.07617188 0.7615667 ]	[421.19338989 754.79815674 0.81127405]	[521.23535156 467.4543457 0.72999656]	[521.32745361 608.5793457 0.79934371]	[516.21936035 752.24102783 0.79173136]	[459.7270813 198.06190491 0.91432381]	[482.74807739 195.62861633 0.93410677]	[441.65649414 208.27667236 0.87355256]	[500.75061035 205.70129395 0.83721638]	[521.23553467 788.18859863 0.84222424]	[5.36727905e+02 7.85508362e+02 7.84227490e-01]	[5.05882416e+02 7.65089417e+02 7.32855678e-01]	[418.7515564 788.23016357 0.79758906]	[4.00750427e+02 7.85549438e+02 7.83974707e-01]	[4.26379974e+02 7.67535583e+02 6.53716445e-01]
[467.48083496 213.37239075 0.89647269]	[475.09603882 277.70639038 0.88032794]	[416.10610962 280.16836548 0.85411799]	[393.06491089 380.28668213 0.86251593]	[372.54241943 462.38095093 0.88227195]	[531.56488037 277.58554077 0.86169124]	[562.27038574 375.00457764 0.84134239]	[570.04272461 459.81695557 0.87217331]	[480.1060791 464.86132812 0.73564345]	[439.09399414 464.90591431 0.72791815]	[431.51687622 606.07977295 0.76540107]	[421.19525146 752.28088379 0.81558013]	[521.21948242 464.88687134 0.7365095 ]	[521.27264404 606.02526855 0.81789285]	[516.18823242 752.206604 0.78968561]	[459.64709473 198.05006409 0.90565741]	[480.3637085 195.62452698 0.93813074]	[439.23205566 208.32751465 0.8816731 ]	[500.69906616 205.71852112 0.83084351]	[521.22198486 788.20214844 0.83661538]	[5.36713806e+02 7.85507690e+02 7.82455444e-01]	[5.03460022e+02 7.65058655e+02 7.31904805e-01]	[418.72601318 788.20196533 0.80340219]	[4.00726318e+02 7.85506836e+02 7.85469830e-01]	[4.26399323e+02 7.65041565e+02 6.39397502e-01]
[467.40859985 213.37339783 0.90226161]	[472.57000732 277.69400024 0.87298906]	[416.06591797 280.17736816 0.84660399]	[392.96832275 382.72631836 0.83784097]	[372.47573853 462.35308838 0.8801468 ]	[529.04724121 277.56567383 0.86699277]	[562.25256348 375.03826904 0.83842218]	[567.52478027 459.81686401 0.88857424]	[477.67434692 464.90322876 0.71706891]	[436.65048218 464.93157959 0.71203345]	[423.92221069 611.16394043 0.76549572]	[421.21658325 752.27984619 0.81400627]	[518.78967285 464.94088745 0.72003359]	[521.28759766 608.50927734 0.80861956]	[516.17999268 752.20550537 0.79366124]	[457.22134399 198.04733276 0.89472383]	[480.31100464 195.62690735 0.9388119 ]	[439.16921997 208.26846313 0.86938071]	[500.65866089 203.22981262 0.83354783]	[521.23138428 788.19854736 0.84172159]	[536.72515869 785.50048828 0.78593862]	[5.03448822e+02 7.65057007e+02 7.48361886e-01]	[418.68325806 788.19824219 0.81144398]	[400.69998169 785.48748779 0.78740799]	[4.28936066e+02 7.65044922e+02 6.39999807e-01]
[464.94564819 213.37202454 0.90860629]	[469.99395752 277.67492676 0.87378842]	[413.57870483 280.17578125 0.83722359]	[390.44430542 382.75375366 0.84505731]	[369.98501587 462.32733154 0.88051957]	[526.54266357 277.54052734 0.87868291]	[559.77075195 372.48605347 0.80516547]	[567.48706055 459.80776978 0.90020454]	[477.59957886 462.39645386 0.71638888]	[436.56091309 464.84527588 0.7142747 ]	[423.89974976 611.08422852 0.78473026]	[421.18771362 752.28991699 0.8075999 ]	[518.72357178 464.84683228 0.72265536]	[521.29522705 608.52008057 0.80342245]	[516.17767334 752.18029785 0.79743195]	[457.17059326 198.02713013 0.89244312]	[480.28063965 195.62409973 0.93697852]	[439.11141968 208.26531982 0.86316782]	[498.25033569 203.18841553 0.81262571]	[521.23760986 788.19952393 0.84048265]	[5.36729248e+02 7.85500977e+02 7.84916759e-01]	[5.03422394e+02 7.65026550e+02 7.48440087e-01]	[418.70108032 788.20715332 0.80484569]	[4.00707886e+02 7.85507141e+02 7.84469903e-01]	[4.26430359e+02 7.65043274e+02 6.38178587e-01]
[464.87399292 213.38545227 0.92247134]	[467.43734741 277.65896606 0.88400203]	[411.02462769 280.15652466 0.82732725]	[385.37121582 382.82739258 0.84910029]	[369.91171265 462.29391479 0.88372082]	[526.45202637 277.53335571 0.89205515]	[559.72186279 372.48144531 0.7950719 ]	[565.03033447 459.80392456 0.91839588]	[475.14117432 464.87646484 0.70065612]	[434.12023926 464.89678955 0.70196563]	[426.40249634 608.61029053 0.77038383]	[421.20153809 752.28393555 0.80931681]	[518.68127441 464.921875 0.70311832]	[521.24169922 606.09326172 0.80119187]	[516.18902588 749.7779541 0.79698467]	[457.11456299 198.04064941 0.88736212]	[480.22427368 198.01150513 0.92566496]	[439.06976318 205.78041077 0.84673309]	[498.15774536 203.19787598 0.78184295]	[521.23040771 788.18383789 0.83236289]	[5.36713745e+02 7.85489929e+02 7.77476788e-01]	[5.03430725e+02 7.65015198e+02 7.44216502e-01]	[418.69970703 788.22375488 0.78941977]	[4.00708466e+02 7.85521545e+02 7.77956247e-01]	[4.26446442e+02 7.65042603e+02 6.36478484e-01]
[462.39614868 213.38792419 0.93649745]	[464.91546631 277.67041016 0.89473289]	[408.42687988 280.16036987 0.82464778]	[382.8430481 382.84341431 0.85220379]	[367.3581543 462.32888794 0.87961406]	[524.00164795 277.55044556 0.89829379]	[557.22265625 372.49771118 0.79016191]	[564.98260498 459.79760742 0.92719936]	[472.60089111 464.90274048 0.707286 ]	[434.04351807 464.90963745 0.70215744]	[423.84536743 608.57739258 0.79247314]	[421.22772217 752.28399658 0.81347489]	[516.16204834 464.94973755 0.69955927]	[521.18927002 606.04119873 0.80269933]	[516.22131348 752.1762085 0.79649961]	[454.58743286 198.00866699 0.88418055]	[480.15014648 198.02670288 0.91423857]	[436.6086731 205.74440002 0.83269686]	[495.62030029 205.72348022 0.77522188]	[521.203125 788.19812012 0.82584703]	[5.36682434e+02 7.85520691e+02 7.72850156e-01]	[5.05886444e+02 7.65014160e+02 7.38790989e-01]	[418.6605835 788.17749023 0.81404221]	[400.69287109 783.03497314 0.78973085]	[4.28961060e+02 7.65044861e+02 6.54657781e-01]
[462.26098633 213.39125061 0.94456404]	[464.84225464 277.6713562 0.90490478]	[405.86029053 280.15991211 0.83096319]	[382.75375366 380.28918457 0.8768326 ]	[362.29852295 462.3883667 0.88799322]	[523.90734863 277.54718018 0.90551019]	[554.64105225 375.06497192 0.79791677]	[564.91650391 459.7729187 0.93142951]	[467.48803711 469.97817993 0.70475543]	[428.90582275 469.98544312 0.68763047]	[421.38687134 611.0993042 0.77668655]	[421.23629761 752.26367188 0.81607199]	[511.00582886 470.01733398 0.68975264]	[518.72296143 608.61889648 0.75883049]	[516.20898438 752.17645264 0.79572523]	[449.49951172 198.0296936 0.87123692]	[477.64691162 198.03019714 0.88749707]	[434.05648804 205.72531128 0.80795455]	[490.54653931 203.21209717 0.78719306]	[521.17919922 788.17175293 0.8311336 ]	[5.36664795e+02 7.85486694e+02 7.70645082e-01]	[5.05906006e+02 7.65014404e+02 7.36424029e-01]	[418.68081665 788.16473389 0.81692982]	[400.71609497 783.03387451 0.79222047]	[4.28961884e+02 7.65030945e+02 6.53296947e-01]
[459.80480957 213.37193298 0.94063532]	[462.38412476 277.68460083 0.92105913]	[403.32211304 280.15060425 0.84716254]	[380.29501343 380.23483276 0.87770158]	[359.79110718 462.36276245 0.91202128]	[523.77587891 277.55749512 0.90579969]	[549.527771 375.0954895 0.80986321]	[564.83258057 459.75506592 0.93103135]	[464.94296265 470.02359009 0.7247265 ]	[423.90658569 470.00259399 0.70321369]	[421.36019897 613.71282959 0.78127044]	[421.22009277 752.28991699 0.81631762]	[505.98294067 472.55914307 0.71065271]	[513.64428711 608.5914917 0.75992793]	[516.21575928 752.17779541 0.79911953]	[446.88806152 198.03857422 0.88133377]	[472.60421753 198.00567627 0.85952079]	[428.97558594 208.27616882 0.80640543]	[485.46466064 203.22148132 0.81133097]	[518.79223633 788.18756104 0.8348974 ]	[5.36663879e+02 7.85504761e+02 7.78072774e-01]	[5.05927917e+02 7.65025085e+02 7.39515185e-01]	[418.71762085 788.16448975 0.82131732]	[400.73892212 785.48400879 0.79486585]	[4.28914703e+02 7.65046204e+02 6.54160023e-01]
[459.80477905 213.37213135 0.94068062]	[462.38397217 277.68554688 0.92133749]	[403.32119751 280.15072632 0.8473233 ]	[380.29718018 380.22872925 0.8786605 ]	[359.7913208 462.3626709 0.91254276]	[523.77587891 277.55908203 0.90593565]	[549.52624512 375.09359741 0.80987734]	[564.83093262 459.74740601 0.93065166]	[464.94378662 470.02111816 0.72483319]	[423.90795898 470.00161743 0.70316446]	[421.36096191 613.71173096 0.78123295]	[421.22412109 752.28912354 0.81635833]	[505.98416138 472.55535889 0.71066731]	[513.64935303 608.58624268 0.75965619]	[516.22186279 752.18737793 0.79825795]	[446.88787842 198.03878784 0.88132381]	[472.60467529 198.00561523 0.85963243]	[428.97589111 208.2766571 0.80636311]	[485.46652222 203.22128296 0.81126487]	[521.17724609 788.18939209 0.83683288]	[5.36673523e+02 7.85502808e+02 7.79237688e-01]	[5.05938477e+02 7.65035461e+02 7.39208639e-01]	[418.71444702 788.16149902 0.82198703]	[400.73831177 785.47967529 0.79440576]	[4.28921722e+02 7.65046997e+02 6.54462993e-01]
[459.66885376 213.3729248 0.93545306]	[462.2684021 277.69967651 0.93522763]	[400.77325439 280.19934082 0.86140567]	[380.1517334 380.25683594 0.89558387]	[359.7144165 462.34625244 0.92807519]	[521.33538818 277.54385376 0.90843308]	[546.95391846 369.93927002 0.80946469]	[562.4196167 459.73495483 0.93218613]	[464.83685303 467.48150635 0.74892849]	[423.79315186 467.47555542 0.72252458]	[421.38372803 613.66021729 0.7849319 ]	[421.1612854 754.78845215 0.82036972]	[503.49551392 470.00033569 0.73200911]	[508.53640747 606.06347656 0.79147202]	[518.64099121 752.1895752 0.80284673]	[444.32052612 198.04301453 0.90428126]	[469.97280884 198.01116943 0.85945857]	[426.35452271 208.25923157 0.81922036]	[482.97918701 205.73171997 0.85540491]	[518.77490234 788.17608643 0.83232385]	[5.34180420e+02 7.85494385e+02 7.75656343e-01]	[5.05986633e+02 7.65044617e+02 7.24262655e-01]	[418.71026611 788.16760254 0.82626939]	[400.72698975 785.50909424 0.79906559]	[4.26378815e+02 7.67523926e+02 6.70253515e-01]
[457.17495728 213.39762878 0.92549759]	[459.79025269 277.72460938 0.94106585]	[398.26660156 282.69140625 0.85604531]	[377.73141479 380.28851318 0.89987862]	[359.61752319 462.37948608 0.93327087]	[521.21307373 277.5307312 0.90267676]	[544.52520752 369.96487427 0.80437571]	[562.31622314 459.79507446 0.92681879]	[462.41534424 467.44723511 0.75295871]	[421.34164429 467.45385742 0.7289874 ]	[421.28845215 618.76806641 0.79933083]	[418.79373169 754.83996582 0.82042986]	[503.4486084 467.46176147 0.7402339 ]	[505.95849609 606.00708008 0.82422006]	[516.22454834 752.17590332 0.80510527]	[441.80575562 198.08024597 0.91893733]	[464.93161011 198.0065155 0.88114834]	[423.80249023 208.31784058 0.83842182]	[482.84655762 205.71815491 0.86226797]	[518.74511719 788.1585083 0.82661927]	[5.34160828e+02 7.85478455e+02 7.69898534e-01]	[5.06008942e+02 7.65045105e+02 7.21080780e-01]	[418.70843506 788.1628418 0.83488458]	[400.71636963 785.52490234 0.81102729]	[4.23895874e+02 7.67537476e+02 6.85829937e-01]
[454.58319092 213.4012146 0.9070034 ]	[459.61367798 277.72564697 0.92876911]	[398.1368103 280.21905518 0.86674082]	[377.62219238 380.33596802 0.89841837]	[357.18356323 462.3453064 0.93336314]	[518.66033936 277.5748291 0.88196504]	[544.39788818 369.93441772 0.82012802]	[559.82470703 459.77331543 0.90876544]	[462.2729187 467.45748901 0.75266927]	[421.18945312 467.46496582 0.72626907]	[421.19915771 613.64147949 0.79027253]	[418.74282837 754.80645752 0.81515431]	[503.34692383 467.46893311 0.74413168]	[505.91348267 606.0880127 0.81718516]	[516.18212891 752.23101807 0.79686582]	[439.33081055 198.09442139 0.92169195]	[462.36987305 197.99853516 0.91649842]	[421.27838135 208.31175232 0.86558104]	[482.70599365 205.75598145 0.85682547]	[521.17297363 788.18591309 0.82881129]	[5.36654846e+02 7.85500488e+02 7.73163319e-01]	[5.05964447e+02 7.67496277e+02 7.38626480e-01]	[418.76010132 788.12628174 0.82240939]	[400.74484253 785.5123291 0.79998404]	[4.23791809e+02 7.65063416e+02 6.81321144e-01]
[444.43066406 213.43196106 0.91631442]	[452.05560303 277.70404053 0.8714183 ]	[395.55636597 280.18414307 0.84788418]	[372.51605225 380.20721436 0.86276847]	[354.51651001 462.3711853 0.9029246 ]	[508.52105713 277.56304932 0.86875111]	[541.82495117 372.4994812 0.83659017]	[557.19207764 459.84313965 0.87007308]	[457.15472412 464.925354 0.72792786]	[416.14971924 464.94128418 0.71514267]	[418.62176514 621.36853027 0.78372651]	[418.72357178 754.7869873 0.81554645]	[498.25476074 467.4286499 0.72007632]	[503.39929199 608.53924561 0.82784277]	[516.13989258 752.25402832 0.80135375]	[436.68353271 198.105896 0.88664174]	[459.77703857 198.03759766 0.93307674]	[418.65625 208.31736755 0.8699733 ]	[480.13900757 205.72994995 0.83298492]	[521.20898438 788.2331543 0.848607 ]	[536.68603516 785.52441406 0.79045057]	[5.05933136e+02 7.67508179e+02 7.67139375e-01]	[418.73873901 788.12329102 0.83109599]	[400.72689819 785.50708008 0.80519229]	[4.23781830e+02 7.65032288e+02 6.85947537e-01]
[444.43014526 213.43215942 0.91652209]	[452.0586853 277.70404053 0.87164253]	[395.55517578 280.1857605 0.8475942 ]	[372.51022339 380.20700073 0.86211908]	[354.51589966 462.37005615 0.90276176]	[508.52355957 277.56259155 0.8680231 ]	[541.82220459 372.50357056 0.83699042]	[557.19000244 459.84265137 0.87120163]	[457.1607666 464.93548584 0.72730339]	[416.14825439 467.39624023 0.71385717]	[418.6187439 621.38293457 0.78406918]	[418.71255493 754.78839111 0.81566244]	[498.26443481 467.4402771 0.72039771]	[503.39904785 608.55651855 0.82598776]	[516.13916016 752.262146 0.80045784]	[436.68280029 198.10646057 0.88663065]	[459.77633667 198.03710938 0.93286109]	[418.6546936 208.32064819 0.86987495]	[480.13964844 205.72853088 0.8325659 ]	[521.20812988 788.23248291 0.84434301]	[536.67913818 785.52740479 0.78919435]	[5.05936127e+02 7.67513916e+02 7.65504837e-01]	[418.73782349 788.1194458 0.8319118 ]	[400.72259521 785.50299072 0.80686665]	[4.21371399e+02 7.65032043e+02 6.88435197e-01]
[444.29595947 213.45822144 0.93798918]	[446.89141846 277.69204712 0.88061339]	[390.48797607 280.20343018 0.82031894]	[367.33666992 380.32022095 0.85129374]	[346.85592651 462.23260498 0.87495613]	[505.91949463 277.55682373 0.89221233]	[539.31884766 374.9979248 0.82052684]	[552.1192627 459.82272339 0.86604786]	[454.55117798 464.88113403 0.71514839]	[413.51950073 464.90438843 0.70756388]	[418.63650513 608.52154541 0.77958012]	[418.71685791 754.77160645 0.81677729]	[495.65008545 464.90402222 0.70769751]	[503.31967163 606.05029297 0.83659285]	[516.1229248 752.20532227 0.80391628]	[436.55310059 198.13092041 0.87108672]	[459.67379761 198.1008606 0.91498995]	[416.17581177 208.33934021 0.84279358]	[477.63101196 205.7833252 0.78331655]	[521.17651367 788.2230835 0.83938313]	[5.36669067e+02 7.85518066e+02 7.85391331e-01]	[5.05919708e+02 7.65075745e+02 7.52423823e-01]	[418.74688721 788.1293335 0.82630247]	[400.73339844 785.51525879 0.80191261]	[4.21378052e+02 7.65037292e+02 6.85644507e-01]
[439.24514771 213.44229126 0.94711483]	[441.83236694 277.70925903 0.92278874]	[382.76092529 280.19107056 0.84697235]	[359.67303467 380.18395996 0.89346695]	[339.16366577 462.35095215 0.91286075]	[500.87542725 277.55938721 0.90522438]	[529.06164551 377.54000854 0.81427729]	[544.49176025 459.81307983 0.92392254]	[444.42562866 467.47470093 0.72034287]	[403.37472534 469.9730835 0.70295417]	[416.11526489 621.33929443 0.74813718]	[418.73672485 752.300354 0.80918342]	[485.49050903 467.48660278 0.70393169]	[500.83602905 606.090271 0.83169949]	[513.6574707 749.76806641 0.79956496]	[423.91378784 198.15188599 0.87006021]	[452.01739502 198.08526611 0.85126734]	[408.43673706 210.8057251 0.81991684]	[464.86273193 205.77836609 0.82828009]	[518.70147705 788.20489502 0.82042086]	[5.34125671e+02 7.85509888e+02 7.71073520e-01]	[5.05935791e+02 7.65033752e+02 7.27255881e-01]	[418.75244141 788.14990234 0.81493521]	[400.74325562 785.5199585 0.79195172]	[4.23792358e+02 7.62515442e+02 6.65996432e-01]
[439.10168457 213.45639038 0.94243634]	[441.68991089 280.09603882 0.93327326]	[380.17880249 282.67358398 0.85754246]	[357.20059204 380.2434082 0.90665704]	[336.65484619 462.32138062 0.92069376]	[500.76846313 277.55563354 0.90721458]	[526.421875 375.02062988 0.81064069]	[544.28570557 459.83804321 0.92597669]	[444.32818604 467.44192505 0.7513535 ]	[403.2779541 469.96557617 0.72117841]	[416.11212158 616.23254395 0.74129713]	[418.72686768 754.7668457 0.79940337]	[485.36477661 467.42492676 0.73401743]	[500.77404785 606.03997803 0.83212817]	[516.13427734 749.75738525 0.80650109]	[421.38116455 200.57637024 0.89423621]	[446.90856934 198.08029175 0.85932493]	[403.37142944 208.35609436 0.83526438]	[462.38751221 205.74012756 0.85865933]	[518.70440674 788.17059326 0.82009768]	[5.34130859e+02 7.83039124e+02 7.68284559e-01]	[5.05959625e+02 7.65010803e+02 7.21409440e-01]	[418.73458862 788.14245605 0.80628324]	[400.73184204 785.50994873 0.78714275]	[4.23799957e+02 7.64969421e+02 6.60741210e-01]
[436.5635376 213.48146057 0.92487365]	[439.17022705 280.11923218 0.93351841]	[377.67459106 282.68545532 0.85694236]	[357.05645752 382.81204224 0.86919504]	[336.48651123 462.40661621 0.90527195]	[498.2293396 277.59786987 0.88807601]	[523.91577148 372.54345703 0.81387627]	[541.81365967 462.25219727 0.92680043]	[441.84585571 470.04058838 0.75293773]	[400.7663269 472.58688354 0.73397779]	[408.46942139 616.203125 0.70536399]	[418.70565796 757.32110596 0.79501402]	[482.915802 469.9942627 0.73283732]	[500.64028931 606.08361816 0.81481498]	[516.1206665 752.21392822 0.80307466]	[421.21429443 200.60377502 0.91116142]	[441.9251709 198.11434937 0.87750578]	[400.86248779 210.78868103 0.84926295]	[462.2505188 208.24676514 0.86045361]	[518.6842041 788.18835449 0.81400168]	[5.34110779e+02 7.85494080e+02 7.70214677e-01]	[5.08452026e+02 7.65066895e+02 7.11241424e-01]	[418.70278931 788.15594482 0.81275129]	[400.71139526 785.53045654 0.79994977]	[4.23804413e+02 7.65056091e+02 6.82834387e-01]
[431.50839233 213.46682739 0.90468144]	[436.68887329 280.11233521 0.91464877]	[377.58004761 280.20852661 0.86722565]	[354.51412964 380.24832153 0.87079221]	[333.95474243 462.33435059 0.89431506]	[495.63684082 277.61703491 0.86795312]	[523.86657715 377.51754761 0.84857947]	[539.2421875 462.24801636 0.89728987]	[441.70541382 470.01367188 0.76144958]	[400.66287231 472.54907227 0.73812926]	[405.89559937 616.24603271 0.70344406]	[418.68185425 757.35266113 0.79831934]	[482.77368164 467.4828186 0.74547452]	[498.1159668 606.08587646 0.79104125]	[516.12542725 752.23815918 0.80592215]	[418.75085449 200.60183716 0.91158414]	[441.75897217 198.10679626 0.91356814]	[400.71679688 210.78225708 0.87430036]	[459.77999878 208.27740479 0.86439794]	[518.70831299 788.19824219 0.8244077 ]	[5.34134949e+02 7.85500977e+02 7.79883564e-01]	[5.08457153e+02 7.67484924e+02 7.19335437e-01]	[418.72711182 788.18121338 0.80513328]	[400.72290039 785.57269287 0.7954663 ]	[4.23778534e+02 7.65066650e+02 6.87361121e-01]
[426.4307251 213.4887085 0.90768445]	[436.54504395 280.103302 0.88822603]	[377.49224854 280.20443726 0.85522616]	[351.97021484 380.26660156 0.86026347]	[326.28622437 462.21902466 0.88414466]	[490.55029297 277.59140015 0.86150676]	[521.39880371 375.0163269 0.84739435]	[534.13470459 462.27072144 0.86294478]	[439.22119141 464.91906738 0.77198368]	[398.20336914 467.45471191 0.74594599]	[408.42062378 608.56567383 0.73698932]	[418.67700195 757.30273438 0.80493909]	[480.29974365 464.89691162 0.75246418]	[493.12423706 605.91687012 0.78986621]	[513.64581299 752.23706055 0.79689157]	[418.61791992 200.61737061 0.89083028]	[439.32803345 198.12640381 0.91053128]	[398.24533081 210.79248047 0.86812663]	[459.6930542 208.2578125 0.84439075]	[518.70153809 788.21844482 0.81224728]	[5.34112488e+02 7.85520447e+02 7.70337224e-01]	[5.05986298e+02 7.65088257e+02 7.14511871e-01]	[421.16741943 788.14263916 0.80061549]	[400.77133179 785.56066895 0.78917217]	[4.21333832e+02 7.65028259e+02 6.92573011e-01]
[423.85903931 213.5242157 0.93107009]	[431.5355835 280.12939453 0.86204785]	[375.01037598 280.24591064 0.83434004]	[346.8453064 380.32348633 0.85221595]	[321.16320801 462.30374146 0.91420352]	[490.48284912 277.62335205 0.85782194]	[521.25506592 377.52841187 0.85721171]	[529.00506592 462.24649048 0.87273568]	[439.11096191 467.41122437 0.74793214]	[398.09039307 469.98303223 0.72784638]	[403.35412598 618.81158447 0.75316477]	[418.67800903 757.36755371 0.81096947]	[480.2250061 464.93118286 0.73787981]	[490.54476929 606.03118896 0.79061127]	[513.60943604 752.24853516 0.79545403]	[416.12329102 200.629776 0.87409019]	[439.23275757 200.58906555 0.9138158 ]	[398.09033203 210.79431152 0.85481822]	[459.61541748 208.33631897 0.84041953]	[516.21551514 790.60284424 0.80567992]	[5.31591858e+02 7.85542847e+02 7.71057367e-01]	[5.05996552e+02 7.65082520e+02 7.17812359e-01]	[418.74710083 788.16918945 0.80908167]	[400.73126221 785.57446289 0.79684144]	[4.21374664e+02 7.65066101e+02 7.07331598e-01]
[423.85681152 213.52566528 0.9314332 ]	[431.53613281 280.12341309 0.86248976]	[375.01052856 280.24029541 0.83539027]	[346.86428833 380.30181885 0.85583305]	[321.16259766 462.29995728 0.91591215]	[490.48272705 277.62026978 0.85788143]	[521.25402832 377.53125 0.85765153]	[529.00823975 462.25149536 0.8712706 ]	[439.11569214 467.41317749 0.74976146]	[398.0949707 469.98791504 0.72930634]	[403.34588623 618.78112793 0.75235581]	[418.67092896 757.38183594 0.80922896]	[480.22869873 464.93206787 0.73841798]	[490.55062866 606.03588867 0.79074168]	[513.59283447 752.24700928 0.79614228]	[416.12442017 200.62825012 0.87426448]	[439.23364258 200.59455872 0.91352332]	[398.09591675 210.78263855 0.85131729]	[459.61169434 208.34552002 0.83935946]	[516.20935059 790.59631348 0.80646342]	[5.31578918e+02 7.85538269e+02 7.71744430e-01]	[5.05976898e+02 7.65076477e+02 7.23853767e-01]	[418.75283813 788.17559814 0.80881721]	[400.73614502 785.58624268 0.79874802]	[4.21367615e+02 7.65073730e+02 7.08273053e-01]
[421.35565186 213.54348755 0.94784689]	[428.93399048 280.13778687 0.8610844 ]	[372.49822998 282.68185425 0.81858021]	[339.30795288 385.39578247 0.8480345 ]	[318.68447876 462.41455078 0.91068339]	[485.46987915 277.63128662 0.87490499]	[518.7131958 375.07748413 0.81813622]	[526.42773438 462.23016357 0.89762628]	[439.05218506 469.97967529 0.73823875]	[398.03543091 472.57015991 0.72231507]	[403.25756836 621.3972168 0.76565659]	[418.65866089 759.87908936 0.81088352]	[480.16635132 467.47650146 0.72771871]	[487.98898315 608.52008057 0.79872823]	[513.60736084 752.25854492 0.79870963]	[413.5864563 200.62997437 0.85996675]	[439.1255188 200.64222717 0.89586633]	[398.01574707 210.77711487 0.82883018]	[457.13265991 210.77124023 0.81301576]	[516.20025635 788.23352051 0.80503482]	[5.31580322e+02 7.85537292e+02 7.70582557e-01]	[5.05992554e+02 7.65089966e+02 7.21664071e-01]	[418.73776245 788.16729736 0.81294811]	[400.72732544 785.58111572 0.8040325 ]	[4.21370300e+02 7.67498779e+02 7.12200642e-01]
[421.25201416 213.53598022 0.95432132]	[426.34732056 280.11437988 0.87460399]	[369.93081665 280.23986816 0.81076235]	[339.1882019 382.7411499 0.86396569]	[318.6159668 462.37213135 0.91721916]	[485.35345459 277.63696289 0.88945282]	[516.14135742 375.11322021 0.80423665]	[523.87750244 462.30297852 0.92046326]	[436.56060791 464.92773438 0.72087991]	[395.58850098 467.45019531 0.7109859 ]	[400.81436157 623.84875488 0.76571339]	[418.68121338 759.92138672 0.8017177 ]	[475.17233276 464.92477417 0.70270783]	[487.97241211 608.57739258 0.78875613]	[513.62774658 754.76635742 0.79250664]	[410.99404907 200.66452026 0.84733737]	[436.62521362 200.64500427 0.86977637]	[395.54910278 210.87139893 0.84415966]	[452.07073975 210.80413818 0.80938208]	[516.20709229 790.6060791 0.79559046]	[5.31582764e+02 7.85561768e+02 7.65908003e-01]	[5.08466125e+02 7.67535095e+02 7.19112396e-01]	[418.72640991 788.19140625 0.79472375]	[400.72689819 785.59832764 0.78965551]	[4.23821991e+02 7.67539734e+02 6.91266418e-01]
[421.14175415 213.52539062 0.95371401]	[423.81518555 280.12054443 0.89193565]	[364.85394287 282.68417358 0.810794 ]	[339.12127686 380.32601929 0.88255864]	[318.52575684 462.39382935 0.92009491]	[482.88085938 277.63748169 0.89874214]	[511.04229736 377.59210205 0.81276679]	[523.77209473 462.21835327 0.93123615]	[434.1010437 469.97424316 0.70737046]	[395.52841187 472.53408813 0.70071572]	[400.80056763 623.96099854 0.79655963]	[418.67797852 759.95135498 0.80185521]	[475.14883423 469.97680664 0.68711162]	[487.96679688 608.5536499 0.78664607]	[513.62493896 754.73919678 0.7937007 ]	[408.39089966 200.66786194 0.84369433]	[434.07254028 200.63142395 0.84855705]	[393.04620361 210.88557434 0.83460855]	[446.95059204 210.81602478 0.8208636 ]	[516.2020874 788.22216797 0.79956329]	[5.31570984e+02 7.85537415e+02 7.65114963e-01]	[5.08459534e+02 7.67525818e+02 7.20180392e-01]	[418.74545288 788.1854248 0.7954405 ]	[400.7409668 785.60681152 0.78720146]	[4.23816254e+02 7.67555542e+02 6.89178288e-01]
[418.62359619 213.54307556 0.94817173]	[421.29968262 280.1809082 0.91527426]	[359.80453491 282.74380493 0.8401674 ]	[336.67056274 382.76596069 0.88540405]	[316.02545166 462.42297363 0.91688913]	[482.72744751 277.63244629 0.90298653]	[505.9402771 375.06082153 0.81778449]	[521.19683838 462.2164917 0.9122656 ]	[428.91015625 467.48309326 0.71006173]	[387.92428589 470.03411865 0.69269103]	[400.81130981 618.80566406 0.75531811]	[418.69754028 757.38244629 0.79970431]	[467.45803833 467.47793579 0.69594646]	[485.44869995 606.05847168 0.80393904]	[513.65209961 752.26446533 0.79432911]	[403.27786255 203.18630981 0.87378579]	[426.40762329 200.62461853 0.84007704]	[385.40139771 210.91827393 0.83627307]	[441.90740967 210.77485657 0.86604667]	[518.65460205 788.19561768 0.7895779 ]	[5.31585083e+02 7.85508850e+02 7.57315934e-01]	[5.08477600e+02 7.67501465e+02 7.07433879e-01]	[418.7869873 788.15130615 0.79579771]	[4.00773926e+02 7.85581970e+02 7.84962296e-01]	[4.23820404e+02 7.67496582e+02 6.76988363e-01]
[418.54223633 215.92350769 0.94189763]	[421.22839355 280.20166016 0.92128372]	[359.68768311 285.24136353 0.84688312]	[336.60681152 382.86956787 0.87382382]	[316.0133667 464.8600769 0.90509588]	[480.32867432 277.63757324 0.90270853]	[505.9331665 377.51873779 0.8283006 ]	[518.71008301 462.20147705 0.89240152]	[426.33901978 469.98937988 0.7151261 ]	[385.34024048 472.55847168 0.70010078]	[400.76065063 621.31243896 0.75496668]	[418.69790649 759.8684082 0.80008698]	[464.94247437 469.96218872 0.70628113]	[485.4335022 608.54620361 0.79812336]	[516.12084961 752.28918457 0.79249978]	[400.82400513 205.70661926 0.88714182]	[423.91845703 203.13806152 0.84390205]	[382.88027954 213.30931091 0.85233194]	[441.88217163 210.77938843 0.86577809]	[5.18665771e+02 7.88198975e+02 7.84412146e-01]	[5.31591675e+02 7.85522034e+02 7.56276488e-01]	[5.08497314e+02 7.67537048e+02 7.07929432e-01]	[418.75762939 788.14245605 0.80640638]	[400.75714111 785.56726074 0.79286802]	[4.23838440e+02 7.67516541e+02 6.82838678e-01]
[416.09423828 215.96803284 0.93472183]	[418.79937744 280.21243286 0.92489386]	[359.59927368 285.26547241 0.84810841]	[336.58267212 382.85040283 0.8752405 ]	[316.01635742 464.90060425 0.89453012]	[480.21542358 277.64569092 0.89948249]	[505.87072754 377.51837158 0.83990741]	[516.22723389 462.22540283 0.87746423]	[423.82830811 470.03775024 0.73245454]	[382.84460449 475.08148193 0.70918524]	[400.70455933 621.35266113 0.77505779]	[418.69631958 759.94140625 0.80588263]	[464.82437134 470.00640869 0.71873426]	[482.97698975 606.03796387 0.82765001]	[516.11187744 752.30059814 0.78863233]	[400.74902344 205.76269531 0.89592969]	[423.83001709 203.22506714 0.85572004]	[382.7862854 213.3316803 0.87208551]	[441.80661011 210.82839966 0.87042773]	[5.18658936e+02 7.88211182e+02 7.83360004e-01]	[5.31583191e+02 7.85533752e+02 7.56488204e-01]	[5.08497101e+02 7.67553040e+02 7.05722511e-01]	[418.75619507 788.14703369 0.80647004]	[400.75909424 785.58496094 0.79345882]	[4.23842438e+02 7.67573303e+02 6.90773547e-01]
[413.53930664 216.00054932 0.91407531]	[418.66702271 280.20944214 0.92343676]	[357.16421509 285.24298096 0.84994024]	[336.50888062 387.88027954 0.84572691]	[316.00030518 464.90835571 0.89363551]	[477.7088623 277.66848755 0.88250548]	[503.43240356 375.02316284 0.8300091 ]	[516.18774414 462.19992065 0.87777913]	[423.79196167 470.00164795 0.74328083]	[382.79440308 472.57940674 0.71808785]	[400.63354492 616.25231934 0.75535548]	[418.70596313 759.94702148 0.80291438]	[462.45477295 467.48300171 0.72493201]	[482.9486084 605.95825195 0.82923794]	[513.63970947 752.30444336 0.79004788]	[400.64245605 205.79356384 0.90165794]	[421.33813477 205.73921204 0.87614739]	[380.32937622 213.30931091 0.87321484]	[441.7171936 210.85421753 0.88682187]	[5.18708923e+02 7.90595276e+02 7.90067673e-01]	[5.31623169e+02 7.85553894e+02 7.60615170e-01]	[5.08460419e+02 7.67574768e+02 7.21189916e-01]	[418.73861694 788.128479 0.79651678]	[4.00756500e+02 7.85563843e+02 7.80351818e-01]	[4.23879242e+02 7.67577026e+02 6.89168930e-01]
[413.5401001 216.00149536 0.91411889]	[418.66482544 280.20858765 0.92386007]	[357.16415405 285.2387085 0.85005218]	[336.50668335 387.88220215 0.84459907]	[316.00067139 464.90637207 0.89343929]	[477.70687866 277.66769409 0.88268018]	[503.42929077 375.01062012 0.82876849]	[516.18640137 462.19152832 0.87619424]	[423.78231812 470.00796509 0.74334854]	[382.7868042 472.58987427 0.71894747]	[400.63534546 616.25726318 0.75660098]	[418.71484375 762.41448975 0.80441129]	[462.44152832 469.95895386 0.72615957]	[482.94677734 605.95922852 0.82954288]	[513.6550293 754.73980713 0.78940594]	[400.64242554 205.79377747 0.9018268 ]	[421.33944702 205.74075317 0.87604082]	[380.32730103 213.30860901 0.8731699 ]	[441.71884155 210.85466003 0.88682914]	[5.18712219e+02 7.90599609e+02 7.88107216e-01]	[5.34091858e+02 7.85568359e+02 7.59174526e-01]	[5.08468384e+02 7.67579834e+02 7.20055938e-01]	[418.74264526 788.13031006 0.79904306]	[4.00761292e+02 7.85565369e+02 7.82205045e-01]	[4.23883850e+02 7.67586487e+02 6.91795707e-01]
[405.92913818 216.00244141 0.90357792]	[416.12191772 280.1758728 0.89793068]	[357.00775146 282.74554443 0.84206623]	[334.0402832 385.371521 0.82165754]	[315.94854736 464.83493042 0.89476693]	[475.07315063 277.65652466 0.86034 ]	[503.3354187 374.98403931 0.82851028]	[513.60186768 459.769104 0.86302042]	[421.36740112 470.02276611 0.7530309 ]	[382.7265625 475.13064575 0.72919798]	[400.64312744 618.80969238 0.77761942]	[418.67523193 759.91381836 0.81789434]	[462.36502075 467.43856812 0.75089014]	[480.26235962 606.01263428 0.84387243]	[511.0357666 752.28283691 0.78649819]	[398.14489746 205.7736969 0.89780462]	[421.14324951 205.7535553 0.88542879]	[380.12084961 210.92628479 0.87807328]	[439.24124146 210.86752319 0.89288723]	[5.18655579e+02 7.90612305e+02 7.90228784e-01]	[5.31533264e+02 7.85530884e+02 7.62590528e-01]	[5.05956329e+02 7.67517517e+02 7.25684881e-01]	[418.76782227 788.11712646 0.81812125]	[400.7689209 785.56713867 0.80309594]	[4.23808838e+02 7.67574036e+02 7.21417069e-01]
[405.84552002 216.01004028 0.91412663]	[416.05441284 280.17868042 0.8851034 ]	[356.96777344 282.7444458 0.83671427]	[333.96237183 382.77990723 0.82662094]	[313.54641724 464.86181641 0.88383013]	[472.52496338 277.64291382 0.85878587]	[503.31262207 372.54110718 0.8290683 ]	[513.60168457 459.78118896 0.86219251]	[421.37371826 469.97393799 0.75769669]	[382.74694824 475.0776062 0.72467184]	[400.70098877 621.36047363 0.80490816]	[418.67614746 759.89508057 0.82283038]	[462.36569214 467.39471436 0.75930727]	[480.1887207 608.51220703 0.84209901]	[505.97390747 757.32818604 0.78809613]	[398.0866394 205.77732849 0.89561027]	[418.75418091 205.78030396 0.88979131]	[377.71295166 210.91903687 0.87502927]	[439.16195679 210.88252258 0.87953973]	[518.70751953 790.69842529 0.80607122]	[5.29072815e+02 7.85599915e+02 7.82903552e-01]	[503.35876465 767.66357422 0.7706874 ]	[418.77584839 788.13586426 0.83256775]	[400.76797485 785.58410645 0.81658471]	[4.23795837e+02 7.67583679e+02 7.23382950e-01]
[403.33474731 216.00926208 0.926539 ]	[413.56271362 280.20825195 0.86457199]	[354.54931641 282.76733398 0.83342892]	[331.47924805 382.81039429 0.83709997]	[313.47808838 464.85861206 0.88580245]	[470.00701904 277.65420532 0.85878193]	[503.24697876 372.50836182 0.83542848]	[511.09277344 459.77655029 0.86633843]	[421.34579468 467.44888306 0.76696116]	[382.72174072 472.56454468 0.72927904]	[400.70223999 621.34246826 0.80259049]	[418.65811157 759.87023926 0.82626539]	[462.33651733 464.8815918 0.7710802 ]	[480.13085938 606.0458374 0.83238089]	[503.42861938 752.29156494 0.83046627]	[398.01184082 205.77531433 0.88430285]	[418.69650269 205.78466797 0.89535069]	[377.63250732 210.92478943 0.87129122]	[439.10986328 210.89433289 0.87335879]	[511.04623413 788.18273926 0.79925728]	[526.43389893 783.01348877 0.79914474]	[5.00872559e+02 7.67575134e+02 7.45534480e-01]	[418.7244873 788.12268066 0.8300035 ]	[400.71078491 785.56439209 0.81984967]	[4.23774902e+02 7.67580505e+02 7.28610516e-01]
[403.30249023 216.03820801 0.92961812]	[411.02392578 280.22653198 0.85132706]	[354.46835327 285.24224854 0.81800753]	[328.86395264 385.3789978 0.8116188 ]	[313.42831421 464.87060547 0.87112433]	[469.96078491 277.67382812 0.85600752]	[500.87051392 374.98446655 0.83809125]	[511.04956055 459.77883911 0.87011254]	[421.31506348 472.52334595 0.75904799]	[380.33334351 475.12857056 0.73083907]	[400.73419189 623.86767578 0.80267304]	[418.70010376 757.33605957 0.8262499 ]	[462.31970215 467.45385742 0.75656104]	[477.66345215 608.53204346 0.79782188]	[503.28579712 752.31170654 0.85401505]	[395.60827637 205.78764343 0.87693202]	[418.68759155 208.25387573 0.90075886]	[377.56356812 210.89894104 0.86450553]	[439.06829834 210.90104675 0.85618871]	[508.4526062 788.15563965 0.81158614]	[523.9385376 782.96374512 0.80461854]	[5.00716797e+02 7.67611633e+02 7.56973624e-01]	[418.66360474 788.16900635 0.82221591]	[400.6605835 785.57727051 0.82483661]	[4.23857269e+02 7.67534668e+02 7.20356464e-01]
[403.3052063 216.03898621 0.92956382]	[411.02078247 280.23074341 0.85064042]	[354.46762085 285.24371338 0.81773305]	[328.86523438 385.37194824 0.81211638]	[313.43048096 464.86935425 0.87119448]	[469.95776367 277.67849731 0.85572165]	[500.86560059 374.98977661 0.83992904]	[511.03564453 459.75796509 0.87051451]	[421.30703735 470.03561401 0.75989521]	[380.328125 475.11541748 0.7306155 ]	[400.73590088 623.86035156 0.80106783]	[418.70535278 757.33404541 0.82464767]	[462.30874634 467.44342041 0.75736356]	[477.6690979 608.51403809 0.7994523 ]	[503.28344727 752.30828857 0.85535026]	[395.60958862 205.78688049 0.87718469]	[418.69128418 208.25445557 0.90054405]	[377.56338501 210.89396667 0.86307395]	[439.07321167 210.89556885 0.85604411]	[508.4546814 788.14575195 0.8136254 ]	[523.94116211 782.95166016 0.8070491 ]	[5.00711792e+02 7.67611206e+02 7.55085826e-01]	[418.66778564 788.16540527 0.82076013]	[400.66629028 785.57159424 0.82355344]	[4.23864624e+02 7.67529480e+02 7.15971589e-01]
[403.3006897 216.03425598 0.92948282]	[411.02368164 280.21713257 0.85185337]	[354.47875977 282.77587891 0.82016993]	[328.88363647 385.37185669 0.81401366]	[313.42221069 464.86230469 0.86894524]	[469.96920776 277.67370605 0.85633385]	[500.87548828 375.05471802 0.84843016]	[511.04211426 459.77416992 0.87168217]	[421.30480957 472.52749634 0.75971901]	[380.32507324 475.13723755 0.73049796]	[400.74075317 623.83044434 0.79636288]	[418.70803833 757.3248291 0.82086599]	[462.30847168 467.45178223 0.75551337]	[477.66949463 608.50311279 0.80108458]	[503.29187012 754.75274658 0.85386372]	[395.60879517 205.78834534 0.87665612]	[418.68310547 208.25285339 0.89953107]	[377.57144165 210.89733887 0.86369288]	[439.06921387 210.88574219 0.85647023]	[508.45211792 788.17370605 0.80963975]	[523.93334961 782.98986816 0.80630243]	[5.00714050e+02 7.67623779e+02 7.59557247e-01]	[418.63613892 788.17498779 0.80632567]	[400.64089966 785.56677246 0.81063277]	[4.23882446e+02 7.67507507e+02 7.08647311e-01]
[400.82540894 216.08718872 0.94760203]	[408.47756958 280.24307251 0.84281254]	[351.95181274 285.32955933 0.79831934]	[323.73907471 385.3916626 0.8310979 ]	[305.80438232 462.3631897 0.86206633]	[467.45010376 277.67919922 0.86255509]	[500.7409668 372.49090576 0.83237636]	[511.00396729 459.71755981 0.86442471]	[421.30618286 472.59188843 0.76425022]	[382.72509766 477.66369629 0.73646444]	[400.77902222 621.3848877 0.7868548 ]	[418.69866943 754.81842041 0.82103533]	[462.28701782 469.97991943 0.75304359]	[469.9967041 606.01965332 0.78288758]	[498.25888062 757.38311768 0.81084293]	[395.4911499 208.32498169 0.86389726]	[418.5776062 208.32328796 0.90074188]	[375.12155151 213.34469604 0.87377143]	[436.5758667 210.89944458 0.81081998]	[503.26776123 790.70562744 0.83323783]	[521.22955322 788.01531982 0.81461328]	[4.93069824e+02 7.70127930e+02 7.17936754e-01]	[418.67355347 788.08520508 0.81990016]	[400.66088867 785.49475098 0.81453991]	[4.23849762e+02 7.67501953e+02 7.02317417e-01]
[400.73382568 216.14666748 0.949534 ]	[405.90179443 282.76803589 0.83521932]	[349.39196777 290.36706543 0.79566938]	[321.16168213 390.43838501 0.84576756]	[300.64974976 464.91635132 0.86532795]	[464.89309692 277.71990967 0.87505311]	[500.71139526 375.05215454 0.84337711]	[511.04360962 459.83755493 0.86505151]	[421.1663208 472.59716797 0.77818692]	[380.22427368 477.67092896 0.76796192]	[400.76742554 623.84716797 0.80051482]	[418.74472046 759.88793945 0.81604874]	[459.82769775 469.99676514 0.75278318]	[462.43682861 605.99822998 0.82398665]	[493.08670044 767.52056885 0.80510736]	[390.5043335 210.80950928 0.86157775]	[416.10333252 210.80659485 0.88457912]	[375.03057861 213.42060852 0.87845117]	[434.02639771 213.35687256 0.84780502]	[5.00714203e+02 7.95800598e+02 7.86626756e-01]	[516.21759033 790.73217773 0.79719901]	[4.82928772e+02 7.75305176e+02 7.37414956e-01]	[418.72073364 790.63702393 0.80576158]	[400.6862793 788.05383301 0.80904323]	[4.23907898e+02 7.67571045e+02 7.06523240e-01]
[400.73077393 218.63407898 0.92925656]	[405.84194946 287.82595825 0.83522379]	[346.85644531 292.90847778 0.80661529]	[318.72906494 393.02243042 0.86225331]	[298.22070312 464.95999146 0.86422753]	[464.8637085 280.15106201 0.87117523]	[500.71179199 375.09051514 0.85205424]	[511.08825684 462.26779175 0.86029923]	[418.75888062 475.11233521 0.78668571]	[380.16638184 477.71694946 0.77654296]	[400.70516968 621.32324219 0.78286588]	[418.74459839 759.86035156 0.81318933]	[459.72729492 472.52038574 0.74445951]	[462.32931519 605.92773438 0.84091258]	[482.96826172 765.0647583 0.80081689]	[390.48431396 213.28341675 0.87623662]	[416.04647827 210.91329956 0.88127315]	[374.98690796 213.49183655 0.87597811]	[431.49801636 213.39096069 0.84302109]	[4.93037292e+02 7.93326782e+02 7.48557270e-01]	[506.01348877 790.64971924 0.79492402]	[4.80275391e+02 7.72737183e+02 7.14674294e-01]	[418.78100586 790.63690186 0.81111616]	[400.73336792 788.0690918 0.80925018]	[4.23896393e+02 7.67609131e+02 6.99747503e-01]
[400.72576904 221.19229126 0.91054982]	[405.82763672 292.89736938 0.85636693]	[346.8739624 293.0223999 0.81579012]	[318.69152832 393.03863525 0.86502767]	[298.15167236 469.98571777 0.85573894]	[464.85668945 282.74996948 0.84270155]	[500.72250366 377.60745239 0.86629307]	[511.10128784 464.82180786 0.84140426]	[418.66204834 477.6890564 0.7905798 ]	[380.10522461 480.243927 0.78598404]	[400.68670654 621.37927246 0.76621485]	[418.74746704 757.35095215 0.80722147]	[459.60852051 475.15454102 0.73497373]	[462.23443604 608.5446167 0.82441592]	[482.79675293 767.64544678 0.85108459]	[390.49783325 213.38716125 0.89713287]	[416.03158569 213.40736389 0.89722466]	[374.98876953 215.8999939 0.8752709 ]	[428.92974854 213.55226135 0.86099422]	[4.85398499e+02 7.95827942e+02 7.68424213e-01]	[503.4074707 790.71289062 0.83274609]	[4.80176788e+02 7.77891113e+02 6.90248132e-01]	[418.77056885 790.69604492 0.79613698]	[400.73364258 788.11633301 0.80735719]	[4.23878662e+02 7.67589050e+02 6.71156883e-01]
[400.70858765 226.29476929 0.90590292]	[403.38446045 292.98571777 0.87972534]	[346.86660767 295.46414185 0.82765818]	[318.65249634 395.53555298 0.8777765 ]	[298.09158325 472.59411621 0.86207759]	[464.8293457 287.81359863 0.83222061]	[500.67501831 377.62808228 0.85698593]	[513.61175537 467.42877197 0.82502663]	[418.61074829 477.68399048 0.7884627 ]	[377.69433594 480.22253418 0.78824592]	[400.65969849 621.38641357 0.7923069 ]	[418.80480957 757.39324951 0.79511535]	[459.59671021 477.61660767 0.73607397]	[459.83026123 608.56445312 0.80791897]	[480.28939819 770.14257812 0.84349203]	[390.4432373 213.52998352 0.90066254]	[416.01660156 213.52719116 0.90389037]	[372.50045776 216.08491516 0.8573755 ]	[428.9296875 216.01635742 0.86111897]	[4.82878082e+02 8.00941772e+02 7.36102700e-01]	[500.87796021 790.81842041 0.79671663]	[4.75110168e+02 7.83014587e+02 6.72311604e-01]	[4.18769897e+02 7.90710876e+02 7.69384563e-01]	[400.71765137 788.11975098 0.79836762]	[4.26444061e+02 7.67648499e+02 6.46090269e-01]
[400.63665771 233.81599426 0.92782539]	[403.3838501 295.51608276 0.89837742]	[346.88677979 298.01629639 0.83546191]	[318.61856079 395.61654663 0.89131379]	[298.04101562 477.6048584 0.87019241]	[462.43225098 292.95629883 0.85390693]	[500.64263916 377.7272644 0.85054272]	[516.17852783 475.08895874 0.82103717]	[418.62359619 480.26629639 0.81565559]	[377.69390869 482.77536011 0.79450256]	[400.63970947 624.01934814 0.81551278]	[421.16702271 759.88751221 0.78478539]	[459.59902954 480.20614624 0.75501627]	[459.67810059 616.25305176 0.78006852]	[477.63830566 770.15557861 0.78944999]	[387.89938354 216.09744263 0.88245732]	[413.57122803 216.08753967 0.87859821]	[372.44229126 218.54232788 0.82690436]	[428.95870972 218.52914429 0.83076602]	[4.80155701e+02 8.03474365e+02 7.09396183e-01]	[4.98175018e+02 7.93310425e+02 7.26230919e-01]	[4.67467712e+02 7.80469055e+02 6.44943178e-01]	[4.18709045e+02 7.90818542e+02 7.38482058e-01]	[4.00700287e+02 7.88160950e+02 7.76297212e-01]	[4.31473633e+02 7.67648254e+02 6.39648318e-01]
[398.275177 233.91213989 0.94464964]	[403.3380127 298.01898193 0.90377241]	[346.8487854 298.17071533 0.83998919]	[318.59075928 398.18511963 0.90643859]	[295.57885742 480.197052 0.9061017 ]	[462.39526367 295.5083313 0.89003754]	[500.65853882 382.83557129 0.83409989]	[516.20172119 477.72116089 0.8676101 ]	[418.55810547 480.34765625 0.79538971]	[377.6340332 482.84347534 0.78682405]	[400.63577271 623.96166992 0.79814976]	[418.78543091 759.93878174 0.77115762]	[457.1456604 480.30844116 0.7503413 ]	[459.61636353 618.75970459 0.75030977]	[475.0880127 770.21337891 0.77813631]	[385.38995361 218.58601379 0.87052977]	[413.53787231 218.53424072 0.86506486]	[372.44735718 223.72842407 0.79455352]	[426.45578003 221.12728882 0.80976194]	[4.77647644e+02 8.06018311e+02 7.40228891e-01]	[4.95642609e+02 7.95839294e+02 7.25743592e-01]	[4.64906891e+02 7.85503296e+02 6.68208361e-01]	[4.21218597e+02 7.93253967e+02 7.14863360e-01]	[4.00773956e+02 7.90602051e+02 7.43368924e-01]	[4.26377197e+02 7.67675903e+02 6.11387134e-01]
[398.25317383 234.02842712 0.95447612]	[403.29037476 298.22253418 0.89981592]	[344.32354736 300.77212524 0.81440091]	[318.56555176 400.746521 0.91070431]	[295.44503784 482.72781372 0.90587819]	[462.365448 298.06607056 0.91101927]	[498.23141479 390.43081665 0.80150563]	[516.1897583 480.27566528 0.88057476]	[418.53817749 482.74020386 0.79111356]	[377.6031189 482.81988525 0.78688103]	[398.21722412 626.52233887 0.76481777]	[418.7774353 765.03881836 0.76554072]	[457.1378479 480.31723022 0.74567211]	[457.20205688 623.86260986 0.77400064]	[4.67424622e+02 7.72750488e+02 7.67877698e-01]	[385.36062622 221.16311646 0.85359555]	[413.49807739 221.10740662 0.84682286]	[372.45831299 231.32044983 0.81639391]	[426.39279175 228.83207703 0.81499624]	[4.64873688e+02 8.08641907e+02 7.70327330e-01]	[4.85401672e+02 8.03540161e+02 7.36339211e-01]	[4.62344604e+02 7.85552307e+02 6.87426805e-01]	[4.18663452e+02 8.00999084e+02 6.44525290e-01]	[3.98234314e+02 7.93220581e+02 6.74151063e-01]	[4.26444000e+02 7.70206543e+02 6.02814555e-01]
[398.23638916 236.63365173 0.95601791]	[403.28497314 303.28216553 0.86346388]	[341.81533813 310.86489868 0.80418581]	[316.17703247 403.33441162 0.88416976]	[295.41668701 482.8444519 0.90282702]	[462.3536377 300.63781738 0.89172953]	[498.24993896 395.54550171 0.82155669]	[516.16094971 482.7878418 0.87483186]	[416.13143921 485.43780518 0.74517357]	[377.56658936 487.93151855 0.74388272]	[398.17001343 626.57409668 0.76941037]	[4.18803162e+02 7.67548340e+02 7.54633904e-01]	[457.13043213 485.39746094 0.71356016]	[459.64123535 626.57507324 0.77224433]	[4.64856201e+02 7.80444092e+02 7.66892195e-01]	[385.31533813 231.30886841 0.86691308]	[410.94741821 228.85353088 0.8429817 ]	[369.92398071 233.86398315 0.83437562]	[426.34732056 231.4465332 0.85534316]	[4.62291931e+02 8.11340210e+02 7.53777921e-01]	[4.82801880e+02 8.08746704e+02 7.59177923e-01]	[4.62271240e+02 7.88199158e+02 7.40101457e-01]	[4.18596619e+02 8.08550964e+02 6.51992738e-01]	[3.98179504e+02 7.95808716e+02 6.43726349e-01]	[4.26446808e+02 7.72713562e+02 5.62663496e-01]
[398.23284912 239.13728333 0.93157679]	[400.87731934 310.89788818 0.86809248]	[341.81289673 313.45068359 0.82679313]	[316.16955566 408.40597534 0.87151325]	[293.01303101 485.36941528 0.87346035]	[462.28015137 303.19750977 0.87313384]	[498.22296143 398.04724121 0.84014654]	[516.18078613 485.40838623 0.8508845 ]	[416.08944702 490.54006958 0.74123126]	[377.52590942 493.10360718 0.74583852]	[400.64303589 626.53283691 0.80314469]	[4.18755676e+02 7.70152832e+02 7.33347714e-01]	[457.08578491 490.50778198 0.70185918]	[457.16342163 626.59442139 0.74809408]	[4.62409149e+02 7.82967163e+02 7.56321967e-01]	[382.86236572 233.81996155 0.89676285]	[408.44180298 231.40705872 0.85765702]	[367.41818237 236.41656494 0.85753667]	[423.84646606 233.98912048 0.89118516]	[4.64824402e+02 8.13777283e+02 7.22286105e-01]	[4.82860687e+02 8.08730896e+02 7.42763400e-01]	[4.59692963e+02 7.90638062e+02 7.16766477e-01]	[4.21223022e+02 8.08603577e+02 6.26489282e-01]	[4.00686066e+02 7.98439392e+02 6.19085789e-01]	[4.26345947e+02 7.77856628e+02 5.32905996e-01]
[398.15249634 244.21542358 0.89449608]	[400.82476807 313.50411987 0.90701342]	[341.72473145 315.97497559 0.85693681]	[316.13162231 413.52880859 0.87779814]	[292.95654297 487.93597412 0.84085107]	[462.21932983 308.362854 0.85350609]	[498.16751099 398.11129761 0.83605105]	[516.16442871 487.99655151 0.82827127]	[416.09729004 495.66366577 0.74355376]	[377.54370117 498.19927979 0.7561056 ]	[398.17678833 644.35980225 0.75903314]	[4.18712189e+02 7.67629883e+02 7.59490848e-01]	[454.62600708 495.64212036 0.70312172]	[457.15472412 636.72790527 0.72850913]	[4.62324463e+02 7.85502747e+02 7.81265140e-01]	[382.79983521 233.97584534 0.92822367]	[405.90933228 233.94529724 0.88399136]	[364.87957764 236.51480103 0.85840219]	[423.82156372 236.48445129 0.90054041]	[4.59806580e+02 8.13841736e+02 7.44289041e-01]	[4.80285950e+02 8.11224487e+02 7.74034023e-01]	[4.59669403e+02 7.90670166e+02 7.19737232e-01]	[4.18660828e+02 8.06115234e+02 6.46091640e-01]	[3.98185669e+02 7.95824463e+02 6.42338037e-01]	[4.23890900e+02 7.72777039e+02 5.66175759e-01]
[398.10021973 249.39064026 0.89951158]	[400.78656006 315.99285889 0.92826915]	[339.27276611 318.54016113 0.87503058]	[316.06307983 418.56124878 0.90411711]	[292.87628174 493.06277466 0.82501149]	[459.83969116 310.96508789 0.85617977]	[498.14468384 398.24832153 0.84686923]	[516.13012695 490.51043701 0.81901705]	[416.05853271 498.16503906 0.74804413]	[377.5083313 500.67483521 0.76281452]	[395.60012817 636.75708008 0.73750472]	[4.18794434e+02 7.65042419e+02 7.58525848e-01]	[454.60180664 498.15408325 0.71155727]	[452.05563354 636.74725342 0.71102208]	[462.28173828 788.13208008 0.8061403 ]	[382.72158813 236.51535034 0.93229276]	[405.87414551 236.43984985 0.89578885]	[362.32910156 239.04849243 0.8570869 ]	[423.822052 236.60629272 0.87384099]	[4.59795380e+02 8.21489075e+02 7.40350425e-01]	[4.80293976e+02 8.13836975e+02 7.71791041e-01]	[4.59670074e+02 7.93239685e+02 7.09698319e-01]	[4.16120728e+02 8.06080200e+02 6.44944966e-01]	[3.98084991e+02 7.93271790e+02 6.55868888e-01]	[4.28955353e+02 7.70224609e+02 5.55678904e-01]
[395.64297485 251.95973206 0.90466934]	[400.76171875 316.17950439 0.94019544]	[339.26870728 318.76019287 0.86479908]	[316.00939941 418.74874878 0.90488994]	[290.37719727 498.15444946 0.84231174]	[459.79730225 313.51422119 0.87865388]	[498.11480713 400.7230835 0.83738786]	[516.1807251 495.59857178 0.82721072]	[416.04159546 498.26242065 0.75471359]	[377.4960022 500.76293945 0.7736634 ]	[398.11254883 641.82110596 0.77351367]	[4.21153778e+02 7.62498657e+02 7.45423555e-01]	[454.5904541 498.23980713 0.7192536 ]	[454.63574219 641.80523682 0.72969574]	[462.25192261 790.78649902 0.80504131]	[380.28659058 236.63075256 0.93205965]	[403.36416626 236.57820129 0.89698547]	[362.22921753 241.63356018 0.840339 ]	[421.34814453 239.19314575 0.86407727]	[4.62292725e+02 8.29179443e+02 7.93647408e-01]	[4.80330688e+02 8.24078125e+02 7.86276162e-01]	[4.57154999e+02 8.03467468e+02 6.85196936e-01]	[4.18759521e+02 8.03518738e+02 6.59064233e-01]	[4.00670227e+02 7.90813293e+02 6.84862614e-01]	[4.26433075e+02 7.67695923e+02 5.11328876e-01]
[395.56515503 254.41125488 0.91337681]	[400.71218872 318.62368774 0.94475836]	[339.22277832 321.23190308 0.86151898]	[316.00909424 423.80169678 0.8836655 ]	[287.88317871 500.66906738 0.8653152 ]	[459.70996094 316.02023315 0.89865077]	[498.12243652 400.82055664 0.81927353]	[516.16381836 498.12542725 0.83741248]	[413.59103394 500.68029785 0.75319451]	[375.09838867 500.77285767 0.77101976]	[398.04690552 641.88592529 0.74278849]	[418.76437378 759.88464355 0.77531171]	[452.08023071 498.25793457 0.71640366]	[454.60247803 641.81866455 0.7546618 ]	[462.31393433 790.81390381 0.8189187 ]	[380.2038269 239.10671997 0.92419785]	[403.27407837 236.646698 0.8938747 ]	[359.80761719 246.76663208 0.83639586]	[421.24707031 241.66255188 0.86877847]	[4.62365662e+02 8.31650757e+02 8.27519715e-01]	[482.74798584 826.6583252 0.83516175]	[4.57195801e+02 8.03514954e+02 7.03993976e-01]	[4.21180573e+02 7.95838196e+02 7.21908629e-01]	[4.00763031e+02 7.90656677e+02 7.43740499e-01]	[4.23878601e+02 7.67549866e+02 5.49684942e-01]
[395.56695557 254.41061401 0.91337132]	[400.70974731 318.6267395 0.94464761]	[339.21691895 321.23730469 0.86161876]	[316.01263428 423.80273438 0.88317859]	[287.87969971 500.66616821 0.86510563]	[459.70953369 316.02197266 0.89923346]	[498.13278198 400.82434082 0.82260865]	[516.14599609 495.69842529 0.83549517]	[413.59484863 500.68112183 0.75428379]	[375.10464478 500.77484131 0.77235603]	[398.05657959 641.87585449 0.74443996]	[418.75952148 759.88140869 0.77505857]	[452.08221436 498.25839233 0.71695113]	[454.5975647 641.81256104 0.75331777]	[462.30993652 790.8125 0.81919169]	[380.20596313 239.10696411 0.92404741]	[403.27722168 236.64646912 0.89366299]	[359.80960083 246.76911926 0.836164 ]	[421.24917603 241.66070557 0.86899614]	[4.62370605e+02 8.31655518e+02 8.25172782e-01]	[482.7484436 826.66278076 0.83486158]	[4.57190308e+02 8.03516418e+02 7.02930748e-01]	[4.21188416e+02 7.95833801e+02 7.22888708e-01]	[4.00771759e+02 7.90656616e+02 7.42968738e-01]	[4.23866821e+02 7.67549316e+02 5.47966540e-01]
[395.51531982 254.51091003 0.92379415]	[400.69198608 318.70214844 0.94353509]	[339.20117188 323.74911499 0.85237616]	[316.01400757 423.84136963 0.87912744]	[287.86135864 500.80734253 0.88123208]	[459.65762329 316.10076904 0.90255374]	[495.65783691 400.8638916 0.80903178]	[516.19671631 498.19036865 0.85455382]	[413.59545898 500.77301025 0.76240933]	[375.09472656 500.85272217 0.77214992]	[398.11444092 641.92523193 0.78112888]	[421.16677856 762.4197998 0.76803452]	[454.54678345 500.75881958 0.72744358]	[454.64465332 644.39550781 0.77590382]	[462.33914185 793.30767822 0.79990143]	[380.14651489 241.6608429 0.91408396]	[400.85134888 239.12359619 0.89016229]	[359.78961182 251.8604126 0.86584473]	[421.19561768 246.766922 0.86213797]	[4.64852661e+02 8.31815918e+02 8.17387819e-01]	[482.82080078 829.17401123 0.85818249]	[4.57205811e+02 8.06064392e+02 7.15265214e-01]	[4.18679077e+02 7.98423645e+02 6.60135031e-01]	[4.00673950e+02 7.90728271e+02 6.98146939e-01]	[4.28923187e+02 7.67620728e+02 5.46059251e-01]
[387.89254761 257.15579224 0.89284408]	[398.2689209 321.28985596 0.91749024]	[339.08270264 331.44421387 0.85737008]	[315.94909668 431.47488403 0.8573184 ]	[287.85632324 503.38766479 0.86858726]	[459.6083374 318.62731934 0.89818805]	[498.17684937 405.84344482 0.80049556]	[518.75567627 500.75265503 0.89211565]	[416.02355957 503.32952881 0.76520109]	[375.10906982 503.40011597 0.76937318]	[398.1781311 644.35656738 0.7867766 ]	[421.19293213 759.88989258 0.77273417]	[454.59921265 503.30627441 0.73541731]	[457.07275391 647.01580811 0.76817077]	[4.62361084e+02 8.03559326e+02 7.88164914e-01]	[377.63955688 251.83885193 0.91967815]	[400.62997437 249.36778259 0.89487404]	[359.61364746 254.43557739 0.90468305]	[418.69445801 251.94309998 0.89161611]	[4.67460236e+02 8.36903381e+02 7.68462062e-01]	[4.82951324e+02 8.31780029e+02 8.27697158e-01]	[4.57192749e+02 8.11115967e+02 7.17231631e-01]	[4.18636047e+02 8.00975830e+02 6.64216042e-01]	[3.98235474e+02 7.90746582e+02 7.06927001e-01]	[4.31468964e+02 7.67560181e+02 5.49988210e-01]
[385.35803223 259.60946655 0.88281256]	[398.21578979 326.31472778 0.89919686]	[339.06564331 334.04434204 0.87973809]	[315.93081665 434.11486816 0.86882329]	[290.35403442 505.86724854 0.85330635]	[457.15704346 318.69723511 0.87955517]	[498.17175293 408.44812012 0.7909649 ]	[521.18267822 500.80157471 0.90842903]	[413.5796814 503.41467285 0.75159132]	[375.09567261 505.91204834 0.75560385]	[400.62646484 641.88153076 0.78893483]	[421.24130249 759.91546631 0.76005596]	[454.57925415 503.36187744 0.73191273]	[457.08392334 646.98614502 0.76380086]	[4.62369781e+02 8.08564087e+02 7.92197049e-01]	[377.59591675 251.93379211 0.92650312]	[398.24624634 251.90849304 0.91819668]	[359.55612183 254.50447083 0.91289443]	[418.6362915 254.43696594 0.9098978 ]	[4.64887817e+02 8.39398560e+02 7.74469256e-01]	[4.82879211e+02 8.31867432e+02 8.24783564e-01]	[4.59646820e+02 8.11263245e+02 6.86182678e-01]	[4.18617584e+02 8.03484680e+02 6.64846897e-01]	[3.98210114e+02 7.90757751e+02 7.07686067e-01]	[4.31557312e+02 7.67585388e+02 5.45594454e-01]
[385.3427124 259.70037842 0.87379307]	[398.15213013 331.43273926 0.90150011]	[339.04733276 336.5632019 0.89493096]	[315.93081665 434.12783813 0.87047756]	[290.3404541 505.99151611 0.83242875]	[457.09338379 318.76873779 0.86061144]	[498.25036621 413.51504517 0.79948163]	[521.21661377 500.89425659 0.91677463]	[413.57809448 505.97198486 0.73875499]	[375.09664917 508.49414062 0.7423355 ]	[400.7131958 641.92260742 0.80328608]	[421.1605835 759.90447998 0.76723057]	[454.552948 505.9236145 0.71788663]	[457.12863159 649.6104126 0.73929906]	[4.62387238e+02 8.08565186e+02 7.78358042e-01]	[377.56726074 254.40231323 0.94236714]	[398.21691895 251.97915649 0.9319936 ]	[357.20993042 256.9732666 0.92551768]	[418.58999634 254.49061584 0.90748143]	[4.62392792e+02 8.39435364e+02 7.52907991e-01]	[4.82824127e+02 8.34281250e+02 7.86374688e-01]	[4.59678345e+02 8.11257690e+02 6.90532327e-01]	[4.18706635e+02 7.98418213e+02 6.49850011e-01]	[4.00678406e+02 7.90692017e+02 6.94927871e-01]	[4.26429504e+02 7.67542236e+02 5.52581310e-01]
[385.29598999 262.18478394 0.86221451]	[398.13119507 334.02163696 0.92365968]	[336.66680908 339.04977417 0.89857292]	[315.94659424 436.62249756 0.88842225]	[290.35241699 508.50415039 0.82348484]	[457.10137939 321.27957153 0.83791614]	[500.67071533 416.04388428 0.81955326]	[521.25366211 503.36248779 0.91918981]	[413.54571533 508.51315308 0.72363329]	[375.08651733 511.03649902 0.73413527]	[400.78527832 644.46362305 0.81262207]	[421.1652832 754.84155273 0.79224241]	[452.06256104 508.49163818 0.69964319]	[457.11978149 654.70013428 0.71306694]	[4.62386475e+02 8.11150452e+02 7.84762025e-01]	[377.52450562 254.46432495 0.94036424]	[398.17895508 254.40570068 0.94827336]	[357.15240479 257.07504272 0.91175932]	[418.5687561 254.5965271 0.91374207]	[4.64850189e+02 8.47066406e+02 7.65245855e-01]	[4.82839874e+02 8.39418701e+02 7.67283320e-01]	[4.59685028e+02 8.16328552e+02 6.50918722e-01]	[4.18640320e+02 7.93296265e+02 6.91183567e-01]	[4.00660553e+02 7.88167786e+02 7.44982600e-01]	[4.28947876e+02 7.65026001e+02 5.63086033e-01]
[382.87011719 264.77804565 0.84623063]	[398.15960693 336.48049927 0.93999803]	[336.67721558 339.12744141 0.90294576]	[315.91833496 439.13909912 0.89798295]	[287.87094116 511.06796265 0.81390184]	[457.12301636 326.340271 0.81915224]	[500.66989136 416.09698486 0.8320238 ]	[521.30938721 503.49993896 0.90174335]	[413.56530762 513.56604004 0.72054088]	[375.10641479 513.60058594 0.73391438]	[400.86724854 644.47442627 0.80292273]	[418.81057739 759.87927246 0.79583949]	[452.06130981 513.58428955 0.69398332]	[457.18725586 662.36505127 0.70826173]	[4.62395203e+02 8.11313416e+02 7.75295615e-01]	[377.49768066 254.56588745 0.93685293]	[398.17132568 254.50920105 0.95509833]	[357.11813354 259.59475708 0.89269781]	[418.5894165 257.05523682 0.91069293]	[4.64826996e+02 8.49697815e+02 7.64973283e-01]	[4.82830719e+02 8.44598083e+02 7.52396286e-01]	[4.59710876e+02 8.21504028e+02 6.57454729e-01]	[4.18617584e+02 7.93250671e+02 7.07959175e-01]	[4.00647949e+02 7.88150452e+02 7.53906071e-01]	[4.26427979e+02 7.67532227e+02 5.98644853e-01]
[382.82675171 272.3661499 0.8699519 ]	[398.16165161 336.6210022 0.95553207]	[336.68945312 339.29949951 0.88401377]	[313.5425415 439.28945923 0.8998425 ]	[285.30545044 516.15734863 0.82249367]	[457.09042358 331.42822266 0.81886566]	[500.65896606 416.11154175 0.83674783]	[521.33978271 505.98486328 0.89233786]	[413.55303955 516.16296387 0.7250948 ]	[375.09783936 516.20220947 0.74362212]	[400.87759399 644.47558594 0.79227293]	[421.16409302 757.35675049 0.79220009]	[452.02325439 516.18151855 0.69566709]	[457.09103394 659.83044434 0.69411141]	[4.62371338e+02 8.13814514e+02 7.49721050e-01]	[375.08181763 257.05801392 0.92386657]	[398.16625977 256.99487305 0.95168322]	[357.12380981 264.73748779 0.85850137]	[418.61740112 259.63537598 0.89724898]	[4.64950562e+02 8.52283142e+02 7.38202035e-01]	[4.82887909e+02 8.49613525e+02 7.34234333e-01]	[4.59641998e+02 8.26525452e+02 6.23260498e-01]	[4.18618744e+02 7.93302979e+02 6.82685912e-01]	[3.98244049e+02 7.88158936e+02 7.43110955e-01]	[4.28958466e+02 7.65034302e+02 5.89633405e-01]
[382.82568359 272.36746216 0.87033129]	[398.16674805 336.63198853 0.95565736]	[336.68441772 341.68066406 0.88261938]	[313.54220581 439.28820801 0.90003598]	[285.30728149 516.15509033 0.82192284]	[457.1020813 331.45043945 0.82269698]	[500.66189575 416.12301636 0.83798134]	[521.33496094 505.99285889 0.89080507]	[413.55062866 516.16314697 0.72487748]	[375.0958252 516.20135498 0.74333692]	[400.87734985 644.47106934 0.79141468]	[421.16461182 757.35552979 0.79300231]	[452.02124023 516.1829834 0.69555169]	[457.08441162 659.83612061 0.6942203 ]	[4.62370972e+02 8.13812561e+02 7.50586629e-01]	[375.0802002 257.05789185 0.92369658]	[398.16610718 256.99475098 0.95138478]	[357.12268066 264.73635864 0.85833466]	[418.61904907 259.63549805 0.89780921]	[4.64946655e+02 8.52273071e+02 7.38251805e-01]	[4.82884460e+02 8.49608215e+02 7.34378457e-01]	[4.59642761e+02 8.26523682e+02 6.22169793e-01]	[4.18614838e+02 7.93305847e+02 6.81942225e-01]	[3.98240997e+02 7.88161194e+02 7.43354201e-01]	[4.28958862e+02 7.65033691e+02 5.89418113e-01]
[382.86099243 274.88034058 0.88781339]	[398.15002441 339.08868408 0.95450479]	[336.68441772 344.27636719 0.85857546]	[313.51269531 441.83221436 0.88103503]	[282.71426392 518.67895508 0.84563941]	[454.63800049 334.01324463 0.83884585]	[498.23318481 418.73498535 0.84529889]	[521.33587646 511.01681519 0.87226874]	[413.54312134 518.73052979 0.73637176]	[375.09234619 518.76037598 0.75596166]	[400.81115723 641.89099121 0.79425484]	[421.21057129 757.31970215 0.79215533]	[452.01156616 518.76470947 0.70388907]	[457.12692261 664.89190674 0.7144745 ]	[4.62372772e+02 8.24013184e+02 7.70790815e-01]	[375.08099365 259.57879639 0.89613914]	[398.17736816 257.11703491 0.94556439]	[357.10949707 269.88378906 0.8665098 ]	[418.6194458 262.20120239 0.8803032 ]	[4.67400940e+02 8.54796082e+02 7.66890466e-01]	[4.82919220e+02 8.49786438e+02 7.85885513e-01]	[4.59663818e+02 8.29224365e+02 6.91338181e-01]	[4.18650055e+02 7.95863953e+02 6.57035053e-01]	[4.00651459e+02 7.90652161e+02 7.18386173e-01]	[4.28998749e+02 7.64968140e+02 5.81064105e-01]
[382.83016968 274.99078369 0.91760439]	[398.15435791 339.24584961 0.94753212]	[336.68777466 349.3744812 0.85018384]	[313.46859741 441.84155273 0.87691283]	[280.15539551 518.68548584 0.86443901]	[454.64822388 336.56274414 0.87135971]	[500.66757202 421.29431152 0.84760165]	[521.33258057 516.17333984 0.87554419]	[413.5328064 521.24499512 0.74944896]	[375.07720947 521.27697754 0.76774561]	[400.8059082 644.44836426 0.78834105]	[421.21636963 759.93103027 0.79115719]	[449.51779175 521.2722168 0.7172215 ]	[457.0741272 664.91271973 0.67984802]	[4.62418701e+02 8.26556335e+02 7.60490537e-01]	[375.06295776 259.72698975 0.87419248]	[398.16030884 259.58099365 0.93132132]	[357.10839844 272.45870972 0.8791942 ]	[418.59619141 267.28945923 0.86847734]	[4.67401672e+02 8.54918701e+02 7.45674908e-01]	[4.82916718e+02 8.52260620e+02 7.69866407e-01]	[4.59731689e+02 8.31664673e+02 6.61044717e-01]	[4.18584656e+02 7.95857483e+02 6.52880788e-01]	[3.98236450e+02 7.90643311e+02 7.19519377e-01]	[4.31494568e+02 7.67539246e+02 5.75754106e-01]
[382.82470703 275.10531616 0.93070948]	[398.17382812 341.74136353 0.93291479]	[336.69732666 351.96170044 0.85815859]	[310.96902466 444.3531189 0.85058355]	[277.6572876 518.78509521 0.89105803]	[457.10925293 339.05535889 0.88488877]	[500.68856812 423.84454346 0.84901869]	[521.30633545 518.79248047 0.90257066]	[411.00997925 521.37432861 0.75145376]	[375.01043701 521.38702393 0.76384676]	[400.81478882 644.41577148 0.7645824 ]	[421.19284058 757.34234619 0.79495496]	[449.45535278 523.80895996 0.72044748]	[4.57065552e+02 6.64989136e+02 6.21617079e-01]	[4.62367493e+02 8.29225525e+02 7.91353881e-01]	[375.08670044 264.74411011 0.86746573]	[398.16625977 259.73016357 0.9150756 ]	[357.16064453 274.94515991 0.89266801]	[418.62142944 272.36135864 0.88345551]	[4.64835938e+02 8.57449463e+02 7.47222185e-01]	[4.82791779e+02 8.52392029e+02 7.70925224e-01]	[4.59691498e+02 8.34346802e+02 6.10511363e-01]	[4.18628662e+02 7.95849915e+02 6.52895153e-01]	[4.00651825e+02 7.90653320e+02 7.12980092e-01]	[4.28936432e+02 7.65003845e+02 5.70439994e-01]
[382.85397339 277.71072388 0.90307575]	[398.15625 349.42004395 0.89778554]	[339.07144165 354.59539795 0.88241661]	[308.38729858 446.88809204 0.82386738]	[275.09130859 518.75738525 0.89456272]	[454.64056396 339.28192139 0.85932535]	[500.73754883 434.03927612 0.83240491]	[521.22320557 523.81988525 0.91396123]	[411.01754761 523.96972656 0.74429101]	[375.00790405 523.96911621 0.75072616]	[400.80938721 646.97180176 0.75830495]	[421.17160034 757.30932617 0.80658323]	[449.50604248 526.43902588 0.71436799]	[4.54580200e+02 6.72713013e+02 6.37598813e-01]	[4.62329559e+02 8.34375977e+02 7.92799294e-01]	[377.50964355 272.41485596 0.90404284]	[398.19369507 272.36672974 0.91491771]	[357.18692017 275.12039185 0.90847385]	[418.62258911 275.0222168 0.93247473]	[4.64874481e+02 8.67636292e+02 7.08018720e-01]	[4.82803741e+02 8.62510376e+02 7.03191519e-01]	[4.59676453e+02 8.49620544e+02 6.46122515e-01]	[4.18581818e+02 7.93240112e+02 7.02012122e-01]	[3.98255219e+02 7.88152954e+02 7.58286059e-01]	[4.28916748e+02 7.62473267e+02 6.00928128e-01]
[382.85302734 280.1678772 0.88887292]	[398.12988281 354.44400024 0.9071188 ]	[339.04629517 357.07925415 0.89212054]	[303.28512573 452.02911377 0.81393886]	[274.9491272 518.74725342 0.89028931]	[457.10321045 341.75512695 0.84787291]	[500.73648071 434.10678101 0.83905983]	[521.17034912 523.97332764 0.89585108]	[411.03967285 526.47613525 0.72851747]	[375.00775146 526.45379639 0.73867428]	[400.83108521 647.05541992 0.76333815]	[421.13531494 759.88592529 0.79773313]	[452.04434204 529.01116943 0.69772941]	[4.52047699e+02 6.67553162e+02 6.36619985e-01]	[4.62297394e+02 8.31732788e+02 6.54222906e-01]	[377.50149536 274.86862183 0.91526645]	[398.1796875 272.46005249 0.92933035]	[357.1434021 277.53799438 0.91597009]	[418.61236572 275.08959961 0.9296658 ]	[4.62325134e+02 8.67651794e+02 6.19739890e-01]	[4.80252563e+02 8.62516052e+02 5.97811460e-01]	[4.57208191e+02 8.41970032e+02 4.71684277e-01]	[4.18612640e+02 7.93275879e+02 6.97088659e-01]	[4.00660980e+02 7.88192871e+02 7.53017485e-01]	[4.26406677e+02 7.65050598e+02 5.86847901e-01]
[382.82598877 280.21917725 0.88348389]	[398.12402344 354.54000854 0.92235035]	[336.70117188 357.15267944 0.89979291]	[303.23922729 452.03509521 0.82209855]	[274.86773682 518.76409912 0.87922871]	[457.08758545 344.29666138 0.82638812]	[500.70169067 436.61767578 0.85066724]	[518.78308105 526.43920898 0.88314831]	[413.48913574 528.98706055 0.72789574]	[375.01126099 526.49603271 0.74283451]	[400.79904175 647.03167725 0.80268055]	[421.17855835 759.89294434 0.79949021]	[452.01541138 531.57977295 0.6949026 ]	[4.49486847e+02 6.75279846e+02 6.69647753e-01]	[4.62261566e+02 8.36866577e+02 7.76434183e-01]	[375.11077881 274.94351196 0.92204869]	[398.14205933 274.87585449 0.93559867]	[357.13446045 277.62942505 0.90627843]	[418.58432007 277.49960327 0.92548996]	[4.64834290e+02 8.70206665e+02 7.13682592e-01]	[4.82753815e+02 8.67581055e+02 6.93835020e-01]	[4.59653564e+02 8.49666382e+02 6.30182981e-01]	[4.16106537e+02 7.95874634e+02 6.48660362e-01]	[3.98202118e+02 7.90665710e+02 7.28191376e-01]	[4.28943329e+02 7.65014038e+02 5.95796108e-01]
[382.86306763 282.72775269 0.86074537]	[398.14923096 356.98400879 0.93601418]	[339.05938721 359.57791138 0.89833361]	[300.74020386 452.07833862 0.83222592]	[272.42181396 518.77252197 0.86542875]	[457.09823608 346.86663818 0.8147881 ]	[500.73709106 439.08795166 0.87006915]	[518.74249268 526.54620361 0.85814774]	[411.0300293 531.55633545 0.7249276 ]	[375.0378418 529.01397705 0.73912495]	[400.81100464 647.05621338 0.79865873]	[421.1494751 754.79162598 0.80761886]	[449.49557495 536.65460205 0.69506598]	[4.54558075e+02 6.85555237e+02 6.41559958e-01]	[4.62194885e+02 8.44552307e+02 7.78293669e-01]	[377.50427246 274.99395752 0.93371546]	[398.17694092 274.95294189 0.95111036]	[357.13348389 277.68063354 0.90479952]	[418.59594727 277.55551147 0.91846454]	[4.64896820e+02 8.72782776e+02 7.14169085e-01]	[4.82764832e+02 8.70192139e+02 7.32671857e-01]	[4.57140594e+02 8.52281738e+02 6.49467945e-01]	[4.16042389e+02 7.95803894e+02 6.54347956e-01]	[3.98129547e+02 7.88217102e+02 7.29794443e-01]	[4.26435059e+02 7.59945740e+02 6.05831027e-01]
[382.83898926 285.27038574 0.85262984]	[398.16537476 357.04919434 0.94564366]	[339.07113647 359.66546631 0.89948148]	[300.73626709 452.04748535 0.8306368 ]	[272.35678101 518.69848633 0.84702367]	[457.10974121 349.39620972 0.81517231]	[500.72525024 439.18295288 0.87810075]	[518.73425293 531.55462646 0.84317768]	[413.49536133 531.59643555 0.72429919]	[375.06433105 529.05157471 0.73941654]	[400.75994873 647.003479 0.8064115 ]	[421.17178345 754.81970215 0.80057961]	[449.52267456 536.68719482 0.69499904]	[4.46974792e+02 6.80409302e+02 6.54384196e-01]	[4.59821289e+02 8.47124878e+02 7.57724166e-01]	[375.10333252 275.07244873 0.93161285]	[398.15930176 275.02432251 0.95643002]	[357.11184692 280.177948 0.88403207]	[418.60586548 277.65396118 0.91983277]	[4.64894012e+02 8.72881592e+02 6.47306621e-01]	[4.80345490e+02 8.70281006e+02 6.95305049e-01]	[4.54615997e+02 8.54818237e+02 5.71685672e-01]	[4.13583435e+02 7.95891113e+02 6.19854331e-01]	[3.98111664e+02 7.90646484e+02 7.05830038e-01]	[4.28958954e+02 7.62461304e+02 5.96524894e-01]
[382.83996582 285.27359009 0.85200095]	[398.16546631 357.05606079 0.94602567]	[339.07391357 359.6663208 0.89924359]	[300.74255371 452.03982544 0.83113277]	[272.35464478 518.69885254 0.84634674]	[457.10482788 349.4196167 0.8138445 ]	[500.73495483 439.19863892 0.88093889]	[518.73370361 531.55914307 0.84422767]	[413.50204468 531.60314941 0.72478712]	[375.06393433 529.04754639 0.73933136]	[400.75262451 646.96057129 0.81019825]	[421.17163086 754.76940918 0.8021664 ]	[451.99972534 536.70635986 0.69605446]	[4.49436981e+02 6.82902344e+02 6.57488942e-01]	[4.59820282e+02 8.47129395e+02 7.63583481e-01]	[375.10385132 275.07119751 0.93126804]	[398.16143799 275.02581787 0.9563458 ]	[357.10977173 280.17211914 0.88584125]	[418.60821533 277.65802002 0.92030555]	[4.64888763e+02 8.72895081e+02 6.51920259e-01]	[4.80344513e+02 8.70293823e+02 7.00888932e-01]	[4.54626740e+02 8.54825562e+02 5.78131199e-01]	[4.13587463e+02 7.98363281e+02 6.15806222e-01]	[3.98120667e+02 7.90646606e+02 7.00455129e-01]	[4.28942505e+02 7.59927124e+02 5.97098768e-01]
[382.81530762 287.88665771 0.85335755]	[398.18536377 357.13778687 0.95146108]	[339.08428955 359.74835205 0.89598846]	[300.70321655 454.5461731 0.84389281]	[269.85656738 518.74902344 0.84739655]	[457.13287354 352.01913452 0.82836175]	[500.73403931 439.31466675 0.88099265]	[518.70556641 534.1762085 0.84243715]	[413.56079102 536.64868164 0.72682583]	[375.11798096 534.08935547 0.73587728]	[400.82931519 652.13226318 0.75673962]	[421.15658569 757.37091064 0.78177679]	[452.04684448 539.24829102 0.70167935]	[4.52018402e+02 6.88017944e+02 5.63797295e-01]	[4.59778229e+02 8.47130920e+02 7.64407396e-01]	[375.09777832 277.47061157 0.92929202]	[398.15838623 275.12625122 0.95389324]	[357.14065552 282.67071533 0.87243491]	[418.61529541 280.15011597 0.90924346]	[4.62389221e+02 8.72894897e+02 6.71000481e-01]	[4.80277863e+02 8.70285522e+02 7.16500044e-01]	[4.54566376e+02 8.54809082e+02 5.66246748e-01]	[4.16067535e+02 7.98405884e+02 6.13024235e-01]	[3.98142395e+02 7.90678040e+02 6.79768801e-01]	[4.28930115e+02 7.62484558e+02 5.83948553e-01]
[382.85531616 292.97503662 0.8814621 ]	[398.228302 359.60388184 0.95406014]	[339.11953735 362.26660156 0.87822157]	[300.68099976 454.55569458 0.84653038]	[269.81903076 518.7722168 0.84729928]	[457.14892578 356.97235107 0.85634863]	[500.74136353 441.81576538 0.87046969]	[516.22387695 539.19439697 0.84538597]	[413.55960083 536.71343994 0.73935211]	[375.12124634 534.16381836 0.74743885]	[400.84164429 654.69171143 0.74673468]	[421.17053223 754.83654785 0.79567719]	[452.02947998 539.30700684 0.70662737]	[4.49521973e+02 6.88035522e+02 6.22374415e-01]	[4.59715851e+02 8.49583862e+02 7.92010784e-01]	[375.12011719 277.62957764 0.92241263]	[398.21304321 277.61071777 0.94929713]	[357.16348267 285.27154541 0.85629427]	[418.66439819 282.73529053 0.88464379]	[4.62356628e+02 8.75394104e+02 7.07685411e-01]	[4.80275909e+02 8.72757690e+02 7.49191523e-01]	[4.52042023e+02 8.54879028e+02 5.83644986e-01]	[4.16085510e+02 7.95870483e+02 6.29625559e-01]	[3.98180969e+02 7.90628601e+02 6.97161138e-01]	[4.28919281e+02 7.59943787e+02 5.99582791e-01]
[382.85577393 292.97402954 0.88126427]	[398.23590088 359.59237671 0.95318758]	[339.13317871 362.23724365 0.88257879]	[300.66290283 454.58221436 0.85211062]	[269.81759644 518.77685547 0.8475945 ]	[457.15563965 356.97229004 0.85703653]	[500.74185181 441.81237793 0.87044269]	[516.22332764 539.19384766 0.84512413]	[413.5585022 536.70996094 0.73902822]	[375.11932373 534.15777588 0.746988 ]	[400.83642578 652.20056152 0.74947709]	[421.17077637 754.83148193 0.79649842]	[452.02926636 539.30517578 0.7065022 ]	[4.49518768e+02 6.88037781e+02 6.23373032e-01]	[4.59716827e+02 8.49584045e+02 7.92208374e-01]	[375.12072754 277.62945557 0.92264599]	[398.2131958 277.61157227 0.94939798]	[357.16387939 285.26977539 0.85630125]	[418.66363525 282.73532104 0.88513541]	[4.62356781e+02 8.75390076e+02 7.08163679e-01]	[4.80275391e+02 8.72754822e+02 7.49812722e-01]	[4.52043457e+02 8.54879333e+02 5.83154142e-01]	[4.16083130e+02 7.95865967e+02 6.30081892e-01]	[3.98180176e+02 7.90624329e+02 6.97599709e-01]	[4.28920288e+02 7.59940796e+02 5.99935651e-01]
[385.31210327 293.01950073 0.88351995]	[398.24499512 359.67141724 0.95540857]	[339.11230469 364.77053833 0.86440206]	[300.63748169 457.09860229 0.86668921]	[267.34362793 518.79418945 0.84655845]	[457.16055298 357.0355835 0.87281609]	[500.78311157 444.33270264 0.86447507]	[516.19232178 539.29998779 0.85923529]	[413.57843018 539.17950439 0.74067813]	[377.49893188 536.67376709 0.75200355]	[400.82119751 652.21124268 0.75545222]	[421.16192627 754.78601074 0.81234241]	[452.04040527 541.74371338 0.71191216]	[4.49495361e+02 6.85527283e+02 6.60668552e-01]	[4.59699524e+02 8.49672791e+02 8.00610423e-01]	[377.49975586 277.68499756 0.91771996]	[398.23147583 277.63739014 0.9495309 ]	[357.16845703 287.86172485 0.8586964 ]	[418.67514038 282.78274536 0.87742656]	[4.62378815e+02 8.75458496e+02 6.98333979e-01]	[4.80264160e+02 8.72783630e+02 7.47923851e-01]	[4.52047028e+02 8.57425903e+02 5.63384235e-01]	[4.16154755e+02 7.93308777e+02 6.87290728e-01]	[3.98255707e+02 7.88161621e+02 7.35206723e-01]	[4.26455658e+02 7.59904297e+02 6.06126487e-01]
[385.36785889 295.50296021 0.90364802]	[398.25946045 359.77981567 0.94487351]	[339.14273071 364.87252808 0.85696399]	[300.68438721 454.62493896 0.84871936]	[267.36737061 518.78509521 0.84535956]	[457.17160034 357.17559814 0.89096761]	[500.84912109 449.43945312 0.85184902]	[511.06451416 541.87652588 0.86957884]	[413.52932739 541.72741699 0.76080954]	[375.11618042 539.22839355 0.76685584]	[400.77218628 649.63903809 0.75630879]	[421.1468811 757.32739258 0.81217384]	[449.48678589 541.89129639 0.72955239]	[4.46944000e+02 6.75280029e+02 6.27955079e-01]	[4.59809570e+02 7.47072021e+02 1.86466083e-01]	[377.54763794 280.25088501 0.89439404]	[398.24337769 280.10821533 0.93043137]	[359.56954956 292.91955566 0.87930286]	[418.68505859 287.81274414 0.88242674]	[0. 0. 0.]	[0. 0. 0.]	[4.59682159e+02 7.49607178e+02 8.72471407e-02]	[4.16132446e+02 7.93228577e+02 7.16764092e-01]	[3.98241119e+02 7.88117126e+02 7.72321463e-01]	[4.28939148e+02 7.62474548e+02 6.31902218e-01]
[385.34515381 295.51034546 0.90562081]	[400.62384033 359.81466675 0.93984693]	[339.15759277 367.35635376 0.85458463]	[300.62625122 457.09817505 0.85370594]	[267.33093262 521.21563721 0.8523882 ]	[459.59768677 357.21862793 0.893264 ]	[500.7901001 446.88024902 0.86364806]	[511.07977295 541.91583252 0.8723228 ]	[413.5697937 539.31365967 0.75477308]	[377.51977539 539.24816895 0.76900125]	[400.82006836 657.31121826 0.75276434]	[421.17144775 757.3894043 0.80759352]	[449.51300049 541.86096191 0.71621877]	[4.49466431e+02 6.80397278e+02 6.13254249e-01]	[4.59789490e+02 8.49752075e+02 7.30462909e-01]	[377.53320312 280.24536133 0.8921752 ]	[398.23699951 280.11984253 0.92982042]	[359.56771851 292.94445801 0.87950188]	[418.6756897 287.86300659 0.88597506]	[4.64832275e+02 8.80513855e+02 6.32923543e-01]	[4.80269989e+02 8.72916565e+02 6.67915285e-01]	[4.52076874e+02 8.65064819e+02 5.01869202e-01]	[4.16154480e+02 7.90822693e+02 7.47172713e-01]	[400.67346191 788.1137085 0.79947877]	[4.28971863e+02 7.65003601e+02 6.19960904e-01]
[387.87820435 295.61404419 0.90957499]	[400.65692139 362.26635742 0.92850643]	[339.19607544 369.90148926 0.84747255]	[300.63775635 457.20700073 0.86820275]	[267.27600098 521.2699585 0.85728788]	[459.64874268 359.65515137 0.90332544]	[500.81106567 449.50143433 0.85946 ]	[506.00097656 544.40533447 0.87553847]	[413.56838989 541.81628418 0.75978494]	[377.50482178 541.74261475 0.77229369]	[400.83200073 664.98406982 0.7231887 ]	[421.21130371 757.30773926 0.81496197]	[452.00808716 544.35986328 0.71429682]	[4.52009888e+02 6.88022949e+02 6.48955286e-01]	[4.62213501e+02 8.52289246e+02 7.36329257e-01]	[377.61810303 285.25054932 0.89738441]	[400.62539673 282.68743896 0.90571034]	[359.65753174 295.42498779 0.89249521]	[418.74432373 292.91305542 0.89881253]	[4.67440826e+02 8.85647278e+02 5.81604064e-01]	[4.80349792e+02 8.77934204e+02 6.34092987e-01]	[4.57148071e+02 8.67620911e+02 5.27530670e-01]	[4.16070129e+02 7.93266113e+02 7.08778977e-01]	[3.98241119e+02 7.88107483e+02 7.73635805e-01]	[4.28967407e+02 7.59943787e+02 6.41281188e-01]
[387.90420532 298.04690552 0.90963852]	[400.64727783 362.34765625 0.91720706]	[339.19692993 372.44116211 0.84924376]	[300.69692993 457.12023926 0.84851217]	[262.26062012 521.33361816 0.86306 ]	[459.64251709 359.73312378 0.89064777]	[500.75769043 449.51187134 0.84901351]	[505.92074585 544.456604 0.88386959]	[413.55401611 541.89074707 0.76282048]	[375.10693359 541.8036499 0.77851987]	[403.29998779 657.2567749 0.72434741]	[421.20922852 757.3270874 0.80594897]	[452.0249939 544.42822266 0.71471846]	[4.52054871e+02 6.90623474e+02 6.31698430e-01]	[4.62313446e+02 8.57379578e+02 7.84145832e-01]	[377.64077759 287.84109497 0.89756978]	[400.66195679 285.30584717 0.89130574]	[359.69717407 295.49459839 0.89646304]	[418.78491211 295.39639282 0.91751379]	[4.67436096e+02 8.90661926e+02 6.52774513e-01]	[4.82847687e+02 8.85586121e+02 6.86291695e-01]	[4.57212311e+02 8.72712769e+02 6.61250353e-01]	[4.18684784e+02 7.93288330e+02 7.20124304e-01]	[4.00779480e+02 7.88177368e+02 7.50475883e-01]	[4.28918152e+02 7.59935242e+02 6.29107475e-01]
[390.44680786 298.15298462 0.9033891 ]	[400.64385986 367.34106445 0.89814818]	[339.21408081 372.506073 0.85236043]	[298.19610596 459.7567749 0.87710828]	[259.69464111 521.39520264 0.87602144]	[459.646698 362.21166992 0.87437296]	[500.77178955 452.07800293 0.84670079]	[503.49862671 546.9442749 0.87825119]	[413.59228516 541.91412354 0.76519716]	[377.49157715 541.82080078 0.77490813]	[403.37606812 657.32263184 0.74585325]	[421.22192383 757.38848877 0.81484926]	[452.07037354 544.46850586 0.71832645]	[4.57086792e+02 6.90695374e+02 6.55191660e-01]	[4.62346619e+02 8.57428284e+02 7.71116853e-01]	[377.71606445 290.41375732 0.91296184]	[400.73394775 290.371521 0.89493906]	[359.73922729 295.52618408 0.90198195]	[421.1706543 295.49386597 0.93417358]	[4.72518738e+02 8.90760620e+02 6.81284189e-01]	[4.85392181e+02 8.88100464e+02 7.13764191e-01]	[4.59606262e+02 8.72729492e+02 6.73720539e-01]	[4.18688477e+02 7.93263916e+02 7.36023068e-01]	[4.00781708e+02 7.88138550e+02 7.61561096e-01]	[4.26441193e+02 7.62455627e+02 6.41314745e-01]
[392.97866821 298.21087646 0.89816254]	[400.65478516 367.42059326 0.89037246]	[339.22460938 375.00006104 0.85668683]	[298.16030884 459.79730225 0.89167523]	[257.18667603 523.80102539 0.89640224]	[459.66125488 362.23828125 0.87533492]	[500.79626465 457.10754395 0.85681587]	[503.48806763 546.98809814 0.87479687]	[416.01495361 544.3180542 0.76656228]	[377.49026489 541.84265137 0.77489179]	[405.8265686 662.42553711 0.73368347]	[421.24014282 757.36077881 0.80535531]	[454.54547119 544.48864746 0.71679205]	[4.54629761e+02 6.95743286e+02 6.49046600e-01]	[4.62370148e+02 8.62507874e+02 7.64836133e-01]	[380.08822632 292.88418579 0.92119235]	[400.79193115 290.41629028 0.89169073]	[359.76345825 295.54522705 0.90970486]	[421.21438599 295.51449585 0.92861134]	[4.72566284e+02 8.93300903e+02 6.75633252e-01]	[4.85408020e+02 8.90651245e+02 7.06047893e-01]	[4.59628845e+02 8.72870850e+02 6.86112463e-01]	[4.18614014e+02 7.93326172e+02 7.03593373e-01]	[4.00743988e+02 7.88168091e+02 7.44531751e-01]	[4.28960968e+02 7.62448975e+02 6.30078077e-01]
[393.03344727 298.23168945 0.90099609]	[400.65588379 372.45874023 0.89262462]	[339.2046814 375.06262207 0.86542511]	[295.62091064 462.37188721 0.88744563]	[257.09451294 523.86706543 0.91084898]	[459.68817139 362.32730103 0.86503035]	[500.79849243 457.1625061 0.86747617]	[503.45806885 547.0559082 0.86744547]	[413.57208252 541.91687012 0.76480079]	[375.11569214 541.81732178 0.77576721]	[405.83218384 662.41479492 0.7330361 ]	[421.23968506 759.88342285 0.80734354]	[452.04559326 544.46881104 0.71823162]	[4.52087311e+02 6.90647644e+02 6.79154396e-01]	[4.62374847e+02 8.62502441e+02 7.68088818e-01]	[380.10794067 292.89932251 0.92708325]	[400.84082031 290.41931152 0.88544691]	[359.78518677 295.56680298 0.91413677]	[421.26025391 295.53250122 0.928864 ]	[4.75112579e+02 8.93307983e+02 6.71181142e-01]	[4.85424774e+02 8.90639893e+02 7.01381564e-01]	[4.59637299e+02 8.72886475e+02 6.89780712e-01]	[4.18605865e+02 7.93284424e+02 7.13228703e-01]	[4.00727203e+02 7.88161499e+02 7.62091100e-01]	[4.28942200e+02 7.62516846e+02 6.29900455e-01]
[395.52264404 298.22235107 0.91690707]	[400.64517212 372.50357056 0.89671999]	[339.15435791 377.50067139 0.87443334]	[295.6232605 462.23681641 0.90023357]	[257.00869751 523.81713867 0.91646707]	[459.70065308 362.34240723 0.86496496]	[500.7986145 457.13336182 0.86391556]	[503.43994141 549.54498291 0.86682439]	[413.59069824 544.32855225 0.7648983 ]	[375.12277222 541.84417725 0.77720487]	[405.90252686 662.36706543 0.73930562]	[421.21118164 759.92553711 0.81491244]	[452.05807495 544.49957275 0.71391964]	[4.52077332e+02 6.90647095e+02 6.56435728e-01]	[4.62377594e+02 8.60013916e+02 7.64531672e-01]	[380.16210938 292.88043213 0.92613643]	[403.27236938 290.40698242 0.87215656]	[359.81384277 295.56677246 0.90941679]	[421.33734131 295.5607605 0.91344726]	[4.75087799e+02 8.93244873e+02 6.72795534e-01]	[4.85403046e+02 8.88192322e+02 7.04767287e-01]	[4.59634033e+02 8.72878418e+02 6.81038678e-01]	[4.18633606e+02 7.93326538e+02 7.02223957e-01]	[4.00736847e+02 7.88202698e+02 7.57898092e-01]	[4.26429108e+02 7.64965576e+02 6.41668856e-01]
[395.56491089 298.23294067 0.91945082]	[400.66189575 372.48681641 0.89496911]	[339.1484375 377.52047729 0.87433642]	[295.50372314 462.27957153 0.89378983]	[254.52999878 523.85144043 0.91163802]	[459.7444458 362.29614258 0.87743753]	[500.83407593 457.17849731 0.87534964]	[503.4324646 549.53131104 0.87079549]	[413.59262085 544.3503418 0.76234967]	[375.10864258 541.87695312 0.77457428]	[405.92333984 662.41876221 0.74190563]	[421.21298218 757.39862061 0.81329578]	[452.08496094 544.51184082 0.71142501]	[4.54578949e+02 6.90676819e+02 6.74055338e-01]	[4.62394379e+02 8.59986816e+02 7.70803213e-01]	[380.19683838 292.89324951 0.92782915]	[403.32055664 290.42190552 0.86849856]	[362.20901489 295.58969116 0.89982367]	[421.39437866 295.59265137 0.91315997]	[4.75130432e+02 8.90786255e+02 6.98042870e-01]	[4.85459595e+02 8.88131165e+02 7.13500857e-01]	[4.59636932e+02 8.72863464e+02 7.01163948e-01]	[4.18643524e+02 7.93239075e+02 7.22770035e-01]	[4.00746857e+02 7.88137329e+02 7.67248869e-01]	[4.26418610e+02 7.62483276e+02 6.38631523e-01]
[395.60061646 298.22991943 0.92357802]	[400.69311523 372.4513855 0.89062643]	[339.17346191 377.4972229 0.86853278]	[295.51040649 459.77523804 0.8992945 ]	[251.94395447 523.87683105 0.88266033]	[459.76730347 362.25497437 0.88263363]	[500.8782959 457.09225464 0.86055386]	[503.43618774 547.03900146 0.87799966]	[413.57302856 544.31567383 0.75885129]	[375.10269165 541.85058594 0.77312672]	[403.38439941 664.92871094 0.73618054]	[421.22451782 759.94317627 0.80729437]	[452.06246948 544.46600342 0.71307963]	[4.54602356e+02 6.88163147e+02 6.79854631e-01]	[4.62401581e+02 8.54926392e+02 7.79954076e-01]	[380.22189331 292.88830566 0.92548746]	[403.35369873 290.41409302 0.86371613]	[362.24450684 295.5894165 0.89573002]	[423.78726196 295.59280396 0.91560054]	[4.72585052e+02 8.88173767e+02 6.51365876e-01]	[4.85426544e+02 8.83034546e+02 6.83718026e-01]	[4.59675598e+02 8.72724365e+02 6.68673217e-01]	[4.18627014e+02 7.93304749e+02 6.94984019e-01]	[4.00727997e+02 7.88189514e+02 7.48035550e-01]	[4.28931976e+02 7.64977295e+02 6.33812189e-01]
[395.60079956 298.22952271 0.92383826]	[400.69351196 372.45059204 0.89073974]	[339.17419434 377.49630737 0.86842257]	[295.50875854 459.77505493 0.89903736]	[251.9445343 523.87677002 0.88260096]	[459.76782227 362.25375366 0.88278902]	[500.88031006 457.0975647 0.86092043]	[503.43484497 547.03955078 0.87853551]	[413.56533813 544.3190918 0.75913626]	[375.0977478 541.85614014 0.77322787]	[403.38000488 664.92163086 0.7355274 ]	[421.22711182 759.94317627 0.80697632]	[452.05728149 544.46643066 0.71360928]	[4.54607117e+02 6.88162781e+02 6.78645194e-01]	[4.62400299e+02 8.57364502e+02 7.78823316e-01]	[380.22229004 292.88839722 0.92550141]	[403.35354614 290.4145813 0.86405015]	[362.24435425 295.59002686 0.89577675]	[423.78704834 295.59588623 0.91551292]	[4.72578796e+02 8.88190979e+02 6.52982950e-01]	[4.85417938e+02 8.83054749e+02 6.86387300e-01]	[4.59672607e+02 8.72732910e+02 6.70714140e-01]	[4.18619019e+02 7.93307373e+02 6.92880571e-01]	[4.00718567e+02 7.88187439e+02 7.46512175e-01]	[4.28939941e+02 7.64974548e+02 6.33492589e-01]
[398.05175781 298.14157104 0.94673145]	[400.7532959 367.41317749 0.88228655]	[339.21173096 375.07171631 0.85097277]	[292.97589111 459.78527832 0.87519813]	[244.23023987 523.92175293 0.8514955 ]	[459.80236816 359.80853271 0.8922208 ]	[500.90298462 454.54696655 0.85341376]	[503.49856567 544.45318604 0.90193796]	[413.57196045 541.78442383 0.76066625]	[375.12155151 541.70794678 0.7691468 ]	[403.35549927 654.7611084 0.7545042 ]	[421.25546265 757.35949707 0.81507897]	[452.03369141 544.32312012 0.71654892]	[4.54618073e+02 6.88036072e+02 6.50624335e-01]	[4.62341339e+02 8.49765503e+02 7.86615252e-01]	[380.31655884 290.37420654 0.89563429]	[405.84735107 287.86398315 0.84005296]	[364.78237915 295.51751709 0.86714566]	[423.83294678 295.51742554 0.90557367]	[4.67431854e+02 8.75387085e+02 6.22093379e-01]	[4.82851685e+02 8.72778687e+02 6.61647797e-01]	[4.59666748e+02 8.59977661e+02 5.67334294e-01]	[4.16150635e+02 7.93269287e+02 6.89377844e-01]	[4.00670776e+02 7.88120789e+02 7.54408836e-01]	[4.28985291e+02 7.62481079e+02 6.44365191e-01]
[398.0748291 298.01644897 0.95144314]	[400.79425049 362.34127808 0.90120071]	[339.25189209 372.44558716 0.82594854]	[292.97802734 457.11080933 0.84246707]	[241.67912292 523.77624512 0.86466563]	[459.8243103 359.70861816 0.90430737]	[503.2828064 452.0272522 0.85081387]	[505.92880249 544.33673096 0.89810258]	[413.57421875 541.72015381 0.7543124 ]	[375.11907959 539.2555542 0.76350504]	[403.29263306 659.82275391 0.75658059]	[421.25024414 759.9465332 0.81016892]	[452.03253174 541.85186768 0.71758068]	[4.54539551e+02 6.88049255e+02 5.99303842e-01]	[4.62378418e+02 8.52210693e+02 8.09040308e-01]	[382.71936035 285.32299805 0.88034964]	[405.89456177 285.24700928 0.83582491]	[364.84649658 295.46182251 0.85843623]	[423.82897949 295.42831421 0.89021397]	[4.72525299e+02 8.75402893e+02 6.70774579e-01]	[4.85404602e+02 8.72782776e+02 6.96520209e-01]	[4.59655701e+02 8.65102295e+02 6.17911279e-01]	[4.16050415e+02 7.93344238e+02 6.46004736e-01]	[3.98187561e+02 7.88202576e+02 7.40296781e-01]	[4.31482971e+02 7.65031311e+02 6.41027391e-01]
[398.10339355 295.56219482 0.94798857]	[400.83306885 362.24020386 0.9085077 ]	[339.29217529 367.39154053 0.8212713 ]	[292.92614746 457.09634399 0.84594393]	[239.1288147 521.39312744 0.88871813]	[462.22335815 359.63916016 0.9082666 ]	[503.32974243 449.43701172 0.86051285]	[506.00476074 541.9019165 0.89051354]	[413.6008606 539.28137207 0.75308597]	[377.50576782 539.20977783 0.7568419 ]	[403.3107605 654.75775146 0.71739709]	[421.24923706 759.91851807 0.80487347]	[452.05715942 541.80810547 0.71339065]	[4.54538239e+02 6.85495850e+02 6.12140119e-01]	[4.62367432e+02 8.49741699e+02 7.77347445e-01]	[382.74822998 282.68960571 0.88843644]	[408.39978027 280.19882202 0.85136306]	[364.84637451 292.95422363 0.83523977]	[423.8243103 290.44119263 0.85310566]	[4.72529816e+02 8.75409729e+02 6.43462062e-01]	[4.85393219e+02 8.72754700e+02 6.78507864e-01]	[4.59685120e+02 8.59956665e+02 5.98120272e-01]	[4.16068512e+02 7.93339600e+02 6.45007849e-01]	[3.98189667e+02 7.88178467e+02 7.35921741e-01]	[4.31487274e+02 7.65031738e+02 6.29113555e-01]
[398.09664917 295.44763184 0.93503135]	[400.80426025 359.75527954 0.93137479]	[339.25720215 364.83673096 0.82955062]	[290.44537354 454.62097168 0.81875831]	[239.07023621 521.36303711 0.89178538]	[462.19577026 357.13241577 0.90252376]	[503.29748535 444.32623291 0.884956 ]	[508.52633667 541.81359863 0.87627327]	[416.01849365 536.7121582 0.7449078 ]	[377.50524902 536.64599609 0.74862891]	[403.27294922 647.1050415 0.77387249]	[421.20321655 757.36694336 0.80715424]	[452.06890869 539.26629639 0.70857924]	[4.49485291e+02 6.77808533e+02 5.58629513e-01]	[4.62363556e+02 8.47063110e+02 7.01208353e-01]	[382.73260498 280.13131714 0.90689719]	[405.92376709 277.71099854 0.86881715]	[364.8366394 290.35241699 0.81359529]	[423.80682373 285.33081055 0.84835809]	[4.70007416e+02 8.72803711e+02 5.49576402e-01]	[4.85349365e+02 8.70154541e+02 5.77816725e-01]	[4.59690521e+02 8.52357910e+02 5.68152726e-01]	[4.16053558e+02 7.93344482e+02 6.45169377e-01]	[3.98158203e+02 7.88174255e+02 7.41860271e-01]	[4.28987976e+02 7.62515381e+02 6.41751409e-01]
[398.09622192 292.94354248 0.91297746]	[400.79281616 359.59912109 0.93690598]	[339.21359253 362.22094727 0.85761464]	[292.8800354 449.48324585 0.8112216 ]	[239.10107422 521.21038818 0.87031561]	[462.20306396 356.97940063 0.87877059]	[503.26031494 441.69732666 0.88648617]	[513.56707764 536.74432373 0.83361071]	[416.01516724 531.55303955 0.73510915]	[375.11962891 529.0090332 0.740399 ]	[403.29345703 647.09136963 0.76429582]	[421.15441895 759.90948486 0.79255843]	[454.54754639 534.14520264 0.6981858 ]	[4.57099335e+02 6.80386658e+02 5.90351403e-01]	[4.62333527e+02 8.39411377e+02 7.10628569e-01]	[382.73287964 277.61611938 0.93101478]	[405.90875244 277.58416748 0.88699424]	[364.855896 280.25491333 0.80808789]	[423.90948486 280.2492981 0.84568685]	[4.64916718e+02 8.70224854e+02 6.08155191e-01]	[4.82847961e+02 8.67597717e+02 6.21036410e-01]	[4.59661102e+02 8.49655151e+02 5.71448088e-01]	[4.16154175e+02 7.93345276e+02 6.66281223e-01]	[3.98214813e+02 7.88204712e+02 7.40304887e-01]	[4.26444458e+02 7.65026306e+02 6.29808009e-01]
[398.12600708 285.25424194 0.89330971]	[400.81481934 357.02496338 0.9189989 ]	[339.20129395 359.58746338 0.86918378]	[292.92105103 441.90200806 0.84426379]	[239.20744324 518.69281006 0.83480185]	[462.2557373 351.93719482 0.8539902 ]	[503.23776245 439.140625 0.87183058]	[516.14294434 529.0736084 0.82274854]	[416.02249146 523.93157959 0.76184291]	[377.50759888 523.89099121 0.77300274]	[403.24938965 647.03161621 0.76144004]	[421.19155884 759.88409424 0.79464787]	[452.08728027 526.43621826 0.71455461]	[4.57125793e+02 6.72683960e+02 5.80010772e-01]	[4.62435608e+02 8.31670227e+02 7.60249913e-01]	[382.74627686 275.00912476 0.93412215]	[405.92300415 274.9899292 0.88092136]	[364.85214233 277.6428833 0.85417593]	[423.86898804 277.64306641 0.89668393]	[4.64950836e+02 8.57414856e+02 6.17546022e-01]	[4.82898376e+02 8.52357849e+02 6.65477395e-01]	[4.59796356e+02 8.36872620e+02 5.80038905e-01]	[4.18614044e+02 7.95801697e+02 6.80313587e-01]	[3.98232574e+02 7.88199646e+02 7.46922493e-01]	[4.28973480e+02 7.65037964e+02 6.08022511e-01]
[398.12722778 280.10748291 0.93368542]	[400.76202393 349.44540405 0.87681377]	[339.1835022 357.01193237 0.85733962]	[292.90301514 441.73800659 0.86607379]	[241.73031616 513.62670898 0.80149049]	[462.19384766 341.68151855 0.89150524]	[500.88296509 434.06118774 0.84606338]	[518.66082764 526.39532471 0.86706048]	[416.06585693 521.24249268 0.77014244]	[377.5423584 521.20550537 0.77298087]	[400.86657715 644.41955566 0.77266276]	[421.20288086 762.48883057 0.76905733]	[452.07925415 521.33618164 0.72641861]	[4.57146271e+02 6.70170837e+02 6.34608269e-01]	[4.64835205e+02 8.26579224e+02 7.28541315e-01]	[382.75009155 272.3994751 0.9004631 ]	[408.38119507 272.36474609 0.84883446]	[364.83139038 275.05285645 0.86846852]	[423.82339478 275.07891846 0.91665816]	[4.67449951e+02 8.52361389e+02 6.71620548e-01]	[4.85458160e+02 8.49716614e+02 6.88536227e-01]	[4.59787201e+02 8.31741638e+02 6.21176779e-01]	[4.18609314e+02 8.03539368e+02 5.98298490e-01]	[3.98179810e+02 7.90786865e+02 6.57960355e-01]	[4.28994965e+02 7.67545044e+02 5.79087555e-01]
[398.07861328 275.07492065 0.94731247]	[400.79211426 341.72872925 0.91349661]	[339.18566895 349.39608765 0.825607 ]	[295.40457153 439.19570923 0.8908354 ]	[249.39294434 505.97970581 0.82541001]	[462.23522949 339.109375 0.90887845]	[500.86413574 423.87524414 0.8641001 ]	[518.70703125 521.35919189 0.89614707]	[416.10540771 518.66229248 0.75729948]	[377.58074951 516.19641113 0.76139235]	[400.84887695 644.3828125 0.77262813]	[4.21163879e+02 7.59909180e+02 7.58164227e-01]	[454.58456421 518.75006104 0.72037089]	[4.57153229e+02 6.64953369e+02 6.48295879e-01]	[4.64904846e+02 8.23992615e+02 6.70854807e-01]	[382.73419189 262.21270752 0.8873623 ]	[405.91897583 262.1463623 0.84156561]	[364.8142395 272.4755249 0.84896791]	[423.78607178 272.443573 0.87793535]	[4.77632690e+02 8.49767334e+02 5.95104218e-01]	[4.93090820e+02 8.47055542e+02 6.09100640e-01]	[4.59761688e+02 8.31671021e+02 5.77684283e-01]	[4.18617371e+02 8.03496582e+02 6.11180782e-01]	[3.98176910e+02 7.90755859e+02 6.77449346e-01]	[4.28966187e+02 7.65050354e+02 5.83337069e-01]
[398.08157349 272.4765625 0.91323006]	[400.79763794 339.09191895 0.9370513 ]	[339.20681763 341.77108765 0.85113162]	[295.42636108 436.55093384 0.85614038]	[254.36256409 503.32699585 0.89111459]	[462.23434448 334.04348755 0.87557709]	[500.8772583 421.18301392 0.87546754]	[518.75848389 516.16955566 0.84824413]	[416.16323853 511.02566528 0.7595669 ]	[377.62246704 511.02264404 0.75371122]	[400.80938721 641.88220215 0.77533376]	[4.18760132e+02 7.67525574e+02 7.54846811e-01]	[457.12963867 511.0904541 0.71830672]	[457.19290161 649.58087158 0.67072451]	[4.75077637e+02 7.90676941e+02 5.22808611e-01]	[382.72134399 257.14215088 0.92492455]	[405.90863037 257.10076904 0.88455582]	[364.7696228 262.24533081 0.81636298]	[423.83981323 262.23614502 0.8483659 ]	[4.62238586e+02 8.29244751e+02 4.72836256e-01]	[4.82894470e+02 8.29236145e+02 4.53417838e-01]	[4.69971436e+02 8.03527527e+02 3.86630177e-01]	[4.18632874e+02 8.06035339e+02 6.88250482e-01]	[3.98181610e+02 7.93261353e+02 7.09814310e-01]	[4.26425507e+02 7.70241882e+02 5.89286566e-01]
[398.09457397 262.18435669 0.89781141]	[400.76495361 334.06533813 0.91511846]	[339.14663696 336.69577026 0.87685442]	[295.58447266 428.93322754 0.85545653]	[256.9548645 500.78305054 0.90005404]	[462.24038696 326.287323 0.85630429]	[500.90454102 416.15457153 0.85346127]	[521.18432617 505.8727417 0.89684671]	[418.53460693 503.41436768 0.78527707]	[377.6394043 503.44534302 0.77963066]	[400.78326416 641.92028809 0.77252644]	[418.79858398 765.07843018 0.77291071]	[457.11950684 503.44122314 0.74351543]	[459.66015625 647.08032227 0.75125855]	[4.80298920e+02 7.95861816e+02 6.83771431e-01]	[380.35415649 254.41143799 0.93195522]	[405.88494873 254.3717804 0.8787185 ]	[362.33340454 257.01113892 0.88175189]	[423.81463623 256.99880981 0.91632634]	[4.77625519e+02 8.31678284e+02 6.16748691e-01]	[4.98193176e+02 8.29105835e+02 6.16527915e-01]	[4.77711273e+02 8.08641357e+02 5.31176984e-01]	[4.18738770e+02 8.00929993e+02 6.63438141e-01]	[4.00654022e+02 7.90777161e+02 7.16226101e-01]	[4.28953766e+02 7.70178345e+02 6.08858943e-01]
[398.07873535 256.96942139 0.9459089 ]	[400.79086304 321.29006958 0.89855057]	[339.21722412 331.46728516 0.83323687]	[298.03610229 421.32995605 0.89901638]	[257.11141968 498.26834106 0.87770188]	[462.22790527 318.61129761 0.91165686]	[500.85665894 405.85211182 0.8523789 ]	[521.21594238 500.75860596 0.91781354]	[418.62765503 500.7817688 0.81513011]	[377.70608521 500.82214355 0.79318535]	[400.71362305 641.82006836 0.78028512]	[418.79104614 764.96453857 0.77542561]	[459.60180664 500.78594971 0.7661103 ]	[459.75460815 644.48864746 0.76264119]	[4.80191925e+02 7.88183716e+02 7.37138629e-01]	[382.72247314 244.26289368 0.8779214 ]	[405.89102173 244.19718933 0.83413589]	[362.35702515 254.38023376 0.87275016]	[423.77807617 254.33850098 0.88482249]	[4.77727692e+02 8.21481689e+02 5.92678130e-01]	[5.00694489e+02 8.13810059e+02 6.18602455e-01]	[4.75098389e+02 7.98374634e+02 5.37813842e-01]	[4.18731140e+02 7.95867981e+02 6.84538305e-01]	[4.00669861e+02 7.90684875e+02 7.37305045e-01]	[4.28943665e+02 7.70106018e+02 6.07586503e-01]
[398.07669067 256.95504761 0.94404066]	[400.79956055 321.27670288 0.89922863]	[339.25112915 331.43197632 0.8279162 ]	[298.04025269 421.3286438 0.89956671]	[257.11083984 498.26690674 0.87711179]	[462.23019409 318.61029053 0.911874 ]	[500.85266113 405.86297607 0.84712207]	[521.21630859 500.75619507 0.91847974]	[418.63241577 500.7930603 0.81897366]	[377.71142578 500.8409729 0.79565758]	[400.71176147 641.81384277 0.78194833]	[418.79162598 762.50457764 0.7728833 ]	[459.60546875 500.79052734 0.76846844]	[459.75082397 644.46514893 0.76315939]	[4.80189392e+02 7.88128845e+02 7.33800232e-01]	[382.72753906 244.23683167 0.87892956]	[405.90228271 241.73477173 0.83300072]	[364.77075195 254.3697052 0.86859107]	[423.78634644 254.34529114 0.88548166]	[4.77693207e+02 8.18930237e+02 5.98474562e-01]	[4.98241058e+02 8.13767151e+02 6.20316565e-01]	[4.75112976e+02 7.95817200e+02 5.40756285e-01]	[4.18737823e+02 7.95861633e+02 6.87176824e-01]	[4.00676300e+02 7.90677185e+02 7.39439607e-01]	[4.28948639e+02 7.70084106e+02 6.05320394e-01]
[398.14916992 239.19239807 0.90784484]	[400.8013916 313.54763794 0.9095329 ]	[339.22583008 316.14425659 0.87553847]	[298.24371338 411.02947998 0.84122968]	[269.92703247 482.86181641 0.8564471 ]	[462.2980957 305.81967163 0.85062867]	[500.8767395 398.10626221 0.85606599]	[521.30059814 482.91564941 0.91716343]	[418.76330566 488.01229858 0.7871381 ]	[380.11633301 490.55270386 0.7548632 ]	[400.77172852 626.43609619 0.81248701]	[418.71166992 759.92163086 0.77178109]	[459.78512573 487.97869873 0.75691575]	[462.31170654 626.54602051 0.79449844]	[4.82862335e+02 7.77853577e+02 7.74760008e-01]	[382.769104 233.81587219 0.90893263]	[408.39935303 231.45321655 0.86411685]	[362.30154419 236.42527771 0.89153737]	[423.81115723 236.44432068 0.91004395]	[4.95605530e+02 8.08734009e+02 6.83561027e-01]	[5.08529907e+02 8.03562683e+02 6.88357949e-01]	[4.80156860e+02 7.90611206e+02 6.74067438e-01]	[4.21225586e+02 7.90784058e+02 7.35162079e-01]	[4.00741638e+02 7.88179688e+02 7.57448792e-01]	[4.23812378e+02 7.67571533e+02 6.08850598e-01]
[398.14239502 234.04418945 0.94769502]	[400.80679321 300.77166748 0.89392 ]	[339.26373291 310.95703125 0.83501369]	[303.20559692 403.30249023 0.83327436]	[274.91601562 480.20355225 0.88654482]	[462.27615356 298.08895874 0.91373771]	[500.85736084 390.41622925 0.81742513]	[521.32824707 480.23757935 0.93149924]	[421.1434021 482.92236328 0.80495548]	[380.18951416 485.43151855 0.76656854]	[400.80291748 629.08123779 0.77212381]	[418.72128296 759.9463501 0.79233122]	[459.82980347 482.82989502 0.7788319 ]	[464.8578186 626.54553223 0.78740233]	[485.41622925 772.73883057 0.7847017 ]	[382.7789917 221.18035889 0.87647527]	[408.42477417 221.11012268 0.83786166]	[364.7875061 231.43351746 0.86180735]	[423.79272461 231.32997131 0.85019279]	[5.00727814e+02 8.03502625e+02 6.96578264e-01]	[5.16165710e+02 7.93303711e+02 7.12872624e-01]	[4.80265106e+02 7.88134460e+02 7.09112048e-01]	[4.18772247e+02 7.90713684e+02 7.88106799e-01]	[400.71810913 788.11279297 0.78961402]	[4.23820038e+02 7.67599182e+02 6.60039306e-01]
[398.14178467 234.04379272 0.94768655]	[400.80410767 300.77706909 0.89333224]	[339.26071167 310.96536255 0.83577025]	[303.21044922 403.29440308 0.83403832]	[274.9168396 480.18984985 0.88618183]	[462.27252197 298.09069824 0.91387773]	[500.85351562 390.42248535 0.81755388]	[521.32714844 480.24493408 0.93248045]	[421.14569092 482.92114258 0.80457109]	[380.19076538 485.42837524 0.76612288]	[400.79974365 629.08898926 0.77179879]	[418.72988892 762.42474365 0.79154187]	[459.83270264 482.82943726 0.77838129]	[464.85861206 626.54779053 0.78711176]	[485.41494751 772.74163818 0.78333706]	[382.7784729 221.18034363 0.87647641]	[408.42214966 221.10850525 0.83797199]	[364.78945923 231.43179321 0.86158717]	[423.78829956 231.32499695 0.84908205]	[5.00733887e+02 8.03500366e+02 6.94898486e-01]	[5.16172302e+02 7.93299194e+02 7.11935163e-01]	[4.80257629e+02 7.88139343e+02 7.06410587e-01]	[4.21166046e+02 7.90723389e+02 7.81970024e-01]	[4.00728485e+02 7.88125244e+02 7.85511374e-01]	[4.23825684e+02 7.67610657e+02 6.58759594e-01]
[398.1217041 231.38494873 0.90939963]	[400.83950806 298.08856201 0.92823195]	[339.29641724 303.22595215 0.83244634]	[305.75894165 400.68865967 0.84851587]	[277.47540283 475.15716553 0.85947996]	[462.2956543 295.39682007 0.88164043]	[500.8352356 380.1859436 0.86087835]	[521.3527832 475.0630188 0.87463707]	[421.20663452 480.29888916 0.82445657]	[380.24075317 482.77056885 0.7911303 ]	[400.78726196 623.99072266 0.8034054 ]	[418.69198608 759.93060303 0.79089636]	[462.24841309 480.25570679 0.7901414 ]	[467.3883667 621.40496826 0.75942373]	[490.54003906 767.62268066 0.78763759]	[382.76376343 216.05334473 0.9227798 ]	[408.40393066 216.01945496 0.88258421]	[364.78851318 221.16241455 0.82206672]	[423.87106323 221.15560913 0.8403039 ]	[5.00733612e+02 7.95837769e+02 7.11001754e-01]	[5.18721741e+02 7.90712402e+02 7.45225072e-01]	[4.82842560e+02 7.77858582e+02 6.66426837e-01]	[421.20245361 790.64257812 0.80103838]	[400.76034546 788.07263184 0.80155444]	[4.21378296e+02 7.67566833e+02 6.63928270e-01]
[398.18447876 216.02105713 0.95178139]	[400.83786011 287.88537598 0.86885387]	[341.67749023 295.40487671 0.85029453]	[313.48162842 390.44155884 0.82177067]	[282.67630005 464.87628174 0.84804088]	[462.32174683 280.12399292 0.88964534]	[503.23370361 375.11846924 0.84166056]	[521.36981201 462.26300049 0.9316566 ]	[421.37045288 472.54522705 0.75340492]	[382.78659058 475.11865234 0.72755456]	[400.8354187 618.78863525 0.76572227]	[418.65130615 759.91564941 0.78719395]	[462.36322021 469.98391724 0.74097115]	[477.67630005 608.53424072 0.78371066]	[500.79708862 765.04425049 0.81594539]	[382.8454895 205.75140381 0.86103237]	[410.97109985 205.7694397 0.83203757]	[367.37124634 213.38365173 0.86112732]	[423.91152954 213.39181519 0.88723308]	[5.03449341e+02 7.90640259e+02 7.50452638e-01]	[5.23802307e+02 7.85610474e+02 7.78274894e-01]	[4.98115967e+02 7.72821838e+02 6.35867178e-01]	[418.73034668 790.62902832 0.81986082]	[400.69628906 788.05322266 0.81327808]	[4.21378815e+02 7.67570435e+02 6.83457971e-01]
[398.23458862 213.46380615 0.94901556]	[400.84210205 282.74545288 0.87606335]	[341.69033813 292.91412354 0.83664203]	[313.49105835 387.95721436 0.82008231]	[282.67593384 464.87039185 0.84822565]	[462.30752563 277.63806152 0.90655619]	[500.89398193 375.07476807 0.83731443]	[521.37158203 462.26226807 0.93080223]	[421.36807251 470.03103638 0.75223553]	[382.78253174 475.081604 0.72470248]	[400.83358765 618.78674316 0.7659114 ]	[418.65206909 759.92443848 0.78721762]	[462.36080933 467.47085571 0.741189 ]	[477.67297363 608.52832031 0.78350121]	[500.7951355 765.04949951 0.8154434 ]	[385.31176758 200.57301331 0.86616421]	[411.02560425 198.10928345 0.84748131]	[367.4050293 210.87768555 0.84194255]	[423.92767334 208.34336853 0.81949174]	[5.03446869e+02 7.90640625e+02 7.49711394e-01]	[5.23797363e+02 7.85610718e+02 7.75985003e-01]	[4.95666687e+02 7.75279053e+02 6.35436773e-01]	[418.73239136 790.63201904 0.81924564]	[400.6975708 788.05603027 0.8129096 ]	[4.21379944e+02 7.67578369e+02 6.83218956e-01]
[400.62597656 213.34703064 0.93340135]	[403.30038452 277.70028687 0.90322655]	[344.24963379 285.26034546 0.80335712]	[316.04089355 382.83044434 0.86595136]	[292.89855957 462.31967163 0.87144178]	[462.38751221 275.09661865 0.90817261]	[503.26290894 362.28793335 0.83181101]	[523.77880859 457.20922852 0.90869868]	[423.88842773 464.89733887 0.7374711 ]	[387.85964966 472.53286743 0.69500041]	[403.32595825 621.32757568 0.76135838]	[418.69284058 764.95953369 0.80976129]	[464.84744263 462.30764771 0.74045497]	[480.30712891 603.47912598 0.83652759]	[503.37686157 757.37713623 0.82081348]	[385.38128662 198.01625061 0.87661749]	[413.57684326 195.63143921 0.87301546]	[369.92593384 208.30482483 0.81655216]	[426.44351196 205.76306152 0.796718 ]	[5.18711792e+02 7.87992371e+02 7.65791655e-01]	[5.31540771e+02 7.77902100e+02 7.44242251e-01]	[5.00675964e+02 7.70212524e+02 7.50953496e-01]	[418.77279663 790.63928223 0.80055398]	[400.74429321 788.08837891 0.80528873]	[4.23781586e+02 7.67678040e+02 6.90982997e-01]
[400.68826294 213.30714417 0.92770374]	[403.37078857 277.61593628 0.90602034]	[344.32003784 282.67431641 0.80998796]	[316.17077637 380.19281006 0.90834939]	[295.41247559 462.21743774 0.89280015]	[462.43457031 275.02148438 0.89790392]	[503.31155396 362.28817749 0.83847958]	[523.80950928 457.09402466 0.89773136]	[426.35900879 464.89569092 0.72880173]	[387.87640381 470.02856445 0.69295108]	[403.26937866 616.23272705 0.74275613]	[418.71435547 762.50549316 0.82066149]	[464.94277954 462.33059692 0.7280342 ]	[482.81936646 605.93347168 0.83241457]	[505.87976074 757.37255859 0.80246711]	[387.93481445 195.56999207 0.88687003]	[416.07363892 195.59375 0.89879501]	[372.47409058 203.16413879 0.81780148]	[428.98016357 203.181427 0.79557824]	[518.74981689 788.05114746 0.83305836]	[531.5657959 780.47784424 0.78059471]	[500.80197144 770.17016602 0.77869773]	[418.78814697 788.22619629 0.80971873]	[400.78109741 788.05151367 0.80760556]	[4.23808807e+02 7.67659790e+02 6.99202895e-01]
[400.68835449 213.30735779 0.92804265]	[403.36987305 277.61056519 0.90721095]	[344.31900024 282.66830444 0.811014 ]	[316.17037964 380.18844604 0.90854537]	[295.41461182 462.21957397 0.89352304]	[462.43765259 275.01312256 0.89654195]	[503.30941772 362.2885437 0.8388418 ]	[523.80987549 457.09515381 0.89836818]	[426.35476685 464.89428711 0.72961915]	[387.87033081 470.02923584 0.69383937]	[403.26467896 616.24560547 0.74247319]	[418.71438599 762.51000977 0.81960309]	[464.93835449 462.32861328 0.72898477]	[482.81762695 605.93121338 0.83255488]	[505.87854004 757.37084961 0.80292076]	[387.93548584 195.56900024 0.88696653]	[416.07473755 195.59431458 0.89869934]	[372.4732666 203.16046143 0.81756908]	[428.98223877 203.17015076 0.79561031]	[518.74493408 788.05023193 0.83238459]	[5.31562805e+02 7.80475281e+02 7.80429125e-01]	[500.80337524 770.16638184 0.77904069]	[418.78509521 788.23040771 0.80657971]	[400.77603149 788.05377197 0.80581474]	[4.23810516e+02 7.67663147e+02 6.98047161e-01]
[400.86099243 210.79063416 0.8900466 ]	[405.91152954 277.57342529 0.89389783]	[349.39468384 280.22369385 0.80941087]	[318.63357544 380.30395508 0.89161521]	[298.04052734 462.22058105 0.90462112]	[464.93603516 274.96936035 0.87529314]	[503.32275391 362.24328613 0.83589268]	[523.87200928 457.07983398 0.89232498]	[428.97576904 462.37911987 0.72127134]	[390.48413086 467.44210815 0.69852823]	[400.87802124 618.74694824 0.75106376]	[418.72744751 764.9934082 0.79996103]	[470.01806641 462.23483276 0.70876998]	[485.36218262 603.47723389 0.81782258]	[516.15484619 752.28253174 0.79634017]	[393.07461548 195.4289856 0.90866411]	[418.60308838 195.47154236 0.94029552]	[375.08969116 203.15428162 0.85976541]	[434.07434082 203.19586182 0.79549736]	[523.78704834 790.59954834 0.86170083]	[541.70349121 785.48614502 0.83396643]	[5.05996033e+02 7.67561829e+02 7.36923575e-01]	[4.21186401e+02 7.90691528e+02 7.64226019e-01]	[4.00792633e+02 7.88123108e+02 7.83510029e-01]	[4.23837494e+02 7.67669312e+02 6.69543266e-01]
[403.32574463 210.79318237 0.87719387]	[411.00305176 277.53479004 0.89359879]	[352.00375366 280.18078613 0.82868725]	[318.74295044 382.84216309 0.85962516]	[298.13571167 462.31442261 0.90400362]	[467.47680664 274.94976807 0.85450995]	[503.3729248 362.26721191 0.83663112]	[523.85638428 454.63696289 0.88886315]	[431.5123291 462.37966919 0.72382635]	[393.02542114 467.43997192 0.70782781]	[403.31515503 618.79315186 0.76241142]	[418.7046814 762.51202393 0.80572879]	[472.5229187 462.24264526 0.71019226]	[485.47406006 605.92156982 0.81731015]	[518.66955566 752.19604492 0.82109708]	[395.5821228 195.42428589 0.92259538]	[418.6991272 195.46194458 0.95393783]	[377.51513672 203.15449524 0.86542046]	[436.66723633 203.14685059 0.81998044]	[523.82275391 790.63598633 0.86285782]	[541.75317383 785.49755859 0.85577875]	[5.08531891e+02 7.65079651e+02 7.21714735e-01]	[4.21165100e+02 7.90651917e+02 7.83481300e-01]	[400.78372192 788.09289551 0.79682314]	[4.23808624e+02 7.67634094e+02 6.94845796e-01]
[405.84698486 210.7973938 0.86367208]	[416.03503418 277.53912354 0.91302705]	[354.52636719 280.19326782 0.83985692]	[321.29467773 382.73846436 0.84509581]	[300.62658691 462.21218872 0.89191103]	[472.53866577 274.94598389 0.85026145]	[503.41159058 362.30871582 0.8286289 ]	[523.89654541 454.63879395 0.89081925]	[434.08346558 462.39349365 0.73246777]	[395.53823853 467.42782593 0.71603829]	[403.35183716 618.79284668 0.75395489]	[418.72341919 764.97363281 0.7897892 ]	[475.11206055 462.26641846 0.72780192]	[485.44329834 603.49493408 0.81733143]	[518.78686523 749.72802734 0.8258794 ]	[398.05291748 195.41239929 0.93655074]	[418.79016113 195.45951843 0.95975304]	[377.6187439 200.65261841 0.87617964]	[439.12731934 203.16142273 0.84748441]	[5.23822510e+02 7.90617065e+02 7.87053764e-01]	[541.76477051 783.03839111 0.79571545]	[5.13632446e+02 7.64953003e+02 6.54177010e-01]	[4.21177490e+02 7.90624084e+02 7.70185471e-01]	[4.00778687e+02 7.88072083e+02 7.79654086e-01]	[4.23857391e+02 7.67665894e+02 6.50943875e-01]
[408.42901611 210.79101562 0.85479164]	[416.16940308 277.54428101 0.93408912]	[357.01638794 280.17889404 0.85741544]	[328.84143066 380.2567749 0.85523677]	[303.24185181 459.82589722 0.88226366]	[475.10665894 274.95755005 0.85899925]	[503.49136353 362.24847412 0.82358092]	[523.89324951 454.64486694 0.8902142 ]	[436.58285522 462.38232422 0.73636663]	[395.59979248 467.40344238 0.71632099]	[403.26443481 616.21417236 0.74991614]	[418.70709229 759.90032959 0.78539872]	[477.64846802 462.27172852 0.73126161]	[487.92651367 603.48681641 0.80611008]	[518.7723999 749.6036377 0.83090204]	[398.16519165 195.42759705 0.95373136]	[421.19015503 195.44763184 0.96225786]	[377.75210571 200.67565918 0.87640911]	[439.18713379 200.66273499 0.85841167]	[523.80865479 788.17840576 0.80384409]	[541.75372314 782.96801758 0.79663914]	[5.11087982e+02 7.59935303e+02 6.47354722e-01]	[4.18782684e+02 7.88195923e+02 7.67696321e-01]	[4.00765106e+02 7.85616211e+02 7.73782969e-01]	[4.23847137e+02 7.67551025e+02 6.58086538e-01]
[413.52682495 210.78883362 0.8637616 ]	[418.63476562 277.56295776 0.94642371]	[357.11590576 280.18850708 0.86529446]	[333.9335022 382.72869873 0.85273468]	[308.40255737 459.8508606 0.86972702]	[477.63983154 274.97265625 0.87381959]	[508.47610474 364.83456421 0.77426249]	[523.94445801 457.11181641 0.89543158]	[436.67855835 462.39056396 0.74117821]	[398.07852173 464.94692993 0.72354227]	[400.8742981 613.71063232 0.73638016]	[418.6892395 757.39050293 0.78928882]	[477.72213745 462.29620361 0.73445493]	[488.01977539 603.45489502 0.79474258]	[518.72888184 749.62237549 0.83438909]	[400.61282349 195.45477295 0.95608729]	[421.31253052 195.44506836 0.95369226]	[380.18511963 203.18360901 0.87320566]	[439.32904053 203.16201782 0.86446726]	[521.39477539 788.08062744 0.8154279 ]	[539.30664062 780.41723633 0.80033952]	[5.11036499e+02 7.62422241e+02 6.46405697e-01]	[4.18746918e+02 7.88125549e+02 7.84961462e-01]	[4.00734161e+02 7.85544373e+02 7.83349752e-01]	[4.23855865e+02 7.67526672e+02 6.66106820e-01]
[416.09692383 210.78178406 0.88650727]	[421.14453125 277.62335205 0.9421407 ]	[359.59051514 282.69296265 0.84787244]	[336.49932861 385.30648804 0.85844249]	[313.46237183 462.36376953 0.8936795 ]	[480.17404175 275.0149231 0.90066445]	[513.62805176 367.38638306 0.7632845 ]	[523.98168945 457.12402344 0.89380664]	[439.17178345 462.40206909 0.76240802]	[398.17510986 464.93261719 0.73705506]	[403.29666138 613.67431641 0.74407083]	[418.69146729 757.36035156 0.79281527]	[480.23654175 462.34973145 0.7485919 ]	[495.59228516 605.93426514 0.79953671]	[518.6831665 749.70922852 0.8240003 ]	[400.72756958 195.4818573 0.95974928]	[423.8475647 195.43606567 0.92730045]	[380.31045532 203.22999573 0.84970695]	[441.81515503 203.12937927 0.85035163]	[521.31884766 788.06866455 0.82578403]	[539.22814941 780.43457031 0.80170876]	[5.11040497e+02 7.62513977e+02 6.62446141e-01]	[418.76657104 788.10168457 0.7903595 ]	[4.00741272e+02 7.85520264e+02 7.83045292e-01]	[4.23845062e+02 7.67503906e+02 6.69294715e-01]
[418.60217285 210.84266663 0.9071666 ]	[421.30648804 277.64001465 0.93439299]	[362.19937134 280.23196411 0.84241205]	[336.6499939 382.82293701 0.88222212]	[316.00796509 462.36431885 0.91066062]	[480.35345459 275.0715332 0.90545177]	[518.63934326 367.37835693 0.78695029]	[526.43878174 457.21054077 0.88952464]	[439.2479248 464.83932495 0.77230465]	[398.22299194 464.94607544 0.7460413 ]	[403.3560791 616.24279785 0.74425799]	[418.69824219 759.87060547 0.78870332]	[480.3132019 462.38226318 0.75487983]	[495.67501831 605.92401123 0.81454712]	[518.69189453 752.17419434 0.81001204]	[400.86853027 195.5216217 0.93402195]	[426.45346069 195.48730469 0.89332652]	[382.84036255 205.71630859 0.82083702]	[444.34988403 203.20649719 0.84172809]	[521.33105469 788.16296387 0.83767271]	[539.27435303 783.00421143 0.81589633]	[5.08540039e+02 7.65069031e+02 6.85780168e-01]	[4.18773102e+02 7.88124390e+02 7.86202908e-01]	[4.00739624e+02 7.85538513e+02 7.80952930e-01]	[4.23836578e+02 7.67528076e+02 6.62339807e-01]
[418.80291748 210.88066101 0.92002732]	[423.83358765 277.65127563 0.9051227 ]	[364.859375 280.24139404 0.81077373]	[339.11843872 382.83337402 0.87372088]	[318.5402832 462.38790894 0.90607417]	[482.8972168 275.09301758 0.90646523]	[521.23120117 367.3812561 0.82228208]	[528.97930908 457.19692993 0.86207795]	[441.71179199 467.40039062 0.76680923]	[400.67593384 469.9743042 0.74105483]	[405.9078064 608.59851074 0.72568142]	[418.67633057 757.32458496 0.79189986]	[482.76046753 464.89016724 0.75003344]	[498.15841675 605.89581299 0.82652354]	[518.67089844 749.73706055 0.82849997]	[405.89251709 195.54162598 0.90056115]	[434.08383179 195.53782654 0.89335817]	[390.44683838 205.73243713 0.80630416]	[446.95236206 203.22315979 0.804712 ]	[521.3324585 788.19952393 0.84594524]	[539.24560547 783.02911377 0.81579542]	[5.08493561e+02 7.64984009e+02 7.07363009e-01]	[4.18762604e+02 7.88089478e+02 7.78755128e-01]	[4.00733368e+02 7.85503296e+02 7.73814440e-01]	[4.23791901e+02 7.65051575e+02 6.66633248e-01]
[421.38305664 210.86407471 0.89973688]	[426.45040894 277.65823364 0.88130355]	[372.5144043 280.25482178 0.81790829]	[339.29278564 387.85961914 0.85018086]	[318.66592407 462.44442749 0.89310002]	[485.42807007 275.09713745 0.88947642]	[521.41107178 364.87185669 0.83130908]	[534.09960938 459.59338379 0.84646773]	[441.86096191 470.00302124 0.75305468]	[400.85794067 475.09103394 0.72551155]	[405.91693115 611.11035156 0.72871381]	[418.69174194 757.3157959 0.79243547]	[482.86557007 467.40679932 0.74305588]	[500.69692993 606.0246582 0.8380962 ]	[518.69592285 752.19348145 0.82089663]	[413.5824585 195.51448059 0.90553296]	[439.12719727 195.53097534 0.93553865]	[395.57940674 205.75593567 0.85027856]	[454.61566162 205.76829529 0.80004066]	[521.31933594 788.17663574 0.83360499]	[539.24481201 783.01226807 0.80632824]	[5.08538818e+02 7.65061829e+02 6.91229939e-01]	[4.18720764e+02 7.88090820e+02 7.87949920e-01]	[4.00707672e+02 7.85485291e+02 7.83639133e-01]	[4.23827026e+02 7.65055603e+02 6.69988573e-01]
[426.34719849 210.9044342 0.88217604]	[436.58450317 277.69326782 0.90488315]	[375.11474609 282.70355225 0.83927715]	[346.81893921 385.31298828 0.82846743]	[321.22955322 462.35403442 0.89220512]	[493.05441284 275.12359619 0.86144584]	[523.92089844 369.97958374 0.82773298]	[539.20727539 459.60662842 0.88133025]	[441.92959595 469.99359131 0.73618263]	[403.25521851 475.08078003 0.72004598]	[413.49032593 613.63464355 0.73534125]	[418.67532349 754.82421875 0.78344548]	[482.96533203 467.41921997 0.72926795]	[500.76422119 606.08007812 0.83802009]	[518.69873047 752.222229 0.81956524]	[418.54922485 195.51428223 0.92529035]	[439.30358887 195.55453491 0.94912487]	[398.128479 205.71948242 0.86436176]	[459.65100098 208.24707031 0.85060835]	[521.32324219 788.17565918 0.83867162]	[539.25024414 783.01165771 0.8079139 ]	[5.11005951e+02 7.65074402e+02 7.02511132e-01]	[4.18697327e+02 7.88098877e+02 7.83063412e-01]	[4.00685638e+02 7.83046875e+02 7.79037535e-01]	[4.23802155e+02 7.65022766e+02 6.54046297e-01]
[431.50524902 210.90180969 0.87342685]	[439.12634277 277.6678772 0.93866593]	[377.62664795 282.68783569 0.85473514]	[354.48214722 382.85644531 0.83975798]	[331.44812012 462.38146973 0.87438071]	[498.15679932 275.0864563 0.88096607]	[524.03503418 369.97146606 0.81166446]	[541.80090332 457.21768188 0.90245759]	[444.40933228 464.91912842 0.74098045]	[405.82095337 467.46517944 0.70776075]	[416.07699585 613.70343018 0.72404748]	[418.69580078 757.34643555 0.78325754]	[485.42404175 464.8583374 0.73035938]	[500.84738159 605.90960693 0.85018116]	[518.68304443 752.19512939 0.81225419]	[418.7383728 195.55256653 0.94507849]	[441.77752686 195.52616882 0.95411545]	[400.64675903 205.79006958 0.87245864]	[459.78762817 205.75234985 0.86248004]	[521.32763672 788.16821289 0.838094 ]	[539.25604248 783.00091553 0.80277944]	[5.08517578e+02 7.65074524e+02 6.99006855e-01]	[4.18690613e+02 7.88160461e+02 7.82642245e-01]	[4.00690918e+02 7.85524414e+02 7.80269861e-01]	[4.23805328e+02 7.65079529e+02 6.65245414e-01]
[436.62255859 210.86094666 0.89691657]	[441.69503784 277.68682861 0.94057524]	[380.14260864 282.7331543 0.84932411]	[357.14123535 382.85101318 0.87766123]	[336.4732666 462.42782593 0.89406818]	[500.73983765 275.11083984 0.90377724]	[529.02575684 369.9251709 0.76280451]	[544.34423828 459.64187622 0.92058825]	[449.5045166 464.94500732 0.70150554]	[410.94955444 467.4619751 0.68836021]	[418.54922485 621.29058838 0.73229468]	[418.63787842 757.31549072 0.77969718]	[490.57223511 464.91983032 0.69048798]	[503.31665039 608.58465576 0.81681842]	[518.68756104 752.27288818 0.80434918]	[421.25500488 195.54260254 0.95278543]	[444.37216187 195.49168396 0.92122865]	[400.81381226 205.73423767 0.84884262]	[462.34695435 203.1973877 0.84792817]	[521.35406494 788.19952393 0.8299998 ]	[539.28417969 783.03729248 0.79820335]	[5.08500183e+02 7.67516907e+02 7.14728296e-01]	[4.21173004e+02 7.88140015e+02 7.81072259e-01]	[4.00763123e+02 7.85543518e+02 7.81186044e-01]	[4.21255402e+02 7.65005981e+02 6.64830804e-01]
[439.16949463 210.8760376 0.9174304 ]	[441.86239624 277.64682007 0.92768753]	[382.74447632 280.20187378 0.84685916]	[359.65307617 382.74359131 0.88856339]	[336.69540405 462.38421631 0.90682036]	[503.29269409 275.10281372 0.90579724]	[539.21136475 375.03665161 0.82403052]	[544.52783203 459.63232422 0.91861618]	[457.08468628 464.94345093 0.71031386]	[416.09771729 467.42404175 0.70360053]	[418.67831421 608.52166748 0.77719796]	[418.64794922 754.80474854 0.78370029]	[498.15106201 467.39862061 0.70103168]	[503.36621094 605.9375 0.83277696]	[518.69915771 752.27471924 0.80204463]	[423.80923462 195.54681396 0.92625082]	[449.46615601 195.52166748 0.88668561]	[403.39080811 205.70928955 0.81216764]	[464.8868103 203.21269226 0.8355335 ]	[521.34906006 788.19006348 0.82964903]	[539.28808594 783.03491211 0.79523277]	[5.08499512e+02 7.67511169e+02 7.11104870e-01]	[4.21242523e+02 7.88123657e+02 7.66085505e-01]	[4.00823517e+02 7.85538757e+02 7.62536168e-01]	[4.21214935e+02 7.64982849e+02 6.50616288e-01]
[441.73745728 210.92086792 0.92621601]	[444.39852905 277.6262207 0.90203226]	[387.86709595 280.18511963 0.8188861 ]	[362.20977783 382.7980957 0.85994941]	[339.2182312 462.43118286 0.88639534]	[503.47821045 275.08746338 0.89550066]	[541.76727295 369.95526123 0.81934822]	[549.50292969 459.67037964 0.87236202]	[459.66033936 467.41662598 0.74608308]	[418.65435791 467.48815918 0.72580433]	[418.73336792 613.63537598 0.78234351]	[418.63284302 757.34008789 0.78687924]	[500.75796509 467.40936279 0.73074657]	[505.88165283 608.50976562 0.80801773]	[518.71740723 752.24847412 0.80225378]	[428.97894287 195.55873108 0.89233488]	[457.11499023 195.56745911 0.9022252 ]	[413.49255371 203.22569275 0.81454802]	[470.03048706 203.20939636 0.80019236]	[521.35839844 788.17565918 0.81875932]	[539.30072021 783.01275635 0.78624004]	[5.08493408e+02 7.67487732e+02 7.00157702e-01]	[4.21216431e+02 7.88157166e+02 7.77040362e-01]	[4.00788849e+02 7.85559021e+02 7.81608462e-01]	[4.21206512e+02 7.65043274e+02 6.67470694e-01]
[444.31195068 210.87730408 0.89644629]	[449.49984741 277.64364624 0.87945276]	[393.06515503 280.22790527 0.82880026]	[364.84951782 387.85488892 0.82918429]	[344.24874878 462.39517212 0.86880136]	[508.45510864 275.08450317 0.86960536]	[544.28387451 367.39254761 0.82186133]	[554.64587402 459.69604492 0.86020917]	[462.181427 472.55062866 0.74967092]	[418.80578613 475.09432983 0.73221874]	[418.77282715 616.24151611 0.78597462]	[418.61325073 754.83599854 0.78346199]	[503.25643921 470.03042603 0.73392898]	[505.98260498 608.56121826 0.79698515]	[518.76623535 752.29492188 0.80102968]	[436.5592041 195.51954651 0.90842324]	[459.68942261 195.52391052 0.94080609]	[416.14080811 205.7313385 0.85080832]	[477.63531494 203.2303772 0.80228078]	[521.38079834 788.20587158 0.81855345]	[541.71307373 785.49768066 0.79318738]	[5.08522644e+02 7.67520813e+02 7.06527650e-01]	[4.2122406e+02 7.8813855e+02 7.7757746e-01]	[4.00781036e+02 7.85536621e+02 7.78382182e-01]	[4.21191437e+02 7.65021851e+02 6.59048259e-01]
[446.90136719 210.91748047 0.882743 ]	[457.14205933 277.64941406 0.9172231 ]	[398.03939819 280.23394775 0.85186601]	[375.01147461 380.33551025 0.85743695]	[354.48828125 462.37539673 0.88576138]	[513.62182617 275.07550049 0.86125815]	[544.43847656 369.97412109 0.82388943]	[559.77111816 459.7046814 0.8903563 ]	[462.43490601 469.98886108 0.74675584]	[423.78430176 472.52383423 0.71651989]	[421.24060059 616.22351074 0.80133915]	[418.71795654 757.33905029 0.79407787]	[503.44799805 467.4803772 0.73136568]	[508.46014404 605.98028564 0.80050939]	[518.78918457 752.28149414 0.7966556 ]	[439.09344482 195.53959656 0.92652822]	[459.83825684 195.54930115 0.95247209]	[418.68502808 205.77435303 0.87072074]	[480.18447876 205.75079346 0.84312141]	[521.39624023 788.21734619 0.80432183]	[541.72814941 785.51251221 0.78639072]	[5.08508759e+02 7.67514465e+02 7.00246334e-01]	[4.21188507e+02 7.88180725e+02 7.78983951e-01]	[4.00769958e+02 7.85557068e+02 7.76805222e-01]	[4.21326782e+02 7.67509460e+02 6.58760369e-01]
[452.01071167 213.29490662 0.87832236]	[459.67092896 277.66351318 0.94371927]	[398.15673828 282.69030762 0.8580777 ]	[377.60864258 385.31646729 0.86705744]	[357.02194214 462.44430542 0.89142489]	[518.70556641 275.07571411 0.88298178]	[544.55755615 369.97009277 0.80290556]	[562.34973145 459.69369507 0.91321373]	[464.92611694 467.44778442 0.73265141]	[423.91329956 469.9881897 0.7035147 ]	[421.31637573 616.25848389 0.79944414]	[418.76574707 757.3503418 0.80325413]	[505.9465332 467.42593384 0.71609163]	[516.18017578 608.57727051 0.76442808]	[521.16516113 752.30212402 0.80916387]	[439.25561523 195.58410645 0.94375706]	[462.29193115 195.54348755 0.95529097]	[421.19470215 208.24673462 0.87293732]	[480.32653809 203.22816467 0.86804068]	[521.41278076 790.59344482 0.81749201]	[541.73266602 785.52996826 0.80342126]	[5.08515442e+02 7.67524841e+02 7.26665258e-01]	[4.21172424e+02 7.88203430e+02 7.86060095e-01]	[4.00764709e+02 7.85567627e+02 7.80847430e-01]	[4.23810730e+02 7.67557068e+02 6.58854544e-01]
[457.11853027 210.90068054 0.89911079]	[462.23019409 277.67663574 0.94198543]	[400.69625854 282.70632935 0.85506463]	[377.74139404 382.84887695 0.88113892]	[357.22259521 462.36331177 0.92401028]	[521.26965332 275.09951782 0.90339983]	[549.52386475 372.46096802 0.76634842]	[564.84490967 459.70941162 0.92023623]	[467.49285889 464.94180298 0.71351945]	[428.93310547 467.42626953 0.69525599]	[421.39108276 606.07171631 0.79547286]	[418.73989868 754.82745361 0.79174948]	[508.54586792 464.94619751 0.69629997]	[521.17468262 606.06591797 0.79552817]	[521.19555664 752.25073242 0.81887823]	[441.74963379 195.58436584 0.95209014]	[464.85919189 195.5243988 0.91996616]	[421.32247925 208.25445557 0.85491455]	[482.84234619 203.18969727 0.85375911]	[521.41467285 790.62091064 0.81494826]	[541.74383545 785.56134033 0.80024099]	[5.08524445e+02 7.65084717e+02 7.09576249e-01]	[4.18752380e+02 7.88190002e+02 7.82440305e-01]	[4.00729828e+02 7.85526550e+02 7.79149890e-01]	[4.21359711e+02 7.65086609e+02 6.51998222e-01]
[459.63015747 213.29319763 0.91617793]	[462.37747192 277.67550659 0.9243893 ]	[403.26443481 282.6774292 0.83780795]	[380.25128174 382.75027466 0.87920231]	[359.73745728 462.43411255 0.89986992]	[523.79962158 275.11044312 0.90714014]	[559.70758057 375.06234741 0.81281382]	[565.05700684 459.77127075 0.91171771]	[475.15609741 464.94454956 0.70600861]	[436.59558105 467.40661621 0.70849055]	[426.34017944 608.59014893 0.77232063]	[418.78573608 754.81481934 0.79769868]	[516.21704102 467.41351318 0.69812441]	[521.30065918 608.53411865 0.8032918 ]	[521.22808838 752.21850586 0.82968116]	[441.89840698 195.61450195 0.92596579]	[467.46618652 195.54994202 0.88835078]	[423.86071777 208.27226257 0.83346546]	[485.35925293 203.17234802 0.85353404]	[521.390625 790.60766602 0.82101023]	[541.73254395 785.57141113 0.79989696]	[5.11019043e+02 7.65058716e+02 7.13856101e-01]	[4.18758942e+02 7.88207947e+02 7.75078058e-01]	[4.00733673e+02 7.85534546e+02 7.68384933e-01]	[4.23836761e+02 7.67523865e+02 6.37366354e-01]
[459.77957153 213.29367065 0.92735636]	[464.87789917 277.65020752 0.90359825]	[405.89169312 280.22671509 0.81804532]	[382.8203125 385.34643555 0.85105807]	[362.22650146 464.81668091 0.88438892]	[523.95147705 275.1020813 0.90364772]	[562.21728516 372.49139404 0.80499786]	[567.56591797 459.74066162 0.87380451]	[477.67279053 464.90029907 0.7219426 ]	[439.07342529 464.92724609 0.72261077]	[426.38839722 608.61297607 0.77003908]	[421.1690979 752.27819824 0.81098282]	[518.74682617 464.93005371 0.71311605]	[521.32531738 608.56054688 0.80293542]	[521.22705078 752.20916748 0.82759464]	[444.43624878 195.61444092 0.90107149]	[472.55984497 195.55703735 0.87697905]	[428.96005249 208.30192566 0.80428392]	[487.93127441 203.15759277 0.82286626]	[521.38983154 790.60516357 0.82213134]	[541.7421875 785.56689453 0.80257756]	[5.11020996e+02 7.65063660e+02 7.11360693e-01]	[4.21187927e+02 7.88148682e+02 7.69561470e-01]	[4.00781921e+02 7.83034668e+02 7.51854837e-01]	[4.23901581e+02 7.65008545e+02 6.20702028e-01]
[462.29907227 213.32254028 0.93330187]	[467.46856689 277.64703369 0.88296378]	[413.51220703 280.23480225 0.81893349]	[390.41625977 382.84527588 0.84059012]	[367.39123535 462.34710693 0.87701261]	[526.46606445 275.09259033 0.88578147]	[562.41619873 372.52218628 0.82737064]	[572.6340332 459.74398804 0.8554219 ]	[480.12728882 467.42105103 0.73559123]	[439.1295166 467.44918823 0.72933537]	[431.55105591 611.1595459 0.76650661]	[421.21011353 754.76159668 0.80811703]	[521.2489624 467.45407104 0.73140037]	[521.42547607 608.5690918 0.82155466]	[521.23626709 752.17236328 0.83722126]	[452.01309204 195.62213135 0.88312054]	[477.67364502 195.59387207 0.90467763]	[436.55795288 208.29014587 0.83289629]	[493.09970093 205.69421387 0.81033087]	[523.77557373 790.59887695 0.83259231]	[541.75842285 785.56225586 0.81604111]	[5.08530884e+02 7.65024109e+02 6.99376822e-01]	[4.21205963e+02 7.88170898e+02 7.67366886e-01]	[4.00806580e+02 7.85498413e+02 7.54508018e-01]	[4.26374146e+02 7.65085632e+02 6.24177933e-01]
[462.43954468 213.31123352 0.90915263]	[472.54827881 277.67739868 0.87365055]	[416.07348633 280.25067139 0.8350035 ]	[393.06896973 382.77801514 0.8534897 ]	[374.99249268 462.44290161 0.88174492]	[529.01965332 275.11486816 0.86963451]	[564.87963867 375.01306152 0.83331609]	[577.71624756 459.7416687 0.86602294]	[480.31939697 472.58520508 0.75314796]	[439.27365112 472.5925293 0.73708254]	[436.63635254 608.59655762 0.7644124 ]	[421.21255493 754.75695801 0.81544626]	[521.39825439 472.6010437 0.74347866]	[523.80944824 608.62640381 0.81183577]	[521.23791504 752.19726562 0.83525926]	[454.62991333 195.62666321 0.8889423 ]	[480.17141724 195.56719971 0.93096501]	[436.68701172 210.78244019 0.8718971 ]	[498.13769531 205.7008667 0.81628734]	[523.78961182 790.63195801 0.81723046]	[541.76068115 785.59545898 0.80198783]	[5.08527405e+02 7.65040405e+02 7.04858422e-01]	[418.73214722 788.18621826 0.7902 ]	[4.00747406e+02 7.85502136e+02 7.73874760e-01]	[4.26404053e+02 7.67502258e+02 6.49523914e-01]
[464.96658325 213.32731628 0.89331293]	[477.64749146 277.67272949 0.90976375]	[418.55700684 280.24356079 0.84879512]	[395.58752441 382.85406494 0.84046042]	[377.51272583 464.90536499 0.88155103]	[534.12402344 275.10794067 0.86177033]	[564.93054199 372.45263672 0.80918729]	[580.30999756 459.74118042 0.88974059]	[482.82077026 475.07754517 0.76011908]	[441.76605225 475.09945679 0.73591477]	[439.09503174 616.21710205 0.78172499]	[421.18438721 754.78045654 0.81889701]	[523.87231445 475.08218384 0.74866861]	[523.8795166 608.62023926 0.82925016]	[521.2432251 749.78131104 0.84470606]	[457.18310547 198.00123596 0.89522922]	[480.28884888 195.56950378 0.94806492]	[439.14083862 210.77648926 0.87788916]	[500.68554688 203.2069397 0.84753287]	[523.79730225 790.61505127 0.81965268]	[541.75476074 785.57922363 0.80864942]	[5.08516083e+02 7.65002441e+02 7.01731384e-01]	[4.18785828e+02 7.88173950e+02 7.85226464e-01]	[4.00783112e+02 7.85504089e+02 7.68707991e-01]	[4.23883392e+02 7.67499634e+02 6.51293814e-01]
[464.96685791 213.32704163 0.89304793]	[477.64538574 277.6736145 0.9091751 ]	[418.55535889 280.2460022 0.8479473 ]	[395.58703613 382.86074829 0.83899146]	[377.51306152 464.90530396 0.88138378]	[534.12304688 275.10894775 0.86177945]	[564.92944336 372.44842529 0.80938792]	[580.30877686 459.74090576 0.88959658]	[482.82067871 475.07775879 0.76009679]	[441.76837158 475.09863281 0.73582572]	[439.09475708 616.21136475 0.78088152]	[421.18365479 754.77886963 0.81892294]	[523.86938477 475.08135986 0.74877071]	[523.87554932 608.62060547 0.8285358 ]	[521.24304199 749.78137207 0.84427136]	[457.18331909 198.00106812 0.89522451]	[480.28887939 195.5695343 0.94809711]	[439.14251709 210.77798462 0.87851512]	[500.68389893 203.21235657 0.84676647]	[523.79748535 790.61627197 0.8190394 ]	[541.75421143 785.57977295 0.80805594]	[5.08518311e+02 7.65001282e+02 7.00731993e-01]	[4.18782471e+02 7.88173706e+02 7.87129343e-01]	[4.00779999e+02 7.85502258e+02 7.70298481e-01]	[4.23884827e+02 7.67501526e+02 6.51726961e-01]
[469.96743774 213.32148743 0.88268393]	[477.73931885 277.68887329 0.9244408 ]	[418.62969971 282.69644165 0.85336781]	[398.09616089 387.85977173 0.85775948]	[377.58947754 464.90826416 0.89590025]	[536.68304443 275.11080933 0.86912221]	[565.02362061 369.9750061 0.81023014]	[582.84320068 459.67080688 0.90364367]	[482.94607544 472.55877686 0.7436536 ]	[441.86685181 472.58297729 0.72426534]	[439.08288574 613.70587158 0.78176618]	[421.19085693 754.76904297 0.81964332]	[523.99731445 472.56274414 0.73050302]	[523.98181152 606.07781982 0.83336073]	[521.26446533 749.76861572 0.84630471]	[459.67953491 195.63549805 0.91728753]	[482.72323608 195.56591797 0.95084846]	[439.27392578 208.32875061 0.88465756]	[500.7479248 203.22756958 0.84809196]	[523.78967285 790.60192871 0.81636608]	[541.75177002 785.57952881 0.80895495]	[5.08535645e+02 7.64999329e+02 6.93001986e-01]	[4.18775360e+02 7.88182312e+02 7.83253908e-01]	[4.00777863e+02 7.85509888e+02 7.70484686e-01]	[4.23892090e+02 7.65082520e+02 6.53848708e-01]
[469.96704102 213.32156372 0.88266408]	[477.7409668 277.68972778 0.9245066 ]	[418.62866211 282.70022583 0.85277951]	[398.09561157 387.8598938 0.85761231]	[377.58966064 464.90963745 0.89596021]	[536.68890381 275.10946655 0.86941493]	[565.02484131 369.96594238 0.81014693]	[582.84503174 459.66690063 0.90304518]	[482.94689941 472.55477905 0.74332392]	[441.86691284 472.57922363 0.72413421]	[439.08190918 613.70574951 0.78179651]	[421.20022583 754.7645874 0.8187235 ]	[523.99755859 472.5592041 0.7298823 ]	[523.97924805 606.07409668 0.83477271]	[521.2701416 749.77124023 0.84670258]	[459.67953491 195.63589478 0.91709441]	[482.72296143 195.5663147 0.95070881]	[439.27392578 208.32847595 0.88417494]	[500.74746704 203.22628784 0.8480615 ]	[523.78308105 790.6015625 0.81553155]	[541.75341797 785.58062744 0.80936754]	[5.11017365e+02 7.65001953e+02 6.91494942e-01]	[4.18764343e+02 7.88180298e+02 7.84060538e-01]	[4.00772400e+02 7.85501648e+02 7.70008445e-01]	[4.23909607e+02 7.65078979e+02 6.51448846e-01]
[477.59155273 213.29493713 0.89605606]	[480.36883545 277.6987915 0.94033581]	[421.18826294 282.74032593 0.85236681]	[398.26208496 382.79943848 0.88011765]	[380.17147827 464.82223511 0.91152531]	[541.73382568 275.12768555 0.90234476]	[570.10748291 372.4743042 0.77859485]	[585.56774902 459.67523193 0.91935784]	[487.92776489 467.48019409 0.7217561 ]	[446.90634155 467.47991943 0.70562178]	[439.21157837 608.54846191 0.82026541]	[421.23400879 752.24304199 0.82081699]	[529.00030518 469.99578857 0.70614052]	[526.52197266 608.51708984 0.80044931]	[521.28485107 752.22271729 0.84622085]	[462.23080444 197.99871826 0.93931597]	[482.94052124 195.55439758 0.92412978]	[441.84613037 210.79016113 0.87249893]	[503.27041626 203.2297821 0.85973263]	[523.79345703 790.64007568 0.81195056]	[541.76116943 788.02282715 0.8122229 ]	[5.11023407e+02 7.67473450e+02 7.04006851e-01]	[4.18779755e+02 7.88163635e+02 7.74732888e-01]	[4.00792725e+02 7.83028015e+02 7.57069290e-01]	[4.26365417e+02 7.65014404e+02 6.25447571e-01]
[477.68460083 213.31636047 0.91299522]	[482.78317261 277.69039917 0.93827647]	[421.27319336 282.71557617 0.85087442]	[400.61239624 382.75830078 0.88081217]	[380.20657349 464.83566284 0.91072309]	[541.80212402 277.47109985 0.90760607]	[572.65222168 369.96127319 0.76754177]	[587.99938965 459.70504761 0.90448552]	[487.98486328 467.47381592 0.71473968]	[446.94085693 467.48565674 0.70071089]	[439.23040771 608.60784912 0.81456459]	[421.2381897 752.26379395 0.82127959]	[531.52893066 469.97525024 0.69679058]	[528.98974609 608.56469727 0.78028995]	[521.28320312 752.23583984 0.84450197]	[462.29745483 198.01289368 0.93509972]	[485.41290283 195.5657959 0.90524149]	[441.89431763 210.77955627 0.86195445]	[503.34970093 203.20445251 0.85645276]	[523.78594971 790.63739014 0.80656248]	[541.76116943 788.0246582 0.81105965]	[5.11022003e+02 7.67489258e+02 7.01906443e-01]	[4.21164978e+02 7.88168518e+02 7.76696324e-01]	[4.00803162e+02 7.83040771e+02 7.57830322e-01]	[4.26361664e+02 7.65029907e+02 6.33832157e-01]
[477.73660278 213.32514954 0.9179095 ]	[482.81494141 277.68209839 0.93694538]	[421.33016968 282.67544556 0.84942871]	[400.67547607 380.31912231 0.89127886]	[380.21447754 464.81997681 0.91119957]	[541.83709717 277.47546387 0.90860087]	[575.19042969 372.47259521 0.77821422]	[588.07177734 459.71658325 0.89298689]	[488.00662231 467.4574585 0.71610087]	[449.45013428 467.46328735 0.69804454]	[439.26147461 611.08721924 0.81095946]	[421.23580933 752.26434326 0.81902826]	[531.52966309 467.48046875 0.70035863]	[529.00189209 608.5458374 0.78314203]	[521.28424072 752.24523926 0.84401053]	[462.34246826 198.0206604 0.92488724]	[485.47421265 195.5688324 0.89402372]	[444.3147583 210.7820282 0.85041046]	[503.40795898 203.18563843 0.86551291]	[523.78436279 790.63757324 0.80783921]	[541.75817871 788.02575684 0.81238347]	[5.11029938e+02 7.67502991e+02 7.04289913e-01]	[4.18786133e+02 7.88172241e+02 7.76180804e-01]	[4.00803406e+02 7.83038330e+02 7.57075071e-01]	[4.26350800e+02 7.65034851e+02 6.32293820e-01]
[480.14776611 213.32417297 0.92380065]	[482.8338623 277.6859436 0.93350393]	[421.35772705 280.25021362 0.84744078]	[400.69161987 382.73025513 0.88726765]	[380.21829224 462.44747925 0.91209126]	[541.86639404 277.48284912 0.90885264]	[577.70251465 374.97677612 0.79263365]	[588.10980225 459.71640015 0.88036525]	[488.02639771 467.40377808 0.71686554]	[449.48736572 467.40979004 0.69855392]	[439.2868042 611.08087158 0.80900031]	[421.22787476 752.26208496 0.8172555 ]	[531.53295898 467.42944336 0.70599115]	[529.01013184 608.50256348 0.78397721]	[521.28155518 752.23852539 0.84311622]	[462.39874268 198.02049255 0.91644776]	[487.94430542 195.5725708 0.88870823]	[444.35180664 208.34089661 0.84755278]	[503.44970703 203.1942749 0.86370993]	[523.78625488 790.63372803 0.80659473]	[541.76330566 788.02105713 0.81223369]	[5.11021790e+02 7.67504089e+02 7.02187121e-01]	[4.21182098e+02 7.88166321e+02 7.74322450e-01]	[4.00817657e+02 7.83037781e+02 7.54607260e-01]	[4.23895630e+02 7.65026001e+02 6.27843976e-01]
[480.16586304 213.33174133 0.92627573]	[482.83630371 277.68466187 0.93389314]	[421.36862183 280.25085449 0.84538174]	[400.7053833 380.31240845 0.89409 ]	[380.21224976 462.45022583 0.91000539]	[541.86260986 277.48132324 0.90945482]	[577.6953125 374.97384644 0.79318839]	[590.55267334 459.68804932 0.87191015]	[488.02539062 467.41531372 0.71628177]	[449.48648071 467.42022705 0.69865733]	[439.28817749 608.62304688 0.81194878]	[421.22851562 752.24682617 0.81944084]	[531.53277588 467.43325806 0.7041204 ]	[529.03662109 608.54980469 0.77561867]	[521.27825928 752.21618652 0.84446025]	[462.42398071 198.02679443 0.91188943]	[487.96768188 195.58215332 0.8840766 ]	[444.37112427 208.33526611 0.84557742]	[503.46673584 203.21104431 0.86133713]	[523.79956055 790.63238525 0.81155825]	[541.77215576 788.01123047 0.81294519]	[5.11011383e+02 7.65085815e+02 6.96984649e-01]	[4.21173279e+02 7.88162659e+02 7.73957372e-01]	[4.00810486e+02 7.83026733e+02 7.54590988e-01]	[4.23899902e+02 7.65006409e+02 6.27358317e-01]
[480.18151855 213.33180237 0.92755222]	[482.84625244 277.68252563 0.93389332]	[421.37902832 280.2328186 0.84696186]	[400.70571899 380.30273438 0.8942948 ]	[380.21276855 462.42871094 0.91262478]	[541.87445068 277.48788452 0.90847915]	[575.22930908 372.52102661 0.7930851 ]	[590.55200195 459.71148682 0.87470639]	[490.47613525 467.40591431 0.71585262]	[449.47833252 467.41531372 0.69916534]	[439.29312134 608.58636475 0.81641692]	[421.22058105 752.26324463 0.81841421]	[531.54699707 467.42477417 0.70236611]	[529.04119873 608.58270264 0.76936114]	[521.27728271 752.22943115 0.8448801 ]	[462.44708252 198.02719116 0.90846449]	[487.99441528 195.58631897 0.88069582]	[444.40042114 208.34559631 0.83977664]	[503.48693848 203.22320557 0.85606205]	[523.80963135 790.63031006 0.81245756]	[541.77874756 788.01080322 0.81731749]	[5.08529938e+02 7.67492615e+02 7.02077150e-01]	[4.21176422e+02 7.88164490e+02 7.69329607e-01]	[4.00808105e+02 7.83034241e+02 7.51414955e-01]	[4.23889954e+02 7.65032166e+02 6.27070129e-01]
[480.1784668 213.3288269 0.92685926]	[482.84631348 277.68554688 0.93367064]	[421.37979126 280.23132324 0.84773701]	[400.6980896 380.30459595 0.89010835]	[380.20513916 462.37979126 0.92081231]	[541.87432861 277.49264526 0.90933353]	[577.70690918 374.98239136 0.7952143 ]	[588.12200928 459.74081421 0.87774289]	[488.0072937 467.40332031 0.72059226]	[449.45620728 467.41387939 0.70109069]	[439.27056885 608.59002686 0.81537884]	[421.22683716 752.25152588 0.81993294]	[529.06335449 467.42556763 0.70499361]	[528.98156738 608.55584717 0.78473788]	[521.28295898 752.22662354 0.84608895]	[462.44476318 198.0254364 0.90914643]	[487.98965454 195.58392334 0.88172483]	[444.40371704 208.34855652 0.83976007]	[503.48474121 203.22724915 0.8567915 ]	[523.81188965 790.6395874 0.81349188]	[541.78271484 788.01556396 0.81824249]	[5.11010986e+02 7.67481201e+02 7.01686561e-01]	[4.21167633e+02 7.88173462e+02 7.69018829e-01]	[4.00800903e+02 7.83038391e+02 7.52045453e-01]	[4.23907806e+02 7.65021118e+02 6.26050770e-01]
[480.17706299 213.33007812 0.92726058]	[482.84597778 277.68728638 0.93290782]	[421.37197876 280.22976685 0.84911036]	[400.6756897 382.72323608 0.88321513]	[380.19223022 462.37838745 0.9213624 ]	[541.88049316 277.49707031 0.90834409]	[577.68060303 372.54727173 0.78888023]	[588.08483887 459.75601196 0.88809395]	[487.97393799 467.43817139 0.72164673]	[446.97091675 467.44747925 0.70076329]	[439.25067139 608.60723877 0.81310499]	[421.21716309 752.26611328 0.82089615]	[529.03149414 467.47479248 0.70572817]	[528.98675537 608.58935547 0.77825475]	[521.28808594 752.2387085 0.84641391]	[462.44439697 198.02345276 0.91007721]	[487.99026489 195.58399963 0.88173598]	[444.40460205 208.33525085 0.83724833]	[503.48880005 203.21897888 0.85570496]	[523.82293701 790.64483643 0.81672043]	[541.79296875 788.02178955 0.82272696]	[5.11010590e+02 7.67496582e+02 7.05708444e-01]	[4.18785583e+02 7.88185791e+02 7.72800803e-01]	[4.00797577e+02 7.85491394e+02 7.58289576e-01]	[4.23899231e+02 7.65033447e+02 6.31613493e-01]
[480.165802 213.32797241 0.92611504]	[482.83654785 277.67767334 0.93449122]	[421.36553955 280.23110962 0.84958845]	[400.67111206 380.32104492 0.88610864]	[380.19119263 462.38656616 0.92007607]	[541.86193848 277.47994995 0.90895402]	[575.22918701 372.52752686 0.78950143]	[588.08422852 459.75631714 0.88786292]	[487.96688843 467.44277954 0.72245842]	[446.96835327 467.45166016 0.70100933]	[439.25167847 608.59899902 0.81347305]	[421.21679688 752.25872803 0.82180011]	[529.02093506 467.47692871 0.70637143]	[528.98822021 608.58959961 0.77728677]	[521.2880249 752.22753906 0.84779441]	[462.42822266 198.02250671 0.91258639]	[487.97219849 195.5803833 0.88494903]	[444.38052368 208.32669067 0.83955014]	[503.47528076 203.21147156 0.85780919]	[523.81939697 790.63031006 0.81645483]	[541.78759766 788.01013184 0.81999123]	[5.11006439e+02 7.67480652e+02 7.04950094e-01]	[4.18776093e+02 7.88184326e+02 7.72750378e-01]	[4.00788086e+02 7.85486572e+02 7.58285582e-01]	[4.23901825e+02 7.65030762e+02 6.30721450e-01]
[480.15289307 213.32064819 0.92275238]	[482.80865479 277.68658447 0.93609083]	[421.32363892 280.24008179 0.85373032]	[398.28088379 382.75738525 0.88402992]	[377.75094604 462.39224243 0.92313254]	[541.83868408 277.48931885 0.90778947]	[572.57623291 375.08145142 0.81338173]	[587.9666748 459.78289795 0.91599727]	[485.47628784 467.43933105 0.73701346]	[446.87319946 467.40966797 0.71624768]	[439.20001221 606.07574463 0.81361544]	[421.21057129 752.29174805 0.82017702]	[526.50604248 469.987854 0.72131211]	[526.48980713 608.52557373 0.80011398]	[521.27331543 752.17675781 0.85103571]	[462.41168213 198.00596619 0.91641444]	[487.95516968 195.57647705 0.88677007]	[444.35372925 208.30780029 0.8450684 ]	[503.44815063 203.20420837 0.8582961 ]	[523.79333496 790.61761475 0.82345957]	[541.77209473 785.60180664 0.82023543]	[5.08535461e+02 7.65034851e+02 6.97594285e-01]	[4.18752228e+02 7.88191101e+02 7.81501055e-01]	[4.00766968e+02 7.85496582e+02 7.65073895e-01]	[4.26344666e+02 7.65074402e+02 6.40272260e-01]
[477.7416687 213.31518555 0.91466647]	[482.77224731 277.70272827 0.93690354]	[421.26339722 282.68789673 0.85283411]	[398.23233032 380.33261108 0.89003783]	[377.71350098 462.37533569 0.92604202]	[541.82012939 277.50244141 0.90828073]	[570.04101562 375.04376221 0.81724 ]	[585.54681396 459.76742554 0.92978877]	[485.42453003 467.47317505 0.74464273]	[444.37423706 467.45581055 0.72463423]	[439.20831299 608.5234375 0.81407946]	[421.19500732 754.74035645 0.82057893]	[526.46325684 470.0149231 0.72544122]	[526.4152832 606.02764893 0.8290754 ]	[521.27557373 749.78289795 0.84728622]	[462.36026001 195.63803101 0.92631096]	[485.48327637 195.56570435 0.89316452]	[444.31430054 208.28895569 0.84141678]	[503.4211731 203.17817688 0.86096877]	[523.79534912 790.61505127 0.82217437]	[541.77679443 785.5916748 0.81742799]	[5.11017120e+02 7.65022949e+02 6.91967070e-01]	[4.18768372e+02 7.88195251e+02 7.80080914e-01]	[4.00775238e+02 7.85512329e+02 7.65303969e-01]	[4.23881653e+02 7.65081177e+02 6.52313232e-01]
[477.74285889 213.31634521 0.91496098]	[482.77590942 277.70629883 0.93605298]	[421.26272583 282.6867981 0.8529973 ]	[398.23458862 380.31512451 0.89239508]	[377.71426392 462.3711853 0.92669362]	[541.82940674 277.50964355 0.90909779]	[570.04083252 375.04641724 0.81803298]	[585.54632568 459.76693726 0.93077064]	[485.42590332 467.4710083 0.74497199]	[444.37490845 467.4538269 0.72506398]	[439.2114563 608.5267334 0.81389308]	[421.19540405 754.74176025 0.82069844]	[526.46380615 470.0138855 0.72608191]	[526.41741943 606.02709961 0.82892948]	[521.27392578 749.78234863 0.84639215]	[462.36123657 195.63839722 0.92590332]	[485.48480225 195.56625366 0.89284509]	[444.31417847 208.28901672 0.84185439]	[503.42022705 203.1789093 0.86106801]	[523.79077148 790.61273193 0.82019597]	[541.77337646 785.59130859 0.81506306]	[5.11016052e+02 7.65022400e+02 6.90185368e-01]	[4.18772583e+02 7.88190796e+02 7.80220628e-01]	[4.00778931e+02 7.85508911e+02 7.65226960e-01]	[4.23880615e+02 7.65082703e+02 6.52538121e-01]
[477.59640503 213.30195618 0.89812779]	[480.27886963 280.09588623 0.93861306]	[418.74804688 282.75561523 0.84962982]	[398.15313721 382.8218689 0.88748538]	[377.59432983 462.42697144 0.91224378]	[541.69915771 277.51696777 0.90187484]	[567.46148682 372.47213745 0.81701452]	[585.33831787 459.69857788 0.92493033]	[482.98495483 470.02545166 0.74387449]	[441.91751099 469.99356079 0.7197988 ]	[439.08831787 613.68304443 0.77889103]	[421.18655396 754.80291748 0.82065588]	[523.99804688 472.56344604 0.73784029]	[523.96679688 611.11315918 0.8144598 ]	[521.25897217 752.17156982 0.84777004]	[462.23959351 195.63743591 0.9383449 ]	[482.94659424 195.56170654 0.92039198]	[441.82650757 208.31062317 0.86849266]	[503.26467896 203.21124268 0.85222298]	[523.78649902 790.60980225 0.82503158]	[541.76574707 785.57781982 0.81663299]	[5.08538788e+02 7.65026550e+02 6.95647001e-01]	[418.75192261 788.22235107 0.78987277]	[4.00752930e+02 7.85541870e+02 7.76757717e-01]	[4.23902954e+02 7.67529236e+02 6.65639758e-01]
[475.07772827 213.31604004 0.88872373]	[480.1685791 280.10037231 0.93067181]	[418.67965698 282.72808838 0.85159725]	[398.05560303 387.86904907 0.84572279]	[377.54666138 464.82662964 0.90009499]	[539.22698975 277.52862549 0.88881183]	[565.01916504 372.50982666 0.81536484]	[582.9095459 459.74847412 0.92834401]	[482.89416504 472.58221436 0.75444937]	[441.82357788 472.55471802 0.72793567]	[436.65393066 618.76556396 0.77234435]	[421.19326782 754.84136963 0.8168503 ]	[523.93615723 475.103302 0.74471372]	[523.89007568 616.27026367 0.81573921]	[521.24902344 752.18859863 0.85026479]	[459.8465271 195.63775635 0.93590158]	[482.85351562 195.5703125 0.94011384]	[441.75845337 208.30705261 0.87538117]	[500.87271118 205.70570374 0.85802925]	[523.7991333 790.59759521 0.82674527]	[541.77807617 785.56188965 0.81740987]	[5.08525848e+02 7.65046753e+02 7.07900047e-01]	[418.71954346 790.60705566 0.7934649 ]	[4.00734436e+02 7.85559204e+02 7.77297676e-01]	[4.26369324e+02 7.67566772e+02 6.66133642e-01]
[472.51907349 213.33331299 0.88468552]	[477.72015381 277.71603394 0.91742432]	[418.60534668 282.67315674 0.85003883]	[395.56906128 382.80609131 0.84215593]	[377.50363159 462.40530396 0.90736049]	[536.68804932 277.5149231 0.87216651]	[564.88092041 367.3430481 0.83085912]	[582.80718994 459.75216675 0.91336048]	[482.73236084 472.55767822 0.75146997]	[439.3182373 472.55187988 0.7312898 ]	[436.67037964 611.16601562 0.76994669]	[421.22036743 754.79882812 0.81456482]	[523.81072998 472.58026123 0.7424897 ]	[523.79589844 608.58239746 0.82886964]	[521.22229004 752.17510986 0.84017473]	[459.74731445 198.01669312 0.92184609]	[482.7767334 195.57669067 0.94822621]	[439.33230591 208.33609009 0.88438833]	[500.790802 205.69073486 0.85136265]	[523.80969238 788.23126221 0.82216161]	[541.78125 785.54760742 0.81194329]	[5.08484650e+02 7.65047974e+02 7.11395681e-01]	[4.18724121e+02 7.88211365e+02 7.87334621e-01]	[4.00748444e+02 7.85523315e+02 7.68529534e-01]	[4.26411957e+02 7.67528381e+02 6.53480530e-01]
[467.45910645 213.34657288 0.89162004]	[477.59222412 277.70095825 0.89432847]	[416.14837646 280.20040894 0.85250354]	[395.50015259 380.30941772 0.85978776]	[375.01721191 462.35818481 0.89607966]	[531.61987305 277.52911377 0.86085093]	[564.84338379 369.89105225 0.839037 ]	[580.36920166 459.72891235 0.89883614]	[480.21200562 467.46279907 0.74781239]	[439.19348145 467.47198486 0.73710358]	[434.12347412 616.2098999 0.76441419]	[421.20599365 754.76184082 0.81855541]	[521.29803467 469.9992981 0.73784947]	[521.39691162 608.61523438 0.81389856]	[521.20941162 752.18041992 0.83301771]	[459.63140869 198.01293945 0.90539926]	[480.35473633 195.59233093 0.94515538]	[439.22644043 208.31196594 0.87685549]	[500.71304321 205.70030212 0.84394783]	[523.81182861 790.59716797 0.81974053]	[541.77935791 785.5402832 0.80508244]	[5.08488983e+02 7.65059143e+02 7.15224326e-01]	[418.70013428 788.1786499 0.79681939]	[4.00731812e+02 7.85489441e+02 7.73125410e-01]	[4.26394196e+02 7.65083923e+02 6.48287833e-01]
[464.93682861 213.34310913 0.90303051]	[472.51211548 277.6887207 0.870601 ]	[416.04278564 280.20913696 0.83799148]	[390.46334839 382.7741394 0.84336102]	[369.91488647 462.31622314 0.87739593]	[528.99664307 277.51467896 0.87311435]	[562.42279053 375.03009033 0.85731184]	[580.2644043 459.77789307 0.8891629 ]	[477.69729614 467.41845703 0.730232 ]	[439.0776062 467.44390869 0.72765905]	[431.48098755 616.19506836 0.75054193]	[421.19403076 754.84155273 0.81423235]	[518.78649902 467.46853638 0.72166991]	[521.33526611 611.08477783 0.80221856]	[521.20501709 752.19506836 0.82991421]	[457.15176392 197.99917603 0.89331126]	[480.27346802 195.59341431 0.93929809]	[439.09451294 208.30461121 0.86214566]	[498.24920654 203.19621277 0.8094188 ]	[523.81793213 790.60913086 0.81897074]	[541.77520752 785.5411377 0.80419886]	[5.08478088e+02 7.65059998e+02 7.16892719e-01]	[418.71704102 788.17584229 0.80173588]	[4.00730164e+02 7.85504395e+02 7.78277218e-01]	[4.26384155e+02 7.67565002e+02 6.57127261e-01]
[462.40933228 213.33842468 0.9244051 ]	[467.44497681 277.68106079 0.88214248]	[413.48950195 280.23580933 0.81670845]	[385.31808472 382.86120605 0.85290152]	[362.29541016 462.37149048 0.89130408]	[526.46075439 277.50033569 0.88917536]	[562.30450439 375.01791382 0.84103537]	[575.20275879 459.77511597 0.8681069 ]	[475.16357422 464.92486572 0.71149105]	[436.58297729 464.91882324 0.71209854]	[426.3392334 613.68804932 0.76718068]	[421.1867981 752.29156494 0.81880397]	[518.65216064 467.42053223 0.6982336 ]	[521.23132324 608.58966064 0.79661924]	[518.79669189 752.22296143 0.815602 ]	[454.59945679 195.63560486 0.88749337]	[480.14559937 195.62548828 0.91711831]	[436.6267395 208.29141235 0.84810203]	[495.61480713 205.75079346 0.78730536]	[523.8449707 790.61431885 0.8261739 ]	[541.78887939 785.52819824 0.81151885]	[5.05984589e+02 7.67487305e+02 7.40173995e-01]	[418.67941284 788.13165283 0.81845313]	[400.6958313 783.01403809 0.79121381]	[4.26419373e+02 7.65045349e+02 6.40944362e-01]
[462.22781372 213.3629303 0.94139099]	[464.85565186 277.65362549 0.90723896]	[405.90740967 280.22396851 0.81805134]	[380.3319397 382.73364258 0.87112182]	[359.78259277 462.38751221 0.90539479]	[523.90997314 275.12625122 0.90290463]	[559.74731445 374.97354126 0.80269587]	[572.58239746 459.6958313 0.8595351 ]	[472.53485107 464.88949585 0.72185612]	[434.02420044 464.89364624 0.70976382]	[423.86584473 608.61523438 0.78557318]	[421.1590271 752.2824707 0.82250339]	[513.58776855 464.92214966 0.70306027]	[518.72564697 608.52862549 0.78748631]	[518.78155518 752.24578857 0.81115007]	[449.43487549 198.03450012 0.87389851]	[475.1758728 197.9989624 0.87731153]	[431.52685547 208.27061462 0.81102598]	[488.01651001 205.6988678 0.79288143]	[523.85455322 790.60235596 0.82193887]	[541.78985596 785.51525879 0.81280488]	[5.05960846e+02 7.67511475e+02 7.42498934e-01]	[418.69137573 788.10125732 0.82833821]	[400.6998291 782.99993896 0.80045182]	[4.26366150e+02 7.65037537e+02 6.49267793e-01]
[459.71533203 213.34721375 0.93569672]	[462.36120605 277.67440796 0.92877543]	[403.2819519 280.20257568 0.84591889]	[380.18084717 380.26358032 0.88813537]	[359.67346191 462.33074951 0.92066193]	[521.40777588 277.49041748 0.90654266]	[554.62768555 369.96377563 0.7686069 ]	[567.51409912 459.72680664 0.90190011]	[467.38796997 467.48083496 0.72299224]	[426.37493896 467.46841431 0.70518875]	[423.91995239 608.52270508 0.77249384]	[421.13690186 752.2800293 0.8285923 ]	[506.01177979 470.00091553 0.7095474 ]	[513.6449585 608.56256104 0.76445061]	[518.77734375 752.25042725 0.8082056 ]	[444.35873413 198.03237915 0.90092534]	[470.00906372 195.60702515 0.86685133]	[426.39810181 208.30885315 0.81644261]	[485.37799072 203.19116211 0.84215927]	[523.8203125 790.5970459 0.82016563]	[541.76489258 785.51263428 0.80920589]	[5.06000244e+02 7.67510925e+02 7.37807751e-01]	[418.67947388 788.09857178 0.84004521]	[400.69210815 783.00158691 0.80896837]	[4.23900024e+02 7.65051147e+02 6.62322044e-01]
[459.71542358 213.34738159 0.93565583]	[462.36151123 277.67236328 0.92892116]	[403.28240967 280.20370483 0.84570485]	[380.17828369 380.26123047 0.88909167]	[359.67346191 462.33380127 0.91760647]	[521.4095459 277.48501587 0.90630293]	[554.63684082 369.97140503 0.7697584 ]	[567.51574707 459.72521973 0.90153086]	[464.97354126 469.96075439 0.72318858]	[426.37042236 467.47808838 0.70498431]	[423.9133606 608.52978516 0.77286094]	[421.1362915 752.2822876 0.82808423]	[506.00979614 470.00460815 0.70975631]	[513.63793945 608.56573486 0.76480991]	[518.7734375 752.25402832 0.80672008]	[444.35858154 198.03192139 0.90099657]	[470.00848389 195.60682678 0.86676085]	[426.39703369 208.30662537 0.81643039]	[485.3760376 203.18766785 0.84274495]	[523.82440186 790.6005249 0.82038003]	[541.76806641 785.51379395 0.81098092]	[5.05991455e+02 7.67512939e+02 7.38581240e-01]	[418.67880249 788.09393311 0.84053135]	[400.69281006 782.99536133 0.80923283]	[4.23901947e+02 7.65051453e+02 6.61781430e-01]
[452.06173706 213.36087036 0.89265639]	[459.58825684 277.70620728 0.92539847]	[398.12197876 280.24984741 0.85737336]	[375.12338257 382.82806396 0.85591018]	[356.97854614 462.36087036 0.91057169]	[516.21881104 277.49807739 0.8738066 ]	[544.46038818 369.91546631 0.81080389]	[562.4050293 459.69540405 0.9209727 ]	[462.29116821 469.96688843 0.75746197]	[421.24902344 469.99508667 0.73219323]	[421.24209595 611.13848877 0.78904009]	[418.73504639 757.32092285 0.80856526]	[503.31741333 467.46710205 0.74551219]	[505.89941406 605.92669678 0.84137732]	[518.72375488 752.18225098 0.81215078]	[439.28189087 198.04159546 0.9269461 ]	[462.30587769 195.60702515 0.93172783]	[421.22750854 208.29937744 0.87113118]	[480.33410645 205.71200562 0.85701644]	[521.38476562 788.14019775 0.81816071]	[539.31567383 782.96801758 0.7877543 ]	[5.08492126e+02 7.65065796e+02 7.07062483e-01]	[418.73141479 788.11529541 0.81711197]	[400.71548462 785.49963379 0.80201912]	[4.23797089e+02 7.67513733e+02 6.79675698e-01]
[446.91818237 213.38404846 0.90079939]	[454.60308838 277.68051147 0.89173669]	[395.62634277 280.19888306 0.8531633 ]	[374.98419189 380.28503418 0.86780155]	[349.37658691 462.22109985 0.87208563]	[511.03662109 277.49969482 0.86284637]	[541.93530273 364.84927368 0.83552301]	[562.20922852 459.68469238 0.89357191]	[459.67932129 467.4335022 0.74514538]	[418.65206909 467.46594238 0.72717351]	[418.71289062 613.69934082 0.78287697]	[418.76220703 757.33734131 0.80282879]	[500.77804565 467.44100952 0.73943895]	[503.40621948 606.06219482 0.84351695]	[518.70635986 752.23382568 0.80684501]	[439.09561157 198.06715393 0.89946347]	[459.81860352 195.62472534 0.93271017]	[418.72488403 210.77798462 0.87550819]	[480.18582153 203.22483826 0.83732897]	[521.3770752 788.1517334 0.81861281]	[539.27954102 782.97821045 0.78748828]	[5.08506683e+02 7.65083252e+02 7.02920258e-01]	[418.65530396 788.11474609 0.8210907 ]	[400.67080688 783.04693604 0.81242669]	[4.23887665e+02 7.67521667e+02 6.71169579e-01]
[444.31265259 213.37963867 0.92460847]	[449.47790527 277.6946106 0.86921972]	[393.04217529 280.21875 0.82785499]	[364.82522583 382.79751587 0.8469975 ]	[339.29986572 462.35601807 0.89000756]	[508.45629883 277.53222656 0.87344724]	[541.77874756 372.47164917 0.82546759]	[554.69372559 459.75247192 0.86216521]	[457.06863403 467.40682983 0.71207637]	[416.05480957 467.40689087 0.70767808]	[418.66177368 613.66973877 0.77223313]	[418.76095581 754.79901123 0.81209689]	[498.16564941 467.47802734 0.70293164]	[503.30685425 606.07446289 0.84494215]	[518.69714355 752.25134277 0.80669779]	[436.55532837 198.02554321 0.88781297]	[459.68734741 195.63442993 0.92099297]	[418.5484314 208.30857849 0.84438962]	[477.69152832 203.22410583 0.80620921]	[521.34240723 788.13690186 0.80330688]	[5.39242554e+02 7.82978760e+02 7.72616267e-01]	[5.08532166e+02 7.67492371e+02 6.98487163e-01]	[418.66427612 788.09143066 0.825234 ]	[400.67922974 783.01177979 0.81450915]	[4.23865936e+02 7.65051941e+02 6.66949987e-01]
[441.73623657 213.39141846 0.94414258]	[444.34158325 277.69311523 0.89853907]	[385.38949585 282.66824341 0.81059384]	[359.7855835 380.22402954 0.89334911]	[339.15316772 462.27774048 0.90814823]	[503.41281128 277.5201416 0.90610409]	[539.17297363 374.97409058 0.79361224]	[549.53253174 459.76519775 0.86864662]	[451.98623657 464.91934204 0.70759588]	[410.99560547 464.92953491 0.69853097]	[418.55206299 616.25500488 0.72288847]	[418.74981689 754.79901123 0.79620343]	[490.57025146 467.39828491 0.68884724]	[503.24725342 608.51599121 0.83633274]	[516.20013428 752.18487549 0.80309236]	[428.97644043 198.05754089 0.87014383]	[457.10903931 198.03704834 0.88142115]	[413.56838989 208.30213928 0.81799108]	[470.04412842 205.75904846 0.79639864]	[521.35058594 788.09820557 0.81819576]	[5.39237854e+02 7.80461853e+02 7.79995441e-01]	[5.05989105e+02 7.65052673e+02 7.09719062e-01]	[418.66894531 788.08935547 0.81630766]	[400.68121338 783.00585938 0.8043561 ]	[4.23869446e+02 7.65019043e+02 6.52134240e-01]
[439.18508911 213.37799072 0.93725085]	[441.83389282 277.71234131 0.92376333]	[382.74542236 280.19656372 0.84841746]	[359.57418823 380.20169067 0.9079811 ]	[336.56838989 462.29190063 0.91239852]	[503.25479126 277.56277466 0.90748417]	[529.05548096 375.06671143 0.80636406]	[544.46240234 459.74591064 0.92724931]	[444.43823242 467.45333862 0.7300958 ]	[405.84359741 467.46591187 0.70469552]	[418.53219604 618.82727051 0.76259434]	[418.68243408 754.80731201 0.80557829]	[485.45150757 467.48910522 0.71623868]	[500.78933716 605.918396 0.85845304]	[516.2232666 749.73193359 0.81646127]	[423.84191895 198.07290649 0.89545161]	[449.48352051 198.00227356 0.85940737]	[408.38595581 208.34442139 0.81163132]	[464.8425293 205.72486877 0.84421301]	[521.3416748 788.11193848 0.83139867]	[539.22283936 780.47460938 0.78596658]	[5.08459747e+02 7.64972351e+02 7.06679106e-01]	[418.73129272 788.10559082 0.81981266]	[400.7116394 785.49377441 0.80845416]	[4.21353943e+02 7.65018188e+02 6.83465540e-01]
[436.65927124 213.3981781 0.9271965 ]	[441.67501831 280.09863281 0.93438315]	[380.1522522 282.70587158 0.85361981]	[357.06964111 380.34155273 0.87894952]	[333.95147705 462.2963562 0.88879126]	[500.76635742 277.54708862 0.90598744]	[526.4185791 374.97644043 0.80711019]	[541.89776611 459.8168335 0.92560792]	[444.33676147 469.97775269 0.7475763 ]	[403.2951355 470.02264404 0.72104472]	[413.51330566 618.78039551 0.72154605]	[418.68478394 754.81890869 0.80907387]	[485.37365723 469.97213745 0.73027837]	[500.69970703 605.94622803 0.8428697 ]	[518.66278076 749.74316406 0.82528263]	[421.30123901 198.09657288 0.91805774]	[444.4055481 198.0020752 0.88015497]	[403.34191895 208.33203125 0.83135426]	[462.36773682 203.22369385 0.863478 ]	[521.30841064 788.12823486 0.83774018]	[539.20635986 782.96777344 0.7957406 ]	[5.08523468e+02 7.64980896e+02 7.00374007e-01]	[418.69284058 788.11047363 0.82768196]	[400.68753052 785.49194336 0.81229734]	[4.23796448e+02 7.65040039e+02 6.95437551e-01]
[434.05386353 213.39416504 0.90584105]	[439.13397217 280.10195923 0.93314213]	[377.65548706 282.67736816 0.86077082]	[354.50888062 380.2951355 0.86964738]	[326.28207397 462.20227051 0.87525499]	[498.18807983 277.56634521 0.88531178]	[523.89685059 367.37265015 0.80766124]	[539.29547119 459.82122803 0.89880252]	[441.8447876 469.96075439 0.75737238]	[400.80657959 472.53701782 0.73436207]	[408.41873169 608.58856201 0.72356927]	[418.70904541 754.80419922 0.80689198]	[482.8833313 467.39984131 0.74571031]	[498.22171021 603.49707031 0.82639796]	[518.671875 749.77026367 0.81837773]	[421.14312744 198.12426758 0.92265379]	[441.82000732 198.01393127 0.91581917]	[400.82507324 210.81874084 0.86529171]	[462.18157959 205.76745605 0.862611 ]	[521.28948975 788.13000488 0.83820105]	[539.2008667 782.99157715 0.79586053]	[5.08511932e+02 7.65030945e+02 7.04407990e-01]	[418.69732666 788.13604736 0.80496716]	[400.69119263 785.51379395 0.79303932]	[4.23835938e+02 7.65047974e+02 6.86081767e-01]
[428.97460938 213.41645813 0.89941776]	[436.63705444 280.10366821 0.90785533]	[377.55288696 280.24298096 0.85751182]	[351.9251709 380.25952148 0.86127603]	[318.771698 462.26223755 0.90699482]	[493.11901855 277.57666016 0.8641898 ]	[523.82794189 374.99057007 0.83625299]	[534.1270752 462.21170044 0.86368519]	[441.67785645 469.99975586 0.77185297]	[400.63095093 472.56332397 0.74604529]	[408.38827515 608.59375 0.7384873 ]	[418.68994141 754.82983398 0.81146944]	[482.76428223 467.47750854 0.74927318]	[498.11968994 605.96435547 0.81258804]	[518.68817139 749.76312256 0.82470578]	[418.6890564 198.1489563 0.91108972]	[441.70065308 198.02456665 0.92915344]	[400.66171265 210.83467102 0.89103079]	[459.74127197 205.75968933 0.86007512]	[521.26239014 788.11358643 0.83442116]	[539.18060303 782.98828125 0.7957707 ]	[5.11032837e+02 7.65033203e+02 6.97513103e-01]	[418.72738647 788.10900879 0.80512631]	[400.70297241 785.50195312 0.78911978]	[4.23801331e+02 7.65076294e+02 6.96550250e-01]
[423.8739624 213.4334259 0.92310381]	[434.07336426 277.72824097 0.88059843]	[375.08920288 280.20654297 0.85166121]	[341.79852295 385.28942871 0.83595288]	[318.63818359 462.38348389 0.91103446]	[490.51556396 277.59585571 0.8598426 ]	[521.29516602 372.52322388 0.83948678]	[528.98022461 459.84329224 0.87263441]	[439.23083496 467.40814209 0.77777594]	[398.18743896 469.98571777 0.74603766]	[405.83566284 611.09552002 0.73619479]	[418.68753052 757.34454346 0.81623435]	[480.32785034 464.92626953 0.7553761 ]	[493.08786011 605.95935059 0.79810858]	[518.67382812 749.76306152 0.82262892]	[416.13677979 198.14160156 0.8810603 ]	[439.23007202 198.04438782 0.93018335]	[398.14712524 210.82751465 0.87387472]	[459.64501953 205.78691101 0.85751766]	[521.29089355 788.13208008 0.83202994]	[539.19873047 782.98913574 0.79762739]	[5.11017120e+02 7.65040649e+02 6.98002636e-01]	[418.7232666 788.11724854 0.8133058 ]	[400.70559692 785.51275635 0.79394937]	[4.23807312e+02 7.67521606e+02 7.11703956e-01]
[421.38760376 213.45881653 0.933164 ]	[428.99859619 280.1050415 0.86122531]	[374.98233032 280.25372314 0.82707018]	[341.69262695 380.26394653 0.89661926]	[316.18060303 462.23971558 0.92831558]	[487.95108032 277.59051514 0.86889905]	[521.18267822 375.09197998 0.82487017]	[524.02209473 462.20187378 0.89814204]	[439.10308838 467.45953369 0.74924749]	[398.10113525 470.01138306 0.7304402 ]	[403.32235718 618.81079102 0.74903876]	[418.6739502 757.34130859 0.81355232]	[480.21032715 467.45327759 0.72764134]	[493.08917236 605.94122314 0.78010017]	[518.66564941 749.73974609 0.82333845]	[416.02297974 200.5690918 0.86562651]	[439.12756348 198.08763123 0.90906435]	[398.05422974 210.85237122 0.87082326]	[457.17141724 208.24397278 0.82608634]	[521.28778076 788.12127686 0.83206457]	[539.18597412 782.98291016 0.78978574]	[5.08514679e+02 7.65014404e+02 7.02011168e-01]	[418.7437439 788.12634277 0.81399536]	[400.72137451 785.53216553 0.79741681]	[4.23784210e+02 7.67500366e+02 7.06480622e-01]
[421.25985718 213.46090698 0.94803822]	[426.37207031 280.11257935 0.87391555]	[369.96463013 282.67431641 0.81020385]	[339.18554688 380.30163574 0.89962244]	[316.00628662 462.25793457 0.91899973]	[485.37496948 277.62194824 0.89078677]	[516.2197876 375.0617981 0.81131542]	[523.85095215 462.26699829 0.92899764]	[436.68533325 469.95776367 0.73380089]	[398.04354858 470.00497437 0.72307849]	[403.38702393 611.14892578 0.73082113]	[418.67645264 757.32214355 0.81158173]	[480.13754272 469.987854 0.71091205]	[493.08862305 605.98254395 0.78283447]	[518.66693115 749.7454834 0.82289487]	[411.02157593 198.14944458 0.86241412]	[436.63912964 198.13783264 0.87777209]	[395.59286499 210.83534241 0.85347968]	[454.56695557 208.34178162 0.81899941]	[521.28070068 788.12213135 0.83145434]	[539.18200684 782.98376465 0.79050517]	[5.08528839e+02 7.65022461e+02 7.03070343e-01]	[418.74343872 788.125 0.81021243]	[400.72198486 785.52911377 0.79330176]	[4.23774384e+02 7.65086914e+02 7.04008222e-01]
[418.77813721 213.46131897 0.9473061 ]	[423.79650879 280.12081909 0.89792746]	[364.85440063 282.712677 0.80913025]	[339.08901978 380.31176758 0.89381641]	[313.50888062 462.25924683 0.89836848]	[482.85379028 277.60122681 0.90585297]	[511.06692505 375.03723145 0.78756535]	[521.40533447 459.8253479 0.93226033]	[434.11373901 469.98562622 0.71030354]	[395.55410767 472.52798462 0.70422435]	[400.80444336 621.40216064 0.78109145]	[418.69750977 762.42205811 0.81972969]	[475.13977051 469.9901123 0.68912554]	[490.50244141 608.5958252 0.79282647]	[518.67242432 752.17285156 0.81908041]	[405.88070679 200.58862305 0.8576355 ]	[434.03015137 198.12030029 0.85060787]	[392.98675537 210.8739624 0.83186913]	[446.93304443 208.35501099 0.81985742]	[521.27453613 788.1585083 0.82961035]	[536.74346924 783.01361084 0.79487389]	[5.08537140e+02 7.65038452e+02 6.97442591e-01]	[418.6918335 788.19970703 0.8168025 ]	[400.67672729 785.59832764 0.80962795]	[4.23853516e+02 7.67604980e+02 7.27297008e-01]
[418.77813721 213.46209717 0.94738626]	[423.79705811 280.12023926 0.89797282]	[364.85314941 282.71246338 0.8093496 ]	[339.08740234 380.31518555 0.89285511]	[313.51074219 462.26528931 0.89766419]	[482.85601807 277.60122681 0.90593225]	[511.06838989 375.03118896 0.7864846 ]	[521.40637207 459.82168579 0.93206942]	[434.11495972 469.97540283 0.71145815]	[395.55163574 472.5201416 0.70490408]	[400.80368042 621.39715576 0.78103036]	[418.69683838 762.41601562 0.81955492]	[475.14532471 469.97463989 0.69110698]	[490.49145508 608.58502197 0.79419416]	[518.67156982 752.17126465 0.8193866 ]	[405.88052368 200.58906555 0.85758597]	[434.03079224 198.12145996 0.85049373]	[392.98754883 210.87405396 0.8319459 ]	[446.93518066 208.35534668 0.82013202]	[521.27612305 788.15881348 0.82911766]	[536.74481201 783.01428223 0.794797 ]	[5.08535339e+02 7.65039246e+02 6.99379623e-01]	[418.69573975 788.19256592 0.81730628]	[400.68063354 785.5927124 0.80983031]	[4.23850616e+02 7.67599182e+02 7.27727294e-01]
[418.63162231 213.46691895 0.94489706]	[421.33181763 280.12530518 0.91702652]	[362.26568604 282.67379761 0.83415341]	[336.66482544 380.32315063 0.88650149]	[313.46646118 462.24743652 0.89364034]	[482.74105835 277.60406494 0.90573412]	[505.97351074 367.41360474 0.77890003]	[521.26849365 459.80236816 0.91931844]	[428.95898438 467.44897461 0.70948154]	[390.44125366 470.021698 0.69335657]	[400.84750366 616.20440674 0.77574897]	[418.67285156 759.93890381 0.82087606]	[469.98040771 467.40527344 0.69385433]	[485.48950195 605.98760986 0.82274657]	[516.21105957 752.18475342 0.81012851]	[403.29507446 200.620224 0.88165152]	[426.44458008 198.11634827 0.84769505]	[387.88363647 210.87756348 0.82773018]	[444.31158447 208.29891968 0.85228276]	[521.2723999 788.17425537 0.82764566]	[536.74066162 783.01812744 0.79562759]	[5.08512512e+02 7.65047607e+02 7.05783784e-01]	[418.74835205 788.14654541 0.8289367 ]	[400.71606445 785.57769775 0.82201135]	[4.23794647e+02 7.67581787e+02 7.24089682e-01]
[416.07363892 213.48233032 0.92812365]	[418.79425049 280.16119385 0.93512124]	[359.61019897 282.74975586 0.85046786]	[334.06936646 385.30496216 0.84393477]	[310.94903564 462.25439453 0.88504463]	[480.19122314 277.59802246 0.90227991]	[503.48776245 372.51541138 0.81377149]	[518.78295898 459.68777466 0.89763665]	[423.91571045 467.42385864 0.73544413]	[385.35580444 470.03518677 0.70205736]	[400.64355469 616.24475098 0.77347523]	[418.69100952 759.90936279 0.81716818]	[464.93151855 464.91409302 0.7321142 ]	[482.84838867 605.91796875 0.83636248]	[513.61199951 752.18737793 0.79736006]	[400.72509766 200.61605835 0.90963596]	[423.81384277 198.12950134 0.86698049]	[382.77246094 210.89105225 0.85339451]	[441.77886963 208.32217407 0.86215276]	[521.32275391 788.17645264 0.83711356]	[536.72045898 782.99383545 0.78883833]	[5.05946442e+02 7.65051392e+02 7.11463392e-01]	[418.70516968 788.13824463 0.82217401]	[400.69775391 785.55725098 0.81846738]	[4.23875092e+02 7.67577820e+02 7.10664988e-01]
[413.49343872 213.4577179 0.9088856 ]	[418.64724731 280.11135864 0.93524486]	[357.15313721 282.70001221 0.85659629]	[333.94277954 382.83920288 0.83893633]	[308.41571045 462.25799561 0.87597001]	[477.6763916 277.56982422 0.88825786]	[503.42254639 372.45367432 0.81693876]	[518.75744629 459.66305542 0.89442885]	[423.85037231 467.43341064 0.74595129]	[382.85858154 472.53665161 0.71275145]	[400.63885498 621.309021 0.77586275]	[418.69326782 762.49481201 0.82515728]	[464.88644409 464.89419556 0.74059433]	[480.33273315 608.53515625 0.84396899]	[511.00958252 752.24786377 0.79049599]	[398.27896118 200.60993958 0.91622502]	[421.284729 198.10603333 0.90205681]	[380.31640625 210.87915039 0.86721659]	[439.32330322 208.32214355 0.86986583]	[521.17767334 790.6519165 0.81180286]	[5.34096924e+02 7.85559814e+02 7.79301882e-01]	[5.05903687e+02 7.67484070e+02 7.46249259e-01]	[418.74069214 788.16973877 0.80584216]	[400.7421875 785.6126709 0.79761177]	[4.23867950e+02 7.67674744e+02 7.10246444e-01]
[410.95263672 213.43603516 0.90235829]	[418.55664062 277.73144531 0.92456317]	[357.08151245 282.6965332 0.85657173]	[331.4342041 382.81668091 0.83797157]	[305.80541992 462.2550354 0.88008326]	[475.14926147 277.54452515 0.87696081]	[503.36593628 367.35388184 0.83123899]	[518.7388916 459.61083984 0.88277501]	[423.84643555 467.4190979 0.74866587]	[385.31036377 472.5463562 0.70976985]	[400.6569519 621.3883667 0.78566241]	[418.70245361 762.46893311 0.82510066]	[464.85263062 464.86288452 0.75106168]	[480.23544312 608.51593018 0.85247719]	[505.89059448 754.79040527 0.80222195]	[398.20581055 200.58483887 0.91269302]	[421.21069336 198.07229614 0.91840017]	[380.1965332 210.85321045 0.88358545]	[439.24957275 208.27069092 0.86553663]	[516.19140625 790.74664307 0.80806839]	[529.00549316 788.04864502 0.813223 ]	[503.3208313 767.62384033 0.78122485]	[418.6973877 788.22814941 0.80253148]	[400.70657349 788.03259277 0.80159521]	[4.23885468e+02 7.67650513e+02 7.07886338e-01]
[405.91983032 213.45127869 0.90465492]	[416.13421631 280.10610962 0.91080672]	[357.02920532 282.70449829 0.8507812 ]	[328.92636108 382.81848145 0.83917141]	[303.22842407 462.2588501 0.88373268]	[472.60089111 277.56311035 0.86664277]	[503.33850098 367.3973999 0.82562816]	[518.71520996 457.21047974 0.87395298]	[423.80093384 467.41513062 0.75406313]	[382.85549927 472.54916382 0.71393877]	[400.6739502 621.31842041 0.77996653]	[418.70669556 762.44976807 0.82457316]	[462.43310547 464.83676147 0.76030391]	[477.70220947 605.92590332 0.84791267]	[503.37930298 752.27984619 0.84104049]	[398.11672974 200.58348083 0.8980028 ]	[418.80401611 198.09629822 0.91545135]	[380.09729004 210.8391571 0.87889528]	[439.17718506 208.30123901 0.85602915]	[511.0206604 788.22991943 0.81187665]	[526.42907715 785.48400879 0.80685484]	[5.00828979e+02 7.67598206e+02 7.66611338e-01]	[418.63787842 790.61706543 0.79529202]	[400.65859985 788.03253174 0.79564929]	[4.23892273e+02 7.67656738e+02 7.17845678e-01]
[403.38858032 213.48019409 0.91899866]	[416.0682373 280.1050415 0.8978036]	[356.97650146 282.71661377 0.84100103]	[326.36077881 382.80847168 0.83242756]	[300.70150757 462.25949097 0.89524013]	[472.51913452 277.56039429 0.8636139 ]	[503.32028198 369.93930054 0.83267909]	[518.7164917 459.63061523 0.88469601]	[423.79400635 469.98568726 0.7437641 ]	[382.86291504 475.13919067 0.71438682]	[400.68234253 621.36889648 0.79176003]	[418.68682861 759.93463135 0.81237555]	[462.4190979 464.91271973 0.75662982]	[477.59692383 606.01605225 0.82812053]	[500.9024353 752.30303955 0.85787094]	[395.64761353 200.5949707 0.880171 ]	[418.73651123 198.11613464 0.91852689]	[377.65197754 210.84725952 0.87160981]	[439.12957764 208.33348083 0.8490749 ]	[505.92382812 788.12194824 0.83349186]	[523.8515625 782.95117188 0.82653779]	[5.00683197e+02 7.67616760e+02 7.59974241e-01]	[4.18690216e+02 7.90625366e+02 7.84767568e-01]	[4.00693665e+02 7.88056274e+02 7.85565019e-01]	[4.23833191e+02 7.67600586e+02 7.11910009e-01]
[403.30429077 213.47575378 0.93226498]	[413.53256226 280.1282959 0.87274069]	[354.54699707 282.7388916 0.83579355]	[323.74691772 385.29425049 0.82500684]	[298.24490356 462.36331177 0.89404011]	[467.49484253 277.56842041 0.86699402]	[503.29660034 372.45843506 0.8361817 ]	[518.73498535 459.65969849 0.89527905]	[423.78439331 467.45980835 0.74608427]	[385.30786133 475.14358521 0.71345466]	[400.76116943 623.82385254 0.79056525]	[418.71282959 759.90496826 0.81375718]	[462.36968994 462.40499878 0.76428759]	[475.07095337 606.01715088 0.7795282 ]	[500.70544434 759.86901855 0.82141829]	[395.57666016 200.58860779 0.87522429]	[418.67318726 198.12509155 0.91815037]	[377.60842896 210.87306213 0.87126207]	[439.06982422 210.79089355 0.84806919]	[503.28619385 790.66937256 0.81317496]	[521.23553467 785.60375977 0.80002618]	[4.95663391e+02 7.70084717e+02 7.18528271e-01]	[418.69955444 788.19342041 0.80766475]	[400.6882019 785.59191895 0.80269134]	[4.23860291e+02 7.67599609e+02 7.15631366e-01]
[403.25860596 213.50410461 0.93617642]	[411.00830078 280.15966797 0.86086601]	[354.50256348 282.77694702 0.82502323]	[321.22045898 387.8656311 0.83831286]	[298.18591309 462.38543701 0.899984 ]	[467.44207764 277.57897949 0.87398738]	[503.24258423 372.44882202 0.8336463 ]	[518.75506592 459.68139648 0.90188444]	[421.36303711 464.92245483 0.76340991]	[382.79309082 472.56802368 0.7246902 ]	[400.77459717 623.83874512 0.80883521]	[418.70150757 757.35876465 0.81648004]	[462.34039307 462.32565308 0.77326643]	[472.54391479 606.03039551 0.78811693]	[498.25036621 764.97674561 0.83186382]	[395.52838135 200.62554932 0.86454749]	[418.63775635 198.15611267 0.90442568]	[377.55645752 213.2953949 0.88110989]	[436.66677856 210.80986023 0.84111428]	[500.83633423 790.79779053 0.82638383]	[518.77478027 788.16015625 0.83735633]	[4.90547241e+02 7.72712646e+02 7.02442825e-01]	[418.68804932 788.16540527 0.81119919]	[400.66482544 785.57617188 0.80651653]	[4.23845306e+02 7.67545227e+02 7.18309045e-01]
[400.83572388 215.89859009 0.94973958]	[410.98391724 280.20666504 0.85344416]	[354.47244263 285.25628662 0.81739604]	[321.16497803 385.37185669 0.85269785]	[298.15328979 464.8392334 0.8896715 ]	[467.43804932 277.63446045 0.86990798]	[503.26199341 375.03244019 0.84840691]	[518.76794434 459.73028564 0.90086919]	[421.31478882 467.44235229 0.75759691]	[382.75152588 475.11450195 0.72354013]	[400.81741333 623.91809082 0.8084349 ]	[418.70706177 759.89453125 0.8171522 ]	[462.29202271 462.38583374 0.76543522]	[469.96502686 606.04473877 0.79407394]	[495.61801147 764.98040771 0.80971289]	[393.07391357 203.20028687 0.85162789]	[418.57736206 203.1492157 0.88176864]	[377.50909424 213.34883118 0.88032961]	[436.55023193 210.8805542 0.82293999]	[498.18438721 790.7767334 0.82033205]	[513.58825684 788.18847656 0.81360888]	[4.85453400e+02 7.70291016e+02 7.48065054e-01]	[418.69940186 788.21697998 0.80080295]	[400.68005371 788.00830078 0.81070989]	[4.23831268e+02 7.67568420e+02 7.24193633e-01]
[400.76000977 216.03240967 0.95768499]	[408.45877075 282.71017456 0.83891678]	[351.96517944 287.87661743 0.80201405]	[318.76815796 387.89852905 0.85121274]	[298.08959961 464.87789917 0.89138341]	[464.96807861 277.68258667 0.87071621]	[500.90423584 375.11798096 0.85877097]	[518.78417969 459.72625732 0.90693456]	[421.30438232 472.58883667 0.76489687]	[382.75308228 477.7326355 0.74823236]	[400.80166626 623.8838501 0.80453235]	[418.71124268 759.87841797 0.81182253]	[462.2713623 467.4486084 0.75780046]	[464.96603394 611.0949707 0.77296305]	[487.99108887 767.54058838 0.79685664]	[393.0045166 208.26541138 0.84900385]	[416.15029907 208.26365662 0.87877828]	[375.08831787 213.39201355 0.88773596]	[434.078125 213.33462524 0.85317385]	[4.95650238e+02 7.93323120e+02 7.74740338e-01]	[508.52859497 790.71173096 0.8062613 ]	[4.82819092e+02 7.75263611e+02 7.29547977e-01]	[421.17300415 790.63592529 0.79732937]	[400.74029541 788.06188965 0.80204165]	[4.23848389e+02 7.67566772e+02 7.05630362e-01]
[400.71856689 216.14657593 0.95236731]	[408.38928223 287.85562134 0.82715911]	[349.41906738 292.93380737 0.80730838]	[318.72384644 392.97381592 0.8671115 ]	[298.06774902 464.97195435 0.87290072]	[464.90927124 280.15078735 0.86613959]	[503.23110962 377.57449341 0.86492729]	[521.17962646 462.22955322 0.9147948 ]	[421.17193604 477.64089966 0.78819495]	[380.26983643 480.21115112 0.77132231]	[400.80010986 623.99334717 0.78500319]	[418.72851562 759.86987305 0.80177987]	[459.80493164 475.08105469 0.74821401]	[464.83877563 611.16326904 0.7656647 ]	[482.94909668 767.67700195 0.83466363]	[390.45947266 210.82489014 0.85935444]	[416.06832886 210.79658508 0.87200719]	[375.00753784 213.50857544 0.88304299]	[431.50915527 213.41500854 0.86614627]	[4.90557098e+02 7.95863281e+02 7.60114849e-01]	[505.98574829 790.77398682 0.80150878]	[4.80218628e+02 7.80412964e+02 7.20766068e-01]	[4.18766846e+02 7.90690125e+02 7.79111564e-01]	[4.00719666e+02 7.88097656e+02 7.78470993e-01]	[4.23864960e+02 7.67609741e+02 6.71159923e-01]
[400.69882202 221.09721375 0.9200446 ]	[405.86843872 292.90917969 0.85740352]	[349.39431763 295.41107178 0.8184064 ]	[318.68066406 393.02493286 0.8685317 ]	[295.61016846 467.45748901 0.87132555]	[464.86987305 282.73669434 0.84379852]	[500.89752197 380.10324097 0.87476259]	[521.2388916 462.43051147 0.90500998]	[418.8013916 477.67370605 0.80094481]	[380.20864868 480.22848511 0.78823555]	[400.74676514 623.84716797 0.78489113]	[418.73208618 759.90844727 0.78782105]	[459.77200317 475.13571167 0.75698912]	[462.26443481 611.16748047 0.79091412]	[482.81771851 767.62915039 0.83671361]	[390.42706299 213.3608551 0.88986433]	[413.56176758 213.33457947 0.87921917]	[374.99310303 216.00260925 0.87240177]	[426.4569397 213.55221558 0.87803298]	[4.82902924e+02 7.95864624e+02 7.56460786e-01]	[503.32122803 790.76245117 0.81484854]	[4.80220276e+02 7.75350159e+02 6.72038138e-01]	[4.21295380e+02 7.90742981e+02 7.45767951e-01]	[4.00777008e+02 7.88185364e+02 7.65229404e-01]	[4.23851013e+02 7.67616150e+02 6.38661027e-01]
[400.66744995 223.74983215 0.9004969 ]	[405.83911133 295.43145752 0.89142185]	[349.37860107 295.56497192 0.83344418]	[318.63720703 395.56164551 0.88349712]	[295.51052856 472.60614014 0.86379659]	[464.84088135 290.39736938 0.83659142]	[500.87564087 380.1555481 0.86924183]	[521.26959229 467.43533325 0.87587976]	[418.75662231 480.20587158 0.82245791]	[380.16989136 480.34561157 0.79406172]	[400.75613403 626.52746582 0.79690766]	[418.75201416 762.51654053 0.79259956]	[459.73306274 477.71328735 0.77155888]	[462.32373047 623.83575439 0.79956663]	[480.32757568 772.70172119 0.82452166]	[387.90216064 213.47592163 0.902013 ]	[413.55877686 213.47981262 0.89621603]	[372.50457764 218.53443909 0.83932173]	[426.44366455 216.08448792 0.86993164]	[4.82802826e+02 8.06029358e+02 7.18601346e-01]	[5.00824280e+02 7.95844604e+02 7.57216156e-01]	[4.77614594e+02 7.85590271e+02 6.95821166e-01]	[4.21289185e+02 7.93234863e+02 7.20204532e-01]	[4.00777649e+02 7.90624451e+02 7.46239603e-01]	[4.23887695e+02 7.70112732e+02 6.47131801e-01]
[398.27032471 231.41445923 0.92197102]	[403.37185669 295.61965942 0.90191919]	[346.87002563 298.14807129 0.84203577]	[318.59994507 398.13366699 0.90367329]	[295.41360474 477.66705322 0.87444389]	[462.41259766 293.0206604 0.8673088 ]	[500.82427979 380.28448486 0.86531287]	[521.25042725 470.02294922 0.86122161]	[418.67767334 480.29064941 0.8286531 ]	[380.09747314 482.83938599 0.78960669]	[400.68612671 626.5725708 0.77707517]	[418.77349854 764.95928955 0.78044248]	[459.65151978 480.18966675 0.76981837]	[462.29827881 623.95092773 0.80148214]	[480.11300659 770.26824951 0.79503965]	[385.37741089 216.07247925 0.89263648]	[413.52581787 216.04884338 0.88234496]	[369.97000122 221.12742615 0.80429804]	[428.91085815 218.66238403 0.82048368]	[4.80152069e+02 8.06053406e+02 7.30798006e-01]	[4.98168762e+02 7.95879578e+02 7.18997180e-01]	[4.72522217e+02 7.85538513e+02 6.55289531e-01]	[4.21331055e+02 7.95791443e+02 6.85745895e-01]	[4.00814331e+02 7.90718872e+02 7.19355404e-01]	[4.26348389e+02 7.70101624e+02 6.29735291e-01]
[398.21896362 233.90420532 0.9429363 ]	[403.33343506 298.15588379 0.90354246]	[346.82952881 300.75979614 0.81146252]	[318.57437134 400.73342896 0.91393334]	[292.91290283 480.2862854 0.88008058]	[462.38598633 295.58816528 0.90250576]	[500.8192749 382.8369751 0.83692133]	[521.21307373 477.60855103 0.87221903]	[418.65921021 482.82055664 0.81834644]	[377.74475098 485.36483765 0.77961218]	[400.66986084 626.43225098 0.79295546]	[418.78695679 762.50537109 0.77317768]	[459.64682007 480.33267212 0.77337551]	[462.23416138 626.42333984 0.79818773]	[4.77644135e+02 7.75340698e+02 7.70460367e-01]	[385.30679321 218.62081909 0.87563545]	[410.98638916 218.52310181 0.85914874]	[369.95266724 231.3269043 0.82091665]	[423.92581177 226.22076416 0.81793982]	[4.75109100e+02 8.08699890e+02 7.45367527e-01]	[4.93095551e+02 8.06078674e+02 7.11170077e-01]	[4.69999573e+02 7.88157410e+02 6.80576384e-01]	[4.18713684e+02 8.00929321e+02 6.63122714e-01]	[4.00653534e+02 7.90785950e+02 6.93611026e-01]	[4.26427307e+02 7.70115601e+02 6.07952833e-01]
[398.21917725 233.9039917 0.94280279]	[403.33508301 298.15563965 0.90340829]	[346.83258057 300.75881958 0.81154102]	[318.57394409 400.73986816 0.91366303]	[292.91351318 480.29598999 0.88127005]	[462.38577271 295.58843994 0.90236372]	[500.81985474 382.84091187 0.8360666 ]	[521.21783447 477.60952759 0.87321806]	[418.66119385 482.82052612 0.81882918]	[377.74755859 485.3644104 0.77957463]	[400.67263794 626.43505859 0.79316294]	[418.78421021 762.51428223 0.77436328]	[459.6484375 480.33358765 0.77324122]	[462.23632812 626.42474365 0.79892862]	[4.77644989e+02 7.75341309e+02 7.69120514e-01]	[385.30685425 218.62077332 0.87576026]	[410.9864502 218.5229187 0.85911858]	[369.95446777 231.32853699 0.82097948]	[423.92770386 226.22068787 0.8176443 ]	[4.75126160e+02 8.08702515e+02 7.41983175e-01]	[4.93118927e+02 8.06075867e+02 7.09250689e-01]	[4.69998230e+02 7.88153381e+02 6.82123423e-01]	[4.18721375e+02 7.98438538e+02 6.63339257e-01]	[4.00656860e+02 7.90772766e+02 6.95283592e-01]	[4.26427704e+02 7.70121338e+02 6.10583365e-01]
[398.17486572 236.6701355 0.94182658]	[403.2855835 310.95587158 0.86559367]	[344.25762939 315.92358398 0.82976919]	[316.17837524 413.51019287 0.87178814]	[292.88186646 487.98410034 0.83104616]	[462.34072876 300.74545288 0.87427652]	[500.79891968 398.09094238 0.86255038]	[521.25842285 482.88253784 0.90793794]	[418.58401489 495.66870117 0.77809405]	[377.73193359 498.19897461 0.7673173 ]	[400.78820801 639.29632568 0.76114541]	[4.18729034e+02 7.67603760e+02 7.61326730e-01]	[457.14511108 495.62658691 0.72305095]	[459.80938721 639.27130127 0.77514398]	[4.70033417e+02 7.88013916e+02 7.60691285e-01]	[382.78463745 231.36187744 0.89574647]	[408.40667725 228.87528992 0.84326196]	[367.41189575 234.07936096 0.84894025]	[423.87734985 233.96533203 0.90062809]	[4.72525452e+02 8.18934570e+02 7.23429561e-01]	[4.90541595e+02 8.11332520e+02 7.34533966e-01]	[4.62362671e+02 7.90774902e+02 6.96550488e-01]	[4.18646851e+02 8.06072754e+02 6.33431971e-01]	[3.98165710e+02 7.93330566e+02 6.44157887e-01]	[4.23894135e+02 7.72775879e+02 5.73959172e-01]
[398.13452148 241.67033386 0.89986879]	[403.2772522 315.92593384 0.90220332]	[344.2729187 316.12078857 0.84282231]	[316.1633606 416.07232666 0.88966376]	[290.37976074 493.08270264 0.81617349]	[462.31655884 308.34579468 0.84654278]	[500.75872803 398.19873047 0.87541121]	[521.20404053 485.46490479 0.87733418]	[418.58898926 498.24368286 0.78604341]	[377.73114014 500.71044922 0.78070831]	[400.83044434 641.83709717 0.75327885]	[4.18806091e+02 7.67665161e+02 7.48529792e-01]	[457.13528442 498.22903442 0.72711718]	[459.67642212 641.93273926 0.75644565]	[4.67446472e+02 7.88187622e+02 7.22298384e-01]	[382.74279785 233.94192505 0.93508267]	[405.90286255 233.86946106 0.87862277]	[367.34442139 236.668396 0.83240128]	[423.86419678 236.50999451 0.8961221 ]	[4.64918671e+02 8.26543762e+02 6.82452083e-01]	[4.85403961e+02 8.16408020e+02 6.62556529e-01]	[4.62287506e+02 7.93341553e+02 6.27202511e-01]	[4.18704254e+02 8.06122498e+02 6.35081053e-01]	[3.98221741e+02 7.95804504e+02 6.45776629e-01]	[4.26430573e+02 7.75300293e+02 5.47587514e-01]
[398.07766724 251.83088684 0.90147024]	[403.26965332 316.14569092 0.91583109]	[344.27816772 318.70275879 0.851013 ]	[316.16827393 416.15240479 0.88692892]	[285.31817627 498.20419312 0.83733922]	[462.284729 313.5116272 0.87680995]	[500.77160645 400.72351074 0.86256838]	[521.18005371 495.61691284 0.85136431]	[418.57293701 500.70330811 0.79615784]	[377.7119751 500.77548218 0.79422534]	[400.82574463 641.81713867 0.75626922]	[4.18774078e+02 7.67547791e+02 7.55143762e-01]	[457.09283447 500.69009399 0.73413783]	[459.67047119 641.88598633 0.73387873]	[4.64870056e+02 7.90705200e+02 7.69447684e-01]	[380.32943726 236.55377197 0.94087642]	[405.86221313 236.44432068 0.89882517]	[364.85424805 244.23100281 0.79250509]	[423.88577271 239.09382629 0.86826712]	[4.64841187e+02 8.29159241e+02 7.50728428e-01]	[4.82921814e+02 8.24046021e+02 7.23311901e-01]	[4.59741089e+02 7.98390015e+02 6.77492261e-01]	[4.21192139e+02 8.03559387e+02 6.66855514e-01]	[4.00700562e+02 7.93261414e+02 6.79717302e-01]	[4.23891083e+02 7.72710632e+02 5.51575422e-01]
[398.08926392 254.39656067 0.93355441]	[400.86901855 318.67980957 0.91635293]	[344.26565552 323.73916626 0.81843573]	[316.15701294 421.22875977 0.90878004]	[282.78485107 500.75921631 0.87500244]	[462.28604126 316.06271362 0.90193981]	[500.73345947 403.38192749 0.83570683]	[518.76599121 498.26419067 0.87803602]	[418.54370117 500.87072754 0.80164146]	[377.67016602 503.34014893 0.7997393 ]	[400.84210205 644.34802246 0.78056633]	[4.18807281e+02 7.65023254e+02 7.49225914e-01]	[457.11251831 500.81521606 0.7542907 ]	[459.71340942 647.0456543 0.7402522 ]	[4.62445801e+02 7.98356323e+02 7.29033709e-01]	[382.72814941 239.115448 0.9060688 ]	[405.88208008 236.64077759 0.87925595]	[364.83987427 249.39956665 0.81604886]	[423.77459717 244.20191956 0.84782398]	[4.64848938e+02 8.31829773e+02 7.64192641e-01]	[4.82894836e+02 8.29201050e+02 7.62147307e-01]	[4.59670776e+02 8.08555176e+02 6.72087312e-01]	[4.21173950e+02 8.03495728e+02 6.70797706e-01]	[4.00699432e+02 7.90780762e+02 7.02412963e-01]	[4.26387054e+02 7.70161865e+02 5.46933949e-01]
[398.07806396 254.56988525 0.95105022]	[400.87057495 321.2946167 0.88207453]	[341.76980591 331.41592407 0.81907165]	[316.08447266 426.3548584 0.86576438]	[280.2545166 503.37573242 0.87767482]	[462.28479004 318.64382935 0.9167527 ]	[500.76248169 413.50997925 0.82652611]	[518.69134521 503.2461853 0.88789761]	[418.53887939 503.4463501 0.7780776 ]	[377.66012573 505.90756226 0.77516395]	[403.25521851 641.84564209 0.76571608]	[4.18798126e+02 7.65075195e+02 7.18076766e-01]	[457.1399231 503.42016602 0.7401672 ]	[459.75726318 652.17248535 0.72836685]	[4.62409821e+02 8.08593201e+02 7.71617770e-01]	[380.33511353 244.23046875 0.88409364]	[405.84082031 239.19502258 0.852301 ]	[364.83734131 254.43019104 0.85992551]	[421.39559937 249.40315247 0.86125648]	[4.69962799e+02 8.36892761e+02 7.35012114e-01]	[4.85416473e+02 8.31797363e+02 7.63360500e-01]	[4.59626343e+02 8.11289795e+02 6.77132845e-01]	[4.21227661e+02 8.06072571e+02 6.24119282e-01]	[4.00717743e+02 7.93297729e+02 6.36096358e-01]	[4.26374695e+02 7.70186096e+02 4.93177116e-01]
[398.034729 257.13464355 0.93662012]	[403.26217651 328.88323975 0.85682064]	[341.81469727 333.99536133 0.83204651]	[316.03915405 428.97668457 0.85636193]	[280.17495728 503.44882202 0.88151467]	[462.27017212 321.17712402 0.8944664 ]	[500.83200073 416.08718872 0.85092103]	[518.65588379 503.35900879 0.88500917]	[416.10119629 505.94662476 0.75681591]	[377.58209229 505.98132324 0.75927228]	[400.83609009 644.46264648 0.78762192]	[4.18765656e+02 7.65010498e+02 7.40302145e-01]	[454.62240601 505.94540405 0.7173788 ]	[457.1819458 652.13079834 0.70759273]	[4.62386108e+02 8.06092468e+02 7.09951758e-01]	[380.26800537 251.82818604 0.91338825]	[403.36694336 249.28933716 0.85130775]	[362.3117981 254.54551697 0.88228226]	[421.41055298 254.40470886 0.89555371]	[4.64841278e+02 8.36869446e+02 6.83278501e-01]	[4.82830200e+02 8.31781860e+02 7.12088883e-01]	[4.59649292e+02 8.11190979e+02 6.34016573e-01]	[4.18745270e+02 8.00999390e+02 6.14939034e-01]	[4.00661987e+02 7.90772766e+02 6.65051341e-01]	[4.23893158e+02 7.70146118e+02 5.21639764e-01]
[398.02212524 259.65457153 0.90741515]	[400.83691406 333.98815918 0.89727062]	[341.76669312 336.54016113 0.85702634]	[315.97128296 436.57528687 0.87583905]	[280.1182251 506.01394653 0.85510832]	[462.21743774 323.77545166 0.8638292 ]	[500.80957031 418.58883667 0.86490899]	[516.19335938 505.99243164 0.84562922]	[416.08520508 508.53900146 0.73774636]	[377.56976318 511.00946045 0.74364537]	[400.83001709 646.98779297 0.7841711 ]	[421.171875 759.9161377 0.76769185]	[454.63555908 511.046875 0.70209706]	[459.60516357 662.39044189 0.69259775]	[4.62357941e+02 8.13801086e+02 7.60323942e-01]	[380.256073 254.36619568 0.94912052]	[403.36572266 251.88499451 0.87453783]	[362.28131104 257.03366089 0.8882913 ]	[421.3968811 254.55561829 0.91409016]	[4.64875824e+02 8.49764954e+02 7.56983638e-01]	[4.82895813e+02 8.47067566e+02 7.37339616e-01]	[4.59637939e+02 8.26542297e+02 6.47115767e-01]	[4.18634491e+02 8.00945129e+02 6.09910905e-01]	[3.98187103e+02 7.90713928e+02 6.74324155e-01]	[4.28996918e+02 7.67519592e+02 5.49925327e-01]
[395.62966919 264.70831299 0.87550396]	[400.83404541 336.53671265 0.92332482]	[341.7467041 339.12127686 0.86609209]	[315.94256592 436.61169434 0.88051337]	[277.697052 508.4720459 0.85976052]	[462.2109375 331.40969849 0.85400552]	[500.81051636 418.69903564 0.87073272]	[516.18115234 511.09506226 0.82289958]	[416.07113647 516.12634277 0.73600799]	[377.54122925 516.12884521 0.74560636]	[400.80947876 644.39379883 0.76744735]	[418.79312134 759.9307251 0.79419506]	[454.59420776 516.19769287 0.70013058]	[459.59194946 662.40057373 0.67659557]	[4.62355865e+02 8.11158569e+02 6.69633329e-01]	[380.23422241 254.52883911 0.97240078]	[403.35079956 254.42430115 0.90301096]	[362.2807312 259.62615967 0.8487879 ]	[423.77609253 257.08688354 0.91183829]	[4.62358612e+02 8.49652039e+02 6.32530928e-01]	[4.80338928e+02 8.44545654e+02 6.30331695e-01]	[4.57171844e+02 8.16328247e+02 5.28884888e-01]	[4.18695435e+02 7.90789062e+02 7.34092474e-01]	[4.00722290e+02 7.88133301e+02 7.70589352e-01]	[4.26395752e+02 7.67576599e+02 5.93595028e-01]
[395.56976318 269.92633057 0.88520366]	[400.82919312 336.66021729 0.92843843]	[341.78408813 339.24771118 0.85932451]	[313.51293945 436.69561768 0.86937273]	[277.54367065 508.45303345 0.87609768]	[459.82815552 333.97341919 0.86631823]	[500.81134033 418.77560425 0.87680256]	[516.16247559 516.11621094 0.82357758]	[416.11819458 518.74786377 0.75908995]	[377.57156372 518.71496582 0.76481414]	[400.86273193 644.45129395 0.78003645]	[421.18328857 757.32092285 0.79807329]	[457.07470703 521.2479248 0.72497463]	[459.60186768 665.05285645 0.68854082]	[4.62385223e+02 8.16336060e+02 6.85630798e-01]	[380.19030762 257.05502319 0.96461105]	[403.30706787 256.95755005 0.92601752]	[362.21636963 264.75375366 0.81885374]	[421.40057373 259.66482544 0.86664283]	[4.64844177e+02 8.52300659e+02 6.79318666e-01]	[4.82798920e+02 8.49674988e+02 6.74295008e-01]	[4.59655304e+02 8.26598877e+02 5.59895337e-01]	[4.18639832e+02 7.90772095e+02 7.48063684e-01]	[4.00702698e+02 7.88081848e+02 7.78943062e-01]	[4.28954315e+02 7.65045593e+02 5.72356284e-01]
[395.60418701 274.86624146 0.9107036 ]	[400.80795288 339.13232422 0.93288064]	[341.76333618 341.75616455 0.84848458]	[310.95352173 439.30841064 0.87235409]	[275.06259155 508.54840088 0.86307454]	[459.79946899 336.49447632 0.89367795]	[500.84875488 421.37115479 0.8728928 ]	[516.1640625 518.76135254 0.85302168]	[416.09939575 518.78082275 0.76458192]	[377.56741333 518.7668457 0.7731759 ]	[400.87530518 646.96606445 0.77834892]	[421.16082764 754.82702637 0.80216461]	[454.61428833 521.26696777 0.72805047]	[4.57214233e+02 6.67490356e+02 6.57067180e-01]	[4.62344360e+02 8.29098877e+02 7.37205088e-01]	[380.22174072 257.2076416 0.93981266]	[403.35186768 257.10565186 0.90743506]	[362.26400757 269.89190674 0.82709199]	[421.36416626 264.73568726 0.86392015]	[4.62348541e+02 8.54933655e+02 6.84066296e-01]	[4.80331024e+02 8.52313049e+02 6.94055438e-01]	[4.59701904e+02 8.31805786e+02 5.75066209e-01]	[4.18642426e+02 7.90737061e+02 7.45646894e-01]	[4.00718964e+02 7.88053772e+02 7.65751004e-01]	[4.26441833e+02 7.64967529e+02 5.77644825e-01]
[395.58822632 274.97207642 0.92706925]	[400.80969238 339.29818726 0.91746825]	[341.75082397 346.85186768 0.8252731 ]	[308.37567139 441.86816406 0.84336704]	[272.43096924 513.64801025 0.8312887 ]	[459.82254028 336.66445923 0.90965658]	[500.90097046 426.35424805 0.85986066]	[516.14935303 521.34057617 0.87561977]	[413.60168457 521.277771 0.75728238]	[377.52203369 521.25732422 0.77201152]	[403.29785156 647.05065918 0.76609457]	[421.15014648 759.8848877 0.79643977]	[452.04675293 521.35949707 0.71748781]	[4.57165405e+02 6.64954529e+02 6.43569589e-01]	[4.62342468e+02 8.29200867e+02 6.77932501e-01]	[380.20794678 259.71417236 0.9198814 ]	[403.3140564 257.20571899 0.89335573]	[362.31060791 272.4944458 0.84856778]	[421.34646606 267.33782959 0.87017608]	[4.62380676e+02 8.62516846e+02 6.01393282e-01]	[4.80349579e+02 8.54892700e+02 6.25040710e-01]	[4.59635162e+02 8.34338989e+02 5.00685155e-01]	[4.18670105e+02 7.93271912e+02 7.14839339e-01]	[4.00690155e+02 7.88181946e+02 7.57319331e-01]	[4.26408051e+02 7.65082214e+02 5.93928456e-01]
[395.59384155 275.10357666 0.94001889]	[400.81750488 341.81497192 0.89936179]	[341.77127075 349.46044922 0.82040268]	[305.80587769 441.83938599 0.85351521]	[269.81555176 508.4967041 0.80908692]	[459.81463623 339.15246582 0.91048193]	[503.23248291 431.55889893 0.84691685]	[516.11413574 523.88018799 0.86956722]	[413.56072998 523.84686279 0.75467175]	[375.10299683 523.81414795 0.76243228]	[400.86679077 647.02905273 0.78610355]	[421.17507935 754.75488281 0.81241924]	[452.01245117 523.93457031 0.71184766]	[4.57098480e+02 6.65008057e+02 6.18172526e-01]	[4.62323303e+02 8.31811707e+02 5.19855201e-01]	[380.21453857 264.75448608 0.9014225 ]	[403.33258057 259.7331543 0.86522794]	[362.32476807 275.01922607 0.87759644]	[421.35876465 272.43710327 0.88959241]	[4.67449280e+02 8.70161072e+02 4.32361722e-01]	[4.82819672e+02 8.62550659e+02 4.61686671e-01]	[4.57151550e+02 8.47112427e+02 3.76589388e-01]	[4.18576385e+02 7.90720093e+02 7.23000526e-01]	[4.00642395e+02 7.88032532e+02 7.78552830e-01]	[4.28924683e+02 7.62460327e+02 5.80178857e-01]
[395.61239624 277.60202026 0.94083446]	[400.78448486 346.85647583 0.88424218]	[341.74215698 354.465271 0.83823365]	[300.72094727 444.37371826 0.84930706]	[262.17578125 508.5227356 0.81332117]	[459.80075073 339.27456665 0.8966406 ]	[500.89898682 434.07455444 0.8435477 ]	[513.64239502 526.41815186 0.84635818]	[413.53250122 526.39715576 0.74870938]	[375.0713501 523.95581055 0.7588833 ]	[400.8526001 644.54663086 0.7934432 ]	[421.197052 752.27319336 0.81732273]	[452.00848389 526.50048828 0.70680916]	[4.54620331e+02 6.72662048e+02 5.87835312e-01]	[4.62326599e+02 8.39427429e+02 6.52124941e-01]	[380.21292114 269.89285278 0.91411233]	[403.32995605 267.30325317 0.85681766]	[362.27853394 275.11178589 0.88767046]	[421.39926147 274.96594238 0.90376735]	[4.62415222e+02 8.70197754e+02 6.12061620e-01]	[4.80351654e+02 8.67588745e+02 6.06843591e-01]	[4.59652069e+02 8.49739441e+02 5.19133627e-01]	[4.16108002e+02 7.90805420e+02 7.09617734e-01]	[3.98217590e+02 7.88083130e+02 7.70678878e-01]	[4.28995270e+02 7.57388611e+02 5.92292666e-01]
[398.01049805 280.10049438 0.92262554]	[400.81619263 351.98931885 0.88683486]	[341.81124878 354.56552124 0.83743107]	[298.24768066 444.35073853 0.86095989]	[257.19476318 505.93383789 0.85757929]	[459.815979 344.25506592 0.86995935]	[500.8772583 434.11730957 0.85084689]	[511.06790161 528.96722412 0.82936949]	[413.54772949 529.04467773 0.72808808]	[375.10964966 528.98077393 0.74062228]	[403.27642822 649.67260742 0.75580812]	[421.20785522 754.80096436 0.81213379]	[449.52719116 534.11334229 0.69328851]	[4.54633820e+02 6.70099304e+02 6.13967657e-01]	[4.62323151e+02 8.44528015e+02 5.91089189e-01]	[380.2321167 272.456604 0.94297165]	[403.36636353 269.92477417 0.86598766]	[362.26745605 277.53381348 0.88517898]	[423.77407837 275.09887695 0.91661596]	[4.67477783e+02 8.72861206e+02 5.10266781e-01]	[4.82912476e+02 8.70205017e+02 5.42192101e-01]	[4.57159088e+02 8.54820068e+02 4.58224535e-01]	[4.16146576e+02 7.93324341e+02 6.84621811e-01]	[3.98224213e+02 7.88170593e+02 7.54868031e-01]	[4.28956451e+02 7.59938721e+02 6.28942430e-01]
[398.03198242 280.17767334 0.91044378]	[400.83856201 354.54779053 0.90394604]	[344.26141357 357.02981567 0.84480488]	[300.66116333 441.84866333 0.86517143]	[257.07409668 503.34732056 0.89783263]	[459.82305908 349.37664795 0.85152072]	[500.87338257 439.12658691 0.87276042]	[508.50119019 534.10900879 0.82664883]	[413.58468628 534.17224121 0.73007965]	[375.11489868 531.59185791 0.73551434]	[403.28390503 654.71514893 0.7441926 ]	[421.21002197 757.34423828 0.80698413]	[452.04766846 539.25701904 0.70471168]	[4.54596313e+02 6.80401001e+02 6.22812867e-01]	[4.62259094e+02 8.49619141e+02 7.81271875e-01]	[380.26037598 274.91064453 0.95619851]	[403.38131714 272.44287109 0.87573195]	[362.30343628 277.64465332 0.87299502]	[423.77575684 277.52359009 0.91871655]	[4.67429993e+02 8.75360535e+02 6.77478850e-01]	[4.82864777e+02 8.72717590e+02 7.06242979e-01]	[4.57177704e+02 8.57393005e+02 6.11906111e-01]	[4.16064240e+02 7.95844849e+02 6.29591227e-01]	[3.98177704e+02 7.90615417e+02 7.08532631e-01]	[4.28945068e+02 7.62426514e+02 6.29450858e-01]
[398.04571533 282.71600342 0.89120811]	[400.85940552 357.04156494 0.91990554]	[344.26724243 357.18499756 0.8527652 ]	[298.22790527 441.80032349 0.88235945]	[257.00741577 500.88299561 0.91774929]	[459.83389282 354.45101929 0.8588416 ]	[500.89135742 441.72009277 0.89044958]	[508.4598999 539.21368408 0.86021364]	[413.57159424 536.65856934 0.73202586]	[375.10214233 534.1048584 0.74082333]	[403.24407959 657.29882812 0.73518187]	[421.20419312 757.36248779 0.79186511]	[452.04727173 539.2588501 0.70346606]	[4.52087982e+02 6.77835571e+02 6.40192509e-01]	[4.62297729e+02 8.49614990e+02 7.32908368e-01]	[380.28890991 274.99514771 0.96156663]	[405.83978271 274.92990112 0.89100575]	[364.77233887 280.12567139 0.83342969]	[423.83276367 277.67282104 0.89598387]	[4.67408478e+02 8.75439148e+02 6.20387554e-01]	[4.82834076e+02 8.72784973e+02 6.55519545e-01]	[4.57196228e+02 8.57368164e+02 5.54595709e-01]	[4.16166504e+02 7.93327271e+02 6.51071846e-01]	[3.98255219e+02 7.88196716e+02 7.17597604e-01]	[4.28944763e+02 7.62471252e+02 5.94905138e-01]
[398.06155396 285.32406616 0.88532746]	[400.86489868 357.11383057 0.92320979]	[344.27160645 359.59008789 0.85611027]	[298.14511108 441.86831665 0.89705092]	[256.98297119 500.69845581 0.90045953]	[459.83587646 354.52920532 0.87426031]	[500.88430786 441.89471436 0.88138372]	[505.91183472 541.71850586 0.90088326]	[413.58068848 539.20788574 0.73531842]	[375.10244751 536.68652344 0.73913944]	[403.27819824 652.12677002 0.73879981]	[421.19219971 757.32208252 0.80755603]	[452.07189941 541.77972412 0.71042573]	[4.54549133e+02 6.88044312e+02 5.93705595e-01]	[4.62255249e+02 8.49799377e+02 7.91155338e-01]	[380.30935669 275.09887695 0.96197385]	[405.85479736 275.02877808 0.90175635]	[364.79864502 282.67675781 0.80636215]	[423.87579346 280.13925171 0.8725943 ]	[4.67462128e+02 8.77913330e+02 6.79335356e-01]	[4.82860718e+02 8.72824097e+02 7.19944179e-01]	[4.57151215e+02 8.62539551e+02 5.86122632e-01]	[4.16114319e+02 7.93335083e+02 6.64728820e-01]	[3.98230804e+02 7.88193726e+02 7.40310192e-01]	[4.28915100e+02 7.59949829e+02 6.27590179e-01]
[398.08706665 290.37902832 0.89612174]	[400.86743164 357.21182251 0.92251754]	[344.27822876 359.67297363 0.85614866]	[298.05374146 441.85293579 0.90723407]	[254.54670715 498.2270813 0.89028728]	[462.20928955 357.01159668 0.88484776]	[500.87280273 444.30712891 0.88432902]	[503.48687744 541.79034424 0.91437542]	[413.55740356 539.21289062 0.73966992]	[375.08267212 536.70123291 0.74253327]	[400.86013794 652.21166992 0.73909926]	[421.18328857 757.362854 0.81297004]	[452.02468872 541.77984619 0.71303797]	[4.52019562e+02 6.88013916e+02 5.96781552e-01]	[4.62234619e+02 8.52218018e+02 7.97730267e-01]	[380.35037231 277.50042725 0.94942707]	[405.90512085 275.13409424 0.8941831 ]	[364.82437134 282.72946167 0.80532449]	[423.90405273 280.23327637 0.84888142]	[4.67476715e+02 8.77952271e+02 6.56052887e-01]	[4.82830597e+02 8.72850891e+02 7.03354001e-01]	[4.5716394e+02 8.6257135e+02 5.7477361e-01]	[4.13595612e+02 7.95803223e+02 6.42445803e-01]	[3.98181366e+02 7.88203308e+02 7.39019156e-01]	[4.28930603e+02 7.62468750e+02 6.40900373e-01]
[398.0703125 292.92562866 0.90802193]	[400.87350464 359.57833862 0.92213243]	[344.30929565 359.69918823 0.8552649 ]	[298.01052856 441.82293701 0.90970981]	[254.41938782 498.15560913 0.87809467]	[459.84640503 357.06826782 0.89391696]	[500.83892822 444.40280151 0.87289685]	[503.44186401 544.32806396 0.9207719 ]	[413.59603882 539.29949951 0.74981236]	[377.49447632 539.24438477 0.75704652]	[400.84399414 659.83306885 0.73078692]	[421.1633606 757.38616943 0.81368518]	[452.05822754 541.84777832 0.71364766]	[4.52013794e+02 6.85543274e+02 5.87625206e-01]	[4.62253510e+02 8.52307312e+02 7.82411635e-01]	[380.34936523 277.61764526 0.93836981]	[405.89611816 277.57781982 0.89171898]	[364.83862305 285.29718018 0.78432637]	[423.89627075 282.74575806 0.83770806]	[4.64942657e+02 8.80484070e+02 6.38961613e-01]	[4.82766083e+02 8.75338867e+02 6.89326465e-01]	[4.57198364e+02 8.67625549e+02 5.63978434e-01]	[4.16069183e+02 7.95855408e+02 6.70112610e-01]	[3.98200592e+02 7.90632019e+02 7.52918065e-01]	[4.26432129e+02 7.62469604e+02 6.45001352e-01]
[398.09762573 292.99685669 0.91846466]	[400.862854 359.68023682 0.92363441]	[344.26470947 359.79367065 0.85194224]	[295.61502075 441.85250854 0.9058733 ]	[254.38511658 495.68649292 0.86163116]	[462.23233032 357.17971802 0.90547431]	[500.83670044 446.94311523 0.8632586 ]	[503.33920288 544.45800781 0.92576706]	[413.54605103 541.78619385 0.76058972]	[375.08215332 541.73883057 0.76910019]	[400.85922241 654.70281982 0.72925436]	[421.15710449 757.3192749 0.80939376]	[452.01519775 541.91253662 0.71648151]	[4.49504272e+02 6.90659851e+02 6.21244788e-01]	[4.62234985e+02 8.54890137e+02 7.93089688e-01]	[382.73727417 277.68493652 0.92381382]	[408.40948486 277.64352417 0.88172609]	[364.87637329 290.36611938 0.79900229]	[423.86367798 287.80761719 0.84161878]	[4.64926849e+02 8.85615662e+02 6.24439180e-01]	[4.80350464e+02 8.77967163e+02 6.63022101e-01]	[4.57191925e+02 8.70243591e+02 6.33283198e-01]	[4.16123138e+02 7.95824402e+02 6.77106142e-01]	[3.98239166e+02 7.90620178e+02 7.45920599e-01]	[4.26399872e+02 7.59936646e+02 6.36306465e-01]
[398.09744263 292.99667358 0.91845477]	[400.86279297 359.68069458 0.92417085]	[344.26791382 359.79309082 0.85251105]	[295.63000488 441.84957886 0.90798038]	[254.3837738 495.67944336 0.86083591]	[462.22714233 357.18011475 0.90502656]	[500.83355713 446.9402771 0.86446261]	[503.33755493 544.45550537 0.9266752 ]	[413.54177856 541.77758789 0.7596761 ]	[375.08129883 541.72808838 0.76811123]	[400.85827637 654.68530273 0.73059571]	[421.15664673 757.33032227 0.80879456]	[452.00515747 541.90515137 0.71602654]	[4.49505096e+02 6.90642822e+02 6.20953977e-01]	[4.62241760e+02 8.54885925e+02 7.89581597e-01]	[382.73867798 277.68453979 0.92375278]	[408.40985107 277.64447021 0.88176805]	[364.87875366 290.36532593 0.79782766]	[423.86373901 287.80975342 0.84183723]	[4.64915894e+02 8.85588135e+02 6.17487192e-01]	[4.80337585e+02 8.77954407e+02 6.55250549e-01]	[4.57201355e+02 8.70250427e+02 6.26501799e-01]	[4.16115662e+02 7.95837524e+02 6.74475491e-01]	[3.98234192e+02 7.90629517e+02 7.44186103e-01]	[4.26404083e+02 7.59951355e+02 6.35786653e-01]
[398.11709595 295.44903564 0.93556803]	[400.8687439 359.74395752 0.91957992]	[344.27301025 362.27032471 0.83650279]	[295.52398682 444.36224365 0.88406169]	[251.93746948 495.67376709 0.84582603]	[462.23168945 359.56741333 0.90376067]	[500.83325195 452.04025269 0.8508786 ]	[503.30557251 546.92132568 0.9085719 ]	[413.52462769 541.85076904 0.76683164]	[375.04122925 541.79370117 0.77529168]	[400.82919312 652.16687012 0.77467346]	[421.13711548 752.30383301 0.83591634]	[452.04690552 544.37005615 0.72694391]	[4.49430603e+02 6.88168030e+02 6.52588964e-01]	[4.62234314e+02 8.57369446e+02 7.79499650e-01]	[382.75552368 280.14221191 0.90751708]	[408.42449951 277.72512817 0.8646062 ]	[367.33529663 292.88369751 0.81520748]	[423.85144043 290.3560791 0.84920204]	[4.64888214e+02 8.90692505e+02 6.66878700e-01]	[4.80344666e+02 8.85599609e+02 6.86565220e-01]	[4.57201813e+02 8.70285156e+02 6.45554900e-01]	[4.16136444e+02 7.93320679e+02 6.97193444e-01]	[4.00649933e+02 7.88190796e+02 7.64364421e-01]	[4.26365295e+02 7.57311035e+02 6.55282795e-01]
[398.12167358 295.52627563 0.9430995 ]	[400.87210083 359.82196045 0.90852898]	[344.30731201 364.81829834 0.81228518]	[295.53173828 444.39459229 0.87693441]	[251.90910339 495.66378784 0.84032655]	[462.21911621 359.64160156 0.90895969]	[500.8152771 454.55987549 0.84204805]	[503.23339844 547.05059814 0.89262855]	[413.50570679 541.92205811 0.76186305]	[375.03173828 541.85974121 0.769912 ]	[400.80618286 662.36547852 0.75731379]	[418.78677368 754.83654785 0.81926769]	[452.00546265 544.42718506 0.7168169 ]	[4.49503815e+02 6.93233398e+02 6.05182946e-01]	[4.62280121e+02 8.59954163e+02 7.87472546e-01]	[382.77511597 280.24002075 0.88998306]	[408.44058228 280.1645813 0.85387391]	[367.34286499 292.95465088 0.83108687]	[423.87319946 290.43533325 0.84876651]	[4.64919403e+02 8.93231628e+02 7.02810884e-01]	[4.82778992e+02 8.88191162e+02 7.34791636e-01]	[4.59608459e+02 8.72705688e+02 6.70104563e-01]	[4.18604584e+02 7.93313599e+02 6.99698746e-01]	[4.00688232e+02 7.88206848e+02 7.52675295e-01]	[4.23898834e+02 7.59880493e+02 6.58574820e-01]
[398.07458496 295.61520386 0.95064175]	[400.86077881 362.32107544 0.89250958]	[344.27163696 367.40866089 0.80222344]	[295.56399536 444.38973999 0.87827849]	[249.38766479 498.19827271 0.84312552]	[462.20620728 359.75350952 0.90001327]	[500.80444336 457.19219971 0.85488677]	[500.84289551 549.58764648 0.88166648]	[413.48669434 544.39215088 0.76550388]	[375.00097656 544.30322266 0.76695883]	[400.79293823 659.81549072 0.74622166]	[418.77270508 754.796875 0.81843799]	[449.51699829 546.94940186 0.71769476]	[4.52023193e+02 6.93220764e+02 5.93275428e-01]	[4.62339478e+02 8.62572083e+02 7.72233009e-01]	[382.72000122 282.7796936 0.88139552]	[405.90945435 282.68386841 0.84345615]	[367.34066772 295.48071289 0.85471582]	[423.83953857 295.3973999 0.88052446]	[4.67409515e+02 8.93417664e+02 7.15614855e-01]	[4.82855652e+02 8.90763245e+02 7.63791323e-01]	[4.59658325e+02 8.72817688e+02 6.74860656e-01]	[4.18655243e+02 7.93299866e+02 7.13788271e-01]	[4.00730713e+02 7.88199219e+02 7.46964216e-01]	[4.23857422e+02 7.57347656e+02 6.41845107e-01]
[398.07199097 298.03347778 0.95361555]	[400.82180786 364.78933716 0.89193529]	[341.77679443 369.94445801 0.81334531]	[295.49597168 449.44790649 0.85989231]	[249.35017395 500.64584351 0.85205245]	[462.19335938 359.78338623 0.89677399]	[500.81225586 457.17489624 0.85817009]	[500.88360596 552.07922363 0.87811756]	[411.02215576 544.37799072 0.76643538]	[374.98104858 544.30285645 0.76647103]	[400.79785156 652.20788574 0.74750859]	[418.76635742 757.31390381 0.80681968]	[449.51550293 546.93182373 0.71925879]	[4.52087158e+02 6.90679626e+02 5.94686151e-01]	[4.62332703e+02 8.59986145e+02 7.67254651e-01]	[380.34152222 287.80523682 0.88580716]	[405.88815308 285.26409912 0.83791155]	[364.81106567 295.52557373 0.86931586]	[423.83679199 295.4631958 0.89283252]	[4.67407593e+02 8.93368103e+02 7.09163487e-01]	[4.82839996e+02 8.90712646e+02 7.53479481e-01]	[4.59651154e+02 8.72740662e+02 6.65939450e-01]	[4.18663910e+02 7.93325623e+02 6.95220232e-01]	[4.00727448e+02 7.90611816e+02 7.31879354e-01]	[4.23847198e+02 7.59929871e+02 6.27759337e-01]
[398.01138306 298.0960083 0.94319671]	[400.79177856 364.82522583 0.89363211]	[341.73022461 369.97341919 0.82335865]	[295.43862915 452.01992798 0.8549605 ]	[249.36050415 500.73007202 0.85918975]	[459.84078979 359.80645752 0.89165407]	[500.84057617 457.17785645 0.85859501]	[503.25292969 552.08276367 0.87656641]	[411.02752686 544.39453125 0.76323456]	[374.97042847 544.31719971 0.76351881]	[400.84259033 657.2467041 0.76555556]	[418.77023315 757.31109619 0.81495088]	[452.00863647 546.94927979 0.71904784]	[4.54541382e+02 6.95777893e+02 6.05622709e-01]	[4.62298248e+02 8.59981812e+02 7.82517254e-01]	[380.27090454 287.88354492 0.89916873]	[405.81826782 287.80252075 0.84069818]	[362.31481934 295.54064941 0.88380849]	[423.80703735 295.4666748 0.89332688]	[4.64935944e+02 8.93354370e+02 7.22447872e-01]	[4.82816895e+02 8.90698242e+02 7.60739744e-01]	[4.59619141e+02 8.72727844e+02 6.77418232e-01]	[4.18653107e+02 7.93342224e+02 6.81605875e-01]	[4.00701416e+02 7.90623718e+02 7.31648147e-01]	[4.23838470e+02 7.59908997e+02 6.38665974e-01]
[395.57617188 298.15548706 0.932679 ]	[400.76449585 364.8572998 0.8937065 ]	[341.67816162 372.49169922 0.83316332]	[295.45932007 449.52780151 0.85017073]	[249.32595825 500.81958008 0.85911083]	[459.82473755 359.79644775 0.89401913]	[500.853302 457.10012817 0.84552503]	[503.28765869 552.08728027 0.87524849]	[413.49737549 544.41064453 0.76072091]	[374.98876953 544.32806396 0.76519495]	[400.83001709 657.30316162 0.78550828]	[418.77944946 757.37701416 0.81548947]	[452.05282593 546.96569824 0.71611708]	[4.52043518e+02 6.98343079e+02 6.39851570e-01]	[4.62317535e+02 8.54892334e+02 7.93298006e-01]	[380.18621826 290.42016602 0.91836458]	[403.31607056 287.86334229 0.86112726]	[362.21237183 295.56054688 0.89725733]	[421.37902832 295.48562622 0.89917558]	[4.62391418e+02 8.88229431e+02 7.07069516e-01]	[4.82741364e+02 8.85580627e+02 7.07864285e-01]	[4.59689880e+02 8.70150574e+02 6.41444087e-01]	[4.16137695e+02 7.95844727e+02 6.48442924e-01]	[3.98204773e+02 7.90641174e+02 7.18778729e-01]	[4.23884491e+02 7.62420166e+02 6.59666181e-01]
[393.04592896 298.24932861 0.89752901]	[400.74594116 364.82440186 0.89995646]	[339.27319336 372.48080444 0.83829743]	[295.48013306 449.47131348 0.84962076]	[249.34597778 500.87371826 0.85554767]	[459.78887939 359.76898193 0.89741546]	[500.88546753 452.04815674 0.83108503]	[503.3427124 549.52368164 0.88823074]	[413.51107788 544.35333252 0.76503211]	[374.98629761 541.91290283 0.77066731]	[400.79724121 654.75970459 0.79576391]	[418.78988647 754.83361816 0.81638998]	[452.07553101 544.48937988 0.72888583]	[4.46981293e+02 6.93183594e+02 6.68729067e-01]	[4.62334412e+02 8.57402283e+02 7.74349749e-01]	[380.10269165 292.91088867 0.92891949]	[400.85198975 290.41748047 0.88214546]	[359.75915527 295.55508423 0.91111982]	[421.26565552 295.48239136 0.90527511]	[4.64900085e+02 8.90730347e+02 6.60433292e-01]	[4.82810547e+02 8.85660583e+02 6.86410367e-01]	[4.59664246e+02 8.70282532e+02 6.49337769e-01]	[4.16041595e+02 7.95865906e+02 6.36694014e-01]	[3.98142822e+02 7.90622009e+02 7.13295937e-01]	[4.23911255e+02 7.57387207e+02 6.45081758e-01]
[393.04708862 298.25018311 0.89753544]	[400.74676514 364.82794189 0.89953268]	[339.27423096 372.48379517 0.83868015]	[295.47396851 449.49542236 0.85054362]	[249.34443665 500.87295532 0.85506856]	[459.79104614 359.77008057 0.89754295]	[500.88543701 452.05130005 0.83183366]	[503.3397522 549.52276611 0.88853604]	[413.50759888 544.35473633 0.7648232 ]	[374.98468018 541.91467285 0.77038062]	[400.80026245 654.76696777 0.79486233]	[418.79492188 757.31958008 0.81425762]	[452.07254028 544.48803711 0.7295534 ]	[4.46979065e+02 6.93188049e+02 6.72905087e-01]	[4.62339935e+02 8.57402649e+02 7.74830282e-01]	[380.10256958 292.90988159 0.92898154]	[400.85284424 290.41732788 0.8818934 ]	[359.75283813 295.55386353 0.9117924 ]	[421.26599121 295.48269653 0.90462357]	[4.64893738e+02 8.90714600e+02 6.61202848e-01]	[4.82805756e+02 8.85652771e+02 6.87303662e-01]	[4.59669800e+02 8.70285400e+02 6.51551425e-01]	[4.13574890e+02 7.98365479e+02 6.20331466e-01]	[3.98123779e+02 7.90643433e+02 7.01496303e-01]	[4.23915680e+02 7.59890015e+02 6.42714739e-01]
[393.04678345 298.25030518 0.89752185]	[400.74658203 364.82867432 0.89948392]	[339.27279663 372.48339844 0.83895248]	[295.47814941 449.49304199 0.85158688]	[249.342453 500.87619019 0.85449034]	[459.79397583 359.77108765 0.89737475]	[500.88360596 452.05435181 0.83196986]	[503.33947754 549.52337646 0.88856924]	[413.50790405 544.35778809 0.76492077]	[374.98538208 541.91912842 0.7702089 ]	[400.80026245 654.76757812 0.79494822]	[418.79568481 757.32189941 0.81422335]	[452.07232666 544.48895264 0.72983235]	[4.46976257e+02 6.93186584e+02 6.72578096e-01]	[4.62341888e+02 8.57401062e+02 7.74750352e-01]	[380.10220337 292.90927124 0.92895782]	[400.85287476 290.41705322 0.88186103]	[359.75152588 295.55279541 0.91205245]	[421.26647949 295.48254395 0.90450895]	[4.64889435e+02 8.90709412e+02 6.60565853e-01]	[4.82803802e+02 8.85648804e+02 6.86266840e-01]	[4.59672455e+02 8.70282959e+02 6.50882781e-01]	[4.13570587e+02 7.98367310e+02 6.19714618e-01]	[3.98120789e+02 7.90643738e+02 7.01502264e-01]	[4.23917328e+02 7.59892273e+02 6.43017054e-01]
[385.35394287 300.66049194 0.88532239]	[398.26568604 362.26553345 0.92791152]	[339.05343628 372.44210815 0.85089755]	[295.57815552 449.45883179 0.87373108]	[246.80162048 508.55358887 0.79923075]	[459.64419556 359.60098267 0.90193576]	[503.24136353 444.41940308 0.86665398]	[503.45141602 544.32952881 0.91478944]	[416.02560425 539.25842285 0.75206655]	[377.50457764 539.23565674 0.75882912]	[400.74047852 662.39459229 0.76338696]	[418.77127075 762.46276855 0.80381817]	[452.0760498 541.76031494 0.71241796]	[4.54613983e+02 6.88034424e+02 6.22466505e-01]	[4.62217133e+02 8.49724365e+02 7.84040332e-01]	[377.53823853 292.99658203 0.92223787]	[398.23184204 292.90301514 0.9143914 ]	[357.10375977 295.572052 0.91687846]	[418.60324097 295.42175293 0.89189273]	[4.64844940e+02 8.77966980e+02 6.81117177e-01]	[4.80358032e+02 8.72861389e+02 7.10233212e-01]	[4.57141510e+02 8.57422058e+02 5.72817624e-01]	[4.13539154e+02 8.00954102e+02 5.98269820e-01]	[3.95636047e+02 7.90739990e+02 6.85059607e-01]	[4.26362122e+02 7.65046326e+02 6.06382847e-01]
[382.76831055 300.64743042 0.90663928]	[398.2131958 359.79754639 0.94052732]	[336.67114258 369.91958618 0.84767908]	[295.58209229 449.50827026 0.87079877]	[249.40315247 508.55126953 0.8066417 ]	[457.19781494 357.1362915 0.89270604]	[500.85095215 441.75869751 0.88492334]	[505.91534424 541.79187012 0.89897567]	[416.11294556 536.71160889 0.74437797]	[377.52792358 536.66271973 0.74476665]	[400.82659912 657.25280762 0.75975424]	[421.15039062 764.95410156 0.79620147]	[457.10253906 539.28192139 0.71346718]	[4.57112610e+02 6.80382019e+02 5.94899952e-01]	[4.62332062e+02 8.44539673e+02 6.70912325e-01]	[375.02822876 292.97463989 0.89636707]	[398.11114502 292.8968811 0.91246957]	[356.97183228 295.54598999 0.89348722]	[416.11904907 293.01907349 0.86669505]	[4.62397095e+02 8.72736633e+02 6.07951224e-01]	[4.80326324e+02 8.70199707e+02 6.22450650e-01]	[4.59648499e+02 8.52277954e+02 5.25825679e-01]	[4.16046448e+02 7.98392334e+02 6.10307515e-01]	[3.98118530e+02 7.90715393e+02 6.97315991e-01]	[4.28920837e+02 7.67596741e+02 6.03424788e-01]
[380.27203369 298.21710205 0.93788701]	[398.1605835 359.66680908 0.94642317]	[336.61535645 367.34109497 0.84745592]	[295.58493042 452.0262146 0.87520039]	[251.92596436 513.58306885 0.83003283]	[457.15994263 354.59393311 0.85288304]	[500.86325073 439.26824951 0.88472438]	[508.465271 539.18035889 0.85302579]	[416.15567017 534.16149902 0.75086272]	[377.57888794 534.13061523 0.74757022]	[400.79650879 657.26025391 0.75335407]	[421.19140625 765.0411377 0.7884112 ]	[457.1600647 536.70623779 0.72000396]	[4.54648499e+02 6.80407776e+02 6.09467447e-01]	[4.62385223e+02 8.36856323e+02 5.82842588e-01]	[372.45046997 292.86422729 0.85742402]	[398.00952148 290.38943481 0.88896132]	[354.45465088 295.39981079 0.84283632]	[416.05877686 290.42459106 0.81503391]	[4.59659912e+02 8.65133179e+02 4.80453610e-01]	[4.77695526e+02 8.65063538e+02 4.80283767e-01]	[4.62225677e+02 8.47075684e+02 4.46602196e-01]	[4.13577942e+02 8.06038452e+02 6.04590714e-01]	[3.98084320e+02 7.93229065e+02 6.67873442e-01]	[4.31486176e+02 7.70117310e+02 5.92476368e-01]
[380.16650391 298.16116333 0.95335209]	[398.13247681 357.17779541 0.94732195]	[336.59082031 362.33682251 0.8587693 ]	[295.61508179 449.4675293 0.87046951]	[254.47450256 511.06173706 0.85934186]	[457.12921143 351.94345093 0.81497455]	[500.89126587 436.62796021 0.86609054]	[511.09387207 529.01019287 0.82034338]	[418.53909302 529.00964355 0.75742233]	[377.61444092 529.01037598 0.7486468 ]	[400.77099609 652.20654297 0.77301872]	[421.2281189 762.51251221 0.8005107 ]	[457.19903564 529.05230713 0.71327466]	[4.57191010e+02 6.77817505e+02 6.41490936e-01]	[4.62369934e+02 8.34359497e+02 6.61414206e-01]	[367.41491699 290.39437866 0.85118008]	[395.50604248 287.88317871 0.86129928]	[351.94769287 292.91567993 0.81410623]	[411.00942993 287.82815552 0.78729475]	[4.57177826e+02 8.60000244e+02 4.88852531e-01]	[4.77668488e+02 8.59948730e+02 5.01712143e-01]	[4.62269073e+02 8.44544312e+02 5.12651384e-01]	[4.13523010e+02 8.00948425e+02 6.31562352e-01]	[3.98068207e+02 7.90685669e+02 7.07408607e-01]	[4.34053375e+02 7.67656372e+02 6.29811645e-01]
[380.16644287 298.16159058 0.95341086]	[398.13150024 357.17910767 0.94730544]	[336.58917236 362.3359375 0.85907501]	[295.6151123 449.47061157 0.87023818]	[254.4717865 511.06161499 0.85898328]	[457.12759399 351.94839478 0.81539547]	[500.89190674 436.62771606 0.86615556]	[511.09274292 529.01605225 0.82026082]	[418.5335083 528.99975586 0.7574051 ]	[377.61376953 529.00085449 0.74942946]	[400.77297974 652.19775391 0.77204329]	[421.22061157 762.51922607 0.80300152]	[457.19171143 529.04309082 0.71341825]	[4.57199585e+02 6.77814331e+02 6.45438194e-01]	[4.62372589e+02 8.34346191e+02 6.60364687e-01]	[367.41390991 290.39639282 0.85129231]	[395.50561523 287.88262939 0.86119813]	[351.94772339 292.92010498 0.81458378]	[411.01135254 287.82672119 0.78800744]	[4.57183228e+02 8.60003662e+02 4.85928327e-01]	[4.77675476e+02 8.59950867e+02 5.04261911e-01]	[4.62263458e+02 8.44538452e+02 5.06644368e-01]	[4.13552399e+02 8.00960388e+02 6.30993128e-01]	[3.98082855e+02 7.90702087e+02 7.04082608e-01]	[4.34033447e+02 7.67654602e+02 6.30082071e-01]
[380.11547852 295.46185303 0.926265 ]	[395.64108276 349.42321777 0.87475872]	[336.48379517 357.18521118 0.87418985]	[298.07867432 441.86993408 0.89282537]	[257.08535767 516.21917725 0.86113346]	[454.59127808 339.14645386 0.86521602]	[500.80911255 421.31335449 0.88513076]	[516.2121582 521.20159912 0.86273217]	[418.66952515 521.1920166 0.8099407 ]	[380.10229492 521.26879883 0.79603642]	[400.75344849 644.47033691 0.78344041]	[421.17749023 762.4979248 0.80011863]	[459.65734863 518.76739502 0.75002068]	[459.76596069 664.99884033 0.71215135]	[4.64969635e+02 8.21444397e+02 6.89746797e-01]	[364.84967041 280.10699463 0.87316364]	[392.97650146 277.64956665 0.86874604]	[346.86862183 277.72717285 0.81145215]	[405.91809082 277.49591064 0.8470698 ]	[4.77675232e+02 8.52201782e+02 6.68368638e-01]	[4.95614899e+02 8.47138306e+02 6.43756270e-01]	[4.62213501e+02 8.29192749e+02 6.28000975e-01]	[4.13601318e+02 7.93340271e+02 6.87878788e-01]	[3.98129578e+02 7.88172913e+02 7.69389570e-01]	[4.34028900e+02 7.67690552e+02 6.09028459e-01]
[truncated: 89 more rows]
