# Supplementary material for: Evaluation of functional tests performance using a camera-based and machine learning approach
Source: PLoS One. 2023 Nov 3;18(11):e0288279. doi: 10.1371/journal.pone.0288279 (PMC10624324; doi:10.1371/journal.pone.0288279)
Supplement: S1 Data — This dataset includes all the extracted keypoints of movements and the associated features and statistics, which were used for the analyses presented in the main manuscript. (ZIP) [file pone.0288279.s001.zip › PLOS_data_28032023/original_movement_data/CSV/000014_PNJN_P_crop.csv]

[552.0647583 295.49319458 0.89371169]	[544.46893311 359.65240479 0.93834788]	[482.8878479 359.59896851 0.87306261]	[457.2059021 452.03570557 0.83195293]	[487.99932861 521.28717041 0.58771509]	[606.07092285 359.70864868 0.88785988]	[623.80737305 459.60482788 0.87051696]	[5.82866638e+02 5.16218689e+02 4.80280668e-01]	[541.70812988 549.5413208 0.68307847]	[498.21575928 546.96929932 0.6554516 ]	[485.35009766 706.0760498 0.8111515 ]	[4.77674957e+02 8.54850037e+02 8.38046253e-01]	[582.84997559 552.12994385 0.69078124]	[582.88116455 708.63452148 0.86525536]	[5.85532166e+02 8.57398804e+02 8.29480171e-01]	[541.76617432 277.72991943 0.92559904]	[564.87896729 280.10723877 0.94303769]	[521.26312256 282.70864868 0.89508724]	[582.82678223 287.79818726 0.84154874]	[5.85466858e+02 8.95962708e+02 8.28025877e-01]	[6.05894043e+02 8.93254883e+02 8.49353969e-01]	[5.82959351e+02 8.70212952e+02 7.60640144e-01]	[4.80268921e+02 8.93396118e+02 8.45236361e-01]	[4.62239471e+02 8.90819458e+02 8.50490212e-01]	[4.77735016e+02 8.70116699e+02 7.13495970e-01]
[552.06494141 295.49301147 0.89379954]	[544.46716309 359.65127563 0.93849254]	[482.8878479 359.59844971 0.87302959]	[457.20593262 452.03515625 0.83189636]	[488.00061035 521.28436279 0.58724868]	[606.06817627 359.70733643 0.88810736]	[623.8180542 457.22406006 0.86943948]	[5.82868835e+02 5.16198547e+02 4.84619677e-01]	[541.70996094 549.54272461 0.68372333]	[498.21710205 546.97003174 0.65581107]	[485.35321045 706.05712891 0.8121509 ]	[4.77677277e+02 8.54848511e+02 8.38222265e-01]	[582.8515625 552.13134766 0.69151908]	[582.8815918 708.63934326 0.86498493]	[5.85534363e+02 8.57400208e+02 8.28661501e-01]	[541.76647949 277.72991943 0.92554969]	[564.87884521 280.10720825 0.94286001]	[521.26330566 282.70904541 0.89478934]	[582.82659912 287.79916382 0.84126586]	[5.85464355e+02 8.95960205e+02 8.27072263e-01]	[6.05892517e+02 8.93254517e+02 8.48188341e-01]	[5.82961182e+02 8.70215393e+02 7.61208296e-01]	[4.80268921e+02 8.93400513e+02 8.42548013e-01]	[4.62237732e+02 8.90821106e+02 8.47867608e-01]	[4.77736786e+02 8.70114319e+02 7.12010801e-01]
[549.54736328 292.87005615 0.85474062]	[544.41400146 359.63757324 0.93991309]	[482.84588623 359.60525513 0.87636924]	[457.11621094 451.99789429 0.81525993]	[485.47842407 521.24511719 0.60464209]	[605.987854 359.67593384 0.89074469]	[623.81982422 457.22015381 0.8683815 ]	[5.82813049e+02 5.16181580e+02 4.81806457e-01]	[539.31634521 549.52502441 0.67962742]	[498.20446777 546.95825195 0.65472645]	[485.3500061 706.02124023 0.81067848]	[4.77679718e+02 8.54867065e+02 8.36264074e-01]	[582.82995605 552.10247803 0.68880832]	[582.86364746 708.59521484 0.8672027 ]	[5.85542908e+02 8.57399658e+02 8.26637626e-01]	[541.75842285 275.13839722 0.94889969]	[564.83435059 277.55737305 0.97823501]	[521.24267578 280.21304321 0.90241069]	[580.33294678 287.83578491 0.82145143]	[5.85462585e+02 8.95961182e+02 8.26943219e-01]	[6.05891663e+02 8.93256287e+02 8.47868502e-01]	[5.82975586e+02 8.70217712e+02 7.62140930e-01]	[4.80261047e+02 8.93415161e+02 8.38401496e-01]	[4.62229980e+02 8.90835754e+02 8.46466541e-01]	[4.77741302e+02 8.70134766e+02 7.15105891e-01]
[547.0435791 285.28823853 0.84571725]	[544.38598633 359.62588501 0.94367653]	[482.8215332 359.61578369 0.88038707]	[454.55892944 449.50482178 0.80347055]	[485.4151001 521.30603027 0.61804485]	[605.94799805 359.64276123 0.90162122]	[623.82519531 459.59292603 0.87186438]	[5.82845276e+02 5.16171326e+02 4.97727215e-01]	[541.69866943 549.51672363 0.68454176]	[498.22546387 546.96063232 0.65905637]	[485.35751343 705.99066162 0.80450177]	[4.77677948e+02 8.54867493e+02 8.35527539e-01]	[582.83996582 552.08789062 0.69163698]	[582.86218262 708.59692383 0.86728704]	[5.85545105e+02 8.57396301e+02 8.26623797e-01]	[539.28277588 274.97949219 0.92745376]	[562.41204834 275.04275513 0.98255169]	[518.77410889 280.21273804 0.89041209]	[580.26794434 280.2277832 0.85398918]	[5.85464478e+02 8.95968750e+02 8.26756716e-01]	[6.05891907e+02 8.93261963e+02 8.47528040e-01]	[5.82978455e+02 8.70212891e+02 7.61768579e-01]	[4.80261505e+02 8.93422363e+02 8.36847603e-01]	[4.62230103e+02 8.90841675e+02 8.47160816e-01]	[4.77735107e+02 8.70131714e+02 7.12550163e-01]
[546.93066406 280.23562622 0.87761778]	[544.35089111 359.65802002 0.94591099]	[482.80258179 359.62188721 0.88038135]	[452.05688477 452.03082275 0.7980454 ]	[485.41415405 521.29302979 0.61363208]	[605.91162109 359.677948 0.89826602]	[623.81878662 459.5965271 0.87706602]	[5.82867615e+02 5.18690552e+02 5.27483225e-01]	[539.29559326 549.52844238 0.68122292]	[498.18041992 546.97167969 0.65835047]	[482.9680481 706.04327393 0.81616098]	[4.77676697e+02 8.54880249e+02 8.34509909e-01]	[582.81787109 552.09643555 0.68793917]	[582.8291626 708.5982666 0.86554968]	[5.85530640e+02 8.57444824e+02 8.24306667e-01]	[536.7300415 274.86245728 0.89168513]	[562.32318115 274.88870239 0.93911552]	[518.67449951 280.17529297 0.8825748 ]	[577.79064941 280.10571289 0.8645938 ]	[5.85457458e+02 8.95971436e+02 8.16503584e-01]	[6.05884277e+02 8.93264282e+02 8.40052962e-01]	[5.82951050e+02 8.70239807e+02 7.63968349e-01]	[4.80266418e+02 8.93439819e+02 8.37080002e-01]	[4.62236786e+02 8.90856934e+02 8.52895021e-01]	[4.77726929e+02 8.70142822e+02 7.17178345e-01]
[544.45953369 277.71871948 0.92177403]	[544.29406738 359.65228271 0.9447602 ]	[482.73953247 359.62109375 0.88555974]	[451.99325562 454.58859253 0.79875946]	[482.93035889 523.81292725 0.62013382]	[603.52026367 359.66796875 0.89666516]	[623.78308105 457.20077515 0.86211801]	[5.82866211e+02 5.16181946e+02 4.96301979e-01]	[539.24456787 549.52667236 0.67414111]	[498.14300537 546.98980713 0.65121377]	[482.93835449 706.03662109 0.82223374]	[4.77673767e+02 8.54884338e+02 8.31893742e-01]	[582.78643799 552.0826416 0.68215269]	[582.80444336 708.57891846 0.85942149]	[5.85521423e+02 8.59928711e+02 8.21497798e-01]	[534.16204834 272.37124634 0.86359018]	[562.24731445 272.39822388 0.90802258]	[516.20361328 280.16415405 0.88226449]	[577.73400879 280.09927368 0.87929577]	[5.85455688e+02 8.95962952e+02 8.11033905e-01]	[6.05886780e+02 8.93254517e+02 8.32571268e-01]	[5.82929626e+02 8.70255371e+02 7.58311152e-01]	[4.80257172e+02 8.93431580e+02 8.39768946e-01]	[4.62229462e+02 8.90849487e+02 8.52451861e-01]	[4.77725525e+02 8.70147888e+02 7.17224300e-01]
[544.36053467 277.59976196 0.94643688]	[541.9074707 359.65725708 0.946769 ]	[480.33978271 359.63250732 0.88300365]	[446.96316528 454.58435059 0.80299473]	[480.32955933 523.85119629 0.64494973]	[603.45605469 359.6546936 0.89929795]	[621.33465576 459.6156311 0.85460198]	[5.82810974e+02 5.16145081e+02 4.45082009e-01]	[539.21386719 549.5178833 0.67027497]	[498.12670898 546.98736572 0.65215743]	[482.93890381 706.0322876 0.8198719 ]	[4.77674042e+02 8.54894287e+02 8.30224097e-01]	[582.76184082 552.07000732 0.67592555]	[582.78381348 708.58270264 0.85751355]	[5.85521973e+02 8.59951233e+02 8.20345998e-01]	[529.06799316 269.83370972 0.84919405]	[559.78869629 269.81933594 0.87672514]	[513.65332031 280.11746216 0.8667562 ]	[572.67016602 277.6968689 0.87764281]	[5.85447327e+02 8.95966187e+02 8.09209585e-01]	[6.03502747e+02 8.93258667e+02 8.31388414e-01]	[5.82933350e+02 8.70265259e+02 7.57395029e-01]	[4.80261932e+02 8.93439026e+02 8.35987449e-01]	[4.62231110e+02 8.90856873e+02 8.49613369e-01]	[4.77724487e+02 8.70155640e+02 7.16730893e-01]
[541.87744141 277.50158691 0.95014906]	[541.8548584 359.62539673 0.94544226]	[480.30075073 359.62033081 0.88010615]	[446.87982178 454.62161255 0.81679034]	[482.75366211 523.78826904 0.66097385]	[603.40435791 359.63287354 0.90332144]	[618.74572754 459.67782593 0.83647734]	[5.77779541e+02 5.16169983e+02 3.58045757e-01]	[539.19818115 549.49914551 0.66740572]	[498.12579346 546.98370361 0.65128475]	[482.91976929 706.03253174 0.82035297]	[4.77665955e+02 8.54929443e+02 8.22844923e-01]	[580.36993408 549.5637207 0.67353034]	[582.76947021 708.57147217 0.85443324]	[5.85517822e+02 8.59968872e+02 8.19468200e-01]	[526.45788574 267.2925415 0.87767655]	[557.21807861 267.28302002 0.85097879]	[511.09841919 277.72238159 0.86376148]	[570.06573486 277.70666504 0.89768964]	[5.85451599e+02 8.95961060e+02 8.08711171e-01]	[6.03503967e+02 8.93253540e+02 8.31279874e-01]	[5.82928223e+02 8.70275452e+02 7.56331086e-01]	[4.80269135e+02 8.93444153e+02 8.30534458e-01]	[4.62240631e+02 8.93224915e+02 8.42727363e-01]	[4.77718079e+02 8.70184937e+02 7.17284322e-01]
[541.82446289 275.11248779 0.94898617]	[541.81378174 359.64297485 0.94376409]	[480.23922729 359.63500977 0.87863511]	[444.37957764 457.09228516 0.83844119]	[482.81115723 521.36773682 0.66262668]	[603.38378906 359.65298462 0.90433085]	[613.69732666 459.71685791 0.83791816]	[5.77784363e+02 5.18714417e+02 3.50336611e-01]	[539.16943359 547.02392578 0.65825075]	[495.66162109 546.96789551 0.64674717]	[482.8767395 705.98632812 0.820279 ]	[4.77651642e+02 8.57367371e+02 8.20053339e-01]	[580.33673096 549.54064941 0.66799527]	[582.76104736 708.54858398 0.84873378]	[5.85509094e+02 8.60003418e+02 8.20616186e-01]	[524.02947998 264.77359009 0.88833022]	[557.16247559 264.74459839 0.84635502]	[511.01324463 277.7315979 0.86787391]	[570.03302002 277.69863892 0.90314901]	[5.85483887e+02 8.95957642e+02 8.05478334e-01]	[6.05906067e+02 8.93242920e+02 8.29765856e-01]	[5.82911560e+02 8.70296753e+02 7.56183982e-01]	[4.80253357e+02 8.93429871e+02 8.39444578e-01]	[4.62230103e+02 8.90856567e+02 8.49188507e-01]	[4.77719391e+02 8.70203003e+02 7.21475363e-01]
[541.7769165 275.0088501 0.94039953]	[541.77264404 359.62960815 0.9362421 ]	[480.20504761 359.63192749 0.87229639]	[444.34506226 457.09820557 0.8411392 ]	[482.7819519 521.39147949 0.66735935]	[603.33441162 359.64700317 0.89905447]	[611.08843994 459.71224976 0.82021177]	[5.70071106e+02 5.18698608e+02 2.72015035e-01]	[536.72436523 549.53900146 0.65106916]	[495.60931396 547.01477051 0.63753027]	[482.84484863 706.06976318 0.83660358]	[4.77645813e+02 8.54921204e+02 8.20128798e-01]	[580.33001709 552.07501221 0.66528571]	[582.73413086 708.56359863 0.84768039]	[5.85503357e+02 8.60019165e+02 8.22047591e-01]	[523.97064209 262.24624634 0.90177464]	[554.66644287 262.19387817 0.8543244 ]	[508.50540161 280.11016846 0.86300564]	[567.56286621 280.10253906 0.88887662]	[5.85474060e+02 8.95963013e+02 8.08145761e-01]	[6.05902405e+02 8.93251648e+02 8.33342969e-01]	[5.82911499e+02 8.70303101e+02 7.57818460e-01]	[4.80273468e+02 8.93439758e+02 8.34476233e-01]	[4.62243347e+02 8.93223022e+02 8.50497365e-01]	[4.77703186e+02 8.70166138e+02 7.18093455e-01]
[541.73895264 274.98678589 0.93840778]	[541.73345947 359.61938477 0.93380368]	[480.18173218 359.61639404 0.86641699]	[444.3012085 454.64639282 0.8362115 ]	[480.23959351 521.39160156 0.67354763]	[603.30151367 359.65148926 0.89674664]	[608.62988281 459.7394104 0.82616061]	[5.70033142e+02 5.18699524e+02 2.61786252e-01]	[536.65808105 547.03100586 0.64784211]	[493.08688354 546.97735596 0.63850808]	[482.83920288 706.0345459 0.83429778]	[4.77639496e+02 8.54913940e+02 8.21211755e-01]	[580.28259277 549.53900146 0.65948904]	[580.34875488 708.54980469 0.84152561]	[5.85487427e+02 8.60016418e+02 8.23387563e-01]	[523.92565918 262.24621582 0.90846866]	[552.15032959 262.17526245 0.8538413 ]	[508.45053101 280.15664673 0.86087132]	[567.50268555 280.14990234 0.89338934]	[5.85482849e+02 8.95968018e+02 8.01602662e-01]	[6.05908875e+02 8.93245789e+02 8.26798320e-01]	[5.82894836e+02 8.70302185e+02 7.49579787e-01]	[4.80262543e+02 8.93420410e+02 8.48148644e-01]	[4.62234344e+02 8.90851990e+02 8.63397121e-01]	[4.77700897e+02 8.70171448e+02 7.22408116e-01]
[541.69641113 274.96542358 0.93113387]	[541.70373535 359.63504028 0.92790979]	[480.17492676 359.60324097 0.86605459]	[444.30175781 457.09158325 0.84139127]	[480.21768188 523.84234619 0.65876716]	[600.89440918 359.68667603 0.88989848]	[608.5378418 459.77713013 0.82139957]	[5.70036194e+02 5.18782532e+02 2.42581487e-01]	[536.65039062 549.56219482 0.64448965]	[493.05026245 547.02593994 0.634848 ]	[482.81497192 706.09008789 0.84556311]	[4.77634491e+02 8.54918213e+02 8.19169998e-01]	[580.30334473 552.10638428 0.66056478]	[580.34014893 708.62103271 0.83244359]	[5.85479126e+02 8.59986450e+02 8.24529469e-01]	[523.88244629 262.22744751 0.91660362]	[552.08612061 262.14724731 0.85613018]	[505.98510742 280.1675415 0.87402326]	[567.45300293 280.14102173 0.90783441]	[5.85480835e+02 8.95972290e+02 8.05244207e-01]	[6.05903748e+02 8.93243896e+02 8.29735756e-01]	[5.82896362e+02 8.70283020e+02 7.44931281e-01]	[4.80276459e+02 8.93413696e+02 8.44960809e-01]	[4.62240753e+02 8.90850220e+02 8.61074567e-01]	[4.77694794e+02 8.70170288e+02 7.20789135e-01]
[539.29833984 274.95376587 0.92302489]	[539.30004883 359.61715698 0.91915929]	[480.14498901 359.60549927 0.86199999]	[444.30181885 457.08758545 0.83383286]	[477.68145752 523.91967773 0.65481699]	[600.83129883 359.66470337 0.88382071]	[606.07556152 459.83703613 0.82492661]	[5.64961670e+02 5.18705750e+02 1.99322954e-01]	[536.64422607 552.09344482 0.64700335]	[493.03823853 549.546875 0.63672191]	[482.81082153 706.07122803 0.84632415]	[4.77642273e+02 8.57360840e+02 8.19483638e-01]	[580.30712891 554.63879395 0.66403472]	[580.28552246 708.6060791 0.82511133]	[5.85484131e+02 8.59981995e+02 8.22470605e-01]	[523.85839844 262.20584106 0.91956455]	[549.55328369 259.73352051 0.8607139 ]	[505.93096924 280.12258911 0.89469707]	[565.05944824 280.10580444 0.92570585]	[5.85490906e+02 8.95966614e+02 8.10686767e-01]	[6.05915527e+02 8.93230774e+02 8.30959082e-01]	[5.82905396e+02 8.70280273e+02 7.43379593e-01]	[4.80258423e+02 8.93403748e+02 8.49513233e-01]	[4.62230835e+02 8.90842773e+02 8.66751075e-01]	[4.77721039e+02 8.70187378e+02 7.26521790e-01]
[539.26489258 274.9425354 0.91946387]	[539.25708008 359.61465454 0.91579652]	[477.73403931 359.62658691 0.85770935]	[441.91995239 457.14358521 0.84912705]	[475.13879395 526.44732666 0.6462779 ]	[600.77581787 359.64273071 0.87621373]	[605.97528076 462.27902222 0.83269858]	[5.64909302e+02 5.16192261e+02 1.43153891e-01]	[536.65606689 552.10693359 0.64889836]	[493.04849243 549.56774902 0.6376735 ]	[482.79266357 706.00909424 0.83827066]	[4.77642548e+02 8.54927429e+02 8.19910526e-01]	[580.30780029 554.65869141 0.66484326]	[580.24835205 708.63323975 0.81464779]	[5.85477539e+02 8.59972900e+02 8.22151899e-01]	[523.82067871 262.19338989 0.9242087 ]	[549.49829102 259.71810913 0.87269306]	[505.87799072 280.13787842 0.8955062 ]	[565.02313232 280.10824585 0.925919 ]	[5.85499817e+02 8.95962463e+02 8.07886362e-01]	[6.05918213e+02 8.93220276e+02 8.28039825e-01]	[5.82901917e+02 8.70275818e+02 7.40663469e-01]	[4.80251068e+02 8.93402161e+02 8.47157657e-01]	[4.62227051e+02 8.90840820e+02 8.61051440e-01]	[4.77724731e+02 8.70186462e+02 7.23564446e-01]
[539.25183105 274.94509888 0.92048979]	[539.23028564 359.61904907 0.91381109]	[477.72366333 359.61309814 0.85650235]	[441.92498779 457.08575439 0.83723909]	[472.60501099 526.40136719 0.64865798]	[600.74182129 359.64910889 0.87156051]	[605.87445068 462.33676147 0.80549747]	[5.64946472e+02 5.21228394e+02 1.23315856e-01]	[536.65203857 552.13818359 0.64843661]	[490.56246948 552.08538818 0.63591582]	[482.7862854 706.02093506 0.83998561]	[4.77638397e+02 8.54916077e+02 8.20288241e-01]	[580.31298828 554.68487549 0.66435266]	[580.25299072 708.67034912 0.81099486]	[5.85484802e+02 8.60006348e+02 8.21420968e-01]	[523.80627441 262.19250488 0.92570364]	[547.06030273 259.70962524 0.8793689 ]	[503.48944092 280.15045166 0.90253145]	[565.00006104 280.10671997 0.92351699]	[5.85502808e+02 8.95968811e+02 8.10506284e-01]	[6.05921692e+02 8.93228577e+02 8.32635701e-01]	[5.82908142e+02 8.70295227e+02 7.45380759e-01]	[4.80259064e+02 8.93395752e+02 8.49968374e-01]	[4.62230713e+02 8.90834839e+02 8.65594864e-01]	[4.77718323e+02 8.70172729e+02 7.24251688e-01]
[539.25048828 274.94525146 0.92049849]	[539.2277832 359.61849976 0.91327643]	[477.72262573 359.61349487 0.85653991]	[441.9289856 457.09429932 0.83679742]	[475.07522583 526.42315674 0.64258051]	[598.31896973 359.64355469 0.87125057]	[605.88018799 462.32785034 0.80544245]	[5.64934570e+02 5.21231506e+02 1.26532897e-01]	[536.64160156 552.13342285 0.64759362]	[490.54959106 552.07525635 0.6370185 ]	[482.78274536 706.02374268 0.84090018]	[4.77637207e+02 8.54925354e+02 8.18769336e-01]	[580.30444336 554.68408203 0.66295815]	[580.22302246 708.62841797 0.81026143]	[5.85477722e+02 8.59981201e+02 8.22763979e-01]	[523.80645752 262.19424438 0.92489427]	[547.06103516 259.71063232 0.87860644]	[503.49087524 280.14935303 0.90219098]	[565.00109863 280.10049438 0.92657411]	[5.85499817e+02 8.95968384e+02 8.08940470e-01]	[6.05919739e+02 8.93225708e+02 8.29727769e-01]	[5.82903320e+02 8.70279846e+02 7.42253542e-01]	[4.80258423e+02 8.93395874e+02 8.47958982e-01]	[4.62228302e+02 8.90838623e+02 8.64062428e-01]	[4.77716339e+02 8.70178406e+02 7.24287271e-01]
[539.22015381 274.93936157 0.91607147]	[539.20263672 359.61828613 0.90959847]	[477.71517944 359.61090088 0.85290182]	[441.90597534 457.10333252 0.84189922]	[470.01541138 526.43743896 0.63706648]	[598.27142334 359.64984131 0.86426979]	[603.50512695 462.35879517 0.78814977]	[5.67480957e+02 5.21299011e+02 1.01909444e-01]	[534.17706299 552.12121582 0.64454514]	[490.53121948 549.5725708 0.63806635]	[482.7928772 705.99658203 0.83943272]	[4.77637238e+02 8.54915344e+02 8.21085334e-01]	[580.30310059 554.68096924 0.66001809]	[580.22045898 708.69006348 0.80044532]	[5.85469604e+02 8.59994568e+02 8.24320436e-01]	[523.79437256 262.17633057 0.92551917]	[547.04364014 259.71044922 0.88040465]	[503.47268677 280.13510132 0.90863228]	[564.9934082 280.10131836 0.92571068]	[5.85504089e+02 8.95964600e+02 8.12645137e-01]	[6.05917419e+02 8.93224365e+02 8.37234855e-01]	[5.82893433e+02 8.70291565e+02 7.43297279e-01]	[4.80262543e+02 8.93412048e+02 8.44614983e-01]	[4.62228882e+02 8.90843811e+02 8.63792896e-01]	[4.77704254e+02 8.70158325e+02 7.24475563e-01]
[539.20330811 274.93902588 0.91454321]	[539.1640625 359.61853027 0.90430248]	[477.69119263 359.60491943 0.85044426]	[441.86288452 457.09310913 0.84898627]	[470.00268555 526.43493652 0.64185333]	[598.23205566 359.65588379 0.86017734]	[603.44573975 462.34005737 0.78954309]	[5.67466675e+02 5.18742249e+02 7.98714459e-02]	[534.16674805 552.08880615 0.64590341]	[490.52774048 549.55206299 0.64014411]	[482.77252197 706.02227783 0.8393842 ]	[4.77636597e+02 8.54906311e+02 8.22927952e-01]	[580.28356934 554.63739014 0.6586085 ]	[577.78594971 708.67028809 0.79735857]	[5.85465759e+02 8.60010498e+02 8.23665380e-01]	[523.78131104 262.17559814 0.92677408]	[547.03051758 259.70181274 0.88472253]	[503.45449829 280.14242554 0.91148353]	[564.98754883 277.7197876 0.93136591]	[5.85510559e+02 8.95973450e+02 8.02258551e-01]	[6.05926514e+02 8.93224121e+02 8.26837778e-01]	[5.82882263e+02 8.70301331e+02 7.40477800e-01]	[4.80263458e+02 8.93410217e+02 8.45988750e-01]	[4.62231445e+02 8.90841675e+02 8.65337372e-01]	[4.77704956e+02 8.70145142e+02 7.25900650e-01]
[539.1875 274.96279907 0.91612715]	[536.7041626 359.63262939 0.89791781]	[477.62478638 359.60189819 0.84329939]	[441.79043579 457.18252563 0.86682498]	[469.97210693 526.49468994 0.65040511]	[595.74810791 359.68011475 0.85614181]	[603.41973877 462.32278442 0.79511464]	[5.64930359e+02 5.18732666e+02 8.69872943e-02]	[534.08837891 554.69177246 0.64892185]	[487.9593811 554.62969971 0.64050478]	[482.74090576 708.496521 0.85226047]	[4.77628967e+02 8.54916931e+02 8.21784437e-01]	[580.23535156 557.24468994 0.65660715]	[577.79724121 711.14349365 0.79337883]	[5.85466797e+02 8.60017212e+02 8.24800611e-01]	[523.77209473 262.20492554 0.92098141]	[547.02264404 262.16604614 0.87578011]	[503.42056274 280.14395142 0.91939306]	[564.94732666 280.14004517 0.92194039]	[5.85498657e+02 8.95965210e+02 8.09097826e-01]	[6.05914551e+02 8.93224731e+02 8.33442807e-01]	[5.82891907e+02 8.70305115e+02 7.43148923e-01]	[4.80262970e+02 8.93407776e+02 8.47215176e-01]	[4.62231354e+02 8.90840027e+02 8.65836263e-01]	[4.77702301e+02 8.70143982e+02 7.28844941e-01]
[539.19024658 274.99926758 0.92212594]	[536.70404053 359.63317871 0.89527208]	[477.62075806 359.59683228 0.84154803]	[441.75628662 457.19760132 0.87212956]	[467.48526001 526.51635742 0.64800119]	[595.74395752 359.69369507 0.85388452]	[603.37530518 462.38656616 0.79532439]	[5.64928528e+02 5.18718079e+02 6.87796921e-02]	[534.08978271 554.66760254 0.65128845]	[487.97579956 552.11761475 0.64144486]	[482.7414856 708.50445557 0.85420078]	[4.77626465e+02 8.54914429e+02 8.22740257e-01]	[580.22680664 557.23468018 0.65883541]	[577.79315186 711.13885498 0.79411143]	[5.85469360e+02 8.60018250e+02 8.26131344e-01]	[523.76202393 262.25402832 0.91530931]	[547.01977539 262.21731567 0.87127584]	[503.40325928 280.18014526 0.91133517]	[564.93829346 280.16671753 0.91291076]	[5.85499207e+02 8.95965454e+02 8.14906001e-01]	[6.05913208e+02 8.93228271e+02 8.38826001e-01]	[5.82896240e+02 8.70306580e+02 7.47317433e-01]	[4.80263947e+02 8.93401855e+02 8.51329029e-01]	[4.62233582e+02 8.90834229e+02 8.69057775e-01]	[4.77700378e+02 8.70141724e+02 7.31269002e-01]
[539.20306396 275.02862549 0.92826462]	[536.68597412 359.63586426 0.89312744]	[477.60025024 359.60498047 0.83829659]	[441.72042847 457.15716553 0.86678869]	[469.99484253 526.46350098 0.65151966]	[595.72869873 359.70077515 0.85104358]	[603.39520264 462.39849854 0.79111731]	[5.62382324e+02 5.18737122e+02 8.29386711e-02]	[531.57025146 557.20330811 0.65176409]	[485.47769165 554.66137695 0.64279681]	[482.7315979 708.52154541 0.84978753]	[4.77626770e+02 8.54917297e+02 8.21351588e-01]	[577.75006104 559.74121094 0.653799 ]	[577.78051758 711.12963867 0.79174984]	[5.85463806e+02 8.59983398e+02 8.26227188e-01]	[523.77276611 264.73434448 0.91322947]	[547.01611328 262.25866699 0.86751556]	[503.39456177 280.17892456 0.911865 ]	[564.91760254 280.16744995 0.90526664]	[5.85498535e+02 8.95962097e+02 8.14218819e-01]	[6.05912170e+02 8.93218872e+02 8.36334646e-01]	[5.82888733e+02 8.70281860e+02 7.40755320e-01]	[4.80263458e+02 8.93410461e+02 8.46464276e-01]	[4.62228302e+02 8.90840332e+02 8.62812340e-01]	[4.77703156e+02 8.70139343e+02 7.27495313e-01]
[539.21087646 275.06323242 0.93462718]	[536.6774292 359.63815308 0.89220917]	[475.16802979 359.61587524 0.83719558]	[439.33065796 457.13302612 0.86599684]	[469.96923828 526.41687012 0.67345864]	[595.7210083 359.70715332 0.85074955]	[603.37390137 462.39746094 0.79312587]	[5.64931519e+02 5.18767944e+02 7.41591454e-02]	[531.56298828 557.2175293 0.65078461]	[485.46334839 554.6842041 0.6424557 ]	[482.72070312 708.52520752 0.85178173]	[4.77620178e+02 8.54924438e+02 8.18389535e-01]	[577.75280762 559.7522583 0.65324587]	[577.77545166 711.13690186 0.78923261]	[5.85465698e+02 8.59990601e+02 8.24983060e-01]	[523.77404785 264.7739563 0.91180289]	[547.01611328 264.75180054 0.86789203]	[503.38684082 280.19223022 0.91296774]	[564.9107666 280.15640259 0.90127259]	[5.85500854e+02 8.95962708e+02 8.13524187e-01]	[6.05914062e+02 8.93220520e+02 8.35478783e-01]	[5.82887817e+02 8.70286682e+02 7.41944194e-01]	[4.80262299e+02 8.93415527e+02 8.43636096e-01]	[4.62225525e+02 8.90845093e+02 8.60020995e-01]	[4.77697174e+02 8.70142822e+02 7.25481451e-01]
[539.19885254 275.07403564 0.93207681]	[536.66973877 359.64227295 0.89126313]	[475.15640259 359.61422729 0.8362568 ]	[439.31091309 457.11758423 0.86262095]	[467.48193359 523.99572754 0.6739763 ]	[595.70794678 359.71704102 0.84842473]	[603.39898682 462.3840332 0.79660696]	[5.64891479e+02 5.18760864e+02 9.13286582e-02]	[531.53601074 557.19445801 0.65212202]	[485.45214844 554.65179443 0.64498669]	[482.72305298 708.53759766 0.85078722]	[4.77624268e+02 8.54932129e+02 8.17518532e-01]	[577.71954346 559.73687744 0.64927042]	[577.74603271 711.12036133 0.78833014]	[5.85465576e+02 8.59994446e+02 8.24891508e-01]	[523.76977539 264.79437256 0.90916735]	[546.99749756 264.76791382 0.86960995]	[503.38220215 280.19558716 0.91148394]	[564.89221191 280.16036987 0.90170372]	[5.85499939e+02 8.95965942e+02 8.11983228e-01]	[6.05913086e+02 8.93224670e+02 8.34706962e-01]	[5.82887268e+02 8.70290405e+02 7.40902781e-01]	[4.80270538e+02 8.93416565e+02 8.42304707e-01]	[4.62228943e+02 8.90847778e+02 8.59068155e-01]	[4.77700104e+02 8.70148499e+02 7.25456715e-01]
[539.19805908 275.09561157 0.93163091]	[536.66540527 359.65377808 0.89035541]	[475.15106201 359.62628174 0.83583534]	[439.29800415 457.21188354 0.87950969]	[470.00372314 526.41717529 0.6604473 ]	[595.69787598 359.72839355 0.84762245]	[603.40991211 462.36373901 0.80028009]	[5.62399475e+02 5.21246094e+02 1.07740737e-01]	[529.07092285 557.18585205 0.65310097]	[485.44451904 554.64056396 0.64663917]	[482.72460938 708.53979492 0.84995532]	[4.77625946e+02 8.54929199e+02 8.18368137e-01]	[577.70153809 559.72241211 0.64648157]	[577.71746826 708.71063232 0.78680205]	[5.85461121e+02 8.59982056e+02 8.24360132e-01]	[523.76971436 267.27703857 0.90773243]	[546.99023438 264.78790283 0.87014765]	[503.37808228 280.19674683 0.91323751]	[564.89129639 280.14083862 0.90630376]	[5.85502563e+02 8.95961304e+02 8.13931823e-01]	[6.05913086e+02 8.93216370e+02 8.34312260e-01]	[5.82882996e+02 8.70282166e+02 7.37532675e-01]	[4.80266998e+02 8.93417419e+02 8.40472043e-01]	[4.62225616e+02 8.90846924e+02 8.57824206e-01]	[4.77700531e+02 8.70145325e+02 7.24671125e-01]
[539.19329834 275.10910034 0.93028593]	[536.65203857 359.6578064 0.88771027]	[475.13626099 359.64300537 0.83281004]	[439.265625 457.22402954 0.88183779]	[470.03552246 526.42822266 0.66107494]	[595.69628906 359.72412109 0.84647912]	[603.44512939 462.35406494 0.80815125]	[5.62379639e+02 5.21237976e+02 1.04186893e-01]	[531.54095459 557.19000244 0.65262872]	[485.4630127 554.64129639 0.64455289]	[482.71560669 708.53735352 0.84988165]	[4.77629364e+02 8.54926636e+02 8.19594622e-01]	[577.72283936 559.72595215 0.64902759]	[577.73052979 711.12493896 0.78617656]	[5.85459473e+02 8.59984619e+02 8.24127913e-01]	[523.76629639 267.29074097 0.90785408]	[546.98931885 264.80752563 0.86923146]	[503.36978149 280.19815063 0.91540182]	[564.89251709 280.15301514 0.90666604]	[5.85497131e+02 8.95962280e+02 8.08830440e-01]	[6.05909485e+02 8.93218689e+02 8.30126047e-01]	[5.82880981e+02 8.70282104e+02 7.36451387e-01]	[4.80262238e+02 8.93426758e+02 8.40236664e-01]	[4.62224854e+02 8.90854614e+02 8.61101627e-01]	[4.77706757e+02 8.70144775e+02 7.23988831e-01]
[539.1965332 275.12078857 0.93110704]	[536.6517334 359.66030884 0.88754022]	[475.13562012 359.64297485 0.83181685]	[439.24176025 459.59838867 0.88556862]	[470.0015564 526.42645264 0.66609389]	[595.68365479 359.73291016 0.84538925]	[603.44903564 462.35366821 0.80808103]	[5.62377625e+02 5.18742310e+02 9.53463390e-02]	[531.54272461 557.1965332 0.65247041]	[485.46820068 554.64318848 0.64373124]	[482.71429443 708.52337646 0.85151255]	[4.77631317e+02 8.54919495e+02 8.21221054e-01]	[577.72235107 559.73596191 0.64934909]	[577.73046875 711.13494873 0.78688276]	[5.85461609e+02 8.59990723e+02 8.24070275e-01]	[523.76617432 267.31381226 0.90824974]	[546.99053955 267.2828064 0.87043077]	[503.3717041 280.20880127 0.91393453]	[564.89215088 280.15710449 0.90591192]	[5.85494751e+02 8.95963257e+02 8.07975709e-01]	[6.05907410e+02 8.93221558e+02 8.29987109e-01]	[5.82885803e+02 8.70286072e+02 7.37872601e-01]	[4.80260345e+02 8.93429749e+02 8.40227664e-01]	[4.62225281e+02 8.90857117e+02 8.63550007e-01]	[4.77706421e+02 8.70142517e+02 7.23961473e-01]
[539.20373535 275.13137817 0.93244338]	[536.64367676 359.66116333 0.8863402 ]	[475.12600708 359.64355469 0.83109152]	[439.25109863 459.59860229 0.88638496]	[469.98687744 526.41912842 0.66904855]	[595.6907959 359.73312378 0.84549987]	[603.4543457 462.36196899 0.81186771]	[5.62374084e+02 5.18737488e+02 9.87792760e-02]	[529.07501221 557.18322754 0.65424007]	[485.45410156 554.62774658 0.64666176]	[482.7121582 708.53167725 0.85123438]	[4.77628479e+02 8.54919556e+02 8.20756555e-01]	[577.70159912 559.72235107 0.64785916]	[577.71655273 711.12200928 0.78315639]	[5.85461060e+02 8.59983093e+02 8.25166523e-01]	[523.76739502 267.33706665 0.90889442]	[546.99420166 267.30050659 0.87064844]	[503.37252808 280.22360229 0.91225082]	[564.89434814 280.17199707 0.9041754 ]	[5.85499512e+02 8.95962830e+02 8.10242832e-01]	[6.05910889e+02 8.93220032e+02 8.31505954e-01]	[5.82884888e+02 8.70282227e+02 7.38184929e-01]	[4.80252930e+02 8.93432434e+02 8.40245664e-01]	[4.62219025e+02 8.90858643e+02 8.64301980e-01]	[4.77706177e+02 8.70145142e+02 7.23276198e-01]
[539.21557617 277.46008301 0.93521351]	[536.6519165 359.66186523 0.88730717]	[475.13653564 359.64456177 0.83395553]	[439.28915405 459.61187744 0.89300215]	[469.96270752 526.44000244 0.67169291]	[595.69329834 359.7305603 0.84664816]	[603.46588135 462.35418701 0.81365579]	[5.62372437e+02 5.18764099e+02 1.05667226e-01]	[529.06640625 557.22241211 0.65508211]	[485.44848633 554.66479492 0.64679092]	[482.7121582 708.56286621 0.85164982]	[4.77636414e+02 8.54907898e+02 8.23859572e-01]	[577.69714355 559.7557373 0.65125883]	[577.74377441 711.13702393 0.79021442]	[5.85464233e+02 8.59991821e+02 8.25269580e-01]	[523.77270508 267.35922241 0.90988308]	[547.00146484 267.32467651 0.87091845]	[503.37731934 280.23391724 0.91140705]	[564.89471436 280.18566895 0.90223229]	[5.85498291e+02 8.95965332e+02 8.11989129e-01]	[6.05910461e+02 8.93223816e+02 8.34285617e-01]	[5.82890442e+02 8.70287720e+02 7.41748989e-01]	[4.80258667e+02 8.93425964e+02 8.41372669e-01]	[4.62224091e+02 8.90853027e+02 8.65017653e-01]	[4.77710205e+02 8.70137695e+02 7.24095941e-01]
[539.22155762 277.46450806 0.93642539]	[536.64831543 359.66082764 0.88703114]	[475.13739014 359.64263916 0.83416158]	[439.2885437 459.6151123 0.89340651]	[469.97283936 526.43377686 0.67366111]	[595.69165039 359.72885132 0.84707272]	[603.48156738 462.31454468 0.81967902]	[5.62365784e+02 5.18723083e+02 1.17897518e-01]	[529.07202148 554.69445801 0.65356499]	[485.45318604 554.62695312 0.64725488]	[482.71258545 708.56347656 0.84813076]	[4.77636505e+02 8.54912842e+02 8.22953582e-01]	[577.70355225 557.24237061 0.6463666 ]	[577.76940918 711.15692139 0.78738403]	[5.85464233e+02 8.60005371e+02 8.24619055e-01]	[523.7769165 267.36135864 0.9105981 ]	[547.00592041 267.33230591 0.87082863]	[503.37686157 280.23513794 0.9104718 ]	[564.89373779 280.19494629 0.89995813]	[5.85501221e+02 8.95966797e+02 8.10877502e-01]	[6.05912964e+02 8.93225464e+02 8.34021211e-01]	[5.82887817e+02 8.70297180e+02 7.41062999e-01]	[4.80252838e+02 8.93426880e+02 8.42633009e-01]	[4.62218842e+02 8.90854370e+02 8.65714729e-01]	[4.77716675e+02 8.70142944e+02 7.24032700e-01]
[539.23126221 277.48141479 0.93897742]	[536.64794922 359.64416504 0.88619232]	[475.16122437 359.6262207 0.83802509]	[439.32217407 457.22103882 0.8820383 ]	[470.02832031 526.4364624 0.66735655]	[595.67913818 359.70904541 0.84787297]	[603.48596191 462.28048706 0.81872648]	[5.62396484e+02 5.18727112e+02 1.15455806e-01]	[531.54223633 554.69372559 0.65016711]	[485.46438599 554.6307373 0.64406133]	[482.72351074 708.56048584 0.85122162]	[4.77635956e+02 8.54913147e+02 8.23092222e-01]	[577.72320557 557.24279785 0.64613193]	[577.76733398 711.16967773 0.78334183]	[5.85467834e+02 8.60006897e+02 8.25246394e-01]	[523.78149414 269.82098389 0.9117853 ]	[547.01019287 267.34277344 0.87122732]	[503.37036133 280.23620605 0.91343009]	[564.90393066 280.1812439 0.90170038]	[5.85497192e+02 8.95968018e+02 8.12664151e-01]	[6.05913757e+02 8.93229309e+02 8.34547579e-01]	[5.82891052e+02 8.70294678e+02 7.42556751e-01]	[4.80251068e+02 8.93423706e+02 8.42444658e-01]	[4.62216431e+02 8.90850708e+02 8.65236163e-01]	[4.77716980e+02 8.70143799e+02 7.24733114e-01]
[539.24102783 277.49291992 0.94079947]	[536.65338135 359.64001465 0.88742608]	[475.16635132 359.63433838 0.83918172]	[441.66955566 459.5932312 0.88657272]	[470.03521729 526.44165039 0.66404396]	[595.67700195 359.68688965 0.85041851]	[603.49938965 462.26498413 0.81903619]	[5.62347107e+02 5.18777954e+02 1.55771881e-01]	[531.56542969 557.17669678 0.64939553]	[487.91918945 552.125 0.64042926]	[482.7381897 708.5489502 0.85047168]	[4.77637756e+02 8.54909729e+02 8.24102759e-01]	[577.74145508 557.26177979 0.64820194]	[577.77337646 711.16381836 0.78358746]	[5.85465698e+02 8.59995422e+02 8.25913727e-01]	[523.78814697 269.82467651 0.91447186]	[547.01544189 267.3553772 0.87168598]	[503.37078857 280.23764038 0.9178111 ]	[564.909729 280.17907715 0.90192538]	[5.85495728e+02 8.95965515e+02 8.13730836e-01]	[6.05913757e+02 8.93226318e+02 8.34655404e-01]	[5.82891113e+02 8.70286255e+02 7.41762638e-01]	[4.80252686e+02 8.93425232e+02 8.42371166e-01]	[4.62217102e+02 8.90852966e+02 8.65563750e-01]	[4.77717529e+02 8.70140991e+02 7.24977732e-01]
[539.24963379 277.50518799 0.94174433]	[536.6574707 359.61407471 0.89092058]	[475.17144775 359.61740112 0.84134567]	[441.68099976 457.13702393 0.86989796]	[464.89196777 526.43450928 0.71808624]	[595.66558838 359.64437866 0.85185874]	[603.52832031 462.28271484 0.82313478]	[5.64934753e+02 5.21278870e+02 1.77721024e-01]	[531.53839111 554.63763428 0.65022814]	[485.47436523 552.06884766 0.64536232]	[482.75024414 708.52905273 0.84323937]	[4.77631989e+02 8.54891785e+02 8.23283553e-01]	[577.69732666 557.19934082 0.63828295]	[577.70898438 708.6762085 0.79368544]	[5.85471008e+02 8.59949646e+02 8.24651957e-01]	[523.7935791 269.83355713 0.91393322]	[547.01782227 267.35913086 0.87025636]	[503.37615967 280.22644043 0.91377932]	[564.91210938 280.1635437 0.89822245]	[5.85506531e+02 8.95956482e+02 8.17710519e-01]	[6.05912109e+02 8.93212585e+02 8.42944920e-01]	[5.82916992e+02 8.70249207e+02 7.41750360e-01]	[4.80237640e+02 8.93402161e+02 8.45270336e-01]	[4.62208130e+02 8.90828552e+02 8.62929702e-01]	[4.77708496e+02 8.70134399e+02 7.21201956e-01]
[539.25268555 277.50460815 0.94210994]	[536.65997314 359.60513306 0.89097852]	[477.60638428 359.60198975 0.8426823 ]	[441.6998291 457.20016479 0.88071257]	[462.40979004 526.52215576 0.7249018 ]	[595.66644287 359.63290405 0.85127664]	[605.85650635 462.31628418 0.81904876]	[5.77727966e+02 5.26459167e+02 1.83828786e-01]	[531.5380249 554.68225098 0.65242702]	[485.46975708 552.12188721 0.64756489]	[482.75680542 708.52587891 0.84731728]	[4.77637787e+02 8.54894104e+02 8.24605286e-01]	[577.7052002 557.23596191 0.64140528]	[577.73956299 708.7121582 0.7929253 ]	[5.85470093e+02 8.59947388e+02 8.26009452e-01]	[523.79644775 269.83526611 0.91322708]	[547.02337646 267.36224365 0.86935931]	[503.37838745 280.224823 0.91165602]	[564.92041016 280.16491699 0.89897901]	[5.85503540e+02 8.95962280e+02 8.15854371e-01]	[6.05910339e+02 8.93218384e+02 8.39782596e-01]	[5.82910217e+02 8.70249817e+02 7.43891835e-01]	[4.80237915e+02 8.93408081e+02 8.46501470e-01]	[4.62206635e+02 8.90833984e+02 8.65799665e-01]	[4.77711304e+02 8.70139343e+02 7.23396897e-01]
[539.24908447 277.50601196 0.94125253]	[536.6529541 359.60467529 0.88939708]	[475.16842651 359.60842896 0.84154648]	[441.70965576 457.14862061 0.87217844]	[462.24749756 531.58300781 0.74054033]	[595.67584229 359.62805176 0.85204113]	[605.87927246 462.36834717 0.81345111]	[5.82848206e+02 5.34133057e+02 1.95340961e-01]	[531.53015137 554.69677734 0.65772539]	[485.46157837 552.12756348 0.65562224]	[482.76055908 708.50561523 0.84252554]	[4.77640289e+02 8.54888855e+02 8.25497210e-01]	[577.70452881 557.25830078 0.64308745]	[577.77770996 708.72296143 0.79170334]	[5.85465027e+02 8.59932800e+02 8.26469421e-01]	[523.79650879 269.83551025 0.91365254]	[547.02349854 267.36358643 0.86942834]	[503.38021851 280.22293091 0.90993387]	[564.9239502 280.16546631 0.90143454]	[5.85513367e+02 8.95960693e+02 8.16050410e-01]	[6.05922119e+02 8.93213623e+02 8.39802980e-01]	[5.82896362e+02 8.70241821e+02 7.41397917e-01]	[4.80232666e+02 8.93411499e+02 8.46857190e-01]	[4.62201202e+02 8.90833923e+02 8.65547299e-01]	[4.77714508e+02 8.70135620e+02 7.20876038e-01]
[539.25109863 277.49990845 0.94232279]	[536.65057373 359.60476685 0.88814354]	[475.16503906 359.60702515 0.8421253 ]	[441.73446655 457.1864624 0.87937397]	[459.73260498 539.28967285 0.76738811]	[595.68945312 359.62887573 0.85246104]	[605.94250488 462.41360474 0.83215857]	[5.88038513e+02 5.41802734e+02 3.43661994e-01]	[529.05126953 557.19830322 0.66219938]	[485.44015503 554.65637207 0.66114557]	[482.7671814 708.5055542 0.84635544]	[4.77642548e+02 8.54891846e+02 8.25968027e-01]	[575.19946289 557.2565918 0.6397205 ]	[577.77215576 708.71588135 0.79313129]	[5.85459534e+02 8.57467712e+02 8.27315807e-01]	[523.79699707 269.83145142 0.91347045]	[547.0244751 267.3588562 0.86911684]	[503.38131714 280.21633911 0.91384256]	[564.92016602 280.15762329 0.90273333]	[5.85508911e+02 8.95964783e+02 8.14489841e-01]	[6.05916504e+02 8.93215820e+02 8.39353859e-01]	[5.82895142e+02 8.70235352e+02 7.40471601e-01]	[4.80234253e+02 8.93414368e+02 8.46335471e-01]	[4.62202728e+02 8.90835938e+02 8.65561783e-01]	[4.77714203e+02 8.70134583e+02 7.21635461e-01]
[539.25048828 277.49203491 0.94274068]	[536.64648438 359.59915161 0.8872425 ]	[475.17010498 359.60250854 0.84075511]	[441.74911499 459.70495605 0.90892315]	[457.07772827 544.49951172 0.77764368]	[595.68804932 359.62612915 0.85148907]	[605.99865723 464.82818604 0.82874739]	[5.88069214e+02 5.41883911e+02 4.57661033e-01]	[529.07501221 557.25897217 0.66469806]	[485.45831299 557.2310791 0.66346473]	[482.76055908 708.53417969 0.84562433]	[4.77652771e+02 8.54885803e+02 8.28395426e-01]	[575.19744873 559.75488281 0.64518315]	[577.7980957 711.12304688 0.79496813]	[5.85454651e+02 8.57453186e+02 8.28495324e-01]	[523.79547119 269.82522583 0.91679192]	[547.02557373 267.35540771 0.87045908]	[503.39163208 280.19302368 0.92508036]	[564.91717529 280.14367676 0.90656137]	[5.85503357e+02 8.95962036e+02 8.10610652e-01]	[6.05912659e+02 8.90855286e+02 8.33636165e-01]	[5.82888062e+02 8.70222046e+02 7.35382378e-01]	[4.80232910e+02 8.93413452e+02 8.43809724e-01]	[4.62201080e+02 8.90833618e+02 8.62882018e-01]	[4.77733276e+02 8.70125549e+02 7.20865071e-01]
[539.24645996 277.49221802 0.94173402]	[536.65447998 359.60137939 0.88871634]	[477.60470581 359.60269165 0.84339368]	[441.77856445 459.7649231 0.91233635]	[439.31466675 559.76403809 0.86779118]	[595.6796875 359.625 0.85275781]	[606.0859375 464.91799927 0.81654114]	[5.95705688e+02 5.44328674e+02 5.09575367e-01]	[529.05615234 554.69207764 0.65200341]	[485.4442749 557.18115234 0.64472216]	[482.77935791 708.56207275 0.85137039]	[4.77649719e+02 8.54909058e+02 8.25000405e-01]	[575.18139648 557.20123291 0.63094234]	[577.77484131 708.66900635 0.80186701]	[5.85457825e+02 8.59942810e+02 8.27597499e-01]	[523.78613281 267.36853027 0.91636634]	[547.02319336 267.33666992 0.87032264]	[503.38269043 280.1847229 0.9271841 ]	[564.91326904 280.12435913 0.90744203]	[5.85504150e+02 8.95968445e+02 8.11437309e-01]	[6.05906982e+02 8.93211914e+02 8.36279035e-01]	[5.82895081e+02 8.70240662e+02 7.37436891e-01]	[4.80238251e+02 8.93413574e+02 8.46113622e-01]	[4.62206726e+02 8.90841431e+02 8.64685357e-01]	[4.77724701e+02 8.70152222e+02 7.25142717e-01]
[539.24700928 277.49795532 0.94199508]	[536.65136719 359.59576416 0.88913101]	[477.60375977 359.61685181 0.844742 ]	[441.74578857 462.21572876 0.91500515]	[434.1116333 562.26464844 0.84164017]	[595.66796875 359.60345459 0.85318899]	[608.54589844 462.39779663 0.83965743]	[605.96789551 544.49176025 0.7101931 ]	[529.06488037 552.13574219 0.65788496]	[485.43475342 554.62005615 0.65413058]	[482.79394531 708.59960938 0.85074681]	[4.77635986e+02 8.54922485e+02 8.21058035e-01]	[575.20666504 554.66394043 0.63833946]	[577.78955078 708.67803955 0.80343318]	[5.85455811e+02 8.59953491e+02 8.27777982e-01]	[523.78497314 269.82067871 0.91774487]	[547.02520752 267.34237671 0.87081587]	[503.38650513 280.17819214 0.9319154 ]	[564.91491699 280.11334229 0.91088796]	[5.85499939e+02 8.95969299e+02 8.07095230e-01]	[6.05905518e+02 8.93216919e+02 8.33240092e-01]	[5.82886780e+02 8.70247559e+02 7.39473760e-01]	[4.80240906e+02 8.93418396e+02 8.45027506e-01]	[4.62203461e+02 8.90845093e+02 8.64520311e-01]	[4.77705200e+02 8.70159790e+02 7.26814091e-01]
[539.24639893 277.49597168 0.94077992]	[536.63964844 359.58865356 0.88776517]	[475.16784668 359.62234497 0.84397042]	[441.72921753 462.28027344 0.91330647]	[421.38442993 562.27770996 0.8890121 ]	[593.18530273 359.59051514 0.85268354]	[611.11993408 462.34133911 0.83598709]	[618.82104492 562.42651367 0.75285232]	[529.01525879 552.12921143 0.66168976]	[485.38922119 552.0793457 0.66705006]	[482.79354858 708.54162598 0.85445648]	[4.77650360e+02 8.54901672e+02 8.25563610e-01]	[575.1887207 554.68225098 0.63272613]	[577.79766846 708.6864624 0.80473012]	[5.85456848e+02 8.59946533e+02 8.27835321e-01]	[523.78662109 267.35861206 0.91672212]	[547.02532959 267.33065796 0.87065774]	[503.37820435 280.19006348 0.92318714]	[564.9151001 280.13684082 0.90399587]	[5.85500305e+02 8.95972168e+02 8.09513211e-01]	[6.05906433e+02 8.93217224e+02 8.34593713e-01]	[5.82889771e+02 8.70242920e+02 7.40310609e-01]	[4.80232605e+02 8.93407959e+02 8.47717643e-01]	[4.59832306e+02 8.90829163e+02 8.65478992e-01]	[4.77722809e+02 8.70146118e+02 7.25567937e-01]
[539.25018311 277.51712036 0.94121099]	[536.64599609 359.61889648 0.88871187]	[475.15292358 359.65100098 0.84306204]	[439.32446289 462.43475342 0.90102732]	[421.19961548 562.41412354 0.92043734]	[595.67559814 359.62091064 0.85157043]	[613.66912842 464.82748413 0.79798704]	[623.93280029 564.84063721 0.85905778]	[529.03295898 554.63446045 0.66059238]	[485.42272949 552.08630371 0.66193181]	[482.80075073 708.55187988 0.84933323]	[4.77646667e+02 8.54903748e+02 8.25210750e-01]	[575.17126465 557.19787598 0.62989676]	[580.21960449 708.71838379 0.80164826]	[5.85453125e+02 8.57466431e+02 8.29292059e-01]	[523.78894043 269.81954956 0.91757041]	[547.02844238 267.33895874 0.87103009]	[503.37548828 280.19100952 0.9212994 ]	[564.92767334 280.12295532 0.90529323]	[5.85501160e+02 8.95970154e+02 8.08801413e-01]	[6.05902832e+02 8.93213013e+02 8.32728803e-01]	[5.82891113e+02 8.70229004e+02 7.40021229e-01]	[4.80229858e+02 8.93395203e+02 8.49663019e-01]	[4.59833679e+02 8.90820984e+02 8.66935730e-01]	[4.77720306e+02 8.70148926e+02 7.30644226e-01]
[539.24822998 277.53540039 0.94144493]	[536.67492676 359.66073608 0.89219517]	[477.59985352 359.67495728 0.84494859]	[439.30697632 464.81982422 0.9024474 ]	[418.78781128 562.34997559 0.92438161]	[595.69384766 359.65979004 0.85044646]	[618.7713623 462.42932129 0.8208046 ]	[626.54443359 567.53338623 0.85093004]	[529.07080078 559.75744629 0.66033137]	[485.41671753 557.22918701 0.6663928 ]	[482.78753662 708.57678223 0.84836847]	[4.77641968e+02 8.54900146e+02 8.25918198e-01]	[577.70837402 559.83172607 0.63686931]	[580.23834229 711.1630249 0.80267531]	[5.85459595e+02 8.59952393e+02 8.28063965e-01]	[523.78723145 269.84020996 0.9198941 ]	[547.02740479 267.36621094 0.87173963]	[503.37585449 280.18347168 0.92636973]	[564.92327881 280.11853027 0.91045237]	[5.85494263e+02 8.95970581e+02 8.09362888e-01]	[6.05898987e+02 8.93219971e+02 8.34374249e-01]	[5.82896667e+02 8.70250244e+02 7.43186355e-01]	[4.80235779e+02 8.93391174e+02 8.52757215e-01]	[4.62204865e+02 8.90822388e+02 8.71071815e-01]	[4.77709137e+02 8.70146484e+02 7.32029855e-01]
[539.24688721 277.55502319 0.94064093]	[536.69232178 359.68881226 0.89224511]	[477.61547852 359.68554688 0.84705335]	[439.29174805 464.82910156 0.90674293]	[418.80300903 562.39764404 0.93688047]	[595.70550537 359.7052002 0.85016477]	[621.29760742 464.87811279 0.82998788]	[629.08905029 567.48223877 0.82535172]	[531.53741455 559.79748535 0.66888481]	[485.41159058 557.25262451 0.67267156]	[482.77017212 708.56036377 0.8509537 ]	[4.77649689e+02 8.54905273e+02 8.25189114e-01]	[577.74005127 562.32525635 0.65584356]	[580.24407959 711.13531494 0.80679423]	[5.85462524e+02 8.59960510e+02 8.27431381e-01]	[523.78619385 269.85229492 0.92142797]	[547.03289795 269.83047485 0.87367529]	[503.37408447 280.1880188 0.92628682]	[564.92919922 280.11846924 0.90964311]	[5.85492432e+02 8.95974609e+02 8.12653720e-01]	[6.05898254e+02 8.93225769e+02 8.36854160e-01]	[5.82900635e+02 8.70258667e+02 7.45897412e-01]	[4.80247711e+02 8.93385071e+02 8.55607033e-01]	[4.62214905e+02 8.90819702e+02 8.73272002e-01]	[4.77715912e+02 8.70154602e+02 7.33340979e-01]
[539.2376709 277.56564331 0.93692589]	[536.68121338 359.72674561 0.88817966]	[477.60971069 359.69754028 0.84714818]	[439.28308105 464.85516357 0.90139687]	[421.18667603 562.30987549 0.91897726]	[595.72003174 359.75442505 0.84955359]	[621.37683105 467.39706421 0.83183235]	[631.60632324 567.53063965 0.80721933]	[529.04309082 559.82342529 0.67269087]	[485.36520386 559.77722168 0.68201441]	[482.75689697 708.62969971 0.8453989 ]	[4.77654449e+02 8.54897888e+02 8.26665699e-01]	[577.69732666 562.30603027 0.65508008]	[580.24700928 711.15429688 0.80478907]	[5.85467285e+02 8.59971863e+02 8.27140987e-01]	[523.78442383 269.86978149 0.9219175 ]	[547.02270508 269.85021973 0.87624836]	[503.37335205 280.18899536 0.92735595]	[564.92315674 280.12234497 0.9141199 ]	[5.85500183e+02 8.95973145e+02 8.11188877e-01]	[6.05910217e+02 8.93220520e+02 8.35302830e-01]	[5.82902771e+02 8.70262451e+02 7.48663425e-01]	[4.80250031e+02 8.93382202e+02 8.56921554e-01]	[4.62219391e+02 8.90816406e+02 8.77622724e-01]	[4.77722504e+02 8.70147095e+02 7.33866155e-01]
[539.24249268 277.58331299 0.93694681]	[536.68457031 359.73895264 0.8897028 ]	[477.61099243 359.70016479 0.84890896]	[441.68777466 462.38867188 0.91202086]	[421.25744629 562.23968506 0.90587783]	[595.72912598 359.76818848 0.85046577]	[621.37799072 464.92614746 0.83695173]	[631.69439697 565.0322876 0.81015879]	[529.03356934 559.82971191 0.67452657]	[485.37060547 559.79772949 0.68062228]	[482.74795532 708.68493652 0.84072232]	[4.77657074e+02 8.54896301e+02 8.27116966e-01]	[575.20135498 562.31500244 0.65744722]	[580.24755859 711.15991211 0.80703998]	[5.85465881e+02 8.59965820e+02 8.27892900e-01]	[523.78497314 269.90380859 0.92664063]	[547.01959229 269.86779785 0.87949783]	[503.39047241 280.21276855 0.92127043]	[564.93035889 280.1109314 0.91829133]	[5.85490601e+02 8.95969360e+02 8.15351903e-01]	[6.05900208e+02 8.93221680e+02 8.38644207e-01]	[5.82910034e+02 8.70260559e+02 7.50140309e-01]	[4.80262115e+02 8.93371155e+02 8.54851842e-01]	[4.62227509e+02 8.90810913e+02 8.75165939e-01]	[4.77722290e+02 8.70146118e+02 7.33715177e-01]
[539.25817871 277.59799194 0.93767112]	[536.67205811 359.74661255 0.88652569]	[477.60046387 359.7137146 0.84640843]	[441.77932739 462.39349365 0.89879984]	[423.81402588 559.78686523 0.87493551]	[595.71881104 359.77175903 0.84798455]	[623.79779053 464.94403076 0.84480894]	[634.18951416 564.93261719 0.83656144]	[529.0269165 562.36730957 0.68126166]	[485.35473633 562.34265137 0.68616831]	[482.73916626 711.12133789 0.83956337]	[4.77652740e+02 8.54913757e+02 8.25227380e-01]	[575.18780518 562.39849854 0.66447031]	[580.23626709 711.1831665 0.80287009]	[5.85464233e+02 8.59953857e+02 8.28415573e-01]	[523.793396 269.91638184 0.92740428]	[547.03015137 269.8742981 0.87842309]	[503.40496826 280.20846558 0.91956478]	[564.94415283 277.72787476 0.92055172]	[5.85491089e+02 8.95956238e+02 8.17617834e-01]	[6.05901550e+02 8.93212036e+02 8.37217331e-01]	[5.82898743e+02 8.70255920e+02 7.50350356e-01]	[4.80272217e+02 8.93389404e+02 8.49305451e-01]	[4.62234283e+02 8.90830872e+02 8.72979224e-01]	[4.77716339e+02 8.70158569e+02 7.37088382e-01]
[539.26757812 277.61022949 0.93856305]	[536.68115234 359.74407959 0.88683861]	[477.60955811 359.70785522 0.84835124]	[441.80462646 464.81808472 0.89869612]	[428.98794556 559.8024292 0.84739351]	[595.73852539 359.77026367 0.84900677]	[621.40478516 464.88989258 0.8528989 ]	[634.16503906 564.85595703 0.84979123]	[529.05133057 562.3692627 0.67759734]	[485.38305664 562.37011719 0.68496436]	[482.74755859 708.72155762 0.83899182]	[4.77647339e+02 8.54908691e+02 8.25416327e-01]	[575.22900391 562.38977051 0.66477883]	[580.2442627 711.18859863 0.80381274]	[5.85468811e+02 8.59952881e+02 8.27143192e-01]	[523.80004883 272.34356689 0.93046069]	[547.04052734 269.8873291 0.87805164]	[503.42483521 280.21640015 0.91262567]	[564.95910645 277.7225647 0.92273062]	[5.85494446e+02 8.95952759e+02 8.18446040e-01]	[6.05904297e+02 8.90856140e+02 8.37005973e-01]	[5.82900757e+02 8.70253296e+02 7.48762488e-01]	[4.80280151e+02 8.93386414e+02 8.48716795e-01]	[4.62242157e+02 8.90831177e+02 8.71697068e-01]	[4.77704132e+02 8.70151855e+02 7.35647202e-01]
[539.27600098 277.63531494 0.93420905]	[536.67871094 359.72625732 0.88830036]	[477.60775757 359.69674683 0.84854209]	[441.85198975 464.82971191 0.89281785]	[436.62921143 562.2355957 0.8809675 ]	[595.74121094 359.75689697 0.85138899]	[621.32128906 464.82485962 0.84627402]	[629.17169189 564.82092285 0.86552429]	[531.52667236 562.38214111 0.67276502]	[485.37231445 562.40258789 0.68759352]	[482.74731445 711.1171875 0.84120512]	[4.77642975e+02 8.54934143e+02 8.20946753e-01]	[577.75415039 562.40264893 0.66933674]	[580.26727295 711.21270752 0.8024646 ]	[5.85470886e+02 8.59953796e+02 8.27277064e-01]	[523.80944824 272.36065674 0.93388444]	[547.04449463 269.9019165 0.87897408]	[503.42831421 280.19915771 0.91608953]	[564.96697998 277.70184326 0.92178994]	[5.85493408e+02 8.95942749e+02 8.20171654e-01]	[6.05900757e+02 8.90852478e+02 8.39244723e-01]	[5.82901672e+02 8.70253174e+02 7.50323236e-01]	[4.80271576e+02 8.93371643e+02 8.57346416e-01]	[4.62236603e+02 8.90819763e+02 8.79720628e-01]	[4.77703094e+02 8.70180481e+02 7.40356565e-01]
[539.28192139 277.65771484 0.92882073]	[536.69073486 359.72866821 0.88980442]	[477.61016846 359.70230103 0.8481546 ]	[441.92263794 464.86264038 0.88430047]	[439.16470337 562.33746338 0.90978813]	[598.2144165 359.74853516 0.85368007]	[621.28027344 462.40649414 0.84390521]	[629.01422119 562.42712402 0.89650977]	[531.59429932 562.38348389 0.66498959]	[485.47698975 562.38726807 0.66922653]	[482.7276001 711.2064209 0.83131999]	[4.77644135e+02 8.54933044e+02 8.21314692e-01]	[580.22723389 562.41912842 0.66902143]	[580.27984619 711.24267578 0.79701769]	[5.85468445e+02 8.59959656e+02 8.27230334e-01]	[523.82025146 272.36987305 0.93479663]	[547.05273438 269.91357422 0.87819636]	[503.43206787 280.20294189 0.91045237]	[564.97735596 277.69750977 0.91614443]	[5.85489441e+02 8.95946533e+02 8.17695856e-01]	[6.05896667e+02 8.90855042e+02 8.37329865e-01]	[5.82901794e+02 8.70254822e+02 7.51156688e-01]	[4.80265961e+02 8.93362122e+02 8.56339872e-01]	[4.62234467e+02 8.90808411e+02 8.76144409e-01]	[4.77710602e+02 8.70178406e+02 7.40419030e-01]
[539.27545166 277.68908691 0.92130232]	[536.684021 359.72921753 0.89093828]	[477.60018921 359.71417236 0.84640181]	[444.33209229 464.95504761 0.86680621]	[439.24688721 562.32073975 0.91985226]	[598.21588135 359.73754883 0.85574961]	[618.74865723 462.40652466 0.83115798]	[626.4944458 562.42724609 0.91317832]	[531.59942627 562.41137695 0.66236097]	[485.45199585 562.38464355 0.66651982]	[482.75408936 711.15899658 0.8364597 ]	[4.77645447e+02 8.57362915e+02 8.22326541e-01]	[580.25 564.88391113 0.66985697]	[580.30548096 713.69268799 0.79731363]	[5.85468994e+02 8.59957642e+02 8.27226579e-01]	[523.82092285 272.40176392 0.93986809]	[547.05865479 272.35879517 0.88003713]	[503.43997192 280.20849609 0.90633416]	[564.98419189 277.70947266 0.91928959]	[5.85492004e+02 8.95946228e+02 8.16740632e-01]	[6.05904541e+02 8.90856384e+02 8.35386992e-01]	[5.82895813e+02 8.70257202e+02 7.51660347e-01]	[4.80274261e+02 8.93375000e+02 8.53248000e-01]	[4.62237885e+02 8.90822388e+02 8.75065565e-01]	[4.77706146e+02 8.70186951e+02 7.39382625e-01]
[539.26446533 277.71157837 0.91519296]	[536.70111084 359.74172974 0.89206642]	[477.60247803 359.71524048 0.84731585]	[444.39657593 464.93103027 0.85353363]	[441.66693115 562.37915039 0.9288336 ]	[598.23553467 359.75485229 0.85688001]	[616.19610596 464.83410645 0.81012881]	[623.98950195 562.34790039 0.90031093]	[531.58227539 562.41131592 0.66294837]	[485.46487427 562.38049316 0.65893859]	[482.76263428 711.17755127 0.83630109]	[4.77652924e+02 8.54927612e+02 8.24958742e-01]	[577.77832031 564.88464355 0.66841453]	[580.30621338 713.69909668 0.79745269]	[5.85470642e+02 8.59956543e+02 8.26159179e-01]	[523.82189941 272.42468262 0.94245547]	[547.05535889 272.39120483 0.88265669]	[503.45040894 280.20303345 0.90725052]	[564.98504639 277.7154541 0.92218125]	[5.85485352e+02 8.95945740e+02 8.13659012e-01]	[6.05901855e+02 8.90855469e+02 8.31309378e-01]	[5.82896545e+02 8.70254578e+02 7.49573708e-01]	[4.80261841e+02 8.93372559e+02 8.55786979e-01]	[4.62231903e+02 8.90813782e+02 8.76629233e-01]	[4.77716064e+02 8.70182678e+02 7.41225123e-01]
[539.26202393 277.72515869 0.91092974]	[536.70263672 359.74362183 0.89233506]	[477.60610962 359.72659302 0.84690726]	[444.42370605 464.92260742 0.84868598]	[441.66473389 562.38189697 0.92633635]	[598.22180176 359.74258423 0.8569864 ]	[613.6451416 464.82339478 0.81467259]	[623.88165283 559.81994629 0.87962127]	[531.56610107 564.88635254 0.6663478 ]	[485.47119141 564.86138916 0.66049051]	[482.79101562 711.11914062 0.83999431]	[4.77657318e+02 8.54917542e+02 8.27204406e-01]	[577.75488281 564.92462158 0.67603946]	[580.29589844 711.25286865 0.80061567]	[5.85472229e+02 8.59957214e+02 8.25574279e-01]	[523.8190918 272.44268799 0.94521844]	[547.05603027 272.40338135 0.88224256]	[503.4475708 280.20999146 0.90720522]	[564.98846436 277.71228027 0.92485374]	[5.85490234e+02 8.95938660e+02 8.13999295e-01]	[6.05906982e+02 8.90849731e+02 8.30459595e-01]	[5.82893616e+02 8.70256409e+02 7.49910116e-01]	[4.80262787e+02 8.93367859e+02 8.57075512e-01]	[4.62231506e+02 8.90809448e+02 8.74717593e-01]	[4.77716034e+02 8.70179749e+02 7.39274025e-01]
[539.24713135 280.11779785 0.90223837]	[536.72271729 359.74417114 0.89393449]	[477.62350464 359.72210693 0.85040611]	[444.40899658 464.91134644 0.8517617 ]	[439.31234741 562.3782959 0.92659557]	[598.23376465 359.74697876 0.85833454]	[613.67272949 464.82702637 0.81332856]	[623.87347412 562.22302246 0.88297933]	[531.54229736 564.89093018 0.66749537]	[485.46157837 564.86468506 0.66060597]	[482.81735229 711.13018799 0.83832526]	[4.77661316e+02 8.54924500e+02 8.27025175e-01]	[577.72033691 564.92584229 0.67494553]	[580.29229736 711.18981934 0.80924743]	[5.85472656e+02 8.59937683e+02 8.25889349e-01]	[523.81054688 272.47439575 0.95019335]	[547.04589844 272.43066406 0.88656735]	[503.4420166 280.2171936 0.90651697]	[564.98706055 277.71334839 0.92358345]	[5.85488403e+02 8.95937805e+02 8.13945591e-01]	[6.05902466e+02 8.90849365e+02 8.30105901e-01]	[5.82896118e+02 8.70245850e+02 7.48015881e-01]	[4.80255188e+02 8.93366638e+02 8.56886387e-01]	[4.62226807e+02 8.90805847e+02 8.75584841e-01]	[4.77720917e+02 8.70188660e+02 7.40191936e-01]
[539.24969482 280.14285278 0.89871472]	[536.71661377 359.72915649 0.89580369]	[477.61856079 359.71414185 0.85074854]	[444.34109497 464.9571228 0.86295247]	[439.24691772 562.33032227 0.91481876]	[598.22192383 359.72860718 0.85803139]	[618.75183105 462.42324829 0.82294154]	[623.88745117 562.2401123 0.87834054]	[531.53662109 564.89379883 0.66871142]	[485.45922852 564.87536621 0.66738462]	[482.82168579 711.11676025 0.83585668]	[4.77651733e+02 8.57362366e+02 8.24050367e-01]	[577.69702148 564.92303467 0.67309135]	[580.28198242 711.19995117 0.80777901]	[5.85477234e+02 8.59950867e+02 8.25368881e-01]	[523.81585693 272.50469971 0.95370615]	[547.03924561 272.44561768 0.88986987]	[503.44702148 280.23373413 0.89785099]	[564.98309326 277.71917725 0.92443395]	[5.85490234e+02 8.95935059e+02 8.16246450e-01]	[6.05902588e+02 8.90851868e+02 8.33391786e-01]	[5.82900818e+02 8.70255127e+02 7.51303673e-01]	[4.80245483e+02 8.93370911e+02 8.57729554e-01]	[4.62218964e+02 8.90807983e+02 8.74857545e-01]	[4.77713440e+02 8.70196106e+02 7.39973068e-01]
[539.26403809 280.18249512 0.89304698]	[536.72375488 359.7350769 0.89557028]	[477.61645508 359.72122192 0.84950298]	[444.31088257 464.96829224 0.87068939]	[439.2020874 562.36633301 0.92091084]	[598.23522949 359.7321167 0.85842264]	[621.26867676 462.41656494 0.83029556]	[623.97467041 559.83795166 0.88193071]	[531.59613037 564.91046143 0.66628671]	[487.91973877 564.90618896 0.66108125]	[482.81936646 711.14245605 0.83855182]	[4.77655060e+02 8.57360657e+02 8.24832439e-01]	[577.79083252 564.94152832 0.68062234]	[580.28552246 711.21539307 0.80472547]	[5.85478333e+02 8.59962708e+02 8.25333834e-01]	[523.82208252 274.89825439 0.96269643]	[547.04827881 272.47872925 0.89320421]	[503.43753052 280.23248291 0.90050972]	[564.9822998 277.72277832 0.92120814]	[5.85493652e+02 8.95935852e+02 8.15334678e-01]	[6.05904358e+02 8.90850769e+02 8.34166467e-01]	[5.82902893e+02 8.70262207e+02 7.51120687e-01]	[4.80243469e+02 8.93367004e+02 8.59426439e-01]	[4.62218231e+02 8.90801758e+02 8.76478016e-01]	[4.77718536e+02 8.70194580e+02 7.40881205e-01]
[539.26715088 280.2414856 0.88139004]	[536.72723389 359.73303223 0.89716041]	[477.6159668 359.72012329 0.84991336]	[444.34561157 464.89193726 0.86936718]	[439.16021729 562.37237549 0.92138994]	[598.24353027 359.73171997 0.85777199]	[618.81109619 464.84820557 0.81896448]	[626.42486572 562.26031494 0.90163112]	[531.60894775 564.93444824 0.66272414]	[487.95220947 564.91534424 0.66182423]	[482.83120728 711.11956787 0.83959001]	[4.77658447e+02 8.54932678e+02 8.25763047e-01]	[577.7911377 564.98114014 0.67788523]	[580.30377197 713.69433594 0.79900146]	[5.85478455e+02 8.59975891e+02 8.24979663e-01]	[523.82305908 274.95443726 0.96959305]	[547.03796387 274.88803101 0.90105647]	[503.43527222 280.21801758 0.9075461 ]	[564.96600342 277.72155762 0.92568666]	[5.85493591e+02 8.95936523e+02 8.13874960e-01]	[6.05905334e+02 8.90851135e+02 8.33997130e-01]	[5.82902100e+02 8.70271423e+02 7.51434445e-01]	[4.80250519e+02 8.93367615e+02 8.56959164e-01]	[4.62220581e+02 8.90801025e+02 8.72027397e-01]	[4.77715851e+02 8.70195496e+02 7.41278708e-01]
[539.24835205 282.7565918 0.86655194]	[536.72747803 359.7119751 0.9002251 ]	[477.6121521 359.71014404 0.8493731 ]	[444.3276062 464.91271973 0.86869127]	[436.68475342 562.35388184 0.90766227]	[598.25146484 359.70895386 0.85824573]	[621.27398682 462.37698364 0.84440553]	[626.51947021 562.25439453 0.90162301]	[531.6138916 564.86175537 0.66644424]	[487.93844604 562.40527344 0.66538829]	[482.83087158 708.72644043 0.84300697]	[4.77658844e+02 8.57360046e+02 8.25838208e-01]	[577.78961182 564.91094971 0.68278474]	[580.30371094 711.23376465 0.80284023]	[5.85488159e+02 8.59981995e+02 8.22880566e-01]	[523.82098389 275.01681519 0.97513956]	[547.01000977 274.95220947 0.91971242]	[503.42456055 280.19857788 0.90910459]	[564.9597168 277.70397949 0.92573613]	[5.85495850e+02 8.95935181e+02 8.14658165e-01]	[6.05909790e+02 8.90853088e+02 8.34537625e-01]	[5.82910828e+02 8.70272949e+02 7.50694871e-01]	[4.80252197e+02 8.93367310e+02 8.54844272e-01]	[4.62220764e+02 8.90803162e+02 8.70550334e-01]	[4.77717957e+02 8.70197693e+02 7.41571546e-01]
[539.24389648 285.31069946 0.86187303]	[536.71057129 359.70877075 0.8982839 ]	[477.60397339 359.72009277 0.84693462]	[444.31811523 464.9178772 0.87023944]	[436.6022644 562.37976074 0.90447628]	[598.23095703 359.69033813 0.85775566]	[621.27740479 462.33270264 0.85150218]	[626.61212158 562.35437012 0.90063262]	[531.61480713 562.33392334 0.67140555]	[487.9475708 562.29766846 0.66469139]	[482.84472656 708.65704346 0.84117693]	[4.77657166e+02 8.54922363e+02 8.26153278e-01]	[577.77868652 562.39331055 0.67617989]	[580.30743408 711.18280029 0.81211573]	[5.85489685e+02 8.59961243e+02 8.22577238e-01]	[523.82971191 275.0715332 0.97267556]	[546.99853516 274.99700928 0.92601973]	[503.42297363 280.24511719 0.89159632]	[564.98468018 277.71295166 0.91725737]	[5.85497681e+02 8.95940247e+02 8.16565990e-01]	[6.05914612e+02 8.93209473e+02 8.36368442e-01]	[5.82916626e+02 8.70260925e+02 7.49093473e-01]	[4.80247406e+02 8.93364441e+02 8.58906388e-01]	[4.62220337e+02 8.90796997e+02 8.71714830e-01]	[4.77715576e+02 8.70187988e+02 7.40536571e-01]
[539.26177979 290.44128418 0.88456285]	[536.69628906 359.71292114 0.89609116]	[475.16836548 359.73178101 0.8445763 ]	[444.33084106 464.89505005 0.87000203]	[434.09487915 562.23101807 0.87506264]	[598.23413086 359.68579102 0.85883152]	[621.29174805 462.35681152 0.85203409]	[629.0758667 562.41094971 0.88989949]	[531.61749268 562.34283447 0.67580324]	[487.95953369 562.3114624 0.671363 ]	[482.83157349 711.16467285 0.82922828]	[4.77655426e+02 8.54915161e+02 8.27941060e-01]	[577.79797363 562.40026855 0.68066746]	[580.29864502 711.17236328 0.81141448]	[5.85486755e+02 8.59950562e+02 8.23741138e-01]	[523.85137939 277.53549194 0.96765196]	[547.00866699 277.46636963 0.92666727]	[503.41073608 282.7250061 0.88017923]	[565.02655029 280.11431885 0.89460719]	[5.85497620e+02 8.95936340e+02 8.17013741e-01]	[6.05912964e+02 8.90851135e+02 8.35338116e-01]	[5.82915344e+02 8.70255615e+02 7.48798788e-01]	[4.80242218e+02 8.93358398e+02 8.63579094e-01]	[4.62218567e+02 8.90790527e+02 8.75409067e-01]	[4.77716461e+02 8.70177551e+02 7.42573321e-01]
[539.26940918 292.99316406 0.90300238]	[536.70043945 359.71099854 0.89779633]	[475.15979004 359.72579956 0.84397858]	[444.3303833 464.91662598 0.8682062 ]	[428.96499634 559.83544922 0.8569597 ]	[598.23907471 359.69302368 0.85741043]	[621.30523682 462.36651611 0.85194743]	[629.11761475 562.41400146 0.87604171]	[531.60449219 562.37817383 0.67496008]	[487.92147827 562.33886719 0.67007291]	[482.83508301 708.71734619 0.82877612]	[4.77657867e+02 8.54913635e+02 8.27361405e-01]	[580.2220459 564.85345459 0.67913735]	[580.30157471 711.17468262 0.80840015]	[5.85484558e+02 8.59945557e+02 8.22947681e-01]	[523.86291504 277.63171387 0.95759982]	[547.03686523 277.58901978 0.9146958 ]	[503.39260864 282.71511841 0.88418269]	[565.02600098 280.21221924 0.87968761]	[5.85502014e+02 8.95938049e+02 8.14348400e-01]	[6.05916382e+02 8.90851074e+02 8.33545864e-01]	[5.82910889e+02 8.70255127e+02 7.45952725e-01]	[4.80243134e+02 8.93355042e+02 8.61453533e-01]	[4.62219604e+02 8.90788879e+02 8.73860002e-01]	[4.77715515e+02 8.70179443e+02 7.39822567e-01]
[539.23876953 295.45547485 0.91371143]	[536.69573975 359.69793701 0.89959806]	[475.15579224 359.71057129 0.84498304]	[444.33297729 464.89294434 0.86925107]	[426.39038086 559.72320557 0.84856939]	[598.2322998 359.69400024 0.85534602]	[621.33416748 462.35186768 0.86137635]	[631.62115479 562.42492676 0.86743581]	[531.58630371 562.36437988 0.67756248]	[485.47283936 562.328125 0.67316663]	[482.83352661 711.11645508 0.83101863]	[4.77659210e+02 8.54921936e+02 8.26790035e-01]	[577.78607178 562.42706299 0.67942232]	[580.29077148 711.14532471 0.81311637]	[5.85488159e+02 8.59941101e+02 8.22799563e-01]	[523.83746338 277.73300171 0.93485123]	[546.97772217 277.68630981 0.90078259]	[503.39785767 282.68276978 0.89039481]	[564.96643066 280.19815063 0.88957715]	[5.85506775e+02 8.95939331e+02 8.15203726e-01]	[6.05922668e+02 8.90851379e+02 8.34105849e-01]	[5.82913818e+02 8.70253296e+02 7.46379793e-01]	[4.80246307e+02 8.93358887e+02 8.60219061e-01]	[4.62220093e+02 8.90794250e+02 8.73566628e-01]	[4.77718475e+02 8.70185791e+02 7.41396606e-01]
[539.23083496 295.51367188 0.91805488]	[536.69451904 359.67095947 0.90218765]	[475.15985107 359.70559692 0.84522051]	[444.33343506 464.89428711 0.8680861 ]	[423.91445923 559.76531982 0.8583262 ]	[595.75683594 359.64810181 0.8544879 ]	[621.3215332 462.30859375 0.86383474]	[631.67980957 562.40637207 0.8567459 ]	[531.57391357 559.83074951 0.67775065]	[485.47381592 559.77185059 0.67259246]	[482.84747314 708.69604492 0.8336612 ]	[4.77664612e+02 8.54916382e+02 8.27942610e-01]	[577.75848389 562.33728027 0.67322356]	[580.29772949 711.1361084 0.81292564]	[5.85491089e+02 8.59929504e+02 8.22596371e-01]	[523.83691406 280.14279175 0.92662752]	[546.97033691 277.7300415 0.88825679]	[503.40634155 282.69204712 0.88353628]	[564.96740723 280.1914978 0.88291746]	[5.85508911e+02 8.95937439e+02 8.16978157e-01]	[6.05925476e+02 8.90849060e+02 8.34872782e-01]	[5.82918091e+02 8.70245117e+02 7.47859240e-01]	[4.80240417e+02 8.93364563e+02 8.57937932e-01]	[4.62213440e+02 8.90792908e+02 8.71020317e-01]	[4.77726837e+02 8.70179382e+02 7.38385797e-01]
[539.25024414 295.5899353 0.92761803]	[536.67407227 359.66491699 0.89883167]	[475.14807129 359.71307373 0.84321308]	[444.31069946 464.8944397 0.871135 ]	[423.87857056 559.81549072 0.86583149]	[595.72692871 359.63705444 0.85289836]	[621.28869629 462.24261475 0.86055881]	[634.17828369 562.37506104 0.85155368]	[531.60375977 559.71850586 0.67404377]	[487.95571899 557.21697998 0.67288506]	[482.90194702 708.59631348 0.8527748 ]	[4.77665619e+02 8.54914551e+02 8.29259574e-01]	[580.2286377 559.79119873 0.67176056]	[580.30645752 708.70098877 0.83420473]	[5.85486755e+02 8.57442505e+02 8.27847183e-01]	[523.84783936 280.21661377 0.91526163]	[546.9866333 280.17251587 0.87213123]	[503.41186523 280.25439453 0.88097602]	[564.94842529 280.20028687 0.87894058]	[5.85489990e+02 8.95939148e+02 8.19682598e-01]	[6.05905884e+02 8.93211060e+02 8.33954632e-01]	[5.82909546e+02 8.70231323e+02 7.50035524e-01]	[4.80200684e+02 8.93382324e+02 8.45723808e-01]	[4.59812561e+02 8.90794006e+02 8.67018104e-01]	[4.77738434e+02 8.70180786e+02 7.34002173e-01]
[539.25305176 295.58425903 0.92830098]	[536.6885376 359.65740967 0.90084589]	[475.14776611 359.70126343 0.84453464]	[444.29504395 462.43936157 0.8789016 ]	[423.86221313 559.73474121 0.85839063]	[595.75280762 359.63653564 0.85373753]	[621.28424072 462.24383545 0.85967237]	[634.16046143 562.38427734 0.85398895]	[531.60430908 557.25006104 0.67469758]	[487.96392822 557.19024658 0.67213905]	[482.90667725 708.53015137 0.85108423]	[4.77671204e+02 8.54911926e+02 8.30132902e-01]	[577.79382324 559.7845459 0.67056984]	[580.30206299 708.68493652 0.83653426]	[5.85487488e+02 8.57437134e+02 8.28470647e-01]	[523.85229492 280.21533203 0.91443902]	[546.98492432 280.17221069 0.87079912]	[503.41140747 280.24893188 0.88290149]	[564.93988037 280.2010498 0.87949073]	[5.85493225e+02 8.95946289e+02 8.21908653e-01]	[6.05907410e+02 8.93213684e+02 8.35996151e-01]	[5.82911377e+02 8.70227051e+02 7.48530388e-01]	[4.80204987e+02 8.93384338e+02 8.45110893e-01]	[4.59816711e+02 8.90794128e+02 8.65626097e-01]	[4.77741394e+02 8.70176208e+02 7.32776999e-01]
[539.24743652 295.58056641 0.92873108]	[536.69598389 359.64831543 0.90230912]	[475.16012573 359.68362427 0.84687763]	[441.91616821 462.42819214 0.88327616]	[423.84872437 559.7121582 0.85572416]	[598.21948242 359.63497925 0.85531437]	[621.27856445 462.25299072 0.85871756]	[631.6932373 562.39117432 0.85708487]	[531.60986328 557.26208496 0.67044801]	[487.96008301 557.19555664 0.66822767]	[482.90658569 708.53045654 0.84302235]	[4.77672974e+02 8.54894348e+02 8.33413661e-01]	[580.22460938 559.79327393 0.66745496]	[580.30664062 708.61291504 0.83372521]	[5.85488159e+02 8.57404968e+02 8.29724193e-01]	[523.84466553 280.19567871 0.92015219]	[546.99438477 280.15661621 0.87398952]	[503.40786743 280.25085449 0.88263363]	[564.96051025 280.19345093 0.87978637]	[5.85489258e+02 8.95952881e+02 8.22247386e-01]	[6.05900085e+02 8.93213379e+02 8.35586369e-01]	[5.82923096e+02 8.70199646e+02 7.47729301e-01]	[4.80201111e+02 8.93383911e+02 8.47162962e-01]	[4.59819885e+02 8.90790527e+02 8.68647218e-01]	[4.80137695e+02 8.70155396e+02 7.32037425e-01]
[539.23431396 295.51965332 0.92205584]	[536.68389893 359.62945557 0.89909893]	[475.15609741 359.66622925 0.8467561 ]	[441.91210938 462.37948608 0.89060599]	[423.85144043 557.26959229 0.8534041 ]	[595.74530029 359.61260986 0.85451412]	[621.27520752 462.26065063 0.85550541]	[631.66491699 562.41778564 0.85914761]	[531.60516357 557.2543335 0.67127621]	[487.95840454 557.18981934 0.67016488]	[482.9197998 708.51904297 0.8396585 ]	[4.77679565e+02 8.54889893e+02 8.34729016e-01]	[577.79187012 559.78820801 0.66623253]	[580.28131104 708.55511475 0.83891588]	[5.85497803e+02 8.57436279e+02 8.26271415e-01]	[523.83538818 280.12796021 0.93465602]	[547.0020752 277.72375488 0.89252973]	[503.39086914 282.67501831 0.88620877]	[564.95202637 280.19992065 0.87766016]	[5.85494080e+02 8.95949097e+02 8.19724441e-01]	[6.05911133e+02 8.93216919e+02 8.36839437e-01]	[5.82927124e+02 8.70235291e+02 7.52945423e-01]	[4.80194153e+02 8.93396240e+02 8.45050573e-01]	[4.59810669e+02 8.90801147e+02 8.66197824e-01]	[4.80151733e+02 8.70155029e+02 7.31467187e-01]
[539.19549561 295.47418213 0.91206616]	[536.66674805 359.64007568 0.89471972]	[475.12078857 359.68066406 0.84175491]	[441.90151978 462.39834595 0.88983846]	[423.85955811 557.22625732 0.84750366]	[595.73370361 359.62338257 0.8524372 ]	[618.84912109 462.23648071 0.85447454]	[631.63348389 562.37286377 0.8583374 ]	[531.59869385 559.75408936 0.67436767]	[487.94537354 557.23632812 0.67144424]	[482.94128418 708.5201416 0.83729202]	[4.77678131e+02 8.54886292e+02 8.36740613e-01]	[577.78967285 562.26721191 0.67062747]	[580.33850098 708.66204834 0.84030247]	[5.85497925e+02 8.57444519e+02 8.25822830e-01]	[523.81408691 277.72631836 0.94422609]	[546.97845459 277.69284058 0.90678579]	[503.3923645 280.25735474 0.88765246]	[564.95483398 280.23205566 0.87885702]	[5.85494873e+02 8.95951294e+02 8.17599654e-01]	[6.05917725e+02 8.93218567e+02 8.34248543e-01]	[5.82919189e+02 8.70239197e+02 7.52637744e-01]	[4.80198578e+02 8.93380371e+02 8.48527491e-01]	[4.59818054e+02 8.90788330e+02 8.68224263e-01]	[4.80144958e+02 8.70156677e+02 7.33489454e-01]
[539.16485596 295.44891357 0.90236366]	[534.17449951 359.62918091 0.88961941]	[475.08197021 359.67456055 0.83905524]	[441.90863037 462.38864136 0.89326477]	[423.88290405 557.23944092 0.84532624]	[595.70483398 359.60327148 0.85306489]	[618.77832031 462.20648193 0.85270751]	[631.58776855 562.37994385 0.86397654]	[531.54626465 557.24291992 0.67031056]	[485.4682312 557.18841553 0.67017275]	[482.93972778 708.52227783 0.8378002 ]	[4.77690674e+02 8.54872498e+02 8.41604769e-01]	[577.730896 559.77166748 0.66123128]	[580.30084229 708.61651611 0.84059763]	[5.85499207e+02 8.57434570e+02 8.25869024e-01]	[523.79937744 277.69326782 0.94659346]	[546.94500732 277.6703186 0.91638243]	[503.35327148 280.2276001 0.9004854 ]	[564.9309082 280.24169922 0.88101333]	[5.85495667e+02 8.95948059e+02 8.17559123e-01]	[6.05920105e+02 8.93212708e+02 8.32158267e-01]	[5.82927002e+02 8.70235413e+02 7.51684546e-01]	[4.80192078e+02 8.93384644e+02 8.49449635e-01]	[4.59814209e+02 8.90787964e+02 8.69905531e-01]	[4.80163666e+02 8.70142151e+02 7.33413279e-01]
[536.703125 295.42987061 0.89514303]	[534.14282227 359.62380981 0.88925475]	[472.59158325 359.66015625 0.83590645]	[441.89172363 462.32284546 0.9003194 ]	[423.88497925 557.24023438 0.84660345]	[595.68664551 359.60327148 0.85104299]	[618.73913574 462.23928833 0.85315382]	[629.16455078 562.38903809 0.86815262]	[529.06048584 557.21856689 0.67127663]	[485.45379639 554.68170166 0.67109722]	[482.96032715 708.52276611 0.8378222 ]	[4.77694305e+02 8.54859436e+02 8.44901025e-01]	[575.22808838 559.75726318 0.6584698 ]	[580.29199219 708.64562988 0.83707005]	[5.85496094e+02 8.57410828e+02 8.28335285e-01]	[523.76159668 277.66424561 0.94532967]	[544.53625488 277.64877319 0.93096364]	[503.31002808 280.21432495 0.90284765]	[564.87713623 282.68283081 0.87429726]	[5.85470886e+02 8.95947632e+02 8.20979655e-01]	[6.05901672e+02 8.93216125e+02 8.32505882e-01]	[5.82931946e+02 8.70217834e+02 7.50138998e-01]	[4.80190918e+02 8.93381653e+02 8.52446675e-01]	[4.59814301e+02 8.90782776e+02 8.72043371e-01]	[4.80167511e+02 8.70127441e+02 7.33685255e-01]
[536.63580322 295.43585205 0.89001149]	[531.58557129 359.61437988 0.88933635]	[469.99841309 359.66452026 0.83460921]	[441.86254883 462.3274231 0.89861947]	[423.87039185 557.22973633 0.85047567]	[593.14764404 359.59735107 0.85026067]	[616.22650146 462.19415283 0.85172933]	[629.14025879 562.34863281 0.87189615]	[529.04907227 557.19689941 0.67187464]	[485.44302368 554.66912842 0.67156619]	[485.34460449 708.51824951 0.83204389]	[4.77690155e+02 8.54867798e+02 8.43155205e-01]	[575.20068359 559.73352051 0.657152 ]	[580.23809814 708.5980835 0.83376253]	[5.85496277e+02 8.57422729e+02 8.24393630e-01]	[521.36633301 277.66635132 0.94163448]	[544.47131348 277.6338501 0.95058894]	[503.26721191 280.25 0.89062452]	[564.81152344 280.24804688 0.86900747]	[5.85479004e+02 8.95939697e+02 8.17966700e-01]	[6.05912415e+02 8.93210205e+02 8.29631984e-01]	[5.82927246e+02 8.70233459e+02 7.47242808e-01]	[4.80201111e+02 8.93386475e+02 8.47674310e-01]	[4.59816132e+02 8.90788574e+02 8.66097331e-01]	[4.80154022e+02 8.70126526e+02 7.30996311e-01]
[531.60021973 295.41088867 0.8827166 ]	[529.04193115 359.65753174 0.8938331 ]	[467.45465088 359.69696045 0.84206623]	[441.82330322 462.33468628 0.90391546]	[423.81243896 557.24267578 0.85859203]	[590.64099121 359.6328125 0.85363877]	[613.68353271 462.27786255 0.85194713]	[629.07427979 562.41003418 0.88689679]	[526.54699707 557.18359375 0.67556179]	[482.96142578 554.66259766 0.6775344 ]	[485.36203003 708.5067749 0.83098435]	[4.77690735e+02 8.54888794e+02 8.41169119e-01]	[572.63531494 559.72497559 0.65106213]	[577.73400879 708.58807373 0.81866586]	[5.85497437e+02 8.57455383e+02 8.21643114e-01]	[521.29595947 277.62408447 0.94273305]	[544.39746094 277.63265991 0.95933783]	[500.8692627 280.18084717 0.90768468]	[562.41955566 282.66989136 0.86960888]	[5.85482605e+02 8.95950562e+02 8.17130566e-01]	[6.05917908e+02 8.93216431e+02 8.29383552e-01]	[5.82931335e+02 8.70257568e+02 7.53198028e-01]	[4.80216614e+02 8.93383606e+02 8.49759400e-01]	[4.59829712e+02 8.90788330e+02 8.66380751e-01]	[4.80145966e+02 8.70146179e+02 7.33491659e-01]
[529.01367188 295.39920044 0.88826096]	[526.51885986 359.65023804 0.90146631]	[464.91870117 359.68707275 0.85948879]	[441.72106934 462.32769775 0.90798318]	[421.36901855 559.81695557 0.88242072]	[590.55065918 359.63891602 0.86260706]	[611.09954834 462.21966553 0.85316813]	[629.02838135 562.36175537 0.88867772]	[526.48321533 557.23944092 0.69085443]	[482.90036011 557.20941162 0.693129 ]	[482.93600464 708.54937744 0.84311861]	[4.77698029e+02 8.54906311e+02 8.42290401e-01]	[570.08319092 559.7767334 0.6637553 ]	[575.2074585 708.63934326 0.80862147]	[5.85487671e+02 8.59955750e+02 8.23846340e-01]	[521.21014404 277.59503174 0.94172168]	[544.30310059 277.62802124 0.96234739]	[500.76068115 280.17932129 0.90331668]	[562.32580566 280.22143555 0.87254483]	[5.85487244e+02 8.95955933e+02 8.15125704e-01]	[6.05917664e+02 8.93217468e+02 8.29366088e-01]	[5.82920715e+02 8.70287048e+02 7.57159829e-01]	[4.80217834e+02 8.93393494e+02 8.50515723e-01]	[4.62197113e+02 8.90801514e+02 8.68630290e-01]	[4.80156189e+02 8.70154480e+02 7.41111994e-01]
[526.48736572 293.00799561 0.8950547 ]	[524.01092529 359.64303589 0.92461187]	[462.39978027 359.67245483 0.87669963]	[439.28213501 462.32696533 0.90921915]	[421.28378296 559.74914551 0.88633597]	[587.98742676 359.63735962 0.88296175]	[608.54632568 462.22375488 0.8593508 ]	[626.51342773 562.30200195 0.89285481]	[524.01593018 557.24743652 0.70104176]	[482.82235718 557.22503662 0.69865221]	[482.88256836 708.62139893 0.84865016]	[4.77692505e+02 8.54931763e+02 8.37691009e-01]	[567.55090332 559.78540039 0.67493904]	[570.11700439 708.66430664 0.81215602]	[5.85482178e+02 8.59971558e+02 8.26914370e-01]	[518.73278809 277.59048462 0.93253571]	[541.87744141 277.61322021 0.96502227]	[500.65304565 280.19210815 0.8866601 ]	[562.23205566 280.18692017 0.87203068]	[5.85495789e+02 8.95966858e+02 8.20473373e-01]	[6.05921448e+02 8.93218933e+02 8.34649205e-01]	[5.82924622e+02 8.70297852e+02 7.60465145e-01]	[4.80207062e+02 8.93390564e+02 8.51921499e-01]	[4.59836700e+02 8.90792419e+02 8.69576097e-01]	[4.80160187e+02 8.70169678e+02 7.43791461e-01]
[523.96948242 293.01119995 0.91290826]	[523.89672852 359.65542603 0.94133615]	[462.29214478 359.69726562 0.88445044]	[439.18276978 462.33532715 0.91333973]	[421.18032837 559.78460693 0.9008764 ]	[585.4307251 359.631073 0.88962162]	[606.06787109 462.32202148 0.87114501]	[626.38256836 562.40679932 0.91150701]	[523.887146 557.25701904 0.71197486]	[480.35726929 557.24206543 0.69520628]	[482.84088135 708.66369629 0.84755826]	[4.77675507e+02 8.57389465e+02 8.30769837e-01]	[565.04571533 559.78417969 0.68231487]	[567.55419922 708.65844727 0.82772106]	[5.85480652e+02 8.59943054e+02 8.25369120e-01]	[516.16546631 277.62277222 0.90782589]	[541.74304199 277.61633301 0.94906449]	[498.17584229 280.21569824 0.87263387]	[559.70684814 280.17565918 0.85452396]	[5.85505798e+02 8.95947937e+02 8.16711009e-01]	[6.05928284e+02 8.90843018e+02 8.31061900e-01]	[5.82927612e+02 8.70286011e+02 7.53218055e-01]	[4.80204773e+02 8.93382324e+02 8.59074354e-01]	[4.62197784e+02 8.90795166e+02 8.72692168e-01]	[4.80159943e+02 8.70191589e+02 7.50436425e-01]
[523.80236816 293.01803589 0.91966391]	[521.38323975 359.69415283 0.94481051]	[459.78485107 359.70562744 0.88559723]	[436.69418335 462.28237915 0.90092945]	[418.7237854 557.27441406 0.88787448]	[582.90301514 359.64022827 0.89264977]	[605.97460938 462.277771 0.87849379]	[623.94714355 562.34240723 0.90596467]	[523.7701416 559.74230957 0.70102358]	[480.24285889 557.26074219 0.68354845]	[482.7956543 708.68432617 0.85584265]	[4.77668396e+02 8.57382629e+02 8.28754008e-01]	[564.94067383 559.80004883 0.68146324]	[567.47613525 708.62701416 0.8476007 ]	[5.85473877e+02 8.59930359e+02 8.27459216e-01]	[511.03234863 277.64511108 0.88926512]	[539.20922852 277.63116455 0.90999854]	[493.09783936 280.22827148 0.84142166]	[552.11853027 280.22375488 0.82609648]	[5.85515503e+02 8.95956543e+02 8.13173175e-01]	[6.05933472e+02 8.90840393e+02 8.26557040e-01]	[5.82931152e+02 8.70278748e+02 7.47412801e-01]	[4.80207855e+02 8.93367371e+02 8.61747146e-01]	[4.62197784e+02 8.90785767e+02 8.77536476e-01]	[4.80163910e+02 8.70185791e+02 7.50360608e-01]
[521.27593994 293.02615356 0.91964447]	[521.23901367 359.74530029 0.93279225]	[459.66177368 359.70834351 0.87757516]	[434.04537964 462.29986572 0.86387897]	[418.58007812 559.8013916 0.90147829]	[582.79907227 359.722229 0.88486475]	[603.49932861 462.2897644 0.87522888]	[623.80194092 562.34118652 0.88831985]	[521.33129883 559.83380127 0.70060706]	[480.14846802 562.28637695 0.68383312]	[482.73071289 711.26068115 0.8431263 ]	[4.77641388e+02 8.57388977e+02 8.24180484e-01]	[564.83001709 562.28314209 0.69878983]	[565.03088379 708.66394043 0.85499716]	[5.85481873e+02 8.59943542e+02 8.26064825e-01]	[505.90789795 277.63009644 0.92676592]	[534.09222412 277.63098145 0.88230866]	[485.47433472 280.17703247 0.86362016]	[547.07086182 280.23800659 0.84842134]	[5.85514526e+02 8.95951660e+02 8.18185747e-01]	[6.05933594e+02 8.90841125e+02 8.31158280e-01]	[5.82950623e+02 8.70286255e+02 7.49982476e-01]	[4.80220428e+02 8.93376343e+02 8.60497713e-01]	[4.62203888e+02 8.90800354e+02 8.78682017e-01]	[4.77737854e+02 8.70182556e+02 7.48250782e-01]
[518.75714111 292.98138428 0.89929551]	[518.65844727 359.69076538 0.90477651]	[457.10125732 359.70489502 0.85082626]	[423.87194824 464.8208313 0.86833191]	[416.03225708 559.83795166 0.8750211 ]	[577.78546143 359.66586304 0.86140156]	[603.37670898 462.31430054 0.87994182]	[618.82397461 562.30059814 0.85496515]	[518.75787354 559.82788086 0.69351935]	[475.16537476 559.83453369 0.67197549]	[480.37142944 713.70343018 0.83586812]	[4.77620636e+02 8.54931763e+02 8.25420678e-01]	[562.31542969 562.29473877 0.70907611]	[564.95465088 711.14416504 0.85362059]	[5.85474609e+02 8.59974243e+02 8.26386034e-01]	[503.37164307 277.62973022 0.95432347]	[526.53942871 277.60510254 0.90799886]	[482.96459961 280.23504639 0.87683678]	[544.55828857 280.22106934 0.86990803]	[5.85500061e+02 8.95955750e+02 8.24207187e-01]	[6.05918030e+02 8.90846191e+02 8.38815749e-01]	[5.82950745e+02 8.70294067e+02 7.43473649e-01]	[4.80219238e+02 8.93367615e+02 8.64580929e-01]	[4.62201813e+02 8.90794373e+02 8.87335300e-01]	[4.77714630e+02 8.70140198e+02 7.49515057e-01]
[516.1607666 293.01748657 0.8826223 ]	[511.06445312 359.64025879 0.88763577]	[449.49667358 359.68591309 0.83217889]	[421.31674194 462.42199707 0.89388907]	[405.88122559 559.76629639 0.84977686]	[572.59222412 359.61334229 0.84972197]	[598.27008057 459.77233887 0.85692906]	[613.68457031 562.25317383 0.8401897 ]	[516.12371826 559.71948242 0.67035675]	[470.00057983 559.73205566 0.66237509]	[480.29949951 716.31134033 0.82392842]	[4.77590607e+02 8.57402466e+02 8.15746307e-01]	[559.78845215 559.75738525 0.68301684]	[564.88232422 711.14361572 0.8532263 ]	[5.85477661e+02 8.59936096e+02 8.25665176e-01]	[500.88076782 277.63494873 0.95208484]	[523.96520996 277.60638428 0.9520973 ]	[482.7605896 280.20892334 0.90860116]	[544.33233643 280.18798828 0.88793588]	[5.85498413e+02 8.95962402e+02 8.16449344e-01]	[6.05912964e+02 8.90846313e+02 8.30979347e-01]	[5.82958130e+02 8.70256653e+02 7.33784318e-01]	[4.80235840e+02 8.93402222e+02 8.47668886e-01]	[4.62210083e+02 8.90838257e+02 8.73256683e-01]	[4.77696503e+02 8.70171387e+02 7.44723022e-01]
[508.50698853 295.40374756 0.88583887]	[505.97259521 359.65548706 0.90233815]	[444.38684082 359.69088745 0.85860813]	[418.80133057 462.28665161 0.91187787]	[400.73657227 559.6930542 0.87015414]	[567.59246826 359.65103149 0.86284989]	[590.55352783 462.21621704 0.85304004]	[608.57287598 559.75354004 0.86499524]	[508.54971313 557.19989014 0.6684165 ]	[464.89852905 557.1918335 0.67405427]	[480.16659546 713.75134277 0.79483175]	[4.77593597e+02 8.54922913e+02 8.19280863e-01]	[554.69677734 557.26452637 0.65133023]	[562.46746826 708.67230225 0.85197741]	[5.85471436e+02 8.59989563e+02 8.24668705e-01]	[500.67700195 277.62200928 0.93876249]	[523.78271484 277.63137817 0.96078908]	[480.22616577 280.18441772 0.90569723]	[541.81311035 280.17410278 0.8934049 ]	[5.85497375e+02 8.98406067e+02 8.12486708e-01]	[6.05914307e+02 8.93218079e+02 8.33596349e-01]	[5.82960510e+02 8.70289734e+02 7.30101943e-01]	[4.80232574e+02 8.93404297e+02 8.48011613e-01]	[4.62212860e+02 8.90837219e+02 8.74674976e-01]	[4.77724731e+02 8.70132751e+02 7.33794332e-01]
[505.92581177 295.40307617 0.9014743 ]	[503.41134644 359.59915161 0.9391616 ]	[441.82281494 359.64367676 0.88115174]	[418.60638428 462.33798218 0.91012591]	[398.17803955 559.72131348 0.8888396 ]	[564.93347168 359.58261108 0.89227694]	[585.55493164 459.7878418 0.86285287]	[605.90716553 557.25231934 0.87351537]	[505.96960449 557.21728516 0.68040943]	[462.365448 557.23486328 0.68695927]	[477.7230835 713.76397705 0.77868474]	[4.75176178e+02 8.54901794e+02 8.18859041e-01]	[549.57720947 557.26428223 0.65183729]	[562.4654541 711.20562744 0.83740902]	[5.85495178e+02 8.57445923e+02 8.27181280e-01]	[498.17199707 277.64450073 0.92182845]	[521.3125 277.64172363 0.95873374]	[477.7456665 280.16470337 0.89143723]	[539.30865479 277.7194519 0.87991667]	[5.85499634e+02 8.95950256e+02 8.20935071e-01]	[6.05918640e+02 8.90843323e+02 8.34842324e-01]	[5.85359680e+02 8.70229187e+02 7.36321688e-01]	[4.80216675e+02 8.93402100e+02 8.48127306e-01]	[4.62200470e+02 8.90833374e+02 8.64369392e-01]	[4.80148132e+02 8.70102661e+02 7.40524769e-01]
[503.32699585 295.42855835 0.92755765]	[500.89407349 359.61016846 0.9458645 ]	[439.30316162 359.63031006 0.88516319]	[413.59631348 462.27371216 0.87487787]	[398.02832031 559.83581543 0.8878445 ]	[562.36053467 359.60452271 0.89367986]	[585.42816162 462.19967651 0.87783396]	[603.40393066 557.19012451 0.86364156]	[503.45861816 562.2857666 0.70400709]	[462.26715088 562.32598877 0.70996654]	[477.64685059 713.7644043 0.78762329]	[4.75148010e+02 8.57397522e+02 8.11411560e-01]	[546.99786377 562.27874756 0.68560302]	[562.42150879 711.14044189 0.84656256]	[5.85521729e+02 8.57431763e+02 8.24168146e-01]	[490.5708313 277.68850708 0.8869909 ]	[518.73052979 277.67556763 0.91552484]	[475.08404541 280.21841431 0.85554987]	[534.12084961 280.16592407 0.84352529]	[5.85449036e+02 8.95972168e+02 8.15106869e-01]	[6.05887878e+02 8.93231628e+02 8.25857759e-01]	[5.85389832e+02 8.70222168e+02 7.36994624e-01]	[4.80215912e+02 8.93412170e+02 8.40982556e-01]	[4.62195007e+02 8.90855164e+02 8.59714091e-01]	[4.80139435e+02 8.70155823e+02 7.49038696e-01]
[500.76849365 295.47375488 0.93295407]	[500.68099976 359.57879639 0.9325161 ]	[439.13061523 359.61383057 0.86959207]	[403.39221191 462.35476685 0.87604469]	[393.00274658 559.70062256 0.84415245]	[559.80377197 357.2114563 0.88409746]	[582.90698242 459.77496338 0.88062453]	[600.89074707 552.12249756 0.83911687]	[503.35522461 559.80255127 0.71033859]	[459.82849121 562.32122803 0.70395511]	[475.16494751 718.8371582 0.77832323]	[4.75137421e+02 8.57447388e+02 8.03131282e-01]	[544.53137207 559.76184082 0.67923856]	[562.41552734 711.19702148 0.84090191]	[5.85563660e+02 8.57381653e+02 8.17202926e-01]	[485.40979004 277.71972656 0.90562451]	[513.56506348 277.69442749 0.8695299 ]	[464.97518921 280.1557312 0.86097342]	[528.97906494 280.09509277 0.86314386]	[5.85484863e+02 8.98413025e+02 8.21418643e-01]	[6.05932800e+02 8.93241333e+02 8.26137543e-01]	[5.85409973e+02 8.70174133e+02 7.31450796e-01]	[4.80228912e+02 8.93425781e+02 8.26570511e-01]	[4.62204071e+02 8.93233276e+02 8.44709039e-01]	[4.77732239e+02 8.70193481e+02 7.42694139e-01]
[500.76608276 295.47311401 0.93260288]	[500.68084717 359.57644653 0.93241948]	[439.12905884 359.61160278 0.86921912]	[403.39578247 462.35491943 0.87518644]	[392.99945068 559.70385742 0.84436196]	[559.80523682 357.20983887 0.88459611]	[582.90142822 459.77554321 0.88052076]	[600.88781738 552.12054443 0.83918536]	[503.35263062 559.79675293 0.7098338 ]	[459.82855225 562.31378174 0.70248079]	[477.58575439 718.82952881 0.77860111]	[4.75137299e+02 8.57444519e+02 8.03442776e-01]	[544.52734375 559.75799561 0.67891824]	[562.41534424 711.19378662 0.84107369]	[5.85564636e+02 8.57375854e+02 8.16645145e-01]	[485.40786743 277.71890259 0.90610641]	[513.56072998 277.69326782 0.86924106]	[464.97821045 280.15515137 0.86014199]	[528.98040771 280.0947876 0.8647145 ]	[5.85481873e+02 8.98408752e+02 8.22557449e-01]	[6.05929077e+02 8.93237976e+02 8.25937986e-01]	[5.85410461e+02 8.70170349e+02 7.31501997e-01]	[4.80224762e+02 8.93422668e+02 8.27960789e-01]	[4.62201660e+02 8.93229187e+02 8.45230103e-01]	[4.77733429e+02 8.70191101e+02 7.43223310e-01]
[500.64025879 295.46652222 0.92684811]	[498.12973022 357.2071228 0.90639925]	[436.58581543 359.58184814 0.84520012]	[400.81912231 459.8404541 0.90657413]	[382.80581665 557.20977783 0.84989429]	[557.18066406 357.17248535 0.86156219]	[580.3112793 459.73220825 0.86516333]	[600.75073242 552.05596924 0.82213324]	[500.85125732 559.78155518 0.71433157]	[459.69580078 562.29827881 0.70619488]	[472.59005737 716.27392578 0.77517343]	[4.75114532e+02 8.59970886e+02 7.99305260e-01]	[544.35650635 559.72131348 0.70133239]	[562.40264893 711.13970947 0.85605359]	[5.85587585e+02 8.54804626e+02 8.30938160e-01]	[482.9024353 277.72988892 0.92837036]	[508.4564209 277.69750977 0.88363039]	[462.46228027 280.11340332 0.88526684]	[524.02087402 280.12069702 0.87326962]	[5.85466064e+02 8.95909973e+02 8.36204171e-01]	[6.05905212e+02 8.90824463e+02 8.31128240e-01]	[5.85458008e+02 8.67650269e+02 7.38923848e-01]	[4.80251740e+02 8.93389709e+02 8.25154603e-01]	[4.62218292e+02 8.93232178e+02 8.43990564e-01]	[4.77709473e+02 8.70272156e+02 7.49040604e-01]
[487.93457031 295.45611572 0.89807868]	[485.3477478 357.10879517 0.91637957]	[423.79223633 357.16000366 0.85430098]	[398.05014038 459.8019104 0.91076088]	[375.08718872 557.23059082 0.85910964]	[544.52038574 357.1222229 0.87927866]	[567.50177002 459.65377808 0.87176466]	[588.07159424 549.55352783 0.83306044]	[498.15264893 557.22918701 0.68474996]	[454.57012939 559.78204346 0.67982358]	[464.90127563 716.31835938 0.79231131]	[4.75090698e+02 8.59932800e+02 8.01007509e-01]	[541.74884033 557.17901611 0.69279605]	[562.25366211 708.6842041 0.84817064]	[5.85597351e+02 8.52233582e+02 8.33902419e-01]	[477.73910522 277.68255615 0.91846675]	[500.887146 277.68450928 0.95513386]	[459.62310791 280.0994873 0.88345039]	[521.24017334 280.12387085 0.87033266]	[5.85407654e+02 8.93229675e+02 8.76832545e-01]	[6.03477905e+02 8.88167297e+02 8.20816576e-01]	[5.85483032e+02 8.60018005e+02 7.20780849e-01]	[4.80239105e+02 8.93369202e+02 8.30267251e-01]	[4.62204071e+02 8.93221008e+02 8.44521105e-01]	[4.77741028e+02 8.70259094e+02 7.50550866e-01]
[487.93414307 295.45581055 0.89795786]	[485.34899902 357.10983276 0.91595936]	[423.79064941 357.16293335 0.85459149]	[398.04498291 459.81399536 0.91058075]	[375.08804321 557.23376465 0.85991806]	[544.5213623 357.12332153 0.87877679]	[567.50799561 459.64096069 0.86632395]	[588.07189941 549.53900146 0.83394009]	[498.17181396 557.22644043 0.68915987]	[454.5897522 559.78192139 0.68295217]	[464.93518066 716.26916504 0.79092067]	[4.75095154e+02 8.59938599e+02 8.01848114e-01]	[541.76751709 557.175354 0.69693071]	[562.2388916 708.64807129 0.85135394]	[5.85595215e+02 8.52227478e+02 8.34381521e-01]	[477.73944092 277.6829834 0.9187147 ]	[500.88668823 277.68450928 0.95532739]	[459.62387085 280.09869385 0.88383448]	[521.23895264 280.12423706 0.870498 ]	[5.85405945e+02 8.93227905e+02 8.78129482e-01]	[6.03475220e+02 8.88165649e+02 8.20589423e-01]	[5.85482239e+02 8.60006897e+02 7.22663999e-01]	[4.80239532e+02 8.93370850e+02 8.29320312e-01]	[4.62204346e+02 8.93223267e+02 8.46624315e-01]	[4.77737152e+02 8.70267029e+02 7.53671765e-01]
[485.40597534 295.46121216 0.90477395]	[482.87243652 357.08514404 0.93741691]	[421.30978394 357.14352417 0.86689997]	[395.53045654 459.78204346 0.88483596]	[374.98336792 557.24481201 0.84867913]	[544.38861084 357.099823 0.88682652]	[565.03369141 457.18490601 0.8503089 ]	[585.56152344 549.50476074 0.85110879]	[498.11578369 557.23773193 0.67760324]	[452.04699707 559.80059814 0.67145896]	[464.86404419 716.26574707 0.78885305]	[4.75094849e+02 8.57432434e+02 8.04459631e-01]	[541.72918701 557.18170166 0.68642849]	[559.79992676 708.68963623 0.82559019]	[585.51635742 849.77355957 0.85791242]	[477.6111145 277.70666504 0.90229273]	[500.77731323 277.68783569 0.94917053]	[457.14126587 280.14227295 0.86275971]	[518.73291016 277.70425415 0.85368663]	[5.85451538e+02 8.90756714e+02 8.86469722e-01]	[6.05884705e+02 8.85568115e+02 8.16949368e-01]	[5.85387634e+02 8.57404297e+02 7.34113455e-01]	[4.80224457e+02 8.93357910e+02 8.35418046e-01]	[4.62199921e+02 8.90853271e+02 8.52499068e-01]	[4.80166626e+02 8.70234558e+02 7.52516508e-01]
[482.84405518 295.52542114 0.93617177]	[482.77737427 357.0788269 0.94645721]	[421.22546387 357.1512146 0.87401915]	[390.44769287 462.1932373 0.86788499]	[372.50006104 557.2333374 0.84188986]	[541.87402344 357.0617981 0.89151764]	[564.98303223 457.21282959 0.86187112]	[585.50244141 549.51086426 0.8615129 ]	[493.13366699 557.24523926 0.67077243]	[449.46820068 559.831604 0.6764251 ]	[462.44564819 716.34020996 0.79510254]	[4.75094635e+02 8.57413635e+02 8.08061242e-01]	[539.27886963 557.17700195 0.67816031]	[557.25793457 711.11450195 0.80856144]	[585.43945312 849.77215576 0.87827921]	[472.54141235 280.12194824 0.87987149]	[498.24249268 280.11166382 0.90874571]	[454.54260254 280.12207031 0.84927064]	[513.66021729 277.72494507 0.83564448]	[5.85431641e+02 8.90700928e+02 8.81348491e-01]	[6.03498840e+02 8.83023193e+02 8.10764313e-01]	[5.82978821e+02 8.57401001e+02 7.36888349e-01]	[4.80216614e+02 8.93358337e+02 8.39023888e-01]	[4.62196930e+02 8.90854614e+02 8.56946826e-01]	[4.80172455e+02 8.70218811e+02 7.57943869e-01]
[480.37463379 295.55014038 0.9449994 ]	[480.31707764 357.10076904 0.95062423]	[418.77209473 357.17501831 0.87535703]	[385.33010864 462.32592773 0.87353736]	[369.93109131 557.23675537 0.8364107 ]	[541.75036621 357.05807495 0.88444734]	[564.93115234 459.63064575 0.86431664]	[585.44830322 549.56652832 0.86064464]	[490.51104736 557.26348877 0.67639744]	[444.44088745 562.2890625 0.68992901]	[462.34222412 716.33105469 0.80463976]	[4.75091400e+02 8.57413452e+02 8.07391584e-01]	[539.17559814 557.18310547 0.665295 ]	[557.22583008 711.17681885 0.80029511]	[582.97143555 849.74627686 0.87523043]	[467.44790649 280.15454102 0.87471437]	[495.65887451 280.15585327 0.8712278 ]	[449.47183228 277.68554688 0.85063058]	[508.51596069 277.6769104 0.83988672]	[5.85418823e+02 8.90649170e+02 8.55792463e-01]	[6.03454773e+02 8.80455200e+02 8.07954669e-01]	[5.82814026e+02 8.57418579e+02 7.02051640e-01]	[4.80227753e+02 8.93355347e+02 8.44041288e-01]	[4.62207123e+02 8.90856567e+02 8.57071340e-01]	[4.80176880e+02 8.70219543e+02 7.61773527e-01]
[480.27896118 295.59646606 0.94646376]	[480.24212646 357.09939575 0.9465158 ]	[418.69488525 357.19522095 0.87259078]	[382.85440063 462.26901245 0.88479781]	[369.91073608 557.24127197 0.83658218]	[539.28845215 357.03231812 0.869735 ]	[564.85028076 457.20574951 0.85436833]	[585.38763428 549.51416016 0.8687768 ]	[490.48104858 557.24462891 0.67187363]	[444.40457153 562.27178955 0.68768674]	[462.3555603 716.27612305 0.80583453]	[4.75100616e+02 8.57416870e+02 8.07700038e-01]	[536.73571777 554.66351318 0.65977764]	[557.16455078 711.21453857 0.79419357]	[582.84564209 852.20959473 0.86197215]	[464.90466309 280.2182312 0.88287652]	[493.05862427 280.19445801 0.85247511]	[444.43838501 277.70565796 0.86928111]	[505.97912598 277.63223267 0.86084414]	[5.85362976e+02 8.90744995e+02 8.68356109e-01]	[6.03334045e+02 8.83023071e+02 8.06464076e-01]	[5.80289429e+02 8.62523743e+02 6.53189838e-01]	[4.80229828e+02 8.93358032e+02 8.44684780e-01]	[4.62208984e+02 8.90853271e+02 8.56900156e-01]	[4.80183502e+02 8.70216370e+02 7.65224099e-01]
[480.18026733 295.62939453 0.94849122]	[480.16177368 357.07229614 0.93575847]	[418.63568115 357.15939331 0.86379093]	[382.76107788 462.29412842 0.89385527]	[367.42398071 557.26861572 0.83591825]	[539.21185303 357.01205444 0.85985041]	[562.4598999 457.15213013 0.84743083]	[585.36712646 549.56658936 0.86395174]	[487.925354 554.68554688 0.68068659]	[444.32510376 559.76922607 0.69459987]	[462.32925415 716.27069092 0.80894613]	[4.75102234e+02 8.57420776e+02 8.06520998e-01]	[534.12017822 552.09973145 0.65057755]	[552.08850098 708.70001221 0.80519897]	[5.82736145e+02 8.49781982e+02 8.48916888e-01]	[462.42520142 282.68545532 0.89639485]	[487.9881897 280.2383728 0.85504735]	[444.34420776 277.70709229 0.87365156]	[503.50946045 277.63891602 0.87355345]	[5.82848938e+02 8.88209656e+02 8.22379768e-01]	[6.00790222e+02 8.77954712e+02 7.79569626e-01]	[5.77700623e+02 8.59970520e+02 6.47340059e-01]	[4.80247589e+02 8.93368103e+02 8.45614254e-01]	[4.62225891e+02 8.93217285e+02 8.57976556e-01]	[4.80188293e+02 8.70219788e+02 7.65036464e-01]
[480.15756226 295.65170288 0.94898409]	[477.68762207 357.02545166 0.91368866]	[418.57180786 357.14367676 0.85707361]	[380.35870361 462.23400879 0.89742321]	[369.91607666 557.21594238 0.83371824]	[536.6550293 354.55078125 0.83191699]	[562.37817383 454.60998535 0.8301757 ]	[585.36077881 549.51672363 0.86636907]	[485.41174316 554.67272949 0.69699472]	[441.88006592 559.80603027 0.70688683]	[462.32980347 713.784729 0.80966139]	[4.75111176e+02 8.57368042e+02 8.11681569e-01]	[529.0369873 549.55358887 0.66271508]	[549.55670166 708.66729736 0.80982506]	[5.75193909e+02 8.47097656e+02 7.96137154e-01]	[462.40454102 282.72628784 0.89823115]	[487.93460083 282.67614746 0.85276067]	[441.93804932 277.6890564 0.88144302]	[503.44204712 277.60354614 0.8765049 ]	[5.80250916e+02 8.88221924e+02 8.45665693e-01]	[5.93136963e+02 8.77970581e+02 7.86496580e-01]	[5.67585938e+02 8.52274902e+02 7.25828409e-01]	[4.80265411e+02 8.93375488e+02 8.39607537e-01]	[4.62244965e+02 8.93217163e+02 8.60862255e-01]	[4.80181366e+02 8.70180847e+02 7.58242071e-01]
[477.74221802 298.03637695 0.93984056]	[477.62475586 357.01431274 0.90870613]	[416.12719727 357.12588501 0.85082197]	[380.32519531 459.8097229 0.90311694]	[369.98391724 559.70233154 0.83919823]	[536.652771 354.56619263 0.8315466 ]	[562.36309814 454.61224365 0.82997108]	[582.96600342 547.0357666 0.87691724]	[485.35794067 554.63922119 0.70351994]	[441.82235718 559.77069092 0.70901561]	[462.30477905 713.71429443 0.82818407]	[4.75149048e+02 8.54904053e+02 8.19577038e-01]	[528.98553467 549.53448486 0.66716278]	[546.96697998 708.61621094 0.84615976]	[5.70023315e+02 8.44514832e+02 7.98144102e-01]	[462.33816528 285.25280762 0.89681751]	[485.45663452 282.76794434 0.85396773]	[441.88082886 280.13674927 0.88667631]	[503.3326416 277.72973633 0.84386235]	[5.75179565e+02 8.85602783e+02 8.18531454e-01]	[5.88114990e+02 8.75382019e+02 8.11293125e-01]	[5.65039062e+02 8.52159180e+02 7.51045287e-01]	[4.80266266e+02 8.93373596e+02 8.53684068e-01]	[4.62242065e+02 8.90851562e+02 8.65756869e-01]	[4.80224701e+02 8.70139038e+02 7.52708673e-01]
[477.70385742 298.10638428 0.93406403]	[475.13113403 357.01824951 0.89913654]	[416.04135132 357.13442993 0.8400408 ]	[380.32321167 459.80615234 0.90585625]	[372.49035645 559.74023438 0.85080636]	[534.12670898 354.55969238 0.82678455]	[562.30615234 454.62084961 0.84008312]	[582.95227051 546.9508667 0.89418828]	[485.34197998 549.54919434 0.70877659]	[441.82125854 557.23144531 0.70007652]	[462.30575562 711.18310547 0.83232069]	[4.75137939e+02 8.54895081e+02 8.20836663e-01]	[526.52313232 544.46868896 0.68230218]	[544.49768066 708.63513184 0.85340673]	[5.65002869e+02 8.42031189e+02 8.22807252e-01]	[462.28051758 287.8112793 0.89620328]	[485.43334961 285.31240845 0.85834998]	[441.84274292 280.1456604 0.88401049]	[503.35009766 277.72473145 0.85073262]	[5.67516663e+02 8.80460632e+02 8.07802558e-01]	[5.85524902e+02 8.72800232e+02 8.22415590e-01]	[5.62444336e+02 8.49810181e+02 7.33715713e-01]	[4.80256622e+02 8.93384644e+02 8.47810328e-01]	[4.62240662e+02 8.90855591e+02 8.62156570e-01]	[4.80203461e+02 8.70120483e+02 7.46126235e-01]
[477.64736938 298.15734863 0.91845053]	[475.0977478 357.02688599 0.89551628]	[413.58050537 357.13684082 0.83351707]	[380.28363037 459.8394165 0.91047174]	[374.96759033 559.80163574 0.86147189]	[534.12145996 354.57403564 0.82867712]	[562.25775146 454.62194824 0.8270545 ]	[582.90557861 546.99200439 0.88844389]	[482.95120239 552.07061768 0.71207976]	[441.7749939 557.26074219 0.70555288]	[462.29989624 711.21917725 0.83092785]	[4.75134247e+02 8.54868103e+02 8.21811140e-01]	[526.49511719 546.95599365 0.68681735]	[544.39447021 708.57507324 0.86941123]	[562.42077637 836.84802246 0.84992975]	[462.24731445 287.86154175 0.8983978 ]	[485.39047241 287.86160278 0.86801445]	[441.80712891 280.12878418 0.89334834]	[503.34472656 280.1307373 0.85935265]	[5.64899475e+02 8.75431946e+02 8.08654070e-01]	[5.82860229e+02 8.70302673e+02 8.29879642e-01]	[5.62245544e+02 8.49651672e+02 6.86669111e-01]	[4.80268646e+02 8.93347107e+02 8.43066812e-01]	[4.62248230e+02 8.90835754e+02 8.49825382e-01]	[4.80202606e+02 8.67715942e+02 7.42041409e-01]
[475.17877197 298.18353271 0.90130955]	[475.06140137 357.01425171 0.88871849]	[413.55380249 357.10424805 0.83082116]	[380.27288818 459.76422119 0.90967226]	[374.99008179 559.81756592 0.86549854]	[531.6126709 354.58929443 0.82829356]	[559.82775879 454.59231567 0.81485265]	[582.83404541 546.97698975 0.88436198]	[482.93557739 552.06170654 0.71059293]	[441.75067139 557.24884033 0.70331603]	[462.26733398 711.19897461 0.8367703 ]	[4.75129944e+02 8.54872803e+02 8.21401179e-01]	[526.49664307 546.949646 0.68414956]	[544.33123779 708.52679443 0.89076114]	[562.26934814 834.3817749 0.84340376]	[462.21618652 287.88943481 0.89922422]	[482.98001099 290.34899902 0.87362647]	[441.80392456 280.1199646 0.88901657]	[503.30108643 280.15435791 0.86750567]	[5.62387817e+02 8.75360046e+02 8.32559764e-01]	[5.80286194e+02 8.70256897e+02 8.33645880e-01]	[5.59699829e+02 8.49654846e+02 6.69567347e-01]	[4.80279419e+02 8.93391724e+02 8.29433560e-01]	[4.62257874e+02 8.93230225e+02 8.45143080e-01]	[4.80196045e+02 8.67706116e+02 7.47457206e-01]
[475.06225586 300.65963745 0.87224364]	[470.03878784 357.02593994 0.8889792 ]	[410.9994812 357.1335144 0.82443106]	[380.21743774 459.80450439 0.9124608 ]	[372.54223633 559.84118652 0.86320257]	[529.06072998 354.57223511 0.83195996]	[559.74182129 454.57266235 0.80153549]	[582.77972412 546.98986816 0.87269688]	[482.85668945 549.55004883 0.72118288]	[441.6829834 557.20758057 0.69861335]	[462.18884277 708.70843506 0.83544517]	[4.75117340e+02 8.54801270e+02 8.20852876e-01]	[526.40942383 544.49041748 0.69026017]	[544.31573486 706.09356689 0.86337388]	[5.54647461e+02 8.29229248e+02 8.18530262e-01]	[459.80889893 292.88513184 0.91548336]	[482.88140869 292.89581299 0.90463006]	[441.7598877 280.24047852 0.8596499 ]	[500.89694214 280.22720337 0.86016881]	[5.59801208e+02 8.70207703e+02 8.36228132e-01]	[5.75195007e+02 8.62522522e+02 7.68425882e-01]	[5.46972839e+02 8.34404114e+02 6.88677669e-01]	[4.80272125e+02 8.93358337e+02 8.29280257e-01]	[4.62246246e+02 8.90835266e+02 8.45644832e-01]	[4.80178802e+02 8.67654602e+02 7.36863613e-01]
[472.56622314 300.73031616 0.86275709]	[470.00964355 357.02359009 0.89052981]	[410.95120239 357.12960815 0.82039195]	[380.19241333 459.80245972 0.90785402]	[372.51773071 559.7857666 0.85373169]	[529.05267334 354.55938721 0.83302283]	[559.72454834 457.06994629 0.80861586]	[582.75183105 547.06054688 0.8547678 ]	[482.80673218 549.54638672 0.71793473]	[439.28942871 557.21112061 0.70107502]	[459.78125 708.70159912 0.82829851]	[4.75082947e+02 8.54845764e+02 8.14423144e-01]	[523.9909668 544.47320557 0.68683368]	[544.29675293 706.11010742 0.87646031]	[5.49583801e+02 8.29162292e+02 8.23033631e-01]	[459.7694397 292.95755005 0.92549837]	[482.85018921 292.95114136 0.91932946]	[441.71435547 280.21643066 0.85974193]	[500.89138794 280.19454956 0.87161463]	[5.57236816e+02 8.70213440e+02 8.27697873e-01]	[5.72592957e+02 8.62535950e+02 7.73808897e-01]	[5.44517029e+02 8.34313843e+02 7.17560470e-01]	[4.80294067e+02 8.93380554e+02 8.13894987e-01]	[4.62258057e+02 8.93223572e+02 8.42445195e-01]	[4.80159424e+02 8.67700012e+02 7.45700121e-01]
[472.56591797 300.73007202 0.86308157]	[470.0057373 357.02838135 0.89095384]	[408.47702026 357.14196777 0.81977117]	[380.19549561 459.80459595 0.90784085]	[372.51077271 559.78930664 0.85354483]	[529.05267334 354.56054688 0.83333385]	[559.71881104 454.64492798 0.80761099]	[582.75170898 547.05108643 0.85628247]	[482.8034668 549.55792236 0.7178244 ]	[439.28826904 557.22796631 0.702842 ]	[459.77966309 711.13000488 0.8270877 ]	[4.75079559e+02 8.54836182e+02 8.14189255e-01]	[523.98638916 544.48126221 0.68676567]	[544.29522705 706.10620117 0.87626231]	[5.49583679e+02 8.29165344e+02 8.22887301e-01]	[459.76889038 292.95733643 0.92555177]	[482.85012817 292.95025635 0.91931474]	[441.71063232 280.21859741 0.86036938]	[500.89193726 280.19580078 0.87095129]	[5.57236084e+02 8.70213745e+02 8.29242945e-01]	[5.72588989e+02 8.62537537e+02 7.75634110e-01]	[5.44519043e+02 8.34319763e+02 7.16709554e-01]	[4.80302521e+02 8.93373962e+02 8.13836038e-01]	[4.62262451e+02 8.93221008e+02 8.39677691e-01]	[4.80151184e+02 8.67690918e+02 7.42916942e-01]
[472.5513916 303.20953369 0.85214245]	[469.96411133 357.03723145 0.89361691]	[408.40847778 357.14920044 0.82244247]	[380.16967773 459.82369995 0.90897226]	[372.45474243 559.76611328 0.84793472]	[529.01928711 354.56185913 0.83631045]	[559.68475342 457.12716675 0.82490504]	[580.33966064 549.49511719 0.84804702]	[482.7833252 552.06512451 0.71680492]	[439.27810669 557.25054932 0.70521343]	[459.77139282 708.68548584 0.83697253]	[4.75072296e+02 8.54798279e+02 8.12568843e-01]	[523.96020508 546.94238281 0.68791807]	[541.94891357 706.03570557 0.86968803]	[546.98687744 826.60864258 0.8334167 ]	[459.76022339 293.02819824 0.93307984]	[482.82730103 293.01516724 0.93230593]	[441.68499756 280.21588135 0.86930215]	[500.88833618 280.16888428 0.87377512]	[5.52092285e+02 8.70105713e+02 8.16837668e-01]	[5.67570435e+02 8.57464478e+02 7.73043811e-01]	[5.44364319e+02 8.31734192e+02 7.18057454e-01]	[4.80297516e+02 8.93365295e+02 8.13803732e-01]	[4.62250519e+02 8.90854980e+02 8.37221444e-01]	[4.80152710e+02 8.67648926e+02 7.26004899e-01]
[472.53713989 303.22689819 0.84970957]	[467.49880981 357.02996826 0.89365208]	[408.3866272 357.12515259 0.82204688]	[380.15811157 459.77764893 0.90550333]	[369.93618774 559.73406982 0.83985603]	[529.01464844 354.5692749 0.83666098]	[557.23431396 457.13656616 0.82791305]	[580.30255127 549.49145508 0.84314626]	[482.73757935 549.56964111 0.71408474]	[439.25357056 557.21411133 0.7015844 ]	[459.73538208 708.62854004 0.83530957]	[4.72589600e+02 8.52387512e+02 8.12523425e-01]	[523.91436768 546.94030762 0.6902653 ]	[541.909729 705.99017334 0.84600794]	[544.4887085 821.52819824 0.83686393]	[459.75177002 295.39151001 0.93478465]	[482.81234741 295.39025879 0.93198246]	[439.32553101 280.14593506 0.87509131]	[500.85494995 280.16802979 0.87214261]	[5.47035095e+02 8.67644531e+02 8.14691544e-01]	[5.67447815e+02 8.54868347e+02 7.84971058e-01]	[5.41888367e+02 8.29181030e+02 6.72017217e-01]	[4.80268372e+02 8.93341431e+02 8.15008819e-01]	[4.62224701e+02 8.90836304e+02 8.37060928e-01]	[4.80166779e+02 8.67640015e+02 7.23546207e-01]
[472.52279663 303.26144409 0.84463906]	[467.47680664 357.02914429 0.89669037]	[405.90600586 357.11508179 0.82393497]	[380.11102295 459.77871704 0.90779972]	[367.41583252 559.69482422 0.82810831]	[529.00701904 354.57559204 0.8377465 ]	[557.19720459 457.16116333 0.82937485]	[580.28778076 549.51947021 0.83793622]	[480.37841797 547.02435303 0.71714336]	[439.20495605 554.61914062 0.6904245 ]	[459.73190308 708.58428955 0.83857602]	[4.72568054e+02 8.52357361e+02 8.16147745e-01]	[523.90374756 544.44226074 0.69671857]	[541.8694458 705.94122314 0.83105552]	[544.28582764 816.33074951 0.86029434]	[459.74029541 295.42004395 0.93882984]	[482.80227661 295.42474365 0.93918741]	[439.28085327 280.15530396 0.87664288]	[500.85897827 280.18865967 0.87016004]	[5.44503601e+02 8.67588440e+02 8.02616239e-01]	[5.64865112e+02 8.52362427e+02 7.76312709e-01]	[5.39259338e+02 8.24073975e+02 5.96732736e-01]	[4.80265533e+02 8.93375305e+02 8.15889001e-01]	[4.62224915e+02 8.90853088e+02 8.40969086e-01]	[4.77719727e+02 8.65133301e+02 7.11864173e-01]
[472.52636719 303.30618286 0.84004825]	[467.46826172 357.03314209 0.89638263]	[405.88555908 357.10394287 0.827847 ]	[380.09262085 459.75521851 0.90618145]	[367.35360718 559.73620605 0.83715069]	[529.00854492 354.59942627 0.83964217]	[557.21148682 457.20898438 0.83292639]	[580.26800537 547.06304932 0.84022504]	[480.35766602 547.01812744 0.71502203]	[439.17385864 554.62042236 0.68727845]	[459.71682739 708.55255127 0.83774358]	[4.72539795e+02 8.52365356e+02 8.13937128e-01]	[523.89398193 544.43823242 0.69488811]	[541.82989502 700.90600586 0.79742092]	[541.83569336 813.83087158 0.86876887]	[459.73461914 295.45407104 0.94424403]	[482.80377197 295.46176147 0.94512784]	[439.25521851 280.16113281 0.87684023]	[500.85494995 280.20239258 0.8633256 ]	[5.44312683e+02 8.65074768e+02 7.92462349e-01]	[5.62275024e+02 8.52327454e+02 7.64221072e-01]	[5.36673096e+02 8.24058838e+02 5.86894333e-01]	[4.80274017e+02 8.93327332e+02 8.22315693e-01]	[4.62240814e+02 8.90833923e+02 8.43674421e-01]	[4.77704254e+02 8.67596313e+02 7.15145230e-01]
[472.52389526 305.75598145 0.83963281]	[467.46896362 357.03381348 0.89620686]	[405.88589478 357.10772705 0.82776904]	[380.09246826 459.75656128 0.90623188]	[367.35894775 559.73321533 0.83632737]	[529.00823975 354.59887695 0.8392967 ]	[557.20837402 457.21203613 0.83346236]	[580.26452637 547.06365967 0.83978266]	[482.71185303 549.51818848 0.71277714]	[439.1930542 554.6762085 0.69043756]	[459.70962524 708.5803833 0.83558738]	[4.72538971e+02 8.52350220e+02 8.14780772e-01]	[523.90844727 544.47320557 0.6928249 ]	[541.84417725 703.38879395 0.80284393]	[541.83343506 813.82952881 0.86931187]	[459.73348999 295.45574951 0.94426656]	[482.80401611 295.46166992 0.94518924]	[439.25006104 280.16412354 0.87591541]	[500.86233521 280.19555664 0.86636257]	[5.44314026e+02 8.65074707e+02 7.94140399e-01]	[5.62272888e+02 8.52327209e+02 7.64698684e-01]	[5.36668945e+02 8.24055664e+02 5.88680506e-01]	[4.80278168e+02 8.93320496e+02 8.21140885e-01]	[4.62243164e+02 8.90826172e+02 8.39882374e-01]	[4.77705475e+02 8.67574707e+02 7.12965012e-01]
[472.51779175 305.76879883 0.83926219]	[467.45407104 357.03320312 0.89669716]	[405.86560059 357.09472656 0.82973087]	[377.74017334 459.73156738 0.90591419]	[364.79226685 557.27020264 0.84070522]	[528.99591064 356.97140503 0.84197915]	[557.16546631 459.60720825 0.83299851]	[580.26159668 549.51171875 0.83335704]	[482.71157837 549.527771 0.71532446]	[439.19586182 554.68603516 0.69404727]	[459.68283081 708.56988525 0.8251465 ]	[4.72555969e+02 8.52360168e+02 8.07386518e-01]	[523.91705322 544.47491455 0.69369602]	[541.78771973 700.86785889 0.78667659]	[541.71478271 813.84735107 0.83952498]	[459.72921753 295.4737854 0.94543165]	[482.79437256 295.4793396 0.94748825]	[439.25897217 280.16552734 0.87715036]	[500.86520386 280.18997192 0.87089384]	[5.41835938e+02 8.67578186e+02 8.14223528e-01]	[5.59725647e+02 8.52402222e+02 7.47509778e-01]	[5.31549194e+02 8.24079163e+02 5.75869679e-01]	[4.80270996e+02 8.93355286e+02 8.14909935e-01]	[4.62237091e+02 8.90857910e+02 8.36127520e-01]	[4.80166840e+02 8.67604553e+02 7.15259194e-01]
[472.51507568 305.77819824 0.83920181]	[467.4342041 357.04058838 0.89878738]	[405.84655762 357.09881592 0.83186543]	[377.7194519 459.77185059 0.91073263]	[362.29821777 559.7689209 0.86807024]	[528.97814941 356.98574829 0.84573007]	[554.67022705 459.6137085 0.83436656]	[580.24291992 549.52380371 0.82814473]	[480.36743164 549.51269531 0.71695942]	[439.19241333 554.6673584 0.694691 ]	[459.68600464 708.56872559 0.82430935]	[4.72594116e+02 8.52362000e+02 8.05670023e-01]	[523.89605713 544.46643066 0.69773674]	[541.78106689 700.91815186 0.79569644]	[539.26086426 813.84454346 0.82542521]	[459.73098755 295.48403931 0.94751155]	[482.78979492 295.48928833 0.94820142]	[439.26077271 280.17147827 0.87844241]	[500.86160278 280.19598389 0.8723734 ]	[5.41740417e+02 8.65101562e+02 8.19899559e-01]	[5.54700378e+02 8.52383179e+02 7.57958710e-01]	[5.28979065e+02 8.24088196e+02 5.94704986e-01]	[4.80220703e+02 8.93375671e+02 8.14321518e-01]	[4.62207062e+02 8.90847168e+02 8.37391973e-01]	[4.80206635e+02 8.67581543e+02 7.17618108e-01]
[470.05093384 305.81082153 0.83770275]	[467.40673828 357.05664062 0.90046489]	[405.82919312 357.10092163 0.83374178]	[377.68215942 459.80697632 0.91163599]	[362.23675537 559.77929688 0.87717175]	[526.53674316 357.01004028 0.85012233]	[554.6697998 459.69335938 0.85076058]	[580.21447754 549.55169678 0.82134706]	[480.37689209 549.57440186 0.71242923]	[439.21807861 557.19976807 0.70182908]	[459.65197754 708.6628418 0.8148737 ]	[4.72542542e+02 8.52343262e+02 8.08842063e-01]	[523.90777588 546.96392822 0.6976245 ]	[539.28149414 705.93225098 0.81049728]	[5.36640198e+02 8.13875977e+02 7.98936009e-01]	[459.72119141 295.51235962 0.95023394]	[482.78527832 295.51553345 0.95026779]	[439.25268555 280.20806885 0.87030727]	[500.83990479 280.23477173 0.85815537]	[5.34136597e+02 8.65055603e+02 7.91894495e-01]	[5.49511902e+02 8.52383179e+02 7.80292034e-01]	[5.26451660e+02 8.26564941e+02 6.33423328e-01]	[4.80186707e+02 8.93344666e+02 8.15313101e-01]	[4.59814026e+02 8.90806274e+02 8.38185787e-01]	[4.80213501e+02 8.65089661e+02 7.24727750e-01]
[472.52835083 305.81503296 0.8383103 ]	[467.41134644 357.05978394 0.90012908]	[405.84036255 357.1020813 0.83282232]	[377.66183472 459.82373047 0.91343188]	[362.22702026 559.80780029 0.88162488]	[526.53570557 357.01623535 0.85127687]	[554.66149902 459.7144165 0.85277939]	[577.79608154 549.59161377 0.81594002]	[480.35720825 549.57330322 0.71659374]	[439.20373535 557.20831299 0.70663518]	[459.67254639 708.67285156 0.82182497]	[4.72537811e+02 8.52340515e+02 8.06292653e-01]	[523.8772583 546.95349121 0.70123053]	[539.22058105 705.91107178 0.79130536]	[5.31560974e+02 8.13873108e+02 7.93805242e-01]	[459.730896 295.52435303 0.95196068]	[482.7928772 295.52209473 0.9483642 ]	[439.27752686 280.23205566 0.8633526 ]	[500.8453064 280.24499512 0.85879767]	[5.29052856e+02 8.67565063e+02 7.89846361e-01]	[5.46999512e+02 8.54825684e+02 7.62510717e-01]	[5.23927673e+02 8.24075134e+02 6.43149257e-01]	[4.80178802e+02 8.93340088e+02 8.12161088e-01]	[4.59794830e+02 8.90801514e+02 8.30415130e-01]	[4.80230316e+02 8.65085876e+02 7.23905146e-01]
[472.57702637 308.32202148 0.83922231]	[467.4354248 357.04693604 0.89881408]	[405.86251831 357.07879639 0.82896614]	[377.63510132 459.83178711 0.91573822]	[359.79376221 559.80267334 0.89214063]	[528.96386719 357.01043701 0.84909868]	[552.14373779 459.69854736 0.8523072 ]	[577.75592041 552.05566406 0.81279409]	[480.36083984 549.56890869 0.71630865]	[439.19723511 557.20477295 0.70360798]	[459.65475464 708.64282227 0.81799418]	[4.72544891e+02 8.52317566e+02 8.09277534e-01]	[523.88232422 546.95471191 0.70059496]	[539.22070312 705.90600586 0.8062669 ]	[523.99639893 811.12664795 0.86058551]	[459.76037598 295.57022095 0.9550395 ]	[482.82553101 295.56155396 0.94971824]	[439.32513428 282.68859863 0.86257344]	[500.88363647 282.68676758 0.85239762]	[5.23914246e+02 8.59987488e+02 8.19385529e-01]	[5.44299255e+02 8.52252197e+02 7.98186362e-01]	[5.21324097e+02 8.13748718e+02 6.73995018e-01]	[4.80153992e+02 8.93349731e+02 8.20749879e-01]	[4.59777863e+02 8.90801880e+02 8.33112836e-01]	[4.80247467e+02 8.65049255e+02 7.17628777e-01]
[472.5994873 308.34518433 0.84027326]	[467.43026733 357.04556274 0.89884216]	[405.85385132 357.06954956 0.8290478 ]	[377.6289978 459.84036255 0.91476917]	[359.79318237 559.82977295 0.89362812]	[526.54467773 357.01141357 0.84975594]	[552.09161377 459.67593384 0.851125 ]	[577.72314453 552.05804443 0.80914426]	[480.34780884 549.57885742 0.71491897]	[439.17010498 557.20214844 0.69954503]	[459.64837646 708.67388916 0.81590295]	[4.72581787e+02 8.52287476e+02 8.09509218e-01]	[523.88720703 546.97351074 0.69999683]	[539.28857422 705.92327881 0.82388067]	[523.81872559 808.53668213 0.87519169]	[459.77670288 295.587677 0.95522535]	[482.84448242 295.57629395 0.94925964]	[441.6652832 282.69973755 0.85977501]	[500.89764404 282.68756104 0.84761965]	[5.23812683e+02 8.57450867e+02 8.28451455e-01]	[5.41784790e+02 8.52212524e+02 8.03155303e-01]	[5.18657715e+02 8.08735596e+02 6.45861089e-01]	[4.80203247e+02 8.93361755e+02 8.04024398e-01]	[4.59801697e+02 8.90812561e+02 8.19264412e-01]	[4.80281189e+02 8.62515137e+02 7.21668720e-01]
[475.06143188 308.36642456 0.84068483]	[467.42492676 357.0463562 0.89884079]	[405.85284424 357.06549072 0.82789958]	[377.62365723 459.84106445 0.91331959]	[359.78915405 562.2298584 0.90070462]	[526.53253174 357.01135254 0.85116529]	[552.0880127 459.69552612 0.8498053 ]	[577.70440674 549.59820557 0.80899787]	[480.33132935 552.08410645 0.71381861]	[439.15386963 557.2409668 0.70155805]	[459.63021851 708.66534424 0.81016421]	[4.72610107e+02 8.52306458e+02 8.10141623e-01]	[523.88165283 546.99414062 0.69649386]	[541.703125 700.94195557 0.80859256]	[523.79516602 803.54187012 0.85335654]	[459.78872681 295.60525513 0.95455486]	[482.85681152 295.59936523 0.9483943 ]	[441.68252563 282.70028687 0.85712779]	[500.88983154 282.73632812 0.83074439]	[5.23797424e+02 8.54911377e+02 8.26716185e-01]	[5.41759155e+02 8.49740906e+02 7.78441787e-01]	[5.16137512e+02 8.08542725e+02 6.30270004e-01]	[4.80200378e+02 8.93358704e+02 8.00748885e-01]	[4.59790833e+02 8.90813782e+02 8.24417233e-01]	[4.80307495e+02 8.62529236e+02 7.17388630e-01]
[475.06277466 308.38049316 0.84111953]	[467.42630005 357.04916382 0.89881599]	[405.85131836 357.06686401 0.82819891]	[377.62316895 459.83581543 0.91247547]	[359.78952026 562.2409668 0.90258241]	[526.53631592 357.01681519 0.85089505]	[552.08093262 459.68566895 0.84854519]	[577.70977783 549.59875488 0.80965286]	[480.33843994 552.09570312 0.71485734]	[439.15878296 557.25665283 0.70328265]	[459.62905884 708.67822266 0.80843592]	[4.72594238e+02 8.52302551e+02 8.08488309e-01]	[523.88891602 547.003479 0.69648719]	[541.67932129 703.39044189 0.81064588]	[523.7947998 803.55218506 0.85527033]	[459.78845215 295.6159668 0.95345354]	[482.8571167 295.60787964 0.94867814]	[441.67703247 282.69607544 0.85671872]	[500.90411377 282.7293396 0.83443654]	[5.23798401e+02 8.54918762e+02 8.23578775e-01]	[5.41762817e+02 8.49745117e+02 7.78029680e-01]	[5.16141052e+02 8.08554932e+02 6.33955359e-01]	[4.80214386e+02 8.93364868e+02 7.98318982e-01]	[4.59798004e+02 8.90819153e+02 8.20326865e-01]	[4.80296997e+02 8.62520325e+02 7.17194736e-01]
[475.06085205 308.4006958 0.84187388]	[467.40164185 357.05557251 0.89963967]	[405.85205078 357.05941772 0.8282398 ]	[377.6211853 459.83236694 0.91436779]	[359.775177 562.22564697 0.89882028]	[526.50952148 357.03347778 0.85816145]	[549.60040283 459.71258545 0.85018027]	[577.69317627 552.06182861 0.80903304]	[480.30596924 552.08312988 0.71650457]	[439.13137817 557.23944092 0.70103443]	[459.66116333 708.64215088 0.81670344]	[4.72590515e+02 8.52335815e+02 8.06383967e-01]	[523.85845947 547.00445557 0.70108396]	[541.74853516 700.89654541 0.81043977]	[523.76098633 795.88812256 0.84524608]	[459.78948975 295.62768555 0.95275199]	[482.8583374 295.62518311 0.94957352]	[441.67434692 282.70922852 0.85680586]	[500.90444946 282.76763916 0.82701916]	[5.23789551e+02 8.52316650e+02 8.36090863e-01]	[5.41730652e+02 8.47121399e+02 7.43592203e-01]	[5.11076019e+02 8.00947083e+02 6.25658572e-01]	[4.80228699e+02 8.93359985e+02 7.96033025e-01]	[4.59797729e+02 8.90823669e+02 8.18024755e-01]	[4.80273743e+02 8.62569397e+02 7.18613148e-01]
[472.60540771 308.41259766 0.84180605]	[467.39987183 357.06204224 0.89991808]	[405.84054565 357.06109619 0.82844472]	[377.61355591 459.82788086 0.91300738]	[359.77478027 562.25598145 0.90451908]	[526.51452637 357.04470825 0.85975885]	[549.57324219 459.70019531 0.85060853]	[575.22497559 549.5881958 0.8082 ]	[480.29745483 549.57800293 0.71669352]	[439.12261963 557.21075439 0.69779706]	[459.66442871 708.67584229 0.81904125]	[4.72592926e+02 8.52349915e+02 8.06225419e-01]	[523.85211182 546.97174072 0.70254105]	[541.82965088 700.89874268 0.81814712]	[521.43432617 793.253479 0.86313951]	[459.78662109 295.62850952 0.95222193]	[482.85803223 295.6321106 0.94954395]	[441.67282104 282.70794678 0.85681593]	[500.8989563 285.24252319 0.82446027]	[521.40710449 849.77807617 0.85145319]	[5.39303467e+02 8.42046814e+02 7.31031835e-01]	[5.11045776e+02 7.93342529e+02 6.32528961e-01]	[4.80215454e+02 8.93348938e+02 7.93327510e-01]	[4.59785248e+02 8.90817322e+02 8.15099418e-01]	[4.80261688e+02 8.65061584e+02 7.14409709e-01]
[472.60079956 310.87322998 0.84282482]	[467.40270996 357.0637207 0.90023184]	[405.8381958 357.0574646 0.82827276]	[377.59976196 459.83538818 0.91291827]	[359.77877808 562.28637695 0.9088335 ]	[526.50823975 357.05163574 0.86029851]	[549.56005859 459.7416687 0.85633111]	[575.20373535 552.07202148 0.80732042]	[480.28082275 549.56018066 0.71782881]	[439.11291504 557.18603516 0.69543713]	[459.6647644 708.68743896 0.81756532]	[4.72610992e+02 8.52356201e+02 8.06167006e-01]	[523.83746338 546.96203613 0.70443338]	[541.84356689 698.34088135 0.8119275 ]	[523.75335693 790.82226562 0.86689949]	[459.78302002 295.63949585 0.95065641]	[482.85342407 295.63986206 0.94956011]	[441.66043091 282.69631958 0.85952222]	[500.8972168 282.76980591 0.82434171]	[521.38299561 849.71453857 0.85658646]	[5.39266418e+02 8.42003052e+02 7.32511759e-01]	[5.11058319e+02 7.93294617e+02 6.30950212e-01]	[4.80226715e+02 8.93353088e+02 7.95322418e-01]	[4.59803345e+02 8.90828430e+02 8.14154267e-01]	[4.80273285e+02 8.65053284e+02 7.17589557e-01]
[472.55545044 310.88870239 0.84300935]	[467.40548706 357.06332397 0.8991636 ]	[405.83673096 357.04443359 0.82705176]	[377.60128784 459.82720947 0.91701627]	[359.76327515 562.2769165 0.91173923]	[526.50775146 357.05911255 0.86098409]	[549.54003906 459.73849487 0.85931313]	[575.2086792 552.07159424 0.80756545]	[480.2673645 549.53582764 0.7177695 ]	[439.08981323 554.68560791 0.69186306]	[459.66149902 708.68322754 0.81435192]	[4.75060547e+02 8.52367859e+02 8.05693626e-01]	[523.83770752 546.92797852 0.70467496]	[541.86071777 695.81542969 0.80260491]	[523.76159668 790.67901611 0.89181393]	[459.75656128 295.64178467 0.94944185]	[482.83404541 295.65176392 0.95103168]	[439.31903076 282.6852417 0.86231065]	[503.23846436 282.76403809 0.82745785]	[521.40753174 849.60498047 0.85286194]	[5.39317627e+02 8.36919617e+02 7.39224732e-01]	[5.11068878e+02 7.90761414e+02 6.47146702e-01]	[4.80188507e+02 8.93350403e+02 7.92547107e-01]	[4.59774750e+02 8.90824829e+02 8.13754916e-01]	[4.80285004e+02 8.65057983e+02 7.15766132e-01]
[472.52429199 310.88742065 0.84132642]	[467.38928223 357.0657959 0.89958441]	[405.82049561 357.04943848 0.82939762]	[377.59515381 459.81445312 0.91864407]	[359.75061035 562.27191162 0.91406208]	[526.50115967 357.06115723 0.86253786]	[549.53967285 459.71881104 0.85338491]	[575.20452881 552.07177734 0.80539864]	[480.26223755 549.51049805 0.71909112]	[439.07788086 554.652771 0.68986851]	[459.63739014 708.66583252 0.80979097]	[4.75063629e+02 8.52360657e+02 8.06050420e-01]	[523.83398438 544.46911621 0.7085706 ]	[541.82830811 695.81610107 0.79977614]	[523.79772949 790.71954346 0.88580829]	[459.73657227 295.64465332 0.9492926 ]	[482.81509399 295.6522522 0.95103538]	[439.28814697 282.71420288 0.85701573]	[500.87643433 285.24621582 0.82149804]	[521.38330078 849.6206665 0.85055614]	[5.39278748e+02 8.39421509e+02 7.32135117e-01]	[5.13613037e+02 7.90797485e+02 6.32456303e-01]	[4.80195526e+02 8.93347290e+02 7.86190450e-01]	[4.59778595e+02 8.90819458e+02 8.03911388e-01]	[4.80293427e+02 8.65053101e+02 7.15111613e-01]
[470.05349731 310.8956604 0.84119695]	[464.94140625 357.04684448 0.90144056]	[403.38528442 357.03744507 0.83293581]	[377.58255005 459.8137207 0.91819632]	[359.72348022 562.23406982 0.9115057 ]	[526.46496582 357.04656982 0.86450064]	[549.52392578 459.67495728 0.85020697]	[575.20849609 549.5960083 0.80585849]	[480.2484436 549.50976562 0.71488959]	[436.6925354 554.63800049 0.68398988]	[459.60986328 708.65734863 0.80220318]	[4.72608795e+02 8.52361755e+02 8.05151403e-01]	[523.82208252 544.46990967 0.70550352]	[541.79400635 698.29406738 0.80018187]	[523.84075928 790.80804443 0.87150574]	[459.73135376 295.6456604 0.95039707]	[482.80654907 295.65930176 0.95148158]	[439.25933838 282.70095825 0.86325663]	[500.83837891 285.26898193 0.81056345]	[521.37493896 849.61187744 0.85474014]	[5.39279907e+02 8.39443359e+02 7.43794322e-01]	[5.16185608e+02 7.93331970e+02 6.12231612e-01]	[4.80189331e+02 8.93350647e+02 7.82567024e-01]	[4.59778198e+02 8.90819458e+02 7.99397349e-01]	[4.80291504e+02 8.65062805e+02 7.17840850e-01]
[470.05084229 310.89544678 0.84166795]	[464.92584229 357.04916382 0.90369725]	[403.36923218 357.04782104 0.83718854]	[377.57485962 459.81524658 0.91677022]	[359.69995117 562.23132324 0.91201961]	[526.44720459 357.04650879 0.86695653]	[549.51690674 459.67175293 0.85398638]	[575.20031738 552.0557251 0.80418229]	[480.24090576 549.52728271 0.71359617]	[436.69415283 554.66119385 0.68514132]	[459.59402466 708.64764404 0.80096388]	[4.75060974e+02 8.52398560e+02 8.03328753e-01]	[523.81365967 544.48431396 0.70205855]	[541.78601074 698.31976318 0.80244148]	[523.86206055 790.80926514 0.86989337]	[459.71902466 295.64630127 0.95089424]	[482.80340576 295.64831543 0.95240688]	[439.22436523 282.68435669 0.86132944]	[500.82983398 282.76361084 0.80595863]	[521.39727783 849.61413574 0.85374701]	[5.39313110e+02 8.39431885e+02 7.42148638e-01]	[5.18666870e+02 7.93325439e+02 6.23451650e-01]	[4.80236084e+02 8.93351196e+02 7.86836088e-01]	[4.59821014e+02 8.90833130e+02 8.03405941e-01]	[4.80275848e+02 8.65118286e+02 7.13652670e-01]
[470.00875854 310.90515137 0.84347188]	[464.88116455 357.06222534 0.91014713]	[403.3225708 357.07736206 0.84643698]	[377.57305908 459.81781006 0.91554558]	[359.70559692 562.24938965 0.91131335]	[526.41931152 357.05413818 0.87010157]	[549.49627686 459.69036865 0.85679233]	[575.18945312 552.10998535 0.80187786]	[480.20980835 549.49761963 0.70977038]	[436.66567993 554.63195801 0.67882353]	[457.21520996 708.69659424 0.80282658]	[4.72586060e+02 8.54791809e+02 8.02261472e-01]	[523.78179932 544.4486084 0.70220077]	[541.73986816 698.37249756 0.79809463]	[523.84747314 793.21850586 0.86886162]	[459.70162964 295.66268921 0.95051664]	[482.76318359 297.99026489 0.95733643]	[439.19067383 282.68365479 0.86162376]	[500.77728271 282.77865601 0.80450118]	[5.21368286e+02 8.49600281e+02 8.46124887e-01]	[5.39277100e+02 8.39437195e+02 7.36933708e-01]	[5.16195190e+02 7.93353638e+02 6.27804458e-01]	[4.80240936e+02 8.93351685e+02 7.89210260e-01]	[4.59821136e+02 8.90836426e+02 8.10633898e-01]	[4.80242157e+02 8.65126343e+02 7.09441006e-01]
[469.96820068 310.90856934 0.84408206]	[464.87094116 357.059021 0.91218954]	[403.30551147 357.08258057 0.84895074]	[377.57858276 459.83618164 0.91635561]	[359.68875122 562.24505615 0.91173458]	[526.40911865 357.04953003 0.87044597]	[547.06140137 459.64639282 0.85397243]	[575.13824463 554.61517334 0.79729617]	[480.18255615 549.52996826 0.70422828]	[436.63690186 554.65319824 0.67578995]	[457.21359253 708.69238281 0.80516171]	[4.72584412e+02 8.52397034e+02 8.01190734e-01]	[521.40814209 544.48449707 0.69882029]	[541.68438721 703.3737793 0.79672122]	[523.81610107 790.81060791 0.87357813]	[459.68930054 295.66079712 0.9531492 ]	[482.73284912 297.99639893 0.95916533]	[439.16217041 280.24584961 0.86755842]	[500.74591064 282.75698853 0.80839705]	[5.21311462e+02 8.47168457e+02 8.11650038e-01]	[5.39206482e+02 8.36927673e+02 7.16130137e-01]	[5.16157471e+02 7.93298645e+02 6.33777559e-01]	[4.80225342e+02 8.93346558e+02 7.87456036e-01]	[4.59807404e+02 8.90833984e+02 8.11014652e-01]	[4.80242645e+02 8.65119141e+02 7.07937002e-01]
[467.49053955 310.92150879 0.8458643 ]	[464.84338379 357.05484009 0.91558045]	[403.27084351 357.09475708 0.85373408]	[377.57299805 462.19003296 0.91715658]	[359.69354248 562.24078369 0.91029251]	[524.01348877 357.03604126 0.87074482]	[547.03692627 459.61950684 0.85388803]	[572.65515137 554.64361572 0.80152065]	[480.17462158 549.51257324 0.70318884]	[436.6164856 554.62823486 0.67263693]	[457.21878052 708.70623779 0.80540329]	[4.72574921e+02 8.54788269e+02 8.03560019e-01]	[521.40264893 544.47344971 0.70136207]	[539.29876709 703.43658447 0.80363107]	[523.76513672 790.75848389 0.89014441]	[459.67233276 295.66091919 0.95147276]	[482.71585083 298.00131226 0.95912802]	[439.14788818 280.24737549 0.86662674]	[500.72198486 282.73605347 0.80948114]	[5.21245850e+02 8.47161316e+02 8.14924538e-01]	[5.36663269e+02 8.36927673e+02 7.15997815e-01]	[5.16118896e+02 7.93233765e+02 6.48929477e-01]	[4.80230865e+02 8.93339417e+02 7.92464614e-01]	[4.59821472e+02 8.90831787e+02 8.16030145e-01]	[4.80217651e+02 8.65131470e+02 7.17015147e-01]
[467.44329834 310.94668579 0.85032761]	[464.83532715 357.05410767 0.91776764]	[403.24624634 357.10250854 0.8549282 ]	[377.56558228 462.21340942 0.91582388]	[359.69543457 562.23748779 0.90459543]	[524.0168457 357.02938843 0.86889571]	[547.01599121 457.20422363 0.84719068]	[572.62744141 554.65698242 0.80347466]	[480.1756897 547.02337646 0.70500016]	[436.62002563 552.12176514 0.67309827]	[459.59277344 711.1295166 0.80710047]	[4.72559479e+02 8.54834045e+02 7.99279273e-01]	[521.39172363 544.43908691 0.70470357]	[539.24603271 703.48150635 0.80436766]	[521.40814209 790.73535156 0.88735348]	[459.64981079 297.98617554 0.94534206]	[480.35482788 298.01309204 0.95805484]	[439.137146 282.68841553 0.8605336 ]	[500.73028564 282.73101807 0.82075071]	[5.18765991e+02 8.44611816e+02 7.83131123e-01]	[5.34107849e+02 8.36839966e+02 7.15887666e-01]	[5.13596436e+02 7.93216125e+02 6.48446918e-01]	[4.80203674e+02 8.93265015e+02 7.88538337e-01]	[4.59809845e+02 8.90772827e+02 8.07834625e-01]	[4.80219940e+02 8.67635254e+02 7.14709461e-01]
[467.42773438 310.93365479 0.8480925 ]	[464.82873535 357.052948 0.9172616 ]	[403.25039673 357.09576416 0.85341972]	[377.57199097 462.20742798 0.91474593]	[359.69226074 562.23114014 0.90402371]	[523.99768066 357.03079224 0.86922884]	[547.0065918 457.18701172 0.84323263]	[572.63201904 554.65722656 0.80303693]	[480.16378784 547.03411865 0.70437026]	[436.61495972 552.10601807 0.67750013]	[459.65237427 708.67559814 0.82251018]	[4.72542145e+02 8.54868225e+02 7.97185481e-01]	[521.38128662 544.46630859 0.70307535]	[539.21838379 703.50164795 0.79961419]	[521.35040283 788.16296387 0.89624691]	[459.64208984 297.98483276 0.9434101 ]	[480.34420776 298.00866699 0.95639682]	[439.1418457 282.72686768 0.85411721]	[500.72729492 282.76437378 0.82142532]	[5.18740234e+02 8.39491272e+02 7.86586046e-01]	[5.34127014e+02 8.31861023e+02 7.37466276e-01]	[5.08538574e+02 7.90622803e+02 6.67990565e-01]	[4.80248840e+02 8.93304932e+02 7.88629472e-01]	[4.62209351e+02 8.90826416e+02 8.08789134e-01]	[4.80165466e+02 8.67687073e+02 7.16382504e-01]
[467.42828369 310.93530273 0.84849 ]	[464.82687378 357.05166626 0.91734624]	[403.25057983 357.09591675 0.85328591]	[377.57128906 462.20684814 0.91428852]	[359.69815063 562.22198486 0.90257609]	[523.99530029 357.02865601 0.86907512]	[547.00439453 457.1781311 0.84222579]	[572.62976074 554.64874268 0.80234373]	[480.17019653 547.02355957 0.70742029]	[436.62286377 552.0927124 0.67788649]	[459.6583252 708.6517334 0.82870531]	[4.72548096e+02 8.54867737e+02 7.97387362e-01]	[521.38183594 544.45562744 0.70514542]	[539.22540283 703.49365234 0.7987268 ]	[521.34759521 788.16796875 0.89628363]	[459.64208984 297.98544312 0.94363749]	[480.3444519 298.01068115 0.9568978 ]	[439.13574219 282.72720337 0.85376722]	[500.72317505 282.77734375 0.81855172]	[5.18748962e+02 8.41965393e+02 7.86661923e-01]	[5.34122986e+02 8.31867981e+02 7.35885143e-01]	[5.08530365e+02 7.90626587e+02 6.67885184e-01]	[4.80241577e+02 8.93300171e+02 7.89057314e-01]	[4.62203278e+02 8.90821289e+02 8.08816314e-01]	[4.80173065e+02 8.67684021e+02 7.17547715e-01]
[464.9588623 310.92755127 0.85302395]	[462.43392944 357.04571533 0.92154026]	[400.83569336 357.10726929 0.85958886]	[377.56771851 462.19406128 0.91599619]	[359.70077515 562.22583008 0.9032836 ]	[523.97454834 357.00830078 0.86845899]	[547.00500488 457.15710449 0.84029078]	[572.63220215 554.62890625 0.80087322]	[480.16055298 549.50195312 0.70385832]	[436.61193848 552.12786865 0.67761952]	[459.68240356 711.11785889 0.81976712]	[4.72579254e+02 8.54864624e+02 7.96515942e-01]	[521.38085938 544.47735596 0.70376593]	[539.18170166 703.4552002 0.77556258]	[521.32208252 788.01391602 0.87628877]	[459.60308838 295.66235352 0.9361738 ]	[480.30505371 298.00384521 0.95867652]	[439.14916992 285.23397827 0.83543968]	[500.67892456 285.31048584 0.81069994]	[5.18713684e+02 8.34385925e+02 8.01150262e-01]	[5.34106873e+02 8.31686279e+02 7.49298930e-01]	[5.08531067e+02 7.88097290e+02 6.60357475e-01]	[4.80279297e+02 8.93324951e+02 7.87588775e-01]	[4.62227783e+02 8.90844177e+02 8.06664050e-01]	[4.80173370e+02 8.67671265e+02 7.16534495e-01]
[464.94497681 310.93591309 0.8580271 ]	[462.42047119 357.03646851 0.92329741]	[400.82806396 357.10137939 0.86173385]	[377.56671143 462.19122314 0.91575533]	[359.69940186 562.23443604 0.90642023]	[523.95477295 356.98608398 0.86776453]	[547.01269531 457.15328979 0.83938903]	[575.14483643 552.12408447 0.7984404 ]	[480.17553711 547.02685547 0.70703536]	[436.63046265 552.11810303 0.67881989]	[459.71142578 711.1829834 0.81367141]	[4.72571198e+02 8.54886597e+02 7.96740770e-01]	[521.39459229 544.45196533 0.70509005]	[539.21911621 703.46868896 0.78665906]	[521.20001221 782.94500732 0.8351317 ]	[457.21398926 295.6633606 0.93436742]	[480.29699707 298.0032959 0.96072304]	[439.14099121 285.25045776 0.82152987]	[500.66494751 287.7979126 0.80847996]	[516.20782471 831.79876709 0.84338552]	[5.29016968e+02 8.29114746e+02 7.59540200e-01]	[5.05927551e+02 7.82990417e+02 6.97898149e-01]	[4.80273895e+02 8.93338928e+02 7.85802424e-01]	[4.62228241e+02 8.93224182e+02 8.07294786e-01]	[4.77722290e+02 8.67680725e+02 7.24310040e-01]
[464.9230957 310.93753052 0.86095059]	[462.39932251 357.02163696 0.92635763]	[400.80883789 357.10452271 0.8651495 ]	[377.56988525 462.1973877 0.91728288]	[359.69476318 559.84173584 0.90189075]	[523.93438721 354.59472656 0.86334831]	[547.03497314 457.10455322 0.82717299]	[575.20214844 552.05560303 0.80384952]	[480.20123291 549.49468994 0.71118426]	[436.65664673 554.63085938 0.68300384]	[459.7427063 711.22625732 0.80608809]	[4.72587860e+02 8.54920288e+02 7.91059971e-01]	[523.77478027 544.45428467 0.70643526]	[539.18041992 705.93322754 0.77153397]	[521.20263672 772.78192139 0.85182106]	[457.1975708 295.6647644 0.93174481]	[480.26934814 298.00149536 0.96004963]	[439.11981201 285.30105591 0.82041943]	[498.26040649 285.32897949 0.7925542 ]	[511.0854187 829.20690918 0.8419162 ]	[5.26443726e+02 8.24072083e+02 7.49912620e-01]	[5.05945007e+02 7.72793945e+02 7.25625932e-01]	[4.80272888e+02 8.93368408e+02 7.82307267e-01]	[4.62223724e+02 8.93249573e+02 8.08603048e-01]	[4.77712860e+02 8.70119812e+02 7.19932675e-01]
[464.90112305 310.93371582 0.86234993]	[462.38815308 357.01916504 0.92844033]	[400.79666138 357.1048584 0.86672962]	[377.56774902 462.21524048 0.91665006]	[359.67565918 559.82843018 0.90245843]	[523.91949463 354.58035278 0.86274976]	[547.05682373 457.18167114 0.83914125]	[577.6965332 549.58416748 0.81032151]	[480.2244873 547.03442383 0.71524429]	[436.67950439 554.63146973 0.68589091]	[459.76370239 711.17730713 0.81789929]	[4.72612183e+02 8.54932434e+02 7.89894283e-01]	[523.8013916 544.44720459 0.70806265]	[539.18261719 705.92938232 0.77798176]	[521.15600586 770.24865723 0.8574577 ]	[457.18078613 297.98205566 0.92758363]	[480.24588013 297.99993896 0.95716351]	[439.10308838 285.28814697 0.82015806]	[498.24365234 285.27719116 0.79028434]	[508.48233032 826.66571045 0.83431357]	[5.23965515e+02 8.21448730e+02 7.53950357e-01]	[5.05888916e+02 7.70241699e+02 7.28739202e-01]	[4.80300293e+02 8.93386292e+02 7.80846953e-01]	[4.62251434e+02 8.93266724e+02 8.03055704e-01]	[4.77704620e+02 8.70142151e+02 7.26798832e-01]
[464.8782959 310.91931152 0.86395866]	[462.38006592 357.02212524 0.92950386]	[400.78570557 357.11572266 0.86826789]	[377.56323242 462.21505737 0.91681659]	[359.6675415 559.815979 0.90157175]	[523.91693115 354.57781982 0.86181915]	[547.06414795 457.16079712 0.83416033]	[577.71569824 549.57550049 0.81301886]	[480.23236084 549.50476074 0.71337748]	[436.68493652 554.64837646 0.68680394]	[459.76654053 711.17785645 0.81700355]	[4.75083405e+02 8.57362488e+02 7.91807830e-01]	[523.80474854 544.46496582 0.70431989]	[539.25445557 703.46801758 0.78453338]	[518.73059082 770.21704102 0.84629905]	[457.15704346 295.64962769 0.92415237]	[480.23052979 297.98873901 0.95667577]	[439.07196045 285.27783203 0.81639057]	[498.22286987 285.25296021 0.78604406]	[505.98733521 826.59216309 0.84668446]	[5.23871948e+02 8.18916992e+02 7.76114225e-01]	[5.03451324e+02 7.70205444e+02 7.16922343e-01]	[4.80297394e+02 8.93389709e+02 7.78757930e-01]	[4.62247284e+02 8.93263733e+02 8.00239265e-01]	[4.77718597e+02 8.70149902e+02 7.26524234e-01]
[464.86264038 310.94250488 0.86745226]	[462.37756348 357.01986694 0.93005288]	[400.77584839 357.11846924 0.86943477]	[377.56253052 462.22018433 0.91670525]	[359.66464233 559.82495117 0.90450501]	[523.91333008 354.56481934 0.86042577]	[547.06671143 457.17285156 0.83824909]	[577.72009277 549.57067871 0.81185836]	[480.24752808 549.52362061 0.71415085]	[439.08001709 554.68682861 0.68946224]	[459.79870605 711.23236084 0.81068474]	[4.75089172e+02 8.57373352e+02 7.92873502e-01]	[523.81268311 544.47467041 0.70066905]	[539.29376221 703.49401855 0.79302859]	[518.73376465 770.19165039 0.8485477 ]	[457.13729858 297.98294067 0.91827124]	[480.22006226 297.99887085 0.95370817]	[436.68878174 282.76879883 0.81557333]	[498.2194519 282.74127197 0.79138076]	[505.92004395 826.57171631 0.85991633]	[5.23798950e+02 8.18901855e+02 7.81803370e-01]	[5.03455383e+02 7.70172363e+02 7.15897918e-01]	[4.80298767e+02 8.93380310e+02 7.82625496e-01]	[4.62250183e+02 8.93254883e+02 8.02742958e-01]	[4.77714508e+02 8.70153870e+02 7.28873670e-01]
[464.85394287 310.96685791 0.87066782]	[462.38259888 357.02172852 0.92930043]	[400.77175903 357.12228394 0.87008071]	[377.56628418 462.2208252 0.91533995]	[359.65945435 559.84118652 0.90463567]	[523.92468262 354.56689453 0.85951352]	[547.06970215 457.12246704 0.82625473]	[577.71520996 549.54785156 0.81216586]	[480.25219727 549.53704834 0.71448928]	[439.09384155 557.1807251 0.68952948]	[459.80740356 711.14355469 0.82241267]	[4.75079224e+02 8.57367615e+02 7.92760491e-01]	[523.80822754 544.48168945 0.70021617]	[541.69042969 705.91333008 0.80418169]	[518.73449707 770.15087891 0.85179222]	[457.12493896 298.00308228 0.9177497 ]	[480.21850586 298.0194397 0.95574921]	[436.69787598 285.25085449 0.81278169]	[498.19998169 285.2406311 0.78311503]	[505.90823364 826.53088379 0.85997111]	[5.23782104e+02 8.16395325e+02 7.81752348e-01]	[5.03445892e+02 7.70119507e+02 7.32861638e-01]	[4.80308502e+02 8.93388062e+02 7.91739523e-01]	[4.62259583e+02 8.93263977e+02 8.13024044e-01]	[4.77685699e+02 8.70155396e+02 7.30412483e-01]
[462.43490601 313.45419312 0.89368409]	[462.40136719 357.03845215 0.92986834]	[400.79208374 357.14297485 0.86984205]	[377.56256104 462.25045776 0.91256762]	[359.65185547 562.23913574 0.91113079]	[523.94116211 354.56304932 0.85637105]	[547.06048584 457.09439087 0.82908428]	[577.68981934 549.53192139 0.81127995]	[480.23605347 549.53106689 0.71487188]	[439.08255005 557.18847656 0.69128597]	[459.84744263 711.18847656 0.82036412]	[4.75069153e+02 8.57418762e+02 7.87295520e-01]	[523.80078125 544.45355225 0.69985026]	[539.31585693 705.94537354 0.80031592]	[518.71643066 767.69219971 0.84591937]	[454.65374756 298.0718689 0.90592104]	[480.16729736 298.08056641 0.95036626]	[436.69088745 287.80435181 0.80131888]	[498.16381836 285.28549194 0.79214847]	[505.90289307 824.08502197 0.85165358]	[5.23790955e+02 8.16345703e+02 7.78786898e-01]	[5.03423767e+02 7.67616577e+02 7.41231322e-01]	[4.80310730e+02 8.93417908e+02 7.84076333e-01]	[4.62259613e+02 8.93288574e+02 8.07273626e-01]	[4.77660217e+02 8.70205017e+02 7.28764713e-01]
[462.4203186 313.51269531 0.90945774]	[462.40148926 357.07147217 0.93319106]	[400.78686523 357.19421387 0.87253541]	[377.5491333 462.35488892 0.90639907]	[359.65420532 562.25610352 0.91349149]	[523.93780518 354.59313965 0.86016542]	[547.07305908 457.14779663 0.83378768]	[575.23480225 549.58233643 0.80745554]	[480.22265625 549.49298096 0.71817237]	[436.69628906 554.6607666 0.69094312]	[462.22817993 711.24182129 0.81880069]	[4.75081879e+02 8.57410034e+02 7.88230002e-01]	[523.79058838 544.43347168 0.70977348]	[539.30688477 703.49859619 0.78913224]	[518.71258545 770.09405518 0.84645528]	[454.63143921 298.10906982 0.90605187]	[480.16897583 298.12060547 0.95284265]	[436.67687988 287.87359619 0.79635799]	[498.14251709 287.83334351 0.77941906]	[505.89053345 824.03253174 0.85628277]	[5.23787170e+02 8.13892700e+02 7.92973518e-01]	[5.03441803e+02 7.67680420e+02 7.28708863e-01]	[4.80322754e+02 8.93408569e+02 7.85629451e-01]	[4.62266663e+02 8.93280151e+02 8.04786205e-01]	[4.77675140e+02 8.70199097e+02 7.25096226e-01]
[462.43640137 315.92938232 0.91111779]	[462.40612793 357.11117554 0.93404794]	[400.78561401 359.58346558 0.87282789]	[377.55908203 462.3890686 0.90727931]	[359.64614868 562.28234863 0.91706479]	[523.93865967 356.98156738 0.86549985]	[547.07415771 457.18389893 0.83905643]	[575.20892334 552.09185791 0.80574787]	[480.20324707 549.50909424 0.71328896]	[436.67523193 554.65344238 0.68734717]	[462.26382446 713.71508789 0.81363267]	[4.75095703e+02 8.57411926e+02 7.89245129e-01]	[521.4118042 544.46594238 0.70533752]	[541.69006348 703.43701172 0.78979307]	[518.70861816 770.13751221 0.84908777]	[454.63046265 298.16809082 0.90067691]	[480.177948 298.16464233 0.94831073]	[436.65982056 290.43450928 0.80122781]	[498.14337158 290.36636353 0.78329921]	[505.87310791 824.02362061 0.87343228]	[5.21411621e+02 8.16312744e+02 8.12733650e-01]	[5.03448059e+02 7.70113464e+02 7.24146843e-01]	[4.80317505e+02 8.93401978e+02 7.85414696e-01]	[4.62261444e+02 8.93274170e+02 8.03760946e-01]	[4.77679108e+02 8.70200378e+02 7.29371786e-01]
[462.43151855 316.01516724 0.92299366]	[462.42068481 357.16046143 0.93272448]	[400.8006897 359.62017822 0.87035072]	[377.55056763 462.43762207 0.89983457]	[359.64950562 562.32470703 0.92235965]	[523.95471191 357.04290771 0.87100589]	[547.06152344 459.63839722 0.85585189]	[575.20324707 554.64996338 0.80547249]	[480.19400024 549.52600098 0.71340489]	[436.67562866 554.67297363 0.68828523]	[462.3130188 711.24243164 0.81084877]	[4.75099152e+02 8.57383972e+02 7.88628101e-01]	[521.38671875 544.4765625 0.70527065]	[541.69793701 703.40930176 0.78949738]	[518.67822266 770.17736816 0.84290051]	[454.60174561 298.26184082 0.8831687 ]	[480.1723938 298.23022461 0.93746513]	[436.67993164 292.91751099 0.79503906]	[498.1524353 290.43554688 0.81047577]	[503.39529419 823.99682617 0.9034816 ]	[521.30657959 816.31243896 0.83002406]	[5.03441223e+02 7.70171570e+02 7.29995430e-01]	[4.80305878e+02 8.93404846e+02 7.84260213e-01]	[4.62251984e+02 8.93264526e+02 8.00717592e-01]	[4.77690002e+02 8.70176392e+02 7.30841219e-01]
[462.43179321 316.0151062 0.92266548]	[462.4241333 357.16278076 0.9321332 ]	[400.80264282 359.62496948 0.8703028 ]	[377.55410767 462.431427 0.90112174]	[359.64846802 562.32843018 0.92246634]	[523.95721436 357.04684448 0.8713752 ]	[547.06945801 459.61749268 0.84887052]	[575.20166016 554.63543701 0.80458522]	[480.18969727 549.51293945 0.71466446]	[436.67303467 554.65979004 0.68799001]	[462.31072998 711.23553467 0.80994368]	[4.75097961e+02 8.57382629e+02 7.88454890e-01]	[521.37731934 544.46575928 0.7068736 ]	[541.69610596 703.39880371 0.78790402]	[518.67547607 770.17559814 0.84168643]	[454.60171509 298.26190186 0.88334763]	[480.17263794 298.2300415 0.93740827]	[436.67895508 292.91873169 0.79479778]	[498.15274048 290.43505859 0.81013215]	[503.39468384 823.9942627 0.90295303]	[521.30853271 813.89782715 0.8302412 ]	[5.03435974e+02 7.70172791e+02 7.29385376e-01]	[4.80308105e+02 8.93401794e+02 7.83622801e-01]	[4.62253723e+02 8.93262817e+02 7.98949540e-01]	[4.77689209e+02 8.70177734e+02 7.29519963e-01]
[462.43106079 316.01513672 0.92282528]	[462.42178345 357.16113281 0.93253756]	[400.8019104 359.62338257 0.87025708]	[377.55264282 462.43429565 0.90073591]	[359.64797974 562.33203125 0.92279124]	[523.95397949 357.04406738 0.87138909]	[547.06463623 459.62249756 0.8509109 ]	[575.1975708 554.64355469 0.80499464]	[480.19155884 549.52557373 0.7136386 ]	[436.67581177 554.67352295 0.688169 ]	[462.31173706 711.23858643 0.81040168]	[4.75095428e+02 8.57386230e+02 7.87551343e-01]	[521.38012695 544.47741699 0.7050252 ]	[541.69750977 703.41448975 0.79073942]	[518.67358398 770.17602539 0.84099007]	[454.60122681 298.26144409 0.88328242]	[480.17214966 298.23025513 0.93744028]	[436.67822266 292.91653442 0.79476559]	[498.15158081 290.43469238 0.8097136 ]	[503.39608765 823.99157715 0.90127289]	[521.30865479 813.89434814 0.82905871]	[5.03434753e+02 7.70172974e+02 7.29091525e-01]	[4.80306427e+02 8.93397949e+02 7.85070598e-01]	[4.62252197e+02 8.93259521e+02 7.98690081e-01]	[4.77688446e+02 8.70179504e+02 7.29573011e-01]
[462.44058228 316.05786133 0.92058265]	[462.4453125 359.58340454 0.93151349]	[400.81768799 359.70037842 0.86788785]	[377.55664062 464.84640503 0.89805079]	[359.63763428 562.38531494 0.9285019 ]	[523.97930908 357.15496826 0.87985998]	[547.0625 459.68753052 0.86325479]	[575.16033936 557.22808838 0.81579441]	[480.2015686 552.12261963 0.71000785]	[439.07565308 559.71459961 0.69617283]	[462.33398438 713.70703125 0.80444539]	[4.75122833e+02 8.54931213e+02 7.91287601e-01]	[521.37506104 549.49853516 0.6975612 ]	[541.69567871 703.38739014 0.78953201]	[518.65002441 770.19384766 0.8322022 ]	[454.61184692 300.65713501 0.87809885]	[480.18710327 300.64910889 0.93053818]	[436.68838501 292.94311523 0.7978996 ]	[498.15365601 292.92987061 0.83017391]	[503.35321045 824.03137207 0.91553712]	[521.25311279 816.34350586 0.82587761]	[5.03423248e+02 7.70198853e+02 7.25777805e-01]	[4.80282471e+02 8.93416321e+02 7.83071876e-01]	[4.62234131e+02 8.93255676e+02 8.03589642e-01]	[4.77718201e+02 8.70145203e+02 7.23474622e-01]
[462.43212891 316.09909058 0.92228937]	[462.4335022 359.67816162 0.9341833 ]	[400.82470703 359.79000854 0.86014998]	[377.55883789 464.91415405 0.89107603]	[359.61587524 562.41247559 0.93241835]	[523.98706055 359.5859375 0.88264209]	[549.48748779 459.76712036 0.86610436]	[572.65649414 559.73077393 0.83129489]	[480.22732544 554.63305664 0.71474099]	[439.09341431 559.74609375 0.70476562]	[462.425354 716.27581787 0.78661394]	[4.75160980e+02 8.57366516e+02 7.89577007e-01]	[521.39349365 549.51391602 0.69782841]	[541.72143555 703.3994751 0.79393137]	[516.20574951 770.23455811 0.83110297]	[454.60391235 300.69387817 0.87090623]	[480.18960571 300.71655273 0.91693348]	[436.65319824 293.00076294 0.8116771 ]	[498.1368103 295.40145874 0.83168209]	[503.33172607 824.03936768 0.92234176]	[521.20770264 816.33740234 0.82855988]	[5.03420319e+02 7.70214355e+02 7.36053526e-01]	[4.80296600e+02 8.93434509e+02 7.77382374e-01]	[4.62242615e+02 8.93264465e+02 7.99955070e-01]	[4.77725525e+02 8.70141174e+02 7.22381949e-01]
[464.84225464 318.59197998 0.91574538]	[464.82125854 359.8241272 0.91834664]	[403.25128174 362.34466553 0.83507615]	[377.53808594 467.39855957 0.87742341]	[357.21801758 564.87353516 0.92849696]	[524.00842285 359.72201538 0.87833589]	[549.55554199 462.32971191 0.84957343]	[572.62304688 562.33978271 0.85801589]	[480.24136353 557.25262451 0.72736001]	[439.09454346 562.29772949 0.72024316]	[464.90368652 716.31524658 0.77510512]	[4.77586121e+02 8.57364441e+02 7.94911325e-01]	[521.41320801 554.64953613 0.69978678]	[539.29907227 703.49334717 0.79143012]	[516.20202637 772.72717285 0.81474924]	[457.08798218 303.30511475 0.8532545 ]	[480.2354126 305.82382202 0.89259952]	[436.69683838 295.46759033 0.81230354]	[498.20510864 295.53936768 0.84700835]	[503.37094116 826.6630249 0.93851769]	[5.21211609e+02 8.21492676e+02 8.02952707e-01]	[5.03378418e+02 7.72712830e+02 7.19429255e-01]	[4.80348450e+02 8.93418823e+02 7.84039378e-01]	[4.62288940e+02 8.93267517e+02 8.06762993e-01]	[4.77702576e+02 8.70119019e+02 7.21359134e-01]
[464.81912231 318.70422363 0.90334964]	[462.44281006 362.27166748 0.91341072]	[400.86975098 364.85327148 0.82986081]	[377.54223633 467.42605591 0.87660891]	[357.18457031 564.88891602 0.9282003 ]	[523.99536133 359.77996826 0.87353778]	[549.54193115 462.33679199 0.83853042]	[572.59674072 562.41931152 0.85889399]	[480.21520996 559.79614258 0.73380125]	[439.08700562 562.38830566 0.72139156]	[464.9616394 721.38586426 0.76087511]	[4.77598328e+02 8.57373352e+02 7.91998148e-01]	[521.37060547 557.22009277 0.70726418]	[539.26147461 705.94238281 0.78276634]	[518.6385498 772.80023193 0.80067575]	[457.08865356 308.37469482 0.84891701]	[480.20614624 310.88830566 0.88813221]	[436.68435669 295.53607178 0.825611 ]	[498.23284912 295.58370972 0.84657717]	[503.34634399 829.08135986 0.95061725]	[5.21198853e+02 8.24024414e+02 8.08374763e-01]	[5.03385071e+02 7.72779236e+02 7.07991004e-01]	[4.82738159e+02 8.93424500e+02 7.83285916e-01]	[4.62300598e+02 8.93275696e+02 8.03497910e-01]	[4.77706726e+02 8.67709229e+02 7.24214792e-01]
[464.86096191 321.18734741 0.88467497]	[464.8338623 362.34609985 0.89656794]	[403.26977539 364.86621094 0.82888329]	[377.52896118 467.46759033 0.86891973]	[357.15786743 564.91937256 0.92673731]	[524.0144043 362.23123169 0.86213022]	[549.57501221 464.86804199 0.80956614]	[570.1239624 564.83905029 0.85736191]	[480.18615723 559.78125 0.72458947]	[436.67004395 562.36181641 0.71381366]	[467.42626953 721.41601562 0.75928032]	[4.77623383e+02 8.57377014e+02 7.90280938e-01]	[521.35198975 557.20758057 0.70454758]	[539.26263428 703.50506592 0.77648693]	[518.6416626 775.33776855 0.78926361]	[457.11758423 310.96633911 0.86369967]	[480.23181152 313.40423584 0.90104562]	[436.68106079 295.60708618 0.82781965]	[500.63876343 295.65216064 0.85229439]	[503.36230469 829.17803955 0.96215791]	[521.21118164 826.56744385 0.82691127]	[5.03398956e+02 7.75311340e+02 6.83018327e-01]	[4.82737366e+02 8.93418030e+02 7.73473501e-01]	[4.62299652e+02 8.93265015e+02 7.93030858e-01]	[4.77728149e+02 8.67708862e+02 7.18524337e-01]
[464.87438965 321.28713989 0.87110686]	[464.85891724 364.85946655 0.87772918]	[403.30471802 367.40505981 0.81856865]	[377.53735352 467.50317383 0.86545897]	[357.13531494 564.8895874 0.92593455]	[526.43237305 362.33969116 0.84154898]	[549.54193115 467.41973877 0.80364126]	[570.07391357 564.90985107 0.86000699]	[480.18930054 562.27178955 0.73021317]	[436.67950439 562.43048096 0.71257108]	[467.49002075 721.36279297 0.76221687]	[4.77655945e+02 8.57403564e+02 7.91532397e-01]	[521.33209229 559.73083496 0.70721447]	[539.31463623 703.41424561 0.78005517]	[516.14459229 780.39135742 0.78092182]	[457.14306641 313.49057007 0.88056844]	[480.24215698 313.52957153 0.9195863 ]	[439.07247925 297.99536133 0.82387888]	[500.67929077 298.06549072 0.86501932]	[503.331604 829.22851562 0.97959924]	[518.79553223 826.64703369 0.84683257]	[5.03351929e+02 7.77868408e+02 6.93780482e-01]	[4.82787872e+02 8.93432434e+02 7.75437891e-01]	[4.62343140e+02 8.93278198e+02 7.88905919e-01]	[4.77736908e+02 8.70123474e+02 7.23008275e-01]
[464.95437622 328.84588623 0.84274197]	[464.89257812 372.49581909 0.86910319]	[403.35409546 372.53433228 0.82180917]	[377.50662231 472.55584717 0.85711896]	[357.07354736 565.04742432 0.90894568]	[526.45935059 369.91589355 0.8209368 ]	[549.54876709 472.59603882 0.79939455]	[570.03521729 567.46069336 0.84303528]	[480.13595581 562.35443115 0.73632503]	[436.62982178 564.88903809 0.71393847]	[470.00396729 721.37756348 0.75995761]	[4.77649841e+02 8.57373352e+02 7.79763579e-01]	[521.29827881 559.82177734 0.71322912]	[541.68670654 706.0123291 0.81209183]	[513.58483887 785.50567627 0.797122 ]	[457.19067383 316.05780029 0.91717029]	[480.31661987 316.07720947 0.9448936 ]	[439.09204102 298.14285278 0.84857708]	[500.74371338 298.19772339 0.86221081]	[503.35818481 831.75579834 0.98185784]	[521.20123291 829.20153809 0.89049262]	[5.03284912e+02 7.82955750e+02 7.18430519e-01]	[4.82811676e+02 8.93370117e+02 7.64533103e-01]	[4.62353943e+02 8.93232117e+02 7.68478215e-01]	[4.77723724e+02 8.67704956e+02 7.04171777e-01]
[467.41674805 331.49423218 0.84958142]	[464.93197632 375.01547241 0.87679452]	[403.38000488 375.04345703 0.82470798]	[377.52423096 475.13790894 0.86826241]	[357.03689575 567.487854 0.89391172]	[526.48577881 372.49728394 0.82418209]	[549.49334717 475.12271118 0.81428391]	[570.04125977 567.47192383 0.84193742]	[480.16372681 562.40454102 0.74116409]	[436.66516113 564.94049072 0.71156263]	[470.05215454 721.41540527 0.76013738]	[4.77656586e+02 8.57410828e+02 7.74202585e-01]	[521.31835938 562.30084229 0.71791875]	[541.70996094 706.1038208 0.8332299 ]	[511.09292603 785.54699707 0.79832399]	[459.59835815 318.53067017 0.9218455 ]	[480.3397522 318.54318237 0.95388788]	[439.14154053 300.66522217 0.85209996]	[500.75494385 300.64416504 0.8332718 ]	[503.34899902 831.80474854 0.96738797]	[521.20117188 829.24401855 0.89393318]	[5.03264252e+02 7.83006226e+02 7.12981105e-01]	[4.82814667e+02 8.93388550e+02 7.55751789e-01]	[4.62352417e+02 8.93244812e+02 7.65582204e-01]	[4.77705048e+02 8.70139282e+02 6.96348071e-01]
[467.45147705 334.02352905 0.865197 ]	[464.92218018 375.10656738 0.89152205]	[403.37509155 375.12057495 0.82982743]	[377.51403809 475.16174316 0.86897117]	[357.02087402 567.54077148 0.88414371]	[526.496521 375.03762817 0.83432698]	[547.06011963 477.62521362 0.83375007]	[567.60125732 567.57043457 0.83257335]	[480.13153076 562.4251709 0.73929363]	[436.64254761 564.98260498 0.70841986]	[472.53833008 721.42962646 0.76354486]	[4.77635406e+02 8.57382996e+02 7.72329032e-01]	[521.28430176 562.29107666 0.7162711 ]	[541.71936035 706.07879639 0.83538914]	[513.58148193 785.56921387 0.79868442]	[459.64047241 318.63452148 0.92674989]	[480.35067749 318.65237427 0.95496672]	[439.23892212 303.28622437 0.83595151]	[500.71575928 303.29598999 0.81150264]	[503.33938599 831.80566406 0.95382088]	[521.21380615 829.25170898 0.87104827]	[5.03251892e+02 7.85489685e+02 7.28952765e-01]	[4.82801666e+02 8.93372620e+02 7.52899110e-01]	[4.62327301e+02 8.90848389e+02 7.64034271e-01]	[4.77680420e+02 8.70117126e+02 6.81020021e-01]
[467.45596313 336.50732422 0.8844285 ]	[464.8944397 377.51922607 0.90607893]	[403.34243774 377.5519104 0.84410381]	[377.53948975 477.66339111 0.88605785]	[357.00888062 567.58892822 0.87276196]	[526.47259521 375.12063599 0.8483656 ]	[547.03149414 477.728302 0.85363913]	[567.58746338 570.08856201 0.82354486]	[477.72616577 564.89306641 0.73612863]	[436.61593628 567.45318604 0.69883788]	[470.04205322 721.43444824 0.76104039]	[4.77617615e+02 8.57402832e+02 7.65095830e-01]	[521.23901367 562.36303711 0.71533996]	[541.73468018 706.13342285 0.83917022]	[513.59924316 785.52539062 0.78782243]	[459.640625 318.74087524 0.91726351]	[480.38101196 318.75311279 0.94845974]	[439.25415039 308.35974121 0.84010899]	[500.73550415 310.92355347 0.81910926]	[503.27081299 831.83276367 0.94583607]	[518.78027344 829.27453613 0.85840851]	[5.03264557e+02 7.83004639e+02 7.10597038e-01]	[4.82808746e+02 8.93407776e+02 7.34210134e-01]	[4.62328552e+02 8.93257874e+02 7.48786747e-01]	[4.77674194e+02 8.70120789e+02 6.76066279e-01]
[467.43652344 336.57067871 0.89395535]	[464.88226318 377.58679199 0.91303337]	[403.30218506 377.62225342 0.8521136 ]	[377.55010986 477.74160767 0.89700681]	[357.01177979 570.12213135 0.85987991]	[526.46356201 377.54708862 0.86073422]	[547.00854492 480.12420654 0.85628986]	[567.56524658 572.62835693 0.82705331]	[477.70864868 565.01446533 0.72256857]	[436.59674072 570.03051758 0.68477738]	[470.00717163 723.99591064 0.77648759]	[4.77609131e+02 8.57436584e+02 7.62842238e-01]	[521.23712158 564.8963623 0.71354795]	[541.74310303 708.53277588 0.83087999]	[513.61999512 785.58972168 0.79528695]	[459.62332153 321.14730835 0.90248591]	[480.37088013 321.16851807 0.94191426]	[439.23196411 308.40042114 0.84000218]	[500.75320435 313.4102478 0.83286387]	[503.25723267 834.26580811 0.93721122]	[518.76940918 831.66247559 0.85928142]	[5.03276520e+02 7.85506042e+02 7.01901197e-01]	[4.82783691e+02 8.93414062e+02 7.25144029e-01]	[4.62312195e+02 8.93258179e+02 7.42073059e-01]	[4.77692871e+02 8.70129944e+02 6.82505846e-01]
[467.44058228 336.57019043 0.89378953]	[464.87982178 377.58636475 0.91300416]	[403.3013916 377.62445068 0.85196424]	[377.55401611 477.74319458 0.89722562]	[357.00946045 572.58062744 0.8584922 ]	[526.4586792 377.54476929 0.8613162 ]	[547.0100708 480.13308716 0.85806477]	[567.56481934 572.61499023 0.82761103]	[477.72589111 567.44927979 0.72032857]	[436.60812378 570.04534912 0.6847207 ]	[470.00875854 726.44854736 0.78126979]	[4.77610382e+02 8.57454163e+02 7.62056172e-01]	[521.24847412 564.90942383 0.71215099]	[541.75592041 708.54376221 0.83799511]	[513.61639404 785.57617188 0.7939508 ]	[459.62661743 321.14605713 0.90329415]	[480.37561035 321.16821289 0.9419865 ]	[439.23254395 308.40725708 0.83990538]	[500.75439453 313.42050171 0.8345716 ]	[503.25756836 834.26446533 0.93976736]	[518.76513672 831.65808105 0.85905969]	[5.03270935e+02 7.85492676e+02 7.00997353e-01]	[4.82787720e+02 8.93435913e+02 7.24012792e-01]	[4.62312927e+02 8.93279541e+02 7.43289828e-01]	[4.77695831e+02 8.70143372e+02 6.83943272e-01]
[467.41885376 336.61300659 0.89837283]	[464.87982178 377.65966797 0.91563416]	[403.28808594 377.67715454 0.85493219]	[377.55081177 480.21255493 0.91267186]	[357.03347778 572.64733887 0.85999775]	[526.46160889 377.64703369 0.8695206 ]	[547.01641846 480.20663452 0.87036955]	[567.56018066 575.19396973 0.83250463]	[477.69692993 567.51062012 0.71347892]	[436.57971191 572.59405518 0.67953688]	[469.97018433 726.4954834 0.77579147]	[4.77588562e+02 8.57447388e+02 7.59071171e-01]	[521.22943115 564.97265625 0.7096625 ]	[541.77178955 708.51507568 0.84331268]	[511.10305786 788.01678467 0.79637939]	[459.61624146 321.19161987 0.89938641]	[480.35848999 321.22189331 0.93486398]	[439.23150635 310.91152954 0.83667588]	[500.7276001 313.48135376 0.84832644]	[503.28231812 834.28875732 0.92625451]	[518.78076172 831.67895508 0.85885912]	[5.00872131e+02 7.85569275e+02 6.99781299e-01]	[4.82773407e+02 8.93431030e+02 7.33349681e-01]	[4.62299194e+02 8.93272278e+02 7.54697323e-01]	[4.77684021e+02 8.70143188e+02 6.77439272e-01]
[467.41485596 336.6746521 0.89822769]	[464.88418579 377.72146606 0.91851079]	[403.30853271 377.73202515 0.8549661 ]	[377.51852417 480.31973267 0.9120419 ]	[357.11807251 575.15484619 0.86857337]	[526.44085693 377.71829224 0.87594986]	[547.01922607 480.27651978 0.86117762]	[567.5446167 577.75079346 0.84272373]	[477.65258789 570.01599121 0.69949698]	[434.08035278 572.61816406 0.67042327]	[470.01541138 726.54864502 0.78457999]	[4.77596558e+02 8.57451233e+02 7.64383912e-01]	[521.20245361 567.47216797 0.69792497]	[541.74316406 708.58831787 0.83656371]	[511.06539917 788.07012939 0.80332255]	[459.60250854 321.25375366 0.88664758]	[480.37808228 321.29751587 0.92006886]	[439.25134277 313.40982056 0.8308183 ]	[500.74316406 313.5255127 0.85302293]	[503.2989502 834.32513428 0.91857052]	[518.76318359 831.70092773 0.85703659]	[5.00845978e+02 7.88010071e+02 7.16232777e-01]	[4.82788788e+02 8.93428955e+02 7.39777923e-01]	[4.62304230e+02 8.93270874e+02 7.60626078e-01]	[4.77684601e+02 8.70129028e+02 6.84841394e-01]
[467.43060303 339.06991577 0.8922084 ]	[464.86459351 380.13183594 0.92459553]	[403.32055664 380.1859436 0.85597694]	[377.51373291 482.77578735 0.9085089 ]	[357.16070557 577.78216553 0.88089335]	[526.41662598 380.09359741 0.87897962]	[547.01965332 480.28540039 0.85438275]	[567.54571533 580.24090576 0.85159093]	[477.61431885 570.01916504 0.69762909]	[434.04678345 575.15014648 0.66894931]	[470.01803589 726.61785889 0.78820175]	[4.77597198e+02 8.59927795e+02 7.65577674e-01]	[518.7833252 565.02026367 0.69748741]	[541.69995117 711.14892578 0.80426198]	[511.01092529 788.11743164 0.80575848]	[459.61209106 323.7293396 0.87648201]	[482.72241211 323.83392334 0.90244478]	[439.26431274 313.44348145 0.8344875 ]	[500.76583862 315.96524048 0.87633902]	[503.30044556 834.35906982 0.89184666]	[518.73657227 831.70672607 0.83976144]	[5.00827484e+02 7.88045837e+02 7.11204350e-01]	[4.82810791e+02 8.95854370e+02 7.34896481e-01]	[4.62321411e+02 8.93296387e+02 7.51823783e-01]	[4.77689484e+02 8.67699280e+02 6.83490276e-01]
[467.40090942 339.18521118 0.88509881]	[464.85488892 380.23205566 0.92524773]	[403.2958374 380.29110718 0.85446084]	[377.52523804 482.88424683 0.90320545]	[357.20861816 580.3260498 0.89850873]	[526.43670654 380.18939209 0.87820989]	[547.00561523 480.32736206 0.85379922]	[567.54315186 580.28430176 0.85902089]	[477.6444397 570.10668945 0.69501996]	[434.0796814 577.71508789 0.67304665]	[472.57196045 726.57952881 0.7905187 ]	[4.77588684e+02 8.59944946e+02 7.58729696e-01]	[518.79406738 567.52319336 0.69288987]	[539.2935791 711.20056152 0.7973426 ]	[508.50558472 788.17028809 0.81023955]	[457.21588135 326.30627441 0.86367947]	[482.72180176 328.89016724 0.89357799]	[439.23132324 313.52633667 0.83516055]	[500.7890625 315.99966431 0.88207912]	[503.29168701 834.39770508 0.87709069]	[5.18723572e+02 8.31733215e+02 8.28759611e-01]	[5.00800415e+02 7.88101929e+02 7.01616824e-01]	[4.82793854e+02 8.93423096e+02 7.29622722e-01]	[4.62314758e+02 8.93267395e+02 7.43908882e-01]	[4.77664673e+02 8.67700012e+02 6.75618291e-01]
[467.42324829 339.29528809 0.86594981]	[464.82556152 380.31311035 0.92352867]	[403.26077271 382.75683594 0.84954637]	[377.49917603 485.37158203 0.88615829]	[357.22567749 582.80566406 0.91814291]	[526.41485596 380.24584961 0.87633622]	[546.99194336 482.72875977 0.85683674]	[567.53540039 580.35400391 0.871952 ]	[477.68130493 572.61865234 0.69273239]	[434.08486938 577.75079346 0.67485356]	[472.56103516 726.6171875 0.78833663]	[4.77590881e+02 8.57411255e+02 7.63927937e-01]	[521.21813965 567.5592041 0.68992031]	[539.27056885 711.25579834 0.7873019 ]	[508.459198 788.17071533 0.81236804]	[459.59542847 328.92788696 0.86880398]	[482.72305298 331.45309448 0.892627 ]	[439.16845703 315.9593811 0.85123599]	[500.80389404 316.03643799 0.88203096]	[503.32366943 834.37677002 0.86167896]	[5.18726257e+02 8.31697388e+02 8.14964950e-01]	[5.00762756e+02 7.88071045e+02 6.80764914e-01]	[4.82797150e+02 8.93377441e+02 7.36810505e-01]	[4.62314911e+02 8.90824829e+02 7.42250860e-01]	[4.77651001e+02 8.67617737e+02 6.74505830e-01]
[464.91949463 341.80975342 0.86006963]	[462.42593384 382.80541992 0.91441429]	[400.86462402 382.8684082 0.8401522 ]	[377.49188232 485.41055298 0.87908643]	[359.56546021 582.90319824 0.93021321]	[523.99169922 380.34622192 0.87093812]	[546.99072266 482.90429688 0.84782422]	[567.52606201 582.82562256 0.88595176]	[477.67645264 572.64373779 0.69200563]	[434.09857178 580.23382568 0.6749081 ]	[475.06121826 729.03717041 0.79097861]	[4.75176117e+02 8.57446777e+02 7.58938551e-01]	[521.2142334 570.03399658 0.68899989]	[539.30041504 713.71630859 0.78317273]	[508.50888062 788.1895752 0.81282926]	[457.19467163 333.97116089 0.87823474]	[480.30880737 334.03616333 0.91495174]	[439.15240479 316.03753662 0.83974361]	[500.76220703 316.16802979 0.87450242]	[503.30474854 834.41680908 0.87441331]	[5.18729309e+02 8.31741272e+02 8.26089025e-01]	[5.00789642e+02 7.88105042e+02 6.94882154e-01]	[4.82796021e+02 8.93389465e+02 7.29158163e-01]	[4.62311493e+02 8.90839539e+02 7.39470601e-01]	[4.77643158e+02 8.67653015e+02 6.76966965e-01]
[464.87991333 344.34390259 0.85589463]	[462.39181519 387.86077881 0.89117205]	[400.84341431 387.89892578 0.82954937]	[375.11038208 487.96292114 0.86155713]	[357.20849609 585.4317627 0.93510556]	[523.95025635 385.31130981 0.85003877]	[546.93145752 485.45706177 0.83066815]	[567.46520996 582.97796631 0.89590204]	[475.15234375 577.78540039 0.70120108]	[434.01074219 582.8092041 0.69749403]	[475.07998657 729.03210449 0.7968716 ]	[4.75166931e+02 8.62509277e+02 7.56190598e-01]	[518.7421875 575.17852783 0.67730248]	[539.30621338 718.8815918 0.78349197]	[511.03433228 790.61883545 0.80940467]	[457.15914917 336.46765137 0.89343524]	[480.25366211 336.52154541 0.93343544]	[439.08938599 316.15222168 0.82574522]	[500.66488647 318.63696289 0.83743382]	[503.29406738 836.92736816 0.86052531]	[5.18744507e+02 8.31836853e+02 8.13966751e-01]	[5.00843811e+02 7.88208679e+02 7.17157364e-01]	[4.82776276e+02 8.93400452e+02 7.30546653e-01]	[4.62317810e+02 8.93250977e+02 7.41582811e-01]	[4.77648773e+02 8.70200439e+02 6.82571769e-01]
[464.88467407 346.86660767 0.85173243]	[462.36514282 387.93151855 0.89456737]	[400.84082031 390.42150879 0.82754374]	[375.10302734 488.0093689 0.85048085]	[357.20629883 585.49468994 0.92555892]	[523.89526367 385.34664917 0.85300344]	[546.91699219 485.46569824 0.82632113]	[567.45397949 582.98388672 0.89549625]	[475.17074585 580.28411865 0.7018134 ]	[434.02615356 582.85876465 0.69649321]	[472.543396 729.14257812 0.79345495]	[4.75153839e+02 8.65056030e+02 7.66757190e-01]	[518.76544189 577.70245361 0.67936248]	[541.73223877 718.90618896 0.79537439]	[511.02191162 790.6428833 0.81577241]	[457.13964844 336.53701782 0.90048414]	[480.2477417 336.56271362 0.93725139]	[439.08413696 318.65777588 0.81631291]	[498.27160645 318.68240356 0.80125898]	[503.32272339 839.41070557 0.87178081]	[5.18739441e+02 8.31866028e+02 8.16647530e-01]	[5.00818695e+02 7.90591309e+02 7.25169122e-01]	[4.82824982e+02 8.95859436e+02 7.34363258e-01]	[4.62351685e+02 8.93321838e+02 7.47596323e-01]	[4.77639832e+02 8.70287354e+02 6.93220258e-01]
[464.84280396 349.42999268 0.85495007]	[462.34439087 390.49255371 0.89673364]	[400.80853271 390.51159668 0.83250076]	[375.11453247 490.53884888 0.84982073]	[357.22155762 585.56036377 0.91652036]	[523.87927246 387.87039185 0.84358245]	[544.55584717 490.48757935 0.81615138]	[567.45495605 585.3916626 0.89303762]	[477.60461426 580.35528564 0.7176739 ]	[434.04257202 582.91790771 0.70789444]	[470.01834106 729.1907959 0.80122226]	[4.75165131e+02 8.65077209e+02 7.72366345e-01]	[518.76629639 577.7666626 0.68558091]	[541.75830078 721.43225098 0.81024003]	[511.0546875 790.62835693 0.81633359]	[457.09887695 336.60577393 0.89857221]	[480.21560669 336.64303589 0.93463993]	[436.65655518 318.68945312 0.82736474]	[498.2298584 318.75280762 0.78731465]	[503.31192017 839.43920898 0.88097709]	[5.18739929e+02 8.31890015e+02 8.21246505e-01]	[5.00852631e+02 7.88216858e+02 7.34251142e-01]	[4.82819733e+02 8.93425354e+02 7.31740177e-01]	[4.62357971e+02 8.93302979e+02 7.47749925e-01]	[4.77667664e+02 8.70307617e+02 6.96906984e-01]
[462.44805908 354.47039795 0.88461357]	[462.33425903 393.05621338 0.90329492]	[400.75842285 395.5161438 0.85007954]	[375.11172485 493.04748535 0.84818304]	[359.57806396 587.98577881 0.90455371]	[523.86804199 387.92993164 0.84141171]	[546.93060303 487.98922729 0.81467789]	[567.48272705 585.39904785 0.88587731]	[477.59347534 580.34191895 0.71652514]	[434.01934814 582.88171387 0.70625031]	[469.98361206 729.19140625 0.80639493]	[4.75119720e+02 8.65060608e+02 7.68904865e-01]	[518.76489258 577.76538086 0.6887145 ]	[541.76019287 723.98455811 0.82687461]	[511.03894043 790.62237549 0.81856394]	[454.64187622 339.07766724 0.89672339]	[480.17254639 339.09664917 0.93781447]	[436.68569946 321.25134277 0.80612773]	[498.13775635 321.24819946 0.77374303]	[503.3057251 839.45135498 0.88839012]	[5.18724609e+02 8.31893555e+02 8.26094627e-01]	[5.00827454e+02 7.88162720e+02 7.39171743e-01]	[4.82799438e+02 8.93382507e+02 7.41740882e-01]	[4.62347626e+02 8.93266968e+02 7.57678807e-01]	[4.75161591e+02 8.70318665e+02 6.97010279e-01]
[462.39193726 354.53494263 0.912642 ]	[462.31060791 395.51174927 0.91292322]	[400.74209595 395.57955933 0.86015177]	[375.09729004 495.60345459 0.84783089]	[357.22784424 588.11407471 0.88708609]	[523.83190918 387.94390869 0.8420611 ]	[544.54425049 487.9418335 0.82752275]	[567.50756836 585.44140625 0.88243711]	[475.16345215 580.33660889 0.72031647]	[431.49542236 582.89715576 0.70963806]	[469.95477295 729.16003418 0.80989534]	[4.75068085e+02 8.65045349e+02 7.63375521e-01]	[518.77526855 577.76190186 0.69411546]	[541.79882812 724.00244141 0.83577389]	[511.07272339 788.20922852 0.81611472]	[454.58853149 339.15927124 0.89322019]	[477.74887085 339.14968872 0.93296784]	[436.67703247 326.29605103 0.77646035]	[495.63839722 323.762146 0.76523054]	[503.28408813 839.41967773 0.88732708]	[5.18715088e+02 8.31861145e+02 8.21524858e-01]	[5.00842529e+02 7.88078186e+02 7.29673505e-01]	[4.82766235e+02 8.93357361e+02 7.44082332e-01]	[4.62316711e+02 8.93239441e+02 7.61772931e-01]	[4.75104156e+02 8.72701355e+02 6.98733687e-01]
[462.3739624 357.00863647 0.93395567]	[462.30447388 395.5831604 0.92348766]	[400.7199707 395.65057373 0.86625516]	[375.03695679 498.17269897 0.85372627]	[357.22439575 590.59399414 0.88186985]	[523.79797363 390.45666504 0.84547555]	[544.5425415 488.02398682 0.82283384]	[567.51586914 585.48681641 0.87892306]	[477.5897522 582.79925537 0.72774386]	[431.50549316 582.93945312 0.71427572]	[467.50268555 729.21850586 0.80391073]	[4.72602356e+02 8.65040649e+02 7.59932816e-01]	[518.78570557 580.25445557 0.69919473]	[541.79608154 724.02185059 0.8384397 ]	[511.04418945 788.22998047 0.81596863]	[452.0843811 339.26074219 0.87889296]	[477.7406311 339.24987793 0.92494017]	[436.58056641 328.9119873 0.77802908]	[493.12094116 326.3487854 0.7699098 ]	[503.26864624 839.40490723 0.88394171]	[5.18679932e+02 8.31842651e+02 8.20581794e-01]	[5.00830658e+02 7.88096069e+02 7.23450720e-01]	[4.82768890e+02 8.93359436e+02 7.43589044e-01]	[4.62317474e+02 8.93243469e+02 7.60433435e-01]	[4.72603058e+02 8.70304626e+02 6.97719812e-01]
[462.3739624 357.00888062 0.93393075]	[462.30029297 395.58279419 0.92389578]	[400.71606445 395.65060425 0.86654001]	[375.04135132 498.17428589 0.8550263 ]	[357.22369385 590.59130859 0.88238621]	[523.79577637 390.45700073 0.84569019]	[544.5446167 490.48962402 0.82272214]	[567.51641846 585.48712158 0.87884396]	[475.17404175 582.796875 0.72624052]	[431.50811768 582.93719482 0.71273148]	[469.96060181 729.2086792 0.80535352]	[4.72606659e+02 8.65036560e+02 7.59621501e-01]	[518.7824707 580.26202393 0.69947261]	[541.78369141 726.45037842 0.84618813]	[511.05664062 788.21875 0.81638372]	[452.08444214 339.26004028 0.87902516]	[477.7416687 339.25057983 0.9248507 ]	[436.58056641 328.90969849 0.77804053]	[493.12591553 326.34619141 0.77056235]	[503.26898193 839.40014648 0.88608348]	[5.18681213e+02 8.31839294e+02 8.21590722e-01]	[5.00840424e+02 7.88070679e+02 7.22230613e-01]	[4.82764130e+02 8.93354858e+02 7.43830681e-01]	[4.62315186e+02 8.93239136e+02 7.60818183e-01]	[4.75081055e+02 8.70300903e+02 6.97841763e-01]
[462.32965088 357.06759644 0.93890679]	[462.26904297 395.63983154 0.93101406]	[400.67507935 398.07290649 0.87111771]	[374.97637939 500.67913818 0.86477804]	[357.20825195 593.17443848 0.87534857]	[521.39239502 393.01882935 0.85062426]	[544.53704834 493.0397644 0.82057881]	[567.54376221 585.52252197 0.87068933]	[477.62539673 582.82733154 0.73405099]	[434.0284729 585.37176514 0.71558195]	[469.98605347 729.21374512 0.80839217]	[4.72595154e+02 8.65038757e+02 7.64611423e-01]	[521.21289062 580.28649902 0.706442 ]	[541.82763672 726.50463867 0.85742974]	[511.09350586 788.20709229 0.81245846]	[452.03067017 341.68292236 0.86786968]	[477.69000244 341.68890381 0.9038465 ]	[434.10125732 331.43911743 0.76651716]	[493.05795288 331.47360229 0.7893374 ]	[503.24572754 836.93963623 0.89737242]	[5.18658569e+02 8.31847595e+02 8.24684918e-01]	[5.00856232e+02 7.88055725e+02 7.13806987e-01]	[4.82756958e+02 8.93365295e+02 7.49771535e-01]	[4.62313202e+02 8.93249268e+02 7.68938780e-01]	[4.72599976e+02 8.70308838e+02 7.08133101e-01]
[462.31033325 357.10061646 0.94388902]	[462.26208496 398.02432251 0.93544686]	[400.67776489 398.10852051 0.87325907]	[372.49145508 500.81176758 0.87766027]	[357.19882202 598.26287842 0.88245338]	[521.3739624 395.51409912 0.85546559]	[544.54833984 493.13064575 0.82219571]	[567.55401611 585.57720947 0.86069793]	[477.66714478 582.87310791 0.73906302]	[434.06845093 585.40661621 0.7155689 ]	[470.04122925 729.24401855 0.80400157]	[4.72606018e+02 8.62574097e+02 7.64201641e-01]	[521.22906494 580.33093262 0.71102476]	[541.88549805 726.52587891 0.87197155]	[511.09912109 790.60290527 0.81381559]	[449.52020264 341.71636963 0.86662322]	[477.67263794 341.70614624 0.9012754 ]	[434.05783081 331.47094727 0.76443511]	[490.56225586 333.94192505 0.78659999]	[503.27645874 839.40557861 0.89694989]	[518.6864624 831.86639404 0.83396125]	[5.00848175e+02 7.88094788e+02 7.16248512e-01]	[4.82741852e+02 8.93359863e+02 7.52831221e-01]	[4.62301697e+02 8.93241760e+02 7.73776233e-01]	[4.75092285e+02 8.70305420e+02 7.06249535e-01]
[462.2784729 357.12750244 0.94555616]	[462.23538208 398.0526123 0.93896949]	[400.65255737 398.17315674 0.87563366]	[372.47354126 500.87408447 0.87731838]	[357.19128418 600.77166748 0.89295703]	[521.35076904 395.55578613 0.86216766]	[546.91644287 495.6706543 0.83450603]	[567.57025146 587.96618652 0.85570925]	[477.65405273 582.96337891 0.74487579]	[434.0642395 585.51068115 0.71263331]	[470.03964233 731.6529541 0.80082709]	[4.75077026e+02 8.62553406e+02 7.67396390e-01]	[521.2130127 582.80682373 0.71333808]	[541.92352295 726.54669189 0.87459403]	[513.66375732 788.20654297 0.81764597]	[449.47128296 341.74893188 0.86444813]	[477.63293457 341.73620605 0.89150643]	[431.49267578 331.47192383 0.77357292]	[490.51391602 333.92251587 0.77911931]	[503.32913208 839.43756104 0.88175344]	[5.18736572e+02 8.31893616e+02 8.28629911e-01]	[5.03258606e+02 7.88046509e+02 7.21280336e-01]	[4.82749695e+02 8.93343750e+02 7.55175591e-01]	[4.62299103e+02 8.90843628e+02 7.75476098e-01]	[4.75120514e+02 8.70289856e+02 7.06335425e-01]
[462.20733643 357.14672852 0.93948001]	[462.21102905 398.07614136 0.94102865]	[400.62652588 398.21377563 0.87466216]	[372.44824219 500.8939209 0.87113345]	[357.17837524 600.79528809 0.89534986]	[521.32855225 395.60037231 0.86845005]	[544.550354 495.699646 0.84012276]	[567.59265137 588.00793457 0.84805751]	[477.6746521 582.96221924 0.74744737]	[434.07681274 585.51983643 0.71055406]	[472.5206604 731.69781494 0.79556781]	[4.75082397e+02 8.62556580e+02 7.71608055e-01]	[521.22351074 582.79846191 0.71312702]	[541.94403076 726.64556885 0.8766548 ]	[516.1673584 788.1784668 0.82825774]	[446.9354248 341.77450562 0.86308491]	[475.14407349 341.77215576 0.87201089]	[428.90664673 331.48001099 0.78325731]	[487.98556519 333.99450684 0.80333352]	[503.33010864 839.48394775 0.88440216]	[5.18736633e+02 8.34281433e+02 8.23991060e-01]	[5.03293701e+02 7.88013123e+02 7.48751163e-01]	[4.82755219e+02 8.93339539e+02 7.57078528e-01]	[4.62311218e+02 8.90843262e+02 7.74464309e-01]	[4.75123871e+02 8.70291626e+02 7.15492606e-01]
[459.84246826 357.16119385 0.93770564]	[462.21252441 398.10897827 0.94090635]	[398.2638855 400.61975098 0.87839568]	[369.9666748 503.30001831 0.86604404]	[357.16421509 600.83496094 0.90069318]	[521.33197021 395.6234436 0.8716836 ]	[544.5534668 498.15789795 0.84605777]	[570.02001953 588.03503418 0.84424359]	[477.71838379 582.95928955 0.74915695]	[434.11587524 585.49700928 0.71261978]	[472.55685425 731.71203613 0.79661453]	[4.75068634e+02 8.62520874e+02 7.63446510e-01]	[521.26403809 582.81884766 0.71970993]	[544.32275391 729.01971436 0.88277417]	[516.22332764 788.22467041 0.83291876]	[446.88977051 341.79528809 0.86227244]	[475.10684204 341.78421021 0.86470181]	[426.44943237 333.99536133 0.78985715]	[487.96694946 334.01138306 0.81382358]	[503.32897949 839.47460938 0.88073134]	[5.18763550e+02 8.34289062e+02 8.23570728e-01]	[5.03319122e+02 7.88061340e+02 7.37323403e-01]	[4.82743652e+02 8.93308594e+02 7.53300488e-01]	[4.62294647e+02 8.90806580e+02 7.68073320e-01]	[4.75108032e+02 8.70263855e+02 7.09895313e-01]
[459.84585571 357.20388794 0.94094443]	[462.20874023 398.14450073 0.9421016 ]	[398.26504517 400.65197754 0.88259429]	[369.95608521 503.31552124 0.8646552 ]	[357.15737915 603.27349854 0.90596479]	[521.30895996 395.64862061 0.87461811]	[544.54089355 498.15783691 0.85147977]	[570.03631592 588.07867432 0.83685499]	[477.72988892 585.38018799 0.74711931]	[434.12417603 585.52093506 0.70681137]	[472.55877686 731.7210083 0.79591763]	[4.75070129e+02 8.62530884e+02 7.63005733e-01]	[521.25439453 582.84014893 0.71805114]	[544.38989258 726.65081787 0.88768739]	[516.21990967 788.23303223 0.83502758]	[446.87371826 344.27053833 0.85669273]	[475.09738159 341.82119751 0.85953158]	[426.43701172 336.45703125 0.79636049]	[487.96307373 334.01974487 0.819794 ]	[503.34265137 839.46411133 0.87466282]	[5.18749390e+02 8.34278503e+02 8.22722673e-01]	[5.03336243e+02 7.88069885e+02 7.36923695e-01]	[4.82738159e+02 8.93305542e+02 7.53015101e-01]	[4.62291229e+02 8.90808716e+02 7.68724203e-01]	[4.75103210e+02 8.70276123e+02 7.05218196e-01]
[459.806427 359.61053467 0.93707609]	[459.8347168 398.24212646 0.94375765]	[398.2276001 400.78070068 0.87957245]	[369.96487427 503.42504883 0.8567605 ]	[357.18191528 603.4307251 0.92729259]	[521.27264404 398.08401489 0.8840512 ]	[546.91912842 498.25009155 0.85495806]	[570.11871338 590.5604248 0.8219381 ]	[480.14031982 585.5145874 0.73337638]	[436.61697388 588.0803833 0.69004661]	[475.14358521 731.77905273 0.79516327]	[4.75110535e+02 8.65056885e+02 7.68922925e-01]	[521.29364014 582.92932129 0.71443635]	[544.47686768 729.10943604 0.86679059]	[516.21191406 788.14044189 0.82617849]	[444.41543579 346.82843018 0.85106963]	[472.57955933 344.34182739 0.84409529]	[423.90304565 334.04605103 0.80786961]	[485.48373413 334.04708862 0.82248127]	[503.34072876 839.43048096 0.87900609]	[5.18726013e+02 8.31879578e+02 8.23358893e-01]	[5.03337677e+02 7.85532288e+02 7.14425445e-01]	[4.82810516e+02 8.93370972e+02 7.44766891e-01]	[4.62344635e+02 8.93266541e+02 7.59385049e-01]	[4.75094666e+02 8.70301331e+02 7.04414487e-01]
[459.7677002 359.71505737 0.92503232]	[459.84640503 400.65460205 0.94439012]	[398.23571777 400.84976196 0.87259603]	[369.92614746 505.90328979 0.84758466]	[357.20004272 603.48339844 0.92868978]	[521.26611328 398.16125488 0.89237326]	[546.93157959 498.26538086 0.85983902]	[572.62194824 590.55938721 0.81955791]	[480.17352295 587.98236084 0.73879266]	[436.66278076 590.58325195 0.69792199]	[477.61853027 734.22039795 0.8018586 ]	[4.75134247e+02 8.65057373e+02 7.65878797e-01]	[521.32489014 585.39959717 0.71878052]	[544.4744873 729.16802979 0.86360675]	[518.66479492 788.15893555 0.83801973]	[444.3387146 349.43734741 0.86247718]	[470.03533936 346.90301514 0.84380406]	[423.85168457 336.49163818 0.81299222]	[485.4546814 334.06085205 0.82979667]	[503.33688354 836.92333984 0.8903141 ]	[518.7522583 831.84332275 0.84381616]	[5.03396790e+02 7.85587769e+02 7.14455962e-01]	[4.82778351e+02 8.93378418e+02 7.35814095e-01]	[4.62321259e+02 8.93250427e+02 7.48086035e-01]	[4.75119965e+02 8.70293701e+02 7.00652122e-01]
[459.76864624 359.76702881 0.92449433]	[462.19619751 400.72149658 0.94676411]	[398.23965454 403.30966187 0.86446947]	[369.95489502 505.95812988 0.8452208 ]	[357.20651245 605.87316895 0.93026727]	[521.29174805 398.20346069 0.89573312]	[546.96008301 500.72094727 0.86847919]	[572.64959717 593.12646484 0.81101394]	[480.19216919 588.01220703 0.73502767]	[436.68417358 593.10870361 0.69295239]	[480.10900879 734.29577637 0.8119427 ]	[4.75151703e+02 8.65047302e+02 7.61558950e-01]	[521.3449707 585.40991211 0.71388233]	[544.43597412 729.19152832 0.85331196]	[518.66381836 788.19189453 0.82951903]	[444.32717896 351.95419312 0.86674625]	[470.00183105 349.40737915 0.84749568]	[423.84286499 336.5461731 0.8145175 ]	[485.49981689 336.44631958 0.83128327]	[503.34768677 836.9241333 0.87810582]	[518.76782227 831.84796143 0.83756942]	[5.03403320e+02 7.88003174e+02 7.07477450e-01]	[4.82743561e+02 8.93406494e+02 7.34855533e-01]	[4.62287140e+02 8.93250793e+02 7.51281142e-01]	[4.75143463e+02 8.70275208e+02 6.83373213e-01]
[459.77227783 359.81011963 0.91935587]	[462.22918701 400.79974365 0.94404835]	[400.62554932 403.36422729 0.85690516]	[369.95672607 506.00521851 0.83826905]	[357.18695068 605.92852783 0.93097758]	[521.34765625 400.62680054 0.89683515]	[546.95776367 500.79653931 0.87269318]	[572.66766357 593.18945312 0.8071667 ]	[480.19387817 588.03289795 0.73517227]	[439.07949829 593.15063477 0.69519055]	[480.19024658 734.25665283 0.81714374]	[4.77597076e+02 8.62492065e+02 7.63783276e-01]	[521.33563232 585.42486572 0.70987046]	[544.44946289 729.22033691 0.84283143]	[518.64819336 788.17181396 0.82051736]	[444.33718872 352.00158691 0.86808932]	[470.00628662 351.91766357 0.84792835]	[423.87207031 336.59988403 0.80654967]	[487.9230957 336.46835327 0.83160806]	[503.37161255 836.91650391 0.87538576]	[518.75909424 831.83599854 0.83479774]	[5.03420319e+02 7.85563843e+02 6.91929400e-01]	[4.82756744e+02 8.93413208e+02 7.49041855e-01]	[4.62290741e+02 8.93251892e+02 7.66230464e-01]	[4.77630463e+02 8.70179993e+02 6.91521645e-01]
[459.78659058 362.23330688 0.91432691]	[462.21130371 400.83609009 0.94252533]	[400.64044189 405.85046387 0.85009766]	[372.47180176 508.50765991 0.83501124]	[357.19036865 605.94775391 0.93223721]	[521.31451416 400.63015747 0.89769328]	[546.96728516 500.86062622 0.87170917]	[575.13616943 595.71533203 0.81021494]	[480.21914673 587.98852539 0.74638182]	[439.08963013 593.10906982 0.7036072 ]	[480.23416138 734.26409912 0.8196013 ]	[4.77631836e+02 8.62558228e+02 7.80305445e-01]	[521.35821533 585.38555908 0.72400004]	[544.46630859 729.24951172 0.83675343]	[516.22491455 788.22003174 0.81614256]	[444.38635254 354.45922852 0.87147593]	[470.03411865 352.01275635 0.85285854]	[423.9185791 336.61358643 0.8100189 ]	[485.46917725 336.62902832 0.84740198]	[503.37905884 839.42254639 0.87223113]	[5.18735596e+02 8.31873169e+02 8.21965277e-01]	[5.03424774e+02 7.85603455e+02 6.96419835e-01]	[4.82761536e+02 8.93431763e+02 7.43280530e-01]	[4.62304779e+02 8.93263000e+02 7.61703491e-01]	[4.77652649e+02 8.70236694e+02 7.03828454e-01]
[459.85348511 362.30511475 0.90174055]	[462.22457886 400.87683105 0.93768811]	[400.67053223 405.89474487 0.84852761]	[372.52270508 511.01226807 0.83268505]	[357.21606445 606.027771 0.92357397]	[521.33660889 400.67507935 0.90048724]	[546.97741699 503.27523804 0.87388283]	[572.64587402 598.2958374 0.82520258]	[480.21383667 587.97967529 0.74552888]	[436.68881226 590.62530518 0.69549686]	[480.28500366 734.23724365 0.81815082]	[4.77653839e+02 8.62484863e+02 7.78532863e-01]	[521.34527588 585.37402344 0.72392052]	[544.449646 731.65216064 0.82732213]	[516.18890381 788.21936035 0.80747497]	[446.88867188 354.52139282 0.86613381]	[472.61257935 354.49285889 0.86030996]	[426.39254761 336.67779541 0.80088377]	[487.94168091 336.64193726 0.81993484]	[503.39083862 839.42388916 0.85098398]	[5.18729004e+02 8.31863281e+02 8.10916603e-01]	[5.03406372e+02 7.85607666e+02 6.90942526e-01]	[4.82762970e+02 8.93416077e+02 7.49520302e-01]	[4.62315002e+02 8.93236816e+02 7.65863419e-01]	[4.77679993e+02 8.70172607e+02 6.98054671e-01]
[462.20465088 362.33389282 0.90035588]	[462.23352051 403.30877686 0.92890674]	[400.68988037 408.40777588 0.84505624]	[372.55078125 508.54364014 0.83530432]	[359.58624268 606.08520508 0.91799164]	[521.35461426 400.74090576 0.89996988]	[546.97399902 503.30047607 0.86629683]	[572.60308838 600.83508301 0.84215319]	[480.21643066 590.5491333 0.73109668]	[439.10928345 595.7064209 0.70033628]	[480.37020874 736.80651855 0.81392115]	[4.77680298e+02 8.59996094e+02 7.85472214e-01]	[521.32525635 585.49853516 0.71454215]	[544.44702148 734.23114014 0.80245441]	[516.1942749 790.66479492 0.80891228]	[446.94403076 354.55279541 0.86535108]	[475.09280396 354.55105591 0.87013698]	[426.45584106 336.69320679 0.7968806 ]	[488.01913452 336.69384766 0.8055737 ]	[503.39553833 839.43249512 0.84844303]	[5.18692383e+02 8.34260071e+02 8.12818408e-01]	[5.03413422e+02 7.88092041e+02 7.19939172e-01]	[4.80365692e+02 8.93367615e+02 7.64594018e-01]	[4.62289551e+02 8.90806274e+02 7.83620119e-01]	[4.77714874e+02 8.70174988e+02 6.93947911e-01]
[462.20352173 362.33319092 0.90047121]	[462.23501587 403.31155396 0.92838126]	[400.69113159 408.40625 0.84503162]	[374.96557617 508.53240967 0.83691794]	[359.58917236 606.08154297 0.91796762]	[521.35601807 400.74636841 0.89892119]	[546.9788208 503.31771851 0.86601901]	[572.60150146 600.84222412 0.84275728]	[480.21697998 590.54266357 0.73083532]	[439.10943604 595.69482422 0.69877416]	[480.36923218 736.80877686 0.81427068]	[4.77682556e+02 8.59985291e+02 7.87970066e-01]	[521.32458496 585.49334717 0.7150178 ]	[544.44940186 734.23706055 0.80225354]	[516.19470215 790.66357422 0.80886507]	[446.94308472 354.55114746 0.8652398 ]	[475.09231567 354.54928589 0.86991829]	[426.45690918 336.69082642 0.79702568]	[488.02084351 336.68917847 0.80739021]	[503.40563965 839.4197998 0.84608448]	[5.18701965e+02 8.31888428e+02 8.14642966e-01]	[5.03411621e+02 7.88091919e+02 7.22124934e-01]	[4.80367340e+02 8.93362244e+02 7.68261552e-01]	[4.62292908e+02 8.90800354e+02 7.87006378e-01]	[4.77714783e+02 8.70169983e+02 6.93180203e-01]
[462.25280762 364.83197021 0.88744134]	[462.25378418 403.36276245 0.91713095]	[400.69000244 410.94903564 0.83764404]	[375.00308228 508.54776001 0.84059209]	[359.61502075 606.09069824 0.91205728]	[521.41650391 400.78677368 0.89198822]	[547.01086426 503.37203979 0.85149491]	[570.12231445 603.26745605 0.84664881]	[480.23825073 593.12792969 0.72975951]	[439.11514282 598.27709961 0.70991385]	[482.71078491 739.36962891 0.80968714]	[4.77687103e+02 8.62513428e+02 7.89974988e-01]	[521.36364746 588.02111816 0.70998794]	[544.45184326 736.79620361 0.7897768 ]	[518.66229248 790.68884277 0.81703448]	[449.47808838 356.97674561 0.86695367]	[475.16656494 356.97799683 0.88484049]	[428.98568726 339.06845093 0.7923128 ]	[493.06140137 339.05059814 0.81155914]	[503.39608765 841.95379639 0.86351609]	[5.18684631e+02 8.34327881e+02 8.12338412e-01]	[5.03445770e+02 7.88131897e+02 7.34239578e-01]	[4.82742859e+02 8.93366211e+02 7.60845840e-01]	[4.62305573e+02 8.90803101e+02 7.74678171e-01]	[4.77711365e+02 8.70212219e+02 7.00528800e-01]
[462.31265259 367.33615112 0.88131726]	[462.27960205 405.86752319 0.90765363]	[400.71554565 410.99490356 0.83868212]	[375.00134277 511.03884888 0.8372528 ]	[359.64352417 608.53619385 0.89574128]	[523.81066895 403.25161743 0.88068193]	[547.01947021 505.99502563 0.82917893]	[570.08807373 603.37512207 0.86666191]	[480.22238159 593.15631104 0.72820419]	[439.10778809 598.2890625 0.70504618]	[482.72229004 739.36737061 0.80893636]	[4.77706299e+02 8.62538208e+02 7.92807758e-01]	[521.34008789 588.07574463 0.70618331]	[544.47021484 736.84533691 0.7885983 ]	[518.6451416 790.7076416 0.81415999]	[452.01791382 357.01495361 0.87282532]	[477.6449585 357.02456665 0.90313733]	[434.01773071 339.1517334 0.79094917]	[493.07150269 339.14691162 0.802912 ]	[503.41143799 841.96203613 0.8691569 ]	[5.18685059e+02 8.34335022e+02 8.23419750e-01]	[5.03436798e+02 7.88153503e+02 7.30385363e-01]	[4.82753296e+02 8.93392273e+02 7.59361088e-01]	[4.62318207e+02 8.90828064e+02 7.74486184e-01]	[4.77712799e+02 8.70228638e+02 6.97493732e-01]
[462.33959961 369.9024353 0.8833428 ]	[462.32015991 408.39712524 0.8969329 ]	[400.75820923 411.01974487 0.84038091]	[375.0486145 508.54803467 0.84411639]	[359.65145874 608.56713867 0.89111024]	[523.85888672 403.35186768 0.86857939]	[547.04754639 506.01885986 0.82136327]	[570.08270264 603.43255615 0.87116826]	[480.21325684 595.70281982 0.72394532]	[439.09298706 600.79156494 0.70259947]	[482.73217773 741.887146 0.80249286]	[4.77693604e+02 8.62556213e+02 7.90481567e-01]	[521.33068848 590.61260986 0.69995695]	[544.45507812 736.86383057 0.78495401]	[518.68615723 790.70770264 0.82135081]	[452.05291748 357.09405518 0.88492239]	[477.68084717 357.097229 0.91763234]	[434.06848145 339.26528931 0.78059137]	[495.58850098 339.21444702 0.8093425 ]	[503.40283203 841.9744873 0.868132 ]	[5.18676819e+02 8.34350464e+02 8.16636980e-01]	[5.03461212e+02 7.88160583e+02 7.31536627e-01]	[4.82768066e+02 8.93411926e+02 7.58503735e-01]	[4.62346466e+02 8.93233582e+02 7.70479202e-01]	[4.77681671e+02 8.70238770e+02 6.92505658e-01]
[462.4513855 369.91015625 0.85794204]	[462.35916138 408.42401123 0.89230365]	[400.81018066 410.97714233 0.83205843]	[375.06533813 511.03155518 0.84090185]	[359.67489624 608.59295654 0.88543481]	[523.91595459 405.83221436 0.85100532]	[547.02655029 508.52880859 0.82207596]	[570.07855225 603.48608398 0.8700034 ]	[480.19564819 595.74176025 0.72786468]	[436.67340088 600.80303955 0.7055102 ]	[482.75839233 739.39416504 0.80525017]	[4.77682129e+02 8.65059753e+02 7.95878232e-01]	[521.32733154 593.13861084 0.70145047]	[544.49975586 739.35656738 0.78493083]	[516.17919922 790.70123291 0.80651844]	[454.64257812 357.11712646 0.89279377]	[480.17376709 357.12286377 0.9285177 ]	[436.6050415 339.20797729 0.79408294]	[498.17324829 339.17941284 0.80467492]	[503.43499756 841.98309326 0.85729933]	[5.18676941e+02 8.34350098e+02 8.14070225e-01]	[5.03402313e+02 7.88120300e+02 7.26110578e-01]	[4.82788513e+02 8.93430603e+02 7.58135736e-01]	[4.62355835e+02 8.93260376e+02 7.71611631e-01]	[4.77663391e+02 8.70289368e+02 6.91488028e-01]
[464.8371582 369.8946228 0.85330534]	[462.35705566 408.42443848 0.89509547]	[400.8223877 410.98654175 0.83010274]	[375.06765747 508.54571533 0.84431589]	[359.67578125 608.54547119 0.89161229]	[523.91333008 405.82263184 0.85314977]	[547.02099609 508.52816772 0.82109731]	[570.07037354 603.47943115 0.87143481]	[480.21072388 595.73828125 0.72938949]	[439.07681274 600.81561279 0.70532143]	[482.7315979 741.90411377 0.80844474]	[4.77667267e+02 8.65037231e+02 7.92702794e-01]	[521.34350586 593.13366699 0.70327985]	[544.51116943 739.40447998 0.78497005]	[516.1418457 790.62280273 0.79498881]	[457.07858276 357.0954895 0.88826907]	[480.20373535 357.11846924 0.93361628]	[436.6111145 339.12268066 0.80823445]	[498.19421387 339.16305542 0.78761148]	[503.45040894 839.48382568 0.86076379]	[5.18676575e+02 8.34289062e+02 8.23409319e-01]	[5.03372375e+02 7.88014526e+02 6.96364641e-01]	[4.82803375e+02 8.93417603e+02 7.61639178e-01]	[4.62361053e+02 8.93254272e+02 7.73268938e-01]	[4.77648865e+02 8.70263977e+02 7.00636864e-01]
[464.86535645 369.90826416 0.85275775]	[462.37121582 405.92236328 0.89564168]	[400.84368896 410.94500732 0.82732594]	[375.07183838 508.50338745 0.85275984]	[359.6734314 608.54241943 0.89504117]	[523.92584229 403.34786987 0.86599207]	[547.02264404 508.47677612 0.82534319]	[570.0713501 603.48913574 0.87280005]	[480.17062378 593.1708374 0.72103757]	[436.65249634 598.27728271 0.69040036]	[480.35983276 736.85943604 0.80553484]	[4.77624817e+02 8.65045532e+02 7.86756158e-01]	[521.30877686 590.58349609 0.70646954]	[544.49725342 739.35021973 0.79417896]	[513.57086182 790.60247803 0.79549706]	[457.10018921 357.09674072 0.8961097 ]	[480.23266602 357.11468506 0.93907177]	[436.61791992 339.09692383 0.82243896]	[498.20904541 339.15826416 0.78175932]	[503.46279907 839.46295166 0.85096473]	[5.18673157e+02 8.31879211e+02 8.20881367e-01]	[5.03333923e+02 7.85599548e+02 7.02974260e-01]	[4.82822571e+02 8.93436462e+02 7.64547586e-01]	[4.62366882e+02 8.93291626e+02 7.75862932e-01]	[4.75154694e+02 8.70278625e+02 7.05206275e-01]
[464.88543701 367.41921997 0.84808296]	[462.37942505 405.86349487 0.90393156]	[400.86221313 408.42431641 0.82659024]	[375.09210205 508.46228027 0.8610841 ]	[359.66860962 606.12133789 0.90078562]	[523.94317627 403.30374146 0.87224483]	[547.03070068 505.98428345 0.82760149]	[570.05749512 603.47344971 0.87446493]	[480.14932251 593.12072754 0.72045851]	[436.64450073 598.21777344 0.68810844]	[480.37197876 736.81738281 0.8147046 ]	[4.77595734e+02 8.62548279e+02 7.78762996e-01]	[521.28985596 590.54608154 0.70625347]	[544.51599121 736.84838867 0.79712021]	[508.44216919 790.64916992 0.80090797]	[457.11987305 357.07446289 0.89375615]	[480.24887085 357.0874939 0.93792474]	[436.68066406 339.10644531 0.81533903]	[498.25964355 339.12503052 0.80756766]	[503.47695923 839.43676758 0.84279484]	[5.18673584e+02 8.31816284e+02 8.23711276e-01]	[5.00817017e+02 7.88006836e+02 6.62283897e-01]	[4.82831055e+02 8.93442017e+02 7.66510010e-01]	[4.6236142e+02 8.9329657e+02 7.7971822e-01]	[4.75098358e+02 8.70231018e+02 7.08368361e-01]
[464.88894653 367.36550903 0.84820116]	[462.39105225 403.39950562 0.90922236]	[400.85879517 408.38864136 0.82801527]	[375.07626343 506.0241394 0.86191207]	[359.65298462 606.09472656 0.90855527]	[523.95263672 403.25341797 0.87615877]	[547.0479126 505.90118408 0.82798415]	[570.04998779 603.4699707 0.87623215]	[480.1312561 590.58203125 0.71911752]	[436.58865356 593.17736816 0.67985916]	[480.29864502 736.78894043 0.81323898]	[4.77598602e+02 8.62510254e+02 7.75093436e-01]	[521.28747559 588.03619385 0.710913 ]	[544.51483154 736.83343506 0.80002522]	[508.54309082 788.23400879 0.80270797]	[457.12869263 357.03582764 0.88698024]	[480.24893188 357.06393433 0.93533903]	[439.06390381 339.07632446 0.81292945]	[498.26580811 339.115448 0.81426007]	[503.41967773 836.92181396 0.84938431]	[5.16216919e+02 8.31793396e+02 8.20197344e-01]	[5.00882355e+02 7.85540283e+02 6.77324891e-01]	[4.82858307e+02 8.93430054e+02 7.67718375e-01]	[4.62375244e+02 8.93277466e+02 7.81878710e-01]	[4.75093201e+02 8.70185852e+02 7.05276132e-01]
[464.85708618 364.86727905 0.85360867]	[462.40997314 403.35101318 0.91328502]	[400.86624146 405.8921814 0.83069932]	[375.08712769 505.99951172 0.86648452]	[359.64135742 606.07318115 0.91119468]	[523.96942139 400.85089111 0.87788165]	[547.05804443 505.87689209 0.83431321]	[570.04962158 603.40991211 0.87770081]	[480.12466431 590.55535889 0.71977854]	[436.59542847 593.14440918 0.68649018]	[480.23348999 734.26855469 0.80910933]	[4.75164703e+02 8.62512878e+02 7.70119071e-01]	[521.28582764 588.01263428 0.71313202]	[544.45526123 736.80395508 0.80358201]	[5.06019165e+02 7.88165161e+02 7.87698209e-01]	[457.11584473 356.9927063 0.87730694]	[480.22998047 357.04168701 0.92980492]	[439.05822754 336.68267822 0.81165755]	[498.27148438 339.11096191 0.82041937]	[5.03387695e+02 8.34410645e+02 8.29397142e-01]	[5.13656433e+02 8.31717346e+02 7.98578918e-01]	[5.00833618e+02 7.82953308e+02 6.32749856e-01]	[4.82847015e+02 8.93424377e+02 7.63428628e-01]	[4.62359070e+02 8.93269226e+02 7.75882423e-01]	[4.72571472e+02 8.70183228e+02 6.97826862e-01]
[464.85159302 364.84979248 0.85608459]	[462.42791748 403.32977295 0.91267329]	[403.24615479 405.85321045 0.83383727]	[375.09170532 505.98742676 0.86843073]	[359.64602661 606.03845215 0.91417646]	[524.00231934 400.83789062 0.87554163]	[547.07116699 503.42559814 0.84472769]	[570.0625 603.34765625 0.86934912]	[480.15188599 590.54138184 0.72811621]	[436.640625 593.12365723 0.6954354 ]	[480.17242432 734.21990967 0.80620801]	[4.75134125e+02 8.62529175e+02 7.65573263e-01]	[521.29370117 588.00048828 0.71419066]	[544.40057373 734.28186035 0.81434858]	[505.94992065 788.08178711 0.79754364]	[457.11425781 356.97372437 0.87265277]	[480.23025513 357.02746582 0.92770338]	[436.69366455 336.64480591 0.81563431]	[498.2651062 339.07989502 0.8183133 ]	[503.38183594 834.31439209 0.84602213]	[5.16131226e+02 8.29271667e+02 7.97393203e-01]	[5.00820404e+02 7.80399414e+02 6.29511178e-01]	[4.82871887e+02 8.93433350e+02 7.64393747e-01]	[4.62383698e+02 8.93289490e+02 7.71109939e-01]	[4.72526184e+02 8.70209961e+02 6.97041333e-01]
[464.83096313 364.80963135 0.86386359]	[462.4362793 403.3237915 0.91162992]	[403.24822998 405.82995605 0.83596236]	[377.48117065 505.99395752 0.87093699]	[359.66622925 606.01525879 0.91172934]	[524.01269531 400.84454346 0.87269616]	[549.51733398 503.47695923 0.84386462]	[570.09472656 603.34362793 0.86674255]	[480.13241577 588.0769043 0.72435504]	[436.5927124 590.62335205 0.68910831]	[480.17211914 731.70526123 0.81691355]	[4.75165771e+02 8.62503540e+02 7.67746747e-01]	[521.2956543 587.98907471 0.7132256 ]	[544.3493042 734.2645874 0.81261188]	[5.05933655e+02 7.88009033e+02 7.82962799e-01]	[457.09893799 354.58297729 0.86749882]	[480.21453857 357.00537109 0.9238041 ]	[439.06524658 336.65103149 0.80739963]	[498.26693726 339.06414795 0.8215161 ]	[5.03404449e+02 8.34270325e+02 8.33477914e-01]	[5.13651794e+02 8.29231079e+02 7.80757666e-01]	[5.00841461e+02 7.77859375e+02 6.20965123e-01]	[4.82883148e+02 8.93439453e+02 7.56957114e-01]	[4.62380249e+02 8.93291138e+02 7.66447008e-01]	[4.72558624e+02 8.70188538e+02 7.00775146e-01]
[464.83493042 364.80053711 0.86578602]	[462.44348145 403.31646729 0.91027343]	[403.25750732 405.82455444 0.8361786 ]	[377.48864746 505.99386597 0.87167162]	[359.70507812 606.00585938 0.9104349 ]	[524.01629639 400.84182739 0.87163919]	[549.5557251 503.4859314 0.83564055]	[570.1184082 603.31634521 0.86040342]	[480.16308594 588.05499268 0.73053133]	[436.61251831 590.61212158 0.6864326 ]	[480.1612854 729.24743652 0.81592292]	[4.77607880e+02 8.62498535e+02 7.74033427e-01]	[521.3215332 585.53082275 0.71726143]	[544.3135376 734.24786377 0.80804014]	[5.05883362e+02 7.88030518e+02 7.78223813e-01]	[457.10067749 354.5748291 0.86839986]	[480.2210083 356.99569702 0.92342734]	[439.06359863 336.65621948 0.81093431]	[500.64520264 339.05517578 0.83015543]	[5.03405792e+02 8.31834106e+02 8.08394611e-01]	[5.13620422e+02 8.29188416e+02 7.64496684e-01]	[5.00833923e+02 7.77887756e+02 6.02716982e-01]	[4.82913788e+02 8.95843567e+02 7.59275019e-01]	[4.62397064e+02 8.93301941e+02 7.65175045e-01]	[4.72588409e+02 8.70188904e+02 6.95193291e-01]
[464.82894897 364.79916382 0.86644125]	[462.44558716 403.31552124 0.90973604]	[403.25692749 405.82165527 0.83645278]	[377.48770142 506.00900269 0.86913943]	[359.70498657 606.00695801 0.9101305 ]	[524.02227783 400.8427124 0.87011284]	[549.55517578 503.4836731 0.83698052]	[570.11413574 603.31555176 0.86127472]	[480.16467285 588.04077148 0.7331953 ]	[436.61434937 590.59735107 0.68801928]	[480.16494751 729.22485352 0.82019877]	[4.77607178e+02 8.62510376e+02 7.74276614e-01]	[521.32507324 585.51763916 0.71969587]	[544.31103516 734.237854 0.80918837]	[5.03500458e+02 7.88050476e+02 7.79757380e-01]	[457.09686279 354.57275391 0.866992 ]	[480.21780396 356.99728394 0.92391562]	[439.06375122 336.65692139 0.81131184]	[500.64178467 339.06069946 0.82895368]	[5.03410492e+02 8.31845215e+02 8.05808723e-01]	[5.13628845e+02 8.29199585e+02 7.63785601e-01]	[5.00825684e+02 7.77899048e+02 6.03455126e-01]	[4.82919403e+02 8.95846375e+02 7.57822454e-01]	[4.62402649e+02 8.93306030e+02 7.62237370e-01]	[4.72584015e+02 8.70201965e+02 6.97765648e-01]
[464.81930542 364.78430176 0.86844784]	[462.44754028 403.30743408 0.91035074]	[403.262146 403.39923096 0.83781719]	[377.50799561 506.01351929 0.87319851]	[359.74575806 605.98150635 0.91350549]	[526.39471436 400.83874512 0.87042207]	[549.56433105 503.45785522 0.83862901]	[570.1114502 603.31732178 0.86078429]	[480.18139648 588.02130127 0.73467022]	[436.64035034 590.5602417 0.68729955]	[480.1824646 731.65960693 0.82564604]	[4.77629395e+02 8.62510925e+02 7.76878476e-01]	[521.32666016 585.50622559 0.7182132 ]	[541.92047119 734.2243042 0.8106634 ]	[5.05986084e+02 7.88080139e+02 7.80866981e-01]	[457.0869751 354.56262207 0.86499155]	[480.20782471 356.98745728 0.92081058]	[436.6993103 336.65161133 0.81224525]	[498.27224731 339.04693604 0.82602036]	[5.03359436e+02 8.34271973e+02 8.29634547e-01]	[5.13650879e+02 8.29259216e+02 7.78856277e-01]	[5.00869415e+02 7.80406860e+02 6.23561323e-01]	[4.82877411e+02 8.95882080e+02 7.53576577e-01]	[4.62373138e+02 8.93315857e+02 7.65788198e-01]	[4.75103485e+02 8.70177002e+02 6.96051598e-01]
[464.834198 364.78421021 0.86518759]	[464.8260498 403.27905273 0.91173828]	[403.28015137 403.38693237 0.83871126]	[377.51535034 505.99185181 0.87839425]	[359.77093506 605.94464111 0.91311985]	[526.40960693 400.80691528 0.87339216]	[549.56970215 503.41256714 0.8419624 ]	[570.09832764 603.28100586 0.85467196]	[480.20980835 588.03381348 0.73107797]	[436.68347168 590.55566406 0.68529302]	[480.15203857 729.23553467 0.82145667]	[4.77627808e+02 8.59989807e+02 7.70148754e-01]	[521.33178711 585.52001953 0.71526235]	[541.9241333 731.7388916 0.81527549]	[5.08507690e+02 7.88072083e+02 7.78749287e-01]	[457.09536743 354.55874634 0.86855209]	[480.21560669 356.97164917 0.91884136]	[436.69311523 336.63955688 0.81552458]	[500.65133667 336.6907959 0.83566153]	[5.03333069e+02 8.34328064e+02 8.28975379e-01]	[5.16153748e+02 8.31646729e+02 7.71897435e-01]	[5.03295868e+02 7.80439636e+02 6.58480823e-01]	[4.82874603e+02 8.95848083e+02 7.52947927e-01]	[4.62380737e+02 8.93288269e+02 7.61346996e-01]	[4.75103363e+02 8.70143372e+02 6.94872975e-01]
[464.92214966 364.77908325 0.85330516]	[464.88031006 400.83724976 0.91574436]	[403.33825684 403.26089478 0.84704816]	[377.53720093 505.91287231 0.89278215]	[359.81536865 603.4050293 0.90110421]	[526.47375488 400.77078247 0.87134635]	[549.53417969 503.33462524 0.85432273]	[570.05407715 600.87463379 0.85552865]	[480.14501953 585.51202393 0.73461175]	[436.61660767 587.98626709 0.69244969]	[480.13397217 729.1293335 0.83232516]	[4.77618988e+02 8.60016724e+02 7.67261386e-01]	[521.26367188 585.44012451 0.71773475]	[541.8604126 731.64916992 0.82572961]	[5.11102325e+02 7.88016785e+02 7.77092814e-01]	[457.16012573 354.52746582 0.8728959 ]	[480.29742432 354.57556152 0.91613615]	[439.10562134 336.55929565 0.83099288]	[500.71490479 336.64123535 0.8547262 ]	[503.31848145 834.37030029 0.85087925]	[5.16190613e+02 8.31699524e+02 7.83023119e-01]	[5.03336578e+02 7.80416321e+02 6.78357899e-01]	[4.82841003e+02 8.93441101e+02 7.46111989e-01]	[4.62361786e+02 8.93272278e+02 7.53839970e-01]	[4.75128113e+02 8.70165039e+02 6.99457049e-01]
[464.95437622 362.3243103 0.85358942]	[464.9069519 400.80383301 0.91495043]	[403.3600769 400.85299683 0.84617144]	[377.55886841 503.46463013 0.90190262]	[362.19985962 603.36535645 0.89407074]	[526.5065918 400.73904419 0.86921638]	[549.53955078 503.3371582 0.85820109]	[570.02929688 600.87591553 0.86206973]	[480.13937378 585.49200439 0.74027681]	[436.58010864 585.55285645 0.69715965]	[480.10610962 729.13647461 0.83130652]	[4.77607330e+02 8.62506592e+02 7.62878597e-01]	[521.2678833 585.4161377 0.72126377]	[541.81970215 729.20849609 0.83626491]	[5.08498199e+02 7.88007080e+02 7.74073482e-01]	[457.19961548 354.47470093 0.87096405]	[480.33920288 354.5329895 0.9125402 ]	[439.15859985 336.51596069 0.83993626]	[500.78204346 336.62121582 0.88580608]	[503.31741333 834.31945801 0.83490676]	[5.16178162e+02 8.31634766e+02 7.68216610e-01]	[5.03257477e+02 7.80390686e+02 6.51093185e-01]	[4.82872589e+02 8.93436218e+02 7.42261648e-01]	[4.62381226e+02 8.93279419e+02 7.44489193e-01]	[4.75121094e+02 8.70194641e+02 6.92554474e-01]
[467.42929077 362.22009277 0.86226606]	[464.94204712 400.73251343 0.91335011]	[403.38442993 400.76269531 0.84865838]	[377.57034302 503.35375977 0.90695202]	[362.22769165 603.309021 0.88313025]	[528.96453857 400.69610596 0.86411542]	[549.56652832 503.33880615 0.8575018 ]	[570.02423096 600.82495117 0.85990286]	[477.7454834 585.4619751 0.74315387]	[436.56845093 585.55163574 0.70255196]	[477.71102905 729.12127686 0.82451099]	[4.77603607e+02 8.62495422e+02 7.62347162e-01]	[521.23944092 585.37298584 0.72262901]	[541.75439453 729.1605835 0.83396518]	[5.16122314e+02 7.82968323e+02 7.61669099e-01]	[459.59729004 351.94894409 0.86753893]	[482.72610474 352.01721191 0.90010023]	[439.22753906 336.49829102 0.83640587]	[500.79071045 336.5914917 0.88097447]	[500.88021851 831.84051514 0.87137765]	[5.13649963e+02 8.29244995e+02 7.73913383e-01]	[5.03415344e+02 7.75303345e+02 6.72815382e-01]	[4.82899597e+02 8.95853638e+02 7.45384157e-01]	[4.62400848e+02 8.93306274e+02 7.51353025e-01]	[4.75109253e+02 8.70187988e+02 6.98673844e-01]
[467.48764038 359.80651855 0.86363906]	[464.97140503 400.69668579 0.90805125]	[403.3911438 400.72033691 0.84676683]	[377.58251953 503.27026367 0.90822655]	[362.22592163 600.86401367 0.87334716]	[528.99542236 400.67874146 0.86207986]	[549.57275391 503.31201172 0.85953337]	[570.02661133 600.80206299 0.85847753]	[477.70880127 585.40795898 0.74028385]	[434.10015869 585.47393799 0.70366919]	[477.65405273 729.11401367 0.81318635]	[4.77608459e+02 8.60012512e+02 7.60805249e-01]	[521.22125244 582.94012451 0.72142947]	[541.7890625 729.08691406 0.85137373]	[5.11077240e+02 7.82947266e+02 7.53511488e-01]	[459.61889648 349.45367432 0.86884767]	[482.77285767 351.95379639 0.8935588 ]	[439.24911499 336.50234985 0.84216762]	[500.85784912 336.55267334 0.89119136]	[503.27914429 831.77075195 0.88048488]	[5.16141113e+02 8.29149475e+02 7.77890682e-01]	[5.03366302e+02 7.72793335e+02 6.68926835e-01]	[4.82874634e+02 8.93394775e+02 7.43778229e-01]	[4.62382812e+02 8.93246643e+02 7.44371295e-01]	[4.75108978e+02 8.70177490e+02 6.89720869e-01]
[469.98736572 359.79821777 0.86501932]	[467.41400146 400.65423584 0.90472579]	[405.83251953 400.66314697 0.84238309]	[377.58639526 500.86520386 0.90987623]	[362.20574951 600.80444336 0.86802465]	[529.02685547 400.64529419 0.85890096]	[549.55316162 503.25045776 0.86077726]	[570.03729248 600.75726318 0.84930354]	[477.70092773 585.42382812 0.73649943]	[434.08303833 585.46270752 0.7007671 ]	[477.6635437 729.12017822 0.81782466]	[4.77586121e+02 8.62497437e+02 7.61021733e-01]	[521.21850586 585.38470459 0.71950334]	[541.79302979 729.11859131 0.85002005]	[5.16134399e+02 7.77860840e+02 7.66229272e-01]	[459.65072632 349.44537354 0.87365818]	[482.80740356 351.9425354 0.89415401]	[439.2824707 336.48822021 0.83477294]	[500.88876343 336.52908325 0.88431334]	[500.89279175 831.68127441 0.89052784]	[5.13602661e+02 8.29079712e+02 7.63832211e-01]	[5.03393433e+02 7.72698059e+02 6.81387603e-01]	[4.82894592e+02 8.93363708e+02 7.39160299e-01]	[4.62388916e+02 8.90846680e+02 7.36936450e-01]	[4.72595734e+02 8.70196838e+02 6.92542195e-01]
[470.01156616 359.76467896 0.87180704]	[467.41897583 400.62301636 0.90328085]	[405.83605957 400.63934326 0.83976591]	[377.59359741 500.84759521 0.9118067 ]	[362.22177124 600.76940918 0.86189771]	[529.0335083 400.61859131 0.85617322]	[549.53790283 500.86444092 0.86775172]	[570.0435791 598.30981445 0.84361869]	[477.69192505 585.39868164 0.73979837]	[434.07443237 585.4498291 0.70236081]	[477.67001343 729.10412598 0.81011993]	[4.75146484e+02 8.62534851e+02 7.59967685e-01]	[521.20935059 582.94805908 0.72176737]	[541.80096436 729.11187744 0.85070145]	[5.13568909e+02 7.75328979e+02 7.52281249e-01]	[459.68157959 349.3927002 0.87508243]	[482.82940674 351.91766357 0.89311504]	[439.31811523 336.47363281 0.82955128]	[500.90560913 336.5211792 0.86777186]	[503.29852295 829.26147461 0.87578934]	[5.13603699e+02 8.26612244e+02 7.49943852e-01]	[5.03345001e+02 7.70208557e+02 6.64965391e-01]	[4.82907166e+02 8.93382507e+02 7.47225702e-01]	[4.62401917e+02 8.93260437e+02 7.43155718e-01]	[4.72543549e+02 8.70230896e+02 6.95490539e-01]
[470.0456543 359.73672485 0.87603986]	[467.41824341 398.25067139 0.90175784]	[405.85412598 398.25524902 0.83791292]	[377.60232544 500.79714966 0.90995371]	[362.2008667 600.75030518 0.86045289]	[529.01654053 398.2411499 0.85944891]	[549.53137207 500.83590698 0.86785126]	[570.05566406 598.24072266 0.8336584 ]	[477.68099976 585.38348389 0.74259698]	[434.06958008 585.44439697 0.70777911]	[475.16897583 729.06481934 0.80582315]	[4.75139587e+02 8.62554199e+02 7.62692273e-01]	[521.20275879 582.9284668 0.72361124]	[541.83630371 729.08166504 0.85797119]	[5.11044067e+02 7.77825317e+02 7.53481090e-01]	[459.6998291 346.88952637 0.87434387]	[482.85946655 349.4420166 0.89217353]	[439.33035278 334.05053711 0.82447886]	[503.24835205 336.51171875 0.86202908]	[503.29672241 829.24102783 0.87497878]	[5.13614746e+02 8.26591125e+02 7.51373351e-01]	[5.03313812e+02 7.70233398e+02 6.64465427e-01]	[4.82883148e+02 8.93374939e+02 7.54968822e-01]	[4.62383514e+02 8.93252869e+02 7.48604953e-01]	[4.72569977e+02 8.70269104e+02 6.92516863e-01]
[470.04919434 359.6932373 0.88091278]	[467.44073486 398.23153687 0.90083659]	[405.87582397 398.25 0.83402282]	[377.60174561 500.80117798 0.91011059]	[359.82827759 600.75189209 0.863841 ]	[529.0133667 398.20333862 0.85970104]	[549.53039551 500.80795288 0.8659513 ]	[570.06079102 595.71972656 0.82555604]	[477.7046814 582.92077637 0.74749887]	[434.08590698 585.38598633 0.70982313]	[475.13092041 729.03240967 0.80992854]	[4.75167267e+02 8.62528687e+02 7.60062218e-01]	[521.21954346 582.85058594 0.7241711 ]	[541.87188721 729.1137085 0.86591035]	[5.13591614e+02 7.77845093e+02 7.62605190e-01]	[459.71835327 346.81933594 0.88032699]	[482.86456299 349.40234375 0.89031494]	[441.65591431 334.01156616 0.82608849]	[503.24783325 336.50183105 0.86181962]	[503.28826904 831.69787598 0.8879686 ]	[5.16140442e+02 8.29069519e+02 7.69380450e-01]	[5.03347046e+02 7.70270142e+02 6.76383734e-01]	[4.82868469e+02 8.93367310e+02 7.39009321e-01]	[4.62369781e+02 8.93235107e+02 7.36199915e-01]	[4.75108154e+02 8.70231262e+02 6.84651852e-01]
[472.53314209 359.66531372 0.88412249]	[467.44317627 398.21334839 0.8999474 ]	[405.87884521 398.22955322 0.83168942]	[377.59820557 500.81658936 0.91083789]	[359.81121826 598.31427002 0.86385608]	[529.01330566 398.18399048 0.85819697]	[549.52954102 500.76858521 0.85801965]	[570.05749512 595.66375732 0.82032651]	[477.72055054 582.93817139 0.74684036]	[434.08868408 585.39630127 0.71006536]	[475.14151001 729.04449463 0.8142761 ]	[4.75170624e+02 8.62533325e+02 7.61843503e-01]	[521.24737549 582.87164307 0.72660756]	[541.8795166 729.13006592 0.86847758]	[5.13590027e+02 7.80398926e+02 7.57249057e-01]	[459.73748779 344.32702637 0.88689464]	[482.87322998 349.36764526 0.88802928]	[441.66574097 333.99295044 0.82790107]	[503.24575806 336.51153564 0.86739516]	[503.27362061 831.77868652 0.89188606]	[5.16175476e+02 8.29148376e+02 7.83323646e-01]	[5.03355682e+02 7.72729553e+02 6.64922833e-01]	[4.82837952e+02 8.93360413e+02 7.41682649e-01]	[4.62342712e+02 8.90840576e+02 7.43615031e-01]	[4.75133972e+02 8.70219238e+02 6.85587049e-01]
[472.53109741 359.66281128 0.88448244]	[467.44430542 398.20932007 0.89965379]	[405.87493896 398.22634888 0.83233315]	[377.60372925 500.81350708 0.91076779]	[359.81289673 598.31536865 0.86305809]	[529.02191162 398.17736816 0.85678124]	[549.53289795 500.75296021 0.85589135]	[570.05529785 593.18829346 0.82067823]	[477.73260498 582.94036865 0.74761468]	[434.10894775 585.40203857 0.71015394]	[475.13546753 729.04467773 0.81417644]	[4.75170807e+02 8.62528748e+02 7.61256874e-01]	[521.25268555 582.87463379 0.72648752]	[541.87927246 729.12255859 0.86973739]	[5.13589111e+02 7.80413269e+02 7.58295894e-01]	[459.7359314 344.32571411 0.8867994 ]	[482.87078857 346.9067688 0.88828093]	[441.65927124 333.98260498 0.82778746]	[503.24261475 336.50109863 0.86434352]	[503.27081299 831.77642822 0.89195067]	[5.16173035e+02 8.29147949e+02 7.83300877e-01]	[5.03357147e+02 7.72744263e+02 6.66386724e-01]	[4.82840454e+02 8.93360291e+02 7.40814745e-01]	[4.62346069e+02 8.90840271e+02 7.42109776e-01]	[4.75134674e+02 8.70213989e+02 6.85022950e-01]
[472.51815796 359.64105225 0.88544959]	[467.44134521 398.20080566 0.89988816]	[405.87252808 398.22268677 0.83339977]	[377.60290527 500.80664062 0.9100703 ]	[359.82089233 598.30432129 0.860587 ]	[529.01873779 398.16744995 0.85724992]	[549.54412842 500.72833252 0.85599732]	[570.06512451 593.17431641 0.81933093]	[477.73800659 582.92999268 0.74941599]	[434.09866333 585.38830566 0.71089113]	[477.66567993 729.0960083 0.82609797]	[4.75176300e+02 8.62488220e+02 7.58693933e-01]	[521.26074219 582.8651123 0.72899318]	[541.84851074 729.12823486 0.86550683]	[5.11097595e+02 7.83012390e+02 7.62525201e-01]	[459.73013306 344.30401611 0.8896808 ]	[482.85476685 346.87115479 0.89119947]	[441.65637207 333.95446777 0.8268885 ]	[500.89877319 336.48977661 0.86940211]	[503.25366211 831.83843994 0.89374936]	[5.16156555e+02 8.29216858e+02 7.85947442e-01]	[5.03360229e+02 7.75261292e+02 6.62334085e-01]	[4.82805725e+02 8.93332336e+02 7.41596282e-01]	[4.62325104e+02 8.90797363e+02 7.46318460e-01]	[4.75114441e+02 8.70179504e+02 6.79693520e-01]
[472.54122925 359.59378052 0.88780314]	[467.44943237 398.19180298 0.90080172]	[405.90582275 398.21069336 0.82806754]	[377.62597656 500.78897095 0.91251278]	[362.25387573 600.74603271 0.8525452 ]	[529.02258301 398.15765381 0.85696757]	[549.53082275 500.70944214 0.86415303]	[570.06359863 593.12646484 0.8207435 ]	[480.12982178 582.96533203 0.75209004]	[434.10830688 585.41217041 0.70898271]	[480.14816284 729.03271484 0.83778304]	[4.77599060e+02 8.59975159e+02 7.62966216e-01]	[521.27807617 582.90045166 0.73199105]	[541.8918457 729.09332275 0.86497927]	[5.13642273e+02 7.82969421e+02 7.60813296e-01]	[459.75531006 344.24658203 0.89725071]	[482.85757446 346.81814575 0.89102447]	[441.70349121 333.98742676 0.82665837]	[500.89291382 336.50082397 0.87100816]	[503.28131104 831.82049561 0.88322479]	[5.16206604e+02 8.29205444e+02 7.81375527e-01]	[5.03368103e+02 7.75258179e+02 6.81484222e-01]	[4.82864258e+02 8.93286926e+02 7.46170282e-01]	[4.62370361e+02 8.90771851e+02 7.42536426e-01]	[4.75095886e+02 8.70162476e+02 6.83625340e-01]
[472.5541687 359.59606934 0.88849491]	[467.46661377 398.1913147 0.89875805]	[408.38772583 398.20559692 0.82629877]	[377.63537598 500.79550171 0.91192389]	[362.26638794 600.75750732 0.85141754]	[529.03485107 398.14987183 0.85479975]	[549.53283691 500.70993042 0.86320865]	[570.06866455 593.11883545 0.81957501]	[480.12405396 585.37249756 0.7514044 ]	[434.09197998 585.42346191 0.70852971]	[480.17825317 726.65917969 0.83602601]	[4.77593109e+02 8.59979248e+02 7.62727618e-01]	[521.2779541 582.90887451 0.73436272]	[541.90826416 729.09008789 0.86030567]	[5.13601807e+02 7.83006531e+02 7.58960545e-01]	[459.76748657 344.24874878 0.8980943 ]	[482.8649292 346.82327271 0.88968766]	[441.72848511 333.98620605 0.81923413]	[500.89459229 336.50271606 0.86793351]	[503.30426025 831.81060791 0.87291467]	[5.16221252e+02 8.29193115e+02 7.74549067e-01]	[5.03351776e+02 7.75287292e+02 6.64048493e-01]	[4.82896240e+02 8.93284302e+02 7.42487907e-01]	[4.62397095e+02 8.90774841e+02 7.36163437e-01]	[4.72584473e+02 8.70180481e+02 6.86006308e-01]
[472.57418823 359.58804321 0.89031255]	[467.48651123 398.18936157 0.89785403]	[408.42456055 398.20666504 0.82516003]	[377.63778687 500.78314209 0.91039753]	[362.28924561 600.74981689 0.84852058]	[529.04406738 398.14019775 0.85275948]	[549.53326416 500.70645142 0.86404395]	[570.06622314 593.12347412 0.82008511]	[480.1444397 582.93609619 0.75775635]	[436.55648804 585.39630127 0.71048188]	[480.17840576 726.66082764 0.83940709]	[4.77599762e+02 8.59943542e+02 7.66281784e-01]	[521.28344727 582.87036133 0.73527867]	[541.92553711 729.02996826 0.85903478]	[5.13647400e+02 7.83025024e+02 7.64188528e-01]	[459.78237915 344.24545288 0.89972991]	[482.87207031 346.81518555 0.88813549]	[441.74871826 333.99438477 0.81757724]	[500.90078735 336.51593018 0.8760671 ]	[503.30981445 831.82269287 0.88284975]	[5.18667236e+02 8.29216614e+02 7.86305904e-01]	[5.03361206e+02 7.75332825e+02 6.63381755e-01]	[4.82887817e+02 8.93281982e+02 7.50306547e-01]	[4.62392120e+02 8.90771362e+02 7.43825912e-01]	[4.72602966e+02 8.70147705e+02 6.88736677e-01]
[472.59182739 359.58377075 0.8914789 ]	[469.95635986 398.17675781 0.89555502]	[408.45834351 398.18270874 0.82361877]	[377.66152954 500.74313354 0.90720934]	[362.31704712 600.75292969 0.84677762]	[529.06054688 398.1293335 0.85061443]	[549.53411865 500.70501709 0.86511207]	[570.06695557 593.13885498 0.82053566]	[480.1373291 582.94354248 0.75788689]	[434.10684204 585.39276123 0.71060795]	[480.20462036 729.02001953 0.84688967]	[4.77608276e+02 8.57449463e+02 7.70374954e-01]	[521.28399658 582.87670898 0.7365762 ]	[541.93621826 729.03759766 0.85870999]	[5.13606689e+02 7.85477600e+02 7.65104175e-01]	[459.79284668 341.82440186 0.90063334]	[482.88964844 346.81494141 0.88501155]	[441.76211548 333.9899292 0.819471 ]	[503.23358154 336.53451538 0.87755316]	[503.3269043 831.81335449 0.87151289]	[5.18669250e+02 8.29203796e+02 7.82229304e-01]	[5.03341797e+02 7.77813416e+02 6.60113692e-01]	[4.82879517e+02 8.93276367e+02 7.54000425e-01]	[4.62382172e+02 8.90757812e+02 7.47421265e-01]	[4.75079773e+02 8.67688171e+02 6.87818885e-01]
[475.07583618 359.57022095 0.89527357]	[469.99914551 398.17086792 0.89418221]	[410.96221924 398.16305542 0.8231765 ]	[377.6913147 500.68267822 0.8960138 ]	[364.76800537 598.24432373 0.82613021]	[531.54559326 398.13131714 0.85067904]	[549.56774902 500.74441528 0.86637408]	[570.06280518 593.15112305 0.82103419]	[480.12164307 582.92089844 0.75288367]	[434.09643555 585.3706665 0.70763206]	[480.22067261 726.6427002 0.84423178]	[4.77630371e+02 8.57459229e+02 7.71736860e-01]	[521.27203369 582.86181641 0.73365057]	[541.94641113 726.61486816 0.85844713]	[5.13629517e+02 7.85493286e+02 7.67412543e-01]	[459.82229614 341.79864502 0.90499544]	[482.92007446 344.34979248 0.87990606]	[441.78723145 333.95523071 0.82343358]	[503.25198364 336.54394531 0.87629747]	[503.34454346 831.82080078 0.86765522]	[5.18684265e+02 8.29229248e+02 7.86678076e-01]	[5.03352722e+02 7.77846375e+02 6.55385137e-01]	[4.82904388e+02 8.93299072e+02 7.55760670e-01]	[4.62402344e+02 8.90783813e+02 7.44666636e-01]	[4.75092285e+02 8.70123962e+02 6.89217329e-01]
[475.13314819 357.22528076 0.90414298]	[470.00634766 398.16830444 0.89247549]	[410.95440674 398.15701294 0.822837 ]	[377.73168945 498.26449585 0.89163077]	[364.82357788 593.1852417 0.8143304 ]	[531.57244873 398.13372803 0.85090297]	[549.5980835 500.7600708 0.86854631]	[570.07391357 593.13726807 0.82093209]	[480.13873291 582.91394043 0.75403154]	[434.12368774 585.36816406 0.70630556]	[480.20751953 726.6494751 0.83812726]	[4.77660217e+02 8.59926453e+02 7.76133060e-01]	[521.28302002 582.8550415 0.73356247]	[544.28985596 726.58044434 0.86055923]	[5.13642578e+02 7.85543213e+02 7.73942649e-01]	[462.19708252 341.77883911 0.90615422]	[482.96380615 344.32086182 0.87487769]	[441.78607178 333.92788696 0.83342099]	[503.28567505 336.53240967 0.8717041 ]	[503.34637451 831.83013916 0.87017173]	[5.18685974e+02 8.29254578e+02 7.95960546e-01]	[5.03361176e+02 7.77890747e+02 6.62030458e-01]	[4.82882233e+02 8.93323730e+02 7.50218391e-01]	[4.62386597e+02 8.90790833e+02 7.38262534e-01]	[4.75151703e+02 8.70137451e+02 6.88452244e-01]
[475.17190552 357.20587158 0.90852243]	[470.04760742 398.16094971 0.8908869 ]	[410.98217773 398.14465332 0.822855 ]	[377.73327637 500.65429688 0.89302218]	[364.82626343 593.19598389 0.81503129]	[531.59436035 398.13528442 0.85175836]	[552.08856201 500.75436401 0.8683697 ]	[570.08581543 593.11474609 0.81913716]	[480.12301636 582.92388916 0.75437129]	[434.08126831 585.36712646 0.70895004]	[480.26898193 726.55718994 0.84508252]	[4.77681305e+02 8.57434937e+02 7.81027198e-01]	[521.29077148 582.87573242 0.73941553]	[541.93548584 726.57025146 0.85921764]	[5.13644043e+02 7.85537598e+02 7.72992611e-01]	[462.23260498 341.76245117 0.90874463]	[485.34899902 344.29724121 0.87257248]	[441.8152771 331.48251343 0.8296895 ]	[503.31271362 336.49822998 0.86875921]	[503.34225464 831.81781006 0.86876321]	[5.18672058e+02 8.29257019e+02 7.96746492e-01]	[5.03367676e+02 7.77900696e+02 6.58074439e-01]	[4.82882080e+02 8.93329407e+02 7.56657004e-01]	[4.62381561e+02 8.90786194e+02 7.45307505e-01]	[4.75158447e+02 8.67688171e+02 6.85613811e-01]
[477.5960083 357.18301392 0.90868235]	[472.53201294 398.1394043 0.88898218]	[410.99890137 398.10922241 0.82011688]	[377.74047852 498.25115967 0.88913476]	[364.83517456 593.15667725 0.8148914 ]	[531.5947876 398.12487793 0.85147405]	[552.1260376 500.76269531 0.87019956]	[570.1237793 590.63879395 0.81676489]	[480.1602478 582.93908691 0.76052725]	[436.56005859 585.41149902 0.70953709]	[480.26074219 726.62890625 0.85607272]	[4.77706512e+02 8.57430237e+02 7.88401484e-01]	[521.31439209 582.87805176 0.7439819 ]	[541.91589355 726.59973145 0.85758507]	[5.16154846e+02 7.83029907e+02 7.73171842e-01]	[462.25897217 341.73788452 0.91260952]	[485.36859131 344.26647949 0.87184125]	[441.86816406 331.48330688 0.81639087]	[503.35211182 336.47543335 0.85705519]	[503.33129883 831.8180542 0.88662696]	[5.18675598e+02 8.29245117e+02 8.08387876e-01]	[5.03396912e+02 7.77819702e+02 6.72980011e-01]	[4.82837189e+02 8.93347046e+02 7.59580433e-01]	[4.62351715e+02 8.90780945e+02 7.57728577e-01]	[4.77651825e+02 8.67686218e+02 6.96874380e-01]
[477.62628174 357.15316772 0.91132689]	[472.55255127 398.10931396 0.88547307]	[411.01565552 398.09317017 0.81877947]	[377.72970581 498.16061401 0.87887859]	[364.82003784 593.11383057 0.81652993]	[531.6083374 398.09753418 0.84771556]	[552.10009766 500.69976807 0.86237895]	[572.62237549 590.63531494 0.81574571]	[480.1875 582.92553711 0.76470089]	[436.60491943 585.40313721 0.71488154]	[480.29867554 729.03344727 0.85702956]	[4.77723816e+02 8.57457581e+02 7.92109966e-01]	[521.3326416 582.86199951 0.74031645]	[541.9130249 726.62005615 0.86257553]	[5.16154602e+02 7.85524536e+02 7.82015502e-01]	[462.28625488 341.70513916 0.91289794]	[485.39624023 341.8109436 0.87112474]	[441.8951416 331.47521973 0.8068099 ]	[503.36825562 334.05081177 0.83693135]	[503.34143066 831.84661865 0.88690442]	[5.18674133e+02 8.29285156e+02 8.12703609e-01]	[5.03410675e+02 7.77898254e+02 6.77486360e-01]	[4.82833252e+02 8.93412903e+02 7.64054358e-01]	[4.62355743e+02 8.90833984e+02 7.66319633e-01]	[4.77671295e+02 8.70119446e+02 7.03753352e-01]
[477.63818359 357.13513184 0.91017187]	[472.55172729 398.08792114 0.88258302]	[411.03201294 398.09274292 0.81802481]	[377.71542358 495.65090942 0.87131602]	[364.78237915 590.59161377 0.82636267]	[531.61950684 398.07794189 0.8420856 ]	[552.07568359 498.26571655 0.84759349]	[572.60858154 590.60437012 0.81685698]	[480.18319702 582.87969971 0.75474066]	[436.62902832 585.36773682 0.70526302]	[480.31552124 726.65789795 0.86247396]	[4.77729889e+02 8.59958740e+02 7.97301292e-01]	[521.30340576 582.80639648 0.72500998]	[541.89434814 726.60638428 0.85674447]	[5.16193237e+02 7.83006714e+02 7.77050197e-01]	[462.30514526 339.30975342 0.91714263]	[485.43615723 341.79470825 0.87150639]	[441.86343384 326.36654663 0.81697768]	[503.43609619 334.06619263 0.82897645]	[503.38256836 831.80224609 0.91111863]	[518.70098877 829.237854 0.84302616]	[5.03428223e+02 7.75347717e+02 6.86553299e-01]	[4.82843323e+02 8.95864563e+02 7.81584740e-01]	[4.62370667e+02 8.93283752e+02 7.90487349e-01]	[4.77685669e+02 8.70186646e+02 7.05819011e-01]
[477.7276001 357.12322998 0.92724347]	[472.57977295 398.08001709 0.88255596]	[411.03268433 398.08535767 0.81556237]	[377.69842529 495.66317749 0.87190855]	[362.3326416 590.58612061 0.83447307]	[534.11102295 398.07348633 0.84126031]	[552.08972168 498.23382568 0.83900034]	[572.6151123 590.59844971 0.81736743]	[480.20605469 582.8848877 0.75955033]	[436.62814331 585.378479 0.71102625]	[480.30844116 726.65997314 0.86532336]	[4.77734680e+02 8.59962708e+02 7.97307849e-01]	[521.33886719 582.81652832 0.72884995]	[541.92321777 726.58184814 0.85773826]	[5.16173340e+02 7.82984802e+02 7.78723955e-01]	[462.37539673 339.29879761 0.91715944]	[487.94509888 341.75473022 0.86961949]	[441.90142822 326.36053467 0.81458813]	[503.5078125 333.97756958 0.80594158]	[503.40576172 831.81011963 0.90938467]	[518.7121582 829.23565674 0.84295523]	[5.03411713e+02 7.75333313e+02 6.94267929e-01]	[4.82846313e+02 8.95855774e+02 7.80442476e-01]	[4.62373993e+02 8.93269592e+02 7.85448015e-01]	[4.77689331e+02 8.70187927e+02 7.06718683e-01]
[477.7272644 357.12307739 0.92716968]	[472.58081055 398.07946777 0.88226676]	[411.03445435 398.08221436 0.81480944]	[377.69882202 495.6663208 0.87188703]	[362.33126831 590.58294678 0.83487862]	[534.10858154 398.07653809 0.84174711]	[552.09490967 498.24938965 0.84096432]	[572.6151123 590.59155273 0.81846845]	[480.19885254 582.88751221 0.75961959]	[436.61135864 585.37371826 0.7091291 ]	[480.30844116 726.65093994 0.86424577]	[4.77735229e+02 8.59960449e+02 7.97577202e-01]	[521.33776855 582.82366943 0.73010409]	[541.9185791 726.56439209 0.85245484]	[5.16173401e+02 7.82984375e+02 7.77401567e-01]	[462.3755188 339.29873657 0.91716677]	[487.94592285 341.75445557 0.86961937]	[441.90020752 326.35800171 0.81492072]	[503.50692749 333.97827148 0.80512697]	[503.40692139 831.80841064 0.9060604 ]	[518.71038818 829.2355957 0.84049714]	[5.03412964e+02 7.75336731e+02 6.92474067e-01]	[4.82849304e+02 8.95848206e+02 7.80484974e-01]	[4.62374268e+02 8.93262512e+02 7.85180986e-01]	[4.77689880e+02 8.70186340e+02 7.07947314e-01]
[480.12240601 357.10873413 0.93597829]	[475.06112671 398.07421875 0.88344765]	[413.49569702 398.05490112 0.8128196 ]	[377.69503784 495.60540771 0.86934566]	[362.2590332 588.08502197 0.85429615]	[534.14807129 398.08404541 0.84423125]	[552.11816406 500.63912964 0.84431648]	[572.6137085 590.55987549 0.81823701]	[480.15063477 582.84228516 0.75135714]	[436.57315063 582.95117188 0.7097109 ]	[480.31829834 726.65319824 0.86953622]	[4.77729187e+02 8.59977417e+02 7.98945725e-01]	[521.27832031 580.34637451 0.72177875]	[541.91479492 726.53289795 0.84672296]	[5.16177673e+02 7.82959045e+02 7.77024865e-01]	[462.3979187 339.28283691 0.92188698]	[487.9798584 341.73175049 0.86887652]	[441.90240479 326.31134033 0.81955045]	[505.86959839 334.02587891 0.81125295]	[503.4083252 831.78961182 0.92040956]	[518.72290039 829.22283936 0.85120654]	[5.03413269e+02 7.75325256e+02 6.87731802e-01]	[4.82854034e+02 8.95862671e+02 7.87664175e-01]	[4.62388153e+02 8.93282043e+02 7.90648282e-01]	[4.77693756e+02 8.70200378e+02 7.13586807e-01]
[480.1451416 357.07806396 0.93832904]	[475.0980835 398.06002808 0.88876712]	[413.54348755 395.63259888 0.81287706]	[377.66137695 495.60482788 0.87073767]	[359.82421875 588.05322266 0.87000191]	[534.16827393 398.0958252 0.84727204]	[552.10321045 500.64416504 0.84498286]	[572.63336182 590.54516602 0.81684828]	[477.74935913 582.86621094 0.74794 ]	[434.11914062 585.36181641 0.71087873]	[480.3581543 726.63140869 0.86760372]	[4.77726257e+02 8.59984375e+02 7.96451569e-01]	[521.26501465 582.77954102 0.71849489]	[541.93579102 726.52258301 0.84502518]	[5.16216125e+02 7.80461853e+02 7.77546287e-01]	[462.42578125 339.25976562 0.92368019]	[487.99053955 341.69799805 0.87138784]	[444.30197144 323.76855469 0.82073039]	[505.88903809 334.01654053 0.81798124]	[503.39855957 831.79370117 0.9145022 ]	[518.71923828 829.21868896 0.84323752]	[5.03431702e+02 7.75293396e+02 6.89511538e-01]	[4.82851349e+02 8.95879517e+02 7.84656703e-01]	[4.62390442e+02 8.93296570e+02 7.89979875e-01]	[4.77685822e+02 8.70203979e+02 7.10551262e-01]
[480.21087646 357.02230835 0.9357481 ]	[475.13641357 398.02804565 0.89088631]	[413.56433105 395.5697937 0.80944771]	[377.61749268 493.05484009 0.86345392]	[359.73471069 587.96759033 0.89235634]	[536.67114258 398.07562256 0.84834445]	[552.13146973 498.25701904 0.83524227]	[575.18041992 590.58306885 0.8143968 ]	[477.70129395 582.86273193 0.74204665]	[434.09613037 585.36901855 0.71294004]	[480.35906982 726.63311768 0.8628723 ]	[4.77721649e+02 8.59969910e+02 7.95102775e-01]	[521.22821045 582.78204346 0.71192616]	[541.95013428 726.53179932 0.85203028]	[5.11060822e+02 7.82956848e+02 7.66433895e-01]	[464.89282227 339.2220459 0.90906799]	[490.53091431 339.29281616 0.87019813]	[446.91610718 323.75396729 0.80112541]	[506.00921631 331.49136353 0.7946521 ]	[503.39578247 831.72955322 0.89780945]	[5.18667419e+02 8.29124756e+02 8.12668443e-01]	[5.03313324e+02 7.75271118e+02 6.72445655e-01]	[4.82836823e+02 8.95895630e+02 7.90369928e-01]	[4.62384399e+02 8.93307373e+02 7.97740936e-01]	[4.77671021e+02 8.70191101e+02 7.01403618e-01]
[480.20941162 357.02194214 0.9354226 ]	[475.13922119 398.02859497 0.89145362]	[413.56637573 395.5703125 0.80995435]	[377.61917114 493.04199219 0.86368984]	[359.73406982 587.965271 0.89310354]	[536.67010498 398.07617188 0.84855139]	[552.13793945 500.64627075 0.83956778]	[575.17901611 590.5871582 0.81418216]	[477.7114563 582.86383057 0.74312985]	[434.10119629 585.36553955 0.7123158 ]	[480.36105347 726.63391113 0.8627007 ]	[4.77723114e+02 8.59974243e+02 7.94769704e-01]	[521.23699951 582.78479004 0.71408719]	[541.94873047 726.53320312 0.8522073 ]	[5.11068756e+02 7.82950195e+02 7.65233696e-01]	[464.89154053 339.2199707 0.90981376]	[490.53039551 339.29299927 0.87044317]	[446.91769409 323.74981689 0.8000021 ]	[506.01434326 331.49099731 0.79365122]	[503.39593506 831.73156738 0.89916998]	[5.18666321e+02 8.29126404e+02 8.13811600e-01]	[5.03320496e+02 7.75266357e+02 6.71502233e-01]	[4.82838898e+02 8.95897766e+02 7.90853143e-01]	[4.62385712e+02 8.93309387e+02 7.97556341e-01]	[4.77672668e+02 8.70193359e+02 7.02990532e-01]
[480.23742676 356.99203491 0.93486905]	[475.17114258 398.00665283 0.89177442]	[413.6005249 395.52301025 0.80636406]	[377.59841919 490.55804443 0.86384332]	[359.6696167 585.5557251 0.90270662]	[536.68395996 398.06716919 0.84870952]	[554.6293335 500.64239502 0.84211212]	[575.20031738 590.58630371 0.81851089]	[477.7013855 582.86914062 0.74245405]	[434.11495972 585.37231445 0.70885491]	[480.35751343 726.64746094 0.86305618]	[4.77723938e+02 8.59963196e+02 7.91799664e-01]	[521.21575928 582.79638672 0.71427923]	[541.94128418 726.51837158 0.85088062]	[5.11073975e+02 7.82957581e+02 7.67156661e-01]	[464.92004395 339.19186401 0.9093715 ]	[490.57150269 339.26748657 0.87366521]	[446.96273804 321.30114746 0.79579866]	[508.459198 331.48678589 0.79979461]	[503.37197876 831.73797607 0.90596658]	[5.16201111e+02 8.29138977e+02 8.12138975e-01]	[5.03333618e+02 7.75268982e+02 6.69932127e-01]	[4.82832886e+02 8.95883850e+02 7.82060385e-01]	[4.62366516e+02 8.93295532e+02 7.92476296e-01]	[4.77685394e+02 8.70184143e+02 6.96695209e-01]
[480.27099609 354.60162354 0.9308573 ]	[475.17507935 395.64041138 0.88836503]	[416.03573608 393.07669067 0.80503565]	[377.56121826 490.56134033 0.86186552]	[359.65368652 585.58380127 0.90111965]	[536.69110107 398.0630188 0.84862006]	[554.66314697 500.67211914 0.85055631]	[577.69665527 590.61871338 0.82012153]	[477.68179321 582.82055664 0.7336117 ]	[434.06851196 582.92193604 0.70601475]	[480.32113647 726.61071777 0.86498785]	[4.77715790e+02 8.59958496e+02 7.87795186e-01]	[521.20623779 580.3324585 0.70909178]	[541.92590332 726.48718262 0.84089154]	[5.16171631e+02 7.77855042e+02 7.70036817e-01]	[464.96054077 339.171875 0.90267706]	[493.08575439 339.24795532 0.87812239]	[446.98266602 321.26724243 0.7987231 ]	[508.4927063 331.44216919 0.78766453]	[503.33728027 831.70581055 0.91312814]	[5.16192810e+02 8.29116089e+02 8.01966369e-01]	[5.03406250e+02 7.72737427e+02 6.91914201e-01]	[4.82807007e+02 8.95868469e+02 7.73504674e-01]	[4.62336029e+02 8.93275879e+02 7.86651015e-01]	[4.77684174e+02 8.70176575e+02 6.99910462e-01]
[480.27859497 354.57675171 0.92599726]	[475.17578125 395.62542725 0.88600647]	[416.02755737 393.06784058 0.8033483 ]	[377.53988647 490.52539062 0.86059141]	[357.22817993 585.47845459 0.92415679]	[536.6831665 398.04327393 0.84435087]	[554.6182251 498.26025391 0.83625335]	[575.20666504 590.55718994 0.82397974]	[477.64541626 582.80987549 0.72851229]	[434.04342651 582.90301514 0.70342606]	[480.24960327 726.5291748 0.85032165]	[4.77637817e+02 8.59948181e+02 7.79022515e-01]	[518.79418945 580.32086182 0.70291233]	[544.30419922 726.49633789 0.84822017]	[5.05995667e+02 7.80424072e+02 7.50475943e-01]	[467.39144897 339.15911865 0.89670044]	[493.08520508 339.23373413 0.87973499]	[449.44293213 321.25268555 0.80200613]	[508.48205566 328.93307495 0.77699578]	[503.40673828 831.66137695 0.8400082 ]	[5.13628601e+02 8.26650269e+02 7.51636088e-01]	[5.00854340e+02 7.72701904e+02 6.27401888e-01]	[4.82883362e+02 8.93382019e+02 7.78378427e-01]	[4.62385162e+02 8.93251343e+02 7.74796844e-01]	[4.75120758e+02 8.70153870e+02 7.02073216e-01]
[480.28060913 354.56878662 0.92633152]	[475.16333008 395.63366699 0.88581991]	[413.60159302 393.07928467 0.8027035 ]	[377.53997803 490.51782227 0.86200577]	[357.22497559 585.43988037 0.92928231]	[536.66387939 398.05145264 0.84547734]	[552.10809326 498.25015259 0.83748662]	[572.67681885 588.06469727 0.82710266]	[477.58712769 582.80358887 0.72245342]	[431.53448486 582.87945557 0.70401561]	[480.18981934 726.49786377 0.84070039]	[4.77606079e+02 8.59927979e+02 7.72897184e-01]	[518.73059082 580.32202148 0.6985777 ]	[544.30322266 726.47558594 0.84792197]	[5.05901459e+02 7.80415588e+02 7.66404867e-01]	[464.97494507 339.15582275 0.89878368]	[493.08340454 339.21948242 0.8825416 ]	[446.97921753 321.23834229 0.79913568]	[508.46795654 328.91574097 0.77202499]	[503.34222412 831.64831543 0.84026569]	[5.11083405e+02 8.26634460e+02 7.40571737e-01]	[5.00796143e+02 7.70291199e+02 6.19360089e-01]	[4.82865692e+02 8.93322937e+02 7.73407519e-01]	[4.62361542e+02 8.90828369e+02 7.68400192e-01]	[4.75097565e+02 8.70118896e+02 6.96664453e-01]
[480.27084351 354.56607056 0.92727363]	[475.16433716 395.62301636 0.88400584]	[416.04699707 393.04779053 0.80704015]	[377.53955078 490.52441406 0.86072379]	[357.22631836 585.44970703 0.92648429]	[536.64544678 398.05517578 0.84253514]	[552.06604004 498.25942993 0.84195411]	[572.65423584 588.09796143 0.82428968]	[477.62145996 582.88299561 0.73134863]	[434.01559448 582.96990967 0.70104194]	[480.16549683 726.59814453 0.8496331 ]	[4.75171204e+02 8.59966614e+02 7.62216210e-01]	[518.76989746 582.8190918 0.70891309]	[544.31567383 726.50866699 0.85763228]	[5.05923889e+02 7.80433838e+02 7.63042331e-01]	[464.96328735 339.15145874 0.90072274]	[493.0687561 339.21585083 0.88362205]	[446.93286133 321.23059082 0.80909353]	[508.46981812 328.90631104 0.76225233]	[503.30181885 831.66790771 0.84253663]	[5.11041840e+02 8.29034180e+02 7.43876696e-01]	[5.00815918e+02 7.72695129e+02 6.10961258e-01]	[4.82897949e+02 8.93303528e+02 7.64397323e-01]	[4.62384521e+02 8.90810669e+02 7.52052367e-01]	[4.72547241e+02 8.70145325e+02 6.87685966e-01]
[480.22796631 354.54421997 0.92218566]	[475.15737915 395.62011719 0.88431734]	[413.59866333 393.04333496 0.80326885]	[377.53433228 493.04229736 0.85665518]	[357.22875977 585.51678467 0.91504347]	[534.17791748 398.06173706 0.8436687 ]	[549.57537842 498.24505615 0.84383261]	[572.64221191 588.10021973 0.82192683]	[477.62368774 582.86297607 0.73101449]	[434.03018188 582.9342041 0.69988149]	[480.13418579 726.61016846 0.84842396]	[4.77584869e+02 8.59984924e+02 7.65156686e-01]	[518.76727295 582.80950928 0.7093721 ]	[544.31610107 726.52349854 0.86417443]	[5.05929901e+02 7.77908997e+02 7.63936043e-01]	[464.91110229 339.13574219 0.91019934]	[490.53262329 339.19644165 0.8868168 ]	[446.87960815 321.23257446 0.81766045]	[506.01235962 328.91558838 0.77124864]	[503.31414795 831.6784668 0.84774971]	[5.11041382e+02 8.29039124e+02 7.50193059e-01]	[5.00814392e+02 7.70257141e+02 6.15560770e-01]	[4.82854462e+02 8.93299377e+02 7.60384321e-01]	[4.62351715e+02 8.90792175e+02 7.53662229e-01]	[4.72589539e+02 8.70163147e+02 6.90578401e-01]
[480.16766357 354.51516724 0.91209215]	[475.10656738 395.62121582 0.87885249]	[413.55603027 393.06393433 0.80147266]	[377.540802 493.11761475 0.85886437]	[359.62197876 587.97515869 0.8984074 ]	[534.11328125 398.04217529 0.83895791]	[549.53991699 498.27081299 0.85086763]	[572.58959961 590.54937744 0.82049662]	[477.63470459 582.83966064 0.73342687]	[434.02020264 582.91143799 0.70277667]	[477.70089722 726.63641357 0.83286095]	[4.77590851e+02 8.59986816e+02 7.65381932e-01]	[518.79199219 582.79003906 0.71061254]	[544.28948975 726.51739502 0.86295044]	[5.05903534e+02 7.80422974e+02 7.60341108e-01]	[464.85650635 339.10745239 0.91866469]	[487.9942627 339.19296265 0.8931514 ]	[444.40814209 321.21841431 0.83509678]	[505.91271973 331.42532349 0.78333741]	[503.29397583 831.65576172 0.84862149]	[5.11031189e+02 8.26646729e+02 7.53303111e-01]	[5.00806396e+02 7.70280457e+02 6.02808058e-01]	[4.82862030e+02 8.93329285e+02 7.59508908e-01]	[4.62357208e+02 8.90824280e+02 7.53983676e-01]	[4.75076294e+02 8.70155151e+02 6.89107656e-01]
[480.13000488 354.50650024 0.90462518]	[475.06716919 395.62399292 0.87489998]	[413.51473999 395.52029419 0.80185121]	[377.56396484 495.60952759 0.86299312]	[359.62954712 588.00006104 0.89383352]	[531.60791016 395.64788818 0.83315527]	[549.51483154 498.26431274 0.8458668 ]	[570.10003662 590.56634521 0.82101649]	[477.63821411 582.85894775 0.73275471]	[434.02124023 582.94232178 0.70096457]	[477.72885132 729.01696777 0.83497113]	[4.75170532e+02 8.60001709e+02 7.62364149e-01]	[518.78887939 582.79864502 0.70977217]	[544.28771973 726.51873779 0.86531967]	[5.08505890e+02 7.77914551e+02 7.56074011e-01]	[462.44638062 339.10305786 0.92578125]	[487.94540405 339.18673706 0.89821875]	[444.34051514 321.22717285 0.84351724]	[503.50585938 331.45059204 0.79078799]	[503.33450317 831.65356445 0.84780437]	[5.13602844e+02 8.26649231e+02 7.48839080e-01]	[5.00874786e+02 7.70295166e+02 6.31261349e-01]	[4.82885681e+02 8.93325439e+02 7.56826639e-01]	[4.62373322e+02 8.90829407e+02 7.51558602e-01]	[4.72587372e+02 8.70180542e+02 6.89841449e-01]
[477.7253418 354.5213623 0.89761686]	[472.60525513 395.62130737 0.87324834]	[413.51068115 395.52520752 0.80330306]	[377.57342529 495.63491821 0.86549366]	[359.67196655 588.04107666 0.88743764]	[531.58166504 395.63458252 0.83282518]	[549.50762939 498.25085449 0.84577417]	[570.09338379 590.54663086 0.82255214]	[477.59405518 582.86437988 0.72227216]	[431.50872803 582.9331665 0.69476026]	[477.70291138 726.61138916 0.832138 ]	[4.77588837e+02 8.60013550e+02 7.63925076e-01]	[518.7600708 582.80328369 0.70587867]	[541.92108154 726.53363037 0.8609215 ]	[5.11045441e+02 7.80388489e+02 7.54548252e-01]	[462.39096069 339.11358643 0.93367827]	[485.49221802 339.18280029 0.90241593]	[441.92990112 321.26449585 0.83447391]	[503.47583008 331.4256897 0.78690368]	[503.33532715 831.70251465 0.86965245]	[5.16166931e+02 8.29076660e+02 7.67705739e-01]	[5.03282745e+02 7.72719116e+02 6.48906469e-01]	[4.82876678e+02 8.93331665e+02 7.56711245e-01]	[4.62367371e+02 8.90829468e+02 7.55675197e-01]	[4.75095428e+02 8.70187256e+02 6.92466497e-01]
[477.6986084 354.51223755 0.89307868]	[472.56781006 395.61499023 0.86898875]	[411.01010132 395.52838135 0.80111814]	[377.58834839 495.63696289 0.86586273]	[359.73019409 588.05114746 0.8832078 ]	[531.55541992 395.637146 0.83279365]	[547.07012939 498.19232178 0.83679515]	[570.08837891 590.55395508 0.82124287]	[477.59518433 582.85546875 0.72173929]	[431.51394653 582.92297363 0.69375122]	[477.66366577 726.59613037 0.82847726]	[4.75174316e+02 8.62488281e+02 7.60235250e-01]	[518.75982666 582.79467773 0.70437062]	[541.88378906 726.55102539 0.86639011]	[5.11063690e+02 7.82987671e+02 7.70302176e-01]	[462.35943604 339.11038208 0.93788701]	[485.4614563 339.16619873 0.9079138 ]	[441.88146973 321.25888062 0.84517449]	[503.44961548 328.8861084 0.75682247]	[503.27954102 831.82061768 0.86798865]	[5.16164429e+02 8.29195557e+02 7.78815866e-01]	[5.03292175e+02 7.75289673e+02 6.61312819e-01]	[4.82858826e+02 8.93310791e+02 7.49847353e-01]	[4.62349518e+02 8.90811035e+02 7.52597749e-01]	[4.75116608e+02 8.70185364e+02 6.87540352e-01]
[477.64526367 354.47549438 0.87788314]	[472.55047607 395.60031128 0.86626655]	[410.99069214 395.49734497 0.79737532]	[377.58499146 495.62994385 0.86479586]	[359.77319336 588.02301025 0.88003123]	[531.54156494 395.64254761 0.83124685]	[547.06878662 498.18930054 0.83339846]	[570.06738281 588.10491943 0.82714748]	[475.17254639 582.84552002 0.715922 ]	[431.48849487 582.90423584 0.69092262]	[477.65209961 726.60333252 0.82557184]	[4.75165131e+02 8.59944763e+02 7.64365792e-01]	[518.75579834 582.796875 0.70196003]	[541.88592529 726.51654053 0.85913897]	[5.08526093e+02 7.85535706e+02 7.83875167e-01]	[462.31671143 339.078125 0.94148672]	[485.421875 339.13885498 0.91551584]	[441.85409546 321.25161743 0.83784127]	[503.41323853 328.90048218 0.76435 ]	[503.33477783 831.80340576 0.85050601]	[5.16202515e+02 8.29184204e+02 7.79289305e-01]	[5.00863586e+02 7.77902100e+02 6.53534174e-01]	[4.82829803e+02 8.93274292e+02 7.62810290e-01]	[4.62332703e+02 8.90762390e+02 7.60947108e-01]	[4.75127411e+02 8.70131226e+02 6.83285296e-01]
[477.61233521 354.44711304 0.86670595]	[470.04559326 395.57891846 0.86241913]	[410.96179199 395.49819946 0.79843682]	[377.59063721 495.63296509 0.86602312]	[359.78646851 587.98101807 0.88333935]	[529.04492188 395.57962036 0.82790166]	[547.05908203 498.13961792 0.82955426]	[570.05450439 588.07794189 0.83345956]	[475.14892578 582.82208252 0.71319997]	[431.47375488 582.89099121 0.69238889]	[477.61938477 726.56781006 0.81751657]	[4.75166626e+02 8.57455444e+02 7.67513633e-01]	[518.74700928 580.34338379 0.69897246]	[541.8571167 726.51196289 0.85324872]	[5.16130127e+02 7.82945801e+02 7.71466255e-01]	[462.27944946 339.06912231 0.93986082]	[485.37820435 339.11779785 0.92144746]	[441.8399353 321.24789429 0.83460104]	[503.36688232 328.86019897 0.77973104]	[503.26708984 831.75250244 0.88294703]	[5.16191528e+02 8.29162842e+02 7.90786743e-01]	[5.03362183e+02 7.75333557e+02 6.75260246e-01]	[4.82847137e+02 8.93296143e+02 7.72729397e-01]	[4.62345093e+02 8.90786316e+02 7.69405305e-01]	[4.75133545e+02 8.67691162e+02 6.96215451e-01]
[477.62414551 351.99645996 0.8637656 ]	[470.00616455 395.54315186 0.8592875 ]	[408.45608521 393.07278442 0.7989037 ]	[377.59362793 495.63040161 0.86664712]	[359.7779541 587.9798584 0.88526541]	[529.00775146 395.5211792 0.8245095 ]	[547.06695557 495.68612671 0.81785989]	[570.04559326 588.03106689 0.84031975]	[475.1411438 582.78686523 0.70710123]	[428.99032593 582.85827637 0.69537055]	[477.59640503 726.56060791 0.8147403 ]	[4.75164795e+02 8.57459595e+02 7.66982317e-01]	[518.75964355 580.30480957 0.69338119]	[541.82427979 726.51623535 0.84500086]	[5.16176208e+02 7.80478760e+02 7.68916607e-01]	[462.27380371 339.04278564 0.93756366]	[485.37667847 339.08547974 0.9230805 ]	[441.82669067 321.20794678 0.85002321]	[503.37319946 323.82736206 0.77737343]	[503.2461853 831.7512207 0.87845373]	[5.16178467e+02 8.29166260e+02 7.83524513e-01]	[5.03381287e+02 7.75322693e+02 6.64340734e-01]	[4.82856812e+02 8.93291321e+02 7.70048857e-01]	[4.62350952e+02 8.90782349e+02 7.67676115e-01]	[4.75115662e+02 8.67689453e+02 6.96657181e-01]
[477.60971069 351.91757202 0.85196537]	[470.0100708 395.48922729 0.85049987]	[408.45504761 393.01382446 0.79684091]	[377.59796143 495.59262085 0.86406672]	[359.78405762 585.57659912 0.88812423]	[528.99243164 393.0647583 0.82209611]	[547.05969238 495.61453247 0.81009591]	[570.03161621 587.96838379 0.84666145]	[475.08447266 580.35845947 0.70656353]	[428.94940186 582.84759521 0.70007044]	[477.61437988 726.50817871 0.81729829]	[4.75172668e+02 8.57439575e+02 7.68374741e-01]	[518.71221924 580.29797363 0.69312602]	[541.80169678 726.48388672 0.84036362]	[5.16174194e+02 7.80467773e+02 7.69204021e-01]	[462.26055908 336.66412354 0.93825877]	[485.349823 336.70053101 0.92456794]	[441.79879761 318.76873779 0.86831892]	[503.33227539 323.7711792 0.80460984]	[503.26016235 831.74517822 0.88476163]	[5.16213318e+02 8.29167114e+02 7.87721395e-01]	[5.03374329e+02 7.75324829e+02 6.60687566e-01]	[4.82852814e+02 8.93299622e+02 7.68646896e-01]	[4.62351166e+02 8.90785156e+02 7.65896142e-01]	[4.75123505e+02 8.67663757e+02 6.95573926e-01]
[475.17147827 346.89208984 0.84504294]	[469.98120117 390.50180054 0.84024829]	[408.44891357 390.45913696 0.79480499]	[377.58956909 493.05212402 0.86168593]	[359.77676392 585.5289917 0.89490986]	[526.54492188 390.45755005 0.8172822 ]	[547.04901123 493.04901123 0.8050794 ]	[570.03283691 585.50305176 0.85977077]	[475.07629395 580.27392578 0.70108962]	[428.93389893 580.34527588 0.69384581]	[477.58926392 726.46862793 0.79736865]	[4.77590057e+02 8.57458374e+02 7.65851378e-01]	[518.71142578 577.78045654 0.68798488]	[541.80267334 724.00494385 0.82466978]	[5.16183533e+02 7.80434387e+02 7.73599088e-01]	[462.22958374 336.56619263 0.93613869]	[482.96411133 336.5980835 0.92284185]	[441.7807312 318.7199707 0.87926418]	[503.29269409 321.20968628 0.82271087]	[503.2701416 831.70831299 0.90184087]	[5.16228027e+02 8.29139648e+02 7.98009634e-01]	[5.03348511e+02 7.75320923e+02 6.77061379e-01]	[4.82859161e+02 8.93304932e+02 7.60694981e-01]	[4.62363861e+02 8.90797974e+02 7.55272329e-01]	[4.75124908e+02 8.67690491e+02 6.93127811e-01]
[475.10223389 344.32958984 0.84657001]	[467.4821167 387.92068481 0.84250104]	[408.42034912 387.93255615 0.79610324]	[377.57824707 490.49407959 0.86486065]	[359.78039551 585.46838379 0.90288013]	[528.96551514 387.87670898 0.81951654]	[547.06945801 490.54251099 0.80298406]	[570.03497314 585.43414307 0.86716926]	[475.06594849 580.24237061 0.69029343]	[428.94210815 580.30731201 0.68340403]	[475.0916748 726.4420166 0.7853086]	[4.77589874e+02 8.57420105e+02 7.69916415e-01]	[518.69714355 577.73016357 0.67757219]	[541.77954102 723.93518066 0.81393433]	[5.16165100e+02 7.80459045e+02 7.71487594e-01]	[462.19494629 336.49087524 0.93246645]	[482.88226318 336.51806641 0.93232685]	[441.77774048 318.64321899 0.87567109]	[503.23989868 318.72320557 0.84696573]	[500.88442993 831.69171143 0.89153105]	[5.16171204e+02 8.29126892e+02 7.84034193e-01]	[5.03363983e+02 7.75321899e+02 6.75159812e-01]	[4.82842590e+02 8.93283325e+02 7.52312481e-01]	[4.62340881e+02 8.90767700e+02 7.48268247e-01]	[4.75143433e+02 8.67652954e+02 6.96575165e-01]
[475.07333374 344.27337646 0.84788704]	[467.43429565 385.31967163 0.86271471]	[408.38369751 385.34802246 0.80453706]	[377.55407715 487.95410156 0.86796033]	[359.78170776 585.35693359 0.91265887]	[526.53033447 385.29745483 0.83402044]	[547.07409668 487.9543457 0.80844575]	[570.04370117 585.34210205 0.87178975]	[475.09347534 577.71429443 0.68317372]	[428.97805786 580.26239014 0.67706013]	[477.58712769 726.49554443 0.80110323]	[4.77599304e+02 8.57446411e+02 7.68842638e-01]	[518.72131348 575.14666748 0.67568564]	[541.78320312 721.42449951 0.79690474]	[518.64874268 775.35797119 0.78205854]	[459.82855225 334.06811523 0.91914135]	[482.87521362 336.45739746 0.92734885]	[441.77496338 318.55206299 0.85869509]	[503.26025391 318.65762329 0.86999434]	[500.89074707 831.69500732 0.90392202]	[5.16181702e+02 8.29113953e+02 7.91988611e-01]	[5.03393311e+02 7.72765381e+02 6.99111342e-01]	[4.82851349e+02 8.93332031e+02 7.47531235e-01]	[4.62343109e+02 8.90816284e+02 7.48492658e-01]	[4.75146942e+02 8.67680115e+02 6.96221232e-01]
[475.07354736 344.27359009 0.84792018]	[467.43832397 385.32217407 0.86203045]	[408.38220215 385.34832764 0.80458325]	[377.55407715 487.95449829 0.86813027]	[359.78057861 585.35699463 0.91287035]	[526.53851318 385.3026123 0.83270329]	[547.07836914 487.95565796 0.80908239]	[570.04382324 585.34039307 0.87248212]	[475.07809448 577.7210083 0.68228137]	[428.96539307 580.26696777 0.67778647]	[477.61541748 726.45825195 0.80200386]	[4.77597412e+02 8.57435913e+02 7.68630922e-01]	[518.71081543 575.15478516 0.6744135 ]	[541.7835083 721.41784668 0.7946775 ]	[518.65264893 775.35192871 0.78252888]	[459.82839966 334.06814575 0.91898966]	[482.87521362 336.45776367 0.92735881]	[441.77532959 318.55200195 0.85843676]	[503.26000977 318.6578064 0.8705951 ]	[500.89569092 831.68786621 0.89952672]	[5.16182983e+02 8.29105103e+02 7.87944973e-01]	[5.03396912e+02 7.72760315e+02 7.00085580e-01]	[4.82840973e+02 8.93324890e+02 7.48134792e-01]	[4.62336182e+02 8.90806763e+02 7.49120414e-01]	[4.75143372e+02 8.67666504e+02 6.95220351e-01]
[472.59738159 341.75894165 0.85686982]	[464.96435547 382.80895996 0.88779634]	[405.87149048 382.85552979 0.81909162]	[377.54400635 485.4329834 0.8829391 ]	[359.76834106 582.9041748 0.90669382]	[526.52471924 382.77380371 0.84776908]	[549.49536133 482.93972778 0.82874197]	[570.05297852 582.87915039 0.87367356]	[475.16098022 575.15856934 0.68676853]	[431.50393677 577.73895264 0.67283183]	[475.12149048 726.49829102 0.80839002]	[4.75176056e+02 8.57447571e+02 7.71079957e-01]	[518.76568604 572.59234619 0.68485016]	[541.80645752 718.84405518 0.79121405]	[516.19384766 772.83532715 0.79303974]	[459.79174805 333.94949341 0.90424645]	[482.86755371 333.97650146 0.90859544]	[441.7328186 318.52734375 0.85042119]	[503.26370239 318.57925415 0.88063943]	[503.25576782 829.26287842 0.92433488]	[5.16214844e+02 8.26642151e+02 8.02454650e-01]	[5.03376007e+02 7.70293762e+02 7.23246336e-01]	[4.82774384e+02 8.93326538e+02 7.53135502e-01]	[4.62286469e+02 8.90797729e+02 7.57229328e-01]	[4.77620514e+02 8.67692627e+02 6.96956635e-01]
[470.0401001 339.28326416 0.8611384 ]	[464.95864868 380.35760498 0.8988018 ]	[405.83224487 382.73532104 0.83584023]	[377.55264282 485.37219238 0.89325857]	[359.7442627 582.90814209 0.90587676]	[528.96923828 380.34570312 0.84530878]	[549.50048828 482.85095215 0.84591711]	[570.06829834 580.34851074 0.85701835]	[475.10720825 570.08496094 0.6826719 ]	[428.93960571 572.64306641 0.66389161]	[472.56790161 726.5413208 0.80705053]	[4.75165588e+02 8.59926147e+02 7.80433178e-01]	[518.75085449 567.53570557 0.68862921]	[541.84753418 713.79284668 0.80228037]	[518.66473389 772.70782471 0.81750602]	[459.71298218 328.91171265 0.88100541]	[482.84460449 331.45584106 0.88983059]	[439.32501221 316.03088379 0.85039073]	[503.26165771 316.118927 0.8789919 ]	[503.28967285 829.1060791 0.93929243]	[5.18682861e+02 8.24058594e+02 8.08788061e-01]	[5.03396118e+02 7.70183472e+02 7.21820176e-01]	[4.82776794e+02 8.93341064e+02 7.69914567e-01]	[4.62294403e+02 8.90812012e+02 7.71207929e-01]	[4.77613831e+02 8.70145081e+02 7.15460658e-01]
[469.99746704 336.69610596 0.88656467]	[464.91027832 380.14303589 0.92007476]	[405.8321228 380.19354248 0.8467083 ]	[377.5725708 482.74633789 0.91036451]	[359.68173218 582.75909424 0.90097702]	[526.4352417 380.10397339 0.88011944]	[547.02026367 480.22302246 0.8551476 ]	[570.09277344 577.69122314 0.81865889]	[475.12771606 567.53039551 0.69178653]	[431.47460938 572.60577393 0.66383326]	[469.97317505 726.51953125 0.7963506 ]	[4.75166718e+02 8.57413025e+02 7.89066851e-01]	[518.74707031 564.97540283 0.70112801]	[541.89892578 711.11749268 0.83108544]	[518.75482178 770.16607666 0.84151405]	[459.67147827 321.28311157 0.89455116]	[482.77679443 323.73495483 0.91133535]	[439.27752686 313.53939819 0.85849106]	[500.78207397 315.93258667 0.8597936 ]	[503.32937622 826.5826416 0.91322106]	[5.18749573e+02 8.18948364e+02 7.93423831e-01]	[5.03449097e+02 7.67699463e+02 7.23932624e-01]	[4.82767242e+02 8.93372498e+02 7.70100057e-01]	[4.62280518e+02 8.90842957e+02 7.75322080e-01]	[4.77658722e+02 8.67702881e+02 7.16742039e-01]
[467.46737671 336.61248779 0.88821596]	[464.90576172 377.74142456 0.91857433]	[403.35723877 380.115448 0.84978724]	[377.54623413 480.36853027 0.91162515]	[359.6546936 580.33001709 0.89800024]	[526.43267822 377.70748901 0.87671506]	[547.00628662 480.21133423 0.87621891]	[570.097229 572.66326904 0.81480575]	[477.59213257 565.01782227 0.69917327]	[431.48968506 567.55114746 0.66945231]	[467.41854858 724.0244751 0.80210096]	[4.75147614e+02 8.54931641e+02 7.96814084e-01]	[518.79089355 564.88519287 0.70014638]	[541.91674805 708.6605835 0.85078704]	[521.21350098 770.11547852 0.86636496]	[459.63665771 321.20596313 0.89777607]	[480.38253784 321.23300171 0.93070525]	[439.23858643 313.42214966 0.85200703]	[500.73901367 313.47052002 0.8500396 ]	[503.34317017 826.55584717 0.91273403]	[5.18767212e+02 8.18927612e+02 7.95094967e-01]	[5.05968353e+02 7.67659546e+02 7.17654705e-01]	[4.80354614e+02 8.93384460e+02 7.82786906e-01]	[4.62263092e+02 8.90847778e+02 7.85682201e-01]	[4.77658539e+02 8.67650330e+02 7.23869085e-01]
[467.41372681 336.56744385 0.89042234]	[464.87423706 377.65777588 0.91874945]	[403.30331421 377.70352173 0.85376441]	[377.54959106 480.29754639 0.91451168]	[359.63208008 577.78552246 0.87749815]	[526.39471436 377.61529541 0.87067592]	[546.9989624 480.15390015 0.86031479]	[570.10772705 570.07775879 0.8191911 ]	[477.58892822 564.92974854 0.71189111]	[431.49362183 567.46643066 0.67875403]	[464.93106079 721.46392822 0.79279232]	[4.75156860e+02 8.57388306e+02 7.99092174e-01]	[521.18762207 562.39819336 0.70790714]	[541.87884521 708.55419922 0.862499 ]	[521.23583984 770.18945312 0.87378359]	[459.60668945 321.14074707 0.89683729]	[480.3505249 321.18005371 0.94062287]	[439.20141602 310.87741089 0.84642464]	[500.71557617 313.42306519 0.83438849]	[503.43023682 824.05596924 0.9055869 ]	[521.28857422 816.39562988 0.83402973]	[5.08454651e+02 7.70157471e+02 6.83547735e-01]	[4.82784515e+02 8.93387512e+02 7.82717168e-01]	[4.62309998e+02 8.93242676e+02 7.86544800e-01]	[4.77659271e+02 8.67700989e+02 7.33951032e-01]
[464.93664551 336.44586182 0.88695681]	[464.83364868 377.54370117 0.91820365]	[403.2895813 377.60671997 0.85328197]	[377.51361084 480.23904419 0.90414739]	[359.64135742 575.21673584 0.87146699]	[524.00622559 375.11376953 0.85330051]	[546.99865723 477.65066528 0.85074246]	[572.59307861 570.02929688 0.8164959 ]	[477.62649536 564.84655762 0.71696693]	[431.51367188 564.96447754 0.68581867]	[464.91699219 716.33648682 0.78089064]	[4.75157379e+02 8.54932861e+02 7.96005428e-01]	[521.22180176 562.3125 0.70798051]	[541.87835693 708.53778076 0.86451834]	[521.18658447 770.1416626 0.87011695]	[457.20065308 318.65948486 0.91732061]	[480.30297852 318.71914673 0.95563674]	[439.18148804 305.83108521 0.84213161]	[500.65429688 308.41516113 0.80019188]	[503.47653198 826.56329346 0.899997 ]	[5.21334351e+02 8.18881104e+02 8.12605679e-01]	[5.05917175e+02 7.70139893e+02 7.14466512e-01]	[4.80328674e+02 8.93359314e+02 7.80810297e-01]	[4.62251617e+02 8.90825012e+02 7.87632227e-01]	[4.77710449e+02 8.67669556e+02 7.18941212e-01]
[464.91659546 333.92803955 0.86387259]	[462.41345215 375.08804321 0.91156685]	[400.86810303 377.54125977 0.8523612 ]	[377.52740479 477.7244873 0.88332695]	[359.62963867 572.62268066 0.86797756]	[523.93695068 372.53308105 0.84117275]	[546.98150635 472.56057739 0.82049114]	[570.12768555 567.48168945 0.82787508]	[477.61868286 564.84814453 0.71561193]	[431.54052734 564.9765625 0.68562359]	[464.87759399 716.3102417 0.78854787]	[4.75129517e+02 8.57367004e+02 7.95280576e-01]	[521.20721436 562.31011963 0.70388627]	[541.86529541 708.50939941 0.86239862]	[521.24694824 770.18847656 0.88019466]	[457.18554688 318.55181885 0.92153132]	[480.26712036 318.58691406 0.9550615 ]	[439.14349365 303.2336731 0.83341461]	[498.26028442 303.28314209 0.78943706]	[505.87823486 826.54675293 0.89140296]	[5.21371765e+02 8.16423767e+02 8.16141069e-01]	[5.08489655e+02 7.70183533e+02 6.91399753e-01]	[4.82754791e+02 8.93389465e+02 7.76681483e-01]	[4.62287964e+02 8.93239990e+02 7.86548734e-01]	[4.77670166e+02 8.67677917e+02 7.27205753e-01]
[464.90237427 328.89813232 0.84916139]	[462.41326904 375.00238037 0.89799923]	[400.8661499 375.09533691 0.84749019]	[377.51867676 477.64089966 0.87303597]	[359.63000488 570.11273193 0.86991584]	[523.93676758 369.97576904 0.8356818 ]	[546.96850586 469.97473145 0.82087982]	[570.09820557 565.00177002 0.84754944]	[477.66213989 562.35003662 0.72521138]	[434.04855347 564.89196777 0.69445956]	[462.45028687 716.2744751 0.8024776 ]	[4.75133972e+02 8.57358765e+02 7.95909226e-01]	[521.24053955 559.80200195 0.70995629]	[541.87750244 706.11291504 0.8702904 ]	[521.26495361 770.29797363 0.87079966]	[457.16119385 316.11105347 0.91846991]	[480.2545166 316.11990356 0.94413877]	[439.10656738 300.70462036 0.81056106]	[498.24276733 300.67373657 0.77764744]	[505.90466309 826.56341553 0.89648914]	[5.21400269e+02 8.18918091e+02 8.16897869e-01]	[5.08526733e+02 7.72734863e+02 6.66879237e-01]	[4.82775360e+02 8.93376648e+02 7.80642927e-01]	[4.62307831e+02 8.93238586e+02 7.86427200e-01]	[4.77671875e+02 8.67686890e+02 7.25524068e-01]
[464.86468506 323.81091309 0.8557508 ]	[462.38510132 372.50540161 0.89580745]	[400.83221436 375.00970459 0.84685755]	[377.52703857 475.08782959 0.86205232]	[359.66143799 567.55230713 0.88580668]	[523.91326904 367.39605713 0.83686757]	[546.9541626 464.94927979 0.82499486]	[570.11242676 564.89642334 0.85152864]	[477.62530518 562.26800537 0.71360427]	[434.0307312 562.42346191 0.69214171]	[462.3862915 716.31005859 0.81005079]	[4.75125061e+02 8.57374329e+02 7.92191446e-01]	[521.20715332 557.24230957 0.6993835 ]	[541.88482666 706.04467773 0.86799276]	[521.28320312 770.31079102 0.87868166]	[457.13461304 315.97113037 0.89630204]	[480.22061157 316.00991821 0.92989904]	[436.67456055 298.16546631 0.8231231 ]	[498.24838257 298.22491455 0.80609244]	[505.89813232 826.57470703 0.90039849]	[521.40142822 818.94091797 0.81906044]	[5.08538483e+02 7.72761108e+02 6.69625700e-01]	[4.82784760e+02 8.93400879e+02 7.76249349e-01]	[4.62315186e+02 8.93262329e+02 7.82875180e-01]	[4.77667114e+02 8.70116272e+02 7.25205183e-01]
[464.85650635 323.73986816 0.8649016 ]	[462.37670898 369.89685059 0.89112645]	[400.84616089 369.98959351 0.82850248]	[377.51998901 470.0480957 0.85660672]	[359.66574097 567.49237061 0.89694118]	[523.89794922 364.82449341 0.84834892]	[546.95910645 464.8404541 0.83543569]	[570.08795166 564.82000732 0.86292535]	[477.62594604 559.76525879 0.70980197]	[434.04995728 562.33984375 0.69618142]	[462.34002686 713.68933105 0.81850219]	[4.75107483e+02 8.54914856e+02 7.90086508e-01]	[521.20178223 554.67547607 0.69500721]	[541.8706665 705.9317627 0.84885651]	[521.26849365 770.27270508 0.87996763]	[457.12506104 313.52542114 0.87965471]	[480.22628784 315.94204712 0.92504382]	[436.6395874 298.02688599 0.8242268 ]	[498.25378418 298.1003418 0.81762195]	[505.86523438 826.55200195 0.89368397]	[5.21384644e+02 8.18915405e+02 8.10980320e-01]	[5.08493439e+02 7.72737610e+02 6.64962828e-01]	[4.82774750e+02 8.93408203e+02 7.71022975e-01]	[4.62303070e+02 8.93271423e+02 7.81270981e-01]	[4.77672699e+02 8.67692505e+02 7.11307287e-01]
[464.85925293 321.25610352 0.87700868]	[462.36279297 364.87069702 0.90107554]	[400.84869385 367.42611694 0.82734102]	[377.5350647 469.95880127 0.86133176]	[359.68167114 565.05377197 0.90469319]	[523.87756348 362.30429077 0.86545432]	[546.94567871 462.27587891 0.86138821]	[570.09887695 562.31738281 0.85963404]	[477.63253784 559.73687744 0.702461 ]	[434.05285645 562.31164551 0.69232905]	[462.34036255 711.22918701 0.81646544]	[4.75100861e+02 8.54893921e+02 7.88169622e-01]	[521.21893311 554.63641357 0.69332355]	[541.89239502 703.44824219 0.83774602]	[521.22393799 770.2298584 0.87834871]	[457.09072876 313.44836426 0.86907756]	[480.24136353 313.48031616 0.91410363]	[436.59869385 298.03317261 0.82156789]	[500.6390686 298.03625488 0.82651937]	[505.88015747 826.53656006 0.88317454]	[5.21384766e+02 8.18881531e+02 8.01436007e-01]	[5.05992340e+02 7.72701050e+02 6.76260293e-01]	[4.82808441e+02 8.93401978e+02 7.76769400e-01]	[4.62331635e+02 8.93277466e+02 7.80194521e-01]	[4.77660919e+02 8.67671021e+02 7.04108953e-01]
[464.83248901 318.7098999 0.9018985 ]	[462.37423706 362.30563354 0.92126483]	[400.84484863 364.87542725 0.83093464]	[377.51428223 467.4354248 0.86461133]	[359.68728638 564.98675537 0.91217709]	[523.88366699 359.79858398 0.88464987]	[546.92840576 459.81921387 0.86063915]	[570.1036377 559.78826904 0.83701885]	[477.64398193 554.6663208 0.69179338]	[434.05197144 559.76000977 0.68071371]	[462.34405518 711.22497559 0.81817865]	[4.72608307e+02 8.54895447e+02 7.83793926e-01]	[521.24066162 549.54272461 0.70045274]	[541.9006958 703.45166016 0.83821142]	[521.19836426 770.15997314 0.8826164 ]	[457.08795166 308.39529419 0.8485589 ]	[480.19812012 310.8878479 0.88531554]	[436.65432739 295.63626099 0.82602614]	[498.19500732 295.60913086 0.83367145]	[505.89022827 826.55529785 0.86478257]	[5.21373047e+02 8.18885010e+02 7.81930983e-01]	[5.05937897e+02 7.70204956e+02 6.99338794e-01]	[4.82805573e+02 8.93390808e+02 7.72121608e-01]	[4.62319061e+02 8.93279968e+02 7.82813489e-01]	[4.75162048e+02 8.67697815e+02 6.99669182e-01]
[464.82427979 318.66757202 0.90250522]	[462.36846924 362.22555542 0.93101609]	[400.80578613 364.81399536 0.83794749]	[377.51098633 467.40350342 0.86786789]	[359.6892395 564.93511963 0.91572934]	[523.88623047 359.72653198 0.89055949]	[546.93768311 459.77218628 0.85964292]	[572.5838623 559.72155762 0.8222034 ]	[477.70687866 554.65039062 0.69585365]	[434.09356689 559.75750732 0.68254137]	[462.32156372 711.19360352 0.83107835]	[4.72567627e+02 8.57378113e+02 7.80667365e-01]	[521.30749512 549.51708984 0.70527285]	[541.89984131 703.50415039 0.84637344]	[521.22637939 770.10870361 0.88693982]	[457.07150269 308.3213501 0.84287846]	[480.19464111 308.37252808 0.8842659 ]	[436.64450073 295.53103638 0.8220706 ]	[498.16412354 295.53948975 0.83197904]	[505.9251709 824.07958984 0.84830099]	[5.23779358e+02 8.16377319e+02 7.81025171e-01]	[5.05955994e+02 7.70136230e+02 6.85907543e-01]	[4.82802429e+02 8.93370422e+02 7.77945876e-01]	[4.62319427e+02 8.93284851e+02 7.93391705e-01]	[4.75106079e+02 8.70190613e+02 7.12638974e-01]
[464.82522583 318.55432129 0.92015296]	[462.36404419 359.81402588 0.93516302]	[400.77410889 362.34735107 0.84534317]	[377.506073 464.93988037 0.87819117]	[359.68719482 564.84436035 0.92785811]	[523.88800049 359.69055176 0.89452744]	[546.92443848 459.6946106 0.86872971]	[572.62542725 554.66851807 0.80376983]	[477.69857788 552.12908936 0.69990271]	[434.11157227 559.72387695 0.68452752]	[462.27896118 713.69573975 0.82388848]	[4.72539398e+02 8.57381348e+02 7.81542540e-01]	[521.2880249 547.02478027 0.70502633]	[541.92919922 703.44244385 0.83604497]	[521.27996826 767.63494873 0.88287997]	[454.6328125 303.24932861 0.85386634]	[480.21606445 303.2928772 0.89560431]	[436.6267395 295.46115112 0.83418351]	[498.14605713 295.50204468 0.8393169 ]	[505.91931152 824.04101562 0.85202157]	[5.23794006e+02 8.16351501e+02 7.83324361e-01]	[5.08458923e+02 7.67586548e+02 6.59900188e-01]	[4.82790314e+02 8.93322327e+02 7.88908958e-01]	[4.62316956e+02 8.93246094e+02 7.96676099e-01]	[4.75086578e+02 8.70221252e+02 7.14883804e-01]
[464.82012939 316.14028931 0.9189527 ]	[462.3767395 359.71911621 0.94187742]	[400.77755737 362.24365234 0.85826612]	[377.51495361 464.91506958 0.88108695]	[359.69302368 564.81964111 0.92602003]	[523.90563965 359.60870361 0.89267659]	[546.92559814 459.64117432 0.866117 ]	[572.64337158 552.09320068 0.80093354]	[477.70831299 552.08630371 0.69935495]	[436.57156372 557.24816895 0.68366915]	[462.25765991 711.15808105 0.83233482]	[4.72532623e+02 8.54925415e+02 7.81131148e-01]	[521.26452637 546.97949219 0.70228368]	[544.32196045 703.37506104 0.82505763]	[521.31256104 767.60467529 0.89865363]	[454.61764526 300.76226807 0.85983801]	[480.19485474 300.75006104 0.90954387]	[436.60998535 295.46069336 0.82775128]	[498.11538696 295.41415405 0.82973158]	[505.98519897 824.05908203 0.82764053]	[5.23838257e+02 8.16351562e+02 7.63479710e-01]	[5.08507538e+02 7.67560852e+02 6.85693562e-01]	[4.82820221e+02 8.93320862e+02 7.82710910e-01]	[4.62333557e+02 8.93251038e+02 7.89855301e-01]	[4.72602325e+02 8.70201599e+02 7.09605217e-01]
[462.43133545 316.11010742 0.92109311]	[462.37435913 359.64874268 0.9413923 ]	[400.75552368 359.8053894 0.86491865]	[377.48974609 464.86358643 0.88162732]	[359.66378784 562.43859863 0.92824566]	[523.89825439 357.19314575 0.88511074]	[546.925354 457.20922852 0.85878634]	[572.66033936 549.49993896 0.81281757]	[477.70578003 549.54925537 0.69513059]	[436.58679199 557.19622803 0.67590958]	[462.21633911 713.72729492 0.82297772]	[4.72530396e+02 8.54928162e+02 7.84416199e-01]	[521.25445557 544.48016357 0.69931638]	[544.36303711 700.909729 0.82227874]	[521.33068848 767.65899658 0.90866375]	[454.58859253 300.71917725 0.86659825]	[480.17944336 300.70748901 0.91925776]	[436.5723877 295.44058228 0.82119012]	[495.65750122 293.00515747 0.80640674]	[5.08487885e+02 8.26517090e+02 8.14986229e-01]	[5.23903687e+02 8.16372253e+02 7.63292730e-01]	[5.08518921e+02 7.67615112e+02 7.05840528e-01]	[4.82790527e+02 8.93309509e+02 7.85193801e-01]	[4.62314545e+02 8.93240173e+02 7.97105193e-01]	[4.75093353e+02 8.70195312e+02 7.14489341e-01]
[464.82107544 316.07147217 0.91382235]	[462.38449097 359.59204102 0.94018281]	[400.75805664 359.74066162 0.87182063]	[377.4937439 462.42880249 0.89164305]	[359.66140747 562.39349365 0.92667007]	[523.8862915 357.14248657 0.88394928]	[546.9677124 457.21508789 0.85787737]	[575.14398193 549.51324463 0.81284529]	[477.70608521 549.54663086 0.69853306]	[436.59405518 557.21881104 0.6791274 ]	[462.19137573 711.22253418 0.83444297]	[4.72523773e+02 8.54905945e+02 7.87326694e-01]	[521.25799561 544.46990967 0.70571023]	[544.38464355 695.77648926 0.81430674]	[521.39727783 767.67260742 0.90603346]	[454.60498047 300.67929077 0.87240273]	[480.18475342 300.65338135 0.92883593]	[436.56655884 295.40499878 0.81419659]	[495.64614868 292.94497681 0.79907984]	[5.08485779e+02 8.24026184e+02 8.08406770e-01]	[5.23940796e+02 8.16349121e+02 7.64750361e-01]	[5.11088104e+02 7.67612061e+02 6.68099284e-01]	[4.82782623e+02 8.93313477e+02 7.85563469e-01]	[4.62306549e+02 8.93238525e+02 8.00418854e-01]	[4.75085846e+02 8.70186951e+02 7.14581251e-01]
[462.41949463 316.05288696 0.92111611]	[462.36764526 357.22763062 0.940512 ]	[400.74029541 359.72277832 0.8749851 ]	[377.50244141 462.41574097 0.89509255]	[359.67166138 562.40148926 0.92589873]	[523.86474609 357.09515381 0.88340569]	[546.97210693 457.16241455 0.85277975]	[575.16204834 547.05047607 0.81930411]	[477.70330811 547.02709961 0.70431811]	[436.60638428 554.66705322 0.67804253]	[459.84689331 711.18334961 0.83651239]	[4.72518860e+02 8.54903137e+02 7.89576292e-01]	[521.24859619 544.40692139 0.71279144]	[544.41827393 695.81634521 0.8162517 ]	[521.41833496 767.6184082 0.90701509]	[454.57510376 300.65872192 0.87383723]	[480.15957642 300.63348389 0.92675185]	[436.54312134 292.98431396 0.80834872]	[495.64572144 292.92944336 0.80837309]	[5.11037048e+02 8.24016663e+02 8.03514302e-01]	[5.26399353e+02 8.16326294e+02 7.64131784e-01]	[5.11073822e+02 7.67557800e+02 6.71641588e-01]	[4.8279245e+02 8.9330658e+02 7.8813535e-01]	[4.62316986e+02 8.93240845e+02 8.03906083e-01]	[4.75081085e+02 8.70180359e+02 7.19714582e-01]
[462.41259766 316.03875732 0.92274535]	[462.35803223 357.19683838 0.94117945]	[400.72961426 359.69491577 0.87774652]	[377.50097656 462.39279175 0.89917767]	[359.65930176 562.41546631 0.92846483]	[523.85302734 357.06344604 0.88059253]	[546.99859619 457.10699463 0.83817637]	[575.20153809 547.04626465 0.82118833]	[477.74264526 547.01794434 0.70909119]	[436.64517212 554.66455078 0.68414885]	[459.84066772 711.13092041 0.83734661]	[4.72533447e+02 8.54892639e+02 7.90500998e-01]	[521.28112793 544.39306641 0.71264064]	[544.44885254 698.32073975 0.81009781]	[521.43347168 767.6149292 0.9123894 ]	[454.56973267 300.64846802 0.87486118]	[480.14816284 298.26412964 0.92774361]	[436.54650879 292.95513916 0.80337811]	[495.62341309 292.89544678 0.79561985]	[5.13561707e+02 8.24021301e+02 8.08925569e-01]	[5.26457336e+02 8.16320862e+02 7.66306996e-01]	[5.13567810e+02 7.67514832e+02 6.80619299e-01]	[4.82816650e+02 8.93313843e+02 7.79955566e-01]	[4.62336456e+02 8.93254944e+02 7.97180951e-01]	[4.75091003e+02 8.70167847e+02 7.14433074e-01]
[462.41064453 316.0319519 0.9246487 ]	[462.3493042 357.16363525 0.94235802]	[400.71533203 359.67321777 0.88046879]	[377.48339844 462.37338257 0.8972649 ]	[359.65701294 562.43670654 0.93033636]	[523.85766602 357.01971436 0.87793386]	[547.00616455 457.08853149 0.83470416]	[575.23706055 547.03857422 0.82263684]	[477.73800659 546.97576904 0.71398365]	[436.64505005 554.62365723 0.68313205]	[462.19110107 711.13769531 0.83423209]	[4.72535645e+02 8.54875793e+02 7.93628156e-01]	[521.27349854 544.34942627 0.71189463]	[544.47821045 698.35522461 0.80972219]	[523.77331543 767.60913086 0.91309994]	[454.55987549 300.64666748 0.8753438 ]	[480.1411438 298.25112915 0.92855656]	[434.12057495 292.9510498 0.80193323]	[495.62258911 290.43624878 0.79335034]	[5.16138672e+02 8.24019714e+02 8.19656968e-01]	[5.29007263e+02 8.16309509e+02 7.56195009e-01]	[5.13616028e+02 7.67491516e+02 6.90899730e-01]	[4.82817749e+02 8.93331665e+02 7.78813243e-01]	[4.62336456e+02 8.93266296e+02 8.00396383e-01]	[4.75098724e+02 8.70138428e+02 7.12760210e-01]
[462.41140747 316.00576782 0.92435616]	[462.34133911 357.13787842 0.94352412]	[400.71624756 359.65689087 0.88161081]	[377.49282837 462.34625244 0.90017271]	[359.65145874 562.39373779 0.93127561]	[523.84179688 356.9776001 0.87257785]	[546.99932861 454.59133911 0.82260054]	[577.70440674 547.02838135 0.82588679]	[480.11907959 546.96966553 0.71939182]	[436.64651489 552.13269043 0.68544888]	[459.84863281 708.71258545 0.83929092]	[4.72545776e+02 8.54869324e+02 7.93243408e-01]	[521.29516602 544.33270264 0.71194315]	[544.45056152 695.75872803 0.8101933 ]	[523.83996582 770.07196045 0.90603828]	[454.55865479 300.62411499 0.87730914]	[480.13348389 298.22393799 0.93081403]	[434.11489868 292.95462036 0.80269438]	[495.59484863 290.41900635 0.78642952]	[5.16169373e+02 8.24063782e+02 8.20052862e-01]	[5.29063049e+02 8.16385559e+02 7.45944381e-01]	[5.16196777e+02 7.67621399e+02 6.90255105e-01]	[4.82821503e+02 8.93334778e+02 7.72328734e-01]	[4.62334229e+02 8.93269531e+02 7.97638237e-01]	[4.75120331e+02 8.70134399e+02 7.06511140e-01]
[462.39459229 315.98471069 0.92674196]	[462.34020996 357.12423706 0.94319576]	[400.71224976 359.65170288 0.88212758]	[377.4937439 462.37213135 0.90008396]	[359.66470337 562.40942383 0.93255717]	[523.83935547 354.58950806 0.8684178 ]	[547.00494385 454.56762695 0.82116884]	[577.72363281 547.01904297 0.8296243 ]	[480.13327026 546.94470215 0.7202518 ]	[436.64694214 552.10888672 0.68331742]	[459.84536743 708.690979 0.84184694]	[4.72535065e+02 8.54869690e+02 7.92849481e-01]	[521.31433105 541.88781738 0.71057928]	[544.44952393 693.23791504 0.81532145]	[523.88275146 770.1081543 0.90806681]	[454.543396 298.24853516 0.87939698]	[480.11886597 298.20373535 0.92988253]	[434.09909058 292.9329834 0.8013947 ]	[493.11453247 290.41268921 0.78260028]	[518.65582275 824.08514404 0.82509786]	[5.31579773e+02 8.16393311e+02 7.48297215e-01]	[5.18702454e+02 7.67688721e+02 7.04939246e-01]	[4.82825470e+02 8.93332764e+02 7.68392563e-01]	[4.62330963e+02 8.93269043e+02 7.92805851e-01]	[4.75110535e+02 8.70140930e+02 7.07172394e-01]
[462.37942505 315.98205566 0.92973608]	[462.33843994 357.11828613 0.94366002]	[400.70996094 359.64108276 0.88228804]	[377.48791504 462.3677063 0.89986444]	[359.66217041 562.43005371 0.93243933]	[523.83441162 354.58764648 0.86839473]	[547.01153564 454.60629272 0.83007997]	[577.73895264 547.03424072 0.82978505]	[480.14920044 546.92785645 0.7220037 ]	[436.65582275 552.09356689 0.68184739]	[462.19113159 711.11761475 0.83488595]	[4.72529266e+02 8.54857544e+02 7.97119915e-01]	[521.33111572 541.86328125 0.71202904]	[544.4475708 695.73999023 0.80859256]	[523.94439697 770.15979004 0.89355701]	[452.08444214 298.24591064 0.87961954]	[477.74490356 298.20419312 0.92736244]	[434.10293579 292.92108154 0.79799086]	[493.10665894 290.44778442 0.78890759]	[518.67346191 826.53820801 0.83753347]	[5.31593567e+02 8.18876953e+02 7.44801283e-01]	[5.18774780e+02 7.70077759e+02 7.00606883e-01]	[4.82833405e+02 8.93321106e+02 7.78019011e-01]	[4.62344666e+02 8.93255798e+02 7.98795640e-01]	[4.75098938e+02 8.70126892e+02 7.15473592e-01]
[462.381073 315.98355103 0.9294287 ]	[462.34799194 357.12683105 0.94277072]	[400.71386719 359.64718628 0.88307762]	[377.48638916 462.41513062 0.89459729]	[359.67724609 562.434021 0.9284634 ]	[523.86193848 354.59915161 0.86811864]	[547.02850342 454.64767456 0.83621418]	[577.76617432 547.01086426 0.83977956]	[480.14190674 544.48968506 0.7225861 ]	[436.63903809 552.07757568 0.68185276]	[459.85214233 711.13800049 0.82696134]	[4.72537872e+02 8.54843262e+02 8.00505221e-01]	[521.33569336 541.86071777 0.71359658]	[544.4418335 698.31610107 0.79630357]	[524.00921631 770.2154541 0.87855059]	[452.08352661 298.25054932 0.87929761]	[477.74291992 298.20120239 0.92737216]	[434.10595703 292.93847656 0.79830414]	[493.10775757 290.43890381 0.78866518]	[521.18188477 826.59484863 0.86245662]	[5.36670776e+02 8.18909058e+02 7.51259387e-01]	[5.21223206e+02 7.70099976e+02 7.05278099e-01]	[4.82821503e+02 8.93317932e+02 7.78641820e-01]	[4.62335510e+02 8.93247986e+02 8.01534474e-01]	[4.75133118e+02 8.70103394e+02 7.09235072e-01]
[462.37289429 315.99020386 0.93206555]	[462.35198975 357.13018799 0.94230646]	[400.71633911 359.65197754 0.88371986]	[377.52294922 462.43035889 0.89916587]	[359.7164917 562.42272949 0.9217453 ]	[523.87011719 356.9630127 0.8670094 ]	[547.03485107 457.07077026 0.83985639]	[577.7878418 546.99743652 0.84415424]	[480.17230225 546.92840576 0.72481179]	[436.67480469 552.09313965 0.68486738]	[462.20413208 711.175354 0.82278663]	[4.72536591e+02 8.54833740e+02 8.05195749e-01]	[521.35253906 541.87548828 0.7140258 ]	[544.41448975 695.78839111 0.80058181]	[526.46118164 770.29907227 0.86581004]	[452.07550049 298.2562561 0.87941027]	[477.73724365 298.20834351 0.92534304]	[434.10946655 292.94570923 0.79747057]	[493.10375977 290.44152832 0.7898975 ]	[521.24407959 826.61169434 0.88841295]	[5.39215454e+02 8.18928406e+02 7.77720392e-01]	[5.21355713e+02 7.70246399e+02 7.15082526e-01]	[4.82812317e+02 8.93302551e+02 7.85592973e-01]	[4.62336761e+02 8.93232361e+02 8.05028737e-01]	[4.75135712e+02 8.67706421e+02 7.10346341e-01]
[462.36721802 315.99862671 0.93384498]	[462.34771729 357.13253784 0.94258821]	[400.7171936 359.65975952 0.88325876]	[377.53378296 464.8225708 0.89699537]	[359.75869751 562.36706543 0.91335279]	[523.85778809 354.60256958 0.86667013]	[547.07415771 454.62774658 0.82483733]	[580.22039795 546.98577881 0.84789854]	[480.19885254 546.93164062 0.72924232]	[439.06802368 552.0970459 0.68844301]	[462.22125244 711.15161133 0.82644433]	[4.72537567e+02 8.54825256e+02 8.05245101e-01]	[521.38409424 541.88995361 0.71538085]	[544.3972168 693.25360107 0.80427694]	[528.965271 772.76019287 0.83649349]	[452.06265259 298.26541138 0.87774497]	[477.73120117 298.21655273 0.92357212]	[434.09185791 292.94244385 0.795739 ]	[493.09680176 290.43768311 0.79031301]	[521.31256104 826.62915039 0.90858924]	[5.41718384e+02 8.18968140e+02 8.05564165e-01]	[5.23820740e+02 7.72761169e+02 6.99818850e-01]	[4.82827820e+02 8.93289490e+02 7.88685441e-01]	[4.62349792e+02 8.93221375e+02 8.07433963e-01]	[4.75118011e+02 8.67711670e+02 7.08979309e-01]
[462.37310791 316.00534058 0.93226492]	[462.35449219 357.12307739 0.94075805]	[400.73171997 359.64593506 0.88227856]	[377.54815674 464.82528687 0.89908415]	[359.77374268 562.37957764 0.91189927]	[523.87921143 356.96420288 0.86508614]	[549.50610352 457.09365845 0.82972229]	[580.24975586 547.00036621 0.85384506]	[480.23736572 546.98913574 0.72848892]	[439.12884521 554.64556885 0.69579351]	[462.22683716 711.15380859 0.82928026]	[4.72523926e+02 8.54818359e+02 8.04384232e-01]	[521.40802002 544.35980225 0.71644884]	[544.42950439 690.67272949 0.82470787]	[531.55230713 775.31311035 0.81103814]	[452.06698608 300.62393188 0.8769685 ]	[477.7359314 298.2253418 0.92316461]	[434.10198975 292.93331909 0.79585862]	[493.09588623 290.42126465 0.78502464]	[521.37359619 829.10717773 0.91811466]	[5.41785095e+02 8.24037231e+02 8.13773096e-01]	[5.23861511e+02 7.75341309e+02 6.64722681e-01]	[4.82847107e+02 8.93272888e+02 7.93197870e-01]	[4.62360779e+02 8.90842163e+02 8.04572463e-01]	[4.75082703e+02 8.67705933e+02 7.09324241e-01]
[462.3868103 316.00534058 0.92961025]	[462.36758423 357.1282959 0.94043744]	[400.7517395 359.65206909 0.88085234]	[377.57528687 464.85455322 0.89923096]	[359.81851196 562.39422607 0.9055202 ]	[523.88952637 354.597229 0.86290109]	[549.50463867 457.09280396 0.83289999]	[580.28839111 546.99597168 0.86106938]	[480.28274536 546.97210693 0.73297793]	[439.17346191 554.63079834 0.69664341]	[462.23480225 711.18005371 0.81991458]	[4.72540253e+02 8.54806580e+02 8.09689879e-01]	[523.78942871 544.33325195 0.71670645]	[544.45953369 695.7532959 0.793832 ]	[534.1416626 782.94696045 0.79354322]	[452.08047485 300.62677002 0.87615472]	[477.74325562 298.22573853 0.92445517]	[434.11032104 292.94805908 0.80013335]	[493.11755371 290.39642334 0.78377789]	[523.77996826 831.6583252 0.92381108]	[541.85412598 829.06518555 0.83019245]	[5.23953308e+02 7.85505554e+02 6.32386029e-01]	[4.82814606e+02 8.93254517e+02 7.97650158e-01]	[4.62345703e+02 8.90808777e+02 8.09256911e-01]	[4.75114227e+02 8.67680359e+02 7.03127384e-01]
[462.40307617 316.00897217 0.92621338]	[462.38766479 357.14041138 0.93806064]	[400.77752686 359.70028687 0.87572223]	[377.587677 464.90097046 0.89373249]	[362.20602417 562.42572021 0.90735662]	[523.92028809 354.56192017 0.85970753]	[549.55609131 454.63204956 0.81515825]	[580.31506348 546.95782471 0.87119615]	[480.35467529 546.95605469 0.73734683]	[439.2142334 552.13354492 0.70147628]	[462.24615479 708.70623779 0.83631289]	[4.72562103e+02 8.54804688e+02 8.12567174e-01]	[523.85772705 541.89794922 0.71759212]	[544.45709229 693.18823242 0.79189473]	[536.70123291 785.58422852 0.83065486]	[454.54656982 300.62567139 0.87613255]	[480.12393188 298.22772217 0.92748153]	[434.12094116 292.93597412 0.80135477]	[495.62072754 290.37817383 0.79333782]	[523.88647461 834.30267334 0.88967901]	[5.44336731e+02 8.31641602e+02 8.25330436e-01]	[5.26436462e+02 7.88059326e+02 6.69560492e-01]	[4.82788940e+02 8.93257690e+02 7.97492743e-01]	[4.62327515e+02 8.90793518e+02 8.11114967e-01]	[4.75161987e+02 8.67686829e+02 7.07658708e-01]
[462.43185425 316.01730347 0.92046899]	[462.39837646 357.14804077 0.93611848]	[400.79971313 359.72756958 0.87041211]	[377.61505127 464.88269043 0.89380115]	[362.23309326 562.41204834 0.90418482]	[523.93615723 354.54324341 0.85680163]	[549.59576416 457.06842041 0.8148967 ]	[580.34631348 546.92626953 0.87628949]	[482.72595215 546.99676514 0.73520517]	[439.25546265 554.65393066 0.70383078]	[462.2444458 711.14361572 0.8358314 ]	[4.72578308e+02 8.54824829e+02 8.13112795e-01]	[523.89929199 544.34918213 0.71585888]	[544.47784424 690.70147705 0.8043251 ]	[541.67822266 788.15716553 0.88873261]	[454.57318115 300.63659668 0.87622541]	[480.15106201 298.22753906 0.93373704]	[436.55981445 292.95877075 0.80572313]	[495.64764404 290.37368774 0.78537577]	[5.28965759e+02 8.39421997e+02 8.11944902e-01]	[5.46933228e+02 8.31822449e+02 7.90752232e-01]	[5.31547852e+02 7.90630737e+02 6.41642690e-01]	[4.82773987e+02 8.93241943e+02 8.06384504e-01]	[4.62324249e+02 8.90776794e+02 8.17044377e-01]	[4.77654144e+02 8.70109863e+02 7.16576338e-01]
[464.81930542 316.01715088 0.91806042]	[462.43569946 357.16189575 0.93159151]	[400.85119629 359.73828125 0.86286271]	[377.64581299 464.85012817 0.8894971 ]	[362.24130249 562.38824463 0.90310073]	[523.96490479 354.5406189 0.85364974]	[552.08404541 454.631073 0.81269306]	[582.76690674 546.94256592 0.88420886]	[482.73883057 547.01513672 0.73486972]	[439.25900269 554.67437744 0.70445365]	[462.25689697 708.71990967 0.84380019]	[4.72607635e+02 8.54819214e+02 8.13854933e-01]	[523.92712402 544.37420654 0.71550268]	[546.91625977 693.23846436 0.78893608]	[541.93475342 795.89013672 0.86306894]	[454.59460449 300.62902832 0.88003844]	[480.17147827 298.20935059 0.94188076]	[436.61343384 292.97412109 0.80557913]	[495.6897583 287.8706665 0.77611089]	[5.41700317e+02 8.49592529e+02 8.48788619e-01]	[5.57220703e+02 8.39462769e+02 7.43927479e-01]	[5.39179504e+02 8.03547791e+02 6.19230926e-01]	[4.82804443e+02 8.93258484e+02 8.05966616e-01]	[4.62345612e+02 8.90790405e+02 8.16079378e-01]	[4.77688232e+02 8.70095825e+02 7.25412130e-01]
[464.84902954 315.99865723 0.91274369]	[464.8331604 357.16644287 0.92883241]	[403.30319214 359.73965454 0.85400319]	[377.69219971 464.82202148 0.88720715]	[362.28619385 562.43341064 0.90005934]	[523.97216797 354.52139282 0.85022724]	[554.62359619 454.57748413 0.79816276]	[582.7979126 544.53491211 0.88909471]	[482.78997803 549.4954834 0.73111695]	[439.290802 557.17932129 0.70472199]	[462.28884888 708.70709229 0.83552527]	[4.72598999e+02 8.54806152e+02 8.14203560e-01]	[523.97277832 544.39508057 0.71456456]	[546.97363281 690.68310547 0.80974382]	[544.53204346 803.48822021 0.84466845]	[454.63461304 298.26208496 0.88434291]	[480.19454956 298.20144653 0.9467417 ]	[436.68148804 292.96032715 0.80990136]	[498.12185669 287.86642456 0.77194977]	[544.34228516 852.40838623 0.88008559]	[5.62386841e+02 8.49652100e+02 8.34616899e-01]	[5.41912415e+02 8.08532471e+02 7.12847948e-01]	[4.82891785e+02 8.93298889e+02 8.04544747e-01]	[4.62394501e+02 8.90835266e+02 8.11000586e-01]	[4.77647034e+02 8.67692261e+02 7.22309411e-01]
[464.89486694 315.99624634 0.90809965]	[464.91186523 357.16781616 0.9207617 ]	[405.83041382 359.69869995 0.84041589]	[377.72027588 464.8336792 0.88800746]	[362.3147583 562.39770508 0.89196599]	[526.4185791 354.56796265 0.84853816]	[557.18859863 454.58096313 0.79999787]	[582.82250977 546.92132568 0.89349371]	[482.83590698 549.54077148 0.72954142]	[439.31988525 557.21612549 0.70697653]	[462.31210327 708.71618652 0.83244598]	[4.75112335e+02 8.54802979e+02 8.14934850e-01]	[526.39715576 544.44897461 0.70571423]	[547.04077148 690.70568848 0.79567844]	[554.61114502 808.74682617 0.82527763]	[457.09848022 298.2522583 0.88983524]	[480.23565674 298.20022583 0.95043385]	[439.0741272 292.89974976 0.82057834]	[498.19451904 287.87557983 0.79385865]	[5.52062622e+02 8.54917175e+02 8.06005836e-01]	[5.67563721e+02 8.49789307e+02 8.22414339e-01]	[5.46994629e+02 8.13802734e+02 6.97876275e-01]	[4.82787170e+02 8.93341858e+02 7.98209429e-01]	[4.62318909e+02 8.90846863e+02 8.16537738e-01]	[4.77734131e+02 8.67660034e+02 7.11902320e-01]
[464.95773315 316.01544189 0.89857459]	[467.39746094 357.16622925 0.91035914]	[405.89758301 359.72460938 0.8300736 ]	[380.11447144 464.90444946 0.88532585]	[364.86523438 562.31689453 0.86955291]	[526.48736572 354.55126953 0.83739042]	[559.69091797 454.60614014 0.80559653]	[582.86914062 544.5411377 0.90434217]	[482.91760254 552.06512451 0.71401572]	[441.72555542 559.72869873 0.70692897]	[462.33636475 711.14892578 0.82809782]	[4.75083496e+02 8.54854187e+02 8.14217985e-01]	[526.48309326 544.48101807 0.68912297]	[549.58306885 700.90600586 0.76559299]	[562.24047852 816.34985352 0.82628465]	[457.1557312 300.63342285 0.89204615]	[480.28149414 298.21316528 0.94973481]	[439.15011597 292.96780396 0.82694989]	[498.24423218 290.35757446 0.80787629]	[5.62271057e+02 8.67642517e+02 8.44907999e-01]	[5.77791443e+02 8.57362061e+02 7.62856185e-01]	[5.54681702e+02 8.26657959e+02 6.12477303e-01]	[4.82750244e+02 8.93325134e+02 8.25287044e-01]	[4.62302185e+02 8.90832886e+02 8.31042290e-01]	[4.77729431e+02 8.67691467e+02 7.33966231e-01]
[467.49789429 316.02243042 0.88524652]	[467.48251343 357.16741943 0.90260381]	[408.42147827 359.72592163 0.82765865]	[380.16967773 464.86044312 0.89172155]	[369.89199829 562.3079834 0.86543006]	[528.98718262 354.56900024 0.83077884]	[559.76849365 454.57580566 0.80505884]	[582.91748047 544.53387451 0.90370113]	[482.95578003 552.07568359 0.71122998]	[441.75854492 559.74523926 0.71207285]	[462.35391235 711.17950439 0.8259207 ]	[4.75108704e+02 8.54808167e+02 8.22510242e-01]	[526.51623535 544.4979248 0.68479234]	[554.6519165 705.91845703 0.77661079]	[564.81530762 824.02563477 0.84363431]	[459.6081543 300.63534546 0.89854854]	[480.37121582 298.20727539 0.94849837]	[439.17578125 290.44842529 0.84515584]	[500.71789551 287.87582397 0.81589109]	[564.88366699 870.29211426 0.87200505]	[5.82917969e+02 8.65062866e+02 7.81857729e-01]	[5.62239563e+02 8.29237976e+02 6.54097438e-01]	[4.80321075e+02 8.93339233e+02 8.32680941e-01]	[4.62273804e+02 8.90819702e+02 8.32710743e-01]	[4.80152039e+02 8.67634949e+02 7.24825203e-01]
[467.48406982 316.02505493 0.88726991]	[467.4989624 357.17584229 0.90094876]	[408.42999268 359.73275757 0.82698637]	[380.1776123 464.82492065 0.89394557]	[367.42068481 562.29974365 0.86508048]	[529.00982666 354.58807373 0.83124512]	[559.78820801 454.64749146 0.81573319]	[582.91381836 546.94952393 0.9024756 ]	[482.97045898 552.11956787 0.70931476]	[441.7696228 559.77410889 0.71568549]	[462.31774902 711.14074707 0.83023584]	[4.75128510e+02 8.52383301e+02 8.25938463e-01]	[526.53833008 546.98999023 0.68023306]	[552.09307861 703.4854126 0.78476048]	[564.81695557 824.04437256 0.84522718]	[459.60403442 300.63388062 0.89709377]	[480.36187744 298.21395874 0.94841963]	[439.17382812 290.42697144 0.84472644]	[500.70800781 290.34228516 0.81956458]	[564.86950684 870.2833252 0.87159419]	[5.82911438e+02 8.65052551e+02 7.80919552e-01]	[5.62262390e+02 8.29247803e+02 6.58007681e-01]	[4.80311096e+02 8.93338745e+02 8.20043981e-01]	[4.6226300e+02 8.9081073e+02 8.1821239e-01]	[4.80192230e+02 8.67586304e+02 7.12410331e-01]
[470.04190063 315.98782349 0.88037246]	[470.02490234 357.1539917 0.89874101]	[410.9822998 359.72262573 0.82799423]	[380.23532104 462.39901733 0.90160286]	[372.47265625 562.38116455 0.8774296 ]	[529.04980469 354.56036377 0.82868087]	[559.84472656 454.64376831 0.8274036 ]	[582.92883301 546.93011475 0.9048453 ]	[485.36422729 554.6338501 0.70712727]	[441.81500244 559.79656982 0.7174871 ]	[462.35760498 711.17077637 0.83118713]	[4.75157227e+02 8.52384399e+02 8.29526365e-01]	[528.97302246 547.02990723 0.67806864]	[554.65319824 705.89984131 0.81191874]	[567.53613281 829.25006104 0.8425315 ]	[459.67681885 298.23620605 0.91920495]	[482.76834106 298.18002319 0.95167464]	[439.23968506 290.3666687 0.84820676]	[500.7789917 290.35583496 0.83270639]	[5.67445923e+02 8.72926331e+02 8.61276090e-01]	[5.85500916e+02 8.70231140e+02 8.36971223e-01]	[5.64949829e+02 8.36852417e+02 7.48231769e-01]	[4.80324280e+02 8.93364746e+02 8.29285622e-01]	[4.62278839e+02 8.90816528e+02 8.27709615e-01]	[4.80196899e+02 8.67592102e+02 7.22416818e-01]
[472.6088562 315.99920654 0.88840985]	[472.587677 357.13702393 0.90235484]	[413.52728271 359.6758728 0.83945048]	[380.27935791 464.82400513 0.8931604 ]	[372.54571533 562.45446777 0.88966221]	[531.6036377 354.58105469 0.82802165]	[562.28601074 454.63378906 0.83139974]	[582.96704102 546.94177246 0.89792788]	[485.43338013 554.65222168 0.70021671]	[441.86099243 559.80889893 0.7147696 ]	[462.41326904 713.77661133 0.81353283]	[4.75176300e+02 8.52395264e+02 8.29637945e-01]	[529.07672119 549.50091553 0.66611111]	[557.16101074 705.93847656 0.81338561]	[5.72610474e+02 8.31739868e+02 8.10101330e-01]	[459.76226807 298.23806763 0.92602432]	[482.85903931 298.20654297 0.93648189]	[439.33135986 290.40432739 0.83657348]	[500.88092041 290.38549805 0.83255947]	[5.70120056e+02 8.75404236e+02 8.19599509e-01]	[5.88093201e+02 8.70318481e+02 8.16983461e-01]	[5.67481506e+02 8.41981140e+02 7.01669514e-01]	[4.80363617e+02 8.93379700e+02 8.41483593e-01]	[4.62312225e+02 8.90835205e+02 8.36517572e-01]	[4.80190979e+02 8.67600342e+02 7.30137169e-01]
[477.7421875 316.04049683 0.9304406 ]	[477.65826416 357.15383911 0.92188418]	[416.11340332 359.69952393 0.85464036]	[382.82696533 464.91049194 0.86191642]	[375.03964233 562.28253174 0.89296019]	[536.73779297 356.97167969 0.8417244 ]	[562.43579102 457.18527222 0.86387748]	[585.4074707 549.52862549 0.87589651]	[487.98980713 557.2097168 0.68127811]	[444.38995361 562.27166748 0.69271278]	[464.91470337 713.69000244 0.79886681]	[4.77602203e+02 8.54857422e+02 8.30892980e-01]	[534.17547607 552.09570312 0.65431035]	[559.78173828 708.53295898 0.85317051]	[5.82781494e+02 8.44589966e+02 8.26546848e-01]	[462.31661987 300.62652588 0.92444348]	[485.50030518 298.24142456 0.89079899]	[441.8374939 290.44802856 0.82368654]	[503.45013428 290.41595459 0.80968022]	[5.80365662e+02 8.85641235e+02 8.08610678e-01]	[5.98264648e+02 8.75402405e+02 7.82560050e-01]	[5.80236267e+02 8.52275940e+02 6.68994963e-01]	[4.80345764e+02 8.93364868e+02 8.58059227e-01]	[4.62303925e+02 8.90823425e+02 8.49784613e-01]	[4.80192932e+02 8.67685059e+02 7.65364945e-01]
[480.17892456 316.04174805 0.93918443]	[480.17999268 357.14263916 0.94065058]	[418.62930298 359.64413452 0.86896533]	[385.33670044 464.87689209 0.84980577]	[375.10992432 562.26043701 0.8963539 ]	[539.27319336 356.996521 0.85957229]	[564.83435059 457.12799072 0.86864817]	[585.47418213 549.52947998 0.86753124]	[493.04751587 559.74963379 0.67645007]	[446.93029785 562.32244873 0.68553782]	[464.94073486 716.25109863 0.79491073]	[4.77617584e+02 8.54898682e+02 8.29387426e-01]	[539.22363281 554.68572998 0.66972071]	[559.75964355 706.06707764 0.8473556 ]	[582.88098145 849.57562256 0.85238326]	[462.41943359 300.63064575 0.91164786]	[488.01290894 300.63058472 0.87422031]	[444.31359863 290.4437561 0.80636871]	[505.92251587 292.9046936 0.82338881]	[5.82820740e+02 8.90630188e+02 8.44686031e-01]	[6.00800659e+02 8.80493347e+02 7.77701378e-01]	[5.82775146e+02 8.54807434e+02 6.85603023e-01]	[4.80322418e+02 8.93366394e+02 8.61339688e-01]	[4.62291595e+02 8.90825378e+02 8.56383801e-01]	[4.80217072e+02 8.70114136e+02 7.71773875e-01]
[480.31030273 316.02572632 0.94444829]	[480.30886841 357.12652588 0.94860566]	[418.72854614 359.61593628 0.87723976]	[387.93087769 462.38949585 0.85163695]	[375.10662842 559.82995605 0.89225376]	[541.76202393 357.00765991 0.8743276 ]	[564.93652344 457.07894897 0.84846419]	[585.57299805 549.54766846 0.84827894]	[495.65542603 559.71960449 0.6851064 ]	[452.00686646 562.28009033 0.67750454]	[467.46481323 716.2612915 0.78777695]	[4.77636414e+02 8.54896790e+02 8.34823310e-01]	[541.71191406 554.68688965 0.68672454]	[559.81225586 708.52410889 0.8543964 ]	[583.00665283 849.72247314 0.87173164]	[464.94656372 300.62539673 0.89123189]	[493.10778809 298.26098633 0.87404758]	[446.87713623 287.86633301 0.79744965]	[508.50054932 290.4107666 0.80063462]	[5.82920349e+02 8.90692383e+02 8.63837540e-01]	[6.03311646e+02 8.83056580e+02 7.88372695e-01]	[5.82872437e+02 8.57394226e+02 7.15637445e-01]	[4.80329620e+02 8.93364136e+02 8.63625824e-01]	[4.62302795e+02 8.90825317e+02 8.61656189e-01]	[4.80221130e+02 8.70117981e+02 7.77387023e-01]
[482.7857666 316.03027344 0.94477785]	[482.7598877 357.10134888 0.94716311]	[421.15054321 359.58596802 0.87849444]	[395.48959351 462.32870483 0.87431544]	[377.57556152 562.23828125 0.90054822]	[541.88922119 356.99017334 0.87787533]	[564.98760986 454.62365723 0.84202242]	[588.08197021 549.58056641 0.82291752]	[498.13970947 554.67340088 0.68476176]	[454.56362915 559.74017334 0.67356187]	[472.53775024 711.19976807 0.79443336]	[4.77670105e+02 8.54875977e+02 8.39435995e-01]	[541.74908447 552.1050415 0.68859655]	[559.81829834 706.10046387 0.85513395]	[585.41534424 852.18890381 0.86235148]	[469.9781189 300.63931274 0.87375724]	[498.14874268 298.2545166 0.89737082]	[451.99465942 292.88092041 0.78109992]	[511.07012939 290.43127441 0.78805804]	[5.82970703e+02 8.90838440e+02 8.64079475e-01]	[6.03357422e+02 8.88107239e+02 7.94799328e-01]	[5.82937012e+02 8.59971252e+02 7.23317444e-01]	[4.80318024e+02 8.93358887e+02 8.67050588e-01]	[4.62298309e+02 8.90806335e+02 8.61440659e-01]	[4.80239502e+02 8.70101868e+02 7.70841122e-01]
[482.91366577 316.02346802 0.92931879]	[482.85891724 357.12084961 0.94082701]	[421.21603394 359.58392334 0.87981045]	[395.63220215 462.24859619 0.90268898]	[377.72109985 559.84075928 0.91072285]	[544.38195801 357.02276611 0.8750965 ]	[565.07543945 457.11209106 0.84447408]	[590.61761475 552.08984375 0.80930138]	[498.25308228 552.06982422 0.69174021]	[457.10290527 557.18804932 0.67169362]	[472.59738159 711.16015625 0.79843807]	[4.77670227e+02 8.54894592e+02 8.35238814e-01]	[541.82049561 549.49951172 0.69836867]	[562.2668457 706.12335205 0.86281598]	[585.46240234 852.21551514 0.86110246]	[475.08364868 300.62506104 0.87622559]	[500.64941406 298.2633667 0.92391831]	[457.08566284 290.43630981 0.78978896]	[516.15612793 290.41256714 0.79523748]	[5.85363831e+02 8.90821167e+02 8.62901211e-01]	[6.03429321e+02 8.88093445e+02 7.98523366e-01]	[5.82968079e+02 8.60010376e+02 7.29445279e-01]	[4.80309174e+02 8.93368408e+02 8.63193274e-01]	[4.62290894e+02 8.90811829e+02 8.61105382e-01]	[4.80246643e+02 8.70103577e+02 7.65261829e-01]
[482.91369629 316.02380371 0.92922747]	[482.85723877 357.1156311 0.94043571]	[421.21603394 359.58181763 0.87950289]	[395.63134766 462.2467041 0.9027487 ]	[377.72027588 559.83868408 0.91073 ]	[544.37994385 357.01858521 0.87437242]	[565.07067871 457.11141968 0.84424901]	[590.61431885 552.08825684 0.80952036]	[498.25021362 552.07055664 0.6912902 ]	[457.10150146 557.18725586 0.67112923]	[472.59506226 711.19036865 0.79484922]	[4.77667450e+02 8.54879150e+02 8.37002158e-01]	[541.81933594 549.50115967 0.69767487]	[562.26751709 706.12219238 0.86268568]	[585.46398926 852.21484375 0.86004406]	[475.08328247 300.62527466 0.87601179]	[500.64923096 298.26306152 0.9236033 ]	[457.08428955 290.43490601 0.78926694]	[516.16149902 290.40646362 0.7964679 ]	[5.85360962e+02 8.90825439e+02 8.61533761e-01]	[6.03428345e+02 8.88097412e+02 7.97788739e-01]	[5.82969482e+02 8.60010498e+02 7.28407979e-01]	[4.80305725e+02 8.93360352e+02 8.67215216e-01]	[4.62287750e+02 8.90805420e+02 8.66225123e-01]	[4.80244263e+02 8.67709778e+02 7.66621709e-01]
[490.51043701 316.00054932 0.88028431]	[487.91564941 357.16958618 0.9059459 ]	[426.34481812 359.62927246 0.8390162 ]	[398.16210938 462.29931641 0.91170281]	[380.23529053 562.31500244 0.91787159]	[547.04968262 357.04626465 0.8531754 ]	[572.66967773 457.20471191 0.82835317]	[600.74328613 554.63293457 0.82054293]	[500.81594849 552.0647583 0.71437526]	[459.65814209 554.69006348 0.68897754]	[477.62481689 708.72509766 0.81599087]	[4.77681580e+02 8.54880554e+02 8.36018622e-01]	[544.3526001 549.50335693 0.70264828]	[562.36169434 706.04718018 0.86871219]	[5.85531433e+02 8.52282837e+02 8.41897488e-01]	[480.17434692 298.24179077 0.91128153]	[503.2769165 298.2116394 0.94888753]	[459.73266602 290.35375977 0.84576857]	[521.30273438 290.39788818 0.82778955]	[5.85385559e+02 8.93281799e+02 8.55160177e-01]	[6.03456604e+02 8.88218079e+02 8.02787542e-01]	[5.85371765e+02 8.62571350e+02 7.31679440e-01]	[4.80316772e+02 8.93392395e+02 8.54966104e-01]	[4.62292633e+02 8.90827271e+02 8.54900718e-01]	[4.80232056e+02 8.67697083e+02 7.63456762e-01]
[495.60406494 315.9979248 0.8903985 ]	[493.07388306 357.14578247 0.90075028]	[431.52322388 359.58920288 0.82644898]	[398.28347778 462.22631836 0.91234183]	[380.35491943 562.284729 0.89774752]	[552.09393311 357.04238892 0.8450985 ]	[577.722229 454.64431763 0.80214989]	[600.82873535 552.07733154 0.83384162]	[503.24655151 554.63824463 0.71636677]	[459.74664307 559.72180176 0.69887763]	[477.67602539 711.16870117 0.82723439]	[4.77685516e+02 8.54870544e+02 8.37817013e-01]	[544.4362793 549.57421875 0.69601703]	[562.41546631 708.52246094 0.87784356]	[5.85568054e+02 8.52289307e+02 8.37953508e-01]	[480.33105469 298.2303772 0.92967331]	[503.41464233 298.23916626 0.92572153]	[462.28326416 290.4145813 0.82162416]	[523.76757812 292.93939209 0.85358292]	[5.85416748e+02 8.93243469e+02 8.72312009e-01]	[6.03472717e+02 8.88196960e+02 8.20665359e-01]	[5.85401489e+02 8.65043152e+02 7.38363862e-01]	[4.80310669e+02 8.93378113e+02 8.65435779e-01]	[4.62293976e+02 8.90815308e+02 8.62600982e-01]	[4.80231262e+02 8.67681213e+02 7.63153255e-01]
[500.66241455 316.04608154 0.93788147]	[495.68878174 357.14358521 0.90680701]	[436.56503296 359.59017944 0.84113443]	[400.77642822 462.22113037 0.91121477]	[382.83099365 559.78149414 0.86459404]	[557.20422363 357.03741455 0.84940088]	[580.36187744 457.11752319 0.82145166]	[603.31481934 552.08270264 0.85388744]	[503.3447876 554.67333984 0.71188927]	[459.8298645 559.73406982 0.69108981]	[480.11334229 711.17919922 0.82945454]	[4.77687866e+02 8.54849792e+02 8.36339414e-01]	[544.51306152 552.10809326 0.68035573]	[562.45898438 708.54150391 0.87887472]	[5.85576904e+02 8.52291077e+02 8.36882174e-01]	[482.9045105 300.62918091 0.92272925]	[508.47946167 300.63513184 0.87806755]	[462.40707397 290.37420654 0.82047081]	[524.02142334 292.8999939 0.80960131]	[5.85435547e+02 8.93248291e+02 8.80498528e-01]	[6.03484436e+02 8.88202576e+02 8.30941439e-01]	[5.85395203e+02 8.65047302e+02 7.37217546e-01]	[4.80332397e+02 8.93379761e+02 8.62790167e-01]	[4.62301270e+02 8.90815308e+02 8.53704393e-01]	[4.80220398e+02 8.67648926e+02 7.53840208e-01]
[500.84143066 316.04272461 0.94150817]	[500.70980835 357.16323853 0.93704599]	[439.1557312 359.59197998 0.86766219]	[403.25231934 462.23986816 0.90161556]	[387.95043945 559.69000244 0.83915073]	[559.83251953 357.07324219 0.87480867]	[582.97064209 457.17834473 0.85532779]	[603.4944458 549.57263184 0.86652499]	[503.4770813 554.68634033 0.69329131]	[462.28985596 559.75396729 0.69037932]	[480.11444092 713.70056152 0.80978179]	[4.77690430e+02 8.54865845e+02 8.33922267e-01]	[546.99084473 554.62200928 0.66850591]	[564.8269043 708.58111572 0.87426174]	[5.87966797e+02 8.52288574e+02 8.32559288e-01]	[485.48632812 300.62750244 0.88323593]	[516.12060547 300.64306641 0.87119174]	[467.45410156 287.87945557 0.79993457]	[529.03045654 292.91137695 0.81537157]	[5.85433044e+02 8.93231384e+02 8.85824442e-01]	[6.03484924e+02 8.88193909e+02 8.35277021e-01]	[5.85445923e+02 8.65038757e+02 7.36119926e-01]	[4.80343811e+02 8.93399292e+02 8.55533898e-01]	[4.62311554e+02 8.90835388e+02 8.49850535e-01]	[4.80217285e+02 8.67671387e+02 7.48486161e-01]
[503.40359497 316.04571533 0.93355536]	[503.32595825 357.13360596 0.94393122]	[441.69665527 357.21530151 0.87412995]	[405.90298462 462.2305603 0.86755478]	[395.50881958 562.25811768 0.88023853]	[562.46472168 357.07647705 0.8831082 ]	[585.47735596 457.15182495 0.85336685]	[605.95068359 554.62481689 0.85868829]	[505.9538269 557.2130127 0.69526786]	[462.39324951 559.78765869 0.69725126]	[480.19003296 716.28918457 0.81458062]	[4.77692993e+02 8.54870300e+02 8.34509254e-01]	[549.53637695 554.6963501 0.66363823]	[564.84613037 708.61517334 0.87682152]	[5.87983154e+02 8.52278931e+02 8.33170831e-01]	[493.12994385 300.6317749 0.87067991]	[521.16265869 300.64746094 0.91659665]	[477.59976196 290.440979 0.78995079]	[536.64898682 292.89584351 0.80448115]	[5.85410950e+02 8.93265869e+02 8.88200819e-01]	[6.03464844e+02 8.90617126e+02 8.38863611e-01]	[5.85476318e+02 8.62572937e+02 7.39482284e-01]	[4.80335236e+02 8.93384521e+02 8.55328143e-01]	[4.62305817e+02 8.90819702e+02 8.46930981e-01]	[4.80197205e+02 8.67682312e+02 7.43968964e-01]
[506.01620483 316.05136108 0.89978123]	[505.86962891 357.17276001 0.92787027]	[441.84463501 357.20700073 0.87113214]	[416.10018921 459.82232666 0.89341176]	[395.56939697 559.76708984 0.8704676 ]	[565.06732178 357.13531494 0.87433577]	[585.59173584 457.18930054 0.84601402]	[608.53503418 554.65948486 0.83520901]	[511.00848389 554.67657471 0.67406124]	[464.92007446 557.23883057 0.67733526]	[480.26611328 713.76385498 0.81546468]	[4.77723755e+02 8.54831665e+02 8.38449240e-01]	[557.19647217 554.6439209 0.65673041]	[564.87957764 706.10791016 0.88583553]	[5.87987488e+02 8.52391479e+02 8.28098059e-01]	[498.23693848 300.63186646 0.89192218]	[521.38134766 300.631073 0.94280303]	[480.18365479 290.37646484 0.84744537]	[541.78808594 290.45428467 0.84389275]	[5.85444153e+02 8.93321655e+02 8.72828901e-01]	[6.03501282e+02 8.90667053e+02 8.48724604e-01]	[5.85499756e+02 8.67647766e+02 7.65627384e-01]	[4.80342438e+02 8.93385925e+02 8.55812848e-01]	[4.62315826e+02 8.90813721e+02 8.47153664e-01]	[4.80206329e+02 8.67644348e+02 7.32549310e-01]
[516.12475586 316.027771 0.89122152]	[508.53158569 357.19046021 0.90071398]	[449.43795776 357.21505737 0.82382011]	[418.65307617 462.19760132 0.9180004 ]	[398.17800903 559.72973633 0.89157778]	[570.09381104 357.15240479 0.85704875]	[590.62854004 459.64404297 0.83981609]	[613.66607666 554.68048096 0.80291605]	[516.15991211 554.65496826 0.6712144 ]	[470.03201294 557.17657471 0.65804565]	[480.36816406 711.1842041 0.82214057]	[4.77743683e+02 8.54822876e+02 8.44648659e-01]	[559.84259033 554.67266846 0.68632936]	[564.99243164 706.13476562 0.87440348]	[5.88002563e+02 8.54835327e+02 8.21817100e-01]	[500.87811279 298.24237061 0.92297935]	[523.95013428 300.64709473 0.91419101]	[482.81512451 290.41345215 0.8366403 ]	[541.95361328 292.96520996 0.84389472]	[5.85529968e+02 8.93406006e+02 8.65032315e-01]	[6.05945251e+02 8.90738098e+02 8.56006742e-01]	[5.85483765e+02 8.70119690e+02 7.77213395e-01]	[4.80341583e+02 8.93399658e+02 8.55304062e-01]	[4.62309082e+02 8.90821777e+02 8.47922087e-01]	[4.80218323e+02 8.67652710e+02 7.28743196e-01]
[521.2310791 316.04855347 0.94132757]	[518.63659668 357.19830322 0.90853035]	[457.08364868 357.20410156 0.83660471]	[421.16894531 459.82751465 0.91512954]	[400.74514771 559.80187988 0.89559424]	[577.7611084 357.16601562 0.85982668]	[600.75183105 457.19873047 0.82156885]	[621.26000977 557.16912842 0.81649303]	[521.1895752 554.64813232 0.69462711]	[477.63116455 554.67468262 0.66729641]	[482.79342651 711.14324951 0.83211261]	[4.80107513e+02 8.54831177e+02 8.49525690e-01]	[562.41217041 554.65667725 0.70114976]	[567.52026367 708.56048584 0.84778303]	[5.88019592e+02 8.54816284e+02 8.25258732e-01]	[503.4954834 300.62130737 0.91255575]	[529.07373047 300.6590271 0.86570054]	[482.97207642 287.82406616 0.81467134]	[546.97174072 292.93835449 0.81845003]	[5.85512268e+02 8.93454041e+02 8.62066567e-01]	[6.05945679e+02 8.90780029e+02 8.57118249e-01]	[5.85498413e+02 8.70101624e+02 7.78119564e-01]	[4.80333984e+02 8.93400574e+02 8.52261782e-01]	[4.62302460e+02 8.90820251e+02 8.42810333e-01]	[4.80227661e+02 8.67672974e+02 7.30458736e-01]
[523.83856201 316.06951904 0.94149768]	[521.31640625 357.16641235 0.94729739]	[459.73550415 357.20587158 0.8655923 ]	[423.77999878 459.75216675 0.890019 ]	[403.39627075 557.17700195 0.83071929]	[582.82885742 357.12127686 0.88485783]	[603.44049072 459.62387085 0.85778725]	[623.80889893 557.22949219 0.85201764]	[521.42102051 554.63702393 0.69865793]	[480.24645996 557.18585205 0.67797559]	[482.88751221 708.60467529 0.84687513]	[4.80102600e+02 8.54854736e+02 8.48807812e-01]	[564.91448975 552.12658691 0.67890704]	[570.05651855 706.12451172 0.82984936]	[5.88048340e+02 8.54844543e+02 8.21055949e-01]	[511.08355713 300.65893555 0.86865473]	[539.22991943 300.6817627 0.89282399]	[493.1343689 292.90106201 0.77536297]	[552.14520264 292.96762085 0.79187822]	[5.85530212e+02 8.93453308e+02 8.63960564e-01]	[6.05954102e+02 8.90780945e+02 8.65741014e-01]	[5.85521973e+02 8.70114624e+02 7.74879992e-01]	[4.80341156e+02 8.93409546e+02 8.52356732e-01]	[4.62300629e+02 8.90832458e+02 8.46242428e-01]	[4.80202728e+02 8.67715088e+02 7.31802702e-01]
[526.50164795 316.06338501 0.9075532 ]	[523.95526123 357.13552856 0.93705773]	[462.30279541 357.13122559 0.87313163]	[428.97601318 459.78860474 0.862324 ]	[413.54678345 557.20452881 0.84062296]	[585.51849365 357.15188599 0.88124049]	[605.98956299 459.64373779 0.85877454]	[624.03167725 559.79046631 0.88447636]	[523.94836426 554.64123535 0.70563239]	[482.72518921 554.68579102 0.68544322]	[485.36325073 708.53106689 0.82033277]	[4.80109833e+02 8.54857788e+02 8.53538930e-01]	[567.48376465 554.65942383 0.66562694]	[575.17242432 708.55474854 0.81960547]	[5.88010010e+02 8.54878601e+02 8.21016967e-01]	[518.73669434 300.65429688 0.88770759]	[541.87487793 300.67199707 0.93982196]	[500.66836548 290.37103271 0.82575411]	[562.23577881 292.91870117 0.83124357]	[5.85528320e+02 8.95837036e+02 8.56416881e-01]	[6.05944580e+02 8.90791199e+02 8.61962676e-01]	[5.85476807e+02 8.70155884e+02 7.85194159e-01]	[4.80332458e+02 8.93400696e+02 8.56351256e-01]	[4.62290802e+02 8.90820557e+02 8.47078204e-01]	[4.80202148e+02 8.70125977e+02 7.32734621e-01]
[536.64837646 316.06182861 0.89342827]	[528.97943115 357.19772339 0.90919912]	[467.41906738 357.16409302 0.83206522]	[439.07778931 459.72821045 0.89895147]	[416.11914062 557.26342773 0.86369097]	[590.5748291 357.22155762 0.85742545]	[608.58532715 459.73361206 0.85227728]	[626.62304688 562.23577881 0.87680304]	[526.52911377 554.64221191 0.68421412]	[482.92922974 554.63769531 0.68327296]	[485.46224976 708.546875 0.80988371]	[4.80104950e+02 8.54856262e+02 8.51047695e-01]	[572.59887695 554.69085693 0.65226007]	[577.71484375 706.13574219 0.82348013]	[5.87981323e+02 8.54842529e+02 8.27226698e-01]	[521.41247559 300.62374878 0.9163835 ]	[544.48345947 300.71530151 0.89949083]	[503.34179688 290.43356323 0.83711791]	[562.47894287 295.41241455 0.83635408]	[5.85547180e+02 8.93451111e+02 8.62378478e-01]	[6.05973022e+02 8.90780457e+02 8.60461831e-01]	[5.85440796e+02 8.70140198e+02 7.77495444e-01]	[4.80348053e+02 8.93398376e+02 8.45244944e-01]	[4.62296021e+02 8.90824768e+02 8.39342117e-01]	[4.80184174e+02 8.70132080e+02 7.25510597e-01]
[541.77935791 316.09420776 0.94295192]	[536.6920166 357.18301392 0.90056109]	[475.13467407 357.14300537 0.82993555]	[439.240448 459.77981567 0.91923976]	[418.77667236 557.17883301 0.86875546]	[598.24835205 357.20587158 0.85623324]	[613.7232666 459.6986084 0.8503235]	[631.65887451 559.75634766 0.82947385]	[531.57263184 552.13397217 0.6725924 ]	[485.47317505 552.09503174 0.67390281]	[487.98410034 708.51617432 0.78979349]	[480.1137085 854.82507324 0.8577708 ]	[577.76861572 554.6854248 0.65899485]	[580.25933838 706.04705811 0.83624822]	[5.87973877e+02 8.52401917e+02 8.33121240e-01]	[526.41662598 300.66732788 0.90080625]	[552.10113525 300.72637939 0.85483211]	[505.92764282 290.36737061 0.81489086]	[567.58404541 293.00042725 0.82648188]	[5.85533813e+02 8.93413330e+02 8.73683155e-01]	[6.05958740e+02 8.90753540e+02 8.60512078e-01]	[5.85425049e+02 8.70086975e+02 7.71500647e-01]	[4.80329651e+02 8.93379700e+02 8.50309670e-01]	[4.62279144e+02 8.90800598e+02 8.40703428e-01]	[4.80199860e+02 8.70119263e+02 7.23368645e-01]
[544.42144775 316.14260864 0.94133019]	[541.74761963 357.21530151 0.9364506 ]	[480.21740723 357.15713501 0.86210293]	[441.87149048 459.66159058 0.88705897]	[421.35879517 557.19506836 0.85475481]	[603.33032227 359.58221436 0.88255376]	[623.79016113 462.22363281 0.87197709]	[639.31671143 562.25134277 0.84749413]	[534.17114258 552.10455322 0.66932082]	[490.53768921 552.06640625 0.66161937]	[490.54708862 708.50030518 0.77987725]	[480.12017822 854.81347656 0.85977614]	[580.29650879 554.65148926 0.67869616]	[580.34387207 706.04803467 0.85762393]	[5.87996094e+02 8.54825317e+02 8.29403341e-01]	[534.13592529 300.71575928 0.86138701]	[559.84082031 300.77487183 0.88661355]	[513.65460205 292.92529297 0.79293573]	[575.19439697 295.41256714 0.78742051]	[5.85536743e+02 8.93423401e+02 8.70805025e-01]	[6.05952148e+02 8.90774353e+02 8.60646963e-01]	[5.85440613e+02 8.70125977e+02 7.78725147e-01]	[4.80329437e+02 8.93361145e+02 8.51314843e-01]	[4.62280029e+02 8.90781494e+02 8.43195021e-01]	[4.80195984e+02 8.70110168e+02 7.22534418e-01]
[547.03082275 316.11871338 0.90953565]	[544.38494873 357.2048645 0.94287837]	[482.80419922 357.1217041 0.86705959]	[446.86831665 459.7376709 0.8644951 ]	[431.49591064 552.08953857 0.81979173]	[605.95507812 359.62573242 0.88666612]	[626.38165283 459.80551147 0.87488282]	[644.36450195 562.31610107 0.88262928]	[539.24914551 552.11090088 0.68153435]	[495.66629028 549.57244873 0.66356504]	[493.0776062 708.5736084 0.77162904]	[480.10690308 854.82537842 0.85577875]	[582.8036499 557.1930542 0.69317663]	[582.78631592 708.49597168 0.85262704]	[5.88013794e+02 8.54842773e+02 8.26911449e-01]	[539.27734375 300.69723511 0.884763 ]	[562.42932129 300.76293945 0.92062086]	[521.18640137 290.44000244 0.83208036]	[582.75952148 295.40795898 0.83795291]	[5.85541626e+02 8.93442566e+02 8.64435256e-01]	[6.05951172e+02 8.90799255e+02 8.62526536e-01]	[5.85443481e+02 8.70155151e+02 7.82016635e-01]	[4.80345123e+02 8.93346802e+02 8.51135969e-01]	[4.62291870e+02 8.90781555e+02 8.45204234e-01]	[4.80176971e+02 8.70119629e+02 7.23804832e-01]
[547.03466797 316.12057495 0.90902925]	[544.38519287 357.20297241 0.94294238]	[482.8024292 357.121521 0.86739153]	[446.87255859 459.73849487 0.86434394]	[431.49655151 552.08807373 0.81992263]	[605.95611572 359.62457275 0.88667238]	[626.38232422 459.8012085 0.87432092]	[644.36688232 562.309021 0.88177854]	[539.25421143 552.08465576 0.68311578]	[495.67028809 549.55090332 0.66501856]	[493.04577637 708.58453369 0.77497625]	[4.80104431e+02 8.54830017e+02 8.53455901e-01]	[582.81335449 554.68817139 0.69308513]	[582.79058838 706.10003662 0.85553914]	[5.88014343e+02 8.54841919e+02 8.26749563e-01]	[539.2769165 300.69894409 0.88495564]	[562.43206787 300.76171875 0.92079997]	[521.17810059 290.45132446 0.8293556 ]	[582.76098633 295.41073608 0.83529544]	[5.85538940e+02 8.93444763e+02 8.61885786e-01]	[6.05950867e+02 8.90802551e+02 8.60270798e-01]	[5.85441833e+02 8.70155701e+02 7.81285167e-01]	[4.80350952e+02 8.93343384e+02 8.51346850e-01]	[4.62295258e+02 8.90783447e+02 8.45888019e-01]	[4.80174622e+02 8.70125977e+02 7.22715616e-01]
[554.67919922 316.16357422 0.89745927]	[546.96551514 359.59341431 0.9265762 ]	[485.36508179 357.11572266 0.85362607]	[457.06640625 459.78631592 0.87182963]	[436.63192749 557.2510376 0.85300273]	[608.57806396 359.72161865 0.86676866]	[626.53808594 459.84716797 0.8793391 ]	[646.94128418 562.37280273 0.90000916]	[541.81231689 552.13781738 0.70134938]	[498.24078369 549.57232666 0.67598689]	[495.64675903 708.55993652 0.78672051]	[4.77746460e+02 8.54858582e+02 8.51668060e-01]	[582.95355225 557.22064209 0.71014714]	[582.84057617 708.55297852 0.87613159]	[5.88024841e+02 8.54858398e+02 8.26862872e-01]	[541.89508057 300.68307495 0.91421759]	[565.00585938 303.25042725 0.88924801]	[523.80682373 290.41995239 0.84611487]	[582.9776001 295.48590088 0.82294685]	[5.85520691e+02 8.93427856e+02 8.65931928e-01]	[6.05933594e+02 8.90797058e+02 8.66221309e-01]	[5.85446106e+02 8.70170776e+02 7.89331913e-01]	[4.82743286e+02 8.93336914e+02 8.47854316e-01]	[4.6231015e+02 8.9078540e+02 8.4329313e-01]	[4.80158752e+02 8.70155823e+02 7.31020391e-01]
[559.8427124 316.16461182 0.93951917]	[549.51159668 359.5881958 0.90828323]	[487.98544312 357.09771729 0.82498181]	[459.65802002 459.74331665 0.91057456]	[439.13378906 554.65032959 0.85914862]	[611.12298584 359.709198 0.84882033]	[629.0234375 459.79922485 0.88333213]	[649.58392334 562.38293457 0.88148814]	[541.88702393 552.08148193 0.71062809]	[500.67050171 547.03759766 0.68654799]	[495.66903687 708.5526123 0.78565526]	[4.77745972e+02 8.54854431e+02 8.51950586e-01]	[585.37353516 554.68927002 0.70678174]	[582.87133789 706.08959961 0.88558835]	[5.88057495e+02 8.54836121e+02 8.20821226e-01]	[544.48132324 300.72903442 0.90289676]	[570.03399658 303.26330566 0.8551783 ]	[523.99163818 290.44885254 0.83240533]	[585.55499268 295.48803711 0.80076951]	[5.85494934e+02 8.93406372e+02 8.62555027e-01]	[6.05924377e+02 8.90790710e+02 8.62415075e-01]	[5.85463684e+02 8.70158752e+02 7.84293413e-01]	[4.80355133e+02 8.93336914e+02 8.42074513e-01]	[4.62299683e+02 8.90777466e+02 8.37401390e-01]	[4.80166840e+02 8.70149780e+02 7.26360202e-01]
[564.83355713 318.53768921 0.94914675]	[557.19464111 359.59909058 0.89727014]	[495.67199707 357.13943481 0.83040702]	[459.81777954 459.7772522 0.91203165]	[441.75827026 559.72833252 0.87733376]	[616.28289795 359.72848511 0.84594387]	[636.7310791 459.77124023 0.85541868]	[657.26086426 562.3651123 0.84769666]	[544.29992676 552.05957031 0.71077549]	[500.75915527 547.02471924 0.68730474]	[498.14401245 708.515625 0.80420339]	[4.77733551e+02 8.54876892e+02 8.49795222e-01]	[585.44921875 554.65161133 0.70533842]	[582.98138428 706.12207031 0.88290173]	[5.88077454e+02 8.54818420e+02 8.22274387e-01]	[549.59320068 300.77365112 0.85421365]	[580.26220703 303.28710938 0.8639701 ]	[531.56542969 292.91946411 0.80439496]	[593.12731934 295.4901123 0.76061028]	[5.85507629e+02 8.93351990e+02 8.73612285e-01]	[6.05936096e+02 8.90743713e+02 8.65620375e-01]	[5.85462891e+02 8.70137451e+02 7.85791814e-01]	[4.80355103e+02 8.93327637e+02 8.47855985e-01]	[4.62294922e+02 8.90778076e+02 8.46079290e-01]	[4.80148712e+02 8.70182556e+02 7.31592357e-01]
[564.94677734 318.53860474 0.94889897]	[559.72009277 359.6262207 0.91577113]	[498.20703125 357.16036987 0.84811002]	[462.25396729 459.75204468 0.91289645]	[441.89212036 559.69622803 0.86358553]	[618.84558105 359.78167725 0.85094434]	[639.30328369 459.7684021 0.84937102]	[662.3503418 562.38916016 0.87087762]	[544.34814453 554.62493896 0.71443892]	[500.79415894 549.53936768 0.68318832]	[498.13641357 708.5612793 0.80200082]	[4.77726715e+02 8.54892456e+02 8.46627533e-01]	[585.53253174 557.21679688 0.70616007]	[582.99243164 706.10009766 0.88869244]	[5.88079529e+02 8.54820007e+02 8.20199788e-01]	[554.68151855 300.75918579 0.85913241]	[582.74920654 303.27932739 0.8812623 ]	[536.63983154 292.92245483 0.79766917]	[595.7442627 295.48516846 0.75907242]	[5.85506592e+02 8.93340759e+02 8.71748030e-01]	[6.05939880e+02 8.90734802e+02 8.65435302e-01]	[5.85462524e+02 8.70148193e+02 7.86293030e-01]	[4.80355103e+02 8.93333496e+02 8.49318445e-01]	[4.62295654e+02 8.90783569e+02 8.47362399e-01]	[4.80139008e+02 8.70205017e+02 7.34672964e-01]
[565.00836182 318.51745605 0.94105381]	[559.77600098 359.63168335 0.92351139]	[498.24798584 357.1550293 0.85504049]	[462.32318115 459.72900391 0.90841436]	[444.32565308 557.16925049 0.8466475 ]	[621.33929443 359.7885437 0.86046934]	[641.80554199 459.73391724 0.85873365]	[664.83734131 562.26037598 0.87642896]	[544.38867188 554.66040039 0.71111321]	[500.84225464 549.56774902 0.68069136]	[498.1595459 708.5213623 0.80162549]	[4.77726990e+02 8.54888977e+02 8.48058522e-01]	[585.56225586 557.24383545 0.70350254]	[585.36505127 708.53509521 0.88677979]	[5.88070679e+02 8.54836121e+02 8.21419537e-01]	[557.21862793 300.73513794 0.86592889]	[582.79760742 303.25265503 0.89359617]	[536.71759033 292.918396 0.8094123 ]	[598.26434326 295.50039673 0.77472091]	[5.85506287e+02 8.93337891e+02 8.77632082e-01]	[6.05936584e+02 8.90734070e+02 8.70343685e-01]	[5.85454773e+02 8.70166199e+02 7.93081403e-01]	[4.80342865e+02 8.93332092e+02 8.48639846e-01]	[4.62285645e+02 8.90780823e+02 8.48644376e-01]	[4.80143097e+02 8.70202881e+02 7.35083699e-01]
[565.02679443 316.17263794 0.93474829]	[559.796875 359.63583374 0.92438143]	[498.26138306 357.17071533 0.85538518]	[462.33670044 459.75024414 0.90766048]	[444.37512207 557.18353271 0.84224504]	[621.36199951 359.78643799 0.86232948]	[641.86608887 459.72866821 0.857687 ]	[664.85766602 562.2197876 0.87504929]	[544.40307617 554.65875244 0.70936084]	[500.86056519 549.55963135 0.67837536]	[498.13476562 706.12963867 0.7906698 ]	[4.77718597e+02 8.54862976e+02 8.49869311e-01]	[585.57965088 557.24798584 0.69845891]	[585.35754395 708.5133667 0.88580894]	[5.88057495e+02 8.54826477e+02 8.23942244e-01]	[557.24682617 300.73016357 0.86817688]	[582.80853271 303.25268555 0.89303499]	[539.20147705 292.90112305 0.81174755]	[598.29211426 295.49249268 0.78569901]	[5.85503845e+02 8.93340698e+02 8.75441909e-01]	[6.05935120e+02 8.90734009e+02 8.70270193e-01]	[5.85447510e+02 8.70156494e+02 7.94203818e-01]	[4.80330627e+02 8.93311523e+02 8.46537173e-01]	[4.62275238e+02 8.90756104e+02 8.45199347e-01]	[4.77738037e+02 8.70171631e+02 7.28783965e-01]
[565.02996826 316.1708374 0.93564916]	[559.7956543 359.63970947 0.92388433]	[500.65240479 357.18304443 0.85651034]	[462.34295654 459.740448 0.90723658]	[444.36953735 557.17407227 0.84003794]	[621.3550415 359.78170776 0.86232489]	[641.89727783 459.74209595 0.86507142]	[664.87780762 562.23773193 0.88801646]	[544.38201904 557.18109131 0.71257138]	[500.83496094 552.08868408 0.67933178]	[495.65078735 708.57733154 0.79292405]	[4.77698578e+02 8.54885132e+02 8.45344126e-01]	[585.57940674 559.74456787 0.69978535]	[585.36395264 708.559021 0.8830418 ]	[5.88044189e+02 8.54821838e+02 8.26579154e-01]	[557.24285889 300.72503662 0.86834478]	[582.81445312 303.24621582 0.89545554]	[539.19226074 292.89538574 0.81298602]	[598.27496338 295.49856567 0.7793746 ]	[5.85481445e+02 8.93327209e+02 8.75224173e-01]	[6.05924438e+02 8.90718201e+02 8.64507079e-01]	[5.85438599e+02 8.70145386e+02 7.90395319e-01]	[4.80328094e+02 8.93306030e+02 8.50024760e-01]	[4.62276276e+02 8.90755554e+02 8.46293986e-01]	[4.77732483e+02 8.70188110e+02 7.29982436e-01]
[565.02996826 316.16415405 0.93694621]	[559.78533936 359.64147949 0.92379242]	[498.25213623 357.19351196 0.85582125]	[462.33190918 459.76290894 0.90617722]	[444.34066772 557.2432251 0.85018474]	[621.34692383 359.76971436 0.86410898]	[641.8717041 459.77581787 0.86403155]	[664.86865234 559.80407715 0.87940174]	[544.36962891 557.17993164 0.7139858 ]	[500.82629395 552.10162354 0.67895842]	[495.60263062 708.57458496 0.77322072]	[4.77667969e+02 8.54883423e+02 8.42464566e-01]	[585.55548096 559.73339844 0.70519274]	[585.35961914 708.51800537 0.88775402]	[5.88022583e+02 8.54797852e+02 8.31448555e-01]	[557.23724365 300.72061157 0.86799163]	[582.81195068 303.22735596 0.89809942]	[539.17498779 292.89831543 0.81558239]	[598.237854 295.49243164 0.76451588]	[5.85497314e+02 8.93305786e+02 8.79825830e-01]	[6.05941345e+02 8.90693542e+02 8.67316484e-01]	[5.85421082e+02 8.70120544e+02 7.89373338e-01]	[4.80305023e+02 8.93319092e+02 8.51606607e-01]	[4.62258148e+02 8.90760925e+02 8.51908028e-01]	[4.77703278e+02 8.70183350e+02 7.34149158e-01]
[565.01611328 316.14309692 0.93662345]	[559.74432373 359.62890625 0.91776127]	[498.22805786 357.17080688 0.8529228 ]	[462.28152466 459.7711792 0.90867293]	[441.91522217 559.72210693 0.86654395]	[621.28656006 359.76983643 0.85828394]	[641.8137207 459.76867676 0.85239983]	[664.8414917 562.21704102 0.87944639]	[544.35656738 554.66485596 0.71258593]	[500.81045532 552.07556152 0.682019 ]	[490.56155396 708.58477783 0.77951562]	[4.77654053e+02 8.54897949e+02 8.37698996e-01]	[585.53387451 557.24298096 0.70369899]	[585.34069824 708.5057373 0.88695186]	[5.87992004e+02 8.52402466e+02 8.33495140e-01]	[557.203125 300.69363403 0.86831194]	[582.79901123 300.77282715 0.90139407]	[536.69055176 292.92190552 0.81276923]	[598.2220459 295.47601318 0.76506829]	[5.85512939e+02 8.93308594e+02 8.76652598e-01]	[6.05957397e+02 8.90685852e+02 8.65972519e-01]	[5.85387268e+02 8.70105042e+02 7.87594795e-01]	[4.80290802e+02 8.93328430e+02 8.51056755e-01]	[4.62244873e+02 8.90769226e+02 8.55153084e-01]	[4.77691345e+02 8.70204346e+02 7.39677846e-01]
[564.95941162 316.13168335 0.94516337]	[559.69055176 359.61654663 0.90894961]	[498.18322754 357.18069458 0.84537202]	[462.23431396 459.79705811 0.91550922]	[441.88531494 559.78387451 0.87873739]	[618.81341553 359.74508667 0.85657793]	[639.29370117 459.74731445 0.85046005]	[662.34869385 562.30560303 0.86786741]	[544.34118652 554.64892578 0.71123189]	[500.80429077 549.57995605 0.68311197]	[490.53286743 706.12835693 0.78361028]	[4.77650970e+02 8.54893005e+02 8.38223279e-01]	[585.51379395 557.23321533 0.7044127 ]	[582.9765625 706.12506104 0.88971627]	[5.85604797e+02 8.52373047e+02 8.36642027e-01]	[554.68518066 300.68289185 0.86669129]	[582.74505615 300.75079346 0.89680701]	[534.15789795 292.89031982 0.80260271]	[595.72576904 295.43521118 0.77491558]	[5.85517883e+02 8.93326538e+02 8.74559224e-01]	[6.05962219e+02 8.90688110e+02 8.62408757e-01]	[5.85360657e+02 8.67686157e+02 7.82157719e-01]	[4.80265137e+02 8.93330139e+02 8.55314851e-01]	[4.62228638e+02 8.90767212e+02 8.61882746e-01]	[4.77697632e+02 8.70200989e+02 7.39906669e-01]
[564.89337158 316.11914062 0.95076191]	[557.23376465 359.5977478 0.9014641 ]	[495.69631958 357.19046021 0.83552301]	[459.85736084 459.82666016 0.91549611]	[441.84048462 559.7878418 0.88713497]	[618.74224854 359.70446777 0.85248256]	[636.73657227 459.72476196 0.84158391]	[657.3190918 562.31329346 0.85047692]	[544.30657959 554.65209961 0.71368998]	[500.7795105 549.56072998 0.68560356]	[490.51690674 706.06323242 0.78718102]	[4.77638367e+02 8.54899536e+02 8.34552884e-01]	[585.47125244 557.25756836 0.71536672]	[582.95526123 708.50048828 0.88999665]	[5.85589478e+02 8.52369141e+02 8.38198483e-01]	[552.14489746 300.67001343 0.86834073]	[580.31774902 300.74609375 0.88605255]	[534.09509277 290.45303345 0.80327743]	[593.16546631 295.44384766 0.76745617]	[5.85534546e+02 8.93323547e+02 8.65165710e-01]	[6.05975769e+02 8.90680359e+02 8.55447650e-01]	[5.82969727e+02 8.67662720e+02 7.72220969e-01]	[4.80252167e+02 8.93319641e+02 8.59364450e-01]	[4.62222107e+02 8.90762451e+02 8.66519094e-01]	[4.77675018e+02 8.70215088e+02 7.41414189e-01]
[564.86804199 316.09594727 0.95744228]	[554.7019043 359.62808228 0.89250809]	[495.62460327 357.18499756 0.83043194]	[459.82434082 459.82510376 0.91522098]	[441.81817627 559.81170654 0.89433956]	[616.26654053 359.74353027 0.84885412]	[631.67883301 459.7585144 0.85475415]	[654.70892334 562.33752441 0.85718668]	[544.29156494 554.66577148 0.71520799]	[500.76342773 549.57012939 0.6869455 ]	[488.01019287 705.98248291 0.7776677 ]	[4.77640106e+02 8.54866028e+02 8.36552739e-01]	[585.44384766 559.72735596 0.71717155]	[582.94360352 708.50970459 0.88727218]	[5.85573181e+02 8.52354553e+02 8.41203988e-01]	[552.08074951 300.65319824 0.87567836]	[580.28039551 300.68026733 0.88705969]	[531.54437256 290.44747925 0.81052178]	[590.62988281 295.42727661 0.72856271]	[5.85540833e+02 8.93321289e+02 8.61096025e-01]	[6.05975830e+02 8.90672241e+02 8.52291465e-01]	[5.82953186e+02 8.67633667e+02 7.65434504e-01]	[4.80256470e+02 8.93310730e+02 8.62032592e-01]	[4.62222961e+02 8.90751648e+02 8.71462762e-01]	[4.77659546e+02 8.70172485e+02 7.29707122e-01]
[562.45629883 316.04550171 0.9513399 ]	[552.14227295 359.62728882 0.88977098]	[493.10375977 357.18383789 0.8239392 ]	[459.78622437 459.8454895 0.91542768]	[441.80392456 559.82623291 0.90109819]	[613.71563721 359.72796631 0.84733111]	[629.14227295 459.79580688 0.85473633]	[649.69866943 562.33770752 0.86362636]	[541.94830322 557.20727539 0.71078861]	[500.75167847 552.12286377 0.68335968]	[485.45425415 706.04827881 0.77858961]	[4.77634308e+02 8.54838318e+02 8.34701657e-01]	[585.44866943 559.78564453 0.71026421]	[582.93835449 706.1317749 0.88860893]	[5.85573364e+02 8.52362244e+02 8.41146171e-01]	[549.52929688 298.23931885 0.8939752 ]	[577.78845215 300.62023926 0.88476574]	[529.019104 290.36184692 0.81508917]	[590.56311035 295.40838623 0.75581121]	[5.85542053e+02 8.93329712e+02 8.60356927e-01]	[6.05974548e+02 8.90681152e+02 8.53883505e-01]	[5.82956299e+02 8.67645203e+02 7.67796874e-01]	[4.80259460e+02 8.93298645e+02 8.67229164e-01]	[4.62225250e+02 8.90741272e+02 8.76533389e-01]	[4.77655121e+02 8.70150574e+02 7.27646589e-01]
[562.37408447 315.9894104 0.94868124]	[552.09216309 359.64852905 0.89444 ]	[493.05252075 357.2164917 0.8220908 ]	[459.74465942 462.24719238 0.91235179]	[441.78826904 562.26000977 0.90900934]	[611.17468262 359.74090576 0.84631878]	[629.04907227 459.83233643 0.86580908]	[647.11236572 562.32250977 0.89726847]	[541.90264893 557.18786621 0.71052039]	[500.70755005 552.10076904 0.67966127]	[485.37371826 706.07965088 0.80350786]	[4.77629944e+02 8.54841187e+02 8.33447576e-01]	[585.4041748 559.76470947 0.71249443]	[582.94506836 708.49395752 0.88304454]	[5.85567444e+02 8.52360840e+02 8.41987669e-01]	[547.03491211 298.1885376 0.91293687]	[575.22106934 298.22888184 0.87903959]	[526.55725098 287.86898804 0.82950461]	[588.03088379 295.40881348 0.75627351]	[5.85543152e+02 8.93337280e+02 8.61381292e-01]	[6.05974548e+02 8.90684448e+02 8.53578985e-01]	[5.82949646e+02 8.67634216e+02 7.61530638e-01]	[4.80252930e+02 8.93278381e+02 8.70221734e-01]	[4.62220825e+02 8.90724609e+02 8.76840353e-01]	[4.77660248e+02 8.70151001e+02 7.26964176e-01]
[562.31420898 315.92144775 0.93529177]	[549.54345703 359.64312744 0.90209717]	[490.48205566 359.57321167 0.82533038]	[459.72473145 462.25030518 0.91351312]	[441.77636719 562.28125 0.91421217]	[611.14276123 359.73544312 0.85053062]	[626.59429932 459.78820801 0.86272585]	[644.56164551 562.23699951 0.89456993]	[541.89141846 557.18041992 0.69812703]	[500.68115234 552.0904541 0.66992062]	[482.97268677 708.51715088 0.81890619]	[4.77620636e+02 8.54874634e+02 8.29557896e-01]	[585.41778564 559.76184082 0.70275849]	[582.93621826 708.51794434 0.88301426]	[5.85563171e+02 8.52368347e+02 8.42038572e-01]	[546.98669434 298.13931274 0.92665035]	[572.64141846 298.17807007 0.88448858]	[526.48168945 287.81088257 0.84227324]	[585.56085205 293.00634766 0.70486856]	[5.85546509e+02 8.93326355e+02 8.57829869e-01]	[6.05970459e+02 8.90671326e+02 8.50163817e-01]	[5.82948181e+02 8.67642944e+02 7.65158296e-01]	[4.80260071e+02 8.93284973e+02 8.68974388e-01]	[4.62222687e+02 8.90737061e+02 8.79635453e-01]	[4.77647400e+02 8.70179199e+02 7.34201193e-01]
[562.2590332 313.43508911 0.90926778]	[549.49829102 359.66763306 0.90484625]	[488.01321411 359.58984375 0.82703727]	[459.70001221 462.26147461 0.91224629]	[441.76004028 562.29833984 0.91408932]	[608.63165283 359.76077271 0.85497254]	[626.52575684 462.22988892 0.87452686]	[644.41430664 562.29736328 0.89693809]	[541.88702393 554.66497803 0.68771631]	[500.70211792 549.57110596 0.66765261]	[482.97103882 708.54119873 0.81815708]	[4.77619537e+02 8.54877502e+02 8.28844965e-01]	[585.39874268 559.7322998 0.69103211]	[582.91912842 708.51062012 0.8834675 ]	[5.85555054e+02 8.52372742e+02 8.42521369e-01]	[546.93847656 298.04898071 0.93794316]	[570.09417725 298.1031189 0.89958298]	[524.02130127 287.81436157 0.85051948]	[585.51806641 295.4083252 0.71082169]	[5.85537537e+02 8.93326294e+02 8.58529389e-01]	[6.05960754e+02 8.90675720e+02 8.49479079e-01]	[5.82937744e+02 8.67649353e+02 7.68377185e-01]	[4.80269897e+02 8.93274536e+02 8.68225932e-01]	[4.62229065e+02 8.90730896e+02 8.78294587e-01]	[4.77645447e+02 8.70179810e+02 7.36555696e-01]
[562.21270752 310.92306519 0.88588822]	[547.0625 359.66687012 0.90611911]	[487.96743774 359.59542847 0.83313292]	[459.68899536 462.24700928 0.91616726]	[441.74261475 562.30822754 0.91735458]	[608.63171387 359.75787354 0.85712594]	[626.49822998 459.82678223 0.87366837]	[641.94036865 562.3104248 0.87988055]	[541.87426758 554.63946533 0.69126058]	[500.67312622 549.55145264 0.66779459]	[482.96963501 706.06188965 0.81427133]	[4.77618164e+02 8.54894897e+02 8.25221479e-01]	[585.40380859 557.25195312 0.694475 ]	[582.92028809 708.49536133 0.87755996]	[5.85551331e+02 8.52371216e+02 8.42071593e-01]	[544.51300049 295.64685059 0.9446708 ]	[570.03613281 298.0267334 0.90817016]	[523.95513916 287.8550415 0.86063027]	[585.45013428 295.40390015 0.67153448]	[5.85533020e+02 8.93324158e+02 8.57602656e-01]	[6.05952148e+02 8.90673279e+02 8.48446846e-01]	[5.82936829e+02 8.67646179e+02 7.65335679e-01]	[4.80266998e+02 8.93273865e+02 8.69327545e-01]	[4.62229004e+02 8.90732483e+02 8.80869567e-01]	[4.77647064e+02 8.70205994e+02 7.40958452e-01]
[559.78637695 310.89135742 0.8742485 ]	[546.99304199 359.66711426 0.91818005]	[485.4887085 359.59542847 0.84256184]	[459.68118286 462.26931763 0.91569412]	[441.71548462 562.27105713 0.9135021 ]	[608.56079102 359.74362183 0.87080854]	[626.4743042 462.24154663 0.88552397]	[641.80328369 562.43652344 0.86289662]	[541.84832764 554.6373291 0.69514316]	[500.66543579 549.54022217 0.6733675 ]	[482.95574951 705.99456787 0.80794913]	[4.77626190e+02 8.54882935e+02 8.27268004e-01]	[585.35028076 557.25982666 0.70444405]	[582.90350342 706.12854004 0.87609661]	[5.85548523e+02 8.52358521e+02 8.42904091e-01]	[544.4352417 295.62860107 0.96228307]	[567.55999756 297.99087524 0.91493213]	[523.90240479 287.8142395 0.86093998]	[585.42999268 292.9588623 0.70479947]	[5.85530090e+02 8.93320129e+02 8.62523615e-01]	[6.05947876e+02 8.90667725e+02 8.52327943e-01]	[5.82936218e+02 8.67630554e+02 7.62157321e-01]	[4.80261688e+02 8.93267517e+02 8.70270789e-01]	[4.62226868e+02 8.90721252e+02 8.79373074e-01]	[4.77660126e+02 8.70192688e+02 7.39857793e-01]
[559.75543213 308.39694214 0.86063308]	[546.95147705 359.68048096 0.92191195]	[485.42453003 359.60897827 0.85431808]	[459.67453003 462.2696228 0.91467893]	[441.69192505 562.27026367 0.91629738]	[608.54827881 359.74606323 0.8708266 ]	[626.44000244 462.22213745 0.87681669]	[639.34436035 562.3885498 0.85693973]	[541.83782959 554.63336182 0.6951068 ]	[500.66903687 549.5557251 0.67442393]	[482.95303345 706.04052734 0.81058282]	[4.77620392e+02 8.54881042e+02 8.28104794e-01]	[582.99725342 557.24298096 0.70310354]	[582.8927002 706.12365723 0.87485933]	[5.85549744e+02 8.52360657e+02 8.43822479e-01]	[544.41217041 295.60427856 0.95527065]	[567.51116943 295.64144897 0.91729325]	[523.8548584 287.85287476 0.8708111 ]	[585.38446045 292.94171143 0.73089266]	[5.85529297e+02 8.93332581e+02 8.59367013e-01]	[6.05943115e+02 8.90679626e+02 8.52846384e-01]	[5.82942261e+02 8.67629700e+02 7.64737546e-01]	[4.80257172e+02 8.93268677e+02 8.70341361e-01]	[4.6222345e+02 8.9072406e+02 8.7961483e-01]	[4.77654846e+02 8.70187561e+02 7.40838289e-01]
[559.72235107 308.38485718 0.85572517]	[546.93530273 359.66983032 0.92549616]	[485.41934204 359.60089111 0.85502648]	[459.64862061 462.25231934 0.91197854]	[441.67556763 562.23095703 0.91312581]	[608.51745605 359.72631836 0.87936169]	[626.45611572 462.26699829 0.87618953]	[639.31951904 562.39581299 0.85805547]	[541.82611084 554.65472412 0.69580829]	[500.652771 549.58496094 0.6712774 ]	[482.94360352 706.07189941 0.81557417]	[4.77619812e+02 8.54874329e+02 8.28714669e-01]	[582.99047852 557.25720215 0.70531303]	[582.89105225 706.12915039 0.87537861]	[5.85549011e+02 8.52359253e+02 8.43571961e-01]	[544.37365723 295.5887146 0.96043801]	[567.4720459 295.61700439 0.92494977]	[523.82537842 287.8258667 0.87457651]	[585.36169434 292.88516235 0.76657391]	[5.85531372e+02 8.93330261e+02 8.58114064e-01]	[6.05943848e+02 8.90675049e+02 8.50581229e-01]	[5.82941162e+02 8.67626099e+02 7.63490975e-01]	[4.8025473e+02 8.9327002e+02 8.7323159e-01]	[4.62223541e+02 8.90723755e+02 8.81956458e-01]	[4.77653595e+02 8.70180847e+02 7.40542650e-01]
[557.25561523 308.35931396 0.84852028]	[546.91870117 359.66677856 0.92712671]	[485.40542603 359.59854126 0.85531831]	[459.62811279 462.24942017 0.90778077]	[441.66607666 559.81677246 0.90655673]	[606.12060547 359.71765137 0.88308293]	[626.43347168 462.2539978 0.87305874]	[639.31811523 562.42504883 0.85594374]	[541.83209229 552.11242676 0.69378781]	[500.6491394 549.52856445 0.67526627]	[482.96246338 706.00671387 0.80503607]	[4.77619110e+02 8.54868652e+02 8.28692198e-01]	[582.98272705 557.20843506 0.70053631]	[582.89385986 706.10229492 0.87504244]	[5.85552856e+02 8.52353455e+02 8.43157113e-01]	[544.33843994 295.55892944 0.96159339]	[565.06610107 295.60470581 0.93392807]	[523.80651855 285.33447266 0.87032831]	[583.00872803 292.8963623 0.79080677]	[5.85537598e+02 8.93335388e+02 8.57380450e-01]	[6.05950562e+02 8.90678223e+02 8.51837695e-01]	[5.82944946e+02 8.67618591e+02 7.60541320e-01]	[4.80252258e+02 8.93274231e+02 8.74491930e-01]	[4.62221008e+02 8.90726868e+02 8.83287847e-01]	[4.77654449e+02 8.70177246e+02 7.39983797e-01]
[557.23828125 308.34707642 0.84709883]	[544.54193115 359.65820312 0.92981613]	[485.38430786 359.60083008 0.85705024]	[459.62036133 462.24743652 0.9048599 ]	[439.32345581 559.82843018 0.90879381]	[606.09265137 359.69842529 0.8891924 ]	[626.42828369 459.83410645 0.87190342]	[641.83337402 562.32946777 0.86832821]	[541.83410645 552.13604736 0.69819134]	[500.65371704 549.56011963 0.6770407 ]	[482.9239502 706.07348633 0.81976938]	[4.77615753e+02 8.54865845e+02 8.28618944e-01]	[582.98840332 557.22436523 0.70467478]	[582.88226318 706.11932373 0.87309223]	[5.85556519e+02 8.52353149e+02 8.43022048e-01]	[544.31994629 295.55175781 0.96270043]	[565.05102539 295.59085083 0.93973863]	[523.81036377 287.79888916 0.8680169 ]	[582.99090576 292.8757019 0.79110771]	[5.85532410e+02 8.93334595e+02 8.58361661e-01]	[6.05944214e+02 8.90677795e+02 8.52350533e-01]	[5.82949402e+02 8.67611816e+02 7.59174585e-01]	[4.80245209e+02 8.93267273e+02 8.76259506e-01]	[4.62216461e+02 8.90719788e+02 8.85596454e-01]	[4.77658478e+02 8.70170959e+02 7.42509007e-01]
[557.22735596 308.35107422 0.84689879]	[544.54510498 359.65698242 0.9293949 ]	[485.38845825 359.58889771 0.8570444 ]	[459.61151123 462.2265625 0.90434802]	[439.32318115 559.80310059 0.90702039]	[606.09033203 359.7059021 0.88849169]	[626.44970703 459.78994751 0.86210036]	[641.94030762 562.32214355 0.8845185 ]	[541.8215332 554.63018799 0.69952667]	[500.64266968 549.58398438 0.67492634]	[482.93228149 706.08148193 0.82275653]	[4.77622009e+02 8.54854736e+02 8.30528975e-01]	[582.98602295 557.21905518 0.70479506]	[582.86975098 706.11444092 0.86945844]	[5.85557617e+02 8.52345703e+02 8.41583312e-01]	[544.30474854 295.56338501 0.96381271]	[565.03814697 295.59286499 0.9400965 ]	[523.80474854 287.83023071 0.86234695]	[582.97528076 292.87240601 0.78957802]	[5.85537537e+02 8.93328186e+02 8.56704235e-01]	[6.05950867e+02 8.90668701e+02 8.48546743e-01]	[5.82945557e+02 8.67600403e+02 7.54635692e-01]	[4.80251617e+02 8.93267578e+02 8.76515806e-01]	[4.62220551e+02 8.90720764e+02 8.87066364e-01]	[4.77660065e+02 8.70159302e+02 7.40230381e-01]
[557.22576904 308.34310913 0.84620637]	[544.54187012 359.66070557 0.93033797]	[485.38973999 359.58154297 0.85609823]	[459.60516357 462.22570801 0.90317637]	[439.32449341 559.78137207 0.90366733]	[606.08404541 359.7109375 0.88842773]	[626.43060303 459.82714844 0.86889553]	[644.34954834 559.83978271 0.87652385]	[541.79077148 554.64776611 0.69820064]	[498.24169922 552.07971191 0.67250812]	[482.95068359 706.05853271 0.81893337]	[4.77625641e+02 8.54848572e+02 8.31888735e-01]	[582.94354248 557.24194336 0.70990902]	[582.86431885 706.1072998 0.86814129]	[5.85554199e+02 8.52342041e+02 8.41110051e-01]	[544.29907227 295.56115723 0.96360928]	[565.03363037 295.58441162 0.94068551]	[523.80657959 287.8208313 0.86100668]	[582.9854126 290.4173584 0.79212832]	[5.85541687e+02 8.93331787e+02 8.55254054e-01]	[6.05955017e+02 8.90665833e+02 8.45979691e-01]	[5.82940979e+02 8.67593994e+02 7.51999617e-01]	[4.80249542e+02 8.93265381e+02 8.76434863e-01]	[4.62221283e+02 8.90717407e+02 8.86513233e-01]	[4.77660736e+02 8.70155640e+02 7.39970624e-01]
[557.21020508 308.38168335 0.84698534]	[544.54376221 359.66921997 0.93001789]	[485.38369751 359.58547974 0.85634536]	[459.60470581 462.22747803 0.90355206]	[439.32351685 559.78314209 0.90465128]	[606.09838867 359.72174072 0.88620806]	[626.44586182 459.80490112 0.87097406]	[644.4465332 562.22576904 0.88690591]	[541.76678467 554.66418457 0.69457912]	[498.20993042 552.09155273 0.66863096]	[482.91369629 706.0970459 0.82833242]	[4.77628906e+02 8.54836243e+02 8.32804918e-01]	[582.92889404 557.265625 0.70957506]	[582.85058594 706.10546875 0.86747897]	[5.85554199e+02 8.52340149e+02 8.41100872e-01]	[544.29394531 295.5791626 0.96217805]	[565.03405762 295.61132812 0.93916261]	[523.80047607 287.80438232 0.86008853]	[583.00512695 290.45126343 0.81114918]	[5.85542297e+02 8.93334839e+02 8.55403721e-01]	[6.05956787e+02 8.90667847e+02 8.45783472e-01]	[5.82942200e+02 8.67591309e+02 7.50957668e-01]	[4.80246765e+02 8.93261169e+02 8.76590192e-01]	[4.62221191e+02 8.90712585e+02 8.84676099e-01]	[4.77667572e+02 8.70146667e+02 7.38242865e-01]
[557.19311523 308.41583252 0.8468082 ]	[544.55126953 359.66119385 0.92909724]	[485.39315796 359.57791138 0.85535377]	[459.61123657 462.21902466 0.90445799]	[441.66424561 559.76837158 0.90250349]	[606.10461426 359.71487427 0.88631624]	[626.47955322 459.7807312 0.87422669]	[644.49749756 559.8338623 0.89077228]	[541.75738525 554.68609619 0.69284391]	[498.19967651 552.11175537 0.66634053]	[482.91149902 706.08496094 0.83011222]	[4.77622314e+02 8.54849182e+02 8.32039297e-01]	[582.92364502 559.74035645 0.71028483]	[582.85083008 706.10845947 0.86911619]	[5.85554321e+02 8.52335022e+02 8.42007697e-01]	[544.28790283 295.58837891 0.95898724]	[565.02789307 295.63763428 0.94098562]	[523.79187012 285.29882812 0.86257088]	[583.00537109 292.87414551 0.81632143]	[5.85543884e+02 8.93339600e+02 8.57292771e-01]	[6.05955872e+02 8.90671875e+02 8.48083019e-01]	[5.82946228e+02 8.67582703e+02 7.49885201e-01]	[4.80248291e+02 8.93245667e+02 8.77718270e-01]	[4.62223267e+02 8.90700439e+02 8.85399401e-01]	[4.77663025e+02 8.70157349e+02 7.43841171e-01]
[557.20269775 310.93045044 0.85681015]	[546.92285156 359.65991211 0.92784959]	[485.40216064 359.5763855 0.8549369 ]	[459.61679077 462.22235107 0.90523881]	[441.66772461 559.78424072 0.90615064]	[606.10919189 359.72409058 0.88437921]	[626.48480225 459.79974365 0.86980772]	[646.92236328 562.29516602 0.89744341]	[541.77532959 554.68066406 0.69589305]	[498.22640991 552.10101318 0.67017919]	[482.92807007 706.06878662 0.82429421]	[4.77620544e+02 8.54850281e+02 8.31827223e-01]	[582.93060303 559.73382568 0.71174049]	[582.85968018 706.09448242 0.8692919 ]	[5.85550659e+02 8.52334534e+02 8.42500508e-01]	[544.30932617 295.63189697 0.95668048]	[565.04516602 298.01150513 0.93749708]	[523.78942871 285.31408691 0.86683267]	[585.34667969 292.91906738 0.80089664]	[5.85545044e+02 8.93344055e+02 8.55347276e-01]	[6.05957092e+02 8.90675354e+02 8.46294165e-01]	[5.82935852e+02 8.67587402e+02 7.52392173e-01]	[4.80256714e+02 8.93247681e+02 8.77219737e-01]	[4.62229706e+02 8.90703186e+02 8.83269548e-01]	[4.77656189e+02 8.70159790e+02 7.42921829e-01]
[557.23547363 310.9694519 0.86329794]	[546.93780518 359.66229248 0.92680216]	[485.42318726 359.57849121 0.85237485]	[459.63168335 462.2154541 0.90735829]	[441.66540527 559.77966309 0.90497285]	[606.11682129 359.72634888 0.88298911]	[626.50115967 459.74606323 0.86948061]	[646.99243164 559.84014893 0.89238787]	[541.79968262 552.13824463 0.69697642]	[498.26226807 549.56469727 0.67646068]	[482.93890381 706.03179932 0.8199749 ]	[4.77618103e+02 8.54853638e+02 8.30481231e-01]	[582.94158936 557.21105957 0.70744586]	[582.85168457 706.0824585 0.86979437]	[5.85548645e+02 8.52333618e+02 8.43336940e-01]	[544.3392334 297.98608398 0.95279783]	[565.06359863 298.04370117 0.93200994]	[523.81085205 287.83822632 0.86758614]	[585.37945557 292.93539429 0.8034972 ]	[5.85538391e+02 8.93340393e+02 8.57747614e-01]	[6.05949341e+02 8.90674255e+02 8.46888542e-01]	[5.82940002e+02 8.67586365e+02 7.52865016e-01]	[4.80249695e+02 8.93251892e+02 8.75970542e-01]	[4.62221954e+02 8.90704956e+02 8.82430136e-01]	[4.77652924e+02 8.70163452e+02 7.40492642e-01]
[557.24371338 313.40985107 0.86830837]	[546.95306396 359.65750122 0.92520857]	[485.42736816 357.22439575 0.85154724]	[459.64990234 462.21722412 0.91051656]	[441.6751709 559.83203125 0.9118982 ]	[608.50598145 359.73040771 0.88130403]	[626.52435303 459.75021362 0.86724907]	[647.0177002 562.24108887 0.89528275]	[541.80023193 554.65765381 0.69805503]	[498.26055908 552.08044434 0.67275274]	[482.9414978 706.0635376 0.82268786]	[4.77619843e+02 8.54855713e+02 8.31337333e-01]	[582.94384766 557.24389648 0.70889974]	[582.84625244 706.07763672 0.86972558]	[5.85552185e+02 8.52327148e+02 8.43578577e-01]	[544.34405518 298.01373291 0.95206296]	[565.07623291 298.0670166 0.92721611]	[523.82952881 287.86599731 0.86440182]	[585.40093994 292.93707275 0.79081875]	[5.85538269e+02 8.93329956e+02 8.59669745e-01]	[6.05950745e+02 8.90665955e+02 8.47151279e-01]	[5.82943726e+02 8.67576965e+02 7.53860593e-01]	[4.80244141e+02 8.93258240e+02 8.77769649e-01]	[4.62218384e+02 8.90708252e+02 8.83944392e-01]	[4.77658264e+02 8.70166504e+02 7.44319081e-01]
[557.26879883 313.43280029 0.87564349]	[546.96112061 359.65133667 0.92496544]	[485.42190552 357.22375488 0.85260618]	[459.64877319 462.1958313 0.91044676]	[441.69100952 562.22424316 0.91166323]	[608.52313232 359.72167969 0.87968552]	[626.52954102 459.72766113 0.86111057]	[647.09906006 559.82720947 0.8843199 ]	[541.79632568 554.64300537 0.69727278]	[498.25531006 552.06500244 0.67077249]	[482.93084717 706.10516357 0.82545424]	[4.77619507e+02 8.54854492e+02 8.30878854e-01]	[582.94836426 557.22406006 0.70858181]	[582.84448242 706.06140137 0.86816722]	[5.85548889e+02 8.52331116e+02 8.43866885e-01]	[544.35705566 298.03762817 0.95246857]	[567.45574951 298.08251953 0.92356831]	[523.84454346 287.87380981 0.86533707]	[585.39361572 292.94638062 0.78115952]	[5.85538635e+02 8.93331665e+02 8.58088553e-01]	[6.05949768e+02 8.90666077e+02 8.46117973e-01]	[5.82941101e+02 8.67580811e+02 7.52649963e-01]	[4.80244904e+02 8.93257324e+02 8.79162788e-01]	[4.62219177e+02 8.90706299e+02 8.84117484e-01]	[4.77658142e+02 8.70160889e+02 7.42611110e-01]
[557.25622559 313.44320679 0.87582308]	[546.96722412 359.64630127 0.92493123]	[485.43457031 357.21691895 0.85147494]	[459.66464233 462.19586182 0.91482812]	[441.69955444 559.84570312 0.91001743]	[608.53826904 359.72201538 0.87597501]	[626.51330566 459.72775269 0.86127567]	[647.11108398 559.78955078 0.87859792]	[541.79040527 554.66516113 0.69713485]	[498.2555542 552.0871582 0.66977412]	[482.94509888 706.11755371 0.81918478]	[4.77620544e+02 8.54860046e+02 8.30787957e-01]	[582.93426514 557.24902344 0.70859736]	[582.84844971 706.08996582 0.87287509]	[5.85548889e+02 8.52331665e+02 8.44312668e-01]	[544.34844971 298.04150391 0.95259559]	[567.4519043 298.09667969 0.92324448]	[523.84832764 287.82763672 0.86214906]	[585.39447021 292.95608521 0.76980084]	[5.85536804e+02 8.93330200e+02 8.60538304e-01]	[6.05949280e+02 8.90666504e+02 8.48548174e-01]	[5.82943604e+02 8.67582458e+02 7.55184829e-01]	[4.80246979e+02 8.93258484e+02 8.76576602e-01]	[4.62220337e+02 8.90710327e+02 8.81155849e-01]	[4.77658478e+02 8.70166382e+02 7.40459919e-01]
[559.68908691 313.45965576 0.88099867]	[546.98040771 359.64700317 0.92343777]	[485.44958496 357.21087646 0.85010594]	[459.66693115 459.84689331 0.91607648]	[441.70162964 559.83319092 0.90820211]	[608.5491333 359.72857666 0.87411624]	[626.50860596 459.74914551 0.86748528]	[647.12353516 559.80908203 0.88024968]	[541.79382324 554.65582275 0.69714594]	[498.25177002 552.07421875 0.66953158]	[482.95968628 706.09851074 0.81865442]	[4.77624115e+02 8.54856323e+02 8.31533849e-01]	[582.94451904 557.24206543 0.70849365]	[582.85583496 706.11230469 0.87365913]	[5.85547974e+02 8.52334595e+02 8.44334066e-01]	[544.36956787 298.05679321 0.95366621]	[567.47503662 298.11871338 0.92051548]	[523.85418701 285.33596802 0.86118221]	[585.39709473 292.98690796 0.73980331]	[5.85537354e+02 8.93329102e+02 8.59690368e-01]	[6.05949951e+02 8.90666199e+02 8.48039448e-01]	[5.82940735e+02 8.67587585e+02 7.54878938e-01]	[4.80249542e+02 8.93256287e+02 8.74251187e-01]	[4.62220337e+02 8.90708862e+02 8.78776491e-01]	[4.77659790e+02 8.70165588e+02 7.36822605e-01]
[559.6930542 313.47103882 0.88324088]	[546.98675537 359.64276123 0.92310226]	[485.45217896 357.21005249 0.84960961]	[459.67480469 462.19204712 0.91654581]	[441.69805908 559.81835938 0.90597838]	[608.55664062 359.72479248 0.87456965]	[626.52911377 459.76477051 0.86170626]	[647.0647583 562.26782227 0.89494729]	[541.8081665 554.66094971 0.69869441]	[498.26016235 552.07897949 0.67092127]	[482.96340942 706.09771729 0.81818205]	[4.77623138e+02 8.54858215e+02 8.31415057e-01]	[582.96105957 557.24700928 0.70893371]	[582.86499023 706.10638428 0.87440616]	[5.85547363e+02 8.52333008e+02 8.44868124e-01]	[544.37506104 298.06787109 0.95366687]	[567.46875 298.12948608 0.92185277]	[523.87188721 285.30471802 0.86014205]	[585.38195801 292.98779297 0.74173838]	[5.85537170e+02 8.93332581e+02 8.59501183e-01]	[6.05951233e+02 8.90669922e+02 8.48249853e-01]	[5.82939453e+02 8.67586609e+02 7.55706668e-01]	[4.80251343e+02 8.93259399e+02 8.74618113e-01]	[4.62221741e+02 8.90711914e+02 8.78963828e-01]	[4.77657501e+02 8.70162903e+02 7.36384451e-01]
[559.69445801 313.47592163 0.88457865]	[547.00231934 359.63684082 0.92239618]	[485.47140503 357.19354248 0.8466773 ]	[459.67822266 459.84915161 0.91796798]	[441.69918823 559.78790283 0.90307242]	[608.55883789 359.72796631 0.87409306]	[626.52758789 459.76306152 0.86292684]	[647.00445557 562.25610352 0.89741933]	[541.80316162 554.69335938 0.69999075]	[498.24133301 552.1104126 0.67008287]	[482.94525146 708.5423584 0.82643843]	[4.77618683e+02 8.54866821e+02 8.30354154e-01]	[582.96289062 559.73736572 0.71217352]	[582.87091064 708.53411865 0.87105209]	[5.85548950e+02 8.52339600e+02 8.45018208e-01]	[544.3762207 298.07421875 0.95423883]	[567.4697876 298.13748169 0.92245865]	[523.88867188 285.28842163 0.85510582]	[585.38037109 292.99987793 0.74415088]	[5.85535522e+02 8.93325195e+02 8.60653937e-01]	[6.05949890e+02 8.90663696e+02 8.49678397e-01]	[5.82943298e+02 8.67593445e+02 7.56628096e-01]	[4.80255341e+02 8.93259949e+02 8.75670433e-01]	[4.62223877e+02 8.90714600e+02 8.81036282e-01]	[4.77647461e+02 8.70170227e+02 7.37924457e-01]
[557.27490234 313.49685669 0.88527328]	[547.00244141 359.62905884 0.92366612]	[485.4831543 357.18539429 0.8444587 ]	[459.68460083 459.83905029 0.92023569]	[441.6887207 559.80682373 0.90714502]	[608.56225586 359.72177124 0.87379348]	[626.52746582 459.75296021 0.85660166]	[646.94366455 562.28137207 0.89428121]	[541.79602051 557.18572998 0.70125175]	[498.25793457 552.13421631 0.67263645]	[482.94952393 708.53387451 0.82513767]	[4.77622314e+02 8.54858948e+02 8.31241131e-01]	[582.94610596 559.75335693 0.71182114]	[582.8762207 708.50952148 0.87399632]	[5.85552490e+02 8.52346252e+02 8.43101442e-01]	[544.37750244 298.08084106 0.95349705]	[567.4666748 298.15335083 0.92073786]	[523.89929199 285.26690674 0.85748053]	[585.37481689 293.00704956 0.74592823]	[5.85522034e+02 8.93325439e+02 8.62205267e-01]	[6.05938293e+02 8.90665283e+02 8.48516762e-01]	[5.82952881e+02 8.67598694e+02 7.56487608e-01]	[4.80260498e+02 8.93282776e+02 8.73576641e-01]	[4.62225891e+02 8.90730164e+02 8.77247930e-01]	[4.77650116e+02 8.70156494e+02 7.34975755e-01]
[557.26800537 313.51361084 0.88604575]	[547.01696777 359.63180542 0.92088848]	[485.4961853 357.19949341 0.84104377]	[459.68670654 459.83535767 0.92093962]	[441.68771362 559.79193115 0.90797698]	[608.57806396 359.72332764 0.87139708]	[626.53826904 459.82299805 0.85741091]	[646.91046143 562.27624512 0.89361817]	[541.82745361 557.20465088 0.70188177]	[500.6519165 552.1328125 0.67169636]	[482.97229004 708.53460693 0.81869823]	[4.77619263e+02 8.54857849e+02 8.31735432e-01]	[582.98901367 559.77990723 0.70799559]	[582.89337158 708.52197266 0.87776434]	[5.85550781e+02 8.52358521e+02 8.43274117e-01]	[544.37091064 298.08807373 0.95218754]	[567.4708252 298.165802 0.91798306]	[523.89764404 285.29986572 0.85305625]	[585.36993408 295.40231323 0.73470527]	[5.85520813e+02 8.93323486e+02 8.63864005e-01]	[6.05932434e+02 8.90664124e+02 8.49826694e-01]	[5.82952393e+02 8.67615356e+02 7.60480106e-01]	[4.80255554e+02 8.93263733e+02 8.72502148e-01]	[4.62222168e+02 8.90713928e+02 8.74588132e-01]	[4.77646484e+02 8.70154724e+02 7.34443545e-01]
[559.69598389 313.52185059 0.88990784]	[547.01409912 359.61669922 0.92130113]	[487.92160034 357.1758728 0.84036291]	[459.69235229 459.82455444 0.91914076]	[441.6703186 559.79785156 0.90689701]	[608.57006836 359.71633911 0.87303817]	[626.5269165 462.21231079 0.86505151]	[644.50701904 562.29888916 0.89954466]	[541.84466553 554.64880371 0.6973331 ]	[500.66976929 549.56207275 0.67800665]	[485.45880127 706.01202393 0.80315542]	[4.77621765e+02 8.54850769e+02 8.33160818e-01]	[582.99731445 559.71936035 0.70103419]	[582.87475586 708.51971436 0.8764413 ]	[5.85548523e+02 8.52362305e+02 8.42790782e-01]	[544.37768555 298.10733032 0.9511553 ]	[567.47808838 298.16650391 0.917382 ]	[523.90582275 285.33026123 0.84448087]	[585.38269043 293.0100708 0.72041953]	[5.85533630e+02 8.93334900e+02 8.59965324e-01]	[6.05945374e+02 8.90670837e+02 8.44185829e-01]	[5.82942200e+02 8.67618591e+02 7.53862858e-01]	[4.80232056e+02 8.93281921e+02 8.67814243e-01]	[4.62198608e+02 8.90724487e+02 8.77136886e-01]	[4.77642273e+02 8.70148071e+02 7.29441106e-01]
[559.70422363 313.53250122 0.89235407]	[547.03070068 359.62887573 0.92018652]	[487.93823242 357.18826294 0.83806169]	[459.68963623 459.83346558 0.92012566]	[441.67425537 559.78533936 0.90559059]	[608.58605957 359.72302246 0.87064439]	[626.50469971 462.24899292 0.86831117]	[644.47723389 562.24884033 0.89989102]	[541.8550415 554.66577148 0.69829768]	[500.67089844 549.57244873 0.6760937 ]	[485.45050049 706.05548096 0.80916911]	[4.77618164e+02 8.54859924e+02 8.31371129e-01]	[585.33978271 559.73468018 0.70043147]	[582.8984375 708.50524902 0.87958825]	[5.85548523e+02 8.52355591e+02 8.42012286e-01]	[544.37811279 298.11303711 0.94956785]	[567.48919678 298.16906738 0.91461504]	[523.90362549 285.32321167 0.8456139 ]	[585.39093018 292.99118042 0.71915507]	[5.85534302e+02 8.93333252e+02 8.59607339e-01]	[6.05945923e+02 8.90668640e+02 8.43506813e-01]	[5.82941528e+02 8.67612549e+02 7.51235247e-01]	[4.80236725e+02 8.93291077e+02 8.63856554e-01]	[4.62199158e+02 8.90736206e+02 8.75888228e-01]	[4.77633545e+02 8.70156677e+02 7.28624701e-01]
[559.69592285 313.55099487 0.89185429]	[547.03497314 359.63955688 0.91821432]	[487.94540405 357.20437622 0.83816719]	[459.69857788 459.84710693 0.9178462 ]	[441.6918335 559.81762695 0.90897197]	[608.59320068 359.7331543 0.86663949]	[626.52301025 462.25961304 0.8634848 ]	[644.44415283 562.29443359 0.90114433]	[541.88238525 554.69708252 0.6997835 ]	[500.6913147 552.08282471 0.67414248]	[485.49005127 706.00592041 0.7977069 ]	[4.77627594e+02 8.54841125e+02 8.35228980e-01]	[585.36383057 559.7565918 0.70262271]	[582.89477539 708.49890137 0.87879539]	[5.85552734e+02 8.52354614e+02 8.42670262e-01]	[544.37072754 298.1270752 0.94811165]	[567.47589111 298.18774414 0.91245019]	[523.89959717 285.32659912 0.84582865]	[585.38006592 293.00085449 0.73444808]	[5.85537903e+02 8.93344604e+02 8.62088621e-01]	[6.05953247e+02 8.90678650e+02 8.47142816e-01]	[5.82945129e+02 8.67613586e+02 7.54835427e-01]	[4.80234985e+02 8.93298157e+02 8.66652191e-01]	[4.62199005e+02 8.90737915e+02 8.76397729e-01]	[4.77646667e+02 8.70142395e+02 7.28853822e-01]
[559.69329834 315.92919922 0.89427191]	[547.04296875 359.64663696 0.91659093]	[487.95571899 357.21398926 0.83714938]	[459.71185303 462.20401001 0.91691291]	[441.70404053 559.83148193 0.90798581]	[608.60473633 359.73416138 0.86488801]	[626.51550293 462.23660278 0.86196101]	[644.43804932 562.28125 0.89500564]	[541.91021729 557.19335938 0.70137417]	[500.71478271 552.10870361 0.673886 ]	[487.95150757 705.9909668 0.79286802]	[4.77623108e+02 8.54844238e+02 8.34562182e-01]	[585.41326904 559.77331543 0.69775981]	[582.90551758 706.13720703 0.88046753]	[5.85553345e+02 8.52357605e+02 8.41873348e-01]	[544.36779785 298.14251709 0.94691837]	[567.46691895 298.20346069 0.91172218]	[523.89678955 285.31799316 0.84470254]	[585.38043213 292.99957275 0.76727855]	[5.85540588e+02 8.93346741e+02 8.59010339e-01]	[6.05958618e+02 8.90679932e+02 8.44942808e-01]	[5.82943359e+02 8.67618103e+02 7.53482282e-01]	[4.80239258e+02 8.93302979e+02 8.64982486e-01]	[4.62200745e+02 8.90743347e+02 8.76449227e-01]	[4.77636322e+02 8.70144775e+02 7.29114413e-01]
[559.69763184 315.93557739 0.89492816]	[547.05102539 359.63696289 0.91513103]	[487.97329712 357.20916748 0.83518541]	[459.72113037 462.23876953 0.91461879]	[441.71920776 559.82208252 0.90499449]	[608.60180664 359.72042847 0.86679006]	[626.51953125 462.23855591 0.86311942]	[644.42181396 562.32562256 0.89864379]	[541.90881348 557.20135498 0.70222211]	[500.7102356 552.11523438 0.67517579]	[487.92797852 706.0201416 0.79706991]	[4.77632843e+02 8.54839294e+02 8.36722791e-01]	[585.41436768 559.7802124 0.69800186]	[582.91577148 708.49230957 0.88190591]	[5.85556763e+02 8.52359253e+02 8.41890514e-01]	[544.36859131 298.1512146 0.9449442 ]	[567.46966553 298.21307373 0.90849215]	[523.89349365 285.32717896 0.84313393]	[585.39031982 292.99645996 0.7732203 ]	[5.85544373e+02 8.93339905e+02 8.60188425e-01]	[6.05961731e+02 8.90672791e+02 8.46111774e-01]	[5.82945862e+02 8.67624939e+02 7.56973386e-01]	[4.80234009e+02 8.93296631e+02 8.66741538e-01]	[4.62200562e+02 8.90735962e+02 8.76686931e-01]	[4.77650085e+02 8.70141235e+02 7.30202556e-01]
[559.69909668 315.92984009 0.89456785]	[549.48687744 359.63406372 0.91138738]	[487.99301147 357.21130371 0.83210659]	[459.71862793 462.25436401 0.91312754]	[441.73858643 562.22735596 0.9048689 ]	[608.62115479 359.7171936 0.86483198]	[626.52099609 462.24588013 0.86535537]	[644.43060303 562.35723877 0.90317738]	[541.91320801 557.19390869 0.70431 ]	[500.71612549 552.09918213 0.6772055 ]	[487.96029663 706.04083252 0.79319471]	[4.77623016e+02 8.54840637e+02 8.35621715e-01]	[585.41717529 559.77642822 0.69840628]	[582.92877197 708.52142334 0.88395292]	[5.85559692e+02 8.52362793e+02 8.41786027e-01]	[544.37219238 298.14837646 0.9464131 ]	[567.46972656 298.21075439 0.90932673]	[523.894104 285.33319092 0.84128517]	[585.38391113 293.00628662 0.77509689]	[5.85546997e+02 8.93346497e+02 8.58922362e-01]	[6.05964905e+02 8.90677307e+02 8.45253229e-01]	[5.82950256e+02 8.67625061e+02 7.58097887e-01]	[4.80229279e+02 8.93306335e+02 8.63112271e-01]	[4.59835632e+02 8.90741150e+02 8.77496958e-01]	[4.77634521e+02 8.70140991e+02 7.31070161e-01]
[559.7175293 315.95199585 0.90243685]	[547.07232666 359.64813232 0.91107702]	[487.98977661 359.57876587 0.83333862]	[459.74542236 462.23550415 0.9122597 ]	[441.75546265 562.21697998 0.9047941 ]	[608.61169434 359.71987915 0.86602885]	[626.55279541 462.23999023 0.8616448 ]	[644.45812988 562.28826904 0.90323901]	[541.92364502 557.24719238 0.70693922]	[500.71960449 554.64172363 0.67752665]	[487.93716431 708.51171875 0.79726696]	[4.77632233e+02 8.54846680e+02 8.39197695e-01]	[585.42883301 559.824646 0.70131886]	[582.94543457 708.58093262 0.88277209]	[5.85554504e+02 8.52379761e+02 8.45732868e-01]	[544.38049316 298.16836548 0.94545656]	[567.48883057 298.22442627 0.90529889]	[523.89379883 287.80804443 0.84035677]	[585.38635254 293.0166626 0.75748098]	[5.85552246e+02 8.93365906e+02 8.55718374e-01]	[6.05964294e+02 8.90694641e+02 8.45412016e-01]	[5.82941467e+02 8.67641174e+02 7.61414826e-01]	[4.80221863e+02 8.93309448e+02 8.66750360e-01]	[4.59831665e+02 8.90742798e+02 8.80559564e-01]	[4.77651215e+02 8.70143555e+02 7.31864810e-01]
[559.72186279 315.95593262 0.90394723]	[549.48779297 359.6444397 0.91081053]	[487.99435425 359.57583618 0.83263779]	[459.74472046 462.23944092 0.91302991]	[441.75152588 562.21765137 0.90411627]	[608.61187744 359.71713257 0.86670953]	[626.5559082 462.22946167 0.86157489]	[644.45953369 562.30499268 0.90537977]	[541.92474365 557.22363281 0.70476151]	[500.72293091 552.1282959 0.67620295]	[487.95565796 706.12060547 0.7970438 ]	[4.77632690e+02 8.54851440e+02 8.38855684e-01]	[585.43579102 559.80700684 0.69958651]	[582.95050049 708.57507324 0.8839063 ]	[5.85554321e+02 8.52378662e+02 8.45886469e-01]	[544.38458252 298.171875 0.94529837]	[567.49401855 298.22784424 0.90404594]	[523.89477539 287.80978394 0.84029317]	[585.38903809 293.01867676 0.75161731]	[5.85551392e+02 8.93363953e+02 8.55760157e-01]	[6.05963989e+02 8.90694458e+02 8.45544100e-01]	[5.82942627e+02 8.67640503e+02 7.61530757e-01]	[4.80223297e+02 8.93311646e+02 8.64219844e-01]	[4.59833374e+02 8.90744019e+02 8.77206385e-01]	[4.77650909e+02 8.70145142e+02 7.31161594e-01]
[559.7175293 315.95339966 0.90286022]	[549.49462891 359.64453125 0.91023201]	[488.00646973 359.58074951 0.8315959 ]	[459.7668457 462.21792603 0.91342545]	[441.78079224 559.80474854 0.89942092]	[608.61785889 359.71289062 0.86601663]	[626.56530762 462.23028564 0.86551601]	[644.50073242 562.27648926 0.90248603]	[541.94274902 557.18701172 0.70129466]	[500.73480225 552.09997559 0.67519343]	[488.0078125 706.09344482 0.79625881]	[4.77638794e+02 8.54855225e+02 8.39877725e-01]	[585.46502686 559.76873779 0.69684416]	[582.95544434 708.56072998 0.88320708]	[5.85552063e+02 8.52372070e+02 8.47776890e-01]	[544.38519287 298.16699219 0.94614929]	[567.49182129 298.23001099 0.90462029]	[523.89251709 285.33718872 0.83965713]	[585.38574219 295.40640259 0.75417995]	[5.85551453e+02 8.93361755e+02 8.57103407e-01]	[6.05964539e+02 8.90694092e+02 8.47511053e-01]	[5.82935852e+02 8.67635071e+02 7.63344526e-01]	[4.80220459e+02 8.93320251e+02 8.60140204e-01]	[4.59828705e+02 8.90748840e+02 8.74021888e-01]	[4.77661743e+02 8.70143188e+02 7.29626775e-01]
[559.71142578 315.95959473 0.90195638]	[549.50701904 359.6468811 0.90909815]	[488.0222168 359.58084106 0.83019006]	[459.77932739 462.21200562 0.91195512]	[441.82208252 559.81066895 0.89401174]	[608.62591553 359.71405029 0.86335105]	[626.5802002 462.27056885 0.8657496 ]	[644.57330322 562.2925415 0.90420103]	[544.28814697 554.65258789 0.69935858]	[500.74630737 549.56677246 0.67716295]	[490.52377319 706.03125 0.7959348 ]	[4.77636292e+02 8.54866699e+02 8.37947667e-01]	[585.46417236 559.72174072 0.69601178]	[582.95379639 708.51959229 0.88507736]	[5.85555603e+02 8.52374512e+02 8.46091270e-01]	[544.38018799 298.17080688 0.9450987 ]	[567.48962402 298.24221802 0.90102661]	[523.89685059 287.81149292 0.84040213]	[585.38519287 295.41870117 0.7554155 ]	[5.85550537e+02 8.93356201e+02 8.54494691e-01]	[6.05964111e+02 8.90690491e+02 8.45848262e-01]	[5.82938477e+02 8.67641479e+02 7.63208508e-01]	[4.80223602e+02 8.93328857e+02 8.58035088e-01]	[4.59831177e+02 8.90759521e+02 8.74721408e-01]	[4.77659546e+02 8.70154175e+02 7.30484128e-01]
[559.71624756 315.96737671 0.90352917]	[549.52886963 359.65615845 0.90677118]	[490.49163818 359.5921936 0.82907128]	[459.79162598 462.24194336 0.9095698 ]	[441.84130859 559.81768799 0.89157557]	[608.64544678 359.72363281 0.85990077]	[626.60321045 462.24514771 0.86845052]	[647.07910156 562.32171631 0.9013623 ]	[544.29266357 557.19567871 0.71139747]	[500.76116943 552.13201904 0.68177652]	[490.50918579 706.07904053 0.7956661 ]	[4.77639832e+02 8.54870422e+02 8.38310540e-01]	[585.46008301 559.76690674 0.70634633]	[582.956604 708.54949951 0.88035041]	[5.85563293e+02 8.52366150e+02 8.41464520e-01]	[544.38079834 298.18041992 0.9436751 ]	[567.48846436 298.24697876 0.89995939]	[523.8972168 287.82641602 0.83914757]	[585.38439941 295.41201782 0.76460582]	[5.85541931e+02 8.93345337e+02 8.57471645e-01]	[6.05963928e+02 8.90674988e+02 8.44274640e-01]	[5.82947998e+02 8.67624939e+02 7.56485760e-01]	[4.80223358e+02 8.93315552e+02 8.57811809e-01]	[4.59831909e+02 8.90747864e+02 8.71605515e-01]	[4.77664215e+02 8.70158081e+02 7.30412126e-01]
[559.70404053 315.96969604 0.90141797]	[549.53497314 359.65335083 0.90718728]	[490.49835205 359.59286499 0.8291344 ]	[459.80090332 462.2461853 0.91072708]	[441.83984375 559.81542969 0.89110565]	[611.06634521 359.71505737 0.86051345]	[626.62438965 459.76956177 0.86714119]	[647.14996338 562.24755859 0.88694459]	[544.29748535 557.18890381 0.71135044]	[500.76568604 552.13830566 0.68170685]	[490.52593994 706.08294678 0.7919898 ]	[4.77640961e+02 8.54861633e+02 8.38907182e-01]	[585.46362305 559.75213623 0.70538348]	[582.95562744 708.51519775 0.88214332]	[5.85563171e+02 8.52355713e+02 8.42764378e-01]	[544.37145996 298.18063354 0.94254053]	[567.47650146 298.25268555 0.89993376]	[523.89257812 287.81530762 0.83942908]	[585.38793945 295.41122437 0.77546775]	[5.85539795e+02 8.93339233e+02 8.63065064e-01]	[6.05961426e+02 8.90671875e+02 8.47571850e-01]	[5.82953430e+02 8.67616821e+02 7.60297954e-01]	[4.80214264e+02 8.93319153e+02 8.57834995e-01]	[4.59823486e+02 8.90747620e+02 8.71529341e-01]	[4.77676819e+02 8.70153442e+02 7.29552805e-01]
[559.70135498 315.97192383 0.9012168 ]	[549.53179932 359.65576172 0.90754485]	[490.49475098 359.59606934 0.83039194]	[459.79992676 462.24417114 0.91132087]	[441.83981323 559.81237793 0.89029729]	[608.63897705 359.71572876 0.86253035]	[629.02148438 459.79174805 0.86499393]	[649.56896973 562.26538086 0.87810516]	[544.30383301 557.19104004 0.71409231]	[500.76828003 554.62884521 0.68453026]	[490.56445312 706.03082275 0.79536676]	[4.77641357e+02 8.54866516e+02 8.37786853e-01]	[585.46722412 559.75683594 0.70744365]	[582.9630127 708.51599121 0.88325363]	[5.85570923e+02 8.52352295e+02 8.40345323e-01]	[544.36633301 298.18701172 0.94079149]	[567.46118164 298.25274658 0.90092808]	[523.89764404 287.82861328 0.84021121]	[585.378479 295.40200806 0.79144692]	[5.85531799e+02 8.93333801e+02 8.63289356e-01]	[6.05956116e+02 8.90668152e+02 8.47188830e-01]	[5.82960876e+02 8.67609741e+02 7.55601525e-01]	[4.80224213e+02 8.93319397e+02 8.56792152e-01]	[4.59830750e+02 8.90750916e+02 8.67408514e-01]	[4.77675201e+02 8.70157898e+02 7.28720009e-01]
[559.6942749 315.97259521 0.90009642]	[549.53027344 359.65869141 0.90764606]	[490.49163818 359.59841919 0.83111435]	[459.80252075 462.24383545 0.91133523]	[441.84017944 559.81317139 0.89040434]	[608.64068604 359.71792603 0.86213303]	[629.02380371 459.77554321 0.86629462]	[649.56970215 562.27398682 0.87772286]	[544.30322266 557.18548584 0.71423489]	[500.76733398 554.62402344 0.68499464]	[490.55502319 706.05084229 0.79654312]	[4.77641144e+02 8.54863098e+02 8.37855935e-01]	[585.46722412 559.75012207 0.70865583]	[582.95965576 706.13720703 0.88396156]	[5.85570679e+02 8.52343872e+02 8.39922071e-01]	[544.35821533 298.18554688 0.94069046]	[567.45770264 298.25314331 0.90122354]	[523.89422607 287.82943726 0.84038043]	[585.37908936 295.40429688 0.79202628]	[5.85528320e+02 8.93326233e+02 8.65723848e-01]	[6.05954651e+02 8.90661194e+02 8.47377300e-01]	[5.82963806e+02 8.67604614e+02 7.54881620e-01]	[4.80216034e+02 8.93322632e+02 8.56028974e-01]	[4.59824097e+02 8.90752563e+02 8.67153406e-01]	[4.77680817e+02 8.70154846e+02 7.27832258e-01]
[557.26086426 315.97561646 0.89788109]	[549.50604248 359.65792847 0.90984327]	[488.0043335 359.60928345 0.8344174 ]	[459.78994751 462.25479126 0.90983671]	[441.82516479 559.8180542 0.89423442]	[608.63708496 359.71127319 0.86435467]	[629.02233887 459.7585144 0.86489725]	[649.59057617 562.26397705 0.87479258]	[544.29541016 557.20446777 0.71356767]	[500.7618103 554.63604736 0.68299085]	[493.06072998 706.08728027 0.80364764]	[4.77646423e+02 8.54860229e+02 8.40200365e-01]	[585.4564209 559.76794434 0.70712161]	[582.96917725 708.52746582 0.8837778 ]	[5.85564270e+02 8.52357239e+02 8.41856360e-01]	[544.34674072 298.18746948 0.93967253]	[565.07067871 298.25741577 0.90399826]	[523.88586426 287.80847168 0.84190506]	[585.34570312 295.40396118 0.79462111]	[5.85530640e+02 8.93331665e+02 8.64541471e-01]	[6.05952698e+02 8.90667236e+02 8.47465873e-01]	[5.82953552e+02 8.67619202e+02 7.59490073e-01]	[4.80221588e+02 8.93326843e+02 8.56006265e-01]	[4.59829437e+02 8.90754456e+02 8.69364262e-01]	[4.77680695e+02 8.70150330e+02 7.29866624e-01]
[557.23620605 315.9750061 0.89508557]	[549.48834229 359.65988159 0.91150892]	[487.9894104 359.61407471 0.83709365]	[459.78598022 462.23849487 0.91123927]	[441.81671143 559.82312012 0.89697641]	[608.62286377 359.7144165 0.86553538]	[629.02783203 459.77685547 0.86436957]	[649.59375 562.27770996 0.8766045 ]	[544.30206299 557.2142334 0.71549553]	[500.7633667 554.64605713 0.68559402]	[493.07012939 706.10437012 0.80994534]	[4.77648895e+02 8.54855042e+02 8.41481209e-01]	[585.46606445 559.78131104 0.70750791]	[582.96307373 708.51019287 0.8848663 ]	[5.85567505e+02 8.52365173e+02 8.41000140e-01]	[544.32977295 298.18707275 0.93845165]	[565.04919434 298.25866699 0.90801227]	[523.87646484 287.82171631 0.84300399]	[585.33532715 293.02087402 0.7945509 ]	[5.85536621e+02 8.93333130e+02 8.64845157e-01]	[6.05962097e+02 8.90667603e+02 8.46839547e-01]	[5.82958069e+02 8.67630493e+02 7.59094715e-01]	[4.80219757e+02 8.93324890e+02 8.57958376e-01]	[4.59827576e+02 8.90753418e+02 8.71508598e-01]	[4.77684296e+02 8.70148682e+02 7.30898082e-01]
[557.17346191 315.98629761 0.89249098]	[547.05102539 359.63943481 0.91709238]	[487.96044922 359.60217285 0.84197044]	[459.7572937 462.25952148 0.91568941]	[441.76217651 559.83917236 0.90345466]	[608.58349609 359.68234253 0.87581962]	[626.63348389 462.25213623 0.88167447]	[649.57019043 562.27905273 0.88210315]	[541.94488525 557.20458984 0.71118981]	[500.73672485 554.6260376 0.68167901]	[493.05307007 706.1050415 0.80668974]	[4.77647034e+02 8.54864746e+02 8.39250505e-01]	[585.44897461 559.76727295 0.70634168]	[582.95770264 708.50878906 0.88500595]	[5.85557617e+02 8.52369019e+02 8.42552125e-01]	[541.93017578 298.19073486 0.94268447]	[564.99371338 298.24713135 0.92590272]	[523.82110596 287.83718872 0.85345298]	[582.9776001 293.01876831 0.83446777]	[5.85538086e+02 8.93341309e+02 8.60953450e-01]	[6.05966125e+02 8.90675293e+02 8.43660116e-01]	[5.82939026e+02 8.67635193e+02 7.57841825e-01]	[4.80223602e+02 8.93332458e+02 8.54934812e-01]	[4.59830536e+02 8.90763062e+02 8.69083166e-01]	[4.77678650e+02 8.70157532e+02 7.30721891e-01]
[554.69940186 315.98745728 0.89084351]	[547.03155518 359.62738037 0.92102915]	[487.91799927 359.57949829 0.84499204]	[459.74832153 462.25405884 0.91569656]	[441.73178101 559.83312988 0.90572518]	[608.58361816 359.68008423 0.87477171]	[626.60198975 462.20068359 0.87294865]	[647.15557861 562.22979736 0.88644171]	[541.94995117 557.20507812 0.71182919]	[500.75018311 554.63360596 0.68602759]	[490.54855347 708.49829102 0.80551505]	[4.77645996e+02 8.54869080e+02 8.38809967e-01]	[585.44848633 559.76873779 0.70585191]	[582.95269775 708.56097412 0.87921464]	[5.85559875e+02 8.52380371e+02 8.41245711e-01]	[541.90826416 298.19396973 0.94347304]	[564.97442627 298.23928833 0.93340331]	[523.79119873 287.8609314 0.85342813]	[582.95904541 293.01953125 0.84080136]	[5.85537170e+02 8.93351257e+02 8.59374464e-01]	[6.05965759e+02 8.90683899e+02 8.43860209e-01]	[5.82949707e+02 8.67647461e+02 7.58300543e-01]	[4.80226959e+02 8.93338806e+02 8.54086280e-01]	[4.59833313e+02 8.90768860e+02 8.68679643e-01]	[4.77675507e+02 8.70155334e+02 7.29953289e-01]
[554.64172363 315.98971558 0.88673586]	[547.00866699 359.62948608 0.92524976]	[485.47143555 359.57958984 0.85054499]	[459.72402954 462.25808716 0.91638255]	[441.69445801 559.74133301 0.89542776]	[608.56884766 359.67663574 0.87760729]	[626.57519531 462.23635864 0.8740133 ]	[647.06732178 562.27142334 0.89988422]	[541.92657471 557.19976807 0.70668781]	[500.71646118 554.62347412 0.67866659]	[490.57730103 706.10986328 0.80719733]	[4.77646515e+02 8.54874329e+02 8.38379204e-01]	[585.43322754 559.76104736 0.70400631]	[582.94604492 708.50134277 0.88631523]	[5.85558594e+02 8.52368469e+02 8.41966748e-01]	[541.86804199 298.19937134 0.94120914]	[564.93652344 298.24084473 0.93959391]	[523.77032471 287.88037109 0.85078323]	[582.94128418 293.00805664 0.85121953]	[5.85541992e+02 8.93354065e+02 8.55076432e-01]	[6.05971558e+02 8.90682739e+02 8.39899063e-01]	[5.82943176e+02 8.67629517e+02 7.54791796e-01]	[4.80237793e+02 8.93344788e+02 8.52426887e-01]	[4.62198578e+02 8.90781372e+02 8.67328048e-01]	[4.77671906e+02 8.70163147e+02 7.29780912e-01]
[554.62469482 315.98495483 0.88548887]	[546.98980713 359.62432861 0.92605305]	[485.45751953 359.5741272 0.85132873]	[459.72271729 462.19537354 0.91747338]	[441.66635132 559.70013428 0.8863368 ]	[608.54309082 359.67953491 0.87853074]	[626.56396484 462.19799805 0.87053013]	[646.95635986 562.22210693 0.89443153]	[541.92816162 557.18218994 0.70549315]	[500.71957397 552.12408447 0.67976141]	[490.57672119 706.08898926 0.80477923]	[4.77644470e+02 8.54874084e+02 8.37719560e-01]	[585.43304443 559.74108887 0.70120305]	[582.94329834 706.10095215 0.88623607]	[5.85553894e+02 8.52354126e+02 8.43106210e-01]	[541.85394287 298.20544434 0.9407962 ]	[564.91583252 298.22470093 0.94679111]	[523.75634766 287.87677002 0.8449043 ]	[582.89544678 292.96270752 0.82666343]	[5.85540039e+02 8.93357849e+02 8.53700697e-01]	[6.05971741e+02 8.90682922e+02 8.38546574e-01]	[5.82937378e+02 8.67607056e+02 7.50097275e-01]	[4.80240845e+02 8.93347412e+02 8.51728737e-01]	[4.62200134e+02 8.90784363e+02 8.66212726e-01]	[4.77668396e+02 8.70163147e+02 7.29336798e-01]
[554.61291504 315.98474121 0.88358825]	[546.97961426 359.6289978 0.92682415]	[485.44348145 359.58053589 0.85220057]	[459.706604 459.84420776 0.9173429 ]	[439.29504395 557.21838379 0.87925726]	[608.54125977 359.68234253 0.87876201]	[626.58227539 462.30838013 0.86604697]	[644.5581665 562.2557373 0.89865732]	[541.94195557 557.20123291 0.70414162]	[500.72067261 554.62548828 0.67619264]	[490.57214355 706.08319092 0.80484438]	[4.77645660e+02 8.54864685e+02 8.38947952e-01]	[585.45410156 559.76599121 0.69835562]	[582.93951416 706.11065674 0.88567626]	[5.85550903e+02 8.52345154e+02 8.45215499e-01]	[541.84161377 298.20901489 0.93806219]	[564.90429688 298.21960449 0.94953465]	[521.42858887 287.88824463 0.84593821]	[582.90814209 292.93933105 0.83463544]	[5.85544800e+02 8.93363037e+02 8.52944851e-01]	[6.05972107e+02 8.90685242e+02 8.39256883e-01]	[5.82934326e+02 8.67591614e+02 7.49000847e-01]	[4.80236389e+02 8.93343262e+02 8.53612900e-01]	[4.62197052e+02 8.90778198e+02 8.66884351e-01]	[4.77670837e+02 8.70152649e+02 7.28509426e-01]
[552.12854004 315.98635864 0.88370425]	[546.95904541 359.62307739 0.92944419]	[485.40847778 359.57507324 0.85678631]	[459.70306396 459.82717896 0.91742373]	[439.25161743 554.66680908 0.87463421]	[608.52404785 359.66915894 0.88193864]	[626.55163574 462.19900513 0.8724547 ]	[644.46386719 559.7532959 0.88124967]	[541.92340088 554.66241455 0.69492739]	[500.70935059 552.07543945 0.67188174]	[490.55526733 706.04345703 0.79577672]	[4.77644623e+02 8.54864502e+02 8.37831795e-01]	[585.42657471 557.26025391 0.69254559]	[582.93725586 706.08221436 0.88347805]	[5.85554077e+02 8.52340759e+02 8.43515217e-01]	[541.81982422 298.21224976 0.93511301]	[564.88806152 298.21691895 0.95253348]	[521.39599609 287.88766479 0.84788424]	[582.90386963 292.93585205 0.84053922]	[5.85540833e+02 8.93349243e+02 8.53451490e-01]	[6.05970520e+02 8.90673706e+02 8.39136481e-01]	[5.82936096e+02 8.67586914e+02 7.47169495e-01]	[4.80235138e+02 8.93341003e+02 8.52765679e-01]	[4.59837250e+02 8.90771606e+02 8.65561485e-01]	[4.77671478e+02 8.70152405e+02 7.27864385e-01]
[552.12554932 315.98144531 0.88305014]	[546.94580078 359.61633301 0.93011665]	[485.37518311 359.57467651 0.85898393]	[459.6862793 459.83462524 0.91235685]	[439.2258606 554.68688965 0.87455833]	[608.51574707 359.66021729 0.88366407]	[626.51519775 459.80615234 0.86841261]	[644.41326904 559.77001953 0.87587595]	[541.90942383 557.19598389 0.69989061]	[500.70031738 552.13049316 0.6711629 ]	[490.540802 706.09411621 0.80502981]	[4.77642914e+02 8.54871948e+02 8.37828100e-01]	[585.41699219 559.76318359 0.69935459]	[582.9241333 708.49346924 0.88628399]	[5.85549805e+02 8.52358276e+02 8.45453858e-01]	[541.81439209 298.21194458 0.93458301]	[564.88452148 298.21295166 0.95432049]	[521.38787842 290.3522644 0.84890437]	[582.89172363 292.93945312 0.83649313]	[5.85536926e+02 8.93348694e+02 8.56766224e-01]	[6.05961609e+02 8.90677124e+02 8.42145920e-01]	[5.82938965e+02 8.67608093e+02 7.52395988e-01]	[4.80240112e+02 8.93338501e+02 8.54312360e-01]	[4.62200470e+02 8.90775024e+02 8.67298245e-01]	[4.77666718e+02 8.70157776e+02 7.30845034e-01]
[552.12261963 315.97644043 0.88268065]	[546.94610596 359.61019897 0.93044579]	[485.37216187 359.56692505 0.85964757]	[459.67358398 459.81768799 0.91324699]	[439.18490601 557.22149658 0.87484032]	[608.51507568 359.65939331 0.88354743]	[626.49328613 459.7689209 0.86970186]	[644.3894043 559.72528076 0.87043524]	[541.91949463 554.67559814 0.69819391]	[500.70275879 552.08178711 0.67362523]	[490.5401001 706.07409668 0.80436629]	[4.77643768e+02 8.54873047e+02 8.37598741e-01]	[585.42474365 559.72698975 0.69736898]	[582.92321777 708.50787354 0.88583255]	[5.85551025e+02 8.52360107e+02 8.44251394e-01]	[541.80767822 298.21258545 0.93386745]	[564.88043213 298.20755005 0.95595807]	[521.37133789 290.36334229 0.8517046 ]	[582.86755371 292.9440918 0.83182621]	[5.85536621e+02 8.93348938e+02 8.56898546e-01]	[6.05963074e+02 8.90677551e+02 8.42185795e-01]	[5.82940125e+02 8.67612244e+02 7.51924992e-01]	[4.80239807e+02 8.93339294e+02 8.53953302e-01]	[4.62200562e+02 8.90777222e+02 8.67682338e-01]	[4.77666870e+02 8.70160828e+02 7.30892122e-01]
[552.12139893 315.9803772 0.88351619]	[546.92608643 359.60629272 0.93160701]	[485.34680176 359.56945801 0.86114794]	[459.66378784 459.83081055 0.91027707]	[439.16983032 557.20770264 0.87086427]	[608.49432373 359.64691162 0.88591909]	[626.48693848 459.79949951 0.86664104]	[644.39935303 559.78747559 0.87888795]	[541.91400146 557.2166748 0.70038879]	[500.69995117 554.640625 0.67331064]	[490.51745605 706.09393311 0.80436063]	[4.77643494e+02 8.54874878e+02 8.37410331e-01]	[585.42333984 559.78271484 0.6984424 ]	[582.91656494 708.51763916 0.88604778]	[5.85549438e+02 8.52356750e+02 8.45339179e-01]	[541.800354 298.22131348 0.9305526 ]	[564.87615967 298.2064209 0.9580875 ]	[521.33978271 290.36022949 0.85396826]	[582.8515625 292.93966675 0.82671225]	[5.85534729e+02 8.93350769e+02 8.58508289e-01]	[6.05959900e+02 8.90680298e+02 8.44010830e-01]	[5.82940796e+02 8.67606018e+02 7.50895500e-01]	[4.80241364e+02 8.93340393e+02 8.52964699e-01]	[4.62200989e+02 8.90777649e+02 8.66274357e-01]	[4.77668152e+02 8.70162476e+02 7.31212556e-01]
[552.1116333 315.97613525 0.88376629]	[546.92596436 359.61099243 0.93251264]	[485.34899902 357.22406006 0.86186635]	[459.66784668 459.84002686 0.91018516]	[439.17114258 557.16345215 0.86535323]	[608.49688721 359.66159058 0.8856073 ]	[626.49139404 462.22299194 0.86942601]	[644.40283203 559.79718018 0.88142854]	[541.92297363 554.69439697 0.69934034]	[500.70898438 552.10705566 0.67532247]	[490.48068237 706.11303711 0.80420506]	[4.77644318e+02 8.54877502e+02 8.36837530e-01]	[585.42486572 559.74273682 0.69809055]	[582.90661621 708.51074219 0.88427764]	[5.85551819e+02 8.52352173e+02 8.44328463e-01]	[541.79779053 298.21481323 0.93107885]	[564.87145996 298.20471191 0.95862621]	[521.3291626 287.89083862 0.85292482]	[582.85205078 292.93487549 0.82778114]	[5.85526062e+02 8.93350403e+02 8.60854864e-01]	[6.05951904e+02 8.90679504e+02 8.44816148e-01]	[5.82947205e+02 8.67596558e+02 7.49196291e-01]	[4.80238708e+02 8.93338196e+02 8.51706028e-01]	[4.62198486e+02 8.90775513e+02 8.65465879e-01]	[4.77672394e+02 8.70165833e+02 7.31046438e-01]
[552.09173584 315.95608521 0.88143665]	[546.91467285 359.60604858 0.93246406]	[482.95809937 359.56945801 0.8632797 ]	[459.65557861 462.20526123 0.908571 ]	[439.16827393 554.69903564 0.86774433]	[608.4921875 359.64541626 0.88509691]	[626.48449707 459.81362915 0.86884791]	[644.40405273 559.75695801 0.87495828]	[541.90948486 554.68896484 0.69933295]	[500.69989014 552.10418701 0.67559731]	[490.50396729 706.09454346 0.80375487]	[4.77644592e+02 8.54881592e+02 8.37379277e-01]	[585.40563965 559.73522949 0.69859159]	[582.89758301 708.49310303 0.88306445]	[5.85547668e+02 8.52351074e+02 8.45858216e-01]	[541.79180908 298.18954468 0.93489766]	[564.86602783 298.18255615 0.9608891 ]	[521.33453369 290.3515625 0.85672092]	[582.83508301 292.90426636 0.81749737]	[5.85529907e+02 8.93352600e+02 8.58588874e-01]	[6.05956055e+02 8.90682190e+02 8.43903422e-01]	[5.82937500e+02 8.67593689e+02 7.45959401e-01]	[4.80230499e+02 8.93342590e+02 8.53109539e-01]	[4.59836761e+02 8.90774414e+02 8.68171811e-01]	[4.77678375e+02 8.70171082e+02 7.32628942e-01]
[552.08190918 315.92263794 0.87427318]	[544.53863525 359.60430908 0.9345926 ]	[482.94692993 359.57128906 0.86461234]	[459.65704346 462.21310425 0.90959805]	[439.16824341 554.69665527 0.86824632]	[606.10949707 359.64221191 0.88721114]	[626.47637939 459.77835083 0.86963534]	[644.42773438 559.79644775 0.88282293]	[541.88525391 554.69543457 0.69890893]	[500.67816162 552.11541748 0.67371303]	[490.4864502 706.11590576 0.80390823]	[4.77645844e+02 8.54881470e+02 8.37795854e-01]	[585.37463379 559.74182129 0.70064342]	[582.89678955 708.50158691 0.88196933]	[5.85549438e+02 8.52344299e+02 8.45495939e-01]	[541.79852295 298.15786743 0.93947703]	[564.85412598 298.16424561 0.95911771]	[521.33703613 287.88461304 0.85994214]	[582.82867432 292.90652466 0.82944757]	[5.85529480e+02 8.93350281e+02 8.58933330e-01]	[6.05953552e+02 8.90679932e+02 8.43486309e-01]	[5.82939819e+02 8.67584167e+02 7.45036066e-01]	[4.80229187e+02 8.93341064e+02 8.54480386e-01]	[4.62196075e+02 8.90777100e+02 8.69521141e-01]	[4.77680450e+02 8.70172729e+02 7.33878255e-01]
[552.08630371 313.53005981 0.87092334]	[544.52905273 359.60702515 0.93569797]	[482.93457031 359.57476807 0.86668599]	[459.662323 462.2046814 0.91172838]	[439.14328003 554.67596436 0.86477548]	[606.10235596 359.63943481 0.88869977]	[626.47869873 459.802948 0.87099838]	[644.47802734 562.3001709 0.90007555]	[541.87866211 554.6673584 0.69931638]	[500.6751709 552.1036377 0.67462212]	[490.48168945 706.11529541 0.80297995]	[4.77645874e+02 8.54879822e+02 8.37644458e-01]	[585.35900879 557.25030518 0.70121598]	[582.90509033 708.50189209 0.87992108]	[5.85550293e+02 8.52340088e+02 8.45340192e-01]	[541.80804443 298.11297607 0.94580305]	[564.85986328 298.14080811 0.96356821]	[521.34161377 287.82043457 0.86162603]	[582.82427979 292.92108154 0.82378095]	[5.85528564e+02 8.93350891e+02 8.58582914e-01]	[6.05953552e+02 8.90679932e+02 8.42707515e-01]	[5.82940857e+02 8.67577393e+02 7.43255973e-01]	[4.80226624e+02 8.93341064e+02 8.53548467e-01]	[4.59836456e+02 8.90772278e+02 8.69437337e-01]	[4.77681305e+02 8.70170593e+02 7.33490705e-01]
[552.09918213 313.43777466 0.85930616]	[544.52294922 359.60900879 0.93571413]	[482.92489624 359.5770874 0.86847758]	[459.66244507 462.20785522 0.91235048]	[439.14666748 554.65966797 0.86450189]	[606.10736084 359.64587402 0.88996482]	[626.47796631 459.75436401 0.87506533]	[644.48492432 562.21954346 0.89334011]	[541.83636475 554.63616943 0.70252192]	[500.64703369 552.07226562 0.67602801]	[487.98959351 706.11199951 0.80570877]	[4.77645996e+02 8.54876343e+02 8.38055968e-01]	[582.97625732 557.21844482 0.70845193]	[582.90332031 708.50390625 0.87780285]	[5.85549927e+02 8.52340088e+02 8.45288157e-01]	[541.8157959 298.01083374 0.95529658]	[564.8717041 298.06155396 0.96743006]	[521.34838867 287.81274414 0.86279547]	[582.83306885 292.915802 0.8181597 ]	[5.85528931e+02 8.93349365e+02 8.59578967e-01]	[6.05952393e+02 8.90678833e+02 8.42780173e-01]	[5.82940796e+02 8.67578064e+02 7.43571877e-01]	[4.80219940e+02 8.93331848e+02 8.55524659e-01]	[4.59833557e+02 8.90762695e+02 8.70217681e-01]	[4.77690094e+02 8.70168457e+02 7.35232830e-01]
[552.14630127 310.93255615 0.8470642 ]	[544.52606201 359.60577393 0.93250114]	[482.92657471 359.58325195 0.86754209]	[459.65896606 459.81207275 0.91049993]	[439.14694214 554.61785889 0.86411572]	[606.11413574 359.64190674 0.88963997]	[626.48455811 459.82446289 0.88363987]	[644.53173828 562.28179932 0.90034926]	[541.847229 554.62713623 0.69661736]	[500.65991211 549.5791626 0.67253923]	[490.5222168 706.06384277 0.80550003]	[4.77645691e+02 8.54894958e+02 8.34333003e-01]	[582.98901367 557.206604 0.70133734]	[582.9185791 708.53582764 0.88071918]	[5.85558777e+02 8.52334106e+02 8.42725396e-01]	[541.82470703 295.621521 0.95883006]	[564.91326904 295.65942383 0.9656595 ]	[521.33190918 285.30493164 0.86238605]	[582.82250977 292.89233398 0.77126002]	[5.85516113e+02 8.93344238e+02 8.53508353e-01]	[6.05943298e+02 8.90674133e+02 8.35372448e-01]	[5.82940552e+02 8.67573914e+02 7.37105727e-01]	[4.80240509e+02 8.93331238e+02 8.50703835e-01]	[4.62206329e+02 8.90771606e+02 8.70320320e-01]	[4.77673401e+02 8.70180603e+02 7.33246982e-01]
[552.11456299 308.38531494 0.84019327]	[544.53259277 359.60855103 0.93305665]	[482.92697144 359.58117676 0.86693239]	[459.63589478 459.78826904 0.9052127 ]	[439.16207886 552.10455322 0.86725205]	[606.11932373 359.64758301 0.89064467]	[626.48150635 459.84527588 0.88559818]	[644.57775879 562.30108643 0.90265459]	[541.84613037 554.65014648 0.69730014]	[500.66647339 552.07336426 0.66971636]	[490.49520874 706.12530518 0.80323315]	[4.77644257e+02 8.54887207e+02 8.34804952e-01]	[582.97857666 557.2300415 0.70560205]	[582.91864014 708.52832031 0.87825215]	[5.85558594e+02 8.52333008e+02 8.42739940e-01]	[541.8104248 295.57714844 0.96065456]	[564.87255859 295.60241699 0.96694112]	[521.33428955 285.2611084 0.85602725]	[582.83422852 290.36309814 0.81831276]	[5.85516663e+02 8.93339050e+02 8.54899526e-01]	[6.05944275e+02 8.90669434e+02 8.35407734e-01]	[5.82941345e+02 8.67571899e+02 7.37371147e-01]	[4.80244843e+02 8.93337646e+02 8.50225031e-01]	[4.62208099e+02 8.90778748e+02 8.71846735e-01]	[4.77673248e+02 8.70172302e+02 7.30494916e-01]
[552.11126709 308.3270874 0.83928102]	[544.5201416 359.59460449 0.9335345 ]	[482.91870117 359.56799316 0.86762631]	[459.61633301 459.76416016 0.90088677]	[439.16690063 552.09124756 0.87050742]	[606.10748291 359.63739014 0.89090461]	[626.48883057 462.21224976 0.88541871]	[646.93237305 562.34680176 0.91278839]	[541.83911133 554.63183594 0.69749063]	[500.66616821 552.06555176 0.67089379]	[490.4934082 706.13415527 0.80377269]	[4.77645294e+02 8.54887756e+02 8.34747612e-01]	[582.97027588 557.2064209 0.70614696]	[582.92651367 708.54412842 0.87761194]	[5.85556091e+02 8.52349304e+02 8.41369212e-01]	[541.80786133 295.53009033 0.95937175]	[564.87017822 295.5642395 0.96875501]	[521.31225586 282.77557373 0.85560912]	[582.82165527 287.85827637 0.80037081]	[5.85519531e+02 8.93339783e+02 8.53652120e-01]	[6.05945740e+02 8.90669128e+02 8.35093737e-01]	[5.82940796e+02 8.67593567e+02 7.41137207e-01]	[4.80247253e+02 8.93337097e+02 8.50125968e-01]	[4.62210541e+02 8.90777527e+02 8.71295214e-01]	[4.77673065e+02 8.70174438e+02 7.30722070e-01]
[552.13702393 305.8324585 0.83988631]	[544.5133667 359.5958252 0.93515772]	[482.921875 357.22122192 0.86850011]	[459.61016846 459.75506592 0.90000403]	[439.15994263 552.12530518 0.86695385]	[606.09924316 359.64407349 0.89184928]	[626.48925781 459.83111572 0.88399303]	[646.98352051 562.33557129 0.91495633]	[541.84082031 554.64758301 0.69616842]	[500.67111206 552.06835938 0.66898417]	[490.49664307 706.12963867 0.80284178]	[4.77644073e+02 8.54893372e+02 8.33540559e-01]	[582.97332764 557.22540283 0.70647496]	[582.91656494 708.53179932 0.87624454]	[5.85556885e+02 8.52348145e+02 8.41423154e-01]	[541.80743408 295.49584961 0.9549675 ]	[564.89245605 295.52752686 0.96651828]	[521.3104248 282.77081299 0.85366893]	[582.82867432 287.8321228 0.78766155]	[5.85518433e+02 8.93341614e+02 8.52580428e-01]	[6.05942383e+02 8.90670532e+02 8.35158229e-01]	[5.82940979e+02 8.67588989e+02 7.38404393e-01]	[4.80250641e+02 8.93335999e+02 8.49265754e-01]	[4.62213287e+02 8.90777710e+02 8.70053113e-01]	[4.77673431e+02 8.70176453e+02 7.31005788e-01]
[552.11846924 305.80813599 0.84092176]	[544.49658203 359.60726929 0.93728799]	[482.90362549 359.58081055 0.87072051]	[459.62164307 459.756073 0.90198952]	[439.15026855 552.14025879 0.86588711]	[606.07922363 359.64089966 0.89426219]	[626.48254395 462.20022583 0.88611192]	[647.02075195 562.33843994 0.91767699]	[541.82287598 554.64831543 0.69672251]	[498.26611328 552.08105469 0.66645765]	[490.49801636 706.13421631 0.8058356 ]	[4.77642548e+02 8.54898987e+02 8.32784832e-01]	[582.96789551 557.21917725 0.70587361]	[582.91741943 708.58312988 0.87393922]	[5.85552368e+02 8.52364746e+02 8.42558444e-01]	[541.79669189 295.48513794 0.95216632]	[564.87921143 295.51617432 0.96367347]	[521.29412842 282.77993774 0.85435891]	[582.82849121 287.81582642 0.7936967 ]	[5.85527527e+02 8.93344238e+02 8.48785400e-01]	[6.05950378e+02 8.90674683e+02 8.34884822e-01]	[5.82932129e+02 8.67613708e+02 7.43701100e-01]	[4.80251160e+02 8.93341248e+02 8.50632787e-01]	[4.62215027e+02 8.90784119e+02 8.71628821e-01]	[4.77675079e+02 8.70184143e+02 7.32888341e-01]
[552.0602417 305.78063965 0.84113711]	[544.4753418 359.62142944 0.93998009]	[482.87963867 359.59387207 0.87456161]	[459.62631226 459.80072021 0.90423387]	[439.13543701 554.63726807 0.86209297]	[606.06011963 359.65118408 0.8952052 ]	[626.48529053 459.84384155 0.88181877]	[647.06744385 562.30755615 0.9102695 ]	[541.82611084 557.18261719 0.69584185]	[500.64941406 554.62768555 0.66631424]	[490.48187256 706.11425781 0.80357754]	[4.77643768e+02 8.54894592e+02 8.33378434e-01]	[582.9777832 559.73028564 0.70449907]	[582.92321777 708.61999512 0.86939847]	[5.85557129e+02 8.52371216e+02 8.41173589e-01]	[541.77508545 295.4659729 0.94809163]	[564.84173584 295.50079346 0.96146995]	[521.2902832 285.24215698 0.8579905 ]	[582.80639648 285.3291626 0.80927497]	[5.85533386e+02 8.93340210e+02 8.47960413e-01]	[6.05955444e+02 8.90673035e+02 8.35003316e-01]	[5.82937561e+02 8.67626770e+02 7.46990025e-01]	[4.80258514e+02 8.93337097e+02 8.53959203e-01]	[4.62223969e+02 8.90784424e+02 8.75101209e-01]	[4.77669128e+02 8.70184326e+02 7.33339131e-01]
[549.58361816 305.78033447 0.84255499]	[544.46838379 359.62973022 0.94017386]	[482.86758423 359.61227417 0.87645513]	[459.63973999 459.80859375 0.90591437]	[439.12484741 552.13568115 0.86073321]	[606.04852295 359.64871216 0.89572513]	[626.47247314 462.19882202 0.88536298]	[647.074646 562.28759766 0.90851653]	[541.81103516 557.22003174 0.69337988]	[498.2401123 554.66442871 0.66034681]	[487.97637939 708.52026367 0.81161541]	[4.77639893e+02 8.54898743e+02 8.32686424e-01]	[582.97619629 559.76599121 0.70402324]	[582.92547607 708.62438965 0.86951119]	[5.85551514e+02 8.52369812e+02 8.41866553e-01]	[541.76000977 295.45574951 0.94510317]	[564.83288574 295.49710083 0.96099812]	[521.26745605 285.25701904 0.85647976]	[582.79821777 287.79852295 0.80290782]	[5.85530640e+02 8.93335693e+02 8.49611342e-01]	[6.05953674e+02 8.90667480e+02 8.35966587e-01]	[5.82931702e+02 8.67623657e+02 7.45427608e-01]	[4.80255859e+02 8.93339417e+02 8.53781879e-01]	[4.62221436e+02 8.90787170e+02 8.76677155e-01]	[4.77662537e+02 8.70185486e+02 7.36189604e-01]
[549.57849121 305.77633667 0.84342551]	[544.46453857 359.63925171 0.94088727]	[482.86538696 359.62435913 0.87757188]	[459.63839722 459.82467651 0.90553367]	[439.08343506 554.62353516 0.84991181]	[606.04144287 359.65289307 0.89624804]	[626.48065186 462.20346069 0.87842268]	[647.02636719 559.83917236 0.89072371]	[541.8203125 557.21575928 0.69224852]	[498.24533081 554.65997314 0.65997332]	[488.01541138 706.08599854 0.80447298]	[4.77639221e+02 8.54890076e+02 8.33000183e-01]	[582.99133301 559.76544189 0.69916004]	[582.91998291 708.58374023 0.87319285]	[5.85550964e+02 8.52363403e+02 8.41540396e-01]	[541.75823975 295.45101929 0.94445908]	[564.82885742 295.49423218 0.96162117]	[521.262146 285.24526978 0.85809273]	[582.7890625 287.79919434 0.79860908]	[5.85528137e+02 8.93340515e+02 8.49191904e-01]	[6.05953796e+02 8.90671387e+02 8.34747076e-01]	[5.82929626e+02 8.67616638e+02 7.43263423e-01]	[4.80251038e+02 8.93339844e+02 8.55569363e-01]	[4.62216217e+02 8.90783752e+02 8.76490951e-01]	[4.77662720e+02 8.70176575e+02 7.33663678e-01]
[549.57312012 305.76553345 0.84531903]	[544.46258545 359.64569092 0.94023836]	[482.86590576 359.62304688 0.87692112]	[459.63168335 459.81997681 0.90306401]	[439.06362915 554.67730713 0.84831983]	[606.04467773 359.66195679 0.89628172]	[626.48010254 462.21170044 0.88195801]	[646.99072266 559.79626465 0.88937986]	[541.80810547 557.21386719 0.69640887]	[498.253479 554.65557861 0.6630103 ]	[488.02679443 706.0793457 0.80685747]	[4.77634460e+02 8.54902527e+02 8.31008494e-01]	[582.96459961 559.76849365 0.71280432]	[582.91223145 708.55926514 0.8743422 ]	[5.85547607e+02 8.52364807e+02 8.42226326e-01]	[541.75292969 295.44577026 0.94168305]	[564.82775879 295.49020386 0.95983684]	[521.24621582 285.2618103 0.8558538 ]	[582.79174805 287.80905151 0.79505932]	[5.85534607e+02 8.93345398e+02 8.48187268e-01]	[6.05955994e+02 8.90675232e+02 8.35096359e-01]	[5.82923218e+02 8.67620239e+02 7.43674159e-01]	[4.80248077e+02 8.93336914e+02 8.57609808e-01]	[4.62216431e+02 8.90785156e+02 8.76757741e-01]	[4.77660919e+02 8.70188538e+02 7.36786723e-01]
[549.5480957 305.75656128 0.84756756]	[544.45495605 359.64117432 0.94168049]	[482.86270142 359.61392212 0.87786365]	[459.61593628 459.8114624 0.89947307]	[436.66616821 557.17340088 0.84541237]	[606.03326416 359.66311646 0.8969686 ]	[626.4864502 459.80453491 0.87423331]	[644.56756592 559.70953369 0.87856537]	[541.81378174 554.69946289 0.69314933]	[498.25836182 552.13342285 0.66237414]	[490.49743652 706.04345703 0.80570763]	[4.77631439e+02 8.54906494e+02 8.29958618e-01]	[582.96459961 559.73608398 0.70928335]	[582.89990234 708.53961182 0.87738913]	[5.85546143e+02 8.52362549e+02 8.43376875e-01]	[541.74371338 295.44067383 0.93910712]	[564.81524658 295.49127197 0.95965481]	[521.23596191 285.26855469 0.85289013]	[582.78692627 287.8236084 0.79335344]	[5.85528625e+02 8.93338440e+02 8.50818336e-01]	[6.05949402e+02 8.90669983e+02 8.36438239e-01]	[5.82923767e+02 8.67615295e+02 7.44807065e-01]	[4.80245209e+02 8.93338745e+02 8.55831504e-01]	[4.62212952e+02 8.90785461e+02 8.74091864e-01]	[4.77657898e+02 8.70193909e+02 7.37589598e-01]
[549.53857422 303.30169678 0.84931886]	[544.45385742 359.63427734 0.94271654]	[482.86312866 359.60748291 0.87786299]	[459.60858154 459.806427 0.89546204]	[436.68243408 557.16381836 0.84656358]	[606.03302002 359.66113281 0.89661163]	[626.47052002 462.21228027 0.87907517]	[644.48504639 559.80505371 0.89116961]	[541.79522705 554.68157959 0.68972999]	[498.22650146 552.11730957 0.66097915]	[488.01986694 706.07159424 0.8051728 ]	[4.77630188e+02 8.54910706e+02 8.29048097e-01]	[582.96099854 559.72253418 0.70674598]	[582.90899658 708.59869385 0.87231666]	[5.85545471e+02 8.52369446e+02 8.43311608e-01]	[541.7409668 295.43234253 0.93688262]	[562.48101807 295.48693848 0.95877939]	[521.22937012 285.25079346 0.85500163]	[582.78491211 287.80877686 0.79803836]	[5.85531067e+02 8.93343445e+02 8.50687504e-01]	[6.05949219e+02 8.90674438e+02 8.38273108e-01]	[5.82926453e+02 8.67621826e+02 7.44219780e-01]	[4.80251068e+02 8.93339539e+02 8.55162740e-01]	[4.62217316e+02 8.90788574e+02 8.73436630e-01]	[4.77656586e+02 8.70199463e+02 7.38349915e-01]
[549.53460693 303.29718018 0.85002387]	[544.45220947 359.64120483 0.94238955]	[482.86694336 359.60263062 0.87667352]	[459.60446167 459.7963562 0.89410585]	[436.6854248 554.68243408 0.84639955]	[606.02996826 359.67306519 0.8953504 ]	[626.45410156 462.31600952 0.87760174]	[644.42181396 559.81787109 0.88889027]	[541.793396 557.19543457 0.68980771]	[498.23278809 554.64111328 0.6596964 ]	[487.98886108 706.08325195 0.80710936]	[4.77629272e+02 8.54920654e+02 8.27666819e-01]	[582.9553833 559.75708008 0.70941436]	[582.9029541 708.5892334 0.87316531]	[5.85544373e+02 8.52367859e+02 8.43026578e-01]	[541.73834229 295.42196655 0.93378115]	[562.48065186 295.48120117 0.95865893]	[521.21264648 282.78015137 0.8575846 ]	[582.78326416 287.79510498 0.79422319]	[5.85529907e+02 8.93341614e+02 8.50301802e-01]	[6.05951172e+02 8.90672974e+02 8.36831689e-01]	[5.82922180e+02 8.67619507e+02 7.42827117e-01]	[4.80254791e+02 8.93341248e+02 8.51593256e-01]	[4.62217834e+02 8.90791199e+02 8.69496822e-01]	[4.77654236e+02 8.70208557e+02 7.39856124e-01]
[549.53204346 303.29620361 0.84972864]	[544.45263672 359.63903809 0.94308645]	[482.86224365 359.60455322 0.87696582]	[459.60394287 459.78778076 0.89304352]	[436.68353271 554.67510986 0.84129596]	[606.03393555 359.6706543 0.89488149]	[626.4473877 462.3503418 0.87356043]	[644.38995361 562.23693848 0.88798678]	[541.79840088 557.21392822 0.694529 ]	[498.24035645 554.6729126 0.66435009]	[487.96478271 706.05554199 0.79810107]	[4.77630432e+02 8.54901794e+02 8.29734087e-01]	[582.96185303 559.78137207 0.71064812]	[582.90258789 708.55206299 0.87385637]	[5.85545471e+02 8.52361511e+02 8.44037056e-01]	[541.74078369 295.41540527 0.93279046]	[562.48193359 295.48294067 0.95902246]	[521.21533203 282.7699585 0.86054564]	[582.78723145 287.79495239 0.79674613]	[5.85527893e+02 8.93345459e+02 8.52228642e-01]	[6.05944153e+02 8.90677856e+02 8.40364337e-01]	[5.82928772e+02 8.67612061e+02 7.45163620e-01]	[4.80256958e+02 8.93336243e+02 8.53292525e-01]	[4.62220764e+02 8.90785095e+02 8.69929612e-01]	[4.77655334e+02 8.70189636e+02 7.38856435e-01]
[549.53173828 303.29537964 0.8491649 ]	[544.43572998 359.62704468 0.94509166]	[482.8480835 359.5904541 0.87872475]	[459.61367798 459.79672241 0.89612931]	[436.68978882 554.65570068 0.84676528]	[606.01745605 359.6652832 0.89602482]	[626.43499756 462.30584717 0.87653875]	[644.35125732 562.23248291 0.88705111]	[541.80395508 557.23168945 0.69497454]	[498.23999023 554.68572998 0.66385317]	[487.9510498 706.0447998 0.79751676]	[4.77630707e+02 8.54899231e+02 8.30055058e-01]	[582.97033691 559.79797363 0.70806432]	[582.90356445 708.57470703 0.87354398]	[5.85544800e+02 8.52360718e+02 8.44051480e-01]	[541.74401855 295.41165161 0.93218827]	[564.80548096 295.48361206 0.95928633]	[521.21539307 282.75469971 0.86269945]	[582.78588867 287.80603027 0.79977775]	[5.85529419e+02 8.93345337e+02 8.51690531e-01]	[6.05945679e+02 8.90675842e+02 8.38695407e-01]	[5.82926514e+02 8.67607300e+02 7.43835092e-01]	[4.80250916e+02 8.93335693e+02 8.54992390e-01]	[4.62218079e+02 8.90782776e+02 8.70903254e-01]	[4.77658447e+02 8.70188477e+02 7.40530252e-01]
[549.53302002 303.29385376 0.84878379]	[544.43292236 359.62539673 0.94500428]	[482.84811401 359.58856201 0.87775743]	[459.60443115 459.81680298 0.89481401]	[439.09039307 554.64025879 0.85119981]	[606.01690674 359.66763306 0.89520764]	[626.43347168 462.30352783 0.87016129]	[644.32861328 562.2442627 0.88281792]	[541.78594971 557.23486328 0.69331026]	[498.21780396 554.69549561 0.66232055]	[487.94232178 706.03674316 0.79983771]	[4.77628357e+02 8.54901489e+02 8.29422414e-01]	[582.96057129 559.79522705 0.70617968]	[582.90447998 708.5456543 0.87532878]	[5.85544556e+02 8.52360413e+02 8.44488144e-01]	[541.74450684 295.40686035 0.93072069]	[564.80932617 295.48217773 0.95871776]	[521.222229 282.74526978 0.85960358]	[582.79614258 287.80661011 0.8004964 ]	[5.85532288e+02 8.93351013e+02 8.50983262e-01]	[6.05948303e+02 8.90680847e+02 8.39258254e-01]	[5.82925598e+02 8.67608398e+02 7.44095206e-01]	[4.80250122e+02 8.93330444e+02 8.55794847e-01]	[4.62216766e+02 8.90778198e+02 8.71333241e-01]	[4.77657440e+02 8.70191284e+02 7.40934730e-01]
[549.52325439 303.28848267 0.85035908]	[544.42755127 359.62310791 0.94546896]	[482.84790039 359.57861328 0.87786239]	[459.60836792 459.81225586 0.89711654]	[439.11456299 554.68280029 0.85562098]	[606.01324463 359.67480469 0.89518505]	[626.4251709 462.29855347 0.87135565]	[644.32800293 562.22967529 0.87984389]	[541.76403809 557.23828125 0.68937927]	[498.19720459 557.17913818 0.66051185]	[487.94515991 706.04418945 0.80308944]	[4.77626770e+02 8.54902222e+02 8.29326034e-01]	[582.93939209 559.79663086 0.70545816]	[582.90673828 708.54772949 0.87684256]	[5.85546997e+02 8.52355774e+02 8.43857348e-01]	[541.74261475 295.40393066 0.92953587]	[564.80450439 295.48355103 0.95745564]	[521.22351074 282.74935913 0.85712111]	[582.79156494 287.82666016 0.80051327]	[5.85530945e+02 8.93343750e+02 8.54313016e-01]	[6.05946716e+02 8.90676575e+02 8.43379855e-01]	[5.82932617e+02 8.67606995e+02 7.45670438e-01]	[4.80250946e+02 8.93332214e+02 8.55628848e-01]	[4.62217865e+02 8.90779724e+02 8.71827364e-01]	[4.77653046e+02 8.70192444e+02 7.42124081e-01]
[549.50921631 303.27609253 0.85240221]	[544.41241455 359.62890625 0.94571656]	[482.84533691 359.58795166 0.87725222]	[459.61416626 459.81283569 0.89682293]	[439.12216187 554.68389893 0.85812485]	[605.98901367 359.67504883 0.89541656]	[626.42718506 462.29211426 0.87045157]	[644.34246826 559.82342529 0.87423599]	[541.762146 557.23236084 0.68975115]	[498.20349121 557.18157959 0.65962863]	[487.93206787 706.04840088 0.80441451]	[4.77628204e+02 8.54902954e+02 8.29415321e-01]	[582.93347168 559.78149414 0.70605254]	[582.90838623 708.51165771 0.87893635]	[5.85544556e+02 8.52353210e+02 8.44797850e-01]	[541.73779297 295.39675903 0.92654747]	[562.47143555 295.47851562 0.95638347]	[521.22271729 282.76376343 0.85582447]	[582.78308105 287.83432007 0.79993516]	[5.85532043e+02 8.93355469e+02 8.54382753e-01]	[6.05944885e+02 8.90684937e+02 8.44025493e-01]	[5.82930176e+02 8.67602600e+02 7.44853616e-01]	[4.80252533e+02 8.93332397e+02 8.53955030e-01]	[4.62217865e+02 8.90779358e+02 8.70487690e-01]	[4.77652740e+02 8.70193604e+02 7.42751956e-01]
[549.5032959 303.27502441 0.85251135]	[544.40686035 359.61993408 0.94673061]	[482.84658813 359.57800293 0.87716085]	[459.61386108 459.81109619 0.8977071 ]	[439.12472534 554.66442871 0.85825402]	[605.97497559 359.6706543 0.89669901]	[626.42791748 462.32723999 0.86926538]	[644.36798096 562.24920654 0.88103151]	[541.77337646 557.2489624 0.69020677]	[498.21554565 557.19598389 0.66164559]	[487.92050171 706.05529785 0.80544275]	[4.77628143e+02 8.54903931e+02 8.29205275e-01]	[582.94451904 559.80413818 0.7047019 ]	[582.90740967 708.5447998 0.87722749]	[5.85539246e+02 8.52359497e+02 8.46142709e-01]	[541.73254395 295.39407349 0.92459828]	[562.46185303 295.47634888 0.95794767]	[521.20343018 282.76647949 0.85654336]	[582.76635742 287.82720947 0.79187852]	[5.85532349e+02 8.93359985e+02 8.52944791e-01]	[6.05945129e+02 8.90689331e+02 8.43930244e-01]	[5.82925903e+02 8.67611023e+02 7.46121824e-01]	[4.80253845e+02 8.93331543e+02 8.54413450e-01]	[4.62218506e+02 8.90778259e+02 8.70626569e-01]	[4.77652161e+02 8.70194946e+02 7.43364215e-01]
[549.50146484 303.27557373 0.8523075 ]	[544.39654541 359.62835693 0.94684005]	[482.83822632 359.59036255 0.8780297 ]	[459.60388184 459.80853271 0.89510429]	[439.12231445 554.64904785 0.85797036]	[605.96697998 359.67098999 0.89636171]	[626.41040039 462.27996826 0.87209195]	[644.39660645 562.2208252 0.87909436]	[541.75231934 557.25482178 0.6884377 ]	[498.20187378 557.2019043 0.66197163]	[485.49829102 706.06280518 0.80652046]	[4.77629669e+02 8.54906006e+02 8.29229832e-01]	[582.91827393 559.80944824 0.70616376]	[582.90344238 708.54656982 0.877334 ]	[5.85537292e+02 8.52354126e+02 8.47032666e-01]	[541.73071289 295.39367676 0.92461205]	[562.4597168 295.47573853 0.9578414 ]	[521.19647217 282.77566528 0.85521895]	[582.75732422 287.84750366 0.79230797]	[5.85530334e+02 8.93358521e+02 8.53748620e-01]	[6.05944641e+02 8.90686279e+02 8.42636228e-01]	[5.82922241e+02 8.67599854e+02 7.43605256e-01]	[4.80249908e+02 8.93329712e+02 8.55099738e-01]	[4.62215363e+02 8.90775513e+02 8.71112943e-01]	[4.77656036e+02 8.70197449e+02 7.43145823e-01]
[549.50531006 303.27276611 0.8527233 ]	[544.39593506 359.62585449 0.947016 ]	[482.84570312 359.58432007 0.87687963]	[459.58892822 459.79803467 0.8913343 ]	[439.10064697 554.68579102 0.85577631]	[605.95556641 359.66921997 0.89693773]	[626.38885498 462.25881958 0.87462056]	[644.44256592 562.24597168 0.89142895]	[541.73956299 557.19970703 0.68609303]	[498.20822144 554.66894531 0.66181356]	[485.49905396 706.04730225 0.80609208]	[4.77628113e+02 8.54908997e+02 8.28173220e-01]	[582.89611816 559.75787354 0.70492601]	[582.89172363 708.53076172 0.87701321]	[5.85534668e+02 8.52357361e+02 8.47139060e-01]	[541.73052979 295.39285278 0.92385697]	[562.46105957 295.4750061 0.95652479]	[521.1895752 282.76956177 0.85211337]	[582.76068115 287.83444214 0.79076481]	[5.85533325e+02 8.93365234e+02 8.51580799e-01]	[6.05945618e+02 8.90691223e+02 8.42990637e-01]	[5.82918701e+02 8.67604065e+02 7.43939221e-01]	[4.80252808e+02 8.93327759e+02 8.53838325e-01]	[4.62215912e+02 8.90775208e+02 8.70798469e-01]	[4.77652588e+02 8.70203003e+02 7.41813123e-01]
[549.49713135 303.27783203 0.85193789]	[544.39477539 359.63052368 0.94719177]	[482.84484863 359.59082031 0.87745613]	[459.5871582 459.79144287 0.88940251]	[439.09338379 554.66418457 0.85336339]	[605.95532227 359.66558838 0.89687181]	[626.38598633 462.26037598 0.87642813]	[644.46820068 562.22503662 0.89408994]	[541.73913574 557.23199463 0.68953478]	[498.20550537 557.18762207 0.66581005]	[485.46832275 706.09783936 0.80988991]	[4.77633972e+02 8.54904724e+02 8.29676747e-01]	[582.89764404 559.78778076 0.70848238]	[582.90148926 708.51379395 0.87670457]	[5.85535095e+02 8.52356873e+02 8.46773863e-01]	[541.7265625 295.39056396 0.92261684]	[562.45629883 295.47402954 0.95674592]	[521.1831665 282.77310181 0.8536067 ]	[582.74237061 287.8583374 0.78799075]	[5.85533081e+02 8.93366150e+02 8.53341579e-01]	[6.05947510e+02 8.90691956e+02 8.43991756e-01]	[5.82917969e+02 8.67606750e+02 7.45849013e-01]	[4.80245636e+02 8.93325928e+02 8.58164907e-01]	[4.62212891e+02 8.90771057e+02 8.75140965e-01]	[4.77666687e+02 8.70201294e+02 7.44459212e-01]
[549.49188232 303.27758789 0.85262632]	[544.39324951 359.63439941 0.9476431 ]	[482.84005737 359.59527588 0.87731963]	[459.59375 459.77236938 0.88910991]	[439.0809021 554.62426758 0.84692508]	[605.95019531 359.66757202 0.89729506]	[626.38818359 462.27349854 0.87840331]	[644.49755859 562.25610352 0.89981544]	[541.72686768 557.18835449 0.68655562]	[498.20953369 554.66931152 0.66593075]	[485.48266602 706.06848145 0.80735946]	[4.77635559e+02 8.54903625e+02 8.30142379e-01]	[582.8840332 559.74627686 0.70675373]	[582.90148926 708.49810791 0.8751145 ]	[5.85536133e+02 8.52355347e+02 8.46540809e-01]	[541.72406006 295.39181519 0.92267847]	[562.45458984 295.47756958 0.95722973]	[521.18878174 285.23260498 0.85062289]	[582.73529053 290.35296631 0.78754276]	[5.85535522e+02 8.93360291e+02 8.54163766e-01]	[6.05950012e+02 8.90687439e+02 8.44648659e-01]	[5.82916931e+02 8.67606812e+02 7.46053278e-01]	[4.80246185e+02 8.93325928e+02 8.58761370e-01]	[4.62213440e+02 8.90770813e+02 8.75640571e-01]	[4.77667969e+02 8.70202148e+02 7.44902968e-01]
[549.49157715 303.27877808 0.85287166]	[544.38946533 359.63348389 0.94691128]	[482.837677 359.59417725 0.87734127]	[459.59881592 459.76901245 0.8914575 ]	[436.68035889 554.68859863 0.84768426]	[605.94702148 359.66671753 0.89712542]	[626.38824463 462.24691772 0.87943375]	[644.49749756 562.25323486 0.89870769]	[541.71728516 557.17669678 0.6835621 ]	[498.20385742 554.64605713 0.66402328]	[487.91427612 706.09661865 0.81027806]	[4.77634583e+02 8.54909058e+02 8.29588771e-01]	[582.86981201 559.73730469 0.70452046]	[582.89929199 708.50616455 0.87408304]	[5.85536194e+02 8.52355957e+02 8.46497476e-01]	[541.72088623 295.39483643 0.92305756]	[562.45446777 295.47909546 0.95628679]	[521.17645264 285.23962402 0.84669167]	[582.73937988 290.35656738 0.78819275]	[5.85534424e+02 8.93359985e+02 8.54187071e-01]	[6.05948120e+02 8.90686523e+02 8.44673693e-01]	[5.82918640e+02 8.67606873e+02 7.45891750e-01]	[4.80246338e+02 8.93328186e+02 8.58389795e-01]	[4.62214203e+02 8.90773193e+02 8.75399590e-01]	[4.77666748e+02 8.70206848e+02 7.45098114e-01]
[truncated: 607 more rows]
