# Supplementary material for: Evaluation of functional tests performance using a camera-based and machine learning approach
Source: PLoS One. 2023 Nov 3;18(11):e0288279. doi: 10.1371/journal.pone.0288279 (PMC10624324; doi:10.1371/journal.pone.0288279)
Supplement: S1 Data — This dataset includes all the extracted keypoints of movements and the associated features and statistics, which were used for the analyses presented in the main manuscript. (ZIP) [file pone.0288279.s001.zip › PLOS_data_28032023/original_movement_data/CSV/000014_SDT_P_crop.csv]

[464.87664795 244.25495911 0.847691 ]	[462.35058594 282.74554443 0.9099437 ]	[405.83361816 280.25241089 0.82356101]	[380.08889771 380.22302246 0.89750427]	[372.53463745 470.05221558 0.82086986]	[523.77630615 282.72506714 0.86589974]	[539.32183838 380.22689819 0.87954164]	[544.49249268 464.94067383 0.86463654]	[457.16842651 469.99215698 0.69297522]	[416.13729858 467.43823242 0.68245947]	[416.12176514 613.67327881 0.81312799]	[400.68890381 752.30487061 0.85637271]	[498.25238037 475.10134888 0.69935292]	[482.95401001 616.27606201 0.82096344]	[482.78067017 759.94763184 0.83260262]	[457.20623779 233.88796997 0.89478165]	[480.25131226 234.02087402 0.94465065]	[439.21496582 216.00440979 0.85967427]	[498.24911499 218.55499268 0.7924071 ]	[4.77647644e+02 7.90796509e+02 7.64301240e-01]	[498.15939331 790.65997314 0.79480946]	[4.80264160e+02 7.70169983e+02 7.48232722e-01]	[400.81192017 788.23522949 0.86252385]	[382.80914307 788.06982422 0.8372438 ]	[4.03348175e+02 7.67584534e+02 7.35916257e-01]
[464.87658691 244.25473022 0.84768796]	[462.35269165 282.74829102 0.90958035]	[405.83590698 280.25338745 0.82331485]	[380.08917236 380.22180176 0.89767015]	[372.53610229 470.0513916 0.82099438]	[523.77783203 282.72619629 0.86615437]	[539.32000732 380.22982788 0.87920636]	[544.49139404 464.9402771 0.86475545]	[457.1711731 469.98568726 0.6934495 ]	[416.14099121 467.43408203 0.68321449]	[416.12252808 613.66247559 0.81328869]	[400.68994141 752.30291748 0.85653508]	[498.2550354 475.09185791 0.69926322]	[482.96627808 616.19354248 0.8136785 ]	[482.7805481 759.9442749 0.83236045]	[457.20620728 233.88833618 0.89485073]	[480.25106812 234.02102661 0.94453359]	[439.21466064 216.00514221 0.85933858]	[498.24835205 218.55570984 0.79225677]	[4.77652313e+02 7.90793396e+02 7.65047789e-01]	[498.16265869 790.65686035 0.79503298]	[4.80260895e+02 7.70169128e+02 7.47702599e-01]	[400.81103516 788.23608398 0.86262578]	[382.80841064 788.0713501 0.8373009 ]	[4.03349609e+02 7.67584045e+02 7.36502349e-01]
[464.84283447 241.72601318 0.85467684]	[462.31390381 282.73696899 0.91492575]	[403.39013672 280.23773193 0.82968009]	[377.74459839 380.18914795 0.89524382]	[372.44683838 470.0010376 0.81424367]	[521.38165283 282.73266602 0.86281163]	[539.30548096 380.275177 0.8806318 ]	[546.91784668 467.478302 0.84412736]	[457.14083862 469.98577881 0.69060725]	[416.10534668 467.41040039 0.67834681]	[416.08554077 613.65563965 0.81258202]	[400.68267822 754.75921631 0.85140532]	[498.24169922 475.1100769 0.69991976]	[482.93399048 616.26843262 0.81986231]	[482.76751709 762.44415283 0.83473396]	[457.18170166 233.84588623 0.8920368 ]	[480.20614624 233.96136475 0.9346534 ]	[439.15716553 215.98243713 0.86341971]	[498.17242432 216.14703369 0.78015798]	[4.77629913e+02 7.90817200e+02 7.55219698e-01]	[4.98154572e+02 7.90676147e+02 7.90132821e-01]	[4.80266357e+02 7.70199036e+02 7.46548593e-01]	[400.81011963 788.23822021 0.85547996]	[382.7979126 788.06878662 0.82697558]	[4.03345215e+02 7.67600525e+02 7.34218955e-01]
[462.37036133 241.64547729 0.87993425]	[462.2600708 282.73080444 0.91954374]	[403.34893799 280.22589111 0.83834368]	[377.70391846 380.14865112 0.89244241]	[367.36199951 467.46975708 0.81480461]	[521.30316162 282.72259521 0.85798377]	[539.29937744 380.31216431 0.86971086]	[547.01037598 469.99978638 0.82850426]	[454.61734009 469.99154663 0.67416859]	[413.59701538 464.93991089 0.6624282 ]	[416.02252197 613.70648193 0.80093312]	[400.65722656 754.84197998 0.84952295]	[498.14031982 475.10522461 0.68584865]	[482.91244507 616.22943115 0.82603467]	[482.75561523 762.46191406 0.83525407]	[457.07827759 231.43804932 0.87205917]	[477.7328186 233.91226196 0.9209497 ]	[439.11904907 215.99554443 0.84787941]	[498.12820435 218.56518555 0.80751926]	[4.77631561e+02 7.93249817e+02 7.49074578e-01]	[4.98166199e+02 7.90710083e+02 7.89083064e-01]	[4.80250214e+02 7.70205383e+02 7.44870007e-01]	[400.78491211 790.63006592 0.84939474]	[382.76269531 788.12304688 0.83200216]	[4.03334473e+02 7.67664246e+02 7.46926308e-01]
[462.32229614 241.63696289 0.88958257]	[459.8588562 282.75946045 0.91925126]	[400.86920166 282.67773438 0.84505284]	[377.6242981 380.18865967 0.88583761]	[362.30633545 467.43179321 0.83631366]	[521.24145508 282.72021484 0.85447502]	[539.22149658 380.26809692 0.85940611]	[549.50524902 472.51791382 0.8130883 ]	[454.53881836 467.45782471 0.67440212]	[411.02487183 464.91027832 0.66206181]	[413.53555298 613.66442871 0.79160017]	[400.64743042 759.93188477 0.8507117 ]	[495.69177246 472.55975342 0.67842263]	[482.88693237 618.74304199 0.83560205]	[482.75811768 762.49188232 0.83539021]	[454.59503174 231.42474365 0.87284982]	[477.67306519 233.86576843 0.90794098]	[439.05651855 215.9780426 0.82219052]	[495.66259766 216.12356567 0.81551707]	[4.75168518e+02 7.93297363e+02 7.47101784e-01]	[4.98174988e+02 7.90747559e+02 7.85835326e-01]	[4.80249054e+02 7.70231201e+02 7.38286555e-01]	[400.73410034 790.6394043 0.84580535]	[380.31665039 788.13598633 0.83252835]	[4.03358551e+02 7.70162720e+02 7.54563451e-01]
[462.25067139 239.11087036 0.9166972 ]	[459.80877686 282.73641968 0.92605209]	[400.85614014 280.23629761 0.85070789]	[377.61993408 380.17025757 0.89170444]	[362.21780396 469.96676636 0.83929849]	[521.18823242 282.72116089 0.84933031]	[539.18353271 380.18139648 0.8666715 ]	[549.56072998 472.52835083 0.81274408]	[452.0184021 467.44107056 0.68017793]	[410.9850769 464.89358521 0.66760349]	[410.9836731 613.63922119 0.77393329]	[400.66372681 762.43041992 0.85604542]	[495.60327148 470.04302979 0.67259359]	[482.86825562 616.26965332 0.84155083]	[482.75268555 764.96020508 0.83828998]	[452.05627441 231.30986023 0.85279042]	[477.5947876 231.40725708 0.88727802]	[436.67507935 215.90815735 0.8178609 ]	[493.09213257 216.11807251 0.83251059]	[4.77609833e+02 7.93345581e+02 7.34849632e-01]	[4.98165771e+02 7.90779297e+02 7.75015652e-01]	[4.80264587e+02 7.70241455e+02 7.45670319e-01]	[400.74749756 790.80004883 0.82471901]	[380.31951904 790.61157227 0.82669067]	[4.03372620e+02 7.70193481e+02 7.59577334e-01]
[462.1937561 236.66133118 0.92659914]	[459.78665161 282.74057007 0.92510957]	[400.8223877 280.24584961 0.85528815]	[377.6071167 380.21081543 0.89298415]	[359.77139282 469.98577881 0.85009652]	[518.78704834 282.73345947 0.84191465]	[536.71881104 380.22164917 0.8588382 ]	[549.57635498 472.54745483 0.81270802]	[449.51797485 467.43560791 0.68260324]	[410.95388794 464.87136841 0.67182219]	[411.01300049 613.64569092 0.78110111]	[400.68890381 757.38604736 0.85106647]	[493.09216309 470.04135132 0.66836792]	[482.85107422 618.81011963 0.85017061]	[482.75064087 764.96734619 0.83836663]	[449.50628662 228.82815552 0.84679079]	[475.09197998 231.31758118 0.86762744]	[436.61959839 215.97239685 0.79876697]	[490.5352478 216.06907654 0.85872507]	[4.77625732e+02 7.95786194e+02 7.30970323e-01]	[4.98176086e+02 7.90792419e+02 7.70348251e-01]	[4.80251862e+02 7.70239136e+02 7.50313640e-01]	[400.74404907 790.79589844 0.83066142]	[380.32073975 790.5982666 0.83980501]	[4.05822815e+02 7.70113281e+02 7.55127788e-01]
[459.81832886 236.56965637 0.93803483]	[459.74664307 282.75039673 0.92300427]	[400.77099609 282.66998291 0.85889953]	[377.5675354 380.2215271 0.8917703]	[359.68927002 469.95965576 0.85985875]	[518.75415039 282.75131226 0.83642626]	[536.68145752 380.3366394 0.83915949]	[549.60113525 475.07647705 0.81833476]	[449.47088623 467.40719604 0.6772182 ]	[408.39239502 464.85150146 0.66986531]	[410.95559692 613.70074463 0.77662337]	[400.69464111 759.91766357 0.85364592]	[493.0447998 469.9944458 0.66360623]	[482.83889771 618.77209473 0.84920448]	[482.73831177 764.97119141 0.83854866]	[449.43133545 226.26502991 0.84133261]	[472.59237671 228.80838013 0.85198224]	[436.57110596 215.90588379 0.80411971]	[488.00582886 216.05613708 0.874569 ]	[4.77614990e+02 7.95793213e+02 7.31215119e-01]	[4.98164825e+02 7.90791809e+02 7.73758888e-01]	[4.80256744e+02 7.70235962e+02 7.49231696e-01]	[400.74539185 793.2376709 0.81510359]	[380.30661011 790.65008545 0.8333326 ]	[4.05836761e+02 7.70155823e+02 7.54458308e-01]
[459.76519775 236.47473145 0.94130588]	[459.71972656 282.73864746 0.92532325]	[400.74291992 282.68432617 0.85902649]	[377.53311157 380.21002197 0.89644438]	[359.62374878 467.49124146 0.8650232 ]	[518.70794678 282.71618652 0.83823508]	[534.16387939 380.23095703 0.8555814 ]	[552.05877686 475.06414795 0.81471622]	[449.47766113 467.41299438 0.67705339]	[405.92398071 464.87008667 0.67120898]	[408.42926025 616.26306152 0.78126764]	[400.69152832 759.92901611 0.85321575]	[493.07519531 469.99526978 0.66316527]	[482.82241821 618.76556396 0.85203242]	[482.73745728 764.96435547 0.83935821]	[446.90371704 223.68144226 0.85033923]	[470.05187988 226.22515869 0.8363837 ]	[434.06637573 213.54275513 0.80164492]	[485.50079346 216.02035522 0.88095039]	[4.75145294e+02 7.95802002e+02 7.29410112e-01]	[4.95696228e+02 7.90806152e+02 7.72658408e-01]	[4.80270050e+02 7.70225159e+02 7.51216233e-01]	[400.77114868 793.23846436 0.81628436]	[382.72583008 790.65673828 0.83142614]	[4.05824707e+02 7.70163879e+02 7.48954475e-01]
[459.70718384 234.05044556 0.94197118]	[459.69815063 282.71911621 0.9251256 ]	[400.70901489 282.67086792 0.85880309]	[377.50454712 380.22216797 0.88959074]	[359.57409668 469.99465942 0.86659724]	[518.66998291 282.69631958 0.83349133]	[534.11578369 380.26000977 0.8516264 ]	[549.58300781 475.06872559 0.81807047]	[449.45272827 467.47927856 0.67789948]	[405.88839722 464.92727661 0.67361373]	[405.92370605 616.25085449 0.78242236]	[400.70162964 759.87506104 0.85011548]	[493.05459595 472.56097412 0.66223788]	[482.81417847 618.77282715 0.85331333]	[482.73693848 762.50372314 0.83689165]	[444.39779663 221.10096741 0.8720839 ]	[469.98031616 221.15751648 0.83680379]	[431.52816772 213.51676941 0.79371542]	[485.50140381 215.94030762 0.8907873 ]	[4.75135223e+02 7.95803955e+02 7.29553223e-01]	[4.95684570e+02 7.90801392e+02 7.73665369e-01]	[4.80279236e+02 7.70201294e+02 7.49784887e-01]	[400.77236938 793.23150635 0.81863952]	[382.72735596 790.64892578 0.83524722]	[4.05839844e+02 7.70127625e+02 7.48942316e-01]
[459.63265991 233.98468018 0.93570489]	[459.63555908 282.71688843 0.91712892]	[400.65072632 282.68609619 0.85957915]	[377.49160767 380.21386719 0.88859922]	[357.19564819 467.48724365 0.87131262]	[516.16168213 282.68197632 0.82970762]	[531.6204834 380.24020386 0.85446161]	[549.55505371 475.06988525 0.81586379]	[449.43756104 467.48138428 0.6821239 ]	[405.86367798 464.92007446 0.67926586]	[405.89324951 618.84051514 0.78514153]	[400.70913696 757.39434814 0.84829575]	[490.57189941 472.57366943 0.66357946]	[482.81552124 618.82159424 0.85340977]	[482.72842407 762.47790527 0.83646083]	[444.30963135 218.61351013 0.89494485]	[467.42819214 218.64733887 0.85124266]	[428.9677124 213.52285767 0.80280995]	[485.39648438 215.9528656 0.90023053]	[4.75127258e+02 7.95805664e+02 7.33067036e-01]	[4.95668488e+02 7.90797913e+02 7.75467515e-01]	[4.80277618e+02 7.70180237e+02 7.49284327e-01]	[400.77313232 793.24005127 0.81463152]	[382.73062134 790.65557861 0.83352864]	[4.05847870e+02 7.70115906e+02 7.47139573e-01]
[459.60025024 233.96331787 0.93090832]	[459.62451172 282.74893188 0.91407043]	[400.63092041 282.70394897 0.86060017]	[375.10671997 380.24029541 0.88652998]	[357.14068604 467.47558594 0.88009489]	[516.17425537 282.72186279 0.82916188]	[531.57745361 380.22271729 0.85285598]	[549.49926758 472.52862549 0.81667948]	[449.47320557 467.44281006 0.68409562]	[405.90197754 464.88433838 0.68107545]	[405.88021851 618.82849121 0.78654951]	[400.71759033 759.86206055 0.84938657]	[493.07540894 472.52883911 0.66602832]	[482.80874634 618.8293457 0.8533389 ]	[482.72961426 762.47558594 0.83424228]	[441.90237427 218.59895325 0.91079676]	[464.95480347 218.6065979 0.86546916]	[426.45440674 213.52642822 0.802508 ]	[485.3404541 215.93305969 0.91386753]	[4.75161072e+02 7.93348022e+02 7.34959841e-01]	[4.95692596e+02 7.90765259e+02 7.83199608e-01]	[4.80278015e+02 7.70183228e+02 7.44732678e-01]	[400.76577759 793.23950195 0.81620055]	[380.32086182 790.65600586 0.83921647]	[4.05863190e+02 7.70117310e+02 7.47991621e-01]
[457.15753174 233.89279175 0.91109908]	[459.60592651 282.75738525 0.90838248]	[398.25497437 282.72781372 0.85733134]	[375.08929443 380.27011108 0.88258857]	[357.13189697 467.46078491 0.88614225]	[516.17303467 282.71588135 0.83136672]	[531.54779053 380.20761108 0.85281843]	[547.02392578 472.52426147 0.82313323]	[449.45230103 467.4178772 0.68250632]	[405.85717773 464.84988403 0.68487054]	[405.90722656 618.75628662 0.79031843]	[400.72052002 759.88806152 0.85032523]	[493.08145142 472.5229187 0.66469407]	[482.79742432 618.75622559 0.85205615]	[482.72692871 762.51422119 0.83586538]	[441.82821655 216.16197205 0.92735082]	[464.8742981 216.15402222 0.89312685]	[426.40679932 213.53370667 0.79081738]	[482.92486572 215.9526062 0.92429775]	[4.75138733e+02 7.95813171e+02 7.27532923e-01]	[4.95687439e+02 7.90799561e+02 7.74662256e-01]	[4.80281342e+02 7.70213928e+02 7.40827978e-01]	[400.77224731 793.23272705 0.81503522]	[382.72561646 790.65063477 0.83624315]	[4.05868744e+02 7.70134521e+02 7.50757277e-01]
[457.08428955 233.84791565 0.89620543]	[459.57791138 282.74984741 0.90154964]	[398.21994019 282.74127197 0.85609895]	[375.07028198 380.27850342 0.8760379 ]	[357.11529541 467.45187378 0.88409615]	[516.17352295 282.70504761 0.83233267]	[529.05566406 380.11724854 0.86250651]	[546.92346191 472.56448364 0.83497214]	[446.96121216 467.40362549 0.68710375]	[405.82095337 464.83221436 0.6908592 ]	[405.84518433 618.73754883 0.79372466]	[400.72073364 759.93029785 0.85037363]	[490.5475769 470.03411865 0.66650975]	[482.78341675 616.25030518 0.85261607]	[482.72613525 762.49365234 0.83590978]	[441.74639893 216.11946106 0.94054419]	[462.44067383 216.08934021 0.91657412]	[423.92208862 213.54806519 0.74824554]	[482.89157104 215.92706299 0.93570065]	[4.75113708e+02 7.95811768e+02 7.36190677e-01]	[4.95668549e+02 7.90797913e+02 7.81847775e-01]	[4.80298248e+02 7.70197449e+02 7.40980148e-01]	[400.73556519 793.27398682 0.80955988]	[380.29101562 790.67272949 0.83128142]	[4.05890656e+02 7.70169067e+02 7.54428148e-01]
[457.06906128 231.43943787 0.88640505]	[457.21670532 282.74133301 0.89974195]	[398.20526123 282.74050903 0.85636228]	[375.06619263 380.27227783 0.87656212]	[357.12722778 467.48898315 0.88052392]	[516.15551758 282.69604492 0.83212566]	[529.00537109 380.11297607 0.86805367]	[544.5112915 475.07528687 0.8454513 ]	[446.91812134 467.41955566 0.68853074]	[403.36734009 464.85089111 0.69468719]	[405.84213257 616.26068115 0.79515398]	[400.71914673 759.93328857 0.85022032]	[488.0269165 472.54504395 0.66636431]	[482.7741394 616.26965332 0.85400498]	[482.7227478 762.50128174 0.83783293]	[441.7260437 216.08320618 0.95171857]	[462.40652466 216.03994751 0.9321993 ]	[423.86624146 213.52914429 0.79244578]	[482.85314941 215.8984375 0.9459132 ]	[4.75092316e+02 7.95827576e+02 7.35188305e-01]	[4.95657745e+02 7.90809448e+02 7.76656806e-01]	[4.80300507e+02 7.70200073e+02 7.42112935e-01]	[400.74234009 793.27160645 0.80860198]	[380.29571533 790.6729126 0.82853293]	[4.05889221e+02 7.70171082e+02 7.55379140e-01]
[454.64541626 231.39790344 0.87824988]	[457.20028687 282.72836304 0.89752734]	[398.1930542 282.73831177 0.85594285]	[375.04980469 380.27426147 0.87514204]	[357.1300354 467.50109863 0.87887746]	[516.1206665 282.68643188 0.82885128]	[528.96618652 380.11541748 0.8734417 ]	[544.49462891 472.60565186 0.8481304 ]	[446.89227295 467.415802 0.68890417]	[403.34960938 464.85736084 0.6943503 ]	[405.83563232 618.74890137 0.79203504]	[400.71856689 759.94213867 0.84999049]	[487.98928833 472.53106689 0.66753948]	[482.76330566 616.2557373 0.8524766 ]	[482.72290039 762.49407959 0.83627552]	[441.72445679 216.05867004 0.95133787]	[462.38943481 216.0112915 0.93702638]	[423.84921265 213.49243164 0.82131547]	[482.81011963 213.52178955 0.94474912]	[4.75075653e+02 7.95811218e+02 7.34457850e-01]	[4.95642792e+02 7.90804199e+02 7.77400434e-01]	[4.80310272e+02 7.70194885e+02 7.40531385e-01]	[400.73132324 793.27642822 0.81260055]	[380.2906189 790.67797852 0.83433509]	[4.05891022e+02 7.70176880e+02 7.54161894e-01]
[457.06668091 231.35110474 0.87382174]	[457.19677734 282.73858643 0.89352345]	[398.18948364 282.74313354 0.85540634]	[375.02224731 380.25726318 0.87188983]	[357.13980103 469.95623779 0.87769747]	[516.1159668 282.69894409 0.82662266]	[526.54840088 380.15878296 0.86879086]	[544.46343994 472.56661987 0.85182309]	[444.44885254 467.4548645 0.68941456]	[403.3381958 464.88543701 0.69452971]	[405.87997437 618.79589844 0.79514319]	[400.7315979 759.91693115 0.85192513]	[487.94723511 472.56777954 0.672158 ]	[482.7618103 618.73675537 0.85035861]	[482.71875 762.51593018 0.837053 ]	[441.72888184 216.02651978 0.95325398]	[462.39352417 215.95787048 0.9377954 ]	[423.84841919 213.49119568 0.82526004]	[482.81756592 213.45355225 0.93385017]	[4.75106537e+02 7.95793152e+02 7.31252134e-01]	[4.95652191e+02 7.90785889e+02 7.73842812e-01]	[4.80294830e+02 7.70204773e+02 7.44646132e-01]	[400.72531128 793.2666626 0.82545912]	[380.29537964 790.67095947 0.84947848]	[4.05892883e+02 7.70160583e+02 7.58909047e-01]
[457.08300781 228.82766724 0.86575413]	[457.19277954 282.73248291 0.89309776]	[398.18405151 282.73947144 0.8563568 ]	[375.01107788 380.26522827 0.86853898]	[357.15063477 469.98150635 0.87697923]	[513.65570068 282.67999268 0.82925558]	[526.53625488 380.17770386 0.87076706]	[544.43170166 472.54708862 0.85566789]	[444.43444824 467.46850586 0.6890226 ]	[403.29888916 464.90032959 0.69530964]	[408.42962646 618.81976318 0.79130739]	[400.72891235 759.91906738 0.85139626]	[487.95159912 472.57315063 0.67297882]	[482.77249146 618.75262451 0.85390145]	[482.72351074 764.96240234 0.83715832]	[441.74389648 215.94892883 0.96625686]	[462.41299438 213.55987549 0.93742228]	[423.84933472 213.51397705 0.8510989 ]	[482.79904175 213.48187256 0.94256282]	[4.75108826e+02 7.95784790e+02 7.28086114e-01]	[4.95655823e+02 7.90779846e+02 7.70970583e-01]	[4.80293365e+02 7.70210388e+02 7.53526151e-01]	[400.72613525 793.27032471 0.81650704]	[380.29095459 790.6729126 0.84319192]	[4.05886566e+02 7.70156189e+02 7.55528212e-01]
[457.10623169 226.28056335 0.85849768]	[457.19747925 282.73529053 0.89242649]	[398.18533325 282.74542236 0.85456419]	[375.00814819 380.26385498 0.8691864 ]	[357.1729126 469.98858643 0.87678874]	[513.65228271 282.6706543 0.83109522]	[526.53308105 380.17553711 0.87230217]	[544.41125488 472.55780029 0.86343288]	[444.43630981 469.95748901 0.68156517]	[403.3041687 464.92684937 0.68752861]	[410.94540405 618.84655762 0.79370093]	[400.75018311 759.94665527 0.85336739]	[487.96633911 472.57769775 0.67024511]	[482.77789307 616.24743652 0.85016394]	[482.73190308 764.95574951 0.83567423]	[441.75372314 215.90182495 0.96934032]	[462.42144775 213.4896698 0.9341327 ]	[423.86837769 213.49133301 0.8534888 ]	[482.79199219 213.4107666 0.93948162]	[4.75128845e+02 7.95810486e+02 7.30235219e-01]	[4.95678864e+02 7.90794861e+02 7.68292248e-01]	[4.80283295e+02 7.70207825e+02 7.58482933e-01]	[400.71533203 793.27868652 0.81708264]	[380.28866577 790.6763916 0.84676319]	[4.05909088e+02 7.70172363e+02 7.59729743e-01]
[457.10525513 226.2857666 0.85853511]	[457.19787598 282.73184204 0.89294964]	[398.18588257 282.74307251 0.85452425]	[375.00653076 380.262146 0.86961377]	[357.17330933 469.98501587 0.87662876]	[513.65167236 280.25302124 0.83112895]	[526.53625488 380.16400146 0.87324941]	[544.41387939 472.5569458 0.86325705]	[444.44195557 469.96228027 0.67945099]	[403.30871582 464.93249512 0.68548691]	[410.94747925 618.84533691 0.79374218]	[400.74969482 759.94830322 0.8534193 ]	[487.97268677 472.58273315 0.66820872]	[482.77719116 616.24871826 0.85038835]	[482.7354126 762.51733398 0.83561647]	[441.75384521 215.90203857 0.96867651]	[462.42169189 213.49085999 0.9341979 ]	[423.86297607 213.47877502 0.85391253]	[482.79187012 213.4078064 0.93869168]	[4.75121429e+02 7.95809448e+02 7.29590118e-01]	[4.95673248e+02 7.90795349e+02 7.68092394e-01]	[4.80285126e+02 7.70205078e+02 7.57702887e-01]	[400.71182251 793.28216553 0.81658417]	[380.28591919 790.67877197 0.847022 ]	[4.05910126e+02 7.70174072e+02 7.59764075e-01]
[457.11245728 223.7328949 0.85695428]	[457.18151855 282.70892334 0.89153719]	[398.18225098 282.71237183 0.85739589]	[375.019104 380.26501465 0.86924922]	[357.21044922 470.03878784 0.87444359]	[513.62982178 280.24127197 0.83408427]	[526.55029297 380.16766357 0.87179613]	[544.37713623 469.99758911 0.86715412]	[444.43161011 467.43530273 0.68908381]	[403.30056763 464.87844849 0.69371432]	[410.97836304 616.27618408 0.78628564]	[400.77975464 759.94439697 0.84899056]	[487.95172119 472.52761841 0.6712836 ]	[482.78521729 616.25262451 0.84857947]	[482.74908447 762.51226807 0.83489215]	[441.75378418 213.51144409 0.97643542]	[462.43655396 213.43722534 0.92815107]	[423.85406494 213.41056824 0.85503376]	[482.77844238 213.37284851 0.92431569]	[4.75096924e+02 7.95784790e+02 7.32266784e-01]	[4.95649506e+02 7.90784851e+02 7.70997405e-01]	[4.80303894e+02 7.70202820e+02 7.61702240e-01]	[400.69665527 793.26623535 0.80924332]	[380.26882935 790.65716553 0.84566152]	[4.08409424e+02 7.70173401e+02 7.63592422e-01]
[457.11929321 223.68135071 0.85968971]	[457.16873169 282.70617676 0.88949287]	[398.1762085 282.69976807 0.85932124]	[375.0123291 380.25323486 0.86987782]	[357.22195435 472.53411865 0.87534791]	[513.62255859 280.24459839 0.83331937]	[528.97076416 380.26098633 0.86024785]	[544.34686279 467.50109863 0.869313 ]	[444.4203186 467.44320679 0.68917507]	[403.29510498 464.89846802 0.6906268 ]	[413.49945068 618.74786377 0.79493302]	[400.80935669 759.95092773 0.8400957 ]	[487.92874146 472.52230835 0.67430013]	[482.79571533 616.26208496 0.84760052]	[482.76330566 764.9664917 0.83788127]	[441.75228882 213.47654724 0.97950399]	[462.44000244 213.39865112 0.92407107]	[423.82940674 213.36759949 0.86079013]	[482.77398682 213.31314087 0.91028279]	[4.75136047e+02 7.93338440e+02 7.35040486e-01]	[4.95679779e+02 7.90764282e+02 7.70830274e-01]	[4.80304657e+02 7.70216492e+02 7.69969523e-01]	[3.98246155e+02 7.93346130e+02 7.86395252e-01]	[380.21109009 790.68548584 0.83676416]	[4.08462341e+02 7.70159363e+02 7.59174705e-01]
[457.15313721 221.15689087 0.87202752]	[457.13772583 282.69903564 0.88104981]	[398.14117432 282.7038269 0.85599822]	[374.99014282 380.23770142 0.87071794]	[357.22607422 467.4866333 0.87512618]	[513.59191895 280.23986816 0.83407354]	[526.52270508 380.20617676 0.87441051]	[544.31896973 467.40127563 0.88219297]	[444.39120483 469.97817993 0.6879614 ]	[403.28567505 467.42211914 0.68453759]	[413.49957275 621.2833252 0.7985211 ]	[400.81671143 762.48718262 0.84567136]	[485.4694519 472.58187866 0.68482649]	[482.79418945 618.74017334 0.85073715]	[482.76461792 764.96795654 0.83961958]	[441.77047729 213.42889404 0.97580183]	[464.83114624 213.33055115 0.91195381]	[423.82705688 213.37950134 0.87464583]	[482.79467773 210.91537476 0.90789557]	[4.75140289e+02 7.93315918e+02 7.45358527e-01]	[4.95676971e+02 7.90755432e+02 7.81758130e-01]	[4.80317383e+02 7.70224792e+02 7.67101347e-01]	[4.0068808e+02 7.9336438e+02 7.7132082e-01]	[380.24334717 790.7010498 0.82257408]	[4.08437439e+02 7.70198547e+02 7.62697279e-01]
[457.14321899 221.14794922 0.87096715]	[457.12741089 282.69393921 0.87959534]	[398.13989258 282.68389893 0.85608643]	[374.97332764 380.23986816 0.86817026]	[357.22079468 467.46496582 0.87705374]	[513.5715332 280.24801636 0.83230734]	[526.50592041 380.20806885 0.87700021]	[544.30578613 467.41207886 0.88384593]	[444.3973999 469.98236084 0.68822598]	[403.2875061 467.41973877 0.68664765]	[411.02841187 621.26983643 0.79473811]	[400.82833862 762.4776001 0.84303671]	[485.47097778 472.5958252 0.68599665]	[482.78521729 618.75378418 0.85075957]	[482.76263428 764.96472168 0.83968121]	[441.76806641 213.4175415 0.97327358]	[464.82843018 213.32696533 0.91266477]	[423.8331604 213.37709045 0.87214947]	[482.79519653 210.91792297 0.90796459]	[4.75159363e+02 7.93299866e+02 7.49642909e-01]	[4.95682770e+02 7.90742859e+02 7.83291161e-01]	[4.80310181e+02 7.70218445e+02 7.66954482e-01]	[4.00665283e+02 7.93366760e+02 7.71034479e-01]	[380.22720337 790.7008667 0.82547104]	[4.08461456e+02 7.70192078e+02 7.63804734e-01]
[457.12023926 221.15670776 0.86699265]	[457.09368896 282.68777466 0.87227714]	[398.12594604 282.69869995 0.85364985]	[372.52255249 380.24545288 0.86866575]	[357.18405151 467.4067688 0.88755083]	[511.05236816 280.22268677 0.83589393]	[526.48223877 380.19979858 0.8838774 ]	[544.28149414 467.40109253 0.88633883]	[444.3822937 469.99975586 0.68757635]	[403.27905273 467.43029785 0.68624401]	[411.00521851 618.79919434 0.79354197]	[400.82711792 762.49255371 0.84528983]	[485.45327759 475.09133911 0.68937778]	[482.78909302 618.78747559 0.85664237]	[482.75823975 764.95465088 0.83784419]	[441.75567627 213.42381287 0.97269517]	[462.44760132 213.33721924 0.91869903]	[423.82110596 213.38044739 0.87589693]	[482.77316284 213.30493164 0.91841114]	[4.75136108e+02 7.93289124e+02 7.49959350e-01]	[4.95663086e+02 7.90737610e+02 7.82741666e-01]	[4.80308746e+02 7.70201843e+02 7.68304884e-01]	[4.00647827e+02 7.93343750e+02 7.83354342e-01]	[380.22763062 790.68908691 0.83221918]	[4.10952240e+02 7.70210999e+02 7.63516009e-01]
[457.09933472 221.16506958 0.8641035 ]	[454.63717651 282.68927002 0.86178589]	[398.09671021 282.69470215 0.85076946]	[372.49713135 380.21798706 0.86842257]	[357.14352417 464.94042969 0.89520478]	[511.00421143 280.24047852 0.83253914]	[526.45471191 380.28045654 0.87633288]	[541.93432617 467.44296265 0.88646883]	[444.36639404 472.52429199 0.68731982]	[403.24911499 467.46884155 0.68595344]	[410.94036865 618.78198242 0.78909063]	[400.81118774 762.48223877 0.84733182]	[485.46084595 475.13879395 0.69045341]	[482.78121948 618.7644043 0.85492241]	[482.75863647 762.49975586 0.83696258]	[441.74291992 213.42581177 0.97496688]	[462.42141724 213.34150696 0.92456704]	[423.80618286 213.36787415 0.87769413]	[482.74810791 213.29684448 0.91601777]	[4.75090027e+02 7.93317322e+02 7.43783116e-01]	[4.95643829e+02 7.90757812e+02 7.77591527e-01]	[480.32232666 770.18280029 0.77469164]	[400.681427 793.28979492 0.7963255 ]	[380.25891113 790.66253662 0.83199829]	[4.08464325e+02 7.70205750e+02 7.61096835e-01]
[457.07275391 221.14848328 0.86190283]	[454.6104126 282.703125 0.85717124]	[398.07580566 282.69641113 0.84917176]	[369.98434448 380.22631836 0.86198568]	[357.12854004 467.40817261 0.88818544]	[508.53494263 282.68017578 0.82990783]	[526.40820312 380.28433228 0.87967825]	[541.89361572 467.46398926 0.88546008]	[444.36758423 472.55291748 0.68707621]	[403.24801636 469.96380615 0.68087941]	[408.37872314 618.84228516 0.79419088]	[400.81619263 762.46514893 0.84606856]	[485.4493103 477.6144104 0.69428891]	[482.74591064 618.77966309 0.85602677]	[482.7477417 762.49645996 0.8350414 ]	[441.72729492 213.42152405 0.97431016]	[462.39971924 213.33580017 0.92673719]	[423.80728149 213.37934875 0.8780812 ]	[482.73330688 213.29956055 0.91847527]	[4.72581360e+02 7.93341125e+02 7.36098051e-01]	[4.95627594e+02 7.90771912e+02 7.71106124e-01]	[4.80335480e+02 7.70177551e+02 7.69966125e-01]	[398.23669434 793.30249023 0.80268782]	[380.22216797 790.65869141 0.84671241]	[4.10968811e+02 7.70213196e+02 7.64268339e-01]
[454.64352417 221.15020752 0.85922813]	[454.59347534 282.6730957 0.85853708]	[398.07061768 282.67376709 0.8515228 ]	[369.90933228 380.20098877 0.8607384 ]	[357.1366272 467.40661621 0.89025408]	[508.50982666 280.23764038 0.83640605]	[524.02679443 380.19799805 0.88406307]	[541.84820557 467.42288208 0.88705879]	[444.38214111 472.58047485 0.68875217]	[403.26309204 469.99914551 0.68059438]	[405.86529541 618.82012939 0.80048913]	[400.82400513 762.46032715 0.84242868]	[485.46112061 477.63970947 0.69498658]	[482.73205566 618.76708984 0.8524102 ]	[482.73886108 762.48150635 0.83385098]	[441.71258545 213.42103577 0.97462761]	[462.38827515 213.33956909 0.93133819]	[423.7947998 213.39830017 0.88351297]	[482.72137451 213.31242371 0.918253 ]	[4.72585999e+02 7.93346436e+02 7.35205173e-01]	[4.95632294e+02 7.90767700e+02 7.66491473e-01]	[4.80332581e+02 7.70169189e+02 7.64164090e-01]	[398.19970703 793.33618164 0.79454565]	[380.18206787 790.67059326 0.84368318]	[410.99429321 770.21472168 0.77047324]
[454.61654663 221.15124512 0.85825557]	[454.58358765 282.67260742 0.85792452]	[398.06768799 280.2565918 0.8514564 ]	[367.41574097 380.2130127 0.85927445]	[357.10067749 467.39614868 0.88968825]	[508.49856567 280.2355957 0.83666438]	[524.01855469 380.22216797 0.88351005]	[541.80725098 467.47000122 0.87656033]	[444.33694458 472.53347778 0.68727821]	[400.84570312 467.4730835 0.685471 ]	[405.83233643 618.84405518 0.80714726]	[400.82556152 762.46691895 0.84543037]	[485.42111206 475.14471436 0.6939742 ]	[482.72695923 618.83459473 0.852108 ]	[482.74780273 764.9586792 0.834746 ]	[441.68963623 213.41677856 0.97309828]	[462.37261963 213.340271 0.93614948]	[423.7845459 213.42443848 0.88167059]	[480.38113403 213.3217926 0.91825521]	[4.75096680e+02 7.93359680e+02 7.28577197e-01]	[4.95667725e+02 7.90778992e+02 7.60874212e-01]	[4.80323547e+02 7.70198669e+02 7.67129660e-01]	[398.20071411 793.31182861 0.80242109]	[380.19039917 790.65686035 0.85002059]	[410.99468994 770.22497559 0.77358174]
[454.59112549 221.14930725 0.85753894]	[454.578125 282.68237305 0.85734159]	[398.05606079 282.67724609 0.85094547]	[367.39291382 380.19995117 0.85988927]	[357.07644653 464.94778442 0.89280194]	[508.49053955 280.24057007 0.83774102]	[523.99804688 380.27478027 0.87864649]	[541.76940918 469.96295166 0.86417866]	[444.31945801 470.02716064 0.69328099]	[400.83279419 467.44992065 0.69622177]	[405.82717896 618.82110596 0.80571091]	[400.81155396 762.47631836 0.8481409 ]	[485.38513184 475.10626221 0.69515383]	[482.73428345 621.27191162 0.85132062]	[482.75466919 764.9609375 0.83446062]	[441.67340088 213.40792847 0.97255588]	[462.35614014 213.33822632 0.9402476 ]	[421.4057312 213.4291687 0.89287055]	[480.37133789 213.31422424 0.91763067]	[4.75102814e+02 7.93362854e+02 7.26941228e-01]	[4.95668793e+02 7.90778870e+02 7.57877231e-01]	[4.80329224e+02 7.70197937e+02 7.68582463e-01]	[398.21295166 793.32507324 0.79794496]	[380.1914978 790.66943359 0.84623492]	[410.97323608 770.23114014 0.77194071]
[454.56695557 221.16044617 0.85442108]	[454.56103516 282.6880188 0.85378712]	[398.03982544 282.68588257 0.8471294 ]	[367.37240601 380.2204895 0.85973203]	[357.04385376 467.43600464 0.87960368]	[508.48397827 280.24319458 0.83708084]	[523.98547363 380.24319458 0.8807199 ]	[541.74902344 467.45465088 0.86863595]	[444.29879761 472.51913452 0.69784993]	[400.82339478 467.46975708 0.69787186]	[403.38806152 618.77703857 0.80893016]	[400.81445312 762.43725586 0.8449657 ]	[485.36422729 475.11022949 0.70079499]	[482.73901367 621.3192749 0.86036652]	[482.74554443 764.95892334 0.83389515]	[441.66427612 213.41159058 0.97168148]	[462.33685303 213.34825134 0.94495761]	[421.39535522 213.41944885 0.89166987]	[480.3522644 213.31248474 0.91778374]	[4.75095551e+02 7.93360107e+02 7.25584805e-01]	[4.95658966e+02 7.90780762e+02 7.58479297e-01]	[4.80324677e+02 7.70203552e+02 7.66419530e-01]	[398.23031616 793.31134033 0.80108303]	[380.20635986 790.66107178 0.85021871]	[4.10967316e+02 7.70200623e+02 7.69092441e-01]
[454.5435791 221.17053223 0.85292298]	[454.55279541 282.69631958 0.85273123]	[398.04211426 282.70004272 0.84596133]	[367.3421936 380.25387573 0.85386831]	[357.04141235 469.97631836 0.8695578 ]	[508.46514893 280.24578857 0.83758962]	[523.98254395 380.15560913 0.88014233]	[541.75366211 467.45193481 0.86814624]	[441.92700195 475.1100769 0.69152319]	[400.82104492 472.57159424 0.68867135]	[403.30938721 618.82391357 0.81134212]	[400.81317139 759.94580078 0.84548229]	[485.36358643 477.66000366 0.69940525]	[482.75335693 621.41760254 0.86798501]	[482.7434082 764.98895264 0.83824193]	[441.65689087 213.42182922 0.97480023]	[462.30780029 213.3639679 0.947743 ]	[421.35412598 213.43516541 0.9076283 ]	[480.33898926 213.31483459 0.91013837]	[4.77643433e+02 7.95793945e+02 7.24008381e-01]	[4.98166962e+02 7.90771240e+02 7.53417671e-01]	[4.80276947e+02 7.70229309e+02 7.58193731e-01]	[400.65167236 793.29046631 0.80362087]	[380.23358154 790.65441895 0.84771919]	[4.08477844e+02 7.70173950e+02 7.67613053e-01]
[454.55712891 221.19136047 0.8515985 ]	[452.07244873 282.70007324 0.84742332]	[395.64245605 282.72470093 0.83928788]	[367.33782959 380.24609375 0.85551864]	[356.99075317 470.02468872 0.85811579]	[508.44451904 280.23901367 0.83962524]	[523.965271 380.12261963 0.87917572]	[541.75506592 467.49645996 0.86207873]	[444.29714966 475.08203125 0.69116533]	[400.83129883 472.56002808 0.68906742]	[403.30438232 618.80462646 0.81424838]	[400.81619263 759.91033936 0.84311116]	[485.36022949 477.62493896 0.69482237]	[482.73373413 621.32214355 0.85887617]	[482.74676514 764.98522949 0.83437842]	[441.65527344 213.43637085 0.97572303]	[462.30596924 213.37103271 0.94666517]	[421.33239746 213.43273926 0.91381705]	[480.3157959 213.30799866 0.89985299]	[4.75127380e+02 7.95827026e+02 7.12812901e-01]	[4.95685120e+02 7.90805603e+02 7.45310903e-01]	[4.80307800e+02 7.70220032e+02 7.58849978e-01]	[400.66259766 793.27026367 0.80955195]	[380.25067139 790.64355469 0.85975742]	[4.10948242e+02 7.70152588e+02 7.59844780e-01]
[452.07461548 221.20936584 0.84763396]	[452.04879761 282.71130371 0.84468186]	[395.61050415 282.74230957 0.83526295]	[364.84039307 380.27713013 0.85570198]	[354.6000061 472.54904175 0.85339153]	[506.01831055 280.2406311 0.83977133]	[523.95880127 380.15274048 0.88228184]	[541.75823975 470.00918579 0.86052996]	[444.3039856 475.08837891 0.69198704]	[400.83969116 472.56738281 0.68898547]	[403.28616333 618.81451416 0.81304127]	[400.81063843 759.9052124 0.84368128]	[485.36505127 477.63549805 0.69621617]	[482.72595215 621.33905029 0.86144918]	[482.74200439 764.9786377 0.83372426]	[439.31503296 213.4384613 0.9752717 ]	[462.27938843 213.37921143 0.95245856]	[421.30282593 213.45443726 0.91916531]	[480.27929688 213.33963013 0.90540355]	[4.75136108e+02 7.95819214e+02 7.13087142e-01]	[4.95687439e+02 7.90798462e+02 7.45072782e-01]	[4.80299866e+02 7.70219727e+02 7.55847454e-01]	[400.6678772 793.25421143 0.81215197]	[380.25619507 790.63427734 0.86066478]	[4.08465485e+02 7.70148438e+02 7.60056734e-01]
[452.01409912 221.18557739 0.84837741]	[452.00079346 282.72198486 0.84380227]	[395.5657959 282.74429321 0.83167487]	[364.81906128 380.28985596 0.85499734]	[354.59832764 472.56726074 0.85475725]	[505.99563599 280.25106812 0.84178227]	[523.95593262 380.14407349 0.88122785]	[541.76751709 470.0194397 0.86004931]	[441.91720581 472.5708313 0.69408625]	[400.80993652 470.0333252 0.69018215]	[403.30422974 616.27435303 0.80483812]	[400.80767822 759.90643311 0.84323108]	[482.97738647 475.13458252 0.69397461]	[482.7225647 621.32440186 0.85929281]	[482.74380493 764.98345947 0.83365273]	[439.28292847 213.41619873 0.97393119]	[462.24215698 213.36564636 0.95560664]	[421.26086426 213.45689392 0.91850412]	[480.24438477 213.34184265 0.90433061]	[4.75128906e+02 7.95822510e+02 7.11029530e-01]	[4.95685730e+02 7.90803101e+02 7.44324386e-01]	[4.80306183e+02 7.70222900e+02 7.55226314e-01]	[400.66308594 793.26220703 0.80435926]	[380.24569702 790.63903809 0.85410684]	[4.08463348e+02 7.70153809e+02 7.59768009e-01]
[449.48458862 221.18238831 0.8477965 ]	[449.50497437 282.73394775 0.84234679]	[395.52813721 282.7338562 0.82825434]	[362.33444214 380.30566406 0.86050701]	[354.57763672 472.56140137 0.85280317]	[505.98690796 282.67953491 0.84026933]	[523.93859863 380.15264893 0.88577074]	[541.79534912 472.57394409 0.86143076]	[441.90206909 472.58053589 0.69598186]	[400.79046631 472.53442383 0.69011807]	[403.29498291 618.82196045 0.8113606 ]	[400.81607056 759.93212891 0.84358621]	[482.95523071 475.13232422 0.6947096 ]	[482.71673584 621.31811523 0.85747862]	[482.74523926 764.99334717 0.83440387]	[439.24859619 213.38809204 0.9668901 ]	[462.21295166 213.3614502 0.95827043]	[421.24847412 213.42930603 0.898839 ]	[480.24383545 213.33215332 0.90823877]	[4.75126190e+02 7.95804199e+02 7.14099944e-01]	[4.95680664e+02 7.90794800e+02 7.48206377e-01]	[4.80316986e+02 7.70230713e+02 7.52022505e-01]	[400.66723633 793.24688721 0.80826128]	[380.25778198 790.62823486 0.85604364]	[4.08469849e+02 7.70167969e+02 7.59404182e-01]
[446.96923828 221.19259644 0.84783196]	[449.46990967 282.73394775 0.8432067 ]	[395.50866699 282.73684692 0.82682347]	[362.2741394 380.33276367 0.86732078]	[354.57113647 472.54315186 0.84758556]	[505.9440918 282.67544556 0.84698069]	[523.90460205 380.10522461 0.89396036]	[541.80651855 475.08825684 0.86720866]	[441.88235474 472.52600098 0.69706863]	[400.76187134 470.00003052 0.69164801]	[403.35134888 618.79638672 0.80400068]	[400.83535767 759.93170166 0.83581465]	[482.94189453 472.59487915 0.69238591]	[482.70959473 621.30462646 0.85841894]	[482.76623535 764.99951172 0.83627975]	[439.19726562 213.38789368 0.9621675 ]	[459.85430908 213.35935974 0.96436834]	[421.17218018 213.41871643 0.88569272]	[480.21075439 213.33137512 0.90841794]	[4.75159302e+02 7.93366394e+02 7.12983847e-01]	[4.98147522e+02 7.90778137e+02 7.50184119e-01]	[4.80341156e+02 7.70232605e+02 7.52620339e-01]	[400.6496582 793.27801514 0.79410774]	[380.23599243 790.63763428 0.84536487]	[4.10978485e+02 7.70166992e+02 7.56731749e-01]
[446.87704468 221.19166565 0.85434449]	[446.94430542 282.72506714 0.84829485]	[393.05499268 282.75875854 0.82095814]	[362.28405762 380.34100342 0.86719376]	[354.54959106 472.55032349 0.84252608]	[505.87478638 280.20858765 0.86463225]	[523.89129639 377.74203491 0.89240968]	[541.80004883 475.07366943 0.86472553]	[441.88851929 472.52737427 0.69962186]	[400.78759766 470.01535034 0.69223195]	[403.35482788 621.30432129 0.80217135]	[400.83779907 762.4498291 0.83884329]	[482.92584229 472.58926392 0.69439 ]	[480.37600708 621.31280518 0.8583492 ]	[482.78469849 765.01971436 0.83742803]	[439.13409424 213.38339233 0.95179296]	[459.79562378 213.36183167 0.96353966]	[418.79043579 213.42741394 0.88868403]	[480.15982056 213.34669495 0.9093349 ]	[4.75145172e+02 7.95789551e+02 7.10793674e-01]	[4.98142242e+02 7.90789368e+02 7.48058259e-01]	[4.82736725e+02 7.70240479e+02 7.56255329e-01]	[3.98225922e+02 7.93321594e+02 7.84414887e-01]	[380.21307373 790.66223145 0.83982217]	[4.10994202e+02 7.70203125e+02 7.67251194e-01]
[444.39529419 221.1472168 0.86796558]	[446.88354492 282.73202515 0.85325646]	[392.97702026 282.73947144 0.81364912]	[362.24185181 380.30548096 0.87337095]	[354.49356079 472.5199585 0.83760041]	[503.44534302 280.22299194 0.87170762]	[523.87011719 380.10183716 0.89591354]	[541.78759766 472.58908081 0.85981733]	[441.85696411 472.521698 0.70423472]	[400.75335693 470.00009155 0.69679612]	[405.84506226 621.309021 0.79378998]	[400.83694458 762.48760986 0.84332639]	[482.89709473 472.58483887 0.69714195]	[480.36868286 621.32910156 0.859887 ]	[482.79074097 765.02593994 0.83888149]	[439.07336426 213.34342957 0.93537402]	[459.74023438 213.31507874 0.94774294]	[418.75106812 213.44447327 0.8814103 ]	[480.18054199 213.30487061 0.91482651]	[4.75118958e+02 7.93356628e+02 7.12685764e-01]	[4.95653992e+02 7.90795349e+02 7.47541726e-01]	[4.82756104e+02 7.70245605e+02 7.57631183e-01]	[3.98245758e+02 7.93341797e+02 7.87932634e-01]	[380.23962402 790.68096924 0.84021258]	[4.10976959e+02 7.70217346e+02 7.64398575e-01]
[441.93029785 221.1151123 0.88465667]	[444.36813354 282.74880981 0.86890012]	[387.9508667 282.74996948 0.80778265]	[359.81121826 382.72647095 0.87865764]	[354.46292114 470.00531006 0.8362878 ]	[503.37033081 280.23757935 0.87439436]	[523.84362793 380.228302 0.89411271]	[541.78814697 472.60223389 0.85570163]	[441.81738281 470.01629639 0.70230925]	[400.73104858 467.48623657 0.69596469]	[408.41052246 618.83001709 0.79018509]	[400.81640625 764.96380615 0.8532989 ]	[482.84387207 472.55709839 0.69743395]	[480.35653687 621.30303955 0.85175252]	[482.81628418 764.99621582 0.83467782]	[436.62301636 213.30778503 0.91728842]	[459.64926147 213.29173279 0.9362849 ]	[418.67221069 213.43284607 0.87784618]	[477.72109985 213.29248047 0.89215255]	[4.75123932e+02 7.93330139e+02 7.20322371e-01]	[4.95657776e+02 7.90775085e+02 7.55945504e-01]	[4.82800323e+02 7.70229492e+02 7.60249913e-01]	[4.00709808e+02 7.93355103e+02 7.80265987e-01]	[380.28079224 790.71307373 0.82453632]	[4.08441132e+02 7.70242310e+02 7.62901604e-01]
[441.82653809 221.12898254 0.90462089]	[441.9118042 285.24203491 0.87863809]	[385.38626099 282.76263428 0.80957711]	[359.75350952 382.76333618 0.88114125]	[351.97052002 472.515625 0.82327604]	[503.29125977 282.71252441 0.86900419]	[523.7824707 380.19833374 0.88149863]	[541.75042725 475.06097412 0.84846663]	[441.76766968 470.02890015 0.69820249]	[400.67733765 469.99105835 0.69492644]	[405.85702515 623.84204102 0.81424814]	[400.81964111 764.98535156 0.85547507]	[482.78659058 472.54644775 0.69198209]	[480.34527588 621.32073975 0.84823704]	[482.81335449 764.98840332 0.83652133]	[434.07269287 213.32211304 0.897237 ]	[457.18521118 213.30357361 0.91860789]	[418.56207275 213.42048645 0.84963191]	[477.60089111 213.28923035 0.86021954]	[4.75126038e+02 7.93314026e+02 7.32091486e-01]	[4.95658813e+02 7.90762756e+02 7.64371872e-01]	[4.82799469e+02 7.70225281e+02 7.60965884e-01]	[4.00701416e+02 7.95818970e+02 7.69340038e-01]	[380.26501465 790.74578857 0.81933379]	[4.08457458e+02 7.70261841e+02 7.61221886e-01]
[441.68365479 221.0953064 0.92042798]	[441.73440552 285.23825073 0.90298021]	[382.76370239 282.78024292 0.83327222]	[359.63986206 380.33306885 0.88123316]	[346.82696533 469.97546387 0.80532831]	[500.80462646 282.6932373 0.86408675]	[521.31640625 380.09872437 0.89074016]	[539.30700684 475.13867188 0.84219742]	[439.26937866 469.97390747 0.69756466]	[398.21963501 469.98748779 0.69432473]	[405.84790039 623.89624023 0.81614399]	[400.82229614 764.95770264 0.85222703]	[480.29211426 469.97790527 0.6889863 ]	[480.27584839 621.28289795 0.83257544]	[482.79620361 764.95733643 0.82731783]	[428.9586792 213.31954956 0.88841718]	[454.54980469 213.31976318 0.88548851]	[416.05371094 213.42996216 0.84414971]	[467.48471069 213.3657074 0.87053686]	[4.75089874e+02 7.93326233e+02 7.20531762e-01]	[4.95635986e+02 7.90766235e+02 7.53910840e-01]	[4.82802429e+02 7.70191284e+02 7.55064487e-01]	[4.00714569e+02 7.95823364e+02 7.65757561e-01]	[380.27008057 790.74737549 0.81920207]	[4.08451813e+02 7.70222290e+02 7.60549426e-01]
[439.17962646 221.10870361 0.9067927 ]	[439.22232056 285.24856567 0.91574973]	[380.22470093 282.77984619 0.8520329 ]	[357.1809082 382.76043701 0.86873597]	[341.72109985 475.07070923 0.82604384]	[498.22085571 282.71801758 0.83934045]	[521.1887207 380.14096069 0.8796103 ]	[539.19873047 477.60717773 0.82846802]	[439.14553833 469.98303223 0.6914112 ]	[398.10931396 469.98254395 0.68635666]	[403.35424805 623.92126465 0.82272148]	[400.8348999 762.47241211 0.84602386]	[480.20455933 470.00689697 0.68586624]	[480.23788452 621.32965088 0.83130127]	[482.80587769 762.49926758 0.8234666 ]	[423.80996704 213.37428284 0.92820239]	[446.95202637 213.31773376 0.88563401]	[410.97946167 213.50895691 0.81620145]	[464.89630127 213.41816711 0.90953916]	[4.75109680e+02 7.93295532e+02 7.20325351e-01]	[4.95643097e+02 7.90738342e+02 7.53563285e-01]	[4.82822601e+02 7.70177795e+02 7.55420089e-01]	[4.00721893e+02 7.95796509e+02 7.69424200e-01]	[380.27380371 790.7298584 0.82485402]	[4.08463745e+02 7.70187195e+02 7.58040249e-01]
[436.65527344 221.1565094 0.87644607]	[439.10653687 285.29342651 0.89826292]	[377.72824097 285.30065918 0.8510437 ]	[357.0456543 382.78601074 0.85807729]	[339.23629761 475.09573364 0.8398453 ]	[495.66433716 282.72747803 0.82978052]	[516.15234375 377.65368652 0.87435973]	[534.13781738 475.13339233 0.8099336 ]	[439.06063843 470.00994873 0.69099677]	[395.63113403 470.01873779 0.68411398]	[403.25646973 624.00714111 0.84200001]	[400.85498047 764.96844482 0.84683913]	[480.1572876 472.5241394 0.68704039]	[480.1675415 621.34472656 0.82907003]	[482.77856445 764.96185303 0.83178616]	[421.29083252 213.40771484 0.9633404 ]	[444.38607788 213.35604858 0.90540254]	[405.81896973 213.41156006 0.83882356]	[462.39733887 213.41769409 0.9246223 ]	[4.75119171e+02 7.93303467e+02 7.24407852e-01]	[4.95636536e+02 7.90734253e+02 7.56943822e-01]	[4.82805847e+02 7.70198425e+02 7.59779930e-01]	[3.98231720e+02 7.95896912e+02 7.62681544e-01]	[380.22021484 790.77398682 0.82486796]	[4.10988647e+02 7.70229980e+02 7.67624080e-01]
[434.0305481 221.19696045 0.84916037]	[436.58370972 285.2855835 0.85767233]	[377.60723877 285.2930603 0.8479985 ]	[354.5697937 382.72897339 0.85841829]	[336.69845581 472.53427124 0.85730493]	[490.55056763 282.72366333 0.82123262]	[508.5451355 380.16818237 0.87514573]	[529.04333496 475.15109253 0.82581681]	[436.54614258 472.56842041 0.67700577]	[393.05645752 472.55737305 0.66735667]	[400.84689331 623.98907471 0.84920967]	[400.78762817 764.99139404 0.85693693]	[477.66436768 475.08752441 0.67617565]	[477.70663452 621.2779541 0.80574358]	[482.80603027 765.02020264 0.83443666]	[421.15261841 213.44004822 0.98074257]	[441.80395508 213.38812256 0.94975376]	[403.25210571 213.42672729 0.87599146]	[462.18847656 213.39868164 0.92642325]	[4.77647461e+02 7.93316589e+02 7.23718107e-01]	[4.98175720e+02 7.90721252e+02 7.57846296e-01]	[4.82809845e+02 7.70244995e+02 7.56796300e-01]	[4.00662750e+02 7.95897034e+02 7.51370132e-01]	[380.20831299 790.7925415 0.80430412]	[4.08457458e+02 7.70258789e+02 7.60266781e-01]
[428.92398071 223.66485596 0.84552038]	[428.99752808 285.32089233 0.82867891]	[374.99404907 285.29489136 0.81728894]	[349.4359436 382.7484436 0.83184922]	[336.46807861 472.56033325 0.8483355 ]	[485.44985962 282.78500366 0.83106655]	[505.90008545 380.25842285 0.8796705 ]	[523.94696045 477.61935425 0.87362027]	[431.5383606 472.54800415 0.66541868]	[390.49960327 472.5585022 0.65670311]	[400.73919678 623.95324707 0.83516455]	[400.73361206 765.01409912 0.85774118]	[472.60488892 472.60116577 0.64687133]	[475.09332275 618.81787109 0.77355862]	[482.78756714 765.08087158 0.84582341]	[418.69943237 213.41297913 0.96906447]	[441.6769104 213.38348389 0.96822995]	[400.71084595 213.49185181 0.88625801]	[459.73828125 213.38981628 0.92139876]	[4.75151245e+02 7.95798462e+02 7.06191719e-01]	[4.98160950e+02 7.90773010e+02 7.49124825e-01]	[4.82836029e+02 7.70308716e+02 7.66883492e-01]	[4.00705109e+02 7.95854065e+02 7.61485398e-01]	[380.23883057 790.78106689 0.79657322]	[4.08392181e+02 7.70263794e+02 7.47330248e-01]
[423.86099243 223.71696472 0.86045307]	[423.86099243 287.86920166 0.85940087]	[367.36749268 287.83837891 0.80454296]	[341.7432251 385.31323242 0.8432467 ]	[333.93344116 475.17666626 0.83981496]	[482.88604736 285.30422974 0.84815878]	[503.35009766 380.15658569 0.90012097]	[521.37030029 475.16662598 0.87661254]	[426.39266968 477.66323853 0.68345535]	[385.29275513 477.68643188 0.68546581]	[400.65304565 626.41571045 0.82708597]	[400.71603394 765.04064941 0.85967445]	[467.4682312 477.70336914 0.6679585 ]	[469.96252441 623.89013672 0.80076599]	[482.72595215 767.51068115 0.85857236]	[418.54147339 213.41625977 0.94527256]	[439.20510864 213.40557861 0.96584606]	[398.17202759 213.48908997 0.89889532]	[457.21011353 213.43438721 0.9109782 ]	[4.75100342e+02 7.93337280e+02 7.12231755e-01]	[4.95654266e+02 7.90744690e+02 7.52098441e-01]	[4.82805664e+02 7.72743469e+02 7.55624354e-01]	[4.00688385e+02 7.95866760e+02 7.52299368e-01]	[380.21487427 790.79174805 0.79482383]	[4.08390442e+02 7.70283447e+02 7.41691709e-01]
[421.29360962 226.21789551 0.89526045]	[421.29446411 287.85144043 0.8917914 ]	[362.27688599 287.83337402 0.82533354]	[339.18847656 382.86895752 0.87018609]	[323.79949951 472.58816528 0.81733835]	[480.33392334 285.26889038 0.85542834]	[500.90304565 380.29940796 0.88534588]	[518.7878418 475.16842651 0.85336208]	[421.36172485 477.69973755 0.72305489]	[380.28601074 477.69506836 0.70905077]	[398.24475098 626.43572998 0.84514564]	[400.70251465 767.48150635 0.86148238]	[462.4206543 480.16091919 0.71668589]	[464.89608765 623.86523438 0.83259833]	[482.70724487 767.49212646 0.86319792]	[413.55447388 213.43661499 0.91541648]	[436.61608887 213.44497681 0.92825186]	[395.6109314 213.46218872 0.87241113]	[451.99526978 213.4307251 0.86214221]	[4.75137695e+02 7.93315247e+02 7.37819850e-01]	[4.95638519e+02 7.90709534e+02 7.77160227e-01]	[4.82791748e+02 7.72720764e+02 7.60983765e-01]	[3.98231812e+02 7.98418701e+02 7.42165744e-01]	[3.80170227e+02 7.93217529e+02 7.83925951e-01]	[4.08403198e+02 7.72700562e+02 7.39539504e-01]
[418.72369385 223.70744324 0.90321702]	[421.13659668 287.85415649 0.90388459]	[359.74758911 287.849823 0.84411842]	[336.65802002 385.32836914 0.86874032]	[318.67349243 477.64581299 0.87143159]	[480.18228149 285.31381226 0.83727092]	[500.68362427 380.24612427 0.88062352]	[513.65307617 472.59820557 0.80899179]	[421.27182007 475.16064453 0.72720653]	[380.20297241 477.64724731 0.71092558]	[398.16323853 626.40655518 0.84895742]	[400.68481445 767.50018311 0.86708391]	[462.31716919 475.15734863 0.71893358]	[462.4289856 623.88476562 0.85244912]	[480.36978149 765.00024414 0.85723031]	[403.38320923 213.43986511 0.92008269]	[428.94967651 213.4009552 0.89179695]	[390.51455688 213.54325867 0.81537622]	[444.4354248 213.49459839 0.90356791]	[4.77713989e+02 7.93222900e+02 7.76352048e-01]	[498.15081787 790.5904541 0.79377854]	[4.80336487e+02 7.70267212e+02 7.51268327e-01]	[4.00658600e+02 7.95899841e+02 7.55870402e-01]	[3.80200012e+02 7.90822327e+02 7.88549483e-01]	[4.08405609e+02 7.72726685e+02 7.45547593e-01]
[416.16418457 223.69241333 0.87382203]	[418.6468811 287.8861084 0.90252614]	[359.60247803 290.37966919 0.85536337]	[336.52282715 385.35131836 0.86707145]	[316.08886719 475.08618164 0.86298192]	[477.60476685 285.26306152 0.82190126]	[495.69760132 380.21887207 0.86917818]	[508.45053101 470.02157593 0.82163507]	[421.2008667 477.71694946 0.73373252]	[380.13763428 480.18530273 0.72075677]	[398.10046387 626.54888916 0.8451286 ]	[400.67098999 767.5133667 0.87170172]	[462.24081421 477.69506836 0.72374463]	[462.44134521 624.02856445 0.85233462]	[480.30682373 759.95050049 0.85007298]	[400.79129028 213.47918701 0.96354401]	[423.89273071 213.40325928 0.90946949]	[385.36737061 215.9032135 0.84407073]	[441.92358398 213.5344696 0.93845248]	[477.68710327 790.78717041 0.81722057]	[495.6388855 788.17144775 0.82199252]	[4.80261292e+02 7.70139465e+02 7.63597429e-01]	[3.98224976e+02 7.95890015e+02 7.60319591e-01]	[380.18933105 790.80541992 0.79614002]	[4.05916290e+02 7.72729553e+02 7.46616483e-01]
[413.58175659 223.69390869 0.85177028]	[418.53961182 290.3833313 0.88329184]	[357.17144775 290.41394043 0.85813975]	[334.02340698 382.77270508 0.86519545]	[313.40518188 475.12927246 0.8334012 ]	[472.60552979 285.26794434 0.81146073]	[493.05780029 380.25924683 0.85455209]	[503.39596558 470.00408936 0.85800302]	[421.15057373 480.18084717 0.74356669]	[377.73760986 480.23675537 0.73633575]	[398.0567627 626.59509277 0.84613365]	[400.68640137 767.52441406 0.87011755]	[462.19482422 477.72903442 0.73237342]	[462.37014771 624.03082275 0.87030548]	[480.15887451 759.88085938 0.83614451]	[400.66400146 213.48171997 0.97893822]	[421.34780884 213.40261841 0.93336582]	[382.80084229 213.54754639 0.86528206]	[441.76226807 213.49772644 0.95380622]	[477.63583374 793.22070312 0.81772959]	[493.05239868 788.18200684 0.82112443]	[4.77707672e+02 7.67689880e+02 7.15514898e-01]	[3.98192841e+02 7.98368835e+02 7.55187929e-01]	[3.80173737e+02 7.90822693e+02 7.90488124e-01]	[4.08412170e+02 7.72742004e+02 7.47413933e-01]
[410.96643066 223.69670105 0.8427785 ]	[416.04870605 287.88522339 0.85522556]	[357.08444214 290.36727905 0.85394645]	[331.41189575 382.83398438 0.82861435]	[310.86764526 475.06570435 0.82132244]	[470.02822876 282.77938843 0.81382173]	[487.92886353 380.23519897 0.86395562]	[500.85479736 467.46780396 0.88164711]	[418.73727417 477.70327759 0.74815696]	[377.68753052 480.20303345 0.74548995]	[398.02175903 626.60192871 0.83804095]	[400.70483398 767.52606201 0.86561936]	[459.74441528 477.66213989 0.73188585]	[462.28341675 624.02935791 0.88209343]	[480.14648438 765.02270508 0.85295045]	[398.2444458 213.45457458 0.98314989]	[421.21029663 213.39035034 0.95923024]	[380.25039673 213.56141663 0.91174066]	[439.29721069 213.44049072 0.94162214]	[4.77735413e+02 7.95807007e+02 7.87737548e-01]	[493.12756348 790.66766357 0.80415374]	[4.77654327e+02 7.70236328e+02 6.97111785e-01]	[3.98148499e+02 8.00938538e+02 7.35633254e-01]	[3.80125549e+02 7.93246826e+02 7.79036999e-01]	[4.08442627e+02 7.72729065e+02 7.53185332e-01]
[405.86752319 223.67663574 0.84626454]	[413.52194214 285.31143188 0.83981073]	[356.97070312 287.82263184 0.834306 ]	[323.74996948 385.32397461 0.83453876]	[303.29318237 472.57479858 0.81749988]	[467.46777344 282.68997192 0.8262201 ]	[485.40332031 380.1505127 0.88253242]	[500.68045044 464.9682312 0.8724646 ]	[418.6585083 477.61871338 0.73238021]	[377.61965942 477.72039795 0.73420435]	[395.6439209 626.52642822 0.84786278]	[400.69949341 767.52844238 0.86390191]	[459.67687988 475.10543823 0.71336067]	[462.27148438 626.42529297 0.88551062]	[477.59341431 770.09002686 0.81590825]	[398.10766602 213.41743469 0.96084589]	[418.77355957 213.35328674 0.96387613]	[380.13156128 213.55532837 0.86213189]	[439.19155884 213.37677002 0.93662035]	[4.70033905e+02 8.06031433e+02 7.07511604e-01]	[4.88016388e+02 7.95886780e+02 7.06847370e-01]	[4.69996094e+02 7.77837036e+02 6.70554698e-01]	[3.98238922e+02 7.98432373e+02 7.47204244e-01]	[380.1857605 793.22528076 0.79577231]	[4.08462616e+02 7.72726135e+02 7.37947762e-01]
[403.35571289 221.16908264 0.86282927]	[408.47753906 285.27966309 0.83357358]	[354.46170044 287.82485962 0.81673956]	[321.18682861 382.8626709 0.86141449]	[300.70040894 472.54916382 0.83622724]	[464.91824341 280.23425293 0.84725553]	[482.96948242 380.13098145 0.89609998]	[498.22787476 464.87670898 0.88115191]	[418.54815674 472.58926392 0.71521223]	[377.57965088 477.64587402 0.72532856]	[395.54626465 626.49072266 0.82716829]	[400.70352173 767.50085449 0.86237466]	[457.16174316 470.03210449 0.6963467 ]	[462.19137573 623.95233154 0.86487103]	[475.12869263 767.60479736 0.81736958]	[398.01470947 213.39611816 0.94046676]	[418.67056274 213.31867981 0.94373834]	[377.66705322 213.54203796 0.89294851]	[439.12353516 213.31069946 0.91948789]	[4.77631805e+02 8.00977234e+02 7.21821666e-01]	[4.93072876e+02 7.93260010e+02 7.25734115e-01]	[4.64930481e+02 7.72822632e+02 6.78696871e-01]	[3.98217316e+02 7.98435852e+02 7.37649798e-01]	[3.80157684e+02 7.93237549e+02 7.90486395e-01]	[4.08454041e+02 7.70307495e+02 7.45647132e-01]
[400.86459351 218.65760803 0.89568007]	[405.86138916 282.75601196 0.84764135]	[349.45904541 285.30734253 0.80717951]	[318.72518921 380.28033447 0.89424127]	[298.19506836 470.03771973 0.84146333]	[462.44015503 280.17379761 0.87188184]	[482.90148926 380.09539795 0.89908123]	[498.18356323 464.89556885 0.86697394]	[416.09741211 470.01959229 0.70660788]	[377.5411377 475.13241577 0.71395874]	[395.5355835 626.41162109 0.82865793]	[400.70910645 767.48986816 0.86158442]	[454.60714722 467.46743774 0.68128502]	[459.80154419 623.92120361 0.86689734]	[470.03414917 770.12866211 0.79798764]	[395.51635742 213.32815552 0.90979326]	[418.56491089 210.87541199 0.9217788 ]	[377.59396362 213.52082825 0.87725943]	[436.68786621 210.91622925 0.89223731]	[4.64828674e+02 8.06024353e+02 7.25990355e-01]	[4.82913422e+02 7.95876770e+02 7.21471786e-01]	[4.64889618e+02 7.75357300e+02 6.70544624e-01]	[4.00689636e+02 8.00915527e+02 7.32716203e-01]	[3.80184967e+02 7.93244019e+02 7.83644080e-01]	[4.08447083e+02 7.70294739e+02 7.42118537e-01]
[400.75631714 218.605896 0.92528528]	[403.35046387 282.76077271 0.86292583]	[346.88238525 285.31719971 0.80455184]	[318.6472168 380.19052124 0.90245199]	[298.10189819 467.41387939 0.86938137]	[462.36474609 280.17147827 0.88234055]	[482.86315918 377.70666504 0.90785569]	[498.1697998 464.84390259 0.87250984]	[413.60058594 472.53790283 0.70290911]	[375.10061646 477.62677002 0.711954 ]	[393.03109741 626.41174316 0.82007295]	[400.73071289 767.4831543 0.85791636]	[452.04867554 467.48397827 0.6822964 ]	[459.71618652 623.97320557 0.84139037]	[467.43475342 770.10021973 0.80305958]	[392.97924805 210.91181946 0.88564366]	[416.12084961 210.84269714 0.90135032]	[375.12350464 213.43901062 0.86536288]	[436.58303833 210.92056274 0.86761987]	[4.62395569e+02 8.00976196e+02 7.10860848e-01]	[4.82854401e+02 7.93317078e+02 7.40531743e-01]	[4.62362793e+02 7.75328064e+02 6.72823310e-01]	[4.00663177e+02 7.98408508e+02 7.29363501e-01]	[3.80176941e+02 7.90830017e+02 7.87185371e-01]	[4.08463196e+02 7.70284851e+02 7.45349467e-01]
[400.67977905 218.55307007 0.94316965]	[403.28372192 282.71020508 0.87982011]	[344.34240723 285.26785278 0.80735552]	[318.53039551 380.1651001 0.91701841]	[298.01821899 464.87036133 0.89646256]	[462.29330444 280.15087891 0.89039421]	[482.83331299 377.67428589 0.9107132 ]	[498.14508057 464.84133911 0.86779404]	[413.54013062 472.54302979 0.69787389]	[375.05493164 477.63320923 0.70854628]	[390.47601318 626.44793701 0.80905622]	[400.759552 767.52703857 0.85503769]	[449.52624512 467.48208618 0.68016267]	[457.19400024 623.82958984 0.82064629]	[462.44723511 770.19604492 0.82228738]	[387.95114136 210.88014221 0.87511194]	[413.58203125 210.78578186 0.87218785]	[375.09057617 213.43292236 0.85034621]	[434.03341675 210.88124084 0.85303867]	[4.59740906e+02 8.06015625e+02 7.04212904e-01]	[4.80285065e+02 7.98369507e+02 7.09500968e-01]	[4.62245148e+02 7.77904846e+02 7.00710058e-01]	[3.98099609e+02 8.03476868e+02 6.97303474e-01]	[3.77693298e+02 7.93260620e+02 7.56460667e-01]	[4.11003845e+02 7.72708130e+02 7.53048360e-01]
[398.24456787 216.12460327 0.95571202]	[400.82400513 282.73294067 0.89192164]	[341.80099487 285.28591919 0.81759202]	[316.12698364 380.21044922 0.91777432]	[295.56350708 464.81988525 0.90964639]	[462.19458008 280.18060303 0.88303584]	[482.77474976 377.58682251 0.89913273]	[498.12307739 464.85671997 0.85877347]	[410.93856812 472.56399536 0.69669759]	[372.53204346 477.64929199 0.70283478]	[387.92510986 626.46374512 0.80298585]	[400.73727417 765.08447266 0.84985924]	[446.90362549 469.98626709 0.69076335]	[454.60165405 616.26141357 0.7806958 ]	[462.42547607 767.67321777 0.832865 ]	[385.32769775 210.82322693 0.87751925]	[410.97875977 208.34114075 0.85569859]	[374.97564697 213.43821716 0.84536052]	[428.93392944 213.30392456 0.86747527]	[4.64900513e+02 7.95838501e+02 7.32542276e-01]	[4.82909302e+02 7.90761536e+02 7.73104727e-01]	[4.59732971e+02 7.75331421e+02 7.13446796e-01]	[3.98164032e+02 7.98446045e+02 7.04667866e-01]	[3.80120331e+02 7.90840454e+02 7.67883539e-01]	[4.10957062e+02 7.70273315e+02 7.53003240e-01]
[398.16970825 216.13677979 0.94855714]	[400.77322388 282.70623779 0.90307373]	[341.71542358 285.26791382 0.83116144]	[316.09985352 380.18988037 0.92099041]	[295.43411255 464.85974121 0.89442497]	[459.81219482 280.16345215 0.88538742]	[482.74133301 377.59817505 0.8899914 ]	[495.68307495 464.86953735 0.85023153]	[408.41537476 475.0904541 0.69668859]	[372.43991089 477.71661377 0.69898087]	[387.86499023 626.52825928 0.7994476 ]	[400.75384521 767.4788208 0.85347819]	[444.44573975 472.5249939 0.69046497]	[452.00537109 621.29510498 0.78467125]	[462.3727417 770.09362793 0.84342784]	[382.80630493 210.82289124 0.88981164]	[408.42269897 208.33126831 0.85641474]	[372.50613403 213.42669678 0.77885211]	[426.43676758 210.92726135 0.86238265]	[4.62392914e+02 7.95872803e+02 7.29301035e-01]	[4.82833771e+02 7.90785034e+02 7.77279615e-01]	[4.5972290e+02 7.7791687e+02 6.9863224e-01]	[3.98177826e+02 7.98386780e+02 7.03776419e-01]	[3.80150482e+02 7.90818420e+02 7.65201926e-01]	[4.10972534e+02 7.70290771e+02 7.48569489e-01]
[398.08319092 216.14413452 0.93675977]	[400.7164917 282.7293396 0.90666461]	[339.27163696 285.31692505 0.84128416]	[316.04333496 380.25183105 0.91395193]	[292.97546387 464.87088013 0.87619269]	[459.75253296 280.16748047 0.88572311]	[480.37478638 377.6204834 0.89590609]	[495.68719482 464.87670898 0.84981602]	[408.39718628 475.08258057 0.70255756]	[372.44348145 480.16351318 0.70507705]	[385.40393066 626.54278564 0.79662985]	[400.74185181 765.08306885 0.85001463]	[444.42037964 470.00686646 0.69964588]	[446.93515015 621.35736084 0.79395068]	[462.34848022 770.11206055 0.84511703]	[380.3291626 210.82012939 0.90811598]	[405.87240601 208.33418274 0.86202186]	[369.91064453 213.40953064 0.77992511]	[423.89367676 213.31956482 0.88585752]	[4.67396820e+02 7.95853760e+02 7.07372069e-01]	[4.85363037e+02 7.90765564e+02 7.59065449e-01]	[4.59648712e+02 7.80470093e+02 6.97330654e-01]	[3.98211884e+02 7.98358948e+02 7.14707017e-01]	[3.80181580e+02 7.90809448e+02 7.69058645e-01]	[4.08472137e+02 7.70275085e+02 7.41060019e-01]
[395.637146 218.5440979 0.91179341]	[400.64584351 282.73348999 0.91065562]	[339.21844482 285.31491089 0.8486411 ]	[316.00210571 380.29904175 0.90579951]	[292.87991333 467.44412231 0.84066021]	[459.66873169 280.19915771 0.87234151]	[480.36471558 377.62506104 0.88639396]	[495.6206665 464.88043213 0.84105206]	[405.84976196 475.15161133 0.70882893]	[369.90142822 480.20227051 0.70138717]	[385.37463379 626.50805664 0.79801697]	[400.73812866 767.49438477 0.85591841]	[444.31192017 472.56814575 0.71303117]	[444.40917969 621.38928223 0.80234849]	[462.29421997 767.70306396 0.8504315 ]	[380.24118042 210.8822937 0.9349519 ]	[403.37374878 210.77047729 0.87264383]	[367.36172485 213.47187805 0.79580688]	[423.82177734 213.35466003 0.91273338]	[4.62346680e+02 7.93330383e+02 7.40423977e-01]	[4.82772522e+02 7.90737061e+02 7.77311802e-01]	[4.59636536e+02 7.77915466e+02 6.90629184e-01]	[3.98212494e+02 7.95874817e+02 7.19014764e-01]	[3.80187988e+02 7.90803467e+02 7.70679355e-01]	[4.10958496e+02 7.70309265e+02 7.45111823e-01]
[395.63925171 218.55114746 0.91099709]	[400.64202881 282.73648071 0.91166794]	[339.21096802 285.31716919 0.84839505]	[315.99584961 380.30377197 0.9050889 ]	[292.89367676 467.46578979 0.84213918]	[459.67739868 280.20117188 0.87242299]	[480.36880493 377.63064575 0.88616824]	[495.60073853 464.92269897 0.83242381]	[403.39141846 475.14358521 0.71687812]	[367.38900757 480.17391968 0.70536083]	[385.40060425 626.43731689 0.80523819]	[400.74780273 767.51763916 0.8597734 ]	[441.91162109 472.57730103 0.72147405]	[444.42840576 621.37902832 0.80006009]	[462.29696655 767.6986084 0.85251266]	[380.24008179 210.88780212 0.93704873]	[403.37319946 210.76963806 0.87392515]	[367.35675049 213.4624176 0.7962935 ]	[423.81381226 213.34896851 0.91073513]	[4.62350952e+02 7.93319824e+02 7.43960798e-01]	[4.82758667e+02 7.90727295e+02 7.82263339e-01]	[4.59632172e+02 7.77895569e+02 6.93121076e-01]	[3.98141693e+02 7.95901978e+02 7.16754138e-01]	[3.80135071e+02 7.90822144e+02 7.78820813e-01]	[4.10993256e+02 7.72733215e+02 7.55647898e-01]
[395.58227539 218.59725952 0.89920664]	[398.25653076 285.24777222 0.90953523]	[339.14694214 287.85418701 0.85493791]	[315.97396851 380.29754639 0.90869415]	[290.41400146 469.99978638 0.82816708]	[459.60650635 280.23025513 0.85949063]	[480.33755493 377.70016479 0.8980459 ]	[493.11343384 464.9654541 0.82572293]	[403.34014893 477.63244629 0.72178191]	[364.84564209 480.19580078 0.70667571]	[385.31369019 626.53338623 0.80258662]	[400.74026489 767.51861572 0.85410774]	[441.8588562 475.10150146 0.7283392 ]	[444.33023071 621.40612793 0.81718546]	[462.23614502 770.08380127 0.85485923]	[380.20950317 213.30300903 0.95064592]	[403.30465698 210.82440186 0.8918556 ]	[364.83920288 213.44873047 0.82278645]	[421.37640381 213.35476685 0.9220143 ]	[4.62273376e+02 7.95804565e+02 7.53867865e-01]	[4.80303925e+02 7.90769897e+02 7.78877139e-01]	[4.57177826e+02 7.77914368e+02 6.93299949e-01]	[3.98208160e+02 7.98387329e+02 7.10845530e-01]	[3.80183929e+02 7.90838501e+02 7.66682625e-01]	[4.10974365e+02 7.72707397e+02 7.45896518e-01]
[395.51135254 221.09649658 0.87173223]	[398.19448853 285.29336548 0.90777099]	[339.10888672 287.88690186 0.85733694]	[315.95565796 380.3359375 0.90448135]	[287.8324585 467.4682312 0.82768428]	[457.14892578 282.6781311 0.84209573]	[480.28851318 380.19100952 0.89959675]	[493.07357788 469.99740601 0.81330752]	[400.87481689 477.65899658 0.73279047]	[362.29345703 480.21728516 0.72042763]	[382.85470581 626.53796387 0.8047967 ]	[400.72241211 767.52227783 0.85562718]	[441.81658936 475.12921143 0.73225248]	[441.89254761 621.41552734 0.83028185]	[459.85574341 770.13482666 0.86035067]	[380.15887451 213.39865112 0.96742445]	[400.85797119 210.91197205 0.91103262]	[364.78421021 213.50996399 0.80902743]	[421.30770874 213.36592102 0.93481523]	[4.59737488e+02 7.95885559e+02 7.38356173e-01]	[4.80183380e+02 7.93237122e+02 7.71269500e-01]	[4.57147339e+02 7.80477173e+02 6.81026101e-01]	[3.98207916e+02 7.98367798e+02 7.09492505e-01]	[3.80182343e+02 7.90828918e+02 7.66182363e-01]	[4.10965546e+02 7.72712158e+02 7.38436341e-01]
[392.96246338 223.66320801 0.8470301 ]	[398.10321045 287.83734131 0.90108979]	[339.05194092 290.4256897 0.86088634]	[313.52651978 382.76116943 0.88242984]	[280.23535156 470.02416992 0.8312186 ]	[454.61984253 282.67349243 0.83344513]	[480.10992432 380.17785645 0.87986547]	[487.98846436 472.52416992 0.81352913]	[400.84277344 480.19512939 0.74594587]	[362.25543213 480.331604 0.7208482 ]	[382.8086853 626.52655029 0.81307721]	[400.72296143 767.54284668 0.85167778]	[441.78164673 477.67422485 0.7464177 ]	[441.82122803 621.40936279 0.84244168]	[459.83047485 770.20495605 0.84898973]	[377.7543335 213.47128296 0.97808766]	[400.7484436 213.36688232 0.95330048]	[362.29116821 215.92871094 0.75939929]	[421.2210083 213.50306702 0.95929903]	[4.59742798e+02 8.03540283e+02 7.34033287e-01]	[4.80195557e+02 7.95869812e+02 7.31461227e-01]	[4.54648346e+02 7.85502991e+02 6.99900627e-01]	[3.98220612e+02 8.00942932e+02 6.76752985e-01]	[3.80170929e+02 7.93271423e+02 7.30052829e-01]	[4.10956390e+02 7.72729614e+02 7.25132167e-01]
[390.48931885 223.6917572 0.84623051]	[398.05316162 290.36715698 0.89626753]	[336.66571045 292.88162231 0.86622399]	[313.44644165 382.79592896 0.86351073]	[280.18005371 470.03302002 0.83844703]	[454.60635376 282.73068237 0.82466739]	[477.67895508 380.18240356 0.87878555]	[485.44125366 472.5562439 0.83202726]	[400.77548218 480.23867798 0.75870705]	[359.81942749 482.76861572 0.73086095]	[382.78643799 626.5322876 0.81381971]	[400.70736694 767.52355957 0.85462576]	[441.70870972 477.72668457 0.74766743]	[441.82885742 623.87036133 0.84571612]	[459.82662964 770.21807861 0.85301 ]	[377.7387085 213.48727417 0.97820133]	[400.7288208 213.38114929 0.95714933]	[362.26828003 215.95617676 0.73841 ]	[421.20553589 213.49914551 0.95566046]	[4.59645721e+02 8.03479797e+02 7.21061289e-01]	[4.77682098e+02 7.95841003e+02 7.17382252e-01]	[4.57147064e+02 7.83040161e+02 7.09723711e-01]	[3.98230774e+02 7.98443604e+02 6.83832467e-01]	[3.80174316e+02 7.93242249e+02 7.32225120e-01]	[4.08475098e+02 7.72706299e+02 7.32817233e-01]
[390.43270874 223.7164917 0.84138489]	[398.02270508 290.390625 0.89047551]	[336.64535522 292.88919067 0.8693741 ]	[310.97683716 382.77301025 0.85558707]	[277.72769165 467.46307373 0.85859787]	[454.5619812 282.75650024 0.81836426]	[477.64254761 380.25762939 0.8668586 ]	[485.39065552 472.5927124 0.84299886]	[400.74197388 480.27331543 0.76697648]	[359.77825928 482.79058838 0.74062163]	[382.77566528 626.56158447 0.81838316]	[400.71035767 767.51782227 0.8531912 ]	[441.68353271 480.18896484 0.75427687]	[441.79373169 623.90692139 0.85566866]	[459.82894897 770.19207764 0.85979456]	[377.71871948 213.51246643 0.97884732]	[400.6786499 213.41273499 0.9632768 ]	[362.2119751 216.00184631 0.79758209]	[421.15484619 213.53851318 0.96268129]	[4.59653687e+02 8.00953552e+02 7.36463785e-01]	[4.77683777e+02 7.93341675e+02 7.34966815e-01]	[4.57128174e+02 7.85506104e+02 7.07839668e-01]	[4.00679108e+02 7.98421570e+02 6.80511534e-01]	[3.80198639e+02 7.93250549e+02 7.27747023e-01]	[4.08471985e+02 7.72710144e+02 7.24035263e-01]
[387.91320801 226.25933838 0.83664054]	[395.62155151 290.42349243 0.88213867]	[336.62301636 292.89605713 0.87000954]	[310.91394043 382.77493286 0.84906274]	[277.6338501 467.41104126 0.86552411]	[452.06777954 285.23901367 0.8113305 ]	[477.6088562 380.28479004 0.85635328]	[482.95181274 475.12420654 0.86174458]	[400.6791687 480.26974487 0.76631355]	[359.71325684 482.78677368 0.74961293]	[380.35217285 626.60211182 0.82050091]	[400.71868896 765.09069824 0.84612167]	[439.28308105 480.19708252 0.74186343]	[441.72518921 623.93481445 0.85778677]	[459.79452515 770.25323486 0.85192335]	[377.68273926 213.54801941 0.97757846]	[400.64620972 213.47061157 0.96547973]	[359.8137207 216.06228638 0.81769484]	[418.78805542 215.94241333 0.96492851]	[4.59637787e+02 8.03487427e+02 7.31671274e-01]	[4.77678467e+02 7.95819153e+02 7.28941560e-01]	[4.57090363e+02 7.85587952e+02 7.01872945e-01]	[4.00685852e+02 8.00957825e+02 6.65416360e-01]	[3.80202271e+02 7.93283508e+02 7.15082169e-01]	[4.10943939e+02 7.70280762e+02 7.19422519e-01]
[387.86203003 228.80267334 0.84178585]	[395.55355835 292.88702393 0.87756765]	[336.59814453 292.95941162 0.87729573]	[308.33370972 382.8215332 0.83281177]	[277.53103638 464.95089722 0.87846673]	[449.49182129 285.27862549 0.80926329]	[475.13916016 380.2973938 0.84426272]	[482.89974976 477.60266113 0.87396407]	[400.66384888 480.3218689 0.76513499]	[359.69894409 482.83743286 0.74390489]	[380.33044434 629.10772705 0.80678147]	[400.70986938 767.50866699 0.85740173]	[439.25939941 480.2477417 0.74028921]	[441.68310547 624.02532959 0.86345291]	[459.77792358 772.7878418 0.83818781]	[377.63876343 215.91893005 0.97391313]	[398.28381348 213.52810669 0.96395588]	[359.76873779 218.55662537 0.81573051]	[418.76052856 215.98596191 0.9597978 ]	[4.54620697e+02 8.03562927e+02 7.10042119e-01]	[4.75103760e+02 8.00913879e+02 6.88443363e-01]	[4.57151337e+02 7.88073181e+02 7.35365629e-01]	[3.98157410e+02 8.00999878e+02 6.85649991e-01]	[3.80129028e+02 7.93282471e+02 7.32727706e-01]	[4.10984161e+02 7.70308350e+02 7.38358319e-01]
[385.33917236 231.38095093 0.87296134]	[395.50775146 292.98202515 0.88869071]	[336.5637207 295.41564941 0.88040298]	[303.26705933 385.32543945 0.82790273]	[275.03436279 467.40908813 0.86863756]	[449.44647217 287.88046265 0.80739552]	[475.06918335 382.72698975 0.82880324]	[482.82327271 477.62176514 0.87580526]	[400.65130615 482.78927612 0.75826347]	[359.67984009 482.90563965 0.73391038]	[380.34112549 629.09979248 0.80359411]	[400.72012329 767.56573486 0.85356104]	[439.26351929 480.29708862 0.73830646]	[441.68014526 626.46398926 0.85741591]	[459.75799561 775.35620117 0.82197934]	[377.58462524 216.01603699 0.95504409]	[398.25604248 215.96903992 0.96268624]	[359.74490356 218.59780884 0.7628684 ]	[418.74237061 216.05587769 0.94954258]	[4.57082306e+02 8.08555115e+02 7.23056495e-01]	[4.75102631e+02 8.03554932e+02 7.08521187e-01]	[4.57143463e+02 7.88157349e+02 7.47304738e-01]	[3.98090851e+02 8.06118652e+02 6.70709074e-01]	[3.77669861e+02 7.95872559e+02 6.87254727e-01]	[4.10983368e+02 7.72729370e+02 7.25208282e-01]
[385.33898926 231.3809967 0.87292981]	[395.50592041 292.98135376 0.888134 ]	[336.56292725 295.41552734 0.88054097]	[303.27050781 385.32574463 0.82792032]	[275.0317688 467.41384888 0.86847353]	[449.44418335 287.87939453 0.80749607]	[475.06951904 382.72732544 0.82874918]	[482.82546997 477.6321106 0.87793785]	[400.6473999 482.77816772 0.75866246]	[359.67666626 482.8951416 0.73465693]	[380.34170532 629.07189941 0.8067404 ]	[400.71328735 767.55877686 0.85699302]	[439.25769043 480.28637695 0.73881161]	[441.68154907 626.4675293 0.85707968]	[459.75939941 775.33117676 0.82391238]	[377.58456421 216.01635742 0.95493937]	[398.25604248 215.9694519 0.96247989]	[359.74545288 218.59805298 0.76289088]	[418.74246216 216.05697632 0.94926786]	[4.57084534e+02 8.08550415e+02 7.23788679e-01]	[4.75106018e+02 8.03548767e+02 7.07441568e-01]	[4.57140991e+02 7.88138000e+02 7.46596098e-01]	[3.98086517e+02 8.06073608e+02 6.72276795e-01]	[3.77670715e+02 7.95830750e+02 6.95824206e-01]	[4.10982452e+02 7.72721924e+02 7.31297731e-01]
[382.84866333 233.86016846 0.90411448]	[393.07269287 295.41140747 0.89646119]	[336.52566528 295.47879028 0.87974405]	[300.70437622 387.90292358 0.83755291]	[274.88442993 472.58120728 0.8420648 ]	[446.9487915 292.92312622 0.82395607]	[475.05944824 382.84384155 0.80937725]	[482.77416992 477.73873901 0.89691544]	[400.63619995 482.82763672 0.76209509]	[359.6680603 485.3571167 0.73384738]	[380.30252075 631.58874512 0.80240864]	[400.72372437 767.55053711 0.86122417]	[439.24581909 480.33856201 0.73708034]	[439.31964111 626.54608154 0.8474859 ]	[459.72241211 775.35571289 0.81833512]	[377.5151062 216.12063599 0.92471093]	[398.20849609 216.07148743 0.95017588]	[359.67138672 218.54354858 0.68499309]	[418.73144531 216.08557129 0.9315573 ]	[4.52032806e+02 8.08656067e+02 7.24450350e-01]	[4.72556641e+02 8.06129822e+02 7.09255576e-01]	[4.57116486e+02 7.88192810e+02 7.17610359e-01]	[3.95582275e+02 8.06065552e+02 6.80270374e-01]	[3.77645935e+02 7.95790588e+02 7.12703824e-01]	[4.11007141e+02 7.72743774e+02 7.27192819e-01]
[382.80621338 233.95401001 0.92576993]	[392.974823 295.51095581 0.90257394]	[336.45501709 295.64224243 0.87639034]	[298.24841309 390.4822998 0.85493255]	[272.35916138 475.15170288 0.83155292]	[444.4437561 295.39193726 0.8420552 ]	[472.51364136 387.88208008 0.7899732 ]	[482.72195435 480.26367188 0.91766536]	[398.26217651 485.3500061 0.74843103]	[359.62722778 485.46569824 0.72170466]	[380.23999023 634.230896 0.80110341]	[400.7210083 767.47967529 0.86280084]	[439.21273804 482.85345459 0.72487599]	[439.26303101 629.14959717 0.82387078]	[459.67379761 780.42333984 0.80614215]	[375.0975647 218.64526367 0.88787872]	[398.16564941 218.53845215 0.9319762 ]	[359.63000488 223.69169617 0.72942036]	[418.67300415 218.64408875 0.8990916 ]	[4.49504395e+02 8.11148987e+02 7.30987847e-01]	[4.67467163e+02 8.08664612e+02 7.21879184e-01]	[4.54634491e+02 7.90601257e+02 7.13415742e-01]	[3.98128143e+02 8.03541321e+02 7.17634141e-01]	[3.80122467e+02 7.93314880e+02 7.56773233e-01]	[4.11018585e+02 7.70279297e+02 7.37163603e-01]
[380.31677246 239.04840088 0.92464298]	[390.42080688 298.21414185 0.87551773]	[334.03283691 300.76159668 0.84259456]	[298.02514648 398.11050415 0.92083466]	[259.64141846 480.22387695 0.884637 ]	[444.42211914 298.06863403 0.8753894 ]	[467.46810913 398.04428101 0.84556597]	[480.24005127 485.38644409 0.89794755]	[398.2562561 490.51132202 0.72685105]	[359.61203003 493.11743164 0.71578407]	[380.1373291 641.93231201 0.81581688]	[400.72314453 767.57012939 0.86463213]	[439.18835449 487.96411133 0.70136875]	[439.25213623 641.840271 0.83108032]	[457.15927124 788.20056152 0.83378971]	[375.01965332 231.35720825 0.89368463]	[398.06491089 231.31898499 0.91612297]	[357.19393921 233.86637878 0.75565124]	[418.58041382 231.35139465 0.89520633]	[4.46872467e+02 8.13879150e+02 7.18454182e-01]	[4.64920044e+02 8.13771973e+02 7.50155687e-01]	[4.52005646e+02 7.95855225e+02 6.75331056e-01]	[3.98140259e+02 8.06070251e+02 7.09154606e-01]	[3.80130310e+02 7.95816467e+02 7.29461432e-01]	[4.11006531e+02 7.72751465e+02 7.07114398e-01]
[380.35192871 241.71655273 0.87592441]	[387.94335938 303.24267578 0.84028095]	[334.00698853 308.33016968 0.82192189]	[297.9954834 398.21887207 0.92788333]	[257.13803101 482.76501465 0.90794653]	[444.38400269 300.63830566 0.8570981 ]	[467.43710327 400.75888062 0.8497566 ]	[480.20010376 493.08364868 0.86295688]	[398.12988281 498.18930054 0.73135054]	[357.18054199 498.24661255 0.72867423]	[380.13717651 644.34869385 0.82516074]	[400.70236206 767.51696777 0.86825871]	[436.69015503 498.1736145 0.69447905]	[439.20248413 644.36236572 0.84493464]	[454.64505005 790.690979 0.81046116]	[375.01690674 233.9410553 0.92970204]	[398.04333496 233.87319946 0.9366762 ]	[357.12225342 234.06350708 0.82397377]	[416.16113281 233.87359619 0.90351695]	[4.44300018e+02 8.16376465e+02 6.95624471e-01]	[4.62364563e+02 8.16319885e+02 7.21399903e-01]	[4.51996033e+02 7.98428650e+02 6.51205003e-01]	[3.98215240e+02 8.03470703e+02 7.19561815e-01]	[3.80227478e+02 7.93294067e+02 7.62058616e-01]	[4.10993317e+02 7.72706604e+02 7.01568186e-01]
[380.25137329 251.85321045 0.91451842]	[390.43331909 313.3989563 0.84487271]	[334.02316284 313.48135376 0.84666401]	[295.63479614 400.6947937 0.93166786]	[257.04476929 480.35726929 0.91323566]	[444.36315918 305.80865479 0.82296193]	[464.96035767 403.2492981 0.83547097]	[480.11672974 498.25265503 0.88176268]	[398.14550781 500.76568604 0.75493759]	[359.5697937 500.84762573 0.73987377]	[380.21762085 644.43676758 0.83444703]	[400.69781494 767.53479004 0.88005131]	[436.66201782 500.72619629 0.70015043]	[439.18618774 644.55627441 0.84796286]	[4.57072998e+02 7.93262329e+02 7.89276242e-01]	[372.46524048 236.49436951 0.90896648]	[395.6421814 236.41096497 0.93885022]	[357.07577515 236.61167908 0.7517215 ]	[418.55926514 236.45404053 0.935054 ]	[4.46928833e+02 8.26550964e+02 6.77302778e-01]	[4.64924683e+02 8.24037231e+02 7.12788820e-01]	[4.52036377e+02 8.06025085e+02 6.36760056e-01]	[3.98137329e+02 7.98378296e+02 7.54815161e-01]	[380.19506836 790.80230713 0.82166785]	[4.11009491e+02 7.72730286e+02 6.99431241e-01]
[380.21798706 254.42050171 0.94274491]	[387.91415405 313.53338623 0.87002051]	[334.01412964 316.01348877 0.86404622]	[295.59210205 400.82836914 0.91816592]	[254.53894043 482.72390747 0.9086296 ]	[444.32705688 310.92797852 0.83085823]	[464.90802002 408.4397583 0.81099474]	[477.69223022 500.86694336 0.89440137]	[398.07128906 500.81747437 0.7560389 ]	[357.16448975 503.29714966 0.74261171]	[380.25857544 644.49078369 0.83337724]	[400.68017578 767.48345947 0.87510395]	[436.56561279 500.77688599 0.69370395]	[439.17211914 647.09082031 0.82989389]	[4.54636047e+02 7.95843079e+02 7.54378974e-01]	[369.96398926 236.68650818 0.89080101]	[395.60641479 236.62345886 0.91890937]	[357.05789185 239.1234436 0.72549254]	[418.53598022 236.56990051 0.91617346]	[4.54607910e+02 8.31739319e+02 7.27427423e-01]	[4.70029938e+02 8.29157898e+02 7.31684089e-01]	[4.46890900e+02 8.06120972e+02 6.42982602e-01]	[3.98131104e+02 7.98367676e+02 7.64950812e-01]	[380.18539429 790.7890625 0.84201175]	[4.10982117e+02 7.70287659e+02 7.01372564e-01]
[380.25265503 254.52351379 0.9493717 ]	[387.89730835 316.03353882 0.89424109]	[333.98553467 318.53692627 0.86749244]	[295.53210449 403.31427002 0.89696378]	[254.37602234 482.72265625 0.90003026]	[444.33456421 313.53643799 0.85297513]	[464.8651123 413.53384399 0.83330595]	[477.59893799 503.42822266 0.86828053]	[395.57147217 503.36462402 0.73385912]	[357.06674194 503.43170166 0.73127717]	[380.24459839 644.54364014 0.83012354]	[400.66705322 767.48931885 0.87520194]	[431.53237915 503.33728027 0.68689531]	[439.18710327 649.65185547 0.81331855]	[4.57080200e+02 7.98374695e+02 7.53870547e-01]	[369.99154663 239.18521118 0.86832464]	[395.63491821 239.11778259 0.90226126]	[357.07162476 241.66227722 0.7449224 ]	[418.54421997 236.68754578 0.90579706]	[4.57146088e+02 8.31761292e+02 7.60906816e-01]	[4.72597534e+02 8.29191956e+02 7.57576585e-01]	[4.46892700e+02 8.08624207e+02 6.51360750e-01]	[3.98087921e+02 7.95854309e+02 7.64802277e-01]	[380.16094971 790.75915527 0.84801304]	[4.10954437e+02 7.72690674e+02 6.98896229e-01]
[380.22769165 256.99703979 0.95536137]	[387.89102173 316.17929077 0.89623582]	[333.98745728 318.68756104 0.86456275]	[295.44277954 403.37887573 0.87708116]	[249.36523438 480.25106812 0.87133825]	[444.33389282 316.0138855 0.86690283]	[464.85995483 418.57180786 0.86280191]	[475.08862305 505.902771 0.84623504]	[395.5411377 505.93780518 0.71525532]	[357.02096558 505.98120117 0.71062601]	[380.19519043 646.94952393 0.82863015]	[400.68435669 767.51525879 0.87544227]	[431.53967285 505.93084717 0.67861712]	[439.16400146 654.73657227 0.80077016]	[4.57109344e+02 8.06037781e+02 7.72238731e-01]	[372.44924927 244.24700928 0.84950793]	[395.62878418 244.1942749 0.87979275]	[357.08627319 246.81408691 0.7000879 ]	[418.58093262 241.6703186 0.88919783]	[4.59611755e+02 8.34285217e+02 7.49098420e-01]	[4.75129333e+02 8.31676941e+02 7.66721010e-01]	[4.44402557e+02 8.11231384e+02 6.50007665e-01]	[3.95612030e+02 7.95861267e+02 7.52508521e-01]	[380.12390137 790.7666626 0.83492988]	[4.10987488e+02 7.72717163e+02 7.04977095e-01]
[380.22644043 257.15072632 0.950499 ]	[387.90698242 318.6673584 0.88838601]	[333.9647522 321.23083496 0.84300727]	[292.95700073 405.86013794 0.84328389]	[239.18946838 480.14904785 0.86514717]	[444.39685059 316.1781311 0.86825395]	[464.87814331 418.74987793 0.87945879]	[472.55990601 511.09094238 0.81569469]	[393.07452393 505.96530151 0.709512 ]	[354.59390259 508.45294189 0.70645177]	[380.14605713 646.9977417 0.82815719]	[400.69769287 767.53198242 0.87393761]	[428.99682617 505.9659729 0.67332476]	[439.15365601 657.2744751 0.80147171]	[4.57188171e+02 8.08548523e+02 7.89846420e-01]	[372.48709106 251.8147583 0.86524713]	[395.6270752 249.33021545 0.88984901]	[357.12844849 251.95484924 0.70468199]	[418.54190063 249.33297729 0.87341112]	[4.57179871e+02 8.36892273e+02 7.10762084e-01]	[4.75133636e+02 8.31841309e+02 7.58082986e-01]	[4.49469055e+02 8.11341125e+02 6.01711810e-01]	[3.95520203e+02 7.98394592e+02 7.31441379e-01]	[377.68325806 790.78808594 0.8320626 ]	[4.13503052e+02 7.72719421e+02 7.06991434e-01]
[380.25335693 259.62487793 0.92484367]	[387.89440918 318.75494385 0.87348837]	[333.9815979 321.29467773 0.83665222]	[290.41674805 403.3977356 0.82781994]	[236.59613037 477.67098999 0.87954903]	[444.38894653 318.64569092 0.86902809]	[464.85699463 421.30352783 0.86710775]	[470.03494263 516.19909668 0.82752371]	[395.48895264 513.61206055 0.69757414]	[354.57131958 516.11956787 0.70103407]	[380.09844971 647.08972168 0.82122374]	[400.67120361 767.515625 0.87425244]	[431.52764893 513.62231445 0.66389447]	[439.18713379 662.3961792 0.81505787]	[459.61132812 808.68371582 0.81278265]	[372.49819946 251.96420288 0.89092386]	[395.62753296 251.88813782 0.90204275]	[357.13674927 254.46038818 0.67190737]	[418.57681274 251.86865234 0.89489555]	[4.59805573e+02 8.41963989e+02 7.27619827e-01]	[4.80144287e+02 8.34268066e+02 7.79368818e-01]	[4.49480316e+02 8.16334595e+02 5.84238231e-01]	[3.95574890e+02 7.95870361e+02 7.34498918e-01]	[377.71472168 790.76879883 0.8307966 ]	[4.11025055e+02 7.70277710e+02 7.07064390e-01]
[380.30023193 262.2250061 0.89084345]	[387.9241333 321.28753662 0.84931606]	[333.98733521 326.29568481 0.82285225]	[285.31872559 405.89590454 0.81807292]	[234.03143311 475.15484619 0.87267679]	[444.39709473 321.14981079 0.85163987]	[464.86727905 423.87936401 0.84286982]	[472.5234375 518.76306152 0.84389651]	[395.57281494 516.1817627 0.70707279]	[356.97192383 518.67504883 0.70082456]	[377.70291138 649.55133057 0.80542552]	[400.62472534 765.05975342 0.86498255]	[434.11251831 516.203125 0.66647196]	[439.14517212 662.42474365 0.81412965]	[4.57170105e+02 8.11266846e+02 8.05133045e-01]	[374.96673584 254.44641113 0.91582286]	[398.01159668 254.38972473 0.9277581 ]	[357.12414551 254.54504395 0.7501834 ]	[418.55773926 254.36575317 0.90660161]	[4.59833435e+02 8.44534851e+02 7.86971509e-01]	[4.80144318e+02 8.34343018e+02 8.17716658e-01]	[4.46916992e+02 8.24079712e+02 6.03401124e-01]	[3.98079681e+02 7.95879456e+02 7.30760574e-01]	[380.11853027 790.8012085 0.80293173]	[4.08451416e+02 7.70166199e+02 7.05990076e-01]
[380.28411865 267.36325073 0.88930595]	[387.94146729 328.85266113 0.82793015]	[333.96948242 328.94622803 0.81503791]	[280.19146729 410.98809814 0.83966231]	[231.36730957 475.08163452 0.84047419]	[444.37008667 323.76086426 0.82999003]	[464.86834717 428.98062134 0.82185721]	[472.57470703 521.35900879 0.86517894]	[395.49377441 518.73101807 0.70625764]	[354.57162476 518.78112793 0.71199125]	[377.62246704 649.64025879 0.79470068]	[400.62945557 765.0357666 0.86873639]	[431.52044678 518.75976562 0.66455555]	[439.0710144 664.9329834 0.81243104]	[4.57143341e+02 8.13832581e+02 7.78919399e-01]	[372.52810669 254.57279968 0.92097437]	[398.01986694 254.51168823 0.94612193]	[357.10928345 256.9932251 0.75416946]	[418.5635376 254.56071472 0.92730224]	[4.59728668e+02 8.47087646e+02 7.92482615e-01]	[4.77664154e+02 8.36943665e+02 7.77702272e-01]	[4.46956116e+02 8.29130188e+02 6.02813303e-01]	[3.98103943e+02 7.95854919e+02 7.58918464e-01]	[380.15795898 790.78881836 0.81866539]	[4.08477570e+02 7.70138611e+02 7.10587680e-01]
[380.21466064 272.48049927 0.92967105]	[387.89733887 333.97567749 0.85544187]	[331.47805786 336.4440918 0.83737326]	[277.68222046 413.49923706 0.86229795]	[223.68423462 475.16729736 0.81426692]	[444.33065796 328.90606689 0.82322365]	[464.92260742 434.05731201 0.82539397]	[475.08865356 523.8984375 0.85917085]	[392.97961426 521.27679443 0.69956732]	[354.50198364 521.30657959 0.70591819]	[375.10940552 649.6161499 0.79133648]	[400.65145874 764.9987793 0.86164784]	[428.92352295 521.30328369 0.66944253]	[436.63214111 667.47247314 0.8028658 ]	[4.54622589e+02 8.18903564e+02 7.52334714e-01]	[369.98007202 257.09799194 0.90642053]	[395.62207031 257.03091431 0.93686736]	[357.09887695 257.16244507 0.7246381 ]	[418.56576538 257.06115723 0.93057293]	[4.59684357e+02 8.49695801e+02 8.13251495e-01]	[4.75170746e+02 8.47050781e+02 7.78163373e-01]	[4.44393341e+02 8.29197937e+02 6.29966736e-01]	[3.98088776e+02 7.98368347e+02 7.15895176e-01]	[3.80133728e+02 7.90818420e+02 7.79794216e-01]	[4.10992645e+02 7.67697632e+02 7.16883659e-01]
[380.18536377 274.97723389 0.94526821]	[387.88839722 336.4382019 0.87528664]	[331.48937988 336.56625366 0.85085839]	[277.6321106 413.52929688 0.8765769 ]	[218.55908203 475.06384277 0.83184278]	[444.30935669 333.94769287 0.83671135]	[467.41033936 436.66500854 0.84614801]	[477.61831665 524.0133667 0.86503071]	[393.00610352 521.34057617 0.70980191]	[354.49533081 521.35949707 0.7116366 ]	[374.99414062 652.16711426 0.77129543]	[400.6882019 762.47076416 0.83691388]	[428.98379517 521.3762207 0.67605376]	[434.08175659 667.52331543 0.79141569]	[4.54559845e+02 8.24006775e+02 7.62849033e-01]	[369.92202759 259.57885742 0.88601077]	[395.59194946 257.18218994 0.90605098]	[357.06286621 259.64624023 0.67318553]	[418.54611206 257.12219238 0.92065412]	[4.57144226e+02 8.49729492e+02 8.22711468e-01]	[4.72583130e+02 8.47142700e+02 7.87012458e-01]	[4.44352661e+02 8.31795715e+02 6.48460567e-01]	[3.93009521e+02 8.06079956e+02 6.23158813e-01]	[3.77541656e+02 7.93350952e+02 6.74738348e-01]	[4.13498901e+02 7.67559875e+02 6.85741901e-01]
[380.1706543 275.0836792 0.95921314]	[385.37225342 336.58853149 0.89850676]	[331.45117188 339.10717773 0.85448581]	[275.105896 416.11859131 0.90943027]	[215.90087891 475.15826416 0.86431545]	[441.88644409 336.45376587 0.85867453]	[467.46615601 439.07327271 0.84501088]	[477.70724487 526.51245117 0.86574489]	[387.90133667 523.8729248 0.71023095]	[351.93167114 523.90698242 0.70051688]	[372.50219727 657.28198242 0.75039208]	[400.69674683 759.93939209 0.82816899]	[423.87789917 523.88519287 0.70026284]	[431.52072144 667.65472412 0.77136832]	[4.46895752e+02 8.29077881e+02 7.76283562e-01]	[367.41366577 262.16165161 0.86360198]	[395.55773926 259.68634033 0.88578367]	[357.00289917 264.76217651 0.71945482]	[416.12207031 259.70397949 0.8802768 ]	[4.46915680e+02 8.52338806e+02 7.84749269e-01]	[4.67434631e+02 8.49795410e+02 8.05655360e-01]	[4.41773682e+02 8.34321777e+02 6.65563703e-01]	[3.93007996e+02 8.08564819e+02 6.09667361e-01]	[3.77538025e+02 7.95797241e+02 6.54776156e-01]	[4.11033356e+02 7.65082153e+02 6.80895925e-01]
[380.11810303 277.57949829 0.97163445]	[385.40145874 339.0770874 0.8924675 ]	[333.91833496 339.20932007 0.85126346]	[275.0604248 416.12716675 0.90677416]	[213.41764832 475.10861206 0.85701221]	[441.88876343 336.65811157 0.8774932 ]	[469.97796631 439.25259399 0.85976064]	[480.12530518 529.04815674 0.86393344]	[390.4241333 526.44152832 0.69247812]	[351.97686768 526.43145752 0.69009793]	[372.48114014 662.33276367 0.74682063]	[400.68145752 759.87811279 0.81924266]	[426.35830688 526.46887207 0.67554152]	[428.94497681 675.24798584 0.73965669]	[4.44352234e+02 8.29175537e+02 7.89445937e-01]	[367.35247803 267.34561157 0.84505975]	[395.50469971 267.26553345 0.85747272]	[357.02047729 272.37506104 0.59051275]	[416.14227295 262.25921631 0.8631264 ]	[4.41814758e+02 8.54842896e+02 7.48168111e-01]	[4.62331757e+02 8.52285889e+02 7.77695298e-01]	[4.41788330e+02 8.34343201e+02 6.43588483e-01]	[3.93007019e+02 8.00988037e+02 6.03968143e-01]	[3.77547577e+02 7.90788147e+02 6.95558429e-01]	[4.11017853e+02 7.65035461e+02 6.64590538e-01]
[377.75869751 277.71862793 0.95442545]	[385.3414917 339.17861938 0.89175832]	[331.46133423 341.73776245 0.83017796]	[275.01211548 418.57223511 0.91478282]	[213.33270264 475.16506958 0.85429335]	[441.82772827 339.05218506 0.88900566]	[469.99859619 439.31393433 0.85818011]	[480.17999268 536.67047119 0.86667359]	[390.49954224 526.4677124 0.69479084]	[354.46347046 526.47644043 0.69331217]	[369.92791748 659.84301758 0.72952318]	[400.64840698 757.30944824 0.83292127]	[426.43643188 526.49017334 0.66244322]	[428.96951294 680.36956787 0.71778327]	[4.41869415e+02 8.29264771e+02 8.18029165e-01]	[364.87609863 272.42712402 0.87310648]	[392.99847412 272.35305786 0.86249524]	[356.99517822 274.94497681 0.65059423]	[416.0652771 272.38827515 0.86812258]	[4.39224731e+02 8.54921204e+02 7.26449013e-01]	[4.59718018e+02 8.52379028e+02 7.64211416e-01]	[4.41758270e+02 8.34371155e+02 6.68788612e-01]	[3.98100098e+02 7.98420654e+02 6.62990630e-01]	[3.80140106e+02 7.90771912e+02 7.31624722e-01]	[4.08468597e+02 7.62440674e+02 6.48747563e-01]
[377.70996094 280.21044922 0.93237007]	[382.86251831 339.30111694 0.88189101]	[331.40286255 344.30154419 0.80046958]	[274.97747803 418.67333984 0.92472303]	[213.30592346 477.64324951 0.86388123]	[441.78225708 339.17596436 0.89196765]	[470.00396729 441.82983398 0.8392812 ]	[480.19082642 539.30273438 0.89500451]	[390.49462891 528.99066162 0.68548709]	[354.49291992 528.97460938 0.6840483 ]	[364.87197876 659.84246826 0.75553471]	[400.67874146 757.33483887 0.83606195]	[426.40539551 529.02416992 0.65872771]	[426.34130859 682.93334961 0.73689389]	[4.39334015e+02 8.31715393e+02 8.17882419e-01]	[364.79000854 274.90527344 0.89869285]	[390.43716431 272.49838257 0.87182033]	[354.55093384 275.01382446 0.63072461]	[413.51086426 274.87191772 0.86479294]	[4.34093079e+02 8.59983704e+02 6.79082453e-01]	[4.52069061e+02 8.57376343e+02 7.00638890e-01]	[4.41706055e+02 8.36920471e+02 6.34943664e-01]	[3.98063995e+02 7.95891113e+02 6.89855635e-01]	[3.80189331e+02 7.90739807e+02 7.55655110e-01]	[4.10973083e+02 7.62502808e+02 6.42493486e-01]
[377.66671753 285.27093506 0.90693736]	[382.83163452 344.29327393 0.85900146]	[328.85897827 349.44387817 0.79326612]	[275.02706909 421.14035034 0.93542057]	[213.39501953 480.11782837 0.89099574]	[441.7449646 341.70422363 0.87406045]	[469.95755005 444.35949707 0.81379324]	[480.17132568 541.81542969 0.90598881]	[387.87927246 529.0402832 0.69001639]	[351.98443604 528.97393799 0.68325263]	[364.79293823 662.3770752 0.78111237]	[400.69055176 759.86212158 0.8338927 ]	[423.81439209 534.10272217 0.68536943]	[423.80740356 685.4041748 0.74882573]	[4.39215881e+02 8.31859314e+02 7.90433645e-01]	[362.30230713 275.03952026 0.92414618]	[387.90029907 274.95327759 0.88820785]	[354.50085449 277.48272705 0.66226721]	[408.43966675 274.99661255 0.88321042]	[4.34071136e+02 8.62559387e+02 6.19916499e-01]	[4.49514069e+02 8.59931091e+02 6.39237404e-01]	[4.39179901e+02 8.44552429e+02 5.87580740e-01]	[3.95577423e+02 7.95878357e+02 7.07349122e-01]	[3.80155212e+02 7.90732056e+02 7.83802927e-01]	[4.11037109e+02 7.65034851e+02 6.45336151e-01]
[377.66677856 285.26989746 0.9070735 ]	[382.83389282 344.29379272 0.85847443]	[328.85968018 349.44604492 0.79321796]	[275.02490234 421.14257812 0.93597919]	[213.39299011 477.74658203 0.88927591]	[441.74633789 341.703125 0.8741309 ]	[469.95358276 444.35913086 0.81371361]	[480.17321777 541.82196045 0.90680075]	[387.9045105 529.03137207 0.69035941]	[352.00210571 528.97094727 0.68484843]	[364.80731201 662.39050293 0.77989876]	[400.67938232 757.39624023 0.83372211]	[423.84069824 531.60687256 0.68143296]	[423.79196167 685.42321777 0.75657785]	[4.39216187e+02 8.31852722e+02 7.89706945e-01]	[362.30249023 275.03936768 0.92414474]	[387.89837646 274.95257568 0.88820732]	[354.50274658 277.48214722 0.66348761]	[408.43322754 274.99639893 0.8835057 ]	[4.34061279e+02 8.62557129e+02 6.17894173e-01]	[4.49511078e+02 8.59929993e+02 6.37758493e-01]	[4.39185486e+02 8.44546387e+02 5.86378932e-01]	[3.95590088e+02 7.95882874e+02 7.06498861e-01]	[3.80166107e+02 7.90740173e+02 7.80600369e-01]	[4.11022461e+02 7.65031738e+02 6.43884778e-01]
[377.55053711 295.40701294 0.92991722]	[382.77371216 351.96658325 0.86375231]	[326.3347168 356.9850769 0.81939644]	[274.94885254 423.84783936 0.88761121]	[213.52445984 482.96313477 0.88983601]	[441.69088745 344.29498291 0.84790599]	[464.97558594 452.06939697 0.81035876]	[475.14205933 544.45715332 0.86117208]	[390.43273926 536.67272949 0.68193871]	[354.48132324 534.17175293 0.67953414]	[362.31726074 667.47381592 0.79026461]	[400.70587158 757.39715576 0.82965326]	[423.88311768 539.1998291 0.67482162]	[421.28564453 688.07946777 0.81029081]	[4.36625061e+02 8.44549133e+02 7.72120833e-01]	[362.20706177 277.70263672 0.92313999]	[385.34487915 277.6317749 0.89302027]	[354.459198 277.6479187 0.52650189]	[408.39633179 277.58340454 0.87964064]	[4.23869690e+02 8.70255249e+02 7.11182296e-01]	[4.4186676e+02 8.7020520e+02 7.4728173e-01]	[4.34081116e+02 8.52245483e+02 6.19286895e-01]	[3.82825348e+02 8.03552490e+02 6.31344616e-01]	[3.77567657e+02 7.90822693e+02 6.80890441e-01]	[4.11038025e+02 7.64993408e+02 5.98525286e-01]
[377.50720215 295.47906494 0.93056095]	[382.77835083 354.4720459 0.8765676 ]	[328.85693359 357.01593018 0.81876779]	[274.99990845 426.43606567 0.86659908]	[216.11228943 490.51004028 0.83978897]	[441.66943359 346.87091064 0.83772379]	[464.96289062 457.11535645 0.83895224]	[470.04064941 544.543396 0.84580564]	[390.41873169 534.15844727 0.68083823]	[354.48117065 534.10369873 0.67717439]	[362.20373535 665.03039551 0.80155122]	[400.66717529 757.36419678 0.83257687]	[423.8817749 536.71209717 0.67419803]	[421.23696899 688.14202881 0.80454654]	[4.34098389e+02 8.47077393e+02 7.63565779e-01]	[359.80426025 280.13842773 0.914388 ]	[382.88192749 277.70422363 0.88288093]	[351.98062134 277.70056152 0.4809356 ]	[405.91296387 277.62991333 0.87762147]	[4.21177490e+02 8.70253418e+02 7.02826858e-01]	[4.39245575e+02 8.70267578e+02 7.37936020e-01]	[4.34105682e+02 8.52274902e+02 6.26962543e-01]	[3.82815399e+02 8.00970886e+02 6.24954462e-01]	[3.77578644e+02 7.90769287e+02 6.88894749e-01]	[4.10981110e+02 7.64977356e+02 6.04177952e-01]
[375.11627197 295.5793457 0.93692434]	[382.74017334 354.57293701 0.90008265]	[328.84347534 357.1517334 0.83530098]	[275.02450562 436.60183716 0.89009726]	[221.10415649 500.72155762 0.85803574]	[439.28250122 349.4074707 0.83674383]	[464.9513855 457.17391968 0.85039932]	[467.40951538 547.0355835 0.84136754]	[387.91415405 534.11181641 0.6915614 ]	[352.02496338 531.56311035 0.68020463]	[359.78717041 667.46923828 0.82089418]	[400.66665649 754.82757568 0.83474988]	[423.83618164 536.67767334 0.69209594]	[421.24926758 688.14367676 0.81260371]	[4.36557922e+02 8.49634705e+02 8.10579538e-01]	[359.74530029 282.67459106 0.9017235 ]	[382.85095215 280.17041016 0.86842436]	[349.38079834 280.21469116 0.61624545]	[405.82995605 277.71786499 0.8734647 ]	[4.21184814e+02 8.72739136e+02 7.50300527e-01]	[4.39265991e+02 8.72765625e+02 7.86170483e-01]	[4.36575256e+02 8.54923889e+02 6.39092565e-01]	[3.87930145e+02 7.95879456e+02 6.57850564e-01]	[3.80117828e+02 7.90687866e+02 7.25876987e-01]	[4.11014221e+02 7.62447021e+02 5.71864843e-01]
[375.1126709 295.65267944 0.94605803]	[380.3520813 357.0402832 0.91991436]	[326.37649536 359.62350464 0.84304315]	[275.10217285 439.18585205 0.92072254]	[228.78157043 505.95709229 0.83067495]	[439.23529053 354.45654297 0.85020828]	[464.95678711 457.21841431 0.85381138]	[464.86203003 549.60058594 0.84453106]	[387.85385132 536.68658447 0.69514495]	[351.94271851 534.1348877 0.67477071]	[359.73370361 667.49157715 0.83204746]	[400.66012573 754.81646729 0.83522284]	[423.80227661 539.23748779 0.7006129 ]	[421.26916504 690.67010498 0.80953068]	[4.34118896e+02 8.49678101e+02 8.13295603e-01]	[359.71859741 285.2749939 0.89730608]	[382.81658936 282.67288208 0.86255848]	[346.8885498 285.26086426 0.64309818]	[403.34616089 280.15945435 0.872913 ]	[4.18732300e+02 8.72725037e+02 7.60745168e-01]	[4.39219543e+02 8.72792358e+02 7.88747728e-01]	[4.34085968e+02 8.57383057e+02 6.49937272e-01]	[3.82836914e+02 7.98365051e+02 6.21427417e-01]	[3.77598572e+02 7.90682312e+02 6.91309571e-01]	[4.11014374e+02 7.62416504e+02 5.83089828e-01]
[375.07739258 298.15249634 0.93418455]	[380.33081055 357.17657471 0.92832243]	[326.3293457 359.78005981 0.83041245]	[277.47961426 441.83831787 0.91697496]	[233.82836914 518.76739502 0.87600839]	[439.19836426 354.597229 0.872495 ]	[467.38790894 459.68847656 0.87647885]	[462.40246582 557.22351074 0.87284827]	[385.37060547 536.7387085 0.70200467]	[351.92495728 536.65374756 0.67388457]	[359.74005127 667.58459473 0.82606322]	[400.67953491 757.32092285 0.82696182]	[421.40032959 539.3024292 0.7096312 ]	[421.25857544 693.23815918 0.80176544]	[4.34096313e+02 8.49745911e+02 8.11065257e-01]	[359.6762085 290.43130493 0.91487509]	[382.77108765 287.84457397 0.87027311]	[344.32781982 290.37576294 0.65301597]	[403.30157471 282.72857666 0.85101557]	[4.21175903e+02 8.72872009e+02 7.43982077e-01]	[4.39280396e+02 8.72898621e+02 7.78343618e-01]	[4.31529480e+02 8.57421875e+02 6.46949530e-01]	[3.80211151e+02 8.00956665e+02 5.85574031e-01]	[3.75028198e+02 7.90718933e+02 6.32894456e-01]	[4.13514832e+02 7.62447571e+02 5.73247433e-01]
[374.96716309 300.64212036 0.89404625]	[380.32583618 359.5904541 0.92799908]	[326.35284424 362.20837402 0.82237065]	[277.61380005 446.94836426 0.88259083]	[236.51959229 523.89532471 0.90434927]	[439.18670654 357.0682373 0.88708949]	[467.39309692 459.79067993 0.88071287]	[462.30230713 559.7835083 0.90693569]	[385.38839722 541.76605225 0.71441752]	[351.92370605 539.27923584 0.68680274]	[359.80517578 670.20739746 0.78744131]	[400.69113159 759.91717529 0.82197273]	[423.78005981 541.87078857 0.71526623]	[421.25085449 698.30126953 0.80227667]	[4.34105011e+02 8.52195068e+02 8.06385159e-01]	[359.58532715 292.96936035 0.93777227]	[380.35360718 290.4397583 0.89456213]	[344.24514771 292.94876099 0.53492576]	[403.31396484 290.36990356 0.84350634]	[4.21224640e+02 8.75399841e+02 7.36132205e-01]	[4.41702148e+02 8.75373779e+02 7.65072525e-01]	[4.31554779e+02 8.59978210e+02 6.30790591e-01]	[3.80143585e+02 8.06048950e+02 5.99627972e-01]	[3.72500000e+02 7.93216980e+02 6.26240969e-01]	[4.11038422e+02 7.64994812e+02 5.68790019e-01]
[372.52093506 300.76556396 0.86854982]	[380.33251953 359.68154907 0.92789215]	[328.84228516 362.28668213 0.81157416]	[280.11624146 454.6144104 0.86097836]	[239.06620789 541.70684814 0.87201345]	[439.20675659 357.16494751 0.89188373]	[467.41366577 462.26242065 0.87423575]	[462.21212769 562.28594971 0.91982329]	[385.39324951 541.75457764 0.70553583]	[351.9541626 539.253479 0.6792829]	[359.76495361 670.14880371 0.8039999 ]	[400.70748901 759.90979004 0.82150108]	[421.39993286 541.85229492 0.7098453 ]	[421.26516724 700.89532471 0.8004238 ]	[4.36573334e+02 8.49804321e+02 8.13226938e-01]	[359.56268311 295.44979858 0.95872825]	[380.29876709 292.96813965 0.91741157]	[341.82244873 295.42349243 0.54030794]	[403.27932739 292.89300537 0.86469996]	[4.21340942e+02 8.75401855e+02 7.16658473e-01]	[4.41796570e+02 8.75353882e+02 7.66439140e-01]	[4.34091095e+02 8.59948242e+02 6.17184162e-01]	[3.77665009e+02 8.06024963e+02 6.27030194e-01]	[3.72507080e+02 7.90806152e+02 6.51017249e-01]	[4.13531952e+02 7.65001892e+02 5.69116831e-01]
[372.49203491 303.29324341 0.85212719]	[380.32266235 359.78240967 0.91545469]	[326.34759521 364.87155151 0.7965644 ]	[285.25311279 459.66546631 0.86072594]	[251.8475647 544.30383301 0.87165666]	[439.21505737 359.58145142 0.89280146]	[467.44110107 462.40371704 0.85761315]	[459.83914185 562.34204102 0.92885333]	[387.90060425 541.86083984 0.70775008]	[351.99902344 541.78259277 0.69016182]	[359.76998901 672.74401855 0.78025997]	[400.70251465 757.39215088 0.82313728]	[423.83013916 544.36486816 0.70142221]	[421.27529907 703.46478271 0.80954826]	[4.36604248e+02 8.52241333e+02 8.18612039e-01]	[357.22729492 295.54220581 0.97197878]	[380.26037598 295.43218994 0.93878686]	[341.81112671 295.48287964 0.56629539]	[400.86279297 292.9703064 0.88517004]	[4.23814301e+02 8.77940125e+02 7.01741993e-01]	[4.41860138e+02 8.75443604e+02 7.61589766e-01]	[4.36590485e+02 8.62507568e+02 6.08449459e-01]	[3.80162567e+02 8.03497986e+02 6.45004690e-01]	[3.75026611e+02 7.90753906e+02 6.75722539e-01]	[4.13544373e+02 7.62498108e+02 5.85484982e-01]
[372.50024414 305.84069824 0.8489719 ]	[380.31710815 362.21694946 0.9105891 ]	[326.3359375 369.91775513 0.79393542]	[290.38494873 462.21966553 0.87871885]	[254.58390808 544.53070068 0.89094085]	[439.2121582 359.60687256 0.89512408]	[467.44549561 462.38375854 0.8631165 ]	[459.83752441 562.4095459 0.93578959]	[387.9380188 541.86236572 0.70896971]	[352.01626587 541.77227783 0.69090599]	[359.69924927 670.1105957 0.81475651]	[400.69836426 757.3503418 0.82843029]	[423.88638306 544.38537598 0.69502491]	[421.30050659 703.5032959 0.80915999]	[4.36623260e+02 8.52286804e+02 8.19404662e-01]	[357.21792603 295.62796021 0.97366154]	[380.26409912 295.48760986 0.94495583]	[341.8258667 295.6161499 0.55338836]	[400.86212158 295.39657593 0.89835346]	[4.26385101e+02 8.80476746e+02 6.97813272e-01]	[4.44331512e+02 8.77916748e+02 7.56229997e-01]	[4.34113861e+02 8.62573547e+02 6.06122136e-01]	[3.80290619e+02 8.00987488e+02 6.36556745e-01]	[3.75105408e+02 7.90732178e+02 6.83540165e-01]	[4.13538422e+02 7.62479004e+02 5.81685126e-01]
[372.51574707 310.94506836 0.8597793 ]	[380.3237915 362.28198242 0.90117437]	[326.31185913 372.49798584 0.79955369]	[293.00088501 464.83660889 0.87925154]	[257.15893555 557.19274902 0.84865022]	[439.22763062 359.64331055 0.89293051]	[467.4588623 464.82775879 0.84937406]	[462.19708252 562.43804932 0.93629456]	[387.91567993 541.84863281 0.71458983]	[352.00317383 539.30889893 0.69002926]	[359.57800293 667.45739746 0.84380937]	[400.66308594 754.8425293 0.83674943]	[423.85348511 544.3850708 0.7038672 ]	[421.33267212 703.39984131 0.78321028]	[4.39057495e+02 8.52211609e+02 8.39510739e-01]	[357.22109985 298.0642395 0.96337712]	[380.25897217 295.60656738 0.95095646]	[341.82498169 298.02444458 0.55205786]	[400.83004761 295.43661499 0.91039556]	[4.26373322e+02 8.80467590e+02 7.17054188e-01]	[4.44338654e+02 8.77923401e+02 7.68592477e-01]	[4.36640472e+02 8.62524536e+02 6.07483566e-01]	[3.82774353e+02 8.03485901e+02 6.41361237e-01]	[3.77596802e+02 7.90781189e+02 6.95182264e-01]	[4.11030762e+02 7.62440002e+02 5.85046709e-01]
[372.48916626 313.47894287 0.87327087]	[380.3142395 364.80160522 0.88843811]	[326.31430054 375.0362854 0.81265831]	[295.44625854 467.44418335 0.87087947]	[262.25982666 557.23187256 0.82530922]	[439.21841431 359.68756104 0.88927758]	[470.00378418 464.94952393 0.82662714]	[462.26318359 562.43920898 0.93315613]	[387.89242554 541.79632568 0.72033662]	[351.98812866 539.24584961 0.69400907]	[357.15231323 664.94970703 0.84998894]	[400.63824463 754.74493408 0.84780544]	[423.84643555 544.34228516 0.70613241]	[421.33944702 703.42358398 0.7917015 ]	[4.39064636e+02 8.52220398e+02 8.38627398e-01]	[357.21151733 298.14648438 0.95494425]	[380.23065186 298.02636719 0.94938904]	[341.76928711 298.07449341 0.62942904]	[400.79888916 295.49328613 0.92617768]	[4.26419983e+02 8.83040955e+02 7.15952814e-01]	[4.44378723e+02 8.80457886e+02 7.63317108e-01]	[4.36625427e+02 8.62504822e+02 6.03706300e-01]	[3.87891174e+02 7.98439148e+02 6.58661783e-01]	[3.77709137e+02 7.90734985e+02 7.38999546e-01]	[4.10958740e+02 7.59881592e+02 6.01888716e-01]
[372.45928955 315.92456055 0.88136542]	[380.32766724 367.35952759 0.87283647]	[326.34863281 375.09024048 0.81963706]	[295.56726074 469.99118042 0.88683927]	[269.88085938 559.75695801 0.84647608]	[439.24557495 359.775177 0.88078374]	[475.08535767 464.8527832 0.84695357]	[462.35406494 564.83886719 0.92263407]	[387.88885498 541.87329102 0.71955734]	[351.96264648 541.7387085 0.69756293]	[357.07034302 664.9442749 0.85511482]	[400.6555481 754.74353027 0.84933633]	[423.8611145 544.42431641 0.69909656]	[421.34326172 703.50396729 0.78562498]	[4.39091705e+02 8.52321533e+02 8.31840932e-01]	[357.19006348 298.21829224 0.94467771]	[380.22286987 298.09603882 0.95074427]	[341.75735474 298.15267944 0.55379313]	[400.80947876 295.55960083 0.92697918]	[4.28988312e+02 8.85602783e+02 7.20254362e-01]	[4.44447937e+02 8.80535767e+02 7.52174616e-01]	[4.36642944e+02 8.65106445e+02 6.08686984e-01]	[3.85338684e+02 8.00934570e+02 6.53165281e-01]	[3.77683929e+02 7.90741333e+02 7.32770622e-01]	[4.10989136e+02 7.59892517e+02 6.05132997e-01]
[372.44735718 315.97796631 0.89095837]	[382.72451782 367.39230347 0.8631162 ]	[328.87194824 375.10076904 0.81837428]	[295.64175415 472.56085205 0.88698661]	[272.44274902 559.83856201 0.86527318]	[439.28039551 359.80429077 0.877487 ]	[477.69390869 464.91278076 0.86079001]	[464.85665894 564.89959717 0.8908174 ]	[390.44549561 541.89642334 0.715114 ]	[354.45806885 541.76025391 0.70618176]	[357.08074951 664.99633789 0.86286342]	[400.66970825 752.29089355 0.84987587]	[426.38284302 544.44897461 0.68193096]	[421.34783936 705.97473145 0.80288029]	[4.39111298e+02 8.54792603e+02 8.23370159e-01]	[357.16946411 300.62857056 0.9346655 ]	[380.21176147 298.13238525 0.9515568 ]	[341.71237183 298.19522095 0.4932262 ]	[400.81640625 295.60705566 0.92426795]	[4.28940735e+02 8.88175598e+02 7.25958884e-01]	[4.44424072e+02 8.85611511e+02 7.46944249e-01]	[4.36676575e+02 8.67657227e+02 6.25212073e-01]	[3.85339752e+02 8.00957886e+02 6.60131991e-01]	[3.77685333e+02 7.90754150e+02 7.35405564e-01]	[4.13501831e+02 7.57369934e+02 5.90265989e-01]
[372.45541382 316.00643921 0.89527851]	[382.73355103 369.90100098 0.85994768]	[328.90551758 375.11148071 0.82112157]	[295.6607666 472.58184814 0.88554811]	[274.94049072 562.25091553 0.89031804]	[439.2824707 362.22134399 0.86976051]	[480.11486816 467.40093994 0.85669488]	[467.47738647 564.94262695 0.85143054]	[390.49932861 541.83355713 0.71473968]	[354.46859741 539.28167725 0.7041648 ]	[357.0774231 665.00231934 0.8572005 ]	[400.66912842 752.31188965 0.84512472]	[428.93536377 544.38995361 0.67885268]	[421.36029053 705.93676758 0.7875663 ]	[4.39086090e+02 8.52369507e+02 8.29277754e-01]	[357.1776123 300.65975952 0.9294014 ]	[380.21881104 298.16482544 0.94432479]	[341.71636963 298.19866943 0.51822513]	[400.82437134 295.64880371 0.92959428]	[4.26411926e+02 8.88140198e+02 7.39858449e-01]	[4.44350739e+02 8.85596313e+02 7.63399541e-01]	[4.36653290e+02 8.67609253e+02 6.22761965e-01]	[3.82785492e+02 8.03488525e+02 6.51188552e-01]	[3.77615692e+02 7.90778015e+02 7.18349516e-01]	[4.11034912e+02 7.59867615e+02 5.87657273e-01]
[372.46710205 316.02813721 0.89987373]	[382.74960327 369.91366577 0.85725307]	[328.93212891 377.50411987 0.82388103]	[297.99572754 472.59124756 0.88549978]	[275.0324707 559.83459473 0.89545679]	[439.28314209 362.2225647 0.86890715]	[480.14343262 467.47097778 0.85129976]	[475.17489624 564.94934082 0.8622247 ]	[392.96633911 541.88049316 0.71179676]	[354.47747803 541.75213623 0.70688796]	[357.1758728 665.04388428 0.85618401]	[400.66055298 752.31567383 0.8512007 ]	[428.95690918 544.43640137 0.67563432]	[421.3840332 706.01397705 0.80167174]	[4.39089691e+02 8.52390320e+02 8.27231944e-01]	[357.1854248 300.69009399 0.92385542]	[380.22528076 298.18908691 0.94136232]	[341.73046875 298.22042847 0.51103508]	[400.83587646 298.01715088 0.93021041]	[4.26363251e+02 8.88143921e+02 7.33136058e-01]	[4.44321411e+02 8.85612976e+02 7.55697131e-01]	[4.36669678e+02 8.67629822e+02 6.20760381e-01]	[3.87940796e+02 8.01003296e+02 6.58944368e-01]	[3.77735168e+02 7.90791748e+02 7.37191319e-01]	[4.10996490e+02 7.57375732e+02 6.07026756e-01]
[372.50018311 316.04458618 0.90469527]	[382.77005005 369.92565918 0.85462368]	[331.41320801 377.50888062 0.82698661]	[298.04476929 472.55169678 0.88272274]	[275.06671143 559.84423828 0.90052992]	[439.29354858 362.22174072 0.87050456]	[480.14480591 469.95413208 0.84956449]	[477.72872925 564.94854736 0.89029086]	[392.99957275 544.35546875 0.71937609]	[354.49203491 541.84051514 0.72352654]	[357.2227478 665.03173828 0.85857791]	[400.6541748 754.75219727 0.85343105]	[431.48925781 544.49890137 0.67190927]	[423.79602051 705.9932251 0.80491865]	[4.39107147e+02 8.52336304e+02 8.39779317e-01]	[357.20864868 300.71420288 0.92101657]	[380.2409668 298.19891357 0.93660498]	[341.76541138 298.24761963 0.53081208]	[400.83917236 298.01547241 0.93275797]	[4.26384491e+02 8.85656738e+02 7.29021668e-01]	[4.44344604e+02 8.85563049e+02 7.55519390e-01]	[4.36673370e+02 8.65136292e+02 6.20935619e-01]	[3.93021179e+02 8.03475464e+02 6.76054239e-01]	[3.80167084e+02 7.93218994e+02 7.39785254e-01]	[4.08477600e+02 7.57361389e+02 6.13218248e-01]
[372.5244751 316.05783081 0.90669501]	[382.78244019 369.91293335 0.85242122]	[331.42282104 375.12167358 0.82705009]	[298.06323242 472.52905273 0.88229823]	[275.06768799 559.7286377 0.88024235]	[439.31506348 362.21817017 0.87269855]	[480.17453003 467.43261719 0.86223525]	[480.19113159 564.92999268 0.90244299]	[393.03878784 544.33538818 0.72286659]	[354.55078125 541.8170166 0.72863197]	[359.58169556 665.02349854 0.86139977]	[400.69848633 752.29547119 0.85284656]	[431.49526978 544.48846436 0.67053694]	[423.81237793 705.99884033 0.80020267]	[4.39106781e+02 8.52341553e+02 8.39568853e-01]	[357.23013306 300.72351074 0.91746432]	[380.26953125 298.21652222 0.92479324]	[341.77926636 298.234375 0.5734641 ]	[400.87399292 298.02267456 0.92623055]	[4.23901001e+02 8.85567078e+02 7.20906377e-01]	[4.41916107e+02 8.83044678e+02 7.51729310e-01]	[4.36685547e+02 8.67590637e+02 6.27005696e-01]	[3.93037323e+02 7.98365784e+02 6.92974687e-01]	[3.80202667e+02 7.90713074e+02 7.64723778e-01]	[4.13524200e+02 7.57353760e+02 6.02121949e-01]
[372.55215454 316.06539917 0.9089216 ]	[382.81121826 367.38803101 0.850218 ]	[331.44940186 375.04205322 0.82489878]	[298.05117798 469.96078491 0.8886534 ]	[275.0680542 557.21594238 0.87492085]	[441.68450928 362.20858765 0.87386978]	[480.22338867 464.9241333 0.88778311]	[480.25195312 564.92437744 0.91592705]	[392.98638916 541.91638184 0.71893299]	[354.55224609 541.80950928 0.72396111]	[359.66339111 665.05950928 0.85260201]	[400.75921631 759.87408447 0.82887083]	[428.92645264 544.45928955 0.67710662]	[423.8760376 706.03369141 0.76614481]	[4.39087402e+02 8.52323303e+02 8.22683275e-01]	[359.57861328 300.73016357 0.91299659]	[380.30422974 298.23431396 0.91598928]	[341.83557129 298.21517944 0.47412273]	[403.26828003 298.03320312 0.91845119]	[4.23861237e+02 8.80530701e+02 6.93481863e-01]	[4.41892090e+02 8.80469788e+02 7.28517830e-01]	[4.39114288e+02 8.62572266e+02 6.15534663e-01]	[3.85333221e+02 8.06118958e+02 6.63754702e-01]	[3.77621918e+02 7.93309692e+02 7.02411711e-01]	[4.13584137e+02 7.64966248e+02 5.93254328e-01]
[374.99679565 316.06362915 0.91300189]	[382.8425293 367.36633301 0.84614092]	[331.45532227 375.01477051 0.82240355]	[298.03839111 467.39794922 0.89756048]	[275.08666992 549.56402588 0.87303132]	[441.74099731 362.20629883 0.87550092]	[480.24313354 464.8817749 0.8967458 ]	[480.30569458 564.84570312 0.92013365]	[395.49707031 544.31884766 0.72438139]	[356.98535156 541.80670166 0.72942048]	[359.75622559 664.93188477 0.83272809]	[400.79669189 759.91577148 0.81838995]	[431.52230835 544.46539307 0.67444754]	[423.87072754 706.01147461 0.74618804]	[4.39053650e+02 8.52365967e+02 7.97207713e-01]	[359.60421753 300.71646118 0.91321766]	[380.34179688 298.23815918 0.90621895]	[344.28219604 298.17868042 0.47727117]	[403.30203247 298.02426147 0.91417658]	[4.21223206e+02 8.77892273e+02 6.70680523e-01]	[4.41687927e+02 8.77954590e+02 6.92956567e-01]	[4.39199432e+02 8.65101990e+02 6.31897449e-01]	[3.80271454e+02 8.08563660e+02 7.00243592e-01]	[3.75092468e+02 7.93290710e+02 7.01708317e-01]	[4.16096832e+02 7.65055054e+02 5.86994171e-01]
[375.08441162 316.02340698 0.92458957]	[382.87484741 364.79129028 0.8543787 ]	[331.47286987 372.46676636 0.81298327]	[298.06002808 462.44281006 0.91262698]	[277.46405029 546.99298096 0.88866699]	[441.79217529 359.78210449 0.88293374]	[480.26501465 462.42233276 0.91001916]	[480.3460083 562.43670654 0.92005801]	[395.50900269 541.81890869 0.72657245]	[357.00311279 539.28033447 0.72424507]	[359.79989624 664.87634277 0.82400167]	[400.81787109 759.94970703 0.82135522]	[431.51187134 544.36975098 0.6785242 ]	[423.87704468 705.98083496 0.73489743]	[4.36685852e+02 8.52304810e+02 8.01042855e-01]	[359.6895752 300.67105103 0.92146033]	[382.78604126 298.2059021 0.90474975]	[346.83078003 298.131073 0.51113456]	[403.39419556 295.6590271 0.89537644]	[4.21314453e+02 8.75327026e+02 6.80151045e-01]	[4.41766998e+02 8.75375488e+02 7.04513252e-01]	[4.39147369e+02 8.62538696e+02 6.15444601e-01]	[3.80237549e+02 8.08562195e+02 7.01879561e-01]	[3.75066345e+02 7.93270264e+02 7.02454090e-01]	[4.16132446e+02 7.67496155e+02 5.98783195e-01]
[377.53292847 313.54406738 0.92172188]	[385.35162354 362.28225708 0.86431867]	[333.9303894 369.93182373 0.80951226]	[298.11785889 462.20358276 0.93167961]	[277.51687622 544.41082764 0.91510689]	[441.85888672 359.7300415 0.88330328]	[480.27456665 462.40856934 0.91220129]	[480.36636353 562.3949585 0.92185599]	[395.57797241 539.30535889 0.72199053]	[357.04650879 536.72680664 0.71556187]	[362.19699097 662.45220947 0.8212955 ]	[400.86450195 759.95965576 0.8192063 ]	[434.05316162 541.87030029 0.67997122]	[4.23906311e+02 7.00883362e+02 6.95286691e-01]	[4.36680511e+02 8.52188660e+02 8.10057878e-01]	[359.79559326 298.20574951 0.93441689]	[382.87219238 298.09921265 0.90369177]	[351.92477417 298.0904541 0.50912386]	[408.39282227 295.58834839 0.88957787]	[4.21308655e+02 8.72809387e+02 6.95375919e-01]	[4.41735748e+02 8.72854065e+02 7.09510148e-01]	[4.39102417e+02 8.57464294e+02 6.14627063e-01]	[3.82771301e+02 8.06040955e+02 6.80145860e-01]	[3.77569611e+02 7.90816345e+02 7.24142194e-01]	[4.18581787e+02 7.67506226e+02 6.01581156e-01]
[377.68948364 313.43978882 0.92518783]	[387.93762207 359.81756592 0.87050402]	[334.02081299 364.87088013 0.82575357]	[298.21661377 457.14520264 0.89294112]	[277.57794189 541.83410645 0.90177214]	[444.35012817 359.68231201 0.87352896]	[480.25134277 462.38308716 0.91019148]	[482.73678589 562.30810547 0.91562283]	[395.59915161 539.24945068 0.72195125]	[357.07046509 536.66070557 0.70950532]	[362.29071045 662.43634033 0.81201619]	[403.26235962 762.48925781 0.81514567]	[434.04745483 541.81365967 0.6793707 ]	[423.92150879 693.23016357 0.6959269 ]	[4.39116058e+02 8.49623840e+02 7.85885692e-01]	[364.80596924 298.09451294 0.91644573]	[390.45394897 298.03601074 0.88838214]	[354.60021973 295.65887451 0.60312653]	[413.56051636 295.51638794 0.89485896]	[4.23849243e+02 8.70271057e+02 6.30561054e-01]	[4.41878754e+02 8.70288818e+02 6.48989320e-01]	[4.39183136e+02 8.52345947e+02 6.25728250e-01]	[3.80189789e+02 8.06122864e+02 6.69737458e-01]	[3.75045654e+02 7.93260620e+02 6.95046544e-01]	[4.18634064e+02 7.67614380e+02 6.13455236e-01]
[377.68814087 313.43869019 0.92497063]	[387.93566895 359.818573 0.87006289]	[334.01913452 364.87298584 0.82478964]	[298.21490479 457.14050293 0.89223969]	[277.57540894 541.83618164 0.90151596]	[444.34820557 359.68167114 0.87379491]	[480.24468994 462.35598755 0.91123176]	[482.73522949 562.30212402 0.91410375]	[395.59356689 539.24035645 0.71870393]	[357.06311035 536.64758301 0.70643991]	[362.27932739 662.45385742 0.81387424]	[403.26358032 762.48596191 0.81465119]	[434.05145264 541.80273438 0.67752612]	[423.92144775 693.24346924 0.6969856 ]	[4.39119171e+02 8.49618530e+02 7.84630179e-01]	[364.80566406 298.09411621 0.91657442]	[390.44876099 298.03530884 0.8882935 ]	[356.95962524 295.66159058 0.60132802]	[413.55239868 295.52453613 0.89555335]	[4.23807098e+02 8.70255127e+02 6.35105610e-01]	[4.41841888e+02 8.70284973e+02 6.51190162e-01]	[4.39206085e+02 8.52334595e+02 6.29265189e-01]	[3.80173157e+02 8.06134766e+02 6.67379081e-01]	[3.75036041e+02 7.93264526e+02 6.90500081e-01]	[4.18636902e+02 7.67611694e+02 6.09148502e-01]
[380.17791748 308.32278442 0.90262365]	[392.97964478 359.64385986 0.89254951]	[336.49468994 359.81893921 0.86752886]	[300.73092651 452.03482056 0.85143661]	[277.6789856 536.668396 0.85258752]	[444.44250488 357.16088867 0.85473704]	[480.27050781 462.29510498 0.92357904]	[482.84216309 559.79980469 0.90094644]	[395.55331421 539.29089355 0.7117722 ]	[356.99475098 536.69677734 0.69954443]	[367.38040161 662.43695068 0.78813684]	[403.26571655 762.48565674 0.81328154]	[434.02307129 541.84979248 0.67470366]	[423.90075684 693.18249512 0.72019923]	[4.39164398e+02 8.44522278e+02 7.90110588e-01]	[369.93768311 295.55691528 0.91025293]	[395.54071045 295.54663086 0.91791046]	[357.06588745 295.49914551 0.58096588]	[418.54998779 295.40200806 0.89476222]	[4.21293213e+02 8.67586731e+02 6.60060048e-01]	[4.41730438e+02 8.67630859e+02 6.40102625e-01]	[4.39262115e+02 8.49768066e+02 6.73015237e-01]	[3.82746124e+02 8.03563293e+02 6.38400495e-01]	[3.77547577e+02 7.90781555e+02 7.06590235e-01]	[4.18624664e+02 7.67635254e+02 6.27016664e-01]
[382.72537231 300.74243164 0.89328682]	[395.5428772 357.11947632 0.91787553]	[336.61437988 359.5826416 0.89278859]	[305.75762939 444.33282471 0.86214042]	[277.69503784 524.00439453 0.89231998]	[449.45727539 357.00744629 0.83450806]	[480.29397583 459.77441406 0.92229265]	[482.89361572 554.69299316 0.85818708]	[395.5574646 534.14935303 0.69347948]	[356.98684692 531.58105469 0.69866633]	[372.4437561 662.34558105 0.74291855]	[403.24993896 762.45935059 0.8053273 ]	[434.06143188 536.7210083 0.65738833]	[423.86904907 685.54467773 0.72674918]	[4.39267639e+02 8.36910400e+02 7.99284637e-01]	[375.07574463 293.0118103 0.90129471]	[398.09106445 293.02767944 0.92904365]	[359.63833618 290.40267944 0.53522027]	[418.68377686 287.88839722 0.88991165]	[4.31488892e+02 8.57468323e+02 6.09013498e-01]	[4.46937988e+02 8.57431641e+02 6.18369460e-01]	[4.39256195e+02 8.49630005e+02 6.31971300e-01]	[3.90505585e+02 7.93359009e+02 6.63730979e-01]	[3.80119873e+02 7.90624329e+02 7.45984495e-01]	[4.16176300e+02 7.67641357e+02 6.31682813e-01]
[392.97137451 295.57546997 0.9019376 ]	[398.15866089 349.39620972 0.92023402]	[339.15606689 346.8510437 0.85067832]	[305.8536377 431.5133667 0.82944459]	[280.12173462 511.04168701 0.84435171]	[457.14169312 346.86022949 0.81366956]	[480.35430908 454.55133057 0.87426227]	[485.36193848 544.52264404 0.86771172]	[395.58889771 526.51556396 0.70395386]	[357.01589966 526.43835449 0.7124027 ]	[375.10025024 659.83624268 0.75579536]	[403.35629272 762.43218994 0.78051186]	[436.54452515 529.03253174 0.66744781]	[426.45315552 670.18798828 0.71294129]	[4.41791443e+02 8.26562500e+02 7.76336253e-01]	[380.09832764 280.1618042 0.92057621]	[400.82974243 280.21194458 0.89024347]	[364.79241943 277.51797485 0.51237315]	[423.85806274 277.67269897 0.89474714]	[4.34099091e+02 8.49664246e+02 6.00580454e-01]	[4.54571960e+02 8.49655640e+02 6.50608599e-01]	[4.41830994e+02 8.31697815e+02 6.20323479e-01]	[3.87923157e+02 7.98415649e+02 6.06542408e-01]	[3.77657166e+02 7.90654907e+02 6.91065073e-01]	[4.18636627e+02 7.67548279e+02 6.22801185e-01]
[398.02578735 290.40332031 0.88782883]	[400.62493896 341.70391846 0.93273711]	[339.29290771 339.29943848 0.85776699]	[305.84359741 423.77685547 0.8588897 ]	[277.6890564 503.3840332 0.90232307]	[459.6869812 341.73187256 0.85669613]	[480.36801147 446.94110107 0.87594604]	[485.40997314 544.29956055 0.88278365]	[395.6378479 523.84381104 0.7292707 ]	[357.05029297 523.79492188 0.72809541]	[377.50683594 649.61322021 0.78800118]	[403.35565186 762.51318359 0.79675078]	[436.58843994 523.89019775 0.69865525]	[431.49780273 667.58618164 0.74346161]	[4.41903107e+02 8.13877502e+02 7.70463526e-01]	[382.73175049 277.47753906 0.93771279]	[403.3994751 277.50372314 0.90176612]	[372.50335693 275.00082397 0.61291432]	[426.41534424 275.10693359 0.89972854]	[4.44307953e+02 8.47094238e+02 6.61221087e-01]	[4.62267242e+02 8.42020203e+02 7.01027870e-01]	[4.39293701e+02 8.26558594e+02 6.25173390e-01]	[3.95533630e+02 7.98399780e+02 6.82436228e-01]	[3.80151001e+02 7.90675598e+02 7.63034940e-01]	[4.18630005e+02 7.67645996e+02 6.65753245e-01]
[398.21139526 280.18624878 0.93125665]	[400.82720947 336.62094116 0.93351495]	[344.25912476 336.57894897 0.85238034]	[308.40127563 418.60559082 0.87552875]	[277.66430664 498.24151611 0.87592196]	[459.84487915 339.05435181 0.88836229]	[482.74609375 441.85852051 0.90743953]	[485.44967651 541.72949219 0.87043262]	[398.04776001 518.78186035 0.73093057]	[357.10482788 518.73370361 0.715657 ]	[377.55593872 647.05010986 0.81500918]	[403.29870605 762.42095947 0.81533951]	[436.55606079 521.26141357 0.69398677]	[431.55252075 664.95471191 0.77455413]	[4.44386963e+02 8.08727966e+02 8.06591213e-01]	[385.36297607 272.45455933 0.87964439]	[410.99163818 274.87039185 0.87980723]	[375.12271118 269.84494019 0.57920128]	[436.56271362 272.35830688 0.85705876]	[4.44353180e+02 8.34376099e+02 7.34923005e-01]	[4.62361420e+02 8.31824158e+02 7.72795796e-01]	[4.41782104e+02 8.13772888e+02 6.87764764e-01]	[3.95597626e+02 7.95861511e+02 7.51013637e-01]	[380.20901489 790.62976074 0.81248546]	[4.16161652e+02 7.67597534e+02 7.00956702e-01]
[400.69342041 277.49304199 0.96240389]	[403.34490967 333.95852661 0.8854596 ]	[346.84835815 331.39907837 0.80284959]	[310.93954468 408.46008301 0.83901727]	[277.65661621 487.9909668 0.85727316]	[462.33953857 334.06921387 0.8549723 ]	[482.85012817 439.20196533 0.90046835]	[487.97149658 534.14569092 0.82331365]	[398.11395264 511.06204224 0.71646386]	[357.13485718 508.5133667 0.70560503]	[377.65628052 646.95263672 0.81297421]	[403.27426147 762.46295166 0.81810731]	[436.69351196 513.61071777 0.69598329]	[434.07955933 659.8326416 0.75047982]	[4.46959564e+02 8.06113159e+02 7.44900942e-01]	[392.96636963 259.72647095 0.86308062]	[416.16848755 264.7890625 0.87628627]	[377.70056152 257.00283813 0.62896842]	[439.18615723 259.71035767 0.89997554]	[4.52044769e+02 8.31795410e+02 6.59747541e-01]	[4.64931732e+02 8.29258179e+02 6.99411869e-01]	[4.41814484e+02 8.11179443e+02 6.63136661e-01]	[3.98134155e+02 8.00916016e+02 7.42978334e-01]	[3.80231018e+02 7.90742188e+02 7.87825644e-01]	[4.16130981e+02 7.67650085e+02 7.28229046e-01]
[403.2677002 274.89508057 0.91394693]	[405.92205811 323.78317261 0.85206777]	[351.95120239 321.21139526 0.83357126]	[310.96658325 400.84747314 0.87767649]	[277.58010864 482.73141479 0.90567344]	[464.89083862 328.88180542 0.82372993]	[482.94262695 436.63336182 0.86482775]	[493.07766724 526.54626465 0.82668829]	[398.12265015 503.44140625 0.72490799]	[357.12738037 503.41119385 0.71126938]	[377.69714355 644.50805664 0.81858075]	[403.27163696 762.50817871 0.82717252]	[436.69891357 505.89645386 0.70523798]	[436.55459595 652.1217041 0.77305877]	[4.54576752e+02 7.93349854e+02 7.49117374e-01]	[398.03448486 257.07858276 0.94469333]	[418.71127319 257.17138672 0.93595731]	[380.16653442 254.52236938 0.7702167 ]	[439.24569702 257.05773926 0.95175672]	[4.52036041e+02 8.29096741e+02 6.57025754e-01]	[4.67390594e+02 8.24093628e+02 6.71529055e-01]	[4.49443390e+02 8.06073547e+02 6.16950512e-01]	[3.98177979e+02 8.00939392e+02 7.53805041e-01]	[380.24899292 790.77954102 0.80000776]	[4.16097046e+02 7.67701721e+02 7.31436610e-01]
[405.90423584 262.25256348 0.84644008]	[413.48886108 318.71258545 0.89122486]	[354.51443481 318.52920532 0.86640465]	[313.40362549 398.16918945 0.90412879]	[277.53723145 477.74084473 0.89156753]	[467.46450806 321.27835083 0.82793945]	[485.36401367 431.53024292 0.83615947]	[498.11663818 523.91949463 0.87745273]	[398.12515259 500.85964966 0.76135951]	[357.13696289 500.82711792 0.74711001]	[377.73052979 644.38830566 0.81388688]	[403.30773926 764.98077393 0.82354939]	[436.69555664 503.31414795 0.7397083 ]	[436.63522339 647.12701416 0.80121422]	[4.54615997e+02 7.90694397e+02 7.64684498e-01]	[398.19888306 254.443573 0.95971751]	[421.14846802 254.47561646 0.96413475]	[382.75350952 251.96220398 0.61088687]	[441.6953125 254.43138123 0.94342631]	[4.36572266e+02 8.11151855e+02 5.07173240e-01]	[4.57100952e+02 8.11316772e+02 4.96818066e-01]	[4.57186371e+02 8.00957336e+02 5.70022941e-01]	[3.98093597e+02 8.00922913e+02 7.34347403e-01]	[3.80213562e+02 7.90790100e+02 7.84810305e-01]	[4.16106873e+02 7.70142883e+02 7.28025556e-01]
[410.96334839 257.14929199 0.89137268]	[416.0486145 316.09436035 0.92070806]	[357.04391479 313.45974731 0.86754477]	[313.40487671 395.52786255 0.85921848]	[275.11767578 470.04418945 0.85632885]	[472.52636719 318.69122314 0.84800953]	[485.44015503 428.95315552 0.81169921]	[498.23745728 521.38690186 0.90201402]	[398.12316895 500.71432495 0.75693113]	[357.13247681 500.68212891 0.73713368]	[380.17349243 641.83135986 0.80723786]	[403.36657715 764.98052979 0.81467199]	[436.69515991 500.78302002 0.73128831]	[439.08062744 644.42633057 0.82131016]	[459.59664917 790.61181641 0.83962834]	[400.62207031 249.30126953 0.90583891]	[421.30725098 251.83331299 0.90720594]	[385.35766602 239.17860413 0.41984004]	[441.93209839 251.90866089 0.88679326]	[4.57190826e+02 8.13813660e+02 6.81915045e-01]	[4.75142120e+02 8.11259644e+02 7.22193360e-01]	[4.54563934e+02 7.98405701e+02 6.54788792e-01]	[3.98177856e+02 7.95892822e+02 6.95125163e-01]	[3.80257751e+02 7.90716919e+02 7.53335118e-01]	[4.16174011e+02 7.70172241e+02 7.40811765e-01]
[416.03625488 254.57241821 0.92264414]	[416.12585449 313.53704834 0.91411525]	[357.07537842 305.81835938 0.84992445]	[313.42184448 387.89352417 0.84289038]	[275.09277344 464.87503052 0.88405132]	[475.11083984 318.53451538 0.85885465]	[487.97558594 421.31793213 0.85040927]	[498.24523926 518.73535156 0.87456048]	[398.16870117 495.60037231 0.72730708]	[357.14562988 493.04891968 0.70886171]	[380.25097656 639.30023193 0.79789209]	[403.39724731 764.96630859 0.8095628 ]	[439.13546753 495.69390869 0.7176165 ]	[439.1690979 644.34082031 0.82491612]	[459.69683838 788.19744873 0.84221601]	[400.77075195 239.14622498 0.91587418]	[423.85021973 241.67817688 0.85666656]	[390.45101929 236.45748901 0.61727035]	[446.89321899 239.18444824 0.84932923]	[4.62330261e+02 8.13821472e+02 6.69802547e-01]	[4.80250610e+02 8.11202698e+02 7.32787728e-01]	[4.52067871e+02 7.98354126e+02 6.66991830e-01]	[4.00702271e+02 7.95853516e+02 7.12463200e-01]	[3.82744751e+02 7.90715637e+02 7.60685444e-01]	[4.18555176e+02 7.70159485e+02 7.36141562e-01]
[416.159729 254.38824463 0.91562378]	[418.56546021 308.35488892 0.89794868]	[357.16448975 300.67752075 0.87541014]	[313.40820312 382.78695679 0.86280602]	[275.01068115 462.30133057 0.91213328]	[477.61013794 315.94042969 0.84448385]	[490.56539917 418.70599365 0.86724472]	[500.7180481 513.60003662 0.86182731]	[398.16732788 487.9442749 0.73753357]	[357.15826416 485.42349243 0.72117054]	[380.3039856 631.62353516 0.80899411]	[405.85644531 762.45196533 0.7920264 ]	[439.1262207 490.49954224 0.71769774]	[439.13772583 636.71624756 0.79684258]	[459.78527832 783.00482178 0.81779993]	[403.27182007 236.60258484 0.92588609]	[426.40658569 236.67819214 0.87232286]	[395.52243042 233.99868774 0.53481764]	[449.48803711 236.65231323 0.87259424]	[4.62245941e+02 8.08676758e+02 6.81645751e-01]	[4.80215485e+02 8.06051758e+02 7.00527310e-01]	[4.57095306e+02 7.90717468e+02 7.18979001e-01]	[4.00722565e+02 7.95803101e+02 7.25638330e-01]	[3.82756897e+02 7.90672913e+02 7.71058798e-01]	[4.18601288e+02 7.70082764e+02 7.39214182e-01]
[418.70513916 246.80326843 0.89866567]	[418.61309814 300.76724243 0.91788542]	[357.21884155 298.13134766 0.89185452]	[310.95993042 380.1446228 0.88983834]	[274.97909546 462.21533203 0.91186917]	[477.67391968 310.93304443 0.82349551]	[490.49108887 413.59262085 0.80389667]	[500.78295898 506.00009155 0.87899029]	[398.18023682 485.37783813 0.75003493]	[357.19088745 482.90609741 0.73182321]	[380.33233643 626.61962891 0.80594319]	[408.38012695 762.43920898 0.78433144]	[439.13580322 485.43878174 0.73144054]	[439.14575195 631.59265137 0.80602783]	[459.7940979 775.31707764 0.81507719]	[408.37957764 233.97886658 0.90975231]	[431.48596191 236.41407776 0.88736296]	[398.04385376 233.90710449 0.6835835 ]	[452.07015991 236.50198364 0.89705038]	[4.59815948e+02 8.06093750e+02 6.79668963e-01]	[4.80203369e+02 7.98409363e+02 6.92667127e-01]	[4.57101410e+02 7.88156067e+02 7.17167675e-01]	[4.00655548e+02 7.95816467e+02 7.44269907e-01]	[3.82725067e+02 7.90665344e+02 7.84000039e-01]	[418.65386963 770.08416748 0.77037513]
[418.76019287 239.11579895 0.9377678 ]	[418.70278931 298.19979858 0.93929029]	[359.65631104 295.56808472 0.88464642]	[313.39865112 377.57369995 0.88592017]	[275.00930786 457.17807007 0.8958503 ]	[480.16104126 305.81204224 0.83038986]	[493.06896973 410.97213745 0.78499788]	[500.81692505 503.40093994 0.90491199]	[398.23504639 482.86956787 0.7685383 ]	[359.59597778 482.8074646 0.74712515]	[382.75683594 626.62347412 0.80213416]	[408.47164917 762.44659424 0.78105593]	[439.18438721 485.37115479 0.7453891 ]	[439.18405151 629.02746582 0.81595409]	[459.8243103 775.30865479 0.80884546]	[408.45614624 231.35693359 0.863617 ]	[434.07455444 233.86468506 0.89305699]	[398.12863159 228.86569214 0.56670314]	[457.11868286 233.94046021 0.91200274]	[4.62267792e+02 8.06106201e+02 7.01186419e-01]	[4.80295654e+02 7.98392944e+02 7.07379580e-01]	[4.57095825e+02 7.88150940e+02 7.28445888e-01]	[4.00765747e+02 7.95828369e+02 7.35541224e-01]	[3.82807312e+02 7.90681519e+02 7.77822077e-01]	[4.18715668e+02 7.70096069e+02 7.62227952e-01]
[421.17770386 236.53076172 0.96611559]	[418.76586914 295.62905884 0.94876266]	[359.66311646 292.93713379 0.86754352]	[313.44631958 372.55233765 0.8508386 ]	[275.08825684 454.56158447 0.86527932]	[480.23162842 300.70437622 0.86199087]	[493.08163452 405.82559204 0.78901696]	[500.85369873 500.85571289 0.90944278]	[400.62597656 480.25991821 0.77306753]	[359.63018799 480.20532227 0.74288148]	[382.8286438 626.54290771 0.80627108]	[408.42037964 762.41326904 0.77592844]	[439.26226807 480.34494019 0.75498551]	[439.25637817 626.48236084 0.8457849 ]	[459.7880249 770.27941895 0.8362447 ]	[413.50192261 221.18681335 0.85353154]	[436.69586182 228.84129333 0.88940537]	[398.22476196 218.56069946 0.70875418]	[459.59228516 231.44786072 0.90408128]	[4.62227753e+02 8.03482849e+02 7.11391985e-01]	[4.80262695e+02 7.93332520e+02 7.26338804e-01]	[4.54592865e+02 7.85585205e+02 7.10697174e-01]	[4.00825806e+02 7.95818115e+02 7.21042216e-01]	[3.82831299e+02 7.90701172e+02 7.59385049e-01]	[4.18676056e+02 7.67700195e+02 7.55610704e-01]
[421.25756836 234.02124023 0.95761359]	[418.80300903 295.42318726 0.9435755 ]	[359.66912842 287.84771729 0.8442564 ]	[313.41149902 369.96923828 0.83397096]	[277.63601685 454.60864258 0.86191332]	[480.28369141 298.0892334 0.88990682]	[495.67807007 400.79263306 0.84119725]	[503.24493408 498.26681519 0.88886446]	[400.71038818 480.17285156 0.76889074]	[359.70001221 477.72875977 0.73031116]	[385.32284546 626.47265625 0.79892975]	[408.38674927 762.46478271 0.78638047]	[441.70028687 480.23828125 0.76520526]	[441.68063354 623.9543457 0.8529855 ]	[459.80728149 770.09667969 0.85872626]	[413.58538818 218.54304504 0.89395696]	[439.10586548 221.17259216 0.89761972]	[398.27999878 215.94111633 0.73630416]	[459.66448975 223.69287109 0.87888223]	[4.59788757e+02 7.98391907e+02 7.37130404e-01]	[4.80188599e+02 7.93215027e+02 7.58196115e-01]	[4.54621948e+02 7.80428894e+02 6.83135867e-01]	[4.00825989e+02 7.93256409e+02 7.61105895e-01]	[3.85297852e+02 7.90627136e+02 7.79285312e-01]	[4.18671814e+02 7.70126770e+02 7.63130069e-01]
[421.31259155 233.89572144 0.93818784]	[421.1802063 292.88546753 0.91732091]	[359.75125122 282.70404053 0.84496164]	[313.47982788 367.33581543 0.84698582]	[280.16760254 449.42755127 0.83983922]	[480.32110596 295.62649536 0.889943 ]	[498.17016602 398.18533325 0.8607049 ]	[503.29354858 495.62670898 0.85560167]	[400.75497437 477.6411438 0.75444108]	[359.76733398 475.16766357 0.71549785]	[385.29425049 624.01171875 0.79304814]	[405.91998291 759.95385742 0.78114206]	[441.73684692 477.70202637 0.7499752 ]	[439.32369995 621.37176514 0.83470809]	[459.77572632 767.64068604 0.85613084]	[416.0970459 216.04942322 0.9381116 ]	[439.16552734 218.57170105 0.92724735]	[400.63284302 213.5406189 0.77025807]	[459.71447754 218.634552 0.9080897 ]	[4.59723145e+02 7.95839050e+02 7.36480474e-01]	[4.77713989e+02 7.90764587e+02 7.62120426e-01]	[4.54644745e+02 7.75348083e+02 6.95038915e-01]	[4.00737946e+02 7.93278625e+02 7.73540676e-01]	[3.82800171e+02 7.90622253e+02 7.86929965e-01]	[418.68371582 770.10943604 0.77147037]
[423.83703613 226.25918579 0.86064607]	[421.22433472 285.23257446 0.90517241]	[362.20849609 277.70993042 0.85688049]	[315.94534302 359.78158569 0.91266799]	[293.00241089 444.29937744 0.88241398]	[482.72225952 290.41958618 0.84217048]	[500.65933228 395.54925537 0.84055853]	[503.36700439 485.40853882 0.87660813]	[403.39273071 475.10690308 0.70683867]	[367.33575439 475.1267395 0.67598987]	[387.87884521 623.82598877 0.79043925]	[405.92010498 759.89447021 0.77920461]	[444.32278442 475.14108276 0.71905011]	[441.78250122 618.78100586 0.82610053]	[459.72625732 767.49456787 0.83472663]	[418.60409546 213.41804504 0.95587933]	[439.26757812 213.53330994 0.96732473]	[400.65722656 213.42544556 0.83639097]	[459.71759033 215.99829102 0.95855564]	[4.59629395e+02 7.93238281e+02 7.32478201e-01]	[4.77626007e+02 7.90607178e+02 7.65053272e-01]	[4.54617981e+02 7.72771484e+02 7.03020155e-01]	[4.03266144e+02 7.90831360e+02 7.88858116e-01]	[385.33068848 790.58917236 0.80122477]	[4.18670288e+02 7.70112488e+02 7.52296269e-01]
[423.8359375 226.25878906 0.86080593]	[421.22647095 285.24105835 0.9046638 ]	[362.2104187 277.71212769 0.85606909]	[315.94506836 359.77880859 0.91334951]	[292.99801636 444.29858398 0.88117439]	[482.72183228 290.43496704 0.84243244]	[500.66003418 395.54620361 0.83870441]	[503.38061523 485.44219971 0.86803716]	[403.37136841 475.08435059 0.70838624]	[364.86273193 475.09365845 0.67481196]	[387.88076782 623.81384277 0.7892279 ]	[405.91415405 759.8951416 0.77934933]	[444.3057251 475.12643433 0.7191456 ]	[441.78738403 618.76593018 0.82367939]	[459.72390747 767.49542236 0.83464992]	[418.60360718 213.41825867 0.95569515]	[439.26626587 213.53330994 0.9673444 ]	[400.6569519 213.42692566 0.8360287 ]	[459.71728516 215.99914551 0.95800149]	[4.59641418e+02 7.93238281e+02 7.31860280e-01]	[4.77635437e+02 7.90605469e+02 7.63907433e-01]	[4.54602142e+02 7.72772461e+02 7.02789962e-01]	[403.25506592 790.82611084 0.7915436 ]	[385.32073975 790.58197021 0.80070078]	[4.18665375e+02 7.70114624e+02 7.52615511e-01]
[423.87832642 221.14788818 0.86736 ]	[421.26239014 280.23648071 0.91208386]	[362.22982788 277.6222229 0.86626357]	[316.0340271 359.64532471 0.93775541]	[295.61114502 441.77679443 0.92164111]	[482.75671387 287.8230896 0.8429184 ]	[500.71347046 392.98864746 0.82802266]	[503.49032593 485.35205078 0.8714658 ]	[405.853302 470.01202393 0.70149434]	[367.37884521 470.00460815 0.67218477]	[387.93518066 621.31188965 0.77681398]	[405.90646362 759.90808105 0.77852619]	[444.40707397 470.03652954 0.70163709]	[441.88317871 613.68969727 0.79867357]	[459.70272827 765.08410645 0.82400519]	[418.64605713 213.31257629 0.93258882]	[439.29196167 213.42774963 0.97158337]	[400.70074463 213.33465576 0.82818162]	[459.73971558 215.90553284 0.95814949]	[4.59777649e+02 7.93340576e+02 7.47524917e-01]	[4.77742706e+02 7.90649292e+02 7.84962833e-01]	[4.49513611e+02 7.72750732e+02 7.16474473e-01]	[4.03266449e+02 7.90843506e+02 7.83040047e-01]	[385.31869507 790.60540771 0.79582369]	[4.18643127e+02 7.70117371e+02 7.54266977e-01]
[423.91040039 218.67979431 0.87258232]	[421.29760742 280.15634155 0.91586959]	[362.24771118 277.57940674 0.8644734 ]	[316.03829956 359.66659546 0.9354341 ]	[298.16351318 444.33413696 0.88762367]	[482.78677368 285.23733521 0.85091102]	[500.74786377 385.39129639 0.83004665]	[505.88787842 482.8621521 0.88119847]	[408.41543579 467.44302368 0.69568193]	[369.95986938 467.44302368 0.67436504]	[390.44821167 621.28552246 0.7815268 ]	[408.39694214 762.42010498 0.78265351]	[446.91506958 467.46185303 0.69000256]	[444.35269165 611.1307373 0.78779531]	[459.7414856 767.4932251 0.82259107]	[418.67346191 210.90422058 0.9259218 ]	[439.32470703 213.38006592 0.96635926]	[400.73568726 210.85673523 0.80196923]	[459.7878418 213.48304749 0.95562273]	[4.59685669e+02 7.95810364e+02 7.21671999e-01]	[4.77690643e+02 7.90717773e+02 7.44370043e-01]	[4.54549377e+02 7.72753357e+02 7.04840958e-01]	[400.81948853 790.84777832 0.80424386]	[385.30914307 788.24847412 0.81515741]	[4.18670105e+02 7.70157776e+02 7.66364694e-01]
[426.35409546 218.6151886 0.88240618]	[421.34204102 280.09466553 0.91751981]	[362.27313232 277.5123291 0.86258602]	[316.08065796 359.60397339 0.94098508]	[300.70629883 444.31277466 0.86993885]	[482.82241821 282.73654175 0.85937238]	[500.81143188 387.90838623 0.83977729]	[505.97613525 482.78912354 0.87436074]	[413.60073853 464.88140869 0.70880753]	[375.07849121 464.90377808 0.70382589]	[390.44992065 618.83148193 0.77270246]	[408.40960693 759.88647461 0.78107375]	[454.54003906 464.84204102 0.69633365]	[446.87783813 611.07788086 0.76765811]	[459.74569702 765.00323486 0.82138604]	[418.71237183 210.80682373 0.91803479]	[441.67697144 213.33451843 0.94795632]	[400.81723022 208.26586914 0.77949136]	[459.8140564 213.40048218 0.94351375]	[4.59695557e+02 7.93326721e+02 7.51574159e-01]	[4.77709473e+02 7.90660522e+02 7.66576648e-01]	[4.52077179e+02 7.70298157e+02 7.21448541e-01]	[400.81213379 790.83404541 0.81901962]	[385.32888794 788.23822021 0.82793677]	[418.69735718 770.09777832 0.77517277]
[426.39865112 218.58053589 0.88461393]	[421.37591553 277.68603516 0.92032617]	[362.31228638 277.47491455 0.8582173 ]	[318.54812622 357.21835327 0.94499069]	[308.32580566 444.3626709 0.8396275 ]	[482.83032227 282.67346191 0.86710989]	[500.8480835 385.36361694 0.84517789]	[508.43969727 482.73632812 0.86150002]	[416.10394287 464.85083008 0.71888602]	[375.11376953 464.89312744 0.70453131]	[392.99224854 618.83782959 0.78441972]	[408.40594482 757.36499023 0.78141123]	[457.10266113 462.38418579 0.71492887]	[452.00082397 611.10302734 0.75770777]	[459.83074951 762.42712402 0.82527459]	[418.71923828 210.79542542 0.92009264]	[441.70687866 213.30046082 0.93822181]	[400.81478882 208.32087708 0.79874265]	[459.81317139 213.38171387 0.93559921]	[459.67391968 793.27941895 0.79387999]	[477.69454956 790.63861084 0.79999536]	[4.54629120e+02 7.70166748e+02 7.44533956e-01]	[400.80007935 790.81030273 0.83772504]	[385.31851196 788.22576904 0.83978176]	[418.70068359 770.0737915 0.78483725]
[426.42462158 218.56036377 0.88370144]	[421.38800049 277.65142822 0.92149162]	[362.33798218 275.11935425 0.85535562]	[318.60202026 357.22937012 0.93903506]	[313.4671936 444.34509277 0.86783314]	[482.84347534 280.20675659 0.87422538]	[503.24960327 385.3218689 0.85775101]	[511.03381348 480.35296631 0.86098468]	[416.15319824 464.87387085 0.7191714 ]	[377.52954102 464.92599487 0.70517838]	[395.51565552 621.41491699 0.80472499]	[408.40927124 759.8963623 0.78199178]	[457.16290283 462.39846802 0.71871561]	[454.64526367 613.64733887 0.76267499]	[462.2779541 759.93029785 0.8139829 ]	[418.72311401 210.77215576 0.91604882]	[441.73806763 210.92050171 0.9340477 ]	[400.80963135 208.29542542 0.80814147]	[459.82995605 213.37652588 0.93178672]	[4.59712250e+02 7.93261230e+02 7.93152928e-01]	[480.15200806 790.63421631 0.79828566]	[4.59631409e+02 7.70129883e+02 7.45040715e-01]	[400.78622437 790.82055664 0.84397101]	[385.29403687 788.24395752 0.84753931]	[418.71621704 770.12567139 0.79371792]
[426.44836426 218.53459167 0.88341212]	[423.76876831 277.60369873 0.92323977]	[364.79055786 275.07962036 0.85195792]	[318.69680786 359.74740601 0.93020695]	[315.96084595 444.42147827 0.89034158]	[482.85995483 280.13546753 0.88345426]	[503.27410889 382.72949219 0.87005848]	[513.59344482 480.2300415 0.84888482]	[418.56494141 467.39428711 0.7232278 ]	[377.56799316 467.46884155 0.71070653]	[395.53546143 623.88446045 0.8133148 ]	[408.41143799 759.92584229 0.79330838]	[457.19207764 464.87948608 0.7229895 ]	[459.6071167 613.70257568 0.79135776]	[464.82733154 759.86791992 0.79696447]	[418.73327637 208.33840942 0.9132781 ]	[441.75436401 210.89370728 0.92789406]	[400.82388306 205.78900146 0.79938829]	[459.84017944 213.34562683 0.92335367]	[462.2170105 790.76953125 0.82286692]	[480.25823975 788.20062256 0.80279285]	[4.62225250e+02 7.70070862e+02 7.52737045e-01]	[400.77813721 790.79864502 0.85201693]	[385.29528809 788.23553467 0.85299194]	[418.74377441 770.11621094 0.81909478]
[428.90679932 216.14292908 0.88796216]	[423.790802 277.57995605 0.92069489]	[364.80941772 275.08248901 0.8508693 ]	[321.15087891 362.25125122 0.89368963]	[316.05450439 446.95263672 0.88961804]	[482.8972168 277.7147522 0.88349497]	[503.3213501 380.22354126 0.87345982]	[516.18725586 477.7038269 0.84909934]	[418.69458008 464.85772705 0.75035155]	[377.68148804 467.39788818 0.72243476]	[398.04580688 621.34216309 0.83480656]	[408.42202759 759.95385742 0.7928977 ]	[459.65783691 462.36178589 0.75040501]	[459.69848633 613.69134521 0.81369722]	[464.9598999 762.45147705 0.78289032]	[418.73443604 208.30462646 0.91035366]	[441.75637817 210.84895325 0.92024589]	[400.84255981 205.76052856 0.7879194 ]	[462.19046021 213.29568481 0.91119456]	[4.62266724e+02 7.93282715e+02 7.73164153e-01]	[4.80329437e+02 7.90661133e+02 7.53337085e-01]	[4.62344788e+02 7.70128967e+02 7.33830333e-01]	[400.81311035 790.80718994 0.84973574]	[385.31210327 788.22955322 0.85382646]	[418.75299072 770.15356445 0.82212859]
[428.91513062 216.11141968 0.89341289]	[423.84698486 277.55459595 0.91795182]	[367.34375 275.06420898 0.84265363]	[323.71710205 362.32510376 0.85439855]	[318.55123901 452.01812744 0.8747946 ]	[482.95526123 277.6836853 0.8790102 ]	[503.35223389 377.70196533 0.8823905 ]	[518.74182129 477.6050415 0.85469836]	[418.7796936 464.89984131 0.74423152]	[377.73574829 467.42779541 0.71702862]	[398.10842896 621.31109619 0.84295368]	[408.4069519 762.44085693 0.79541445]	[459.75354004 464.83630371 0.74348444]	[459.84396362 618.75970459 0.83868003]	[472.60018921 767.52172852 0.80916637]	[418.74334717 208.2555542 0.90764129]	[441.76016235 210.81680298 0.91570067]	[400.84771729 203.19320679 0.79572183]	[462.19165039 210.88563538 0.90852702]	[4.64925995e+02 7.93340881e+02 7.47996092e-01]	[4.85363251e+02 7.90722839e+02 7.51514792e-01]	[4.67438202e+02 7.72728577e+02 7.09706724e-01]	[400.79653931 790.79931641 0.84138453]	[382.85232544 788.21777344 0.8435148 ]	[418.73181152 770.19506836 0.81070602]
[426.45251465 216.07342529 0.90207297]	[426.34869385 277.54336548 0.90693623]	[369.89691162 275.03536987 0.84122711]	[328.84857178 362.31387329 0.84034407]	[318.66577148 454.61871338 0.88108534]	[485.4190979 277.67349243 0.8696056 ]	[503.43481445 380.16650391 0.87312376]	[521.17449951 475.09545898 0.85486066]	[421.18322754 464.85150146 0.75462228]	[380.12469482 464.900177 0.72999835]	[398.14614868 621.29705811 0.83478558]	[408.40228271 762.42407227 0.79548329]	[459.85403442 462.39807129 0.74966884]	[462.24069214 616.26464844 0.83650208]	[477.62783813 765.0645752 0.82420015]	[418.74453735 205.7374115 0.90522927]	[441.76385498 210.79168701 0.90992558]	[400.85437012 200.66999817 0.79378599]	[462.19967651 210.90698242 0.9181267 ]	[4.70016663e+02 7.93299194e+02 7.37724125e-01]	[4.87953156e+02 7.90676880e+02 7.50441968e-01]	[4.72526489e+02 7.72707214e+02 7.20101535e-01]	[400.79626465 790.76104736 0.85339922]	[385.29623413 788.18902588 0.85367143]	[418.7192688 770.19158936 0.8051309 ]
[428.97503662 216.05055237 0.90222174]	[428.90649414 277.51473999 0.89619702]	[372.49768066 275.03259277 0.84919178]	[331.49813843 364.78866577 0.84129661]	[321.1545105 457.07385254 0.86844671]	[487.9208374 277.62509155 0.86355948]	[505.86782837 380.1512146 0.87286353]	[521.25598145 475.09890747 0.86198467]	[421.24185181 467.40286255 0.73408258]	[380.14920044 467.39962769 0.71499443]	[398.15878296 621.30169678 0.83342957]	[408.4046936 759.93585205 0.79337609]	[462.26364136 467.39389038 0.73514199]	[462.33374023 621.27362061 0.84441715]	[480.11553955 762.47070312 0.82758468]	[418.78417969 205.70617676 0.90426767]	[441.81845093 208.33522034 0.89971673]	[400.88183594 200.65739441 0.79502392]	[462.23764038 210.88671875 0.91387761]	[4.75168854e+02 7.93281982e+02 7.53525615e-01]	[4.93122803e+02 7.90630310e+02 7.61019945e-01]	[4.75069733e+02 7.70224609e+02 7.19643235e-01]	[400.82183838 790.73968506 0.84859264]	[385.32769775 788.18896484 0.85056818]	[418.71176147 770.17724609 0.79845762]
[434.10180664 215.99859619 0.91824776]	[434.05300903 277.51855469 0.90605724]	[375.09555054 275.10726929 0.86673331]	[336.57104492 364.79284668 0.88336194]	[323.81533813 457.16195679 0.84943366]	[490.50354004 277.59533691 0.85572594]	[508.54406738 380.16265869 0.85520822]	[523.81866455 470.04067993 0.86092597]	[421.39825439 464.93450928 0.72691691]	[380.3338623 464.90887451 0.71147913]	[398.25762939 618.82495117 0.82387531]	[408.46560669 759.89361572 0.79155385]	[462.40692139 467.42495728 0.72313046]	[462.40234375 611.16119385 0.81945521]	[480.23294067 759.9095459 0.83483875]	[421.20056152 203.22770691 0.9044472 ]	[444.32827759 205.75506592 0.86731094]	[403.39205933 203.23345947 0.74579883]	[462.4083252 210.80351257 0.87131035]	[4.75158569e+02 7.90739929e+02 7.65698135e-01]	[4.93103455e+02 7.88142395e+02 7.53280044e-01]	[4.77737366e+02 7.70143982e+02 7.31402516e-01]	[400.82650757 790.76849365 0.84860259]	[385.33709717 788.19110107 0.85297418]	[418.71588135 770.1708374 0.81185299]
[436.5802002 216.00524902 0.92701423]	[436.54879761 277.49404907 0.91698533]	[377.56329346 275.12106323 0.88197064]	[339.08197021 369.90313721 0.87524581]	[331.40063477 457.20648193 0.85697961]	[490.56240845 277.51992798 0.85999393]	[516.11682129 377.73324585 0.86559904]	[523.98168945 472.56393433 0.84925872]	[423.91708374 469.98886108 0.70295358]	[385.30126953 467.48141479 0.68301767]	[400.63580322 618.82421875 0.82359719]	[408.47467041 759.88305664 0.79028207]	[464.9418335 470.03210449 0.7008087 ]	[464.86703491 613.68475342 0.80155182]	[480.27432251 757.32409668 0.84012759]	[421.26504517 203.22555542 0.90041929]	[444.39041138 205.78379822 0.86009991]	[405.83831787 203.15803528 0.78724909]	[462.4465332 210.81567383 0.87433386]	[4.77623871e+02 7.90660889e+02 7.75212705e-01]	[4.93109680e+02 7.88066284e+02 7.47599781e-01]	[4.80170990e+02 7.67698914e+02 7.46272266e-01]	[400.84744263 790.76916504 0.84511042]	[385.35827637 788.19049072 0.84771591]	[418.71154785 770.16046143 0.81059802]
[436.6867981 216.00994873 0.94218361]	[436.68231201 277.48150635 0.93633133]	[377.69799805 275.08114624 0.89280486]	[339.19992065 369.90951538 0.87209952]	[333.96347046 459.63656616 0.88916945]	[495.63006592 277.53686523 0.86859399]	[518.73297119 377.73468018 0.87611187]	[526.48156738 472.57830811 0.83531082]	[428.90969849 467.42382812 0.69682151]	[387.91998291 467.41690063 0.679649 ]	[400.70980835 616.22930908 0.81992441]	[410.94692993 759.88128662 0.79128331]	[467.47839355 467.45739746 0.68647981]	[464.94720459 611.1383667 0.79229647]	[480.30889893 759.8793335 0.83594728]	[421.34719849 205.72750854 0.89635015]	[446.88259888 205.78501892 0.85097152]	[405.92440796 208.26557922 0.77871466]	[464.8760376 210.80891418 0.86561513]	[4.77663544e+02 7.90723694e+02 7.61910081e-01]	[4.95639679e+02 7.88121887e+02 7.41634905e-01]	[4.80197754e+02 7.70101135e+02 7.51057684e-01]	[400.85336304 790.76348877 0.84930533]	[385.36804199 788.18835449 0.85318488]	[418.71408081 770.16247559 0.81086713]
[436.68597412 216.0096283 0.94226867]	[436.68063354 277.48153687 0.93594682]	[377.69708252 275.07937622 0.89262116]	[339.20178223 369.91146851 0.87203872]	[333.96334839 459.6340332 0.88830388]	[495.62780762 277.53878784 0.86801928]	[518.73608398 377.73468018 0.87649763]	[526.49316406 472.58135986 0.8336761 ]	[428.91415405 467.45452881 0.69503725]	[387.93933105 467.44204712 0.67683327]	[400.71166992 616.24176025 0.82065129]	[410.9473877 759.88763428 0.79125267]	[467.46310425 469.96929932 0.68667072]	[464.95178223 611.17419434 0.78950548]	[480.31231689 759.8840332 0.83714318]	[421.3470459 205.72732544 0.89629477]	[446.88189697 205.78494263 0.85089958]	[405.92657471 208.27140808 0.77741575]	[464.87631226 210.81144714 0.86583769]	[4.77674866e+02 7.90731995e+02 7.66934633e-01]	[4.95643097e+02 7.88128235e+02 7.49897122e-01]	[4.80201385e+02 7.70107178e+02 7.52509654e-01]	[403.25653076 790.7565918 0.84889054]	[385.37139893 788.18304443 0.85147488]	[418.70913696 770.17102051 0.80767339]
[439.1656189 216.05661011 0.94894558]	[439.2053833 277.50170898 0.9524163 ]	[380.15814209 277.49194336 0.89342433]	[341.76870728 369.93411255 0.84422845]	[336.45654297 459.64624023 0.90024805]	[498.24282837 277.52108765 0.88458103]	[521.31140137 380.1446228 0.89757317]	[529.0736084 472.60540771 0.82201409]	[434.00796509 464.93859863 0.68862599]	[393.04217529 467.4145813 0.68386006]	[400.7102356 618.83721924 0.8196466 ]	[410.96057129 759.89703369 0.79215211]	[472.59603882 464.93756104 0.68084532]	[467.46923828 613.69519043 0.76916122]	[480.29660034 759.86737061 0.83622324]	[423.86221313 205.74931335 0.87105763]	[449.50482178 208.30220032 0.85098302]	[413.50158691 205.75935364 0.76024401]	[467.44793701 210.83517456 0.85091692]	[4.77625458e+02 7.90722046e+02 7.76829720e-01]	[4.93100922e+02 7.88136597e+02 7.61740208e-01]	[4.80167816e+02 7.70094604e+02 7.43960261e-01]	[400.83624268 790.75384521 0.849397 ]	[385.35516357 788.17669678 0.85029888]	[418.7210083 770.17834473 0.81276911]
[441.66207886 216.10855103 0.95076776]	[441.71191406 277.57592773 0.9430179 ]	[380.30493164 277.62036133 0.87569237]	[349.41827393 372.50094604 0.81672084]	[336.59158325 459.74200439 0.91524059]	[500.83251953 277.54763794 0.89267957]	[521.42340088 377.70101929 0.90170729]	[536.6529541 472.52944946 0.81751072]	[436.59344482 464.9463501 0.69953066]	[395.62930298 467.42477417 0.70023561]	[400.79138184 621.34112549 0.81628567]	[410.9418335 759.90344238 0.79363304]	[477.61532593 467.4100647 0.68624943]	[470.04238892 616.27789307 0.76072675]	[480.29446411 757.35235596 0.83776462]	[428.95358276 208.29286194 0.85274512]	[457.07110596 208.35025024 0.87599564]	[416.13302612 210.78430176 0.78576654]	[475.14981079 210.8550415 0.85686904]	[475.12567139 790.69348145 0.79104435]	[4.93050171e+02 7.88131592e+02 7.69793868e-01]	[4.80158539e+02 7.67712769e+02 7.18096852e-01]	[403.25888062 790.7454834 0.85135019]	[385.381073 788.1697998 0.85046887]	[418.69155884 770.18218994 0.80139887]
[441.83532715 216.14750671 0.93701845]	[444.31002808 277.58416748 0.91700166]	[385.3399353 277.62615967 0.85153633]	[354.53417969 375.00198364 0.85773563]	[336.70480347 459.75509644 0.91831368]	[503.42810059 277.54443359 0.89124948]	[523.89837646 377.74203491 0.89925164]	[539.29815674 475.08175659 0.85296953]	[439.12844849 464.88293457 0.71647638]	[398.11303711 464.90444946 0.71781266]	[400.8604126 618.8067627 0.8024658]	[408.46609497 759.91241455 0.79636914]	[480.14056396 464.91940308 0.71146083]	[475.07290649 618.7645874 0.75385511]	[480.30325317 759.92645264 0.83919507]	[436.55529785 210.7926178 0.88413668]	[459.60934448 210.8223877 0.91601026]	[418.70828247 210.88990784 0.79615551]	[477.72579956 210.86927795 0.89328909]	[4.70025299e+02 7.90785583e+02 7.54296541e-01]	[4.87997986e+02 7.88240479e+02 7.56720424e-01]	[4.80227966e+02 7.70124084e+02 7.29053140e-01]	[403.26077271 790.74017334 0.85302007]	[385.38851929 788.16326904 0.84957194]	[418.66360474 770.18347168 0.7950111 ]
[444.42062378 218.59869385 0.88754666]	[449.46496582 277.6758728 0.88060021]	[393.02114868 277.72216797 0.84036899]	[357.06338501 375.03674316 0.88949597]	[339.23684692 459.78561401 0.90083802]	[508.47198486 277.62695312 0.8618409 ]	[526.46966553 380.24557495 0.86974448]	[541.79492188 475.1227417 0.86769772]	[439.27209473 464.93099976 0.73211676]	[398.22973633 464.91644287 0.72343898]	[403.31607056 616.27148438 0.78567946]	[410.95639038 759.86816406 0.79459184]	[480.24395752 467.46090698 0.72242498]	[477.59332275 621.27709961 0.77406645]	[480.26727295 762.45611572 0.83603299]	[439.12371826 210.87016296 0.92272067]	[459.78686523 210.88716125 0.93769938]	[421.19061279 210.88883972 0.81320608]	[480.2350769 210.84994507 0.9137007 ]	[4.72521790e+02 7.93240662e+02 7.29848802e-01]	[4.90555176e+02 7.90666565e+02 7.52478421e-01]	[4.80163513e+02 7.70189453e+02 6.97992146e-01]	[403.33309937 790.68048096 0.86178702]	[387.91656494 788.10552979 0.84747434]	[418.66351318 770.13543701 0.79889083]
[452.03051758 218.66879272 0.85775936]	[457.06747437 277.715271 0.89605504]	[398.10040283 277.7102356 0.87976414]	[359.76318359 375.02297974 0.88499832]	[341.80081177 459.67544556 0.86862814]	[513.59051514 277.6791687 0.85285699]	[534.10479736 380.15936279 0.86161184]	[544.32037354 475.11672974 0.86941206]	[441.75268555 469.95925903 0.73132664]	[400.68496704 467.43630981 0.71800762]	[405.84735107 616.21124268 0.77085775]	[410.97561646 757.38519287 0.79302847]	[482.7578125 472.52166748 0.72053224]	[480.12454224 621.28948975 0.79796213]	[480.27770996 762.44451904 0.83433706]	[439.29144287 213.32493591 0.95190823]	[462.3175354 213.28863525 0.93467724]	[421.41693115 213.32054138 0.77557355]	[482.77844238 213.28897095 0.91583383]	[4.72566406e+02 7.93252869e+02 7.41088569e-01]	[4.93084076e+02 7.90683716e+02 7.62954056e-01]	[4.80141663e+02 7.70192200e+02 6.97751880e-01]	[403.38574219 790.67132568 0.8583737 ]	[390.44403076 788.10144043 0.84571338]	[418.65167236 770.10595703 0.79635912]
[457.14932251 218.67765808 0.87606078]	[459.68386841 280.10339355 0.93861854]	[400.63952637 277.71743774 0.88400412]	[362.34701538 375.11175537 0.86671251]	[351.94369507 459.68212891 0.8663258 ]	[518.7598877 277.70492554 0.87131321]	[539.2277832 380.22125244 0.87356848]	[544.55786133 477.62261963 0.88095462]	[441.84783936 470.01055908 0.7226975 ]	[400.76300049 467.43609619 0.71169865]	[411.01739502 618.75653076 0.77468824]	[411.01782227 757.38604736 0.7862848 ]	[482.89733887 472.5932312 0.71976972]	[480.18353271 618.78393555 0.82029831]	[480.3157959 762.46557617 0.83704662]	[441.81433105 213.3391571 0.94916368]	[464.9197998 213.31808472 0.89931971]	[426.37875366 210.85534668 0.75168872]	[485.34780884 213.32417297 0.89565766]	[4.75067627e+02 7.93248474e+02 7.55314648e-01]	[4.93105133e+02 7.90686218e+02 7.65713215e-01]	[4.80187531e+02 7.70244629e+02 7.05159366e-01]	[403.33590698 790.66571045 0.84824061]	[387.91320801 788.07244873 0.82550025]	[418.6946106 770.11767578 0.79279786]
[459.77944946 221.19450378 0.90454847]	[459.82507324 280.12478638 0.9380874 ]	[400.77154541 280.13232422 0.86707634]	[369.94519043 377.52792358 0.85727155]	[354.59164429 459.76660156 0.90238237]	[521.30230713 277.68597412 0.88428414]	[541.84161377 380.27462769 0.8903029 ]	[549.50628662 477.66879272 0.86116123]	[444.31546021 469.96603394 0.71351415]	[400.85281372 464.90652466 0.71008283]	[413.57510376 613.70983887 0.78096843]	[411.01397705 757.35736084 0.78664088]	[485.37466431 472.56356812 0.71056777]	[480.28881836 618.80786133 0.82890457]	[480.33691406 759.95300293 0.83198297]	[446.87844849 213.39663696 0.90901172]	[470.03164673 213.38938904 0.8897754 ]	[434.11398315 213.37742615 0.73351562]	[487.97201538 213.35279846 0.86628205]	[4.72579620e+02 7.93221558e+02 7.54097283e-01]	[4.93107513e+02 7.90677734e+02 7.65773237e-01]	[4.80202820e+02 7.70193481e+02 7.07246721e-01]	[403.36450195 790.68157959 0.84618866]	[387.9390564 788.09124756 0.82764697]	[418.68295288 770.09991455 0.79171246]
[459.7805481 221.19511414 0.90465987]	[459.82775879 280.13198853 0.937168 ]	[400.77093506 280.13427734 0.86711162]	[369.94378662 377.52670288 0.85714018]	[354.5914917 459.77163696 0.90263152]	[521.30352783 277.69683838 0.88269013]	[541.84576416 380.27944946 0.89029127]	[549.50537109 477.66589355 0.8611182 ]	[444.31921387 469.95883179 0.7125687 ]	[400.8565979 464.90219116 0.70944625]	[413.57931519 613.71612549 0.78067446]	[411.01394653 757.36962891 0.78595966]	[485.38146973 472.55407715 0.70874357]	[480.29220581 618.79650879 0.82899642]	[480.33911133 759.95153809 0.83190519]	[446.8788147 213.3974762 0.90914452]	[470.03283691 213.38931274 0.88976395]	[434.11468506 213.37886047 0.73435771]	[487.97143555 213.35395813 0.86685479]	[4.72589600e+02 7.90844177e+02 7.55371392e-01]	[4.93119629e+02 7.90667542e+02 7.68425345e-01]	[4.80201019e+02 7.70189697e+02 7.08425820e-01]	[403.35482788 790.68206787 0.84570414]	[387.93136597 788.09063721 0.82915664]	[418.68356323 770.11071777 0.7903074 ]
[462.35720825 226.26008606 0.88938969]	[462.36676025 277.6864624 0.92217416]	[403.33804321 277.70513916 0.85174525]	[375.05493164 375.11795044 0.87069917]	[357.02935791 459.74441528 0.90610701]	[523.86761475 277.65176392 0.88854587]	[541.95355225 380.18173218 0.90837187]	[552.08496094 477.62133789 0.83910465]	[444.42059326 467.46588135 0.69538075]	[403.34506226 464.86590576 0.69302285]	[416.03305054 618.74420166 0.78076929]	[410.9967041 759.88043213 0.78285265]	[487.9178772 472.54925537 0.69022262]	[480.34625244 618.81103516 0.83409196]	[480.34973145 762.44854736 0.83385718]	[454.62411499 213.46026611 0.91617769]	[477.74331665 213.49572754 0.94023788]	[439.13049316 213.38136292 0.80417919]	[498.16366577 213.33166504 0.87164891]	[4.72579010e+02 7.93261536e+02 7.41859913e-01]	[4.95615631e+02 7.90710571e+02 7.63543725e-01]	[4.80218781e+02 7.70208191e+02 7.08948493e-01]	[403.30441284 790.66363525 0.84504396]	[387.87844849 788.07873535 0.82906568]	[418.68130493 770.16137695 0.78345197]
[462.35720825 226.26092529 0.88938516]	[462.36590576 277.68829346 0.9219715 ]	[403.33636475 277.70727539 0.85186321]	[375.04870605 375.11831665 0.86933398]	[357.02905273 459.74520874 0.90608001]	[523.86798096 277.65344238 0.88827151]	[541.95001221 380.18319702 0.90847379]	[552.08691406 477.6211853 0.83946705]	[444.41229248 467.48236084 0.6970368 ]	[403.3371582 464.8765564 0.69460797]	[416.03033447 616.25860596 0.78061712]	[410.99224854 759.87811279 0.78285819]	[485.49090576 472.57617188 0.69447911]	[480.33911133 618.80334473 0.83426046]	[480.35040283 762.42999268 0.83266521]	[454.62387085 213.460495 0.91608667]	[477.74365234 213.49613953 0.94030935]	[439.13058472 213.38604736 0.80593026]	[498.16397095 213.33691406 0.87358427]	[4.72585938e+02 7.93237061e+02 7.44548440e-01]	[4.95611938e+02 7.90690613e+02 7.64432430e-01]	[4.80220886e+02 7.70197571e+02 7.09291816e-01]	[403.2935791 790.66247559 0.84531701]	[387.86810303 788.07824707 0.82925689]	[418.67990112 770.16186523 0.78312582]
[472.59484863 231.31634521 0.85867858]	[472.57409668 280.10803223 0.87625432]	[416.04040527 277.69329834 0.84809953]	[377.55560303 375.00790405 0.878739 ]	[359.73629761 459.81982422 0.91784608]	[529.07385254 280.14324951 0.8411082 ]	[544.55645752 382.74310303 0.85263956]	[562.22869873 480.14572144 0.89800018]	[454.58172607 464.85379028 0.70595717]	[413.49627686 462.30444336 0.69116199]	[416.1317749 618.7442627 0.8022126]	[408.43023682 759.86663818 0.77983683]	[495.69454956 467.47479248 0.69888908]	[482.78735352 621.28436279 0.84454399]	[480.36737061 762.46795654 0.83424926]	[462.20837402 215.93367004 0.96823239]	[482.89642334 215.97447205 0.94594508]	[441.92950439 213.41136169 0.86107683]	[503.32675171 213.5536499 0.94066679]	[4.72574127e+02 7.95807007e+02 7.13794887e-01]	[4.95634216e+02 7.90801270e+02 7.46779978e-01]	[4.80205872e+02 7.70209106e+02 7.25227535e-01]	[403.32363892 790.71209717 0.82908368]	[387.86044312 788.14123535 0.81704855]	[4.18599609e+02 7.70143127e+02 7.46879518e-01]
[477.73849487 231.36965942 0.90468585]	[477.58377075 280.09860229 0.89750928]	[418.57006836 277.68109131 0.86662877]	[377.71743774 375.0138855 0.89771694]	[362.26593018 459.73953247 0.89564574]	[534.12524414 280.15264893 0.84491825]	[547.04351807 380.33422852 0.83711606]	[562.33666992 477.71337891 0.89560676]	[457.16522217 464.86911011 0.71789593]	[416.08966064 462.33215332 0.70434684]	[418.54345703 618.75024414 0.80735934]	[408.46405029 759.95068359 0.77660263]	[498.22650146 469.96618652 0.7112425 ]	[482.82208252 618.8248291 0.8420977 ]	[480.37619019 762.4619751 0.83388448]	[462.41497803 215.99076843 0.95145428]	[485.48922729 216.02471924 0.9077186 ]	[444.44711304 213.3216095 0.8274821 ]	[505.88186646 215.89201355 0.90786022]	[4.72544891e+02 7.95799438e+02 7.22583890e-01]	[4.95622803e+02 7.90804260e+02 7.48718977e-01]	[4.80223755e+02 7.70209473e+02 7.24818230e-01]	[403.25976562 790.74365234 0.82953 ]	[385.34243774 788.14794922 0.8197751 ]	[4.18637329e+02 7.70198486e+02 7.60055602e-01]
[477.737854 231.3694458 0.90456986]	[475.17630005 280.10049438 0.89718366]	[418.56872559 277.68057251 0.86631799]	[377.71774292 375.01403809 0.89759105]	[362.26785278 459.73736572 0.89520478]	[534.12384033 280.15444946 0.8444066 ]	[547.04675293 382.72961426 0.83335876]	[562.33856201 477.71255493 0.89547569]	[457.14834595 464.88174438 0.71301085]	[416.07073975 462.33843994 0.70095295]	[418.54330444 618.75006104 0.8082577 ]	[408.4543457 762.41149902 0.77673441]	[498.21835327 469.98135376 0.70808625]	[482.82241821 618.83685303 0.84370852]	[480.37451172 762.47155762 0.83395058]	[462.41479492 215.99031067 0.95158434]	[485.48925781 216.0247345 0.9076913 ]	[444.4473877 213.32234192 0.82720757]	[505.88183594 215.89283752 0.90772617]	[4.72561920e+02 7.95796692e+02 7.17282116e-01]	[4.95635071e+02 7.90801758e+02 7.45047688e-01]	[4.80212250e+02 7.70216431e+02 7.25868165e-01]	[400.83557129 790.74481201 0.83446079]	[385.32653809 788.15026855 0.82250488]	[4.18636322e+02 7.70201721e+02 7.59469271e-01]
[480.14926147 231.40510559 0.92121559]	[477.64532471 280.11294556 0.91117728]	[418.63983154 277.67047119 0.88115138]	[380.1366272 374.99325562 0.89422655]	[364.86380005 459.7722168 0.87243521]	[534.1618042 280.20300293 0.84045815]	[549.48828125 380.27478027 0.84147733]	[562.35919189 477.69680786 0.89033991]	[459.59393311 467.39654541 0.71596164]	[416.17041016 464.82867432 0.70725238]	[418.53607178 618.78704834 0.80603141]	[408.44937134 759.94110107 0.77683538]	[498.2618103 472.53823853 0.71493661]	[482.82952881 618.83947754 0.84326786]	[480.37649536 762.46405029 0.83383834]	[464.82562256 216.02513123 0.94094062]	[487.95297241 216.06034851 0.89716959]	[446.92880249 213.3462677 0.8165558 ]	[505.95843506 213.54946899 0.89958417]	[4.72533539e+02 7.95795898e+02 7.13246763e-01]	[4.95607056e+02 7.90806152e+02 7.37227499e-01]	[4.80220398e+02 7.70209045e+02 7.30029702e-01]	[400.83273315 790.73059082 0.8374964 ]	[385.32501221 788.13983154 0.8215543 ]	[4.18635223e+02 7.70191833e+02 7.61404097e-01]
[480.18463135 231.40878296 0.92645985]	[477.67160034 280.11322021 0.91542608]	[418.66543579 277.66488647 0.8840574 ]	[380.18841553 374.97888184 0.8911441 ]	[367.42150879 459.79299927 0.86943936]	[536.64086914 280.21081543 0.83985424]	[549.54248047 382.72525024 0.82559764]	[562.35040283 477.66830444 0.88853246]	[459.64846802 467.43829346 0.72260225]	[418.58450317 464.85296631 0.71573216]	[418.54397583 618.77545166 0.80377901]	[408.44006348 762.42431641 0.7788679 ]	[500.66973877 472.59063721 0.72296703]	[482.84664917 621.26849365 0.84080017]	[480.37524414 762.48547363 0.83591408]	[464.87402344 216.02304077 0.93493438]	[487.99719238 216.06706238 0.89110559]	[449.43777466 213.33457947 0.81463248]	[505.97689819 213.53417969 0.89851201]	[4.72532379e+02 7.95864685e+02 7.06214428e-01]	[4.93122559e+02 7.93235779e+02 7.22562075e-01]	[4.80212830e+02 7.70225037e+02 7.28956282e-01]	[400.77716064 790.77990723 0.82507521]	[382.8319397 788.17047119 0.81582916]	[418.63937378 770.21612549 0.77558076]
[480.20339966 231.40826416 0.92725956]	[477.6640625 280.11306763 0.91292024]	[418.66009521 277.6696167 0.88346124]	[380.20019531 375.05426025 0.90061152]	[369.98565674 462.19577026 0.86888844]	[534.18292236 280.20736694 0.84000152]	[549.50463867 380.32473755 0.83314502]	[562.36938477 477.70300293 0.89289504]	[459.65264893 467.46972656 0.71647364]	[418.60821533 464.87649536 0.71547139]	[418.54296875 618.76177979 0.80441767]	[408.41055298 762.43829346 0.78123814]	[500.66259766 475.08828735 0.72145659]	[482.84902954 621.30883789 0.85008919]	[480.37207031 762.4777832 0.83773226]	[464.8972168 216.02604675 0.92893547]	[488.01745605 216.06425476 0.88789946]	[449.4654541 213.34625244 0.81730789]	[505.98120117 213.51448059 0.89381444]	[4.72541504e+02 7.95828857e+02 7.15763748e-01]	[4.93120483e+02 7.90830505e+02 7.30265439e-01]	[4.80217133e+02 7.70229553e+02 7.25060582e-01]	[400.7437439 790.79986572 0.82125992]	[382.79818726 788.19744873 0.82038879]	[4.18625549e+02 7.70248962e+02 7.67198801e-01]
[480.18902588 231.38929749 0.92278039]	[477.65512085 280.11135864 0.91068375]	[418.64978027 277.66900635 0.88233298]	[380.20608521 375.0809021 0.90171754]	[372.52081299 462.32342529 0.87106508]	[534.17822266 280.20541382 0.84096211]	[547.05944824 380.29406738 0.8402099 ]	[562.35400391 477.65966797 0.88724375]	[459.6335144 467.44384766 0.71757108]	[418.59710693 464.85073853 0.71520621]	[418.54968262 616.25872803 0.80647182]	[408.38372803 762.42706299 0.77925742]	[500.65371704 472.59906006 0.71947503]	[482.8526001 621.31671143 0.84930933]	[480.37600708 762.50280762 0.83896315]	[464.88430786 216.00572205 0.93324399]	[488.00320435 216.05267334 0.89187533]	[449.46160889 213.34918213 0.81595916]	[505.990448 213.52566528 0.89438236]	[4.75111786e+02 7.95807068e+02 7.28198826e-01]	[4.95660126e+02 7.90802368e+02 7.45200992e-01]	[4.80193359e+02 7.70250183e+02 7.24859953e-01]	[400.68066406 790.82342529 0.81314868]	[382.73501587 788.20062256 0.81937897]	[418.61434937 770.24731445 0.77188528]
[480.16516113 231.36155701 0.91530865]	[477.60736084 280.11380005 0.90050167]	[418.60174561 277.68710327 0.87352103]	[380.20663452 375.07550049 0.9032172 ]	[372.53945923 462.34439087 0.8701871 ]	[534.13897705 280.18231201 0.84367687]	[546.99328613 380.30081177 0.84746289]	[562.28234863 477.67883301 0.88552684]	[459.62979126 467.47705078 0.71423131]	[418.60388184 464.88790894 0.71321481]	[418.54208374 616.24645996 0.8057518 ]	[405.9211731 759.94934082 0.78094727]	[500.64474487 475.09060669 0.719226 ]	[482.85800171 621.30657959 0.84700227]	[480.37982178 762.49407959 0.83860677]	[464.84515381 215.98304749 0.94189554]	[487.96694946 216.02297974 0.89951676]	[446.9223938 213.33683777 0.82325304]	[505.95233154 213.53315735 0.89746881]	[4.75120941e+02 7.93365295e+02 7.31136084e-01]	[4.95672028e+02 7.90781189e+02 7.48412967e-01]	[4.80196503e+02 7.70243835e+02 7.26683855e-01]	[400.67037964 793.2298584 0.80592167]	[380.31765747 788.23706055 0.82195687]	[418.60513306 770.22503662 0.77255249]
[480.14208984 231.33283997 0.90537733]	[475.1321106 280.10873413 0.88915074]	[416.15603638 277.69400024 0.86106569]	[380.14981079 375.10882568 0.90956533]	[372.51809692 462.35778809 0.86672199]	[531.62194824 280.17321777 0.84142238]	[544.54870605 380.27615356 0.86788148]	[562.23059082 477.72363281 0.88978219]	[459.59909058 467.43237305 0.71773297]	[418.58444214 464.86801147 0.71679956]	[418.53601074 616.26727295 0.80740309]	[405.92755127 759.93939209 0.78038937]	[498.25881958 472.56051636 0.71619427]	[482.84637451 621.32897949 0.85053021]	[480.37774658 762.50445557 0.83900154]	[462.45275879 215.96644592 0.94622219]	[487.94415283 215.99555969 0.90351921]	[444.45645142 213.33483887 0.83539999]	[505.87588501 213.52908325 0.90352297]	[4.75150299e+02 7.93354248e+02 7.28792787e-01]	[4.95687195e+02 7.90767639e+02 7.46628106e-01]	[4.80192383e+02 7.70253601e+02 7.23406792e-01]	[400.64736938 793.25390625 0.80144578]	[380.29193115 790.58294678 0.82422364]	[418.61404419 770.22137451 0.77997977]
[477.69345093 228.86044312 0.8813529 ]	[472.58465576 280.10464478 0.87329054]	[416.09170532 277.68612671 0.85398829]	[380.10296631 375.09179688 0.90612686]	[372.44439697 462.32287598 0.86400801]	[529.06005859 280.16497803 0.8410272 ]	[544.46923828 380.26055908 0.88550609]	[562.22027588 477.71154785 0.88991261]	[457.16506958 467.40777588 0.70804566]	[416.14602661 464.82873535 0.70179039]	[418.53378296 616.2822876 0.80069661]	[408.38494873 762.44262695 0.78004038]	[498.20245361 472.5456543 0.70704997]	[482.84042358 621.3414917 0.8496688 ]	[480.36404419 762.5199585 0.84209287]	[462.37063599 215.92405701 0.9614026 ]	[485.44952393 215.94215393 0.91703635]	[444.37615967 213.33892822 0.84315205]	[503.43261719 213.52012634 0.90754551]	[4.75136719e+02 7.95789062e+02 7.35057294e-01]	[4.95682800e+02 7.90783936e+02 7.52570927e-01]	[4.80181091e+02 7.70256165e+02 7.25636601e-01]	[398.24160767 793.26263428 0.7996183 ]	[380.29095459 790.58544922 0.82142264]	[418.631073 770.24694824 0.77656132]
[475.1491394 228.86018372 0.8642621 ]	[469.99435425 280.11654663 0.87012303]	[413.57846069 277.699646 0.84389538]	[377.72366333 377.52148438 0.90856421]	[367.36187744 462.30349731 0.86790973]	[526.51916504 280.14691162 0.85569382]	[544.3994751 380.17266846 0.88296372]	[559.77545166 477.60845947 0.85536397]	[457.15093994 467.43658447 0.70799583]	[416.10229492 464.87594604 0.6957984 ]	[416.16586304 621.27825928 0.80585819]	[408.40133667 762.46368408 0.78359145]	[498.20916748 472.56124878 0.70564175]	[482.8187561 621.36450195 0.85211992]	[480.35446167 764.95794678 0.84332645]	[462.28717041 215.8914032 0.96758825]	[482.97070312 215.9443512 0.93194968]	[444.29647827 210.9208374 0.84395015]	[503.36364746 213.46076965 0.9178437 ]	[4.75128296e+02 7.95803223e+02 7.36407697e-01]	[4.95673370e+02 7.90790100e+02 7.52083004e-01]	[4.80180206e+02 7.70250183e+02 7.22059190e-01]	[398.20681763 790.84765625 0.81400841]	[380.28076172 788.19946289 0.83307904]	[418.6472168 770.27325439 0.7825591 ]
[472.57223511 228.85231018 0.84834951]	[467.39733887 280.12637329 0.8785457 ]	[410.96688843 277.70150757 0.83276361]	[377.59768677 377.59008789 0.90750015]	[362.34414673 462.33096313 0.87573832]	[526.42041016 280.15899658 0.86658168]	[544.31237793 380.12084961 0.89521086]	[557.17694092 475.11520386 0.82493794]	[454.62741089 464.93365479 0.69523871]	[413.5546875 462.37185669 0.68599546]	[416.1178894 621.28735352 0.79871356]	[408.39868164 762.49981689 0.78719479]	[498.15524292 470.0234375 0.69367093]	[482.78256226 621.27093506 0.83737487]	[480.34024048 764.95812988 0.84228307]	[462.20663452 215.88520813 0.96380848]	[482.84637451 215.9356842 0.95210481]	[441.86325073 213.31483459 0.87259507]	[500.8883667 213.48786926 0.91975009]	[4.75081360e+02 7.95792847e+02 7.28642762e-01]	[4.95621338e+02 7.90780762e+02 7.47012436e-01]	[4.80202698e+02 7.70247131e+02 7.21957445e-01]	[398.17221069 790.84692383 0.81184441]	[380.25857544 788.19061279 0.8342526 ]	[418.65478516 770.30084229 0.78927881]
[464.94152832 226.28768921 0.85454792]	[462.33496094 280.15371704 0.9182623 ]	[403.32507324 280.12359619 0.84826267]	[377.50268555 377.64416504 0.89510441]	[359.79049683 462.40084839 0.89931774]	[523.82067871 280.17108154 0.88245898]	[541.78509521 380.14700317 0.89175636]	[549.53015137 472.57110596 0.82845324]	[449.46688843 467.43676758 0.68239141]	[408.40249634 464.83535767 0.6668551 ]	[416.07080078 618.77008057 0.79087782]	[408.38619995 764.953125 0.79013187]	[490.559021 472.58297729 0.67179012]	[482.71487427 618.79541016 0.83585864]	[480.31503296 764.99353027 0.84435248]	[459.64157104 213.49952698 0.95870006]	[480.28173828 213.51998901 0.96493816]	[439.24621582 213.34237671 0.8760277 ]	[498.21099854 213.39266968 0.8814888 ]	[4.75135406e+02 7.95803040e+02 7.28904128e-01]	[4.95658020e+02 7.90763794e+02 7.47841835e-01]	[4.80167603e+02 7.70278259e+02 7.11272061e-01]	[398.16906738 793.24066162 0.80529237]	[380.25088501 788.22070312 0.83447576]	[418.64654541 772.69952393 0.78806674]
[462.44729614 228.76795959 0.87436491]	[462.1807251 280.21884155 0.92434627]	[400.81103516 280.17431641 0.85931313]	[375.06253052 377.66793823 0.88729554]	[359.7116394 462.39083862 0.90936613]	[521.32696533 280.22540283 0.87021971]	[539.2366333 380.18319702 0.87381423]	[546.99804688 472.5625 0.83889079]	[446.91372681 469.9776001 0.68185699]	[405.82873535 464.900177 0.67039448]	[416.02432251 618.80560303 0.79272413]	[405.92388916 764.96209717 0.79359829]	[487.99032593 475.10079956 0.68320435]	[480.36178589 616.23052979 0.83357608]	[480.31695557 764.98309326 0.84248829]	[457.16055298 213.48623657 0.93726742]	[480.17990112 213.53497314 0.95291597]	[439.12963867 213.3445282 0.86032647]	[495.67071533 213.3943634 0.85525918]	[4.75110229e+02 7.93367981e+02 7.28052735e-01]	[4.95629120e+02 7.90748840e+02 7.48757482e-01]	[4.80192719e+02 7.70277649e+02 7.11977184e-01]	[398.15499878 793.25811768 0.80746144]	[380.23742676 788.23156738 0.83947349]	[418.64285278 772.70941162 0.79097784]
[462.44876099 228.76846313 0.87409526]	[462.18096924 280.21514893 0.92484009]	[400.81280518 280.17288208 0.85929698]	[375.06161499 377.66714478 0.8875941 ]	[359.71179199 462.38571167 0.91071415]	[521.3225708 280.22119141 0.87036556]	[539.23254395 380.1819458 0.87476218]	[546.9977417 472.56005859 0.83871424]	[446.9190979 467.48309326 0.68149859]	[405.82928467 464.88970947 0.67136276]	[416.0267334 618.79498291 0.79095387]	[405.92785645 764.965271 0.79214829]	[487.99185181 475.0788269 0.68072599]	[480.36245728 616.21435547 0.83235502]	[480.3197937 764.99060059 0.84274328]	[457.16098022 213.48738098 0.93746322]	[480.18066406 213.53494263 0.95300293]	[439.12677002 213.34490967 0.86081827]	[495.67144775 213.39445496 0.85513455]	[4.75116516e+02 7.95784241e+02 7.28534400e-01]	[4.95632935e+02 7.90752930e+02 7.49940693e-01]	[4.80192505e+02 7.70288208e+02 7.10009634e-01]	[398.14096069 793.26617432 0.80157042]	[380.22409058 788.23352051 0.83570367]	[418.64727783 772.7175293 0.79075682]
[462.28182983 226.26150513 0.8996647 ]	[459.70199585 280.19024658 0.93248689]	[400.6713562 280.14660645 0.87246764]	[372.45001221 377.71661377 0.87104356]	[359.63153076 462.40539551 0.91810918]	[518.75848389 280.19494629 0.85652524]	[534.1451416 380.14242554 0.85996181]	[544.54827881 472.52798462 0.84781617]	[444.42797852 467.46588135 0.69529831]	[403.33175659 464.86264038 0.69230211]	[413.56002808 618.80175781 0.78957009]	[405.9241333 764.97924805 0.79616475]	[485.48605347 472.58963013 0.69412392]	[480.31573486 613.68774414 0.83697665]	[480.31744385 765.01330566 0.84438378]	[454.55215454 213.44119263 0.90418869]	[477.61703491 213.515625 0.91564488]	[436.59295654 213.30619812 0.83388674]	[488.01022339 213.42550659 0.86828399]	[4.75155273e+02 7.93358826e+02 7.33731329e-01]	[4.95670044e+02 7.90740479e+02 7.52781630e-01]	[4.80173218e+02 7.70309998e+02 7.08560586e-01]	[398.12826538 793.28918457 0.79923671]	[380.21231079 788.25018311 0.83700478]	[418.65045166 772.72735596 0.79909813]
[459.77090454 223.72776794 0.89819539]	[457.21807861 280.1461792 0.91415882]	[398.20861816 280.10623169 0.87703371]	[367.33874512 377.70782471 0.87273848]	[357.18054199 462.36886597 0.92766237]	[516.16418457 280.15957642 0.85258108]	[529.02624512 380.165802 0.87212896]	[544.33483887 470.02191162 0.86738926]	[444.33102417 469.96380615 0.70759481]	[400.85934448 464.90106201 0.70722091]	[410.96411133 621.29968262 0.78583395]	[405.90145874 764.96612549 0.79925227]	[485.37774658 472.58618164 0.70728612]	[480.25338745 613.70410156 0.82889706]	[480.31628418 764.98974609 0.84128779]	[444.4510498 213.44773865 0.91683722]	[469.98965454 213.44697571 0.89309245]	[428.98513794 213.32496643 0.81416065]	[485.40237427 213.33511353 0.87218755]	[4.75102600e+02 7.93335327e+02 7.39558578e-01]	[4.95634430e+02 7.90726685e+02 7.57814348e-01]	[4.80203003e+02 7.70294250e+02 7.08236754e-01]	[3.98107666e+02 7.93322937e+02 7.91204214e-01]	[380.1819458 790.60412598 0.83612233]	[418.64944458 772.71636963 0.80412537]
[459.60140991 223.71603394 0.87067276]	[454.63687134 280.12728882 0.88625002]	[398.04553223 280.13406372 0.85733223]	[362.28204346 377.71221924 0.89103311]	[357.11242676 462.39044189 0.91834897]	[513.56640625 280.14031982 0.84482253]	[526.41168213 380.18713379 0.88031769]	[541.83917236 470.02905273 0.87230414]	[441.87472534 472.55541992 0.71406007]	[400.78268433 467.48358154 0.70378137]	[405.87042236 621.28771973 0.78635162]	[405.90408325 764.96795654 0.80203855]	[482.9046936 475.13278198 0.71867394]	[480.19732666 616.2197876 0.82105923]	[480.29971313 765.02178955 0.84618729]	[441.88952637 213.43682861 0.9472208 ]	[467.39019775 213.45053101 0.90542746]	[423.87765503 210.87594604 0.8440569 ]	[482.88748169 213.39286804 0.91190869]	[4.75113159e+02 7.93316467e+02 7.38198936e-01]	[4.95639404e+02 7.90713928e+02 7.59279549e-01]	[4.80167603e+02 7.72700378e+02 6.99672997e-01]	[3.98086823e+02 7.93340576e+02 7.86538243e-01]	[380.16375732 790.61315918 0.83769804]	[418.67080688 772.73443604 0.81066829]
[454.6444397 223.70674133 0.84929198]	[449.52636719 280.14099121 0.86146915]	[395.51324463 280.1605835 0.83770061]	[359.78738403 377.68869019 0.90760982]	[357.06185913 462.40881348 0.91096961]	[508.46185303 280.11611938 0.85077935]	[523.92150879 380.10317993 0.89491302]	[541.72644043 469.987854 0.85662913]	[441.81652832 470.03396606 0.71871817]	[400.72946167 467.46688843 0.70332199]	[403.33584595 621.3270874 0.7974627 ]	[405.9125061 764.96832275 0.80623764]	[482.80258179 475.08627319 0.72084117]	[480.12808228 616.24847412 0.81664085]	[480.29348755 765.01403809 0.84402364]	[441.73568726 213.42726135 0.96815342]	[462.44046021 213.43305969 0.92123276]	[421.4052124 210.86270142 0.84773129]	[482.76519775 213.32850647 0.9000724 ]	[4.75097382e+02 7.93295837e+02 7.34931171e-01]	[4.95619751e+02 7.90699951e+02 7.57851124e-01]	[4.80196625e+02 7.70307495e+02 6.98309839e-01]	[3.95641296e+02 7.93338806e+02 7.92770624e-01]	[380.14706421 790.60290527 0.84843832]	[418.68728638 772.73077393 0.8221882 ]
[452.03015137 223.69854736 0.84268707]	[444.43429565 280.12747192 0.88151264]	[390.45028687 280.16088867 0.82742751]	[359.64718628 377.68527222 0.92073739]	[354.57696533 462.43612671 0.87994325]	[503.49020386 277.72280884 0.88219726]	[523.81335449 377.72970581 0.89887869]	[536.70562744 472.53244019 0.82021648]	[441.73553467 470.02709961 0.7185027 ]	[400.64343262 467.48156738 0.70524079]	[403.26904297 621.35961914 0.81185031]	[405.9196167 764.96099854 0.80355614]	[482.71688843 472.58789062 0.72213757]	[477.73400879 621.30389404 0.81250066]	[480.28250122 765.04376221 0.84488338]	[439.2963562 213.42074585 0.96602452]	[462.28057861 213.43678284 0.95785153]	[421.25927734 213.29963684 0.8814137 ]	[480.22628784 213.34156799 0.87694579]	[4.75142090e+02 7.93339844e+02 7.31545508e-01]	[4.95661011e+02 7.90718933e+02 7.55178094e-01]	[4.80157288e+02 7.72721863e+02 6.92205966e-01]	[3.98065887e+02 7.93321716e+02 7.92933702e-01]	[380.16192627 790.59552002 0.84303474]	[418.69949341 772.73095703 0.8185522 ]
[446.9083252 223.74395752 0.84550118]	[441.89950562 280.14849854 0.90672994]	[385.33096313 280.1708374 0.83386874]	[357.16687012 377.67599487 0.90801334]	[352.01461792 464.87866211 0.84062964]	[503.33309937 280.10168457 0.8936103 ]	[521.35687256 380.10192871 0.89086401]	[531.61608887 470.05014038 0.80941063]	[439.31726074 469.96655273 0.71342981]	[398.23519897 467.45639038 0.69887781]	[400.82546997 623.82409668 0.82101166]	[405.89660645 762.51171875 0.8046695 ]	[480.3291626 470.00671387 0.7182585 ]	[477.67504883 618.84191895 0.80782062]	[480.2756958 765.0614624 0.84336716]	[439.15539551 213.44302368 0.96373844]	[459.8187561 213.45895386 0.97107744]	[418.7572937 213.31347656 0.87026948]	[477.73681641 213.3336792 0.85827631]	[4.77637360e+02 7.95805664e+02 7.20299542e-01]	[4.98145508e+02 7.90737244e+02 7.40298092e-01]	[4.77734985e+02 7.72744385e+02 6.86894476e-01]	[3.98060730e+02 7.93360046e+02 7.85709441e-01]	[380.14675903 790.62005615 0.84044147]	[418.68661499 772.69372559 0.82506227]
[444.34713745 226.25938416 0.86180574]	[441.7644043 280.1647644 0.92379969]	[382.75372314 280.17288208 0.85000181]	[357.07073975 377.66906738 0.90094692]	[344.33825684 462.42681885 0.83656335]	[500.89984131 280.1300354 0.8876707 ]	[521.18780518 380.12304688 0.87814564]	[529.0020752 470.0491333 0.81781918]	[439.19415283 472.53686523 0.70631993]	[398.13604736 469.99771118 0.69179404]	[400.77383423 623.84381104 0.83098167]	[405.89547729 764.96343994 0.80430758]	[480.23095703 475.09216309 0.71417576]	[475.14654541 618.78033447 0.78489023]	[480.25186157 764.99200439 0.83219016]	[436.67825317 213.46638489 0.94212776]	[459.69897461 213.50250244 0.96277165]	[418.61877441 213.34643555 0.86746407]	[477.59112549 213.39077759 0.8540144 ]	[4.75169495e+02 7.93352600e+02 7.15228021e-01]	[4.95648132e+02 7.90701416e+02 7.38393426e-01]	[4.77731262e+02 7.70288208e+02 6.83473229e-01]	[3.95625946e+02 7.95802795e+02 7.76145875e-01]	[380.13479614 790.63763428 0.83448499]	[418.69049072 772.72198486 0.82516235]
[441.73745728 228.80537415 0.90575653]	[439.22396851 280.15197754 0.940889 ]	[380.19067383 280.16281128 0.86780387]	[354.54483032 377.69299316 0.89152801]	[339.23422241 464.88214111 0.87729394]	[500.66445923 280.11053467 0.87453157]	[513.61572266 377.68777466 0.86545682]	[523.93804932 467.49243164 0.85983127]	[436.69482422 469.99560547 0.69588315]	[398.03723145 467.48294067 0.69133866]	[400.75180054 621.34307861 0.81795919]	[405.8572998 762.51593018 0.8029303 ]	[480.11477661 472.56481934 0.69098514]	[472.52932739 613.68164062 0.77209038]	[480.13375854 759.92242432 0.80954039]	[431.50320435 213.52934265 0.89889508]	[457.0760498 213.56394958 0.91578376]	[413.59332275 213.30847168 0.82965481]	[469.95443726 213.29679871 0.83597815]	[4.72596375e+02 7.93293396e+02 7.75832832e-01]	[4.90563995e+02 7.90639954e+02 7.83385515e-01]	[4.75126129e+02 7.70162964e+02 6.89470351e-01]	[3.98106628e+02 7.93357422e+02 7.92048454e-01]	[380.18035889 790.63275146 0.83423316]	[418.65057373 772.69580078 0.81379008]
[439.2633667 228.81707764 0.90766859]	[439.14202881 277.73013306 0.93663877]	[380.13369751 280.11157227 0.87369585]	[351.99725342 377.71688843 0.87151212]	[339.09793091 462.39624023 0.90088743]	[498.1663208 277.70480347 0.86513007]	[511.04223633 377.69506836 0.86624461]	[523.80145264 467.41967773 0.88023055]	[436.63894653 472.58383179 0.68948781]	[395.59164429 472.55075073 0.68246162]	[400.76727295 621.35253906 0.81912112]	[405.8454895 762.50518799 0.80209816]	[477.69387817 475.15155029 0.69162703]	[469.96917725 616.20306396 0.76807261]	[477.67089844 762.47796631 0.79797441]	[426.38327026 215.88891602 0.9077087 ]	[449.52822876 215.88970947 0.89074713]	[411.00942993 213.30709839 0.81318122]	[464.94708252 213.3296051 0.86591434]	[475.13439941 790.79376221 0.80867469]	[493.05944824 788.21252441 0.80299687]	[4.69982910e+02 7.70312622e+02 6.74511492e-01]	[398.11129761 793.34893799 0.79924035]	[380.18899536 790.6293335 0.8340975 ]	[418.63354492 770.29962158 0.81530958]
[439.20779419 228.8110199 0.90431708]	[439.09130859 277.70953369 0.9356969 ]	[380.10650635 277.71282959 0.87758255]	[349.45278931 377.70895386 0.86663973]	[336.61080933 462.30319214 0.91618294]	[495.64968872 277.69113159 0.85798401]	[508.49630737 377.71887207 0.86290002]	[521.41943359 467.47998047 0.87477648]	[436.59317017 472.54190063 0.68643385]	[395.58023071 470.01885986 0.68151402]	[400.77236938 621.33422852 0.82048661]	[405.83880615 762.49487305 0.80328292]	[477.62078857 475.12271118 0.68298322]	[467.39599609 613.69512939 0.78759617]	[475.12780762 762.51348877 0.79284483]	[423.88064575 215.8999176 0.92592168]	[446.980896 215.88726807 0.89218467]	[408.42749023 213.33769226 0.81662875]	[464.87509155 213.36676025 0.88438547]	[475.13751221 790.79840088 0.79615152]	[490.50640869 788.20892334 0.78876102]	[4.64895813e+02 7.72699280e+02 7.14181781e-01]	[398.11486816 793.35540771 0.80255693]	[380.18634033 790.63037109 0.83895814]	[418.62692261 770.28106689 0.82808703]
[439.15267944 228.85424805 0.90371531]	[436.69525146 277.70193481 0.92997593]	[377.71459961 277.71936035 0.87987685]	[346.85189819 377.72238159 0.86864209]	[336.57241821 462.42520142 0.90262175]	[495.61532593 277.66644287 0.86070049]	[506.01843262 377.68096924 0.86634034]	[521.36254883 467.47042847 0.87424141]	[434.08648682 470.00314331 0.6821844 ]	[395.50665283 469.9838562 0.68043333]	[400.71881104 621.40423584 0.82198089]	[405.82598877 764.96655273 0.80451417]	[475.13571167 472.57781982 0.6747297 ]	[464.88131714 616.24865723 0.80339563]	[475.07714844 765.06164551 0.79658306]	[423.80905151 215.9478302 0.93563503]	[446.91607666 215.92321777 0.9020164 ]	[405.91738892 213.33909607 0.82487798]	[462.44979858 213.40939331 0.89573908]	[477.67352295 790.84295654 0.81103832]	[493.08865356 788.22723389 0.79382199]	[4.64827911e+02 7.72819275e+02 7.12724209e-01]	[3.95642395e+02 7.95785645e+02 7.86652207e-01]	[380.12457275 790.63623047 0.83382756]	[418.64129639 772.71075439 0.82115686]
[439.09051514 231.30619812 0.89863765]	[436.68231201 280.10995483 0.92390972]	[377.67733765 280.15563965 0.87094122]	[346.85678101 377.7437439 0.86612499]	[336.50875854 462.40530396 0.88891405]	[495.61886597 277.68231201 0.86156797]	[506.00585938 377.71258545 0.86660945]	[521.34338379 467.4992981 0.86879438]	[431.53753662 472.57122803 0.67496473]	[392.98092651 472.54406738 0.66988122]	[400.69644165 621.39569092 0.82181412]	[403.38415527 762.51568604 0.8074351 ]	[472.59173584 475.14981079 0.6685434 ]	[464.82150269 618.78503418 0.82052714]	[475.1005249 767.50067139 0.80497569]	[421.37011719 215.97450256 0.94716126]	[444.44476318 215.9521637 0.9099583 ]	[405.82266235 213.33375549 0.8262043 ]	[462.42190552 213.4347229 0.90151924]	[4.77623932e+02 7.93227722e+02 7.90101409e-01]	[4.93047089e+02 7.90595093e+02 7.81913757e-01]	[4.64872437e+02 7.72832947e+02 7.08400786e-01]	[3.98058014e+02 7.95795288e+02 7.82802820e-01]	[380.12249756 790.65313721 0.83986658]	[418.61288452 770.300354 0.81882244]
[439.08920288 231.30305481 0.89762992]	[436.6842041 280.11108398 0.92379618]	[377.67861938 280.15673828 0.87108761]	[346.85552979 377.74942017 0.86509204]	[336.50830078 462.40835571 0.88849294]	[495.61602783 277.68157959 0.86100954]	[506.00494385 377.70501709 0.86899269]	[521.34674072 467.48123169 0.87229317]	[431.5368042 472.57040405 0.67503744]	[392.98309326 472.54232788 0.6705299 ]	[400.69335938 621.38677979 0.82115197]	[403.38217163 762.50067139 0.80628347]	[472.59280396 475.1491394 0.66828841]	[464.82287598 618.74853516 0.81448239]	[475.10250854 767.49572754 0.80391848]	[421.37057495 215.97314453 0.94688338]	[444.44033813 215.95077515 0.91098356]	[405.82458496 213.33110046 0.82574189]	[462.41650391 213.42710876 0.90019619]	[4.77608215e+02 7.93233765e+02 7.86665678e-01]	[4.90563599e+02 7.90599670e+02 7.81495273e-01]	[4.64879272e+02 7.72827637e+02 7.07053721e-01]	[3.98073364e+02 7.95790955e+02 7.84482002e-01]	[380.13040161 790.65344238 0.84065485]	[418.61047363 770.2878418 0.81850988]
[436.70053101 231.34315491 0.89822084]	[436.67868042 280.16308594 0.91847754]	[377.67929077 280.20001221 0.86607057]	[346.89041138 380.16156006 0.8600142 ]	[336.47189331 467.47442627 0.84958369]	[495.61288452 280.1060791 0.85154569]	[506.01971436 380.09249878 0.86872441]	[521.36022949 469.97680664 0.86699009]	[431.48983765 472.58395386 0.67418271]	[390.47546387 472.53619385 0.66582394]	[400.64697266 623.82684326 0.81716233]	[403.35446167 764.95153809 0.81209272]	[472.55941772 477.6159668 0.66976935]	[464.82330322 621.31408691 0.83091295]	[475.10446167 767.55053711 0.81152552]	[421.33416748 216.01008606 0.94783998]	[444.41290283 215.97729492 0.91742086]	[403.3737793 213.3396759 0.82653886]	[462.38162231 213.43652344 0.89834553]	[4.77635559e+02 7.93230347e+02 7.82323778e-01]	[4.93054047e+02 7.90600098e+02 7.79724896e-01]	[4.64876068e+02 7.75299194e+02 7.01793671e-01]	[3.98079346e+02 7.93355774e+02 7.85246074e-01]	[380.13702393 790.6463623 0.8420192 ]	[418.57595825 770.29888916 0.80186659]
[436.65475464 231.37770081 0.8978833 ]	[436.68481445 280.17355347 0.91938353]	[377.67883301 280.22543335 0.86363882]	[351.9133606 380.19412231 0.85896999]	[336.46734619 467.49951172 0.84865385]	[495.61734009 280.11132812 0.8528226 ]	[508.45584106 377.69464111 0.87102443]	[521.42828369 467.48083496 0.86566573]	[428.97033691 472.58572388 0.67692834]	[390.41970825 472.52792358 0.66330045]	[400.6295166 621.3862915 0.81541812]	[403.34963989 764.95800781 0.81172478]	[470.03149414 477.61605835 0.67009318]	[462.43484497 621.28582764 0.82926393]	[475.0831604 767.56634521 0.81242692]	[421.29672241 216.0512085 0.94736135]	[444.37472534 216.00045776 0.92146927]	[403.38195801 213.42080688 0.81723547]	[462.37097168 213.43894958 0.90035874]	[4.77633148e+02 7.93243652e+02 7.85258412e-01]	[4.93047913e+02 7.90608521e+02 7.86236525e-01]	[4.64866455e+02 7.75294495e+02 6.99555337e-01]	[3.98090363e+02 7.93364502e+02 7.75319517e-01]	[380.13644409 790.65814209 0.83581388]	[416.16802979 770.30737305 0.80205882]
[436.62789917 231.40344238 0.89705414]	[436.68002319 280.17306519 0.91892505]	[377.67572021 280.23834229 0.86098111]	[351.99563599 380.33197021 0.84926915]	[336.48214722 469.99679565 0.85545045]	[495.618927 280.105896 0.85384697]	[508.4576416 377.61209106 0.87629968]	[523.82214355 467.42556763 0.87494802]	[428.95251465 472.58105469 0.67683625]	[387.93618774 472.53616333 0.66494298]	[400.65350342 618.80407715 0.81322813]	[403.35427856 762.50537109 0.81047416]	[469.99499512 475.152771 0.66831237]	[462.41574097 618.80529785 0.82999969]	[475.08288574 767.54168701 0.81022406]	[421.27050781 216.07019043 0.94782394]	[444.35253906 216.01550293 0.92186457]	[403.37628174 213.4541626 0.80345392]	[462.36999512 213.44607544 0.90502942]	[4.77628540e+02 7.93218506e+02 7.82782674e-01]	[4.90570435e+02 7.90590576e+02 7.83355236e-01]	[4.64864685e+02 7.75266846e+02 6.99042022e-01]	[3.98096985e+02 7.93346680e+02 7.78940976e-01]	[380.14245605 790.64312744 0.8372466 ]	[416.17193604 770.27960205 0.81077617]
[436.62216187 231.41767883 0.89809269]	[436.69241333 280.17871094 0.92078245]	[377.67715454 280.24163818 0.86024696]	[354.46795654 380.31686401 0.86179775]	[336.51687622 469.98373413 0.86177033]	[495.62823486 280.10580444 0.85371995]	[508.51806641 377.64752197 0.8797949 ]	[523.91772461 469.99105835 0.85984689]	[428.98608398 472.55282593 0.67387831]	[387.94204712 470.02227783 0.66110629]	[400.63687134 621.29907227 0.81261289]	[403.34518433 764.95843506 0.81391203]	[470.04412842 475.13726807 0.66365582]	[462.409729 618.83087158 0.83241391]	[475.07138062 767.55456543 0.80961514]	[421.26324463 216.07763672 0.94781929]	[444.34658813 216.0241394 0.92101139]	[403.36849976 213.45822144 0.79523212]	[462.36737061 213.45866394 0.90855765]	[4.77621643e+02 7.93244202e+02 7.80327916e-01]	[4.93046539e+02 7.90610229e+02 7.85139382e-01]	[4.64863617e+02 7.75283752e+02 6.95851803e-01]	[3.98069183e+02 7.95812805e+02 7.56151140e-01]	[380.11141968 790.6817627 0.82566631]	[416.15875244 770.29949951 0.8093937 ]
[436.6232605 231.42147827 0.8984642 ]	[436.66671753 280.18945312 0.91556442]	[377.66220093 280.25109863 0.8588686 ]	[354.46884155 380.33108521 0.85767072]	[336.59738159 467.44662476 0.8789531 ]	[495.61077881 280.1257019 0.8503288 ]	[508.53863525 377.70596313 0.87907213]	[524.01312256 470.04391479 0.84595811]	[428.94586182 472.55862427 0.6777944 ]	[387.93475342 470.03518677 0.66052234]	[400.62197876 621.32269287 0.81889677]	[403.34463501 762.51647949 0.81474251]	[469.98724365 475.12612915 0.66887623]	[462.40737915 618.83630371 0.83808744]	[475.06939697 767.5345459 0.80898631]	[421.26184082 216.08155823 0.94703686]	[444.34094238 216.02722168 0.92092615]	[403.3604126 213.45994568 0.80336511]	[462.35662842 213.46377563 0.91222572]	[4.75160828e+02 7.93233032e+02 7.81018257e-01]	[4.90545502e+02 7.90601196e+02 7.89975882e-01]	[4.64891876e+02 7.72823792e+02 6.91057146e-01]	[3.98070282e+02 7.93367554e+02 7.62872458e-01]	[380.11682129 790.66064453 0.83287793]	[416.16375732 770.28601074 0.81123745]
[436.63830566 231.4105835 0.9000138 ]	[436.67355347 280.20812988 0.91303682]	[377.66415405 282.68417358 0.85745674]	[354.47146606 380.33184814 0.85985601]	[336.64511108 470.01159668 0.87079215]	[495.61849976 280.13623047 0.8490327 ]	[511.03564453 377.68728638 0.88047689]	[526.47149658 470.01092529 0.83000904]	[428.9324646 472.56747437 0.67796171]	[387.91955566 472.53216553 0.65942717]	[400.615448 621.3369751 0.8207351]	[403.3460083 764.95422363 0.81370652]	[469.97763062 475.12600708 0.66938752]	[462.41409302 618.82879639 0.83460104]	[475.06625366 767.51141357 0.80529642]	[421.27078247 216.07696533 0.94735283]	[444.34918213 216.01773071 0.92103159]	[403.36721802 213.46733093 0.80563051]	[462.3609314 213.46374512 0.91329342]	[4.77605011e+02 7.93219666e+02 7.90341735e-01]	[490.55822754 790.5881958 0.79577869]	[4.64878693e+02 7.72807800e+02 6.98823988e-01]	[3.98088257e+02 7.93366943e+02 7.70457506e-01]	[380.13540649 790.66192627 0.83337319]	[416.16702271 770.29309082 0.80731416]
[436.65634155 231.41014099 0.90174365]	[436.68624878 280.21615601 0.9148972 ]	[377.67514038 282.69439697 0.8580454 ]	[354.49267578 380.34869385 0.86067528]	[336.70684814 472.55825806 0.87346339]	[495.62744141 280.13479614 0.85053861]	[511.09503174 377.6907959 0.88043129]	[526.54949951 467.48641968 0.81839317]	[428.95489502 472.54708862 0.67715162]	[387.94342041 470.03027344 0.65995777]	[400.615448 621.36035156 0.82384008]	[403.33886719 764.9586792 0.81498337]	[470.01849365 475.09991455 0.66896355]	[462.42062378 618.83325195 0.83469713]	[475.07037354 767.49383545 0.80356306]	[421.27923584 216.08210754 0.94676447]	[444.35751343 216.01570129 0.92000717]	[403.38345337 213.49848938 0.8089481 ]	[462.35775757 213.46310425 0.91407907]	[477.60864258 793.21887207 0.79372752]	[490.56454468 790.58465576 0.79650718]	[4.64876923e+02 7.72779663e+02 7.01166213e-01]	[3.98087494e+02 7.93364807e+02 7.70379663e-01]	[380.1343689 790.66156006 0.83340764]	[416.16168213 770.29180908 0.80671954]
[436.64569092 231.41491699 0.90143859]	[436.6796875 280.21655273 0.91191989]	[377.67333984 282.70330811 0.85723203]	[354.51168823 380.3321228 0.86743087]	[339.08737183 475.08004761 0.86975849]	[495.61849976 280.13012695 0.85063088]	[513.62316895 377.63372803 0.88057792]	[529.0291748 467.45840454 0.81742311]	[426.44946289 470.03826904 0.67509311]	[387.88824463 470.00463867 0.65757334]	[400.61401367 621.35040283 0.82238328]	[403.3444519 764.96832275 0.81682301]	[467.49975586 472.58328247 0.66897249]	[462.43154907 618.82958984 0.83190435]	[475.06665039 767.496521 0.80364734]	[421.27194214 216.0827179 0.94678742]	[444.35430908 216.02027893 0.91972107]	[403.36999512 213.50401306 0.80917323]	[462.35787964 213.47894287 0.91382551]	[477.62252808 793.21826172 0.79384655]	[493.04904175 790.5824585 0.79460603]	[4.64871216e+02 7.72784119e+02 7.02353776e-01]	[3.98082520e+02 7.93362793e+02 7.71807075e-01]	[380.13232422 790.6585083 0.83671808]	[416.16763306 770.30096436 0.80922234]
[436.64056396 231.42877197 0.9029209 ]	[436.67779541 280.20220947 0.91379255]	[377.68157959 282.69369507 0.85758364]	[354.51721191 380.29122925 0.87715304]	[339.21652222 472.58630371 0.8571254 ]	[495.60128784 280.11416626 0.85012746]	[516.12902832 377.57583618 0.87198997]	[529.05578613 464.94430542 0.82983154]	[428.94677734 470.02474976 0.67859584]	[390.4329834 469.97653198 0.65725249]	[400.62069702 621.29705811 0.82906377]	[403.34942627 764.97009277 0.81557226]	[469.98898315 472.58383179 0.67169976]	[462.43569946 618.76043701 0.82602328]	[472.60525513 765.07922363 0.80042523]	[421.26608276 216.09274292 0.94632262]	[444.34573364 216.03329468 0.91946548]	[403.34979248 213.47921753 0.81259739]	[462.35293579 213.46842957 0.91457206]	[477.61013794 790.85125732 0.79966074]	[490.56008911 788.23822021 0.79976797]	[4.64858734e+02 7.72762756e+02 7.08180964e-01]	[3.98098969e+02 7.93360596e+02 7.74957955e-01]	[380.14447021 790.66247559 0.83635587]	[418.572052 772.69335938 0.80726916]
[436.64901733 231.42739868 0.90401155]	[436.6741333 280.19549561 0.91434395]	[377.6852417 282.68643188 0.85952032]	[354.52593994 380.27371216 0.88299167]	[339.27612305 472.55444336 0.8497569 ]	[495.59835815 280.10760498 0.85089129]	[516.1229248 377.57278442 0.87111771]	[529.04418945 464.9005127 0.83528537]	[428.95584106 469.97915649 0.6793685 ]	[390.46099854 467.46530151 0.66155976]	[400.63711548 618.80786133 0.82463729]	[403.34924316 764.9864502 0.81690258]	[469.98641968 472.53381348 0.6701405 ]	[462.41732788 616.20587158 0.82619387]	[472.59762573 765.07189941 0.79858673]	[421.27127075 216.09701538 0.94596475]	[444.34469604 216.03175354 0.9188298 ]	[403.35189819 213.48164368 0.81904238]	[462.34979248 213.4569397 0.91808391]	[477.61694336 790.8548584 0.79864687]	[493.04806519 788.2364502 0.79664046]	[4.64854858e+02 7.72759216e+02 7.04702795e-01]	[3.98070038e+02 7.93363037e+02 7.74763703e-01]	[380.1262207 790.65686035 0.84012818]	[418.57861328 772.71325684 0.80848104]
[436.65084839 231.43333435 0.90487933]	[436.67745972 280.197052 0.91515064]	[377.68478394 282.68395996 0.85975283]	[354.53964233 380.2890625 0.88446063]	[341.69247437 472.5788269 0.84122163]	[495.6121521 280.10739136 0.85263383]	[516.12518311 377.56063843 0.8703478 ]	[529.02423096 464.86611938 0.84107506]	[428.97628784 469.97570801 0.68081826]	[390.49346924 467.4493103 0.66545594]	[400.64562988 618.81573486 0.83031756]	[403.35574341 764.99908447 0.81622428]	[470.00537109 472.54257202 0.67049295]	[462.42086792 616.20666504 0.82557088]	[472.59768677 765.07055664 0.79847956]	[421.27230835 216.10215759 0.94548929]	[444.34466553 216.03666687 0.9177748 ]	[403.35174561 213.48823547 0.82066667]	[462.34799194 213.46540833 0.91989946]	[477.61410522 790.84851074 0.79899549]	[493.0473938 788.23175049 0.79674917]	[4.64856903e+02 7.72760864e+02 7.05053806e-01]	[3.98057434e+02 7.93366028e+02 7.70275235e-01]	[380.11557007 790.65588379 0.8361367 ]	[418.5899353 772.72991943 0.81112254]
[436.66091919 231.43791199 0.90726084]	[436.68365479 280.19839478 0.91615444]	[377.68466187 282.68222046 0.85988849]	[354.55889893 380.26605225 0.88782513]	[341.72299194 472.57556152 0.8351447 ]	[495.62335205 280.11209106 0.85375285]	[513.65167236 377.56256104 0.87128103]	[528.99328613 464.86703491 0.84114939]	[431.48254395 470.00994873 0.67717206]	[392.99530029 467.48706055 0.66293949]	[400.64904785 618.84472656 0.82757521]	[403.35580444 765. 0.81565022]	[470.04782104 472.57418823 0.66802752]	[462.43255615 616.18756104 0.81946212]	[472.60140991 765.07055664 0.79797733]	[421.28067017 216.11026001 0.94391888]	[444.34634399 216.03938293 0.91719812]	[403.35418701 213.49057007 0.82622164]	[462.34228516 213.44865417 0.91863173]	[477.61187744 790.85107422 0.79960299]	[493.05126953 788.23321533 0.79732263]	[4.64857330e+02 7.72758728e+02 7.03140140e-01]	[3.95609375e+02 7.95792236e+02 7.67375290e-01]	[377.71670532 790.66351318 0.83534116]	[418.59518433 772.73455811 0.81288433]
[436.66165161 231.44110107 0.90776932]	[436.6854248 280.20120239 0.91631478]	[377.68728638 282.68658447 0.85990226]	[354.56079102 380.26589966 0.88771105]	[341.72189331 472.57424927 0.83462328]	[495.62353516 280.11157227 0.85348338]	[513.65197754 377.56118774 0.87098563]	[528.9921875 464.8638916 0.84152508]	[431.48583984 470.00393677 0.67698437]	[392.99157715 467.48352051 0.66195017]	[400.65185547 618.84277344 0.8266148 ]	[403.3555603 765.00518799 0.81598127]	[472.51959229 472.55645752 0.66767085]	[462.43286133 616.18981934 0.81984013]	[472.60040283 765.07366943 0.79821867]	[421.27914429 216.1124115 0.94347072]	[444.34805298 216.0402832 0.91643012]	[403.35302734 213.49980164 0.82630837]	[462.34472656 213.45339966 0.9189508 ]	[477.609375 790.85247803 0.79956204]	[493.04910278 788.23590088 0.79745376]	[4.64857758e+02 7.72762634e+02 7.02058077e-01]	[3.95604370e+02 7.95788696e+02 7.67512381e-01]	[377.71429443 790.6607666 0.83519822]	[418.59567261 772.74072266 0.81207824]
[436.68395996 231.44511414 0.91011 ]	[436.6902771 280.20016479 0.91669935]	[377.69158936 282.69140625 0.85808915]	[354.57116699 380.27108765 0.88758063]	[341.75796509 472.61016846 0.82865542]	[495.6234436 280.10626221 0.85368609]	[513.6138916 377.55123901 0.86887538]	[526.53900146 464.87646484 0.84200603]	[431.49972534 470.00604248 0.67856789]	[393.00537109 469.96618652 0.66435426]	[400.65310669 618.83184814 0.8294965 ]	[403.35671997 764.99798584 0.81567246]	[472.54299927 472.55432129 0.66884035]	[462.43902588 613.69781494 0.82055497]	[472.60513306 765.06384277 0.79735106]	[421.30166626 216.12097168 0.9395929 ]	[444.37173462 216.04734802 0.91270393]	[403.37399292 213.51527405 0.82460034]	[462.35559082 213.47398376 0.91628349]	[477.63031006 790.85272217 0.80177242]	[493.06604004 788.23480225 0.79513645]	[4.64845734e+02 7.72757080e+02 7.06064582e-01]	[3.95600128e+02 7.95789001e+02 7.68207848e-01]	[377.70895386 790.6605835 0.83973706]	[418.59753418 772.72576904 0.81837952]
[439.0692749 233.8245697 0.91526604]	[439.05450439 280.19836426 0.92129737]	[377.70770264 282.68560791 0.85773057]	[354.54876709 380.2723999 0.88504553]	[341.80932617 475.06958008 0.82473469]	[495.62911987 280.11022949 0.85354948]	[513.57507324 377.58197021 0.87496006]	[526.48022461 464.88024902 0.85122138]	[431.55093384 467.47180176 0.67947382]	[393.05761719 467.42709351 0.67160994]	[400.65948486 618.80651855 0.83018154]	[403.35980225 764.99493408 0.81373405]	[472.59701538 470.01794434 0.66856509]	[462.44857788 613.6673584 0.8189081 ]	[472.60321045 765.06304932 0.79642832]	[421.32650757 216.14674377 0.93338978]	[444.39138794 216.06414795 0.90773588]	[405.8197937 215.91072083 0.823874 ]	[462.36911011 213.48690796 0.91594851]	[477.62835693 790.85552979 0.8020854 ]	[493.06280518 788.23736572 0.79614401]	[4.64844574e+02 7.72753662e+02 7.04311371e-01]	[3.95614624e+02 7.95798584e+02 7.67285287e-01]	[377.71670532 790.66906738 0.84071559]	[418.60128784 772.72296143 0.81568456]
[439.0993042 233.84062195 0.92466438]	[439.06677246 280.20266724 0.9247331 ]	[377.72024536 282.68539429 0.85826015]	[354.55529785 380.2532959 0.889889 ]	[344.25073242 472.56442261 0.82009935]	[495.64108276 280.11431885 0.85438997]	[513.5748291 377.64120483 0.87747633]	[526.44213867 464.92260742 0.85226345]	[434.02963257 467.46704102 0.67806822]	[393.0725708 467.43267822 0.6715129 ]	[400.665802 618.76739502 0.82458329]	[403.35574341 764.99603271 0.81452096]	[475.10705566 470.00634766 0.6683082 ]	[464.82937622 613.65362549 0.81848741]	[472.5925293 765.05529785 0.79651701]	[421.35494995 216.16040039 0.92833465]	[444.41427612 216.0745697 0.90263015]	[405.83059692 215.90696716 0.82923758]	[462.37759399 213.46420288 0.90740073]	[477.60513306 790.85650635 0.79977065]	[490.57006836 788.24066162 0.7948755 ]	[4.64838287e+02 7.72741211e+02 7.06866324e-01]	[3.95611450e+02 7.95808289e+02 7.66029656e-01]	[377.71359253 790.67401123 0.83867538]	[418.6000061 772.72375488 0.81689191]
[439.11383057 233.84934998 0.92781329]	[439.07455444 280.20571899 0.92652619]	[377.72717285 282.67477417 0.8584249 ]	[354.54458618 380.23468018 0.89032495]	[344.287323 472.5914917 0.8168034]	[495.65042114 280.12136841 0.85369861]	[513.59393311 377.71697998 0.88500929]	[526.40600586 464.93908691 0.85611725]	[434.06472778 467.44152832 0.67999959]	[395.50784302 467.42312622 0.67553324]	[400.67166138 618.77734375 0.8213082 ]	[403.34472656 765.00244141 0.81684136]	[475.15188599 469.97390747 0.66911256]	[464.84353638 613.62762451 0.81493992]	[472.59118652 765.05749512 0.7958408 ]	[421.378479 216.16322327 0.9233793 ]	[444.44070435 216.09092712 0.89498752]	[405.82348633 213.54321289 0.8324461 ]	[462.38510132 213.47412109 0.90500641]	[477.63659668 790.85070801 0.80953848]	[493.06317139 788.23162842 0.80062199]	[4.64823456e+02 7.72747620e+02 7.11146474e-01]	[3.95608063e+02 7.95830872e+02 7.63666451e-01]	[377.70748901 790.68896484 0.83543754]	[418.59024048 772.72741699 0.81679213]
[439.13311768 233.87989807 0.93358618]	[439.09133911 280.21875 0.92740917]	[377.73504639 282.67822266 0.85883427]	[354.54388428 380.20211792 0.89168823]	[344.28128052 472.57977295 0.81784356]	[495.67019653 280.1340332 0.85397029]	[513.59960938 377.74536133 0.88335937]	[524.01696777 464.96356201 0.85817033]	[434.08953857 467.44793701 0.68119013]	[395.50842285 467.415802 0.67592698]	[400.68395996 616.2434082 0.81918418]	[403.33804321 764.98675537 0.81721234]	[477.60772705 469.99957275 0.67348135]	[464.82980347 611.17114258 0.81815445]	[472.60046387 765.0736084 0.79735035]	[423.76699829 218.53514099 0.91468352]	[446.87658691 216.12785339 0.88282585]	[405.84255981 213.49359131 0.83210295]	[462.40447998 213.49534607 0.91119272]	[477.62341309 793.21722412 0.80391175]	[493.05072021 788.23876953 0.7954886 ]	[4.64844818e+02 7.72749268e+02 7.07069814e-01]	[3.95619965e+02 7.95815674e+02 7.66959369e-01]	[377.71600342 790.67877197 0.83604753]	[418.57601929 772.70465088 0.81582522]
[439.15591431 233.89549255 0.93776274]	[439.09786987 280.21871948 0.92844975]	[380.09567261 280.25219727 0.86015445]	[354.53424072 380.19491577 0.88956255]	[344.25430298 472.53250122 0.8186788 ]	[495.65869141 280.13311768 0.85393399]	[513.63018799 377.73553467 0.8828119 ]	[524.00915527 464.96005249 0.86082017]	[434.10299683 467.43225098 0.6818642 ]	[395.51095581 467.40621948 0.67622542]	[400.69647217 616.21575928 0.81968784]	[403.34020996 764.98565674 0.81521839]	[477.62661743 469.97027588 0.67794347]	[464.84515381 611.1451416 0.81820595]	[472.60025024 765.07177734 0.79612273]	[423.79492188 218.55537415 0.90783495]	[446.90032959 216.14533997 0.8760826 ]	[405.89736938 213.51496887 0.82679021]	[462.43762207 213.49026489 0.90606737]	[477.64068604 793.21484375 0.80726779]	[493.06817627 788.23718262 0.79667032]	[4.64833527e+02 7.72760925e+02 7.07693994e-01]	[3.95634521e+02 7.95811646e+02 7.67424643e-01]	[377.72293091 790.67956543 0.83410704]	[418.57565308 772.70965576 0.81490505]
[439.19088745 233.93289185 0.94952834]	[439.13275146 280.23403931 0.93055648]	[380.10198975 282.68875122 0.85674441]	[354.55105591 380.22033691 0.88553542]	[341.79129028 472.5489502 0.82445848]	[498.13616943 280.15524292 0.85526055]	[516.14379883 380.09741211 0.87815762]	[524.02252197 467.45352173 0.8500942 ]	[436.56820679 467.47109985 0.68106097]	[395.56552124 467.43170166 0.67739964]	[400.69396973 616.20617676 0.82082653]	[403.33609009 764.99212646 0.81626618]	[477.65963745 470.02032471 0.68148452]	[464.86654663 611.16522217 0.81104231]	[472.59637451 765.08239746 0.79620314]	[423.83737183 218.5798645 0.89708596]	[446.9725647 218.53697205 0.86258054]	[405.90692139 213.45768738 0.81791067]	[464.84771729 213.47309875 0.89146298]	[477.63684082 793.22351074 0.80730301]	[493.07049561 788.24145508 0.79519725]	[4.64833466e+02 7.72771545e+02 7.02165008e-01]	[3.95619019e+02 7.95821411e+02 7.65169740e-01]	[377.71026611 790.68536377 0.8345921 ]	[418.57470703 772.72210693 0.81309193]
[439.1960144 233.9347229 0.95072651]	[439.14932251 280.23971558 0.93227857]	[380.11584473 282.68164062 0.85853487]	[354.54318237 380.22753906 0.88353509]	[341.78530884 472.53179932 0.8225373 ]	[498.16021729 280.1678772 0.85748434]	[516.15527344 377.72427368 0.87918401]	[526.43017578 467.42749023 0.84475935]	[436.58389282 467.44451904 0.68771368]	[395.56933594 467.40332031 0.68176877]	[400.70083618 616.21240234 0.82108092]	[403.3394165 764.97955322 0.81458598]	[477.68533325 469.99798584 0.68790805]	[464.85598755 613.64788818 0.81271511]	[472.59088135 765.04949951 0.79411507]	[423.84927368 218.58097839 0.89526635]	[446.98220825 218.54525757 0.86024439]	[408.39364624 213.46551514 0.810314 ]	[464.84805298 213.48596191 0.89324975]	[477.61154175 793.21557617 0.81159407]	[493.0496521 788.23968506 0.79996091]	[4.64835449e+02 7.72737915e+02 7.04556704e-01]	[3.95620941e+02 7.95835510e+02 7.57991493e-01]	[377.70281982 790.69549561 0.82761568]	[416.17153931 772.71020508 0.8145622 ]
[439.20092773 233.93519592 0.95150942]	[439.15383911 280.24118042 0.93272281]	[380.11932373 282.67807007 0.85917813]	[354.55545044 380.22381592 0.88659757]	[341.75640869 470.02255249 0.82769525]	[498.17306519 280.1696167 0.85939038]	[516.12945557 377.69842529 0.88376021]	[526.50384521 467.41122437 0.83864951]	[436.57168579 467.43643188 0.69188654]	[395.55264282 464.93374634 0.68424284]	[400.70800781 616.22113037 0.81822634]	[403.34732056 764.96124268 0.81170726]	[477.66912842 469.99438477 0.68912894]	[464.84118652 611.15942383 0.81894147]	[475.06137085 765.06756592 0.79589903]	[423.85360718 218.58111572 0.89455718]	[449.43762207 218.55015564 0.85990793]	[408.39422607 213.453125 0.8127017 ]	[464.8493042 213.48701477 0.89450717]	[477.64404297 793.21337891 0.81271112]	[493.0854187 788.23516846 0.79908359]	[4.64845184e+02 7.72763672e+02 7.03891993e-01]	[3.95630310e+02 7.95790039e+02 7.72735238e-01]	[377.72097778 790.66516113 0.83953613]	[418.57794189 772.69677734 0.81393069]
[439.20126343 233.93389893 0.9512434 ]	[439.15310669 280.24176025 0.93263531]	[380.12695312 282.67944336 0.86006939]	[354.56616211 380.2124939 0.88894302]	[341.71655273 469.98013306 0.83512646]	[498.17041016 280.1713562 0.85893679]	[516.13818359 377.71502686 0.87592155]	[528.97216797 467.4102478 0.8262471 ]	[436.5526123 467.41659546 0.6878708 ]	[395.534729 464.92019653 0.68398595]	[400.72317505 613.715271 0.8166483 ]	[403.34561157 762.5043335 0.80952126]	[477.64981079 467.48217773 0.68281966]	[464.85455322 611.14135742 0.81813782]	[472.61224365 765.04992676 0.79391646]	[423.85464478 218.58183289 0.89506906]	[449.43566895 218.54818726 0.86025453]	[408.40713501 213.46360779 0.8125633 ]	[464.85684204 213.49113464 0.89599007]	[477.65493774 790.84863281 0.8143698 ]	[493.09710693 788.22595215 0.79825622]	[4.64834412e+02 7.72747620e+02 7.06077635e-01]	[3.98065460e+02 7.93341431e+02 7.84648955e-01]	[380.11340332 790.6383667 0.84530145]	[418.57772827 770.2880249 0.81431091]
[439.20120239 233.93275452 0.95088148]	[439.15112305 280.24795532 0.93159693]	[380.12130737 282.6880188 0.85965312]	[354.58007812 380.24069214 0.8908934 ]	[341.70440674 469.96960449 0.83647025]	[498.1736145 280.18237305 0.85786271]	[516.14935303 377.70596313 0.8724606 ]	[529.07751465 469.99014282 0.81238014]	[436.56347656 467.43972778 0.69086415]	[395.5546875 467.40405273 0.68642247]	[400.72537231 616.2364502 0.81756657]	[403.34805298 762.49920654 0.80921245]	[477.64752197 469.97839355 0.68303156]	[464.85470581 611.14758301 0.81794268]	[475.06362915 765.043396 0.79369473]	[423.85543823 218.57911682 0.89534885]	[449.43722534 218.54768372 0.86045617]	[408.40777588 213.46968079 0.81222165]	[464.86257935 213.49624634 0.89537716]	[477.66766357 790.84356689 0.81769747]	[493.1076355 788.21881104 0.80070549]	[4.64832886e+02 7.72741516e+02 7.09892929e-01]	[3.98071136e+02 7.93327087e+02 7.90612102e-01]	[380.11914062 790.62658691 0.84763432]	[418.58132935 770.2880249 0.81405002]
[439.19885254 233.93353271 0.9507556 ]	[439.14996338 280.24703979 0.93101585]	[380.11804199 282.68664551 0.85962075]	[354.5760498 380.24783325 0.88983959]	[341.71362305 469.98199463 0.83719236]	[498.17352295 280.18078613 0.85702103]	[516.18353271 377.71109009 0.87693179]	[534.09851074 469.98843384 0.80969334]	[436.54885864 469.96826172 0.68785137]	[395.54681396 467.45901489 0.68567687]	[400.73214722 618.74316406 0.8175993 ]	[403.35232544 762.49212646 0.80746108]	[477.63146973 472.52252197 0.68273181]	[464.84942627 613.63946533 0.8150202 ]	[475.06427002 765.05230713 0.79509592]	[423.85437012 218.57688904 0.89609355]	[449.44085693 218.54850769 0.86004525]	[408.40576172 213.46809387 0.8095085 ]	[464.86526489 213.50387573 0.89366013]	[477.66104126 790.84625244 0.81877816]	[493.10305786 788.22186279 0.80359793]	[4.64838562e+02 7.72750671e+02 7.07755804e-01]	[3.98058655e+02 7.93322449e+02 7.88120389e-01]	[380.10842896 790.62017822 0.84633195]	[418.58554077 770.29327393 0.81369543]
[439.19586182 233.93572998 0.95102108]	[439.14971924 280.25073242 0.93026412]	[380.12057495 282.68597412 0.85953099]	[354.57662964 380.237854 0.89196211]	[341.70709229 469.98370361 0.83816308]	[498.17172241 280.18063354 0.85641241]	[516.18310547 377.71032715 0.87462771]	[534.09857178 469.99609375 0.8089506 ]	[434.09951782 467.48538208 0.68657154]	[395.51208496 467.43637085 0.68305951]	[400.74386597 616.2522583 0.81951022]	[403.36169434 762.48303223 0.80548757]	[475.17352295 470.04022217 0.67727774]	[464.85775757 611.16864014 0.81519133]	[472.59951782 765.01098633 0.78988725]	[423.85403442 218.58110046 0.89591116]	[449.43359375 218.55253601 0.85917366]	[408.41110229 213.47203064 0.81114686]	[464.85412598 213.51347351 0.89737272]	[477.63769531 790.82592773 0.81656861]	[493.07369995 788.20556641 0.79784155]	[4.64827637e+02 7.72705200e+02 7.09459186e-01]	[3.98074921e+02 7.93316589e+02 7.89905190e-01]	[380.12435913 790.61810303 0.84738088]	[418.59552002 770.28845215 0.81469876]
[439.19360352 233.94303894 0.95250785]	[439.14419556 280.24313354 0.93112659]	[380.11227417 282.68017578 0.85987639]	[354.60168457 380.22817993 0.89496112]	[341.68182373 467.49685669 0.83975041]	[498.16921997 280.17163086 0.85788661]	[518.64068604 377.68380737 0.87328976]	[534.13494873 467.50091553 0.80898726]	[434.1027832 470.00244141 0.6879431 ]	[395.51837158 467.48529053 0.67973167]	[400.7507019 618.76495361 0.8250888 ]	[403.37338257 762.48443604 0.80411363]	[475.16107178 472.55383301 0.67975384]	[464.87573242 613.6661377 0.8091135 ]	[472.57952881 765.0345459 0.79039323]	[423.84973145 218.58787537 0.8960042 ]	[446.97961426 218.55406189 0.85902339]	[408.41900635 213.4760437 0.80828887]	[464.8447876 213.50830078 0.89800543]	[477.66229248 790.83874512 0.81404167]	[493.08273315 788.21514893 0.79491806]	[4.62380615e+02 7.72729065e+02 7.15898037e-01]	[398.10482788 793.31341553 0.79705691]	[380.14996338 790.61297607 0.84582424]	[418.60046387 770.2822876 0.81622928]
[439.18582153 233.94064331 0.94979 ]	[439.11929321 280.23959351 0.92681283]	[380.09924316 282.67715454 0.85895139]	[354.5993042 380.20046997 0.89172822]	[339.29296875 467.46627808 0.84839857]	[498.12615967 280.16625977 0.8518663 ]	[518.68811035 377.67929077 0.87783742]	[536.65710449 469.95648193 0.81093085]	[434.02111816 470.03396606 0.67837203]	[393.06549072 469.99966431 0.67055267]	[400.77337646 618.78607178 0.81128305]	[403.39398193 762.4786377 0.8021121 ]	[472.59838867 472.57284546 0.66795504]	[464.87997437 616.22821045 0.81580341]	[472.58358765 765.02978516 0.79304075]	[423.84207153 218.58581543 0.89655519]	[446.97189331 218.5489502 0.86099082]	[408.40603638 213.46966553 0.80832225]	[464.84210205 213.49510193 0.89251399]	[477.67709351 790.82879639 0.81016076]	[493.09460449 788.20507812 0.79454935]	[4.62375610e+02 7.72732361e+02 7.22241402e-01]	[398.09338379 793.30749512 0.79831833]	[380.15322876 790.60620117 0.84299469]	[418.60171509 770.27758789 0.8250137 ]
[439.16275024 233.95326233 0.94762802]	[439.09881592 280.23077393 0.9248215 ]	[380.09542847 280.25344849 0.86049867]	[354.57910156 380.16140747 0.89241022]	[339.28060913 467.46508789 0.8534658 ]	[495.65634155 280.14831543 0.85271031]	[518.67852783 377.66970825 0.86914742]	[536.72918701 467.48358154 0.82219416]	[434.04180908 472.53610229 0.68087488]	[395.50982666 472.52667236 0.67429668]	[400.75650024 621.30413818 0.81381559]	[405.81549072 762.49627686 0.8027994 ]	[475.06967163 472.56954956 0.6716705 ]	[464.86886597 616.21057129 0.81729263]	[472.60153198 765.02746582 0.79102504]	[423.81890869 218.60153198 0.89977598]	[446.93670654 218.57106018 0.86278236]	[405.91030884 213.48704529 0.82254821]	[462.45410156 213.53445435 0.89840621]	[477.67471313 790.80389404 0.79935068]	[4.93098633e+02 7.88190125e+02 7.87817121e-01]	[4.62397888e+02 7.72745667e+02 7.07322896e-01]	[398.07989502 793.28356934 0.8052935 ]	[380.15652466 790.58477783 0.84649038]	[418.61053467 770.28771973 0.82862836]
[439.13494873 233.94595337 0.943519 ]	[436.70239258 280.21014404 0.91546088]	[377.71636963 282.67492676 0.86051267]	[354.54516602 380.18728638 0.89128453]	[339.2661438 469.95870972 0.85354853]	[495.59835815 280.12945557 0.84875536]	[518.66986084 377.68380737 0.87257826]	[539.16894531 467.48031616 0.82486093]	[431.55877686 472.53164673 0.68121827]	[393.06143188 470.0385437 0.67217755]	[400.75387573 618.83227539 0.81447119]	[405.83514404 762.48651123 0.80049843]	[472.55517578 472.57077026 0.6724816 ]	[464.871521 616.20227051 0.81655324]	[475.06417847 765.03936768 0.794258 ]	[423.78567505 218.59535217 0.90634966]	[446.89532471 218.56887817 0.86652762]	[405.85827637 213.50123596 0.82902765]	[462.3972168 215.89331055 0.89892942]	[477.66079712 790.82519531 0.79669201]	[4.93089783e+02 7.88210327e+02 7.84863949e-01]	[4.64830200e+02 7.72747375e+02 7.13443995e-01]	[398.07421875 793.27532959 0.81682914]	[380.16824341 788.24432373 0.85641718]	[418.63729858 770.27600098 0.83649802]
[436.58810425 233.9511261 0.91541457]	[436.56628418 280.19793701 0.89081937]	[377.603302 280.25558472 0.85568857]	[352.00863647 380.26290894 0.86841869]	[339.14584351 467.49597168 0.86218411]	[490.55874634 280.14404297 0.84242636]	[516.13830566 377.61819458 0.8736062 ]	[536.68322754 467.40216064 0.82796532]	[431.46560669 472.55487061 0.68088132]	[392.97869873 472.54782104 0.66777009]	[400.73266602 621.30102539 0.81599271]	[405.85134888 759.94818115 0.79665864]	[469.97265625 475.07443237 0.67446357]	[464.83337402 616.25769043 0.82219362]	[475.08129883 765.05279541 0.79834831]	[421.2336731 218.59127808 0.92530096]	[441.92810059 218.56524658 0.88950652]	[403.32226562 213.53410339 0.83237231]	[462.30505371 213.5586853 0.9254511 ]	[477.69250488 790.82122803 0.79618794]	[4.93117767e+02 7.88213806e+02 7.84815788e-01]	[4.64826202e+02 7.72784180e+02 7.18210101e-01]	[398.12033081 790.80780029 0.86791933]	[380.22909546 788.16491699 0.88015258]	[418.65200806 770.20458984 0.84274119]
[434.07943726 233.9309082 0.90186363]	[434.05508423 280.1887207 0.87535071]	[377.49359131 282.6890564 0.83939505]	[349.43426514 380.26358032 0.85604185]	[339.10986328 469.99822998 0.86905956]	[490.52383423 280.12301636 0.8447969 ]	[513.57580566 377.6729126 0.88269824]	[534.12255859 467.42669678 0.81967539]	[428.93084717 472.56015015 0.68815339]	[390.45678711 472.54797363 0.66918832]	[400.74172974 618.82470703 0.81532657]	[405.85614014 759.88372803 0.7949146 ]	[467.43353271 475.08010864 0.68721431]	[462.43417358 618.77069092 0.83610326]	[475.09243774 765.05841064 0.80263472]	[421.16384888 218.56298828 0.92771345]	[441.85470581 218.53218079 0.91089207]	[400.89324951 215.90092468 0.83173668]	[462.22613525 215.8989563 0.91281945]	[477.71295166 790.83337402 0.79346269]	[4.93133881e+02 7.88224548e+02 7.83843994e-01]	[4.62404541e+02 7.72785828e+02 7.23167539e-01]	[398.17315674 790.74829102 0.88487786]	[380.27963257 788.12188721 0.87795472]	[418.63537598 770.15612793 0.83141762]
[431.54852295 233.90261841 0.88774216]	[431.46588135 280.19445801 0.86421251]	[375.00042725 282.69906616 0.8285473 ]	[346.80932617 380.33251953 0.84776926]	[336.67584229 467.47766113 0.8754406 ]	[487.96984863 280.12866211 0.84923476]	[508.52450562 377.7276001 0.88360435]	[531.54040527 467.41577148 0.82319421]	[426.37927246 472.52835083 0.69292009]	[385.40029907 470.02529907 0.66950935]	[400.70648193 621.30615234 0.81963909]	[405.85641479 759.88824463 0.79470205]	[464.93365479 472.58621216 0.69726139]	[462.41372681 618.80718994 0.84203899]	[475.09799194 765.06060791 0.80404931]	[418.76199341 218.53779602 0.92960268]	[441.76806641 216.12467957 0.93655801]	[400.76245117 215.90673828 0.87509143]	[459.8119812 213.50083923 0.90622449]	[477.67831421 790.82940674 0.79117215]	[4.93097961e+02 7.88228699e+02 7.82236457e-01]	[4.64839478e+02 7.72778076e+02 7.21549153e-01]	[398.19354248 790.73492432 0.88921064]	[380.3059082 788.112854 0.879107 ]	[418.63754272 770.15283203 0.82743108]
[428.90734863 233.92260742 0.88386542]	[426.36401367 280.18341064 0.88278377]	[369.96725464 282.70541382 0.81535679]	[341.79589844 382.77868652 0.85300004]	[336.61483765 469.98599243 0.87716365]	[485.3494873 280.11605835 0.87063289]	[505.98937988 380.10476685 0.88062179]	[526.5446167 467.44711304 0.8272121 ]	[423.8638916 472.56231689 0.70177358]	[382.85491943 470.03775024 0.67805493]	[400.67440796 618.82165527 0.82110393]	[405.82727051 759.89208984 0.79517913]	[464.84005737 475.08511353 0.70690686]	[462.39257812 618.83349609 0.84443283]	[475.09973145 765.04980469 0.80369556]	[418.65335083 218.54302979 0.92264593]	[441.65899658 216.15869141 0.93769515]	[400.63830566 213.50794983 0.88288748]	[459.6723938 213.45202637 0.89259923]	[477.68225098 790.82171631 0.79242873]	[4.93096252e+02 7.88221863e+02 7.81802297e-01]	[4.64838776e+02 7.72784119e+02 7.21256256e-01]	[398.17248535 790.72442627 0.88489759]	[380.2795105 788.1048584 0.87919152]	[418.61953735 770.16101074 0.81928712]
[423.89880371 233.90301514 0.89532596]	[423.83813477 280.22335815 0.89028484]	[367.39859009 282.76071167 0.80617326]	[339.27597046 382.81134033 0.87994748]	[336.49795532 470.01657104 0.86672908]	[482.84609985 280.12835693 0.88589895]	[503.45993042 380.09539795 0.88993263]	[523.97796631 467.42098999 0.85484892]	[423.77062988 472.5213623 0.70217198]	[382.73052979 470.00814819 0.6838932 ]	[400.61553955 618.8293457 0.81779313]	[405.83584595 762.49365234 0.80034786]	[462.40725708 472.56359863 0.70389241]	[462.3626709 618.84020996 0.84514868]	[475.10736084 765.05554199 0.80753517]	[416.17160034 218.53778076 0.90321654]	[439.21160889 216.13174438 0.94040185]	[398.18811035 213.52775574 0.87875086]	[457.1378479 213.43533325 0.86141092]	[477.64828491 790.84265137 0.79162592]	[4.93061005e+02 7.88236511e+02 7.87833214e-01]	[4.64881287e+02 7.72780029e+02 7.15646923e-01]	[398.14453125 790.81921387 0.85184813]	[380.24752808 788.18817139 0.8702504 ]	[418.64071655 770.27276611 0.82636756]
[421.34963989 233.91900635 0.92740619]	[421.33917236 280.23980713 0.90952694]	[364.76934814 282.76989746 0.81534493]	[339.14303589 380.33789062 0.89163148]	[334.06286621 467.47119141 0.85126519]	[482.71881104 280.14031982 0.8840912 ]	[503.28213501 377.64535522 0.90972745]	[523.76647949 464.93817139 0.87867564]	[421.28707886 472.55422974 0.71168113]	[380.23577881 472.52944946 0.69391 ]	[398.21676636 621.38763428 0.83482301]	[403.37249756 762.50848389 0.80522639]	[462.30184937 472.57565308 0.70514828]	[462.30841064 621.30914307 0.86320513]	[475.12051392 767.48468018 0.81063539]	[413.55780029 218.54710388 0.88608408]	[439.07015991 216.14256287 0.91967016]	[398.02932739 215.89750671 0.83456439]	[454.612854 213.44552612 0.85466433]	[477.65814209 793.21691895 0.79849547]	[493.07174683 788.23699951 0.79397047]	[4.64903168e+02 7.72785278e+02 7.09660649e-01]	[3.98051056e+02 7.93366455e+02 7.79322207e-01]	[380.11901855 790.64660645 0.84244645]	[418.61361694 770.28210449 0.81973141]
[421.20452881 233.92662048 0.93870866]	[421.16253662 280.25039673 0.9203251 ]	[359.76635742 285.23532104 0.84153152]	[336.67410278 382.72512817 0.88723874]	[331.44760132 475.08047485 0.81945658]	[480.24316406 280.13189697 0.87784004]	[500.86105347 377.7215271 0.90787351]	[521.21618652 464.91394043 0.87868887]	[421.18399048 472.58282471 0.71178102]	[380.1461792 472.57275391 0.6985895 ]	[398.17449951 621.37738037 0.8335433 ]	[403.37387085 762.50622559 0.80451375]	[462.18713379 472.58343506 0.7029717 ]	[462.26034546 621.30432129 0.86177373]	[475.12380981 767.5300293 0.81495619]	[408.46685791 218.546875 0.87457603]	[434.12789917 218.52304077 0.87962627]	[395.49588013 213.53819275 0.81039417]	[449.47210693 213.4161377 0.84473717]	[4.77634094e+02 7.93257874e+02 7.84849465e-01]	[490.57424927 790.60577393 0.79144233]	[4.67391449e+02 7.72813171e+02 6.98059320e-01]	[3.98071045e+02 7.93369629e+02 7.79941738e-01]	[380.13650513 790.65856934 0.84582782]	[418.60574341 770.29797363 0.80764496]
[418.71893311 233.91983032 0.94888532]	[418.66812134 282.66928101 0.92976803]	[359.63137817 285.24026489 0.85047805]	[336.51971436 380.33288574 0.88076848]	[326.28668213 469.98135376 0.80266541]	[477.67184448 280.13223267 0.86330551]	[500.70114136 377.68942261 0.89752942]	[516.19927979 464.93838501 0.83448464]	[418.74871826 472.55471802 0.71142226]	[377.71566772 472.57620239 0.70371354]	[398.15542603 621.41168213 0.84027302]	[403.35961914 764.96820068 0.81051326]	[459.77490234 472.53207397 0.69901466]	[462.22955322 621.35455322 0.86116052]	[475.09283447 767.57897949 0.81285048]	[403.39358521 218.56030273 0.88844383]	[428.97341919 218.5262146 0.86032385]	[390.45574951 213.54478455 0.81456733]	[444.40823364 213.49032593 0.89197123]	[4.77672150e+02 7.93287170e+02 7.88694501e-01]	[493.07299805 790.61938477 0.79134393]	[4.64903168e+02 7.75298523e+02 6.89523160e-01]	[3.95619080e+02 7.95821472e+02 7.69460201e-01]	[377.72518921 790.68823242 0.84202611]	[418.60876465 772.72265625 0.8156544 ]
[418.71881104 233.91967773 0.94888306]	[418.66955566 280.25445557 0.9304015 ]	[359.63238525 285.23577881 0.85040516]	[336.51773071 380.32922363 0.88118118]	[326.28479004 469.97872925 0.80325139]	[477.66851807 280.12805176 0.86357903]	[500.69976807 377.68713379 0.89671654]	[516.19671631 464.93380737 0.83455044]	[418.74734497 472.54086304 0.71097547]	[377.71569824 472.56591797 0.70418251]	[398.15258789 621.40808105 0.84103793]	[403.35952759 764.97210693 0.81162006]	[459.77139282 470.02993774 0.69768983]	[462.21813965 621.34466553 0.86254936]	[475.10250854 767.55358887 0.81316215]	[403.39337158 218.5586853 0.8885929 ]	[428.97454834 218.52606201 0.86032796]	[390.45858765 213.54290771 0.81384075]	[444.40975952 213.49024963 0.89167893]	[4.77664398e+02 7.93259888e+02 7.92544067e-01]	[493.0625 790.59960938 0.79359472]	[4.64921997e+02 7.75262512e+02 6.91042900e-01]	[3.95624695e+02 7.95817810e+02 7.71711230e-01]	[377.73117065 790.68737793 0.84406173]	[418.60900879 772.72216797 0.81539726]
[418.60333252 233.91392517 0.93425834]	[418.56314087 282.68267822 0.91099334]	[357.17724609 285.25631714 0.84850943]	[334.07705688 380.29269409 0.88885003]	[321.23098755 470.00115967 0.82200712]	[475.09225464 280.14080811 0.85028255]	[498.14807129 377.60400391 0.8799414 ]	[508.50466919 464.8309021 0.84199464]	[418.75357056 472.53469849 0.72321552]	[377.68249512 472.58670044 0.71209514]	[398.12081909 623.88061523 0.84394336]	[403.35116577 764.98968506 0.81439096]	[459.79351807 470.01739502 0.71387035]	[459.8520813 621.29705811 0.85613322]	[475.09997559 767.53344727 0.81237352]	[400.88140869 218.56323242 0.91124457]	[426.35186768 216.15635681 0.87598765]	[385.3850708 215.90171814 0.82381374]	[441.91265869 213.53834534 0.9091388 ]	[4.77607239e+02 7.93290833e+02 7.84861267e-01]	[490.5255127 790.62084961 0.79357505]	[4.67393463e+02 7.72778687e+02 6.95948601e-01]	[3.95605865e+02 7.95856567e+02 7.57027388e-01]	[377.70932007 790.71264648 0.83160478]	[418.6043396 772.73120117 0.81297678]
[416.06088257 233.92802429 0.912781 ]	[416.11447144 280.25289917 0.89478308]	[357.10855103 282.73709106 0.85232317]	[331.43875122 380.33163452 0.85383528]	[318.66708374 470.03829956 0.85342515]	[472.56222534 280.16156006 0.84478909]	[493.0774231 377.66836548 0.87757355]	[505.87329102 464.85626221 0.87245435]	[418.65682983 475.10791016 0.72152865]	[377.59692383 475.14331055 0.7145862 ]	[398.07098389 624.03131104 0.83993959]	[403.32711792 764.98474121 0.82155788]	[459.72097778 475.1111145 0.72059196]	[462.21343994 623.86669922 0.867607 ]	[475.07333374 764.95062256 0.79490018]	[400.70968628 218.55696106 0.92961603]	[421.3996582 216.16253662 0.89748919]	[382.81137085 213.55148315 0.83237588]	[441.8024292 213.55822754 0.93273222]	[475.13824463 790.79986572 0.8338443 ]	[490.49005127 788.17736816 0.81557006]	[4.64903717e+02 7.70255859e+02 7.24221408e-01]	[3.95609222e+02 7.95889832e+02 7.48119771e-01]	[377.70779419 790.74908447 0.82279438]	[416.16799927 772.69952393 0.8178075 ]
[413.52752686 233.88084412 0.89023066]	[413.58654785 280.22625732 0.87442684]	[357.00384521 282.73962402 0.83917326]	[326.35922241 380.25497437 0.85985786]	[316.06036377 467.40701294 0.87583166]	[470.02468872 280.13586426 0.84358859]	[485.46655273 377.62039185 0.88526642]	[503.29043579 462.43988037 0.90706503]	[418.60769653 475.12765503 0.71712053]	[377.56622314 477.61187744 0.71508956]	[398.03198242 626.4005127 0.83300811]	[403.34234619 765.02563477 0.82492745]	[459.65524292 475.1444397 0.70994037]	[462.21298218 623.92102051 0.86314476]	[472.54364014 759.86193848 0.776645 ]	[400.63009644 216.15255737 0.93654573]	[421.29553223 216.11122131 0.92509454]	[380.33184814 215.8999176 0.86867183]	[441.69378662 213.52455139 0.92280972]	[472.54064941 790.7923584 0.83195847]	[487.96252441 788.13696289 0.81255126]	[4.64903046e+02 7.70088074e+02 7.02833235e-01]	[3.95566864e+02 7.95900391e+02 7.39941537e-01]	[377.6857605 790.74743652 0.82032359]	[418.60855103 772.73242188 0.82932127]
[408.46951294 233.86701965 0.87859297]	[410.9548645 280.22042847 0.85851014]	[354.47720337 282.75772095 0.82156718]	[321.25656128 382.72753906 0.86605716]	[315.97143555 470.01223755 0.85878795]	[467.4190979 280.11657715 0.8486706 ]	[482.93609619 377.65341187 0.89130223]	[500.76055908 464.85302734 0.90198117]	[418.55419922 475.09487915 0.7078051 ]	[377.52203369 475.15155029 0.70677865]	[398.015625 624.01257324 0.82913673]	[403.34042358 765.01947021 0.82460201]	[459.59936523 475.09091187 0.69658166]	[462.21847534 623.94561768 0.86107564]	[470.0133667 757.36419678 0.77587634]	[398.17443848 216.14445496 0.93231589]	[421.18603516 216.07913208 0.94380897]	[380.17471313 215.92791748 0.87186742]	[439.2387085 213.44960022 0.90049946]	[472.53717041 793.21514893 0.8192215 ]	[487.940979 788.17858887 0.80125827]	[4.64831848e+02 7.67689575e+02 7.21871972e-01]	[3.95516296e+02 7.98355347e+02 7.40755439e-01]	[377.66421509 790.73913574 0.82417071]	[418.61276245 772.72900391 0.83223629]
[405.85119629 233.88136292 0.8883518 ]	[405.89575195 280.20513916 0.86984479]	[351.93829346 282.77261353 0.80846912]	[318.76272583 382.75082397 0.88370574]	[313.50961304 469.99468994 0.84546173]	[464.87518311 277.72647095 0.86699873]	[482.86972046 377.64047241 0.90210724]	[498.27471924 462.443573 0.88962293]	[416.05773926 472.58187866 0.69739652]	[375.07754517 475.13516235 0.70213336]	[395.57546997 624.01318359 0.82323349]	[403.3374939 765.04632568 0.82891691]	[454.62265015 472.55761719 0.68144262]	[462.19888306 623.87561035 0.85316312]	[469.98452759 762.43829346 0.77774215]	[398.074646 216.13179016 0.92453164]	[418.76477051 216.10298157 0.94689101]	[377.74420166 213.48075867 0.87688935]	[439.11276245 213.46087646 0.89101243]	[475.12786865 793.26708984 0.81104571]	[488.02426147 788.21533203 0.78912127]	[4.62360809e+02 7.70142029e+02 7.17394173e-01]	[3.93071259e+02 7.98374634e+02 7.32475579e-01]	[377.6524353 790.74499512 0.81482691]	[418.60284424 772.73718262 0.82920706]
[403.34332275 233.87316895 0.89898479]	[403.38162231 280.18728638 0.88447785]	[349.39691162 282.75726318 0.80438411]	[318.67141724 380.30895996 0.89415407]	[310.97265625 470.00189209 0.82747942]	[462.42495728 277.70736694 0.882173 ]	[482.82995605 377.6395874 0.90352476]	[498.14257812 464.82818604 0.8608284 ]	[413.4989624 472.54400635 0.68396223]	[372.540802 475.11016846 0.68154693]	[395.53005981 623.94421387 0.82231963]	[403.33502197 765.05871582 0.82751739]	[452.00137329 470.01486206 0.67672616]	[459.84161377 621.38903809 0.84710956]	[472.51422119 764.95477295 0.78606302]	[395.62460327 216.14157104 0.90830249]	[418.66998291 216.09300232 0.94487917]	[377.62310791 213.50566101 0.8852911 ]	[436.62451172 213.42375183 0.8686679 ]	[477.73403931 793.31646729 0.82154638]	[4.95605927e+02 7.90591614e+02 7.84633517e-01]	[4.62360992e+02 7.70210754e+02 7.46834517e-01]	[3.95561462e+02 7.95894836e+02 7.49305665e-01]	[377.68023682 790.73388672 0.82373619]	[418.58853149 772.74316406 0.82440913]
[400.72644043 233.88859558 0.93389505]	[400.82470703 280.19607544 0.91305208]	[341.80474854 285.23022461 0.81305939]	[316.16748047 380.32528687 0.89249313]	[303.26535034 470.01672363 0.81374478]	[462.22015381 277.70739746 0.89167166]	[482.71743774 377.54275513 0.87990022]	[493.10195923 462.37857056 0.84721142]	[408.45407104 475.08297729 0.68727237]	[369.962677 477.69015503 0.68662846]	[392.98687744 626.42376709 0.81901258]	[403.35958862 765.04064941 0.82493967]	[446.940979 470.01147461 0.68348825]	[459.76324463 623.87585449 0.85733867]	[475.14157104 767.62896729 0.81899023]	[390.47894287 216.14900208 0.88220739]	[416.07925415 216.11328125 0.90561998]	[375.08343506 213.55197144 0.81129038]	[431.52941895 213.4125061 0.84388161]	[4.80277496e+02 7.98441162e+02 7.82459080e-01]	[4.98229614e+02 7.90778259e+02 7.90262103e-01]	[4.64869415e+02 7.75292786e+02 7.01678097e-01]	[3.95536407e+02 7.95802002e+02 7.69196689e-01]	[377.69219971 790.67474365 0.85276759]	[418.63781738 772.74035645 0.82791835]
[400.63415527 233.86459351 0.93314779]	[400.75479126 280.22384644 0.9192515 ]	[341.67703247 285.25128174 0.831815 ]	[316.07763672 382.72579956 0.88665575]	[303.20675659 472.55923462 0.82054657]	[459.809021 280.1053772 0.88716894]	[480.33532715 377.58224487 0.88851309]	[493.0821228 462.38226318 0.84779811]	[408.39440918 475.10153198 0.69535506]	[369.91098022 477.71365356 0.69025016]	[390.44311523 626.50640869 0.81123126]	[403.35931396 765.02655029 0.82744598]	[446.87185669 470.02999878 0.68935239]	[459.68002319 623.80108643 0.83577752]	[475.17681885 770.13885498 0.8182593 ]	[387.89276123 216.14501953 0.8798672 ]	[413.53219604 216.11723328 0.87583512]	[374.97927856 213.53372192 0.8233614 ]	[426.43850708 213.45167542 0.86562002]	[4.80309845e+02 8.00987488e+02 7.37230182e-01]	[4.98237854e+02 7.93235779e+02 7.49787271e-01]	[4.64912231e+02 7.80403809e+02 6.63329065e-01]	[3.95531555e+02 7.95824463e+02 7.56749809e-01]	[377.68112183 790.68933105 0.84680378]	[418.63934326 772.70440674 0.83188266]
[398.2130127 233.85188293 0.93981808]	[400.66522217 280.20535278 0.92744225]	[339.22735596 285.25869751 0.84135264]	[316.03845215 382.73245239 0.89205098]	[300.72280884 472.55859375 0.82724732]	[459.70770264 277.71160889 0.8918218 ]	[480.29598999 377.54730225 0.88702792]	[493.08840942 462.3732605 0.84636122]	[405.87155151 475.12142944 0.70323837]	[367.38183594 477.71841431 0.6916647 ]	[390.41870117 626.50817871 0.8094449 ]	[403.37371826 765.01776123 0.82516593]	[444.38363647 472.54467773 0.70038098]	[459.61083984 621.359375 0.82094789]	[475.14779663 770.10241699 0.81409574]	[385.30413818 216.15034485 0.89146769]	[408.47180176 216.09875488 0.87065202]	[372.44714355 213.5198822 0.81119716]	[423.91522217 213.42636108 0.87997782]	[4.80234528e+02 8.00984985e+02 7.23763704e-01]	[4.98199890e+02 7.93275635e+02 7.35167384e-01]	[4.64888824e+02 7.80394226e+02 6.49394810e-01]	[3.95524750e+02 7.95807922e+02 7.63228297e-01]	[377.68338013 790.67407227 0.8556093 ]	[418.66403198 772.7008667 0.83547306]
[398.12753296 233.86985779 0.94051933]	[398.25125122 280.22979736 0.93068701]	[339.14474487 285.30285645 0.84733003]	[316.02032471 382.80548096 0.88848335]	[300.67114258 475.1005249 0.83964574]	[459.62530518 277.72061157 0.88390744]	[480.25390625 377.63751221 0.90171385]	[493.09817505 462.39968872 0.84503955]	[403.36416626 475.1444397 0.71088398]	[364.79180908 477.73513794 0.69816154]	[387.9072876 626.48242188 0.80992448]	[403.36929321 765.00891113 0.82493669]	[444.32803345 472.56817627 0.70774043]	[457.20657349 621.40979004 0.81489289]	[477.60241699 770.14550781 0.82349384]	[382.77648926 216.1517334 0.9110465 ]	[405.90167236 216.11164856 0.87807471]	[367.38531494 213.47271729 0.8063125 ]	[423.81430054 213.44430542 0.89761615]	[4.80190125e+02 8.00948242e+02 7.02795029e-01]	[4.95666290e+02 7.93272339e+02 7.14199543e-01]	[4.64935699e+02 7.80467773e+02 6.49970651e-01]	[3.95546600e+02 7.93351440e+02 7.74812758e-01]	[377.70907593 790.65222168 0.85844272]	[418.65429688 772.70507812 0.83619672]
[398.08209229 233.8850708 0.93252802]	[398.15756226 282.67855835 0.92183036]	[339.05545044 287.84085083 0.84907895]	[315.97061157 382.85409546 0.8743403 ]	[300.64648438 475.14099121 0.84599042]	[457.13656616 280.1244812 0.8673479 ]	[480.19332886 377.62432861 0.89422727]	[493.10818481 462.44140625 0.83993888]	[403.33456421 477.62023926 0.71488953]	[362.33602905 480.17147827 0.70142227]	[387.88278198 626.46234131 0.80942178]	[403.39175415 765.00750732 0.81915098]	[441.91845703 472.59381104 0.71205574]	[454.5887146 621.27801514 0.78276765]	[475.13296509 770.08825684 0.82108051]	[382.71929932 218.54814148 0.9110691 ]	[405.82406616 216.13163757 0.8797763 ]	[364.85482788 213.54608154 0.8220166 ]	[421.37133789 213.50328064 0.91777986]	[4.80141541e+02 7.98386963e+02 7.39163935e-01]	[4.95645569e+02 7.90828125e+02 7.54585981e-01]	[4.64891113e+02 7.80392334e+02 6.67875290e-01]	[3.95531128e+02 7.95791748e+02 7.66734898e-01]	[377.70230103 790.6673584 0.85522711]	[418.67840576 772.70806885 0.82911289]
[398.02536011 233.95175171 0.93574083]	[398.11764526 282.7074585 0.9129445 ]	[336.6895752 290.35391235 0.85015684]	[315.94885254 382.8757019 0.87059313]	[300.6534729 477.62823486 0.85624993]	[454.62054443 280.121521 0.85727781]	[480.17004395 377.61209106 0.87807477]	[493.137146 464.83328247 0.83795679]	[403.30551147 475.15625 0.72095269]	[362.30502319 480.17449951 0.70986432]	[385.37664795 626.5088501 0.81188065]	[405.83123779 765.06109619 0.81964338]	[441.90557861 472.56484985 0.71593255]	[451.98608398 621.34405518 0.78611588]	[472.60159302 770.10107422 0.81731039]	[380.27233887 218.63459778 0.91448474]	[403.33761597 218.53785706 0.88220042]	[364.78057861 215.98435974 0.80926168]	[421.31600952 215.89137268 0.92381847]	[4.77606293e+02 7.98396057e+02 7.67072678e-01]	[4.90545715e+02 7.93214478e+02 7.72585869e-01]	[4.64891724e+02 7.80411987e+02 6.82341695e-01]	[3.93067291e+02 7.95797913e+02 7.60959268e-01]	[377.68658447 790.66156006 0.84804875]	[418.70391846 772.76538086 0.8230046 ]
[398.02474976 233.95275879 0.93597579]	[398.11975098 282.70831299 0.91314161]	[336.68859863 290.35437012 0.85021973]	[315.94955444 382.87805176 0.87035608]	[300.64752197 477.62307739 0.85565466]	[454.62371826 280.12228394 0.85701549]	[480.17050171 377.61190796 0.87792081]	[495.59063721 464.85464478 0.83663678]	[403.30831909 475.15127563 0.71939087]	[362.31185913 480.17404175 0.70826828]	[385.38980103 626.4932251 0.81358463]	[405.83737183 765.07006836 0.82022691]	[441.90255737 472.55187988 0.71518189]	[451.99057007 621.3170166 0.78469008]	[472.60568237 770.10131836 0.81786656]	[380.27078247 218.6353302 0.91462642]	[403.3371582 218.53811646 0.88202155]	[364.77774048 215.97930908 0.80885422]	[421.31253052 215.89096069 0.92499894]	[4.77605438e+02 7.98396912e+02 7.68045306e-01]	[4.90543793e+02 7.93215515e+02 7.72770762e-01]	[4.64896301e+02 7.80413391e+02 6.83446050e-01]	[3.93070129e+02 7.95785889e+02 7.60311186e-01]	[377.69390869 790.65783691 0.84670252]	[418.70901489 772.77746582 0.82187629]
[395.56521606 234.00254822 0.92726564]	[398.07641602 285.27279663 0.90073979]	[336.64526367 290.40924072 0.85769242]	[315.92706299 385.31933594 0.8642357 ]	[300.64535522 477.66955566 0.85986614]	[454.61029053 280.18063354 0.84944642]	[480.18292236 380.10772705 0.8906427 ]	[493.10775757 467.41082764 0.82258034]	[403.24472046 477.63043213 0.72403949]	[362.2215271 480.19348145 0.71578401]	[385.31896973 629.09265137 0.80039495]	[403.38790894 765.07000732 0.82346964]	[441.8817749 472.59970093 0.71609741]	[449.48373413 623.88061523 0.80762911]	[470.04742432 770.20758057 0.80964196]	[380.20339966 218.68173218 0.90838856]	[400.86795044 218.63343811 0.88034952]	[362.31787109 215.96202087 0.82818514]	[421.23345947 215.96769714 0.9411009 ]	[4.77656586e+02 8.03504822e+02 7.54788518e-01]	[4.93056244e+02 7.93358093e+02 7.36130714e-01]	[4.62368256e+02 7.83033386e+02 7.12173760e-01]	[3.95590088e+02 7.93363831e+02 7.76305735e-01]	[380.11572266 790.66436768 0.84508556]	[418.68786621 772.75842285 0.81522304]
[395.50860596 234.07661438 0.9207238 ]	[398.03677368 290.34970093 0.89097321]	[336.62408447 292.94946289 0.87250179]	[315.92163086 387.9291687 0.85549182]	[298.24331665 477.74707031 0.87646759]	[454.56643677 282.70263672 0.82670987]	[480.12261963 380.19659424 0.8858391 ]	[493.06549072 472.53991699 0.81000841]	[403.26327515 480.16586304 0.72653204]	[362.21194458 480.31546021 0.72132301]	[385.36474609 629.0559082 0.7890662 ]	[403.37045288 767.47247314 0.83286589]	[441.90228271 475.16513062 0.71818316]	[446.86743164 623.87414551 0.81162864]	[467.43530273 770.19036865 0.81816489]	[380.14877319 221.18202209 0.90142316]	[400.82788086 221.14871216 0.87675983]	[362.21463013 216.07580566 0.83384246]	[421.19317627 216.05296326 0.92488652]	[4.69976105e+02 8.03494629e+02 7.41315365e-01]	[4.87920868e+02 7.95798584e+02 7.42402613e-01]	[4.62288696e+02 7.83007568e+02 7.03012109e-01]	[3.95601837e+02 7.95797241e+02 7.62999654e-01]	[380.11880493 790.6940918 0.83733982]	[418.63967896 772.75531006 0.8039301 ]
[392.97247314 236.55633545 0.8946262 ]	[398.00036621 292.91299438 0.90179777]	[336.62002563 295.42755127 0.88017404]	[313.50085449 392.98907471 0.85101926]	[298.19509888 480.22805786 0.89572614]	[452.078125 285.30389404 0.80744267]	[477.73330688 380.27575684 0.87043792]	[490.5592041 477.59933472 0.82632852]	[400.81204224 480.24243164 0.74732292]	[359.74569702 482.76852417 0.73731279]	[385.40493774 629.10559082 0.78335267]	[405.82754517 765.06555176 0.82318258]	[441.85110474 477.72476196 0.73261809]	[444.3835144 626.44940186 0.8224138 ]	[464.86221313 770.27929688 0.82633609]	[377.74255371 226.31213379 0.90012062]	[400.7371521 226.26759338 0.88823396]	[359.82159424 218.65039062 0.77748817]	[421.13415527 216.11273193 0.90694833]	[4.64825562e+02 8.06089417e+02 7.86249518e-01]	[4.82851532e+02 8.00934143e+02 7.64978468e-01]	[4.59790192e+02 7.85584045e+02 7.20616877e-01]	[3.95618195e+02 7.93359375e+02 7.64432311e-01]	[380.12860107 790.65582275 0.84517717]	[418.67346191 772.71887207 0.80119175]
[390.47323608 239.05311584 0.87430197]	[395.56741333 295.39682007 0.91005313]	[336.58465576 295.59500122 0.88822711]	[313.44393921 398.01992798 0.87073535]	[298.13256836 482.75161743 0.91744351]	[449.51171875 290.36096191 0.80971634]	[477.65274048 380.34106445 0.84959519]	[488.00570679 477.73278809 0.85129315]	[400.76968384 480.29174805 0.75908375]	[359.72375488 482.82312012 0.74389488]	[387.87350464 629.08862305 0.78504503]	[403.36157227 765.07537842 0.83037043]	[441.79507446 480.19308472 0.74083626]	[444.3137207 626.51416016 0.83046973]	[462.39556885 775.28063965 0.81119514]	[377.71136475 231.3555603 0.9230212 ]	[400.69888306 231.3120575 0.90557861]	[359.7835083 223.74272156 0.80206907]	[418.74194336 218.68389893 0.87626201]	[4.62400543e+02 8.08664001e+02 7.82729506e-01]	[4.82781921e+02 8.06031616e+02 7.73088932e-01]	[4.59690704e+02 7.88141235e+02 7.67856717e-01]	[3.98088715e+02 7.93370178e+02 7.52748907e-01]	[380.14953613 790.68499756 0.83443254]	[418.60638428 772.72357178 0.78422171]
[390.4225769 239.19438171 0.85489112]	[395.5579834 295.56289673 0.92433703]	[336.55001831 298.10375977 0.89162815]	[313.42034912 398.16418457 0.8884896 ]	[298.05566406 482.86624146 0.91078156]	[449.46807861 293.01242065 0.83532202]	[477.60806274 385.31182861 0.83275473]	[487.92144775 480.2817688 0.8770535 ]	[400.70196533 482.79644775 0.76536405]	[359.66018677 482.91937256 0.74262607]	[382.87265015 634.1741333 0.77196807]	[403.37084961 767.47888184 0.82913637]	[441.70840454 480.29394531 0.73962951]	[441.85189819 629.07086182 0.8317939 ]	[462.30560303 775.32244873 0.82125306]	[377.68844604 233.87680054 0.95593023]	[400.64813232 233.82066345 0.93366539]	[359.74420166 228.84632874 0.81208354]	[418.70526123 223.69155884 0.86243552]	[4.62288452e+02 8.11185730e+02 8.10131252e-01]	[4.80291290e+02 8.08587341e+02 7.95057356e-01]	[4.59643188e+02 7.88156189e+02 7.56106317e-01]	[3.98141479e+02 7.95825073e+02 7.30814457e-01]	[380.18145752 790.72070312 0.81239647]	[418.5949707 772.73065186 0.77773625]
[385.32452393 244.27809143 0.84134507]	[392.99075317 298.17373657 0.89548457]	[334.04550171 300.76071167 0.84286791]	[310.87008667 400.70428467 0.87282741]	[295.57028198 485.41766357 0.89100099]	[446.94509888 297.99206543 0.86743826]	[472.6010437 395.6072998 0.83079135]	[485.34976196 482.96328735 0.87682664]	[400.66708374 488.00735474 0.72527915]	[359.63320923 495.63015747 0.71445543]	[382.76953125 639.3182373 0.78848279]	[405.81549072 767.50317383 0.82815605]	[439.29980469 485.41607666 0.71091455]	[441.70495605 634.18536377 0.82346237]	[462.1918335 785.4753418 0.83007866]	[377.57876587 234.02526855 0.9604429 ]	[398.21459961 233.96116638 0.95826519]	[359.65975952 233.87539673 0.81548369]	[418.61846924 231.36564636 0.88768429]	[4.59794922e+02 8.13733521e+02 7.72071064e-01]	[4.80174652e+02 8.11156738e+02 7.86792219e-01]	[4.57143372e+02 7.90714355e+02 7.50125349e-01]	[3.98153137e+02 7.95817688e+02 7.50010967e-01]	[380.22900391 790.70935059 0.82915008]	[4.18645966e+02 7.72770508e+02 7.62862563e-01]
[385.29708862 251.88478088 0.8700338 ]	[390.50836182 300.70281982 0.86813688]	[334.01489258 305.78067017 0.82644331]	[308.33587646 400.8550415 0.85470283]	[295.46923828 490.5609436 0.86296999]	[449.43490601 298.17199707 0.85666549]	[470.02261353 398.08053589 0.85674584]	[482.90457153 485.40408325 0.8843987 ]	[400.62738037 490.56268311 0.72189009]	[359.58157349 495.66049194 0.71671849]	[380.28375244 644.355896 0.81943715]	[403.39212036 767.53082275 0.83094549]	[439.27236938 487.9758606 0.70847631]	[441.71511841 641.8034668 0.83190751]	[459.8397522 788.06188965 0.86080855]	[377.55453491 236.52627563 0.94919997]	[398.19772339 236.46524048 0.9475143 ]	[359.58850098 234.08201599 0.86951345]	[418.60037231 233.96394348 0.92777586]	[4.59792053e+02 8.16385315e+02 7.60561287e-01]	[4.80150024e+02 8.11340515e+02 7.74904609e-01]	[4.57109833e+02 7.93273132e+02 7.37211347e-01]	[3.98085785e+02 7.95843567e+02 7.20609009e-01]	[380.1890564 790.72583008 0.82087278]	[4.18638641e+02 7.72827026e+02 7.54457116e-01]
[382.82089233 254.401474 0.90653127]	[390.46957397 303.28793335 0.84287024]	[334.00741577 310.89050293 0.8255018 ]	[305.76461792 405.83605957 0.82976103]	[292.98825073 495.65209961 0.85579681]	[446.91345215 300.65002441 0.84667271]	[470.01583862 398.24676514 0.86517996]	[482.79501343 490.48791504 0.86762512]	[398.2331543 498.1807251 0.74275303]	[357.15496826 500.67681885 0.73937339]	[380.15985107 644.44781494 0.82758701]	[405.84048462 767.53601074 0.82630837]	[439.24914551 495.68927002 0.71848154]	[441.67849731 644.34796143 0.85133564]	[459.81399536 788.18328857 0.87370706]	[375.11459351 236.65452576 0.91629422]	[398.16906738 236.59562683 0.94450915]	[357.20257568 236.43389893 0.85655999]	[418.59451294 234.03730774 0.91541725]	[4.59767944e+02 8.21466492e+02 7.47383535e-01]	[4.77744232e+02 8.13854675e+02 7.52955794e-01]	[4.57116241e+02 7.95837402e+02 7.12584019e-01]	[3.95604126e+02 7.95885864e+02 7.18998551e-01]	[380.18112183 790.72607422 0.83161992]	[4.18698578e+02 7.72815918e+02 7.58084476e-01]
[382.76843262 254.4828949 0.91988742]	[387.95181274 310.92181396 0.84134448]	[333.94616699 313.53765869 0.8439824 ]	[303.22470093 408.44421387 0.82939655]	[292.99441528 498.27230835 0.8764776 ]	[444.4239502 303.20324707 0.83471459]	[467.47027588 400.79452515 0.84552377]	[480.36346436 495.69760132 0.87977803]	[398.16082764 500.69863892 0.75069296]	[357.11480713 500.77139282 0.7447468 ]	[380.12149048 644.44451904 0.82494158]	[405.86386108 767.50366211 0.82805532]	[439.15802002 498.26260376 0.71896535]	[441.67428589 644.46551514 0.86125612]	[459.81015015 790.74090576 0.86329532]	[375.05117798 239.10920715 0.89549589]	[398.12213135 239.05001831 0.92935544]	[357.15768433 236.49310303 0.84683555]	[416.17559814 236.43893433 0.896231 ]	[4.62307404e+02 8.29171143e+02 8.07331324e-01]	[4.80275665e+02 8.24073547e+02 7.88085938e-01]	[4.54606537e+02 8.03533630e+02 7.17016220e-01]	[3.95579163e+02 7.98355530e+02 7.20231235e-01]	[380.15634155 790.71813965 0.83108151]	[418.73803711 772.75195312 0.77682084]
[380.34942627 254.5489502 0.93399501]	[387.9168396 313.49331665 0.86696076]	[333.93496704 316.00308228 0.85388422]	[300.77206421 413.59448242 0.84124434]	[292.94454956 500.81887817 0.89025217]	[444.41113281 308.36264038 0.82026923]	[467.44494629 403.35708618 0.80416709]	[480.30877686 500.65512085 0.90580678]	[398.14440918 500.84268188 0.76277435]	[357.09585571 503.30651855 0.74911982]	[380.12399292 644.54437256 0.83067155]	[405.85461426 765.0645752 0.82310355]	[439.15267944 500.81265259 0.72761685]	[439.3230896 644.5269165 0.85687101]	[459.78659058 793.2510376 0.8374151 ]	[374.98922729 241.62184143 0.87181896]	[398.07180786 239.15342712 0.91292495]	[357.10006714 236.65197754 0.80604106]	[416.16189575 236.5451355 0.89498281]	[4.62318054e+02 8.31826355e+02 7.60193348e-01]	[4.80288544e+02 8.29153259e+02 7.87132025e-01]	[4.54568939e+02 8.06104614e+02 6.93336904e-01]	[3.95613464e+02 7.98369385e+02 7.25796223e-01]	[380.17819214 790.72753906 0.83938909]	[4.18721771e+02 7.70282410e+02 7.62949526e-01]
[380.30529785 256.95248413 0.94264865]	[387.87664795 315.91940308 0.87916028]	[331.49301147 316.10986328 0.85348225]	[300.73602295 416.16983032 0.86190963]	[292.93688965 503.31594849 0.89136028]	[444.37313843 310.92178345 0.82905924]	[464.97335815 405.91046143 0.79780126]	[480.1914978 500.75408936 0.90878284]	[398.09124756 503.34109497 0.74961972]	[357.04193115 503.40951538 0.73532456]	[377.75366211 647.01409912 0.82995093]	[405.8666687 765.06469727 0.82386678]	[439.10571289 503.31912231 0.72109073]	[439.30603027 647.1081543 0.83946455]	[459.76541138 795.83990479 0.81970274]	[374.97421265 244.19880676 0.8604393 ]	[398.01751709 241.69781494 0.88672233]	[357.09677124 239.14117432 0.7638756 ]	[416.14712524 236.57998657 0.90118152]	[4.62250641e+02 8.34264771e+02 7.52722979e-01]	[4.80202332e+02 8.29244873e+02 7.84258842e-01]	[4.54609344e+02 8.08606934e+02 7.03493714e-01]	[3.95633179e+02 7.95879028e+02 7.33536601e-01]	[380.20532227 790.70233154 0.84456939]	[4.18730438e+02 7.70282288e+02 7.53845990e-01]
[380.23937988 257.11392212 0.94580781]	[387.86172485 316.01779175 0.89427078]	[331.46972656 318.56283569 0.85439587]	[300.72409058 418.68310547 0.88337862]	[292.90158081 503.41046143 0.8740682 ]	[444.3666687 313.46624756 0.83979917]	[464.97213745 410.99417114 0.80081463]	[480.13140869 500.8677063 0.90412354]	[395.62960815 503.38479614 0.73217374]	[354.5909729 503.43569946 0.72321802]	[377.71841431 647.0168457 0.83319873]	[405.82952881 765.04846191 0.82814831]	[436.63729858 503.37985229 0.70844442]	[439.27737427 649.57763672 0.83298707]	[459.76757812 795.88616943 0.81678623]	[372.50830078 249.35852051 0.86110556]	[395.57678223 249.29205322 0.87516516]	[357.0763855 244.2169342 0.68964511]	[416.09976196 239.06103516 0.88524199]	[4.59782715e+02 8.34343872e+02 7.57421911e-01]	[4.80142517e+02 8.31698120e+02 7.86076546e-01]	[4.57103302e+02 8.08638306e+02 6.67627692e-01]	[3.95613739e+02 7.95832703e+02 7.47041583e-01]	[380.21731567 790.67681885 0.86237592]	[4.18686432e+02 7.70260498e+02 7.55002439e-01]
[380.23980713 257.11404419 0.94559139]	[387.86099243 316.01748657 0.89441836]	[331.46810913 318.56243896 0.85413182]	[300.72531128 418.68338013 0.88326609]	[292.90341187 503.41046143 0.8740868 ]	[444.36682129 313.4647522 0.83959401]	[464.97476196 410.9942627 0.79996347]	[480.13140869 500.85171509 0.9031558 ]	[395.63262939 503.38238525 0.73306328]	[354.58734131 503.43719482 0.72354603]	[377.6980896 647.00787354 0.8331759 ]	[405.83108521 765.05010986 0.82939315]	[436.64404297 503.37240601 0.70911586]	[439.27825928 647.1418457 0.83702409]	[459.76641846 798.35357666 0.81636935]	[372.50830078 249.35778809 0.8609848 ]	[395.57751465 249.2918396 0.87533927]	[357.07556152 244.21310425 0.68893331]	[416.09933472 239.0602417 0.88546234]	[4.59786743e+02 8.34346985e+02 7.59334326e-01]	[4.80147797e+02 8.31698242e+02 7.90125489e-01]	[4.57102539e+02 8.08641541e+02 6.70271397e-01]	[3.95610687e+02 7.95840210e+02 7.46083975e-01]	[380.21456909 790.68151855 0.86169314]	[4.18688416e+02 7.70262146e+02 7.57536054e-01]
[380.19784546 257.18078613 0.94699264]	[385.38595581 316.1055603 0.89724159]	[331.43984985 318.65515137 0.85380393]	[300.75909424 418.75527954 0.88367051]	[292.89938354 505.8855896 0.85783744]	[444.35421753 315.92132568 0.85268068]	[464.91159058 413.53970337 0.82667619]	[477.73254395 503.31304932 0.90302271]	[395.62445068 503.42086792 0.72393149]	[357.00338745 505.88754272 0.7161262 ]	[377.61727905 647.02624512 0.83665687]	[405.81341553 765.07104492 0.83021724]	[436.59869385 503.39862061 0.70191145]	[439.24554443 652.12689209 0.82704079]	[459.7421875 803.55163574 0.82051271]	[372.45922852 251.83778381 0.86968297]	[395.54486084 249.38955688 0.88418448]	[357.03320312 246.79107666 0.70064229]	[416.07705688 241.62689209 0.85218799]	[4.59722778e+02 8.39444702e+02 7.48720407e-01]	[4.77738953e+02 8.34269165e+02 7.96044886e-01]	[4.54607910e+02 8.11231384e+02 6.37512505e-01]	[3.95570190e+02 7.93363586e+02 7.55475640e-01]	[380.22442627 790.6350708 0.85557306]	[4.18663605e+02 7.70291199e+02 7.55530655e-01]
[380.17758179 259.63763428 0.93525243]	[385.36141968 318.52868652 0.89808053]	[331.41229248 318.75482178 0.84163928]	[300.7718811 421.17367554 0.88396835]	[292.90670776 505.9744873 0.85101765]	[444.35736084 315.97558594 0.86271691]	[464.93585205 416.10668945 0.84643322]	[477.66400146 503.42111206 0.88565934]	[395.5668335 505.94021606 0.70768511]	[354.58920288 505.95184326 0.70768732]	[377.57284546 647.08032227 0.83596933]	[403.38342285 764.9864502 0.82653749]	[434.10360718 505.93792725 0.68448389]	[439.24032593 654.70727539 0.81938267]	[459.64587402 808.54766846 0.82390738]	[369.95568848 251.96520996 0.88416147]	[395.49291992 251.89411926 0.88700324]	[357.02203369 251.90151978 0.69678062]	[416.04110718 246.75253296 0.82768434]	[4.59704224e+02 8.44512329e+02 7.50844300e-01]	[4.77695648e+02 8.34375244e+02 7.89137721e-01]	[4.49489471e+02 8.11343811e+02 6.18967652e-01]	[3.98066711e+02 7.93330994e+02 7.82710552e-01]	[380.25357056 790.62365723 0.85784149]	[4.18623169e+02 7.70187927e+02 7.58490145e-01]
[380.19989014 262.24645996 0.90217119]	[385.31884766 318.6583252 0.89850479]	[328.89193726 321.29486084 0.81179738]	[300.72543335 421.3536377 0.88362706]	[292.90585327 513.57598877 0.83179253]	[444.33139038 316.10559082 0.87995374]	[464.9682312 418.61074829 0.86633039]	[477.63687134 505.90814209 0.86958313]	[395.50515747 508.49316406 0.69961339]	[354.51229858 508.50213623 0.69728696]	[375.0710144 647.10809326 0.82935733]	[405.81869507 762.46807861 0.82113194]	[434.03613281 508.51974487 0.67637491]	[439.1867981 657.32006836 0.80733341]	[457.18249512 808.68536377 0.82520366]	[369.96206665 254.47457886 0.90590632]	[393.06723022 254.411026 0.90118778]	[357.0116272 254.42486572 0.7669735 ]	[413.53814697 249.36003113 0.82283258]	[4.54548859e+02 8.47061096e+02 7.32782125e-01]	[4.72536926e+02 8.39464722e+02 7.51388788e-01]	[4.52003815e+02 8.13837524e+02 6.08579636e-01]	[3.95530914e+02 8.00986572e+02 7.19070256e-01]	[380.12585449 790.77026367 0.7967062 ]	[418.67892456 767.66186523 0.78591496]
[380.1836853 264.78292847 0.90259868]	[385.29199219 318.71081543 0.89460409]	[328.87445068 323.77154541 0.80711687]	[300.67147827 423.83215332 0.88194579]	[292.90515137 513.66314697 0.83282185]	[444.30569458 316.18032837 0.88517785]	[467.39117432 418.68270874 0.8716712 ]	[477.62149048 505.9559021 0.85914838]	[395.48666382 508.49819946 0.69894958]	[354.5138855 508.50323486 0.69832355]	[375.06924438 647.08972168 0.8219229 ]	[405.82781982 759.92181396 0.81139064]	[431.5269165 508.51309204 0.67558193]	[439.1288147 659.81530762 0.79481375]	[4.54621582e+02 8.11200073e+02 7.88688958e-01]	[369.92730713 254.54598999 0.90935874]	[393.02410889 254.46434021 0.90201384]	[356.98373413 254.49035645 0.80971557]	[410.98101807 251.85321045 0.82860446]	[4.52056244e+02 8.47183228e+02 7.38496423e-01]	[4.69967316e+02 8.44530029e+02 7.48207092e-01]	[4.46872101e+02 8.16414368e+02 5.99003077e-01]	[3.95588409e+02 8.00919983e+02 7.37320006e-01]	[380.17428589 790.72888184 0.81130618]	[418.69186401 767.57489014 0.77355385]
[380.19424438 269.84182739 0.90906417]	[382.86282349 318.76821899 0.88838792]	[326.37420654 326.35415649 0.7988708 ]	[300.63931274 426.34619141 0.87266928]	[292.90103149 516.21520996 0.84038639]	[444.32183838 318.5559082 0.88575083]	[467.39691162 418.72143555 0.87113672]	[477.59194946 508.44302368 0.84151453]	[395.52102661 513.60900879 0.69677532]	[354.51412964 513.60974121 0.69565922]	[375.10876465 649.62261963 0.79455286]	[405.82818604 759.92700195 0.80619287]	[434.04629517 516.13311768 0.67759752]	[439.06567383 662.41595459 0.79910547]	[4.52064056e+02 8.13746948e+02 7.65428483e-01]	[369.9156189 256.96411133 0.90630394]	[393.05358887 254.53837585 0.91034651]	[356.97183228 254.56729126 0.8496238 ]	[408.47164917 251.88391113 0.83088374]	[4.49451874e+02 8.49662476e+02 7.50326872e-01]	[4.67412018e+02 8.47084045e+02 7.70167708e-01]	[4.44370789e+02 8.24028564e+02 5.94386399e-01]	[3.98078705e+02 7.98376526e+02 7.69338906e-01]	[380.24145508 790.6932373 0.83190954]	[4.18716736e+02 7.67568970e+02 7.48691440e-01]
[380.19506836 269.8425293 0.90903616]	[382.86450195 318.76797485 0.88831383]	[326.37661743 326.35510254 0.79899061]	[300.64352417 426.3442688 0.87233132]	[292.89978027 516.21655273 0.83951509]	[444.32275391 318.55450439 0.88568544]	[467.4005127 418.72561646 0.87158537]	[477.58517456 508.45004272 0.83890903]	[395.53317261 513.60375977 0.69792742]	[354.52813721 513.59875488 0.69562519]	[375.12005615 649.60974121 0.79129165]	[405.82879639 759.91461182 0.80573958]	[434.05722046 516.13519287 0.67658591]	[439.06155396 662.40539551 0.79647046]	[4.52066711e+02 8.11343567e+02 7.64412701e-01]	[369.91473389 256.96426392 0.90631598]	[393.05444336 254.53755188 0.91065359]	[356.96456909 254.56608582 0.85001665]	[408.47143555 251.88127136 0.83083606]	[4.49446075e+02 8.49655640e+02 7.49605775e-01]	[4.67409698e+02 8.47080017e+02 7.69897759e-01]	[4.44375671e+02 8.24009766e+02 5.90271473e-01]	[3.98063995e+02 7.95898438e+02 7.77172327e-01]	[380.24145508 790.66534424 0.84271085]	[4.18721313e+02 7.67564453e+02 7.47777700e-01]
[380.15142822 272.40185547 0.92754179]	[382.86834717 321.19796753 0.88034028]	[326.35351562 328.90438843 0.79925007]	[300.62332153 426.41470337 0.86384743]	[292.87860107 518.74212646 0.85061955]	[444.33102417 318.62277222 0.88459295]	[467.44317627 421.15914917 0.86940014]	[475.16690063 508.52090454 0.830154 ]	[395.56848145 513.62805176 0.70082474]	[354.53253174 513.63964844 0.69789398]	[377.50137329 649.59033203 0.7939207 ]	[405.82672119 759.89196777 0.8016122 ]	[434.12261963 516.15289307 0.6790024 ]	[436.62728882 662.35333252 0.77985519]	[4.52041809e+02 8.13809570e+02 7.60671556e-01]	[367.38842773 257.09658813 0.90232474]	[393.00942993 256.98406982 0.90210587]	[354.58865356 257.00247192 0.836007 ]	[408.46594238 251.96800232 0.84391856]	[4.46913818e+02 8.49723267e+02 7.51510382e-01]	[4.64930969e+02 8.47186707e+02 7.81661034e-01]	[4.44416504e+02 8.26548889e+02 6.07264817e-01]	[3.95631104e+02 8.00949036e+02 7.47178555e-01]	[380.18554688 790.73095703 0.81381655]	[4.18709930e+02 7.67550171e+02 7.44460583e-01]
[380.13012695 274.89956665 0.93703485]	[385.31802368 321.30401611 0.85805756]	[326.36767578 331.45123291 0.80617452]	[298.2411499 428.95730591 0.86138129]	[290.41156006 518.75592041 0.85063899]	[444.33508301 318.71459961 0.87296164]	[469.99743652 423.7833252 0.82583368]	[475.16220093 513.61401367 0.82350761]	[395.61514282 513.6350708 0.70495385]	[354.53799438 513.62194824 0.69317251]	[375.06530762 649.55517578 0.79336715]	[403.36489868 759.90228271 0.81166303]	[436.60766602 516.17034912 0.68262058]	[436.54428101 664.89971924 0.78074628]	[4.49433136e+02 8.16389282e+02 7.44465470e-01]	[367.349823 257.19091797 0.88656968]	[392.99960327 257.09658813 0.88748395]	[354.54904175 257.09695435 0.79112995]	[410.96691895 254.46180725 0.86993861]	[4.41832367e+02 8.52188477e+02 7.55471051e-01]	[4.62386963e+02 8.49706055e+02 7.71185040e-01]	[4.44377014e+02 8.29083740e+02 6.49117827e-01]	[3.95567841e+02 8.03500549e+02 7.24422634e-01]	[380.11886597 790.77825928 0.79356015]	[4.18655731e+02 7.67539124e+02 7.20512390e-01]
[377.75177002 275.03302002 0.95355642]	[385.34597778 331.46725464 0.84283197]	[331.41629028 336.51669312 0.83703804]	[298.21768188 434.01449585 0.86338258]	[285.27563477 521.24468994 0.86146981]	[441.92416382 323.72283936 0.83945554]	[472.54248047 428.92160034 0.78965312]	[477.66522217 521.2432251 0.87611252]	[395.57778931 518.75341797 0.71780396]	[354.51998901 518.74627686 0.70684206]	[375.04003906 652.12670898 0.76840252]	[403.35739136 762.46447754 0.81362689]	[436.58312988 521.23913574 0.68328238]	[434.07522583 672.640625 0.73746228]	[4.44395172e+02 8.24043274e+02 7.72675157e-01]	[364.84124756 259.70770264 0.86292046]	[390.51416016 259.61056519 0.86286592]	[354.47375488 259.60955811 0.73843592]	[408.39355469 256.99707031 0.87569273]	[4.41707184e+02 8.52406860e+02 7.30680466e-01]	[4.59820374e+02 8.52271484e+02 7.74498880e-01]	[4.41858856e+02 8.29250366e+02 7.07167268e-01]	[3.98081207e+02 8.01001404e+02 7.08859324e-01]	[3.80189056e+02 7.90789856e+02 7.80196667e-01]	[4.18625671e+02 7.67555298e+02 7.22567618e-01]
[377.74133301 275.11572266 0.96311003]	[385.31414795 334.01898193 0.87211359]	[331.41503906 336.65600586 0.84564257]	[298.22122192 434.09072876 0.86967975]	[282.68566895 521.28814697 0.87144452]	[441.90930176 326.29666138 0.82944012]	[472.56680298 431.47445679 0.78445548]	[477.73849487 521.38452148 0.89233744]	[395.54165649 521.24993896 0.71781689]	[354.49035645 521.23529053 0.71059012]	[375.00454712 657.30438232 0.74905652]	[403.38302612 759.9475708 0.79783541]	[434.11288452 521.32659912 0.68614584]	[428.9402771 672.64459229 0.73277181]	[4.41893768e+02 8.26642456e+02 7.86074221e-01]	[364.81314087 264.73822021 0.85458386]	[390.45336914 262.14498901 0.84741193]	[354.5272522 264.71090698 0.69112563]	[405.89868164 257.10769653 0.86868757]	[4.39139648e+02 8.54891357e+02 6.76390231e-01]	[4.59625763e+02 8.54789612e+02 7.31644094e-01]	[4.41814758e+02 8.31689819e+02 6.97112978e-01]	[3.98196167e+02 7.98441650e+02 7.36322463e-01]	[3.80286041e+02 7.90718445e+02 7.80098975e-01]	[4.18653473e+02 7.65072632e+02 6.73427463e-01]
[377.74713135 277.56533813 0.96189559]	[385.3243103 336.50048828 0.89453703]	[331.40670776 339.14535522 0.85119498]	[298.15960693 436.66778564 0.89171648]	[280.19271851 523.9564209 0.86969763]	[441.91928101 328.89508057 0.82685417]	[475.12191772 434.08395386 0.81097955]	[480.13912964 523.85772705 0.90768284]	[395.57546997 521.28424072 0.72822726]	[354.52038574 521.28826904 0.72416508]	[372.46899414 657.29608154 0.736121 ]	[403.34194946 759.95263672 0.80342549]	[436.59173584 521.35522461 0.69111681]	[428.96096802 675.22564697 0.71776879]	[4.41814606e+02 8.29144043e+02 8.14554930e-01]	[364.81799316 269.87997437 0.86110306]	[390.41848755 264.78369141 0.84051788]	[354.48620605 269.90255737 0.75787175]	[405.92248535 259.58071899 0.85247844]	[4.39136810e+02 8.59944031e+02 7.19114423e-01]	[4.59621948e+02 8.54879883e+02 7.45115995e-01]	[4.41749023e+02 8.31844177e+02 6.83903933e-01]	[3.98119965e+02 7.95836914e+02 7.54468679e-01]	[380.29766846 790.62860107 0.80327266]	[4.18580170e+02 7.67525635e+02 6.62947536e-01]
[377.72265625 277.72091675 0.9533031 ]	[385.3119812 336.6244812 0.90182817]	[331.39160156 339.27038574 0.83764273]	[298.1635437 439.14770508 0.91311109]	[280.15029907 526.43231201 0.86707491]	[441.89865112 333.9324646 0.83915281]	[475.15386963 434.12521362 0.81698209]	[480.16769409 523.95788574 0.90870059]	[395.60165405 521.32592773 0.73122108]	[354.53765869 521.3347168 0.72873449]	[372.46511841 662.34197998 0.74280703]	[403.34481812 762.42016602 0.80898875]	[436.60665894 523.80236816 0.69109124]	[428.90533447 675.27337646 0.70089871]	[4.39306702e+02 8.29232056e+02 8.10623407e-01]	[364.76495361 272.4699707 0.89294088]	[387.93719482 269.89147949 0.85732341]	[354.44561768 272.47567749 0.72195685]	[408.41439819 262.16702271 0.82066047]	[4.34034180e+02 8.62522888e+02 6.60711527e-01]	[4.52030914e+02 8.57417175e+02 6.74058199e-01]	[4.39273743e+02 8.34313660e+02 6.28789723e-01]	[3.98102173e+02 7.95884583e+02 7.55815089e-01]	[380.31866455 790.66821289 0.80124825]	[4.18573761e+02 7.67510681e+02 6.68631315e-01]
[377.7215271 277.72064209 0.95331448]	[385.30926514 336.62420654 0.90179968]	[331.38995361 339.26956177 0.83759487]	[298.16296387 439.14865112 0.91358238]	[280.15161133 526.42980957 0.86666977]	[441.89782715 333.93347168 0.83914506]	[475.15231323 436.54705811 0.81883216]	[480.16662598 523.9574585 0.9082253 ]	[395.60699463 521.29943848 0.73199481]	[354.54281616 521.30682373 0.72850853]	[372.45846558 659.88421631 0.74390292]	[403.33834839 762.42474365 0.81077725]	[436.61291504 521.36730957 0.6915803 ]	[428.92950439 675.25427246 0.69979018]	[4.39305756e+02 8.29229370e+02 8.13468099e-01]	[362.35403442 272.46636963 0.89251584]	[387.93643188 269.89190674 0.85721129]	[354.44577026 272.46859741 0.71836829]	[408.41915894 262.16494751 0.82053149]	[4.34031616e+02 8.62533936e+02 6.64061069e-01]	[4.52029968e+02 8.57422852e+02 6.76479042e-01]	[4.39272797e+02 8.34307739e+02 6.32410944e-01]	[3.98110046e+02 7.95890991e+02 7.56194770e-01]	[380.32141113 790.67614746 0.80020678]	[4.18565277e+02 7.67515137e+02 6.69738591e-01]
[377.71484375 280.24334717 0.92248487]	[385.29751587 339.08499146 0.90269649]	[328.91629028 341.79498291 0.81637645]	[298.13275146 439.30700684 0.92456865]	[280.10668945 531.56152344 0.83661604]	[441.89382935 334.05877686 0.85774767]	[475.15426636 436.61199951 0.825822 ]	[480.23239136 526.40380859 0.9086448 ]	[395.61148071 521.34875488 0.72904849]	[354.53771973 521.36303711 0.72982574]	[369.95373535 659.87487793 0.74609214]	[403.30331421 759.91052246 0.80827492]	[436.61956787 523.82403564 0.68656451]	[426.41040039 675.25323486 0.69823307]	[4.39289978e+02 8.31815735e+02 8.09864759e-01]	[364.76525879 274.96499634 0.91580296]	[387.91503906 272.48419189 0.87844926]	[354.48782349 274.9916687 0.72237653]	[408.39654541 269.85131836 0.81765831]	[4.36598785e+02 8.67627502e+02 7.06309199e-01]	[4.54605255e+02 8.62524780e+02 6.91592872e-01]	[4.39240234e+02 8.42017334e+02 5.95434785e-01]	[3.95572784e+02 7.98388733e+02 7.22983360e-01]	[380.20144653 790.6918335 0.79395282]	[4.18587982e+02 7.67492004e+02 6.45892918e-01]
[377.71185303 285.25234985 0.90699124]	[385.31552124 339.15878296 0.90017194]	[331.39556885 344.31311035 0.80571157]	[298.16864014 441.84130859 0.91755933]	[277.70877075 536.65948486 0.84594405]	[441.89987183 336.52304077 0.87110859]	[475.16369629 439.08660889 0.84817135]	[480.3425293 526.54003906 0.89002275]	[395.61968994 523.86212158 0.72454178]	[354.54782104 523.85583496 0.72466862]	[372.44412231 662.33984375 0.751634 ]	[403.30480957 759.89086914 0.80396861]	[436.6421814 523.92144775 0.68498349]	[426.35888672 677.79943848 0.70307016]	[4.39210785e+02 8.34273865e+02 7.83003092e-01]	[362.35189819 275.06817627 0.92360985]	[387.88925171 274.93914795 0.89345801]	[354.46948242 275.06234741 0.71765721]	[405.88827515 272.37472534 0.83500338]	[4.36556549e+02 8.67685913e+02 6.83518529e-01]	[4.52075409e+02 8.65068054e+02 6.78662360e-01]	[4.39149292e+02 8.44573364e+02 5.77157617e-01]	[3.93050415e+02 7.98409851e+02 7.08687663e-01]	[3.80145813e+02 7.90684631e+02 7.80593693e-01]	[4.18618744e+02 7.67504272e+02 6.40927672e-01]
[377.70376587 293.0274353 0.94007331]	[385.36611938 341.70397949 0.87478358]	[331.39764404 349.44226074 0.80177581]	[298.19015503 444.43267822 0.89552516]	[277.67636108 539.28509521 0.87935483]	[444.34960938 339.12362671 0.88276976]	[477.68365479 439.31988525 0.88395542]	[482.75985718 536.71575928 0.8833524 ]	[395.61056519 528.97955322 0.70315439]	[354.54275513 526.46936035 0.70561177]	[372.45391846 664.86791992 0.76612258]	[403.27694702 759.93377686 0.8085947 ]	[436.64889526 531.56628418 0.67201644]	[423.8838501 682.93121338 0.713337 ]	[4.39175018e+02 8.39482178e+02 7.80095220e-01]	[364.77178955 277.70574951 0.90111536]	[387.93301392 277.5930481 0.88652861]	[354.44506836 277.54263306 0.70700169]	[408.41189575 274.91757202 0.85970241]	[4.34082489e+02 8.72772644e+02 6.83602214e-01]	[4.52016388e+02 8.70257324e+02 7.02703357e-01]	[4.39115662e+02 8.49693604e+02 6.08509302e-01]	[3.90487396e+02 7.98397217e+02 6.86047614e-01]	[3.77711700e+02 7.90694031e+02 7.73242474e-01]	[4.18617188e+02 7.67542725e+02 6.32532716e-01]
[377.71496582 295.46466064 0.95231366]	[387.86297607 341.81854248 0.8503204 ]	[331.44619751 351.99395752 0.81349194]	[298.19299316 446.93658447 0.88323039]	[277.67358398 541.71063232 0.8863312 ]	[444.36663818 339.21221924 0.87477529]	[477.6824646 441.74847412 0.88393027]	[482.79812622 539.27130127 0.90396738]	[395.62902832 529.05047607 0.70136517]	[354.58004761 528.98248291 0.69938052]	[369.9588623 664.90411377 0.77597487]	[403.27560425 757.38439941 0.80500919]	[436.64984131 534.121521 0.67108899]	[423.82110596 685.5567627 0.75743282]	[4.39204437e+02 8.44585632e+02 8.01180243e-01]	[364.78796387 280.11917114 0.88672113]	[390.42333984 277.66305542 0.87613082]	[354.48110962 277.65383911 0.66009653]	[408.42636108 275.02227783 0.86900628]	[4.36600037e+02 8.75312622e+02 7.25887299e-01]	[4.54562927e+02 8.72772644e+02 7.44642556e-01]	[4.39124115e+02 8.52242065e+02 6.26738191e-01]	[3.92994690e+02 7.95856506e+02 7.02109456e-01]	[3.80141388e+02 7.90643555e+02 7.78797507e-01]	[4.18622650e+02 7.65048096e+02 5.92084825e-01]
[377.71621704 295.50918579 0.9551729 ]	[387.86148071 346.81491089 0.83149844]	[331.47375488 354.54144287 0.82824981]	[298.20077515 446.97329712 0.87467742]	[277.68823242 541.77825928 0.89197582]	[444.35327148 339.27209473 0.86611372]	[477.71051025 441.91940308 0.86391592]	[482.78845215 541.77734375 0.91344655]	[395.63470459 531.6036377 0.70027125]	[354.58782959 529.05267334 0.69685668]	[369.95733643 664.95831299 0.78184986]	[403.29263306 757.39300537 0.79834867]	[436.64840698 536.66564941 0.67091852]	[423.8190918 688.05041504 0.76876384]	[4.39218384e+02 8.47075806e+02 7.88318515e-01]	[364.80221558 280.15890503 0.87622315]	[390.45733643 277.71212769 0.86723417]	[354.51550293 277.68615723 0.6434806 ]	[408.43164062 275.11712646 0.87385803]	[4.34056061e+02 8.72918762e+02 6.68662012e-01]	[4.52006134e+02 8.72792480e+02 6.99917018e-01]	[4.39197510e+02 8.52217163e+02 6.32665336e-01]	[3.90506042e+02 7.98392151e+02 6.80521369e-01]	[3.77723206e+02 7.90682495e+02 7.59783924e-01]	[4.18646576e+02 7.65079224e+02 5.93859315e-01]
[377.74304199 295.56234741 0.95807219]	[387.91177368 349.4079895 0.8276785 ]	[333.93527222 356.97610474 0.83863544]	[298.18313599 451.99554443 0.87013668]	[277.68167114 541.83837891 0.89920348]	[444.36529541 341.73306274 0.85136741]	[480.11096191 444.38778687 0.85970867]	[482.77349854 541.89593506 0.92006922]	[395.64331055 534.1315918 0.70184314]	[354.59625244 531.58093262 0.69726682]	[369.95449829 665.019104 0.78658998]	[403.28640747 754.84606934 0.80052322]	[436.64450073 536.70941162 0.6679666 ]	[423.84439087 688.0526123 0.76492661]	[4.39264343e+02 8.47168457e+02 8.14603269e-01]	[364.82702637 280.23165894 0.86373365]	[390.49160767 280.14016724 0.85894817]	[354.49908447 277.71990967 0.66913009]	[408.43295288 277.47796631 0.8783589 ]	[4.36667023e+02 8.75398071e+02 6.80592299e-01]	[4.54602509e+02 8.72851257e+02 7.14357257e-01]	[4.39183105e+02 8.52335388e+02 6.25129044e-01]	[3.93058838e+02 7.95810547e+02 7.31207073e-01]	[3.80182343e+02 7.90609314e+02 7.87621617e-01]	[4.18629822e+02 7.64970093e+02 5.82045555e-01]
[377.74368286 295.61083984 0.96063101]	[387.9329834 351.96221924 0.83246779]	[333.95935059 357.04586792 0.85016215]	[298.18960571 452.07019043 0.86812639]	[277.68667603 541.90661621 0.90250945]	[444.36471558 341.78448486 0.84317595]	[480.13293457 446.92129517 0.84931421]	[482.76806641 544.33422852 0.9179585 ]	[398.0199585 534.17462158 0.70108116]	[356.98535156 531.61157227 0.69364864]	[369.90814209 665.02301025 0.78473532]	[403.31295776 754.84466553 0.79956824]	[436.65731812 539.20788574 0.67034584]	[423.90368652 690.60241699 0.73037636]	[4.39325378e+02 8.49697632e+02 8.17010403e-01]	[364.83624268 282.73251343 0.85330546]	[390.48306274 280.21850586 0.85119826]	[354.55761719 280.19351196 0.64793921]	[408.43771362 277.55792236 0.8802889 ]	[4.39208984e+02 8.80455444e+02 7.24231839e-01]	[4.59621338e+02 8.75350708e+02 7.63038814e-01]	[4.39223694e+02 8.54902954e+02 6.17867589e-01]	[3.93004578e+02 7.95829041e+02 7.23766267e-01]	[3.80164703e+02 7.90597656e+02 7.83142924e-01]	[4.18655579e+02 7.62506287e+02 6.05984926e-01]
[377.75585938 298.02011108 0.9586724 ]	[390.42581177 354.51065063 0.85269296]	[333.97052002 357.13830566 0.86039859]	[298.1986084 454.56430054 0.87060905]	[277.68695068 544.29718018 0.90960765]	[444.40496826 344.31851196 0.82166088]	[480.14044189 449.50247192 0.84432447]	[482.75753784 544.39294434 0.91299868]	[395.62420654 536.66662598 0.69904268]	[354.58349609 534.10137939 0.69223011]	[369.91879272 664.99749756 0.77723897]	[403.32989502 757.31970215 0.79897791]	[436.63442993 539.23608398 0.66777933]	[426.42276001 688.15142822 0.70437366]	[4.41691803e+02 8.49771667e+02 8.27059031e-01]	[364.84100342 285.29577637 0.8501851 ]	[390.49649048 282.7338562 0.84655422]	[354.52288818 282.67730713 0.68352985]	[410.96112061 277.62625122 0.87388116]	[4.39259521e+02 8.77967529e+02 7.47579932e-01]	[4.59656219e+02 8.75337341e+02 7.84284890e-01]	[4.39225494e+02 8.57445068e+02 6.35406375e-01]	[3.92984741e+02 7.93325195e+02 7.34819293e-01]	[380.15490723 788.19116211 0.79339433]	[4.18640076e+02 7.64991150e+02 6.16445482e-01]
[380.08581543 298.15310669 0.95475733]	[390.41629028 356.97671509 0.86980307]	[333.9571228 359.57687378 0.8603276 ]	[298.19125366 457.11785889 0.88360286]	[277.70965576 544.40118408 0.90840507]	[444.42318726 349.41171265 0.80995077]	[480.17617798 452.01486206 0.8492654 ]	[482.72613525 544.44091797 0.91084492]	[395.6305542 536.64532471 0.70090979]	[356.99429321 531.59796143 0.6948421 ]	[369.95767212 664.94763184 0.77475059]	[403.33010864 754.85015869 0.7997402 ]	[436.61273193 539.2230835 0.6683315 ]	[426.44891357 690.65539551 0.71741241]	[4.41799133e+02 8.49729492e+02 8.26713622e-01]	[364.87252808 290.39093018 0.85232645]	[390.5067749 287.87271118 0.85083443]	[354.54629517 285.24411011 0.65930176]	[411.03829956 277.72140503 0.86313075]	[4.39266052e+02 8.77935364e+02 7.59847403e-01]	[4.59676331e+02 8.75354370e+02 7.89394379e-01]	[4.41701385e+02 8.57370605e+02 6.66804910e-01]	[3.95534790e+02 7.93302490e+02 7.54555523e-01]	[380.22436523 788.16937256 0.80382735]	[4.18633728e+02 7.64969910e+02 6.18972898e-01]
[380.10165405 298.22793579 0.95371193]	[390.46081543 357.02233887 0.87967885]	[333.99822998 359.63842773 0.86709535]	[298.20373535 457.14556885 0.8864072 ]	[277.72827148 544.44641113 0.89483154]	[444.44082642 351.93521118 0.81052071]	[480.22463989 454.5585022 0.86277205]	[482.72891235 544.50360107 0.90868396]	[398.07061768 536.66741943 0.70609874]	[357.05197144 534.09423828 0.69315052]	[372.45571899 664.96716309 0.77041924]	[403.34671021 757.32080078 0.79884458]	[436.68536377 539.23352051 0.67290229]	[431.51766968 698.32275391 0.71254903]	[4.41882050e+02 8.52234131e+02 8.19452822e-01]	[367.34649658 292.90957642 0.86573493]	[392.98223877 290.41186523 0.86259508]	[354.55563354 287.87014771 0.66620606]	[413.5526123 280.18386841 0.85803938]	[4.41723236e+02 8.83072693e+02 7.46013463e-01]	[4.59781677e+02 8.77949890e+02 7.75651395e-01]	[4.41749573e+02 8.59999573e+02 6.66926980e-01]	[3.95541962e+02 7.95792786e+02 7.51949370e-01]	[380.21414185 788.21191406 0.79930264]	[4.18645996e+02 7.64982544e+02 6.18634164e-01]
[380.1265564 300.68069458 0.94331318]	[390.48703003 357.04898071 0.88152599]	[334.0255127 359.65283203 0.86970264]	[298.19729614 459.6260376 0.89934713]	[280.14318848 544.47906494 0.88230616]	[446.87380981 351.98895264 0.81391245]	[480.23791504 454.58398438 0.86567962]	[482.71658325 546.97283936 0.89538532]	[398.05725098 536.70788574 0.70569378]	[357.05349731 534.13635254 0.69273883]	[372.46902466 664.99267578 0.77418697]	[403.34884644 757.35290527 0.79723877]	[436.65109253 539.25634766 0.66893578]	[431.55130005 698.34295654 0.7097705 ]	[4.44295959e+02 8.52218018e+02 8.18339586e-01]	[367.38275146 295.39129639 0.88841844]	[392.9854126 292.92938232 0.87122095]	[356.98257446 292.95254517 0.6242311 ]	[416.04898071 280.25537109 0.85542786]	[4.41693481e+02 8.80537964e+02 7.67847776e-01]	[4.59782166e+02 8.77904663e+02 7.92241216e-01]	[4.41805023e+02 8.59970093e+02 6.68559313e-01]	[3.95533508e+02 7.95797546e+02 7.46047616e-01]	[380.21069336 788.2232666 0.79767799]	[4.18628845e+02 7.65007812e+02 6.18021548e-01]
[380.1265564 300.68087769 0.94336575]	[390.48233032 357.04946899 0.88164532]	[334.02468872 359.65414429 0.86984801]	[298.19885254 459.62393188 0.89873266]	[280.14221191 544.47357178 0.8838703 ]	[446.8706665 351.98925781 0.81427771]	[480.23986816 454.58013916 0.86466283]	[482.71463013 546.96807861 0.89541286]	[398.05227661 536.70526123 0.70620865]	[357.04873657 534.13537598 0.69422281]	[372.46939087 664.98577881 0.77266878]	[403.35339355 757.34228516 0.79615343]	[436.64825439 539.25445557 0.66889501]	[434.01092529 698.32958984 0.71348345]	[4.44296051e+02 8.52214844e+02 8.18177044e-01]	[367.38305664 295.39212036 0.88877046]	[392.98504639 292.92965698 0.87121522]	[356.98355103 292.95404053 0.62484407]	[416.04663086 280.25793457 0.85466814]	[4.41700348e+02 8.80533508e+02 7.65747190e-01]	[4.59786682e+02 8.77900818e+02 7.90905416e-01]	[4.41800446e+02 8.59966309e+02 6.69032216e-01]	[3.95544556e+02 7.95793884e+02 7.53383994e-01]	[380.21124268 788.22302246 0.80396068]	[4.18634155e+02 7.65005188e+02 6.17424369e-01]
[380.17459106 303.2046814 0.91622353]	[392.98614502 357.13153076 0.89236891]	[334.06451416 359.74240112 0.86586809]	[298.22055054 459.72628784 0.9103508 ]	[280.22055054 544.53820801 0.86796945]	[446.94158936 354.51870728 0.81965381]	[480.24630737 457.12054443 0.8682307 ]	[480.37481689 549.50189209 0.88168597]	[398.03225708 536.73999023 0.70997202]	[357.0317688 534.16137695 0.70028782]	[372.44781494 664.87121582 0.7691561 ]	[403.35598755 757.32263184 0.80101371]	[436.6262207 539.30041504 0.66949815]	[434.05599976 700.92773438 0.70850247]	[4.44308929e+02 8.52203979e+02 8.18590879e-01]	[369.90679932 295.4800415 0.90495068]	[393.04067993 293.02426147 0.88480502]	[357.02041626 295.42324829 0.6202718 ]	[416.10592651 285.24194336 0.85238338]	[4.41758575e+02 8.80524353e+02 7.58397698e-01]	[4.59816650e+02 8.77885742e+02 7.82577991e-01]	[4.41780426e+02 8.59936890e+02 6.68377459e-01]	[3.95526123e+02 7.95878967e+02 7.50624835e-01]	[380.19683838 790.61798096 0.8044405 ]	[4.18646942e+02 7.64979797e+02 6.15959287e-01]
[380.29693604 305.8387146 0.88512325]	[395.51275635 357.22027588 0.91246945]	[336.53640747 359.78625488 0.87886792]	[300.69348145 459.77996826 0.90181518]	[282.76861572 544.51531982 0.85620326]	[449.50314331 357.0201416 0.83749378]	[480.24465942 459.61404419 0.88999361]	[482.71447754 552.1494751 0.86855865]	[398.10723877 541.77581787 0.73655522]	[357.09442139 539.27874756 0.71512359]	[374.97964478 665.02178955 0.77158487]	[403.36047363 757.35479736 0.79789293]	[436.68536377 541.88116455 0.69323844]	[434.12469482 703.3848877 0.7279138 ]	[4.44395294e+02 8.52258606e+02 8.21443260e-01]	[372.53833008 295.59429932 0.91729766]	[395.59817505 295.5007019 0.92385817]	[357.08236694 295.40969849 0.73308182]	[416.15963745 285.31408691 0.85277867]	[4.41820374e+02 8.80483704e+02 7.77042627e-01]	[4.62238861e+02 8.75457642e+02 7.97684968e-01]	[4.41832703e+02 8.62545593e+02 6.64790869e-01]	[3.95557159e+02 7.95818237e+02 7.54851043e-01]	[380.20819092 788.23242188 0.8036437 ]	[4.18626373e+02 7.64996094e+02 6.11825407e-01]
[382.73284912 308.32467651 0.86779916]	[395.54562378 359.57052612 0.92060274]	[336.57571411 359.82473755 0.87818462]	[300.73120117 459.79876709 0.89607716]	[282.77520752 544.49359131 0.85611004]	[449.49111938 357.02560425 0.8389957 ]	[480.25961304 459.64935303 0.89491439]	[482.70996094 554.69677734 0.86905241]	[398.11132812 539.30645752 0.73702931]	[357.09835815 539.2130127 0.7192874 ]	[372.51092529 664.94256592 0.78529125]	[403.32138062 757.34973145 0.80776906]	[436.69607544 541.84082031 0.69366211]	[436.65222168 703.42510986 0.75193328]	[4.46922577e+02 8.52328186e+02 8.08587611e-01]	[375.05111694 295.6184082 0.93255848]	[398.03900146 295.52841187 0.9380064 ]	[357.16574097 295.44952393 0.77477342]	[416.15545654 290.36343384 0.85875976]	[4.41811829e+02 8.80477295e+02 7.66338944e-01]	[4.62269623e+02 8.77930786e+02 7.84475327e-01]	[4.44321228e+02 8.65139282e+02 6.39478862e-01]	[3.98059967e+02 7.95895508e+02 7.53112376e-01]	[380.24298096 790.65118408 0.80613643]	[4.18576111e+02 7.64956299e+02 6.41384363e-01]
[382.76977539 308.37939453 0.86605126]	[395.57794189 359.62350464 0.92743331]	[336.58242798 362.25524902 0.86936426]	[300.72351074 459.79766846 0.90097308]	[282.74395752 544.50756836 0.85972917]	[449.51895142 357.07946777 0.84703052]	[480.27410889 459.67669678 0.89821708]	[480.38348389 557.18408203 0.87097341]	[398.13449097 541.81152344 0.75102592]	[357.12286377 541.7366333 0.73579252]	[372.50274658 665.03729248 0.78547764]	[403.31851196 754.84802246 0.80752051]	[439.08602905 544.32763672 0.69677311]	[436.67987061 705.95568848 0.78030038]	[4.46936035e+02 8.52359497e+02 8.02494645e-01]	[375.09793091 295.64312744 0.93877733]	[398.09216309 295.55664062 0.94776964]	[359.57720947 295.48236084 0.7446624 ]	[418.58099365 290.44580078 0.8797363 ]	[4.41859863e+02 8.83030579e+02 7.65123129e-01]	[4.62278442e+02 8.80461548e+02 7.85349846e-01]	[4.44335419e+02 8.67582886e+02 6.50511563e-01]	[3.98102478e+02 7.98361084e+02 7.78526425e-01]	[380.27911377 790.66021729 0.81833118]	[4.18590912e+02 7.62438416e+02 6.37701631e-01]
[382.84994507 310.91955566 0.85876238]	[395.6114502 359.70422363 0.93082285]	[336.62380981 362.30773926 0.86520612]	[300.66638184 459.83203125 0.91284382]	[280.2512207 544.51519775 0.86551136]	[452.03869629 357.16278076 0.85458553]	[480.28872681 459.7270813 0.90450335]	[482.77651978 557.25793457 0.87952948]	[398.13763428 541.83856201 0.75089431]	[357.11355591 541.74884033 0.73505515]	[372.4541626 667.55187988 0.77597564]	[403.31219482 752.30670166 0.81864274]	[439.10760498 544.36883545 0.69604266]	[436.69720459 705.98852539 0.78898168]	[4.46953827e+02 8.54866577e+02 7.91068912e-01]	[377.52493286 298.00006104 0.95123297]	[398.17208862 295.6026001 0.95415378]	[359.61883545 295.54736328 0.78546834]	[418.64398193 292.92443848 0.89778864]	[4.44318939e+02 8.85612976e+02 7.61951804e-01]	[4.62361908e+02 8.83063049e+02 7.76060462e-01]	[4.44315277e+02 8.70173584e+02 6.65802658e-01]	[3.98118317e+02 7.95867065e+02 7.88481712e-01]	[380.31982422 790.62194824 0.81441456]	[4.18576752e+02 7.54822998e+02 6.43455446e-01]
[385.32235718 310.92242432 0.84918201]	[398.01068115 359.73062134 0.93639541]	[336.67755127 362.34417725 0.85598665]	[298.23403931 459.81710815 0.92171788]	[277.69592285 546.95599365 0.87888795]	[452.0710144 357.17166138 0.85754192]	[480.31988525 459.80111694 0.90982014]	[482.82440186 557.21234131 0.86808479]	[398.13742065 541.82592773 0.75389528]	[357.10748291 541.72906494 0.7347427 ]	[369.92965698 667.53594971 0.80147403]	[403.28433228 752.31152344 0.83016598]	[439.10839844 544.362854 0.69523931]	[439.10168457 706.02258301 0.79620874]	[4.46965912e+02 8.54889099e+02 7.91039467e-01]	[377.56689453 298.02133179 0.95895016]	[398.21252441 295.6138916 0.95318997]	[359.69869995 295.59158325 0.78191411]	[418.69781494 292.95587158 0.90989482]	[4.44325714e+02 8.85610474e+02 7.58862615e-01]	[4.62359406e+02 8.83069763e+02 7.69750297e-01]	[4.44319153e+02 8.70189148e+02 6.74305856e-01]	[3.98136200e+02 7.95889221e+02 7.87331104e-01]	[380.32833862 790.64233398 0.81504148]	[4.16166809e+02 7.54822998e+02 6.73908651e-01]
[385.39163208 310.89614868 0.83798879]	[398.04467773 359.70407104 0.94445658]	[339.07192993 362.30456543 0.86175436]	[298.18273926 459.68835449 0.9123286 ]	[277.53668213 546.93652344 0.8793878 ]	[454.55407715 357.15765381 0.85763091]	[480.34512329 459.82751465 0.91225135]	[482.90246582 557.24267578 0.87682307]	[398.17221069 541.77703857 0.75459278]	[357.14865112 539.25695801 0.73317981]	[369.94598389 667.65087891 0.78791088]	[403.30810547 754.75616455 0.82681495]	[439.1472168 541.89361572 0.70044219]	[439.12255859 705.93365479 0.79664826]	[4.49460449e+02 8.54822083e+02 7.95947373e-01]	[377.61590576 298.00921631 0.96670598]	[398.26306152 295.60476685 0.95506811]	[359.75228882 295.60693359 0.79531246]	[418.71496582 292.98937988 0.91853684]	[4.41855194e+02 8.80521851e+02 7.47899592e-01]	[4.62301605e+02 8.80464294e+02 7.66528308e-01]	[4.44422150e+02 8.70105591e+02 6.36892498e-01]	[398.16339111 795.86877441 0.80173409]	[382.74490356 790.64202881 0.83150828]	[4.18573029e+02 7.57299927e+02 6.86305046e-01]
[387.93231201 308.39233398 0.83263618]	[398.08374023 359.67932129 0.9516595 ]	[339.08447266 362.28131104 0.86620611]	[298.07138062 459.67114258 0.92791581]	[274.95898438 544.40319824 0.90451521]	[454.60308838 357.12872314 0.85974544]	[480.37255859 459.77941895 0.89914644]	[482.97848511 557.18292236 0.85774022]	[398.16900635 541.73937988 0.75156933]	[357.13391113 539.22467041 0.73443133]	[369.96911621 667.57598877 0.78477997]	[403.27301025 752.31585693 0.82861531]	[439.16369629 541.85583496 0.70555711]	[439.12719727 705.9519043 0.8001591 ]	[4.46975311e+02 8.54792114e+02 8.00064266e-01]	[377.66351318 297.98626709 0.97037685]	[400.64599609 295.57229614 0.95472682]	[359.80670166 295.61029053 0.77164149]	[418.78338623 292.9704895 0.90985942]	[4.41825500e+02 8.80502991e+02 7.67243445e-01]	[4.62268646e+02 8.77976318e+02 7.73381054e-01]	[4.44373322e+02 8.67675720e+02 6.42127812e-01]	[398.16967773 795.83294678 0.80620897]	[382.74325562 790.6262207 0.83208787]	[4.16163696e+02 7.54837524e+02 6.83807969e-01]
[390.41339111 305.84341431 0.83587074]	[398.118927 359.65213013 0.95620912]	[339.10403442 362.24917603 0.87118763]	[295.64404297 459.64666748 0.93341148]	[269.91555786 544.30529785 0.87052107]	[454.64367676 357.09143066 0.8606571 ]	[482.71392822 459.70608521 0.89363271]	[485.36679077 554.69213867 0.84763318]	[398.10754395 539.2376709 0.73933846]	[357.0958252 536.69018555 0.72400665]	[369.88870239 665.04388428 0.7969324 ]	[403.30645752 752.30218506 0.82353133]	[439.11279297 541.77819824 0.69965011]	[439.08190918 703.4597168 0.77551061]	[4.46950836e+02 8.52363464e+02 8.01464140e-01]	[377.68222046 295.62573242 0.9734239 ]	[400.66842651 295.52572632 0.95766711]	[359.83230591 295.55532837 0.76888907]	[421.15011597 292.95333862 0.91069347]	[4.41772797e+02 8.77964111e+02 7.37206519e-01]	[4.62226929e+02 8.77911255e+02 7.47125566e-01]	[4.44400208e+02 8.67597839e+02 6.18433833e-01]	[398.16329956 795.83581543 0.79824913]	[382.73739624 790.63342285 0.82093567]	[4.18597839e+02 7.57315430e+02 6.62521243e-01]
[390.45532227 305.80877686 0.84083241]	[398.15979004 359.63232422 0.95724529]	[339.1335144 362.22375488 0.87086636]	[295.64065552 454.615448 0.89652967]	[262.24310303 539.27557373 0.83902627]	[457.11257935 357.0904541 0.86490685]	[482.75491333 459.72323608 0.89645237]	[485.43762207 557.24932861 0.85809112]	[398.13894653 539.29888916 0.7447927 ]	[357.13128662 539.20220947 0.73061222]	[367.39248657 665.00634766 0.79889905]	[405.83926392 754.79510498 0.8002463 ]	[439.14263916 541.82702637 0.70560634]	[436.68426514 705.92480469 0.77739513]	[4.46951385e+02 8.52340393e+02 8.05006325e-01]	[377.70571899 295.5897522 0.97209585]	[400.70901489 295.51159668 0.95698613]	[362.22625732 295.45355225 0.6856389 ]	[421.18902588 292.94345093 0.90453494]	[4.41687500e+02 8.77927368e+02 7.57280290e-01]	[4.59794617e+02 8.75443298e+02 7.61749268e-01]	[4.46908966e+02 8.65114685e+02 6.16928577e-01]	[3.98079742e+02 7.95872864e+02 7.80354917e-01]	[380.30053711 790.62652588 0.81218576]	[4.18714569e+02 7.59908142e+02 6.38923883e-01]
[390.48999023 305.77792358 0.84225196]	[398.17776489 359.64355469 0.9584285 ]	[339.13726807 362.19805908 0.86997688]	[295.55841064 449.50344849 0.88591528]	[257.18063354 536.66717529 0.85203701]	[457.13742065 357.12976074 0.871544 ]	[482.77078247 459.73101807 0.8992427 ]	[485.46292114 557.23571777 0.85408062]	[398.11569214 539.25817871 0.73675144]	[357.11279297 536.72943115 0.7238487 ]	[372.48425293 665.04644775 0.77788627]	[405.92443848 754.80065918 0.78645551]	[439.11917114 541.78460693 0.6996569 ]	[436.62631226 703.40350342 0.7579813 ]	[4.46960632e+02 8.52356201e+02 7.92655528e-01]	[377.73452759 295.57019043 0.9716804 ]	[400.73153687 295.50140381 0.95450187]	[362.28482056 295.41665649 0.66760969]	[421.2510376 292.91110229 0.89723659]	[4.39316742e+02 8.77903625e+02 7.31094599e-01]	[4.59790009e+02 8.75451538e+02 7.42153287e-01]	[4.46931305e+02 8.65109436e+02 6.05741143e-01]	[3.98048859e+02 7.95859131e+02 7.72825837e-01]	[380.29708862 790.59985352 0.8007198 ]	[4.18776245e+02 7.62422913e+02 6.08369648e-01]
[392.98321533 303.29098511 0.8472721 ]	[398.18206787 359.63708496 0.95818192]	[339.13787842 359.81103516 0.87317139]	[295.45629883 446.93798828 0.86852062]	[256.97738647 526.48937988 0.88435715]	[457.15826416 357.14053345 0.87469697]	[482.75881958 459.70962524 0.90071982]	[485.47906494 557.22955322 0.84817624]	[398.10910034 539.29797363 0.74085975]	[357.11953735 539.21563721 0.72329104]	[375.07217407 667.55249023 0.76725119]	[410.95129395 757.35913086 0.77447838]	[439.09680176 541.82214355 0.70394468]	[436.64086914 703.41387939 0.76077127]	[4.46940826e+02 8.52345642e+02 8.03200424e-01]	[380.08999634 295.54354858 0.9670276 ]	[400.76358032 295.48419189 0.94722289]	[362.30578613 292.95574951 0.64716554]	[421.29122925 292.90646362 0.89043796]	[4.39289093e+02 8.75383667e+02 7.71439254e-01]	[4.59743042e+02 8.75361511e+02 7.65158296e-01]	[4.46903107e+02 8.65117615e+02 6.26811683e-01]	[3.95579163e+02 7.95833618e+02 7.58759677e-01]	[380.28866577 788.2088623 0.79189855]	[4.21183655e+02 7.62509583e+02 6.10677600e-01]
[393.03540039 303.27182007 0.85430509]	[398.19631958 359.61172485 0.95580751]	[339.1491394 359.74920654 0.87683654]	[292.92285156 444.45266724 0.84322774]	[254.45782471 523.95501709 0.89843071]	[457.19137573 357.15576172 0.87930369]	[482.73599243 459.73379517 0.9051255 ]	[485.47671509 557.23071289 0.84643877]	[398.04467773 539.23669434 0.72895533]	[357.06039429 536.67993164 0.71447283]	[375.08761597 665.02752686 0.79288316]	[410.94320679 757.3838501 0.77537978]	[436.66207886 541.78442383 0.69687366]	[439.07336426 700.86956787 0.73167747]	[4.49461456e+02 8.52323547e+02 7.84815192e-01]	[380.12835693 295.51080322 0.96366644]	[400.83139038 295.45523071 0.9334628 ]	[364.76733398 292.9382019 0.57825601]	[421.38195801 292.94223022 0.87425435]	[4.41904846e+02 8.75421204e+02 7.33775496e-01]	[4.62341949e+02 8.75352539e+02 7.47425735e-01]	[4.44383789e+02 8.65114624e+02 6.07626975e-01]	[3.95547333e+02 7.95813721e+02 7.63978064e-01]	[380.24725342 788.20831299 0.81049484]	[4.21194458e+02 7.65007996e+02 6.42010450e-01]
[395.54190063 303.20010376 0.87273949]	[398.23632812 359.57312012 0.95329416]	[339.20196533 359.68856812 0.87370485]	[290.43835449 441.88949585 0.86993498]	[251.9649353 521.39544678 0.89908361]	[459.60501099 357.15490723 0.88355386]	[482.71542358 459.80780029 0.91037631]	[485.48721313 557.22406006 0.84031999]	[395.63998413 539.24621582 0.72058254]	[357.03042603 536.68481445 0.70945972]	[375.10498047 665.00738525 0.79068446]	[410.98379517 759.8918457 0.77086067]	[436.6071167 541.79534912 0.69570839]	[436.69168091 698.31091309 0.72645599]	[4.57064880e+02 8.52252869e+02 8.00259650e-01]	[380.20901489 295.46127319 0.95294905]	[403.27630615 295.40881348 0.91139418]	[364.85006714 292.91650391 0.58977228]	[423.82955933 292.90716553 0.85650003]	[4.41870514e+02 8.72868469e+02 7.13033617e-01]	[4.62304016e+02 8.72880920e+02 7.37151802e-01]	[4.54586578e+02 8.65054810e+02 5.81039667e-01]	[3.93064911e+02 7.95833191e+02 7.22097158e-01]	[380.21859741 788.20611572 0.78931582]	[4.21226135e+02 7.67497559e+02 6.62181020e-01]
[395.6242981 300.66781616 0.90556294]	[400.61236572 357.15753174 0.95316952]	[339.23486328 359.61593628 0.87156278]	[290.42730713 441.69778442 0.88658816]	[251.87236023 521.22607422 0.88162315]	[459.67010498 357.11300659 0.88822389]	[482.72415161 459.73587036 0.90202987]	[487.92721558 557.1762085 0.82473469]	[395.62612915 536.73181152 0.71036798]	[356.99362183 534.13574219 0.70154804]	[375.10339355 664.98986816 0.79670846]	[411.01831055 759.89196777 0.77864581]	[436.61358643 539.30010986 0.68656516]	[439.06433105 695.76947021 0.7415359 ]	[4.57198730e+02 8.49727539e+02 8.30119729e-01]	[380.27792358 292.97677612 0.92877096]	[403.37197876 292.93182373 0.88942903]	[367.41973877 290.42697144 0.60283846]	[426.34628296 290.37759399 0.82562971]	[4.44415955e+02 8.72832336e+02 6.80325508e-01]	[4.62384735e+02 8.72804077e+02 7.34602034e-01]	[4.57172180e+02 8.57412048e+02 5.97910702e-01]	[3.95639954e+02 7.95796753e+02 7.62558639e-01]	[380.30108643 788.20056152 0.81123435]	[4.2123175e+02 7.6750769e+02 6.6250205e-01]
[398.09451294 298.17675781 0.94645208]	[400.67242432 357.02603149 0.95151854]	[339.28433228 357.12030029 0.85956454]	[290.44311523 439.20315552 0.88208222]	[251.8522644 518.68365479 0.85992861]	[459.75341797 357.01702881 0.87901467]	[482.73937988 459.6232605 0.88617563]	[487.95895386 554.69812012 0.82236451]	[395.53665161 534.12121582 0.69960892]	[354.5536499 529.04693604 0.70416498]	[377.52099609 662.45111084 0.80061477]	[413.51712036 759.92004395 0.7830652 ]	[434.12002563 536.72186279 0.67431563]	[439.08755493 688.1114502 0.77602106]	[4.59663239e+02 8.39467102e+02 7.94600904e-01]	[382.77349854 290.37823486 0.88010865]	[405.89920044 290.39892578 0.86132824]	[372.53790283 282.74542236 0.6168896 ]	[428.92471313 282.74215698 0.82293516]	[4.49459381e+02 8.65113586e+02 6.06785655e-01]	[4.64856934e+02 8.65063965e+02 6.44179404e-01]	[4.59635223e+02 8.49758911e+02 5.93709826e-01]	[3.98105896e+02 7.95839661e+02 7.56063163e-01]	[380.31008911 790.59936523 0.80782968]	[4.21275879e+02 7.67544373e+02 6.66799068e-01]
[398.18899536 295.65261841 0.95792735]	[400.72717285 354.56466675 0.93348604]	[341.72363281 356.96594238 0.85046303]	[292.95690918 436.57873535 0.85997707]	[251.94050598 513.62426758 0.84810591]	[459.79568481 354.52896118 0.85223413]	[482.73831177 457.09628296 0.87060726]	[490.50091553 554.64227295 0.81078744]	[393.07568359 531.54962158 0.69402313]	[354.51760864 526.5123291 0.702048 ]	[377.56933594 662.3782959 0.80486786]	[410.95452881 762.4475708 0.7905302 ]	[434.04891968 534.13421631 0.67310894]	[439.12490845 687.99816895 0.79287922]	[4.59651764e+02 8.34378296e+02 8.14838648e-01]	[382.87268066 282.75427246 0.85931045]	[410.97848511 282.7645874 0.83992916]	[375.0335083 280.18692017 0.71827805]	[428.99258423 280.17431641 0.84762871]	[4.59701324e+02 8.62556885e+02 6.66707158e-01]	[4.77631897e+02 8.54925842e+02 7.10192442e-01]	[4.57099701e+02 8.49646729e+02 6.06864929e-01]	[3.98075531e+02 7.98435608e+02 7.27342725e-01]	[380.24227905 790.70953369 0.80821896]	[4.21173431e+02 7.67557739e+02 7.00059295e-01]
[398.25924683 295.56570435 0.95940781]	[400.79098511 349.41452026 0.89659476]	[341.81222534 346.89862061 0.80683714]	[295.45849609 429.00283813 0.86102974]	[254.4236908 505.98049927 0.87150568]	[462.23620605 349.37686157 0.8424862 ]	[482.74176025 452.05328369 0.84410632]	[490.55090332 546.9329834 0.83150822]	[393.02468872 523.9876709 0.70921302]	[354.49514771 523.89587402 0.72309971]	[377.62567139 654.71063232 0.78948015]	[408.38839722 762.50317383 0.79760039]	[431.54708862 526.48681641 0.6788615 ]	[439.09994507 682.98101807 0.78429538]	[459.71755981 831.66815186 0.84120548]	[387.85754395 280.15081787 0.87774128]	[413.59655762 280.21310425 0.87096101]	[377.53747559 277.55557251 0.67062151]	[436.5597229 277.63638306 0.89526808]	[4.59814331e+02 8.57370117e+02 7.07799733e-01]	[4.80175873e+02 8.52299377e+02 7.70689726e-01]	[4.57113068e+02 8.39489197e+02 5.82053840e-01]	[3.95541809e+02 8.03467163e+02 6.89692914e-01]	[3.80129852e+02 7.90794006e+02 7.85818815e-01]	[4.18778137e+02 7.67637756e+02 7.34375179e-01]
[400.68386841 295.3928833 0.93461347]	[403.24377441 341.81192017 0.89525437]	[344.32046509 341.76046753 0.82472992]	[295.53625488 423.86062622 0.90903413]	[254.56349182 503.29382324 0.91990066]	[462.30462646 344.26156616 0.85496211]	[482.76870728 444.38391113 0.87580609]	[493.05368042 544.41900635 0.84937835]	[393.06985474 521.3571167 0.72735697]	[354.51678467 521.26812744 0.7284627 ]	[377.69708252 649.61364746 0.81238753]	[405.89135742 764.9800415 0.80895734]	[431.55911255 523.84490967 0.70105964]	[439.12057495 675.25177002 0.76810127]	[459.74194336 826.59014893 0.83184671]	[392.97433472 277.62600708 0.90663421]	[416.10916138 277.65673828 0.91328204]	[377.66265869 275.07595825 0.70244843]	[436.64956665 277.49612427 0.90950239]	[4.62287170e+02 8.52323364e+02 7.78930306e-01]	[4.80240356e+02 8.49700684e+02 8.07640672e-01]	[4.57087311e+02 8.34299622e+02 6.30016804e-01]	[3.93045410e+02 8.00928467e+02 6.95806503e-01]	[377.72698975 790.74279785 0.79809147]	[4.18759430e+02 7.70117004e+02 7.35504806e-01]
[400.8085022 285.25488281 0.88543725]	[403.30517578 339.13345337 0.91888618]	[346.8102417 339.09570312 0.85123265]	[295.50946045 421.32089233 0.9318803 ]	[257.04367065 503.26016235 0.91930217]	[462.3576355 339.1730957 0.89188218]	[482.77331543 441.84759521 0.89401209]	[493.04614258 541.82458496 0.85970807]	[395.54537964 518.73400879 0.71828866]	[354.54318237 516.19891357 0.70919764]	[377.70269775 647.08050537 0.83000124]	[405.83828735 767.47039795 0.81805056]	[434.0663147 521.25152588 0.69571495]	[439.10327148 667.56048584 0.80264425]	[4.59696411e+02 8.13868835e+02 8.04630816e-01]	[395.51171875 274.98178101 0.91593486]	[416.1739502 275.01583862 0.93795669]	[377.6652832 272.44787598 0.74608505]	[436.66589355 274.87750244 0.89548492]	[4.59818298e+02 8.47171204e+02 7.18025148e-01]	[4.80185852e+02 8.39479675e+02 7.29129910e-01]	[4.57083954e+02 8.29107117e+02 5.94213247e-01]	[3.92997925e+02 7.98416016e+02 6.81881726e-01]	[377.71551514 790.73547363 0.79573262]	[4.18722565e+02 7.70261658e+02 7.43571997e-01]
[400.79745483 280.10449219 0.92195302]	[403.36560059 336.54989624 0.91503501]	[346.88101196 336.48300171 0.82919383]	[295.6038208 418.67608643 0.94400376]	[257.19000244 500.6980896 0.89472002]	[462.365448 336.62860107 0.88553894]	[482.78283691 439.15182495 0.88033581]	[493.05395508 536.70611572 0.82219166]	[395.55895996 513.65112305 0.70377749]	[354.51846313 511.06396484 0.7005772 ]	[377.70184326 646.98736572 0.83884025]	[403.37042236 767.49755859 0.82717693]	[434.1210022 518.66894531 0.6852771 ]	[439.15689087 664.94616699 0.81555361]	[459.71765137 811.14080811 0.83508432]	[395.53845215 272.34902954 0.88121319]	[418.5604248 272.43692017 0.91934478]	[377.71682739 262.25506592 0.70629323]	[439.08831787 269.85452271 0.87781185]	[4.62308197e+02 8.39453369e+02 7.22620547e-01]	[4.80252747e+02 8.31846497e+02 7.69865692e-01]	[4.54596313e+02 8.18948120e+02 6.02778077e-01]	[3.93014282e+02 7.98386292e+02 6.80196583e-01]	[377.70336914 790.7230835 0.8041541 ]	[4.18623505e+02 7.72721558e+02 7.34565616e-01]
[400.82989502 275.10299683 0.94150782]	[403.33596802 331.45257568 0.87497675]	[346.85272217 328.89758301 0.80358368]	[298.0397644 413.59509277 0.89965272]	[262.21481323 495.69216919 0.83700252]	[462.37869263 331.50299072 0.84570444]	[482.79336548 434.05007935 0.84512639]	[493.0562439 526.47521973 0.83017987]	[395.58688354 508.4961853 0.70606184]	[354.58432007 508.45846558 0.70397419]	[377.68435669 644.54431152 0.84140718]	[405.83059692 767.47601318 0.81662786]	[436.57003784 508.53442383 0.68107015]	[439.14321899 657.25152588 0.7824223 ]	[4.59755310e+02 8.03538635e+02 7.86260009e-01]	[395.52246094 259.71582031 0.87663436]	[418.61236572 262.22854614 0.89745653]	[377.72247314 257.03225708 0.82226223]	[439.12234497 259.59066772 0.90288568]	[4.59709290e+02 8.34267700e+02 6.98681772e-01]	[4.77723083e+02 8.31653015e+02 7.33452916e-01]	[4.57200134e+02 8.11180664e+02 6.39283597e-01]	[3.92994720e+02 7.98434265e+02 6.76458001e-01]	[377.69906616 790.73480225 0.80482906]	[4.18655426e+02 7.72709045e+02 7.36507535e-01]
[400.8631897 274.91970825 0.91319489]	[403.31240845 321.27087402 0.89140373]	[346.86199951 321.20965576 0.82550764]	[298.10379028 410.94747925 0.88558912]	[269.87850952 493.12460327 0.8217392 ]	[462.35797119 323.73666382 0.85958606]	[482.77175903 423.83422852 0.87395525]	[493.05126953 523.80157471 0.85504627]	[395.61437988 505.89678955 0.7162953 ]	[356.98217773 503.43887329 0.71649778]	[377.69815063 644.45007324 0.83442307]	[405.86456299 765.08850098 0.81297588]	[436.59289551 505.94009399 0.69160205]	[439.19787598 652.19464111 0.80323648]	[459.77789307 793.2802124 0.83152038]	[395.60275269 257.13806152 0.92670149]	[418.64474487 257.19845581 0.93371344]	[377.75531006 254.52198792 0.84370655]	[439.09109497 257.00436401 0.92549759]	[4.62341278e+02 8.29191956e+02 7.28645444e-01]	[4.80278290e+02 8.24027710e+02 7.26795793e-01]	[4.57122772e+02 8.06124084e+02 6.99779868e-01]	[3.92995178e+02 7.95885010e+02 6.72338605e-01]	[377.72213745 790.67901611 0.7962811 ]	[4.18656860e+02 7.72702698e+02 7.48024106e-01]
[400.86968994 267.28182983 0.87013626]	[403.30560303 318.63562012 0.91830152]	[346.81414795 318.62039185 0.84793973]	[298.20022583 405.85281372 0.88755578]	[274.88674927 487.9755249 0.8490833 ]	[462.36807251 318.6446228 0.89532876]	[482.78393555 421.21313477 0.88332707]	[493.05151367 516.21948242 0.8278414 ]	[395.60797119 500.85385132 0.73990452]	[354.59378052 500.84719849 0.74422145]	[377.69464111 641.88037109 0.82110882]	[405.91387939 767.47070312 0.81004906]	[436.59597778 503.28753662 0.71566164]	[439.18807983 647.02453613 0.8385092 ]	[459.82080078 790.77734375 0.84316128]	[395.60690308 254.51464844 0.93755054]	[418.60018921 254.55839539 0.94766122]	[377.68533325 251.9437561 0.85122871]	[436.63745117 254.42242432 0.90761578]	[4.59812744e+02 8.21506409e+02 6.57602727e-01]	[4.80175842e+02 8.13871277e+02 7.00803995e-01]	[4.57188019e+02 8.03564880e+02 6.82296336e-01]	[3.95604218e+02 7.95874023e+02 6.88551068e-01]	[380.19589233 790.70123291 0.80894458]	[4.18697266e+02 7.72738464e+02 7.34299123e-01]
[400.81716919 259.67373657 0.9082669 ]	[403.30548096 316.05056763 0.92401445]	[344.34829712 316.03427124 0.84020305]	[298.25473022 403.37649536 0.88487381]	[277.48614502 487.95053101 0.86650205]	[462.3371582 316.07540894 0.88474786]	[482.75866699 416.06460571 0.854653 ]	[493.12957764 506.00439453 0.82741666]	[398.05200195 498.17950439 0.72735751]	[357.03479004 498.20681763 0.73053199]	[377.71957397 641.84472656 0.81197757]	[408.39437866 765.03173828 0.80262083]	[436.66583252 498.20162964 0.69899309]	[439.22393799 644.40795898 0.83294284]	[462.19580078 788.14874268 0.85463428]	[395.52813721 251.93693542 0.89663535]	[418.54882812 254.35171509 0.92679417]	[377.64263916 249.31108093 0.77264822]	[436.652771 251.83609009 0.86964548]	[4.62254211e+02 8.13834167e+02 6.92022741e-01]	[4.80229767e+02 8.11241699e+02 7.14686036e-01]	[4.57188873e+02 7.95816650e+02 7.04859972e-01]	[3.98142670e+02 7.93355225e+02 7.33852744e-01]	[380.25848389 790.64367676 0.81784523]	[4.18723450e+02 7.70285400e+02 7.51241803e-01]
[400.80316162 256.97723389 0.94352669]	[400.87402344 310.94909668 0.89296407]	[344.30343628 310.92471313 0.81428909]	[300.75949097 400.72225952 0.89127254]	[277.68591309 485.37271118 0.87362868]	[462.27615356 310.90997314 0.84589082]	[482.79238892 410.95288086 0.8406449 ]	[495.60571289 503.46160889 0.84899706]	[398.07989502 493.05548096 0.71620464]	[357.04858398 493.10955811 0.71522444]	[377.70303345 636.72509766 0.8246032 ]	[408.41720581 764.99285889 0.80123091]	[439.08670044 493.05322266 0.69724274]	[439.25857544 639.34667969 0.82252789]	[462.2661438 785.51818848 0.8341226 ]	[393.07388306 241.72833252 0.85643142]	[418.55484009 244.26449585 0.8823846 ]	[377.60012817 236.63052368 0.80868721]	[436.65805054 239.09332275 0.86853993]	[4.62313995e+02 8.11240234e+02 7.54440606e-01]	[4.80336823e+02 8.08670715e+02 7.58246481e-01]	[4.57191406e+02 7.90791687e+02 7.56076276e-01]	[3.98189880e+02 7.95822327e+02 7.22413361e-01]	[380.26306152 790.69421387 0.80822271]	[418.74398804 770.23071289 0.7796905 ]
[400.76901245 254.512146 0.94194674]	[400.81640625 305.76031494 0.89571095]	[341.81564331 305.76876831 0.81152773]	[303.28967285 398.1960144 0.87900102]	[285.31240845 480.31518555 0.87543249]	[462.25198364 303.25958252 0.85711622]	[482.74005127 403.29330444 0.87886518]	[498.12838745 503.23800659 0.8726449 ]	[398.18325806 488.00790405 0.73121929]	[357.14526367 490.5335083 0.7168234 ]	[377.75262451 634.19207764 0.8211571 ]	[408.45718384 765.02825928 0.80914658]	[439.17303467 487.97390747 0.71899927]	[439.32351685 631.69091797 0.82361358]	[462.27734375 777.90441895 0.82315052]	[392.98654175 239.14097595 0.87521404]	[416.15878296 239.15357971 0.89717019]	[377.52963257 236.48362732 0.83303368]	[436.56851196 236.51797485 0.88583815]	[4.62292847e+02 8.08672791e+02 7.35068977e-01]	[4.80249939e+02 8.06045349e+02 7.28318751e-01]	[4.59632935e+02 7.90595581e+02 7.70002782e-01]	[3.98142120e+02 7.93366699e+02 7.33402431e-01]	[380.24029541 790.66021729 0.81499404]	[418.77093506 770.2612915 0.80534089]
[400.75973511 254.37007141 0.92468083]	[400.7947998 298.23095703 0.93016505]	[341.76455688 300.6579895 0.84736735]	[305.82180786 398.04516602 0.85322249]	[292.89031982 480.34292603 0.87903571]	[462.2359314 298.18087769 0.8930741 ]	[482.74401855 400.66601562 0.89019263]	[498.15866089 495.61047363 0.83770609]	[398.19943237 485.38809204 0.74543852]	[357.15274048 485.45648193 0.729599 ]	[380.11679077 631.64746094 0.81909966]	[411.01443481 765.03936768 0.81093389]	[439.21176147 485.35580444 0.72714686]	[441.68014526 626.58776855 0.84521657]	[462.28173828 772.76940918 0.84038693]	[393.01217651 236.62870789 0.89718688]	[416.1411438 236.62368774 0.91955769]	[377.53765869 233.99021912 0.84272963]	[434.11495972 234.02183533 0.88672847]	[4.62211456e+02 8.00978149e+02 7.11685181e-01]	[4.80210083e+02 7.93358948e+02 7.29989409e-01]	[4.59698151e+02 7.88023682e+02 7.36888647e-01]	[3.95569763e+02 7.95861084e+02 7.13183761e-01]	[380.14248657 790.65936279 0.81014013]	[421.18710327 770.29516602 0.82696134]
[400.76498413 246.75454712 0.89236546]	[400.81335449 298.00100708 0.93779606]	[341.76379395 298.09417725 0.86251599]	[310.96652222 393.04412842 0.83772999]	[295.41815186 477.73275757 0.88105005]	[462.2071228 295.58496094 0.8971709 ]	[482.74508667 398.04605103 0.87564969]	[498.1869812 485.45040894 0.86329627]	[400.67150879 482.77716064 0.76629508]	[359.634552 482.87677002 0.74528599]	[380.2364502 629.05462646 0.83614296]	[411.02853394 767.47216797 0.81493908]	[441.66601562 480.31466675 0.73986304]	[441.74523926 624.00219727 0.85832614]	[462.34643555 770.21807861 0.84972316]	[393.03375244 233.97409058 0.91343898]	[416.11392212 234.02139282 0.93607521]	[377.50244141 231.42463684 0.83148313]	[434.01922607 231.44577026 0.84534246]	[4.62324158e+02 7.98405640e+02 7.20471919e-01]	[4.80290924e+02 7.93240723e+02 7.47145057e-01]	[4.59773376e+02 7.82953613e+02 7.30947554e-01]	[3.93032715e+02 7.98389038e+02 7.10890353e-01]	[377.69732666 790.68017578 0.80078918]	[421.2237854 772.73681641 0.82896614]
[400.69030762 239.20043945 0.91552269]	[400.74707031 295.4440918 0.94256771]	[341.72686768 295.54669189 0.86560917]	[313.47116089 387.87307739 0.84348619]	[295.64868164 475.11553955 0.86575258]	[459.77398682 295.39440918 0.87367022]	[482.75570679 393.05007935 0.85062444]	[498.22195435 482.87719727 0.89510524]	[400.71624756 480.29681396 0.7642948 ]	[359.66546631 482.80502319 0.74749148]	[380.33883667 629.06097412 0.82740456]	[410.96264648 767.48376465 0.81813914]	[441.73727417 480.22943115 0.73278081]	[441.86218262 623.93481445 0.84477413]	[462.38336182 767.62719727 0.84756386]	[390.5050354 233.83789062 0.890481 ]	[413.5769043 233.85690308 0.90125799]	[377.50015259 231.31109619 0.8134914 ]	[434.03323364 228.79753113 0.82397455]	[4.62320221e+02 7.90785950e+02 7.44413316e-01]	[4.80276733e+02 7.90592712e+02 7.59909034e-01]	[4.59801758e+02 7.75282043e+02 7.02900767e-01]	[3.92989838e+02 7.95896667e+02 7.02110171e-01]	[3.77667206e+02 7.90658325e+02 7.87236691e-01]	[421.1864624 772.74700928 0.837107 ]
[400.65161133 236.63711548 0.94254947]	[400.74499512 292.90643311 0.92104065]	[341.71459961 292.97018433 0.84949255]	[313.47247314 385.30181885 0.85616505]	[298.12765503 475.15264893 0.86648238]	[459.81167603 290.34649658 0.84470266]	[482.77191162 385.39346313 0.85221416]	[498.22753906 482.74887085 0.88851899]	[400.75454712 477.62359619 0.73773772]	[359.73950195 480.1723938 0.71913469]	[382.79598999 626.409729 0.80621904]	[410.96691895 767.47070312 0.81374025]	[441.7449646 472.59881592 0.70957547]	[441.89190674 618.81091309 0.80985969]	[464.82217407 767.61645508 0.82952642]	[390.43322754 228.81666565 0.84914041]	[413.58105469 228.88018799 0.8730548 ]	[375.05978394 218.6338501 0.79090208]	[431.53100586 218.64930725 0.83340389]	[4.62412994e+02 7.93318665e+02 7.29816318e-01]	[4.82824982e+02 7.90707703e+02 7.51156271e-01]	[4.59815674e+02 7.75266235e+02 7.11396575e-01]	[3.93026825e+02 7.95812073e+02 7.35802412e-01]	[377.70776367 790.628479 0.80654514]	[421.20025635 772.77093506 0.83128411]
[400.6892395 236.44024658 0.94806677]	[400.74456787 287.80459595 0.90369797]	[341.69522095 290.36065674 0.82970035]	[313.48153687 382.80734253 0.86707181]	[300.64862061 475.15078735 0.85213923]	[459.84329224 282.71871948 0.85905725]	[482.76971436 380.2769165 0.88838196]	[500.64157104 477.73623657 0.87959242]	[400.83163452 475.09185791 0.72841007]	[362.22134399 477.69866943 0.70856583]	[385.31442261 626.41229248 0.79382205]	[408.46035767 767.47900391 0.8167699 ]	[441.79592896 470.02890015 0.71139711]	[444.30001831 616.23602295 0.79914099]	[464.91049194 767.48046875 0.8218531 ]	[390.43331909 221.20922852 0.84557915]	[416.0333252 223.6762085 0.86040545]	[375.00540161 216.07365417 0.82553375]	[428.95635986 216.08518982 0.85787708]	[4.64907074e+02 7.90641357e+02 7.50795305e-01]	[4.82857208e+02 7.88084045e+02 7.31967807e-01]	[4.62262695e+02 7.72740051e+02 7.48218119e-01]	[3.93066772e+02 7.93328979e+02 7.75089264e-01]	[380.11013794 790.58630371 0.83807337]	[421.20419312 772.80267334 0.84205222]
[400.6930542 234.02381897 0.94580704]	[400.74765015 280.24078369 0.91849846]	[341.70880127 282.76187134 0.8298896 ]	[313.51849365 380.18603516 0.90006399]	[300.71017456 470.00738525 0.83119774]	[459.82757568 280.15365601 0.88066465]	[482.76803589 380.10192871 0.90232015]	[500.65756226 470.02844238 0.85425162]	[400.86138916 469.9859314 0.72233826]	[362.24435425 475.08731079 0.69699186]	[382.8711853 626.42303467 0.78683567]	[410.96499634 765.04907227 0.80680102]	[441.81506348 467.40594482 0.71209282]	[444.3835144 613.66668701 0.78386933]	[464.97189331 762.42980957 0.79064232]	[390.44390869 218.6713562 0.85930461]	[416.04141235 218.67294312 0.87114823]	[375.01623535 216.01086426 0.82238942]	[428.99798584 215.98675537 0.86916363]	[4.64930756e+02 7.88077332e+02 7.46851921e-01]	[4.82837799e+02 7.82994629e+02 7.07884014e-01]	[4.62334778e+02 7.70180298e+02 7.30333686e-01]	[3.95533722e+02 7.93286743e+02 7.81158805e-01]	[380.13867188 788.23400879 0.8364445 ]	[421.23202515 772.77471924 0.85164511]
[400.68658447 233.96517944 0.93950522]	[400.77050781 277.72674561 0.93526781]	[341.69512939 280.22467041 0.84627336]	[313.49533081 377.68157959 0.89748079]	[300.70465088 467.48019409 0.83772671]	[459.8213501 277.63833618 0.89602572]	[482.78720093 377.63262939 0.89643776]	[500.68280029 464.93423462 0.87918621]	[403.35217285 467.42572021 0.71442032]	[364.83428955 472.54449463 0.6771158 ]	[385.37719727 624.0244751 0.80495059]	[408.43936157 765.02081299 0.80732012]	[441.8901062 464.85379028 0.71383822]	[446.93048096 611.1619873 0.77850741]	[467.43664551 754.76745605 0.79179353]	[390.43753052 218.61151123 0.86675024]	[416.02166748 218.60089111 0.87433499]	[375.03665161 215.93792725 0.82032901]	[428.99645996 213.53329468 0.86944348]	[4.64886200e+02 7.85544067e+02 7.72510409e-01]	[4.82815033e+02 7.77910156e+02 7.33668685e-01]	[4.62383148e+02 7.67628113e+02 7.15372086e-01]	[395.54052734 793.24908447 0.79977089]	[380.13858032 788.20965576 0.84681296]	[421.18911743 772.73980713 0.84915817]
[400.69473267 233.93009949 0.9394663 ]	[400.78042603 277.6244812 0.94526559]	[341.71289062 280.13116455 0.852552 ]	[313.44485474 377.64935303 0.89256972]	[300.7338562 464.86755371 0.85955024]	[459.78631592 277.51242065 0.89991176]	[482.79241943 377.54180908 0.87996817]	[500.70300293 464.84051514 0.89174813]	[405.85183716 467.43603516 0.7055884 ]	[367.41598511 472.54855347 0.67330968]	[385.35986328 623.97833252 0.80859911]	[408.46051025 764.9888916 0.80391037]	[444.32440186 464.86486816 0.70504755]	[451.99603271 608.590271 0.77604771]	[470.01065063 754.74389648 0.78306061]	[390.43383789 218.56236267 0.87146753]	[416.03414917 218.55487061 0.88373685]	[375.03582764 213.51649475 0.81856668]	[428.98736572 213.42848206 0.85710829]	[4.64832947e+02 7.85534241e+02 7.72582173e-01]	[4.82799927e+02 7.77876160e+02 7.36398816e-01]	[4.67416901e+02 7.67522278e+02 6.52956247e-01]	[395.55490112 793.22900391 0.79703677]	[380.15530396 788.1895752 0.84266269]	[421.20349121 772.69567871 0.8696695 ]
[400.69674683 233.92645264 0.93867201]	[400.78253174 277.62179565 0.94679582]	[341.71768188 280.12561035 0.85261422]	[313.44573975 377.64831543 0.89318073]	[300.72943115 464.85238647 0.86102164]	[459.78860474 277.51187134 0.89988577]	[482.7869873 375.12069702 0.8738699 ]	[500.70370483 464.82754517 0.89313692]	[405.84518433 467.42105103 0.70580816]	[367.41278076 472.53457642 0.67234659]	[385.36807251 623.92303467 0.81128526]	[408.46524048 764.98565674 0.80281001]	[444.31774902 464.84707642 0.70567966]	[449.52755737 608.55761719 0.77918208]	[470.00372314 752.29779053 0.78388798]	[390.43911743 218.56034851 0.87120986]	[416.03289795 218.55473328 0.88270587]	[375.04391479 213.52185059 0.82140589]	[428.98776245 213.42497253 0.85523194]	[4.64837006e+02 7.85527893e+02 7.72890091e-01]	[4.82802490e+02 7.77869080e+02 7.37105012e-01]	[4.67401215e+02 7.67515991e+02 6.50642097e-01]	[3.95521118e+02 7.93245117e+02 7.86720812e-01]	[380.13189697 788.19952393 0.8399924 ]	[421.20730591 772.70715332 0.86966771]
[400.72738647 233.91085815 0.93373853]	[400.77426147 277.56967163 0.95126814]	[341.72512817 277.71624756 0.8555491 ]	[313.46389771 377.57598877 0.88967657]	[300.72665405 462.40621948 0.87654024]	[459.75411987 275.11019897 0.90286994]	[482.78872681 375.0925293 0.87383413]	[500.7182312 462.40322876 0.90064824]	[408.39703369 464.89016724 0.70306569]	[369.96112061 469.97103882 0.67634529]	[387.9414978 623.87133789 0.81091845]	[408.43356323 764.96075439 0.79708576]	[444.44302368 462.33499146 0.70023155]	[457.08200073 608.55895996 0.79748964]	[475.09463501 749.75537109 0.81330264]	[390.47061157 218.54624939 0.87147129]	[416.06430054 218.53335571 0.89185739]	[375.0446167 213.48284912 0.83298147]	[431.48214722 213.38116455 0.85046887]	[4.69963928e+02 7.82938171e+02 7.60985374e-01]	[4.85373260e+02 7.75275696e+02 7.49500990e-01]	[4.69962372e+02 7.65067810e+02 6.66934013e-01]	[3.95537872e+02 7.93255676e+02 7.93028235e-01]	[380.14263916 788.22076416 0.84616625]	[421.1809082 772.69152832 0.8628372 ]
[400.73153687 233.90739441 0.93387228]	[400.7805481 277.54696655 0.95131743]	[341.71963501 277.68960571 0.8592484 ]	[313.4541626 377.57449341 0.88727069]	[300.71557617 462.40335083 0.88052917]	[459.76544189 275.09283447 0.90402246]	[482.78866577 375.06564331 0.87199956]	[500.73397827 462.37136841 0.90152115]	[410.95404053 464.87921143 0.69683576]	[372.50793457 469.9614563 0.67842335]	[390.44042969 623.90893555 0.81498373]	[408.38647461 764.95733643 0.79599714]	[446.94750977 462.33047485 0.69101518]	[459.65188599 611.13360596 0.81553 ]	[477.73498535 749.74029541 0.85448003]	[390.4677124 218.54592896 0.87014788]	[416.06628418 218.52578735 0.89231771]	[375.03573608 213.4616394 0.83375067]	[431.4894104 213.36663818 0.85291934]	[4.69978210e+02 7.82966614e+02 7.73370028e-01]	[4.85402802e+02 7.75331177e+02 7.43214190e-01]	[4.77620605e+02 7.67494385e+02 6.64785981e-01]	[3.95516876e+02 7.93318298e+02 7.79704452e-01]	[380.11761475 790.59216309 0.84002209]	[421.16036987 772.70666504 0.85837728]
[400.72021484 233.94697571 0.93633097]	[400.78546143 277.54769897 0.95262432]	[341.71276855 277.70022583 0.85955769]	[313.51330566 377.58126831 0.89716637]	[300.65270996 462.41149902 0.88697559]	[459.78009033 275.09240723 0.90263748]	[482.80960083 375.03451538 0.87322628]	[500.72717285 462.35745239 0.90573311]	[411.00735474 464.87069702 0.6983602 ]	[372.53756714 469.9654541 0.68089503]	[390.49334717 623.83721924 0.81214201]	[405.91635132 764.95263672 0.79888058]	[449.48544312 462.30780029 0.68882519]	[459.78167725 608.50958252 0.86074471]	[480.33920288 749.68304443 0.89133143]	[390.4524231 218.58956909 0.86633962]	[416.06332397 218.57048035 0.88926655]	[375.00927734 213.46073914 0.82715589]	[429.00204468 213.39112854 0.85277182]	[4.77619385e+02 7.80395020e+02 7.57149994e-01]	[4.93100525e+02 7.72808472e+02 7.23791182e-01]	[4.80261505e+02 7.65037720e+02 6.93524957e-01]	[3.95517822e+02 7.93317993e+02 7.88766921e-01]	[380.112854 790.59075928 0.84744722]	[421.15298462 772.73028564 0.85788596]
[400.7272644 233.96702576 0.93765199]	[400.79162598 277.5630188 0.94909626]	[341.7322998 277.72354126 0.85439402]	[315.91870117 377.57348633 0.9005723 ]	[300.63092041 464.84823608 0.88155395]	[459.78604126 275.10324097 0.89794338]	[482.81750488 375.07229614 0.87648666]	[500.69482422 462.36798096 0.90546346]	[413.5524292 464.88562012 0.70103681]	[375.03167725 469.99493408 0.68601561]	[393.01550293 621.38287354 0.81504714]	[405.92050171 764.95452881 0.7977342 ]	[452.04388428 462.31692505 0.68924165]	[459.82730103 605.94927979 0.88226175]	[482.71810913 749.67608643 0.881392 ]	[390.47000122 218.60736084 0.86727697]	[416.06881714 218.59321594 0.8861298 ]	[375.02200317 213.46601868 0.82580888]	[431.48519897 213.37380981 0.84387064]	[477.70965576 780.39605713 0.78253722]	[4.98139587e+02 7.72814026e+02 7.50258982e-01]	[4.80306244e+02 7.65063354e+02 6.99090421e-01]	[395.51171875 793.28619385 0.79717755]	[380.125 788.23913574 0.85471916]	[418.78735352 772.74761963 0.85639805]
[400.76153564 234.01182556 0.93396968]	[400.80441284 277.57177734 0.94643319]	[341.75 280.0975647 0.85125035]	[315.92279053 377.65029907 0.90751016]	[298.2444458 464.85848999 0.88250971]	[459.79449463 275.10568237 0.89578563]	[482.82519531 375.07342529 0.87478828]	[500.66189575 462.34698486 0.90321642]	[416.02548218 464.89129639 0.70489025]	[375.06677246 469.98294067 0.69111657]	[393.06756592 618.82672119 0.80466408]	[408.38845825 764.94873047 0.7949506 ]	[454.58081055 462.33239746 0.69380921]	[462.20324707 605.97595215 0.88254279]	[482.77151489 749.7467041 0.87804496]	[390.50390625 218.65878296 0.8615669 ]	[416.10626221 218.6463623 0.88269186]	[375.02288818 213.46539307 0.83169031]	[431.49682617 213.38108826 0.84212947]	[480.13061523 783.00976562 0.78943044]	[4.98166962e+02 7.75351624e+02 7.33664811e-01]	[4.82741364e+02 7.65082703e+02 7.42100477e-01]	[395.56896973 793.24005127 0.80507386]	[380.16403198 788.21026611 0.84965372]	[418.78155518 772.73406982 0.85350823]
[400.7774353 234.05897522 0.931508 ]	[400.8326416 277.55432129 0.9418785 ]	[341.79711914 277.72570801 0.84948385]	[315.95095825 377.64593506 0.91157305]	[298.25656128 464.83758545 0.88001156]	[459.83151245 275.07363892 0.89221787]	[482.83880615 374.99517822 0.85984337]	[500.64486694 462.36065674 0.89739746]	[416.02145386 464.91125488 0.70637429]	[375.07562256 469.98483276 0.69613904]	[395.49765015 621.33007812 0.8120755 ]	[408.40090942 764.94732666 0.79360652]	[454.56912231 462.37097168 0.69404054]	[462.21853638 606.07495117 0.87658858]	[482.77252197 752.21856689 0.86554396]	[392.98709106 221.13296509 0.85607839]	[416.13064575 221.12428284 0.87712395]	[375.06176758 213.49226379 0.82870221]	[431.51660156 213.44377136 0.8501302 ]	[4.77705170e+02 7.85570068e+02 7.47120559e-01]	[4.95671417e+02 7.80435486e+02 6.93352818e-01]	[4.82810516e+02 7.67544922e+02 7.30482578e-01]	[395.54266357 793.22070312 0.80482465]	[380.14920044 788.19091797 0.85799503]	[421.15240479 772.74267578 0.8513422 ]
[400.83883667 236.44534302 0.92289197]	[400.86462402 277.54449463 0.93550068]	[344.26773071 277.71508789 0.84604138]	[316.00384521 377.66845703 0.91940022]	[300.64315796 462.42715454 0.88300848]	[462.22390747 275.05105591 0.89304793]	[482.85150146 375.04251099 0.86450851]	[500.64553833 462.36077881 0.89882135]	[416.03884888 464.8576355 0.71266133]	[375.10940552 467.44235229 0.70339388]	[395.51934814 621.32000732 0.80667257]	[408.39852905 764.95825195 0.7949459 ]	[454.5927124 462.32516479 0.69711751]	[462.25280762 606.09765625 0.86755335]	[482.78787231 749.76031494 0.87525856]	[393.03182983 221.20223999 0.85024965]	[418.54684448 221.18951416 0.88071257]	[375.06829834 213.47709656 0.8247273 ]	[434.05545044 213.44190979 0.86066329]	[4.77685852e+02 7.85517883e+02 7.74178982e-01]	[4.95657776e+02 7.77911194e+02 6.96843207e-01]	[4.82776184e+02 7.65091553e+02 7.34324455e-01]	[395.53546143 793.21917725 0.80198199]	[380.14480591 788.18725586 0.85329425]	[421.15765381 772.75030518 0.855793 ]
[403.24707031 236.46073914 0.91316402]	[403.26733398 277.59191895 0.92862278]	[344.3125 280.13406372 0.83461219]	[316.05645752 377.63250732 0.91704273]	[300.6557312 462.43258667 0.88299495]	[462.28521729 275.08584595 0.89567149]	[482.87252808 375.10461426 0.8756398 ]	[500.64813232 462.39230347 0.89844549]	[416.09255981 464.90829468 0.71353924]	[377.54071045 469.97128296 0.70339954]	[395.52728271 623.80712891 0.81866556]	[408.39904785 764.94799805 0.79385072]	[454.62478638 462.37521362 0.69860905]	[462.27987671 608.60980225 0.85568869]	[482.75875854 752.21417236 0.86918521]	[395.50253296 223.70016479 0.84988344]	[418.56604004 223.67073059 0.87797725]	[375.11102295 213.46789551 0.8391583 ]	[434.08383179 213.43730164 0.86821753]	[4.77634094e+02 7.88195557e+02 7.79934168e-01]	[4.95622864e+02 7.85595520e+02 7.14711905e-01]	[482.78759766 767.55487061 0.77289557]	[3.95541382e+02 7.90847717e+02 7.90556729e-01]	[380.15106201 788.18310547 0.84554195]	[421.1595459 772.73577881 0.84713989]
[403.24572754 236.46162415 0.91265655]	[403.26757812 277.59414673 0.92837608]	[344.3130188 280.13720703 0.83408338]	[316.05630493 377.63479614 0.91718411]	[300.65545654 462.42987061 0.88371634]	[462.28598022 275.08804321 0.89547646]	[482.8711853 375.10263062 0.87562418]	[500.64700317 462.38952637 0.89862192]	[416.0970459 464.91726685 0.71285349]	[377.54165649 469.98236084 0.7034471 ]	[395.52630615 621.40545654 0.81755829]	[408.39562988 764.94830322 0.7942909 ]	[454.63113403 462.38269043 0.69750535]	[462.27233887 608.56939697 0.86198157]	[482.7583313 752.21740723 0.86930442]	[395.5012207 223.69868469 0.84936428]	[418.56604004 223.67082214 0.8777293 ]	[375.10949707 213.46511841 0.83647817]	[434.08508301 213.43153381 0.86725366]	[4.77622253e+02 7.88196777e+02 7.76898801e-01]	[4.95609558e+02 7.85598022e+02 7.14428067e-01]	[482.79837036 767.55877686 0.77370775]	[395.54397583 790.84747314 0.79141372]	[380.15063477 788.1842041 0.84666216]	[421.1585083 772.7322998 0.84593201]
[403.27978516 236.51130676 0.91015232]	[403.31552124 277.60339355 0.922207 ]	[346.81954956 280.12127686 0.83094186]	[316.12695312 377.56207275 0.9095965 ]	[300.7015686 462.41165161 0.88233525]	[462.34353638 275.1055603 0.89251858]	[482.92355347 375.12289429 0.86786342]	[500.65356445 462.40841675 0.89435923]	[416.12417603 467.39422607 0.71079105]	[377.55340576 470.00189209 0.70362401]	[395.52038574 623.83276367 0.81869423]	[408.39785767 764.94989014 0.79441929]	[457.08966064 464.84616089 0.69760352]	[462.29446411 611.12530518 0.85294294]	[482.70266724 752.24291992 0.86894715]	[395.54232788 223.75935364 0.85505247]	[418.61444092 223.75567627 0.88070732]	[377.50274658 213.40557861 0.83314312]	[436.58178711 213.43327332 0.87063617]	[475.10366821 788.17126465 0.79636693]	[4.90566040e+02 7.85578613e+02 7.31399655e-01]	[4.82746979e+02 7.67582520e+02 7.65726864e-01]	[3.95531647e+02 7.90845032e+02 7.88374782e-01]	[380.14428711 788.18023682 0.84315145]	[421.16537476 772.73937988 0.84363532]
[403.33053589 236.5584259 0.90028948]	[403.3626709 277.61080933 0.91499138]	[346.875 280.15158081 0.8262971 ]	[318.53457642 377.57684326 0.90929794]	[303.2177124 462.36798096 0.86924946]	[462.39901733 275.10372925 0.88877696]	[482.97766113 377.53588867 0.86220038]	[500.67602539 462.43499756 0.88990873]	[416.14614868 467.40286255 0.70879555]	[377.57711792 469.96984863 0.70967084]	[395.55966187 623.80578613 0.81972313]	[405.91717529 762.51019287 0.79597646]	[457.10662842 464.8755188 0.69308293]	[462.28823853 608.58947754 0.86058092]	[480.35510254 749.75006104 0.88883585]	[395.59661865 226.2833252 0.86713946]	[418.64944458 226.27384949 0.88686013]	[377.53778076 213.43225098 0.84207153]	[436.63122559 213.44676208 0.86572611]	[470.04421997 788.14764404 0.81974339]	[4.87989563e+02 7.85556519e+02 7.53433406e-01]	[4.82745667e+02 7.65085083e+02 7.40280807e-01]	[395.55047607 790.84863281 0.79148179]	[380.14974976 788.18676758 0.84414732]	[418.77990723 772.7177124 0.84724766]
[405.871521 236.60717773 0.87818372]	[408.39642334 277.66055298 0.89392167]	[351.98464966 280.18112183 0.83319014]	[318.68414307 380.09606934 0.91851079]	[308.39047241 464.89871216 0.8374666 ]	[464.92959595 277.51550293 0.87344283]	[485.45828247 377.67382812 0.87388647]	[500.80938721 464.84957886 0.90647417]	[418.61526489 467.47421265 0.72160995]	[377.63122559 470.02996826 0.71663964]	[398.02008057 623.82617188 0.83444238]	[405.92431641 764.96435547 0.80094516]	[459.64044189 467.43692017 0.70189238]	[462.24954224 613.6505127 0.84874421]	[480.19616699 752.22583008 0.86539996]	[398.05105591 226.30323792 0.88098025]	[418.76260376 226.29602051 0.89020228]	[377.62719727 213.47375488 0.86312497]	[439.13293457 213.44543457 0.88273752]	[464.90805054 788.10559082 0.84423912]	[482.89822388 785.52545166 0.79275233]	[4.80240509e+02 7.67538879e+02 7.03707278e-01]	[3.95546082e+02 7.93248779e+02 7.74591088e-01]	[380.13983154 788.22320557 0.83501059]	[418.7746582 772.74273682 0.84315395]
[408.43188477 236.67657471 0.86402231]	[408.47561646 277.70236206 0.88754231]	[354.4597168 280.24243164 0.82930446]	[318.756073 380.1156311 0.91599619]	[310.97558594 467.41842651 0.83749229]	[467.41741943 277.54974365 0.86643523]	[485.4982605 377.67584229 0.87271667]	[500.85775757 464.85946655 0.90333521]	[418.65463257 467.4548645 0.72950894]	[377.66043091 470.04031372 0.71972442]	[398.01663208 621.40631104 0.82062763]	[405.92398071 764.96295166 0.80139506]	[459.67572021 464.93069458 0.70913327]	[462.23190308 611.10980225 0.84749275]	[480.1321106 749.71478271 0.8686589 ]	[398.11853027 228.8407135 0.89756989]	[421.16732788 228.80024719 0.89393634]	[377.72714233 215.90313721 0.84107643]	[439.17437744 213.47967529 0.8894881 ]	[464.93600464 788.06219482 0.85887152]	[482.92337036 783.02148438 0.80313194]	[4.80144836e+02 7.64976257e+02 6.75446570e-01]	[3.95563416e+02 7.93226074e+02 7.75299191e-01]	[380.15170288 788.21380615 0.83698756]	[418.7756958 772.73260498 0.84679717]
[411.01669312 239.10876465 0.85863316]	[413.50942993 277.68286133 0.89852166]	[354.57958984 280.19345093 0.85043079]	[321.14715576 380.16409302 0.91029608]	[313.50442505 464.92718506 0.86151183]	[467.48358154 277.52416992 0.86312962]	[490.49206543 377.58605957 0.86333328]	[503.31732178 464.86737061 0.89549673]	[418.72384644 472.52474976 0.7308681 ]	[377.72122192 475.07400513 0.72009176]	[395.64657593 623.84075928 0.82983369]	[405.90423584 764.96838379 0.80699247]	[459.72915649 469.99456787 0.71021771]	[462.25106812 613.64123535 0.84258533]	[477.69415283 749.74438477 0.85116351]	[398.19790649 231.33714294 0.91014159]	[421.24624634 228.87046814 0.9028368 ]	[380.17459106 215.92771912 0.83138293]	[439.29150391 213.49731445 0.90940881]	[464.87509155 788.01062012 0.85844052]	[482.87405396 782.96466064 0.80024809]	[4.77686401e+02 7.65042847e+02 6.81173325e-01]	[3.95529907e+02 7.93274780e+02 7.69146562e-01]	[380.12475586 788.24407959 0.8354398 ]	[418.75482178 772.72955322 0.85114139]
[413.56314087 239.12359619 0.86720818]	[416.01702881 277.71896362 0.9034906 ]	[357.05599976 280.21539307 0.86008948]	[323.71844482 380.11395264 0.88442862]	[313.54812622 464.85919189 0.88694 ]	[470.01300049 277.56573486 0.85982043]	[493.12390137 377.66152954 0.87154961]	[503.44815063 464.9203186 0.8755374 ]	[421.14022827 475.08102417 0.73408341]	[380.11004639 477.61880493 0.72523248]	[398.02514648 623.88348389 0.82982624]	[405.90429688 764.96282959 0.8089667 ]	[459.83413696 472.54312134 0.71572447]	[462.26028442 616.19104004 0.83564138]	[477.59753418 749.70007324 0.84494281]	[398.27877808 231.36808777 0.91351622]	[421.30245972 231.32070923 0.90716892]	[380.28311157 216.00189209 0.83033365]	[441.68838501 215.92662048 0.91593075]	[464.82284546 785.58032227 0.8529312 ]	[482.82995605 780.42608643 0.8005712 ]	[4.75116302e+02 7.62520386e+02 6.59390509e-01]	[3.95541656e+02 7.93290527e+02 7.75855184e-01]	[380.13577271 788.25195312 0.83958292]	[418.75842285 772.69689941 0.8613025 ]
[416.08654785 239.14105225 0.87705606]	[416.17703247 280.1010437 0.92687631]	[357.14404297 280.24343872 0.86270934]	[328.85852051 380.1086731 0.87122846]	[315.97766113 464.87036133 0.88495165]	[475.11251831 277.56564331 0.87294084]	[498.18127441 377.644104 0.88181442]	[505.87231445 464.86599731 0.86974251]	[421.16156006 475.08905029 0.73715746]	[380.13375854 477.61846924 0.7211141 ]	[398.06219482 621.38867188 0.82495129]	[405.90878296 764.95458984 0.8039875 ]	[459.85214233 472.559021 0.7209546 ]	[462.28335571 616.22021484 0.83694446]	[475.13088989 752.30670166 0.80348188]	[400.70263672 231.4262085 0.91844851]	[421.37661743 231.36541748 0.90522861]	[380.36279297 215.98234558 0.79436392]	[441.75692749 216.00767517 0.92378068]	[462.40386963 788.13043213 0.86198556]	[482.78442383 785.56970215 0.80036438]	[4.72566223e+02 7.67613159e+02 6.85332239e-01]	[3.95574554e+02 7.93295776e+02 7.73462594e-01]	[380.14660645 790.59130859 0.83483183]	[418.76531982 772.6920166 0.85613835]
[418.56918335 239.13945007 0.89117861]	[418.5927124 280.14898682 0.93418843]	[357.20626831 282.72573853 0.85353917]	[331.43695068 380.22702026 0.87712359]	[316.13293457 464.88549805 0.88992739]	[477.62078857 277.60098267 0.8803525 ]	[500.68356323 377.69940186 0.8988812 ]	[505.99545288 464.89886475 0.84628993]	[421.18453979 472.59918213 0.73559499]	[380.12042236 475.15914917 0.72224009]	[398.06744385 621.37835693 0.82534343]	[405.90893555 764.94958496 0.8030557 ]	[462.22320557 472.54562378 0.71714163]	[462.27844238 616.27008057 0.84054756]	[475.068573 752.2598877 0.8069157]	[400.82028198 231.42295837 0.90254849]	[423.84918213 231.36894226 0.88940692]	[382.78671265 215.99032593 0.77097118]	[441.86532593 215.99264526 0.89473075]	[462.41732788 788.1819458 0.88241076]	[482.79986572 785.59436035 0.82692957]	[4.70016113e+02 7.67569275e+02 6.89935625e-01]	[3.95601562e+02 7.93307190e+02 7.75607049e-01]	[380.15863037 790.60229492 0.83492988]	[418.76202393 770.30249023 0.86014777]
[418.63781738 239.16506958 0.89645171]	[418.66223145 280.1696167 0.93844682]	[359.60009766 282.75564575 0.85007274]	[334.01751709 380.23364258 0.89232409]	[318.62783813 470.0375061 0.84622812]	[477.70422363 277.59317017 0.88879985]	[500.7975769 377.73120117 0.90139401]	[508.48953247 467.41046143 0.82624227]	[421.1968689 475.08572388 0.73349756]	[380.14331055 475.14892578 0.71511668]	[398.10214233 621.34423828 0.82469743]	[405.91375732 764.96563721 0.80077571]	[462.2272644 472.57400513 0.71451688]	[462.27926636 618.74108887 0.84230083]	[472.58422852 754.82397461 0.78553641]	[403.29229736 231.43864441 0.88613033]	[426.35171509 231.43037415 0.88380307]	[385.36672974 215.97921753 0.75164902]	[441.93417358 216.02809143 0.87816072]	[464.85809326 788.23260498 0.87031603]	[482.87081909 788.03118896 0.81869602]	[4.67437469e+02 7.70093567e+02 6.96724176e-01]	[3.95603821e+02 7.93325684e+02 7.77688384e-01]	[380.15789795 790.6184082 0.83468509]	[418.76989746 772.70922852 0.85947138]
[418.78344727 241.62524414 0.89952666]	[421.14633179 280.21005249 0.92843729]	[359.7585144 282.77276611 0.84510773]	[336.45016479 380.32174683 0.89537305]	[321.14675903 467.49865723 0.83623147]	[480.21258545 277.66387939 0.89120716]	[503.25408936 377.72134399 0.89635515]	[511.04003906 467.46206665 0.81706166]	[421.26177979 472.54904175 0.73006028]	[380.19198608 472.53887939 0.70869315]	[398.13842773 616.26593018 0.81417263]	[405.91165161 764.97302246 0.80272287]	[462.28036499 472.55728149 0.71728569]	[462.28695679 618.73736572 0.84476405]	[472.55096436 757.35144043 0.78352857]	[405.90637207 233.828125 0.87071043]	[431.49649048 233.8215332 0.8702752 ]	[390.49972534 216.00933838 0.73364049]	[446.93264771 215.99311829 0.84616959]	[464.93988037 790.61938477 0.85876089]	[482.94998169 788.078125 0.81616163]	[4.64911774e+02 7.70165710e+02 7.21282899e-01]	[3.95632172e+02 7.93307190e+02 7.80074656e-01]	[380.16751099 790.60314941 0.82646954]	[418.75384521 772.72155762 0.85744482]
[421.23126221 241.70172119 0.89099973]	[421.31878662 280.19210815 0.92023563]	[362.3052063 282.76574707 0.8239361 ]	[336.58282471 380.2366333 0.90389961]	[321.27575684 467.45089722 0.82074493]	[480.36917114 277.66409302 0.89348978]	[503.32449341 377.68167114 0.89129543]	[513.66015625 467.46505737 0.82097495]	[421.3236084 475.12866211 0.72982442]	[380.2399292 475.10910034 0.71181911]	[398.18191528 618.79376221 0.82008803]	[408.38143921 764.97180176 0.7968803 ]	[462.34841919 477.62811279 0.72961491]	[462.32769775 618.83599854 0.85427094]	[472.59225464 762.48028564 0.78900695]	[410.99975586 233.85852051 0.87730575]	[434.12084961 233.87770081 0.89318115]	[395.52722168 216.07211304 0.77750498]	[451.98641968 216.04212952 0.82950062]	[464.9128418 790.75915527 0.83071268]	[482.90634155 788.22015381 0.81179416]	[4.67408295e+02 7.70286560e+02 7.06576049e-01]	[3.95588013e+02 7.93302673e+02 7.75350034e-01]	[380.1395874 790.58465576 0.82629234]	[418.77157593 772.73492432 0.85501969]
[421.31430054 241.71273804 0.87660086]	[423.85806274 280.21444702 0.88985437]	[367.36257935 282.76245117 0.80632883]	[339.06771851 380.33013916 0.89855891]	[326.34609985 469.96987915 0.80772126]	[482.88504028 277.71737671 0.88499516]	[503.42471313 380.13928223 0.89167839]	[518.72875977 467.45193481 0.85050321]	[423.79733276 472.57345581 0.71168339]	[382.72937012 472.5329895 0.69649065]	[398.21551514 621.31243896 0.82512343]	[408.41705322 764.9888916 0.796583 ]	[462.45404053 475.12463379 0.71360284]	[462.33551025 621.27618408 0.85432547]	[472.59921265 765.0078125 0.79761738]	[413.56555176 233.87562561 0.87895668]	[436.65127563 233.89683533 0.90569639]	[398.050354 216.02748108 0.74165648]	[457.07678223 215.99714661 0.86061889]	[464.91983032 790.80755615 0.81619269]	[482.91906738 790.60992432 0.80834556]	[4.67407501e+02 7.72747314e+02 6.93699896e-01]	[3.95586761e+02 7.93305115e+02 7.74946749e-01]	[380.14337158 790.58416748 0.82807076]	[421.15994263 772.76281738 0.85187382]
[423.85879517 241.69960022 0.85082608]	[426.3500061 280.18725586 0.88060778]	[369.95932007 282.76098633 0.80958372]	[339.23760986 380.28643799 0.9004519 ]	[333.98995972 467.49026489 0.83289665]	[482.97528076 277.68487549 0.87534595]	[505.8651123 380.18505859 0.88378096]	[518.77667236 467.4725647 0.85453159]	[423.87368774 472.53536987 0.69935709]	[382.81466675 472.53302002 0.68463731]	[398.26400757 621.31256104 0.81334537]	[408.44238281 764.98724365 0.79317683]	[464.88327026 472.57070923 0.69846553]	[462.35906982 616.2512207 0.83010656]	[475.06195068 765.02496338 0.79677773]	[416.15985107 233.85449219 0.89292103]	[439.19833374 233.89434814 0.92599177]	[398.1182251 215.9367218 0.85495651]	[457.20526123 215.94055176 0.85358679]	[464.90008545 790.83850098 0.80463946]	[482.90237427 790.62561035 0.80183351]	[4.67428680e+02 7.72733276e+02 6.77627623e-01]	[3.95568054e+02 7.93262207e+02 7.72554815e-01]	[380.13970947 788.21661377 0.8283692 ]	[421.17630005 772.76599121 0.84720314]
[428.98736572 241.71809387 0.83293533]	[431.47061157 280.21054077 0.8634156 ]	[374.97857666 282.70739746 0.82651615]	[341.74090576 382.7494812 0.87064642]	[336.48471069 469.96463013 0.85831636]	[487.97509766 280.13790894 0.83988732]	[505.96374512 380.21066284 0.86465275]	[521.25476074 469.99111938 0.86309832]	[426.40359497 472.58898926 0.69007289]	[385.36010742 472.57147217 0.67402369]	[400.66549683 621.34124756 0.82634681]	[408.44216919 764.99310303 0.7945748 ]	[467.43267822 475.12686157 0.68422419]	[462.38723755 618.78515625 0.83147138]	[475.07772827 765.03204346 0.79936963]	[418.69839478 233.88015747 0.91803074]	[441.70178223 233.88247681 0.93160164]	[400.65487671 215.97792053 0.8437953 ]	[459.76577759 215.94020081 0.88875061]	[464.89865112 793.21026611 0.79663914]	[482.90722656 790.63018799 0.7973091 ]	[4.67445831e+02 7.72734619e+02 6.73922181e-01]	[3.95592316e+02 7.93261780e+02 7.76275039e-01]	[380.15060425 788.21820068 0.82888722]	[421.17105103 772.77374268 0.84672666]
[428.9826355 241.71829224 0.83292848]	[429.00387573 280.20907593 0.86301666]	[374.97415161 282.70800781 0.82615566]	[341.73532104 382.75552368 0.87074751]	[336.49066162 469.95553589 0.85881674]	[487.9675293 280.13766479 0.84079766]	[505.96255493 380.21374512 0.86425334]	[521.25701904 469.99188232 0.86234391]	[426.39215088 472.59396362 0.68975276]	[385.34542847 472.574646 0.67416644]	[400.65686035 621.3326416 0.82367623]	[408.44818115 764.97833252 0.79265767]	[467.42709351 475.13104248 0.68457979]	[462.39590454 618.8225708 0.83262867]	[475.07730103 765.01031494 0.79672313]	[418.69631958 233.87498474 0.91708374]	[441.70346069 233.88450623 0.93248069]	[400.64935303 215.95758057 0.8436774 ]	[459.76766968 215.93214417 0.88861531]	[464.89071655 790.82232666 0.80256826]	[482.9055481 790.61602783 0.79657573]	[4.67442474e+02 7.72729675e+02 6.76380396e-01]	[3.95590851e+02 7.93256714e+02 7.76685238e-01]	[380.14480591 788.21264648 0.82864618]	[421.17733765 772.75646973 0.85140419]
[434.11566162 241.70741272 0.84336758]	[434.11209106 280.20541382 0.88233429]	[377.52972412 282.68319702 0.84785622]	[346.83657837 380.26119995 0.85409319]	[336.56921387 464.88238525 0.89139009]	[490.54730225 280.12313843 0.83991641]	[508.47293091 380.13516235 0.87403756]	[521.31512451 469.99664307 0.86719936]	[428.98388672 472.53970337 0.68353087]	[390.46759033 470.00909424 0.67092651]	[400.69506836 621.31854248 0.82371241]	[408.4468689 764.9854126 0.79472929]	[469.96524048 475.09091187 0.67443466]	[462.44226074 618.76928711 0.81633246]	[475.10028076 764.97900391 0.79285479]	[421.17352295 233.89094543 0.92995477]	[441.84814453 233.86323547 0.91445297]	[400.790802 216.04344177 0.84991634]	[462.21585083 216.00590515 0.87844551]	[464.89428711 790.79766846 0.80279917]	[482.92480469 790.59631348 0.79063576]	[4.67463409e+02 7.72713928e+02 6.75816178e-01]	[3.95592590e+02 7.93251526e+02 7.78093398e-01]	[380.14559937 788.21032715 0.82788622]	[421.17657471 772.76416016 0.85673237]
[436.63778687 241.70046997 0.85599434]	[436.64154053 280.22088623 0.90755206]	[377.62927246 282.69662476 0.85716099]	[351.95141602 380.21276855 0.86562794]	[336.70358276 464.86880493 0.88539904]	[493.10211182 280.1159668 0.84658271]	[513.61193848 380.16638184 0.86203009]	[521.4197998 470.04510498 0.8639636 ]	[431.53137207 472.57977295 0.67620659]	[393.02529907 472.54986572 0.67119431]	[400.72177124 621.39709473 0.82201034]	[408.41390991 765.00805664 0.79656881]	[472.52923584 475.13412476 0.67011118]	[464.86178589 616.22619629 0.79970497]	[475.13754272 764.98468018 0.79667187]	[421.27410889 233.87590027 0.92105156]	[444.30673218 233.87281799 0.90353632]	[400.89077759 216.00170898 0.81173801]	[462.31607056 216.07408142 0.87953258]	[464.8755188 790.76861572 0.79781437]	[4.82912842e+02 7.90585327e+02 7.86901891e-01]	[4.69992737e+02 7.72727783e+02 6.72148705e-01]	[3.95532776e+02 7.93247620e+02 7.72123754e-01]	[377.73101807 788.2074585 0.82916313]	[421.15856934 772.7935791 0.8472833 ]
[439.1867981 239.20016479 0.88946986]	[439.14016724 280.22949219 0.9297179 ]	[380.11322021 282.71246338 0.85510439]	[356.98550415 380.19717407 0.89670801]	[339.26885986 464.94512939 0.85671443]	[498.19256592 277.72680664 0.86792147]	[518.68811035 380.17971802 0.86886907]	[523.92492676 475.07077026 0.86352867]	[436.57522583 472.53393555 0.68606538]	[395.56280518 470.03631592 0.67903006]	[400.77355957 623.81091309 0.8203814 ]	[405.89862061 764.97485352 0.79847872]	[477.62451172 475.07867432 0.67890728]	[469.96090698 618.7645874 0.76304471]	[475.14904785 764.96325684 0.7882055 ]	[423.86685181 231.45263672 0.88178831]	[446.91400146 233.82574463 0.87721443]	[408.39523315 216.02357483 0.77393091]	[464.822052 216.04034424 0.84728277]	[4.67395264e+02 7.90718994e+02 7.87296832e-01]	[4.85395325e+02 7.88210815e+02 7.74954140e-01]	[4.67474701e+02 7.72727051e+02 6.62235558e-01]	[3.93072113e+02 7.93250854e+02 7.79011548e-01]	[377.70880127 788.20825195 0.83639348]	[418.74264526 772.76678467 0.84413469]
[439.30224609 241.63285828 0.89716536]	[439.2270813 282.66854858 0.93283552]	[380.20651245 282.73724365 0.85569251]	[357.0692749 380.20016479 0.90240735]	[339.29907227 464.96743774 0.85212147]	[500.66436768 280.13098145 0.86824745]	[521.18939209 380.20059204 0.89485067]	[524.00567627 472.51852417 0.85020673]	[436.62026978 472.53509521 0.68604374]	[395.57434082 469.99481201 0.67737031]	[400.77450562 623.8381958 0.81416082]	[405.84332275 765.0090332 0.80751151]	[477.71603394 475.09893799 0.68728572]	[470.00146484 618.77838135 0.76609528]	[475.14920044 764.97277832 0.78927058]	[426.42123413 233.82290649 0.87277615]	[452.02182007 233.82998657 0.86779773]	[410.98913574 216.01286316 0.77072066]	[467.40890503 215.99783325 0.83747315]	[467.43322754 790.72369385 0.79244602]	[4.85418640e+02 7.88209045e+02 7.81178832e-01]	[4.67461060e+02 7.72731812e+02 6.62158012e-01]	[3.93028473e+02 7.93304199e+02 7.68051565e-01]	[377.66928101 788.24578857 0.83187389]	[418.69760132 772.80096436 0.83753836]
[441.71789551 241.63343811 0.89573085]	[439.32870483 280.20175171 0.93082374]	[380.31005859 282.67169189 0.85103935]	[357.07272339 380.12124634 0.9008612 ]	[341.70309448 467.4251709 0.83995253]	[500.73300171 280.1031189 0.87965757]	[521.28594971 380.18130493 0.89764827]	[526.40667725 472.61013794 0.84609956]	[436.64749146 467.46017456 0.69222474]	[395.61624146 467.41760254 0.68242824]	[400.81393433 621.28399658 0.80793595]	[403.31411743 764.98583984 0.81933409]	[477.73236084 470.02130127 0.68793249]	[470.01416016 616.27191162 0.76851892]	[475.1663208 764.95288086 0.78514767]	[431.46685791 233.82859802 0.87266463]	[454.59176636 233.84059143 0.88077217]	[413.56161499 216.01972961 0.78797078]	[469.96585083 216.02908325 0.83212334]	[4.64893188e+02 7.90784058e+02 7.90152073e-01]	[4.82948486e+02 7.90601929e+02 7.88051069e-01]	[4.69998871e+02 7.70309326e+02 6.60890043e-01]	[3.95626831e+02 7.93318970e+02 7.57587910e-01]	[377.72729492 790.63232422 0.8130247 ]	[416.1545105 772.75921631 0.79742014]
[441.76507568 241.63716125 0.89737105]	[441.71691895 280.20855713 0.92893529]	[382.73822021 282.69265747 0.84362245]	[357.11260986 380.12985229 0.90268356]	[341.77154541 464.96405029 0.83444011]	[500.79379272 280.10665894 0.88184667]	[521.37249756 380.2272644 0.89451748]	[526.54937744 475.11169434 0.83848929]	[439.0763855 470.00558472 0.6978721 ]	[398.03616333 467.47543335 0.68611932]	[400.81991577 618.84356689 0.80456895]	[400.81494141 765.07092285 0.85116506]	[480.14660645 472.56872559 0.69551909]	[472.54812622 616.26776123 0.763587 ]	[475.14404297 765.00469971 0.78858823]	[431.53771973 233.82359314 0.87513649]	[457.06872559 233.83740234 0.88844258]	[416.05844116 216.0634613 0.78207362]	[470.0501709 216.03483582 0.82955253]	[4.64896423e+02 7.93223267e+02 7.81778038e-01]	[482.94015503 790.65222168 0.79382092]	[4.67476288e+02 7.72703369e+02 6.57366216e-01]	[3.98114624e+02 7.95795471e+02 7.47289419e-01]	[380.13299561 790.70343018 0.80154377]	[4.11038177e+02 7.72799194e+02 7.67670512e-01]
[441.79776001 241.63870239 0.89117825]	[441.78967285 280.20263672 0.92309171]	[382.8026123 282.69113159 0.83421856]	[357.14361572 377.74914551 0.90507698]	[344.27816772 467.39215088 0.82311732]	[500.86721802 280.10275269 0.8846122 ]	[521.40460205 377.74252319 0.89528304]	[531.54498291 472.5736084 0.81743103]	[439.13516235 470.01651001 0.70424354]	[398.09234619 469.97033691 0.69176507]	[400.79376221 618.84136963 0.80375272]	[400.77059937 764.98413086 0.84431112]	[480.18093872 472.56692505 0.69861811]	[472.55770874 616.26983643 0.76533759]	[475.10137939 764.96374512 0.78133631]	[434.03860474 233.82597351 0.87600607]	[457.12451172 233.85224915 0.89864528]	[416.12716675 215.96061707 0.8113423 ]	[472.58172607 216.04216003 0.83441955]	[4.64876923e+02 7.93240906e+02 7.86418140e-01]	[482.94406128 790.65142822 0.7974171 ]	[4.67422821e+02 7.70290771e+02 6.71193540e-01]	[3.98210968e+02 7.95821838e+02 7.33656347e-01]	[3.80173004e+02 7.90725952e+02 7.79221237e-01]	[4.10952545e+02 7.70277954e+02 7.52806664e-01]
[441.82855225 241.6340332 0.88420206]	[441.83605957 280.1857605 0.92045134]	[382.86962891 282.67773438 0.82667905]	[357.18054199 377.73233032 0.90767813]	[344.34841919 464.94818115 0.81986976]	[500.89926147 277.71310425 0.88955277]	[521.42938232 377.73544312 0.89939427]	[531.58135986 470.01159668 0.81334233]	[439.13937378 469.99954224 0.70654666]	[398.10516357 467.47088623 0.69719249]	[400.78915405 621.29162598 0.80567408]	[400.77792358 764.96044922 0.8398056 ]	[480.17086792 472.55462646 0.70040661]	[472.56878662 616.27050781 0.76697665]	[475.09439087 764.94909668 0.7797389 ]	[434.0836792 233.81509399 0.87478036]	[457.17480469 233.84501648 0.90296131]	[418.53649902 215.94685364 0.80510694]	[475.14215088 216.00961304 0.83694285]	[4.64889709e+02 7.93237183e+02 7.87352979e-01]	[482.94793701 790.64141846 0.79709762]	[4.67408142e+02 7.70265503e+02 6.75518036e-01]	[3.98225403e+02 7.95844666e+02 7.29898572e-01]	[3.80182220e+02 7.90741333e+02 7.76837826e-01]	[4.08473083e+02 7.70246582e+02 7.53929079e-01]
[441.91220093 241.62606812 0.87303585]	[441.87948608 280.21459961 0.91379529]	[385.3387146 282.68447876 0.82384551]	[357.22390747 377.74224854 0.90696812]	[346.80636597 464.89001465 0.82698071]	[503.27658081 280.11398315 0.88908088]	[523.77813721 377.71636963 0.90555882]	[534.11395264 469.99902344 0.81562907]	[439.18252563 469.98370361 0.70899457]	[398.15292358 467.44467163 0.70219642]	[400.83856201 618.82226562 0.80911875]	[400.82211304 764.97540283 0.84280896]	[480.19396973 472.53771973 0.70350099]	[472.5736084 616.25463867 0.7631458 ]	[475.11346436 762.5100708 0.77929705]	[436.58093262 231.44519043 0.88233876]	[459.62606812 233.83282471 0.91090202]	[418.5723877 215.94685364 0.82179719]	[477.63046265 215.99121094 0.82889396]	[4.64946259e+02 7.90828796e+02 7.86638498e-01]	[485.37573242 790.61291504 0.79445368]	[4.67403229e+02 7.70267334e+02 6.71963871e-01]	[3.98205994e+02 7.93362488e+02 7.63152003e-01]	[380.20239258 790.69537354 0.80736226]	[4.11008881e+02 7.72693970e+02 7.63952672e-01]
[444.36849976 241.61851501 0.86408597]	[441.90081787 282.67242432 0.90263146]	[385.34924316 282.73388672 0.81887901]	[357.22949219 380.13470459 0.90777373]	[346.84634399 464.96908569 0.81402183]	[503.31512451 280.16387939 0.88476998]	[523.79290771 377.73184204 0.9067809 ]	[534.14172363 470.01004028 0.81643081]	[439.22647095 469.98071289 0.71382976]	[398.19134521 467.43414307 0.70561618]	[400.83346558 621.39941406 0.81507105]	[400.86920166 762.51757812 0.83147109]	[480.22463989 472.53726196 0.70695096]	[472.59173584 618.7600708 0.76476967]	[475.09667969 764.94976807 0.78132719]	[436.65393066 231.41978455 0.88980842]	[459.71008301 233.81648254 0.91806638]	[418.58657837 215.92425537 0.84368193]	[477.69085693 215.96629333 0.83095801]	[464.90383911 790.81109619 0.79577416]	[482.94094849 790.60284424 0.79984587]	[4.67424500e+02 7.70265198e+02 6.65116787e-01]	[3.98162140e+02 7.93316223e+02 7.82856643e-01]	[380.18661499 790.65087891 0.8260051 ]	[413.55810547 770.2980957 0.77835476]
[444.3734436 239.18785095 0.86629385]	[441.91278076 282.66876221 0.89985281]	[385.35314941 282.72549438 0.81910878]	[359.5770874 380.15530396 0.9118318 ]	[346.85720825 467.39886475 0.81605721]	[503.3347168 280.1680603 0.88365775]	[523.81280518 380.12539673 0.90492171]	[536.63592529 472.5256958 0.81686485]	[439.23858643 467.4805603 0.71187723]	[398.2003479 467.41384888 0.70723128]	[400.84637451 621.35559082 0.80494016]	[403.27133179 764.94714355 0.82751274]	[480.23764038 470.02801514 0.70714039]	[472.57647705 618.77423096 0.76295251]	[475.11178589 762.50134277 0.78131258]	[436.66567993 231.38578796 0.8868202 ]	[459.72894287 231.43650818 0.91816038]	[418.60168457 215.95950317 0.84461284]	[477.73468018 215.99291992 0.83043313]	[464.92697144 790.78771973 0.79895979]	[485.35693359 788.24285889 0.79790711]	[4.67424255e+02 7.70257263e+02 6.65479720e-01]	[398.12390137 793.26922607 0.79964155]	[380.18060303 790.60571289 0.84506917]	[416.06646729 772.68945312 0.79154098]
[444.37768555 239.13563538 0.87356144]	[441.92602539 282.66659546 0.89741677]	[385.36105347 282.72427368 0.81914055]	[359.58459473 380.14794922 0.91203219]	[349.36474609 464.96270752 0.8181923 ]	[503.34042358 280.1751709 0.88406938]	[523.79003906 377.74008179 0.90972447]	[536.6439209 470.006073 0.81855267]	[439.23226929 469.96606445 0.71111524]	[398.2048645 467.41867065 0.70729029]	[400.82220459 623.83203125 0.82018673]	[403.2689209 764.97180176 0.83207017]	[480.2258606 472.5269165 0.7064299]	[472.56851196 618.81323242 0.76216412]	[475.10070801 764.96459961 0.7827661 ]	[436.6690979 231.32557678 0.87789887]	[459.73944092 231.3868866 0.9132368 ]	[418.6026001 215.94248962 0.85370743]	[480.12786865 215.98730469 0.85086918]	[464.94216919 790.79516602 0.79364306]	[485.36776733 790.59246826 0.79670298]	[4.67411469e+02 7.70284668e+02 6.62238061e-01]	[3.98098999e+02 7.93299438e+02 7.90520251e-01]	[380.15838623 790.62646484 0.84282297]	[416.06924438 772.70605469 0.79815483]
[444.39697266 239.09872437 0.87647176]	[441.92379761 282.66488647 0.89896488]	[385.3605957 282.72821045 0.81945801]	[359.59765625 380.15036011 0.91339213]	[349.39715576 464.94470215 0.82255757]	[503.32894897 280.17709351 0.88374847]	[523.7744751 377.73092651 0.91066688]	[534.16223145 469.95648193 0.81827617]	[439.23931885 469.98791504 0.71234733]	[398.21398926 467.4369812 0.70879805]	[400.82833862 621.40332031 0.81521964]	[403.27407837 764.96630859 0.83045745]	[480.22698975 472.54412842 0.70782894]	[472.57467651 618.8381958 0.76373225]	[475.11257935 762.51293945 0.78186601]	[436.6802063 228.87019348 0.87554157]	[459.75192261 231.3520813 0.90944982]	[418.59133911 215.9329834 0.85493976]	[480.12686157 215.97488403 0.85172099]	[464.93103027 790.80072021 0.79402459]	[485.36245728 790.59277344 0.79609519]	[4.67429474e+02 7.70254089e+02 6.65725350e-01]	[3.98100677e+02 7.93299744e+02 7.93014228e-01]	[380.16061401 790.62347412 0.84434062]	[416.07321167 772.69866943 0.79920805]
[444.38891602 239.05493164 0.88128823]	[441.9251709 280.25033569 0.90022445]	[385.35952759 282.73651123 0.81872624]	[359.60119629 380.175354 0.91273797]	[349.42651367 464.94876099 0.82314843]	[503.32632446 280.16906738 0.88359195]	[523.77502441 377.73031616 0.90750158]	[534.10107422 467.47576904 0.81867975]	[439.23629761 469.97293091 0.71053588]	[398.22149658 467.42590332 0.70921224]	[400.82141113 623.81408691 0.81072277]	[403.27590942 764.96795654 0.83091295]	[480.21847534 472.52420044 0.70397681]	[472.5597229 618.82312012 0.76165295]	[475.12097168 762.51275635 0.78204107]	[436.67962646 228.81053162 0.87229478]	[459.74893188 231.31338501 0.90402281]	[418.5954895 215.91278076 0.85945117]	[480.12503052 215.95648193 0.8549152 ]	[4.64926270e+02 7.90800720e+02 7.89407969e-01]	[485.36029053 790.59362793 0.79098177]	[4.67439484e+02 7.70252808e+02 6.62838519e-01]	[3.98084991e+02 7.93314148e+02 7.87939727e-01]	[380.14871216 790.63226318 0.84409332]	[416.07836914 772.69885254 0.80223489]
[444.38134766 236.64479065 0.88859057]	[441.91583252 282.67312622 0.90050244]	[385.3543396 282.75442505 0.81687498]	[359.59555054 380.22091675 0.91216671]	[349.43826294 464.95178223 0.82458317]	[503.32897949 280.18258667 0.88041019]	[523.79351807 380.18109131 0.9011941 ]	[531.5657959 467.4934082 0.81769311]	[439.24398804 469.97338867 0.71153075]	[398.22427368 467.43014526 0.71076298]	[400.82809448 621.36169434 0.81074786]	[403.28695679 764.95697021 0.82767564]	[480.23196411 472.52307129 0.70388734]	[472.55892944 618.77575684 0.75903273]	[475.12579346 762.50598145 0.78059608]	[436.67373657 226.3147583 0.86888748]	[459.74359131 228.84999084 0.89916581]	[418.59326172 213.55848694 0.86327803]	[477.73977661 215.91810608 0.84888315]	[4.64908020e+02 7.90805359e+02 7.88226306e-01]	[4.82950195e+02 7.90598022e+02 7.88758934e-01]	[4.67449127e+02 7.70250244e+02 6.58480644e-01]	[398.07095337 793.29553223 0.79534525]	[380.14373779 790.61376953 0.84960318]	[416.10049438 772.69586182 0.80519164]
[444.36495972 236.62464905 0.89228195]	[441.91027832 280.23617554 0.90596217]	[385.3677063 282.74206543 0.81705636]	[359.61322021 380.20913696 0.91062391]	[349.43737793 467.40112305 0.82085735]	[503.30819702 280.15701294 0.88385034]	[521.4307251 380.12753296 0.90024239]	[531.57427979 467.48901367 0.8158806 ]	[439.26119995 469.96490479 0.70863926]	[398.23602295 467.42492676 0.70838261]	[400.83895874 621.32281494 0.80901426]	[403.29403687 764.94689941 0.82529092]	[480.24734497 470.02679443 0.69986612]	[472.5604248 618.82751465 0.77272695]	[475.11743164 762.49761963 0.78148919]	[436.66598511 228.766922 0.86989468]	[459.70828247 228.82672119 0.89523971]	[418.58163452 213.55715942 0.85541356]	[477.68859863 215.91049194 0.84643692]	[4.64922394e+02 7.90783386e+02 7.89650917e-01]	[4.85361084e+02 7.88240417e+02 7.87134051e-01]	[4.67436981e+02 7.70253113e+02 6.63242638e-01]	[398.07879639 793.2802124 0.79953551]	[380.15161133 790.60241699 0.84964138]	[416.10287476 770.30090332 0.81108093]
[444.33605957 236.60379028 0.89652246]	[441.90884399 280.23080444 0.90752697]	[385.36654663 282.74014282 0.81751013]	[359.60949707 380.25195312 0.90730435]	[351.92721558 467.42932129 0.82064664]	[503.30691528 280.15267944 0.88423288]	[521.42053223 380.16693115 0.89801306]	[529.06768799 472.53305054 0.81668639]	[439.27636719 469.99923706 0.70739871]	[398.24282837 467.4475708 0.70702612]	[400.83480835 621.35351562 0.81220758]	[403.29937744 764.94683838 0.82380152]	[480.26599121 472.54953003 0.70336437]	[472.58303833 621.29772949 0.78016865]	[475.10934448 762.51293945 0.78115022]	[436.64407349 226.29292297 0.86512631]	[459.6835022 228.80107117 0.89080471]	[418.58053589 213.53036499 0.84887099]	[477.64346313 213.5559082 0.84175152]	[4.64915527e+02 7.90789490e+02 7.90686846e-01]	[4.85358490e+02 7.90588318e+02 7.86252022e-01]	[4.67426758e+02 7.70264038e+02 6.61910951e-01]	[398.0921936 793.2746582 0.80322105]	[380.165802 790.5993042 0.85029888]	[416.11026001 770.29852295 0.81019318]
[444.31533813 236.59841919 0.89771175]	[441.91409302 280.22891235 0.90622056]	[385.36505127 282.72720337 0.81926912]	[359.59924316 380.24575806 0.91016442]	[351.98937988 467.42044067 0.82668465]	[503.30606079 280.15515137 0.88392949]	[521.40692139 380.17190552 0.89954919]	[529.0256958 475.08337402 0.82627559]	[439.27554321 469.99893188 0.7079761 ]	[398.24047852 467.43487549 0.70887423]	[400.82098389 621.34765625 0.81368697]	[403.29177856 764.95159912 0.82571942]	[480.2638855 472.56335449 0.70683455]	[472.57354736 621.27380371 0.77591878]	[475.11080933 764.95135498 0.78285044]	[436.61859131 226.2930603 0.86136562]	[459.66159058 228.79631042 0.88749552]	[418.55981445 213.51841736 0.83734727]	[477.62213135 213.55827332 0.84323806]	[464.91055298 790.79754639 0.79152042]	[4.85355530e+02 7.90595398e+02 7.88866460e-01]	[4.67432678e+02 7.70276001e+02 6.63251877e-01]	[398.10964966 793.26031494 0.80362236]	[380.175354 790.59234619 0.84428132]	[416.09796143 770.30487061 0.80537176]
[444.31399536 236.5952301 0.89836454]	[441.90289307 280.22631836 0.90857667]	[385.35220337 282.72567749 0.82014847]	[359.60797119 380.24255371 0.91027296]	[354.44522095 467.42694092 0.83025551]	[503.29928589 280.15264893 0.88412279]	[521.41778564 380.20184326 0.89562637]	[529.00238037 475.0803833 0.82724261]	[439.2772522 470.0078125 0.70706987]	[398.24899292 467.44692993 0.70769811]	[400.82235718 621.30224609 0.81438452]	[403.29147339 764.95715332 0.8267864 ]	[480.26031494 472.56951904 0.7050705 ]	[472.57748413 621.33251953 0.78644603]	[475.10968018 764.95947266 0.78519857]	[436.61376953 226.29823303 0.86195111]	[459.65280151 228.78675842 0.88649094]	[418.56048584 213.53189087 0.83196771]	[477.59463501 213.55554199 0.84095514]	[464.91262817 790.8013916 0.7918278 ]	[4.8295285e+02 7.9059790e+02 7.8996855e-01]	[4.67434479e+02 7.70275391e+02 6.65224433e-01]	[398.10922241 793.2600708 0.80381632]	[380.17764282 790.59265137 0.84427947]	[416.10177612 772.68939209 0.80494946]
[444.30703735 236.59877014 0.89851373]	[441.89245605 280.2328186 0.90933985]	[385.34100342 282.72888184 0.82067448]	[359.59451294 380.25946045 0.90803432]	[354.44436646 467.44845581 0.8280347 ]	[503.29650879 280.15518188 0.88467693]	[521.40008545 380.20367432 0.89711118]	[528.99176025 472.60641479 0.8237747 ]	[439.26391602 469.99597168 0.7059986 ]	[398.23098755 467.43737793 0.70753175]	[400.83251953 618.80969238 0.8114242 ]	[403.29354858 762.51397705 0.8239581 ]	[480.25643921 472.56442261 0.70578468]	[472.56192017 621.2755127 0.78192389]	[475.11178589 764.96929932 0.78555924]	[436.61129761 226.30545044 0.86180049]	[459.64608765 228.79615784 0.88684797]	[418.56958008 213.53434753 0.82942951]	[475.1630249 213.55343628 0.83653975]	[4.64921753e+02 7.90807495e+02 7.87114441e-01]	[4.85359589e+02 7.90603821e+02 7.85916865e-01]	[4.67421875e+02 7.70276489e+02 6.65806353e-01]	[398.10644531 793.24291992 0.80878222]	[380.17987061 788.24932861 0.84678495]	[416.10412598 770.29559326 0.80963719]
[444.29788208 236.6000061 0.89907146]	[441.88586426 280.2381897 0.91017342]	[385.33374023 282.73608398 0.81998885]	[359.59191895 380.26831055 0.90575647]	[352.01507568 467.46270752 0.82488382]	[503.28659058 280.15698242 0.88468379]	[521.40911865 380.24346924 0.89235973]	[529.02154541 475.10415649 0.82762671]	[439.24966431 470.02706909 0.70856518]	[398.21881104 467.46688843 0.70726782]	[400.82199097 618.8237915 0.81318128]	[403.28915405 762.51678467 0.82463682]	[480.2482605 472.59854126 0.70697391]	[472.54077148 618.84521484 0.77934527]	[475.10910034 764.97515869 0.78650486]	[436.60595703 226.30610657 0.86080712]	[459.63873291 228.79684448 0.88643372]	[418.58105469 213.53123474 0.82334256]	[475.16064453 213.55671692 0.83711016]	[4.64934418e+02 7.90804565e+02 7.87070751e-01]	[4.85370117e+02 7.90601807e+02 7.87405193e-01]	[4.67408905e+02 7.70283813e+02 6.66812778e-01]	[398.11352539 793.25183105 0.80392277]	[380.18121338 790.58660889 0.84296805]	[416.09381104 770.29754639 0.80790359]
[444.29934692 236.58848572 0.89957678]	[441.88439941 280.24221802 0.9092111 ]	[385.32418823 282.73364258 0.82045001]	[359.5881958 380.26177979 0.90566128]	[352.00158691 467.44909668 0.82617801]	[503.28463745 280.16552734 0.88448316]	[521.41149902 380.23431396 0.89398921]	[529.04260254 472.60116577 0.82036412]	[439.24737549 470.03341675 0.70951533]	[398.21664429 467.47573853 0.70800304]	[400.83102417 618.79388428 0.81352633]	[403.2840271 762.51263428 0.82532912]	[480.24594116 475.07781982 0.70716363]	[472.56054688 621.26843262 0.78020996]	[475.1109314 764.97790527 0.78645718]	[436.60183716 226.29338074 0.85992169]	[459.63903809 228.78117371 0.88346636]	[418.58123779 213.5330658 0.82329464]	[475.17062378 213.55464172 0.84103268]	[4.64941132e+02 7.90804199e+02 7.84215450e-01]	[4.85373962e+02 7.90602051e+02 7.86002040e-01]	[4.67406677e+02 7.70287415e+02 6.66561186e-01]	[398.11929321 793.24847412 0.80616677]	[380.18643188 790.58624268 0.8449502 ]	[416.08569336 770.29455566 0.80765992]
[441.9178772 236.58843994 0.900868 ]	[441.87304688 280.24645996 0.9097774 ]	[385.32391357 282.73388672 0.81999558]	[359.58572388 380.25106812 0.90531194]	[351.96777344 467.43835449 0.82502615]	[503.27804565 280.17327881 0.88289899]	[521.38476562 380.19766235 0.89817226]	[531.57751465 470.02703857 0.81057793]	[439.20678711 470.00778198 0.70656359]	[398.19763184 467.46005249 0.70816064]	[400.8265686 618.83258057 0.81414831]	[403.27780151 762.50897217 0.82641828]	[480.20605469 472.58129883 0.70054883]	[472.53997803 621.28985596 0.78318799]	[475.10623169 764.99633789 0.78733391]	[436.59082031 226.28790283 0.85747617]	[459.63174438 228.78581238 0.88179815]	[418.58377075 213.52090454 0.81872725]	[475.17562866 213.55950928 0.8441745 ]	[4.64934235e+02 7.90811951e+02 7.81140447e-01]	[4.85361389e+02 7.90611328e+02 7.85773396e-01]	[4.67403290e+02 7.70297058e+02 6.63421631e-01]	[398.13754272 793.23760986 0.80988973]	[380.20358276 790.58300781 0.84638155]	[416.07415771 770.2869873 0.80419093]
[444.30673218 236.55731201 0.90377158]	[441.85754395 280.23599243 0.91304684]	[385.30715942 282.74078369 0.81923956]	[359.57394409 380.22756958 0.90335768]	[349.44949341 467.42837524 0.82020557]	[503.26611328 280.15911865 0.88284546]	[521.36810303 380.15890503 0.90741926]	[531.61602783 469.99465942 0.81007886]	[439.20358276 470.01504517 0.70516831]	[398.19116211 467.47213745 0.70483035]	[400.8270874 618.82507324 0.8146686 ]	[403.28710938 762.51043701 0.82386827]	[480.20767212 472.57601929 0.70044523]	[472.51644897 621.2779541 0.78164369]	[475.10235596 765.04431152 0.78922892]	[436.60125732 226.26002502 0.85964286]	[459.64169312 226.2844696 0.87870693]	[418.57553101 213.52697754 0.82476962]	[477.59225464 213.53425598 0.84879708]	[4.64923157e+02 7.90836731e+02 7.68924236e-01]	[4.85350250e+02 7.90637939e+02 7.77464271e-01]	[4.67397614e+02 7.72706604e+02 6.60551190e-01]	[398.1171875 793.27532959 0.79548734]	[380.1774292 790.60913086 0.84251648]	[416.0921936 770.29504395 0.80714667]
[444.31893921 236.51667786 0.90754056]	[441.83218384 280.23135376 0.91654742]	[382.86300659 282.75689697 0.82006776]	[359.5657959 380.23184204 0.9035337 ]	[349.39529419 467.40106201 0.81957984]	[503.24713135 280.14974976 0.88108581]	[521.36193848 377.69967651 0.90116119]	[534.18383789 470.01904297 0.81349027]	[439.17547607 470.00466919 0.7039305 ]	[398.17181396 467.46536255 0.70265257]	[400.82571411 618.82751465 0.81522584]	[403.29138184 762.50622559 0.82257825]	[480.18560791 472.55999756 0.69863462]	[470.04980469 621.29309082 0.78320867]	[475.10372925 765.0357666 0.78891981]	[436.60848999 226.21899414 0.85958993]	[459.64303589 226.22428894 0.87745619]	[418.57626343 213.5402832 0.83200884]	[475.17446899 213.52815247 0.84924638]	[4.64944427e+02 7.90821777e+02 7.71304190e-01]	[4.85365509e+02 7.90624451e+02 7.77187824e-01]	[4.64930756e+02 7.72712708e+02 6.63727820e-01]	[398.10675049 793.27557373 0.79619581]	[380.16955566 790.60510254 0.84306508]	[416.10308838 770.2925415 0.80885845]
[444.29412842 236.51278687 0.91102654]	[441.82092285 280.23242188 0.91734618]	[382.85580444 282.75732422 0.82140243]	[357.22506714 380.21694946 0.90183705]	[346.89215088 464.96716309 0.81887221]	[500.89651489 280.14840698 0.88012415]	[521.38470459 377.69509888 0.89609355]	[536.7210083 472.54248047 0.81788445]	[439.19223022 472.52911377 0.70507956]	[398.18048096 470.01229858 0.70003796]	[400.82492065 621.28259277 0.81674606]	[403.29467773 762.50396729 0.82188082]	[480.21139526 472.58737183 0.70248389]	[472.52026367 621.30474854 0.78431052]	[475.10266113 765.03094482 0.7880671 ]	[436.5894165 223.75456238 0.85675967]	[459.63076782 226.22673035 0.87434793]	[418.56381226 213.5146637 0.83732343]	[475.1628418 213.54507446 0.8545211 ]	[4.64939362e+02 7.90821228e+02 7.73089826e-01]	[4.85361755e+02 7.90623962e+02 7.77479172e-01]	[4.64928680e+02 7.72709106e+02 6.62971795e-01]	[398.0949707 793.2791748 0.79401183]	[380.1600647 790.60491943 0.84255981]	[416.11071777 770.29309082 0.81035501]
[441.91271973 236.50642395 0.91392428]	[441.80648804 280.23193359 0.9192006 ]	[382.84118652 282.74713135 0.82516241]	[357.23233032 380.19894409 0.9012906 ]	[346.8651123 464.9281311 0.82248771]	[500.88793945 280.15875244 0.87880826]	[521.4029541 377.7104187 0.89691329]	[539.21643066 472.51983643 0.82905245]	[439.18438721 472.55569458 0.70804167]	[398.17251587 472.54406738 0.70170623]	[400.82171631 621.3034668 0.81869113]	[403.29733276 762.50952148 0.82172179]	[480.19869995 475.07745361 0.70209366]	[472.51477051 621.3170166 0.787296 ]	[475.10357666 765.02990723 0.78901386]	[436.58084106 223.74055481 0.85609096]	[459.62075806 226.22238159 0.87371117]	[418.57235718 213.50526428 0.83705127]	[475.13684082 213.54656982 0.85266995]	[4.64945129e+02 7.90817749e+02 7.74555981e-01]	[4.85364441e+02 7.90617554e+02 7.79156029e-01]	[4.64932159e+02 7.72712280e+02 6.63108885e-01]	[3.98072266e+02 7.93308228e+02 7.87336826e-01]	[380.13818359 790.62322998 0.84290165]	[416.12072754 770.30102539 0.81143439]
[441.89907837 236.48860168 0.92149025]	[441.78237915 280.22842407 0.92007494]	[382.80966187 282.72341919 0.83000129]	[357.21377563 380.17446899 0.90741217]	[346.84765625 464.89160156 0.82947665]	[500.86962891 280.16851807 0.87467992]	[521.3918457 377.70114136 0.89871478]	[539.25274658 470.0350647 0.83197647]	[439.14749146 470.02819824 0.70097685]	[398.144104 470.02536011 0.70084751]	[400.8102417 621.37811279 0.82550788]	[403.28637695 764.97192383 0.8319692 ]	[480.16522217 472.55456543 0.69442403]	[470.04022217 621.30792236 0.78408056]	[475.09909058 764.97314453 0.7845366 ]	[436.56539917 223.71711731 0.85544413]	[459.61044312 223.745224 0.87225044]	[416.17242432 213.52828979 0.83979821]	[475.12838745 215.91851807 0.85626996]	[467.45532227 790.74578857 0.80488569]	[485.4196167 788.21789551 0.79249722]	[4.64910370e+02 7.72715576e+02 6.73992038e-01]	[395.63537598 793.2689209 0.81063306]	[380.14379883 790.58935547 0.85278565]	[416.11032104 772.72576904 0.81492472]
[441.88464355 236.46813965 0.92689115]	[441.77706909 280.23886108 0.91889083]	[382.79568481 282.72207642 0.83092225]	[357.18496704 380.18371582 0.90681016]	[346.82766724 464.91186523 0.82673639]	[500.86859131 280.18267822 0.87313551]	[521.39489746 377.68603516 0.89648026]	[539.28668213 470.00634766 0.83967638]	[439.11965942 469.98406982 0.69944161]	[398.11465454 469.97949219 0.70241594]	[400.81268311 621.34698486 0.81972575]	[403.29263306 764.96783447 0.82947958]	[480.15426636 470.03747559 0.6912688 ]	[470.02856445 618.82299805 0.76793206]	[475.10211182 764.98077393 0.78574085]	[436.54684448 223.6856842 0.85562557]	[459.58990479 223.70889282 0.87111354]	[416.16329956 213.4919281 0.84068465]	[475.06210327 213.55809021 0.84783143]	[467.45126343 790.74499512 0.80345339]	[485.41314697 788.22076416 0.79336691]	[4.64915070e+02 7.72720154e+02 6.74570203e-01]	[395.6295166 793.28253174 0.8122474 ]	[380.13812256 790.59606934 0.8557018 ]	[416.12182617 772.7288208 0.81473148]
[441.82510376 236.4475708 0.93644303]	[441.76574707 280.24649048 0.91869235]	[382.76971436 282.73242188 0.83296728]	[357.16955566 380.16778564 0.90669537]	[346.81121826 464.90515137 0.82943374]	[500.86434937 280.18948364 0.87153876]	[521.40515137 377.69680786 0.89569747]	[539.28881836 470.00875854 0.84086215]	[439.10598755 469.98577881 0.70064378]	[398.11102295 469.98193359 0.70383459]	[400.81436157 621.34246826 0.82129717]	[403.28594971 764.97558594 0.83201003]	[480.14083862 470.04040527 0.69137615]	[470.02688599 618.82855225 0.76816446]	[475.10101318 765.00073242 0.78799582]	[434.07223511 221.19906616 0.85434902]	[457.17715454 223.68273926 0.8635565 ]	[416.1333313 213.48524475 0.83870071]	[472.54855347 215.90481567 0.85666376]	[467.45874023 790.75494385 0.80081958]	[485.41732788 788.23181152 0.79315114]	[4.64910004e+02 7.72741821e+02 6.75051153e-01]	[395.63146973 793.27832031 0.81014824]	[380.13806152 790.59405518 0.85399228]	[416.11160278 772.73376465 0.8130821 ]
[441.78372192 236.42045593 0.94022489]	[441.75244141 280.23648071 0.92246079]	[382.75286865 282.70785522 0.83948821]	[357.14550781 380.16650391 0.9046964 ]	[344.33169556 464.93823242 0.82544166]	[500.83865356 280.18847656 0.87242818]	[521.40045166 377.69372559 0.89790916]	[539.26715088 469.9798584 0.83810222]	[439.10830688 469.98114014 0.70164412]	[398.10827637 469.9786377 0.70428735]	[400.82077026 621.34484863 0.82233685]	[403.28463745 765.00036621 0.8328715 ]	[480.1449585 470.03286743 0.69524908]	[470.03173828 621.28851318 0.77361 ]	[475.10177612 765.003479 0.79044867]	[434.03012085 221.15634155 0.85558081]	[457.13156128 221.19935608 0.85667372]	[416.12142944 213.5065155 0.83613265]	[470.00039673 215.91764832 0.85870737]	[467.46090698 790.76879883 0.81039804]	[485.41897583 788.24090576 0.80379784]	[4.64919769e+02 7.72737427e+02 6.78327620e-01]	[395.61489868 793.28936768 0.80107826]	[380.12380981 790.59881592 0.84743291]	[416.10757446 772.75628662 0.81016821]
[441.75033569 234.06634521 0.94343054]	[441.73312378 280.23928833 0.92326468]	[382.72457886 282.71350098 0.84195888]	[357.13555908 380.22167969 0.90229994]	[344.27886963 464.92382812 0.83097941]	[500.8237915 280.18981934 0.87191683]	[521.38116455 377.70663452 0.90043896]	[539.22393799 467.49957275 0.8336857 ]	[439.0993042 469.99395752 0.7002371 ]	[398.10668945 469.98587036 0.70169878]	[400.80923462 621.36547852 0.82431018]	[403.27938843 765.01239014 0.8350206 ]	[480.13034058 472.52468872 0.69272274]	[469.99078369 621.28393555 0.77825409]	[475.10510254 765.00628662 0.79114753]	[431.54483032 221.12507629 0.8558318 ]	[457.10513306 221.1762085 0.85629922]	[416.10845947 213.54829407 0.82701665]	[469.96615601 215.94300842 0.85656822]	[467.45828247 790.75946045 0.80610055]	[485.42163086 788.23138428 0.79988122]	[4.64927917e+02 7.72741760e+02 6.75553441e-01]	[395.63024902 793.28405762 0.80465865]	[380.13235474 790.60064697 0.850416 ]	[416.09927368 772.76696777 0.80839121]
[441.73226929 234.05039978 0.94313753]	[441.74279785 280.23733521 0.92337054]	[380.34680176 282.7137146 0.84391659]	[357.1171875 380.24224854 0.90074784]	[341.82601929 464.92532349 0.83334154]	[500.83984375 280.18603516 0.87408608]	[521.35284424 377.72814941 0.90302002]	[539.18469238 469.99438477 0.83068252]	[439.11883545 469.99478149 0.70562482]	[398.11099243 469.98388672 0.70446283]	[400.81967163 621.31744385 0.81903541]	[403.27627563 764.99633789 0.83527064]	[480.14624023 472.52236938 0.69715047]	[469.97393799 618.81195068 0.78176785]	[475.10751343 764.98175049 0.78855628]	[431.51452637 221.09884644 0.85586804]	[457.09036255 221.14602661 0.85751861]	[416.10229492 213.54216003 0.82069528]	[469.96798706 215.9197998 0.86026406]	[467.46450806 790.74975586 0.80561364]	[485.42990112 788.22076416 0.79781342]	[4.64929199e+02 7.72721924e+02 6.75343037e-01]	[398.09085083 793.24310303 0.82113934]	[380.17724609 790.58105469 0.85477424]	[416.07980347 772.74578857 0.80407751]
[441.72341919 234.03713989 0.94429833]	[441.73846436 280.23822021 0.92236245]	[380.33657837 282.70471191 0.84571964]	[357.11584473 380.20031738 0.90237045]	[341.78033447 464.86715698 0.84764457]	[500.84240723 280.19424438 0.87397403]	[521.3203125 377.69616699 0.90931749]	[536.67272949 467.42474365 0.82866997]	[439.09490967 470.01901245 0.69974071]	[398.08914185 470.01065063 0.70041752]	[400.82608032 621.32263184 0.81647265]	[403.27536011 764.99121094 0.83590925]	[480.12713623 472.55267334 0.69310129]	[469.97000122 618.80871582 0.77811742]	[475.10498047 764.98937988 0.78826755]	[431.49609375 218.68470764 0.85641015]	[457.07247925 221.12846375 0.85593748]	[416.08218384 213.54788208 0.82065892]	[467.50323486 215.91299438 0.86288029]	[467.47402954 790.74645996 0.80037111]	[485.43112183 788.21606445 0.79393232]	[4.64922272e+02 7.72729614e+02 6.76032960e-01]	[398.09429932 793.24786377 0.82288116]	[380.17959595 790.5847168 0.85724598]	[416.08029175 772.73626709 0.80567122]
[441.71688843 234.02732849 0.94441837]	[441.72283936 280.23822021 0.92223072]	[380.32421875 282.68634033 0.84839386]	[357.1166687 380.15158081 0.90632278]	[341.75723267 464.82843018 0.85729998]	[500.83132935 280.20263672 0.87131196]	[521.31781006 380.11740112 0.90617722]	[534.09606934 467.42230225 0.81992847]	[439.08532715 472.54232788 0.70006943]	[398.0723877 472.53048706 0.69810688]	[400.81945801 621.34301758 0.81925219]	[403.28018188 764.98901367 0.83502924]	[480.12399292 475.07693481 0.69351792]	[469.98043823 618.83062744 0.77792889]	[475.10385132 764.97650146 0.78661811]	[431.47821045 218.67710876 0.85757387]	[454.64334106 221.10456848 0.85545379]	[416.06051636 213.54225159 0.81698227]	[467.49880981 213.55093384 0.86205423]	[467.48260498 790.7366333 0.80212146]	[485.43704224 788.20355225 0.79381692]	[4.64919800e+02 7.72717896e+02 6.77465916e-01]	[398.07818604 793.26940918 0.81894213]	[380.16415405 790.60046387 0.85837257]	[416.09048462 772.73352051 0.80809861]
[441.71081543 234.02630615 0.94448704]	[441.72473145 280.2394104 0.92169118]	[380.32687378 282.68731689 0.84833091]	[357.11660767 380.15710449 0.90666467]	[341.75643921 464.82513428 0.85751134]	[500.82858276 280.20330811 0.87076586]	[521.31384277 380.13757324 0.90660942]	[534.09484863 467.43249512 0.81912178]	[439.09283447 472.53964233 0.70197421]	[398.08135986 472.52462769 0.70029569]	[400.82192993 621.33032227 0.81835818]	[403.28143311 764.99584961 0.83377969]	[480.12966919 475.07550049 0.69589508]	[469.99221802 618.80963135 0.7790485 ]	[475.10168457 765.0032959 0.78917348]	[431.46948242 218.67704773 0.85711056]	[454.63418579 221.10383606 0.85489726]	[416.05395508 213.54981995 0.81632048]	[467.49743652 213.55439758 0.86395168]	[469.9586792 790.73962402 0.80020845]	[485.44265747 788.2097168 0.79411709]	[4.64914764e+02 7.72747986e+02 6.75540924e-01]	[398.05325317 793.28588867 0.81317258]	[380.13998413 790.60705566 0.85803413]	[416.10107422 772.74572754 0.80888027]
[441.70233154 234.02450562 0.94371742]	[441.71038818 280.24368286 0.9205749 ]	[380.30838013 282.7026062 0.84893221]	[357.10372925 380.22549438 0.90168202]	[341.72143555 464.83862305 0.86205435]	[500.82290649 280.20120239 0.87029397]	[521.28887939 380.14324951 0.90130746]	[531.56109619 467.46520996 0.81837499]	[439.10406494 472.55834961 0.70348758]	[398.08203125 472.54248047 0.69910079]	[400.82321167 621.32574463 0.8189351 ]	[403.27932739 764.99450684 0.83454716]	[480.13989258 475.09963989 0.69749165]	[470.00521851 618.80804443 0.78072345]	[475.10165405 765.00439453 0.78983277]	[428.99853516 218.6714325 0.8570382 ]	[454.62719727 221.09957886 0.85310042]	[416.03967285 213.54518127 0.80944061]	[467.49478149 213.55284119 0.86080915]	[467.48730469 790.74609375 0.80219597]	[485.44152832 788.21386719 0.79646015]	[4.64913422e+02 7.72747375e+02 6.77100420e-01]	[395.64025879 793.29473877 0.81031972]	[380.13470459 790.60760498 0.85663897]	[416.10147095 772.74267578 0.810821 ]
[441.70343018 234.02131653 0.94305259]	[441.71109009 280.24179077 0.92125529]	[380.30783081 282.6986084 0.84955871]	[357.10507202 380.21679688 0.90195036]	[341.72341919 464.8404541 0.86107576]	[500.82275391 280.20159912 0.87029654]	[521.29266357 380.14382935 0.9002257 ]	[531.5604248 467.46005249 0.81833017]	[439.09811401 472.55639648 0.70274985]	[398.07870483 472.53897095 0.69841778]	[400.82391357 621.31695557 0.81802672]	[403.28289795 764.98840332 0.83353424]	[480.13574219 475.09976196 0.69697803]	[470.00601196 618.8067627 0.78073728]	[475.1072998 764.9989624 0.79027307]	[428.99972534 218.66944885 0.85700649]	[454.62484741 221.09461975 0.85277075]	[416.03646851 213.54598999 0.81029654]	[467.48620605 213.55322266 0.86141133]	[469.9614563 790.74279785 0.80358678]	[485.44900513 788.21228027 0.79641342]	[4.64914764e+02 7.72744873e+02 6.78510845e-01]	[395.64373779 793.28967285 0.81430793]	[380.13885498 790.60314941 0.85912818]	[416.10562134 772.73791504 0.81148303]
[441.69329834 234.01506042 0.94220781]	[441.70471191 280.24319458 0.92178708]	[380.30111694 282.69805908 0.85065079]	[357.08477783 380.24630737 0.90098023]	[341.72738647 464.89251709 0.85447103]	[500.81582642 280.19796753 0.87204015]	[521.25927734 380.1852417 0.90160888]	[529.03155518 467.41769409 0.82356411]	[439.10943604 472.52883911 0.70055014]	[398.07830811 470.0378418 0.69733077]	[400.81433105 621.30657959 0.81856811]	[403.28405762 764.98620605 0.83166409]	[480.15957642 472.58834839 0.69746214]	[469.98059082 618.78240967 0.78484035]	[475.11584473 764.97558594 0.79000169]	[428.9894104 218.66172791 0.85720617]	[454.605896 218.67927551 0.85072917]	[416.02276611 213.54185486 0.80962026]	[467.46768188 213.55580139 0.86384583]	[467.4446106 790.75183105 0.81290215]	[485.42337036 788.22418213 0.80310518]	[4.64934753e+02 7.72726868e+02 6.75863266e-01]	[395.6270752 793.28063965 0.81359959]	[380.12792969 790.59082031 0.85980988]	[416.11032104 772.7432251 0.80798984]
[439.32446289 233.97740173 0.9409467 ]	[441.66027832 280.22390747 0.92671478]	[380.2628479 282.69863892 0.85377729]	[357.074646 380.16149902 0.90362525]	[339.22946167 462.37036133 0.8978436 ]	[500.77233887 280.15802002 0.87654138]	[521.20202637 380.12689209 0.89300889]	[526.52166748 464.972229 0.83123469]	[439.09030151 470.00698853 0.6977005 ]	[398.04779053 469.99276733 0.69485271]	[400.82833862 621.4019165 0.81293947]	[403.30981445 765.00671387 0.82339233]	[480.14892578 472.55310059 0.69395363]	[470.04641724 618.82965088 0.78149331]	[475.0866394 765.00708008 0.7922982 ]	[428.91436768 218.62001038 0.86096472]	[454.55831909 218.61952209 0.85332167]	[413.54672241 213.53308105 0.81093347]	[467.45385742 213.51538086 0.87037373]	[467.4190979 790.79388428 0.80916184]	[485.39331055 790.59429932 0.80952948]	[4.64931183e+02 7.72725525e+02 6.75109863e-01]	[3.95619354e+02 7.93354492e+02 7.80849874e-01]	[380.10931396 790.64031982 0.83752233]	[416.13739014 772.78009033 0.78816539]
[439.21606445 233.91383362 0.94197488]	[439.19781494 280.20437622 0.94069946]	[380.14263916 280.25637817 0.85962588]	[356.97064209 380.0930481 0.89755273]	[339.09967041 462.35281372 0.91096818]	[498.2298584 280.11135864 0.86999851]	[518.68914795 377.65063477 0.87438536]	[526.46496582 464.89089966 0.8526293 ]	[436.65097046 472.5324707 0.69400454]	[395.61956787 470.03631592 0.69196415]	[400.78915405 623.92272949 0.82757664]	[405.84725952 765.01068115 0.81129932]	[477.71438599 472.59451294 0.69001007]	[469.99621582 621.31469727 0.78746068]	[475.11633301 764.99475098 0.79898226]	[423.90002441 218.55606079 0.88907683]	[449.45968628 218.54177856 0.85821563]	[411.00265503 213.48054504 0.80900484]	[464.91873169 213.50013733 0.89398205]	[467.43063354 790.80395508 0.8131386 ]	[485.38140869 790.59765625 0.81195521]	[4.67427979e+02 7.72699097e+02 6.93626165e-01]	[3.95540161e+02 7.93367310e+02 7.83879697e-01]	[377.71011353 790.61541748 0.8459332 ]	[418.68017578 772.7421875 0.84301788]
[439.13076782 233.85508728 0.92808598]	[439.1227417 280.19924927 0.9329741 ]	[377.73855591 280.22473145 0.86376363]	[354.47302246 380.13815308 0.8855238 ]	[336.63781738 462.37469482 0.91582698]	[495.69894409 280.13037109 0.85656488]	[516.16845703 377.58297729 0.87146449]	[526.47045898 464.9569397 0.84147882]	[436.63623047 472.5609436 0.69715095]	[395.59402466 472.53289795 0.69102579]	[400.76953125 623.94122314 0.8263483 ]	[405.86322021 765.01745605 0.81152165]	[477.69506836 475.09753418 0.69315481]	[469.97668457 621.2857666 0.78346002]	[475.11727905 765.00634766 0.80026442]	[423.79962158 216.14076233 0.91508406]	[446.8963623 216.13557434 0.87782264]	[408.40597534 213.4329071 0.8177402 ]	[462.4569397 213.50062561 0.906021 ]	[467.45907593 790.81164551 0.81243181]	[485.39865112 790.60046387 0.81084818]	[4.67413177e+02 7.72717407e+02 6.95578277e-01]	[3.95541260e+02 7.93350525e+02 7.89885104e-01]	[377.72396851 790.60479736 0.85061395]	[418.6885376 772.75006104 0.84482789]
[436.65774536 231.41702271 0.90044242]	[436.63909912 280.16943359 0.90932596]	[377.61474609 280.18554688 0.86609662]	[349.45153809 380.11959839 0.86581469]	[336.54388428 462.3684082 0.91448939]	[493.11425781 280.14459229 0.84255499]	[513.6171875 377.70541382 0.8791371 ]	[526.49676514 469.96469116 0.82622826]	[434.05117798 475.08328247 0.68180764]	[393.05569458 472.5791626 0.67638224]	[400.75161743 623.93988037 0.83093184]	[405.86334229 765.05560303 0.81522763]	[475.08740234 475.16098022 0.67600369]	[464.92523193 621.27398682 0.80634004]	[475.11804199 764.98370361 0.800659 ]	[421.32040405 216.07015991 0.9438141 ]	[444.38491821 216.05903625 0.91147274]	[403.37606812 213.39390564 0.83041978]	[462.3644104 213.50852966 0.90444177]	[467.41464233 790.81359863 0.81398004]	[485.37121582 790.59527588 0.81281495]	[4.67458984e+02 7.72697205e+02 6.95722580e-01]	[3.93055542e+02 7.95821472e+02 7.72140026e-01]	[377.68563843 790.6439209 0.8443436 ]	[418.69104004 772.78198242 0.84173292]
[434.07388306 231.40057373 0.87322903]	[434.07449341 280.17669678 0.87778723]	[375.08905029 280.20584106 0.84775203]	[341.82836914 380.12939453 0.87903738]	[336.487854 464.83755493 0.89918298]	[490.5043335 280.15365601 0.83913887]	[508.47219849 377.68554688 0.89074647]	[526.49237061 470.03607178 0.82900381]	[428.95028687 472.55770874 0.68647861]	[390.4564209 470.03131104 0.66944247]	[400.68164062 623.92608643 0.83252823]	[405.84014893 765.03851318 0.8104037 ]	[467.48181152 475.11218262 0.67430353]	[464.85772705 621.33807373 0.82162523]	[475.10427856 765.00866699 0.80141449]	[421.18225098 216.03804016 0.95276141]	[441.85913086 216.03106689 0.93545443]	[403.25839233 213.40672302 0.84395361]	[462.26168823 213.48274231 0.9230057 ]	[467.47091675 790.78485107 0.81722665]	[485.40869141 788.23486328 0.81456614]	[4.67424774e+02 7.72745728e+02 6.90963924e-01]	[3.93022461e+02 7.95853760e+02 7.47731030e-01]	[377.64535522 790.6619873 0.82501477]	[418.68118286 772.78192139 0.83166242]
[428.97247314 231.35845947 0.85980207]	[426.41027832 280.22549438 0.86773151]	[369.97277832 282.69100952 0.81780291]	[339.26123047 380.11514282 0.90725857]	[334.01693726 464.86431885 0.87449986]	[485.41619873 280.16845703 0.85855454]	[505.92419434 377.73562622 0.88322139]	[526.42926025 472.5836792 0.83926523]	[423.90969849 470.01004028 0.69797826]	[385.34390259 470.00039673 0.67744136]	[400.65805054 623.95501709 0.82913208]	[405.84716797 765.04821777 0.80880731]	[464.85751343 472.5340271 0.69051659]	[462.42132568 621.41882324 0.85179543]	[475.09555054 765.03338623 0.80735743]	[418.7421875 215.96885681 0.96373892]	[441.73718262 215.99742126 0.95157397]	[400.76766968 213.465271 0.89720988]	[459.79470825 213.53994751 0.91964972]	[469.96264648 790.77606201 0.81636214]	[485.41714478 788.23242188 0.81432712]	[4.67407318e+02 7.72772827e+02 6.89306140e-01]	[3.93054535e+02 7.95831604e+02 7.58941710e-01]	[377.67401123 790.65356445 0.83155513]	[418.68579102 772.78924561 0.82462752]
[423.91375732 228.81718445 0.85558963]	[423.79782104 282.68624878 0.88804656]	[364.85357666 282.73791504 0.81491208]	[339.06210327 380.18566895 0.92135131]	[328.85147095 467.40524292 0.81582719]	[482.84802246 280.19302368 0.88123602]	[503.44262695 377.73440552 0.87188351]	[523.99316406 475.07894897 0.85680735]	[423.8001709 469.99124146 0.71281558]	[382.75619507 467.47390747 0.69490612]	[398.27502441 623.94104004 0.83402669]	[405.83184814 765.0411377 0.8086713 ]	[462.42062378 470.03097534 0.70180213]	[462.36343384 621.40686035 0.86016273]	[475.11135864 765.02020264 0.80780566]	[418.62432861 213.56082153 0.96447474]	[439.26190186 215.8913269 0.96234089]	[398.27633667 213.47763062 0.89641041]	[457.20251465 213.5025177 0.89646798]	[467.48660278 790.78210449 0.82688195]	[485.40133667 788.23901367 0.8216418 ]	[4.67435608e+02 7.72756165e+02 6.93067908e-01]	[3.95537872e+02 7.95829956e+02 7.54795015e-01]	[377.68582153 790.66998291 0.82565653]	[418.67727661 772.77154541 0.82370579]
[421.40655518 228.7779541 0.87526172]	[421.27352905 282.69592285 0.90836185]	[362.23849487 282.70315552 0.8377108 ]	[336.53463745 380.13977051 0.90594649]	[321.22784424 464.95303345 0.84257472]	[480.37026978 280.23110962 0.8762424 ]	[503.26358032 377.69882202 0.89943647]	[523.7869873 470.0350647 0.85845947]	[421.26980591 472.53311157 0.71970564]	[380.21017456 470.03121948 0.70063746]	[398.21859741 623.93151855 0.84075636]	[405.81924438 765.05450439 0.81320202]	[462.28189087 472.55270386 0.70325238]	[462.28039551 621.30273438 0.85569978]	[475.11605835 762.50408936 0.79746729]	[416.10354614 213.53718567 0.93599701]	[439.12173462 213.53327942 0.95493853]	[398.13317871 213.45050049 0.86306763]	[457.07122803 213.39485168 0.86359847]	[467.47161865 790.75195312 0.83249408]	[485.40194702 788.20166016 0.82267463]	[4.67475037e+02 7.70289062e+02 6.91060364e-01]	[3.95565887e+02 7.95822571e+02 7.57407308e-01]	[377.70544434 790.67578125 0.8220917 ]	[418.66607666 772.76806641 0.82472861]
[421.25881958 226.30827332 0.90059876]	[418.78515625 282.69085693 0.91871208]	[359.70632935 282.69995117 0.85357141]	[336.4473877 380.12683105 0.89832395]	[318.6991272 464.95068359 0.86277515]	[480.21743774 280.21664429 0.87104297]	[500.75131226 377.72698975 0.89674938]	[521.26495361 470.04656982 0.85808051]	[421.13973999 472.56427002 0.72288102]	[380.13577271 472.57714844 0.70756412]	[398.1796875 623.98175049 0.84121251]	[405.81777954 765.08660889 0.81772494]	[459.78674316 472.55914307 0.70501024]	[462.22790527 621.41162109 0.8598035 ]	[475.09628296 764.99938965 0.80647981]	[413.51516724 213.4876709 0.9115237 ]	[436.59326172 213.52125549 0.92500198]	[395.58914185 213.43817139 0.85317963]	[446.97894287 213.44848633 0.86514688]	[464.94708252 790.79425049 0.81646854]	[482.921875 788.2399292 0.82400095]	[4.69983704e+02 7.70292175e+02 6.93910897e-01]	[3.95591339e+02 7.95795044e+02 7.58060932e-01]	[377.72955322 790.66113281 0.81949657]	[418.6673584 772.80224609 0.81370574]
[418.72766113 223.71142578 0.90239245]	[418.62677002 280.25149536 0.91950572]	[359.58044434 280.25540161 0.85639042]	[331.42929077 380.13299561 0.8782807 ]	[316.12234497 464.87594604 0.90066552]	[477.62280273 280.19430542 0.85332334]	[498.21820068 377.6914978 0.870125 ]	[518.7489624 470.00695801 0.82614285]	[418.72357178 472.52938843 0.71964669]	[377.71252441 472.59585571 0.71273184]	[398.13076782 626.50085449 0.81854659]	[403.39938354 765.04711914 0.81369555]	[459.71661377 469.99597168 0.70239401]	[462.20623779 623.86779785 0.85336864]	[472.57302856 759.94622803 0.78595817]	[403.39294434 213.47140503 0.91657954]	[428.93948364 213.42939758 0.89025629]	[390.49282837 213.50195312 0.83754814]	[444.36849976 213.4271698 0.89943802]	[464.88845825 790.72857666 0.83427113]	[482.89529419 788.15838623 0.8245219 ]	[4.67449554e+02 7.70172974e+02 6.99739933e-01]	[3.95635986e+02 7.93352783e+02 7.66929388e-01]	[380.1270752 790.64752197 0.82221836]	[418.6713562 772.75195312 0.81557012]
[418.54013062 223.65856934 0.87347686]	[418.54534912 280.23654175 0.91055971]	[357.14065552 280.2359314 0.86315382]	[323.78839111 380.1050415 0.87531608]	[315.95227051 464.91146851 0.88184345]	[475.10269165 280.19042969 0.84971356]	[495.62426758 377.70843506 0.88054717]	[513.59051514 467.45022583 0.81059492]	[418.71899414 475.11288452 0.73276865]	[377.70892334 477.64208984 0.72812915]	[398.08087158 626.52520752 0.82100153]	[403.39297485 765.07879639 0.81942433]	[459.71426392 472.57229614 0.7095145 ]	[462.20730591 623.97393799 0.86562622]	[472.57672119 762.46984863 0.7898109 ]	[400.81930542 213.45903015 0.95270264]	[423.9102478 213.4085083 0.90485489]	[385.34967041 213.44309998 0.84656268]	[441.85906982 213.42391968 0.92528653]	[464.91107178 790.79156494 0.83159965]	[482.909729 788.2175293 0.82986587]	[4.67462402e+02 7.70177734e+02 6.97933137e-01]	[3.95576691e+02 7.95808289e+02 7.46776879e-01]	[377.70880127 790.68267822 0.81901681]	[418.67214966 772.77868652 0.82471585]
[416.01620483 221.17724609 0.85572851]	[416.0645752 280.24539185 0.8818143 ]	[357.02145386 280.25619507 0.84807396]	[321.16696167 380.15127563 0.90647137]	[313.44741821 467.42227173 0.84684271]	[472.55047607 280.20339966 0.8403607 ]	[488.01333618 380.0947876 0.8800562 ]	[508.44674683 467.45788574 0.82514721]	[418.58895874 475.11026001 0.72142392]	[377.59570312 477.64163208 0.72670913]	[395.64538574 626.50628662 0.817321 ]	[403.38235474 767.47991943 0.8238669 ]	[459.59472656 475.08724976 0.69949996]	[459.83117676 623.91546631 0.86478806]	[472.55490112 759.94622803 0.78358907]	[400.68759155 213.44596863 0.97181636]	[421.36276245 213.38723755 0.9253462 ]	[382.81176758 213.38110352 0.84912592]	[441.72683716 213.3609314 0.92574704]	[464.921875 790.76159668 0.84013534]	[482.94717407 788.17150879 0.8290242 ]	[4.67435455e+02 7.70154724e+02 6.91131294e-01]	[3.95572906e+02 7.95785767e+02 7.49520898e-01]	[377.70684814 790.67071533 0.82596362]	[418.66827393 772.80102539 0.8238104 ]
[413.4972229 221.18347168 0.849608 ]	[413.52670288 280.21588135 0.86252236]	[354.53521729 280.24917603 0.84004229]	[318.72055054 377.73150635 0.9082312 ]	[308.35620117 464.94924927 0.82715583]	[469.98703003 280.15246582 0.84410775]	[485.40701294 377.65158081 0.89301997]	[503.45574951 464.96243286 0.8594107 ]	[416.11489868 470.03713989 0.70254904]	[377.51022339 475.10900879 0.71636814]	[395.55545044 626.45861816 0.81835395]	[403.37127686 765.05407715 0.82372385]	[457.13150024 469.97595215 0.68368345]	[459.79135132 623.88745117 0.85740364]	[472.6003418 765.08300781 0.79985142]	[398.28338623 213.43495178 0.97378957]	[421.25967407 213.37278748 0.94695991]	[380.33441162 213.43692017 0.88656151]	[439.29541016 213.3119812 0.91285551]	[4.67438202e+02 7.93363098e+02 7.79978335e-01]	[485.39324951 790.7097168 0.79332715]	[4.67460266e+02 7.70302124e+02 6.85658872e-01]	[3.95564056e+02 7.95828918e+02 7.54951179e-01]	[377.69799805 790.68884277 0.84046519]	[418.6550293 772.75140381 0.82378995]
[408.43902588 221.1390686 0.85114652]	[408.46685791 280.18572998 0.85955441]	[352.00460815 280.2270813 0.83165836]	[318.64343262 377.68005371 0.91510868]	[300.76596069 464.8263855 0.85690033]	[467.39526367 280.13363647 0.85203969]	[482.92626953 377.55206299 0.88485003]	[503.28546143 464.87408447 0.89429635]	[413.57626343 469.97885132 0.68651539]	[375.02148438 472.56088257 0.68991888]	[393.0696106 624.02996826 0.80943751]	[403.37469482 765.02429199 0.82376456]	[454.59259033 467.44467163 0.67148381]	[459.80145264 623.87475586 0.87016791]	[475.11148071 765.07867432 0.81298029]	[398.19891357 213.37722778 0.96374094]	[421.16360474 213.34095764 0.95029163]	[380.20935059 213.42669678 0.89231598]	[439.19985962 210.92544556 0.90057147]	[4.70010925e+02 7.98411133e+02 7.29910612e-01]	[4.87931519e+02 7.90798218e+02 7.49807179e-01]	[4.69966248e+02 7.70267151e+02 7.06434011e-01]	[3.95569763e+02 7.95807800e+02 7.61316061e-01]	[377.71426392 790.67004395 0.84979343]	[418.66265869 772.70135498 0.82361442]
[405.82049561 221.12240601 0.86344427]	[405.83328247 280.17495728 0.87454689]	[349.40466309 280.23876953 0.81945205]	[316.17123413 377.68383789 0.91958779]	[300.61999512 464.96548462 0.85099167]	[464.84503174 277.7194519 0.87803334]	[482.84643555 377.58920288 0.89488149]	[500.82849121 464.88479614 0.89970213]	[410.95074463 469.97018433 0.67373949]	[372.44708252 472.57913208 0.66719979]	[390.44952393 626.45465088 0.81177992]	[405.83578491 765.07452393 0.81807816]	[449.5012207 464.93432617 0.66391414]	[459.7713623 623.8092041 0.86116409]	[475.17169189 767.69494629 0.82697201]	[398.08135986 213.35667419 0.94729322]	[418.72079468 213.32684326 0.95391369]	[377.74853516 213.40367126 0.88366932]	[439.06182861 210.92475891 0.88348818]	[4.72578064e+02 8.00995544e+02 7.11987615e-01]	[4.90487457e+02 7.93292542e+02 7.34290242e-01]	[4.70025116e+02 7.75348877e+02 6.60598218e-01]	[3.93052643e+02 7.95815674e+02 7.44421422e-01]	[377.67883301 790.66088867 0.84348059]	[418.74072266 772.77398682 0.82845956]
[403.31930542 218.6577301 0.88309568]	[403.32836914 280.17367554 0.88910568]	[346.85125732 282.66873169 0.81450832]	[316.03555298 380.10549927 0.91867524]	[298.17739868 467.45828247 0.86277014]	[462.40209961 277.70327759 0.88880491]	[482.7928772 377.55465698 0.89942515]	[500.75170898 464.82598877 0.90267068]	[408.44775391 467.41976929 0.68096989]	[369.94186401 470.00894165 0.66460079]	[387.95126343 626.4630127 0.80117196]	[405.81863403 765.04675293 0.82228869]	[449.45376587 464.86386108 0.67144722]	[459.77075195 623.87158203 0.8588894 ]	[477.5897522 770.10656738 0.81755167]	[395.63409424 213.29400635 0.92104316]	[418.64764404 210.90641785 0.93189585]	[377.64752197 213.38861084 0.88671672]	[436.65805054 210.89204407 0.88224381]	[4.75143250e+02 8.03516479e+02 6.77525103e-01]	[4.93065033e+02 7.93354187e+02 6.87267840e-01]	[4.67436127e+02 7.77897461e+02 6.46458864e-01]	[3.95519806e+02 7.95832947e+02 7.47018397e-01]	[377.68942261 790.66906738 0.84060806]	[418.70669556 772.71514893 0.83744419]
[400.85427856 218.6245575 0.90535617]	[400.86724854 280.17745972 0.90312034]	[344.29931641 280.23980713 0.82359594]	[315.99053955 380.12463379 0.91493678]	[298.12561035 467.44274902 0.86157262]	[462.28057861 277.71566772 0.89707637]	[482.7204895 377.59313965 0.90127772]	[500.70709229 464.85443115 0.89139879]	[408.41531372 467.45471191 0.67719507]	[369.91046143 472.56402588 0.65933108]	[385.36819458 629.04376221 0.79012775]	[405.84008789 765.07733154 0.82262009]	[446.97485352 464.86633301 0.66798377]	[459.74893188 623.93927002 0.86128139]	[477.63235474 770.15325928 0.8255949 ]	[395.52035522 210.92448425 0.90116769]	[418.55899048 210.88227844 0.92166829]	[377.55273438 213.40087891 0.85227209]	[436.58383179 210.89004517 0.86197734]	[4.72519073e+02 8.03564026e+02 6.80226922e-01]	[4.88005310e+02 7.95864685e+02 6.69240892e-01]	[4.70029266e+02 7.80451904e+02 6.42340481e-01]	[3.95548218e+02 7.93351746e+02 7.74372935e-01]	[380.10671997 790.62127686 0.86517102]	[418.73867798 772.75982666 0.83501726]
[400.77349854 218.63563538 0.91871643]	[400.81039429 280.21438599 0.9087745 ]	[341.78012085 280.24118042 0.83704728]	[315.92544556 380.18762207 0.91155601]	[298.08169556 464.92468262 0.88008773]	[462.23184204 280.13861084 0.89561474]	[480.36431885 377.61239624 0.89903939]	[500.6439209 464.82223511 0.88667053]	[405.86865234 469.99462891 0.68311167]	[367.35879517 475.0848999 0.66571623]	[385.30810547 626.52178955 0.80291516]	[405.8180542 765.07470703 0.81913686]	[446.88772583 467.41052246 0.67404789]	[459.66531372 621.37969971 0.82437688]	[477.7098999 767.69549561 0.84655178]	[393.00253296 210.90917969 0.88800347]	[416.12216187 210.9019165 0.91251123]	[375.08956909 213.35058594 0.83960998]	[434.03964233 210.91888428 0.83527327]	[4.77702454e+02 8.00969482e+02 6.76907659e-01]	[4.95609222e+02 7.93254517e+02 6.98228121e-01]	[4.72532166e+02 7.77887512e+02 6.33009076e-01]	[3.95524933e+02 7.95796143e+02 7.65796483e-01]	[377.71890259 790.66424561 0.85986966]	[418.71966553 772.77124023 0.82874221]
[400.71054077 218.63902283 0.92723221]	[400.762146 280.23513794 0.91100502]	[341.7069397 282.67706299 0.84287614]	[313.53720093 380.18771362 0.90787965]	[298.04760742 467.39898682 0.87573308]	[459.83026123 280.15432739 0.89313066]	[480.25085449 377.609375 0.89962888]	[498.25006104 464.8453064 0.88055736]	[403.3572998 470.01724243 0.70079029]	[364.82037354 475.11956787 0.6772334 ]	[382.86032104 626.57727051 0.80271989]	[405.82717896 765.01153564 0.81582308]	[444.35601807 467.42019653 0.69139445]	[457.1630249 618.80096436 0.79908365]	[477.69662476 767.59710693 0.84341276]	[390.45718384 210.92315674 0.88122392]	[416.02957153 210.89958191 0.89392585]	[375.01132202 213.38578796 0.84912086]	[428.99984741 210.91766357 0.83707911]	[4.80219879e+02 7.93271240e+02 7.43955493e-01]	[4.98162720e+02 7.90632751e+02 7.44207621e-01]	[4.67459106e+02 7.77906860e+02 6.52491689e-01]	[395.59472656 793.32672119 0.80766416]	[380.1456604 790.61877441 0.86845195]	[418.73049927 772.72741699 0.83524156]
[400.62139893 218.63171387 0.92492175]	[400.66467285 280.24435425 0.91776502]	[339.23620605 282.70968628 0.85013777]	[313.49642944 380.1937561 0.90081787]	[297.99099731 464.95581055 0.87955827]	[459.74319458 280.16726685 0.89089084]	[480.22583008 377.62960815 0.89815092]	[498.2276001 464.86624146 0.8782143 ]	[403.284729 472.55874634 0.7062704 ]	[362.31121826 477.62564087 0.68284327]	[382.83413696 631.59698486 0.79069579]	[405.83148193 765.01513672 0.81657314]	[444.29608154 467.47131348 0.69966006]	[457.1635437 623.82208252 0.8064943 ]	[477.64151001 767.56359863 0.83414471]	[387.85220337 210.92959595 0.87989879]	[411.01742554 210.90789795 0.87237602]	[372.52200317 213.43544006 0.85148746]	[426.34829712 213.36473083 0.87968314]	[4.80141632e+02 7.93253906e+02 7.40594327e-01]	[4.95661316e+02 7.90631226e+02 7.30815411e-01]	[4.64942413e+02 7.77864258e+02 6.48701370e-01]	[3.95537811e+02 7.93356750e+02 7.88304985e-01]	[377.73101807 790.63415527 0.86070532]	[418.7442627 772.74035645 0.84357589]
[398.20330811 218.66726685 0.92098331]	[398.26202393 280.2437439 0.92317665]	[339.18249512 282.7270813 0.85161728]	[313.44900513 380.22976685 0.89203614]	[295.58911133 464.94445801 0.88002712]	[459.64312744 280.19265747 0.87434399]	[480.16317749 377.66848755 0.90007854]	[498.20629883 464.86965942 0.87518322]	[403.24713135 475.12991333 0.71730131]	[362.28170776 477.71688843 0.69831532]	[382.77279663 629.09033203 0.80389255]	[405.83224487 765.03375244 0.81937063]	[441.87759399 472.53158569 0.7094748 ]	[454.64303589 623.86102295 0.80652952]	[477.59625244 767.57574463 0.82601613]	[382.86831665 213.33546448 0.903157 ]	[408.42922974 213.29652405 0.87431973]	[372.45184326 213.40934753 0.81120205]	[423.90158081 213.35151672 0.88472962]	[4.80130371e+02 7.90804749e+02 7.15233266e-01]	[4.93113739e+02 7.88219604e+02 7.04058647e-01]	[4.67405212e+02 7.77843994e+02 6.45519614e-01]	[395.53833008 793.35284424 0.79713631]	[380.10449219 790.62512207 0.87660265]	[418.73376465 772.74871826 0.84729767]
[truncated: 177 more rows]
