# Supplementary material for: Evaluation of functional tests performance using a camera-based and machine learning approach
Source: PLoS One. 2023 Nov 3;18(11):e0288279. doi: 10.1371/journal.pone.0288279 (PMC10624324; doi:10.1371/journal.pone.0288279)
Supplement: S1 Data — This dataset includes all the extracted keypoints of movements and the associated features and statistics, which were used for the analyses presented in the main manuscript. (ZIP) [file pone.0288279.s001.zip › PLOS_data_28032023/original_movement_data/CSV/000015_PNJN_P_crop.csv]

[495.64013672 318.54483032 0.90187263]	[487.94052124 359.66488647 0.90685189]	[426.36392212 359.79858398 0.84369427]	[411.00543213 475.1555481 0.82233906]	[416.05636597 577.722229 0.82527381]	[546.98181152 357.14971924 0.882792 ]	[570.11462402 462.28713989 0.86885571]	[590.58978271 562.39819336 0.85349607]	[503.29766846 531.57739258 0.67735648]	[462.24520874 534.14862061 0.66713417]	[480.25167847 708.69769287 0.85092109]	[4.80359955e+02 8.65043457e+02 8.48805249e-01]	[544.29669189 526.49786377 0.68685257]	[544.43481445 708.62011719 0.86908567]	[5.57171509e+02 8.57383728e+02 7.97764003e-01]	[480.24697876 303.2640686 0.89896244]	[503.40304565 300.74078369 0.915833 ]	[459.63296509 295.48440552 0.87604916]	[521.26184082 292.94943237 0.74321789]	[5.62357361e+02 8.95940308e+02 8.12263310e-01]	[5.77797668e+02 8.90749939e+02 8.03218246e-01]	[5.44511719e+02 8.70118286e+02 7.31454015e-01]	[4.82734863e+02 8.98466309e+02 8.17325354e-01]	[4.62352905e+02 8.93325562e+02 8.05716395e-01]	[4.85377411e+02 8.70288757e+02 7.76788235e-01]
[495.63967896 318.54498291 0.90180433]	[487.940979 359.66506958 0.9068352 ]	[426.36386108 359.79888916 0.8436268 ]	[411.00549316 475.15542603 0.82231414]	[416.0557251 577.72088623 0.8250556 ]	[546.98181152 357.15008545 0.88280427]	[570.11444092 462.28744507 0.86893249]	[590.58966064 562.39709473 0.85338593]	[503.29864502 531.58398438 0.67771858]	[462.24569702 534.15460205 0.66725057]	[480.25219727 708.69854736 0.85091025]	[4.80359833e+02 8.65043213e+02 8.48684728e-01]	[544.30041504 528.97467041 0.68656945]	[544.43505859 708.6206665 0.86904144]	[5.57170593e+02 8.57381714e+02 7.97623813e-01]	[480.24664307 303.26446533 0.89897853]	[503.40283203 300.74118042 0.91575104]	[459.63223267 295.48342896 0.87530833]	[521.26190186 292.94854736 0.74394 ]	[5.62357544e+02 8.95939880e+02 8.11909497e-01]	[5.77798401e+02 8.90748962e+02 8.03004384e-01]	[5.44510193e+02 8.70117737e+02 7.31114745e-01]	[4.82736176e+02 8.98466370e+02 8.17270696e-01]	[4.62353394e+02 8.93325562e+02 8.05236340e-01]	[4.85377533e+02 8.70289124e+02 7.76608706e-01]
[495.65011597 316.08868408 0.90726858]	[493.0479126 359.66394043 0.9012143 ]	[431.49520874 359.81356812 0.83195961]	[413.57073975 477.59234619 0.84172571]	[418.60113525 577.69519043 0.85290432]	[549.57159424 357.14938354 0.86387455]	[577.69714355 462.23681641 0.87946016]	[595.72705078 562.38751221 0.84298909]	[503.37576294 526.46911621 0.6950441 ]	[462.32458496 528.99127197 0.67600083]	[480.2829895 708.54455566 0.83632457]	[4.80365204e+02 8.62546692e+02 8.44101727e-01]	[544.37121582 523.95593262 0.70744234]	[544.46832275 708.55651855 0.86277497]	[5.54711487e+02 8.57422424e+02 7.87909329e-01]	[480.29519653 300.7059021 0.92609811]	[503.40118408 298.26077271 0.92883313]	[459.73144531 293.00723267 0.87842256]	[521.32000732 292.9022522 0.80604273]	[5.62368530e+02 8.95978149e+02 8.02647173e-01]	[5.80253235e+02 8.90787659e+02 8.00960302e-01]	[5.44489319e+02 8.70165527e+02 7.26212621e-01]	[4.80343903e+02 8.98451111e+02 8.18184972e-01]	[4.62340576e+02 8.93306152e+02 8.04282427e-01]	[4.85392792e+02 8.70268921e+02 7.71388412e-01]
[498.12918091 313.47637939 0.88855195]	[498.14303589 359.6305542 0.92630792]	[436.59350586 362.2137146 0.84702742]	[418.64743042 477.66021729 0.89672107]	[418.78762817 577.68835449 0.86273468]	[557.16674805 357.11862183 0.86804891]	[580.24865723 459.7588501 0.88434929]	[600.75946045 562.36938477 0.85680032]	[505.90084839 526.42443848 0.68107557]	[464.83163452 526.49725342 0.65377599]	[480.29315186 708.54547119 0.81997705]	[4.80357025e+02 8.62529236e+02 8.40720654e-01]	[544.53161621 523.90307617 0.69845682]	[544.49249268 708.59661865 0.85839039]	[5.57173035e+02 8.59967285e+02 7.84958243e-01]	[480.36993408 298.09832764 0.96768206]	[503.47540283 298.0201416 0.95134383]	[459.81906128 290.36880493 0.86208749]	[523.78662109 290.41372681 0.82395756]	[5.62380859e+02 8.98416931e+02 8.04447353e-01]	[5.80258179e+02 8.90808472e+02 8.08735371e-01]	[5.44498169e+02 8.70239014e+02 7.46073961e-01]	[4.80343750e+02 8.98448120e+02 8.17583799e-01]	[4.62340881e+02 8.93305847e+02 8.01078379e-01]	[4.85389862e+02 8.70256042e+02 7.68568873e-01]
[498.12710571 313.47610474 0.88787019]	[498.1423645 359.62991333 0.9257201 ]	[436.59280396 362.20812988 0.84710735]	[418.64639282 477.66116333 0.89688683]	[418.78851318 577.69421387 0.86302602]	[557.16925049 357.11752319 0.86808944]	[580.24890137 459.75918579 0.88437146]	[600.76135254 562.3616333 0.85668004]	[505.88192749 526.44195557 0.67870837]	[462.43466187 528.97698975 0.6532166 ]	[480.29321289 708.5748291 0.82234454]	[4.80355011e+02 8.62531555e+02 8.39594007e-01]	[544.52380371 523.91894531 0.6951949 ]	[544.48925781 708.60821533 0.85701865]	[5.57173523e+02 8.59981323e+02 7.85018384e-01]	[480.36862183 298.09741211 0.96734715]	[503.474823 298.0206604 0.95118761]	[459.8230896 290.36993408 0.86262965]	[523.78955078 290.41210938 0.82500631]	[5.62396362e+02 8.98415955e+02 8.08038473e-01]	[5.80265991e+02 8.90804016e+02 8.13102841e-01]	[5.44496216e+02 8.70247070e+02 7.47814178e-01]	[4.82738983e+02 8.98475891e+02 8.10033560e-01]	[4.62351501e+02 8.93323853e+02 7.94312596e-01]	[4.85376770e+02 8.70248718e+02 7.65402794e-01]
[498.13235474 305.76879883 0.85885864]	[500.63803101 359.62567139 0.94388092]	[439.09759521 362.21847534 0.86287183]	[421.15335083 475.14532471 0.88705826]	[421.37536621 575.19818115 0.85560727]	[559.7244873 357.12948608 0.88295078]	[582.89428711 459.7303772 0.89998597]	[603.28533936 562.31713867 0.88704425]	[505.99917603 526.4095459 0.66593885]	[464.88549805 528.97802734 0.6373173 ]	[480.34411621 711.13684082 0.80785298]	[4.80360291e+02 8.65037903e+02 8.40976417e-01]	[549.49603271 523.86572266 0.67004204]	[544.51556396 708.63012695 0.84443772]	[5.57166870e+02 8.59982239e+02 7.82469749e-01]	[482.73483276 295.4772644 0.95747083]	[505.87832642 295.44384766 0.92069137]	[462.256073 282.75732422 0.86295432]	[523.95056152 285.22955322 0.83177805]	[5.62410828e+02 8.98417969e+02 8.12919915e-01]	[5.80282532e+02 8.90794128e+02 8.18081379e-01]	[5.44478027e+02 8.70230347e+02 7.48923957e-01]	[4.80356812e+02 8.98499573e+02 8.07738900e-01]	[4.62343384e+02 8.93344238e+02 7.94943869e-01]	[4.85380432e+02 8.70273132e+02 7.66289830e-01]
[498.22961426 298.21292114 0.91997457]	[500.84310913 359.60519409 0.95610553]	[439.28289795 359.82025146 0.88312376]	[421.290802 475.15496826 0.89081919]	[426.34533691 577.70202637 0.83420849]	[562.25018311 357.09890747 0.89825952]	[585.41564941 462.3772583 0.8864429 ]	[603.40216064 562.39117432 0.89760417]	[513.56213379 529.00134277 0.64775258]	[472.5223999 531.55725098 0.63037175]	[480.3666687 708.67407227 0.81320882]	[4.80372437e+02 8.62545837e+02 8.39787841e-01]	[554.65887451 526.44018555 0.65871406]	[544.53027344 708.61102295 0.84186512]	[5.57169250e+02 8.60008362e+02 7.81273365e-01]	[482.84494019 290.37683105 0.90490425]	[505.98635864 290.39477539 0.87006515]	[462.39630127 280.20236206 0.87203556]	[526.42895508 282.69363403 0.84187275]	[5.62411316e+02 8.98418823e+02 8.17502797e-01]	[5.80279602e+02 8.90793945e+02 8.21704030e-01]	[5.44484192e+02 8.70248840e+02 7.58851290e-01]	[4.80350830e+02 8.98491211e+02 8.07095647e-01]	[4.62338684e+02 8.93332581e+02 7.94891834e-01]	[4.85390015e+02 8.70260193e+02 7.61432886e-01]
[500.65789795 298.00701904 0.93634021]	[503.30566406 359.56311035 0.95111185]	[441.74069214 359.77572632 0.89161855]	[423.83187866 477.72540283 0.87476176]	[434.10601807 577.703125 0.82568502]	[562.38873291 357.03591919 0.90136909]	[585.47192383 459.64532471 0.88550484]	[603.51501465 559.83544922 0.87309939]	[516.13146973 526.50518799 0.65573877]	[475.12533569 531.55505371 0.644256 ]	[482.74511719 708.54351807 0.81886184]	[4.80364563e+02 8.62570007e+02 8.40773940e-01]	[557.18902588 526.40716553 0.66333187]	[546.96661377 708.56811523 0.83119047]	[5.57188721e+02 8.62517029e+02 7.83770680e-01]	[482.9593811 282.71655273 0.88866496]	[508.50213623 282.77474976 0.83375692]	[464.9090271 277.68920898 0.86502284]	[528.9708252 280.17398071 0.85062909]	[5.62421570e+02 8.98443481e+02 8.11590552e-01]	[5.80286316e+02 8.90818054e+02 8.18108201e-01]	[5.44496765e+02 8.70293762e+02 7.67403364e-01]	[4.80338104e+02 8.98475891e+02 8.10029507e-01]	[4.62327972e+02 8.93318359e+02 7.93775201e-01]	[4.85377838e+02 8.70293457e+02 7.62463570e-01]
[500.78164673 295.55239868 0.94545394]	[503.41400146 357.22445679 0.94277847]	[441.87121582 359.72122192 0.8804915 ]	[428.92974854 477.63900757 0.83867896]	[439.10375977 575.15240479 0.85458386]	[564.87420654 357.04611206 0.90268433]	[587.99707031 459.83966064 0.87470591]	[605.987854 562.41064453 0.89714241]	[518.67694092 529.05047607 0.65532565]	[477.67904663 534.11108398 0.65749621]	[482.79852295 708.52679443 0.82891494]	[4.80374390e+02 8.62552002e+02 8.39054227e-01]	[559.73260498 526.47161865 0.66563439]	[547.05157471 708.50140381 0.82223511]	[5.57160034e+02 8.59984070e+02 7.77237594e-01]	[485.43032837 280.14471436 0.89545602]	[513.61767578 280.14611816 0.85507458]	[469.95617676 277.72937012 0.82894224]	[531.61029053 280.17218018 0.85797465]	[5.62408691e+02 8.98431519e+02 8.02999735e-01]	[5.80280945e+02 8.90802124e+02 8.09834480e-01]	[5.44463684e+02 8.70252014e+02 7.58871675e-01]	[4.80334961e+02 8.98485596e+02 8.02874923e-01]	[4.62325806e+02 8.93326843e+02 7.88237870e-01]	[4.85392090e+02 8.70284302e+02 7.58690596e-01]
[500.89468384 295.42929077 0.92728299]	[505.90332031 359.5630188 0.91909188]	[444.39489746 359.66452026 0.862966 ]	[434.03759766 472.59140015 0.82197309]	[439.19528198 570.01495361 0.87185252]	[565.02282715 357.10025024 0.89550877]	[590.55987549 462.20123291 0.86892003]	[606.09918213 562.41717529 0.87834334]	[518.78710938 529.0043335 0.6566748 ]	[480.1244812 531.55645752 0.65696669]	[482.81863403 708.5357666 0.82692492]	[4.82705078e+02 8.62565063e+02 8.40645313e-01]	[562.23193359 526.45440674 0.67199099]	[549.60223389 706.09521484 0.79229468]	[5.54687866e+02 8.57435669e+02 7.72951841e-01]	[488.00500488 277.66824341 0.89504993]	[518.64471436 277.64138794 0.88880718]	[475.07138062 280.13739014 0.82265115]	[539.18164062 280.14273071 0.89051676]	[5.62409668e+02 8.95983643e+02 8.01021338e-01]	[5.80278992e+02 8.90771667e+02 8.04331362e-01]	[5.44422424e+02 8.70186707e+02 7.50276864e-01]	[4.80336456e+02 8.98479919e+02 8.04025114e-01]	[4.62326660e+02 8.93315674e+02 7.90399194e-01]	[4.85409424e+02 8.70303101e+02 7.57806003e-01]
[505.91992188 292.92504883 0.8885451 ]	[511.06665039 359.56344604 0.88853395]	[452.05154419 359.65100098 0.84669846]	[439.12768555 472.60900879 0.87535256]	[441.79748535 567.5065918 0.88172138]	[570.06317139 357.12506104 0.86868989]	[598.2276001 459.84341431 0.87382615]	[611.0793457 562.42687988 0.86094153]	[521.37426758 529.00964355 0.67454112]	[480.31924438 531.55548096 0.66845989]	[485.37557983 708.55047607 0.8100909 ]	[4.82744385e+02 8.62509888e+02 8.38385999e-01]	[562.40917969 526.45666504 0.69610912]	[557.21337891 708.53363037 0.79712099]	[5.54670715e+02 8.57369995e+02 7.70141363e-01]	[498.18069458 277.49981689 0.93276215]	[521.34960938 277.50750732 0.95525628]	[480.12796021 280.13046265 0.86816251]	[541.83666992 277.67385864 0.93911374]	[5.62408691e+02 8.95979736e+02 7.84326732e-01]	[5.80279114e+02 8.90751221e+02 7.90608048e-01]	[5.44381653e+02 8.70125366e+02 7.35792935e-01]	[4.80332672e+02 9.00975464e+02 7.93385863e-01]	[4.62320587e+02 8.93330444e+02 7.84501016e-01]	[4.85445496e+02 8.70258667e+02 7.46424198e-01]
[508.48001099 290.3666687 0.84885955]	[513.63067627 357.22238159 0.89157587]	[454.61569214 359.63806152 0.85316116]	[439.23126221 475.07208252 0.88476467]	[441.84207153 567.54449463 0.87909234]	[572.6104126 357.09777832 0.85964245]	[600.78009033 462.22171021 0.88735855]	[611.13250732 562.40570068 0.85485637]	[521.41259766 529.02093506 0.66899568]	[480.34597778 531.58660889 0.66604811]	[485.45336914 708.58105469 0.80100816]	[4.82752869e+02 8.62506226e+02 8.41172099e-01]	[562.44622803 526.46490479 0.69196004]	[557.24450684 708.59533691 0.80346435]	[5.54662720e+02 8.54923950e+02 7.74931967e-01]	[500.70022583 275.08712769 0.95553374]	[523.79858398 275.11123657 0.96550262]	[480.25506592 277.71261597 0.90181619]	[541.91583252 277.69842529 0.93433529]	[5.62399963e+02 8.98407959e+02 7.86847770e-01]	[5.80272095e+02 8.90760254e+02 7.94722915e-01]	[5.44384277e+02 8.70109436e+02 7.39269018e-01]	[4.82744507e+02 9.00989563e+02 7.86561787e-01]	[4.62349762e+02 8.93343201e+02 7.75482297e-01]	[4.85442047e+02 8.70260803e+02 7.46290565e-01]
[513.59411621 287.82672119 0.84361899]	[516.2020874 357.23382568 0.90662861]	[457.12026978 359.64605713 0.86448014]	[439.27432251 472.57345581 0.88499135]	[441.84103394 567.51324463 0.88057101]	[575.19451904 357.12243652 0.86237729]	[600.84411621 459.76583862 0.88739604]	[613.67358398 562.42529297 0.84411627]	[523.79064941 528.98553467 0.66704237]	[480.3727417 531.54833984 0.66077548]	[487.92193604 708.56433105 0.79166764]	[4.82749542e+02 8.62528320e+02 8.41728866e-01]	[564.82897949 526.4230957 0.69074982]	[559.68731689 708.63201904 0.80332285]	[5.54699707e+02 8.57445312e+02 7.69220412e-01]	[500.8621521 275.0163269 0.96283031]	[523.94238281 275.07006836 0.96192116]	[482.73706055 277.61108398 0.92728031]	[544.3057251 280.15536499 0.90993714]	[5.62409729e+02 8.98440735e+02 7.85661459e-01]	[5.80291382e+02 8.90802063e+02 7.97642589e-01]	[5.44409851e+02 8.70206909e+02 7.46540785e-01]	[4.80357117e+02 9.00992065e+02 7.87180603e-01]	[4.62347839e+02 8.93351013e+02 7.74500072e-01]	[4.85427368e+02 8.70278198e+02 7.46191740e-01]
[518.70037842 285.30517578 0.85919124]	[518.73236084 359.58340454 0.92731094]	[457.21572876 359.65740967 0.87472725]	[439.3036499 472.51327515 0.88354129]	[441.82351685 567.47119141 0.88994229]	[577.75616455 357.17254639 0.87225008]	[603.29943848 462.20602417 0.90641522]	[613.68457031 562.44372559 0.85728681]	[523.87646484 526.49743652 0.67462146]	[482.79574585 529.01837158 0.66431057]	[487.97900391 708.5413208 0.7893284 ]	[4.82752441e+02 8.62525330e+02 8.40934753e-01]	[564.89154053 526.40411377 0.69696629]	[559.72979736 708.68115234 0.80459416]	[5.54691406e+02 8.57410583e+02 7.74821043e-01]	[503.31497192 275.03237915 0.96697098]	[526.4821167 275.0173645 0.91751188]	[482.85073853 277.72106934 0.92528975]	[544.43505859 280.15701294 0.90225208]	[5.62402588e+02 8.98436157e+02 7.92223990e-01]	[5.80282532e+02 8.90794983e+02 8.03866446e-01]	[5.44408447e+02 8.70169739e+02 7.51623511e-01]	[4.80357635e+02 9.00994690e+02 7.84570754e-01]	[4.62348969e+02 8.93352844e+02 7.72170365e-01]	[4.85430939e+02 8.70279968e+02 7.45039701e-01]
[521.27154541 285.26153564 0.88259774]	[521.16717529 359.58602905 0.93652761]	[459.65841675 359.65164185 0.88778704]	[439.30889893 469.96325684 0.88463312]	[441.7980957 565.02636719 0.90049642]	[580.25732422 357.17800903 0.88322937]	[603.33416748 459.83731079 0.90663457]	[613.70355225 562.43115234 0.85119152]	[523.90802002 528.98516846 0.66901416]	[482.82040405 529.02716064 0.65815258]	[490.48999023 708.55297852 0.7926144 ]	[4.82751556e+02 8.62526733e+02 8.39976907e-01]	[564.92181396 526.42218018 0.6883651 ]	[559.76861572 708.68395996 0.80909437]	[5.54701111e+02 8.57408447e+02 7.73668528e-01]	[503.49249268 275.01199341 0.93988717]	[531.54272461 274.99139404 0.89081657]	[482.94384766 277.72744751 0.93207288]	[544.52996826 280.14111328 0.88193309]	[5.62399048e+02 8.98432800e+02 7.87716746e-01]	[5.80282043e+02 8.90789917e+02 7.99265146e-01]	[5.44406494e+02 8.70163635e+02 7.42536545e-01]	[4.82741333e+02 9.01006409e+02 7.83703685e-01]	[4.62348877e+02 8.93357788e+02 7.71500707e-01]	[4.85429840e+02 8.70281006e+02 7.43244648e-01]
[523.86273193 282.76742554 0.89415073]	[521.25292969 359.58773804 0.94967043]	[459.73791504 359.64837646 0.89596492]	[439.31942749 467.45269775 0.88525015]	[441.76928711 564.9888916 0.90754259]	[580.33880615 357.19464111 0.89687467]	[603.38653564 462.28329468 0.91942573]	[613.69085693 562.46514893 0.85523874]	[523.93707275 526.48822021 0.6682716 ]	[482.84783936 529.00091553 0.65220845]	[490.49185181 708.61273193 0.78735119]	[4.82752411e+02 8.62507568e+02 8.40842247e-01]	[564.94909668 523.95727539 0.68746579]	[559.7477417 708.64501953 0.8115561 ]	[5.54691284e+02 8.57404602e+02 7.73561060e-01]	[511.0284729 274.96838379 0.89905286]	[536.73931885 274.96829224 0.90084249]	[485.41781616 277.68920898 0.92631167]	[546.92480469 277.65206909 0.80362248]	[5.62403015e+02 8.98427551e+02 7.91158915e-01]	[5.80282532e+02 8.90784302e+02 8.02221119e-01]	[5.44405273e+02 8.70160400e+02 7.46660471e-01]	[4.82749054e+02 9.00994385e+02 7.84698248e-01]	[4.62356689e+02 8.93347351e+02 7.71848679e-01]	[4.85425018e+02 8.70273499e+02 7.44031549e-01]
[524.01678467 282.74737549 0.87199354]	[521.32275391 359.59109497 0.95488638]	[459.80209351 359.65280151 0.89977205]	[441.69772339 467.49816895 0.88587451]	[441.74710083 565.05151367 0.90033448]	[582.74206543 357.18045044 0.90254575]	[603.43914795 462.27111816 0.92030728]	[613.6348877 562.47033691 0.85591716]	[523.96136475 528.98126221 0.66754019]	[482.90054321 528.99035645 0.64993292]	[490.52578735 708.62261963 0.78783196]	[4.82755554e+02 8.62507080e+02 8.40755403e-01]	[564.95501709 526.44128418 0.68558162]	[559.77349854 708.66192627 0.81454647]	[5.54675476e+02 8.57381409e+02 7.73322701e-01]	[516.11419678 274.9697876 0.90047812]	[539.30273438 274.962677 0.92498946]	[487.92553711 280.09741211 0.90178674]	[547.02587891 277.63793945 0.6371035 ]	[5.62421021e+02 8.98412048e+02 7.88182557e-01]	[5.80292542e+02 8.90763611e+02 8.00616384e-01]	[5.44382507e+02 8.70142822e+02 7.42458344e-01]	[4.82753418e+02 9.00999207e+02 7.84009933e-01]	[4.62361145e+02 8.93350647e+02 7.71151364e-01]	[4.85423370e+02 8.70270325e+02 7.43351161e-01]
[524.01544189 282.74914551 0.87202322]	[521.32086182 359.59234619 0.9548918 ]	[459.80200195 359.65246582 0.89993411]	[441.69778442 467.49609375 0.8861419 ]	[441.74597168 565.04840088 0.9008857 ]	[580.36846924 357.18151855 0.90206194]	[603.43792725 462.27191162 0.92039591]	[613.64294434 562.46295166 0.85480905]	[523.96124268 528.98199463 0.66693854]	[482.8979187 528.99346924 0.64925778]	[490.53302002 708.63146973 0.78833961]	[4.82756317e+02 8.62495239e+02 8.39090824e-01]	[564.95574951 526.43725586 0.68528622]	[559.76306152 708.64434814 0.81511629]	[5.54672302e+02 8.57369507e+02 7.74313271e-01]	[516.11376953 274.96966553 0.90014219]	[539.30273438 274.96548462 0.92526507]	[487.92379761 280.09765625 0.90182281]	[547.02532959 277.64334106 0.63917297]	[5.62419250e+02 8.98411011e+02 7.90011764e-01]	[5.80291748e+02 8.90762939e+02 8.01234961e-01]	[5.44379272e+02 8.70131348e+02 7.42698193e-01]	[4.82749054e+02 9.00994141e+02 7.84050345e-01]	[4.62356018e+02 8.93345093e+02 7.71788418e-01]	[4.85426941e+02 8.70262024e+02 7.41716504e-01]
[526.51208496 282.7532959 0.85516369]	[521.38574219 359.58886719 0.9535886 ]	[459.83990479 359.6428833 0.90222788]	[441.71670532 467.46951294 0.88729948]	[441.72305298 565.04052734 0.90501314]	[582.80108643 357.18148804 0.9102723 ]	[603.46081543 462.28491211 0.91702592]	[611.15948486 564.82397461 0.85830611]	[523.97717285 528.98657227 0.66858679]	[482.93289185 528.99139404 0.6502611 ]	[490.53186035 708.66125488 0.78886914]	[4.82757507e+02 8.62506836e+02 8.40700924e-01]	[564.93835449 526.46350098 0.68429518]	[559.76800537 708.66082764 0.81208622]	[5.54666138e+02 8.57365967e+02 7.73002803e-01]	[516.22064209 274.98504639 0.91759002]	[541.75457764 274.95132446 0.94265956]	[487.98635864 280.14694214 0.88659889]	[5.47059143e+02 2.77631165e+02 3.78894240e-01]	[5.62418945e+02 8.95980957e+02 7.88238525e-01]	[5.80289490e+02 8.90751953e+02 7.98470497e-01]	[5.44369019e+02 8.70122620e+02 7.38220453e-01]	[4.82755829e+02 9.01000122e+02 7.82492638e-01]	[4.62360535e+02 8.93350769e+02 7.70777762e-01]	[4.85424530e+02 8.70266724e+02 7.43601620e-01]
[528.9730835 282.74569702 0.85027981]	[521.41699219 359.58569336 0.95298338]	[462.20410156 359.63916016 0.90518314]	[441.72680664 467.42391968 0.88723689]	[441.70150757 565.0234375 0.91067415]	[582.83996582 357.18734741 0.91742086]	[603.48059082 462.28057861 0.9167679 ]	[611.15429688 564.83557129 0.85642642]	[523.97509766 529.00274658 0.67012882]	[482.92764282 529.01507568 0.65221506]	[490.57443237 708.62969971 0.78894079]	[4.82755432e+02 8.62493591e+02 8.39080989e-01]	[564.93719482 526.47473145 0.68426555]	[559.7543335 708.63537598 0.81528354]	[5.54674500e+02 8.57361511e+02 7.72622764e-01]	[518.68341064 274.97994995 0.92703331]	[541.80200195 274.96188354 0.95107067]	[488.02185059 280.14697266 0.88214993]	[5.49536804e+02 2.77637695e+02 3.84183049e-01]	[5.62418396e+02 8.95970032e+02 7.89472163e-01]	[5.80292419e+02 8.90744263e+02 7.98801124e-01]	[5.44374512e+02 8.70124329e+02 7.38098860e-01]	[4.82762665e+02 9.00997009e+02 7.82175303e-01]	[4.62367157e+02 8.93348450e+02 7.69036293e-01]	[4.85419769e+02 8.70259216e+02 7.40570843e-01]
[529.00915527 282.7416687 0.85001713]	[523.77758789 359.58319092 0.95241928]	[462.24560547 359.62142944 0.90623897]	[441.73110962 467.40151978 0.88719416]	[441.70111084 565.01550293 0.91326368]	[582.84820557 357.19659424 0.92054892]	[603.4831543 462.29144287 0.91674155]	[611.14715576 564.83148193 0.85624188]	[523.98706055 526.48504639 0.67323601]	[482.94488525 528.97851562 0.65285182]	[490.5562439 708.66748047 0.78614175]	[4.82758118e+02 8.62491882e+02 8.40137362e-01]	[564.93792725 526.42077637 0.69226402]	[559.76879883 708.64306641 0.81601882]	[5.54669434e+02 8.54922180e+02 7.74956644e-01]	[518.73046875 274.96655273 0.932109 ]	[541.84375 274.96960449 0.9587543 ]	[490.5246582 280.10946655 0.88246185]	[5.49595154e+02 2.77653961e+02 4.15365666e-01]	[5.62413269e+02 8.98405518e+02 7.90191174e-01]	[5.80282166e+02 8.90761963e+02 8.00022662e-01]	[5.44370483e+02 8.70110535e+02 7.39628255e-01]	[4.82753510e+02 9.00994934e+02 7.85006762e-01]	[4.62360718e+02 8.93343689e+02 7.71161795e-01]	[4.85427826e+02 8.70262756e+02 7.42572486e-01]
[529.01062012 282.740448 0.85013545]	[523.77905273 359.58584595 0.95255381]	[462.24536133 359.62408447 0.90663731]	[441.73196411 464.96694946 0.88613373]	[441.69955444 565.01629639 0.91293287]	[582.85040283 357.19967651 0.92070723]	[603.48217773 462.28439331 0.91576099]	[611.14746094 564.82910156 0.85573739]	[523.98669434 526.48291016 0.6731475 ]	[482.94598389 528.97436523 0.65258098]	[490.5413208 708.66583252 0.78524584]	[4.82755310e+02 8.62491699e+02 8.40041876e-01]	[564.93530273 526.4197998 0.6922282 ]	[559.76507568 708.64263916 0.81513011]	[5.54674194e+02 8.54929199e+02 7.74421871e-01]	[518.73114014 274.96585083 0.93193138]	[541.84515381 274.96847534 0.95853871]	[490.53125 280.11398315 0.88127035]	[5.49599182e+02 2.77651245e+02 4.23131168e-01]	[5.62404541e+02 8.95975586e+02 7.92977810e-01]	[5.80277771e+02 8.90759644e+02 8.00041437e-01]	[5.44378540e+02 8.70117371e+02 7.42145419e-01]	[4.82752258e+02 9.00990234e+02 7.85926402e-01]	[4.62360138e+02 8.93341614e+02 7.71939874e-01]	[4.85425171e+02 8.70264160e+02 7.42795348e-01]
[529.04089355 282.76113892 0.84713733]	[523.78723145 359.60092163 0.95356089]	[462.25491333 359.6293335 0.90771127]	[441.73510742 464.97042847 0.88995886]	[441.69421387 565.00292969 0.91558653]	[582.85638428 357.2210083 0.91909373]	[603.49316406 462.31280518 0.91116297]	[611.16223145 564.84631348 0.85092044]	[523.99084473 526.4831543 0.67240185]	[482.95236206 528.98052979 0.65054727]	[490.56494141 708.64648438 0.78772384]	[4.82757446e+02 8.62498474e+02 8.40004086e-01]	[564.940979 526.41918945 0.69114423]	[559.7845459 708.65985107 0.81398922]	[5.54673462e+02 8.57372925e+02 7.73002326e-01]	[518.7532959 274.96905518 0.93359059]	[541.87426758 274.98452759 0.96189189]	[490.5715332 280.13397217 0.87773877]	[5.52074158e+02 2.77688354e+02 4.18368191e-01]	[5.62410522e+02 8.95977417e+02 7.89455116e-01]	[5.80280334e+02 8.90761292e+02 7.97638416e-01]	[5.44375854e+02 8.70129517e+02 7.42953300e-01]	[4.82754120e+02 9.00992188e+02 7.85072327e-01]	[4.62361328e+02 8.93342957e+02 7.71436930e-01]	[4.85425842e+02 8.70270203e+02 7.42320418e-01]
[534.08660889 285.24325562 0.84445661]	[523.79156494 359.60632324 0.9510206 ]	[462.26818848 359.6333313 0.90654683]	[441.73294067 464.96072388 0.89241642]	[441.73379517 565.00604248 0.91053534]	[582.84655762 357.21725464 0.91898119]	[603.49090576 462.34060669 0.91362101]	[613.67071533 564.85675049 0.84755188]	[524.00982666 526.49420166 0.66480547]	[482.96578979 528.98919678 0.64412147]	[490.51266479 708.64373779 0.78532833]	[4.82754578e+02 8.62514587e+02 8.42703700e-01]	[564.95996094 526.43939209 0.68326694]	[559.74615479 708.65704346 0.81239802]	[5.54697998e+02 8.57430115e+02 7.71273613e-01]	[521.21282959 274.98260498 0.94521201]	[544.28729248 275.03213501 0.96956122]	[493.13034058 280.12368774 0.87696588]	[5.54606018e+02 2.80179077e+02 3.64793122e-01]	[5.62420898e+02 8.98416016e+02 7.87140846e-01]	[5.80286987e+02 8.90777771e+02 7.98986673e-01]	[5.44400391e+02 8.70173279e+02 7.49155641e-01]	[4.82741364e+02 9.00998352e+02 7.87164211e-01]	[4.62349518e+02 8.93345398e+02 7.75066674e-01]	[4.85423126e+02 8.70280518e+02 7.46233284e-01]
[534.10717773 285.24151611 0.8465386 ]	[523.78546143 359.60476685 0.95073354]	[462.26513672 359.62594604 0.90629762]	[441.73999023 464.96343994 0.89541197]	[441.75137329 564.9899292 0.91208678]	[582.8458252 357.21917725 0.91767937]	[603.47509766 462.32693481 0.91302717]	[613.67608643 564.85345459 0.84718305]	[523.97161865 529.00354004 0.66450524]	[482.91577148 529.01922607 0.64672297]	[490.49401855 708.67944336 0.78310889]	[4.82748657e+02 8.62494080e+02 8.40703249e-01]	[564.94165039 526.46429443 0.6787132 ]	[559.74658203 708.68280029 0.80636775]	[5.54686829e+02 8.57442871e+02 7.68702209e-01]	[521.22613525 274.98208618 0.94742477]	[544.29962158 275.03030396 0.97084856]	[495.5892334 280.12521362 0.87663287]	[5.54607483e+02 2.80175201e+02 3.38496506e-01]	[5.62413757e+02 8.98411621e+02 7.86331832e-01]	[5.80282898e+02 8.90775696e+02 7.97828555e-01]	[5.44390076e+02 8.70182495e+02 7.50908613e-01]	[4.82743927e+02 9.00982117e+02 7.88496077e-01]	[4.62355835e+02 8.93338989e+02 7.77331471e-01]	[4.85419495e+02 8.70264771e+02 7.45970845e-01]
[534.12402344 285.24060059 0.84827614]	[523.78411865 359.59057617 0.94976228]	[462.26818848 359.60519409 0.90583056]	[441.75494385 464.96231079 0.8960402 ]	[441.75756836 564.95397949 0.91912133]	[582.85028076 357.21844482 0.91822791]	[603.47564697 462.34350586 0.91023189]	[613.68365479 564.85516357 0.8470614 ]	[523.96063232 529.02502441 0.66119492]	[482.90045166 529.03570557 0.64439517]	[490.47671509 708.66137695 0.78197485]	[4.82748169e+02 8.62491516e+02 8.39906573e-01]	[564.93585205 526.48358154 0.67397702]	[559.73736572 708.70288086 0.80341464]	[5.54689575e+02 8.57441589e+02 7.69259095e-01]	[521.23791504 274.98431396 0.95004106]	[544.30456543 275.02838135 0.97242779]	[495.59985352 280.12026978 0.87772191]	[5.54609741e+02 2.80163269e+02 3.18448126e-01]	[5.62413574e+02 8.98408325e+02 7.84813643e-01]	[5.80281311e+02 8.90771973e+02 7.96624660e-01]	[5.44394531e+02 8.70178955e+02 7.51749218e-01]	[4.82748688e+02 9.00977295e+02 7.86903501e-01]	[4.62358765e+02 8.93336853e+02 7.75538146e-01]	[4.85418121e+02 8.70261902e+02 7.45604515e-01]
[534.12902832 285.23883057 0.84887016]	[523.78588867 359.58947754 0.9495939 ]	[462.26858521 359.60214233 0.90594739]	[441.75686646 464.94967651 0.89758134]	[441.7539978 564.9465332 0.91907781]	[582.8515625 357.22192383 0.9177953 ]	[603.46893311 462.32424927 0.91228807]	[613.68389893 564.85119629 0.84693021]	[523.96118164 529.04345703 0.65953219]	[482.89361572 531.54229736 0.64250112]	[488.02285767 708.65911865 0.78066123]	[4.82748566e+02 8.62492920e+02 8.40429842e-01]	[564.93927002 526.50146484 0.67140907]	[559.73577881 708.70910645 0.80330139]	[5.54689209e+02 8.57440857e+02 7.69572616e-01]	[521.24389648 274.98348999 0.9513312 ]	[544.30712891 275.02801514 0.97337586]	[495.60736084 280.11999512 0.87806988]	[5.54615906e+02 2.80168182e+02 3.17346722e-01]	[5.62412048e+02 8.98414551e+02 7.83862054e-01]	[5.80278320e+02 8.90775879e+02 7.95900702e-01]	[5.44394470e+02 8.70172180e+02 7.50952184e-01]	[4.82750244e+02 9.00973389e+02 7.87848890e-01]	[4.62361969e+02 8.93334656e+02 7.76408255e-01]	[4.85419189e+02 8.70262268e+02 7.45977879e-01]
[534.13348389 285.2361145 0.84939545]	[523.78082275 359.5847168 0.94965869]	[462.26437378 359.59625244 0.90580571]	[441.75540161 464.92529297 0.90014434]	[441.75701904 564.93475342 0.91921937]	[582.85003662 357.22561646 0.91637301]	[603.46734619 462.32592773 0.91065049]	[613.69256592 564.84503174 0.84614915]	[523.95849609 529.03094482 0.66051835]	[482.89553833 529.03039551 0.64411449]	[488.01278687 708.628479 0.78162396]	[4.82738953e+02 8.62509094e+02 8.41817677e-01]	[564.93463135 526.49957275 0.67263508]	[559.73205566 708.68743896 0.80689132]	[5.54674072e+02 8.57433228e+02 7.69767642e-01]	[521.25244141 274.98297119 0.95301461]	[544.3092041 275.02932739 0.97542262]	[495.61257935 280.10559082 0.87942481]	[5.54633667e+02 2.80175446e+02 3.16683978e-01]	[5.62414124e+02 8.98415771e+02 7.87413657e-01]	[5.80280273e+02 8.90776428e+02 8.00727844e-01]	[5.44381653e+02 8.70167358e+02 7.53201842e-01]	[4.82745789e+02 9.00988586e+02 7.87179887e-01]	[4.62358521e+02 8.93348755e+02 7.75711596e-01]	[4.85406586e+02 8.70276855e+02 7.46046662e-01]
[534.13745117 285.24069214 0.84952676]	[523.77392578 359.58334351 0.94845182]	[462.25863647 359.59954834 0.90476787]	[441.76513672 464.90460205 0.90151411]	[441.75823975 564.94580078 0.9190287 ]	[582.84753418 357.22210693 0.91547877]	[603.4597168 462.30065918 0.91385275]	[613.68731689 564.86126709 0.84675431]	[523.95635986 531.54656982 0.65901905]	[482.8890686 531.5411377 0.64086396]	[490.49349976 708.6151123 0.78007621]	[4.82730591e+02 8.62529724e+02 8.45290959e-01]	[564.93615723 528.9821167 0.67103004]	[559.75476074 711.12261963 0.80400211]	[5.54690186e+02 8.59935181e+02 7.68242955e-01]	[521.25445557 274.98565674 0.95287633]	[544.31207275 275.03085327 0.97564995]	[495.61941528 280.11398315 0.87960845]	[5.54642822e+02 2.80183319e+02 3.16885352e-01]	[5.62403748e+02 8.95974609e+02 7.92906761e-01]	[5.80272888e+02 8.90774170e+02 8.00113201e-01]	[5.44403503e+02 8.70199463e+02 7.56677866e-01]	[4.82759308e+02 9.00990356e+02 7.88923562e-01]	[4.62369019e+02 8.93352356e+02 7.74425924e-01]	[4.85388306e+02 8.70290833e+02 7.51474380e-01]
[534.14324951 285.24319458 0.85002112]	[523.77038574 359.57958984 0.94834059]	[462.26138306 359.59844971 0.90500557]	[441.75839233 464.88800049 0.90255094]	[441.75741577 564.94018555 0.91947395]	[582.84338379 357.21984863 0.9154672 ]	[603.45568848 462.29437256 0.91339195]	[613.68206787 564.86303711 0.84609419]	[523.95880127 529.02929688 0.66018033]	[482.89334106 529.02600098 0.64274013]	[490.49771118 708.59613037 0.78085417]	[4.82729126e+02 8.62526733e+02 8.45068097e-01]	[564.93640137 526.49072266 0.67463434]	[559.75610352 708.71325684 0.80389577]	[5.54702209e+02 8.59937988e+02 7.68440425e-01]	[521.25775146 274.98815918 0.95355105]	[544.31427002 275.03094482 0.97539246]	[495.62353516 280.11737061 0.87959093]	[5.54642822e+02 2.80187500e+02 3.13699603e-01]	[5.62407776e+02 8.98408691e+02 7.91160226e-01]	[5.80279236e+02 8.90784912e+02 8.00829411e-01]	[5.44412720e+02 8.70202881e+02 7.56107688e-01]	[4.82766296e+02 9.00987854e+02 7.88310409e-01]	[4.62373047e+02 8.93352417e+02 7.73134768e-01]	[4.85385712e+02 8.70289124e+02 7.50796199e-01]
[534.15380859 285.24319458 0.85064662]	[521.42712402 359.57281494 0.94807214]	[462.24981689 359.57855225 0.90392023]	[441.73980713 464.93460083 0.89579111]	[441.72772217 564.95495605 0.91473728]	[582.84136963 357.22583008 0.9138099 ]	[603.45135498 462.3168335 0.91388905]	[611.13641357 564.86657715 0.85410911]	[523.9352417 528.98309326 0.66439807]	[482.86828613 528.98461914 0.64746916]	[487.98590088 708.5713501 0.78260666]	[4.82721588e+02 8.62551758e+02 8.46897066e-01]	[564.91143799 526.45788574 0.68135142]	[559.73718262 708.67852783 0.8031041 ]	[5.57170532e+02 8.59925842e+02 7.69647479e-01]	[521.265625 274.98550415 0.95397907]	[544.32080078 275.03125 0.97535914]	[495.63406372 280.13131714 0.87997186]	[5.54648621e+02 2.80213287e+02 2.96020806e-01]	[5.62419983e+02 8.98410095e+02 7.91686833e-01]	[5.80292358e+02 8.90783752e+02 8.03174853e-01]	[5.44423828e+02 8.70208862e+02 7.58928537e-01]	[4.82761292e+02 9.00994263e+02 7.90547431e-01]	[4.62368011e+02 8.93359009e+02 7.75732219e-01]	[4.85386719e+02 8.70302185e+02 7.57477164e-01]
[534.17163086 285.25335693 0.85226548]	[521.42175293 359.58102417 0.9490664 ]	[462.24230957 359.58255005 0.90373391]	[441.75436401 464.89389038 0.89861041]	[441.69070435 564.96618652 0.91304141]	[582.8493042 359.57162476 0.91527629]	[603.41674805 462.36453247 0.90312296]	[611.10192871 564.87060547 0.858473 ]	[523.93701172 526.46014404 0.66300559]	[482.88320923 526.46295166 0.64563024]	[488.01641846 706.10150146 0.78295493]	[4.82730499e+02 8.62540588e+02 8.47057700e-01]	[564.8984375 526.41345215 0.68294704]	[559.73248291 708.60546875 0.80901366]	[5.57171204e+02 8.57447021e+02 7.72106171e-01]	[521.27044678 274.9909668 0.95591378]	[544.3303833 275.03799438 0.97634339]	[495.62866211 280.1156311 0.88127488]	[5.54703125e+02 2.80217010e+02 2.50953138e-01]	[5.62400818e+02 8.98414001e+02 7.90945113e-01]	[5.80289551e+02 8.90788452e+02 7.96369612e-01]	[5.44424744e+02 8.70203857e+02 7.59473026e-01]	[4.82752960e+02 8.98513794e+02 7.93039680e-01]	[4.62365570e+02 8.93338013e+02 7.76620746e-01]	[4.85400726e+02 8.70291931e+02 7.58282006e-01]
[534.175354 285.2401123 0.85201478]	[521.41760254 359.57989502 0.94938153]	[462.23788452 359.57144165 0.90260309]	[441.71011353 464.89141846 0.89445353]	[439.31521606 564.92144775 0.92130381]	[582.85235596 359.58071899 0.91569018]	[603.39910889 462.30505371 0.90789092]	[611.06524658 564.87231445 0.86279505]	[523.90362549 526.46386719 0.66388142]	[482.83837891 526.47076416 0.65086031]	[490.49890137 706.08624268 0.78645349]	[4.82736328e+02 8.62540527e+02 8.45497251e-01]	[564.8760376 526.40783691 0.68281442]	[559.71282959 708.59442139 0.80741847]	[5.57170105e+02 8.57459412e+02 7.71972477e-01]	[521.27453613 274.98498535 0.95577633]	[544.33135986 275.02557373 0.97384334]	[495.63458252 280.11471558 0.88216114]	[5.54700928e+02 2.80198547e+02 2.51904160e-01]	[5.62415100e+02 8.98415771e+02 7.92875886e-01]	[5.80295471e+02 8.90786560e+02 8.00600886e-01]	[5.44423767e+02 8.70206116e+02 7.61889279e-01]	[4.82758240e+02 8.98509888e+02 7.91698992e-01]	[4.62367889e+02 8.93335938e+02 7.76819825e-01]	[4.85404999e+02 8.70295959e+02 7.52326131e-01]
[534.18499756 285.23565674 0.85244387]	[521.4118042 359.56921387 0.94937146]	[462.23840332 357.21890259 0.90208077]	[441.68023682 464.90167236 0.89133584]	[439.27822876 564.89526367 0.92375231]	[582.84710693 359.57418823 0.91599053]	[603.38458252 462.24078369 0.90929067]	[608.64624023 564.83325195 0.86184788]	[523.88299561 526.43804932 0.67251927]	[482.81079102 526.46008301 0.65945345]	[490.47821045 706.09741211 0.78612369]	[4.82738464e+02 8.62530151e+02 8.44905734e-01]	[564.86120605 523.92559814 0.69266307]	[559.69934082 708.59533691 0.80374962]	[5.54711060e+02 8.57437866e+02 7.73681164e-01]	[521.27874756 274.98336792 0.95622885]	[544.33361816 275.02410889 0.97433794]	[495.62564087 280.11221313 0.88114339]	[5.57167847e+02 2.80190430e+02 2.33924165e-01]	[5.62409424e+02 8.95978943e+02 7.99309015e-01]	[5.80285522e+02 8.90772644e+02 8.03283572e-01]	[5.44416931e+02 8.70182678e+02 7.61909246e-01]	[4.82762207e+02 8.98509399e+02 7.91293383e-01]	[4.62371216e+02 8.93333679e+02 7.76150763e-01]	[4.85405975e+02 8.70288330e+02 7.51513720e-01]
[536.64080811 285.23709106 0.85346079]	[521.40936279 359.56408691 0.94955641]	[462.23791504 357.20834351 0.90176034]	[439.33297729 467.4090271 0.88120842]	[439.23983765 564.91412354 0.9251619 ]	[582.83990479 359.57107544 0.91522735]	[603.36273193 462.21514893 0.91425258]	[608.59033203 564.85931396 0.87444609]	[523.87585449 526.46563721 0.6666398 ]	[482.79891968 526.49743652 0.65285408]	[488.01226807 706.10961914 0.78916651]	[4.82741669e+02 8.62529358e+02 8.45459640e-01]	[564.85491943 523.94506836 0.68567359]	[557.26989746 708.63043213 0.80000907]	[5.54705688e+02 8.57443909e+02 7.72656858e-01]	[521.28405762 274.98110962 0.95615458]	[544.34405518 275.025177 0.97507566]	[495.6237793 280.1031189 0.88054705]	[5.57190796e+02 2.80179504e+02 2.32839897e-01]	[5.62413147e+02 8.95973755e+02 8.00768495e-01]	[5.80283569e+02 8.90766724e+02 8.03353548e-01]	[5.44414917e+02 8.70187195e+02 7.61160612e-01]	[4.82769287e+02 9.00973083e+02 7.93243110e-01]	[4.62376801e+02 8.93337097e+02 7.77087688e-01]	[4.85410919e+02 8.70289978e+02 7.52895713e-01]
[536.64569092 285.23513794 0.85379577]	[521.40777588 359.56338501 0.9485932 ]	[462.23248291 357.20339966 0.90114069]	[439.32220459 467.39080811 0.88331527]	[439.21954346 564.88452148 0.92575872]	[582.83959961 359.57363892 0.91530514]	[603.34802246 462.22421265 0.91297418]	[608.57672119 564.88067627 0.87756866]	[523.87762451 526.45410156 0.66940767]	[482.7986145 526.48138428 0.65714771]	[488.00384521 706.10308838 0.78680205]	[4.82739441e+02 8.62519897e+02 8.45340192e-01]	[564.85870361 523.94152832 0.68883014]	[557.25915527 708.65289307 0.79564565]	[5.54702148e+02 8.57439331e+02 7.73522198e-01]	[521.28619385 274.97891235 0.95600653]	[544.34368896 275.01986694 0.9746812 ]	[495.62283325 277.73574829 0.88084739]	[5.57193054e+02 2.80161713e+02 2.25796402e-01]	[5.62417419e+02 8.95972900e+02 8.00779641e-01]	[5.80282349e+02 8.90763855e+02 8.03231955e-01]	[5.44412109e+02 8.70185608e+02 7.62428045e-01]	[4.82768799e+02 8.98511963e+02 7.95543373e-01]	[4.62382294e+02 8.93335266e+02 7.78239131e-01]	[4.85408142e+02 8.70280396e+02 7.52495646e-01]
[536.65429688 285.23828125 0.85485405]	[521.4017334 357.22305298 0.94979548]	[462.23126221 357.1963501 0.90043408]	[439.31594849 464.97015381 0.88298833]	[439.1987915 564.9041748 0.92387146]	[582.83074951 359.5663147 0.91460276]	[603.34185791 462.26742554 0.91220677]	[608.57513428 564.88568115 0.87947351]	[523.87036133 526.46026611 0.67208582]	[482.78948975 526.49487305 0.65788347]	[487.99636841 706.10150146 0.78762341]	[4.82736877e+02 8.62515747e+02 8.45480442e-01]	[564.85186768 523.94262695 0.6923064 ]	[557.26940918 708.65625 0.79241014]	[5.54696533e+02 8.57440063e+02 7.70702124e-01]	[521.29400635 274.98309326 0.95761442]	[544.34698486 275.02270508 0.97546518]	[495.62585449 277.72479248 0.88289297]	[5.57209595e+02 2.80155853e+02 2.14782402e-01]	[5.62403870e+02 8.95970215e+02 7.92820334e-01]	[5.80275146e+02 8.90761841e+02 7.90809393e-01]	[5.44406494e+02 8.70192688e+02 7.56453991e-01]	[4.82750092e+02 8.98507690e+02 7.95240343e-01]	[4.62362885e+02 8.93325134e+02 7.80182123e-01]	[4.85410767e+02 8.70279053e+02 7.53802359e-01]
[536.6652832 285.23980713 0.85559386]	[521.39904785 357.22854614 0.94958806]	[462.22900391 357.19546509 0.90110481]	[439.30834961 464.92767334 0.88553888]	[439.18267822 564.93048096 0.92108023]	[582.83428955 359.57485962 0.91393107]	[603.33947754 462.31158447 0.90800178]	[608.5748291 564.88562012 0.88042223]	[523.86437988 526.47436523 0.66895825]	[482.78079224 528.98968506 0.65288389]	[487.9899292 706.10961914 0.78744793]	[4.82736877e+02 8.62512390e+02 8.44550073e-01]	[564.84393311 523.94403076 0.69088131]	[557.26599121 708.65368652 0.79273653]	[5.54695618e+02 8.57442261e+02 7.70505846e-01]	[521.3001709 274.98031616 0.9574489 ]	[544.35437012 275.02166748 0.97553557]	[495.62985229 277.71890259 0.88345528]	[5.57219177e+02 2.80140594e+02 2.06466734e-01]	[5.62406494e+02 8.95963684e+02 7.92493105e-01]	[5.80276367e+02 8.90756409e+02 7.89797962e-01]	[5.44406494e+02 8.70197449e+02 7.58687139e-01]	[4.82748444e+02 8.98509033e+02 7.93881893e-01]	[4.62364014e+02 8.93326111e+02 7.78823972e-01]	[4.85409668e+02 8.70275146e+02 7.51680315e-01]
[536.67169189 285.23898315 0.85627776]	[521.39978027 357.22299194 0.95012045]	[462.23074341 357.19158936 0.90082538]	[439.3036499 464.89483643 0.89039695]	[439.17010498 564.94030762 0.92026007]	[582.83374023 359.56826782 0.91426444]	[603.3425293 462.25576782 0.91086698]	[608.57965088 564.8704834 0.88061547]	[523.86303711 526.46899414 0.66826212]	[482.77981567 528.98101807 0.65419716]	[487.98944092 706.09606934 0.78708154]	[4.82734985e+02 8.62505798e+02 8.44266713e-01]	[564.84155273 523.93908691 0.6897698 ]	[557.26806641 708.65893555 0.79301667]	[5.54697449e+02 8.57456970e+02 7.68060923e-01]	[521.30267334 274.9836731 0.95859253]	[544.3571167 275.02124023 0.97568738]	[495.63497925 277.72689819 0.88207895]	[5.57226440e+02 2.80157379e+02 2.04759300e-01]	[5.62412170e+02 8.95965454e+02 7.88367987e-01]	[5.80279541e+02 8.90756409e+02 7.87840605e-01]	[5.44405151e+02 8.70207458e+02 7.55471945e-01]	[4.82751038e+02 8.98503235e+02 7.94697285e-01]	[4.62368591e+02 8.93322998e+02 7.79840410e-01]	[4.85406525e+02 8.70267761e+02 7.50448823e-01]
[536.67602539 285.23791504 0.85664475]	[521.40020752 357.22134399 0.95042145]	[462.23373413 357.19406128 0.90111721]	[439.30160522 464.89828491 0.88992673]	[439.16430664 564.93603516 0.91924137]	[582.83374023 359.56600952 0.91444951]	[603.34472656 462.22875977 0.91202122]	[608.581604 564.84558105 0.87995368]	[523.85943604 526.46087646 0.66977358]	[482.77563477 526.50036621 0.65524834]	[488.00357056 706.07635498 0.78558135]	[4.82736877e+02 8.62514893e+02 8.44320357e-01]	[564.83905029 523.93164062 0.6898545 ]	[557.27081299 708.65789795 0.7927649 ]	[5.54700500e+02 8.57456116e+02 7.69120991e-01]	[521.30450439 274.98382568 0.95897937]	[544.35961914 275.01983643 0.97582906]	[495.63049316 277.72183228 0.88246804]	[5.57228760e+02 2.80157654e+02 2.00374410e-01]	[5.62414856e+02 8.95968018e+02 7.90662408e-01]	[5.80281494e+02 8.90756470e+02 7.90744722e-01]	[5.44407043e+02 8.70203430e+02 7.55946994e-01]	[4.82747467e+02 8.98512634e+02 7.92843699e-01]	[4.62367065e+02 8.93329163e+02 7.78503478e-01]	[4.85409424e+02 8.70271362e+02 7.51053333e-01]
[536.69171143 285.23596191 0.85795516]	[521.39764404 357.22106934 0.95020807]	[462.22433472 357.18704224 0.9009223 ]	[439.30108643 464.89724731 0.89180815]	[439.16665649 564.93969727 0.91900659]	[582.83526611 359.5675354 0.91463226]	[603.33465576 462.265625 0.91238815]	[608.58984375 564.8380127 0.87689066]	[523.85217285 526.45874023 0.66807961]	[482.76818848 526.50012207 0.65407193]	[487.99258423 706.05084229 0.78395009]	[4.82736908e+02 8.62513977e+02 8.44703317e-01]	[564.83233643 523.9286499 0.68775755]	[557.26629639 708.63769531 0.79347748]	[5.54704529e+02 8.59928528e+02 7.68183649e-01]	[521.31335449 274.97967529 0.95866573]	[544.3706665 275.01522827 0.97529578]	[495.63845825 277.71682739 0.88236636]	[5.57241882e+02 2.80127960e+02 1.83622241e-01]	[5.62413269e+02 8.95968506e+02 7.85754621e-01]	[5.80277588e+02 8.90758057e+02 7.85789847e-01]	[5.44411804e+02 8.70216064e+02 7.56993651e-01]	[4.82744843e+02 9.00977417e+02 7.91728318e-01]	[4.62361359e+02 8.93334229e+02 7.78435588e-01]	[4.85412537e+02 8.70269653e+02 7.52582967e-01]
[536.70166016 282.77838135 0.85925925]	[521.39422607 357.21734619 0.95010126]	[462.22857666 357.18804932 0.90096903]	[439.29943848 464.934021 0.88594347]	[439.1746521 564.95037842 0.91951847]	[582.83013916 357.22756958 0.91475213]	[603.33459473 462.2387085 0.91391855]	[608.59997559 564.83325195 0.87358648]	[523.84106445 526.48388672 0.66453403]	[482.75335693 528.99926758 0.65161395]	[487.97793579 706.06518555 0.78502262]	[4.82737183e+02 8.62520691e+02 8.45197022e-01]	[564.82543945 523.95135498 0.68330115]	[557.265625 708.64654541 0.79318357]	[5.54706177e+02 8.59930786e+02 7.67725945e-01]	[521.31750488 274.9737854 0.95782137]	[544.37298584 275.00933838 0.97404861]	[495.65353394 277.71200562 0.88572574]	[5.57242432e+02 2.80132294e+02 1.77267998e-01]	[5.62412231e+02 8.95965149e+02 7.82023966e-01]	[5.80276001e+02 8.90753601e+02 7.81111360e-01]	[5.44412354e+02 8.70216736e+02 7.56454110e-01]	[4.82737457e+02 8.98513123e+02 7.92042255e-01]	[4.62359436e+02 8.93330383e+02 7.80129969e-01]	[4.85415161e+02 8.70273865e+02 7.51754045e-01]
[536.70245361 282.77642822 0.85953218]	[521.39398193 357.21734619 0.95015311]	[462.22845459 357.18811035 0.900769 ]	[439.30157471 464.93222046 0.88760525]	[439.17358398 564.95404053 0.91881192]	[582.82965088 357.22692871 0.91464388]	[603.33679199 462.23150635 0.91413015]	[608.60162354 564.83190918 0.87297839]	[523.84075928 526.4854126 0.6640501 ]	[482.75256348 529.00006104 0.65161437]	[487.97518921 706.06658936 0.7841264 ]	[4.82736481e+02 8.62520630e+02 8.45305800e-01]	[564.82623291 523.95263672 0.68253887]	[557.26690674 708.65222168 0.7929101 ]	[5.54710510e+02 8.59926392e+02 7.68575430e-01]	[521.31738281 274.97238159 0.95768154]	[544.37316895 275.00814819 0.97433817]	[495.65316772 277.71188354 0.88563621]	[5.57242981e+02 2.80140778e+02 1.77179784e-01]	[5.62408875e+02 8.95964111e+02 7.85667002e-01]	[5.80274780e+02 8.90754944e+02 7.84046829e-01]	[5.44416931e+02 8.70213257e+02 7.56324291e-01]	[4.82736786e+02 8.98510925e+02 7.92561769e-01]	[4.62358490e+02 8.93328735e+02 7.80483842e-01]	[4.85414612e+02 8.70274414e+02 7.51987278e-01]
[536.71826172 282.76367188 0.86224729]	[521.39666748 357.21682739 0.95004112]	[462.23138428 357.18673706 0.90102148]	[439.30117798 464.91842651 0.88924015]	[439.18582153 564.92358398 0.92323673]	[582.83178711 357.22717285 0.91460657]	[603.33178711 462.23275757 0.91332763]	[608.60351562 564.83862305 0.87238008]	[523.84918213 526.43200684 0.66961503]	[482.77600098 526.46691895 0.65819734]	[487.97982788 706.0380249 0.78401589]	[4.82735107e+02 8.62519104e+02 8.45269620e-01]	[564.82867432 523.90759277 0.69060129]	[557.26617432 708.6338501 0.79476142]	[5.54704834e+02 8.57461792e+02 7.69299746e-01]	[521.32336426 274.96591187 0.95806676]	[544.38549805 275.00256348 0.97257733]	[495.65582275 277.71594238 0.88533509]	[5.57274109e+02 2.80146149e+02 1.72720298e-01]	[5.62407349e+02 8.95956848e+02 7.86753535e-01]	[5.80270386e+02 8.90748169e+02 7.84008443e-01]	[5.44414856e+02 8.70209595e+02 7.57778406e-01]	[4.82739105e+02 8.98510925e+02 7.92647719e-01]	[4.62361328e+02 8.93330078e+02 7.79253602e-01]	[4.85411591e+02 8.70273376e+02 7.52322912e-01]
[536.7253418 282.7520752 0.86346602]	[521.40460205 357.21298218 0.94829082]	[462.2399292 357.18707275 0.90095544]	[439.3092041 464.91149902 0.89011866]	[439.19586182 564.87799072 0.92447871]	[582.83520508 357.22454834 0.91403043]	[603.3550415 462.26556396 0.91087407]	[608.61193848 564.82843018 0.87008041]	[523.86090088 526.47583008 0.664527 ]	[482.77938843 528.97906494 0.6503123 ]	[487.93041992 706.11639404 0.78497517]	[4.82737885e+02 8.62534790e+02 8.47102344e-01]	[564.83825684 523.95245361 0.68362367]	[559.6875 708.64959717 0.79608947]	[5.54687317e+02 8.57454407e+02 7.69183874e-01]	[521.33666992 274.95504761 0.95644706]	[544.38848877 275.00152588 0.97163045]	[495.66925049 277.70904541 0.88782978]	[5.57269775e+02 2.80146179e+02 1.77845120e-01]	[5.62400208e+02 8.95952942e+02 7.83906102e-01]	[5.80261169e+02 8.90748108e+02 7.78979540e-01]	[5.44407837e+02 8.70200684e+02 7.55054474e-01]	[4.80355011e+02 8.98507080e+02 7.92639732e-01]	[4.62355316e+02 8.93328735e+02 7.80441701e-01]	[4.85415100e+02 8.70282776e+02 7.55807042e-01]
[536.73309326 282.74493408 0.86461002]	[521.4152832 357.21450806 0.94787931]	[462.24526978 357.18450928 0.89991772]	[439.3243103 464.90884399 0.89037609]	[439.20617676 564.86584473 0.92525882]	[582.84716797 359.56677246 0.91512012]	[603.36383057 462.29937744 0.90828639]	[608.61547852 564.82946777 0.86955416]	[523.87231445 526.47625732 0.66470343]	[482.79495239 528.97729492 0.65007538]	[487.92694092 708.51470947 0.78312016]	[4.82738953e+02 8.62534546e+02 8.47245991e-01]	[564.84503174 523.95709229 0.68285936]	[559.68554688 708.64099121 0.79792309]	[5.54693237e+02 8.57450562e+02 7.69542634e-01]	[521.34289551 274.95214844 0.95765626]	[544.38977051 274.99942017 0.97175384]	[495.66732788 277.7053833 0.88721281]	[5.57273438e+02 2.80148529e+02 1.68864399e-01]	[5.62399475e+02 8.95952148e+02 7.83086896e-01]	[5.80261658e+02 8.90748657e+02 7.77941465e-01]	[5.44411011e+02 8.70200134e+02 7.53980696e-01]	[4.82736877e+02 8.98513794e+02 7.92402685e-01]	[4.62358978e+02 8.93332642e+02 7.79491127e-01]	[4.85417297e+02 8.70282410e+02 7.55904675e-01]
[536.7479248 282.73709106 0.86615276]	[521.41247559 357.20083618 0.94792795]	[462.24603271 357.18319702 0.89993072]	[441.66436768 464.93609619 0.88701743]	[439.24737549 564.90454102 0.92395377]	[582.84649658 357.20974731 0.91704434]	[603.37225342 462.24658203 0.91147447]	[608.63372803 562.45629883 0.86255401]	[523.85388184 526.47406006 0.65939844]	[482.7678833 528.97937012 0.64680356]	[487.99465942 706.1239624 0.78553021]	[4.82738037e+02 8.62534485e+02 8.46985519e-01]	[564.83721924 523.95178223 0.67578095]	[557.27478027 708.64172363 0.79808533]	[5.54695557e+02 8.57449280e+02 7.70192683e-01]	[521.35632324 274.94631958 0.95725673]	[544.40203857 275.00332642 0.97334421]	[495.67089844 277.69000244 0.88950068]	[5.59701721e+02 2.80184296e+02 1.62599027e-01]	[5.62398621e+02 8.95949341e+02 7.83326566e-01]	[5.80261475e+02 8.90746887e+02 7.78197646e-01]	[5.44412109e+02 8.70196838e+02 7.52495050e-01]	[4.82737915e+02 8.98513977e+02 7.91847050e-01]	[4.62358856e+02 8.93332703e+02 7.79043376e-01]	[4.85413574e+02 8.70283020e+02 7.55100787e-01]
[539.16943359 282.72900391 0.86861318]	[521.41442871 357.18963623 0.94828755]	[462.24707031 357.1763916 0.90027106]	[441.67324829 464.94876099 0.88679993]	[439.25454712 564.92437744 0.92379099]	[582.84771729 357.19934082 0.91782331]	[603.3795166 462.2394104 0.91318583]	[608.64648438 562.46325684 0.859281 ]	[523.85516357 526.47003174 0.66291863]	[482.77041626 526.49945068 0.6498453 ]	[488.00808716 708.51104736 0.78942424]	[4.82740601e+02 8.62513855e+02 8.45138967e-01]	[564.84082031 523.95227051 0.67900664]	[557.26641846 708.63378906 0.7980935 ]	[5.54689026e+02 8.57452820e+02 7.67280340e-01]	[521.36376953 274.9442749 0.95763576]	[544.40771484 274.99945068 0.97277927]	[495.67373657 277.69012451 0.89002675]	[5.59718811e+02 2.80181427e+02 1.52086750e-01]	[5.62404419e+02 8.95944031e+02 7.78566539e-01]	[5.80267395e+02 8.90741211e+02 7.73355901e-01]	[5.44402466e+02 8.70208496e+02 7.51319528e-01]	[4.80353149e+02 8.98505432e+02 7.91303575e-01]	[4.62352417e+02 8.93326355e+02 7.78838098e-01]	[4.85418793e+02 8.70270813e+02 7.52353370e-01]
[539.17114258 282.73074341 0.86916363]	[521.42120361 357.19189453 0.94764745]	[462.25570679 357.17114258 0.90149021]	[441.67797852 464.92938232 0.89270091]	[439.26327515 564.92388916 0.92456859]	[582.85150146 357.20343018 0.91820639]	[603.40588379 462.25067139 0.91338319]	[611.06994629 564.84796143 0.86042345]	[523.87097168 526.45343018 0.66528201]	[482.78353882 526.48016357 0.65352529]	[487.98916626 708.5256958 0.78606015]	[4.82734650e+02 8.62547180e+02 8.46366048e-01]	[564.85870361 523.94665527 0.68252581]	[557.26861572 708.65844727 0.79748482]	[5.54687805e+02 8.57453064e+02 7.68097103e-01]	[521.3661499 274.9440918 0.9579134]	[544.41235352 275.00427246 0.97171915]	[495.6763916 277.68380737 0.8901239 ]	[5.59729797e+02 2.80183807e+02 1.53426409e-01]	[5.62401917e+02 8.95941528e+02 7.80855656e-01]	[5.80265198e+02 8.90739502e+02 7.75680780e-01]	[5.44403931e+02 8.70210999e+02 7.51233339e-01]	[4.82747070e+02 9.00977539e+02 7.89157152e-01]	[4.62361206e+02 8.93337585e+02 7.74675548e-01]	[4.85407166e+02 8.70294678e+02 7.52895713e-01]
[539.1842041 282.72994995 0.87088412]	[523.76464844 357.20339966 0.94702327]	[462.25912476 357.17889404 0.90133047]	[441.68850708 464.91207886 0.89471054]	[439.26809692 564.91308594 0.92339647]	[582.86547852 357.21359253 0.91914922]	[603.42694092 462.3815918 0.90331477]	[611.08087158 564.87017822 0.86068243]	[523.88171387 526.46008301 0.663252 ]	[482.80184937 526.48535156 0.65082592]	[487.99951172 708.51947021 0.78430957]	[4.82728577e+02 8.62556335e+02 8.45508397e-01]	[564.86254883 523.95440674 0.6804899 ]	[559.68835449 708.6529541 0.79903281]	[5.54689026e+02 8.57435608e+02 7.70044625e-01]	[521.37493896 274.94610596 0.95850074]	[544.42034912 275.00527954 0.97258598]	[495.68972778 277.6836853 0.89176852]	[5.59741211e+02 2.80188660e+02 1.46836504e-01]	[5.62388245e+02 8.95927429e+02 7.84952879e-01]	[5.80255188e+02 8.90731934e+02 7.75823951e-01]	[5.44410706e+02 8.70196411e+02 7.51493573e-01]	[4.82744263e+02 9.00976685e+02 7.88559020e-01]	[4.62360229e+02 8.93339355e+02 7.74306715e-01]	[4.85398712e+02 8.70301819e+02 7.52014279e-01]
[539.19342041 282.73193359 0.87195325]	[523.77532959 357.20379639 0.94765383]	[462.27151489 357.17681885 0.90156925]	[441.70077515 464.90280151 0.89638942]	[439.28051758 564.92236328 0.92457992]	[582.87225342 357.21533203 0.92009723]	[603.43762207 462.39044189 0.90195996]	[611.10974121 564.87371826 0.8582437 ]	[523.88470459 526.45727539 0.6645937 ]	[482.80627441 526.48431396 0.65225154]	[487.99163818 708.53997803 0.78451639]	[4.82728455e+02 8.62555176e+02 8.45731437e-01]	[564.86541748 523.95001221 0.68187499]	[559.6862793 708.66088867 0.79780966]	[5.54695618e+02 8.59927246e+02 7.66992152e-01]	[521.38275146 274.94979858 0.95997334]	[544.42785645 275.0090332 0.97288764]	[498.11422729 277.68127441 0.89256424]	[5.59755493e+02 2.80189453e+02 1.46304458e-01]	[5.62401306e+02 8.95946899e+02 7.80221641e-01]	[5.80269592e+02 8.90748657e+02 7.75876164e-01]	[5.44411072e+02 8.70226013e+02 7.51509786e-01]	[4.82741211e+02 9.00979187e+02 7.89035261e-01]	[4.62354645e+02 8.93339783e+02 7.74681270e-01]	[4.85401733e+02 8.70304138e+02 7.51681805e-01]
[539.19232178 282.73696899 0.87164092]	[523.777771 357.21017456 0.94776583]	[462.26965332 357.18972778 0.9017787 ]	[441.69955444 464.91351318 0.89454901]	[439.29110718 564.93365479 0.92413384]	[582.87774658 357.21670532 0.91981131]	[603.4395752 462.39028931 0.9022966 ]	[611.12646484 564.8458252 0.85666013]	[523.89520264 526.45092773 0.66693139]	[482.81771851 526.48144531 0.65397465]	[487.95297241 708.56256104 0.78548139]	[4.82728088e+02 8.62552185e+02 8.45535994e-01]	[564.87463379 523.94299316 0.68436956]	[557.27514648 708.65997314 0.79850823]	[5.54698059e+02 8.59928589e+02 7.67166257e-01]	[521.38000488 274.95166016 0.95920914]	[544.42816162 275.00915527 0.97339129]	[498.11697388 277.67556763 0.89449883]	[5.59754150e+02 2.80200287e+02 1.49417907e-01]	[5.62405334e+02 8.95957642e+02 7.83918917e-01]	[5.80275757e+02 8.90757141e+02 7.80647039e-01]	[5.44411133e+02 8.70227600e+02 7.53408611e-01]	[4.80354126e+02 9.00976257e+02 7.88857818e-01]	[4.62345825e+02 8.93338745e+02 7.74860978e-01]	[4.85405090e+02 8.70302551e+02 7.52202630e-01]
[539.20648193 282.7272644 0.8738879 ]	[523.78338623 357.2059021 0.94888854]	[462.2791748 357.19000244 0.90189183]	[441.70852661 464.90362549 0.89613438]	[439.29315186 564.90997314 0.92389464]	[582.87799072 357.21209717 0.91963977]	[603.4487915 462.32672119 0.91056341]	[611.14758301 564.83404541 0.85478336]	[523.90142822 526.4430542 0.66709781]	[482.82485962 526.47351074 0.65390074]	[487.97515869 708.57061768 0.78622794]	[4.82729004e+02 8.62565796e+02 8.47923994e-01]	[564.88256836 523.93365479 0.68551773]	[559.69158936 708.67663574 0.79813862]	[5.54708435e+02 8.59934448e+02 7.67177999e-01]	[521.39611816 274.95022583 0.95935786]	[544.43786621 275.01177979 0.97191238]	[498.12182617 277.66665649 0.89548302]	[5.59768188e+02 2.80201477e+02 1.37747020e-01]	[5.62399658e+02 8.95958130e+02 7.83325315e-01]	[5.80272827e+02 8.90763306e+02 7.80219197e-01]	[5.44418396e+02 8.70234802e+02 7.52232552e-01]	[4.80347412e+02 9.00978149e+02 7.90983081e-01]	[4.62341064e+02 8.93340881e+02 7.77596354e-01]	[4.85406464e+02 8.70313110e+02 7.55920649e-01]
[539.21203613 282.7281189 0.87422889]	[523.79412842 357.21713257 0.94907439]	[462.28326416 357.20181274 0.901779 ]	[441.70770264 464.91342163 0.89511096]	[439.29244995 564.90863037 0.92425507]	[582.89257812 357.21972656 0.92018843]	[603.45129395 462.32510376 0.91255856]	[611.15924072 564.83935547 0.85407585]	[523.90637207 526.41864014 0.67042702]	[482.83358765 526.44726562 0.65776032]	[487.99716187 706.12164307 0.77984017]	[4.82727539e+02 8.62552246e+02 8.45728993e-01]	[564.88641357 523.91394043 0.68920666]	[559.69580078 708.63848877 0.80371052]	[5.57163696e+02 8.59935242e+02 7.66596973e-01]	[521.39990234 274.94827271 0.95928466]	[544.44506836 275.01141357 0.97005081]	[498.1227417 277.65591431 0.89613354]	[5.59780823e+02 2.80194885e+02 1.31403670e-01]	[5.62400757e+02 8.95954163e+02 7.83164740e-01]	[5.80276672e+02 8.90760742e+02 7.79689550e-01]	[5.4442395e+02 8.7023877e+02 7.5188446e-01]	[4.80350342e+02 9.00975952e+02 7.88434625e-01]	[4.62344177e+02 8.93340149e+02 7.74686396e-01]	[4.85404022e+02 8.70306702e+02 7.53060102e-01]
[539.22711182 282.73208618 0.87523371]	[523.79797363 357.22073364 0.94870991]	[462.28787231 357.20379639 0.9019894 ]	[441.71032715 464.93789673 0.89235216]	[439.28979492 564.90576172 0.92418444]	[582.8963623 357.22167969 0.92084903]	[603.45037842 462.31558228 0.91390681]	[611.16107178 564.8338623 0.85434186]	[523.91064453 526.43255615 0.66820377]	[482.83688354 526.46203613 0.65550059]	[488.00253296 708.5045166 0.77983326]	[4.82728607e+02 8.62554138e+02 8.46013129e-01]	[564.8939209 523.92608643 0.68624914]	[559.69952393 708.63739014 0.8051331 ]	[5.57168518e+02 8.59935730e+02 7.67695427e-01]	[521.40930176 274.95016479 0.96032095]	[544.45550537 275.01132202 0.96798694]	[498.11837769 277.65148926 0.89508408]	[5.59802429e+02 2.80185211e+02 1.20831363e-01]	[5.62403992e+02 8.95960510e+02 7.83939600e-01]	[5.80280701e+02 8.90765991e+02 7.82030940e-01]	[5.44427795e+02 8.70236755e+02 7.53871202e-01]	[4.80351166e+02 9.00979065e+02 7.88221002e-01]	[4.62344879e+02 8.93343018e+02 7.73999989e-01]	[4.85404175e+02 8.70307922e+02 7.53121316e-01]
[539.22912598 282.73007202 0.87582523]	[523.7979126 357.22052002 0.94915617]	[462.28582764 357.20443726 0.90216982]	[441.71356201 464.94421387 0.89247096]	[439.29165649 564.90930176 0.92425364]	[582.89343262 357.21954346 0.92134619]	[603.44866943 462.33731079 0.91329014]	[611.16119385 564.8371582 0.85475272]	[523.91308594 526.44018555 0.66753829]	[482.83587646 526.47155762 0.6545155 ]	[487.9921875 708.52050781 0.78228921]	[4.82727722e+02 8.62538208e+02 8.45474601e-01]	[564.89929199 523.93048096 0.68467283]	[559.70300293 708.62719727 0.8057279 ]	[5.57168762e+02 8.57457092e+02 7.68819690e-01]	[521.41247559 274.94842529 0.96012849]	[544.45703125 275.01199341 0.96733487]	[498.12173462 277.65283203 0.89513767]	[5.59804321e+02 2.80192932e+02 1.18663296e-01]	[5.62393311e+02 8.95955383e+02 7.84987092e-01]	[5.80273743e+02 8.90762939e+02 7.81782866e-01]	[5.44431824e+02 8.70222717e+02 7.52472818e-01]	[4.80345612e+02 8.98512146e+02 7.90207863e-01]	[4.62345337e+02 8.93336914e+02 7.75804102e-01]	[4.85404236e+02 8.70298767e+02 7.53997922e-01]
[539.24401855 282.73217773 0.87637508]	[523.81048584 357.22015381 0.94939685]	[462.29754639 357.1925354 0.9006055 ]	[441.71490479 464.89736938 0.8976438 ]	[439.29589844 564.90148926 0.92478836]	[582.90911865 357.22555542 0.92192793]	[603.4541626 462.3637085 0.91281432]	[611.1517334 564.84100342 0.85621977]	[523.9296875 526.43237305 0.67141807]	[482.85708618 526.45739746 0.65760535]	[488.00500488 706.08099365 0.77728701]	[4.82731232e+02 8.62537598e+02 8.45680177e-01]	[564.90759277 523.92907715 0.6872738 ]	[559.70892334 708.62664795 0.80921751]	[5.57160889e+02 8.57462769e+02 7.67557204e-01]	[521.42510986 274.9491272 0.96006715]	[544.46929932 275.01644897 0.96600062]	[498.12875366 277.65841675 0.89655107]	[5.59820251e+02 2.80205627e+02 1.18405677e-01]	[5.62396484e+02 8.95955505e+02 7.83711076e-01]	[5.80272827e+02 8.90761658e+02 7.80766129e-01]	[5.44427673e+02 8.70224854e+02 7.52836227e-01]	[4.80343353e+02 8.98509033e+02 7.89394975e-01]	[4.62344269e+02 8.93330383e+02 7.75257051e-01]	[4.85409851e+02 8.70296326e+02 7.55373597e-01]
[539.2532959 282.74462891 0.87575901]	[523.81408691 357.22091675 0.94977146]	[462.30133057 357.18826294 0.90047002]	[441.71566772 464.89193726 0.89797914]	[439.29769897 564.91473389 0.92465699]	[582.91674805 357.22924805 0.92248541]	[603.45776367 462.35012817 0.91267228]	[611.14654541 564.82891846 0.85629499]	[523.93292236 526.42822266 0.67276037]	[482.86062622 526.45825195 0.65845686]	[488.01956177 706.08813477 0.78087902]	[4.82733063e+02 8.62541077e+02 8.45925272e-01]	[564.91033936 523.92095947 0.68863219]	[559.71514893 708.63964844 0.80876565]	[5.57162903e+02 8.59926941e+02 7.67383516e-01]	[523.75854492 274.95056152 0.95970666]	[544.47790527 275.01858521 0.96493256]	[498.13067627 277.65383911 0.89651418]	[5.59824707e+02 2.80207550e+02 1.20042093e-01]	[5.62395447e+02 8.95953003e+02 7.83191741e-01]	[5.80271484e+02 8.90759766e+02 7.79602408e-01]	[5.44426514e+02 8.70226807e+02 7.51868963e-01]	[4.80344940e+02 8.98508972e+02 7.88852036e-01]	[4.62343964e+02 8.93329163e+02 7.74989426e-01]	[4.85412689e+02 8.70300354e+02 7.54835844e-01]
[539.26342773 282.74664307 0.87590474]	[523.82666016 357.22052002 0.95020235]	[462.30526733 357.17712402 0.89983547]	[441.73861694 464.85821533 0.90102345]	[439.28738403 564.92364502 0.92385375]	[582.93377686 359.56939697 0.92231429]	[603.46417236 462.37255859 0.91086799]	[611.14581299 564.82019043 0.85587972]	[523.93963623 526.45458984 0.66932601]	[482.8659668 526.48510742 0.65485215]	[488.01834106 706.1015625 0.7808013 ]	[4.82733612e+02 8.62547729e+02 8.46168160e-01]	[564.91864014 523.94769287 0.68267387]	[559.71392822 708.65087891 0.80770528]	[5.57161377e+02 8.59928894e+02 7.67177641e-01]	[523.77050781 274.94610596 0.95844382]	[544.49395752 275.02593994 0.96204734]	[498.14590454 277.66027832 0.89878178]	[5.59843506e+02 2.80239471e+02 1.25108227e-01]	[5.62396118e+02 8.95953491e+02 7.83174396e-01]	[5.80272034e+02 8.90760559e+02 7.79679954e-01]	[5.44425781e+02 8.70228821e+02 7.52767444e-01]	[4.80345581e+02 8.98511780e+02 7.88279533e-01]	[4.62346283e+02 8.93331848e+02 7.74035335e-01]	[4.85413422e+02 8.70302734e+02 7.54754424e-01]
[539.27496338 282.75094604 0.8764922 ]	[523.83123779 357.22259521 0.95009547]	[462.31011963 357.17254639 0.89966094]	[441.74023438 464.87301636 0.89982784]	[439.28509521 564.92022705 0.9246701 ]	[582.94580078 359.5743103 0.92296082]	[603.46582031 462.38296509 0.91032094]	[611.14599609 564.82202148 0.85559368]	[523.94073486 526.43609619 0.67009497]	[482.87185669 526.46551514 0.65564352]	[488.02108765 706.10290527 0.77839637]	[4.82734985e+02 8.62543945e+02 8.45740914e-01]	[564.91583252 523.9274292 0.68590009]	[559.72387695 708.67193604 0.80647254]	[5.57164795e+02 8.59928040e+02 7.66950905e-01]	[523.78143311 274.94491577 0.95958948]	[544.50738525 275.02947998 0.9592073 ]	[498.16018677 277.66049194 0.90007073]	[5.62210815e+02 2.82675079e+02 1.29419744e-01]	[5.62397644e+02 8.95947388e+02 7.82322764e-01]	[5.80272949e+02 8.90755737e+02 7.77948678e-01]	[5.44425598e+02 8.70231201e+02 7.52035141e-01]	[4.80344757e+02 8.98509644e+02 7.87705064e-01]	[4.62345917e+02 8.93329041e+02 7.73381531e-01]	[4.85414520e+02 8.70300964e+02 7.54324675e-01]
[539.29608154 282.74615479 0.87837887]	[523.83935547 357.22265625 0.95082664]	[462.32003784 357.16873169 0.89781928]	[441.74108887 464.87719727 0.8986029 ]	[439.27734375 564.92419434 0.92346263]	[582.94799805 359.578125 0.92254567]	[603.47564697 462.37588501 0.91117102]	[611.15661621 564.82635498 0.85494226]	[523.94903564 526.44616699 0.66656357]	[482.87380981 526.46282959 0.65326029]	[490.48022461 708.50341797 0.77756464]	[4.82732880e+02 8.62557312e+02 8.46570730e-01]	[564.92572021 523.94512939 0.68199086]	[559.73651123 708.70404053 0.80483258]	[5.54690491e+02 8.59932800e+02 7.67032266e-01]	[523.79705811 274.94625854 0.96045125]	[544.51654053 275.02288818 0.95537508]	[498.17169189 277.66784668 0.9016459 ]	[5.62207458e+02 2.80236450e+02 1.17472962e-01]	[5.62395569e+02 8.95938477e+02 7.87973166e-01]	[5.80263062e+02 8.90749390e+02 7.80230761e-01]	[5.44412842e+02 8.70230652e+02 7.56102264e-01]	[4.80358307e+02 9.00974731e+02 7.87626624e-01]	[4.62351410e+02 8.93340637e+02 7.74526119e-01]	[4.85408691e+02 8.70313721e+02 7.54745245e-01]
[539.30529785 282.73809814 0.88097954]	[523.8515625 359.5657959 0.95193839]	[462.328125 357.18621826 0.89951771]	[441.72433472 464.90249634 0.89432442]	[439.2668457 564.92401123 0.92431676]	[582.9564209 359.58544922 0.92297834]	[603.46838379 462.34381104 0.91164368]	[611.16687012 564.84033203 0.85121202]	[523.95562744 526.48809814 0.65936881]	[482.8850708 526.48748779 0.64830756]	[490.51199341 706.09228516 0.78348482]	[4.82735107e+02 8.62560242e+02 8.46973419e-01]	[564.92181396 526.45550537 0.6678977 ]	[559.74957275 708.68395996 0.81110686]	[5.57162109e+02 8.57454163e+02 7.69306302e-01]	[523.81115723 274.93707275 0.95609492]	[544.53271484 275.01617432 0.95200378]	[498.19775391 277.66665649 0.90841579]	[5.62225708e+02 2.80199860e+02 1.28908426e-01]	[5.62390442e+02 8.95974243e+02 7.88772464e-01]	[5.80263184e+02 8.90776062e+02 7.90058494e-01]	[5.44419922e+02 8.70206848e+02 7.52148390e-01]	[4.82760895e+02 9.00991516e+02 7.85791099e-01]	[4.62370636e+02 8.93351135e+02 7.69180119e-01]	[4.85396210e+02 8.70321472e+02 7.55576134e-01]
[539.32037354 282.73233032 0.88325083]	[523.85394287 359.5668335 0.95215917]	[462.32958984 357.19406128 0.89914739]	[441.72406006 464.89254761 0.89639777]	[439.26550293 564.92547607 0.92373765]	[582.9597168 359.58111572 0.9225263 ]	[603.46569824 462.32595825 0.91423041]	[611.16760254 564.83239746 0.85172266]	[523.95666504 526.45300293 0.66553348]	[482.88442993 526.45562744 0.65517271]	[490.51089478 706.07684326 0.78295052]	[4.82734863e+02 8.62560791e+02 8.46276820e-01]	[564.92108154 526.41821289 0.67489874]	[559.74206543 708.66760254 0.81126314]	[5.57161377e+02 8.57450928e+02 7.69280851e-01]	[523.82165527 274.93774414 0.95819962]	[544.54022217 275.01113892 0.94897234]	[498.21032715 277.67324829 0.90797067]	[5.62231506e+02 2.80190674e+02 1.20991267e-01]	[5.62391174e+02 8.95973511e+02 7.88707197e-01]	[5.80264282e+02 8.90774658e+02 7.89970458e-01]	[5.44418579e+02 8.70204895e+02 7.52019286e-01]	[4.82759064e+02 9.00994812e+02 7.84013331e-01]	[4.62367493e+02 8.93353394e+02 7.67651200e-01]	[4.85397247e+02 8.70321533e+02 7.54773974e-01]
[541.68164062 282.73049927 0.88356066]	[523.85754395 359.56951904 0.95240682]	[462.33233643 357.18945312 0.89940619]	[441.72906494 464.86654663 0.89922035]	[439.2605896 564.92254639 0.92376399]	[582.96368408 359.5880127 0.92322671]	[603.46099854 462.32244873 0.91710621]	[611.17504883 564.85009766 0.8504138 ]	[523.96606445 526.46380615 0.6652891 ]	[482.90289307 526.47045898 0.65175188]	[490.49343872 706.11102295 0.78076124]	[4.82735992e+02 8.62559631e+02 8.46655190e-01]	[564.92340088 526.4284668 0.6754815 ]	[559.73834229 708.68945312 0.80836713]	[5.57161499e+02 8.57457458e+02 7.69157410e-01]	[523.8223877 274.94061279 0.96028876]	[544.54547119 275.01443481 0.94801104]	[498.21322632 277.68493652 0.9049052 ]	[5.62240540e+02 2.80213409e+02 1.28936648e-01]	[5.62392944e+02 8.95975952e+02 7.89199471e-01]	[5.80264160e+02 8.90775818e+02 7.90999413e-01]	[5.44419800e+02 8.70208435e+02 7.51626074e-01]	[4.82756134e+02 9.00991638e+02 7.85139203e-01]	[4.62366882e+02 8.93351318e+02 7.69045353e-01]	[4.85400543e+02 8.70320190e+02 7.55119681e-01]
[541.6920166 282.73190308 0.88493192]	[523.86712646 359.58358765 0.95174253]	[462.33779907 357.19769287 0.89746672]	[441.7300415 464.90402222 0.89761019]	[439.26412964 564.9161377 0.92699969]	[582.97021484 359.59942627 0.92208272]	[603.45904541 462.3510437 0.91536885]	[613.63330078 564.84954834 0.84929729]	[523.97857666 526.4800415 0.66379094]	[482.91995239 526.49304199 0.64899874]	[490.49880981 708.50231934 0.78375679]	[4.82733704e+02 8.62563904e+02 8.46885800e-01]	[564.92797852 526.44824219 0.67393911]	[559.75665283 708.6786499 0.81180578]	[5.57173340e+02 8.59942566e+02 7.68151700e-01]	[523.83599854 274.93753052 0.95871735]	[546.92059326 275.01443481 0.94565177]	[498.23217773 277.6842041 0.90934175]	[5.62249756e+02 2.80210693e+02 1.31303042e-01]	[5.62379211e+02 8.95964050e+02 7.90025890e-01]	[5.80256592e+02 8.90776550e+02 7.87553132e-01]	[5.44431824e+02 8.70231995e+02 7.51262605e-01]	[4.82746002e+02 9.00984192e+02 7.87095189e-01]	[4.62356934e+02 8.93344116e+02 7.72404253e-01]	[4.85400726e+02 8.70323242e+02 7.56540239e-01]
[541.69610596 282.73413086 0.88571727]	[523.87121582 359.58181763 0.9517256 ]	[462.3425293 357.19534302 0.89695883]	[441.72854614 464.91482544 0.89681256]	[439.26904297 564.90612793 0.92764556]	[582.97473145 359.59576416 0.92210728]	[603.46063232 462.36154175 0.91531378]	[613.64428711 564.85510254 0.85085058]	[523.97802734 526.47570801 0.66384596]	[482.91842651 526.4831543 0.65018922]	[490.48632812 706.12927246 0.77989399]	[4.82730774e+02 8.62576599e+02 8.47327232e-01]	[564.92993164 526.44525146 0.67446911]	[559.75506592 708.6663208 0.81327415]	[5.57171204e+02 8.59944885e+02 7.67882645e-01]	[523.83966064 274.9390564 0.95885956]	[546.92816162 275.01223755 0.9441011 ]	[498.23980713 277.68063354 0.91024595]	[5.62251770e+02 2.80194305e+02 1.34128764e-01]	[5.62372437e+02 8.95958130e+02 7.90007234e-01]	[5.80250732e+02 8.90774353e+02 7.86556840e-01]	[5.44436768e+02 8.70233093e+02 7.51860917e-01]	[4.82741211e+02 9.00980164e+02 7.87994683e-01]	[4.62353668e+02 8.93342590e+02 7.73861229e-01]	[4.85397034e+02 8.70332520e+02 7.57896423e-01]
[541.70373535 282.72940063 0.88815176]	[523.875 359.57806396 0.95174748]	[462.34994507 357.19674683 0.89617056]	[441.73553467 464.93630981 0.89512444]	[439.26934814 564.91137695 0.92771405]	[582.97271729 359.58789062 0.92254812]	[603.46295166 462.36004639 0.91386437]	[613.6451416 564.85412598 0.84987122]	[523.98480225 526.46618652 0.66414076]	[482.92633057 526.47467041 0.65075266]	[490.48147583 708.50396729 0.77933306]	[4.82731201e+02 8.62570740e+02 8.47152472e-01]	[564.9354248 526.43597412 0.67553824]	[559.75244141 708.66577148 0.81283134]	[5.57170288e+02 8.59936340e+02 7.67672956e-01]	[523.84484863 274.94107056 0.95915294]	[546.93725586 275.00814819 0.9424448 ]	[498.24713135 277.68380737 0.91106665]	[5.62259583e+02 2.80193848e+02 1.38078243e-01]	[5.62364136e+02 8.95957153e+02 7.89900184e-01]	[5.80243225e+02 8.90774597e+02 7.85434842e-01]	[5.44437744e+02 8.70225708e+02 7.49890447e-01]	[4.82740601e+02 9.00979004e+02 7.87715673e-01]	[4.62353394e+02 8.93340393e+02 7.73536563e-01]	[4.85398468e+02 8.70327881e+02 7.57510781e-01]
[541.70819092 282.73434448 0.88864875]	[523.88128662 359.57019043 0.95109665]	[462.35824585 357.19396973 0.89477301]	[441.75186157 464.94467163 0.89560813]	[439.27584839 564.91522217 0.9282397 ]	[582.97601318 359.57745361 0.9218446 ]	[603.47106934 462.3692627 0.91230857]	[613.64685059 564.85510254 0.85070491]	[523.99884033 526.44610596 0.6650579 ]	[482.94372559 526.45147705 0.65231901]	[490.48330688 708.51452637 0.78127211]	[4.82734436e+02 8.65036133e+02 8.48379552e-01]	[564.94482422 526.41955566 0.67815131]	[559.7442627 708.64892578 0.81333077]	[5.57167419e+02 8.59930664e+02 7.67593741e-01]	[523.85046387 274.94549561 0.95826352]	[546.94140625 275.00531006 0.94132257]	[498.25491333 277.68133545 0.91249037]	[5.62260193e+02 2.80166016e+02 1.36625051e-01]	[5.62356201e+02 8.95947876e+02 7.89799392e-01]	[5.80237915e+02 8.90768677e+02 7.84070253e-01]	[5.44439148e+02 8.70219971e+02 7.50491738e-01]	[4.80358337e+02 9.00978088e+02 7.87522435e-01]	[4.62350128e+02 8.93340393e+02 7.73669243e-01]	[4.85399323e+02 8.70334290e+02 7.59011805e-01]
[541.70947266 282.73153687 0.88948059]	[523.88287354 359.56973267 0.95110714]	[462.36105347 357.19244385 0.89389133]	[441.75088501 464.93106079 0.89713317]	[439.27804565 564.91564941 0.92788053]	[582.97900391 359.57958984 0.92196214]	[603.4720459 462.37191772 0.91165292]	[613.6539917 564.85241699 0.84923434]	[523.99676514 526.44567871 0.6644339 ]	[482.93606567 526.44622803 0.65311539]	[490.49023438 708.50897217 0.78153229]	[4.82732056e+02 8.65040833e+02 8.47092807e-01]	[564.94665527 526.42382812 0.67696357]	[559.74053955 708.62072754 0.81711912]	[5.57169495e+02 8.57461670e+02 7.68026471e-01]	[523.85125732 274.94454956 0.95775831]	[546.94250488 275.00427246 0.94087374]	[498.25610352 277.68276978 0.91312039]	[5.62266113e+02 2.80166565e+02 1.41546130e-01]	[5.62358215e+02 8.95955750e+02 7.87816525e-01]	[5.80240479e+02 8.90771362e+02 7.84355760e-01]	[5.44441223e+02 8.70213806e+02 7.49146163e-01]	[4.82742828e+02 9.00987244e+02 7.84017265e-01]	[4.62354614e+02 8.93347961e+02 7.69749761e-01]	[4.85399689e+02 8.72697815e+02 7.56505370e-01]
[541.71130371 282.73156738 0.88969159]	[523.88970947 359.57168579 0.9504149 ]	[462.36517334 357.18685913 0.89295125]	[441.75143433 464.94363403 0.89698613]	[439.28515625 564.92321777 0.9272418 ]	[582.98828125 359.58377075 0.92284548]	[603.47753906 462.40405273 0.90723109]	[613.65313721 564.86602783 0.84860826]	[524.00091553 526.43847656 0.66487467]	[482.94192505 526.43908691 0.65353513]	[490.50006104 706.12841797 0.78354001]	[4.82729950e+02 8.62574585e+02 8.46171319e-01]	[564.94885254 526.4175415 0.6775701 ]	[559.74371338 708.62316895 0.81708223]	[5.57165405e+02 8.59925903e+02 7.67193794e-01]	[523.85198975 274.94155884 0.95590419]	[546.94775391 275.00213623 0.94022489]	[498.25915527 277.68362427 0.91383201]	[5.62274170e+02 2.80196198e+02 1.49526522e-01]	[5.62357544e+02 8.95951477e+02 7.87960231e-01]	[5.80240540e+02 8.90768494e+02 7.83670783e-01]	[5.44435303e+02 8.70217407e+02 7.50402331e-01]	[4.82744354e+02 9.00984619e+02 7.84610271e-01]	[4.62356689e+02 8.93346252e+02 7.70326853e-01]	[4.85400238e+02 8.72694824e+02 7.55397022e-01]
[541.72137451 282.72698975 0.8921839 ]	[523.89282227 359.56451416 0.9503907 ]	[462.37554932 357.18066406 0.89278173]	[441.75262451 464.97058105 0.89496142]	[439.28860474 564.93762207 0.92592192]	[582.9901123 359.57989502 0.92334253]	[603.4921875 462.43249512 0.90398264]	[613.65802002 564.87298584 0.85022908]	[524.01092529 526.4463501 0.66369182]	[482.95373535 526.44958496 0.65066904]	[490.51428223 706.12304688 0.78453016]	[4.82728973e+02 8.62574646e+02 8.46105695e-01]	[564.95898438 526.42498779 0.67734385]	[559.74450684 708.60821533 0.81826335]	[5.57168884e+02 8.57464111e+02 7.66982496e-01]	[523.86004639 274.94189453 0.95467734]	[546.95953369 274.99716187 0.93822372]	[500.63653564 277.69311523 0.91309845]	[5.62291504e+02 2.80193085e+02 1.55421495e-01]	[5.62358887e+02 8.95952148e+02 7.86722422e-01]	[5.80242981e+02 8.90767822e+02 7.82765627e-01]	[5.44436523e+02 8.70219849e+02 7.49183416e-01]	[4.82743835e+02 9.00983948e+02 7.83889592e-01]	[4.62355255e+02 8.93347107e+02 7.69699097e-01]	[4.85398773e+02 8.72695923e+02 7.54901469e-01]
[541.71807861 282.73730469 0.89061475]	[523.89782715 359.56494141 0.95030206]	[462.38256836 357.17218018 0.89262408]	[441.75912476 464.96829224 0.89502549]	[439.28833008 564.93884277 0.92531723]	[585.33654785 359.5874939 0.92325073]	[603.4921875 462.41000366 0.90794575]	[613.66638184 564.87640381 0.85100633]	[523.99584961 526.46691895 0.66337347]	[482.93811035 526.47906494 0.64755416]	[490.52386475 706.12261963 0.78415173]	[4.82732788e+02 8.62560181e+02 8.44270885e-01]	[564.94927979 526.43725586 0.67710644]	[559.75280762 708.60955811 0.81855178]	[5.57171692e+02 8.57452820e+02 7.68979311e-01]	[523.8626709 274.94735718 0.95600629]	[546.95593262 275.00152588 0.93944472]	[500.64987183 277.69415283 0.91686106]	[5.62284607e+02 2.80188141e+02 1.60092279e-01]	[5.62355286e+02 8.95953064e+02 7.87050962e-01]	[5.80240479e+02 8.90766968e+02 7.83505559e-01]	[5.44439697e+02 8.70206055e+02 7.50376999e-01]	[4.82742676e+02 9.00979614e+02 7.82009125e-01]	[4.62354889e+02 8.93342896e+02 7.68049121e-01]	[4.85398926e+02 8.70326965e+02 7.51101017e-01]
[541.72436523 282.73608398 0.89224154]	[523.89978027 359.57376099 0.95023108]	[462.3835144 357.1763916 0.8918426]	[441.76031494 464.96127319 0.89544827]	[439.28668213 564.9498291 0.9254989 ]	[585.33825684 359.59832764 0.92269313]	[603.49987793 462.40377808 0.90971118]	[613.67584229 564.86621094 0.8510766 ]	[524.00756836 526.47094727 0.66326892]	[482.95706177 526.47790527 0.64706618]	[490.53701782 706.10284424 0.78407943]	[4.82733124e+02 8.62564209e+02 8.44834626e-01]	[564.95269775 526.44891357 0.67694646]	[559.76287842 708.61816406 0.82064521]	[5.57173401e+02 8.57460693e+02 7.68730581e-01]	[523.8694458 274.94979858 0.9543398 ]	[546.96990967 275.00234985 0.93677461]	[500.65963745 277.69573975 0.91963929]	[5.62297302e+02 2.80188110e+02 1.71686336e-01]	[5.62357788e+02 8.95951782e+02 7.87788928e-01]	[5.80243958e+02 8.90767822e+02 7.84102798e-01]	[5.44442200e+02 8.70214050e+02 7.52144694e-01]	[4.82737335e+02 9.00988403e+02 7.81975567e-01]	[4.62350311e+02 8.93347717e+02 7.67994583e-01]	[4.85398987e+02 8.70333008e+02 7.51827478e-01]
[541.72503662 282.73184204 0.89269871]	[523.90179443 359.57391357 0.94957846]	[462.38574219 357.17626953 0.89156091]	[441.76300049 467.39553833 0.89216381]	[439.284729 564.95153809 0.92555511]	[585.34417725 359.59832764 0.924245 ]	[603.50476074 462.39395142 0.91115165]	[613.68212891 564.87115479 0.8517952 ]	[524.00921631 526.49084473 0.65983772]	[482.95758057 526.49633789 0.64410448]	[490.52798462 706.12805176 0.78278291]	[4.82733826e+02 8.62576843e+02 8.46065104e-01]	[564.95831299 526.47253418 0.6727823 ]	[559.78735352 708.63238525 0.82430428]	[5.57169373e+02 8.57463745e+02 7.67146170e-01]	[523.86846924 274.94650269 0.95349151]	[546.97052002 274.99777222 0.93649358]	[500.65872192 277.69326782 0.91911358]	[5.62302368e+02 2.80189728e+02 1.64154202e-01]	[5.62362976e+02 8.95943848e+02 7.91272461e-01]	[5.80248291e+02 8.90762390e+02 7.85378575e-01]	[5.44440674e+02 8.70221252e+02 7.54136980e-01]	[4.82738342e+02 9.00990967e+02 7.82950163e-01]	[4.62353210e+02 8.93350281e+02 7.68408418e-01]	[4.85398743e+02 8.72699463e+02 7.53114343e-01]
[541.7333374 282.73135376 0.89498299]	[523.90655518 359.57449341 0.94903386]	[462.39022827 357.17236328 0.89131993]	[441.75866699 464.94235229 0.8970778 ]	[439.28543091 564.95159912 0.92517841]	[585.35455322 359.60092163 0.9244954 ]	[603.51507568 462.42141724 0.90496993]	[613.69726562 564.90014648 0.84924561]	[524.01379395 528.97875977 0.65868646]	[482.96459961 526.5020752 0.64329851]	[490.51913452 708.5246582 0.77990741]	[4.82734314e+02 8.62565430e+02 8.46002400e-01]	[564.96258545 526.48504639 0.67096347]	[559.77453613 708.63690186 0.82248998]	[5.57168152e+02 8.57462830e+02 7.68057942e-01]	[523.87426758 274.94775391 0.95207286]	[546.98059082 274.98953247 0.93303889]	[500.66952515 277.68902588 0.9237901 ]	[5.62316589e+02 2.80165161e+02 1.63822442e-01]	[5.62360474e+02 8.95938232e+02 7.93654740e-01]	[5.80245178e+02 8.90758911e+02 7.86862612e-01]	[5.44445007e+02 8.70221069e+02 7.55179644e-01]	[4.80355804e+02 9.00982056e+02 7.83838987e-01]	[4.62349792e+02 8.93344910e+02 7.69523978e-01]	[4.85399750e+02 8.72695679e+02 7.52874255e-01]
[541.73468018 282.7300415 0.8955242 ]	[523.91064453 359.57272339 0.94916809]	[462.39318848 357.17153931 0.89113581]	[441.76031494 464.92926025 0.8987518 ]	[439.28445435 564.95397949 0.92530155]	[585.35864258 359.60150146 0.92462367]	[603.52545166 462.44107056 0.90118605]	[613.70904541 564.91986084 0.84888893]	[524.01391602 528.97558594 0.65889907]	[482.96334839 526.49749756 0.64435405]	[490.50369263 708.534729 0.77914542]	[4.82736389e+02 8.62562134e+02 8.45237672e-01]	[564.96368408 526.48193359 0.67179823]	[559.77868652 708.66168213 0.82167017]	[5.57169495e+02 8.59933350e+02 7.68183470e-01]	[523.87841797 274.9475708 0.95234787]	[546.9810791 274.98898315 0.93262959]	[500.67242432 277.67715454 0.92576706]	[5.62315247e+02 2.80160278e+02 1.63150251e-01]	[5.62359741e+02 8.95939148e+02 7.92958438e-01]	[5.80245056e+02 8.90762756e+02 7.85555184e-01]	[5.44445801e+02 8.70231201e+02 7.57651925e-01]	[4.80345428e+02 8.98509766e+02 7.85318196e-01]	[4.62345734e+02 8.93333679e+02 7.71346092e-01]	[4.85405243e+02 8.72694763e+02 7.51940548e-01]
[541.74035645 282.72402954 0.89730519]	[523.91101074 359.5713501 0.94888979]	[462.39663696 357.17071533 0.89078867]	[441.76464844 464.92822266 0.90042704]	[439.28552246 564.9609375 0.92392421]	[585.36230469 359.59811401 0.92514217]	[603.53118896 462.41915894 0.90351164]	[613.71447754 564.92211914 0.84704459]	[524.00701904 526.49468994 0.66178238]	[482.94967651 526.49194336 0.64815104]	[490.50363159 708.5390625 0.77971959]	[4.82736450e+02 8.62570801e+02 8.45548272e-01]	[564.95599365 526.47894287 0.67477751]	[559.76013184 708.62548828 0.81804895]	[5.57169922e+02 8.57456177e+02 7.68326163e-01]	[523.88061523 274.94937134 0.95161724]	[546.98522949 274.98165894 0.93070495]	[500.67599487 277.68182373 0.92574072]	[5.62327332e+02 2.80145660e+02 1.54860944e-01]	[5.62354858e+02 8.95943298e+02 7.91877866e-01]	[5.80241760e+02 8.90764893e+02 7.85434842e-01]	[5.44449524e+02 8.70218384e+02 7.56067097e-01]	[4.80343475e+02 9.00974365e+02 7.85148442e-01]	[4.62339539e+02 8.93337585e+02 7.72256732e-01]	[4.85405151e+02 8.72702637e+02 7.53033996e-01]
[541.74066162 282.7288208 0.89687264]	[523.91589355 359.5753479 0.94875228]	[462.40466309 357.1680603 0.88983774]	[441.76364136 464.95166016 0.8975473 ]	[439.28622437 564.96252441 0.92382914]	[585.36755371 359.60360718 0.92529333]	[603.52813721 462.40252686 0.90589064]	[613.72058105 564.92700195 0.84636605]	[524.0100708 526.48504639 0.66332477]	[482.9513855 526.4821167 0.65044481]	[490.51446533 708.54052734 0.7811923 ]	[4.82735992e+02 8.62566589e+02 8.45413566e-01]	[564.96087646 526.47045898 0.67669725]	[559.76013184 708.62481689 0.8186205 ]	[5.57171143e+02 8.57455811e+02 7.68525660e-01]	[523.88330078 274.95162964 0.95132315]	[546.98828125 274.98379517 0.93059248]	[500.6803894 277.68374634 0.92578489]	[5.62329651e+02 2.80145386e+02 1.59893215e-01]	[5.62355347e+02 8.95943848e+02 7.92169631e-01]	[5.80241638e+02 8.90764465e+02 7.85707831e-01]	[5.44449463e+02 8.70217407e+02 7.55386174e-01]	[4.80346008e+02 9.00971863e+02 7.84885287e-01]	[4.62341156e+02 8.93335754e+02 7.71902680e-01]	[4.85404572e+02 8.72699036e+02 7.52551138e-01]
[541.74609375 282.72949219 0.89823747]	[523.92120361 359.56814575 0.94841486]	[462.41455078 357.16021729 0.88783717]	[441.77423096 464.9493103 0.89615887]	[439.28570557 564.96136475 0.92456305]	[585.36987305 359.59991455 0.92564446]	[603.52593994 462.39447021 0.90739089]	[613.71673584 564.91796875 0.84726059]	[526.39526367 526.47460938 0.66346794]	[485.35223389 526.46435547 0.65260875]	[490.51486206 708.55371094 0.7810843 ]	[4.82736115e+02 8.62567444e+02 8.45521331e-01]	[564.9710083 526.46923828 0.67649508]	[559.75317383 708.62036133 0.81832951]	[5.57171448e+02 8.57457764e+02 7.68674791e-01]	[523.88635254 274.95678711 0.9517101 ]	[546.99249268 274.98226929 0.92941624]	[500.68637085 277.69107056 0.92649567]	[5.62334473e+02 2.80142487e+02 1.60450563e-01]	[5.62358337e+02 8.95947693e+02 7.92200267e-01]	[5.80245239e+02 8.90767456e+02 7.87169456e-01]	[5.44450256e+02 8.70219116e+02 7.56562948e-01]	[4.80346039e+02 9.00973694e+02 7.84603536e-01]	[4.62341187e+02 8.93336609e+02 7.71632791e-01]	[4.85404938e+02 8.72700134e+02 7.52220035e-01]
[541.74926758 282.73278809 0.89844435]	[523.92041016 359.56741333 0.94895339]	[462.41140747 357.16387939 0.88861841]	[441.76461792 464.94702148 0.89604306]	[439.28137207 564.97015381 0.92180276]	[585.37353516 359.59802246 0.92652488]	[603.53308105 462.42773438 0.90461612]	[613.72253418 564.92956543 0.84723604]	[526.39099121 526.46984863 0.66801631]	[485.35250854 526.4588623 0.65462178]	[490.5227356 708.50476074 0.78203851]	[4.82733459e+02 8.62562378e+02 8.44816983e-01]	[564.9619751 526.46429443 0.68065685]	[559.74847412 708.60266113 0.82186562]	[5.57174072e+02 8.57463074e+02 7.68523753e-01]	[523.89117432 274.9616394 0.95303535]	[546.99633789 274.98529053 0.92914665]	[500.69839478 277.69564819 0.92847729]	[5.62333191e+02 2.80139984e+02 1.66203648e-01]	[5.62355347e+02 8.95948486e+02 7.92046130e-01]	[5.80241516e+02 8.90769470e+02 7.86190033e-01]	[5.44450195e+02 8.70220093e+02 7.55551815e-01]	[4.80345917e+02 8.98513428e+02 7.84596682e-01]	[4.62344940e+02 8.93337097e+02 7.71138489e-01]	[4.85398468e+02 8.72697021e+02 7.51391888e-01]
[541.7512207 282.73162842 0.89878362]	[523.92498779 357.22848511 0.94858658]	[462.42254639 357.15606689 0.88643485]	[441.75811768 464.94677734 0.89789528]	[439.28704834 564.97296143 0.92168272]	[585.37536621 359.59579468 0.92676932]	[605.86621094 464.83752441 0.90058845]	[613.71618652 564.9407959 0.84790158]	[526.39550781 526.48321533 0.6653524 ]	[485.35501099 526.46844482 0.65372509]	[490.52148438 708.50231934 0.77979273]	[4.82735626e+02 8.62546082e+02 8.43504727e-01]	[564.97088623 526.48199463 0.67681628]	[559.75201416 708.61956787 0.81910557]	[5.57176575e+02 8.57443665e+02 7.70430744e-01]	[523.89404297 274.96081543 0.952398 ]	[547.00048828 274.98504639 0.92850888]	[500.70187378 277.69595337 0.92969781]	[5.62333923e+02 2.80138489e+02 1.74800023e-01]	[5.62349670e+02 8.95941589e+02 7.93919802e-01]	[5.80241455e+02 8.90763000e+02 7.87215829e-01]	[5.44449524e+02 8.70207092e+02 7.56651878e-01]	[4.80345184e+02 8.98510315e+02 7.84400225e-01]	[4.62345154e+02 8.93333801e+02 7.69902289e-01]	[4.85400421e+02 8.70324341e+02 7.49072671e-01]
[541.75787354 282.73297119 0.89990813]	[523.93054199 357.22039795 0.94851917]	[462.42810059 357.15164185 0.88489151]	[441.77059937 464.96420288 0.89524692]	[439.29443359 564.95489502 0.92474025]	[585.37664795 359.58615112 0.9262929 ]	[605.8684082 462.43283081 0.90152168]	[613.72741699 564.92785645 0.84912437]	[526.39819336 526.48516846 0.66302067]	[485.35998535 526.47412109 0.65022588]	[490.5144043 708.50842285 0.77913976]	[4.82735626e+02 8.62539124e+02 8.43053341e-01]	[564.9732666 526.48370361 0.67558736]	[559.74310303 708.61486816 0.81832999]	[5.57172424e+02 8.57444458e+02 7.70351410e-01]	[523.89758301 274.96405029 0.95363235]	[547.00952148 274.98620605 0.92733914]	[500.71609497 277.70721436 0.93062276]	[5.62339844e+02 2.80152344e+02 1.78858593e-01]	[5.62346985e+02 8.95947510e+02 7.93922126e-01]	[5.80236816e+02 8.90767944e+02 7.87671924e-01]	[5.44448547e+02 8.70204712e+02 7.56986380e-01]	[4.80344513e+02 8.98508545e+02 7.84775138e-01]	[4.62344879e+02 8.93332703e+02 7.69970775e-01]	[4.85401093e+02 8.70319763e+02 7.49086320e-01]
[541.76818848 282.73352051 0.90136403]	[523.93377686 357.21984863 0.94793606]	[462.43521118 357.15328979 0.88338882]	[441.77484131 464.96463013 0.89553607]	[439.28994751 564.96759033 0.92412663]	[585.37402344 359.58413696 0.92556024]	[605.86950684 462.40460205 0.90849304]	[616.18798828 564.92944336 0.84887648]	[526.39855957 528.97271729 0.65936333]	[485.36099243 526.48455811 0.64656997]	[490.51498413 708.56268311 0.78055984]	[4.82739410e+02 8.62522705e+02 8.43904614e-01]	[564.97491455 526.49847412 0.67220664]	[559.7409668 708.63348389 0.8165465 ]	[5.54710999e+02 8.57431519e+02 7.71463931e-01]	[523.90393066 274.96279907 0.95360959]	[547.01922607 274.97937012 0.92511636]	[500.72567749 277.70962524 0.932338 ]	[5.62350525e+02 2.80145264e+02 1.76894307e-01]	[5.62349182e+02 8.95948303e+02 7.95582950e-01]	[5.77798645e+02 8.90757812e+02 7.89407849e-01]	[5.44438538e+02 8.70189392e+02 7.58167386e-01]	[4.80336365e+02 8.98508362e+02 7.87302792e-01]	[4.62337067e+02 8.93326355e+02 7.73078680e-01]	[4.85406952e+02 8.70307678e+02 7.50359416e-01]
[541.77178955 282.73641968 0.90145153]	[523.93841553 357.22592163 0.94680709]	[462.434021 357.15802002 0.8825019 ]	[441.78024292 464.96240234 0.89558911]	[439.29577637 564.96618652 0.92431462]	[585.38739014 359.59014893 0.92566711]	[605.87628174 462.4175415 0.90383345]	[616.1897583 564.92108154 0.85001123]	[526.3984375 528.97906494 0.65899307]	[485.36480713 526.49316406 0.64441121]	[490.51876831 708.53936768 0.77666885]	[4.82736877e+02 8.62524841e+02 8.42756808e-01]	[564.97277832 526.50158691 0.67240006]	[559.73675537 708.61260986 0.81823742]	[5.54709900e+02 8.57438171e+02 7.70697534e-01]	[523.90551758 274.96368408 0.95444369]	[547.02685547 274.97714233 0.92263955]	[500.73699951 277.71670532 0.93214589]	[5.62355164e+02 2.80165558e+02 1.89868510e-01]	[5.62347656e+02 8.95945862e+02 7.96598494e-01]	[5.77797302e+02 8.90757324e+02 7.90062785e-01]	[5.44442871e+02 8.70195862e+02 7.59491503e-01]	[4.80345276e+02 8.98506470e+02 7.85052955e-01]	[4.62345917e+02 8.93329529e+02 7.69963682e-01]	[4.85401093e+02 8.70310059e+02 7.48657107e-01]
[541.77258301 282.73052979 0.90243077]	[523.94122314 357.22357178 0.9464916 ]	[462.43338013 357.15841675 0.88278848]	[441.78973389 467.4045105 0.8930043 ]	[439.29898071 564.95715332 0.92579323]	[585.39093018 359.58554077 0.92539227]	[605.88397217 462.42785645 0.90140373]	[616.20172119 564.94732666 0.8492862 ]	[526.40142822 528.99951172 0.65704703]	[485.36978149 528.98236084 0.64228827]	[490.50619507 708.61602783 0.78452396]	[4.82738159e+02 8.62539856e+02 8.44772696e-01]	[564.97375488 528.9932251 0.67045963]	[559.74182129 708.63269043 0.81584978]	[5.57160095e+02 8.57441162e+02 7.71802485e-01]	[523.90930176 274.96417236 0.95382774]	[547.02539062 274.97494507 0.92220634]	[500.74090576 277.71389771 0.93257672]	[5.62355591e+02 2.80154419e+02 1.88416511e-01]	[5.62347595e+02 8.95943726e+02 7.94763327e-01]	[5.77797668e+02 8.90753723e+02 7.88078785e-01]	[5.44444580e+02 8.70195496e+02 7.58516431e-01]	[4.80338013e+02 8.98511414e+02 7.86716819e-01]	[4.62338409e+02 8.93332153e+02 7.73014665e-01]	[4.85406067e+02 8.70318787e+02 7.50626802e-01]
[541.77941895 282.72341919 0.90483135]	[523.94415283 357.21200562 0.94630951]	[462.43753052 357.14898682 0.88177466]	[441.79785156 467.39251709 0.89228785]	[439.3036499 564.9519043 0.92591339]	[585.39251709 359.57577515 0.92536443]	[605.88861084 462.42550659 0.90259874]	[616.20477295 564.95050049 0.84898371]	[526.3972168 528.99249268 0.65832919]	[485.36734009 526.5057373 0.64366579]	[490.49020386 708.61981201 0.78372902]	[4.82738983e+02 8.62547607e+02 8.45368147e-01]	[564.97241211 528.98876953 0.6715275 ]	[559.73846436 708.61663818 0.81711113]	[5.54710205e+02 8.57447388e+02 7.71024883e-01]	[523.91290283 274.96099854 0.95413917]	[547.0324707 274.97146606 0.92037982]	[500.74551392 277.71704102 0.93167025]	[5.62368286e+02 2.80144928e+02 1.74886063e-01]	[5.62356201e+02 8.95956604e+02 7.94041038e-01]	[5.80241455e+02 8.90766541e+02 7.89579391e-01]	[5.44440308e+02 8.70202942e+02 7.58992434e-01]	[4.80340302e+02 9.00974792e+02 7.87667990e-01]	[4.62335510e+02 8.93337158e+02 7.74402559e-01]	[4.85409302e+02 8.70324158e+02 7.50992358e-01]
[541.78283691 282.71743774 0.9062553 ]	[523.94256592 357.20907593 0.94659197]	[462.43862915 357.15008545 0.88162386]	[441.79644775 467.39703369 0.89229953]	[439.3008728 564.95080566 0.92613316]	[585.38708496 359.57064819 0.9250772 ]	[605.88879395 462.42074585 0.90319782]	[616.20202637 564.95098877 0.84873098]	[526.39544678 528.99951172 0.65794629]	[485.36166382 528.98181152 0.64333725]	[490.50009155 708.6159668 0.78419679]	[4.82737732e+02 8.62543091e+02 8.45249116e-01]	[564.97259521 528.99536133 0.67126733]	[559.7401123 708.62017822 0.81696612]	[5.54710205e+02 8.57448181e+02 7.71083355e-01]	[523.91387939 274.95834351 0.95362133]	[547.03619385 274.96801758 0.91914999]	[500.74502563 277.71725464 0.93139261]	[5.62372192e+02 2.80143433e+02 1.72849625e-01]	[5.62354431e+02 8.95956848e+02 7.93971121e-01]	[5.80240051e+02 8.90767761e+02 7.89233983e-01]	[5.44440918e+02 8.70203857e+02 7.59197116e-01]	[4.80335602e+02 8.98512390e+02 7.88104475e-01]	[4.62335052e+02 8.93333191e+02 7.74733841e-01]	[4.85408478e+02 8.70321289e+02 7.51102686e-01]
[541.79248047 282.70913696 0.90903044]	[523.94152832 357.20281982 0.94725227]	[462.43991089 357.14498901 0.88084435]	[441.79840088 467.40472412 0.89114875]	[439.30630493 564.95916748 0.92512029]	[585.38018799 359.56567383 0.9239018 ]	[605.89703369 462.41500854 0.90289193]	[616.21594238 564.96270752 0.84910941]	[526.39630127 528.97851562 0.6590597 ]	[485.36758423 526.49127197 0.64585668]	[490.47891235 708.61474609 0.78178805]	[4.82738251e+02 8.62550232e+02 8.45225513e-01]	[564.96813965 526.50250244 0.67305732]	[559.737854 708.63513184 0.81716263]	[5.57163879e+02 8.57452515e+02 7.71302700e-01]	[523.92303467 274.95449829 0.95288682]	[547.04510498 274.9624939 0.91705537]	[500.75393677 277.71325684 0.9335317 ]	[5.62385437e+02 2.80125519e+02 1.66390806e-01]	[5.62349426e+02 8.95953979e+02 7.93884039e-01]	[5.80237122e+02 8.90767212e+02 7.87983179e-01]	[5.44445679e+02 8.70205017e+02 7.58186579e-01]	[4.80327362e+02 8.98506348e+02 7.89831519e-01]	[4.62330780e+02 8.93329102e+02 7.76435137e-01]	[4.85410828e+02 8.70326233e+02 7.52477705e-01]
[541.78948975 282.70477295 0.90911692]	[523.95220947 357.19451904 0.94520313]	[464.82223511 357.13113403 0.87711602]	[441.80407715 464.96231079 0.89446038]	[439.31170654 564.9352417 0.92755044]	[585.3895874 357.2258606 0.92300558]	[605.91125488 464.82806396 0.89684951]	[616.22235107 564.96185303 0.84953082]	[526.39886475 528.98828125 0.65708417]	[485.37094116 526.4954834 0.64450526]	[490.50222778 708.5894165 0.78522122]	[4.82742065e+02 8.62525330e+02 8.43287468e-01]	[564.96850586 528.98419189 0.67020899]	[559.73846436 708.59088135 0.82228255]	[5.54699646e+02 8.57435486e+02 7.71638036e-01]	[523.9197998 274.95068359 0.9528507 ]	[547.04272461 274.96224976 0.91714758]	[500.75015259 277.70596313 0.93489736]	[5.62378296e+02 2.80118469e+02 1.71366781e-01]	[5.62350281e+02 8.95954285e+02 7.94019163e-01]	[5.80235352e+02 8.90761414e+02 7.88499713e-01]	[5.44434509e+02 8.70191162e+02 7.56395876e-01]	[4.80344757e+02 8.98504700e+02 7.86227465e-01]	[4.62342041e+02 8.93327087e+02 7.72250712e-01]	[4.85414154e+02 8.70310120e+02 7.49999404e-01]
[541.78466797 282.70581055 0.90978354]	[523.96228027 357.19021606 0.9424805 ]	[464.837677 357.11883545 0.8737337 ]	[441.81445312 464.9430542 0.89590591]	[439.32107544 564.93200684 0.92842078]	[585.40332031 357.22930908 0.92181355]	[605.92053223 464.81939697 0.89842898]	[616.24615479 564.94140625 0.85071045]	[526.41210938 529.02532959 0.65166837]	[485.38381958 529.00115967 0.63824856]	[490.49179077 708.61584473 0.78709954]	[4.82745819e+02 8.62518250e+02 8.44003201e-01]	[564.98413086 529.02142334 0.66423458]	[559.72540283 708.59338379 0.82156366]	[5.54705383e+02 8.57421265e+02 7.73121476e-01]	[523.92590332 274.95355225 0.95265716]	[547.0435791 274.95980835 0.91542077]	[500.76135254 277.67999268 0.9396041 ]	[5.62377747e+02 2.77683350e+02 1.88081503e-01]	[5.62351929e+02 8.95952148e+02 7.91639507e-01]	[5.80237061e+02 8.90759705e+02 7.87195504e-01]	[5.44436951e+02 8.70181580e+02 7.55722165e-01]	[4.80347504e+02 8.98507446e+02 7.85634518e-01]	[4.62346069e+02 8.93328186e+02 7.71338284e-01]	[4.85418701e+02 8.70305786e+02 7.50712156e-01]
[541.76531982 282.7260437 0.90324819]	[523.9697876 357.18249512 0.94024849]	[464.847229 357.11227417 0.8706122 ]	[441.81585693 464.93875122 0.89527339]	[439.32211304 564.92645264 0.92817557]	[585.41461182 357.22412109 0.9207685 ]	[605.92706299 462.43588257 0.89633369]	[616.24975586 564.94274902 0.85122174]	[526.42120361 531.56280518 0.64689845]	[485.38595581 529.03692627 0.63311046]	[490.49783325 708.61633301 0.78733146]	[4.82749878e+02 8.62505127e+02 8.45110178e-01]	[564.99865723 531.55529785 0.65813971]	[559.74151611 708.61486816 0.82287216]	[5.54703247e+02 8.57409729e+02 7.73273945e-01]	[523.91467285 274.96389771 0.95506781]	[547.02563477 274.97045898 0.92040026]	[500.75244141 277.66348267 0.9397679 ]	[5.62352356e+02 2.77701599e+02 2.10238531e-01]	[5.62359802e+02 8.95956543e+02 7.91371644e-01]	[5.80245178e+02 8.90758667e+02 7.88476110e-01]	[5.44429382e+02 8.70173706e+02 7.54605174e-01]	[4.80348175e+02 8.98508240e+02 7.89584219e-01]	[4.62344269e+02 8.93323608e+02 7.75486052e-01]	[4.85422424e+02 8.70295532e+02 7.52728462e-01]
[541.73596191 282.73608398 0.89624375]	[523.9755249 357.15078735 0.93821692]	[464.86660767 357.08682251 0.86550415]	[441.83609009 462.43017578 0.90874487]	[441.67764282 564.92401123 0.92660278]	[585.41693115 357.19622803 0.92079794]	[605.91351318 462.39144897 0.90175503]	[616.25109863 564.9354248 0.85104448]	[526.39990234 528.97491455 0.65982866]	[485.3656311 526.48242188 0.65103441]	[490.50354004 708.59033203 0.78810072]	[4.82740479e+02 8.62503845e+02 8.46795499e-01]	[564.9810791 526.50274658 0.67058605]	[559.75616455 708.6159668 0.82217979]	[5.54690308e+02 8.57402283e+02 7.73185372e-01]	[523.88739014 274.95922852 0.95621932]	[547.01055908 274.96856689 0.9231385 ]	[500.74212646 277.63995361 0.94117862]	[5.62348389e+02 2.77693573e+02 2.33124927e-01]	[5.62352661e+02 8.95972595e+02 7.95452595e-01]	[5.77796387e+02 8.90762268e+02 7.93295979e-01]	[5.44413330e+02 8.70141541e+02 7.50614166e-01]	[4.82738342e+02 8.98505676e+02 7.87795305e-01]	[4.62352814e+02 8.93327087e+02 7.76960969e-01]	[4.85410614e+02 8.70280884e+02 7.55040526e-01]
[541.70159912 282.77297974 0.88337892]	[523.97583008 357.12542725 0.93653619]	[464.87384033 357.08358765 0.86532062]	[441.82788086 464.83752441 0.90719533]	[441.68161011 564.91534424 0.92495769]	[585.4105835 357.15686035 0.91880125]	[605.91845703 462.35665894 0.90294868]	[616.25817871 564.95648193 0.84799206]	[526.41546631 526.47338867 0.66273165]	[485.36038208 526.47003174 0.65359449]	[490.53125 708.55157471 0.79036427]	[4.82740631e+02 8.62517944e+02 8.49681854e-01]	[564.99993896 526.46795654 0.67346758]	[559.76544189 708.63482666 0.81732374]	[5.54699219e+02 8.57417908e+02 7.71165371e-01]	[523.86212158 274.98022461 0.95874119]	[546.97821045 274.99368286 0.93282843]	[500.71749878 277.65774536 0.93620157]	[5.62307556e+02 2.80140991e+02 2.85499126e-01]	[5.62362793e+02 8.95962341e+02 8.02142799e-01]	[5.80244080e+02 8.90765503e+02 7.97681928e-01]	[5.44413879e+02 8.70162842e+02 7.53880262e-01]	[4.82741028e+02 8.98513794e+02 7.91592836e-01]	[4.62354858e+02 8.93330505e+02 7.79515326e-01]	[4.85408844e+02 8.70289856e+02 7.59212255e-01]
[539.29327393 285.28833008 0.87632084]	[523.97674561 357.12915039 0.93668866]	[464.87484741 357.07809448 0.86603856]	[441.83630371 464.82092285 0.90859389]	[441.69915771 564.8918457 0.92606395]	[585.42388916 357.16278076 0.91866666]	[605.92266846 462.36080933 0.90202552]	[616.25494385 564.9574585 0.84601212]	[526.39630127 526.48364258 0.6621803 ]	[482.96563721 526.47772217 0.65447396]	[490.52166748 708.53607178 0.78664976]	[4.82740814e+02 8.62510254e+02 8.48873079e-01]	[564.98834229 526.48400879 0.67262191]	[559.76049805 708.62518311 0.81753433]	[5.54703857e+02 8.57419922e+02 7.70568371e-01]	[523.81896973 275.03329468 0.96501553]	[546.93371582 275.02322388 0.93926805]	[500.69631958 277.70053101 0.92680079]	[5.62249084e+02 2.80152710e+02 3.30767453e-01]	[5.62364563e+02 8.95965698e+02 8.01636875e-01]	[5.80248962e+02 8.90768921e+02 7.97475576e-01]	[5.44416870e+02 8.70168884e+02 7.53770113e-01]	[4.82741364e+02 8.98511230e+02 7.90786028e-01]	[4.62355469e+02 8.93327637e+02 7.78210163e-01]	[4.85413025e+02 8.70289062e+02 7.58080304e-01]
[539.26086426 287.81674194 0.87346041]	[523.97479248 357.12768555 0.93755734]	[464.86737061 357.07601929 0.86810225]	[441.84573364 464.86026001 0.9058581 ]	[441.70410156 564.86218262 0.92615294]	[585.434021 357.16009521 0.91886485]	[605.92254639 462.36346436 0.90257066]	[616.26220703 564.93780518 0.84794754]	[524.02099609 526.47332764 0.66682571]	[482.95559692 526.47363281 0.65940297]	[490.54736328 708.53271484 0.78828216]	[4.82740601e+02 8.62507751e+02 8.49467635e-01]	[564.9800415 526.47076416 0.67743099]	[559.75750732 708.63330078 0.8152613 ]	[5.54704163e+02 8.57420532e+02 7.69769669e-01]	[523.80792236 275.05917358 0.96562099]	[544.5402832 275.05111694 0.94825017]	[500.6831665 277.69235229 0.92796552]	[5.62226685e+02 2.80114441e+02 3.64705324e-01]	[5.62367310e+02 8.95963989e+02 8.00094068e-01]	[5.80253113e+02 8.90767761e+02 7.95924425e-01]	[5.44413696e+02 8.70170593e+02 7.51688957e-01]	[4.82743286e+02 8.98514648e+02 7.92667627e-01]	[4.62357117e+02 8.93328613e+02 7.80162334e-01]	[4.85410461e+02 8.70286072e+02 7.58250654e-01]
[539.22338867 290.34988403 0.87832063]	[523.98876953 357.13171387 0.93630028]	[464.88122559 357.08062744 0.86695296]	[441.85046387 464.86053467 0.90637887]	[441.72338867 564.86248779 0.92688763]	[585.46160889 357.16534424 0.91795421]	[605.93164062 462.39019775 0.90133333]	[616.27636719 564.91296387 0.84986377]	[526.39538574 526.46612549 0.66767085]	[482.96411133 526.46350098 0.66182238]	[490.55456543 708.51074219 0.79184604]	[4.82739075e+02 8.62526672e+02 8.50433290e-01]	[565.0012207 526.47338867 0.6791324 ]	[559.75848389 708.61962891 0.81536633]	[5.57160767e+02 8.57447510e+02 7.68576324e-01]	[523.77099609 275.12591553 0.96192849]	[544.5065918 275.09295654 0.95877528]	[500.66964722 277.72509766 0.92079002]	[5.62225708e+02 2.77687103e+02 4.44260329e-01]	[5.62373413e+02 8.95962891e+02 7.98865378e-01]	[5.80258362e+02 8.90767151e+02 7.97052622e-01]	[5.44421875e+02 8.70191162e+02 7.55397379e-01]	[4.80358063e+02 9.00972900e+02 7.91503906e-01]	[4.62347382e+02 8.93332581e+02 7.80924201e-01]	[4.85409790e+02 8.70299866e+02 7.59465158e-01]
[539.27416992 290.36224365 0.88235682]	[523.98571777 357.12948608 0.93539 ]	[464.8767395 357.09249878 0.86854851]	[441.84661865 464.91271973 0.90233833]	[441.7366333 564.86700439 0.92706239]	[585.46514893 357.14968872 0.91459155]	[605.92230225 462.34292603 0.90372592]	[616.26348877 564.93774414 0.84667426]	[524.01599121 526.44750977 0.67005593]	[482.94909668 526.44909668 0.66468126]	[490.53921509 706.12579346 0.78902537]	[4.82746368e+02 8.62536438e+02 8.50880146e-01]	[564.9855957 526.44390869 0.68416274]	[559.74938965 708.60003662 0.81849098]	[5.57169128e+02 8.59925659e+02 7.70925283e-01]	[523.80651855 275.11676025 0.96265531]	[546.92297363 275.0859375 0.94759262]	[500.67428589 277.70077515 0.92656136]	[5.62237305e+02 2.77656921e+02 3.50857258e-01]	[5.62379150e+02 8.95936890e+02 8.06861043e-01]	[5.80259338e+02 8.90753845e+02 8.00374866e-01]	[5.44436584e+02 8.70222595e+02 7.66991794e-01]	[4.80350586e+02 9.00976501e+02 7.90806115e-01]	[4.62343018e+02 8.93331299e+02 7.79361188e-01]	[4.85418793e+02 8.70309631e+02 7.59645700e-01]
[541.70050049 290.3637085 0.89166045]	[523.98846436 357.11993408 0.93361795]	[464.88064575 357.09152222 0.867562 ]	[441.8548584 464.93014526 0.8994593 ]	[441.75430298 564.85821533 0.92604512]	[585.46960449 357.13665771 0.91504759]	[605.91271973 462.31588745 0.90544271]	[618.75201416 564.9284668 0.85093528]	[524.02032471 526.41577148 0.67391694]	[482.94580078 526.41381836 0.67085433]	[490.5227356 706.09381104 0.7838856 ]	[4.82751282e+02 8.62523438e+02 8.50047529e-01]	[564.99969482 526.40997314 0.68650925]	[559.74890137 708.59204102 0.81822681]	[5.57168030e+02 8.59925842e+02 7.70914853e-01]	[523.85699463 275.12939453 0.96904701]	[546.96466064 275.09057617 0.94389284]	[500.68432617 277.69848633 0.9259755 ]	[5.62278503e+02 2.77626495e+02 2.81481743e-01]	[5.62384460e+02 8.95927979e+02 8.06636631e-01]	[5.80264099e+02 8.90744995e+02 8.00574422e-01]	[5.44438660e+02 8.70227661e+02 7.70449162e-01]	[4.80338562e+02 9.00979309e+02 7.92254388e-01]	[4.62331940e+02 8.93328796e+02 7.80127823e-01]	[4.85424744e+02 8.70301453e+02 7.60845184e-01]
[541.76452637 290.37713623 0.90416646]	[523.98706055 357.11358643 0.93444252]	[464.87609863 357.09674072 0.86739624]	[441.86212158 464.92330933 0.90149409]	[441.76501465 564.84771729 0.92452109]	[585.47344971 357.12020874 0.91198933]	[605.91143799 462.31140137 0.90700376]	[618.76519775 564.91394043 0.85366559]	[526.39642334 523.94403076 0.67657506]	[482.95120239 526.40344238 0.67140073]	[490.54391479 706.04107666 0.78592753]	[4.82750336e+02 8.62533325e+02 8.49032640e-01]	[565.01062012 523.94610596 0.68891937]	[559.74841309 708.57855225 0.81947243]	[5.57165100e+02 8.57455444e+02 7.71722078e-01]	[523.90118408 275.13571167 0.9644385 ]	[547.01855469 275.08990479 0.93555886]	[500.70343018 277.69778442 0.93226814]	[5.62335754e+02 2.77539581e+02 2.00487003e-01]	[5.62382141e+02 8.95942200e+02 8.03340435e-01]	[5.80257996e+02 8.90751404e+02 8.00564647e-01]	[5.44435974e+02 8.70211914e+02 7.68639982e-01]	[4.80340057e+02 9.00985962e+02 7.89546847e-01]	[4.62332062e+02 8.93334595e+02 7.77635336e-01]	[4.85425446e+02 8.70309387e+02 7.60350108e-01]
[541.80407715 290.36010742 0.90861255]	[523.99291992 357.10995483 0.93475354]	[464.87854004 357.10070801 0.86699253]	[441.87371826 464.90939331 0.90252715]	[441.77026367 564.84124756 0.92570651]	[585.47973633 357.11657715 0.90897942]	[605.90075684 462.28671265 0.9076516 ]	[618.78503418 564.91931152 0.85487086]	[526.4173584 523.91748047 0.6876812 ]	[485.36727905 523.93847656 0.67547143]	[490.53091431 706.05755615 0.78905237]	[4.82756714e+02 8.62527954e+02 8.48313034e-01]	[565.00946045 523.91436768 0.70103997]	[559.74505615 708.59387207 0.82319295]	[5.54703003e+02 8.57464478e+02 7.69832313e-01]	[523.94207764 277.46618652 0.95682079]	[547.04437256 275.08166504 0.9319858 ]	[500.74893188 277.72161865 0.93901557]	[5.62374207e+02 2.77510101e+02 1.88506007e-01]	[5.62380981e+02 8.95920898e+02 8.03869188e-01]	[5.80260376e+02 8.90739014e+02 7.99142122e-01]	[5.44420532e+02 8.70226135e+02 7.70831823e-01]	[4.80335724e+02 9.00980530e+02 7.90711999e-01]	[4.62329590e+02 8.93330078e+02 7.79055953e-01]	[4.85434998e+02 8.70305969e+02 7.57937014e-01]
[541.8548584 290.34338379 0.91152179]	[523.99993896 357.09872437 0.93335629]	[464.88626099 357.08477783 0.86352855]	[441.87255859 464.88619995 0.90479273]	[441.77783203 564.8503418 0.92624772]	[585.48352051 357.1048584 0.90639544]	[605.89727783 462.19335938 0.91185141]	[618.84881592 564.89849854 0.86021686]	[526.40209961 523.86248779 0.7013514 ]	[485.35345459 523.89428711 0.68726128]	[490.53631592 706.02758789 0.78506696]	[4.82755829e+02 8.62522095e+02 8.46829653e-01]	[564.9921875 523.84655762 0.71664655]	[559.74237061 708.51824951 0.8139329 ]	[5.54704529e+02 8.57419678e+02 7.72838175e-01]	[523.99462891 277.46813965 0.94589174]	[549.4954834 275.07400513 0.92795414]	[500.76898193 280.09622192 0.93991947]	[5.62422913e+02 2.77498840e+02 1.49404511e-01]	[5.62370178e+02 8.95902039e+02 8.02729011e-01]	[5.80254578e+02 8.90720459e+02 7.93069839e-01]	[5.44420471e+02 8.70202332e+02 7.69457698e-01]	[4.80341461e+02 9.00975403e+02 7.86826015e-01]	[4.62334106e+02 8.93328491e+02 7.75044739e-01]	[4.85435150e+02 8.70302917e+02 7.54166901e-01]
[541.89361572 290.36099243 0.91577792]	[523.99926758 357.09207153 0.9337464 ]	[464.88409424 357.07272339 0.86193204]	[441.86791992 464.90942383 0.90037012]	[441.78662109 564.8416748 0.92512405]	[585.48162842 357.10546875 0.90664756]	[605.89422607 459.83959961 0.90885311]	[621.2947998 564.92034912 0.85864699]	[524.01904297 523.87451172 0.69857949]	[482.96252441 523.91363525 0.68529087]	[490.53979492 706.00878906 0.78232342]	[4.82758820e+02 8.62494629e+02 8.45838845e-01]	[564.99084473 523.85888672 0.71481645]	[559.7387085 708.5022583 0.81250799]	[5.54693848e+02 8.57406433e+02 7.72269189e-01]	[526.39178467 277.4855957 0.93931025]	[549.52722168 275.07641602 0.925686 ]	[500.78497314 280.11038208 0.93925399]	[5.62440674e+02 2.77493744e+02 1.19513422e-01]	[5.62376892e+02 8.95887573e+02 8.04830372e-01]	[5.80254089e+02 8.90704712e+02 7.94193745e-01]	[5.44406982e+02 8.70190186e+02 7.69471645e-01]	[4.80339783e+02 9.00971863e+02 7.87153840e-01]	[4.62331177e+02 8.93321533e+02 7.76009679e-01]	[4.85437225e+02 8.70285278e+02 7.53725469e-01]
[541.90637207 290.38778687 0.91817188]	[523.99676514 357.09454346 0.93480992]	[464.87756348 357.07489014 0.86311531]	[441.86843872 464.89553833 0.90092069]	[441.78701782 564.82855225 0.92504549]	[585.48742676 357.11105347 0.90790784]	[605.90289307 462.20178223 0.9068976 ]	[621.30352783 564.92895508 0.8609677 ]	[526.39251709 523.8626709 0.70143425]	[482.96923828 523.90692139 0.68533754]	[490.52593994 706.01049805 0.78225988]	[4.82756134e+02 8.62495667e+02 8.45193028e-01]	[564.99438477 523.84240723 0.71830314]	[559.73822021 706.12677002 0.8122226 ]	[5.54703430e+02 8.57389465e+02 7.73936987e-01]	[526.41290283 277.49871826 0.93769675]	[549.54364014 275.09353638 0.9249413 ]	[500.80151367 280.11462402 0.93906164]	[5.62454712e+02 2.77506012e+02 1.15674175e-01]	[5.62371582e+02 8.95901733e+02 8.00983727e-01]	[5.80250916e+02 8.90713806e+02 7.91775644e-01]	[5.44416992e+02 8.70170410e+02 7.67464161e-01]	[4.80346313e+02 9.00972534e+02 7.85402834e-01]	[4.62335754e+02 8.93322998e+02 7.74043381e-01]	[4.85435883e+02 8.70284302e+02 7.52296567e-01]
[541.92877197 290.41061401 0.92052859]	[523.99438477 357.09375 0.93385625]	[464.88278198 357.08654785 0.86256886]	[441.86431885 464.88378906 0.90280312]	[441.7756958 564.82202148 0.92716759]	[585.48217773 357.10864258 0.90860349]	[605.89117432 462.21032715 0.90281028]	[621.31976318 564.90264893 0.86534929]	[524.01367188 523.88122559 0.70185101]	[485.34216309 523.92224121 0.6841948 ]	[490.51889038 706.02667236 0.78399467]	[4.82746979e+02 8.62498718e+02 8.45920980e-01]	[564.97821045 523.86248779 0.71878433]	[559.72802734 708.52172852 0.814843 ]	[5.54708008e+02 8.57407715e+02 7.73710430e-01]	[526.43530273 277.51757812 0.93503112]	[549.56121826 275.10546875 0.92442816]	[500.80776978 280.11972046 0.93559736]	[5.62445374e+02 2.77486755e+02 9.98586789e-02]	[5.62357605e+02 8.95915283e+02 7.97926188e-01]	[5.80237488e+02 8.90731384e+02 7.88819969e-01]	[5.44421326e+02 8.70179749e+02 7.66020894e-01]	[4.80343109e+02 9.00980957e+02 7.85698473e-01]	[4.62331787e+02 8.93330811e+02 7.73930430e-01]	[4.85426270e+02 8.70281921e+02 7.53469348e-01]
[541.94525146 290.43502808 0.92178714]	[523.9909668 357.08520508 0.93339336]	[464.87643433 357.0847168 0.86254692]	[441.86172485 464.862854 0.90568537]	[441.75933838 564.81750488 0.92477113]	[585.47296143 357.09918213 0.90474069]	[605.90661621 462.1937561 0.90552354]	[621.3215332 564.88977051 0.86482537]	[526.39031982 523.86663818 0.70534688]	[485.3465271 523.90734863 0.68844229]	[490.53466797 705.98974609 0.78349972]	[4.82752106e+02 8.62493042e+02 8.44963670e-01]	[564.98608398 523.84851074 0.7218051 ]	[559.73083496 706.08654785 0.81022549]	[5.54687927e+02 8.57398499e+02 7.71149576e-01]	[526.45275879 277.53326416 0.93310547]	[549.57440186 275.12030029 0.92224598]	[500.80419922 280.12387085 0.93437183]	[5.62446106e+02 2.77495972e+02 9.12337005e-02]	[5.62393250e+02 8.95907288e+02 7.94579208e-01]	[5.80265442e+02 8.90713745e+02 7.89453149e-01]	[5.44399292e+02 8.70190063e+02 7.72598743e-01]	[4.80340179e+02 9.00981812e+02 7.86492586e-01]	[4.62329041e+02 8.93329041e+02 7.75579333e-01]	[4.85435028e+02 8.70284729e+02 7.53800392e-01]
[541.95733643 292.86682129 0.92277288]	[523.98913574 357.07974243 0.93278778]	[464.86968994 357.07684326 0.86200392]	[441.86044312 464.85159302 0.90557986]	[441.73434448 564.82537842 0.92495519]	[585.47027588 357.09640503 0.90311813]	[605.90313721 459.84451294 0.90718603]	[621.33764648 564.85040283 0.86531842]	[526.39215088 523.86242676 0.70401257]	[485.3453064 523.90167236 0.68702966]	[490.53012085 705.9609375 0.78184652]	[4.82753296e+02 8.62485840e+02 8.43813539e-01]	[564.99664307 523.84576416 0.71804446]	[559.73590088 706.05718994 0.80753362]	[5.54694702e+02 8.57399109e+02 7.70153224e-01]	[526.47131348 277.54724121 0.92992812]	[549.58050537 277.4619751 0.92062169]	[500.80163574 280.12127686 0.93369746]	[5.62436462e+02 2.77504822e+02 8.25110301e-02]	[5.62390930e+02 8.95910400e+02 7.94689775e-01]	[5.80269165e+02 8.90717163e+02 7.88574338e-01]	[5.44401123e+02 8.70192688e+02 7.69891798e-01]	[4.80339264e+02 9.00978699e+02 7.86226809e-01]	[4.62326935e+02 8.93325256e+02 7.75453925e-01]	[4.85435944e+02 8.70279907e+02 7.53293395e-01]
[544.29064941 292.87289429 0.92268288]	[523.99267578 357.07611084 0.93247592]	[464.86898804 357.0697937 0.86179805]	[441.85064697 462.43859863 0.90958852]	[441.70401001 564.84350586 0.92490792]	[585.47460938 357.09570312 0.90215552]	[605.90039062 459.828125 0.90870786]	[621.32489014 562.4284668 0.86220783]	[524.01605225 523.86706543 0.70545721]	[482.96295166 523.90600586 0.68843937]	[490.52755737 705.95300293 0.77999383]	[4.82750763e+02 8.60004822e+02 8.43380392e-01]	[564.9901123 523.84698486 0.71972209]	[559.71685791 706.02923584 0.80411792]	[5.54692383e+02 8.57399902e+02 7.70741343e-01]	[526.48535156 277.55453491 0.92724073]	[549.59246826 277.46936035 0.91765571]	[500.80187988 280.11715698 0.93353593]	[5.62438538e+02 2.77524841e+02 8.14950019e-02]	[5.62397156e+02 8.95903931e+02 7.97064126e-01]	[5.80270813e+02 8.90709900e+02 7.90294528e-01]	[5.44401123e+02 8.70192200e+02 7.71612167e-01]	[4.80338837e+02 8.98513672e+02 7.86315262e-01]	[4.62331360e+02 8.93319641e+02 7.75581896e-01]	[4.85435852e+02 8.70273499e+02 7.50586808e-01]
[544.29718018 292.89202881 0.92605913]	[523.98046875 357.07528687 0.9346081 ]	[464.86087036 357.06881714 0.8623417 ]	[441.84423828 462.42010498 0.91238117]	[441.67440796 564.85699463 0.92594892]	[585.46343994 357.10098267 0.90241563]	[605.8951416 462.23220825 0.90307033]	[621.31408691 562.43780518 0.86260056]	[523.99700928 523.87176514 0.7030201 ]	[482.9447937 523.90380859 0.687832 ]	[490.49768066 705.93267822 0.77789128]	[4.82748444e+02 8.60017151e+02 8.43385339e-01]	[564.97497559 523.85449219 0.71618867]	[559.722229 706.05450439 0.81072581]	[5.54706848e+02 8.57400818e+02 7.73595452e-01]	[526.49542236 277.56900024 0.92483681]	[549.59466553 277.48382568 0.91631418]	[500.8008728 280.11578369 0.93229342]	[0. 0. 0.]	[5.62393982e+02 8.95907776e+02 7.97477186e-01]	[5.80270386e+02 8.90715698e+02 7.93348193e-01]	[5.44415100e+02 8.70190063e+02 7.72414804e-01]	[4.80326508e+02 8.98507996e+02 7.91127861e-01]	[4.62322662e+02 8.93317993e+02 7.79535711e-01]	[4.85433868e+02 8.70287109e+02 7.54793048e-01]
[544.29516602 292.89468384 0.92640644]	[523.97601318 357.07159424 0.93556339]	[464.85437012 357.06430054 0.86171854]	[441.83380127 462.39083862 0.91461211]	[441.67889404 564.84643555 0.92642981]	[585.4553833 357.09613037 0.90112078]	[605.89678955 462.23516846 0.90866303]	[621.28930664 562.43682861 0.85977495]	[523.99206543 523.86279297 0.70496523]	[482.94085693 523.89044189 0.68917054]	[490.54501343 705.91931152 0.77736521]	[4.82747284e+02 8.59999573e+02 8.43322396e-01]	[564.96905518 523.8447876 0.71768367]	[559.71044922 706.06988525 0.81187218]	[5.57159424e+02 8.57417419e+02 7.73058832e-01]	[526.496521 277.57278442 0.92359465]	[549.59155273 277.48754883 0.91680342]	[500.79702759 280.11239624 0.93324035]	[0. 0. 0.]	[5.62399414e+02 8.95898193e+02 7.98238397e-01]	[5.80272888e+02 8.90708984e+02 7.93625712e-01]	[5.44417603e+02 8.70201599e+02 7.72478223e-01]	[4.80329285e+02 8.98511047e+02 7.89980292e-01]	[4.62323120e+02 8.93320557e+02 7.77970135e-01]	[4.85434570e+02 8.70275208e+02 7.55419493e-01]
[544.28796387 292.88479614 0.92401767]	[523.96838379 357.06686401 0.9367913 ]	[464.8510437 357.05789185 0.86142629]	[441.83056641 462.40908813 0.9118343 ]	[441.67184448 564.84625244 0.92537022]	[585.44293213 357.09375 0.90127838]	[605.88879395 462.25228882 0.9078263 ]	[621.2723999 564.83685303 0.8598007 ]	[523.98419189 523.88037109 0.70201242]	[482.92803955 523.90863037 0.68804872]	[490.54150391 705.91674805 0.77845436]	[4.82748657e+02 8.60002808e+02 8.43176603e-01]	[564.96478271 523.86309814 0.71359181]	[559.7098999 706.07830811 0.81538761]	[5.57161865e+02 8.57420959e+02 7.73381770e-01]	[526.49664307 277.56665039 0.92309022]	[549.58325195 277.48629761 0.9170754 ]	[500.79928589 280.10604858 0.93424493]	[0. 0. 0.]	[5.62399170e+02 8.95909241e+02 7.97505319e-01]	[5.80272705e+02 8.90717407e+02 7.94809997e-01]	[5.44419006e+02 8.70201660e+02 7.71753669e-01]	[4.8032373e+02 8.9851178e+02 7.9047370e-01]	[4.62319061e+02 8.93319580e+02 7.78608978e-01]	[4.85439972e+02 8.70274902e+02 7.55514741e-01]
[544.28747559 292.88589478 0.92406285]	[523.95861816 357.06393433 0.93851894]	[464.84283447 357.0553894 0.8619231 ]	[441.81381226 462.43725586 0.90941793]	[441.66555786 564.82885742 0.92336994]	[585.43322754 357.09188843 0.90225899]	[605.89263916 462.28372192 0.90181249]	[618.8404541 562.43652344 0.85142398]	[523.97595215 523.8717041 0.70511484]	[482.92880249 523.90289307 0.68929517]	[490.55593872 705.90777588 0.77684927]	[4.82747070e+02 8.60002808e+02 8.42697740e-01]	[564.94799805 523.85107422 0.71713066]	[559.70721436 706.06933594 0.81398636]	[5.57159973e+02 8.57416565e+02 7.73060203e-01]	[526.49841309 277.56796265 0.92292076]	[549.58215332 277.49069214 0.91764671]	[500.7958374 280.11120605 0.93366575]	[0. 0. 0.]	[5.62398438e+02 8.95905518e+02 7.97966242e-01]	[5.80270447e+02 8.90715088e+02 7.94604182e-01]	[5.44416077e+02 8.70200012e+02 7.71035314e-01]	[4.80327850e+02 8.98512329e+02 7.89329171e-01]	[4.62321747e+02 8.93320801e+02 7.77082384e-01]	[4.85436432e+02 8.70274231e+02 7.54463792e-01]
[544.28466797 292.89526367 0.92553645]	[523.95617676 357.06381226 0.9392066 ]	[464.84008789 357.05541992 0.86231607]	[441.80361938 462.43505859 0.90975839]	[439.322052 562.4697876 0.92208761]	[585.4251709 357.08822632 0.90223563]	[605.88513184 462.33670044 0.89910078]	[618.809021 562.43084717 0.84805799]	[523.96899414 523.87597656 0.70389843]	[482.92407227 523.90460205 0.68845421]	[490.54681396 703.51074219 0.77557212]	[4.82746307e+02 8.60000061e+02 8.42571735e-01]	[564.93652344 523.84997559 0.71619844]	[559.68969727 706.06530762 0.81257731]	[5.57158447e+02 8.57412415e+02 7.73826361e-01]	[526.49890137 277.57177734 0.92279172]	[549.57861328 277.49816895 0.91903043]	[500.78918457 280.11199951 0.93371332]	[0. 0. 0.]	[5.62392334e+02 8.95908203e+02 7.96458304e-01]	[5.80262390e+02 8.90717407e+02 7.93614686e-01]	[5.44416626e+02 8.70191589e+02 7.71007299e-01]	[4.80327423e+02 8.98511963e+02 7.88489997e-01]	[4.62321960e+02 8.93320496e+02 7.76044130e-01]	[4.85436523e+02 8.70271973e+02 7.53536999e-01]
[541.95635986 292.89849854 0.92629814]	[523.94934082 357.06082153 0.94029421]	[464.8427124 357.05151367 0.8616848 ]	[441.79595947 462.43228149 0.91174853]	[441.66854858 564.83087158 0.92237186]	[585.41223145 357.08554077 0.90256608]	[605.87915039 462.28048706 0.90369105]	[618.7567749 562.43707275 0.84383398]	[523.95709229 523.87176514 0.70323128]	[482.90774536 523.90539551 0.68922383]	[490.50946045 703.50689697 0.76950932]	[4.82746216e+02 8.59991394e+02 8.42558801e-01]	[564.92431641 523.84179688 0.71400869]	[557.26184082 706.05841064 0.81499273]	[5.54691650e+02 8.57395447e+02 7.73923814e-01]	[526.48974609 277.572052 0.92357159]	[549.57318115 277.50115967 0.92003077]	[500.77355957 280.11520386 0.93289953]	[0. 0. 0.]	[5.62398071e+02 8.95920349e+02 7.94883966e-01]	[5.80252747e+02 8.90722290e+02 7.92670369e-01]	[5.44399902e+02 8.70173401e+02 7.68010557e-01]	[4.80328430e+02 9.00973389e+02 7.88877010e-01]	[4.62316925e+02 8.93321106e+02 7.77009010e-01]	[4.85443481e+02 8.70265869e+02 7.53028750e-01]
[541.95288086 292.89468384 0.92550117]	[523.94244385 357.05426025 0.94166869]	[464.84158325 357.0491333 0.86234158]	[441.79159546 462.43438721 0.91216457]	[441.6769104 564.83270264 0.9226827 ]	[585.40014648 357.074646 0.9037832 ]	[605.86828613 462.28344727 0.90209746]	[616.27990723 562.41131592 0.84364915]	[523.94641113 523.8651123 0.70358509]	[482.90112305 523.89953613 0.68965399]	[490.48275757 703.48803711 0.76754773]	[4.82745239e+02 8.59989258e+02 8.42141986e-01]	[564.90753174 523.83337402 0.71359885]	[557.25561523 706.02807617 0.81116259]	[5.54692200e+02 8.57402222e+02 7.73728669e-01]	[526.48516846 277.56878662 0.92483616]	[549.56646729 277.50149536 0.92136711]	[500.7611084 280.11895752 0.93176049]	[0. 0. 0.]	[5.62406250e+02 8.95916443e+02 7.95028090e-01]	[5.80259155e+02 8.90718750e+02 7.92353749e-01]	[5.44397339e+02 8.70184326e+02 7.70002961e-01]	[4.80327637e+02 8.98512939e+02 7.88200557e-01]	[4.62320953e+02 8.93320435e+02 7.76270390e-01]	[4.85442352e+02 8.70262878e+02 7.51920760e-01]
[541.94451904 292.89318848 0.92563075]	[523.93133545 357.05267334 0.94272614]	[464.81777954 357.04983521 0.86436516]	[441.79171753 462.42044067 0.91399145]	[441.67825317 564.83251953 0.92240977]	[585.3939209 357.07226562 0.90419805]	[605.87255859 462.35388184 0.90245855]	[616.253479 562.43511963 0.84628487]	[523.92730713 523.88269043 0.70088339]	[482.88476562 523.91149902 0.68992937]	[488.01101685 703.48376465 0.76379907]	[4.82746857e+02 8.59987915e+02 8.43228221e-01]	[564.88311768 523.85211182 0.71252656]	[557.23413086 706.01934814 0.80918539]	[5.54699280e+02 8.57419128e+02 7.73939788e-01]	[526.47692871 277.56555176 0.92658323]	[549.55645752 277.50036621 0.92314208]	[500.75210571 280.12063599 0.93135446]	[0. 0. 0.]	[5.62406311e+02 8.95921448e+02 7.95071065e-01]	[5.80259583e+02 8.90725037e+02 7.93086708e-01]	[5.44409180e+02 8.70200256e+02 7.72851467e-01]	[4.80326111e+02 9.00971802e+02 7.89571226e-01]	[4.62316803e+02 8.93320679e+02 7.77323544e-01]	[4.85443634e+02 8.70262878e+02 7.52317905e-01]
[541.93341064 292.88937378 0.92544723]	[523.92559814 357.0512085 0.94436777]	[462.43200684 357.04968262 0.86742252]	[441.78939819 462.42895508 0.91256225]	[441.67605591 564.83728027 0.92223775]	[585.39013672 357.07382202 0.90477383]	[605.85540771 462.36798096 0.90409046]	[616.22961426 562.45043945 0.84878469]	[523.91931152 523.90203857 0.69697332]	[482.87353516 523.92645264 0.68802345]	[487.97323608 706.00213623 0.77669877]	[4.82744202e+02 8.59987366e+02 8.45037937e-01]	[564.87976074 523.87219238 0.70946312]	[557.22528076 706.0524292 0.80701131]	[5.54700073e+02 8.57401855e+02 7.75464654e-01]	[526.46398926 277.5609436 0.92947578]	[549.54412842 277.49728394 0.92434675]	[500.7383728 280.12484741 0.92849761]	[0. 0. 0.]	[5.62404785e+02 8.95923950e+02 7.98802972e-01]	[5.80256042e+02 8.90726318e+02 7.96924889e-01]	[5.44406616e+02 8.70179504e+02 7.69081771e-01]	[4.80320129e+02 8.98501648e+02 7.93195844e-01]	[4.62317047e+02 8.93311584e+02 7.80976772e-01]	[4.85442993e+02 8.70259949e+02 7.54592180e-01]
[541.92419434 292.88970947 0.92526925]	[523.92218018 357.05197144 0.94499809]	[462.4262085 357.05276489 0.8691237 ]	[441.78253174 462.40078735 0.91731012]	[441.68447876 562.44781494 0.92262089]	[585.38708496 357.07336426 0.90545708]	[603.51873779 462.39736938 0.90028906]	[616.18884277 562.45812988 0.85351002]	[523.92218018 523.8996582 0.69829649]	[482.88516235 523.9263916 0.6861459 ]	[487.93261719 706.02459717 0.77746487]	[4.82744263e+02 8.59982788e+02 8.44220698e-01]	[564.87628174 523.86956787 0.71248907]	[557.2098999 706.04943848 0.80844182]	[5.54691406e+02 8.57400879e+02 7.74789929e-01]	[526.45715332 277.56256104 0.92988116]	[549.53411865 277.49957275 0.9251709 ]	[500.73016357 280.11941528 0.92791277]	[0. 0. 0.]	[5.62406311e+02 8.95924744e+02 7.97666192e-01]	[5.80254272e+02 8.90724854e+02 7.96712875e-01]	[5.44401123e+02 8.70177246e+02 7.69879162e-01]	[4.80318054e+02 8.98495728e+02 7.93626070e-01]	[4.62314819e+02 8.93306641e+02 7.80837059e-01]	[4.85447418e+02 8.70258850e+02 7.51927793e-01]
[541.92120361 292.88522339 0.92470872]	[523.91711426 357.04934692 0.94561023]	[462.42007446 357.0513916 0.87020206]	[441.78347778 462.40155029 0.91792798]	[441.68182373 562.45098877 0.92290556]	[585.38043213 357.07080078 0.90486848]	[603.51721191 462.39263916 0.90173197]	[616.19335938 562.45831299 0.85378748]	[523.92120361 523.90142822 0.69847655]	[482.88406372 523.92797852 0.6865536 ]	[487.92327881 706.02972412 0.77968585]	[4.82743958e+02 8.59983765e+02 8.44242930e-01]	[564.87548828 523.87023926 0.71275836]	[557.20874023 706.05114746 0.80821067]	[5.54690857e+02 8.57400330e+02 7.74928451e-01]	[526.4519043 277.55874634 0.93095028]	[549.53088379 277.49691772 0.92510897]	[500.72503662 280.12225342 0.92652023]	[0. 0. 0.]	[5.62406250e+02 8.95923645e+02 7.98351347e-01]	[5.80254456e+02 8.90723938e+02 7.97043920e-01]	[5.44400696e+02 8.70176025e+02 7.70846903e-01]	[4.80317902e+02 8.98495667e+02 7.93931365e-01]	[4.62314850e+02 8.93306946e+02 7.81168282e-01]	[4.85449371e+02 8.70257996e+02 7.52430081e-01]
[541.90771484 292.88397217 0.92436975]	[523.90679932 357.04476929 0.94724655]	[462.40725708 357.05593872 0.87343848]	[441.78344727 462.39242554 0.91674799]	[441.67434692 562.4465332 0.92265159]	[585.36938477 357.06295776 0.90479726]	[603.50256348 462.37811279 0.9004221 ]	[613.70709229 562.45062256 0.85481519]	[523.9307251 523.86871338 0.70150703]	[482.89456177 523.89770508 0.68845248]	[487.9201355 706.01489258 0.77857733]	[4.82741364e+02 8.59982605e+02 8.43553901e-01]	[564.87927246 523.8336792 0.71558678]	[557.20135498 706.03253174 0.80502826]	[5.54690125e+02 8.57412964e+02 7.74728715e-01]	[526.43695068 277.5539856 0.93283665]	[549.52307129 277.49710083 0.926139 ]	[500.71520996 280.125 0.92357588]	[0. 0. 0.]	[5.62413147e+02 8.95924683e+02 7.97396898e-01]	[5.80258972e+02 8.90724792e+02 7.96995997e-01]	[5.44403748e+02 8.70188843e+02 7.75664568e-01]	[4.80319611e+02 8.98494934e+02 7.92348266e-01]	[4.62314819e+02 8.93307800e+02 7.79611290e-01]	[4.85446777e+02 8.70257874e+02 7.50496387e-01]
[541.88702393 292.87359619 0.92150754]	[523.89788818 357.04248047 0.94848061]	[462.39987183 357.05731201 0.87516749]	[441.75479126 462.37094116 0.92008483]	[439.32556152 562.45635986 0.9199788 ]	[585.35644531 357.05511475 0.90412188]	[603.49572754 462.35140991 0.90351546]	[613.71624756 562.4354248 0.85114503]	[523.92492676 523.8739624 0.70477176]	[482.88595581 523.89080811 0.69339168]	[487.91921997 705.97277832 0.77925849]	[4.82740540e+02 8.60004578e+02 8.43018770e-01]	[564.87615967 523.84954834 0.71772057]	[557.18206787 706.0112915 0.8020637 ]	[5.54693665e+02 8.57413879e+02 7.74499595e-01]	[526.41082764 277.54449463 0.93646699]	[549.50366211 277.49002075 0.9277218 ]	[500.70877075 280.13369751 0.92004085]	[0. 0. 0.]	[5.62416321e+02 8.95921204e+02 7.99157739e-01]	[5.80262512e+02 8.90721741e+02 7.97083259e-01]	[5.44403748e+02 8.70194397e+02 7.74245024e-01]	[4.80318634e+02 8.98501648e+02 7.91726530e-01]	[4.62313324e+02 8.93312439e+02 7.79061377e-01]	[4.85444885e+02 8.70271973e+02 7.52506852e-01]
[541.82647705 292.98095703 0.93481386]	[523.89013672 357.03909302 0.9478097 ]	[462.39074707 357.06289673 0.87776977]	[441.71899414 462.37789917 0.92049408]	[439.27810669 562.42504883 0.9195466 ]	[585.35357666 357.04153442 0.90181047]	[603.46801758 462.24243164 0.91134793]	[613.72418213 562.44171143 0.84574401]	[523.93164062 523.85534668 0.70526117]	[482.87792969 523.86938477 0.69573629]	[485.49380493 705.95965576 0.77885318]	[4.82726379e+02 8.59992126e+02 8.40797782e-01]	[564.88879395 523.83404541 0.71915281]	[557.17755127 706.00708008 0.79792958]	[5.54665771e+02 8.57426880e+02 7.70968854e-01]	[524.00366211 277.62738037 0.93849826]	[549.50018311 277.57992554 0.92403787]	[500.68093872 280.11877441 0.91102219]	[0. 0. 0.]	[5.62409119e+02 8.95907898e+02 7.95596421e-01]	[5.80246826e+02 8.90714233e+02 7.88234472e-01]	[5.44390747e+02 8.70209106e+02 7.74239302e-01]	[4.80330383e+02 8.98502197e+02 7.88002849e-01]	[4.62321960e+02 8.93318054e+02 7.73416579e-01]	[4.85426178e+02 8.70261658e+02 7.50662804e-01]
[541.79571533 295.41094971 0.94151002]	[523.8961792 357.04608154 0.94890749]	[462.39321899 357.06192017 0.87853491]	[441.7109375 462.39511108 0.9144516 ]	[439.26135254 562.39569092 0.92052221]	[585.36230469 357.05026245 0.90446568]	[603.46942139 462.27108765 0.90903598]	[613.69067383 562.44128418 0.84298503]	[523.94244385 523.85638428 0.69440705]	[482.88421631 523.87322998 0.68617684]	[485.49078369 706.00628662 0.78570265]	[4.82729889e+02 8.59989807e+02 8.41177166e-01]	[564.89569092 523.83581543 0.70588583]	[557.18206787 706.06500244 0.79899919]	[5.54653442e+02 8.57430176e+02 7.70424604e-01]	[523.97436523 277.68948364 0.93734926]	[547.06561279 277.62817383 0.92124361]	[500.64263916 280.11297607 0.89829659]	[0. 0. 0.]	[5.62419617e+02 8.95914429e+02 7.93710232e-01]	[5.80272888e+02 8.90716492e+02 7.86597669e-01]	[5.44374634e+02 8.70209656e+02 7.71724224e-01]	[4.80316376e+02 8.98492310e+02 7.88368165e-01]	[4.62314575e+02 8.93311951e+02 7.75167346e-01]	[4.85428894e+02 8.70252258e+02 7.47090995e-01]
[541.71533203 295.46514893 0.93744493]	[523.90100098 357.05969238 0.94980884]	[462.40081787 357.06503296 0.87814707]	[441.71807861 462.36056519 0.9180913 ]	[439.22015381 562.37127686 0.91786861]	[585.36669922 357.06039429 0.90848219]	[603.47332764 462.27758789 0.90744966]	[613.64605713 562.44873047 0.84478533]	[523.93670654 523.87786865 0.69397503]	[482.87411499 523.90045166 0.68514919]	[485.47595215 706.01501465 0.79085016]	[4.82726837e+02 8.59982849e+02 8.42408895e-01]	[564.88970947 523.85040283 0.70547056]	[557.19842529 706.05383301 0.80124164]	[5.54660278e+02 8.57438904e+02 7.69914627e-01]	[523.86712646 277.72573853 0.94141364]	[547.00598145 277.64526367 0.93234599]	[498.24975586 280.13320923 0.89173692]	[5.62197327e+02 2.77512146e+02 8.67895260e-02]	[5.62421448e+02 8.95916321e+02 7.93259621e-01]	[5.80275391e+02 8.90720398e+02 7.87576795e-01]	[5.44377075e+02 8.70215332e+02 7.72146344e-01]	[4.80331055e+02 8.98494141e+02 7.87348211e-01]	[4.62325134e+02 8.93315247e+02 7.73057818e-01]	[4.85421753e+02 8.70246704e+02 7.49068260e-01]
[539.19189453 295.54656982 0.92174768]	[523.91357422 357.05392456 0.94933689]	[462.41815186 357.05529785 0.87502623]	[441.71740723 462.36779785 0.91412461]	[439.18572998 562.33435059 0.91479468]	[585.36773682 357.05267334 0.90764904]	[603.47094727 462.27581787 0.90597999]	[611.15203857 562.45874023 0.85168129]	[523.94488525 523.89160156 0.69572878]	[482.89352417 523.92089844 0.68457222]	[485.46084595 706.00354004 0.7896806 ]	[4.82721497e+02 8.59999207e+02 8.42778087e-01]	[564.8873291 523.86352539 0.70775217]	[557.19940186 706.05157471 0.80547774]	[5.54669678e+02 8.57451660e+02 7.69586921e-01]	[521.36047363 280.18685913 0.92056781]	[544.50378418 277.71026611 0.93447059]	[498.1711731 280.17437744 0.87972432]	[5.59752625e+02 2.77647888e+02 2.07309797e-01]	[5.62413147e+02 8.95921021e+02 7.91036546e-01]	[5.80268738e+02 8.90728394e+02 7.86166549e-01]	[5.44387878e+02 8.70225586e+02 7.72915483e-01]	[4.80319275e+02 8.98498169e+02 7.87579358e-01]	[4.62315277e+02 8.93319458e+02 7.75221229e-01]	[4.85408813e+02 8.70259460e+02 7.52482295e-01]
[536.70306396 295.6361084 0.91176355]	[523.94213867 357.07315063 0.94455802]	[464.83148193 357.05978394 0.87146711]	[441.71478271 462.29626465 0.92467833]	[439.18609619 562.32312012 0.91127026]	[585.39868164 357.09414673 0.91131085]	[603.47125244 462.31924438 0.9100917 ]	[611.15496826 562.44439697 0.85868251]	[523.94433594 523.87164307 0.69877207]	[482.89767456 523.89282227 0.68621284]	[485.47671509 706.00708008 0.79352337]	[4.82714752e+02 8.59988647e+02 8.42815757e-01]	[564.87939453 523.84558105 0.7102052 ]	[557.21380615 706.04174805 0.802266 ]	[5.54663391e+02 8.57447876e+02 7.69462466e-01]	[521.29766846 282.75930786 0.9044193 ]	[544.39782715 280.17373657 0.92912138]	[498.11859131 280.22854614 0.86057323]	[5.57246643e+02 2.77593933e+02 3.66297156e-01]	[5.62423340e+02 8.95924744e+02 7.92351484e-01]	[5.80278992e+02 8.90728394e+02 7.89078951e-01]	[5.44381042e+02 8.70227295e+02 7.74592876e-01]	[4.80327423e+02 8.98498169e+02 7.85321355e-01]	[4.62319000e+02 8.93318604e+02 7.70528078e-01]	[4.85401276e+02 8.70255798e+02 7.51422346e-01]
[531.55456543 298.17358398 0.89098883]	[523.95855713 357.08746338 0.94117129]	[464.85241699 357.07119751 0.87216139]	[441.72146606 462.35656738 0.91949278]	[439.18673706 562.30877686 0.90883064]	[585.43041992 357.12442017 0.91486418]	[603.47711182 462.35461426 0.90359128]	[611.12860107 562.42785645 0.85874891]	[523.93988037 523.89111328 0.69275087]	[482.88922119 523.90631104 0.682863 ]	[485.4838562 706.00976562 0.79169238]	[4.80382965e+02 8.60004700e+02 8.40523303e-01]	[564.87255859 523.86810303 0.70549607]	[557.21685791 706.05987549 0.80148983]	[5.54657043e+02 8.57462524e+02 7.67569661e-01]	[521.17419434 290.35379028 0.891478 ]	[541.91546631 287.80673218 0.90410233]	[495.67974854 282.72091675 0.84874475]	[559.70001221 277.72155762 0.70083255]	[5.62432556e+02 8.95915283e+02 7.91968167e-01]	[5.80288818e+02 8.90721741e+02 7.88328648e-01]	[5.44375244e+02 8.70242493e+02 7.76704192e-01]	[4.80323883e+02 8.98490845e+02 7.86635637e-01]	[4.62314911e+02 8.93318176e+02 7.71560967e-01]	[4.85388367e+02 8.70268677e+02 7.51686454e-01]
[529.03625488 303.25387573 0.85505599]	[523.98736572 357.13079834 0.93447781]	[464.85928345 357.11697388 0.8732779 ]	[441.75408936 462.39456177 0.91488582]	[439.19979858 562.31732178 0.91351372]	[585.49932861 357.14181519 0.90715504]	[603.49963379 462.37240601 0.90187013]	[611.11138916 562.40362549 0.85866785]	[523.9552002 523.8928833 0.69002736]	[482.90396118 523.91082764 0.67596596]	[487.92242432 706.02203369 0.79388738]	[4.80381592e+02 8.60000122e+02 8.40752304e-01]	[564.88476562 523.86499023 0.70297575]	[557.22601318 706.0489502 0.80359304]	[5.54658325e+02 8.57463684e+02 7.67321765e-01]	[518.77142334 295.43325806 0.92489946]	[541.88201904 292.96463013 0.93010545]	[495.64877319 285.28488159 0.82156223]	[559.79949951 280.10391235 0.81130087]	[5.62426147e+02 8.95907898e+02 7.93713272e-01]	[5.80285095e+02 8.90721191e+02 7.88411438e-01]	[5.44376160e+02 8.70247498e+02 7.78756082e-01]	[4.80324005e+02 8.98489624e+02 7.88695395e-01]	[4.62315796e+02 8.93318604e+02 7.73898244e-01]	[4.85384094e+02 8.70267456e+02 7.50489473e-01]
[526.43658447 310.89263916 0.87424004]	[526.39642334 357.16726685 0.92606318]	[464.88891602 357.1463623 0.86933732]	[441.83590698 464.83374023 0.90154856]	[439.24475098 562.32574463 0.91473413]	[585.55584717 357.16851807 0.89936781]	[605.87304688 462.36248779 0.90374899]	[613.63256836 562.46533203 0.85214919]	[523.97949219 523.87902832 0.69412637]	[482.93972778 523.90960693 0.67631179]	[487.96401978 706.02264404 0.79033613]	[4.80380493e+02 8.59997925e+02 8.39375913e-01]	[564.89715576 523.84832764 0.71015668]	[557.25427246 706.07739258 0.80902517]	[5.54656921e+02 8.57457214e+02 7.67332435e-01]	[516.20141602 295.63299561 0.91779333]	[541.77069092 295.54446411 0.95563698]	[495.61029053 290.35714722 0.79895419]	[559.75506592 280.21228027 0.81430548]	[5.62410461e+02 8.95905945e+02 7.93172836e-01]	[5.80274414e+02 8.90720703e+02 7.84282684e-01]	[5.44376770e+02 8.70238403e+02 7.72455692e-01]	[4.80327576e+02 8.98496338e+02 7.84629941e-01]	[4.62321411e+02 8.93324402e+02 7.70385504e-01]	[4.85382080e+02 8.70268250e+02 7.47645736e-01]
[523.92492676 315.97906494 0.9451986 ]	[526.42327881 357.19696045 0.92778766]	[464.89306641 357.16235352 0.86636287]	[441.84411621 464.93881226 0.89027971]	[439.32653809 562.32006836 0.90842509]	[585.57421875 357.1807251 0.89549452]	[605.89794922 462.2947998 0.90525848]	[613.69226074 562.42681885 0.84833837]	[524.01708984 523.86541748 0.68976259]	[485.35513306 523.8996582 0.66921848]	[487.95947266 706.05224609 0.79069269]	[4.80376984e+02 8.60007874e+02 8.39973509e-01]	[564.93469238 523.83782959 0.70711529]	[559.69927979 706.1036377 0.81604427]	[5.54682922e+02 8.59939148e+02 7.67149925e-01]	[513.61151123 298.22103882 0.89267993]	[539.29534912 298.16104126 0.93324894]	[495.65457153 292.88769531 0.78704715]	[559.69250488 287.80020142 0.80518728]	[5.62414734e+02 8.95922241e+02 7.89527714e-01]	[5.80285950e+02 8.90735901e+02 7.85158813e-01]	[5.44398865e+02 8.70253662e+02 7.72952199e-01]	[4.80326477e+02 8.98496460e+02 7.89284706e-01]	[4.62317230e+02 8.93325439e+02 7.76511192e-01]	[4.85386841e+02 8.70276062e+02 7.47650027e-01]
[523.88189697 316.14355469 0.94982135]	[526.45941162 357.19189453 0.91893226]	[464.90917969 357.16864014 0.86534452]	[441.87957764 464.9677124 0.88636011]	[441.74972534 562.35321045 0.92041183]	[587.97711182 357.17526245 0.88676637]	[605.93481445 462.28952026 0.89739031]	[613.71075439 562.38000488 0.84920406]	[526.40222168 523.82995605 0.68957758]	[485.36340332 523.85852051 0.67114526]	[490.53344727 705.93450928 0.77872467]	[4.80380371e+02 8.59944763e+02 8.38533580e-01]	[564.96447754 523.81243896 0.70457256]	[559.74505615 706.03570557 0.8174237 ]	[5.54698914e+02 8.57404968e+02 7.69595444e-01]	[513.56274414 300.72198486 0.86798054]	[539.2791748 300.70977783 0.90657294]	[495.67175293 292.97113037 0.78565556]	[559.69885254 292.87698364 0.82387489]	[5.62401550e+02 8.95920288e+02 7.88420022e-01]	[5.80285156e+02 8.90730164e+02 7.84552097e-01]	[5.44403870e+02 8.70196960e+02 7.67067373e-01]	[4.80336487e+02 8.98508118e+02 7.84945667e-01]	[4.62319275e+02 8.93329163e+02 7.70543396e-01]	[4.85380219e+02 8.70236023e+02 7.38847852e-01]
[523.91149902 318.56661987 0.94206917]	[526.49285889 357.21127319 0.91287386]	[464.91717529 357.1769104 0.8653686 ]	[444.32302856 464.91271973 0.8719092 ]	[441.80288696 562.34832764 0.91929406]	[588.01843262 357.20477295 0.87934017]	[605.99395752 462.40875244 0.88040978]	[618.77124023 562.41485596 0.8556909 ]	[526.45111084 521.36846924 0.68378407]	[485.39694214 523.83428955 0.66239005]	[493.0428772 705.98858643 0.79726505]	[4.80381683e+02 8.59958435e+02 8.35900724e-01]	[565.02362061 521.3770752 0.69876945]	[559.75531006 706.0145874 0.82777178]	[5.54696411e+02 8.57401428e+02 7.70758331e-01]	[513.57940674 303.23843384 0.85334724]	[539.32055664 303.2333374 0.89562631]	[495.66503906 295.40872192 0.78248203]	[559.74871826 292.9828186 0.8509022 ]	[5.62395142e+02 8.95903503e+02 7.92871594e-01]	[5.80280518e+02 8.90715515e+02 7.86189318e-01]	[5.44401367e+02 8.70180237e+02 7.59543896e-01]	[4.80324219e+02 8.98505127e+02 7.84528077e-01]	[4.62316772e+02 8.93328552e+02 7.70259678e-01]	[4.85376495e+02 8.70237854e+02 7.37566590e-01]
[523.87414551 318.70947266 0.92455155]	[526.5133667 357.22225952 0.90826941]	[464.91577148 357.17901611 0.86504549]	[444.35424805 464.94628906 0.86331648]	[441.84329224 562.29760742 0.90678561]	[588.04107666 357.21044922 0.87587905]	[606.04766846 462.41345215 0.88303399]	[621.32678223 564.90356445 0.87892735]	[526.46502686 521.27429199 0.68773037]	[485.4151001 521.28222656 0.67007744]	[490.54354858 705.91827393 0.77441549]	[4.82722046e+02 8.57460083e+02 8.39658976e-01]	[565.06048584 521.30395508 0.6998508 ]	[559.78479004 706.00634766 0.82425421]	[5.54688232e+02 8.57404053e+02 7.70570457e-01]	[511.08612061 308.32196045 0.8364656 ]	[539.29455566 308.3522644 0.88685 ]	[498.11886597 295.44015503 0.77176929]	[559.78430176 292.97229004 0.8568607 ]	[5.62397095e+02 8.95886536e+02 7.91434944e-01]	[5.80279846e+02 8.90699890e+02 7.81063080e-01]	[5.44391541e+02 8.70184448e+02 7.67425179e-01]	[4.80307007e+02 8.98500793e+02 7.86225915e-01]	[4.62308258e+02 8.93312073e+02 7.72639394e-01]	[4.85408142e+02 8.70212585e+02 7.38191366e-01]
[523.87475586 321.17529297 0.91751385]	[526.49279785 357.21414185 0.90671992]	[464.89541626 357.17858887 0.86694515]	[444.38647461 464.84698486 0.86552471]	[441.84329224 562.21685791 0.89702463]	[588.0345459 357.19519043 0.87723839]	[606.0369873 462.38641357 0.88452345]	[621.41503906 564.88232422 0.89442998]	[526.50866699 521.26763916 0.68230033]	[485.46670532 521.26306152 0.6611256 ]	[493.04977417 703.42858887 0.76022488]	[4.82728180e+02 8.57404602e+02 8.44013691e-01]	[567.46228027 521.2979126 0.69571096]	[559.80566406 706.01245117 0.82500619]	[5.54697754e+02 8.57402832e+02 7.69048989e-01]	[511.09237671 310.90838623 0.84225196]	[539.30584717 310.93722534 0.89419335]	[498.15148926 295.53768921 0.71479189]	[559.8380127 295.41247559 0.85036975]	[5.62392944e+02 8.95895081e+02 7.87610531e-01]	[5.80282166e+02 8.90711731e+02 7.79595256e-01]	[5.44393616e+02 8.70185852e+02 7.65739739e-01]	[4.80318329e+02 8.98486023e+02 7.88810849e-01]	[4.62317902e+02 8.93300903e+02 7.71825731e-01]	[4.85412628e+02 8.70178101e+02 7.29427934e-01]
[523.89630127 321.25109863 0.90425074]	[526.4831543 357.22344971 0.90597272]	[464.89297485 357.18264771 0.86780339]	[444.41818237 462.40029907 0.86782116]	[441.84658813 559.8314209 0.89784396]	[588.03417969 357.20889282 0.87853229]	[606.04589844 462.29077148 0.88857591]	[623.88189697 562.44226074 0.90485102]	[526.53289795 521.2366333 0.67755854]	[487.92852783 521.23223877 0.65606296]	[493.05337524 703.39678955 0.75220001]	[4.82726654e+02 8.57417969e+02 8.40311944e-01]	[567.4833374 521.26348877 0.68891704]	[559.82666016 706.02459717 0.82446074]	[5.54697632e+02 8.57402832e+02 7.68997967e-01]	[513.59979248 313.42657471 0.85064507]	[539.30529785 313.43060303 0.90273404]	[498.17877197 295.55554199 0.70634013]	[559.82769775 293.01141357 0.83757174]	[5.62388367e+02 8.95878418e+02 7.86350965e-01]	[5.80276550e+02 8.90698242e+02 7.75303125e-01]	[5.44396851e+02 8.70186646e+02 7.66699255e-01]	[4.80319275e+02 8.98512878e+02 7.79399276e-01]	[4.62316620e+02 8.93317810e+02 7.64713526e-01]	[4.85404236e+02 8.70178528e+02 7.26338863e-01]
[523.88787842 323.7565918 0.88968647]	[526.4586792 359.58114624 0.90794557]	[464.85739136 357.20202637 0.87145376]	[444.39099121 462.38891602 0.87601894]	[441.84469604 562.22259521 0.90051681]	[588.00769043 359.57855225 0.88347167]	[606.0657959 462.2428894 0.89068091]	[623.94836426 562.45465088 0.90562052]	[526.5279541 521.31530762 0.67977476]	[487.92907715 521.30657959 0.65414751]	[493.08062744 703.44696045 0.76465869]	[4.82730927e+02 8.57432617e+02 8.39907527e-01]	[567.47106934 521.34283447 0.69050229]	[559.81726074 706.05462646 0.82523692]	[5.57159851e+02 8.57417236e+02 7.69722044e-01]	[513.59613037 313.48773193 0.85951638]	[539.30224609 313.51391602 0.91465575]	[498.13864136 295.54364014 0.74487352]	[559.79718018 295.43917847 0.83295649]	[5.62386963e+02 8.95881226e+02 7.88038790e-01]	[5.80273010e+02 8.90705078e+02 7.77530491e-01]	[5.44408875e+02 8.70201111e+02 7.68281817e-01]	[4.80320862e+02 9.00973633e+02 7.79080868e-01]	[4.62311829e+02 8.93320740e+02 7.63568640e-01]	[4.85415436e+02 8.70192993e+02 7.30955064e-01]
[523.87835693 323.81494141 0.8827635 ]	[526.43798828 359.60635376 0.91150951]	[464.83096313 357.22286987 0.87529242]	[444.35449219 462.40106201 0.88091809]	[441.8152771 562.25231934 0.91151989]	[587.97473145 359.60354614 0.88629586]	[606.08172607 462.21383667 0.89125639]	[623.97576904 562.4588623 0.90269172]	[526.48712158 521.30657959 0.68028605]	[485.46102905 521.31262207 0.65336746]	[493.08630371 703.48815918 0.77026159]	[4.82737183e+02 8.57451111e+02 8.39803338e-01]	[565.06219482 521.31915283 0.68899071]	[559.79730225 706.09228516 0.82591432]	[5.54703003e+02 8.57407898e+02 7.72078991e-01]	[513.57940674 313.54431152 0.86267096]	[539.28308105 313.54904175 0.91345841]	[495.68795776 295.64233398 0.74655521]	[559.79364014 295.42282104 0.83193558]	[5.62380127e+02 8.95880737e+02 7.90014565e-01]	[5.80263916e+02 8.90702637e+02 7.77387083e-01]	[5.44404907e+02 8.70189636e+02 7.66563654e-01]	[4.80326721e+02 8.98512329e+02 7.80279517e-01]	[4.62324585e+02 8.93323792e+02 7.65562475e-01]	[4.85418945e+02 8.70203491e+02 7.33889997e-01]
[523.85406494 326.31716919 0.8875441 ]	[526.42938232 359.64678955 0.91390401]	[462.42590332 359.59414673 0.88432419]	[441.92147827 464.85385132 0.88775003]	[441.80361938 562.23388672 0.91130203]	[585.58984375 359.6489563 0.88629192]	[606.07427979 462.28103638 0.88852489]	[623.98260498 564.87799072 0.91187966]	[526.49414062 521.3079834 0.67578351]	[485.44509888 521.31817627 0.65043843]	[493.12420654 703.44512939 0.77527326]	[4.82746490e+02 8.57447144e+02 8.39383066e-01]	[567.45214844 521.31750488 0.6852079 ]	[559.81469727 706.0770874 0.82529902]	[5.54699829e+02 8.57392151e+02 7.71154881e-01]	[511.09274292 315.95907593 0.87183845]	[539.24401855 315.96606445 0.91617346]	[495.62625122 298.02883911 0.73159695]	[559.74786377 295.46240234 0.82619977]	[5.62403198e+02 8.95898315e+02 7.91426778e-01]	[5.80278015e+02 8.90708130e+02 7.83267915e-01]	[5.44393860e+02 8.70171082e+02 7.60086775e-01]	[4.80314758e+02 9.00976868e+02 7.80939281e-01]	[4.62306061e+02 8.93322144e+02 7.67184079e-01]	[4.85438080e+02 8.70205444e+02 7.34329343e-01]
[523.82092285 328.84594727 0.88554287]	[524.00164795 359.66946411 0.92206889]	[462.35760498 359.61846924 0.89627326]	[441.88848877 464.8248291 0.90087187]	[441.79037476 562.24908447 0.91312444]	[585.53588867 359.66983032 0.89084578]	[606.06286621 464.87194824 0.86828762]	[623.97692871 564.93933105 0.91420603]	[526.42315674 521.37109375 0.68296766]	[485.37335205 523.84204102 0.65722084]	[493.12371826 703.46496582 0.77695519]	[4.82742828e+02 8.59935242e+02 8.41004074e-01]	[565.015625 521.36157227 0.69441003]	[559.80718994 706.07354736 0.82900727]	[5.57161499e+02 8.57415527e+02 7.71307051e-01]	[511.03045654 316.01800537 0.87965959]	[539.19689941 315.99627686 0.91563761]	[493.12982178 298.08737183 0.720119 ]	[559.69207764 295.48251343 0.82026958]	[5.62409790e+02 8.95916138e+02 7.90362120e-01]	[5.80287048e+02 8.90724609e+02 7.85739243e-01]	[5.44404297e+02 8.70189453e+02 7.60952413e-01]	[4.80337158e+02 9.00981445e+02 7.83582509e-01]	[4.62323547e+02 8.93329407e+02 7.68988192e-01]	[4.85425079e+02 8.70221802e+02 7.41865873e-01]
[523.77545166 328.92428589 0.88899505]	[523.95159912 359.67266846 0.93288106]	[462.3225708 359.62652588 0.90407729]	[441.86486816 464.8274231 0.89775527]	[441.76611328 562.27301025 0.91512513]	[585.47735596 359.65368652 0.89846945]	[605.96893311 464.83853149 0.88933492]	[623.9463501 564.94030762 0.91617185]	[524.00396729 523.82702637 0.69744182]	[482.96118164 523.86987305 0.67514098]	[493.07727051 703.39935303 0.76010346]	[4.82747589e+02 8.59951111e+02 8.38923097e-01]	[564.96691895 521.3626709 0.70445561]	[559.76947021 706.02996826 0.82080013]	[5.57171143e+02 8.57400452e+02 7.71338582e-01]	[508.52658081 316.06588745 0.8843323 ]	[536.73461914 316.04278564 0.91031325]	[493.06985474 298.06115723 0.74514687]	[557.18725586 295.50848389 0.81615984]	[5.62429504e+02 8.95931396e+02 7.86259532e-01]	[5.80307861e+02 8.90729919e+02 7.88094163e-01]	[5.44406067e+02 8.70193909e+02 7.61102200e-01]	[4.82743652e+02 9.00999512e+02 7.77031481e-01]	[4.62343842e+02 8.93345337e+02 7.60645032e-01]	[4.85423798e+02 8.70228088e+02 7.39746451e-01]
[521.37469482 331.47525024 0.90007454]	[523.89538574 359.68041992 0.93694186]	[462.24215698 359.63031006 0.91183412]	[441.82177734 462.32608032 0.91148984]	[439.32675171 562.30004883 0.91681337]	[585.41809082 359.66955566 0.90017629]	[605.85913086 462.39892578 0.90720636]	[623.90869141 564.96759033 0.91511202]	[523.940979 523.87945557 0.69777739]	[482.89712524 523.90899658 0.67838025]	[490.53607178 703.46124268 0.76514924]	[4.82737000e+02 8.59965515e+02 8.36477220e-01]	[564.91064453 523.84674072 0.70526493]	[559.75421143 706.04064941 0.81792063]	[5.54707642e+02 8.57380920e+02 7.71275818e-01]	[506.0239563 316.13088989 0.8967638 ]	[534.18493652 316.10775757 0.90401852]	[490.49716187 298.05581665 0.76309752]	[554.64660645 295.58575439 0.81429076]	[5.62408997e+02 8.95898132e+02 7.92642474e-01]	[5.80288208e+02 8.90703979e+02 7.85994768e-01]	[5.44405945e+02 8.70169373e+02 7.58391738e-01]	[4.80355530e+02 8.98507935e+02 7.78371453e-01]	[4.62340363e+02 8.93332092e+02 7.63799906e-01]	[4.85420197e+02 8.70245056e+02 7.36568630e-01]
[521.29699707 331.45791626 0.8968215 ]	[523.80096436 359.7166748 0.94272798]	[459.84423828 359.65078735 0.91463494]	[441.68231201 462.30044556 0.91903245]	[439.21124268 562.30682373 0.91334337]	[582.98345947 359.69549561 0.8997097 ]	[603.49298096 464.82354736 0.9007287 ]	[623.7980957 564.92791748 0.90063316]	[523.8583374 523.90753174 0.69260126]	[482.80102539 523.94927979 0.68770319]	[487.96923828 703.47930908 0.77423549]	[4.82728485e+02 8.59996399e+02 8.39150965e-01]	[564.83129883 523.85546875 0.69877696]	[559.7086792 706.06878662 0.81219542]	[5.57162537e+02 8.59966187e+02 7.66359270e-01]	[505.93927002 316.10964966 0.91060507]	[531.60235596 316.10476685 0.90270185]	[487.93457031 298.03686523 0.78494531]	[552.0592041 298.03601074 0.81996578]	[5.62420715e+02 8.95914490e+02 7.92570889e-01]	[5.80295593e+02 8.90731567e+02 7.89152861e-01]	[5.44416809e+02 8.70262207e+02 7.69167125e-01]	[4.80343842e+02 9.00980835e+02 7.81841934e-01]	[4.62325165e+02 8.93335449e+02 7.69025147e-01]	[4.85419250e+02 8.70259766e+02 7.45064974e-01]
[521.24731445 331.47909546 0.89283347]	[521.32775879 359.73959351 0.94648147]	[459.7427063 359.65631104 0.90922636]	[439.2718811 464.82260132 0.89899063]	[439.12527466 562.2802124 0.90761453]	[582.9019165 359.70471191 0.89631426]	[603.39337158 462.39035034 0.90990019]	[618.78759766 564.87207031 0.85916287]	[521.39050293 526.42712402 0.687608 ]	[480.34835815 526.48846436 0.68227297]	[485.42312622 703.50305176 0.77497745]	[4.82734253e+02 8.62505066e+02 8.43635917e-01]	[562.4074707 523.92108154 0.69818687]	[557.20184326 706.03375244 0.8013919 ]	[5.54679321e+02 8.59936279e+02 7.66601264e-01]	[503.49917603 316.13409424 0.91655201]	[531.54431152 316.1199646 0.90283918]	[485.462677 298.00842285 0.78474087]	[549.57244873 298.00244141 0.80961412]	[5.62403931e+02 8.95911926e+02 7.94018149e-01]	[5.80278748e+02 8.90723206e+02 7.84986436e-01]	[5.44404053e+02 8.70242310e+02 7.65725136e-01]	[4.80317535e+02 9.00975403e+02 7.91651785e-01]	[4.62308868e+02 8.93328430e+02 7.82788277e-01]	[4.85429901e+02 8.70278503e+02 7.50255823e-01]
[521.16601562 331.48565674 0.87748659]	[521.22436523 359.75018311 0.93732893]	[459.64694214 359.67141724 0.89625186]	[439.19039917 464.85195923 0.90031695]	[439.07971191 562.29870605 0.8990469 ]	[582.79290771 359.7255249 0.89043802]	[600.85980225 462.33407593 0.90688801]	[611.13250732 564.88146973 0.85721517]	[521.33856201 526.41064453 0.69424337]	[480.29495239 526.48791504 0.6855945 ]	[485.39169312 703.49523926 0.78197825]	[4.82711487e+02 8.62523621e+02 8.40527415e-01]	[562.35906982 523.89501953 0.70107526]	[554.6505127 706.02349854 0.79532552]	[5.54695190e+02 8.59962585e+02 7.65304863e-01]	[503.39627075 316.14468384 0.92319882]	[528.99633789 316.12179565 0.91417128]	[482.98831177 298.04199219 0.80312675]	[547.05432129 295.56991577 0.81649089]	[5.62412292e+02 8.95932190e+02 7.89300025e-01]	[5.80288940e+02 8.90740540e+02 7.89124727e-01]	[5.44412109e+02 8.70270081e+02 7.66391993e-01]	[4.80302368e+02 9.00973206e+02 7.91774094e-01]	[4.62293457e+02 8.93331238e+02 7.84498990e-01]	[4.85411377e+02 8.70291565e+02 7.53144979e-01]
[518.72546387 331.44729614 0.8616178 ]	[518.75549316 359.79504395 0.91749591]	[457.1618042 359.74191284 0.87013042]	[439.10327148 464.90966797 0.88932312]	[436.66494751 562.3737793 0.89726138]	[580.31481934 359.73812866 0.87265873]	[600.76495361 462.43112183 0.8696267 ]	[608.54162598 564.91772461 0.88512278]	[521.25201416 526.50030518 0.68581808]	[480.25613403 529.04852295 0.68011266]	[482.96517944 705.98095703 0.80128223]	[4.82710327e+02 8.62495667e+02 8.37756157e-01]	[562.26373291 526.43920898 0.6867972 ]	[549.58776855 705.97106934 0.79897666]	[5.54686951e+02 8.59930176e+02 7.67256796e-01]	[503.30163574 316.11175537 0.92478925]	[526.51116943 316.07803345 0.92014354]	[482.87136841 295.62493896 0.83465695]	[546.98455811 295.52987671 0.82411355]	[5.62400818e+02 8.95904480e+02 7.95971453e-01]	[5.80277222e+02 8.90720642e+02 7.88397610e-01]	[5.44418640e+02 8.70255310e+02 7.70864606e-01]	[4.80297028e+02 8.98498596e+02 7.93034136e-01]	[4.62287415e+02 8.93319702e+02 7.87954807e-01]	[4.85411194e+02 8.70273804e+02 7.50584483e-01]
[516.18756104 331.41070557 0.84521693]	[518.65655518 359.77883911 0.90362269]	[457.08935547 359.68942261 0.86213076]	[436.6701355 462.41146851 0.88942009]	[436.56491089 562.331604 0.88244665]	[577.76629639 359.75054932 0.85380465]	[595.6842041 464.87524414 0.83591944]	[605.93762207 564.98596191 0.90196788]	[521.17547607 531.54290771 0.67237025]	[480.17617798 534.12042236 0.67446649]	[482.87316895 705.97369385 0.80567849]	[4.82713562e+02 8.62510254e+02 8.36040258e-01]	[559.83630371 528.996521 0.6729793 ]	[549.52807617 705.90911865 0.80080867]	[5.54700684e+02 8.59952637e+02 7.67616570e-01]	[500.87503052 316.0791626 0.93051571]	[524.02728271 316.05770874 0.93444359]	[482.83294678 298.05596924 0.83046639]	[544.503479 295.58279419 0.84739166]	[5.62412354e+02 8.95912598e+02 7.95874298e-01]	[5.80282715e+02 8.90724915e+02 7.87448645e-01]	[5.44430054e+02 8.70280151e+02 7.65202641e-01]	[4.80302765e+02 8.98496521e+02 7.94596434e-01]	[4.62296417e+02 8.93321411e+02 7.88078785e-01]	[4.85422546e+02 8.70274780e+02 7.48599529e-01]
[516.12054443 331.427948 0.84306544]	[516.13201904 359.76083374 0.88518971]	[454.54586792 359.64883423 0.84924906]	[436.5423584 462.38766479 0.86658531]	[431.48443604 562.39746094 0.86936045]	[575.16992188 359.77285767 0.84482473]	[588.08190918 464.95965576 0.83132946]	[603.47332764 565.02044678 0.89572215]	[518.67486572 529.0234375 0.66261345]	[477.70233154 531.54003906 0.66810936]	[482.78796387 703.4543457 0.79992056]	[4.82706055e+02 8.62523987e+02 8.34639192e-01]	[559.69494629 528.99053955 0.65580624]	[547.03070068 705.91680908 0.81592137]	[5.54702515e+02 8.59992065e+02 7.69513428e-01]	[500.80740356 316.09451294 0.93197221]	[523.96954346 316.07214355 0.94455063]	[482.74200439 295.64996338 0.84448665]	[544.43164062 295.61444092 0.85450673]	[5.62409851e+02 8.95897888e+02 7.98750341e-01]	[5.80277283e+02 8.90721558e+02 7.84703135e-01]	[5.44436890e+02 8.70320679e+02 7.69417286e-01]	[4.80307556e+02 8.98483582e+02 7.99090922e-01]	[4.62299530e+02 8.93315674e+02 7.90263474e-01]	[4.85417023e+02 8.70281433e+02 7.50610232e-01]
[513.61682129 331.42214966 0.83905327]	[511.09387207 359.77429199 0.87589747]	[449.45361328 359.6546936 0.84929043]	[431.47625732 464.86502075 0.841811 ]	[423.91778564 562.42053223 0.8952924 ]	[572.60931396 359.80960083 0.83800316]	[585.58605957 464.94503784 0.86518967]	[603.28979492 565.00378418 0.89458352]	[516.12457275 526.41387939 0.66836578]	[475.1522522 526.46136475 0.66517091]	[482.73492432 703.39074707 0.79495895]	[4.80370270e+02 8.60000671e+02 8.28113556e-01]	[554.66467285 523.96411133 0.66609573]	[546.97265625 705.93676758 0.82481533]	[5.54709717e+02 8.59995117e+02 7.69930482e-01]	[500.75567627 316.09698486 0.93176782]	[523.90570068 316.0604248 0.95342749]	[480.32907104 298.00302124 0.84940028]	[544.32385254 295.59158325 0.86180604]	[5.62404297e+02 8.95922058e+02 7.95454681e-01]	[5.80289429e+02 8.90740662e+02 7.86207795e-01]	[5.44444885e+02 8.70325867e+02 7.65952229e-01]	[4.80303802e+02 8.98461853e+02 7.98600972e-01]	[4.62295776e+02 8.93304626e+02 7.89282203e-01]	[4.85414001e+02 8.70237305e+02 7.39686489e-01]
[508.54476929 331.42047119 0.84161353]	[508.48492432 359.74734497 0.888641 ]	[444.43795776 359.63357544 0.86319917]	[426.36898804 464.92642212 0.84808242]	[423.80395508 562.40313721 0.90989625]	[570.01721191 359.76119995 0.85746002]	[585.4876709 464.91021729 0.88909072]	[603.25793457 564.98406982 0.89527565]	[511.05969238 526.41009521 0.66408718]	[470.04119873 526.43548584 0.64339972]	[480.30795288 705.95440674 0.80973458]	[4.80359558e+02 8.60003906e+02 8.29232156e-01]	[549.5927124 523.95562744 0.6641174 ]	[544.50671387 705.99731445 0.8499319 ]	[5.54710449e+02 8.60011169e+02 7.72566795e-01]	[500.67919922 316.10025024 0.92293739]	[523.79211426 316.08602905 0.96015388]	[480.24908447 298.06344604 0.85195798]	[541.92773438 295.61294556 0.87445188]	[5.62369873e+02 8.95927307e+02 8.08305502e-01]	[5.80273010e+02 8.90752991e+02 7.95123756e-01]	[5.44475525e+02 8.70327942e+02 7.68774807e-01]	[4.80287811e+02 8.98442017e+02 8.08141708e-01]	[4.62292969e+02 8.93293701e+02 7.98193812e-01]	[4.85407562e+02 8.70234741e+02 7.47305751e-01]
[508.43734741 331.48278809 0.85390472]	[505.92666626 359.76501465 0.90548688]	[444.29449463 359.68847656 0.88071859]	[421.38116455 464.96261597 0.88520724]	[421.36624146 562.38330078 0.9166593 ]	[567.48895264 359.74819946 0.87854582]	[585.40197754 464.85321045 0.90232551]	[600.81604004 564.95550537 0.88519394]	[508.52633667 523.92663574 0.67605102]	[469.98861694 526.40557861 0.64795387]	[480.30847168 706.05645752 0.81787276]	[4.80340607e+02 8.62529175e+02 8.28978598e-01]	[547.03735352 523.90637207 0.67980236]	[544.48474121 706.01812744 0.85046077]	[5.57186951e+02 8.62552612e+02 7.77991295e-01]	[498.21572876 316.12261963 0.91412079]	[521.40130615 316.11990356 0.95614606]	[480.15588379 298.09695435 0.81578892]	[541.85028076 295.63278198 0.85275185]	[5.62393433e+02 8.95972961e+02 8.04259717e-01]	[5.80288025e+02 8.90801270e+02 8.00728738e-01]	[5.44484863e+02 8.72739441e+02 7.70108819e-01]	[4.80296265e+02 8.98476257e+02 8.05113494e-01]	[4.62299957e+02 8.93327209e+02 7.94302583e-01]	[4.85379303e+02 8.70258667e+02 7.48894930e-01]
[505.90841675 331.44906616 0.86204964]	[503.4666748 359.72488403 0.92259818]	[441.84063721 359.62796021 0.89687681]	[421.30737305 462.36132812 0.91585648]	[421.31484985 562.40155029 0.92399096]	[565.02478027 359.73925781 0.88848007]	[585.32769775 464.87188721 0.90004343]	[598.32171631 564.92242432 0.86666375]	[505.97097778 523.93652344 0.67958099]	[464.93710327 526.41064453 0.65073633]	[480.27731323 706.08215332 0.82108331]	[4.80341187e+02 8.62516174e+02 8.31480145e-01]	[544.54925537 523.91937256 0.6940769 ]	[544.4609375 706.02526855 0.85611266]	[5.57183228e+02 8.60004456e+02 7.76197255e-01]	[498.12371826 316.09237671 0.90011001]	[521.32794189 316.10778809 0.94973648]	[477.63699341 295.62008667 0.78931516]	[541.78540039 295.58425903 0.8289969 ]	[5.62355103e+02 8.95972290e+02 8.04590762e-01]	[5.80263733e+02 8.90794556e+02 8.00343037e-01]	[5.44492065e+02 8.70308655e+02 7.61856198e-01]	[4.80299164e+02 8.98458313e+02 8.06581020e-01]	[4.62302155e+02 8.93316345e+02 7.95116365e-01]	[4.85384430e+02 8.70256226e+02 7.56164551e-01]
[503.40118408 331.42153931 0.88399923]	[503.36630249 359.71533203 0.93524456]	[441.73364258 359.63793945 0.91022646]	[418.79052734 464.87469482 0.89562583]	[421.15374756 562.434021 0.9180578 ]	[564.89434814 359.7131958 0.90189356]	[582.94763184 464.89749146 0.89638209]	[595.76165771 564.94036865 0.85208046]	[503.47433472 523.89929199 0.69643116]	[462.40579224 523.94665527 0.67145252]	[480.26931763 705.96203613 0.82589996]	[4.80342865e+02 8.62513306e+02 8.30280662e-01]	[544.45159912 523.85754395 0.71218818]	[544.43432617 706.02209473 0.86043286]	[5.57158325e+02 8.62541504e+02 7.79789507e-01]	[493.0909729 316.0635376 0.88924795]	[521.19470215 316.08285522 0.93450725]	[475.09185791 298.08813477 0.7544933 ]	[539.25878906 295.60427856 0.79136062]	[5.62378784e+02 8.95970703e+02 8.09445381e-01]	[5.80262329e+02 8.90794434e+02 8.00044835e-01]	[5.44477539e+02 8.72716370e+02 7.71017551e-01]	[4.80301117e+02 8.98470276e+02 8.03277552e-01]	[4.62301697e+02 8.93321960e+02 7.94291079e-01]	[4.85381836e+02 8.70248718e+02 7.53030896e-01]
[503.3145752 331.49185181 0.9046917 ]	[500.83700562 359.7444458 0.9349966 ]	[439.26742554 359.66030884 0.90880156]	[418.67019653 462.44863892 0.89923215]	[418.65270996 562.36480713 0.90052485]	[562.41162109 359.73245239 0.89558756]	[582.76690674 462.34396362 0.91157788]	[593.11553955 564.90887451 0.84816277]	[503.33798218 526.40612793 0.69800019]	[462.26257324 526.46166992 0.68564916]	[480.27883911 705.9630127 0.85208786]	[4.80330780e+02 8.62563416e+02 8.33463848e-01]	[544.331604 523.87939453 0.71266639]	[544.38653564 706.05780029 0.87490559]	[5.57162842e+02 8.59994202e+02 7.79456794e-01]	[490.48617554 316.09857178 0.89238155]	[518.737854 316.09991455 0.92847681]	[469.98538208 298.07177734 0.77596378]	[536.72930908 295.58123779 0.76883364]	[5.62356812e+02 8.98412659e+02 7.95071244e-01]	[5.80271240e+02 8.90811584e+02 7.96035707e-01]	[5.44483887e+02 8.70304077e+02 7.59121060e-01]	[4.80319794e+02 8.98463684e+02 8.05663764e-01]	[4.62315308e+02 8.93328064e+02 7.92305648e-01]	[4.85364807e+02 8.70292358e+02 7.60695100e-01]
[500.88140869 333.95950317 0.91820657]	[500.69519043 359.76150513 0.93058032]	[439.17184448 359.66351318 0.90284508]	[418.52963257 464.9342041 0.87071961]	[418.57351685 564.82000732 0.90263689]	[562.28009033 359.76773071 0.88959563]	[580.25836182 462.41815186 0.87523073]	[590.56536865 564.96240234 0.85770917]	[500.87573242 526.44976807 0.6934886 ]	[459.82543945 529.00787354 0.6843679 ]	[480.24505615 706.0569458 0.85643893]	[4.80333832e+02 8.62537476e+02 8.32728505e-01]	[541.8873291 523.90582275 0.70728302]	[544.32952881 706.05230713 0.88395905]	[5.57168091e+02 8.59963562e+02 7.80076385e-01]	[485.49856567 316.16650391 0.90352607]	[516.13372803 316.13467407 0.89835018]	[467.4069519 298.06173706 0.80014938]	[531.54760742 295.55450439 0.76112366]	[5.62354797e+02 8.95981689e+02 7.93495417e-01]	[5.80271240e+02 8.90804504e+02 7.95580626e-01]	[5.44485168e+02 8.70287781e+02 7.53477573e-01]	[4.80330811e+02 8.98458862e+02 8.04833174e-01]	[4.62321960e+02 8.93324402e+02 7.88936496e-01]	[4.85378662e+02 8.70282471e+02 7.56861448e-01]
[500.79501343 333.97058105 0.92026651]	[498.25640869 362.19476318 0.9130069 ]	[436.66607666 359.73620605 0.87248439]	[416.05715942 464.83483887 0.87045568]	[416.10162354 562.41107178 0.88779122]	[559.83966064 359.79931641 0.87363297]	[575.18078613 464.87094116 0.84523439]	[588.05041504 564.918396 0.8817988 ]	[500.78231812 529.01708984 0.68590766]	[459.76296997 534.10534668 0.67842144]	[480.13601685 706.08319092 0.84541148]	[4.80345032e+02 8.62505493e+02 8.32153857e-01]	[541.80224609 526.43487549 0.69217581]	[541.94293213 706.03369141 0.88186979]	[5.57170654e+02 8.59958618e+02 7.80091643e-01]	[485.39004517 316.17730713 0.9185884 ]	[513.58319092 316.14953613 0.89338577]	[464.89620972 298.05783081 0.83130825]	[528.97375488 295.59115601 0.77223015]	[5.62363586e+02 8.95968811e+02 7.92261958e-01]	[5.80276611e+02 8.90789917e+02 7.90847659e-01]	[5.44483093e+02 8.70283875e+02 7.47718930e-01]	[4.80318756e+02 8.98435425e+02 8.10663998e-01]	[4.62309998e+02 8.93306274e+02 7.98750639e-01]	[4.85407410e+02 8.70267761e+02 7.51071811e-01]
[500.72109985 333.95178223 0.90327179]	[498.15591431 362.20907593 0.90277433]	[436.59365845 359.72180176 0.86180717]	[410.96936035 464.89212036 0.83150208]	[413.56680298 564.90136719 0.86710441]	[559.69732666 362.22409058 0.8489266 ]	[572.58740234 467.44570923 0.81662703]	[587.99700928 564.97766113 0.88197601]	[500.67752075 531.56292725 0.67743963]	[459.67453003 534.12860107 0.67446023]	[477.61560059 706.05279541 0.80129898]	[4.80348755e+02 8.60013245e+02 8.33979785e-01]	[541.72253418 529.00506592 0.68268859]	[541.93969727 706.01983643 0.8855294 ]	[5.54688721e+02 8.57421021e+02 7.87401438e-01]	[482.93933105 318.52737427 0.92010558]	[508.5401001 316.14910889 0.89751339]	[462.43728638 298.10476685 0.84514588]	[526.4206543 295.56686401 0.78727174]	[5.62363892e+02 8.95965698e+02 7.91598260e-01]	[5.80266235e+02 8.90775452e+02 7.90060282e-01]	[5.44460327e+02 8.70204407e+02 7.48230040e-01]	[4.80331299e+02 8.98435303e+02 8.10261548e-01]	[4.62322021e+02 8.93309631e+02 7.94148028e-01]	[4.85419464e+02 8.70245300e+02 7.58260608e-01]
[498.25750732 333.94802856 0.88581324]	[495.62966919 362.20458984 0.8832981 ]	[434.03701782 359.72286987 0.84461635]	[405.91802979 467.40289307 0.82713127]	[405.92700195 564.94921875 0.86356235]	[554.69091797 362.24310303 0.83461612]	[567.49493408 464.93615723 0.85602242]	[585.50311279 564.96972656 0.89959067]	[498.22061157 531.55780029 0.66913605]	[459.60809326 534.16033936 0.67473835]	[475.14141846 706.12060547 0.79841971]	[4.80353027e+02 8.62516174e+02 8.37920368e-01]	[539.25524902 528.98303223 0.6796096 ]	[541.92767334 706.07989502 0.8861506 ]	[5.54662903e+02 8.54912659e+02 7.95893133e-01]	[482.79986572 318.52355957 0.93293321]	[506.02639771 316.13165283 0.911807 ]	[462.31988525 298.04779053 0.85299063]	[523.9932251 295.55685425 0.77075803]	[5.62403015e+02 8.98411377e+02 7.91579664e-01]	[5.80274780e+02 8.90773621e+02 7.97071099e-01]	[5.44437195e+02 8.70111145e+02 7.39767194e-01]	[4.82738708e+02 8.98440552e+02 8.14269423e-01]	[4.62355743e+02 8.93320007e+02 7.99090683e-01]	[4.85417969e+02 8.70251953e+02 7.62425542e-01]
[498.16281128 333.93579102 0.87194622]	[493.05172729 362.19522095 0.86981368]	[428.9513855 359.72894287 0.8435716 ]	[403.31924438 467.4810791 0.85190421]	[403.40286255 564.97662354 0.87347072]	[552.10247803 362.23269653 0.83447647]	[565.02661133 464.88708496 0.87429637]	[585.37438965 565.00732422 0.90485513]	[495.69943237 529.01269531 0.6572516 ]	[457.14309692 534.12249756 0.65834463]	[475.10412598 706.11914062 0.80029023]	[4.80350952e+02 8.62491943e+02 8.39934826e-01]	[536.71051025 526.45123291 0.66646397]	[541.92205811 706.05804443 0.8866502 ]	[5.52055725e+02 8.52356506e+02 8.21751952e-01]	[480.36798096 318.51165771 0.9360835 ]	[505.93383789 316.11785889 0.92398882]	[462.25543213 298.08227539 0.8652721 ]	[523.92633057 295.58139038 0.80250883]	[5.62327698e+02 8.95845520e+02 7.98386812e-01]	[5.77738037e+02 8.90623474e+02 7.63146639e-01]	[5.44354614e+02 8.65072937e+02 7.33969271e-01]	[4.82758423e+02 8.98442383e+02 8.12492490e-01]	[4.62375000e+02 8.93330505e+02 8.02187264e-01]	[4.85410736e+02 8.70225220e+02 7.70840287e-01]
[498.16247559 333.93551636 0.87195402]	[493.05267334 362.19564819 0.86972004]	[428.9513855 359.72866821 0.84359616]	[403.31958008 467.48794556 0.85235906]	[405.82006836 564.9833374 0.87143219]	[552.10247803 362.23239136 0.83441299]	[565.02874756 464.88986206 0.87411124]	[585.37451172 565.01263428 0.90525371]	[495.69473267 529.01385498 0.65696901]	[457.1512146 534.12939453 0.6587795 ]	[475.10873413 708.50311279 0.80037892]	[4.80351593e+02 8.62485962e+02 8.39597940e-01]	[536.68682861 526.44812012 0.66393894]	[541.92504883 706.06213379 0.88565576]	[5.52057373e+02 8.52354309e+02 8.22108686e-01]	[480.36843872 318.51159668 0.93633378]	[505.93344116 316.11776733 0.92383504]	[462.25570679 298.08218384 0.86576396]	[523.92608643 295.58239746 0.80294001]	[5.62334656e+02 8.95841309e+02 7.98985898e-01]	[5.77745789e+02 8.90618835e+02 7.62496591e-01]	[5.44350891e+02 8.65073059e+02 7.33711302e-01]	[4.82770874e+02 8.98436157e+02 8.13596606e-01]	[4.62387115e+02 8.93329956e+02 8.00913692e-01]	[4.85403564e+02 8.70218750e+02 7.70427406e-01]
[495.69271851 333.94009399 0.86478668]	[488.01712036 359.83319092 0.87741178]	[426.36090088 359.75796509 0.8517791 ]	[400.84671021 470.0368042 0.8713243 ]	[403.2779541 564.99755859 0.89469409]	[549.54870605 362.20941162 0.84646326]	[564.90618896 464.85388184 0.8963297 ]	[582.94488525 565.04174805 0.90339291]	[495.59124756 528.99993896 0.65373981]	[454.61978149 531.59643555 0.64163083]	[472.57980347 708.6060791 0.79436767]	[4.80364258e+02 8.60002625e+02 8.42805266e-01]	[534.13214111 526.43048096 0.66059399]	[541.94012451 706.08233643 0.88211513]	[5.47058533e+02 8.52250000e+02 8.42290461e-01]	[480.32345581 318.52801514 0.93915761]	[503.47875977 316.13623047 0.93550611]	[459.84036255 298.10015869 0.87605363]	[523.78619385 295.64074707 0.8010329 ]	[5.62309998e+02 8.95832886e+02 8.15243840e-01]	[5.75216187e+02 8.88202759e+02 7.68431783e-01]	[5.41873779e+02 8.59977905e+02 7.33804226e-01]	[4.82763062e+02 8.98468262e+02 8.13928187e-01]	[4.62382660e+02 8.93346252e+02 8.02006960e-01]	[4.85425629e+02 8.70204590e+02 7.77602673e-01]
[495.62606812 333.99267578 0.86414212]	[485.48855591 362.21206665 0.88658309]	[423.8522644 359.7857666 0.86195558]	[400.80056763 469.95559692 0.88097954]	[400.83010864 564.96765137 0.91461957]	[547.03619385 362.20819092 0.85621852]	[564.88226318 464.96618652 0.88021255]	[582.82531738 565.0213623 0.90288019]	[493.09753418 529.04705811 0.64775127]	[454.5847168 534.14294434 0.63509017]	[472.54672241 708.65899658 0.79120791]	[4.80379364e+02 8.59990417e+02 8.37683380e-01]	[534.09521484 526.4821167 0.6503011 ]	[541.91802979 706.13024902 0.88382709]	[546.93518066 849.73352051 0.8602438 ]	[480.26174927 318.55151367 0.94093537]	[503.42974854 316.16439819 0.94116539]	[459.76135254 298.04241943 0.87456888]	[521.38220215 295.59042358 0.78225529]	[5.62327576e+02 8.93384338e+02 8.39099944e-01]	[5.75172363e+02 8.88120056e+02 7.69757509e-01]	[5.41817139e+02 8.54874817e+02 7.73030460e-01]	[4.82756287e+02 8.98450867e+02 8.18108857e-01]	[4.62385925e+02 8.93328552e+02 8.05027843e-01]	[4.85440308e+02 8.70186584e+02 7.70122707e-01]
[490.56219482 334.01037598 0.85911334]	[485.37335205 362.26428223 0.89905804]	[421.39053345 362.19995117 0.86531907]	[400.66986084 467.46578979 0.89339304]	[400.75332642 565.04748535 0.90700048]	[544.51934814 362.21524048 0.87993395]	[564.82006836 467.41247559 0.87495941]	[580.35980225 565.06433105 0.8859517 ]	[490.55679321 531.5723877 0.64642471]	[452.0402832 534.15020752 0.62868333]	[472.52322388 708.70758057 0.77838928]	[4.82731049e+02 8.57467041e+02 8.35266948e-01]	[531.53942871 526.50939941 0.64848948]	[541.82775879 708.59381104 0.88030499]	[544.28546143 847.11254883 0.86085033]	[480.15219116 318.54013062 0.92931849]	[503.3352356 316.17098999 0.95348662]	[459.60986328 298.04428101 0.84907639]	[521.27441406 295.57937622 0.7710408 ]	[5.57244263e+02 8.88222229e+02 8.08628678e-01]	[5.67446350e+02 8.75405273e+02 7.85652936e-01]	[5.36681213e+02 8.52225525e+02 7.14270115e-01]	[4.80353058e+02 8.98496765e+02 8.04258049e-01]	[4.62371582e+02 8.93325134e+02 7.93435633e-01]	[4.85483643e+02 8.70111633e+02 7.64312327e-01]
[490.5038147 334.02029419 0.86634076]	[482.93835449 362.3079834 0.90600079]	[421.34518433 362.26077271 0.86892879]	[400.63116455 467.49996948 0.88184327]	[400.69442749 565.00842285 0.91033292]	[544.46533203 362.22991943 0.88742232]	[562.44702148 467.40704346 0.88117242]	[580.34942627 565.06695557 0.88676459]	[487.99981689 534.14056396 0.65449429]	[449.45080566 536.71881104 0.63333285]	[470.04562378 711.13366699 0.78055799]	[4.82741638e+02 8.59926331e+02 8.37708533e-01]	[526.54815674 529.04815674 0.65741569]	[541.81427002 708.63989258 0.87280923]	[5.41804871e+02 8.36912964e+02 8.35129440e-01]	[477.74472046 318.54162598 0.92575181]	[503.29586792 316.17401123 0.95564348]	[457.21420288 298.09564209 0.84159005]	[521.22015381 295.62966919 0.71552265]	[5.52095215e+02 8.85653748e+02 7.60824561e-01]	[5.64920898e+02 8.72841187e+02 7.88513243e-01]	[5.29062378e+02 8.47151611e+02 6.59802616e-01]	[4.82770050e+02 8.98441284e+02 8.04823756e-01]	[4.62401337e+02 8.93299927e+02 7.96805918e-01]	[4.87926727e+02 8.70116577e+02 7.62686610e-01]
[487.98950195 334.04425049 0.87722796]	[482.87411499 362.30541992 0.91441786]	[421.28787231 362.26815796 0.87687248]	[398.23114014 470.00161743 0.88190752]	[398.27206421 565.03991699 0.91122085]	[544.37963867 362.21377563 0.89394468]	[562.42907715 467.44802856 0.88112134]	[580.33599854 565.03552246 0.88695496]	[487.94384766 534.15686035 0.66044027]	[446.94421387 536.7276001 0.63982469]	[470.02606201 711.16534424 0.78656512]	[4.82757843e+02 8.57437012e+02 8.40624213e-01]	[526.48193359 531.55230713 0.66802037]	[541.79443359 708.62426758 0.86068517]	[539.22167969 831.82354736 0.83690262]	[477.69805908 318.56546021 0.91869563]	[503.24380493 318.51678467 0.95322269]	[457.17736816 298.14089966 0.82708043]	[521.20043945 295.62890625 0.72530699]	[5.46999268e+02 8.80464539e+02 7.72128761e-01]	[5.62441833e+02 8.70291016e+02 7.98753023e-01]	[5.24000916e+02 8.39489868e+02 6.89613044e-01]	[4.82765167e+02 8.98453125e+02 7.97922015e-01]	[4.62411346e+02 8.93304749e+02 7.91350424e-01]	[4.87958221e+02 8.67683533e+02 7.58240998e-01]
[487.99014282 334.04418945 0.87716126]	[482.87332153 362.30545044 0.91462922]	[421.28820801 362.26953125 0.87686992]	[398.23019409 470.00045776 0.88204479]	[398.27307129 565.04083252 0.91242456]	[544.37823486 362.21392822 0.89442474]	[562.43048096 467.43899536 0.88055444]	[580.3369751 565.03942871 0.88587928]	[487.92810059 534.13879395 0.66348493]	[446.92483521 536.70568848 0.64212567]	[470.0262146 711.17089844 0.7860918 ]	[4.82758545e+02 8.57437927e+02 8.40401173e-01]	[526.47479248 531.53662109 0.67258179]	[541.79040527 708.63311768 0.8630901 ]	[539.22436523 831.83282471 0.83674866]	[477.69772339 318.56585693 0.9184764 ]	[503.24328613 318.51647949 0.95322806]	[457.17755127 298.14111328 0.82692319]	[521.20202637 295.6282959 0.7260704 ]	[5.47001099e+02 8.80453552e+02 7.73214102e-01]	[5.62442078e+02 8.70286560e+02 8.01829815e-01]	[5.24008850e+02 8.41965820e+02 6.91076756e-01]	[4.82762939e+02 8.98457458e+02 7.99431205e-01]	[4.62412292e+02 8.93309937e+02 7.92952359e-01]	[4.87959778e+02 8.67683289e+02 7.58279443e-01]
[485.49725342 336.45730591 0.89518106]	[482.84466553 362.32077026 0.91355437]	[421.28890991 362.26751709 0.87763751]	[398.16693115 469.99615479 0.87494361]	[398.2328186 567.44494629 0.90607607]	[544.34381104 362.24642944 0.89406836]	[562.41424561 467.48681641 0.87404609]	[580.35632324 567.46948242 0.88308311]	[485.45782471 534.15759277 0.66526431]	[444.42526245 536.72705078 0.64507651]	[470.03149414 711.23681641 0.7830767 ]	[4.82778351e+02 8.57398254e+02 8.39746356e-01]	[526.41943359 531.55780029 0.67304599]	[541.69927979 708.66595459 0.83119881]	[5.36673645e+02 8.29131226e+02 8.11266422e-01]	[477.62878418 318.63220215 0.90605283]	[500.859375 318.56225586 0.95860004]	[457.11279297 300.652771 0.79243982]	[518.77062988 298.01364136 0.69374347]	[5.44474243e+02 8.72839417e+02 8.10633063e-01]	[5.62278625e+02 8.67578491e+02 7.63161182e-01]	[5.23895630e+02 8.31702698e+02 7.37997472e-01]	[4.82811646e+02 8.98443481e+02 7.83446550e-01]	[4.64844055e+02 8.93313904e+02 7.85146356e-01]	[4.87960663e+02 8.67660156e+02 7.53769517e-01]
[485.43087769 336.49057007 0.91194028]	[482.80810547 362.34182739 0.9138546 ]	[421.23916626 362.29544067 0.87682974]	[398.16891479 467.49832153 0.87797314]	[398.18103027 565.01843262 0.90912211]	[544.31970215 362.26022339 0.89384842]	[562.37341309 467.42828369 0.88175213]	[580.32733154 567.47528076 0.87558496]	[485.40875244 534.1383667 0.67099088]	[444.38040161 536.72229004 0.64924234]	[470.04574585 711.20916748 0.78693938]	[4.82765808e+02 8.54897583e+02 8.41748416e-01]	[523.99914551 529.03771973 0.68069959]	[539.26068115 708.56451416 0.80159032]	[5.29031799e+02 8.24064270e+02 7.91128576e-01]	[475.15209961 318.67401123 0.89933658]	[500.80914307 318.60391235 0.95773411]	[454.63592529 300.66601562 0.77871048]	[518.70074463 298.12142944 0.65738279]	[5.44368347e+02 8.72737976e+02 8.37298334e-01]	[5.59775757e+02 8.62559143e+02 7.56332338e-01]	[5.21413208e+02 8.29186646e+02 7.47463286e-01]	[4.82783569e+02 8.98414917e+02 7.85523176e-01]	[4.64824554e+02 8.93278687e+02 7.87656486e-01]	[4.87976685e+02 8.67591492e+02 7.57283211e-01]
[482.96289062 336.5098877 0.93390083]	[482.72497559 364.81539917 0.91076058]	[421.17602539 362.34494019 0.87340832]	[398.14880371 472.57757568 0.87038887]	[398.11364746 567.47515869 0.88874054]	[541.92199707 362.32583618 0.88668865]	[562.28533936 467.45306396 0.87534845]	[580.2947998 567.54089355 0.85632855]	[482.95120239 539.22454834 0.68479276]	[441.89489746 541.76544189 0.66851372]	[470.01196289 713.72125244 0.76412284]	[4.82699127e+02 8.54861877e+02 8.45845342e-01]	[523.9163208 534.14251709 0.6880396 ]	[536.64404297 708.59558105 0.7560277 ]	[523.8626709 811.27478027 0.87989104]	[475.07485962 318.71636963 0.88950932]	[500.71810913 318.63986206 0.94735473]	[454.60183716 303.20172119 0.77155215]	[516.14697266 298.23391724 0.64252353]	[5.39223999e+02 8.65098083e+02 7.88822770e-01]	[5.47017029e+02 8.52308655e+02 7.67526209e-01]	[5.16214905e+02 8.16317566e+02 6.88368678e-01]	[4.80346832e+02 8.95962097e+02 7.91207612e-01]	[4.62368286e+02 8.93243713e+02 7.91408122e-01]	[4.85486237e+02 8.65088867e+02 7.48160899e-01]
[482.95574951 336.52926636 0.93879962]	[480.35559082 364.85897827 0.90880471]	[418.79049683 364.79864502 0.86492556]	[398.10357666 475.1184082 0.87527376]	[398.09375 567.53112793 0.87611365]	[541.89916992 364.78250122 0.88044631]	[562.26275635 469.97146606 0.86039627]	[580.28839111 567.57537842 0.84702682]	[482.92297363 539.24169922 0.69027948]	[441.86608887 541.79034424 0.67696321]	[472.56692505 716.29553223 0.76728296]	[4.82714600e+02 8.54887634e+02 8.47036958e-01]	[523.89099121 534.16027832 0.68766558]	[534.17816162 708.66345215 0.75408947]	[523.77410889 808.62463379 0.89162409]	[472.60717773 318.76913452 0.88014913]	[500.68884277 318.67007446 0.94042951]	[454.56039429 303.29223633 0.77237105]	[516.10864258 298.23364258 0.67237222]	[5.36728943e+02 8.60000549e+02 7.80245483e-01]	[5.46925659e+02 8.49782532e+02 7.80934572e-01]	[5.13622375e+02 8.11170532e+02 7.01383829e-01]	[4.80355682e+02 8.98412720e+02 7.88094103e-01]	[4.62380920e+02 8.93267334e+02 7.95671582e-01]	[4.87936615e+02 8.65092896e+02 7.50041008e-01]
[482.90390015 336.57492065 0.94870424]	[480.32403564 367.36288452 0.90834147]	[418.76290894 364.8661499 0.85707009]	[398.09561157 477.60110474 0.88138694]	[398.08786011 570.11761475 0.85497659]	[541.84313965 364.81539917 0.87573874]	[562.22918701 470.03775024 0.8517071 ]	[580.25494385 570.03723145 0.83498627]	[482.90441895 539.28912354 0.70059526]	[441.85394287 541.83068848 0.685561 ]	[472.55438232 716.33300781 0.76206005]	[4.82722565e+02 8.54868042e+02 8.46861959e-01]	[523.8684082 536.69415283 0.69933307]	[531.61987305 708.58032227 0.73903376]	[521.40356445 806.11560059 0.87640023]	[472.54232788 321.17276001 0.87189215]	[500.63967896 318.73339844 0.9260934 ]	[454.55169678 305.7817688 0.77270252]	[516.13128662 298.25259399 0.73024487]	[5.34170288e+02 8.54915527e+02 7.74520934e-01]	[5.44484253e+02 8.49618469e+02 7.79420078e-01]	[5.13561035e+02 8.08677002e+02 6.80277169e-01]	[4.80336823e+02 8.95974792e+02 7.92714477e-01]	[4.62363007e+02 8.93252380e+02 7.98132062e-01]	[4.87960602e+02 8.65072388e+02 7.46700943e-01]
[482.87011719 336.63323975 0.95053589]	[480.2940979 369.9203186 0.9082948]	[418.72225952 367.41577148 0.8538394 ]	[398.07293701 477.61334229 0.87887812]	[398.03164673 572.64746094 0.84125936]	[541.81622314 367.36224365 0.86049277]	[559.8392334 475.14318848 0.86028373]	[580.21917725 572.61175537 0.81630892]	[482.87426758 541.80230713 0.71291918]	[441.81713867 541.89678955 0.69702131]	[472.53036499 716.26983643 0.75735384]	[4.82710938e+02 8.54891052e+02 8.44397128e-01]	[523.84667969 539.24316406 0.70528471]	[531.60522461 708.67010498 0.74078244]	[521.26629639 803.5501709 0.86058134]	[470.0435791 321.22570801 0.86658996]	[498.25878906 321.15725708 0.9185074 ]	[452.07113647 305.77087402 0.7750324 ]	[516.14459229 300.68179321 0.75261003]	[5.31573486e+02 8.54838989e+02 7.80700684e-01]	[5.44382874e+02 8.47162109e+02 7.76531458e-01]	[5.08457031e+02 8.06117920e+02 6.74499989e-01]	[4.80348602e+02 8.95963257e+02 7.86893308e-01]	[4.62365936e+02 8.93253845e+02 7.90963054e-01]	[4.87940857e+02 8.65105774e+02 7.34946728e-01]
[482.85861206 336.64675903 0.95473146]	[480.2713623 369.9777832 0.90882784]	[418.71261597 369.93353271 0.85711503]	[398.00662231 477.63916016 0.87768734]	[395.64974976 575.23468018 0.84522241]	[541.79156494 367.3991394 0.85603654]	[559.77166748 475.08059692 0.84735799]	[577.7623291 572.65771484 0.80812085]	[482.85238647 541.83435059 0.71515739]	[441.80047607 544.34857178 0.69931477]	[472.53027344 716.33605957 0.75795823]	[4.80375458e+02 8.57386230e+02 8.39709163e-01]	[523.82598877 539.26971436 0.70735121]	[531.57849121 708.65704346 0.73505843]	[521.17425537 798.35565186 0.83313262]	[470.03720093 321.23504639 0.86550891]	[498.25238037 321.17562866 0.91416359]	[452.03857422 305.79898071 0.77603221]	[513.59051514 300.76104736 0.71123004]	[5.29042480e+02 8.52293213e+02 7.75384009e-01]	[5.41902527e+02 8.44552673e+02 7.39625573e-01]	[5.05873230e+02 8.00920776e+02 6.69940650e-01]	[4.80341125e+02 8.95974609e+02 7.79522598e-01]	[4.62344208e+02 8.93280273e+02 7.91397154e-01]	[4.85468506e+02 8.67610046e+02 7.40648270e-01]
[482.83773804 336.68084717 0.95498371]	[480.26068115 372.47381592 0.9099375 ]	[418.70999146 369.96487427 0.85806972]	[395.58886719 477.70199585 0.88284123]	[395.62283325 577.73687744 0.85167944]	[541.77429199 369.91693115 0.85309088]	[559.75848389 475.15704346 0.8585071 ]	[577.71331787 575.16320801 0.80369115]	[482.81872559 541.85064697 0.71096909]	[441.77944946 544.37628174 0.69759172]	[472.58642578 716.33770752 0.76444501]	[4.80370331e+02 8.57400269e+02 8.33376527e-01]	[523.78442383 539.28192139 0.70190251]	[529.0614624 711.21466064 0.7138409 ]	[518.74725342 793.33874512 0.83395332]	[469.99642944 321.27450562 0.86160648]	[498.23397827 321.21911621 0.90649503]	[449.52935791 305.79800415 0.77904749]	[511.05065918 303.23077393 0.70590687]	[5.26521118e+02 8.52208618e+02 7.83665180e-01]	[5.41778259e+02 8.42034180e+02 7.28002191e-01]	[5.03485748e+02 7.95824524e+02 6.64420903e-01]	[4.80308350e+02 8.95978455e+02 7.78847396e-01]	[4.62319580e+02 8.93282532e+02 7.94538617e-01]	[4.85476685e+02 8.67624390e+02 7.36018896e-01]
[482.79879761 339.06314087 0.96148479]	[480.24261475 372.53030396 0.91131186]	[418.70901489 372.48400879 0.86338812]	[395.55548096 480.14389038 0.89164269]	[395.61157227 580.31866455 0.86654651]	[541.75335693 369.93881226 0.84937572]	[559.73724365 477.64556885 0.87007344]	[575.20928955 575.15527344 0.80102563]	[482.82125854 541.85693359 0.71043313]	[441.79421997 544.36425781 0.69644594]	[472.55490112 716.27746582 0.75231588]	[4.80352539e+02 8.57421265e+02 8.30091417e-01]	[523.77325439 539.30767822 0.70233399]	[528.99536133 713.7010498 0.72439927]	[518.64324951 790.80737305 0.82087219]	[467.48318481 323.74517822 0.85932904]	[498.19772339 321.28436279 0.89406592]	[449.46810913 308.39083862 0.77493215]	[508.54754639 305.79260254 0.70901185]	[5.26412170e+02 8.49799438e+02 7.81353116e-01]	[5.39281372e+02 8.41970398e+02 7.07342565e-01]	[5.03393494e+02 7.90801392e+02 6.84099734e-01]	[4.80296753e+02 8.98428406e+02 7.78777182e-01]	[4.62312897e+02 8.93295776e+02 7.95050859e-01]	[4.85456177e+02 8.67617371e+02 7.47878671e-01]
[482.78103638 339.08572388 0.9601056 ]	[480.19924927 375.0149231 0.91725773]	[418.66775513 374.99472046 0.86637545]	[395.55130005 480.22650146 0.90840268]	[395.59423828 580.32910156 0.86335456]	[541.72845459 369.97921753 0.84415406]	[559.69311523 477.69235229 0.86534882]	[575.17132568 577.70245361 0.80122107]	[482.82000732 544.39086914 0.70584738]	[441.79776001 544.47076416 0.68767697]	[472.57000732 716.33734131 0.74969846]	[4.80354065e+02 8.59934387e+02 8.26394796e-01]	[523.76727295 541.84393311 0.70062453]	[526.51281738 716.31274414 0.72410315]	[516.15612793 790.80780029 0.81676263]	[467.45953369 323.77664185 0.85596669]	[498.18005371 323.74682617 0.88665938]	[446.97421265 308.37747192 0.78476864]	[508.50839233 305.80792236 0.70859981]	[5.23967468e+02 8.49754456e+02 8.14230263e-01]	[5.39212036e+02 8.39466187e+02 7.19396114e-01]	[5.03357208e+02 7.90795654e+02 7.01298475e-01]	[4.80292847e+02 8.95978760e+02 7.81898797e-01]	[4.62314087e+02 8.93281067e+02 7.96434760e-01]	[4.85457733e+02 8.67649353e+02 7.54407823e-01]
[482.74954224 339.15164185 0.95574629]	[480.17398071 375.0854187 0.92298877]	[418.65649414 375.06478882 0.87351644]	[395.55975342 480.25323486 0.90852737]	[395.57019043 580.3692627 0.86581486]	[541.70507812 372.48577881 0.84394491]	[557.23822021 480.14611816 0.86868811]	[572.67016602 580.22259521 0.80763978]	[482.8006897 544.4418335 0.70685333]	[441.78536987 546.9677124 0.68337041]	[472.55545044 721.44885254 0.75846696]	[4.80358734e+02 8.59923828e+02 8.25492084e-01]	[521.42236328 541.89794922 0.70335358]	[526.50054932 718.83532715 0.71972978]	[513.65869141 790.79345703 0.80373609]	[467.40390015 326.31375122 0.856484 ]	[498.14511108 326.28439331 0.87616891]	[446.93106079 308.40429688 0.78547657]	[508.44989014 308.34552002 0.71522605]	[5.23935181e+02 8.49750793e+02 8.16380620e-01]	[5.36745850e+02 8.39463318e+02 7.15601563e-01]	[5.03325439e+02 7.90759155e+02 7.08062410e-01]	[4.80288605e+02 8.98413147e+02 7.80478418e-01]	[4.62314178e+02 8.93279541e+02 7.96903312e-01]	[4.85466797e+02 8.67622253e+02 7.56972194e-01]
[480.38101196 339.18521118 0.94842535]	[480.13812256 377.50811768 0.92411554]	[418.63552856 377.50253296 0.87710088]	[395.56149292 480.31707764 0.91101998]	[395.56536865 582.80151367 0.8735252 ]	[539.30255127 375.01065063 0.85288733]	[557.18585205 480.17901611 0.87334204]	[572.58148193 580.29144287 0.82031506]	[482.7906189 544.47503662 0.70041895]	[441.77236938 547.02783203 0.67682409]	[472.53665161 724.03942871 0.7800312 ]	[4.80376282e+02 8.59950806e+02 8.28339040e-01]	[521.409729 544.35461426 0.70183694]	[526.52929688 721.46435547 0.72929734]	[511.06854248 790.72265625 0.80875885]	[464.94979858 326.36630249 0.86429 ]	[495.66259766 326.34463501 0.87047231]	[446.894104 308.39904785 0.79226965]	[506.02542114 308.38272095 0.74709022]	[5.23852600e+02 8.49686401e+02 8.35549712e-01]	[5.34156555e+02 8.36933105e+02 7.27092743e-01]	[5.03243805e+02 7.90656616e+02 7.28733182e-01]	[4.80288818e+02 8.95962952e+02 7.84195662e-01]	[4.62315613e+02 8.93263550e+02 8.00359249e-01]	[4.85487427e+02 8.67646973e+02 7.58855939e-01]
[480.34085083 339.27554321 0.931674 ]	[480.12466431 377.56716919 0.92832136]	[418.64727783 377.55630493 0.88537002]	[395.51696777 482.76599121 0.90007222]	[395.59646606 582.96075439 0.88541996]	[539.28308105 377.49020386 0.8674103 ]	[554.71002197 480.22546387 0.88088465]	[570.12786865 582.75268555 0.83013314]	[482.78674316 546.99951172 0.69585097]	[441.76809692 552.07550049 0.67176312]	[472.54162598 726.54205322 0.79742491]	[4.80375183e+02 8.60012817e+02 8.27119172e-01]	[521.40185547 544.40863037 0.70355135]	[528.99176025 726.48431396 0.74320579]	[508.54766846 790.59265137 0.81076944]	[464.89334106 331.4119873 0.87835383]	[493.12585449 328.92034912 0.86451906]	[444.44033813 310.94534302 0.79208893]	[505.98867798 310.93243408 0.77364016]	[5.23814880e+02 8.49579468e+02 8.34526956e-01]	[5.31577087e+02 8.34385498e+02 7.40800023e-01]	[5.00865479e+02 7.88133240e+02 7.34470010e-01]	[4.80280548e+02 8.95968201e+02 7.87643015e-01]	[4.62311859e+02 8.93271790e+02 8.04750741e-01]	[4.85485535e+02 8.67692871e+02 7.61011481e-01]
[480.34188843 341.72940063 0.92209899]	[480.11346436 377.65921021 0.92924762]	[418.63482666 377.66726685 0.89017475]	[395.48754883 482.86312866 0.88735133]	[395.62509155 585.41796875 0.89568919]	[539.27459717 377.57351685 0.88131666]	[554.69787598 480.28829956 0.88221169]	[570.07855225 582.82226562 0.85065961]	[482.78256226 549.49810791 0.69448513]	[441.75994873 552.10406494 0.67052907]	[472.59777832 726.61560059 0.80546921]	[4.82716614e+02 8.59994446e+02 8.27089190e-01]	[521.39697266 544.44067383 0.70261079]	[528.97546387 726.55969238 0.76013196]	[508.4730835 788.18719482 0.82130075]	[464.90637207 333.95376587 0.8837381 ]	[493.07052612 331.45709229 0.86614263]	[444.42437744 315.97921753 0.80461532]	[505.94366455 313.39990234 0.79521334]	[5.21402527e+02 8.47115601e+02 8.47008348e-01]	[5.29038025e+02 8.34301941e+02 7.68827200e-01]	[5.00823181e+02 7.88054565e+02 7.16748953e-01]	[4.80283264e+02 8.95972107e+02 7.86685884e-01]	[4.62318237e+02 8.93269836e+02 8.04642797e-01]	[4.87946350e+02 8.67662415e+02 7.56950498e-01]
[480.34213257 341.82202148 0.90394771]	[477.74090576 380.11740112 0.93108183]	[418.58953857 380.1071167 0.89067924]	[395.49249268 482.89157104 0.88805979]	[395.62759399 585.45715332 0.89625627]	[539.27972412 377.69787598 0.89188296]	[554.68725586 480.36035156 0.87913162]	[570.08514404 582.86920166 0.85274231]	[482.75701904 549.50421143 0.69519734]	[441.71826172 552.10388184 0.67466259]	[472.59393311 726.62304688 0.79350519]	[4.82720276e+02 8.59981262e+02 8.24656963e-01]	[521.3951416 544.44244385 0.70155531]	[528.99139404 729.0333252 0.75833887]	[505.97116089 788.0802002 0.81756425]	[464.92269897 334.02362061 0.88487661]	[493.09170532 333.95767212 0.87041354]	[444.40344238 316.02835083 0.82283688]	[505.98812866 310.96984863 0.77577442]	[5.21351318e+02 8.44609436e+02 8.39683831e-01]	[5.28972168e+02 8.31824402e+02 7.77081549e-01]	[5.00770538e+02 7.85546692e+02 6.84834838e-01]	[4.80262299e+02 8.95983093e+02 7.88367033e-01]	[4.62299469e+02 8.93279297e+02 8.12278390e-01]	[4.87957550e+02 8.67659058e+02 7.50574648e-01]
[480.32757568 344.31326294 0.8932519 ]	[477.74383545 380.21807861 0.93029135]	[418.5501709 380.2204895 0.87986434]	[395.50094604 485.35717773 0.87169826]	[395.62182617 585.48535156 0.88979536]	[539.29345703 380.11798096 0.89074874]	[554.70611572 482.7795105 0.87259519]	[570.08581543 582.92559814 0.85448182]	[482.72808838 552.08868408 0.69131684]	[441.69171143 557.18579102 0.6752497 ]	[475.12011719 726.56530762 0.79130316]	[4.82712952e+02 8.59984741e+02 8.20759416e-01]	[521.37713623 546.984375 0.69530559]	[529.0123291 726.63684082 0.7571336 ]	[505.98458862 788.03082275 0.8122381 ]	[464.89691162 334.06539917 0.88855648]	[493.08828735 333.99368286 0.87405002]	[444.37652588 316.06115723 0.83291125]	[505.98965454 310.95449829 0.76878488]	[5.21338684e+02 8.44554504e+02 8.40290546e-01]	[5.26540283e+02 8.31776062e+02 7.81107068e-01]	[5.00789337e+02 7.85507507e+02 6.90015197e-01]	[4.80278137e+02 8.98424866e+02 7.83393085e-01]	[4.62312958e+02 8.93294128e+02 8.05407226e-01]	[4.87925323e+02 8.67662964e+02 7.41580248e-01]
[480.3132019 346.85522461 0.88486272]	[477.74993896 380.26373291 0.92630309]	[418.55615234 380.26922607 0.87770391]	[395.4928894 485.43670654 0.85670102]	[395.61914062 585.51519775 0.88691914]	[539.28509521 380.1652832 0.89229006]	[557.17437744 482.88406372 0.85664326]	[570.0994873 585.38049316 0.8537544 ]	[482.75494385 552.09655762 0.69051343]	[441.70584106 557.19622803 0.67466265]	[475.1312561 726.65899658 0.78463131]	[4.82739868e+02 8.62490845e+02 8.26657832e-01]	[521.40472412 547.00067139 0.69578421]	[529.01849365 729.08306885 0.76525843]	[505.97872925 788.05181885 0.81920707]	[464.90328979 336.4815979 0.89445299]	[493.06488037 336.44873047 0.87702072]	[444.37783813 316.1022644 0.83661211]	[505.97000122 313.46231079 0.76684678]	[5.21299683e+02 8.44522278e+02 8.40189099e-01]	[5.26495728e+02 8.31759155e+02 7.91876554e-01]	[5.00800690e+02 7.85495483e+02 6.79414392e-01]	[4.80278412e+02 8.98449036e+02 7.74472654e-01]	[4.62312775e+02 8.93306396e+02 8.03160727e-01]	[4.87967560e+02 8.67687927e+02 7.48004198e-01]
[480.31710815 349.42483521 0.89357066]	[477.74935913 382.73876953 0.91894245]	[418.55273438 382.73391724 0.86970383]	[395.50534058 490.51309204 0.83469343]	[395.57479858 585.58728027 0.86127633]	[539.27874756 380.28207397 0.88465405]	[557.19732666 485.39038086 0.83824295]	[570.11401367 585.43774414 0.85135365]	[482.76281738 557.24682617 0.69671416]	[441.72232056 562.28588867 0.68906522]	[475.09838867 729.06347656 0.77648783]	[4.82749664e+02 8.62480164e+02 8.27080309e-01]	[521.41387939 552.11547852 0.69101214]	[529.02142334 729.08251953 0.77103043]	[505.96200562 788.03613281 0.81410438]	[464.90786743 336.56472778 0.90983951]	[493.05691528 336.51828003 0.88604486]	[444.3760376 318.54544067 0.83533961]	[505.93539429 316.01022339 0.77754486]	[5.21247314e+02 8.41973145e+02 8.34970355e-01]	[5.26459473e+02 8.31689270e+02 7.96517789e-01]	[5.00794647e+02 7.85467773e+02 6.63160622e-01]	[4.80309875e+02 8.98466187e+02 7.73011863e-01]	[4.62326721e+02 8.93324829e+02 8.03352773e-01]	[4.87970825e+02 8.67687317e+02 7.44995832e-01]
[480.30465698 351.99679565 0.90844381]	[480.1244812 382.83605957 0.91668665]	[418.57168579 382.81494141 0.86716026]	[393.06417847 490.56832886 0.82700408]	[395.56546021 588.09613037 0.83994401]	[539.28485107 382.72525024 0.87577772]	[557.1887207 485.434021 0.83380681]	[570.13037109 585.52038574 0.83707905]	[482.76394653 559.73919678 0.69574076]	[441.71817017 562.30493164 0.68906951]	[475.09872437 729.17437744 0.77932972]	[4.82758972e+02 8.62489441e+02 8.30339849e-01]	[521.41540527 554.63812256 0.68935895]	[528.98681641 729.17193604 0.76655221]	[505.94467163 787.99694824 0.81315362]	[464.88873291 336.63806152 0.91517746]	[493.06695557 336.59295654 0.89248896]	[444.34274292 318.54595947 0.85003728]	[505.96078491 316.04992676 0.78090584]	[521.24749756 839.40765381 0.83977389]	[5.26436096e+02 8.29251221e+02 8.07397604e-01]	[5.00803619e+02 7.82989319e+02 6.52676523e-01]	[4.80305023e+02 8.98475525e+02 7.71709144e-01]	[4.62325836e+02 8.93329529e+02 8.04200768e-01]	[4.87976349e+02 8.67698669e+02 7.45477319e-01]
[480.35366821 354.5289917 0.93200558]	[480.1184082 385.32678223 0.90190434]	[418.56375122 382.87704468 0.85554034]	[393.02047729 493.10690308 0.82670957]	[395.55661011 593.12176514 0.82334417]	[539.28015137 382.81521606 0.86403126]	[557.16204834 485.47814941 0.82135952]	[572.61090088 585.5715332 0.82700682]	[482.75357056 559.7824707 0.70128655]	[441.72106934 562.35119629 0.69698727]	[475.10952759 729.15698242 0.78211635]	[4.82771118e+02 8.62496338e+02 8.31510425e-01]	[521.40283203 554.67602539 0.69475436]	[526.53277588 729.22021484 0.75771344]	[505.95629883 785.59143066 0.81435746]	[464.93395996 339.11328125 0.91483402]	[493.13092041 336.69866943 0.89335418]	[444.34521484 318.62542725 0.84606189]	[505.96817017 316.14660645 0.7503593 ]	[521.24163818 836.88580322 0.85905224]	[5.26427795e+02 8.29197998e+02 8.24492574e-01]	[5.00817322e+02 7.82930664e+02 6.56949043e-01]	[4.80313904e+02 8.98486267e+02 7.71707714e-01]	[4.62330841e+02 8.93333191e+02 8.06247711e-01]	[4.87991211e+02 8.67700989e+02 7.46077895e-01]
[480.32952881 354.57870483 0.93615633]	[480.12161255 387.87112427 0.89518374]	[418.56600952 385.35476685 0.85029846]	[393.03475952 493.12506104 0.82832181]	[395.52685547 595.73413086 0.82369936]	[539.27386475 385.32879639 0.84925246]	[557.17486572 490.49621582 0.80916804]	[572.63751221 588.0057373 0.81796551]	[482.75616455 562.33410645 0.70603001]	[441.70645142 564.88696289 0.6963411 ]	[475.10736084 729.16662598 0.77057457]	[4.82779083e+02 8.62549744e+02 8.34625483e-01]	[521.40917969 557.26165771 0.69615436]	[526.52667236 731.66412354 0.75252235]	[505.9319458 787.99731445 0.81110448]	[464.91436768 339.17831421 0.91449386]	[493.09545898 339.103302 0.89641804]	[444.32397461 318.68933105 0.8469094 ]	[505.95632935 318.61392212 0.75638372]	[521.22796631 836.87609863 0.85618085]	[526.40472412 829.19421387 0.83191323]	[5.00800720e+02 7.82960327e+02 6.42703295e-01]	[4.80333649e+02 9.00980530e+02 7.66615510e-01]	[4.62346893e+02 8.93361084e+02 8.00912440e-01]	[4.87979584e+02 8.70132874e+02 7.49669671e-01]
[480.32287598 357.02850342 0.95125139]	[480.1055603 390.43295288 0.88933396]	[418.55923462 387.87454224 0.84543753]	[393.03363037 498.19140625 0.85531867]	[395.50363159 598.27801514 0.83191347]	[539.26489258 385.40689087 0.83816719]	[557.16845703 493.08657837 0.80670321]	[572.61541748 588.07489014 0.80775231]	[480.37979126 559.82458496 0.70565403]	[441.68707275 562.40093994 0.70434731]	[475.112854 729.19720459 0.76609665]	[4.82782837e+02 8.62545654e+02 8.36212873e-01]	[521.36102295 557.19390869 0.69840223]	[526.52209473 731.70947266 0.74102896]	[505.95828247 785.57769775 0.80194032]	[464.91088867 339.25292969 0.91254413]	[493.10964966 339.19760132 0.89375746]	[444.33215332 318.75439453 0.84225821]	[505.97613525 318.7539978 0.75979036]	[521.22033691 836.84100342 0.86512786]	[526.39929199 829.16674805 0.8361873 ]	[5.00839478e+02 7.80453918e+02 6.39033675e-01]	[4.80328400e+02 9.00995117e+02 7.65391350e-01]	[4.62344238e+02 8.93367615e+02 8.01202834e-01]	[4.87981140e+02 8.70126770e+02 7.47694016e-01]
[480.3097229 357.0930481 0.95603442]	[477.74328613 392.98855591 0.89056093]	[418.54269409 390.43325806 0.83822227]	[393.02148438 498.22512817 0.85970378]	[395.49734497 600.77484131 0.84410536]	[539.25518799 387.92141724 0.8326301 ]	[554.70214844 495.60150146 0.81316078]	[572.62792969 590.56011963 0.80278784]	[482.71655273 564.87878418 0.70288026]	[441.68725586 564.98522949 0.68833494]	[475.16567993 731.74285889 0.76620835]	[4.82783813e+02 8.62551514e+02 8.41062605e-01]	[521.3527832 562.29681396 0.69523025]	[526.49871826 736.82592773 0.74359417]	[505.92767334 785.61102295 0.79881781]	[464.88970947 339.30123901 0.91063404]	[493.10980225 339.25976562 0.88283795]	[444.30273438 321.17367554 0.84925932]	[505.9463501 321.18386841 0.72887582]	[521.203125 836.83795166 0.85380703]	[524.00085449 829.17370605 0.83540857]	[5.00839905e+02 7.80467590e+02 6.25951767e-01]	[4.80338165e+02 9.00995117e+02 7.70517945e-01]	[4.62353455e+02 8.93364990e+02 8.05134118e-01]	[4.87969635e+02 8.70124817e+02 7.53765464e-01]
[480.28631592 357.14404297 0.94979602]	[477.73388672 393.04055786 0.89387453]	[416.1578064 392.96929932 0.83521146]	[392.96624756 500.67034912 0.86450404]	[395.50479126 600.86108398 0.85735667]	[539.25115967 387.9487915 0.82998019]	[557.16412354 498.14859009 0.83129096]	[572.63598633 593.17797852 0.79821616]	[480.37536621 564.99206543 0.69880426]	[441.67214966 567.56060791 0.67382723]	[477.63342285 734.27081299 0.76620293]	[4.82774872e+02 8.62561829e+02 8.42037499e-01]	[521.35864258 562.41137695 0.69405591]	[526.46246338 741.91320801 0.7480635 ]	[505.93927002 785.61212158 0.79247576]	[464.8800354 341.70251465 0.9018327 ]	[493.11151123 341.6882019 0.87714875]	[444.31332397 321.22067261 0.84244442]	[505.96670532 321.26220703 0.73677504]	[521.20715332 834.39215088 0.85405058]	[524.00183105 829.1473999 0.83165574]	[5.00854248e+02 7.80466431e+02 6.26333714e-01]	[4.80327698e+02 9.00996460e+02 7.71564126e-01]	[4.62345825e+02 8.93363342e+02 8.06809545e-01]	[4.87955109e+02 8.70132141e+02 7.49197125e-01]
[480.2477417 357.18066406 0.94879991]	[477.69769287 395.51712036 0.89638072]	[416.14666748 393.03997803 0.84191561]	[390.48217773 500.69873047 0.86752385]	[395.50189209 603.29595947 0.86263812]	[539.22583008 390.48504639 0.82754743]	[554.67602539 498.24145508 0.84882796]	[572.58117676 598.26251221 0.81002378]	[480.35723877 564.9675293 0.70192611]	[441.66940308 567.52191162 0.67859888]	[477.61883545 734.27606201 0.75929832]	[4.82768890e+02 8.62562195e+02 8.45381737e-01]	[521.33123779 562.3963623 0.69469303]	[526.47625732 741.92285156 0.74344289]	[505.95629883 788.00622559 0.79111522]	[464.85345459 341.72680664 0.90219033]	[493.07745361 341.74035645 0.87056696]	[444.36654663 323.74462891 0.82510924]	[505.96838379 326.33255005 0.72455007]	[521.19610596 834.40368652 0.84921265]	[523.99871826 829.16705322 0.83330107]	[5.00874481e+02 7.80477295e+02 6.23715043e-01]	[4.80305145e+02 9.00995483e+02 7.74851501e-01]	[4.62327087e+02 8.93355896e+02 8.13313186e-01]	[4.87952209e+02 8.70125427e+02 7.56246567e-01]
[480.26068115 357.22381592 0.95333958]	[477.66519165 395.55130005 0.89629006]	[416.13235474 395.51477051 0.84562993]	[390.46884155 500.81246948 0.8792249 ]	[395.49224854 603.36712646 0.87264448]	[539.18829346 390.50979614 0.8226707 ]	[554.65618896 500.66989136 0.86515307]	[570.10723877 600.75421143 0.81945997]	[480.33300781 564.95672607 0.7040602 ]	[439.30358887 567.5324707 0.67775661]	[477.63140869 736.8470459 0.74701649]	[4.82752869e+02 8.62557251e+02 8.44435513e-01]	[521.30853271 562.37182617 0.69744766]	[5.26486389e+02 7.44437927e+02 7.43031323e-01]	[5.05956818e+02 7.85554810e+02 7.78659284e-01]	[464.85351562 341.7885437 0.892717 ]	[493.08270264 341.7973938 0.86325622]	[444.34451294 326.3019104 0.81396437]	[505.93621826 328.87866211 0.72205859]	[521.17932129 834.35394287 0.8515833 ]	[523.96362305 829.1227417 0.83078462]	[5.00897034e+02 7.77910889e+02 6.12908721e-01]	[4.80301178e+02 9.00988159e+02 7.75446475e-01]	[4.62323212e+02 8.93350769e+02 8.14969718e-01]	[4.87926422e+02 8.70120483e+02 7.52342343e-01]
[480.24078369 359.58114624 0.95563096]	[477.63504028 395.63412476 0.90000594]	[416.12426758 395.60501099 0.85497522]	[390.43496704 500.89248657 0.87299049]	[395.49337769 603.44866943 0.87834978]	[536.72741699 393.02545166 0.8231768 ]	[554.62268066 500.73272705 0.87612045]	[570.06951904 603.29925537 0.83851421]	[480.35675049 567.48168945 0.70320618]	[439.31002808 570.07452393 0.6766448 ]	[477.60861206 739.34295654 0.74230045]	[4.82748871e+02 8.62537537e+02 8.44622314e-01]	[521.34014893 564.89831543 0.70636249]	[5.26474670e+02 7.44484497e+02 7.43982852e-01]	[5.05936005e+02 7.85523743e+02 7.77385116e-01]	[464.82424927 341.82159424 0.89182049]	[493.04779053 344.24920654 0.85707456]	[444.29315186 326.37026978 0.81834346]	[505.9005127 331.44326782 0.74459374]	[521.17382812 834.33056641 0.85503858]	[523.9520874 829.09857178 0.82944429]	[5.00881195e+02 7.77861084e+02 6.14666760e-01]	[4.80292297e+02 9.00985413e+02 7.75936961e-01]	[4.62314453e+02 8.93346191e+02 8.19861174e-01]	[4.87929932e+02 8.67701355e+02 7.48590469e-01]
[480.23382568 359.65377808 0.94792449]	[477.6076355 398.07269287 0.90630502]	[416.08496094 398.07095337 0.85700971]	[390.4458313 503.36367798 0.86275464]	[393.07043457 603.51446533 0.87900376]	[536.73205566 395.56112671 0.83681703]	[552.11407471 500.787323 0.87771523]	[570.05230713 603.40722656 0.85064614]	[480.32562256 567.45220947 0.70238465]	[439.29699707 570.03771973 0.67773813]	[4.77617065e+02 7.39364014e+02 7.36702919e-01]	[4.82745331e+02 8.62523682e+02 8.47058117e-01]	[521.30383301 564.87469482 0.70583183]	[526.47857666 746.98632812 0.75647944]	[5.05903168e+02 7.85508179e+02 7.68805325e-01]	[464.81665039 344.31402588 0.88411605]	[490.5630188 344.34594727 0.85263932]	[441.93426514 328.88848877 0.82012445]	[505.89624023 331.4682312 0.7755819 ]	[521.16479492 834.30426025 0.85656178]	[523.93188477 829.07891846 0.83027989]	[5.00863312e+02 7.77832947e+02 6.04988039e-01]	[4.80284546e+02 9.00979614e+02 7.75363684e-01]	[4.62305298e+02 8.93338928e+02 8.22777510e-01]	[4.85491638e+02 8.67696228e+02 7.51651168e-01]
[480.20422363 359.72302246 0.93877339]	[475.17431641 398.15921021 0.90809351]	[416.05938721 398.15557861 0.85867155]	[390.46472168 503.47665405 0.85040337]	[393.03726196 605.96154785 0.87019229]	[536.70800781 398.0375061 0.85010666]	[552.07440186 500.83807373 0.88263047]	[570.03485107 603.46154785 0.85842079]	[480.31124878 567.45245361 0.71047783]	[439.28027344 570.0322876 0.68634963]	[4.75140869e+02 7.39391418e+02 7.27132201e-01]	[4.82745758e+02 8.62511047e+02 8.44789505e-01]	[521.3046875 564.88006592 0.71397263]	[526.45623779 747.0369873 0.75258923]	[5.03478699e+02 7.83034180e+02 7.68990993e-01]	[462.41091919 346.87670898 0.88136327]	[490.4937439 346.87796021 0.85582048]	[441.89535522 331.49432373 0.82483196]	[505.86660767 333.94296265 0.78717321]	[521.16668701 831.87457275 0.86271447]	[523.93341064 826.64447021 0.82894069]	[5.00822205e+02 7.75323059e+02 5.96633434e-01]	[4.80290192e+02 8.98515198e+02 7.72449851e-01]	[4.62305145e+02 8.93327454e+02 8.21484923e-01]	[4.85485718e+02 8.67677917e+02 7.46215999e-01]
[480.17779541 362.22958374 0.91280133]	[475.16748047 398.22824097 0.90820754]	[416.04992676 398.24255371 0.8594383 ]	[390.43920898 505.93917847 0.8398447 ]	[393.03677368 606.03137207 0.85959542]	[536.7041626 398.08551025 0.85684359]	[549.58496094 500.90023804 0.88224244]	[570.02075195 605.87408447 0.85997903]	[480.3024292 567.50354004 0.70196426]	[439.25506592 570.10437012 0.67449784]	[477.6192627 744.48358154 0.74935073]	[4.82744812e+02 8.62528931e+02 8.45620036e-01]	[521.30358887 564.91912842 0.70952976]	[526.46466064 747.11956787 0.76292855]	[5.03414886e+02 7.83013062e+02 7.68125713e-01]	[462.35925293 351.95391846 0.89057559]	[487.98999023 351.91894531 0.86674428]	[441.84204102 331.49035645 0.82665843]	[503.48968506 333.96612549 0.77487564]	[521.15606689 831.83691406 0.86416841]	[5.23905151e+02 8.26604858e+02 8.25739622e-01]	[5.00791351e+02 7.75295105e+02 5.70248663e-01]	[4.80291046e+02 9.00975464e+02 7.71987438e-01]	[4.62303223e+02 8.93327942e+02 8.22259784e-01]	[4.85481567e+02 8.67691406e+02 7.42902696e-01]
[480.17837524 362.26638794 0.90750873]	[475.16415405 400.61505127 0.90757763]	[416.02597046 400.64971924 0.85664994]	[390.43008423 505.98620605 0.83171731]	[393.03878784 606.06561279 0.85318887]	[536.70758057 398.14562988 0.86362779]	[549.58221436 503.26473999 0.88246155]	[567.59973145 605.94525146 0.85803777]	[480.31002808 567.52624512 0.69840467]	[439.27069092 572.60144043 0.67156631]	[4.77613556e+02 7.41973755e+02 7.26585746e-01]	[4.82724609e+02 8.62520203e+02 8.40512276e-01]	[521.29998779 564.94219971 0.70966876]	[526.46075439 747.13049316 0.75294673]	[5.03382477e+02 7.82963562e+02 7.68456459e-01]	[462.34338379 354.44732666 0.89779341]	[487.96850586 351.96612549 0.87076944]	[441.81091309 333.99188232 0.83026028]	[503.5090332 334.01596069 0.7693038 ]	[521.15966797 831.80688477 0.8688454 ]	[5.23893188e+02 8.26572815e+02 8.21562886e-01]	[5.00782715e+02 7.72819153e+02 5.68854809e-01]	[4.80294067e+02 9.00982117e+02 7.71344960e-01]	[4.62303406e+02 8.93334595e+02 8.22179973e-01]	[4.85460358e+02 8.67682007e+02 7.35701442e-01]
[480.17596436 362.33721924 0.89504373]	[475.15423584 400.67340088 0.90736908]	[413.5975647 400.70864868 0.85382777]	[387.94976807 508.45071411 0.82312202]	[393.02770996 608.5335083 0.83666033]	[536.68780518 398.2088623 0.86323345]	[549.57830811 503.33618164 0.87493598]	[567.58465576 605.96533203 0.8593365 ]	[480.296875 570.08343506 0.69211048]	[439.26199341 575.19299316 0.67283678]	[4.77642334e+02 7.44477905e+02 7.30484903e-01]	[4.82737305e+02 8.62519653e+02 8.41821671e-01]	[521.28997803 567.47113037 0.70005679]	[526.44561768 749.59570312 0.77856648]	[5.03349487e+02 7.82977905e+02 7.69984663e-01]	[462.3364563 354.5098877 0.90444887]	[487.96002197 354.44647217 0.87462425]	[441.81036377 336.48284912 0.83964181]	[503.50125122 334.01925659 0.7580781 ]	[518.75823975 831.80804443 0.8766076 ]	[523.85089111 826.58111572 0.82976896]	[5.00775696e+02 7.72822937e+02 5.66807032e-01]	[4.80278778e+02 9.01020264e+02 7.72162795e-01]	[4.62295807e+02 8.93352356e+02 8.24258089e-01]	[4.85464325e+02 8.67661926e+02 7.33373404e-01]
[480.16696167 364.81152344 0.88378114]	[475.150177 400.71069336 0.90527231]	[413.58032227 400.73312378 0.85004807]	[390.41851807 508.5355835 0.81398857]	[393.0428772 608.57073975 0.83148932]	[536.68389893 398.2494812 0.86342192]	[549.60668945 503.4100647 0.85913765]	[567.58123779 605.99707031 0.85981792]	[480.31695557 570.09375 0.6912806 ]	[439.28613281 575.21331787 0.67215592]	[4.77684174e+02 7.39379761e+02 6.98172271e-01]	[4.82745667e+02 8.62515076e+02 8.39288652e-01]	[521.29699707 567.47387695 0.69917578]	[524.00238037 749.65966797 0.78029788]	[5.03342682e+02 7.82961975e+02 7.42660224e-01]	[462.33258057 354.55078125 0.9061929 ]	[487.9581604 354.50039673 0.88182396]	[441.82858276 336.55404663 0.84297073]	[503.50405884 334.04290771 0.767124 ]	[518.76019287 831.82977295 0.867652 ]	[5.23862549e+02 8.26603943e+02 8.18874002e-01]	[5.00822052e+02 7.72837524e+02 5.56591570e-01]	[4.80260193e+02 9.01000549e+02 7.68037081e-01]	[4.62279968e+02 8.93332397e+02 8.23896825e-01]	[4.85475830e+02 8.67662231e+02 7.23692954e-01]
[480.14099121 364.86016846 0.87093925]	[475.15109253 400.73944092 0.90480548]	[413.57543945 400.75308228 0.84987736]	[390.42874146 511.08847046 0.81293488]	[393.05749512 608.58807373 0.83096766]	[536.67987061 400.62902832 0.86276484]	[552.08190918 505.87527466 0.841546 ]	[567.58404541 606.02593994 0.85886544]	[480.32266235 572.59552002 0.69494665]	[439.29415894 577.71508789 0.68031287]	[4.77609406e+02 7.36779846e+02 6.63757622e-01]	[4.82747467e+02 8.62482544e+02 8.26535463e-01]	[521.30487061 567.49945068 0.70167702]	[5.23891541e+02 7.44478455e+02 6.37361169e-01]	[5.03466858e+02 7.83025391e+02 7.56119609e-01]	[462.32437134 354.57745361 0.90520275]	[487.94012451 354.55221558 0.88709652]	[441.84506226 336.62329102 0.85324657]	[503.50448608 336.47485352 0.77105099]	[518.74377441 834.27282715 0.8758415 ]	[523.89898682 829.06976318 0.83647352]	[5.00821930e+02 7.75345764e+02 5.65933943e-01]	[4.80258911e+02 9.01008667e+02 7.58502126e-01]	[4.62279327e+02 8.93337708e+02 8.13238144e-01]	[4.87927124e+02 8.67624695e+02 7.09470153e-01]
[480.1468811 364.85705566 0.87281549]	[475.13949585 400.75567627 0.90322995]	[413.56744385 400.75845337 0.84834689]	[390.43261719 511.07897949 0.81216764]	[393.05664062 608.60314941 0.83016735]	[536.65515137 400.65719604 0.86094409]	[552.06500244 503.46224976 0.84732026]	[567.59155273 606.0279541 0.85672188]	[480.30700684 572.6239624 0.69434601]	[439.28045654 577.74279785 0.6847223 ]	[4.77665375e+02 7.39398376e+02 6.77866757e-01]	[4.82736786e+02 8.62494873e+02 8.29527617e-01]	[521.29040527 567.52758789 0.69902217]	[5.23934509e+02 7.47105286e+02 7.00619996e-01]	[5.03435822e+02 7.83036926e+02 7.54602730e-01]	[462.32992554 354.58581543 0.906304 ]	[487.93328857 354.55996704 0.88666487]	[441.83712769 336.64105225 0.85681212]	[503.49658203 336.49725342 0.77163857]	[518.73815918 834.2822876 0.8692404 ]	[523.88409424 829.06567383 0.83189452]	[5.00834198e+02 7.75343384e+02 5.64583421e-01]	[4.80264893e+02 9.01008240e+02 7.60195374e-01]	[4.62279999e+02 8.93338989e+02 8.14197004e-01]	[4.85476868e+02 8.67640625e+02 7.10987270e-01]
[480.13687134 364.86434937 0.8700071 ]	[475.14666748 400.74499512 0.90421021]	[413.57861328 400.75299072 0.84971905]	[390.42861938 511.08758545 0.81312025]	[393.06552124 608.61254883 0.82890522]	[536.66687012 400.6421814 0.86080599]	[552.07922363 503.46951294 0.84190255]	[567.58990479 606.0279541 0.85644186]	[480.30282593 572.61450195 0.69500387]	[439.28207397 577.72790527 0.68439233]	[4.77632294e+02 7.36840088e+02 6.79087102e-01]	[4.82728729e+02 8.62483521e+02 8.29338968e-01]	[521.2824707 567.52838135 0.69614685]	[5.23901123e+02 7.47082275e+02 7.04661727e-01]	[5.03404938e+02 7.85476990e+02 7.59142160e-01]	[462.32009888 354.59393311 0.9071821 ]	[487.92367554 354.56427002 0.88791782]	[441.83206177 336.64776611 0.85591447]	[503.49438477 336.49533081 0.76713389]	[518.75054932 834.27062988 0.87318575]	[523.8961792 826.65466309 0.83403873]	[5.00808167e+02 7.75346863e+02 5.61600626e-01]	[4.80253204e+02 9.01005188e+02 7.61259854e-01]	[4.62269836e+02 8.93335388e+02 8.16045880e-01]	[4.85467010e+02 8.67642029e+02 7.14766145e-01]
[480.12893677 364.84829712 0.86993796]	[475.14642334 400.72177124 0.90445966]	[413.55990601 400.74209595 0.84833872]	[390.42782593 511.05532837 0.81349897]	[393.07147217 608.565979 0.83423591]	[536.68365479 398.26144409 0.86269212]	[552.0536499 503.39764404 0.86006778]	[570.01641846 606.02355957 0.85518098]	[480.3248291 570.07507324 0.69258165]	[439.28567505 575.1875 0.67462814]	[4.77675720e+02 7.39401123e+02 7.00117707e-01]	[4.82718353e+02 8.62500122e+02 8.37253153e-01]	[521.30969238 567.46484375 0.69849217]	[524.00238037 749.68109131 0.79070097]	[5.03309113e+02 7.83007629e+02 7.42417991e-01]	[462.31207275 354.57556152 0.90804112]	[487.92111206 354.53674316 0.8877331 ]	[441.83929443 336.6340332 0.85311174]	[503.47903442 336.48101807 0.77043086]	[518.75354004 831.83636475 0.86812961]	[5.23853638e+02 8.26597839e+02 8.21359158e-01]	[5.00786713e+02 7.75290222e+02 5.42479217e-01]	[4.80255707e+02 9.00979431e+02 7.64177799e-01]	[4.62269745e+02 8.93315430e+02 8.20061445e-01]	[4.85444092e+02 8.67662231e+02 7.23109603e-01]
[480.13070679 364.80343628 0.87767446]	[475.15493774 400.68753052 0.90587777]	[413.57012939 400.71298218 0.85058182]	[390.41204834 508.51309204 0.81719452]	[393.06451416 608.54974365 0.83696115]	[536.69055176 398.21469116 0.86259627]	[552.07727051 503.36941528 0.86608005]	[570.01843262 605.98260498 0.85961872]	[480.2958374 570.0456543 0.69382137]	[439.26452637 575.15026855 0.67320943]	[4.77654510e+02 7.44437988e+02 6.95154548e-01]	[4.82716400e+02 8.62503296e+02 8.35388482e-01]	[521.28039551 564.99707031 0.70046633]	[526.40045166 749.63391113 0.78511715]	[5.03299866e+02 7.82977478e+02 7.45284557e-01]	[462.29193115 354.54202271 0.9069463 ]	[485.4982605 354.48022461 0.88397455]	[441.80050659 336.56259155 0.8536073 ]	[503.48052979 334.06497192 0.77543801]	[518.7487793 831.80670166 0.87269241]	[523.83752441 826.57873535 0.82849079]	[5.00780487e+02 7.72832520e+02 5.38425803e-01]	[4.80258423e+02 8.98510925e+02 7.65471101e-01]	[4.62280426e+02 8.93309448e+02 8.21847737e-01]	[4.85436615e+02 8.67661621e+02 7.25127339e-01]
[480.11865234 362.2913208 0.8952418 ]	[475.1385498 400.61889648 0.90306503]	[413.56762695 400.67053223 0.85188901]	[387.94702148 508.47000122 0.82248735]	[395.49581909 606.10839844 0.8489427 ]	[536.69403076 398.12466431 0.85830927]	[552.06567383 503.26757812 0.8700698 ]	[567.5980835 605.87133789 0.86117017]	[480.32202148 567.45825195 0.70780981]	[439.28781128 570.05865479 0.68109167]	[4.77651489e+02 7.41975586e+02 6.97492361e-01]	[4.82715851e+02 8.62498901e+02 8.36788118e-01]	[521.30786133 564.87188721 0.70918125]	[526.41943359 747.15740967 0.75461543]	[5.03372559e+02 7.80469482e+02 7.61646092e-01]	[462.26144409 354.46514893 0.90522546]	[485.49526978 351.97827148 0.87394911]	[441.78295898 336.49310303 0.84302813]	[503.45285034 336.51858521 0.78116781]	[518.77087402 831.78790283 0.88052344]	[523.86737061 826.55853271 0.83026111]	[5.00790771e+02 7.72794678e+02 5.74043155e-01]	[4.80266510e+02 9.00975159e+02 7.66707599e-01]	[4.62282776e+02 8.93316101e+02 8.21486890e-01]	[4.85433624e+02 8.67654297e+02 7.32837558e-01]
[477.72821045 362.21057129 0.90410036]	[475.13113403 398.18395996 0.90174341]	[413.58706665 398.24029541 0.8511672 ]	[387.94177246 505.97827148 0.8338936 ]	[395.49224854 606.04626465 0.86513823]	[536.66845703 395.63674927 0.83888316]	[552.05670166 500.82171631 0.87471801]	[570.0322876 603.39123535 0.85465556]	[480.3409729 564.98065186 0.71073669]	[439.30981445 570.02441406 0.68225855]	[477.66738892 744.47229004 0.74473178]	[4.82723633e+02 8.62531433e+02 8.46081734e-01]	[521.32635498 562.41046143 0.70767528]	[526.44421387 747.06549072 0.7503773 ]	[5.03496857e+02 7.80467407e+02 7.60067821e-01]	[462.24511719 351.95922852 0.89539683]	[485.48648071 349.44412231 0.8718729 ]	[441.75131226 334.00753784 0.83458555]	[503.46292114 334.05404663 0.78445709]	[518.78192139 831.82995605 0.88732046]	[523.90307617 826.59747314 0.83853608]	[5.00874237e+02 7.72792725e+02 6.15724027e-01]	[4.80252808e+02 8.98511475e+02 7.71214545e-01]	[4.62274048e+02 8.93311829e+02 8.25719357e-01]	[4.85450897e+02 8.67698120e+02 7.52157748e-01]
[480.12704468 359.70974731 0.9322648 ]	[475.13531494 398.09829712 0.90024483]	[416.02960205 398.12420654 0.85127234]	[390.43212891 503.39590454 0.86057723]	[395.50613403 605.90429688 0.87789589]	[536.68505859 395.55166626 0.82996202]	[552.11010742 500.75582886 0.87130654]	[570.07128906 600.83862305 0.82903039]	[480.35476685 565.00134277 0.70304829]	[439.31695557 570.05377197 0.67760742]	[477.64178467 741.94744873 0.74504364]	[4.82728210e+02 8.62523926e+02 8.48584175e-01]	[521.33978271 564.86132812 0.70078164]	[526.47821045 747.04437256 0.75968432]	[5.05986053e+02 7.80454346e+02 7.45863020e-01]	[462.29095459 346.8637085 0.88768893]	[487.9593811 346.83352661 0.86409277]	[441.78652954 333.96102905 0.82891124]	[503.46447754 334.00390625 0.77872419]	[518.77850342 831.82617188 0.86785221]	[5.23923828e+02 8.26602478e+02 8.22935760e-01]	[5.03301636e+02 7.72782776e+02 6.37335539e-01]	[4.80267395e+02 9.00987000e+02 7.73932219e-01]	[4.62284180e+02 8.93328003e+02 8.20199251e-01]	[4.85459106e+02 8.67703369e+02 7.63010859e-01]
[480.15222168 359.58349609 0.94390845]	[475.15246582 395.62112427 0.88847947]	[416.04052734 398.01864624 0.84429944]	[387.9289856 503.26434326 0.87469393]	[395.51867676 603.44213867 0.88002855]	[536.66320801 390.48934937 0.81468588]	[554.66113281 500.68084717 0.86475968]	[570.10754395 595.70654297 0.80317676]	[480.37243652 564.93432617 0.7110641 ]	[441.69042969 567.51483154 0.68761045]	[477.64212036 739.34332275 0.74452919]	[4.82747742e+02 8.59995972e+02 8.45002413e-01]	[521.34368896 562.3571167 0.7017135 ]	[526.52941895 746.96942139 0.7483393 ]	[5.06006592e+02 7.77878845e+02 7.33705044e-01]	[462.34396362 344.24023438 0.90275514]	[487.99368286 341.81976318 0.86772048]	[441.806427 331.43930054 0.82929426]	[503.45309448 331.48608398 0.76113933]	[521.23718262 831.71862793 0.85035473]	[5.23989929e+02 8.24054077e+02 7.84384131e-01]	[5.03313995e+02 7.72737366e+02 6.29880428e-01]	[4.80268585e+02 8.98463074e+02 7.75361955e-01]	[4.62283447e+02 8.93281738e+02 8.18356335e-01]	[4.85484009e+02 8.67681824e+02 7.52071917e-01]
[480.13366699 357.18936157 0.94306958]	[477.6104126 395.51068115 0.88037384]	[416.0592041 395.49874878 0.83256954]	[387.93969727 500.79046631 0.87766409]	[395.52093506 603.31671143 0.87327266]	[536.7164917 390.42404175 0.81665748]	[554.67840576 498.17056274 0.83307219]	[572.59613037 593.168396 0.79808241]	[482.74475098 564.95758057 0.7063725 ]	[441.70135498 567.52886963 0.67954779]	[477.62850952 736.77496338 0.76316559]	[4.82744263e+02 8.62520569e+02 8.51278663e-01]	[521.39630127 562.37670898 0.69769132]	[5.29033813e+02 7.44433838e+02 7.36882389e-01]	[5.11047363e+02 7.75363037e+02 7.43432283e-01]	[462.32397461 341.76940918 0.91780913]	[487.96182251 341.72866821 0.88047647]	[441.83328247 328.87301636 0.81505549]	[503.4571228 328.88317871 0.77230567]	[5.21355286e+02 8.31705322e+02 8.26664388e-01]	[5.26474182e+02 8.24041260e+02 7.61093497e-01]	[5.03383270e+02 7.72688110e+02 6.48317099e-01]	[4.80300018e+02 8.98468140e+02 7.72001207e-01]	[4.62300568e+02 8.93298828e+02 8.14775825e-01]	[4.85474579e+02 8.70140930e+02 7.56692171e-01]
[480.18283081 357.07781982 0.94796956]	[477.62313843 392.96820068 0.86761159]	[416.06079102 390.50650024 0.82389206]	[390.49734497 500.64328003 0.85900086]	[395.56811523 600.83776855 0.86605012]	[536.72351074 385.37191772 0.82704663]	[557.17883301 498.11877441 0.83201289]	[572.63275146 590.54223633 0.80603975]	[482.73208618 564.94384766 0.70617771]	[441.68881226 567.49621582 0.68191487]	[477.66036987 734.28997803 0.7561025 ]	[4.82742218e+02 8.62526184e+02 8.51254940e-01]	[521.38604736 562.35583496 0.7004962 ]	[5.29063110e+02 7.39391174e+02 7.30993927e-01]	[5.11053375e+02 7.75271057e+02 7.53324151e-01]	[462.36135864 339.30679321 0.9297114 ]	[487.99310303 339.22634888 0.89824682]	[441.78262329 321.2762146 0.84547549]	[503.44528198 321.17382812 0.76206708]	[5.23790344e+02 8.31693542e+02 8.07415724e-01]	[5.26544800e+02 8.24004822e+02 7.34751582e-01]	[5.03367554e+02 7.70228638e+02 6.46392226e-01]	[4.80293549e+02 8.98491394e+02 7.70516455e-01]	[4.62301178e+02 8.93315430e+02 8.08295488e-01]	[4.85470612e+02 8.70150940e+02 7.54886866e-01]
[480.18386841 354.59411621 0.92591679]	[477.62823486 387.89474487 0.86463249]	[416.05371094 387.91845703 0.82565534]	[393.05215454 498.18164062 0.85597205]	[395.56350708 598.28668213 0.84741259]	[536.73284912 382.87191772 0.83670968]	[557.17224121 490.53829956 0.80869651]	[575.14068604 588.01019287 0.81215864]	[482.77096558 562.33520508 0.71148938]	[441.73309326 564.8927002 0.70052522]	[477.72381592 734.24310303 0.75877196]	[4.82756195e+02 8.62523499e+02 8.52949739e-01]	[521.41674805 557.23962402 0.69654858]	[5.31561401e+02 7.36828674e+02 7.25650847e-01]	[5.11054626e+02 7.72836975e+02 7.52621055e-01]	[462.36312866 339.18359375 0.93593085]	[487.99511719 339.09094238 0.90359789]	[441.81326294 318.76254272 0.86988413]	[503.46096802 318.52832031 0.77300894]	[5.23853821e+02 8.31716980e+02 7.96302736e-01]	[5.29054993e+02 8.24029236e+02 7.15863109e-01]	[5.03372955e+02 7.70229004e+02 6.28889203e-01]	[4.80285797e+02 8.98504639e+02 7.66196132e-01]	[4.62292908e+02 8.93317261e+02 8.01739872e-01]	[4.87932831e+02 8.70145203e+02 7.61191070e-01]
[480.21487427 354.49810791 0.91199511]	[477.65942383 382.87542725 0.88651222]	[416.05813599 385.33468628 0.83277071]	[393.07940674 495.69717407 0.84596437]	[395.61465454 593.17474365 0.8357138 ]	[539.19415283 382.76593018 0.85842013]	[557.24707031 485.45922852 0.83897805]	[575.22064209 585.58270264 0.82284015]	[482.80432129 559.76184082 0.69402826]	[441.76849365 562.33343506 0.68593121]	[480.1149292 731.76428223 0.77124804]	[4.82779968e+02 8.60012329e+02 8.49327326e-01]	[523.77264404 554.63824463 0.68999261]	[5.34108459e+02 7.31764038e+02 7.23657131e-01]	[5.16184631e+02 7.75327698e+02 7.60511458e-01]	[462.39712524 339.1053772 0.92926323]	[490.49069214 336.67886353 0.89735079]	[441.82693481 318.67752075 0.87914002]	[505.87545776 316.02005005 0.78821027]	[5.23917603e+02 8.31822144e+02 7.88456559e-01]	[5.34156250e+02 8.26561340e+02 7.12771654e-01]	[5.03451752e+02 7.72705872e+02 6.19805276e-01]	[4.80283752e+02 8.98488586e+02 7.65689731e-01]	[4.62294769e+02 8.93298645e+02 8.01316381e-01]	[4.87957947e+02 8.70114685e+02 7.59227872e-01]
[480.21502686 354.49798584 0.91198558]	[477.65908813 382.87380981 0.88672256]	[416.0579834 385.33261108 0.83274114]	[393.07351685 495.69924927 0.84558105]	[395.61682129 593.17327881 0.8360436 ]	[539.1942749 382.76547241 0.85851365]	[557.24633789 485.45547485 0.8394984 ]	[575.21838379 585.5802002 0.82308 ]	[482.80297852 559.75964355 0.69404781]	[441.76934814 562.33172607 0.68579066]	[480.1166687 731.76153564 0.77135837]	[4.82779816e+02 8.60011658e+02 8.49244595e-01]	[523.77087402 554.6350708 0.69026482]	[5.34110168e+02 7.31762146e+02 7.23747194e-01]	[5.16184387e+02 7.75327759e+02 7.60493696e-01]	[462.39724731 339.10525513 0.92928135]	[490.49053955 336.67880249 0.89738727]	[441.82696533 318.67721558 0.87929779]	[505.87548828 316.02001953 0.78811252]	[5.23917542e+02 8.31820984e+02 7.88763702e-01]	[5.34156860e+02 8.26559998e+02 7.12929547e-01]	[5.03451080e+02 7.72707031e+02 6.20057940e-01]	[4.80283325e+02 8.98487183e+02 7.65679121e-01]	[4.62294708e+02 8.93298096e+02 8.01433563e-01]	[4.87957977e+02 8.70114868e+02 7.59210229e-01]
[480.22167969 349.42141724 0.88614666]	[477.65911865 380.34390259 0.90870672]	[416.05480957 382.78652954 0.84335542]	[395.51925659 493.13058472 0.84208792]	[398.01062012 588.09710693 0.85157925]	[539.20465088 380.20373535 0.88014436]	[559.68768311 482.94805908 0.86440152]	[577.74945068 585.53051758 0.84689569]	[482.82269287 557.22186279 0.6913777 ]	[441.78286743 559.81011963 0.67794561]	[477.69204712 729.23815918 0.7952677 ]	[4.82788910e+02 8.59971008e+02 8.47012162e-01]	[523.79608154 552.07818604 0.69074869]	[5.31557373e+02 7.31671814e+02 7.20077753e-01]	[518.73162842 775.35571289 0.7840696 ]	[462.40475464 336.56491089 0.92121911]	[490.49023438 336.51113892 0.89378172]	[441.8609314 318.55419922 0.86866629]	[505.91491699 313.48562622 0.77720803]	[5.23904602e+02 8.34363220e+02 8.04632962e-01]	[5.36718872e+02 8.29091919e+02 7.23274112e-01]	[5.05927277e+02 7.72735474e+02 6.27311647e-01]	[4.80275116e+02 8.98476807e+02 7.66596854e-01]	[4.62300507e+02 8.93292847e+02 7.98027277e-01]	[4.87987335e+02 8.67693665e+02 7.56870866e-01]
[480.21936035 349.41333008 0.88545239]	[477.66351318 380.34552002 0.90936983]	[416.05587769 382.78781128 0.8436842 ]	[395.52111816 493.13174438 0.84223431]	[398.0116272 588.09698486 0.85197592]	[539.20715332 380.20681763 0.88042718]	[559.6887207 482.95089722 0.86404365]	[577.75201416 585.53271484 0.84722596]	[482.82989502 557.24926758 0.69260401]	[441.78997803 562.28448486 0.6798507 ]	[477.69995117 729.23626709 0.79430151]	[4.82786285e+02 8.59954712e+02 8.47731471e-01]	[523.8081665 552.10070801 0.68935263]	[5.31592957e+02 7.31652039e+02 7.24367619e-01]	[518.73431396 775.35131836 0.78385586]	[462.40167236 336.56118774 0.92089027]	[490.48526001 336.50488281 0.89317536]	[441.86010742 318.55221558 0.86879724]	[505.92132568 313.48678589 0.78013051]	[5.23909790e+02 8.34367188e+02 8.02749634e-01]	[5.36726135e+02 8.29097046e+02 7.23796666e-01]	[5.05926270e+02 7.72727661e+02 6.25112891e-01]	[4.80270447e+02 8.98463257e+02 7.70775616e-01]	[4.62299744e+02 8.93285706e+02 8.01586330e-01]	[4.87989319e+02 8.67686218e+02 7.56920755e-01]
[480.23400879 344.33248901 0.88824713]	[477.67541504 380.19287109 0.9243558 ]	[416.0647583 380.27322388 0.85887653]	[395.48916626 490.5317688 0.83447343]	[398.02584839 588.04650879 0.86982375]	[539.23510742 377.73019409 0.88265717]	[559.71508789 482.77508545 0.89294994]	[577.784729 585.3838501 0.85842121]	[482.85873413 552.10449219 0.6880641 ]	[441.82235718 557.23034668 0.6699338 ]	[477.63140869 729.10882568 0.8035683 ]	[4.82790955e+02 8.57461365e+02 8.46841276e-01]	[523.84246826 546.97180176 0.69727129]	[5.31611389e+02 7.29146301e+02 7.12200344e-01]	[521.16326904 780.45965576 0.78635269]	[462.40539551 334.05648804 0.90133399]	[490.49465942 334.00378418 0.87894964]	[441.84561157 316.03790283 0.86589295]	[505.90097046 313.48300171 0.76342845]	[5.23982361e+02 8.39448608e+02 7.57308841e-01]	[5.39280273e+02 8.29260681e+02 7.28943110e-01]	[5.05963654e+02 7.75348816e+02 6.32280469e-01]	[4.80246094e+02 8.98479736e+02 7.68347263e-01]	[4.62280121e+02 8.93294800e+02 8.02988350e-01]	[4.88010559e+02 8.67668213e+02 7.48305798e-01]
[480.28637695 339.21734619 0.94471842]	[477.74151611 377.56976318 0.92325366]	[418.5737915 377.66311646 0.88073504]	[395.50799561 485.36560059 0.87172258]	[398.04666138 585.42236328 0.90611261]	[539.26678467 375.00360107 0.85000038]	[559.79187012 480.15014648 0.88007385]	[580.26116943 580.33502197 0.8383081 ]	[482.96405029 546.96490479 0.68909466]	[444.29714966 549.58117676 0.66114521]	[477.66064453 726.6394043 0.81582856]	[4.82747009e+02 8.59940979e+02 8.46550822e-01]	[523.94036865 544.37615967 0.6933763 ]	[539.16119385 729.18475342 0.73344147]	[521.31951904 788.01507568 0.84039563]	[464.85665894 328.86898804 0.87224686]	[493.04296875 328.84954834 0.85989296]	[444.29510498 310.97518921 0.82641768]	[505.89337158 310.8913269 0.78882515]	[5.29048401e+02 8.47085693e+02 7.60211766e-01]	[5.41928833e+02 8.31820435e+02 7.42139399e-01]	[5.08462952e+02 7.83020874e+02 6.77174032e-01]	[4.80296967e+02 8.98435303e+02 7.73782253e-01]	[4.62312897e+02 8.93278748e+02 7.99905837e-01]	[4.87950958e+02 8.67684753e+02 7.40883589e-01]
[482.71780396 336.67419434 0.96109271]	[480.20343018 374.99118042 0.91107297]	[418.61676025 375.04290771 0.86759979]	[398.04922485 480.36453247 0.92504108]	[398.06051636 582.7510376 0.88560939]	[541.7197876 367.41244507 0.84346116]	[562.27575684 477.6328125 0.87510353]	[580.32244873 577.78308105 0.82991838]	[485.45608521 544.40130615 0.69308615]	[444.41873169 546.98388672 0.66285098]	[477.58865356 726.47644043 0.80721247]	[4.82715485e+02 8.57414673e+02 8.43401968e-01]	[526.41278076 541.82940674 0.68606949]	[5.39285095e+02 7.23921204e+02 7.05930114e-01]	[523.85296631 795.84558105 0.83828503]	[464.97360229 321.28317261 0.87230557]	[495.68081665 321.21652222 0.88360822]	[444.44406128 305.85205078 0.80469275]	[506.01303101 303.26318359 0.69296676]	[5.36721558e+02 8.54812988e+02 7.62367070e-01]	[5.46979614e+02 8.47099487e+02 7.17921257e-01]	[5.16179138e+02 7.95806213e+02 6.80622399e-01]	[4.80300201e+02 8.95952393e+02 7.95004964e-01]	[4.62324677e+02 8.93244629e+02 8.11713576e-01]	[4.87956787e+02 8.67637817e+02 7.50018477e-01]
[482.75015259 336.61468506 0.95930052]	[480.25231934 372.48519897 0.90792418]	[418.68218994 372.51123047 0.86232102]	[398.07525635 480.21783447 0.92652595]	[398.10824585 580.22314453 0.86374772]	[541.73986816 367.36120605 0.85092038]	[562.31243896 475.10470581 0.86838263]	[582.73968506 575.22094727 0.83169019]	[487.92105103 541.89019775 0.68816233]	[446.88449097 544.46392822 0.66543514]	[475.14004517 724.03717041 0.81051195]	[4.82736816e+02 8.57365662e+02 8.41979444e-01]	[526.47839355 539.29418945 0.67668128]	[5.39278198e+02 7.13766663e+02 7.06161141e-01]	[526.43811035 808.56054688 0.83643937]	[467.44696045 321.22525024 0.87400436]	[498.11804199 318.78042603 0.89264035]	[446.91494751 305.79064941 0.8001166 ]	[508.45910645 300.68835449 0.72798848]	[5.39294189e+02 8.62493591e+02 7.54654348e-01]	[5.52103333e+02 8.52192566e+02 7.19906569e-01]	[5.21289062e+02 8.08671936e+02 7.67054200e-01]	[4.80324249e+02 8.95970703e+02 7.84736514e-01]	[4.62361511e+02 8.93258850e+02 8.04869592e-01]	[4.87974731e+02 8.67593994e+02 7.37037539e-01]
[482.80014038 336.53445435 0.9588474 ]	[480.27655029 367.41558838 0.90136528]	[418.69589233 369.96481323 0.85760331]	[398.10559082 480.1383667 0.91427535]	[398.17773438 575.22961426 0.85830188]	[541.78991699 362.35070801 0.87418413]	[562.3460083 472.5715332 0.86576992]	[582.76275635 570.0960083 0.84794658]	[487.94464111 541.76617432 0.67983168]	[446.89916992 541.88793945 0.66840839]	[477.60681152 723.91412354 0.79901302]	[4.82751312e+02 8.57387695e+02 8.32161427e-01]	[526.5144043 536.69750977 0.66919231]	[541.7208252 713.77410889 0.7188952 ]	[5.31548706e+02 8.13777039e+02 8.05298805e-01]	[467.47610474 321.16891479 0.88096821]	[498.15097046 318.68389893 0.91005194]	[446.90884399 303.23568726 0.79738516]	[506.01083374 298.18505859 0.70387334]	[5.44346680e+02 8.70112366e+02 7.91753411e-01]	[5.59786194e+02 8.54832642e+02 7.25956440e-01]	[5.23779907e+02 8.18917542e+02 7.28997886e-01]	[4.82740814e+02 8.98421875e+02 7.81374156e-01]	[4.62385895e+02 8.93277954e+02 7.95955062e-01]	[4.87948059e+02 8.67639954e+02 7.27342606e-01]
[482.88513184 336.48504639 0.9485929 ]	[480.30368042 364.86065674 0.90538627]	[418.71102905 369.90753174 0.85573131]	[398.20394897 477.6803894 0.90308619]	[400.612854 577.78234863 0.87298983]	[541.84075928 362.26031494 0.89326346]	[562.38140869 469.9994812 0.86786973]	[582.82281494 570.10571289 0.85514122]	[488.00823975 541.78973389 0.67021585]	[446.95022583 541.89526367 0.65493393]	[477.60690308 723.92559814 0.79627085]	[4.82768585e+02 8.57377441e+02 8.42104971e-01]	[529.00067139 536.73712158 0.65738904]	[541.78857422 723.98846436 0.7513811 ]	[5.36731506e+02 8.21477173e+02 7.87450135e-01]	[470.02175903 318.75973511 0.87823838]	[498.24356079 318.60998535 0.9210335 ]	[449.43511963 303.24172974 0.78602403]	[508.49099731 298.06570435 0.63135111]	[5.44528259e+02 8.72716309e+02 8.03831816e-01]	[5.62357056e+02 8.62509827e+02 7.52314031e-01]	[5.23900757e+02 8.26606445e+02 7.10750699e-01]	[4.80355133e+02 8.98479126e+02 7.80799806e-01]	[4.62390411e+02 8.93306702e+02 7.92208314e-01]	[4.87935181e+02 8.67604187e+02 7.34582901e-01]
[482.91772461 334.05471802 0.92846334]	[480.3600769 364.81060791 0.9116677 ]	[418.75579834 367.38092041 0.85499871]	[398.23168945 477.5930481 0.88867486]	[400.73641968 577.7421875 0.87505549]	[541.90063477 362.21420288 0.89962226]	[562.44909668 472.53161621 0.8655445 ]	[582.86993408 570.08032227 0.86572641]	[488.01416016 539.25982666 0.66344774]	[449.44863892 541.81097412 0.65291005]	[475.16842651 713.77142334 0.77804327]	[4.82788849e+02 8.57419006e+02 8.32781971e-01]	[528.99243164 534.16906738 0.65514278]	[541.78607178 713.71588135 0.76868767]	[541.72576904 829.21466064 0.84977698]	[472.54367065 318.65493774 0.8886627 ]	[500.66314697 318.5506897 0.93151307]	[449.45477295 300.66619873 0.79886252]	[508.51599121 298.02832031 0.62149346]	[5.46954773e+02 8.75335022e+02 7.80718505e-01]	[5.62429199e+02 8.67709412e+02 7.89349079e-01]	[5.26532654e+02 8.31819153e+02 6.42283142e-01]	[4.80342224e+02 8.98439880e+02 7.88733959e-01]	[4.62385834e+02 8.93288269e+02 7.93126285e-01]	[4.87990814e+02 8.67673279e+02 7.40398049e-01]
[485.44387817 333.97027588 0.88491058]	[482.77142334 362.34371948 0.91522795]	[421.15060425 364.84848022 0.85865104]	[398.26760864 475.11801147 0.88894808]	[400.77270508 577.68762207 0.8735202 ]	[544.29632568 359.81259155 0.89900851]	[564.8145752 470.00561523 0.86431378]	[582.88739014 567.54351807 0.88627738]	[490.53372192 536.66552734 0.64732528]	[451.99066162 539.25891113 0.6385721 ]	[475.16143799 713.69384766 0.7750439 ]	[4.82767181e+02 8.57450745e+02 8.33780468e-01]	[531.5456543 529.05102539 0.64300972]	[541.80096436 711.20611572 0.80401725]	[5.41951965e+02 8.36936340e+02 8.34068418e-01]	[475.1602478 318.55114746 0.90318745]	[500.79675293 316.12557983 0.95072949]	[452.06362915 300.64120483 0.7927025 ]	[516.15185547 295.58483887 0.60387528]	[5.52110962e+02 8.88181824e+02 7.56231070e-01]	[5.65017456e+02 8.75335022e+02 7.56345272e-01]	[5.36662354e+02 8.47182373e+02 6.43335521e-01]	[4.80358002e+02 8.98414673e+02 7.96473145e-01]	[4.62374725e+02 8.93275635e+02 7.96762288e-01]	[4.87951202e+02 8.70114014e+02 7.47417212e-01]
[487.95483398 331.45574951 0.85565841]	[482.8338623 362.29733276 0.92052633]	[421.23712158 364.76782227 0.86816865]	[400.65805054 475.11502075 0.88686824]	[400.84524536 575.14196777 0.8608917 ]	[544.34161377 359.78533936 0.89810771]	[564.84429932 467.46533203 0.86691827]	[582.90136719 567.46295166 0.89446074]	[493.11550903 539.22723389 0.65054297]	[454.58740234 541.79205322 0.64533907]	[475.14178467 713.76708984 0.77524012]	[4.82762238e+02 8.60011414e+02 8.34298611e-01]	[534.12542725 534.11456299 0.63657963]	[541.82427979 711.11865234 0.84890234]	[544.43585205 849.64904785 0.8696112 ]	[477.68054199 316.14935303 0.91994673]	[500.85968018 316.04440308 0.95275152]	[454.57418823 300.63250732 0.80307484]	[516.18505859 295.47637939 0.58895195]	[5.54700562e+02 8.90781677e+02 8.10271323e-01]	[5.67512695e+02 8.80533630e+02 7.67659545e-01]	[5.41719971e+02 8.52336914e+02 7.34375417e-01]	[4.80333954e+02 8.98447388e+02 8.02690268e-01]	[4.62359619e+02 8.93291992e+02 7.99039364e-01]	[4.87949707e+02 8.70187500e+02 7.70665050e-01]
[490.52142334 328.93847656 0.84112996]	[482.90197754 362.23577881 0.9185214 ]	[421.29580688 362.29776001 0.87081921]	[400.68313599 475.06665039 0.88372082]	[403.26477051 575.17388916 0.85540503]	[544.44030762 359.74240112 0.89650077]	[564.8916626 464.91412354 0.88571584]	[582.94036865 565.01257324 0.90119624]	[495.65829468 536.67895508 0.65321583]	[457.11334229 539.28460693 0.65473968]	[477.64523315 711.24249268 0.78703928]	[4.82760315e+02 8.59976624e+02 8.35257649e-01]	[536.64263916 529.04370117 0.6445508 ]	[541.86987305 708.70776367 0.84688133]	[544.53759766 849.74035645 0.85342425]	[480.14526367 316.09866333 0.9355309 ]	[503.27105713 316.0083313 0.95813417]	[457.08950806 298.18215942 0.82493281]	[518.67163086 295.51123047 0.5357874 ]	[5.57274963e+02 8.93302124e+02 8.07425797e-01]	[5.70022766e+02 8.85626770e+02 7.54049718e-01]	[5.41780701e+02 8.54861877e+02 7.19421685e-01]	[4.80360077e+02 8.98422302e+02 8.01424742e-01]	[4.62365143e+02 8.93281738e+02 7.96100199e-01]	[4.87957397e+02 8.70174683e+02 7.59160876e-01]
[493.04547119 328.90768433 0.8397302 ]	[482.97372437 362.224823 0.90470028]	[421.34249878 362.30996704 0.86162961]	[400.79760742 475.11349487 0.88200527]	[403.30856323 575.19342041 0.849599 ]	[544.5234375 359.75042725 0.88951617]	[564.92755127 464.8387146 0.89374024]	[585.34417725 565.04907227 0.89611036]	[498.15213013 534.16186523 0.65386105]	[457.181427 539.23193359 0.65767044]	[477.72207642 711.18835449 0.80758381]	[4.82760345e+02 8.60003845e+02 8.37525129e-01]	[539.18530273 529.02545166 0.6557135 ]	[541.90856934 708.69476318 0.86491066]	[5.47015259e+02 8.52173218e+02 8.41321886e-01]	[480.1854248 316.06619263 0.94216537]	[503.31838989 315.99731445 0.95430267]	[457.14465332 298.07836914 0.85454619]	[518.78717041 295.5196228 0.62515897]	[5.59806396e+02 8.93372437e+02 8.29891860e-01]	[5.72613892e+02 8.88137756e+02 7.74076641e-01]	[5.41870972e+02 8.57381348e+02 7.20526397e-01]	[4.80354034e+02 8.98422302e+02 8.02293897e-01]	[4.62358612e+02 8.93279053e+02 7.96976388e-01]	[4.87967621e+02 8.70189331e+02 7.63539195e-01]
[495.61361694 328.86312866 0.84006959]	[485.41467285 359.83355713 0.89887685]	[423.78619385 362.27523804 0.85532212]	[400.86004639 475.1512146 0.8738026 ]	[403.36804199 572.61987305 0.83600384]	[546.95922852 359.73358154 0.8818118 ]	[565.00671387 462.37203979 0.88956374]	[585.4510498 564.98138428 0.89882815]	[498.22329712 536.69293213 0.67031789]	[459.60223389 539.26647949 0.68134147]	[480.13088989 708.71051025 0.83148557]	[4.82748413e+02 8.62504944e+02 8.41773272e-01]	[539.26672363 531.5994873 0.66478646]	[541.93988037 708.65887451 0.86884022]	[5.49519592e+02 8.52309692e+02 8.35557699e-01]	[480.23791504 316.04779053 0.94765067]	[503.39016724 315.94021606 0.93150187]	[459.59793091 298.06069946 0.87202501]	[521.26855469 295.47506714 0.71735609]	[5.62276489e+02 8.93416199e+02 8.27158034e-01]	[5.75214478e+02 8.88185425e+02 7.76190519e-01]	[5.44307739e+02 8.62532227e+02 7.21175671e-01]	[4.80349609e+02 8.98456604e+02 7.99112022e-01]	[4.62354858e+02 8.93305237e+02 7.97030628e-01]	[4.87928345e+02 8.70210632e+02 7.67480612e-01]
[495.65658569 326.34448242 0.84212822]	[487.97415161 359.83001709 0.88276964]	[426.34094238 362.23852539 0.84231949]	[403.32669067 475.13748169 0.85219854]	[408.41744995 570.06640625 0.8159191 ]	[547.0581665 359.73733521 0.86751366]	[567.4475708 464.92504883 0.86408561]	[585.54992676 564.97961426 0.89690721]	[500.63568115 536.69030762 0.67329192]	[459.6456604 539.25018311 0.68331349]	[480.19390869 708.68518066 0.8410874 ]	[4.82726990e+02 8.62516785e+02 8.41202140e-01]	[541.69885254 534.10614014 0.66956449]	[544.32794189 708.68060303 0.87712854]	[5.52084778e+02 8.52366272e+02 8.24636579e-01]	[480.27536011 316.01235962 0.94505054]	[503.42669678 313.53967285 0.92241812]	[459.67132568 298.01647949 0.87534583]	[521.37921143 295.47961426 0.79896766]	[5.62327393e+02 8.95865173e+02 8.33983481e-01]	[5.77744507e+02 8.90643921e+02 7.93077111e-01]	[5.44390991e+02 8.65047913e+02 7.17192590e-01]	[4.80354614e+02 8.98429016e+02 8.03662300e-01]	[4.62355713e+02 8.93291321e+02 7.98815370e-01]	[4.85453461e+02 8.70222412e+02 7.67112732e-01]
[498.12680054 326.32373047 0.84447414]	[490.57324219 359.82946777 0.87296951]	[428.95611572 362.20553589 0.83367217]	[408.39215088 472.53787231 0.81454164]	[413.56887817 572.59240723 0.81843144]	[549.58398438 359.75192261 0.85308182]	[570.01568604 464.96008301 0.83646351]	[588.05914307 564.97283936 0.86814725]	[500.73550415 536.69696045 0.68083197]	[459.71759033 539.2578125 0.68325078]	[480.24664307 708.71704102 0.83733857]	[4.82722382e+02 8.62502869e+02 8.39513123e-01]	[541.78552246 534.10620117 0.68155068]	[544.38128662 708.70819092 0.87282908]	[5.54644470e+02 8.54800659e+02 8.14627647e-01]	[480.32229614 315.97808838 0.93368697]	[503.49066162 313.53289795 0.90930259]	[459.79241943 295.57162476 0.88109213]	[523.79071045 295.45144653 0.81838775]	[5.62427673e+02 8.95974182e+02 8.08277786e-01]	[5.80292358e+02 8.90735535e+02 8.06332529e-01]	[5.44446655e+02 8.65135742e+02 7.15930939e-01]	[4.80354401e+02 8.95980469e+02 8.05322409e-01]	[4.62356842e+02 8.93279175e+02 7.96371043e-01]	[4.85449799e+02 8.70217651e+02 7.59816170e-01]
[498.25177002 326.29660034 0.8609606 ]	[495.63198853 359.80862427 0.89198232]	[434.08404541 359.80877686 0.83953971]	[411.01812744 470.04379272 0.81518006]	[416.11087036 570.01580811 0.83842731]	[554.62316895 359.72915649 0.85452592]	[575.16748047 464.96481323 0.82030636]	[590.56298828 564.94714355 0.85056406]	[503.24157715 536.66351318 0.68553007]	[462.20346069 539.22888184 0.68049473]	[480.28356934 711.13916016 0.83377212]	[4.82726807e+02 8.62520630e+02 8.39482844e-01]	[541.93017578 531.56445312 0.68314821]	[544.37438965 711.12353516 0.87036335]	[5.54662476e+02 8.54840210e+02 8.06989133e-01]	[482.7605896 315.96417236 0.92636144]	[505.9720459 313.51419067 0.89455593]	[462.27404785 298.01898193 0.87233979]	[523.95330811 295.41897583 0.81007123]	[5.62441406e+02 8.98408752e+02 8.16801906e-01]	[5.80314453e+02 8.90748108e+02 8.18784475e-01]	[5.44463074e+02 8.67592590e+02 7.01810718e-01]	[4.80338776e+02 8.98426575e+02 8.05980623e-01]	[4.62341278e+02 8.93287720e+02 7.96858251e-01]	[4.85451935e+02 8.70233765e+02 7.58568406e-01]
[500.72238159 323.82351685 0.8805635 ]	[498.1661377 359.79602051 0.9112612 ]	[436.59973145 362.20223999 0.85036516]	[416.06625366 472.56710815 0.84320033]	[418.57611084 567.58001709 0.8565706 ]	[559.69763184 359.68136597 0.8720035 ]	[580.23925781 464.82452393 0.86353558]	[593.20062256 564.88525391 0.84609187]	[503.28488159 531.59655762 0.68652111]	[462.22241211 536.66802979 0.67438388]	[480.31085205 711.1862793 0.82877827]	[4.82723907e+02 8.62507874e+02 8.36119115e-01]	[544.3069458 528.99621582 0.69277698]	[544.40222168 711.1217041 0.86611044]	[5.57177673e+02 8.54928894e+02 7.98119724e-01]	[482.90112305 315.94699097 0.90879858]	[508.48168945 313.5329895 0.8879838 ]	[462.38269043 298.05743408 0.85762233]	[523.9901123 295.43325806 0.77878016]	[5.62441406e+02 8.98439026e+02 8.09670985e-01]	[5.80331421e+02 8.90784729e+02 8.17368090e-01]	[5.44513550e+02 8.67703125e+02 7.06836164e-01]	[4.80333984e+02 8.98447876e+02 7.99997091e-01]	[4.62335999e+02 8.93295776e+02 7.87874103e-01]	[4.85445618e+02 8.70217285e+02 7.54477441e-01]
[500.79296875 326.29949951 0.88589859]	[500.6739502 359.80178833 0.93237448]	[439.10159302 362.25732422 0.86649114]	[418.57028198 475.08190918 0.86529398]	[418.61141968 567.46032715 0.87834936]	[562.22570801 359.65835571 0.89747608]	[582.74206543 462.39694214 0.89551848]	[598.30456543 564.95428467 0.85377127]	[503.41992188 531.59216309 0.68451267]	[462.35421753 534.16400146 0.66117489]	[480.32272339 711.17034912 0.82297349]	[4.82726227e+02 8.62506775e+02 8.33830714e-01]	[544.42333984 529.02001953 0.68657988]	[544.43450928 708.73150635 0.86236459]	[5.57164307e+02 8.57401123e+02 7.90865481e-01]	[485.35223389 315.94555664 0.89964521]	[511.04730225 313.53076172 0.87861252]	[462.44232178 295.62911987 0.86107326]	[526.39404297 293.00143433 0.77909362]	[5.62439880e+02 8.95963257e+02 8.07597458e-01]	[5.80311462e+02 8.90743042e+02 8.09887528e-01]	[5.44493103e+02 8.70127380e+02 7.14607358e-01]	[4.80322937e+02 8.98442566e+02 8.01474273e-01]	[4.62323853e+02 8.93288391e+02 7.90906370e-01]	[4.85447296e+02 8.70230347e+02 7.49815702e-01]
[500.8911438 323.79382324 0.89332855]	[500.8760376 359.76174927 0.94743073]	[439.27389526 362.20458984 0.88654661]	[418.72283936 470.02767944 0.87154073]	[418.77130127 567.45227051 0.89852959]	[562.37072754 359.61785889 0.91069925]	[582.94488525 464.89282227 0.88766164]	[603.27532959 564.98321533 0.89479488]	[505.90756226 531.60070801 0.66784179]	[464.8571167 534.13342285 0.64821017]	[480.37802124 711.15716553 0.83441526]	[4.82728210e+02 8.62534424e+02 8.40996146e-01]	[544.55187988 529.04644775 0.67079985]	[544.45928955 708.69714355 0.859249 ]	[5.57162903e+02 8.57452881e+02 7.83757448e-01]	[487.93560791 315.92608643 0.87849933]	[513.65014648 313.53009033 0.87839347]	[467.4329834 298.00552368 0.81619978]	[526.50628662 295.40899658 0.78428918]	[5.64832153e+02 8.95981934e+02 8.06611955e-01]	[5.80329102e+02 8.90759338e+02 8.14157963e-01]	[5.44477478e+02 8.70175354e+02 7.26300359e-01]	[4.80339355e+02 8.98456177e+02 8.05354416e-01]	[4.62337189e+02 8.93298950e+02 7.93058217e-01]	[4.85439606e+02 8.70252563e+02 7.58601427e-01]
[503.34228516 323.73657227 0.89266592]	[503.39401245 359.69229126 0.94214559]	[441.76202393 359.76760864 0.89724654]	[421.2182312 469.97070312 0.88806486]	[421.31283569 565.03674316 0.90343881]	[564.8692627 359.58059692 0.91175771]	[585.37591553 462.38586426 0.90129411]	[603.40155029 564.96783447 0.89547998]	[508.4765625 528.99932861 0.65830982]	[467.45440674 531.54156494 0.63590592]	[480.38409424 711.13519287 0.80772316]	[4.82725433e+02 8.62484680e+02 8.34820628e-01]	[549.49707031 526.45605469 0.65838271]	[544.49810791 708.66717529 0.85011214]	[5.57190552e+02 8.59935059e+02 7.80478358e-01]	[490.55529785 313.52105713 0.87043679]	[518.69586182 313.48669434 0.89349556]	[470.01147461 295.61746216 0.80178964]	[531.53637695 295.44281006 0.75606775]	[5.64835999e+02 8.98417725e+02 8.02658617e-01]	[5.80342834e+02 8.90772644e+02 8.11351538e-01]	[5.44486694e+02 8.70205444e+02 7.28531361e-01]	[4.80330688e+02 8.98460327e+02 8.02795947e-01]	[4.62330536e+02 8.93298523e+02 7.88440526e-01]	[4.85439453e+02 8.70214294e+02 7.48622239e-01]
[503.45446777 323.74691772 0.87719083]	[503.48260498 359.70217896 0.92843091]	[441.86404419 359.75949097 0.8847847 ]	[421.36376953 472.5814209 0.87339431]	[423.77005005 567.44384766 0.88432574]	[565.01989746 359.58224487 0.89938509]	[585.42541504 462.2253418 0.91690981]	[603.48321533 564.89660645 0.8995235 ]	[511.06036377 526.46270752 0.66491109]	[472.55187988 528.99737549 0.64621276]	[482.79116821 708.57348633 0.83346093]	[4.82721558e+02 8.62490417e+02 8.37828994e-01]	[549.59954834 523.94604492 0.66363025]	[544.53924561 706.13354492 0.8575021 ]	[5.57208374e+02 8.57439270e+02 7.79896438e-01]	[495.59945679 313.51452637 0.8698945 ]	[521.20068359 313.46368408 0.91075438]	[475.10150146 298.03024292 0.79933298]	[539.20343018 295.50219727 0.82321233]	[5.62451233e+02 8.98412964e+02 8.00965846e-01]	[5.80342163e+02 8.90777954e+02 8.10607314e-01]	[5.44510742e+02 8.70194458e+02 7.13262081e-01]	[4.82737976e+02 8.98507263e+02 7.96058774e-01]	[4.62350403e+02 8.93339417e+02 7.82682717e-01]	[4.85421570e+02 8.70228394e+02 7.53526926e-01]
[508.443573 321.29605103 0.85330641]	[506.02133179 359.69363403 0.89756322]	[444.40795898 359.69866943 0.86617291]	[426.42471313 467.46710205 0.82200211]	[423.89038086 564.96417236 0.88107914]	[567.53607178 359.62692261 0.87968105]	[587.99084473 462.31790161 0.88751751]	[605.96307373 562.43597412 0.89938259]	[516.12097168 526.43890381 0.66264558]	[475.13708496 526.51159668 0.65875882]	[482.8475647 708.50390625 0.83187294]	[4.80380066e+02 8.59990967e+02 8.38092327e-01]	[557.16674805 523.94024658 0.66494024]	[546.99859619 706.11114502 0.83357418]	[5.57254639e+02 8.59937378e+02 7.78441310e-01]	[498.19589233 313.45526123 0.8804515 ]	[521.38690186 313.40222168 0.91542536]	[477.65045166 295.64035034 0.82318425]	[541.70697021 295.4725647 0.81593049]	[5.64827759e+02 8.98412292e+02 7.99874306e-01]	[5.80353516e+02 8.90786011e+02 8.12845767e-01]	[5.46932922e+02 8.70249268e+02 7.29504049e-01]	[4.80328156e+02 8.98468323e+02 8.03045332e-01]	[4.62323212e+02 8.93310608e+02 7.88646281e-01]	[4.85392975e+02 8.70212769e+02 7.53815055e-01]
[511.05718994 321.27798462 0.84623492]	[513.56591797 359.64190674 0.8853755 ]	[449.51849365 359.64468384 0.84636343]	[431.52410889 464.96322632 0.82559597]	[428.96520996 565.01165771 0.85466266]	[570.11798096 357.22024536 0.85729009]	[590.60205078 462.38809204 0.86290115]	[606.10327148 564.82067871 0.88885236]	[518.64758301 526.45812988 0.66466731]	[477.69015503 528.98474121 0.67154169]	[482.84802246 706.12579346 0.82706559]	[4.80350677e+02 8.62486816e+02 8.38354468e-01]	[559.70202637 523.96429443 0.66831189]	[549.50201416 706.01751709 0.81257451]	[5.59690674e+02 8.57459717e+02 7.77951360e-01]	[500.67944336 313.43856812 0.89790666]	[523.8503418 310.95782471 0.90837061]	[480.14953613 295.5045166 0.83859634]	[541.85522461 295.46102905 0.85688418]	[5.64843262e+02 8.98405518e+02 7.95668483e-01]	[5.80366516e+02 8.90779053e+02 8.11676383e-01]	[5.46932007e+02 8.70253967e+02 7.31425107e-01]	[4.80307678e+02 8.98470886e+02 8.09491217e-01]	[4.62307251e+02 8.93319458e+02 7.96142399e-01]	[4.85355774e+02 8.70260559e+02 7.54383445e-01]
[513.63659668 321.26043701 0.85094482]	[516.18756104 359.59881592 0.90310121]	[454.63018799 359.61071777 0.85695064]	[436.55117798 464.87774658 0.86312926]	[434.04901123 564.9442749 0.86890376]	[575.23022461 357.14855957 0.85620403]	[593.13171387 462.26834106 0.87237531]	[608.61254883 562.45739746 0.87201226]	[521.17010498 523.89459229 0.68199354]	[480.19039917 526.42797852 0.68099219]	[482.92437744 706.07403564 0.82966375]	[4.80310852e+02 8.60010803e+02 8.36661816e-01]	[559.84503174 523.83081055 0.6842621 ]	[552.10266113 706.08850098 0.79914033]	[5.59736389e+02 8.59960144e+02 7.81508327e-01]	[500.76168823 313.41439819 0.90430677]	[523.93145752 310.94616699 0.90620482]	[480.33074951 295.43536377 0.79924178]	[544.28375244 295.4319458 0.84143507]	[5.64862976e+02 8.98405701e+02 7.88202882e-01]	[5.82770142e+02 8.90792419e+02 8.11802030e-01]	[5.46950439e+02 8.70302002e+02 7.19959617e-01]	[4.80342010e+02 8.98460266e+02 8.03212523e-01]	[4.62330963e+02 8.93325256e+02 7.87698984e-01]	[4.82897125e+02 8.70266846e+02 7.49598622e-01]
[516.18383789 321.20574951 0.87037027]	[518.69702148 359.59176636 0.92507887]	[457.17633057 359.61785889 0.87820393]	[436.64599609 464.90853882 0.87897265]	[436.5864563 564.87457275 0.88567483]	[580.22460938 357.13528442 0.86275041]	[600.7668457 462.20730591 0.88734525]	[611.15075684 564.82550049 0.85674012]	[521.25531006 523.81750488 0.70229357]	[480.27612305 523.89807129 0.70433319]	[482.96542358 705.94458008 0.80258358]	[4.80252472e+02 8.62494751e+02 8.36676478e-01]	[562.27905273 521.34423828 0.70038331]	[554.66442871 706.10845947 0.79923713]	[5.59738586e+02 8.59995239e+02 7.79457867e-01]	[500.84085083 310.94061279 0.89989674]	[524.01464844 310.89837646 0.89771801]	[482.78988647 295.48129272 0.79622579]	[544.44543457 293.00012207 0.83196568]	[5.64884460e+02 8.98436523e+02 7.80297279e-01]	[5.82780090e+02 8.90809631e+02 8.10261786e-01]	[5.46930359e+02 8.70314453e+02 7.16943383e-01]	[4.80349701e+02 8.98431824e+02 8.09296548e-01]	[4.62341217e+02 8.93322205e+02 7.94511735e-01]	[4.82817749e+02 8.70285156e+02 7.55039155e-01]
[518.71502686 321.18127441 0.89097953]	[521.19995117 357.20315552 0.94282085]	[459.67773438 359.58242798 0.8966552 ]	[439.11196899 464.87130737 0.88835478]	[436.67590332 564.82910156 0.89555478]	[580.35620117 357.08361816 0.87622285]	[600.87091064 459.76599121 0.89231181]	[616.22583008 562.40216064 0.83595967]	[521.38549805 523.82568359 0.70299733]	[480.34259033 523.9151001 0.70005411]	[485.36083984 705.91455078 0.80134344]	[4.80242615e+02 8.62512268e+02 8.38312149e-01]	[562.41967773 521.34436035 0.70691413]	[557.21362305 706.04748535 0.79931986]	[5.59720154e+02 8.59986694e+02 7.77819872e-01]	[503.26266479 310.9251709 0.8952775 ]	[526.48193359 310.87454224 0.88772595]	[482.81622314 292.99780273 0.79704303]	[546.93237305 292.92895508 0.81625402]	[5.64887451e+02 8.98461975e+02 7.80486166e-01]	[5.82786133e+02 8.90826111e+02 8.10693979e-01]	[5.44505737e+02 8.70304565e+02 7.34382749e-01]	[4.80339233e+02 8.98441406e+02 8.09830725e-01]	[4.62331451e+02 8.93330505e+02 7.94091344e-01]	[4.82811890e+02 8.70298767e+02 7.57439613e-01]
[521.18029785 321.14733887 0.90366036]	[521.33703613 357.18301392 0.94893277]	[459.76605225 359.60369873 0.90327793]	[439.21261597 464.90374756 0.89062053]	[439.09356689 562.44274902 0.8984803 ]	[582.84210205 357.06451416 0.88873142]	[603.40258789 459.82122803 0.90919793]	[618.79571533 562.39440918 0.84651154]	[523.82867432 523.83929443 0.7065053 ]	[482.78527832 523.90625 0.69939059]	[485.41055298 703.45953369 0.78603894]	[4.80245392e+02 8.59971619e+02 8.36893201e-01]	[564.81689453 521.35955811 0.71085036]	[559.70062256 706.08276367 0.81139386]	[5.59729919e+02 8.59997559e+02 7.77029335e-01]	[503.3843689 310.92144775 0.88888842]	[528.98040771 310.86471558 0.87220728]	[482.98843384 295.44476318 0.79002392]	[547.03161621 290.4473877 0.81147462]	[5.64887024e+02 8.98451172e+02 7.78395474e-01]	[5.82790100e+02 8.90822388e+02 8.08762670e-01]	[5.44508240e+02 8.70320007e+02 7.29067445e-01]	[4.80326935e+02 8.98430969e+02 8.09632540e-01]	[4.62323853e+02 8.93319458e+02 7.93736577e-01]	[4.82811676e+02 8.70254578e+02 7.48595953e-01]
[521.25622559 321.1489563 0.91422033]	[523.81463623 357.13110352 0.94615662]	[462.22723389 357.1789856 0.90779603]	[439.26547241 462.36138916 0.91550571]	[439.12826538 562.34002686 0.90206909]	[582.95288086 357.08389282 0.89731777]	[603.47277832 459.81765747 0.91728318]	[621.38873291 562.46075439 0.88195115]	[523.91204834 521.35168457 0.71077549]	[482.87283325 523.83685303 0.70155489]	[485.48266602 703.50610352 0.78696716]	[4.80278046e+02 8.62496521e+02 8.43424380e-01]	[564.86346436 521.32012939 0.71755385]	[559.75756836 706.09210205 0.82726634]	[5.59733154e+02 8.59976868e+02 7.81049490e-01]	[503.48132324 310.91427612 0.87826627]	[529.07537842 310.88922119 0.86913747]	[485.4755249 295.42578125 0.7720089 ]	[549.50708008 292.88937378 0.81184369]	[5.64852844e+02 8.98440063e+02 7.82825232e-01]	[5.82768799e+02 8.90823608e+02 8.08640718e-01]	[5.46923218e+02 8.70291382e+02 7.31911302e-01]	[4.80303406e+02 8.98434204e+02 8.14310312e-01]	[4.62305908e+02 8.93308533e+02 8.01331997e-01]	[4.82856689e+02 8.70285217e+02 7.60348678e-01]
[521.36444092 321.19638062 0.92025375]	[523.88964844 357.14715576 0.93985689]	[462.28274536 357.17974854 0.90824103]	[441.68588257 462.22238159 0.92292416]	[439.16537476 562.2666626 0.8965826 ]	[585.37017822 357.09875488 0.89583999]	[603.49810791 462.22766113 0.92061466]	[623.84545898 564.87493896 0.90615702]	[523.97772217 521.36560059 0.715711 ]	[482.94647217 523.83361816 0.69325727]	[487.95074463 703.50439453 0.78485024]	[4.80299774e+02 8.62510742e+02 8.45330060e-01]	[564.92932129 521.34796143 0.72553694]	[559.80627441 706.03387451 0.83592689]	[5.59740417e+02 8.60004517e+02 7.80948997e-01]	[505.96310425 310.97973633 0.8732087 ]	[534.15771484 310.95004272 0.87260491]	[488.01184082 295.49105835 0.75392354]	[552.10406494 292.94638062 0.80265564]	[5.64859558e+02 8.98464539e+02 7.84048200e-01]	[5.82773132e+02 8.90846436e+02 8.06998014e-01]	[5.46920166e+02 8.70313354e+02 7.35759139e-01]	[4.80314392e+02 8.98477905e+02 8.03608060e-01]	[4.62308777e+02 8.93331055e+02 7.89448082e-01]	[4.82888733e+02 8.70293213e+02 7.57986546e-01]
[523.7722168 321.21777344 0.91565669]	[523.93365479 357.18264771 0.93592942]	[462.33282471 357.19433594 0.90040219]	[441.79547119 462.27459717 0.92168009]	[439.21786499 562.27764893 0.9069221 ]	[585.42279053 357.14648438 0.90132225]	[603.50115967 459.83670044 0.91653585]	[623.92980957 564.9230957 0.91295427]	[526.41363525 521.35626221 0.70723772]	[485.41491699 523.82525635 0.67922807]	[487.95101929 703.50854492 0.77830768]	[4.80310150e+02 8.62495239e+02 8.51328492e-01]	[564.99078369 521.33898926 0.7214452 ]	[559.82385254 706.05297852 0.84659672]	[5.59746643e+02 8.59979919e+02 7.84970820e-01]	[508.48956299 313.40057373 0.85951591]	[536.73419189 310.97073364 0.87959778]	[490.57498169 295.47299194 0.74827522]	[557.17999268 292.93774414 0.80260402]	[5.64836426e+02 8.98478027e+02 7.90899336e-01]	[5.82769897e+02 8.93204956e+02 8.12468410e-01]	[5.46936951e+02 8.70295227e+02 7.41948485e-01]	[4.80276093e+02 8.98487732e+02 8.08330953e-01]	[4.62280396e+02 8.93326111e+02 7.97284544e-01]	[4.82901489e+02 8.70274231e+02 7.70368516e-01]
[523.85137939 321.25222778 0.90412939]	[523.96765137 357.22756958 0.92845249]	[462.35427856 357.2124939 0.8952111 ]	[441.84542847 462.2984314 0.91880596]	[439.24481201 562.27703857 0.90892589]	[585.47680664 357.18893433 0.90013015]	[603.52258301 462.20092773 0.91165453]	[623.9130249 564.86932373 0.90350783]	[526.45880127 521.3651123 0.7011143 ]	[485.46295166 523.83666992 0.6713078 ]	[488.0012207 703.48724365 0.77484822]	[4.80311279e+02 8.62491943e+02 8.50875974e-01]	[565.0369873 521.35241699 0.71567613]	[559.83648682 706.01263428 0.8387394 ]	[5.59743713e+02 8.59977661e+02 7.84725547e-01]	[511.05075073 313.42214966 0.85428017]	[539.25305176 313.42904663 0.8945505 ]	[495.63305664 295.53237915 0.76149619]	[559.75024414 293.02236938 0.83339435]	[5.64837036e+02 8.98471619e+02 7.91806459e-01]	[5.80368286e+02 8.90854980e+02 8.13275456e-01]	[5.46937805e+02 8.70294373e+02 7.42677450e-01]	[4.80274750e+02 8.98488770e+02 8.07708681e-01]	[4.62278778e+02 8.93325195e+02 7.96977341e-01]	[4.82902527e+02 8.70272949e+02 7.69841790e-01]
[523.86181641 321.27520752 0.89849657]	[524.00341797 359.59286499 0.92445302]	[462.38574219 359.57296753 0.88927346]	[441.8631897 462.37606812 0.90978211]	[439.2557373 562.28533936 0.91326052]	[585.52270508 357.21347046 0.89737171]	[605.8737793 462.19995117 0.91497749]	[623.92700195 564.88555908 0.90413779]	[526.49755859 523.82104492 0.69788969]	[487.92993164 523.85540771 0.66817349]	[490.50881958 703.49829102 0.77715105]	[4.80317047e+02 8.62509399e+02 8.51703882e-01]	[565.06677246 521.37652588 0.71189123]	[559.84680176 706.0456543 0.84661394]	[5.59741943e+02 8.59996399e+02 7.83702612e-01]	[511.08557129 313.4078064 0.85108423]	[539.29241943 313.46090698 0.90241271]	[495.6746521 295.4380188 0.75149709]	[559.80749512 292.98886108 0.83352923]	[5.64847412e+02 8.98478088e+02 7.92885423e-01]	[5.82775146e+02 8.93203430e+02 8.15100312e-01]	[5.46931152e+02 8.70308655e+02 7.42650986e-01]	[4.80273743e+02 8.98491577e+02 8.08480501e-01]	[4.62278320e+02 8.93326660e+02 7.98597932e-01]	[4.82908813e+02 8.70285461e+02 7.68504858e-01]
[523.90124512 321.28485107 0.89156163]	[526.39575195 359.59619141 0.91791844]	[462.43460083 357.21218872 0.88169163]	[441.87155151 462.36135864 0.90910214]	[439.26882935 562.26226807 0.90846574]	[585.54956055 359.57516479 0.89543021]	[605.88043213 459.84185791 0.91214597]	[623.92724609 564.88885498 0.90552169]	[526.49420166 523.82446289 0.70337325]	[487.93347168 523.85021973 0.67398602]	[490.53787231 703.50787354 0.78439653]	[4.80319183e+02 8.62510193e+02 8.51942778e-01]	[565.05786133 523.81469727 0.71744549]	[562.21063232 706.05340576 0.85671413]	[5.59740295e+02 8.60001953e+02 7.83465445e-01]	[513.61120605 313.41799927 0.85260522]	[541.70544434 313.47039795 0.90952194]	[498.1333313 295.43261719 0.76185387]	[559.84185791 295.40692139 0.82907706]	[5.64864990e+02 8.98473633e+02 7.90388405e-01]	[5.82783020e+02 8.90855896e+02 8.16330433e-01]	[5.46920898e+02 8.70307373e+02 7.47382939e-01]	[4.80272034e+02 8.98488892e+02 8.05656374e-01]	[4.62277618e+02 8.93322876e+02 7.96794355e-01]	[4.82913666e+02 8.70284668e+02 7.68673062e-01]
[523.93231201 321.27352905 0.89249259]	[526.42822266 359.60305786 0.91620892]	[464.85635376 357.19619751 0.87894082]	[441.8777771 462.35089111 0.9116075 ]	[439.27313232 562.27160645 0.90839845]	[585.58239746 359.60394287 0.89344037]	[605.90130615 462.23275757 0.91207874]	[623.91796875 564.92144775 0.90605223]	[526.51318359 523.82470703 0.69957101]	[487.96377563 523.84448242 0.67136121]	[490.50875854 705.95355225 0.7911647 ]	[4.80322937e+02 8.62519836e+02 8.52362394e-01]	[565.06707764 523.82067871 0.71415347]	[562.2020874 706.07446289 0.85443151]	[5.59743530e+02 8.60012512e+02 7.83582687e-01]	[513.6605835 313.43438721 0.85547984]	[541.71954346 313.47122192 0.91256064]	[498.20248413 295.56167603 0.77050877]	[562.21502686 295.47900391 0.83965546]	[5.64878784e+02 8.98482971e+02 7.90336490e-01]	[5.82793762e+02 8.90860962e+02 8.18137646e-01]	[5.44514343e+02 8.70316589e+02 7.50464678e-01]	[4.80273224e+02 8.98493713e+02 8.05162311e-01]	[4.62280579e+02 8.93326477e+02 7.96911597e-01]	[4.82919098e+02 8.70287964e+02 7.67990947e-01]
[523.96618652 321.29467773 0.8832975 ]	[526.44226074 359.60549927 0.91409284]	[464.87561035 357.18865967 0.87599432]	[441.8885498 462.36578369 0.90603799]	[439.27487183 562.26275635 0.90614486]	[585.59539795 359.61120605 0.89235532]	[605.89337158 462.23776245 0.91276097]	[623.88830566 564.89984131 0.90869004]	[526.50250244 521.37084961 0.70112771]	[487.9602356 523.82336426 0.67023093]	[490.53012085 705.91094971 0.78530926]	[4.80328552e+02 8.62493530e+02 8.51267397e-01]	[565.05493164 521.3762207 0.71782219]	[562.20690918 706.07873535 0.85664749]	[5.59737915e+02 8.60008911e+02 7.82585323e-01]	[516.15142822 313.4621582 0.86154824]	[541.74981689 313.48141479 0.91823387]	[498.24731445 295.61328125 0.77517104]	[562.2666626 295.462677 0.84927189]	[5.64881592e+02 8.98491943e+02 7.87953675e-01]	[5.82795837e+02 8.90862671e+02 8.15254033e-01]	[5.44506653e+02 8.70314758e+02 7.50078857e-01]	[4.80275421e+02 8.98488159e+02 8.03603530e-01]	[4.62282715e+02 8.93322083e+02 7.94254541e-01]	[4.82924805e+02 8.70274048e+02 7.64800072e-01]
[523.98297119 323.72335815 0.87937808]	[526.4541626 359.61578369 0.91332948]	[464.88616943 357.19406128 0.8743943 ]	[441.88842773 462.36898804 0.90742821]	[439.2796936 562.26727295 0.90669137]	[587.9710083 359.62637329 0.88994104]	[605.87750244 462.24871826 0.91264021]	[623.86724854 564.84429932 0.90346271]	[526.48626709 521.36254883 0.70051968]	[487.94491577 523.82092285 0.66744483]	[490.54626465 705.9286499 0.78681409]	[4.80327881e+02 8.62491882e+02 8.52210522e-01]	[565.03430176 521.3572998 0.71826911]	[559.8394165 706.03302002 0.84191847]	[5.59741028e+02 8.60011780e+02 7.81144977e-01]	[516.16577148 313.46243286 0.86369354]	[541.77142334 313.48114014 0.92012751]	[498.25668335 295.61322021 0.77752417]	[562.29559326 295.46356201 0.85649586]	[5.64889526e+02 8.98509644e+02 7.82901168e-01]	[5.82808228e+02 8.93208008e+02 8.11750472e-01]	[5.44505920e+02 8.70320007e+02 7.47035801e-01]	[4.80279938e+02 8.98484741e+02 8.04498196e-01]	[4.62288422e+02 8.93321289e+02 7.94614017e-01]	[4.82920502e+02 8.70275146e+02 7.65827298e-01]
[523.98278809 323.72332764 0.87939584]	[526.45379639 359.61618042 0.91340208]	[464.88598633 357.19442749 0.87437999]	[441.88812256 462.37207031 0.90737963]	[439.27746582 562.26708984 0.90649426]	[587.97076416 359.62680054 0.88989758]	[605.87738037 462.24975586 0.91256338]	[623.86712646 564.84564209 0.90328705]	[526.48449707 521.37445068 0.69969082]	[487.94180298 523.83575439 0.66680294]	[490.5508728 705.93212891 0.78687286]	[4.80327972e+02 8.62491516e+02 8.52494657e-01]	[565.03320312 521.36791992 0.71708274]	[562.20324707 706.05505371 0.8424319 ]	[5.59739258e+02 8.60012878e+02 7.81167507e-01]	[516.16577148 313.46237183 0.86368501]	[541.77142334 313.48101807 0.92008233]	[498.2565918 295.61303711 0.77746558]	[562.29571533 295.46286011 0.85661912]	[5.64890442e+02 8.98513123e+02 7.84940422e-01]	[5.82808960e+02 8.93209839e+02 8.13645363e-01]	[5.44504456e+02 8.70318665e+02 7.48634934e-01]	[4.80279022e+02 8.98485962e+02 8.04574251e-01]	[4.62287872e+02 8.93321289e+02 7.94557333e-01]	[4.82920624e+02 8.70274963e+02 7.66687155e-01]
[523.98486328 321.29370117 0.8813116 ]	[526.45874023 359.62677002 0.91378623]	[464.88101196 357.20425415 0.87459171]	[441.85775757 462.33850098 0.91769624]	[439.25906372 562.2769165 0.91161084]	[587.9810791 359.63861084 0.88731283]	[605.89117432 462.30209351 0.91465044]	[621.42346191 564.84631348 0.88851088]	[526.50146484 523.84320068 0.69582415]	[487.94415283 523.85845947 0.6640541 ]	[490.52322388 705.90679932 0.78635633]	[4.80337799e+02 8.62539673e+02 8.53988051e-01]	[565.04827881 523.83410645 0.71152371]	[559.80780029 706.0826416 0.84182936]	[5.59749634e+02 8.62551514e+02 7.85532176e-01]	[516.20678711 313.45318604 0.8658269 ]	[541.76776123 313.48977661 0.91822273]	[500.63830566 295.56799316 0.78171802]	[562.28399658 295.48757935 0.86015832]	[5.64901062e+02 8.98492920e+02 7.84659386e-01]	[5.82812866e+02 8.93210022e+02 8.13554049e-01]	[5.46930176e+02 8.72738770e+02 7.50321984e-01]	[4.80275970e+02 8.98478821e+02 8.04019213e-01]	[4.62283722e+02 8.93312378e+02 7.95172513e-01]	[4.82930298e+02 8.70304382e+02 7.65181541e-01]
[523.98846436 321.29992676 0.87925225]	[526.45458984 359.625 0.91411561]	[464.88024902 357.20880127 0.87433302]	[441.83187866 462.41812134 0.90927923]	[439.26602173 562.27722168 0.91194749]	[587.96807861 359.62680054 0.889072 ]	[605.862854 462.31356812 0.91585773]	[621.38452148 564.88128662 0.88311601]	[526.51342773 523.82775879 0.69473875]	[487.95483398 523.84924316 0.66372234]	[490.53591919 703.47290039 0.78129035]	[4.80330475e+02 8.62553955e+02 8.55542719e-01]	[565.0581665 523.82196045 0.7112003 ]	[559.81109619 706.06530762 0.84311408]	[5.59756042e+02 8.62542786e+02 7.86978126e-01]	[516.21264648 313.45797729 0.86665064]	[541.7701416 313.49450684 0.91894138]	[500.63998413 295.56668091 0.78429449]	[562.28686523 295.48425293 0.86020809]	[5.64897339e+02 8.98490112e+02 7.86428273e-01]	[5.82812500e+02 8.93210938e+02 8.15795600e-01]	[5.46939026e+02 8.72735718e+02 7.51316249e-01]	[4.80269958e+02 8.98480957e+02 8.06805849e-01]	[4.62280914e+02 8.93315430e+02 7.99209416e-01]	[4.82918945e+02 8.70315857e+02 7.68650651e-01]
[523.9934082 321.29452515 0.88026512]	[526.42987061 359.60623169 0.9167031 ]	[464.85900879 357.19372559 0.87936622]	[441.80163574 462.25463867 0.92628592]	[439.21517944 559.81030273 0.89047182]	[585.58551025 359.61376953 0.8930124 ]	[603.52178955 462.27792358 0.91878027]	[621.31188965 562.38696289 0.86067092]	[526.46673584 521.37469482 0.69816065]	[485.472229 523.83374023 0.67105639]	[490.51641846 703.45770264 0.78019685]	[4.80330536e+02 8.62568237e+02 8.56673419e-01]	[565.01489258 521.37799072 0.71520174]	[559.7722168 706.02862549 0.8330555 ]	[5.59757263e+02 8.65037903e+02 7.86407471e-01]	[516.20965576 313.46459961 0.86814129]	[541.77020264 313.48950195 0.91828454]	[500.63830566 295.60568237 0.77504271]	[562.2822876 295.49539185 0.85791963]	[5.64915100e+02 8.98486328e+02 7.84069657e-01]	[5.82818054e+02 8.93204834e+02 8.12378466e-01]	[5.46935608e+02 8.72770325e+02 7.46211648e-01]	[4.80272797e+02 8.98486084e+02 8.07921171e-01]	[4.62285553e+02 8.93320435e+02 8.00656736e-01]	[4.82915527e+02 8.70330322e+02 7.71301210e-01]
[523.97961426 321.29318237 0.88206488]	[526.40625 359.60546875 0.9197557 ]	[464.82818604 357.20120239 0.88128865]	[441.77059937 462.27850342 0.92681706]	[439.20169067 559.79528809 0.8880105 ]	[585.56323242 359.60638428 0.89711678]	[605.85430908 462.33618164 0.915411 ]	[621.29650879 562.41589355 0.8620863 ]	[526.42718506 523.84051514 0.70245129]	[485.43164062 523.86114502 0.67744505]	[490.48678589 703.4453125 0.77402377]	[4.80331329e+02 8.62554810e+02 8.55110586e-01]	[564.97943115 523.82952881 0.71820801]	[559.75549316 706.01538086 0.82948351]	[5.59754211e+02 8.62553711e+02 7.84508049e-01]	[516.18859863 313.46337891 0.86687487]	[541.76220703 313.48944092 0.91666585]	[498.26132202 295.57546997 0.77921236]	[562.26477051 295.48492432 0.85391402]	[5.64908447e+02 8.98487671e+02 7.82510638e-01]	[5.82815308e+02 8.93205872e+02 8.10403764e-01]	[5.46929016e+02 8.72753845e+02 7.45651484e-01]	[4.80272949e+02 8.98484192e+02 8.07357311e-01]	[4.62284729e+02 8.93317261e+02 7.99769700e-01]	[4.82920013e+02 8.70319885e+02 7.69800007e-01]
[523.95220947 321.28244019 0.89003384]	[524.01965332 359.58850098 0.92200065]	[462.43325806 357.19476318 0.88432187]	[441.76324463 462.22344971 0.92746413]	[439.17562866 559.75488281 0.88221443]	[585.53796387 359.58810425 0.89828533]	[605.86108398 462.3359375 0.91215962]	[621.27410889 562.42529297 0.85637581]	[524.02435303 523.84893799 0.70700324]	[485.4012146 523.87384033 0.68366301]	[488.02416992 703.42358398 0.7724331 ]	[4.80328613e+02 8.62537781e+02 8.54234636e-01]	[564.93634033 523.83276367 0.72261411]	[559.74737549 706.01092529 0.82497311]	[5.59754822e+02 8.62547852e+02 7.84674406e-01]	[516.16107178 313.45709229 0.8640514 ]	[541.73980713 313.48937988 0.91411924]	[498.25527954 295.57266235 0.77208978]	[562.24481201 295.50302124 0.85066217]	[5.64906189e+02 8.98487488e+02 7.81918645e-01]	[5.82811340e+02 8.93206787e+02 8.09882283e-01]	[5.46930298e+02 8.72750977e+02 7.48728931e-01]	[4.80271851e+02 8.98474670e+02 8.09352398e-01]	[4.62282471e+02 8.93310181e+02 8.00381303e-01]	[4.82921448e+02 8.70314209e+02 7.69546032e-01]
[523.93188477 321.26644897 0.89562041]	[523.99743652 359.57827759 0.92716825]	[462.40734863 357.19491577 0.8877396 ]	[441.73931885 462.23208618 0.92463899]	[439.1663208 559.76708984 0.88189524]	[585.51031494 359.57446289 0.89845288]	[603.51177979 462.30508423 0.91436547]	[618.8380127 562.44061279 0.85485888]	[524.00305176 523.81195068 0.71200043]	[485.3788147 523.84020996 0.68683261]	[487.9956665 703.38494873 0.76623511]	[4.80329346e+02 8.62525208e+02 8.54004860e-01]	[564.91589355 521.37451172 0.72840559]	[559.74981689 706.00219727 0.82089728]	[5.59749023e+02 8.62560181e+02 7.84260333e-01]	[516.13366699 313.45080566 0.86129898]	[541.71051025 313.47952271 0.91024297]	[498.2121582 295.54037476 0.78016138]	[559.83215332 295.49014282 0.84313923]	[5.64916199e+02 8.98475586e+02 7.81919658e-01]	[5.82806458e+02 8.90851746e+02 8.08774352e-01]	[5.46919678e+02 8.72757996e+02 7.47364402e-01]	[4.80270782e+02 8.98473572e+02 8.08940709e-01]	[4.62280945e+02 8.93307373e+02 7.99499154e-01]	[4.82920227e+02 8.70305664e+02 7.71197438e-01]
[523.90637207 321.27856445 0.89853847]	[523.98132324 359.5675354 0.92750454]	[462.39450073 357.18618774 0.89048487]	[441.70748901 462.19946289 0.92498803]	[439.16119385 559.79998779 0.8855871 ]	[585.49035645 357.22097778 0.89988112]	[603.48492432 462.23397827 0.91923904]	[618.83215332 562.42956543 0.85497594]	[524.00738525 521.3560791 0.71462464]	[485.38378906 523.82415771 0.68818074]	[487.99822998 703.37896729 0.76638615]	[4.80328552e+02 8.62514771e+02 8.54237318e-01]	[564.90759277 521.35015869 0.73424733]	[559.7310791 706.00152588 0.82087296]	[5.59748474e+02 8.62558105e+02 7.84768283e-01]	[516.1151123 313.46017456 0.86267757]	[539.31463623 313.50567627 0.90862209]	[498.16882324 295.48513794 0.78267956]	[559.78814697 295.503479 0.84165192]	[5.64911438e+02 8.98478027e+02 7.80836463e-01]	[5.82801941e+02 8.90855225e+02 8.06137681e-01]	[5.46919067e+02 8.72754700e+02 7.47307718e-01]	[4.80272217e+02 8.98468140e+02 8.10252964e-01]	[4.62282196e+02 8.93304749e+02 8.00415516e-01]	[4.82917664e+02 8.70301880e+02 7.71548748e-01]
[523.88208008 321.28939819 0.89753181]	[523.95965576 357.23065186 0.93172169]	[462.38348389 357.18743896 0.89418578]	[439.33312988 459.84020996 0.92646253]	[439.13531494 562.22344971 0.88854432]	[585.45819092 357.21609497 0.90263158]	[603.46295166 462.22885132 0.92159235]	[618.84802246 562.46234131 0.85965014]	[523.97467041 521.32592773 0.72563058]	[485.34240723 521.36444092 0.70075119]	[488.00613403 700.84991455 0.76427048]	[4.80331238e+02 8.62501343e+02 8.54131043e-01]	[564.88238525 521.32147217 0.74028665]	[559.72570801 705.97497559 0.81716377]	[5.59747314e+02 8.62544495e+02 7.84361839e-01]	[513.62860107 313.46026611 0.86272252]	[539.2833252 313.5093689 0.90562248]	[498.13955688 295.46008301 0.77513528]	[559.75549316 295.44625854 0.83167887]	[5.64910217e+02 8.98474487e+02 7.82649279e-01]	[5.82802246e+02 8.90851135e+02 8.08507800e-01]	[5.46920044e+02 8.72745972e+02 7.47644126e-01]	[4.80270508e+02 8.98473511e+02 8.09975684e-01]	[4.62280823e+02 8.93306030e+02 7.99688399e-01]	[4.82917114e+02 8.70295227e+02 7.72548318e-01]
[523.85223389 321.29083252 0.90037614]	[523.93536377 359.57214355 0.93485659]	[462.37359619 357.19180298 0.89695275]	[439.27874756 459.84341431 0.92552346]	[439.12191772 562.24035645 0.88849616]	[585.41455078 359.568573 0.90602964]	[603.46655273 462.31689453 0.9126845 ]	[621.26873779 562.46868896 0.86248839]	[523.94726562 521.31195068 0.72855586]	[482.93170166 521.35144043 0.70852244]	[487.96325684 700.84875488 0.76253307]	[4.80330902e+02 8.62506897e+02 8.55129778e-01]	[564.86914062 521.30883789 0.74209923]	[559.71313477 706.02001953 0.82152224]	[5.59748596e+02 8.62552795e+02 7.85805106e-01]	[513.57836914 313.46008301 0.86043173]	[539.2532959 313.50793457 0.9024176 ]	[495.662323 295.51593018 0.77687645]	[559.71929932 295.49746704 0.83412302]	[5.64897095e+02 8.98466125e+02 7.86235154e-01]	[5.82792175e+02 8.90848938e+02 8.10617924e-01]	[5.46930542e+02 8.72745300e+02 7.49130011e-01]	[4.80271484e+02 8.98471069e+02 8.11857879e-01]	[4.62282501e+02 8.93305725e+02 8.01437855e-01]	[4.82917023e+02 8.70299683e+02 7.73732066e-01]
[523.82720947 321.25750732 0.91010857]	[523.90808105 359.58499146 0.93866307]	[462.34158325 357.20300293 0.90138173]	[439.2875061 462.27282715 0.92380792]	[439.1116333 562.23461914 0.88756263]	[585.37664795 359.57937622 0.9060865 ]	[603.44866943 462.3371582 0.91345149]	[618.8348999 564.82067871 0.86317223]	[523.92523193 523.81311035 0.72035462]	[482.89483643 523.85369873 0.70729458]	[487.95266724 700.84539795 0.76498181]	[4.80333923e+02 8.60016724e+02 8.52102458e-01]	[564.85430908 521.36975098 0.73295224]	[559.6920166 705.98944092 0.82318401]	[5.59733276e+02 8.62564880e+02 7.82802820e-01]	[511.08279419 313.44525146 0.85890806]	[539.21447754 313.47647095 0.89532799]	[495.60928345 295.56253052 0.77814293]	[557.2454834 295.48318481 0.82383859]	[5.64911377e+02 8.98492126e+02 7.81076431e-01]	[5.82800415e+02 8.90862061e+02 8.05521965e-01]	[5.44511719e+02 8.72757080e+02 7.50346482e-01]	[4.80272034e+02 8.98485779e+02 8.06234479e-01]	[4.62281250e+02 8.93312805e+02 7.93781638e-01]	[4.82924225e+02 8.70278259e+02 7.70599127e-01]
[523.79193115 321.27304077 0.9085775 ]	[523.82489014 359.58233643 0.93972856]	[462.26971436 357.20901489 0.90650105]	[439.2364502 462.30859375 0.91814518]	[439.08676147 562.23150635 0.88513339]	[582.9954834 359.58737183 0.90042162]	[603.40679932 462.31973267 0.91465199]	[618.76586914 562.46905518 0.84962702]	[523.84289551 523.90393066 0.70445204]	[482.80395508 523.94281006 0.69840235]	[487.9211731 703.41326904 0.77969766]	[4.80333557e+02 8.62490112e+02 8.51023257e-01]	[562.4666748 523.86968994 0.71522325]	[557.24475098 705.97991943 0.82933974]	[5.59729248e+02 8.65053406e+02 7.82798886e-01]	[511.03231812 313.45947266 0.86134803]	[539.17224121 313.48291016 0.89070982]	[493.09667969 295.54580688 0.77112752]	[557.1862793 295.46331787 0.80830443]	[5.64908569e+02 8.98506470e+02 7.77867436e-01]	[5.82805725e+02 8.93217041e+02 8.02655518e-01]	[5.44506348e+02 8.72787354e+02 7.48485923e-01]	[4.80266510e+02 8.98480408e+02 8.07283044e-01]	[4.62276245e+02 8.93306335e+02 7.95201600e-01]	[4.82929504e+02 8.70281677e+02 7.67765284e-01]
[521.42077637 321.28277588 0.9075309 ]	[521.41192627 359.59423828 0.94118804]	[462.22775269 357.20767212 0.90699428]	[439.21185303 462.27444458 0.9172402 ]	[436.69470215 562.24755859 0.88494444]	[582.91668701 359.59967041 0.90128535]	[603.33599854 462.26873779 0.90777564]	[616.25628662 564.83917236 0.8463645 ]	[523.79803467 523.89306641 0.70471346]	[482.75894165 523.9407959 0.69977629]	[485.47015381 703.45684814 0.77970958]	[4.80334808e+02 8.62508484e+02 8.52156878e-01]	[562.43469238 523.8470459 0.71352166]	[557.20098877 706.00628662 0.81880635]	[5.59720886e+02 8.62560730e+02 7.78047025e-01]	[508.52233887 313.48840332 0.86926723]	[536.6809082 313.49468994 0.88635904]	[493.03973389 295.58630371 0.77299154]	[554.65814209 295.42971802 0.79775274]	[5.64908875e+02 8.98498718e+02 7.76293457e-01]	[5.82804016e+02 8.93206116e+02 8.02172065e-01]	[5.44499939e+02 8.72764954e+02 7.47322440e-01]	[4.80284271e+02 8.98494934e+02 8.06993127e-01]	[4.62297302e+02 8.93323547e+02 7.94075429e-01]	[4.82922821e+02 8.70293274e+02 7.70915031e-01]
[521.37445068 321.29220581 0.90634698]	[521.33312988 359.63778687 0.94582635]	[459.82922363 359.56658936 0.90828449]	[439.16000366 462.37799072 0.90815401]	[436.66308594 562.29107666 0.88872492]	[582.87536621 359.6472168 0.90099126]	[600.89813232 462.23703003 0.90685236]	[616.21392822 564.8548584 0.84158796]	[521.39465332 523.92419434 0.70386231]	[480.36123657 526.42730713 0.70051152]	[485.43725586 703.4786377 0.78619957]	[4.80322754e+02 8.62521240e+02 8.51929903e-01]	[562.37579346 523.87774658 0.7110706 ]	[554.68383789 705.95587158 0.80982494]	[5.59707947e+02 8.62560181e+02 7.75969386e-01]	[506.01422119 313.48672485 0.87563473]	[534.14978027 313.47344971 0.87896264]	[488.00378418 295.56451416 0.77528256]	[552.13989258 293.00631714 0.7948631 ]	[5.64921326e+02 8.98508545e+02 7.77205706e-01]	[5.82812378e+02 8.93209106e+02 8.03226829e-01]	[5.44483521e+02 8.72769043e+02 7.48517692e-01]	[4.80288177e+02 8.98483582e+02 8.09100032e-01]	[4.62301453e+02 8.93320862e+02 7.96358705e-01]	[4.82910187e+02 8.70297852e+02 7.69564152e-01]
[521.29620361 321.29309082 0.89716941]	[521.25842285 359.66604614 0.9411121 ]	[459.75967407 359.57531738 0.90633821]	[439.12915039 462.42047119 0.90515149]	[436.64782715 562.2197876 0.87859744]	[582.82080078 359.6781311 0.89620173]	[600.80639648 462.26889038 0.90285975]	[613.67858887 564.86889648 0.84217447]	[521.3012085 523.85424805 0.71222079]	[480.31195068 523.92089844 0.71127862]	[485.39730835 703.456604 0.79194081]	[4.80315948e+02 8.62543457e+02 8.53117406e-01]	[562.28588867 523.81097412 0.70957142]	[554.62982178 705.95355225 0.80615455]	[5.59695190e+02 8.62513306e+02 7.75258899e-01]	[505.90298462 313.46044922 0.88410002]	[531.58618164 313.46447754 0.87570369]	[485.49822998 295.43515015 0.78913903]	[549.60015869 292.98669434 0.80144918]	[5.64902222e+02 8.98489990e+02 7.88379967e-01]	[5.82798096e+02 8.90861694e+02 8.09744835e-01]	[5.44490234e+02 8.72732361e+02 7.51262784e-01]	[4.80277802e+02 8.98478210e+02 8.08445394e-01]	[4.62296692e+02 8.93319641e+02 7.96771049e-01]	[4.82899994e+02 8.70315125e+02 7.74909258e-01]
[521.24926758 323.71951294 0.88634497]	[521.21099854 359.68536377 0.94119751]	[459.70962524 359.58270264 0.9041338 ]	[439.06143188 464.84863281 0.89525497]	[436.57632446 562.29284668 0.8818351 ]	[582.76208496 359.69525146 0.88908321]	[598.32434082 462.31167603 0.88579202]	[611.15991211 564.87670898 0.84489793]	[521.26696777 523.95635986 0.69876415]	[480.28717041 526.4543457 0.69852203]	[482.95135498 703.41674805 0.80044162]	[4.80307373e+02 8.62552490e+02 8.52314174e-01]	[562.2645874 523.92230225 0.7044763 ]	[552.07141113 705.93652344 0.80364943]	[5.59684753e+02 8.60005066e+02 7.75986135e-01]	[503.48196411 313.4543457 0.88814741]	[529.07733154 313.4604187 0.8787508 ]	[485.44342041 295.42749023 0.78899181]	[549.56463623 292.93969727 0.80066305]	[5.64887939e+02 8.98472229e+02 7.96546042e-01]	[5.82786621e+02 8.90850830e+02 8.13887000e-01]	[5.44502625e+02 8.72704773e+02 7.56758094e-01]	[4.80265900e+02 8.98450806e+02 8.14065099e-01]	[4.62288849e+02 8.93300720e+02 8.02710831e-01]	[4.82891266e+02 8.70327271e+02 7.77115583e-01]
[521.20861816 321.27749634 0.88544518]	[518.78607178 359.6897583 0.92910814]	[459.63638306 359.5904541 0.89347881]	[436.66522217 462.40707397 0.90097684]	[434.10665894 562.2532959 0.87080729]	[580.32049561 359.68814087 0.87963158]	[595.70306396 462.296875 0.8803789 ]	[611.06628418 564.91247559 0.85608071]	[521.17797852 528.97143555 0.68378454]	[480.21826172 529.01617432 0.68658715]	[482.87023926 703.47003174 0.81259394]	[4.80300842e+02 8.62538696e+02 8.46339643e-01]	[559.83288574 526.49401855 0.68738711]	[549.58422852 705.97283936 0.81122047]	[5.57262268e+02 8.62519287e+02 7.74673700e-01]	[503.42514038 313.43054199 0.894068 ]	[529.01477051 313.43585205 0.87937325]	[485.34658813 293.01763916 0.79428053]	[547.06481934 293.00054932 0.81172216]	[5.64903442e+02 8.98483826e+02 7.91607440e-01]	[5.82796814e+02 8.90856018e+02 8.10758829e-01]	[5.44490234e+02 8.72745972e+02 7.62238145e-01]	[4.80259491e+02 8.98443481e+02 8.13094258e-01]	[4.62282623e+02 8.93295227e+02 8.02694440e-01]	[4.82894135e+02 8.70307556e+02 7.74493694e-01]
[518.7935791 321.25228882 0.88146067]	[518.73779297 359.70391846 0.92468107]	[459.5975647 359.60775757 0.88626784]	[436.64532471 462.3694458 0.90013784]	[431.48312378 562.26184082 0.85886586]	[580.26025391 359.70153809 0.8693738 ]	[593.18670654 462.36483765 0.87011111]	[608.54589844 562.47113037 0.88390845]	[518.77062988 526.47613525 0.68223339]	[480.18600464 528.97894287 0.68372881]	[482.81149292 703.46600342 0.80969107]	[4.80290100e+02 8.62531189e+02 8.44575047e-01]	[559.7824707 526.46008301 0.68276954]	[549.51733398 705.93591309 0.8162719 ]	[5.57242065e+02 8.60009399e+02 7.75985956e-01]	[503.36181641 313.41952515 0.90004849]	[526.52612305 313.4022522 0.8841778 ]	[482.92306519 292.99139404 0.79969925]	[547.01446533 292.97875977 0.81586111]	[5.64868408e+02 8.98476257e+02 8.00386786e-01]	[5.82774719e+02 8.90857910e+02 8.13561976e-01]	[5.44494934e+02 8.72702332e+02 7.63001442e-01]	[4.80261993e+02 8.98428467e+02 8.14538062e-01]	[4.62281677e+02 8.93289795e+02 8.04438889e-01]	[4.82887848e+02 8.70299011e+02 7.78800011e-01]
[518.7121582 321.24420166 0.87471944]	[518.67974854 359.71292114 0.91472238]	[457.17785645 359.61849976 0.87959516]	[436.54846191 462.36825562 0.87440425]	[428.9180603 562.28881836 0.86019623]	[577.74768066 359.70864868 0.85490435]	[590.59527588 462.37249756 0.87488288]	[606.06591797 562.40795898 0.89373052]	[518.71136475 526.48736572 0.67193639]	[480.11523438 528.99029541 0.67325604]	[482.7989502 703.4487915 0.81393743]	[4.80292053e+02 8.62554749e+02 8.47754538e-01]	[559.74029541 526.45922852 0.67400622]	[547.043396 705.90240479 0.8237592 ]	[5.57252258e+02 8.62542053e+02 7.80255914e-01]	[503.29360962 313.42562866 0.90354085]	[526.45355225 313.39743042 0.89480698]	[482.84609985 292.97845459 0.79629165]	[547.00366211 293.00250244 0.81633306]	[5.64881592e+02 8.98496765e+02 8.00322711e-01]	[5.82786072e+02 8.93211182e+02 8.16364646e-01]	[5.44504639e+02 8.72753540e+02 7.65031815e-01]	[4.80260315e+02 8.98432312e+02 8.15835238e-01]	[4.62281677e+02 8.93294495e+02 8.05291116e-01]	[4.82892120e+02 8.70312988e+02 7.83067822e-01]
[516.21539307 321.23950195 0.86568129]	[518.63873291 359.73614502 0.90727109]	[457.14349365 359.62530518 0.87373865]	[431.53591919 462.38226318 0.85413074]	[423.90664673 562.33209229 0.88531035]	[575.21331787 359.74908447 0.85144997]	[588.12145996 462.41674805 0.86257565]	[605.95849609 564.86407471 0.90297294]	[518.65710449 526.46716309 0.67174369]	[477.73080444 526.4989624 0.67500502]	[482.78549194 703.40570068 0.8111279 ]	[4.80289642e+02 8.62553833e+02 8.46688151e-01]	[557.22808838 526.44750977 0.67044544]	[546.98638916 705.9342041 0.83702213]	[5.57255371e+02 8.62573914e+02 7.82013655e-01]	[500.89157104 313.40795898 0.90387225]	[524.02947998 313.39855957 0.90445256]	[482.82470703 292.96359253 0.79437971]	[546.91790771 295.4342041 0.83316851]	[5.64887085e+02 8.98514282e+02 7.98375785e-01]	[5.82786560e+02 8.93219360e+02 8.15835118e-01]	[5.44511475e+02 8.72773926e+02 7.63472438e-01]	[4.80253632e+02 8.98430725e+02 8.14758956e-01]	[4.62274414e+02 8.93292969e+02 8.05355787e-01]	[4.82892639e+02 8.70306335e+02 7.84083843e-01]
[516.15637207 321.2557373 0.8588171 ]	[516.17205811 359.72622681 0.89881533]	[457.07312012 359.60812378 0.86003864]	[431.48181152 462.41320801 0.84825706]	[423.87121582 562.35522461 0.89161849]	[575.14697266 359.76202393 0.84467804]	[588.02246094 462.41638184 0.87073183]	[603.51049805 564.92425537 0.89284211]	[516.15820312 526.47613525 0.66344255]	[477.61279297 526.50372314 0.65941179]	[482.76046753 700.92590332 0.8080647 ]	[4.80293915e+02 8.62522644e+02 8.45047355e-01]	[554.69500732 526.46343994 0.66215122]	[546.9387207 705.93200684 0.84414852]	[5.57256042e+02 8.62535034e+02 7.82928944e-01]	[500.8470459 313.41522217 0.90658146]	[523.99072266 313.40408325 0.91066813]	[482.81121826 295.45831299 0.79258496]	[544.52374268 295.46917725 0.84324098]	[5.64868835e+02 8.98496765e+02 8.00441206e-01]	[5.82778259e+02 8.93210083e+02 8.15810800e-01]	[5.46918701e+02 8.72747314e+02 7.62860894e-01]	[4.80255615e+02 8.98436401e+02 8.13275874e-01]	[4.62275146e+02 8.93293823e+02 8.04304540e-01]	[4.82901459e+02 8.70282410e+02 7.83833683e-01]
[513.63952637 321.26318359 0.85247266]	[513.64093018 359.7243042 0.88943344]	[454.55584717 359.61630249 0.85083753]	[428.93685913 464.85653687 0.84709191]	[423.81237793 562.34881592 0.90154004]	[572.60113525 359.75387573 0.8471809 ]	[585.55499268 462.35888672 0.89246726]	[603.44311523 564.89239502 0.89910716]	[513.61755371 526.48175049 0.66095495]	[475.12298584 528.97888184 0.6510312 ]	[482.70751953 703.41430664 0.81409037]	[4.80293762e+02 8.62494446e+02 8.42945695e-01]	[552.11584473 526.45721436 0.65994626]	[544.53948975 705.90789795 0.84346724]	[5.57248962e+02 8.62517029e+02 7.82774210e-01]	[500.81362915 313.41149902 0.90793562]	[523.9453125 313.42010498 0.91705495]	[482.73110962 292.98876953 0.80724633]	[544.41925049 295.50372314 0.8468976 ]	[5.64876160e+02 8.98478943e+02 8.03834558e-01]	[5.82781067e+02 8.90853943e+02 8.18450630e-01]	[5.44515320e+02 8.72741211e+02 7.64184713e-01]	[4.80261841e+02 8.98438904e+02 8.15764546e-01]	[4.62279327e+02 8.93294678e+02 8.05065393e-01]	[4.82902374e+02 8.70259644e+02 7.82979965e-01]
[511.08114624 321.2807312 0.8434279 ]	[511.04281616 359.71554565 0.88816601]	[449.51217651 359.60192871 0.84811896]	[426.37258911 464.93572998 0.84676427]	[421.37872314 562.41345215 0.9139716 ]	[570.0526123 359.74874878 0.85241103]	[585.49291992 462.34820557 0.89983535]	[603.40008545 564.93060303 0.89540589]	[511.03884888 526.42352295 0.66693926]	[470.03359985 526.45574951 0.64631969]	[480.3553772 703.44488525 0.81581676]	[4.80295593e+02 8.62493042e+02 8.41300488e-01]	[549.56817627 523.9519043 0.66801381]	[544.52398682 703.41369629 0.82705021]	[5.57248535e+02 8.62499451e+02 7.79576063e-01]	[500.72787476 313.42907715 0.90364981]	[523.87677002 313.42605591 0.91699731]	[480.27182007 292.98275757 0.8090139 ]	[544.29663086 295.46057129 0.8619312 ]	[5.64865540e+02 8.98494446e+02 8.00357521e-01]	[5.82781616e+02 8.93204834e+02 8.15064311e-01]	[5.44513489e+02 8.72727112e+02 7.59163439e-01]	[4.80279114e+02 8.98440918e+02 8.13978612e-01]	[4.62292450e+02 8.93293945e+02 8.02111149e-01]	[4.82901398e+02 8.70248169e+02 7.79677391e-01]
[508.46566772 321.27438354 0.85209394]	[508.45462036 359.70837402 0.89901716]	[446.92391968 359.58886719 0.85729581]	[423.83969116 464.90252686 0.86761522]	[421.3578186 562.34460449 0.90897501]	[567.519104 359.73471069 0.87268245]	[585.41992188 462.42797852 0.90001619]	[603.34344482 564.94921875 0.89821005]	[508.52548218 526.40612793 0.66793281]	[469.95858765 526.43188477 0.64088279]	[480.33892822 706.05340576 0.83857441]	[4.80312592e+02 8.62496948e+02 8.44264090e-01]	[549.49542236 523.93505859 0.67434281]	[544.48059082 705.97479248 0.85490906]	[5.57216003e+02 8.60012024e+02 7.80693710e-01]	[500.64273071 313.41018677 0.88363647]	[523.7756958 313.44647217 0.92054355]	[480.21432495 292.95062256 0.82413018]	[541.89666748 295.44259644 0.86812711]	[5.64872559e+02 8.98480957e+02 8.02660465e-01]	[5.82776306e+02 8.90848267e+02 8.22387338e-01]	[5.44494812e+02 8.70320618e+02 7.62040138e-01]	[4.80299438e+02 8.98457214e+02 8.08875859e-01]	[4.62308502e+02 8.93305176e+02 7.97571123e-01]	[4.82922089e+02 8.70234558e+02 7.77207971e-01]
[505.96957397 321.26620483 0.86281699]	[505.88769531 359.71380615 0.91880876]	[444.35180664 359.59750366 0.87388968]	[421.32705688 464.96640015 0.89306289]	[421.28997803 562.38568115 0.92312527]	[565.04858398 359.74029541 0.88613951]	[585.35626221 464.84121704 0.89345622]	[600.89581299 564.97241211 0.88785636]	[505.97570801 523.9329834 0.68065453]	[464.94656372 526.42138672 0.65406007]	[480.30963135 706.09490967 0.83939779]	[4.80317444e+02 8.62497375e+02 8.45853567e-01]	[546.92095947 523.90722656 0.69889718]	[544.47650146 705.95281982 0.8461867 ]	[5.57205383e+02 8.59996826e+02 7.80343711e-01]	[498.20849609 313.40762329 0.8753649 ]	[521.36437988 313.43362427 0.91815966]	[480.1579895 295.44500732 0.81349754]	[541.80944824 295.43963623 0.84888607]	[5.64882324e+02 8.98476440e+02 8.00925076e-01]	[5.82783691e+02 8.90838074e+02 8.22414100e-01]	[5.44483521e+02 8.70304932e+02 7.64004409e-01]	[4.80297699e+02 8.98471130e+02 8.06099117e-01]	[4.62308350e+02 8.93314453e+02 7.94268548e-01]	[4.82927979e+02 8.70230286e+02 7.82220960e-01]
[503.427948 321.22277832 0.89418995]	[503.42367554 359.70391846 0.94027579]	[441.86730957 359.6020813 0.88903511]	[421.24694824 464.82009888 0.90484196]	[421.19830322 562.36077881 0.92050076]	[564.91809082 359.70748901 0.90260088]	[582.96893311 464.88964844 0.89096034]	[600.8213501 564.89373779 0.87976533]	[505.88156128 523.95056152 0.68163121]	[464.82571411 526.42681885 0.6587289 ]	[480.29574585 705.95953369 0.82801747]	[4.80313904e+02 8.62515930e+02 8.45395982e-01]	[544.48120117 523.92602539 0.69922107]	[544.4407959 705.99938965 0.87072104]	[5.57233887e+02 8.62552063e+02 7.84676194e-01]	[495.61553955 310.97787476 0.85362661]	[521.20452881 313.42486572 0.90585423]	[477.66955566 295.50222778 0.80091166]	[539.29724121 295.43145752 0.82840252]	[5.64891541e+02 8.98473267e+02 8.03606391e-01]	[5.82793518e+02 8.90842712e+02 8.25230718e-01]	[5.44512329e+02 8.72736694e+02 7.56638467e-01]	[4.80292847e+02 8.98454651e+02 8.09910953e-01]	[4.62302917e+02 8.93303650e+02 7.96290338e-01]	[4.82927856e+02 8.70244141e+02 7.80278444e-01]
[503.31307983 321.23721313 0.90877253]	[503.23910522 359.74252319 0.94511443]	[441.73620605 359.63064575 0.90947759]	[418.73721313 464.8944397 0.89027333]	[418.69119263 562.34161377 0.90531087]	[562.4039917 359.73703003 0.89253026]	[582.79833984 462.39096069 0.90361202]	[598.26159668 564.90264893 0.85762262]	[503.36065674 523.94830322 0.70095104]	[462.28063965 526.44134521 0.69027138]	[480.26956177 705.92407227 0.82977849]	[4.80299805e+02 8.62493347e+02 8.44909012e-01]	[544.36889648 523.89306641 0.71526283]	[544.40820312 706.05822754 0.88448668]	[5.57239258e+02 8.62497620e+02 7.84551978e-01]	[490.55801392 313.39620972 0.85263121]	[518.71875 313.46115112 0.89534807]	[475.13519287 295.5486145 0.79146391]	[539.18200684 295.4725647 0.82157397]	[5.64869690e+02 8.98438416e+02 8.02056313e-01]	[5.82781738e+02 8.90819336e+02 8.17332983e-01]	[5.46927856e+02 8.72708740e+02 7.43869364e-01]	[4.80331055e+02 8.98426025e+02 8.19862247e-01]	[4.62343353e+02 8.93297607e+02 8.03665936e-01]	[4.82901672e+02 8.70231812e+02 7.79695153e-01]
[503.31591797 321.23989868 0.90784937]	[503.23687744 359.74310303 0.94487399]	[441.73553467 359.62982178 0.9093774 ]	[418.7381897 464.90307617 0.88916874]	[418.69317627 562.34393311 0.90603501]	[562.40386963 359.73800659 0.89276457]	[582.79852295 462.39291382 0.90290642]	[598.26556396 564.90441895 0.85767084]	[503.3576355 523.9498291 0.69912881]	[462.27664185 526.44610596 0.68825376]	[480.26824951 705.91998291 0.82943821]	[4.80301117e+02 8.62508728e+02 8.46114576e-01]	[544.36590576 523.89227295 0.71413481]	[544.40698242 706.06018066 0.88436294]	[5.57236633e+02 8.62508118e+02 7.84756839e-01]	[490.56011963 313.39764404 0.85290587]	[518.72344971 313.46347046 0.89628446]	[475.12716675 295.53143311 0.79464841]	[539.18634033 295.47351074 0.82106948]	[5.64878967e+02 8.98445312e+02 8.02787006e-01]	[5.82789978e+02 8.90823181e+02 8.19529772e-01]	[5.46927124e+02 8.72716370e+02 7.46597111e-01]	[4.80328613e+02 8.98432861e+02 8.19078684e-01]	[4.62341217e+02 8.93301758e+02 8.03788781e-01]	[4.82903046e+02 8.70243225e+02 7.81354308e-01]
[500.86050415 321.26901245 0.90920299]	[500.70709229 359.80825806 0.93607944]	[439.23526001 359.67840576 0.90728486]	[418.60153198 467.42523193 0.8699137 ]	[418.58789062 562.44439697 0.90534806]	[562.24591064 359.80899048 0.8777262 ]	[580.25811768 462.41369629 0.8755821 ]	[595.68048096 564.9598999 0.83835149]	[500.86871338 526.4498291 0.69359756]	[459.80825806 529.01531982 0.68012667]	[480.21127319 708.51507568 0.86201555]	[4.80268860e+02 8.62521240e+02 8.44138741e-01]	[541.89727783 523.91705322 0.70502472]	[544.36560059 706.12390137 0.88510311]	[5.57266174e+02 8.65040649e+02 7.86858201e-01]	[487.93228149 313.41973877 0.86692989]	[516.14733887 313.4864502 0.87790537]	[470.00183105 295.50466919 0.78736508]	[534.10742188 295.45684814 0.78957754]	[5.64893188e+02 9.00980652e+02 8.05483460e-01]	[5.82801086e+02 8.93221375e+02 8.24919105e-01]	[5.46948975e+02 8.72766724e+02 7.35327840e-01]	[4.80346680e+02 8.98433899e+02 8.18154752e-01]	[4.62351501e+02 8.93313110e+02 8.01374912e-01]	[4.82860382e+02 8.70247375e+02 7.81137168e-01]
[500.7727356 321.27874756 0.90307605]	[498.23956299 362.24356079 0.91293204]	[439.09472656 359.77508545 0.88070858]	[416.07461548 467.40014648 0.8567059 ]	[416.10638428 562.47045898 0.89254403]	[559.69482422 362.24697876 0.84904432]	[572.67321777 464.88412476 0.84578633]	[590.62072754 565.01513672 0.83716798]	[500.71572876 531.55206299 0.68042803]	[459.71133423 534.16937256 0.67795426]	[480.14080811 708.60699463 0.83807075]	[4.80250305e+02 8.62525024e+02 8.45745862e-01]	[541.74926758 526.50604248 0.68942761]	[544.34130859 706.08569336 0.88055915]	[5.57266113e+02 8.62552246e+02 7.85632432e-01]	[485.37799072 313.44473267 0.88486087]	[511.06167603 313.46844482 0.87182426]	[464.96530151 295.49145508 0.81352341]	[528.99182129 295.44793701 0.80291808]	[5.64882507e+02 8.98512634e+02 7.99401641e-01]	[5.82796936e+02 8.93210632e+02 8.20082426e-01]	[5.46965332e+02 8.72731262e+02 7.27362156e-01]	[4.80359802e+02 8.98415710e+02 8.20081592e-01]	[4.62355164e+02 8.93307007e+02 8.05414319e-01]	[4.82830109e+02 8.70247803e+02 7.83559382e-01]
[498.11837769 323.82162476 0.84858799]	[495.59118652 362.30801392 0.86546648]	[434.05172729 359.82244873 0.83818579]	[405.92166138 469.98425293 0.81649661]	[403.32421875 567.45758057 0.87270159]	[552.06750488 362.33309937 0.82724285]	[567.49554443 470.00646973 0.84801388]	[587.98535156 567.51239014 0.85713804]	[498.15023804 534.12988281 0.66486448]	[457.18927002 539.19793701 0.67263591]	[477.66503906 711.11560059 0.82188791]	[4.80264984e+02 8.65118591e+02 8.62520695e-01]	[539.18756104 529.04290771 0.67061067]	[544.328125 708.63873291 0.88399053]	[5.59705383e+02 8.62541748e+02 7.91685820e-01]	[482.76074219 313.55001831 0.92370856]	[505.89279175 315.94857788 0.91978419]	[462.37167358 295.60784912 0.84004188]	[523.95422363 298.01544189 0.83922768]	[5.64998413e+02 9.00983459e+02 7.87365437e-01]	[5.82867249e+02 8.90837280e+02 8.21783423e-01]	[5.46946716e+02 8.70330322e+02 7.39515603e-01]	[4.82732574e+02 8.98436462e+02 8.29089582e-01]	[4.62363159e+02 8.93336914e+02 8.18198204e-01]	[4.82874634e+02 8.70319336e+02 7.92867422e-01]
[495.60253906 326.33782959 0.84172285]	[488.01455688 362.35595703 0.85704303]	[426.44793701 362.27600098 0.82880425]	[400.84371948 475.1411438 0.8727237 ]	[400.85217285 567.44537354 0.87995499]	[547.05157471 364.76867676 0.84235525]	[565.00256348 464.93283081 0.88088137]	[585.54425049 567.52209473 0.87063491]	[498.12521362 534.09924316 0.66396242]	[457.16635132 536.70648193 0.66432106]	[475.16677856 711.20635986 0.81015044]	[4.80271240e+02 8.65095642e+02 8.61376166e-01]	[536.69482422 529.0043335 0.6663999 ]	[544.331604 708.61096191 0.87830001]	[5.57250427e+02 8.54924927e+02 7.95640349e-01]	[480.32815552 315.99615479 0.94652963]	[503.41064453 315.98880005 0.94257987]	[462.20651245 298.04135132 0.87352055]	[523.79046631 298.09963989 0.84970379]	[5.64934387e+02 8.98479431e+02 7.64320374e-01]	[5.82827271e+02 8.90782471e+02 7.88463593e-01]	[5.46931274e+02 8.70101562e+02 7.09990740e-01]	[4.82742828e+02 8.98444824e+02 8.22707891e-01]	[4.62372772e+02 8.93346741e+02 8.18806291e-01]	[4.82887207e+02 8.70297913e+02 7.90548682e-01]
[493.06216431 328.84887695 0.83692276]	[485.4163208 364.86712646 0.8733688 ]	[423.89993286 364.81790161 0.82874131]	[400.75280762 475.12585449 0.88165408]	[400.66543579 567.5201416 0.88953137]	[544.51647949 364.82086182 0.85975891]	[564.88983154 467.46911621 0.875126 ]	[585.39233398 567.51794434 0.89414912]	[495.63391113 534.15319824 0.65590483]	[457.13369751 539.23687744 0.6565218 ]	[475.13183594 713.71099854 0.79808259]	[4.80251434e+02 8.65064087e+02 8.56424689e-01]	[534.11804199 529.00878906 0.65657991]	[544.31524658 708.66589355 0.88041615]	[5.57215271e+02 8.54822571e+02 8.14034224e-01]	[480.23986816 316.05255127 0.95087093]	[503.33135986 316.02346802 0.95123821]	[459.70895386 298.04214478 0.87145728]	[521.35070801 298.0513916 0.85405046]	[5.64898560e+02 8.95943237e+02 7.75322139e-01]	[5.82790894e+02 8.90684143e+02 7.80494213e-01]	[5.44513977e+02 8.67612793e+02 7.18244314e-01]	[4.82759155e+02 8.98430603e+02 8.24862480e-01]	[4.62382935e+02 8.93344360e+02 8.18781257e-01]	[4.82849030e+02 8.70269714e+02 7.92568326e-01]
[490.48025513 331.43240356 0.84782547]	[482.91177368 367.38299561 0.891729 ]	[423.7991333 364.87545776 0.83846748]	[400.60717773 475.06835938 0.87589687]	[398.13302612 565.03771973 0.90235126]	[544.38977051 364.82849121 0.8695972 ]	[564.80810547 469.98129272 0.87542331]	[585.34997559 567.54858398 0.88720429]	[490.52844238 539.24316406 0.65825313]	[452.00912476 541.81903076 0.64449179]	[472.54608154 716.26293945 0.76918447]	[4.80257233e+02 8.65075073e+02 8.59155238e-01]	[529.04577637 534.10656738 0.65244067]	[544.3203125 708.67694092 0.88228476]	[5.57192200e+02 8.52370728e+02 8.21672857e-01]	[480.16351318 316.12399292 0.94375277]	[503.27258301 316.10101318 0.95848042]	[457.21191406 298.11959839 0.85181487]	[521.20025635 298.07519531 0.7053498 ]	[5.64878784e+02 8.95848083e+02 7.93995261e-01]	[5.80367859e+02 8.88221008e+02 7.81173110e-01]	[5.44514343e+02 8.65098938e+02 7.32391834e-01]	[4.82742859e+02 8.98446899e+02 8.23914886e-01]	[4.62376648e+02 8.93352661e+02 8.23677838e-01]	[4.82857117e+02 8.70270752e+02 7.97392368e-01]
[485.48364258 331.49975586 0.86678886]	[482.83380127 369.90002441 0.90026236]	[421.35778809 367.37948608 0.84824854]	[398.1836853 475.16412354 0.88490617]	[398.08786011 570.01379395 0.86005259]	[544.31616211 364.86694336 0.86795342]	[562.42926025 470.02914429 0.87276655]	[582.92224121 567.58862305 0.87894535]	[487.97583008 539.23834229 0.67293054]	[446.96087646 541.81750488 0.65516698]	[469.98345947 713.7868042 0.76648927]	[4.80254242e+02 8.62561279e+02 8.53117228e-01]	[526.5201416 534.11108398 0.6712479 ]	[544.29736328 708.70904541 0.86977577]	[5.57209534e+02 8.52286133e+02 8.32210898e-01]	[477.69873047 316.1703186 0.92489231]	[500.85247803 316.15734863 0.95943105]	[457.12243652 298.22601318 0.82642615]	[518.72296143 298.1187439 0.68660438]	[5.64898438e+02 8.93360840e+02 8.30123186e-01]	[5.82791504e+02 8.88136475e+02 7.91446984e-01]	[5.44523926e+02 8.62528748e+02 7.44114995e-01]	[4.82737091e+02 8.98437012e+02 8.30369115e-01]	[4.62366760e+02 8.93339417e+02 8.29808533e-01]	[4.82870392e+02 8.70220642e+02 7.96362638e-01]
[482.9147644 334.01681519 0.91741639]	[482.73928833 372.45019531 0.90923989]	[421.22671509 369.91635132 0.85732573]	[398.11901855 477.73776245 0.90509546]	[395.63217163 572.57885742 0.83118081]	[541.88989258 367.42596436 0.86023307]	[562.35461426 470.02911377 0.86403817]	[582.8581543 570.0413208 0.87259215]	[485.41421509 541.75964355 0.69658601]	[444.35604858 541.87023926 0.68085718]	[467.48306274 713.76550293 0.77927339]	[4.80251740e+02 8.62496033e+02 8.48382592e-01]	[524.02624512 536.7265625 0.6878953 ]	[541.95196533 711.14971924 0.85917717]	[5.54625854e+02 8.52170837e+02 8.15062404e-01]	[475.11773682 318.58596802 0.90228838]	[500.67098999 318.61444092 0.9427737 ]	[454.60736084 300.67657471 0.80942219]	[516.16162109 300.65725708 0.74155253]	[5.64911072e+02 8.93312500e+02 8.39922071e-01]	[5.82784973e+02 8.85643494e+02 7.88030744e-01]	[5.44427246e+02 8.57408752e+02 7.47488916e-01]	[4.80348267e+02 8.98420715e+02 8.24151874e-01]	[4.62347717e+02 8.93316284e+02 8.29999804e-01]	[4.82872833e+02 8.70173889e+02 7.87069559e-01]
[482.78781128 336.47445679 0.94613457]	[480.34585571 372.52261353 0.91717958]	[418.79522705 372.47497559 0.85820502]	[398.05773926 480.20199585 0.92411327]	[395.57070923 575.23040771 0.83043832]	[541.80834961 369.90570068 0.85588008]	[562.29296875 475.13619995 0.8717894 ]	[582.78369141 575.1697998 0.84872264]	[485.40011597 544.34185791 0.7065962 ]	[444.32055664 544.4677124 0.68047816]	[469.9682312 716.2791748 0.77107269]	[4.80276398e+02 8.62499817e+02 8.50735426e-01]	[526.390625 541.77801514 0.70187771]	[541.93890381 711.17657471 0.85998237]	[5.49581360e+02 8.49702515e+02 8.17779660e-01]	[470.03057861 318.71755981 0.88585222]	[498.15719604 318.70742798 0.91038579]	[452.02252197 303.22689819 0.78523147]	[511.04641724 303.25366211 0.74336267]	[5.64852417e+02 8.93270691e+02 8.41266513e-01]	[5.80313721e+02 8.85573669e+02 7.69325852e-01]	[5.44356750e+02 8.54821716e+02 7.65344381e-01]	[4.80352753e+02 8.98437622e+02 8.22131276e-01]	[4.62356537e+02 8.93324097e+02 8.33429575e-01]	[4.82902435e+02 8.70166138e+02 7.87359178e-01]
[482.71817017 336.56494141 0.95272857]	[480.27059937 375.03076172 0.93259478]	[418.73950195 375.00125122 0.86979532]	[395.61114502 480.32666016 0.91938663]	[393.04403687 580.25640869 0.83623648]	[541.72161865 372.47622681 0.8496865 ]	[559.82635498 477.59487915 0.86011922]	[582.73034668 575.1942749 0.83393067]	[482.95623779 546.94818115 0.70075297]	[441.88433838 549.51977539 0.67301869]	[467.49258423 721.45300293 0.79190123]	[4.80276520e+02 8.62494995e+02 8.52224827e-01]	[523.97912598 544.38061523 0.7071349 ]	[541.92034912 713.75189209 0.84268701]	[5.49490295e+02 8.47064941e+02 8.08759451e-01]	[467.45455933 321.16259766 0.88568324]	[495.67211914 318.78009033 0.88805121]	[449.49386597 305.78790283 0.78774083]	[508.53811646 305.84121704 0.7652036 ]	[5.62346130e+02 8.90718506e+02 8.23009610e-01]	[5.77728333e+02 8.77955261e+02 7.37384558e-01]	[5.44352112e+02 8.52189209e+02 7.48887300e-01]	[4.80344391e+02 8.98439819e+02 8.24533343e-01]	[4.62353363e+02 8.93324280e+02 8.36261392e-01]	[4.82902893e+02 8.70157776e+02 7.90838361e-01]
[480.30618286 336.60110474 0.95270705]	[480.17764282 377.4934082 0.93345928]	[418.68301392 375.11038208 0.87608773]	[395.6026001 482.71792603 0.91456687]	[392.97433472 582.76593018 0.85169989]	[539.27087402 375.04470825 0.85363758]	[559.78204346 477.71994019 0.87738758]	[580.31115723 580.24188232 0.84670013]	[482.9090271 549.51568604 0.6963551 ]	[441.8449707 552.10015869 0.66847485]	[467.41870117 723.95239258 0.79452682]	[4.80299225e+02 8.62484680e+02 8.54129672e-01]	[523.92150879 544.48272705 0.69707239]	[541.85784912 713.74200439 0.84147882]	[5.46958496e+02 8.41972900e+02 8.09046745e-01]	[464.94030762 321.17352295 0.8940829 ]	[495.58932495 321.1987915 0.8770234 ]	[446.87963867 303.27310181 0.80440205]	[508.50021362 305.85281372 0.77283543]	[5.62306213e+02 8.88185364e+02 8.06369245e-01]	[5.75189331e+02 8.75357361e+02 7.39205837e-01]	[5.41921326e+02 8.49642151e+02 7.16497838e-01]	[4.80312347e+02 8.98435120e+02 8.25146616e-01]	[4.62335358e+02 8.93312683e+02 8.37985277e-01]	[4.82942780e+02 8.70153931e+02 7.88738608e-01]
[480.24291992 336.68164062 0.95631909]	[480.10638428 377.60534668 0.92696255]	[418.66522217 377.59375 0.88540292]	[395.55743408 482.81027222 0.90031648]	[390.50424194 582.91558838 0.86228621]	[539.2020874 377.5970459 0.87041193]	[557.23529053 480.25671387 0.89764762]	[580.30749512 582.75170898 0.86603194]	[482.85772705 549.51483154 0.69966495]	[441.81311035 552.10620117 0.67288959]	[467.400177 726.47338867 0.81196564]	[4.80289490e+02 8.62498291e+02 8.56049597e-01]	[523.85070801 544.47674561 0.70166737]	[541.81988525 716.28833008 0.81612092]	[546.94464111 834.30883789 0.83798957]	[464.84042358 321.24645996 0.90132648]	[493.06188965 321.28710938 0.86225909]	[444.38757324 308.37335205 0.79591346]	[506.0161438 313.42050171 0.78482592]	[5.59809082e+02 8.80491638e+02 7.73437917e-01]	[5.72616943e+02 8.72712219e+02 7.58080900e-01]	[5.44304199e+02 8.42046509e+02 6.69694066e-01]	[4.80293213e+02 8.98417114e+02 8.26802492e-01]	[4.62321198e+02 8.93301453e+02 8.47116172e-01]	[4.82928192e+02 8.70149719e+02 7.82838225e-01]
[480.22994995 339.07757568 0.95199639]	[477.63088989 380.1078186 0.91889554]	[418.55752563 380.11904907 0.87981755]	[395.49310303 485.49707031 0.84367049]	[390.46990967 585.46881104 0.85371375]	[536.67199707 377.69537354 0.86493278]	[557.17669678 480.34542847 0.89500016]	[580.31195068 582.97320557 0.88795841]	[482.80307007 549.54473877 0.6990397 ]	[441.7394104 554.63391113 0.67473435]	[467.41146851 726.49267578 0.81409514]	[4.80288849e+02 8.62508301e+02 8.58137667e-01]	[523.82012939 546.93713379 0.7038554 ]	[541.81018066 716.32733154 0.80555338]	[544.52947998 831.70513916 0.86563534]	[462.44818115 323.74102783 0.88934153]	[490.54571533 323.77084351 0.85432422]	[444.30258179 310.95614624 0.80852699]	[505.92138672 313.42251587 0.7862702 ]	[5.59770386e+02 8.72835083e+02 7.98604250e-01]	[5.70134583e+02 8.67602844e+02 7.51798391e-01]	[5.41884216e+02 8.34412292e+02 6.92271173e-01]	[4.80274048e+02 8.95960815e+02 8.34583819e-01]	[4.62310028e+02 8.93273682e+02 8.54368150e-01]	[4.82932953e+02 8.70161499e+02 7.76380539e-01]
[480.16534424 339.1763916 0.93643469]	[477.58837891 380.2460022 0.9111104 ]	[416.13562012 380.20721436 0.87607944]	[393.04232788 488.00976562 0.83221489]	[387.92596436 585.58599854 0.83832288]	[534.15307617 380.20718384 0.85607475]	[554.67138672 482.78924561 0.88751811]	[580.27789307 585.40979004 0.87994528]	[482.7678833 554.68658447 0.69919509]	[441.71170044 559.75488281 0.68754554]	[464.94607544 726.61694336 0.8337816 ]	[480.28250122 862.52282715 0.86307144]	[523.78973389 549.55761719 0.69337088]	[541.81054688 721.46289062 0.81167406]	[544.53509521 829.14929199 0.86072576]	[462.39266968 326.33935547 0.88617736]	[487.98742676 326.36380005 0.85117799]	[441.91049194 313.47375488 0.83651584]	[503.48968506 315.92684937 0.79795706]	[5.59767334e+02 8.72706787e+02 8.21273744e-01]	[5.72600403e+02 8.62572693e+02 7.43207812e-01]	[5.41869446e+02 8.31814697e+02 7.02645361e-01]	[4.80286621e+02 8.98416016e+02 8.30908716e-01]	[4.62315735e+02 8.93298706e+02 8.51255417e-01]	[4.82929901e+02 8.70156677e+02 7.80675948e-01]
[477.7265625 341.73831177 0.88902187]	[477.59347534 382.77935791 0.89234602]	[416.09329224 382.72741699 0.85645759]	[392.96389771 490.54199219 0.8188957 ]	[387.94726562 590.54309082 0.81462067]	[534.11541748 382.78387451 0.83334899]	[554.66717529 485.42993164 0.84144491]	[580.21929932 585.50366211 0.86080462]	[480.3767395 559.80462646 0.71279007]	[441.67437744 562.34796143 0.70299852]	[467.41879272 726.65936279 0.84073281]	[4.80262421e+02 8.62557312e+02 8.59812021e-01]	[521.4052124 557.20391846 0.69286335]	[541.79290771 724.01818848 0.80358207]	[544.51647949 824.05786133 0.83237457]	[462.2845459 331.49432373 0.9024328 ]	[485.46377563 331.47390747 0.87944835]	[441.82495117 315.96008301 0.82653207]	[503.47637939 316.00692749 0.82429188]	[5.57264038e+02 8.70235352e+02 7.99080968e-01]	[5.70047791e+02 8.59955444e+02 7.38835573e-01]	[5.41896240e+02 8.29180542e+02 6.62628412e-01]	[4.80298218e+02 8.98411316e+02 8.32488835e-01]	[4.62318909e+02 8.93296570e+02 8.49347949e-01]	[4.82890900e+02 8.70176636e+02 7.76374936e-01]
[477.63693237 344.29089355 0.85817742]	[477.58834839 385.31561279 0.87313986]	[416.06002808 382.86160278 0.83882314]	[390.50891113 493.09460449 0.8157618 ]	[390.41491699 593.14025879 0.80726206]	[531.6217041 382.86532593 0.82636696]	[552.14459229 487.96505737 0.82546359]	[580.23895264 587.97302246 0.85152477]	[480.30807495 559.79541016 0.71058804]	[439.28521729 562.32928467 0.70207453]	[464.89672852 729.11633301 0.85178781]	[4.80272369e+02 8.65046509e+02 8.64593923e-01]	[521.32843018 557.19958496 0.69545156]	[541.78485107 726.46936035 0.77325809]	[544.472229 813.79473877 0.857714 ]	[462.22210693 334.05541992 0.92237073]	[485.38473511 334.02615356 0.90776408]	[441.78515625 316.16912842 0.85653561]	[503.45339966 316.15667725 0.84853268]	[5.57195801e+02 8.67667603e+02 7.72448421e-01]	[5.67582581e+02 8.54828308e+02 7.32810855e-01]	[5.41875793e+02 8.18879272e+02 6.11123919e-01]	[4.80315155e+02 8.98424377e+02 8.23496938e-01]	[4.62331238e+02 8.93309448e+02 8.44425440e-01]	[4.82911163e+02 8.70200806e+02 7.75619149e-01]
[477.65264893 349.3927002 0.85438818]	[475.12783813 387.92855835 0.84952974]	[413.59011841 387.88803101 0.82061541]	[393.00299072 498.14572144 0.83987653]	[387.92700195 595.74328613 0.80875963]	[531.57977295 385.37719727 0.81998461]	[552.10766602 493.10940552 0.81886923]	[577.72167969 588.01123047 0.82840765]	[480.26403809 562.33966064 0.71580881]	[439.2321167 564.87554932 0.70250428]	[464.90405273 731.69915771 0.83040708]	[480.27780151 865.04022217 0.86794221]	[521.3059082 559.76422119 0.69989437]	[5.41799255e+02 7.29073181e+02 7.11434603e-01]	[544.46203613 811.20721436 0.86752075]	[462.19897461 336.56515503 0.9500035 ]	[485.40884399 336.51376343 0.91939175]	[441.72003174 318.66156006 0.87660134]	[503.40756226 318.64404297 0.82608646]	[5.57207581e+02 8.62532898e+02 7.58743763e-01]	[5.70028992e+02 8.52216614e+02 7.43623555e-01]	[5.41863098e+02 8.11270203e+02 6.13972843e-01]	[4.80308777e+02 8.98423096e+02 8.27766001e-01]	[4.62329590e+02 8.93303284e+02 8.50417256e-01]	[4.82917725e+02 8.70192749e+02 7.78922915e-01]
[477.62854004 354.44229126 0.87059057]	[475.08917236 393.04165649 0.8535192 ]	[413.5741272 392.98614502 0.81779706]	[390.43395996 500.77493286 0.8708626 ]	[385.39849854 598.31237793 0.82472336]	[529.06793213 390.43878174 0.81431103]	[552.07629395 498.17987061 0.84909141]	[575.23205566 590.56219482 0.80882645]	[480.22540283 562.39624023 0.72035128]	[439.22518921 564.95703125 0.70246446]	[464.93252563 731.76422119 0.81796741]	[480.26739502 865.07196045 0.86992472]	[521.24810791 559.81463623 0.7008906 ]	[5.41811829e+02 7.31655762e+02 7.12579191e-01]	[544.49645996 808.70153809 0.86687559]	[459.83560181 339.05606079 0.95550513]	[485.35690308 336.6776123 0.93401408]	[441.66842651 318.76071167 0.87866825]	[503.31091309 318.7204895 0.8277272 ]	[5.54697449e+02 8.54928101e+02 7.87720799e-01]	[5.67594177e+02 8.49666260e+02 7.70013809e-01]	[5.41877319e+02 8.08740234e+02 6.41131043e-01]	[4.80313232e+02 8.98412292e+02 8.32292497e-01]	[4.62328674e+02 8.93305603e+02 8.52460504e-01]	[4.82906403e+02 8.70210938e+02 7.83639848e-01]
[475.13601685 357.00033569 0.89311993]	[472.54302979 395.64163208 0.8746857 ]	[413.48947144 395.63137817 0.82985234]	[387.9246521 503.26416016 0.87211454]	[385.38067627 600.87115479 0.84117949]	[529.01715088 393.03927612 0.82373041]	[549.59033203 500.68280029 0.87088776]	[575.1730957 593.18792725 0.79682392]	[480.16894531 564.87738037 0.70746791]	[439.17672729 565.01177979 0.68981797]	[464.93707275 734.25921631 0.81502753]	[4.80275421e+02 8.65032471e+02 8.64347696e-01]	[521.20147705 562.30114746 0.69124848]	[541.79846191 729.12542725 0.73265105]	[544.51245117 808.62084961 0.8603133 ]	[459.79476929 339.22268677 0.95294255]	[482.94195557 339.17749023 0.93797809]	[439.31777954 323.79049683 0.84518188]	[503.25082397 323.72772217 0.79926825]	[5.52134216e+02 8.52397827e+02 8.04203928e-01]	[5.67547180e+02 8.47160583e+02 7.76208043e-01]	[5.41897766e+02 8.08677734e+02 6.35662556e-01]	[4.80311798e+02 8.95978333e+02 8.28926504e-01]	[4.62328888e+02 8.93291382e+02 8.47558558e-01]	[4.82923279e+02 8.70191406e+02 7.75837302e-01]
[472.59613037 357.11349487 0.89619106]	[469.95651245 398.09759521 0.89512259]	[410.94085693 398.1362915 0.83425677]	[387.91207886 503.44824219 0.85291874]	[385.33432007 603.4041748 0.87115109]	[526.54473877 395.60592651 0.84184545]	[549.54632568 500.72055054 0.88538599]	[572.66760254 598.29125977 0.80280662]	[480.13543701 564.98846436 0.6962468 ]	[439.1583252 570.01916504 0.68241 ]	[464.93319702 736.80310059 0.80564195]	[480.29586792 865.04968262 0.86939728]	[521.17938232 562.42645264 0.68423128]	[5.41843872e+02 7.31755676e+02 7.21228540e-01]	[544.50341797 806.13873291 0.83723116]	[459.75143433 341.71456909 0.92940664]	[482.8631897 339.31243896 0.93175715]	[439.27810669 328.88076782 0.83786762]	[500.81271362 328.88500977 0.79790497]	[5.57177124e+02 8.52255127e+02 7.87279904e-01]	[5.70036072e+02 8.44555786e+02 7.20786989e-01]	[5.41815796e+02 8.06110168e+02 5.93910456e-01]	[4.80311005e+02 8.95982361e+02 8.33020687e-01]	[4.62333405e+02 8.93291687e+02 8.48240793e-01]	[4.82949554e+02 8.70200500e+02 7.76412725e-01]
[472.54870605 359.56829834 0.89159107]	[467.47714233 398.21206665 0.89715827]	[408.44534302 398.25274658 0.83834398]	[387.86810303 505.97045898 0.83424503]	[385.33154297 605.8918457 0.87535763]	[526.49145508 398.11816406 0.86998665]	[549.48803711 500.81484985 0.89244199]	[572.59283447 600.88061523 0.82205403]	[480.11386108 565.00836182 0.69317967]	[439.14022827 570.05566406 0.67762685]	[467.43188477 741.90496826 0.79563636]	[480.30410767 865.10333252 0.87525141]	[518.77624512 564.86700439 0.68154061]	[5.41846741e+02 7.31739319e+02 6.97399974e-01]	[5.44451111e+02 8.03489929e+02 8.01557302e-01]	[459.67971802 344.26785278 0.90260148]	[482.80718994 341.79391479 0.92344415]	[439.24105835 333.93826294 0.82395089]	[500.78012085 331.44354248 0.81456226]	[5.54681274e+02 8.49789429e+02 7.73910820e-01]	[5.67573730e+02 8.39478699e+02 7.11918175e-01]	[5.41729736e+02 7.98420593e+02 5.49051344e-01]	[4.80333221e+02 8.98416565e+02 8.31239998e-01]	[4.62349030e+02 8.93303589e+02 8.45928907e-01]	[4.82950378e+02 8.70250244e+02 7.81329274e-01]
[472.52789307 359.68450928 0.88537025]	[467.47479248 400.66873169 0.89676344]	[408.39465332 400.69674683 0.8446219 ]	[387.88534546 511.00671387 0.815759 ]	[382.86776733 606.08782959 0.86321563]	[526.48236084 398.26235962 0.87934589]	[547.01727295 500.87188721 0.90523958]	[570.112854 603.43597412 0.84903663]	[480.14251709 567.53448486 0.68846953]	[439.17782593 572.63818359 0.67456782]	[469.9828186 744.45892334 0.804488 ]	[480.29562378 865.10211182 0.87484944]	[518.78546143 564.93994141 0.68314308]	[5.41851257e+02 7.36842896e+02 6.88058615e-01]	[544.40551758 795.8348999 0.80021477]	[459.66351318 346.88345337 0.89019489]	[482.79711914 344.35220337 0.90629053]	[439.17053223 336.45822144 0.8308481 ]	[500.75595093 334.01000977 0.82712263]	[5.54635742e+02 8.49721924e+02 7.69715667e-01]	[5.67518311e+02 8.36917053e+02 7.09077060e-01]	[5.39304382e+02 7.90733643e+02 5.77914000e-01]	[4.80333923e+02 8.98414246e+02 8.26408386e-01]	[4.62349945e+02 8.93300049e+02 8.41502547e-01]	[4.82936401e+02 8.70248901e+02 7.86472797e-01]
[469.95635986 362.3081665 0.85130489]	[464.97293091 403.28076172 0.88611954]	[405.84118652 403.36630249 0.83051163]	[385.35391235 516.22198486 0.83811891]	[382.80056763 611.0970459 0.8496483 ]	[526.44036865 400.80331421 0.88002157]	[546.94903564 503.31924438 0.90537 ]	[570.05975342 605.9675293 0.85148031]	[480.16882324 575.14483643 0.688842 ]	[439.21560669 580.2421875 0.69294113]	[475.07162476 744.54541016 0.81445545]	[480.31539917 865.1083374 0.87579191]	[518.78582764 567.53369141 0.68329954]	[5.41852905e+02 7.47058105e+02 7.45025218e-01]	[541.93658447 790.75964355 0.82577282]	[459.60852051 354.48880005 0.89365864]	[482.75604248 352.02426147 0.90713167]	[439.07714844 336.60299683 0.83842015]	[500.76525879 336.54376221 0.85781717]	[5.52099365e+02 8.49673462e+02 7.59364367e-01]	[5.65030396e+02 8.34390442e+02 7.01154232e-01]	[5.34144653e+02 7.88031921e+02 6.05825424e-01]	[4.80337982e+02 8.98425476e+02 8.22021663e-01]	[4.62348206e+02 8.93298950e+02 8.41264069e-01]	[4.82954163e+02 8.70251648e+02 7.84363508e-01]
[469.9581604 362.31069946 0.85090613]	[464.97421265 403.28137207 0.88583779]	[405.84042358 403.36627197 0.83054423]	[385.36502075 516.21801758 0.83638281]	[382.79992676 611.09289551 0.85071075]	[526.44110107 400.80371094 0.87998092]	[546.94927979 503.31723022 0.90567166]	[570.05987549 605.96734619 0.85137832]	[480.17062378 575.14862061 0.68922406]	[439.21643066 580.24603271 0.69368881]	[475.06967163 744.5524292 0.81426299]	[480.31704712 865.12243652 0.87723827]	[518.78717041 567.53594971 0.6831395 ]	[5.41853699e+02 7.47063477e+02 7.46816814e-01]	[541.93603516 790.76159668 0.82593191]	[459.61029053 354.49035645 0.89405751]	[482.75735474 352.0279541 0.90759385]	[439.0776062 336.60256958 0.83965623]	[500.76538086 336.54962158 0.85948002]	[5.52087708e+02 8.49674255e+02 7.59240985e-01]	[5.65029358e+02 8.34391907e+02 7.00591445e-01]	[5.34143677e+02 7.88033020e+02 6.06205583e-01]	[4.80329620e+02 8.98425049e+02 8.20392907e-01]	[4.62340729e+02 8.93295837e+02 8.39906514e-01]	[4.82959473e+02 8.70264954e+02 7.83099174e-01]
[469.97103882 364.81341553 0.84006906]	[464.96487427 403.35778809 0.87820053]	[405.86074829 405.86679077 0.81858182]	[385.3656311 518.75048828 0.85399282]	[382.80630493 613.68011475 0.84376442]	[526.44335938 400.87179565 0.87127835]	[544.54553223 503.27459717 0.91193366]	[570.01501465 605.98980713 0.85409236]	[480.17037964 577.73223877 0.69317311]	[439.19366455 582.79260254 0.69946098]	[475.11883545 744.52996826 0.81986523]	[480.32415771 865.13214111 0.87743849]	[521.16955566 570.08605957 0.67957717]	[5.41860291e+02 7.49597412e+02 7.43027866e-01]	[541.89831543 790.63580322 0.83843803]	[459.63052368 354.58898926 0.9093796 ]	[482.73913574 354.51623535 0.92375457]	[436.67285156 336.68701172 0.84356236]	[500.71337891 336.58401489 0.84110808]	[5.52119263e+02 8.49599976e+02 7.45297790e-01]	[5.65019165e+02 8.34288879e+02 7.00007558e-01]	[5.31559631e+02 7.85503296e+02 6.23540580e-01]	[4.80309418e+02 8.98422546e+02 8.21520209e-01]	[4.62325134e+02 8.93286682e+02 8.40707719e-01]	[4.85349579e+02 8.70267761e+02 7.85636842e-01]
[469.99954224 367.37698364 0.83531946]	[464.93572998 405.83483887 0.86958349]	[403.38366699 408.38867188 0.81727332]	[385.35351562 521.2019043 0.86535823]	[382.8086853 618.74298096 0.8479529 ]	[526.42669678 403.28103638 0.86894947]	[544.53717041 503.35455322 0.90519392]	[567.55480957 606.02642822 0.85975057]	[480.17422485 575.18267822 0.68973553]	[439.19897461 580.2989502 0.6946708 ]	[475.14505005 746.98980713 0.82429385]	[480.3427124 865.12573242 0.87770188]	[521.17840576 570.02600098 0.67772663]	[5.41855774e+02 7.49616455e+02 7.29602218e-01]	[541.81890869 790.59887695 0.8313154 ]	[459.6446228 357.0397644 0.92960685]	[482.75091553 356.96600342 0.94075668]	[436.65377808 339.06497192 0.85353768]	[500.68951416 336.61807251 0.79595542]	[5.49499817e+02 8.49580933e+02 7.37981319e-01]	[5.64882507e+02 8.34271301e+02 7.01320052e-01]	[5.29009094e+02 7.85517700e+02 6.30918503e-01]	[4.80308716e+02 8.98428101e+02 8.20941389e-01]	[4.62332275e+02 8.93287292e+02 8.40298891e-01]	[4.85386658e+02 8.70260864e+02 7.87178874e-01]
[470.01739502 369.88873291 0.8366816 ]	[464.90649414 405.88916016 0.8678093 ]	[403.36895752 408.47857666 0.81664783]	[387.85427856 521.21661377 0.86003125]	[382.82998657 618.77685547 0.8485558 ]	[526.39355469 403.29129028 0.87287241]	[544.52514648 503.387146 0.90112954]	[567.5602417 606.05584717 0.8577981 ]	[480.23617554 580.24932861 0.70385683]	[439.24606323 582.83215332 0.70321846]	[477.61990356 747.02801514 0.83876717]	[480.35900879 865.13037109 0.87801433]	[521.2300415 572.63299561 0.68101662]	[5.41833740e+02 7.49612183e+02 7.30500758e-01]	[541.8102417 790.640625 0.82221311]	[459.63986206 357.11004639 0.94353139]	[482.73583984 357.00198364 0.9455775 ]	[436.63482666 339.18008423 0.8422426 ]	[500.65023804 336.62893677 0.79030704]	[5.46946960e+02 8.47155457e+02 7.42523611e-01]	[5.62418518e+02 8.31847351e+02 7.06276417e-01]	[5.28988098e+02 7.85563660e+02 6.14282548e-01]	[4.80300964e+02 8.98448425e+02 8.17245364e-01]	[4.62330780e+02 8.93296021e+02 8.38192642e-01]	[4.85413513e+02 8.70268372e+02 7.86091268e-01]
[469.99676514 369.91793823 0.83971548]	[464.89898682 408.3843689 0.86252397]	[403.37203979 410.98312378 0.81786388]	[387.9105835 521.22766113 0.85620159]	[382.86972046 618.7911377 0.83998477]	[524.01220703 403.32296753 0.87266684]	[544.53399658 503.44320679 0.89102572]	[567.55932617 606.07489014 0.85537243]	[480.24359131 580.3137207 0.71298361]	[439.23339844 582.89904785 0.70961118]	[477.66061401 746.99676514 0.83472693]	[480.37033081 865.14215088 0.87689322]	[521.25109863 575.19030762 0.68857998]	[5.41812683e+02 7.49655273e+02 7.42291629e-01]	[541.7421875 790.60229492 0.80309176]	[459.63156128 357.14230347 0.94386911]	[482.71310425 357.03421021 0.95253348]	[436.61929321 339.21850586 0.84171355]	[498.25765991 336.64221191 0.77747983]	[5.44522095e+02 8.47158813e+02 7.32716203e-01]	[5.62369324e+02 8.31856506e+02 6.95342243e-01]	[5.26497009e+02 7.85539185e+02 6.15478337e-01]	[4.80321472e+02 8.98472290e+02 8.14051807e-01]	[4.62345154e+02 8.93315002e+02 8.35032582e-01]	[4.85421967e+02 8.70277161e+02 7.80791521e-01]
[469.97698975 369.93289185 0.83994734]	[464.89123535 408.38522339 0.86364591]	[403.3583374 410.98251343 0.82009405]	[387.92364502 521.22424316 0.85291469]	[385.31356812 618.77893066 0.83397663]	[524.01123047 403.32220459 0.87259698]	[544.53430176 503.44442749 0.8915273 ]	[567.56463623 606.10076904 0.85218972]	[480.22763062 580.2545166 0.70712984]	[439.23672485 582.85290527 0.70906103]	[477.70068359 744.54022217 0.83243179]	[480.37576294 867.5748291 0.87820655]	[521.22271729 572.6328125 0.68853688]	[5.41775818e+02 7.47116943e+02 7.20302224e-01]	[541.69348145 788.19909668 0.78953338]	[459.62060547 357.15219116 0.94110483]	[480.37506104 357.04284668 0.95405209]	[436.60244751 339.22610474 0.83813667]	[498.26098633 336.64825439 0.78746682]	[5.44464905e+02 8.47117554e+02 7.27270722e-01]	[5.62314453e+02 8.31834839e+02 6.94022298e-01]	[5.26450317e+02 7.85533691e+02 6.09213233e-01]	[4.80318909e+02 8.98476624e+02 8.11692417e-01]	[4.62347839e+02 8.93317932e+02 8.32165182e-01]	[4.85424042e+02 8.70292786e+02 7.79160976e-01]
[469.97479248 369.9135437 0.84008598]	[464.89419556 405.89199829 0.86968374]	[403.35656738 410.94464111 0.81886232]	[387.87442017 521.18365479 0.84915286]	[385.34747314 616.21173096 0.82084894]	[524.01751709 403.28637695 0.87628055]	[544.5369873 503.42950439 0.89644003]	[567.55999756 606.06854248 0.85895061]	[480.23205566 577.72015381 0.69958675]	[439.25131226 582.79382324 0.70091844]	[477.69003296 744.55584717 0.82860053]	[480.38729858 865.08789062 0.87077373]	[521.21533203 570.06268311 0.68936896]	[5.41731995e+02 7.47101196e+02 7.06779778e-01]	[539.28997803 788.21490479 0.79599464]	[459.61859131 357.13684082 0.93966603]	[480.37069702 357.02664185 0.95227373]	[436.59289551 339.22543335 0.83640409]	[498.22912598 336.62341309 0.75384903]	[5.44428772e+02 8.47092773e+02 7.32428312e-01]	[5.62290771e+02 8.31814148e+02 7.02340961e-01]	[5.26414612e+02 7.85566589e+02 6.27294004e-01]	[4.80319702e+02 8.98477783e+02 8.11239004e-01]	[4.62347565e+02 8.93314087e+02 8.31343353e-01]	[4.85445892e+02 8.70234070e+02 7.74519861e-01]
[469.99282837 367.40185547 0.83758038]	[464.90493774 405.81930542 0.87627578]	[403.35501099 408.40701294 0.82220405]	[387.89343262 518.7166748 0.83361232]	[387.89089966 616.20758057 0.81459707]	[526.39880371 403.24697876 0.8745389 ]	[544.53649902 503.37973022 0.90674019]	[567.5604248 606.03656006 0.86438894]	[480.22180176 575.17547607 0.69518781]	[439.24316406 580.29064941 0.69808108]	[477.69830322 744.49224854 0.82051587]	[480.38626099 865.08203125 0.86804509]	[521.2041626 567.54962158 0.68893099]	[5.41738953e+02 7.47132385e+02 7.26835668e-01]	[539.25964355 790.60015869 0.79226327]	[459.62704468 357.09832764 0.93748438]	[482.71313477 356.98010254 0.94203496]	[436.58648682 339.15374756 0.83881551]	[498.24371338 336.59957886 0.75849408]	[5.44401306e+02 8.47126404e+02 7.30719209e-01]	[5.62264160e+02 8.31846558e+02 6.90771520e-01]	[5.26412354e+02 7.85598999e+02 6.31898046e-01]	[4.80315277e+02 8.98477478e+02 8.07691038e-01]	[4.62345459e+02 8.93314331e+02 8.28758717e-01]	[4.85446381e+02 8.70230591e+02 7.73069203e-01]
[469.97631836 364.85198975 0.83670056]	[464.92852783 403.31985474 0.88687778]	[403.36535645 405.87384033 0.8261379 ]	[387.91680908 518.65289307 0.82370585]	[387.92059326 613.71130371 0.81034261]	[526.41674805 400.81463623 0.8811053 ]	[544.54266357 503.3651123 0.9070949 ]	[567.55963135 605.97454834 0.87201053]	[480.19589233 572.61737061 0.69011229]	[439.21014404 577.76489258 0.68792355]	[477.67904663 741.98553467 0.81264776]	[4.80379974e+02 8.65059021e+02 8.64465535e-01]	[521.19036865 567.49316406 0.6909529 ]	[5.41716492e+02 7.47011719e+02 6.99896753e-01]	[539.26049805 790.62432861 0.79509664]	[459.62731934 356.98907471 0.91749674]	[482.71820068 354.53631592 0.92920297]	[436.61468506 336.69656372 0.84208471]	[498.26986694 336.55514526 0.79265457]	[5.44411255e+02 8.47148254e+02 7.39781618e-01]	[5.62278564e+02 8.31869019e+02 6.99410975e-01]	[5.26398926e+02 7.88046082e+02 6.35742247e-01]	[4.80325897e+02 8.98475342e+02 8.08932662e-01]	[4.62354736e+02 8.93316162e+02 8.29131544e-01]	[4.85429871e+02 8.70209839e+02 7.69695282e-01]
[467.49234009 362.31512451 0.84806192]	[464.91125488 400.84619141 0.9034428 ]	[403.32366943 403.32104492 0.84971929]	[387.88427734 516.11761475 0.8102538 ]	[390.42605591 613.64147949 0.80767906]	[526.4006958 400.70858765 0.88950306]	[544.54327393 503.27563477 0.90866178]	[567.57305908 605.90087891 0.87202942]	[480.18777466 567.53796387 0.69928843]	[439.20437622 572.65478516 0.68039256]	[477.63336182 739.41082764 0.79461157]	[4.80375183e+02 8.65063538e+02 8.64916444e-01]	[521.19348145 564.94665527 0.70019573]	[5.41718079e+02 7.44460876e+02 6.81216359e-01]	[539.2578125 790.68762207 0.79317063]	[459.59536743 354.4934082 0.89032984]	[482.72241211 352.00683594 0.91072488]	[436.6260376 336.5708313 0.83623761]	[500.67059326 336.48379517 0.81156015]	[5.44388977e+02 8.47182007e+02 7.55346537e-01]	[5.62275452e+02 8.34304871e+02 7.05958962e-01]	[5.23977661e+02 7.88130859e+02 6.36211157e-01]	[4.80335571e+02 8.98471741e+02 8.07253003e-01]	[4.62362488e+02 8.93317139e+02 8.28214526e-01]	[4.85421600e+02 8.70215149e+02 7.66926765e-01]
[469.96298218 359.74227905 0.87820739]	[464.93527222 400.6882019 0.90952033]	[403.34103394 400.75881958 0.86431646]	[385.39367676 513.60247803 0.81063437]	[390.49990845 611.06866455 0.81903958]	[526.42388916 398.22814941 0.88418508]	[546.92626953 500.82046509 0.90595412]	[567.5668335 603.39416504 0.8687501 ]	[480.16696167 564.9942627 0.70282531]	[439.1885376 570.0513916 0.67743635]	[475.14898682 739.37005615 0.78809768]	[4.80367584e+02 8.65061218e+02 8.64837766e-01]	[521.17602539 562.4286499 0.69061154]	[5.41759521e+02 7.44465149e+02 7.15561688e-01]	[539.20629883 790.68273926 0.79972464]	[457.22186279 349.39331055 0.8740806 ]	[482.73495483 346.85244751 0.90742052]	[436.62442017 336.478302 0.83480221]	[498.26641846 334.01992798 0.79347467]	[5.44367249e+02 8.49605347e+02 7.67756581e-01]	[5.62248413e+02 8.34348267e+02 7.04223394e-01]	[5.23937988e+02 7.88119629e+02 6.68662548e-01]	[4.80326782e+02 8.98471069e+02 8.09373617e-01]	[4.62353821e+02 8.93317261e+02 8.31928074e-01]	[4.85418396e+02 8.70208984e+02 7.67467558e-01]
[467.47988892 359.58920288 0.89575559]	[464.88739014 398.1574707 0.91190332]	[403.3442688 400.63119507 0.86406779]	[387.89715576 508.53482056 0.81500149]	[390.4821167 606.11273193 0.84086317]	[523.99377441 395.61502075 0.86708426]	[544.55004883 498.20132446 0.87318623]	[567.57940674 603.28125 0.85079777]	[480.19009399 564.9262085 0.70511675]	[439.19509888 567.52319336 0.68474317]	[475.13476562 736.81689453 0.79053503]	[480.3576355 865.06890869 0.86583841]	[521.21051025 562.34002686 0.68823171]	[5.41775757e+02 7.41947571e+02 7.20946670e-01]	[539.19854736 790.74468994 0.79730839]	[457.19918823 344.31289673 0.87952411]	[480.36813354 341.79263306 0.9351052 ]	[436.66625977 334.04586792 0.831815 ]	[498.23468018 331.45846558 0.78189468]	[5.44354431e+02 8.49603577e+02 7.76087523e-01]	[5.62253052e+02 8.34353699e+02 7.11226583e-01]	[5.23929260e+02 7.88189758e+02 6.71975553e-01]	[4.80295227e+02 8.98456787e+02 8.08097422e-01]	[4.62332397e+02 8.93306152e+02 8.33046496e-01]	[4.85411102e+02 8.70225159e+02 7.70046890e-01]
[467.47753906 359.58859253 0.89606005]	[464.88769531 398.1583252 0.91195786]	[403.34539795 400.63027954 0.86402702]	[387.89886475 508.53039551 0.81558836]	[390.47772217 606.11169434 0.84101409]	[523.99389648 395.61715698 0.86743009]	[544.55133057 498.20205688 0.87293738]	[567.58166504 603.28393555 0.85031545]	[480.18093872 564.92572021 0.70366436]	[439.18341064 567.52044678 0.68396223]	[475.12573242 736.81835938 0.78950071]	[480.35775757 865.07263184 0.86661971]	[521.2041626 562.34283447 0.68670523]	[5.41780701e+02 7.41951416e+02 7.21726060e-01]	[539.2010498 790.74462891 0.79818875]	[457.19802856 344.30926514 0.87988192]	[480.36828613 341.79284668 0.93515944]	[436.66360474 334.0380249 0.83093691]	[498.23522949 331.45932007 0.78142655]	[5.44351868e+02 8.49600037e+02 7.76468396e-01]	[5.62253601e+02 8.34351135e+02 7.12023854e-01]	[5.23929749e+02 7.88188965e+02 6.73459411e-01]	[4.80294800e+02 8.98458862e+02 8.08007658e-01]	[4.62331909e+02 8.93307556e+02 8.32564294e-01]	[4.85411926e+02 8.70227234e+02 7.71177530e-01]
[469.99291992 357.14733887 0.89251184]	[464.88851929 398.03704834 0.9060204 ]	[403.37420654 398.16110229 0.8577897 ]	[387.9090271 505.95648193 0.83452737]	[390.46917725 605.96264648 0.86091423]	[524.00543213 393.01498413 0.84432477]	[544.5536499 495.60748291 0.8553102 ]	[567.58886719 595.69995117 0.81049097]	[480.21017456 564.921875 0.70866585]	[439.19665527 567.51544189 0.68848878]	[472.59585571 734.29095459 0.78395838]	[480.35046387 865.08874512 0.86929244]	[521.24060059 562.33135986 0.69222236]	[5.41763367e+02 7.39405884e+02 7.15028763e-01]	[536.75146484 790.76953125 0.79274237]	[459.61801147 341.7718811 0.90150011]	[482.73181152 339.30059814 0.95520878]	[439.07290649 331.449646 0.82977206]	[498.19439697 326.29486084 0.70562863]	[5.44313049e+02 8.49608276e+02 7.85928369e-01]	[5.62252563e+02 8.34359253e+02 7.17255175e-01]	[5.23899475e+02 7.90611511e+02 6.80204153e-01]	[4.80292145e+02 8.98455383e+02 8.11615884e-01]	[4.62327454e+02 8.93307190e+02 8.36703062e-01]	[4.85410919e+02 8.70245850e+02 7.71720767e-01]
[470.04626465 351.97998047 0.84837431]	[464.86425781 390.46377563 0.86367065]	[403.33148193 392.99777222 0.83200926]	[387.91375732 500.8430481 0.87165833]	[387.93884277 600.83599854 0.83825153]	[524.01275635 385.30990601 0.85670429]	[544.54083252 485.41629028 0.87926608]	[570.04364014 587.99914551 0.83354592]	[480.23248291 562.29364014 0.7095294 ]	[439.22549438 564.8651123 0.70023274]	[469.97097778 729.21929932 0.79754961]	[4.80330261e+02 8.65036072e+02 8.59341562e-01]	[521.25799561 557.21563721 0.68703234]	[541.78930664 731.72943115 0.74588865]	[5.36723083e+02 7.93304016e+02 7.79752910e-01]	[459.64584351 336.7093811 0.95189869]	[482.74591064 336.58474731 0.96048343]	[436.59973145 321.17111206 0.83216912]	[498.23742676 318.53088379 0.71815819]	[5.44388245e+02 8.49725037e+02 7.95768082e-01]	[5.62283875e+02 8.36917358e+02 7.20701218e-01]	[5.23893494e+02 7.90769592e+02 6.69995785e-01]	[4.80302826e+02 8.98424377e+02 8.14766824e-01]	[4.62331635e+02 8.93288696e+02 8.32185566e-01]	[4.85387115e+02 8.70225952e+02 7.74643004e-01]
[470.03140259 346.86868286 0.83676928]	[464.87814331 385.31488037 0.87747848]	[403.32794189 387.94467163 0.82333571]	[387.86712646 500.64343262 0.84994918]	[387.91165161 595.74560547 0.81296027]	[524.00976562 380.33679199 0.88261354]	[544.52368164 482.89102173 0.90199828]	[570.01464844 585.46569824 0.85958701]	[480.26617432 559.78179932 0.70409572]	[439.26266479 562.36242676 0.70266247]	[469.972229 729.17425537 0.8014167 ]	[4.80299652e+02 8.65032104e+02 8.55637312e-01]	[521.27972412 554.65606689 0.68801141]	[541.79095459 729.230896 0.75073576]	[5.36707581e+02 8.00916931e+02 7.63150573e-01]	[459.63433838 336.56555176 0.93842483]	[482.72598267 334.07336426 0.93615639]	[436.57235718 318.6366272 0.83334118]	[498.24890137 316.00686646 0.74268842]	[5.44395874e+02 8.52199036e+02 7.99226284e-01]	[5.62294678e+02 8.41993225e+02 7.27770269e-01]	[5.23867188e+02 7.95875427e+02 6.34427786e-01]	[4.80300598e+02 8.95973999e+02 8.14404786e-01]	[4.62325806e+02 8.93277893e+02 8.31950963e-01]	[4.82954773e+02 8.70238892e+02 7.68587470e-01]
[467.49200439 341.76785278 0.85492468]	[464.87088013 380.31982422 0.90904152]	[403.30282593 382.84457397 0.84713358]	[385.35760498 495.65457153 0.83083034]	[385.39755249 588.09637451 0.82334864]	[524.00091553 380.15008545 0.89525348]	[544.55871582 482.74609375 0.9043467 ]	[570.03491211 585.34680176 0.85963368]	[480.23590088 554.63452148 0.68947452]	[439.25167847 559.72045898 0.69026178]	[467.46716309 726.65576172 0.80676538]	[4.80286285e+02 8.62511353e+02 8.48799765e-01]	[521.23431396 547.02947998 0.68515837]	[541.77398682 729.04876709 0.73820698]	[5.36668823e+02 8.06022095e+02 7.87141919e-01]	[457.19915771 333.97183228 0.88801903]	[480.36425781 331.42446899 0.90427756]	[436.57189941 316.15408325 0.820669 ]	[498.22943115 315.93197632 0.7698493 ]	[5.44385437e+02 8.52352600e+02 7.89261878e-01]	[5.62301208e+02 8.44616272e+02 7.45775938e-01]	[5.23858093e+02 8.06036438e+02 6.49395406e-01]	[4.80307404e+02 8.95943176e+02 8.16224635e-01]	[4.62327148e+02 8.93255249e+02 8.29703510e-01]	[4.82951630e+02 8.70194641e+02 7.57763088e-01]
[467.48901367 339.1786499 0.8858695 ]	[464.89187622 377.74642944 0.91240501]	[403.29986572 380.22106934 0.87059772]	[385.32128906 493.04077148 0.82446831]	[385.37759399 585.56512451 0.84665251]	[524.01940918 377.56149292 0.87669861]	[544.53851318 480.11578369 0.88756132]	[570.06115723 582.77154541 0.84310645]	[480.21286011 546.96826172 0.69179356]	[439.20541382 549.57543945 0.678716 ]	[467.40826416 724.01184082 0.80010754]	[4.80275238e+02 8.60014832e+02 8.47060561e-01]	[521.24353027 544.37921143 0.68785393]	[541.75646973 724.01379395 0.72475797]	[539.17303467 808.6027832 0.81863403]	[457.19061279 328.84030151 0.86741841]	[480.35635376 323.82437134 0.91392332]	[436.6031189 315.99447632 0.82726789]	[498.20932007 313.45471191 0.78740871]	[5.44456726e+02 8.57459229e+02 7.57164538e-01]	[5.62361511e+02 8.49705017e+02 7.58734167e-01]	[5.23963013e+02 8.08650452e+02 6.42004251e-01]	[4.80294800e+02 8.95931030e+02 8.19752216e-01]	[4.62321075e+02 8.93248291e+02 8.37381721e-01]	[4.82938293e+02 8.70165588e+02 7.55082726e-01]
[467.45407104 336.69320679 0.89920503]	[464.85699463 377.55786133 0.9125815 ]	[403.29360962 377.73574829 0.86785543]	[385.368927 485.46411133 0.83586413]	[387.85675049 585.42236328 0.86245036]	[524.00140381 372.51773071 0.8445577 ]	[544.54772949 475.10708618 0.8631373 ]	[570.08093262 575.19555664 0.80207777]	[480.29238892 544.44360352 0.70582956]	[439.2644043 547.02386475 0.68638182]	[464.88140869 723.91033936 0.79746884]	[4.80289642e+02 8.59955811e+02 8.45238328e-01]	[521.32751465 541.86175537 0.70277303]	[541.7364502 721.40795898 0.7393223 ]	[539.22686768 811.25079346 0.83140469]	[457.14944458 323.75900269 0.87258285]	[480.33074951 321.18621826 0.95104361]	[436.61819458 315.9382019 0.82277203]	[498.18112183 305.84747314 0.75480974]	[5.44409485e+02 8.65050171e+02 7.68018842e-01]	[5.62338684e+02 8.52252869e+02 7.49776244e-01]	[5.26423035e+02 8.13750854e+02 6.28242671e-01]	[4.80295624e+02 8.95925232e+02 8.23536098e-01]	[4.62322388e+02 8.93245789e+02 8.39299738e-01]	[4.85359650e+02 8.70138428e+02 7.42736280e-01]
[467.49847412 336.52578735 0.89198864]	[464.82424927 375.07296753 0.90022266]	[403.31048584 377.55123901 0.86083901]	[385.39816284 482.88839722 0.86093473]	[387.91152954 582.90411377 0.86644673]	[523.97827148 367.39126587 0.84395838]	[546.98724365 475.08453369 0.85158169]	[570.11645508 570.07165527 0.80533016]	[480.28607178 541.88433838 0.71765769]	[439.27450562 544.45910645 0.7033428 ]	[464.93585205 718.87353516 0.78758198]	[4.80272614e+02 8.59928284e+02 8.39711666e-01]	[521.31750488 539.27502441 0.70700741]	[541.70758057 716.26312256 0.74288368]	[5.39317810e+02 8.18935120e+02 8.02802265e-01]	[457.19570923 321.18127441 0.89231348]	[480.33752441 318.65966797 0.96310848]	[436.65985107 310.97116089 0.82093084]	[498.11633301 300.63009644 0.71500307]	[5.44520508e+02 8.67708679e+02 7.88327456e-01]	[5.62395264e+02 8.54845886e+02 7.59113014e-01]	[5.26532593e+02 8.26581055e+02 6.18771374e-01]	[4.80320374e+02 8.95970154e+02 8.08351874e-01]	[4.62339264e+02 8.93291382e+02 8.25167954e-01]	[4.82947144e+02 8.70111023e+02 7.44437456e-01]
[470.02523804 334.03573608 0.87184978]	[464.82901001 372.44503784 0.86702836]	[403.29147339 374.99243164 0.84694338]	[385.387146 480.37200928 0.87554061]	[390.4465332 582.86273193 0.86602217]	[524.00518799 364.77648926 0.85373712]	[546.93969727 464.8656311 0.87514657]	[570.08209229 565.01544189 0.84259218]	[480.29446411 539.29602051 0.70828956]	[439.26281738 541.87127686 0.70870429]	[464.91146851 713.77319336 0.79555631]	[4.80281586e+02 8.59928162e+02 8.36423278e-01]	[521.33428955 536.66748047 0.69525516]	[541.73162842 711.22137451 0.78349477]	[541.70452881 826.62982178 0.83926165]	[459.61276245 318.6388855 0.93055725]	[482.72421265 316.16864014 0.95930177]	[436.61328125 303.25653076 0.81171221]	[495.68832397 298.06539917 0.62469196]	[5.46984314e+02 8.70313477e+02 8.10633659e-01]	[5.62439880e+02 8.62490234e+02 7.64926314e-01]	[5.28977905e+02 8.29269165e+02 6.56837702e-01]	[4.80332611e+02 8.95974792e+02 8.03661883e-01]	[4.62354431e+02 8.93300232e+02 8.18095088e-01]	[4.82950500e+02 8.70113098e+02 7.41944313e-01]
[472.5118103 328.88415527 0.84185219]	[464.8394165 364.85592651 0.87122047]	[403.28436279 372.44815063 0.83156228]	[387.87600708 480.21411133 0.85941982]	[390.48675537 580.35925293 0.85008454]	[524.0032959 359.81561279 0.88037616]	[546.94580078 462.33218384 0.89952964]	[570.10559082 564.89416504 0.84719473]	[480.34640503 539.20422363 0.69935971]	[439.31222534 541.80560303 0.70026749]	[464.84628296 713.69335938 0.81048059]	[4.80263336e+02 8.59923706e+02 8.33564162e-01]	[521.36083984 531.57989502 0.69261718]	[541.69110107 711.11834717 0.82514679]	[541.82427979 831.65570068 0.87696379]	[459.64419556 316.11804199 0.95025176]	[482.72409058 315.96411133 0.95078075]	[436.54949951 300.63171387 0.82902437]	[498.16107178 295.58209229 0.66094196]	[5.47015259e+02 8.72888916e+02 7.67757058e-01]	[5.64842407e+02 8.67641052e+02 7.81351686e-01]	[5.34107910e+02 8.34336975e+02 6.05122864e-01]	[4.80294495e+02 8.95935486e+02 8.01856101e-01]	[4.62323853e+02 8.93280579e+02 8.16345632e-01]	[4.82942627e+02 8.70120178e+02 7.51459479e-01]
[470.03509521 323.74664307 0.84168285]	[464.92080688 359.8053894 0.89974451]	[403.34320068 362.35272217 0.83656204]	[390.42095947 475.16854858 0.82154512]	[395.55941772 572.64587402 0.82491934]	[526.42138672 359.62472534 0.89057589]	[547.00476074 459.81976318 0.90510094]	[572.63873291 562.32885742 0.83818531]	[482.71643066 534.16699219 0.69075775]	[441.69070435 539.26641846 0.69179636]	[462.40737915 711.14385986 0.82514256]	[4.80262939e+02 8.59923584e+02 8.33980978e-01]	[521.41040039 528.99383545 0.68882638]	[539.23590088 708.56951904 0.84919858]	[5.44292847e+02 8.47072998e+02 8.42441916e-01]	[459.61468506 315.91790771 0.91335475]	[482.72277832 310.97097778 0.91153747]	[436.56991577 298.10003662 0.83102113]	[498.17602539 293.01263428 0.74020153]	[5.54638611e+02 8.90663086e+02 7.74172366e-01]	[5.65051575e+02 8.77880798e+02 7.63262868e-01]	[5.39188416e+02 8.52218994e+02 6.86643362e-01]	[4.82743195e+02 8.95946045e+02 8.14008713e-01]	[4.62390869e+02 8.93285828e+02 7.97534823e-01]	[4.82908325e+02 8.70147034e+02 7.77287066e-01]
[470.01861572 321.27999878 0.84512967]	[464.95010376 359.74517822 0.90428823]	[403.36227417 362.28085327 0.84370267]	[390.41619873 475.13308716 0.81750792]	[395.62362671 572.63439941 0.83164501]	[526.41998291 357.19674683 0.88929832]	[547.04022217 459.76556396 0.90194851]	[575.13891602 559.80987549 0.81967688]	[482.74331665 528.9854126 0.68950236]	[441.6960144 534.1072998 0.67791176]	[462.35113525 708.64459229 0.81651199]	[4.80234436e+02 8.57462280e+02 8.29575598e-01]	[523.77124023 523.89678955 0.69798279]	[539.20361328 708.55096436 0.84692729]	[544.33398438 849.66204834 0.86411858]	[457.21923828 313.47793579 0.89469677]	[482.75363159 310.89599609 0.9047671 ]	[436.57830811 295.56213379 0.83168375]	[498.19555664 293.02319336 0.73658019]	[5.54633667e+02 8.90824829e+02 7.91142821e-01]	[5.65067871e+02 8.83040222e+02 7.63721108e-01]	[5.39233643e+02 8.52375366e+02 6.87943459e-01]	[4.80338104e+02 8.95911926e+02 8.16864371e-01]	[4.62363037e+02 8.93264282e+02 8.03334057e-01]	[4.82905945e+02 8.70156921e+02 7.77147830e-01]
[472.51391602 321.2456665 0.84905988]	[467.39428711 359.68301392 0.90206027]	[403.39038086 362.21182251 0.84674436]	[390.41690063 472.55490112 0.81124288]	[398.05355835 570.11437988 0.84536463]	[526.4262085 357.10836792 0.88291985]	[547.04760742 459.6812439 0.89432383]	[575.16760254 559.72833252 0.80950397]	[482.77874756 528.97698975 0.69090855]	[441.7114563 531.59295654 0.67932117]	[462.35284424 708.60968018 0.83071363]	[4.80236908e+02 8.59950012e+02 8.29017997e-01]	[523.80578613 523.89868164 0.69516617]	[536.74658203 708.50415039 0.84133089]	[544.34973145 849.78961182 0.87015033]	[459.60128784 313.45297241 0.89446104]	[482.77355957 308.40487671 0.90266013]	[436.59368896 295.51669312 0.8294633 ]	[498.21017456 292.9564209 0.72881591]	[5.54678955e+02 8.93388367e+02 7.89984524e-01]	[5.67481689e+02 8.88138062e+02 7.89325178e-01]	[5.39244812e+02 8.54908447e+02 6.80999160e-01]	[4.80358063e+02 8.95905029e+02 8.23538482e-01]	[4.62382660e+02 8.93263977e+02 8.01783621e-01]	[4.82900787e+02 8.70196777e+02 7.79963851e-01]
[470.05227661 321.24853516 0.84869385]	[467.39483643 359.68145752 0.90210837]	[403.39273071 362.20922852 0.84668106]	[390.41766357 472.55636597 0.81171495]	[398.05203247 570.08740234 0.84681612]	[526.42578125 357.10824585 0.8831147 ]	[547.05145264 459.68206787 0.89406401]	[575.16601562 559.73919678 0.81142688]	[482.78717041 526.49993896 0.69196731]	[441.72390747 531.58459473 0.6799345 ]	[462.33868408 708.59307861 0.8315593 ]	[4.80229858e+02 8.59954346e+02 8.28350902e-01]	[523.81188965 523.89892578 0.69741869]	[536.73321533 708.49493408 0.83829176]	[544.34533691 849.78613281 0.87011623]	[459.6003418 313.45336914 0.89466405]	[482.77230835 308.40756226 0.90289658]	[436.59518433 295.51538086 0.82915682]	[498.21286011 292.95315552 0.73154283]	[5.54669434e+02 8.93388062e+02 7.90012181e-01]	[5.67475098e+02 8.88138123e+02 7.90169537e-01]	[5.39243225e+02 8.54901794e+02 6.82443082e-01]	[4.80361237e+02 8.95915100e+02 8.20765316e-01]	[4.62386871e+02 8.93275146e+02 8.00224960e-01]	[4.82895020e+02 8.70197754e+02 7.79913366e-01]
[472.5508728 321.25473022 0.84771705]	[467.42797852 359.68002319 0.89925539]	[405.83761597 362.21292114 0.84384471]	[390.44494629 472.55792236 0.81497383]	[398.06500244 572.61846924 0.84703493]	[526.46185303 357.10235596 0.87855422]	[549.55548096 459.76864624 0.89321303]	[575.23284912 559.73162842 0.81492591]	[482.79101562 526.48297119 0.69769806]	[441.72198486 531.56420898 0.6856094 ]	[462.31329346 708.54315186 0.82888579]	[4.80216248e+02 8.59974548e+02 8.26112747e-01]	[523.82287598 523.88983154 0.70174533]	[536.71051025 706.10394287 0.83232039]	[544.40460205 852.22186279 0.85972399]	[459.62026978 313.46118164 0.89863062]	[482.79766846 310.86880493 0.90201074]	[436.6133728 295.49139404 0.83244443]	[498.24780273 292.9234314 0.75028169]	[5.57248718e+02 8.93386292e+02 7.74647593e-01]	[5.67575562e+02 8.88136292e+02 7.63082981e-01]	[5.39289551e+02 8.57468140e+02 6.76758111e-01]	[4.80346863e+02 8.95894531e+02 8.23192358e-01]	[4.62371765e+02 8.93263916e+02 8.04638743e-01]	[4.82898773e+02 8.70220459e+02 7.82347560e-01]
[472.59976196 321.27706909 0.84568322]	[467.48309326 359.67434692 0.89464706]	[405.89169312 362.21334839 0.83689833]	[390.48751831 472.5866394 0.82001984]	[398.09872437 570.06762695 0.86240071]	[526.51416016 357.09085083 0.86992711]	[552.0612793 459.81088257 0.87848091]	[577.73431396 559.81341553 0.82610923]	[482.83352661 526.44293213 0.70186675]	[441.80453491 529.03857422 0.68540996]	[462.33395386 708.53546143 0.83377767]	[4.80202423e+02 8.60008606e+02 8.22691262e-01]	[523.83111572 523.86749268 0.70580167]	[536.69433594 706.05755615 0.8302716 ]	[5.44409912e+02 8.52302490e+02 8.44251037e-01]	[459.64996338 313.48171997 0.90428889]	[482.82748413 310.90908813 0.90445018]	[436.64794922 295.51098633 0.84391922]	[500.66293335 292.94320679 0.75178277]	[5.54705627e+02 8.93448608e+02 7.41241872e-01]	[5.67557495e+02 8.88205627e+02 7.54342914e-01]	[5.39265564e+02 8.62518005e+02 6.43490732e-01]	[4.82756744e+02 8.95897583e+02 8.15154254e-01]	[4.62389771e+02 8.93277527e+02 7.98241973e-01]	[4.82877258e+02 8.70243652e+02 7.78464079e-01]
[475.07110596 321.28689575 0.84745497]	[469.99313354 359.65036011 0.89306134]	[408.42886353 362.2013855 0.83309788]	[392.98260498 470.04406738 0.82308733]	[398.12252808 570.09893799 0.86110485]	[528.97894287 357.04968262 0.85736406]	[552.12469482 459.77166748 0.87594974]	[577.77703857 559.74761963 0.82429403]	[482.87017822 523.93896484 0.71026748]	[441.83380127 526.51531982 0.69122881]	[462.33401489 708.53387451 0.83043814]	[4.80200043e+02 8.62541626e+02 8.28796446e-01]	[523.87884521 523.8192749 0.70771444]	[534.17095947 706.03277588 0.8246938 ]	[5.44382263e+02 8.54823242e+02 8.42982292e-01]	[459.67700195 313.49975586 0.91193062]	[482.83108521 310.92770386 0.90401673]	[436.68273926 295.56698608 0.85326397]	[500.67404175 292.97238159 0.77368546]	[5.57243835e+02 8.98475037e+02 7.51368165e-01]	[5.67541870e+02 8.90772949e+02 7.86395848e-01]	[5.39244934e+02 8.67618225e+02 6.73573613e-01]	[4.80349030e+02 8.95948425e+02 8.08508098e-01]	[4.62368286e+02 8.93317261e+02 7.96366751e-01]	[4.82883606e+02 8.70298706e+02 7.85536051e-01]
[475.10314941 321.28210449 0.85323393]	[472.56152344 359.64193726 0.89435464]	[411.01785278 362.21218872 0.83090442]	[395.57284546 475.13824463 0.85726035]	[398.19488525 572.64654541 0.86212355]	[531.53167725 357.04473877 0.84653664]	[554.68286133 459.76046753 0.88608533]	[580.23876953 559.80297852 0.8361668 ]	[482.90689087 523.94006348 0.71448016]	[441.85250854 526.49487305 0.69357818]	[462.34762573 706.11419678 0.83359057]	[4.80198700e+02 8.62540833e+02 8.27444017e-01]	[523.92877197 523.83886719 0.71561229]	[531.5925293 703.47393799 0.80426389]	[5.44382690e+02 8.54917847e+02 8.26338947e-01]	[459.7144165 313.5168457 0.92134804]	[482.8480835 310.94320679 0.90451068]	[439.11108398 295.5562439 0.85732281]	[500.7305603 292.95294189 0.79726756]	[5.57165405e+02 8.98450684e+02 7.36079097e-01]	[5.67506470e+02 8.90781067e+02 7.83505797e-01]	[5.39253723e+02 8.70110046e+02 6.76046371e-01]	[4.82742432e+02 8.95940674e+02 8.06021810e-01]	[4.62380798e+02 8.93312073e+02 7.90373921e-01]	[4.82872711e+02 8.70295471e+02 7.83779144e-01]
[475.15261841 321.28948975 0.85762948]	[475.10766602 359.63635254 0.90199023]	[413.55352783 362.23544312 0.83422846]	[398.0682373 475.16830444 0.8799389 ]	[400.65460205 577.71075439 0.8757661 ]	[534.0925293 357.01968384 0.84123415]	[557.20385742 459.65322876 0.87886631]	[580.30053711 559.79876709 0.84843677]	[482.95831299 523.93133545 0.70401341]	[441.91177368 526.48120117 0.67912245]	[462.37496948 706.12554932 0.82350898]	[4.80195099e+02 8.62544250e+02 8.27376306e-01]	[523.96411133 523.82141113 0.71141958]	[531.5446167 703.50878906 0.81184351]	[5.44393188e+02 8.54932190e+02 8.25578749e-01]	[459.74667358 313.52114868 0.92450392]	[482.89593506 310.95422363 0.90181148]	[439.15649414 295.56622314 0.86619842]	[500.82440186 293.01132202 0.81440187]	[5.57205261e+02 8.98496643e+02 7.44105995e-01]	[5.67549500e+02 8.90804016e+02 7.86184072e-01]	[5.39274597e+02 8.70112793e+02 6.82835639e-01]	[4.82736908e+02 8.95932007e+02 8.06789994e-01]	[4.62381836e+02 8.93305176e+02 7.91424513e-01]	[4.82863434e+02 8.70297729e+02 7.83344984e-01]
[477.63568115 321.27389526 0.86813122]	[477.59695435 359.64077759 0.91326982]	[416.03637695 362.2706604 0.83631444]	[398.17733765 475.15377808 0.88915783]	[400.72512817 575.171875 0.8750031 ]	[536.66033936 357.02966309 0.85017395]	[559.73266602 459.60968018 0.87988055]	[580.36437988 559.82098389 0.8573162 ]	[485.38363647 523.92480469 0.697456 ]	[444.31582642 526.47436523 0.67050695]	[462.38946533 708.51696777 0.81249171]	[4.80193848e+02 8.62566345e+02 8.27902496e-01]	[526.40802002 523.81549072 0.70597917]	[531.53900146 705.94317627 0.81333482]	[5.44369812e+02 8.59975342e+02 8.19134474e-01]	[459.80084229 313.51885986 0.92478132]	[482.95147705 310.95483398 0.89553392]	[439.27990723 295.52661133 0.86609876]	[503.22970581 292.97531128 0.8196857 ]	[5.57232117e+02 9.01007507e+02 7.42394269e-01]	[5.67547913e+02 8.90851013e+02 7.81804085e-01]	[5.39243835e+02 8.70232544e+02 7.04482794e-01]	[4.80339935e+02 8.95941528e+02 8.09077680e-01]	[4.62369171e+02 8.93308655e+02 7.95024753e-01]	[4.82859406e+02 8.70312866e+02 7.83891201e-01]
[477.72033691 321.29202271 0.87729692]	[477.70700073 359.67578125 0.93415815]	[416.11737061 362.35314941 0.83903825]	[398.24734497 475.08630371 0.89188373]	[400.81481934 572.58068848 0.87406695]	[539.1697998 357.04986572 0.86255348]	[562.20770264 459.62051392 0.87735653]	[582.80169678 562.29107666 0.8927958 ]	[485.42642212 523.89208984 0.69516408]	[444.37942505 526.44110107 0.66546386]	[462.39956665 708.54632568 0.80725116]	[4.80196442e+02 8.65053955e+02 8.29080582e-01]	[526.43054199 521.35980225 0.70137954]	[531.59503174 705.91607666 0.79167056]	[5.44343750e+02 8.59995972e+02 8.21673036e-01]	[462.20983887 313.53237915 0.92134869]	[485.39273071 310.97827148 0.8877809 ]	[441.69915771 295.54364014 0.85874331]	[503.30984497 292.97784424 0.82934362]	[5.57224365e+02 9.01050903e+02 7.54476428e-01]	[5.67523438e+02 8.93224487e+02 7.90235400e-01]	[5.39202454e+02 8.70249939e+02 7.02550054e-01]	[4.80346161e+02 8.98419556e+02 7.93158233e-01]	[4.62368530e+02 8.93347046e+02 7.78240919e-01]	[4.82861816e+02 8.72706909e+02 7.80912995e-01]
[480.19903564 321.27853394 0.89646143]	[480.15512085 359.67886353 0.94577575]	[418.57019043 362.35385132 0.84835714]	[400.61270142 475.10375977 0.89145857]	[400.85281372 570.08410645 0.87102389]	[539.26104736 357.07354736 0.88151324]	[562.30786133 459.65274048 0.90150881]	[582.87335205 559.80541992 0.87955678]	[485.47668457 523.95733643 0.68357426]	[446.87747192 528.97918701 0.65042067]	[464.83248901 708.62023926 0.78909147]	[4.80199127e+02 8.65051331e+02 8.28375816e-01]	[526.47198486 523.84246826 0.69069088]	[534.09136963 705.96643066 0.78938723]	[5.44353210e+02 8.60015320e+02 8.17442119e-01]	[462.32772827 313.51913452 0.90940058]	[485.4977417 310.97097778 0.87490147]	[441.7880249 295.51931763 0.85120726]	[503.39526367 292.94638062 0.82772356]	[5.57223633e+02 9.01050171e+02 7.51190722e-01]	[5.67527649e+02 8.93226624e+02 7.88693249e-01]	[5.39214111e+02 8.70260254e+02 6.99837327e-01]	[4.80358368e+02 8.98408691e+02 7.90769279e-01]	[4.62377014e+02 8.93339600e+02 7.76498199e-01]	[4.82857452e+02 8.72702271e+02 7.78332591e-01]
[480.27651978 321.26818848 0.90813446]	[480.25994873 359.66339111 0.95119834]	[418.66455078 362.31463623 0.86513925]	[400.68939209 472.59765625 0.88827395]	[403.27078247 570.12188721 0.85887557]	[541.70343018 357.06259155 0.89049977]	[562.39404297 459.61474609 0.89856315]	[582.94580078 559.8157959 0.88038629]	[490.52313232 526.42120361 0.67361844]	[452.07009888 529.02624512 0.64517248]	[464.90637207 708.6227417 0.77911824]	[4.80190857e+02 8.62567932e+02 8.23840201e-01]	[529.03527832 523.84680176 0.67733985]	[536.64904785 706.11029053 0.80697298]	[5.44351501e+02 8.60009644e+02 8.15275311e-01]	[462.41021729 313.51660156 0.90132701]	[487.99978638 310.96154785 0.86603689]	[441.83361816 295.52627563 0.85362303]	[503.44897461 292.92196655 0.81881589]	[5.57234192e+02 9.01048645e+02 7.46980608e-01]	[5.67534973e+02 8.93225708e+02 7.87365913e-01]	[5.39203613e+02 8.70245361e+02 6.92348003e-01]	[4.80353638e+02 8.95976562e+02 7.91255713e-01]	[4.62372681e+02 8.93334106e+02 7.71676183e-01]	[4.82854340e+02 8.72694031e+02 7.78122723e-01]
[480.35519409 323.73001099 0.90334642]	[480.37380981 359.62628174 0.94965678]	[418.74099731 362.28582764 0.87605828]	[400.75482178 475.07901001 0.88430882]	[403.3359375 570.09320068 0.84805375]	[541.79333496 356.99990845 0.89470625]	[564.80853271 459.72991943 0.91208613]	[585.35083008 559.73706055 0.87560976]	[493.05166626 526.41217041 0.67158419]	[452.0776062 528.99633789 0.65369093]	[464.95181274 706.07073975 0.77698553]	[4.80200073e+02 8.62517395e+02 8.18750918e-01]	[531.60266113 523.84692383 0.67184526]	[536.71697998 705.99542236 0.80728579]	[5.44349487e+02 8.62520630e+02 8.20024133e-01]	[464.87872314 313.54522705 0.8921138 ]	[493.04730225 313.4041748 0.86628956]	[441.91635132 295.5451355 0.84960103]	[503.48312378 290.44946289 0.80912912]	[5.59703247e+02 9.03536926e+02 7.55892158e-01]	[5.67571045e+02 8.93240173e+02 7.92451620e-01]	[5.39178833e+02 8.70278259e+02 6.97993279e-01]	[4.82738525e+02 8.98429199e+02 7.83699870e-01]	[4.62378693e+02 8.93341187e+02 7.62959063e-01]	[4.82856476e+02 8.70299500e+02 7.75577426e-01]
[482.84854126 321.26394653 0.89967942]	[482.88394165 359.59664917 0.93673158]	[421.25387573 359.80517578 0.88667703]	[403.27120972 475.1696167 0.85889304]	[405.93283081 570.10577393 0.81802702]	[544.3526001 357.00457764 0.89413023]	[564.90905762 459.66772461 0.90623033]	[585.50683594 562.28771973 0.89318836]	[498.14627075 526.44543457 0.68716741]	[457.18920898 529.03222656 0.68270421]	[469.959198 708.53161621 0.76727057]	[4.80205536e+02 8.62524292e+02 8.16061854e-01]	[539.19042969 523.90447998 0.69267619]	[539.24621582 706.0824585 0.8310591 ]	[5.44371094e+02 8.62574951e+02 8.21020544e-01]	[470.00646973 313.51803589 0.86788344]	[498.17062378 313.40161133 0.88334465]	[449.45278931 295.54876709 0.79517877]	[508.53189087 292.91366577 0.77191126]	[5.59705688e+02 9.03551697e+02 7.62977779e-01]	[5.67583435e+02 8.93260437e+02 7.96151817e-01]	[5.39196777e+02 8.70317627e+02 7.05188930e-01]	[4.80335632e+02 8.98431946e+02 7.79476702e-01]	[4.62351501e+02 8.93332703e+02 7.60812640e-01]	[4.82859680e+02 8.70298462e+02 7.66571641e-01]
[482.97073364 323.7387085 0.87038434]	[482.94619751 359.63442993 0.92867029]	[421.32974243 359.80780029 0.87744188]	[403.38638306 475.12469482 0.83584124]	[410.98034668 572.66436768 0.81194109]	[544.4677124 357.06869507 0.89240468]	[564.98114014 459.73886108 0.90302479]	[585.5692749 562.31134033 0.88705021]	[498.19842529 523.95678711 0.69514591]	[459.62371826 528.97686768 0.68526232]	[469.96813965 708.51379395 0.77054262]	[4.80211151e+02 8.62533386e+02 8.20359409e-01]	[539.21075439 523.85943604 0.69805932]	[539.2744751 705.98742676 0.82869959]	[5.44373596e+02 8.62564880e+02 8.20795655e-01]	[475.06314087 315.91201782 0.87283945]	[500.67437744 313.41015625 0.90149528]	[452.02310181 295.62231445 0.79344916]	[513.63690186 292.96435547 0.77072519]	[5.59709900e+02 9.03551636e+02 7.61259973e-01]	[5.67588562e+02 8.93259277e+02 7.92900860e-01]	[5.39191833e+02 8.70304810e+02 7.04931796e-01]	[4.80343079e+02 8.98425720e+02 7.86644757e-01]	[4.62362305e+02 8.93331299e+02 7.68804848e-01]	[4.82857758e+02 8.70300720e+02 7.73327351e-01]
[482.96972656 323.7383728 0.87052846]	[482.94537354 359.63348389 0.92926258]	[421.32861328 359.80682373 0.87801212]	[403.387146 475.12878418 0.83611685]	[410.97631836 572.66131592 0.81171769]	[544.46807861 357.06997681 0.8921802 ]	[564.97912598 459.72033691 0.9016161 ]	[585.56890869 562.30426025 0.88564414]	[498.21008301 523.96630859 0.69273436]	[459.63494873 528.98876953 0.68370712]	[469.97723389 708.54370117 0.76984119]	[4.80211456e+02 8.62536255e+02 8.21005583e-01]	[539.22363281 523.87023926 0.69680345]	[539.28070068 706.04498291 0.83681643]	[5.44367371e+02 8.62551392e+02 8.21778357e-01]	[475.06225586 315.91229248 0.87287593]	[500.67349243 313.41061401 0.90139472]	[452.02359009 295.62454224 0.7936784 ]	[513.63757324 292.96481323 0.77049482]	[5.59708435e+02 9.03546387e+02 7.63806343e-01]	[5.67583618e+02 8.93254578e+02 7.95421600e-01]	[5.39184753e+02 8.70293213e+02 7.04197884e-01]	[4.80330322e+02 8.98416870e+02 7.88911998e-01]	[4.62351868e+02 8.93321777e+02 7.71693110e-01]	[4.82860016e+02 8.70305725e+02 7.75123000e-01]
[487.9743042 323.75527954 0.84567612]	[485.40820312 359.66729736 0.91126782]	[423.78652954 359.80337524 0.86205232]	[408.45593262 472.58920288 0.81034464]	[416.01931763 570.03747559 0.8288722 ]	[546.94207764 357.13598633 0.88301718]	[567.46954346 459.8114624 0.89383221]	[588.01837158 562.34692383 0.88010728]	[500.662323 526.42340088 0.69822913]	[459.70925903 528.99798584 0.69093812]	[472.60952759 708.53778076 0.77432936]	[4.80211670e+02 8.62566833e+02 8.19957972e-01]	[539.31750488 523.8850708 0.70453829]	[541.68585205 706.09344482 0.84490693]	[5.44377014e+02 8.62570251e+02 8.25130880e-01]	[477.65948486 315.92190552 0.89480221]	[500.83007812 313.39419556 0.91234565]	[454.59353638 295.62188721 0.80920208]	[518.67822266 292.98730469 0.78158396]	[5.59710693e+02 9.03563538e+02 7.71270812e-01]	[5.67582520e+02 8.93270020e+02 8.00246119e-01]	[5.39198669e+02 8.70301331e+02 7.17901468e-01]	[4.80319550e+02 8.98425476e+02 7.86277056e-01]	[4.62340942e+02 8.93329163e+02 7.70802915e-01]	[4.82853302e+02 8.70316223e+02 7.74547040e-01]
[493.05517578 323.76708984 0.83731079]	[487.98318481 359.66525269 0.89240533]	[426.34121704 359.76693726 0.85159987]	[410.97283936 470.04351807 0.81313384]	[416.08081055 567.54046631 0.84653211]	[547.05950928 357.13696289 0.86951655]	[567.57678223 459.81939697 0.89502752]	[588.06158447 562.34698486 0.87452346]	[500.7545166 523.90643311 0.70669544]	[459.78128052 526.47351074 0.69552279]	[475.14251709 706.04095459 0.77068913]	[4.80204254e+02 8.62504089e+02 8.14340711e-01]	[541.76702881 521.36175537 0.7102434 ]	[541.72796631 706.01092529 0.84471154]	[5.44383545e+02 8.65054626e+02 8.24155450e-01]	[480.15603638 315.92337036 0.91345417]	[503.2824707 313.40377808 0.9166171 ]	[457.13632202 295.54089355 0.8372879 ]	[518.79034424 292.95977783 0.78632247]	[5.59718201e+02 9.03564697e+02 7.72427142e-01]	[5.67590271e+02 8.93270874e+02 8.00004363e-01]	[5.39207825e+02 8.70318726e+02 7.21551061e-01]	[4.80306793e+02 8.98415405e+02 7.91744113e-01]	[4.62326355e+02 8.93312988e+02 7.73678124e-01]	[4.82841461e+02 8.70269409e+02 7.65443563e-01]
[493.13458252 323.75048828 0.84316838]	[490.56106567 359.64190674 0.88985276]	[428.95596313 359.74932861 0.84254456]	[413.50949097 470.01251221 0.82237613]	[416.1552124 567.47485352 0.86625195]	[549.58081055 357.09799194 0.85347509]	[572.58959961 459.84683228 0.87886739]	[590.56054688 562.33959961 0.85527438]	[503.24468994 523.9342041 0.6982342 ]	[462.22836304 526.50769043 0.69081044]	[477.65222168 706.07745361 0.79452193]	[4.80210052e+02 8.62528137e+02 8.16439211e-01]	[541.91040039 523.8079834 0.71194339]	[541.74871826 706.01397705 0.85168368]	[5.44392151e+02 8.65058167e+02 8.26796055e-01]	[480.20895386 313.54611206 0.91931748]	[503.36407471 313.41259766 0.91111541]	[459.62216187 295.51455688 0.86699033]	[521.30029297 295.41226196 0.83545732]	[5.59712097e+02 9.03583801e+02 7.75654852e-01]	[5.67585266e+02 8.93288147e+02 8.00319612e-01]	[5.39216980e+02 8.70325439e+02 7.30258584e-01]	[4.80299896e+02 8.98443970e+02 7.84659803e-01]	[4.62320587e+02 8.93330750e+02 7.69594431e-01]	[4.82852325e+02 8.70278870e+02 7.69922733e-01]
[495.62203979 321.28820801 0.85281378]	[495.61746216 359.63345337 0.89880919]	[434.01745605 359.73339844 0.84305328]	[416.06582642 472.53207397 0.842345 ]	[418.5574646 567.54486084 0.85838532]	[554.66723633 357.09869385 0.85233766]	[572.6697998 462.2093811 0.8795101]	[590.62896729 562.34472656 0.84979278]	[503.27423096 523.94348145 0.70154262]	[462.23513794 526.50372314 0.69466829]	[477.69030762 706.09954834 0.80294371]	[4.80204346e+02 8.62529358e+02 8.17800939e-01]	[541.94543457 523.83734131 0.71389723]	[541.777771 705.99938965 0.85473633]	[5.44395752e+02 8.62572388e+02 8.23207438e-01]	[480.24575806 313.49200439 0.91575962]	[503.41189575 310.97109985 0.90381598]	[459.71133423 295.46487427 0.84813225]	[521.39483643 295.42022705 0.8407746 ]	[5.57259766e+02 9.03559326e+02 7.70601034e-01]	[5.67585876e+02 8.93276733e+02 7.97519982e-01]	[5.39224487e+02 8.70318970e+02 7.24084735e-01]	[4.80269592e+02 8.98433960e+02 7.86403954e-01]	[4.62292694e+02 8.93315002e+02 7.76557624e-01]	[4.82847198e+02 8.70281128e+02 7.73240209e-01]
[495.6880188 321.26727295 0.86119485]	[498.11883545 359.62695312 0.9135043 ]	[436.54919434 359.72576904 0.85367113]	[418.57723999 472.55325317 0.86596859]	[418.60186768 565.04858398 0.88046318]	[557.22381592 357.09625244 0.85817373]	[577.74536133 459.79891968 0.89396918]	[595.67852783 562.36474609 0.83730018]	[503.33340454 523.92370605 0.70894986]	[462.28659058 526.47460938 0.69550878]	[477.72802734 706.08496094 0.80160952]	[4.80210236e+02 8.62538025e+02 8.22254300e-01]	[544.32659912 523.83026123 0.71986979]	[541.82867432 706.02062988 0.85850644]	[5.44412354e+02 8.62523743e+02 8.23959172e-01]	[480.30459595 313.45718384 0.91494066]	[503.47943115 310.94781494 0.90234256]	[462.18527222 295.47424316 0.83270448]	[523.82055664 293.01235962 0.82932216]	[5.57258179e+02 9.03569885e+02 7.75921106e-01]	[5.67573303e+02 8.93280334e+02 8.02313030e-01]	[5.39249329e+02 8.70273621e+02 7.31627822e-01]	[4.80278625e+02 8.98433533e+02 7.94431210e-01]	[4.62306976e+02 8.93319824e+02 7.84494579e-01]	[4.82844879e+02 8.70280029e+02 7.71972656e-01]
[498.23007202 321.2076416 0.89063019]	[498.20697021 359.61245728 0.92996776]	[436.63986206 359.72824097 0.86441529]	[418.64797974 470.0177002 0.87105763]	[418.64337158 565.00280762 0.89774692]	[559.7399292 357.12167358 0.87268972]	[580.27886963 459.78494263 0.9045648 ]	[598.26409912 562.35876465 0.84918678]	[503.41143799 523.85809326 0.71206671]	[462.36578369 523.95141602 0.69148523]	[480.15869141 706.08874512 0.81635857]	[4.80211731e+02 8.62513000e+02 8.22284997e-01]	[544.39141846 521.36572266 0.72380167]	[541.87524414 706.00354004 0.86111927]	[5.44411743e+02 8.62489563e+02 8.21939468e-01]	[482.74664307 313.43762207 0.90712601]	[505.95379639 310.90188599 0.88551456]	[462.27737427 295.46255493 0.83410877]	[524.00054932 292.90023804 0.81597602]	[5.57256226e+02 9.03556824e+02 7.77265787e-01]	[5.67572021e+02 8.93272766e+02 8.04077327e-01]	[5.39232117e+02 8.70254578e+02 7.29866207e-01]	[4.80271667e+02 8.95965881e+02 8.04956138e-01]	[4.62306946e+02 8.93286926e+02 7.93460727e-01]	[4.82838257e+02 8.70268677e+02 7.74448812e-01]
[500.6947937 321.19290161 0.90830481]	[500.68511963 359.58255005 0.94222021]	[439.12286377 359.7059021 0.88427848]	[418.73434448 470.04248047 0.87216711]	[418.74737549 565.02581787 0.90553916]	[559.82434082 357.10305786 0.88363981]	[582.7555542 459.76159668 0.91548598]	[600.73883057 562.33233643 0.85327601]	[503.49609375 521.36608887 0.70748234]	[462.43438721 523.88092041 0.68584329]	[480.18255615 706.00073242 0.80823457]	[4.80201447e+02 8.62553406e+02 8.20274055e-01]	[544.47833252 521.32476807 0.71864003]	[541.92132568 705.96282959 0.85363722]	[5.44411926e+02 8.62507019e+02 8.23800087e-01]	[482.84899902 313.40731812 0.89926386]	[508.47680664 310.8894043 0.87252212]	[462.31323242 292.97842407 0.82423961]	[526.41192627 292.90045166 0.79518205]	[5.57253418e+02 9.03585449e+02 7.77565241e-01]	[5.67562073e+02 8.93290405e+02 8.01054776e-01]	[5.39229675e+02 8.70260071e+02 7.34757185e-01]	[4.80248596e+02 8.95956665e+02 8.02958369e-01]	[4.62284027e+02 8.93282227e+02 7.92133510e-01]	[4.82834106e+02 8.70296753e+02 7.72578955e-01]
[500.78741455 321.19085693 0.91926128]	[500.78683472 359.56967163 0.9494099 ]	[439.19863892 359.69976807 0.89749563]	[418.76437378 467.49813843 0.87913853]	[421.16439819 565.01208496 0.9129554 ]	[562.28460693 357.08584595 0.89750707]	[582.84637451 459.8147583 0.92085528]	[600.81665039 562.38037109 0.86679411]	[505.89886475 521.36694336 0.7057755 ]	[464.84313965 523.87005615 0.68115664]	[480.22265625 703.48596191 0.80173886]	[4.80214325e+02 8.62564636e+02 8.22095573e-01]	[544.51739502 521.33331299 0.71734059]	[541.93322754 703.50067139 0.84153104]	[5.44417053e+02 8.62503235e+02 8.21103096e-01]	[482.95968628 313.4151001 0.8872155 ]	[511.00894165 310.90475464 0.8670432 ]	[462.41430664 292.99182129 0.82359976]	[526.43261719 290.39447021 0.80705416]	[5.57241150e+02 9.03577576e+02 7.77207494e-01]	[5.67559021e+02 8.93290222e+02 7.99527586e-01]	[5.39233765e+02 8.70266663e+02 7.31816173e-01]	[4.80249939e+02 8.95966431e+02 8.00660908e-01]	[4.62287292e+02 8.93288086e+02 7.90939867e-01]	[4.82841888e+02 8.70299255e+02 7.71630049e-01]
[500.84448242 321.18551636 0.92204618]	[500.90148926 357.18582153 0.94365549]	[439.30230713 359.65606689 0.90794325]	[421.16641235 467.46658325 0.8879559 ]	[421.27865601 564.97668457 0.91214496]	[562.36627197 357.03570557 0.89735162]	[582.92028809 459.81332397 0.92215335]	[600.8951416 562.4354248 0.88939261]	[505.95852661 521.36413574 0.69909596]	[464.92593384 523.86102295 0.67090333]	[480.2227478 703.42962646 0.78492486]	[4.80215485e+02 8.62542053e+02 8.17743003e-01]	[546.92614746 521.3303833 0.70918953]	[544.28497314 703.4822998 0.84077615]	[5.44423767e+02 8.62536377e+02 8.23171020e-01]	[485.41903687 313.43661499 0.87623394]	[511.10009766 310.93200684 0.86438334]	[464.95581055 295.54086304 0.80893624]	[526.54504395 290.43991089 0.80096483]	[5.57257080e+02 9.03608337e+02 7.73915529e-01]	[5.67569885e+02 8.93312683e+02 7.94357240e-01]	[5.39232483e+02 8.70282654e+02 7.35987842e-01]	[4.80239838e+02 8.95952637e+02 8.05626631e-01]	[4.62280396e+02 8.93273621e+02 7.95668840e-01]	[4.82847504e+02 8.70276978e+02 7.65017509e-01]
[503.3097229 321.19561768 0.91364592]	[503.40130615 357.19476318 0.93359762]	[441.75894165 359.6222229 0.90411115]	[421.34393311 467.49325562 0.87887448]	[421.36392212 564.9432373 0.90271533]	[564.89031982 357.0657959 0.89477563]	[585.34405518 459.78164673 0.91310465]	[603.37493896 562.46600342 0.9042716 ]	[511.0138855 523.87042236 0.67344671]	[469.99414062 523.9519043 0.64586276]	[480.28344727 706.01367188 0.79718435]	[4.80247681e+02 8.62495178e+02 8.17281723e-01]	[549.5489502 521.37609863 0.67631418]	[544.39025879 705.96563721 0.84758145]	[5.44413879e+02 8.62506531e+02 8.27068746e-01]	[488.02749634 310.97717285 0.85363144]	[518.67736816 310.93222046 0.88071406]	[470.05212402 295.49282837 0.78151876]	[534.09295654 292.96395874 0.78724128]	[5.57246216e+02 9.03597229e+02 7.74071336e-01]	[5.67562378e+02 8.93305603e+02 7.95110047e-01]	[5.39217163e+02 8.70267944e+02 7.36873865e-01]	[4.80233276e+02 8.95962952e+02 8.02806377e-01]	[4.62276825e+02 8.93270142e+02 7.93083012e-01]	[4.82888123e+02 8.70231262e+02 7.67158866e-01]
[503.40673828 321.24041748 0.89656138]	[503.45425415 359.58538818 0.92681408]	[441.82485962 359.63528442 0.89590347]	[423.78277588 470.03384399 0.84889925]	[423.77554321 564.8994751 0.90598798]	[564.96118164 357.12194824 0.89566028]	[585.36187744 459.79782104 0.92465365]	[603.40704346 564.84838867 0.90499085]	[511.07809448 523.84539795 0.68284893]	[472.5390625 523.92431641 0.65954798]	[480.31692505 705.96563721 0.80091196]	[4.80262695e+02 8.62508667e+02 8.21753085e-01]	[552.05792236 521.35540771 0.67934072]	[544.4208374 705.96136475 0.84559512]	[5.44410400e+02 8.62506104e+02 8.31074119e-01]	[493.06689453 313.40997314 0.85563159]	[521.16900635 310.96722412 0.89600205]	[472.61013794 295.49325562 0.77586377]	[536.74731445 295.41842651 0.80554038]	[5.57260742e+02 9.03612793e+02 7.79186010e-01]	[5.67574036e+02 8.93315796e+02 7.96542227e-01]	[5.39210449e+02 8.70269165e+02 7.44223535e-01]	[4.80209412e+02 8.98415894e+02 8.01135004e-01]	[4.62259064e+02 8.93279480e+02 7.93787956e-01]	[4.82908417e+02 8.70237305e+02 7.75275052e-01]
[503.47439575 321.25167847 0.8810035 ]	[503.49356079 359.60061646 0.92105412]	[441.87823486 359.61172485 0.88741702]	[423.87860107 469.97650146 0.83494353]	[423.84936523 564.87719727 0.90370512]	[565.03125 357.19558716 0.89502007]	[585.4276123 462.24325562 0.92075258]	[603.43817139 564.85888672 0.90568095]	[513.61090088 523.88299561 0.68243676]	[475.08963013 523.95721436 0.66863471]	[480.33340454 706.02679443 0.80766773]	[4.80294220e+02 8.62507996e+02 8.27626348e-01]	[552.12310791 523.82019043 0.67916012]	[544.47210693 706.00909424 0.84711683]	[5.44406067e+02 8.62534058e+02 8.34550858e-01]	[495.61483765 313.42446899 0.85846436]	[521.2364502 310.97265625 0.90543169]	[475.14648438 295.5118103 0.80096221]	[539.25091553 293.02197266 0.81843305]	[5.57259888e+02 9.03616333e+02 7.82586455e-01]	[5.67579041e+02 8.93322388e+02 8.00039053e-01]	[5.39197327e+02 8.70295654e+02 7.50524759e-01]	[4.80195374e+02 8.98433960e+02 8.05196762e-01]	[4.62247894e+02 8.93278198e+02 8.00421476e-01]	[4.82944855e+02 8.70244019e+02 7.76630998e-01]
[503.47357178 321.2543335 0.88098812]	[503.49142456 359.60531616 0.92188036]	[441.87515259 359.61639404 0.88815701]	[423.87609863 469.98156738 0.83489078]	[423.85092163 564.88146973 0.90374368]	[565.03375244 357.20031738 0.89454997]	[585.42962646 462.25054932 0.92121881]	[603.43707275 564.86694336 0.90626061]	[513.59936523 523.90820312 0.68005151]	[475.06723022 526.41949463 0.66392332]	[480.32775879 706.02868652 0.80851758]	[4.80289337e+02 8.62507202e+02 8.26390028e-01]	[552.12384033 523.84436035 0.67826658]	[544.48040771 706.00189209 0.84160626]	[5.44410950e+02 8.62534607e+02 8.34542692e-01]	[495.61340332 313.425354 0.85867077]	[521.2364502 310.97418213 0.90548724]	[475.14321899 295.51193237 0.80125844]	[539.25054932 293.02401733 0.81859338]	[5.57253113e+02 9.03613220e+02 7.82555103e-01]	[5.67578735e+02 8.93322876e+02 8.00191402e-01]	[5.39207336e+02 8.70298462e+02 7.52308488e-01]	[4.80210907e+02 8.98418823e+02 8.06466341e-01]	[4.62259888e+02 8.93273376e+02 7.98369646e-01]	[4.82937775e+02 8.70248169e+02 7.75938511e-01]
[506.00115967 321.28152466 0.85763067]	[505.89535522 359.64041138 0.91515899]	[441.89813232 359.64089966 0.88124776]	[426.39282227 469.97253418 0.81731242]	[423.91442871 564.89318848 0.88739491]	[567.46759033 359.58361816 0.88689995]	[585.472229 462.24389648 0.91234434]	[603.45489502 564.85662842 0.89968532]	[513.59771729 526.41162109 0.67095727]	[472.57107544 526.47259521 0.65519017]	[480.3711853 705.94500732 0.79584754]	[4.80293365e+02 8.62509705e+02 8.26667249e-01]	[554.62542725 523.91668701 0.6732803 ]	[544.49951172 705.95507812 0.8291378 ]	[5.44413025e+02 8.62523438e+02 8.34732890e-01]	[498.15011597 313.45068359 0.87482184]	[521.35412598 310.94396973 0.91243643]	[477.60604858 295.50134277 0.79846013]	[541.69293213 295.40890503 0.82398188]	[5.57251160e+02 9.06097107e+02 7.83258677e-01]	[5.67565125e+02 8.93343445e+02 7.95430124e-01]	[5.39214905e+02 8.70293274e+02 7.58784115e-01]	[4.80216461e+02 8.98431702e+02 8.05280685e-01]	[4.62263824e+02 8.93285034e+02 7.98860550e-01]	[4.82938751e+02 8.70259827e+02 7.70890713e-01]
[508.487854 321.2880249 0.84862381]	[505.93170166 359.6401062 0.90905875]	[444.33361816 359.61203003 0.87542754]	[428.94238281 467.45275879 0.81264234]	[426.3999939 564.85809326 0.87589866]	[567.4921875 359.61154175 0.8850196 ]	[585.50354004 462.24389648 0.91048729]	[603.46557617 564.84112549 0.89808059]	[513.64508057 526.46606445 0.66246784]	[475.09692383 528.99517822 0.64766979]	[482.72723389 705.99749756 0.80320895]	[4.80294556e+02 8.62523254e+02 8.28584850e-01]	[554.66210938 523.96466064 0.66694856]	[544.51721191 706.04669189 0.83107305]	[5.44430298e+02 8.65073364e+02 8.40062976e-01]	[498.2142334 313.46154785 0.88196117]	[521.40985107 310.97775269 0.9112044 ]	[477.69000244 295.48452759 0.81868213]	[541.77539062 292.99078369 0.84003991]	[5.59719055e+02 9.06114990e+02 7.90806592e-01]	[5.67593628e+02 8.93363220e+02 7.91645944e-01]	[5.39228333e+02 8.72706909e+02 7.67618299e-01]	[4.80212830e+02 8.98440674e+02 8.06316316e-01]	[4.62255920e+02 8.93291931e+02 7.99538314e-01]	[4.82944977e+02 8.70278809e+02 7.73198605e-01]
[508.52914429 321.29660034 0.84473413]	[505.99713135 359.62359619 0.89839041]	[444.41110229 359.57785034 0.86522394]	[428.95175171 464.96875 0.82049733]	[426.41375732 564.82897949 0.87709409]	[567.52319336 359.60089111 0.87935507]	[585.50958252 462.19802856 0.90698582]	[603.46899414 562.46697998 0.89811772]	[513.65612793 526.44866943 0.66242933]	[475.1109314 528.9732666 0.64850754]	[482.74398804 706.02313232 0.81162918]	[4.80299866e+02 8.62534241e+02 8.34104121e-01]	[554.64593506 523.95690918 0.6644991 ]	[544.50134277 706.06085205 0.84114623]	[5.44444092e+02 8.65125671e+02 8.42320085e-01]	[498.25930786 313.45565796 0.88869786]	[523.78106689 313.39691162 0.91086483]	[480.1541748 295.45446777 0.82735431]	[541.82000732 293.01852417 0.85219574]	[5.59716736e+02 9.06120728e+02 7.85823584e-01]	[5.67593384e+02 8.93374023e+02 7.87014544e-01]	[5.39247437e+02 8.72743774e+02 7.77525902e-01]	[4.80216248e+02 8.98435364e+02 8.09814990e-01]	[4.62261688e+02 8.93289246e+02 8.03345978e-01]	[4.82950104e+02 8.70287170e+02 7.76315570e-01]
[511.02279663 321.29299927 0.84439522]	[508.45794678 359.62823486 0.89359105]	[444.44763184 357.22998047 0.85766125]	[428.96887207 464.93746948 0.8258 ]	[426.41870117 564.83007812 0.87705845]	[567.56243896 359.61767578 0.87069643]	[585.49975586 459.84976196 0.90957516]	[603.46844482 564.82080078 0.90229547]	[516.12237549 526.4753418 0.65972042]	[475.14642334 529.00091553 0.64866686]	[482.74441528 706.04705811 0.81138766]	[4.80303528e+02 8.62503967e+02 8.30327272e-01]	[554.64959717 526.41925049 0.6602037 ]	[544.49041748 706.08044434 0.84494281]	[5.44448303e+02 8.65125183e+02 8.38268161e-01]	[500.65505981 313.46395874 0.89580578]	[523.8180542 310.97949219 0.91045213]	[480.19348145 295.49472046 0.82329863]	[541.85522461 293.02142334 0.84852856]	[5.59708862e+02 9.06111389e+02 7.81592607e-01]	[5.67596069e+02 8.93369446e+02 7.84417272e-01]	[5.39248779e+02 8.72744324e+02 7.70732462e-01]	[4.80214081e+02 8.98441101e+02 8.06268454e-01]	[4.62255157e+02 8.93289734e+02 7.99305737e-01]	[4.82953094e+02 8.70259705e+02 7.72803545e-01]
[511.04797363 321.2739563 0.84703499]	[508.48464966 359.62850952 0.89246881]	[446.88751221 357.21487427 0.85493731]	[428.95446777 464.95324707 0.82523954]	[426.37548828 562.45507812 0.88668334]	[567.58398438 359.62872314 0.86621106]	[585.49975586 462.22073364 0.91376251]	[603.45666504 564.84973145 0.90617758]	[516.12524414 526.49078369 0.65768188]	[475.14151001 529.01782227 0.6454193 ]	[482.74887085 706.0178833 0.80905414]	[4.80303131e+02 8.62486328e+02 8.29748154e-01]	[554.6696167 526.43048096 0.66094935]	[544.48614502 706.09625244 0.84622025]	[5.44450012e+02 8.65137817e+02 8.38929415e-01]	[500.67886353 313.43649292 0.89618635]	[523.84747314 310.97525024 0.90938658]	[480.23730469 293.01083374 0.8205272 ]	[541.88098145 295.43267822 0.8511945 ]	[5.59719543e+02 9.06107117e+02 7.82506883e-01]	[5.70026917e+02 8.93368713e+02 7.85005391e-01]	[5.39245544e+02 8.72753479e+02 7.70340383e-01]	[4.80203705e+02 8.98437805e+02 8.05629671e-01]	[4.62244720e+02 8.93280640e+02 7.98038483e-01]	[4.85346100e+02 8.70246521e+02 7.71783292e-01]
[511.06954956 321.28790283 0.8442502 ]	[508.4927063 359.6348877 0.89218301]	[446.89880371 357.20703125 0.85364908]	[428.98062134 464.94683838 0.82324284]	[423.88397217 562.40643311 0.89972174]	[567.59063721 359.64035034 0.86442423]	[585.48339844 462.2355957 0.91686779]	[603.43438721 564.862854 0.90719134]	[513.61224365 526.425354 0.66739362]	[475.087677 526.48168945 0.6542995 ]	[482.73291016 705.91766357 0.80377012]	[4.80295837e+02 8.59959595e+02 8.27611566e-01]	[552.1229248 523.94171143 0.66896826]	[544.50311279 706.04443359 0.84224284]	[5.44439026e+02 8.65125793e+02 8.39710772e-01]	[500.68704224 313.43960571 0.89703345]	[523.87512207 313.39709473 0.90869486]	[480.24594116 292.96435547 0.82448363]	[541.92828369 295.41802979 0.85013884]	[5.59726562e+02 9.06109985e+02 7.85247803e-01]	[5.70024963e+02 8.93365356e+02 7.86936045e-01]	[5.39231689e+02 8.72741516e+02 7.65778840e-01]	[4.80196320e+02 8.98430359e+02 8.09479952e-01]	[4.62237244e+02 8.93267700e+02 8.01048696e-01]	[4.82950348e+02 8.70216553e+02 7.62266934e-01]
[511.06362915 321.28137207 0.84529954]	[508.48556519 359.64923096 0.89409786]	[446.89117432 357.19198608 0.85471022]	[426.44378662 464.94042969 0.83104151]	[423.79214478 562.38824463 0.90761369]	[567.5791626 359.68386841 0.86451584]	[585.46801758 462.28912354 0.91133314]	[603.42144775 564.91143799 0.90296513]	[511.0680542 526.40930176 0.6644423 ]	[472.51327515 526.45550537 0.64591187]	[480.35070801 705.95635986 0.81121391]	[4.80297546e+02 8.59948364e+02 8.24651659e-01]	[549.59942627 523.92407227 0.66922861]	[544.49859619 706.02020264 0.8404724 ]	[5.44429504e+02 8.65088867e+02 8.38964581e-01]	[500.69244385 313.42456055 0.89611089]	[523.87615967 313.40402222 0.91119778]	[480.2467041 292.93505859 0.82833499]	[541.93865967 295.43814087 0.85115629]	[5.59747253e+02 9.06101318e+02 7.86845684e-01]	[5.70042542e+02 8.93351501e+02 7.90058851e-01]	[5.39214966e+02 8.72720276e+02 7.64639378e-01]	[4.80202484e+02 8.98427551e+02 8.05268824e-01]	[4.62240936e+02 8.93265442e+02 7.95390487e-01]	[4.85348999e+02 8.70204102e+02 7.60372400e-01]
[508.54702759 321.27514648 0.84669185]	[505.97265625 359.64080811 0.90630031]	[444.41342163 357.15386963 0.86366463]	[423.79077148 464.9291687 0.87227571]	[421.33453369 562.41210938 0.91807199]	[567.48529053 359.69857788 0.87967896]	[585.38000488 462.36761475 0.90638781]	[603.30377197 564.97277832 0.89464396]	[508.47512817 523.90002441 0.67469132]	[467.4239502 523.93713379 0.64922905]	[480.28881836 706.0703125 0.81230247]	[4.80294098e+02 8.59994019e+02 8.26620698e-01]	[547.01971436 523.87176514 0.69223738]	[544.39874268 706.02722168 0.8508544 ]	[5.44422974e+02 8.65117493e+02 8.41378093e-01]	[500.66247559 313.40670776 0.88830531]	[523.84204102 313.41674805 0.91298252]	[480.22653198 292.91482544 0.82594699]	[541.90252686 295.4503479 0.84220701]	[5.59753052e+02 9.06088074e+02 7.90041327e-01]	[5.70034363e+02 8.93340210e+02 7.95839608e-01]	[5.39221680e+02 8.72732422e+02 7.64059305e-01]	[4.80201660e+02 8.95972656e+02 8.09243321e-01]	[4.62251282e+02 8.93251648e+02 8.02157044e-01]	[4.82948944e+02 8.70221619e+02 7.67488897e-01]
[508.51913452 321.27346802 0.84926671]	[505.88153076 359.60812378 0.91590506]	[444.32669067 357.10009766 0.87377447]	[421.32348633 462.37774658 0.91439956]	[421.26733398 562.41119385 0.92489272]	[565.03564453 359.68560791 0.89184839]	[582.9967041 462.34063721 0.90872574]	[600.81170654 564.97747803 0.87725455]	[505.95657349 523.90673828 0.68998498]	[464.89794922 523.93560791 0.66013885]	[480.28634644 705.9942627 0.81244648]	[4.80279327e+02 8.59972656e+02 8.25548232e-01]	[544.54730225 523.89764404 0.70921576]	[544.31945801 705.98547363 0.85944307]	[5.44409363e+02 8.65093262e+02 8.39466095e-01]	[500.64761353 313.41574097 0.88589877]	[523.81738281 313.42959595 0.91470456]	[480.19744873 292.93167114 0.82370096]	[541.88891602 295.46133423 0.84739697]	[5.59775574e+02 9.06094360e+02 7.90980995e-01]	[5.70042175e+02 8.93333557e+02 7.95399427e-01]	[5.39206238e+02 8.72722412e+02 7.61112511e-01]	[4.80214325e+02 8.95975708e+02 8.09628189e-01]	[4.62257324e+02 8.93258423e+02 8.02412331e-01]	[4.82926300e+02 8.70211914e+02 7.61885643e-01]
[508.45724487 321.25119019 0.8589747 ]	[503.44845581 359.60369873 0.92818141]	[441.89733887 357.09030151 0.88160348]	[421.22189331 462.30651855 0.92479014]	[421.14474487 562.35461426 0.91380727]	[564.95373535 359.67651367 0.90211385]	[582.94232178 462.40304565 0.90321231]	[598.31463623 564.91033936 0.86598414]	[505.89581299 523.84698486 0.70214981]	[464.84402466 523.88122559 0.67108655]	[480.28811646 705.96990967 0.81891727]	[4.80306305e+02 8.62520630e+02 8.29201579e-01]	[544.47479248 523.82580566 0.7254262 ]	[541.92694092 705.98962402 0.86311811]	[5.44421448e+02 8.65095276e+02 8.37469876e-01]	[498.22885132 310.97616577 0.87517166]	[523.77459717 313.4102478 0.91120374]	[480.14071655 292.94564819 0.81997854]	[541.83380127 295.47027588 0.84070778]	[5.59774170e+02 9.06113770e+02 7.93184042e-01]	[5.70040222e+02 8.93348694e+02 7.92899072e-01]	[5.39231628e+02 8.72726868e+02 7.61215091e-01]	[4.80238861e+02 8.98449829e+02 8.03062379e-01]	[4.62276947e+02 8.93294739e+02 7.96913683e-01]	[4.85345337e+02 8.70258423e+02 7.76129484e-01]
[505.95428467 321.22457886 0.87590474]	[503.33544922 359.61026001 0.93532592]	[441.80929565 357.1081543 0.89365149]	[418.77401733 462.30047607 0.91472667]	[418.65585327 562.31677246 0.89541084]	[564.8404541 359.68811035 0.90383565]	[582.77722168 462.31362915 0.90865821]	[593.12103271 564.91394043 0.85076565]	[503.39221191 526.43408203 0.68660867]	[462.30905151 526.45275879 0.66904283]	[480.2071228 706.0355835 0.82479584]	[4.80292877e+02 8.60010925e+02 8.29467475e-01]	[544.36761475 523.94000244 0.70351124]	[541.89215088 706.09106445 0.8708688 ]	[5.44435608e+02 8.65136169e+02 8.37817609e-01]	[498.16824341 310.96734619 0.86921149]	[521.35113525 313.40878296 0.91139746]	[477.7243042 292.99850464 0.81289107]	[541.71191406 295.52590942 0.80509555]	[5.59784851e+02 9.06130615e+02 7.88100660e-01]	[5.70049194e+02 8.93356018e+02 7.86450803e-01]	[5.39254944e+02 8.72748413e+02 7.69590080e-01]	[4.80238068e+02 8.98420715e+02 8.11444044e-01]	[4.62279968e+02 8.93275024e+02 8.06619167e-01]	[4.82946045e+02 8.70236206e+02 7.73010015e-01]
[503.44192505 321.23086548 0.89394748]	[500.86074829 359.63378906 0.94110322]	[441.71469116 357.11355591 0.89838153]	[418.69046021 462.44100952 0.89745569]	[418.58221436 562.34075928 0.89552486]	[562.3795166 359.72201538 0.90011293]	[580.31732178 462.36288452 0.89177775]	[588.12426758 564.95452881 0.86183423]	[503.31860352 526.42547607 0.68792146]	[462.23760986 526.48309326 0.67102879]	[480.14123535 708.52270508 0.82447225]	[4.80274139e+02 8.59976868e+02 8.29772770e-01]	[544.30383301 523.90533447 0.7089501 ]	[541.86090088 706.03924561 0.87669551]	[5.44442932e+02 8.65129578e+02 8.33805919e-01]	[495.61776733 310.97824097 0.85586619]	[521.2355957 313.43890381 0.91005784]	[477.65286255 292.98599243 0.79802001]	[539.30566406 295.49829102 0.81924725]	[5.59784973e+02 9.06124023e+02 7.82998979e-01]	[5.70058105e+02 8.93352112e+02 7.83644557e-01]	[5.39264587e+02 8.72741882e+02 7.66068101e-01]	[4.80217163e+02 8.98419922e+02 8.09173763e-01]	[4.62256439e+02 8.93272339e+02 8.06864083e-01]	[4.82944183e+02 8.70201782e+02 7.75038600e-01]
[503.44180298 321.23065186 0.89399546]	[500.8609314 359.63439941 0.94130927]	[441.71408081 357.11322021 0.89812374]	[418.69271851 462.44342041 0.89667195]	[418.58242798 562.34216309 0.89521039]	[562.38037109 359.72375488 0.89995992]	[580.32073975 462.36557007 0.8920536 ]	[588.12207031 564.95751953 0.86259007]	[503.31195068 526.41595459 0.68928832]	[462.23236084 526.46911621 0.67269349]	[480.13742065 708.53387451 0.82213974]	[4.80274109e+02 8.59977112e+02 8.30217600e-01]	[544.29754639 523.90002441 0.70995301]	[541.86096191 706.02996826 0.87622261]	[5.44445923e+02 8.65131775e+02 8.33688676e-01]	[495.61785889 310.97744751 0.85567766]	[521.2354126 313.43969727 0.91010302]	[477.6522522 292.98742676 0.79817617]	[539.30456543 295.50137329 0.81944793]	[5.59790466e+02 9.06123474e+02 7.84156501e-01]	[5.70060242e+02 8.93350891e+02 7.84128368e-01]	[5.39269043e+02 8.72740173e+02 7.66439557e-01]	[4.80214447e+02 8.98419006e+02 8.09320033e-01]	[4.62254211e+02 8.93270630e+02 8.07180941e-01]	[4.82945648e+02 8.70201782e+02 7.75479138e-01]
[503.44219971 321.23077393 0.89390451]	[500.86126709 359.63494873 0.94126475]	[441.71600342 357.11306763 0.89822459]	[418.68826294 462.43740845 0.89749849]	[418.58340454 562.3414917 0.89557123]	[562.37915039 359.72402954 0.89997309]	[580.32012939 462.36682129 0.89149112]	[588.12384033 564.95629883 0.86222845]	[503.30975342 526.41357422 0.69013709]	[462.23052979 526.46905518 0.67432535]	[480.13577271 708.51135254 0.82533342]	[4.80273102e+02 8.59976013e+02 8.29404175e-01]	[544.29516602 523.8963623 0.71045458]	[541.86053467 706.02807617 0.87661511]	[5.44441650e+02 8.65140076e+02 8.34539831e-01]	[495.61816406 310.97671509 0.85567814]	[521.23638916 313.43951416 0.91005117]	[477.65325928 292.9828186 0.79844755]	[539.3036499 295.50119019 0.81937057]	[5.59783325e+02 9.06118713e+02 7.84219265e-01]	[5.70050110e+02 8.93349243e+02 7.85269201e-01]	[5.39263977e+02 8.72742249e+02 7.66823769e-01]	[4.80220856e+02 8.98416931e+02 8.09409142e-01]	[4.62259583e+02 8.93271790e+02 8.06282699e-01]	[4.82942322e+02 8.70199402e+02 7.74089575e-01]
[503.35025024 321.26278687 0.8997798 ]	[500.71630859 359.67660522 0.94014418]	[439.25897217 357.14413452 0.8984865 ]	[418.58792114 462.42074585 0.90067685]	[416.14724731 562.43682861 0.89190471]	[562.27526855 359.78579712 0.88799244]	[575.22033691 464.83355713 0.8409369 ]	[588.01739502 564.95898438 0.88285488]	[500.8812561 526.425354 0.6879558]	[459.82397461 526.49993896 0.67621231]	[480.10510254 706.08685303 0.81055945]	[4.80262115e+02 8.59970459e+02 8.31912816e-01]	[541.88128662 523.89837646 0.70349187]	[541.80688477 706.046875 0.87404585]	[5.44443054e+02 8.65112122e+02 8.31357419e-01]	[493.07052612 313.41680908 0.855865 ]	[518.76452637 313.49142456 0.90372127]	[475.16235352 295.42462158 0.79559731]	[539.171875 295.53640747 0.81080055]	[5.59807495e+02 9.03627808e+02 7.80833244e-01]	[5.70087585e+02 8.93313782e+02 7.86685944e-01]	[5.39263672e+02 8.72734741e+02 7.62943745e-01]	[4.80207001e+02 8.95957703e+02 8.19109738e-01]	[4.62252045e+02 8.93245117e+02 8.14107418e-01]	[4.82930206e+02 8.70207947e+02 7.81154037e-01]
[503.2958374 321.27966309 0.90242618]	[498.2651062 359.69506836 0.92524266]	[439.15356445 357.18334961 0.89208961]	[416.10507202 462.37997437 0.89343232]	[416.04824829 562.44848633 0.87715781]	[559.8447876 359.7911377 0.8768518]	[570.09130859 464.83053589 0.84029621]	[585.51647949 565.01934814 0.8971405 ]	[500.74188232 529.02514648 0.68291146]	[459.72860718 531.59649658 0.67068845]	[477.6138916 706.09490967 0.78039217]	[4.80261169e+02 8.59978210e+02 8.28233719e-01]	[541.75183105 526.46429443 0.69276893]	[541.75939941 706.04144287 0.85992241]	[5.44418579e+02 8.65065918e+02 8.31581831e-01]	[490.51583862 313.43127441 0.85770988]	[518.6986084 313.48471069 0.89366472]	[472.56826782 295.42382812 0.79249334]	[536.67053223 295.47927856 0.80353492]	[5.59789001e+02 9.06099121e+02 7.90194988e-01]	[5.70052368e+02 8.93317688e+02 7.93497026e-01]	[5.39238647e+02 8.72687134e+02 7.49633372e-01]	[4.80234253e+02 8.95979797e+02 8.12356293e-01]	[4.62273193e+02 8.93275879e+02 8.05153191e-01]	[4.82930115e+02 8.70205383e+02 7.80125856e-01]
[500.84295654 321.28637695 0.90691686]	[495.64425659 359.74383545 0.89608705]	[436.56332397 357.2008667 0.85788852]	[408.37771606 464.84378052 0.84299064]	[405.82913208 562.46002197 0.8876794 ]	[554.65899658 362.21856689 0.83945894]	[565.02813721 462.4329834 0.88329929]	[582.9430542 564.96264648 0.9114641 ]	[498.15563965 529.04553223 0.66016519]	[457.16015625 534.12176514 0.65588939]	[472.57885742 708.54412842 0.78011966]	[4.80257141e+02 8.59967468e+02 8.33819151e-01]	[539.19055176 526.48565674 0.66868025]	[541.76464844 706.05718994 0.86751723]	[5.44435608e+02 8.62525085e+02 8.29663932e-01]	[485.45965576 313.46798706 0.8783024 ]	[513.60534668 313.4984436 0.873182 ]	[464.95431519 295.41442871 0.8294974 ]	[526.52972412 292.95654297 0.76275903]	[5.59806030e+02 9.06127747e+02 8.00187528e-01]	[5.70068604e+02 8.93325500e+02 7.94528961e-01]	[5.39285278e+02 8.70277832e+02 7.50188529e-01]	[4.80237885e+02 8.95979614e+02 8.16103697e-01]	[4.62282654e+02 8.93273926e+02 8.10036123e-01]	[4.82924896e+02 8.70191040e+02 7.84909546e-01]
[500.75146484 323.71981812 0.89398801]	[493.05792236 359.74749756 0.8885324 ]	[431.53973389 357.21972656 0.84005404]	[405.8795166 464.93078613 0.83700442]	[403.3024292 564.86218262 0.90464789]	[549.59259033 362.19561768 0.84473383]	[564.92004395 462.39544678 0.89822257]	[582.89294434 564.93334961 0.91703326]	[495.6986084 531.59674072 0.65459836]	[457.11599731 536.68780518 0.65202868]	[470.04626465 708.52484131 0.77222121]	[4.80259094e+02 8.59952515e+02 8.35344970e-01]	[536.71258545 528.97558594 0.66076851]	[541.74768066 706.02093506 0.8671084 ]	[5.44434998e+02 8.59980225e+02 8.30853343e-01]	[482.97250366 313.45074463 0.88910043]	[511.03378296 313.50305176 0.87541044]	[464.83294678 293.00180054 0.84225833]	[526.43896484 292.9704895 0.77637565]	[5.59840698e+02 9.06159729e+02 7.94678271e-01]	[5.70094727e+02 8.93334290e+02 7.82590628e-01]	[5.39275330e+02 8.70233643e+02 7.52685189e-01]	[4.80251678e+02 8.98427856e+02 8.18036556e-01]	[4.62294647e+02 8.93288635e+02 8.12285542e-01]	[4.82925446e+02 8.70181885e+02 7.84895301e-01]
[500.64736938 323.75741577 0.87575114]	[490.50213623 359.75582886 0.88978761]	[428.96038818 359.59619141 0.84032345]	[403.30984497 467.39877319 0.85981125]	[400.84796143 564.87213135 0.91986716]	[547.06958008 362.19778442 0.85280621]	[564.8527832 462.39712524 0.9027583 ]	[582.8336792 564.91467285 0.91113269]	[495.58987427 529.01391602 0.65500057]	[454.59033203 531.60870361 0.63945901]	[467.4697876 708.59527588 0.76927984]	[4.80253265e+02 8.59927246e+02 8.35523367e-01]	[534.14849854 526.44134521 0.66192269]	[541.73626709 706.04577637 0.86867744]	[5.44440674e+02 8.54921814e+02 8.44124258e-01]	[482.84906006 313.48526001 0.90780962]	[508.46209717 313.50140381 0.88872123]	[462.36334229 295.409729 0.85256261]	[526.40319824 292.99313354 0.79149806]	[5.59792847e+02 9.06086975e+02 7.86629558e-01]	[5.70056335e+02 8.93291077e+02 7.84884095e-01]	[5.39269043e+02 8.70097168e+02 7.28023410e-01]	[4.80263458e+02 8.98416931e+02 8.21224034e-01]	[4.62305206e+02 8.93289978e+02 8.14331114e-01]	[4.82924438e+02 8.70161377e+02 7.80107558e-01]
[498.1321106 323.77740479 0.85344595]	[487.9175415 359.74118042 0.90052998]	[426.38677979 359.58987427 0.85109258]	[400.82409668 464.92950439 0.89354324]	[400.81842041 564.86383057 0.92567688]	[546.94830322 359.79727173 0.87799245]	[564.80877686 462.40655518 0.89923781]	[582.77978516 564.92321777 0.8998782 ]	[490.56637573 529.01391602 0.65277588]	[452.03384399 531.60473633 0.62868994]	[467.4425354 708.61303711 0.77908915]	[4.80257385e+02 8.59957886e+02 8.38481307e-01]	[531.54669189 526.4307251 0.65540016]	[541.69494629 705.97906494 0.85692132]	[5.44452637e+02 8.54837830e+02 8.53865087e-01]	[480.37509155 313.54043579 0.92102778]	[505.88375854 313.49780273 0.91138732]	[462.27124023 295.47183228 0.85919094]	[523.94030762 295.41253662 0.80508679]	[5.59793701e+02 9.03543274e+02 7.85321116e-01]	[5.70075256e+02 8.93232788e+02 7.86988735e-01]	[5.39274780e+02 8.67651550e+02 7.11519778e-01]	[4.80262634e+02 8.98417419e+02 8.23891699e-01]	[4.62308960e+02 8.93296692e+02 8.18751395e-01]	[4.82923981e+02 8.70170105e+02 7.89834142e-01]
[493.09207153 323.80761719 0.83638281]	[482.90249634 359.74697876 0.9308461 ]	[421.3861084 359.60339355 0.87754458]	[400.66430664 464.89834595 0.90741634]	[400.75140381 564.93664551 0.93060732]	[544.37261963 359.7571106 0.90274942]	[562.38842773 462.42016602 0.90690196]	[580.31323242 564.88739014 0.88590872]	[485.49786377 528.98040771 0.66536212]	[446.88607788 531.56103516 0.63230687]	[467.41394043 708.58947754 0.78309894]	[4.80261963e+02 8.57446411e+02 8.38943839e-01]	[526.45391846 523.94958496 0.6773898 ]	[539.30432129 705.98529053 0.85291916]	[544.50012207 852.38189697 0.85601628]	[480.22833252 315.91696167 0.92477012]	[503.37463379 313.50149536 0.92077637]	[459.66574097 295.43734741 0.86310577]	[521.359375 295.44268799 0.78594267]	[5.59827271e+02 8.98411560e+02 8.01342249e-01]	[5.70117126e+02 8.90724548e+02 7.89369702e-01]	[5.41730835e+02 8.67574829e+02 7.09775925e-01]	[4.80273315e+02 8.95970947e+02 8.33241642e-01]	[4.62315308e+02 8.93280151e+02 8.24749589e-01]	[4.82924225e+02 8.70139099e+02 7.80966461e-01]
[490.53268433 323.82778931 0.83491266]	[482.83889771 359.74502563 0.93576467]	[421.30731201 359.64019775 0.89132655]	[400.62548828 464.91268921 0.90086108]	[400.70846558 564.95855713 0.93069273]	[544.29766846 359.73052979 0.90597999]	[562.31939697 462.29745483 0.91525137]	[580.28057861 564.86151123 0.87730688]	[485.44555664 529.00341797 0.66971177]	[444.4128418 531.56347656 0.63798624]	[464.96548462 708.56256104 0.79074943]	[4.80263489e+02 8.57463928e+02 8.37955713e-01]	[526.41448975 526.41900635 0.67996526]	[539.21929932 706.0043335 0.84535754]	[544.45928955 852.3460083 0.87141991]	[480.18768311 315.92242432 0.92175794]	[503.32150269 313.54656982 0.92797333]	[459.5930481 295.48742676 0.86686021]	[521.27062988 295.5067749 0.70210987]	[5.59737793e+02 8.95895752e+02 8.25974405e-01]	[5.70024048e+02 8.90660828e+02 8.08683634e-01]	[5.41713379e+02 8.65067261e+02 7.11787641e-01]	[4.80265045e+02 8.98408447e+02 8.33955824e-01]	[4.62310303e+02 8.93287231e+02 8.28566313e-01]	[4.82921143e+02 8.70146423e+02 7.86226273e-01]
[487.99102783 326.34124756 0.83680868]	[482.77639771 359.77130127 0.93758762]	[421.25842285 359.67498779 0.89880067]	[398.24389648 464.93673706 0.89131343]	[400.65216064 564.98419189 0.92455035]	[541.90844727 359.7434082 0.90875351]	[562.22485352 462.27752686 0.9120326 ]	[580.23907471 564.85797119 0.86451256]	[485.38290405 534.1126709 0.66464508]	[444.33712769 536.67919922 0.64302534]	[464.92486572 708.60552979 0.78806078]	[4.80264069e+02 8.57446960e+02 8.35811317e-01]	[524.00775146 529.01965332 0.66886938]	[536.72180176 705.97930908 0.82676697]	[544.38897705 852.234375 0.87440157]	[480.15304565 315.96099854 0.92029417]	[503.24658203 315.97006226 0.9375118 ]	[457.19595337 295.52590942 0.86794329]	[518.76855469 295.46786499 0.64729875]	[5.59704773e+02 8.93439087e+02 7.96378791e-01]	[5.67559204e+02 8.88192627e+02 7.77427077e-01]	[5.39247192e+02 8.59934753e+02 6.81496799e-01]	[4.80274445e+02 8.95980591e+02 8.33251894e-01]	[4.62323578e+02 8.93286804e+02 8.23568046e-01]	[4.82913727e+02 8.70129639e+02 7.82869339e-01]
[487.96478271 326.37307739 0.8382588 ]	[480.35061646 359.79483032 0.93586284]	[421.18704224 359.71594238 0.89918917]	[398.18856812 467.47146606 0.87342989]	[400.61416626 564.99078369 0.92152214]	[541.8269043 359.76260376 0.90532964]	[559.80291748 462.31015015 0.90658611]	[577.7678833 564.88195801 0.85800403]	[485.3890686 534.13348389 0.66722643]	[444.35165405 536.71508789 0.64534956]	[464.96176147 708.61322021 0.78900194]	[4.80269043e+02 8.59936035e+02 8.34641457e-01]	[523.99554443 529.02484131 0.67007113]	[536.70996094 706.00567627 0.82060391]	[544.37884521 852.20959473 0.87083578]	[480.11630249 315.99978638 0.92278248]	[500.87896729 315.96838379 0.9357205 ]	[457.10940552 295.60540771 0.84669876]	[518.67755127 295.47769165 0.56677264]	[5.57228760e+02 8.93315552e+02 7.98925281e-01]	[5.67522522e+02 8.85656006e+02 7.66242683e-01]	[5.39248901e+02 8.57447388e+02 6.84895396e-01]	[4.80288544e+02 8.98412170e+02 8.29189718e-01]	[4.62328186e+02 8.93293030e+02 8.25297773e-01]	[4.82915649e+02 8.70144531e+02 7.82978773e-01]
[485.4694519 328.87606812 0.84695518]	[480.26928711 362.19671631 0.93748844]	[418.74816895 359.79797363 0.88863379]	[398.19070435 469.97991943 0.87138504]	[398.26049805 565.0067749 0.91684026]	[541.77032471 359.77194214 0.90449136]	[559.72680664 462.31582642 0.89595652]	[577.71984863 564.92907715 0.85422939]	[482.97628784 531.59576416 0.67552084]	[444.2984314 536.67211914 0.65456688]	[464.94598389 708.59405518 0.79426599]	[4.80280212e+02 8.59931152e+02 8.36357415e-01]	[523.95953369 529.00006104 0.67939281]	[536.69689941 706.02905273 0.82753092]	[544.36279297 849.71490479 0.86896622]	[477.68609619 316.03814697 0.9207589 ]	[500.80630493 316.00253296 0.94211662]	[454.61972046 298.00799561 0.82909536]	[516.20153809 295.48031616 0.61267662]	[5.54631470e+02 8.90795471e+02 7.88836300e-01]	[5.65066956e+02 8.83015503e+02 7.57883370e-01]	[5.39276917e+02 8.54828064e+02 6.88624144e-01]	[4.80281464e+02 8.95973755e+02 8.22673321e-01]	[4.62321930e+02 8.93283447e+02 8.23412061e-01]	[4.82931244e+02 8.70135925e+02 7.75662839e-01]
[485.46875 328.87405396 0.84697521]	[480.27285767 362.19296265 0.93774354]	[418.75244141 359.79476929 0.88956368]	[398.19158936 469.98043823 0.87117082]	[398.26733398 565.00921631 0.91765362]	[541.77099609 359.77075195 0.90444857]	[559.73046875 462.31994629 0.89589363]	[577.72625732 564.92974854 0.85524386]	[485.35397339 534.11968994 0.67316931]	[444.31588745 536.70495605 0.65370065]	[464.95541382 708.64074707 0.79477763]	[4.80282562e+02 8.59939636e+02 8.37523818e-01]	[523.96191406 529.02844238 0.67637134]	[536.69281006 706.04260254 0.82792306]	[544.36456299 849.72283936 0.86892736]	[477.68637085 316.03860474 0.921224 ]	[500.80545044 316.00180054 0.94150698]	[454.61746216 298.00604248 0.82807779]	[516.20257568 295.48223877 0.62015593]	[5.54629333e+02 8.90795532e+02 7.88667619e-01]	[5.65065125e+02 8.83017517e+02 7.58101583e-01]	[5.39281982e+02 8.54838867e+02 6.89048588e-01]	[4.80270142e+02 8.95971741e+02 8.25654745e-01]	[4.62312653e+02 8.93278381e+02 8.26132834e-01]	[4.82937256e+02 8.70143188e+02 7.78592169e-01]
[482.95205688 328.85455322 0.86678517]	[480.21478271 362.2427063 0.93143183]	[418.68426514 362.20596313 0.88125348]	[398.14932251 470.00558472 0.86941075]	[398.2043457 565.02722168 0.90641266]	[541.71966553 362.19619751 0.88788807]	[559.72088623 462.43075562 0.87611246]	[575.22930908 564.94219971 0.84753573]	[482.92480469 534.1416626 0.6792205 ]	[441.8572998 536.71923828 0.65910417]	[464.89346313 708.60968018 0.79494512]	[4.80277069e+02 8.57455994e+02 8.34694445e-01]	[523.91040039 529.050354 0.67817575]	[536.66796875 706.07940674 0.82512987]	[5.44314697e+02 8.47074890e+02 8.36254060e-01]	[475.11477661 316.03149414 0.90245032]	[500.68417358 315.99511719 0.92351359]	[452.02804565 298.06732178 0.81635886]	[511.09786987 295.47012329 0.60481071]	[5.54680847e+02 8.88209412e+02 7.68512666e-01]	[5.65065735e+02 8.75394531e+02 7.56581187e-01]	[5.39218994e+02 8.52234192e+02 6.74944401e-01]	[4.80288605e+02 8.95976685e+02 8.22925806e-01]	[4.62324921e+02 8.93288940e+02 8.24922323e-01]	[4.82939484e+02 8.70120483e+02 7.70138681e-01]
[482.85845947 328.88394165 0.88390982]	[480.15731812 362.29040527 0.91816598]	[418.63717651 362.26071167 0.875449 ]	[398.09359741 472.53924561 0.86052817]	[398.1449585 565.0043335 0.90396875]	[539.30072021 362.25860596 0.87321621]	[557.22589111 464.90301514 0.84861344]	[575.16003418 564.90185547 0.84998113]	[482.89309692 536.69360352 0.68964165]	[441.82272339 539.27246094 0.67480451]	[464.94787598 708.68737793 0.79304141]	[4.80287842e+02 8.59929077e+02 8.35155010e-01]	[523.88397217 531.59332275 0.6868217 ]	[536.63146973 706.12817383 0.81474334]	[5.41957336e+02 8.39421448e+02 8.31641674e-01]	[472.53118896 316.04244995 0.89660394]	[498.2243042 316.00909424 0.91295964]	[446.9833374 298.01422119 0.81560713]	[508.50521851 295.47140503 0.63665974]	[5.52129211e+02 8.85621277e+02 7.28440523e-01]	[5.65024536e+02 8.72838501e+02 7.55738676e-01]	[5.39175049e+02 8.49690186e+02 6.41499400e-01]	[4.80289978e+02 8.95965759e+02 8.16866517e-01]	[4.62323547e+02 8.93285828e+02 8.24360490e-01]	[4.85353699e+02 8.70127380e+02 7.66286671e-01]
[482.81585693 331.40991211 0.90118563]	[480.11242676 362.34597778 0.89812791]	[418.60440063 362.3190918 0.86410856]	[398.08544922 475.14929199 0.87245691]	[398.14559937 567.51751709 0.88641709]	[539.22875977 362.32669067 0.85266399]	[557.17199707 467.41174316 0.8358615 ]	[572.6036377 564.8651123 0.85457802]	[482.88186646 536.69683838 0.6876269 ]	[441.83496094 539.26617432 0.67277479]	[467.40188599 711.21136475 0.78955001]	[4.80280426e+02 8.57416382e+02 8.36755812e-01]	[523.84954834 531.57928467 0.6904757 ]	[534.13269043 708.52355957 0.81501698]	[541.96105957 834.36639404 0.85444391]	[469.9772644 316.09130859 0.89699364]	[498.17843628 316.04986572 0.91488218]	[446.89874268 298.11886597 0.81891161]	[508.44277954 295.54675293 0.61312616]	[5.54678772e+02 8.77957886e+02 7.48984575e-01]	[5.65049561e+02 8.70266479e+02 7.92946815e-01]	[5.39195801e+02 8.47138855e+02 6.34921491e-01]	[4.80276886e+02 8.95936584e+02 8.16929638e-01]	[4.62308655e+02 8.93263977e+02 8.23840201e-01]	[4.85351074e+02 8.67696106e+02 7.54714668e-01]
[482.77178955 333.93182373 0.9215281 ]	[477.72088623 364.82711792 0.88653773]	[418.57086182 364.81109619 0.85369277]	[398.0927124 475.16897583 0.88003194]	[398.13006592 570.0324707 0.8717714 ]	[539.17163086 364.77935791 0.83618039]	[557.17791748 469.95126343 0.81972313]	[570.11383057 564.95617676 0.8516494 ]	[482.84140015 539.20806885 0.701639 ]	[441.79205322 541.75439453 0.68966293]	[467.40155029 713.68774414 0.79608697]	[4.80254639e+02 8.57417236e+02 8.39946032e-01]	[523.82244873 534.11682129 0.69783425]	[534.09619141 708.52301025 0.80954742]	[541.92614746 831.74383545 0.88480777]	[467.4614563 318.51870728 0.89905852]	[498.12887573 316.12249756 0.90812129]	[444.43817139 298.14038086 0.82392126]	[505.97872925 295.59069824 0.62680578]	[5.49573303e+02 8.72771729e+02 7.62941182e-01]	[5.64959167e+02 8.65100281e+02 7.58741617e-01]	[5.39200378e+02 8.36946716e+02 6.10632896e-01]	[4.80291748e+02 8.95904785e+02 8.22179377e-01]	[4.62317047e+02 8.93248474e+02 8.33092868e-01]	[4.82923676e+02 8.67685181e+02 7.59698510e-01]
[480.36782837 336.44836426 0.95011175]	[477.63668823 367.38693237 0.86590886]	[416.15188599 367.33987427 0.8390438 ]	[395.61642456 477.64523315 0.87668502]	[398.0553894 572.65380859 0.84644771]	[536.64819336 364.85549927 0.82041317]	[552.12957764 475.14126587 0.82683182]	[570.06036377 567.52410889 0.83146834]	[482.74429321 536.72729492 0.69936979]	[441.70785522 539.29449463 0.69151682]	[464.92944336 716.25244141 0.80253547]	[4.80238434e+02 8.59938538e+02 8.41040552e-01]	[521.40692139 534.10528564 0.69598907]	[534.11236572 708.57757568 0.79776597]	[541.93536377 829.06536865 0.85589588]	[464.96438599 318.69784546 0.90298986]	[493.13735962 318.62927246 0.89567089]	[444.3873291 300.71453857 0.83654791]	[505.90927124 298.16717529 0.63290298]	[5.49577332e+02 8.70227234e+02 7.88306832e-01]	[5.64970947e+02 8.57456909e+02 7.68556535e-01]	[5.39245178e+02 8.31763000e+02 6.17147803e-01]	[4.80280762e+02 8.95902527e+02 8.24810982e-01]	[4.62303070e+02 8.93242432e+02 8.38283420e-01]	[4.82896210e+02 8.70106079e+02 7.66840816e-01]
[truncated: 129 more rows]
