# Supplementary material for: Evaluation of functional tests performance using a camera-based and machine learning approach
Source: PLoS One. 2023 Nov 3;18(11):e0288279. doi: 10.1371/journal.pone.0288279 (PMC10624324; doi:10.1371/journal.pone.0288279)
Supplement: S1 Data — This dataset includes all the extracted keypoints of movements and the associated features and statistics, which were used for the analyses presented in the main manuscript. (ZIP) [file pone.0288279.s001.zip › PLOS_data_28032023/original_movement_data/CSV/000015_SDT_P_crop.csv]

[457.1293335 216.0009613 0.93883234]	[446.9609375 282.68856812 0.85433996]	[395.58203125 280.18380737 0.85986656]	[377.63391113 382.79025269 0.88338244]	[362.31768799 480.23721313 0.88537347]	[503.40615845 282.72790527 0.87739938]	[523.77514648 380.16183472 0.92117226]	[541.84423828 475.07241821 0.86226386]	[454.58200073 446.9552002 0.64772785]	[416.13284302 449.47576904 0.65074837]	[418.70791626 621.38183594 0.80411381]	[418.59918213 765.04846191 0.86167186]	[490.52368164 446.9039917 0.64412796]	[482.72332764 616.23358154 0.81200212]	[482.71078491 767.49835205 0.84990323]	[441.75689697 205.74179077 0.90035927]	[464.85266113 208.25743103 0.8691017 ]	[421.25982666 213.30177307 0.9260428 ]	[480.37503052 213.39567566 0.86759806]	[4.80338989e+02 7.93247070e+02 7.77673185e-01]	[5.00740784e+02 7.90604858e+02 7.74783194e-01]	[4.77717224e+02 7.70234741e+02 7.17185616e-01]	[405.90072632 793.26202393 0.83469713]	[395.58206177 788.21557617 0.88386786]	[421.31771851 770.24890137 0.81741893]
[457.12927246 216.00090027 0.93881959]	[446.95819092 282.6859436 0.85490066]	[395.57989502 280.18188477 0.85982025]	[377.63577271 382.78796387 0.88380694]	[362.31781006 480.234375 0.88492095]	[503.40499878 282.72540283 0.87795758]	[523.77502441 380.15615845 0.92117488]	[541.84466553 475.07354736 0.86253929]	[454.57839966 449.44042969 0.64813113]	[416.13424683 449.47692871 0.6511333 ]	[418.70812988 621.37628174 0.80372238]	[418.59646606 765.04724121 0.86108172]	[490.51971436 446.9057312 0.64459985]	[482.72042847 616.23553467 0.81113565]	[482.71279907 767.49493408 0.84913874]	[441.75714111 205.74211121 0.90028954]	[464.85250854 208.25794983 0.86910284]	[421.26010132 213.30187988 0.92594433]	[480.37484741 213.39543152 0.86732841]	[4.80341248e+02 7.93241516e+02 7.77078271e-01]	[5.00741455e+02 7.90600220e+02 7.73171127e-01]	[4.77721832e+02 7.70232239e+02 7.17436671e-01]	[405.9017334 793.26196289 0.83475822]	[395.58068848 788.21600342 0.88315475]	[421.31488037 770.24920654 0.81743228]
[457.08218384 216.01618958 0.92814976]	[446.94677734 282.69973755 0.85445142]	[395.57629395 280.19015503 0.85780108]	[377.58624268 385.3164978 0.87528801]	[364.78240967 480.23901367 0.87503934]	[503.40026855 282.7276001 0.87833357]	[523.79840088 380.26873779 0.90878105]	[541.75396729 477.6472168 0.88029873]	[454.59643555 446.95162964 0.64663523]	[416.1468811 449.48129272 0.65175521]	[418.71438599 621.36456299 0.80046868]	[418.59432983 765.04266357 0.85824597]	[490.53396606 446.90179443 0.64004409]	[482.72662354 616.20788574 0.81028289]	[482.7149353 765.08416748 0.84593433]	[441.72021484 205.77438354 0.90599239]	[462.45108032 208.27105713 0.87609357]	[421.24182129 213.3143158 0.93272078]	[480.35348511 213.40975952 0.89353263]	[4.80340179e+02 7.93230957e+02 7.79552758e-01]	[5.00738586e+02 7.90592957e+02 7.71770895e-01]	[4.77721863e+02 7.70213623e+02 7.21797109e-01]	[405.90249634 793.27484131 0.83247566]	[395.58056641 788.22564697 0.88100386]	[421.31430054 770.24603271 0.81410056]
[454.63076782 216.04420471 0.91783434]	[446.94723511 282.72195435 0.85276872]	[395.57971191 280.20529175 0.85656697]	[377.5512085 385.39440918 0.86573166]	[364.82080078 480.24780273 0.8754915 ]	[503.40130615 282.74554443 0.87549829]	[523.80865479 380.34301758 0.90263206]	[539.31677246 480.17379761 0.89520574]	[452.08731079 449.49737549 0.63927686]	[416.0930481 452.02261353 0.64331365]	[418.71450806 621.40576172 0.80788016]	[418.59228516 765.03051758 0.85602462]	[488.01040649 449.45349121 0.63832444]	[482.72973633 616.2388916 0.81240666]	[482.7149353 765.07519531 0.8449496 ]	[441.68963623 208.25422668 0.9099111 ]	[462.41900635 208.29258728 0.88271248]	[421.20812988 213.32154846 0.93269449]	[480.34185791 213.39045715 0.90052545]	[4.80323547e+02 7.93229797e+02 7.75767446e-01]	[5.00727173e+02 7.90591919e+02 7.66444445e-01]	[4.77719299e+02 7.70204407e+02 7.19324231e-01]	[405.91394043 793.28527832 0.83001924]	[395.58563232 788.23498535 0.87987709]	[421.3125 770.23382568 0.81292552]
[454.5954895 216.07093811 0.90852582]	[446.95584106 282.74310303 0.84920776]	[395.59094238 280.22131348 0.85582566]	[377.53518677 387.89065552 0.86115772]	[364.86468506 480.26791382 0.87398028]	[503.40386963 282.76571655 0.87328756]	[523.7991333 382.82757568 0.88963115]	[539.20581055 480.13278198 0.87579393]	[452.08291626 446.91610718 0.64312452]	[416.0894165 446.95150757 0.64272833]	[418.7104187 621.40454102 0.80806518]	[418.59387207 765.03210449 0.85775083]	[487.99429321 446.88424683 0.64682722]	[482.7182312 613.70562744 0.81353778]	[482.70800781 765.08636475 0.85036922]	[441.66537476 208.28710938 0.9139787 ]	[462.390625 208.30274963 0.88780141]	[421.18463135 213.33258057 0.93366873]	[480.33297729 213.35644531 0.90617102]	[4.80331879e+02 7.93247620e+02 7.80241609e-01]	[5.00737427e+02 7.90606018e+02 7.74239421e-01]	[4.77707550e+02 7.70212585e+02 7.26934671e-01]	[405.91693115 793.26672363 0.83642501]	[395.58981323 788.222229 0.8861481 ]	[421.31402588 770.23370361 0.81376141]
[454.57208252 216.09671021 0.90121222]	[446.95883179 282.75061035 0.84900433]	[395.59020996 280.22457886 0.85519677]	[377.51144409 387.86694336 0.85906851]	[364.83483887 480.24121094 0.87676239]	[503.40649414 282.77545166 0.87227088]	[523.79077148 382.82003784 0.89220667]	[534.14733887 477.7401123 0.85066092]	[452.02197266 446.92489624 0.64215767]	[416.06195068 449.4414978 0.64058161]	[418.70336914 623.81689453 0.8103804 ]	[418.59420776 765.03155518 0.85775334]	[485.48455811 446.90344238 0.6525405 ]	[482.71438599 616.20611572 0.81280941]	[480.37976074 767.48400879 0.84969711]	[439.32888794 208.31494141 0.91535765]	[462.3762207 208.32925415 0.89171147]	[421.17706299 213.32823181 0.93041122]	[480.32546997 213.35664368 0.90774804]	[4.80334137e+02 7.93245056e+02 7.78468668e-01]	[5.00736359e+02 7.90604004e+02 7.74044096e-01]	[4.77694702e+02 7.70219849e+02 7.21497893e-01]	[405.91629028 793.26983643 0.83709902]	[395.58905029 788.22351074 0.88755661]	[421.31561279 770.23382568 0.81308836]
[454.55078125 216.11225891 0.8957569 ]	[446.95349121 282.76092529 0.84928685]	[395.59472656 280.22955322 0.85560477]	[375.10073853 385.39614868 0.85246295]	[364.802948 480.24264526 0.88022822]	[503.40466309 285.24075317 0.87138814]	[523.7833252 382.82836914 0.89085287]	[531.56524658 477.66867065 0.83833295]	[452.01043701 449.47036743 0.64070988]	[416.05990601 449.50152588 0.63959748]	[418.70300293 621.39520264 0.80528611]	[418.59158325 765.03875732 0.85735321]	[485.46731567 449.43972778 0.65190524]	[482.71072388 613.69274902 0.81584269]	[480.37814331 767.48742676 0.85052884]	[439.31719971 208.33155823 0.91732389]	[462.36361694 208.3531189 0.89579344]	[421.16485596 213.32398987 0.92801327]	[480.31536865 213.37327576 0.91273606]	[4.80331299e+02 7.93250183e+02 7.78839886e-01]	[5.00733856e+02 7.90610779e+02 7.76059151e-01]	[4.77701630e+02 7.70225891e+02 7.22838521e-01]	[405.90853882 793.2598877 0.83665365]	[395.58724976 788.21600342 0.88581312]	[421.31393433 770.24249268 0.81179059]
[452.08532715 216.12896729 0.89083385]	[446.93972778 282.75869751 0.85130715]	[395.59567261 280.23504639 0.85559356]	[375.08901978 385.39538574 0.85396463]	[364.77844238 480.265625 0.88602424]	[503.38705444 282.77511597 0.87492681]	[523.7734375 382.85025024 0.88663524]	[529.0690918 480.19790649 0.86460894]	[452.02529907 446.92773438 0.64007431]	[416.06613159 449.44818115 0.64141572]	[418.6937561 621.39727783 0.80081981]	[418.59677124 765.03320312 0.85878885]	[485.4744873 446.88711548 0.65099776]	[480.36999512 616.19116211 0.81708437]	[480.37869263 767.48883057 0.84804225]	[439.30780029 208.34831238 0.91897535]	[462.34811401 210.77914429 0.8997978 ]	[421.15930176 213.32125854 0.92573595]	[480.30334473 213.37791443 0.91456425]	[4.80314209e+02 7.93253723e+02 7.75302291e-01]	[5.00722198e+02 7.90617554e+02 7.71505654e-01]	[4.77706177e+02 7.70227661e+02 7.18773782e-01]	[405.91110229 793.25146484 0.8392238 ]	[395.59283447 788.2086792 0.88980484]	[421.31799316 770.23779297 0.81175101]
[452.06402588 216.13609314 0.88900548]	[446.94528198 282.76376343 0.85019618]	[395.59527588 280.24468994 0.8542096 ]	[375.08334351 385.36767578 0.85562819]	[364.77349854 480.24938965 0.8830182 ]	[503.39309692 282.78384399 0.87358814]	[523.78833008 382.79779053 0.89227968]	[529.06616211 480.13879395 0.85381234]	[452.043396 446.94891357 0.64191085]	[416.09060669 449.46273804 0.64460802]	[418.69284058 621.36053467 0.79863721]	[418.59841919 765.02978516 0.85855103]	[485.48651123 446.92709351 0.64571643]	[480.36782837 616.21972656 0.81806743]	[480.37689209 767.50354004 0.85147607]	[439.29812622 208.35354614 0.92000848]	[462.33911133 210.78717041 0.90222007]	[421.1583252 213.32215881 0.92456323]	[480.31262207 213.38735962 0.92015409]	[4.80307281e+02 7.93269714e+02 7.71910548e-01]	[5.00713501e+02 7.90630676e+02 7.68731534e-01]	[4.77705170e+02 7.70232727e+02 7.21867323e-01]	[405.91317749 793.24151611 0.84284759]	[395.59518433 788.20147705 0.89249098]	[421.32110596 770.24005127 0.81092507]
[452.05715942 216.14167786 0.88833988]	[446.95581055 282.75970459 0.84890735]	[395.60488892 280.24453735 0.85574174]	[375.07022095 385.31796265 0.85920495]	[364.77774048 480.22381592 0.87835658]	[503.39474487 282.78729248 0.87289578]	[523.79260254 382.79095459 0.89789063]	[531.55810547 477.61920166 0.83645362]	[452.0562439 449.44000244 0.64174497]	[416.09674072 449.47268677 0.64438516]	[418.69515991 621.33453369 0.79764944]	[418.59954834 765.02484131 0.85775054]	[487.93151855 446.92877197 0.64474398]	[480.36193848 616.21069336 0.81757516]	[480.37637329 767.4876709 0.84711534]	[439.29638672 208.35722351 0.92064607]	[462.3352356 210.79161072 0.90311134]	[421.16119385 213.31091309 0.92089379]	[480.31723022 213.38053894 0.92012417]	[4.80302795e+02 7.93269104e+02 7.70260274e-01]	[5.00710785e+02 7.90625977e+02 7.65599072e-01]	[4.77703156e+02 7.70216492e+02 7.19776809e-01]	[405.91540527 793.2442627 0.84243512]	[395.59674072 788.203125 0.8928321 ]	[421.32220459 770.23577881 0.8104108 ]
[452.04620361 216.13710022 0.88938665]	[446.95385742 282.76885986 0.84816694]	[395.60510254 280.25341797 0.85425061]	[375.06622314 385.32168579 0.85868478]	[364.79614258 480.20672607 0.8755793 ]	[503.3939209 285.24572754 0.87275416]	[523.80761719 382.85229492 0.89212507]	[534.09173584 477.70144653 0.84834141]	[452.06021118 446.92492676 0.6454373 ]	[416.10977173 449.44708252 0.64692581]	[418.69766235 621.31549072 0.79736608]	[418.59677124 765.02966309 0.85716319]	[485.49523926 446.90179443 0.65094799]	[480.36306763 616.18969727 0.81692904]	[480.37420654 767.49786377 0.84962404]	[439.29244995 208.35267639 0.92089057]	[462.32965088 210.79098511 0.90410292]	[421.1635437 213.31367493 0.92055058]	[480.31973267 213.39407349 0.92524099]	[4.80298553e+02 7.93273254e+02 7.70391405e-01]	[5.00703125e+02 7.90632812e+02 7.66452372e-01]	[4.77701050e+02 7.70229126e+02 7.19392896e-01]	[405.91195679 793.25280762 0.83929855]	[395.59182739 788.20837402 0.88979125]	[421.31951904 770.2421875 0.80869603]
[452.03942871 216.13716125 0.88972515]	[446.95446777 282.769104 0.84806293]	[395.6086731 280.2479248 0.85605121]	[375.06463623 385.31246948 0.85930508]	[364.8135376 480.18997192 0.8705892 ]	[503.39389038 285.24993896 0.87288702]	[523.81152344 382.83792114 0.89406383]	[536.65765381 477.69506836 0.84827471]	[452.03625488 446.9201355 0.6443463 ]	[416.08493042 446.9526062 0.6451695 ]	[418.69802856 621.31011963 0.79592693]	[418.59588623 765.01904297 0.85617638]	[485.48168945 446.89779663 0.6513893 ]	[480.36264038 616.18597412 0.81429344]	[480.38198853 767.48181152 0.84518009]	[439.29034424 208.35231018 0.9213149 ]	[462.32839966 210.79185486 0.90416127]	[421.16775513 213.31262207 0.92036808]	[480.32662964 213.400177 0.92818433]	[4.80299225e+02 7.93261780e+02 7.71862388e-01]	[5.00703308e+02 7.90622253e+02 7.64867902e-01]	[4.77706360e+02 7.70214478e+02 7.20019162e-01]	[405.91912842 793.25506592 0.8398549 ]	[395.5942688 788.21020508 0.89127493]	[421.31933594 770.23144531 0.8090027 ]
[452.06039429 216.12910461 0.89119172]	[446.95288086 282.77017212 0.84845066]	[395.60824585 280.24282837 0.85639411]	[375.11721802 385.31576538 0.86498219]	[364.8321228 480.15966797 0.8638618 ]	[503.39385986 285.2611084 0.87211484]	[523.81573486 382.83416748 0.89447707]	[539.17645264 480.14294434 0.86997074]	[452.03292847 446.925354 0.64355338]	[416.08691406 449.44259644 0.64445549]	[418.70529175 621.29943848 0.79407984]	[418.60321045 765.00683594 0.8581782 ]	[485.48181152 446.9006958 0.65298277]	[480.35778809 616.2088623 0.81519318]	[480.38259888 765.07501221 0.84431773]	[439.30197144 208.3467865 0.9198826 ]	[462.34030151 210.78184509 0.90030289]	[421.17562866 213.31489563 0.92202961]	[480.33413696 213.38504028 0.92387706]	[4.80300964e+02 7.93256165e+02 7.73933470e-01]	[5.00701233e+02 7.90619202e+02 7.65831530e-01]	[4.77701599e+02 7.70199951e+02 7.19792247e-01]	[405.91809082 793.25128174 0.84472239]	[395.59924316 788.20776367 0.89817381]	[421.32006836 770.21362305 0.81348085]
[452.07910156 216.12149048 0.89305866]	[446.95285034 282.76776123 0.84884638]	[395.60580444 280.2366333 0.85670209]	[377.49484253 385.32089233 0.86653221]	[364.86404419 480.15686035 0.85848868]	[503.3972168 285.26577759 0.8716737 ]	[523.81872559 382.81356812 0.89506674]	[539.19818115 477.70617676 0.86494148]	[452.0484314 446.91610718 0.64307475]	[416.07833862 446.9453125 0.6445393 ]	[418.70623779 621.3137207 0.79978418]	[418.60266113 765.00219727 0.85795897]	[487.93887329 446.88778687 0.64943224]	[480.35058594 616.22802734 0.81599534]	[482.70581055 765.0793457 0.84480542]	[439.30865479 208.34280396 0.91907007]	[462.35345459 210.77561951 0.89800322]	[421.17788696 213.32635498 0.9253006 ]	[480.3364563 213.3914032 0.92356169]	[4.80287048e+02 7.93255127e+02 7.74707139e-01]	[5.00690796e+02 7.90622864e+02 7.67024100e-01]	[4.77716400e+02 7.70203125e+02 7.20540583e-01]	[405.91461182 793.25390625 0.84469479]	[395.59744263 788.20959473 0.89744985]	[421.32141113 770.20898438 0.81412208]
[452.08798218 216.11872864 0.8936519 ]	[446.95495605 282.76977539 0.84808624]	[395.60324097 280.23849487 0.85571432]	[377.51165771 385.318573 0.87027925]	[364.87493896 480.13632202 0.85464489]	[503.4005127 285.26617432 0.87115222]	[523.81665039 382.80480957 0.89689851]	[539.18432617 477.70663452 0.86355329]	[452.05587769 446.90039062 0.64529419]	[416.0852356 446.92636108 0.64766443]	[418.70855713 621.29125977 0.79732502]	[418.60031128 765.00500488 0.85770833]	[487.94107056 446.87588501 0.65107226]	[480.35263062 616.22814941 0.81639481]	[482.706604 765.08129883 0.84533525]	[439.31442261 208.34124756 0.91855961]	[462.35891724 210.77174377 0.89707828]	[421.19061279 213.33120728 0.92680776]	[480.33926392 213.3903656 0.92281544]	[4.80282318e+02 7.93255371e+02 7.75639951e-01]	[5.00689514e+02 7.90624268e+02 7.68598557e-01]	[4.77718231e+02 7.70203918e+02 7.20678687e-01]	[405.90002441 793.25323486 0.84408247]	[395.58966064 788.20800781 0.89539564]	[421.32073975 770.21228027 0.81486458]
[452.08786011 216.11450195 0.89467639]	[446.95095825 282.77966309 0.84731191]	[395.59899902 280.24743652 0.85333514]	[377.52557373 382.85440063 0.87528676]	[364.86935425 480.14996338 0.85675645]	[503.39871216 285.27371216 0.87119353]	[523.81140137 382.81274414 0.89646411]	[536.74023438 477.68804932 0.85824931]	[452.05200195 444.38598633 0.64843899]	[416.08242798 446.88269043 0.649454 ]	[418.6953125 621.30957031 0.79471409]	[418.59664917 765.01019287 0.85833162]	[487.92709351 444.36428833 0.65583158]	[480.34976196 616.24298096 0.81699276]	[482.70672607 765.08691406 0.84614754]	[439.31515503 208.33804321 0.91774809]	[462.36056519 210.7696991 0.89623386]	[421.19403076 213.33444214 0.92655808]	[480.34106445 213.39567566 0.9245348 ]	[4.80283386e+02 7.93255676e+02 7.76391923e-01]	[5.00688690e+02 7.90624207e+02 7.70399213e-01]	[4.77720825e+02 7.70208801e+02 7.21065223e-01]	[405.89767456 793.25085449 0.8435815 ]	[395.58651733 788.20831299 0.89557499]	[421.31726074 770.21813965 0.8166247 ]
[452.0864563 216.10820007 0.89504671]	[446.94488525 282.77755737 0.84808868]	[395.59555054 280.24865723 0.8530587 ]	[377.52786255 382.86877441 0.87618965]	[364.84939575 480.17056274 0.8625133 ]	[503.39923096 285.2645874 0.87166828]	[523.81054688 382.81634521 0.895208 ]	[534.17340088 477.61981201 0.83937752]	[452.03790283 444.40264893 0.64733243]	[416.08590698 446.91052246 0.64799565]	[418.69876099 621.31036377 0.79730034]	[418.59628296 765.01934814 0.85957682]	[485.47790527 444.37963867 0.65864515]	[480.35015869 616.19976807 0.8152138 ]	[482.7142334 767.49353027 0.85300416]	[439.31768799 208.32902527 0.9163686 ]	[462.3611145 210.77101135 0.89673615]	[421.19610596 213.33410645 0.92692113]	[480.33520508 213.40737915 0.9251737 ]	[4.80301880e+02 7.93265259e+02 7.81968474e-01]	[5.00703278e+02 7.90630859e+02 7.78577030e-01]	[4.77736359e+02 7.70213989e+02 7.31425881e-01]	[405.88800049 793.25402832 0.84157419]	[395.57879639 788.20770264 0.89299774]	[421.31478882 770.22344971 0.81880063]
[452.08493042 216.10716248 0.89532328]	[446.94348145 285.2336731 0.84738362]	[395.59509277 280.25601196 0.85190994]	[377.53753662 382.83569336 0.88325888]	[364.84622192 480.1867981 0.86480474]	[503.39904785 285.27035522 0.87166983]	[523.80395508 382.84512329 0.88903004]	[534.0925293 477.63250732 0.83623362]	[452.03182983 446.92767334 0.64460659]	[416.08789062 449.44799805 0.64389473]	[418.69839478 621.31195068 0.79789412]	[418.59558105 765.01641846 0.85944271]	[485.45822144 446.90310669 0.65782899]	[480.35635376 616.21411133 0.81757873]	[482.72061157 767.50085449 0.85542953]	[439.31622314 208.32792664 0.91612399]	[462.36080933 210.77078247 0.89697254]	[421.1913147 213.33381653 0.92609882]	[480.3352356 213.40939331 0.92486405]	[4.80306732e+02 7.93269287e+02 7.80485690e-01]	[5.00710144e+02 7.90633301e+02 7.78467417e-01]	[4.80126770e+02 7.70214478e+02 7.32823491e-01]	[405.88369751 793.25708008 0.84070069]	[395.57641602 788.21051025 0.89217794]	[421.31460571 770.21972656 0.81964105]
[452.07113647 216.10557556 0.89523196]	[446.94332886 285.23245239 0.84749842]	[395.59799194 280.25177002 0.8531577 ]	[377.52880859 382.85244751 0.8797698 ]	[364.84439087 480.17333984 0.86304557]	[503.39849854 285.27053833 0.87167811]	[523.79956055 382.77114868 0.89705586]	[531.58752441 477.65634155 0.84258366]	[452.02487183 446.93832397 0.64665544]	[416.07989502 449.46786499 0.64422029]	[418.68716431 621.33752441 0.79841042]	[418.59945679 765.01239014 0.86059541]	[485.46063232 446.90869141 0.65872627]	[480.3515625 616.21710205 0.81808037]	[482.72360229 767.50518799 0.85593164]	[439.30981445 208.3223877 0.91640592]	[462.35293579 208.36029053 0.89772809]	[421.18838501 213.32958984 0.9252035 ]	[480.33529663 213.40834045 0.92661142]	[4.80312042e+02 7.93278870e+02 7.82432854e-01]	[5.00717773e+02 7.90638367e+02 7.80746341e-01]	[4.80127411e+02 7.70217773e+02 7.32583821e-01]	[405.88623047 793.25256348 0.84264922]	[395.58236694 788.20690918 0.89442521]	[421.3182373 770.21472168 0.82115018]
[452.06222534 216.10443115 0.89535302]	[446.94366455 282.78222656 0.84725255]	[395.59957886 280.25164795 0.85358417]	[377.52868652 382.85559082 0.87899369]	[364.85964966 480.1824646 0.8624084 ]	[503.40200806 285.26660156 0.87135166]	[523.79730225 382.77990723 0.89534098]	[531.5715332 477.63562012 0.84201908]	[452.03964233 446.94180298 0.64402163]	[416.08944702 449.46884155 0.64419532]	[418.69519043 621.34326172 0.80327171]	[418.59918213 765.00860596 0.85962957]	[485.48101807 446.91333008 0.65292996]	[480.3494873 616.21392822 0.81688821]	[482.72662354 767.4989624 0.8544687 ]	[439.30667114 208.32060242 0.91735536]	[462.34564209 210.77076721 0.89923513]	[421.18688965 213.33558655 0.92646521]	[480.32769775 213.41506958 0.92771584]	[4.80322998e+02 7.93278625e+02 7.83705115e-01]	[5.00727234e+02 7.90635681e+02 7.81983972e-01]	[4.77736633e+02 7.70216187e+02 7.32500970e-01]	[405.88491821 793.25653076 0.84090543]	[395.58462524 788.20977783 0.89283049]	[421.31976318 770.20880127 0.82034552]
[452.04562378 216.09913635 0.89525449]	[446.94525146 282.77938843 0.84758395]	[395.59680176 280.25323486 0.85253531]	[377.52911377 382.83032227 0.88241965]	[364.86108398 480.17199707 0.86028361]	[503.40441895 285.26568604 0.87053561]	[523.80578613 382.7883606 0.89502591]	[531.58789062 477.63366699 0.83999002]	[452.04702759 446.91812134 0.64505804]	[416.10006714 449.44192505 0.64512968]	[418.69256592 621.32037354 0.79713744]	[418.59933472 765.0090332 0.85898018]	[485.48416138 446.88739014 0.65204316]	[480.35290527 616.21575928 0.81754154]	[482.7331543 767.49243164 0.85275972]	[439.29992676 208.31390381 0.91675997]	[462.33187866 208.35853577 0.90032601]	[421.18753052 213.33096313 0.92442596]	[480.32330322 213.42190552 0.93108487]	[4.80326355e+02 7.93268127e+02 7.83087552e-01]	[5.00732422e+02 7.90625732e+02 7.78551936e-01]	[4.80132141e+02 7.70201355e+02 7.35355318e-01]	[405.88616943 793.26361084 0.83819586]	[395.58337402 788.21496582 0.88969672]	[421.31985474 770.20904541 0.82014126]
[452.03225708 216.08940125 0.89685559]	[446.93667603 282.77685547 0.84908563]	[395.58676147 280.25292969 0.85158598]	[377.52923584 382.81851196 0.88342375]	[364.85577393 480.16851807 0.86094773]	[503.40368652 285.25708008 0.8705861 ]	[523.80358887 382.78479004 0.89663517]	[531.62701416 475.15887451 0.82644248]	[452.03024292 446.94668579 0.64186507]	[416.08096313 449.4704895 0.64198786]	[418.69125366 621.34143066 0.7985779 ]	[418.59783936 765.00866699 0.85822904]	[485.47686768 446.91177368 0.65197992]	[480.36083984 616.21313477 0.81687254]	[482.73239136 767.48101807 0.85074675]	[439.29397583 208.29988098 0.91601789]	[462.32333374 208.34976196 0.90071726]	[421.18218994 213.32543945 0.92413074]	[480.31988525 213.42402649 0.93148327]	[4.80335846e+02 7.93255432e+02 7.84887135e-01]	[5.00739014e+02 7.90612305e+02 7.79017091e-01]	[4.80128113e+02 7.70195618e+02 7.34521329e-01]	[405.88397217 793.26275635 0.83880347]	[395.58410645 788.21520996 0.88964868]	[421.3187561 770.20880127 0.82078391]
[451.99951172 216.08058167 0.8965565 ]	[446.93203735 282.77929688 0.8493762 ]	[395.57803345 280.25442505 0.84996426]	[377.52310181 382.85614014 0.87654769]	[364.84805298 480.17218018 0.86272979]	[503.4055481 285.26290894 0.86991483]	[523.80267334 382.73779297 0.90308452]	[534.13409424 477.59963989 0.83114922]	[452.01452637 446.92453003 0.64369971]	[416.07455444 449.44830322 0.64265597]	[418.68716431 621.35687256 0.80100441]	[418.59576416 765.01391602 0.85889393]	[485.46127319 446.89471436 0.65538067]	[480.35525513 616.21905518 0.81644654]	[482.7300415 765.08660889 0.850613 ]	[439.2784729 208.28912354 0.91497302]	[462.29986572 208.35015869 0.90350413]	[421.17260742 213.31895447 0.92127538]	[480.30236816 213.43292236 0.93219066]	[4.80324127e+02 7.93257874e+02 7.86044240e-01]	[5.00732239e+02 7.90612183e+02 7.78017998e-01]	[4.80127838e+02 7.70191101e+02 7.33609080e-01]	[405.88619995 793.26812744 0.83552307]	[395.58224487 788.21948242 0.8871755 ]	[421.31640625 770.21447754 0.82047248]
[449.52792358 216.06941223 0.89868093]	[446.93231201 282.78244019 0.84889179]	[395.57513428 280.25872803 0.84849 ]	[377.52407837 382.86752319 0.87237859]	[364.84909058 480.1708374 0.86160082]	[503.40637207 285.26358032 0.86919492]	[523.79071045 382.72683716 0.90628189]	[536.67724609 477.62341309 0.84412283]	[452.00180054 449.45114136 0.64236456]	[416.06472778 449.49423218 0.642389 ]	[418.68759155 621.36541748 0.80182415]	[418.59234619 765.02685547 0.86000699]	[485.46502686 446.92828369 0.65485388]	[480.3543396 616.22442627 0.8161239 ]	[482.73693848 765.08685303 0.85148036]	[439.26876831 208.272995 0.91295159]	[462.29504395 208.34037781 0.90355343]	[421.16473389 213.31858826 0.92011571]	[480.29483032 213.44239807 0.93093771]	[4.80319824e+02 7.93259583e+02 7.87230194e-01]	[5.00733124e+02 7.90614319e+02 7.78388679e-01]	[4.80137512e+02 7.70192139e+02 7.37162471e-01]	[405.88302612 793.27252197 0.83280277]	[395.57818604 788.22375488 0.88500774]	[421.31338501 770.22747803 0.82241201]
[449.50372314 216.06858826 0.89861357]	[446.91986084 282.77954102 0.85034543]	[395.56936646 280.25338745 0.84821683]	[377.52233887 385.30175781 0.8731885 ]	[364.84857178 480.17086792 0.86258543]	[503.39816284 285.25802612 0.86979336]	[523.78521729 382.72402954 0.90661335]	[536.70947266 477.68139648 0.85710371]	[452.02304077 446.93478394 0.64184076]	[416.07815552 449.47045898 0.64168322]	[418.68588257 621.3918457 0.80324566]	[418.59640503 765.02905273 0.86114246]	[485.4803772 446.89685059 0.65301967]	[480.35528564 616.22637939 0.81595659]	[482.73959351 767.48162842 0.85064483]	[439.2593689 208.2702179 0.912655 ]	[462.27740479 208.34812927 0.90568095]	[421.16635132 213.31974792 0.92088783]	[480.28317261 213.43945312 0.93087047]	[4.80317444e+02 7.93251160e+02 7.85185575e-01]	[5.00730713e+02 7.90611816e+02 7.77206182e-01]	[4.80146423e+02 7.70196472e+02 7.36761630e-01]	[405.88024902 793.26342773 0.83705342]	[395.57806396 788.21691895 0.88932997]	[421.31643677 770.22912598 0.82126075]
[449.50009155 216.07055664 0.898296 ]	[446.91662598 282.77740479 0.85087693]	[395.56939697 280.25177002 0.84857845]	[377.52615356 385.32867432 0.87180907]	[364.84576416 480.18301392 0.86536551]	[503.39334106 285.25088501 0.87101829]	[523.78015137 380.328125 0.91051054]	[536.72088623 477.64279175 0.85024631]	[452.02993774 446.90704346 0.64418572]	[416.08267212 449.44656372 0.6439721 ]	[418.68728638 621.39569092 0.80267829]	[418.59439087 765.03399658 0.86037058]	[485.49200439 444.39941406 0.65312874]	[480.35662842 616.23272705 0.81582886]	[482.74130249 767.48132324 0.85038263]	[439.25524902 208.27258301 0.91308153]	[462.27288818 208.34934998 0.90626281]	[421.16165161 213.32133484 0.92100382]	[480.27789307 213.43318176 0.93048203]	[4.80327087e+02 7.93234070e+02 7.89018929e-01]	[5.00737152e+02 7.90602112e+02 7.83370078e-01]	[4.80149811e+02 7.70202332e+02 7.37107813e-01]	[405.88192749 793.26196289 0.83647597]	[395.57644653 788.2177124 0.88771379]	[421.31573486 770.23449707 0.81940877]
[449.49783325 216.09068298 0.89518797]	[446.91622925 282.77981567 0.85090989]	[395.5725708 280.2572937 0.8482852]	[377.52294922 385.33145142 0.87182283]	[364.85845947 480.19210815 0.86418247]	[503.39071655 285.24871826 0.87209952]	[523.78253174 380.33227539 0.91000384]	[536.69464111 477.64910889 0.85078537]	[452.02420044 446.89181519 0.64338201]	[416.08078003 446.94641113 0.64315748]	[418.68920898 621.38330078 0.80217689]	[418.59545898 765.03479004 0.86056817]	[485.48101807 444.38516235 0.65551293]	[480.35552979 616.22528076 0.8147943 ]	[482.73681641 767.4864502 0.85091066]	[439.24899292 208.29644775 0.91464031]	[462.26785278 210.77513123 0.90796155]	[421.15270996 213.33244324 0.92167485]	[480.26931763 213.42362976 0.92728674]	[4.80322845e+02 7.93234558e+02 7.87086427e-01]	[5.00732025e+02 7.90604004e+02 7.82550335e-01]	[4.80144806e+02 7.70208008e+02 7.35001802e-01]	[405.878479 793.26263428 0.83607006]	[395.57470703 788.21679688 0.88777322]	[421.31771851 770.23522949 0.81926525]
[449.48773193 216.09205627 0.89557827]	[446.91256714 282.77719116 0.8509739 ]	[395.57226562 280.25588989 0.84872341]	[377.51864624 385.33709717 0.86956519]	[364.87667847 480.19265747 0.86196303]	[503.38290405 285.23907471 0.87332243]	[523.78308105 380.31344604 0.9133172 ]	[536.67053223 477.63876343 0.84551877]	[452.02432251 446.90283203 0.64354289]	[416.08825684 446.95339966 0.64373517]	[418.69393921 621.39929199 0.80417222]	[418.59164429 765.03979492 0.85988551]	[485.46963501 444.39822388 0.65503448]	[480.35736084 616.22375488 0.81483579]	[482.73278809 767.48962402 0.8516227 ]	[439.24301147 208.29754639 0.91469705]	[462.26089478 210.77561951 0.90878004]	[421.15167236 213.33784485 0.92255497]	[480.26431274 213.42149353 0.92606735]	[4.80320801e+02 7.93230347e+02 7.85663486e-01]	[5.00725922e+02 7.90602966e+02 7.81690776e-01]	[4.80140106e+02 7.70214172e+02 7.33685553e-01]	[405.88137817 793.26477051 0.83618349]	[395.57696533 788.22094727 0.88802743]	[421.3142395 770.2387085 0.81843084]
[449.47061157 216.10197449 0.89433843]	[446.90899658 285.23348999 0.85054606]	[395.55685425 282.67086792 0.84586 ]	[377.51351929 385.355896 0.86655354]	[364.86846924 480.19470215 0.86331046]	[503.38613892 285.25289917 0.87143207]	[523.77972412 380.31640625 0.91428256]	[534.15148926 477.62121582 0.83779186]	[451.99383545 449.50524902 0.63720495]	[416.05862427 452.03662109 0.63752562]	[418.67974854 623.85656738 0.81053615]	[418.58694458 765.0501709 0.85984933]	[485.44662476 449.47354126 0.65186137]	[480.35391235 616.25061035 0.81548184]	[482.72167969 767.49633789 0.85165912]	[439.23233032 208.30447388 0.91486037]	[462.25033569 210.78764343 0.91097951]	[421.14022827 213.32769775 0.91912162]	[480.25753784 213.42448425 0.92730242]	[4.80307373e+02 7.93236328e+02 7.83161640e-01]	[5.00710907e+02 7.90604797e+02 7.79498339e-01]	[4.80145386e+02 7.70223022e+02 7.30113983e-01]	[405.87692261 793.26123047 0.83134532]	[395.57058716 788.21875 0.88161731]	[421.31057739 770.25048828 0.81762642]
[449.46447754 216.10832214 0.89381355]	[446.90951538 285.23233032 0.84999871]	[395.55297852 282.67315674 0.84550267]	[377.50970459 385.34619141 0.86801618]	[364.87277222 480.19665527 0.8632794 ]	[503.38433838 285.24975586 0.87163448]	[523.78192139 380.2980957 0.91646057]	[534.09997559 475.16217041 0.82844865]	[452.01708984 449.46322632 0.64091319]	[416.07623291 449.50646973 0.64280081]	[418.68380737 623.86114502 0.81160867]	[418.58666992 765.05700684 0.86024469]	[485.46420288 446.94622803 0.65090388]	[480.34512329 616.23602295 0.81852686]	[482.72061157 767.50952148 0.85295808]	[439.22653198 208.31022644 0.91516072]	[462.24908447 210.79257202 0.91207361]	[418.80566406 213.33200073 0.91914493]	[480.26815796 213.41906738 0.93035972]	[4.80296906e+02 7.93249573e+02 7.78938949e-01]	[5.00699707e+02 7.90619385e+02 7.75137484e-01]	[4.80148224e+02 7.70232178e+02 7.27703929e-01]	[405.87304688 793.26501465 0.83100772]	[395.56716919 788.22045898 0.88128507]	[421.31057739 770.25769043 0.81692415]
[449.46844482 216.11923218 0.89134848]	[446.90719604 282.77996826 0.85059309]	[395.55166626 282.67218018 0.84528053]	[377.50744629 385.36297607 0.86563426]	[364.86849976 480.20254517 0.86544675]	[503.38320923 285.24118042 0.87212032]	[523.78503418 380.30783081 0.91410023]	[531.60784912 477.6027832 0.83079231]	[452.00341797 449.44854736 0.64257634]	[416.06845093 449.48782349 0.64415479]	[418.67102051 623.83215332 0.80110019]	[418.58108521 765.07092285 0.86026812]	[485.45245361 446.93341064 0.65537333]	[480.35540771 616.23297119 0.81803995]	[482.72607422 767.52093506 0.8553558 ]	[439.22537231 208.32164001 0.91647422]	[462.24832153 210.7991333 0.91339344]	[418.79611206 213.32972717 0.91831446]	[480.25860596 213.42205811 0.92719626]	[4.80288544e+02 7.93257629e+02 7.77585983e-01]	[5.00695099e+02 7.90628601e+02 7.75820136e-01]	[4.80167603e+02 7.70245361e+02 7.30713129e-01]	[405.86807251 793.26177979 0.83144104]	[395.5586853 788.21929932 0.87951297]	[421.30688477 770.27600098 0.81553274]
[449.45825195 216.13076782 0.89025676]	[446.91616821 282.77694702 0.84940493]	[395.56994629 280.25628662 0.84909439]	[377.49331665 385.3682251 0.86151469]	[364.85009766 480.21389771 0.87123561]	[503.37509155 282.77935791 0.87435716]	[523.78308105 380.27813721 0.91548347]	[531.60211182 475.13104248 0.82562333]	[452.03717041 444.39562988 0.65076888]	[416.0798645 446.88308716 0.65468603]	[418.67788696 621.32342529 0.80200517]	[418.56668091 765.06329346 0.85462451]	[485.48022461 444.39208984 0.65845829]	[480.36859131 616.25933838 0.8263762 ]	[482.73123169 767.52966309 0.86596626]	[439.2210083 208.33183289 0.91675985]	[462.24746704 210.81207275 0.91444868]	[418.79098511 213.33476257 0.91822982]	[480.2699585 213.42010498 0.93072516]	[4.80304077e+02 7.93286072e+02 7.82218516e-01]	[5.00704834e+02 7.90651062e+02 7.84749985e-01]	[4.80169678e+02 7.70251831e+02 7.45029211e-01]	[405.84420776 793.25561523 0.83258373]	[395.53427124 788.21264648 0.87196195]	[421.30215454 770.27960205 0.81638259]
[449.4552002 216.12875366 0.88996828]	[446.91870117 282.76519775 0.85084891]	[395.57473755 280.243927 0.8514514 ]	[375.12506104 385.36383057 0.85844004]	[364.84509277 480.21865845 0.87410975]	[503.37301636 282.77319336 0.87489909]	[523.78375244 380.29595947 0.91363281]	[531.58648682 475.11962891 0.82511824]	[452.0531311 444.35272217 0.65312052]	[416.09338379 444.3732605 0.66027826]	[418.68640137 621.29144287 0.79975742]	[418.57043457 765.0199585 0.84921038]	[485.49139404 444.3482666 0.66095132]	[480.35513306 616.24591064 0.82734585]	[482.72824097 767.51513672 0.86269915]	[439.2203064 208.33197021 0.91607642]	[462.24105835 210.81069946 0.91430712]	[418.79724121 213.32666016 0.91777915]	[480.25906372 213.41352844 0.92812312]	[4.80314545e+02 7.93277710e+02 7.75939941e-01]	[5.00717346e+02 7.90633301e+02 7.80124009e-01]	[4.80158997e+02 7.70233643e+02 7.44584620e-01]	[405.87808228 793.29449463 0.82748193]	[395.55117798 788.24182129 0.87381089]	[421.30078125 770.2388916 0.81280643]
[449.45828247 216.13394165 0.89014143]	[446.92108154 282.75482178 0.85174674]	[395.57974243 280.23495483 0.85316014]	[377.48434448 385.3298645 0.8637746 ]	[364.85229492 480.19662476 0.86967838]	[503.36984253 282.76745605 0.87666523]	[523.78540039 380.29956055 0.91342682]	[531.58508301 475.13168335 0.82658011]	[452.0619812 444.35061646 0.65358663]	[416.099823 444.36984253 0.66096586]	[418.68994141 621.28686523 0.79934156]	[418.56643677 765.00543213 0.84724343]	[487.91714478 444.34689331 0.66182351]	[480.35845947 616.25183105 0.82686067]	[482.72680664 767.50170898 0.86168611]	[439.22119141 208.33927917 0.91768295]	[462.2428894 210.81134033 0.9126159 ]	[418.80276489 213.31628418 0.91497171]	[480.26846313 213.38844299 0.92520988]	[4.80306305e+02 7.93282776e+02 7.76311219e-01]	[5.00710693e+02 7.90635803e+02 7.79517412e-01]	[4.80158112e+02 7.70216858e+02 7.45944858e-01]	[405.87841797 793.2902832 0.83274949]	[395.55160522 788.2399292 0.87887025]	[421.29760742 770.22735596 0.80994761]
[449.45339966 216.139328 0.88964045]	[446.92889404 282.75006104 0.85085672]	[395.58096313 280.22567749 0.85521817]	[375.12451172 385.33004761 0.86294842]	[364.84683228 480.1975708 0.87163299]	[503.37756348 282.77294922 0.87476563]	[523.79693604 382.73828125 0.90382534]	[531.57476807 475.17230225 0.82967114]	[452.05557251 444.35742188 0.65400153]	[416.09854126 444.37643433 0.6610865 ]	[418.68267822 621.31689453 0.8045758 ]	[418.56488037 764.99584961 0.84512496]	[485.49203491 444.35281372 0.66196102]	[480.35403442 616.26177979 0.82813281]	[482.72503662 767.49713135 0.85995501]	[439.22064209 208.34274292 0.91906899]	[462.24316406 210.81590271 0.91295075]	[418.80697632 213.30651855 0.91156554]	[480.27481079 213.38301086 0.92673182]	[4.80283539e+02 7.93274292e+02 7.75634408e-01]	[5.00687195e+02 7.90633484e+02 7.76970506e-01]	[4.80172821e+02 7.70210205e+02 7.45572448e-01]	[405.87960815 793.29919434 0.83103061]	[395.55130005 788.24493408 0.8764745 ]	[421.29754639 770.21563721 0.8083443 ]
[449.45077515 216.14286804 0.88913965]	[446.93554688 282.73059082 0.85222542]	[395.57962036 280.20880127 0.8580665 ]	[375.12002563 385.32156372 0.86308771]	[364.85610962 480.18859863 0.86787248]	[503.38665771 282.7538147 0.87637794]	[523.79437256 380.29220581 0.91611999]	[531.6171875 475.10995483 0.82117742]	[452.01721191 444.35479736 0.6545471 ]	[416.06591797 444.37194824 0.65867621]	[418.67126465 621.29595947 0.80041176]	[418.5546875 764.98400879 0.83990282]	[485.46624756 444.3444519 0.66834468]	[480.35668945 616.2510376 0.82734931]	[482.72601318 767.48297119 0.85529578]	[439.22064209 208.34469604 0.91948104]	[462.24227905 210.81759644 0.91229415]	[421.13424683 213.29946899 0.90899694]	[480.27609253 213.37791443 0.92662454]	[4.80278900e+02 7.93276428e+02 7.75165677e-01]	[5.00684662e+02 7.90633057e+02 7.73085058e-01]	[4.80173615e+02 7.70193420e+02 7.44367301e-01]	[405.87915039 793.30383301 0.83034122]	[395.55053711 788.24822998 0.8725574 ]	[421.28942871 770.20507812 0.8086831 ]
[449.44747925 216.14190674 0.88904333]	[446.92718506 282.73474121 0.85302407]	[395.57778931 280.20925903 0.85775024]	[377.4810791 385.31677246 0.864856 ]	[364.84494019 480.18496704 0.86839032]	[503.38293457 282.75808716 0.87603074]	[523.79840088 380.30776978 0.91450411]	[531.61566162 475.09750366 0.81849563]	[452.00332642 444.37936401 0.65533453]	[416.0592041 444.39364624 0.65712988]	[418.68209839 621.31933594 0.80958474]	[418.55276489 764.98974609 0.84024811]	[485.44763184 444.37411499 0.67111075]	[480.36224365 616.27264404 0.82716519]	[482.72918701 765.0871582 0.854128 ]	[439.21795654 208.34516907 0.9190349 ]	[462.23806763 210.81761169 0.91142941]	[421.1335144 213.29795837 0.90920496]	[480.27453613 213.37216187 0.9260897 ]	[4.80296753e+02 7.93277832e+02 7.74116278e-01]	[5.00701477e+02 7.90629333e+02 7.71388352e-01]	[4.80166351e+02 7.70184692e+02 7.44616091e-01]	[405.88494873 793.30114746 0.83051324]	[395.55441284 788.24786377 0.87462348]	[421.28387451 770.21032715 0.80743903]
[449.44259644 216.13972473 0.88895506]	[446.9289856 282.71832275 0.85448712]	[395.57977295 280.18994141 0.86146659]	[377.49630737 385.31796265 0.86850083]	[364.84539795 480.17947388 0.86775821]	[503.38760376 282.74603271 0.8764385 ]	[523.79553223 380.29946899 0.91876197]	[534.11364746 475.14489746 0.82627392]	[451.99066162 444.31671143 0.65960872]	[416.04217529 444.32614136 0.66254944]	[418.67919922 621.28662109 0.80824852]	[418.54049683 764.98278809 0.83366698]	[485.44003296 444.31942749 0.67576456]	[480.35983276 616.25115967 0.8267628 ]	[482.73370361 767.48193359 0.85391605]	[439.21691895 208.3374939 0.91842085]	[462.23120117 210.81130981 0.91012353]	[421.13452148 213.29110718 0.90920186]	[480.26959229 213.35241699 0.92367917]	[4.80310059e+02 7.93278381e+02 7.75838017e-01]	[5.00713593e+02 7.90626404e+02 7.73094237e-01]	[4.80169861e+02 7.70188477e+02 7.42823243e-01]	[405.88241577 793.32202148 0.82352298]	[395.54696655 790.59552002 0.86706388]	[421.26931763 770.19702148 0.80372345]
[449.43325806 216.12948608 0.89069873]	[446.92428589 282.70071411 0.85705042]	[395.57229614 280.18185425 0.86159116]	[377.48602295 382.86846924 0.86905885]	[364.84603882 480.16177368 0.86382079]	[503.38684082 282.72067261 0.87937754]	[523.78918457 380.30084229 0.91925514]	[534.15136719 477.61273193 0.83571476]	[452.01867676 444.3132019 0.66131765]	[416.05288696 444.31808472 0.66559738]	[418.68164062 618.84210205 0.80672884]	[416.17459106 764.96917725 0.82581729]	[485.4821167 444.31640625 0.67037195]	[480.35650635 616.24450684 0.82724577]	[482.728302 765.07769775 0.85389304]	[439.20553589 208.32893372 0.9173764 ]	[462.22317505 210.80137634 0.9097352 ]	[418.79473877 210.92631531 0.90680349]	[480.26251221 213.3490448 0.92380494]	[4.80298950e+02 7.93265320e+02 7.76472211e-01]	[5.00698822e+02 7.90618774e+02 7.72216260e-01]	[4.80172546e+02 7.70174683e+02 7.44749904e-01]	[405.88430786 793.31274414 0.82226366]	[395.54016113 790.59179688 0.86017066]	[421.25933838 770.18579102 0.80003744]
[449.44662476 216.13267517 0.89089143]	[446.91622925 282.67434692 0.86055845]	[395.57006836 280.16131592 0.86406505]	[375.12393188 382.84359741 0.87283516]	[364.84378052 480.14813232 0.86243522]	[503.38708496 282.69281006 0.88300294]	[523.78112793 380.23669434 0.92506737]	[536.69293213 477.59835815 0.84021878]	[452.01223755 441.83605957 0.66163039]	[416.04058838 441.85321045 0.66256148]	[418.68280029 618.831604 0.80595899]	[416.17092896 764.99658203 0.8299408 ]	[485.49145508 441.83520508 0.67273468]	[480.35980225 616.21386719 0.82575631]	[482.72940063 765.05981445 0.85150516]	[439.22161865 208.32328796 0.9196943 ]	[462.23373413 210.79963684 0.90829313]	[418.80886841 210.89570618 0.90470749]	[480.26919556 213.32818604 0.9204309 ]	[4.80298157e+02 7.93266113e+02 7.74024367e-01]	[5.00696320e+02 7.90614929e+02 7.66833305e-01]	[4.80174988e+02 7.70157288e+02 7.40786433e-01]	[405.88381958 793.31896973 0.82217544]	[395.54278564 790.59667969 0.86381322]	[421.2487793 770.2020874 0.80134982]
[449.48025513 216.15692139 0.88575292]	[446.91360474 280.24841309 0.86212444]	[395.5640564 280.15454102 0.86256921]	[377.48486328 382.83789062 0.87346226]	[364.85067749 480.13665771 0.85914946]	[503.39031982 282.67929077 0.88402838]	[523.78356934 380.19723511 0.92932045]	[536.70269775 475.14596558 0.83616495]	[452.00134277 441.83325195 0.66196477]	[416.03027344 441.84909058 0.65999383]	[418.67605591 621.29718018 0.80848658]	[416.17495728 764.99389648 0.82971162]	[485.48168945 441.83288574 0.67437166]	[480.34655762 616.24328613 0.82556474]	[482.72595215 765.08294678 0.85430038]	[439.23959351 210.76689148 0.92333329]	[462.2571106 210.83242798 0.91400951]	[418.80090332 210.92095947 0.90919483]	[480.28109741 213.34260559 0.91880858]	[4.80306671e+02 7.93272705e+02 7.73617923e-01]	[5.00700653e+02 7.90619934e+02 7.69946218e-01]	[4.80177399e+02 7.70181641e+02 7.41402209e-01]	[405.8638916 793.31402588 0.82651043]	[395.53610229 790.59020996 0.86273587]	[421.25900269 770.20245361 0.80251467]
[452.00369263 216.15896606 0.88350755]	[446.89572144 280.23773193 0.86504012]	[395.55700684 280.15042114 0.86178142]	[375.12060547 382.83746338 0.87178123]	[364.84683228 480.12878418 0.85768813]	[503.37408447 280.24923706 0.88842267]	[523.78582764 380.21679688 0.92819405]	[536.71063232 475.14755249 0.8359555 ]	[451.99111938 441.85403442 0.65886641]	[416.02600098 444.31433105 0.6562621 ]	[418.6734314 621.30426025 0.80978298]	[418.53161621 764.99987793 0.83086097]	[485.47570801 441.85394287 0.67329156]	[480.35232544 616.25750732 0.82578796]	[482.72415161 765.08581543 0.85548282]	[439.27325439 210.77095032 0.92525643]	[462.30032349 210.82806396 0.91208059]	[421.14147949 210.90948486 0.91328508]	[480.28311157 213.32531738 0.90811825]	[4.80300842e+02 7.93278625e+02 7.75088131e-01]	[5.00695526e+02 7.90626709e+02 7.70335615e-01]	[4.80175262e+02 7.70184875e+02 7.41589606e-01]	[405.86013794 793.31292725 0.82908392]	[395.53695679 790.58972168 0.86455142]	[421.26303101 770.21063232 0.80233681]
[454.54400635 216.13261414 0.89100546]	[446.88937378 280.23651123 0.86588222]	[395.55200195 280.14855957 0.8603301 ]	[375.11849976 382.84274292 0.87244684]	[364.849823 480.1288147 0.85757828]	[503.36505127 280.24603271 0.88946801]	[523.78973389 380.21182251 0.92818236]	[536.7064209 475.14691162 0.83493114]	[451.99319458 441.85714722 0.65741861]	[416.02789307 444.32315063 0.65575224]	[418.66943359 621.30297852 0.80895185]	[418.53320312 765.00292969 0.83313847]	[485.4803772 441.8527832 0.67051393]	[480.35372925 616.25396729 0.82575601]	[482.72512817 767.48748779 0.85853314]	[439.32403564 208.33969116 0.92139506]	[462.35443115 210.79437256 0.901115 ]	[421.17233276 213.29237366 0.92574441]	[480.28994751 213.32600403 0.89662117]	[4.80308777e+02 7.93273438e+02 7.78134406e-01]	[5.00700317e+02 7.90624817e+02 7.75134563e-01]	[4.80179474e+02 7.70199646e+02 7.41133153e-01]	[405.85946655 793.32092285 0.82640249]	[395.5369873 790.59606934 0.864326 ]	[421.26159668 770.20898438 0.80539745]
[454.58679199 216.13087463 0.8976149 ]	[446.87783813 280.23321533 0.86768329]	[395.55383301 280.14511108 0.86109185]	[375.11230469 382.83294678 0.87265491]	[364.84094238 480.12936401 0.8590374 ]	[503.34841919 280.24536133 0.89143133]	[523.78985596 380.21582031 0.92798764]	[536.7086792 475.16793823 0.83736229]	[452.01116943 444.30856323 0.65601283]	[416.04937744 444.32901001 0.65790683]	[418.66653442 621.30249023 0.80605251]	[418.54748535 765.01489258 0.84108424]	[485.49291992 441.85571289 0.66695887]	[480.35214233 616.24755859 0.82588321]	[482.73071289 767.48852539 0.85941827]	[441.67321777 208.33721924 0.92108214]	[462.38516235 210.80018616 0.89808601]	[421.19073486 210.91868591 0.92367303]	[480.3006897 213.32943726 0.88230479]	[4.80305176e+02 7.93272461e+02 7.78647900e-01]	[5.00701019e+02 7.90625366e+02 7.75707304e-01]	[4.80187744e+02 7.70202942e+02 7.44090497e-01]	[405.85549927 793.32977295 0.82788324]	[395.54391479 790.59912109 0.86967236]	[421.27572632 770.21575928 0.8102228 ]
[454.61694336 216.16014099 0.89475232]	[446.86941528 280.24203491 0.86700785]	[395.54721069 280.16702271 0.85690403]	[375.10357666 382.8157959 0.87600493]	[364.83990479 480.12365723 0.85829341]	[503.34558105 280.2460022 0.8911317 ]	[523.78881836 380.2204895 0.92703885]	[536.68499756 475.17477417 0.83661509]	[452.03405762 444.37854004 0.6549527 ]	[416.08251953 444.4022522 0.6573565 ]	[418.68267822 621.32952881 0.8131839 ]	[418.55917358 765.0055542 0.84407794]	[487.91488647 444.36721802 0.66123843]	[480.35638428 616.26965332 0.8259151 ]	[482.73654175 767.49780273 0.86127502]	[441.69387817 208.35797119 0.92205906]	[462.41217041 210.84567261 0.90332258]	[421.20788574 210.90615845 0.92340589]	[480.29504395 213.38336182 0.86532426]	[4.80293976e+02 7.93284912e+02 7.73625016e-01]	[5.00699371e+02 7.90638123e+02 7.72042394e-01]	[4.80195129e+02 7.70212341e+02 7.44878888e-01]	[405.84954834 793.31677246 0.8293581 ]	[395.53875732 790.58612061 0.869663 ]	[421.28695679 770.21405029 0.81281972]
[457.09048462 218.54519653 0.90174997]	[446.86566162 280.24551392 0.86700958]	[395.54000854 280.17337036 0.85551465]	[375.07659912 382.81051636 0.87385708]	[364.82333374 480.13656616 0.86193526]	[503.34933472 280.25656128 0.88681 ]	[523.79077148 380.2364502 0.92526233]	[536.66308594 475.11608887 0.82867539]	[452.05020142 444.39874268 0.65665394]	[416.10488892 446.88967896 0.66118717]	[418.68966675 621.35314941 0.81421387]	[418.57373047 765.00543213 0.84755671]	[487.91464233 444.38870239 0.66304666]	[480.35583496 616.277771 0.82521451]	[482.73251343 767.49700928 0.85941052]	[441.72949219 210.78611755 0.92586374]	[462.45233154 210.8729248 0.90070236]	[421.22286987 210.89639282 0.92429906]	[480.28411865 213.42247009 0.77624112]	[4.80297943e+02 7.93272888e+02 7.72069752e-01]	[5.00700195e+02 7.90627319e+02 7.71669626e-01]	[4.80187195e+02 7.70215332e+02 7.39488602e-01]	[405.85031128 793.31341553 0.82826263]	[395.54620361 790.58239746 0.87236524]	[421.30078125 770.21453857 0.81342679]
[457.13327026 218.55345154 0.90645456]	[444.4515686 282.67196655 0.86567181]	[395.53778076 280.19006348 0.85274667]	[375.04394531 382.81716919 0.8686552 ]	[364.83416748 480.16061401 0.8636905 ]	[503.34405518 282.68811035 0.8846696 ]	[523.78790283 380.26318359 0.92219013]	[536.64996338 475.14456177 0.83046663]	[452.05438232 444.40170288 0.65547001]	[416.11416626 446.89004517 0.66207659]	[418.69012451 621.3359375 0.8100087 ]	[418.58340454 765.01696777 0.8536095 ]	[485.49313354 444.39932251 0.66101331]	[480.36196899 618.75201416 0.82718384]	[482.73150635 767.50311279 0.86009967]	[441.75891113 210.80825806 0.93042606]	[464.84024048 210.87077332 0.8972137 ]	[421.21798706 210.9058075 0.92814487]	[480.30401611 213.40951538 0.75007415]	[4.80304657e+02 7.93268555e+02 7.71928191e-01]	[5.00700165e+02 7.90627930e+02 7.71886051e-01]	[4.80178345e+02 7.70219360e+02 7.38940716e-01]	[405.8543396 793.30773926 0.82730037]	[395.55496216 788.24621582 0.87514603]	[421.30789185 770.21936035 0.81798482]
[457.16763306 218.57322693 0.9082225 ]	[444.43133545 282.68386841 0.86798286]	[395.51428223 280.1854248 0.84909368]	[375.02233887 382.83685303 0.86061913]	[364.82281494 480.18688965 0.87099743]	[503.33950806 282.71243286 0.88152605]	[523.78277588 380.28063965 0.91934735]	[536.64080811 475.13977051 0.82944942]	[452.02767944 444.38116455 0.65846193]	[416.09963989 444.39627075 0.66423064]	[418.69110107 621.36889648 0.81472659]	[418.58480835 765.0302124 0.85538626]	[485.45812988 444.38381958 0.66827172]	[480.36502075 618.76043701 0.82723725]	[482.73553467 767.50488281 0.86107981]	[441.78204346 210.83178711 0.93488973]	[464.87219238 210.88343811 0.89637345]	[421.21130371 210.92054749 0.92985719]	[480.32452393 213.42051697 0.7083689 ]	[4.80296600e+02 7.93263977e+02 7.74162173e-01]	[5.00694702e+02 7.90628662e+02 7.74877071e-01]	[4.80187500e+02 7.70225159e+02 7.40003705e-01]	[405.85421753 793.27990723 0.82728457]	[395.54959106 788.22796631 0.87399566]	[421.31213379 770.24212646 0.81580973]
[457.17410278 218.57888794 0.90733469]	[444.41427612 282.67971802 0.87097138]	[395.49462891 280.17105103 0.84643596]	[375.02478027 382.82183838 0.86200321]	[364.83422852 480.19177246 0.8691743 ]	[503.32635498 282.72000122 0.88075435]	[523.76269531 380.23931885 0.92195022]	[534.16992188 475.09075928 0.82127851]	[451.99206543 444.38519287 0.65348041]	[416.07290649 444.4041748 0.65661186]	[418.69351196 621.31439209 0.81151581]	[418.57870483 765.04730225 0.8534559 ]	[485.42605591 444.38101196 0.67064947]	[480.35641479 616.27880859 0.82457221]	[482.72906494 767.51367188 0.8599962 ]	[441.78997803 210.83387756 0.93451941]	[464.87823486 210.88572693 0.89516336]	[421.21313477 210.91125488 0.92972898]	[480.3331604 213.42520142 0.71144187]	[4.80300293e+02 7.93272888e+02 7.66917169e-01]	[5.00701569e+02 7.90630920e+02 7.67277896e-01]	[4.80170044e+02 7.70233582e+02 7.33896554e-01]	[405.8611145 793.27056885 0.82632101]	[395.54550171 788.22473145 0.86999124]	[421.30758667 770.26574707 0.81114745]
[457.1656189 218.57487488 0.90667766]	[444.40634155 280.2550354 0.8732155 ]	[393.07214355 280.15487671 0.84630668]	[374.99395752 382.80575562 0.85930395]	[364.82467651 480.16635132 0.86447227]	[503.31845093 282.71310425 0.88125956]	[523.76715088 380.27600098 0.91647297]	[534.12609863 475.11166382 0.82394379]	[449.50616455 444.39520264 0.65261739]	[416.05050659 446.87805176 0.6527288 ]	[418.69958496 621.30664062 0.81283748]	[418.57485962 765.06335449 0.8545059 ]	[485.39877319 444.38644409 0.67310762]	[480.34915161 616.27734375 0.8250531 ]	[482.72671509 767.51361084 0.8617959 ]	[441.78744507 210.82295227 0.9316628 ]	[464.87844849 210.88365173 0.8943606 ]	[421.21368408 210.90039062 0.92815936]	[480.33190918 213.43238831 0.72161126]	[4.80288452e+02 7.93270081e+02 7.68890202e-01]	[5.00685852e+02 7.90629761e+02 7.67916262e-01]	[4.80178650e+02 7.70229980e+02 7.36545682e-01]	[405.85925293 793.27038574 0.82563168]	[395.54165649 788.22601318 0.87018704]	[421.30273438 770.28326416 0.8100906 ]
[457.16116333 218.57218933 0.90648752]	[444.38510132 280.25082397 0.87830752]	[393.0524292 280.14556885 0.84525001]	[372.54153442 382.85018921 0.84321797]	[364.81451416 480.17614746 0.86800086]	[503.30718994 282.71170044 0.88183898]	[523.75585938 380.24331665 0.9167527 ]	[534.10247803 472.60760498 0.81618065]	[449.49673462 444.36486816 0.65434831]	[416.03302002 444.38040161 0.65196288]	[418.70510864 618.84228516 0.81018853]	[418.57800293 765.06152344 0.85445899]	[485.40081787 444.34963989 0.67530435]	[480.34466553 616.22998047 0.82244182]	[482.72796631 767.50354004 0.85730541]	[441.78677368 210.81660461 0.93071693]	[464.87347412 210.88108826 0.89413381]	[421.21575928 210.88677979 0.92798269]	[480.32440186 213.42222595 0.72132647]	[4.80294647e+02 7.93264954e+02 7.64779270e-01]	[5.00692871e+02 7.90621826e+02 7.63325274e-01]	[4.80168152e+02 7.70221008e+02 7.30107844e-01]	[405.8553772 793.26733398 0.82638907]	[395.5447998 788.22271729 0.87177348]	[421.30773926 770.27984619 0.8098948 ]
[457.14733887 218.55749512 0.90728033]	[444.37796021 280.24749756 0.88066846]	[393.0397644 280.13638306 0.84500659]	[372.51809692 382.85122681 0.84023392]	[364.78158569 480.15985107 0.8682965 ]	[503.30773926 282.71078491 0.88185632]	[521.43157959 380.24575806 0.91911066]	[531.609375 475.11819458 0.82294559]	[449.48220825 444.37319946 0.6564036 ]	[416.02087402 444.38925171 0.65154988]	[418.70336914 618.81622314 0.80976224]	[418.57510376 765.06939697 0.85538858]	[485.38986206 444.35379028 0.6772995 ]	[480.33123779 616.23461914 0.82277775]	[482.72348022 767.51483154 0.8589617 ]	[441.77865601 210.79867554 0.92745078]	[464.8649292 210.87490845 0.89460361]	[421.2177124 210.88717651 0.92797923]	[480.31884766 213.43154907 0.72657955]	[4.80285461e+02 7.93266357e+02 7.65256584e-01]	[5.00678467e+02 7.90625305e+02 7.64831305e-01]	[4.80173004e+02 7.70235046e+02 7.30228424e-01]	[405.84686279 793.26348877 0.82843429]	[395.54101562 788.21972656 0.87306273]	[421.30303955 770.28826904 0.8094362 ]
[457.13299561 218.55819702 0.90540648]	[444.37203979 280.253479 0.88152766]	[393.04244995 280.13113403 0.8452515 ]	[372.50402832 382.83984375 0.83861899]	[362.35061646 480.17501831 0.87316811]	[503.29464722 282.72195435 0.88027185]	[521.42883301 380.29428101 0.9133653 ]	[531.59063721 475.14648438 0.82892954]	[449.45611572 444.39764404 0.65098506]	[413.57653809 446.88247681 0.64238703]	[418.70181274 618.80700684 0.81114686]	[418.58297729 765.06207275 0.8565436 ]	[485.37380981 444.37481689 0.67402416]	[480.3213501 616.22052002 0.82232845]	[482.7237854 767.51281738 0.85897177]	[441.76754761 210.79721069 0.92786026]	[464.85366821 210.87400818 0.89541054]	[421.21871948 210.89038086 0.92778772]	[480.31445312 213.41729736 0.73794007]	[4.80274139e+02 7.93278625e+02 7.66312182e-01]	[5.00672302e+02 7.90636169e+02 7.64850318e-01]	[4.80180420e+02 7.70232605e+02 7.32275367e-01]	[405.85586548 793.25518799 0.82780409]	[395.55038452 788.21173096 0.87337208]	[421.3102417 770.28393555 0.80925524]
[457.13101196 218.55937195 0.90590984]	[444.36804199 282.67593384 0.88191581]	[393.0458374 280.13638306 0.84519142]	[372.49124146 382.86364746 0.83248222]	[362.33276367 480.20758057 0.88038725]	[503.29022217 282.73278809 0.87960535]	[521.42059326 380.33007812 0.91075259]	[531.59783936 475.16940308 0.83103293]	[449.44235229 446.88293457 0.65203816]	[413.56820679 446.89627075 0.6421665 ]	[418.70404053 618.82818604 0.81267357]	[418.57873535 765.06109619 0.85469335]	[485.36907959 444.38809204 0.67595333]	[480.31390381 616.2354126 0.82341462]	[482.72573853 767.52392578 0.86098909]	[441.76516724 210.79621887 0.92832643]	[464.85391235 210.87481689 0.89611334]	[421.21731567 210.89616394 0.92741883]	[480.31826782 213.41516113 0.72749782]	[4.80268219e+02 7.93286682e+02 7.68210292e-01]	[4.98268555e+02 7.90644226e+02 7.67760336e-01]	[4.80187927e+02 7.70243408e+02 7.30790675e-01]	[405.85476685 793.26330566 0.82418561]	[395.54614258 788.21862793 0.86877501]	[421.30892944 770.28601074 0.8079046 ]
[457.12426758 218.55447388 0.90659767]	[444.3604126 282.67404175 0.8837173 ]	[393.03805542 280.13574219 0.84518224]	[372.51055908 382.85388184 0.83676094]	[362.33050537 480.20440674 0.88038445]	[503.28546143 282.72994995 0.88069779]	[521.41314697 380.31060791 0.91437167]	[531.59338379 475.17074585 0.83100641]	[449.44989014 444.40457153 0.65148348]	[413.58126831 446.89379883 0.64322174]	[418.70495605 618.84454346 0.81611216]	[418.57855225 765.06085205 0.85501748]	[485.362854 444.37869263 0.67767197]	[480.31442261 616.23999023 0.82350343]	[482.72363281 767.51184082 0.86031723]	[441.75549316 210.79527283 0.92885029]	[464.8414917 210.87599182 0.89840394]	[421.21563721 210.92060852 0.93040323]	[480.30596924 213.41387939 0.72614646]	[4.80266144e+02 7.93288635e+02 7.68656492e-01]	[4.98265961e+02 7.90642822e+02 7.68141210e-01]	[4.80187500e+02 7.70229187e+02 7.34905005e-01]	[405.85681152 793.26843262 0.82378381]	[395.54910278 788.22320557 0.8686977 ]	[421.30783081 770.28466797 0.80991656]
[457.11932373 218.55639648 0.90614456]	[444.34451294 282.67016602 0.88642395]	[393.0362854 280.12319946 0.84633505]	[372.51187134 382.82589722 0.8409273 ]	[362.32015991 480.19247437 0.88196647]	[503.27029419 282.72897339 0.8820731 ]	[521.40600586 380.2953186 0.91837275]	[531.58843994 475.16918945 0.83059579]	[449.42987061 446.90185547 0.64923984]	[413.55505371 446.92672729 0.63779163]	[418.69543457 621.34625244 0.82734859]	[418.57955933 765.0637207 0.85671341]	[485.3588562 444.3968811 0.67370826]	[480.31912231 616.24835205 0.82248163]	[482.72061157 767.52233887 0.86297858]	[441.75222778 210.79736328 0.9303146 ]	[464.83691406 210.87760925 0.89861619]	[421.21560669 210.91369629 0.92973143]	[480.29937744 213.40397644 0.70863485]	[4.80266449e+02 7.93281128e+02 7.73160756e-01]	[4.98262146e+02 7.90639954e+02 7.73572683e-01]	[4.80191803e+02 7.70238831e+02 7.32924700e-01]	[405.85479736 793.26068115 0.82471979]	[395.54940796 788.21807861 0.86963707]	[421.30838013 770.28729248 0.81009936]
[457.1053772 218.54804993 0.90540606]	[444.3392334 282.67138672 0.88700628]	[393.02798462 280.12277222 0.84571946]	[372.51617432 382.83746338 0.83901203]	[362.3258667 480.19281006 0.87940091]	[503.26831055 282.72671509 0.88218325]	[521.41192627 380.29663086 0.9162634 ]	[531.58807373 475.14517212 0.82869714]	[449.42767334 449.44226074 0.64682877]	[413.56271362 449.46240234 0.63716835]	[418.69943237 621.33251953 0.82353592]	[418.57962036 765.06091309 0.85743749]	[485.35501099 446.9223938 0.67065799]	[480.33190918 616.2409668 0.82256532]	[482.72595215 767.51361084 0.86209339]	[441.73953247 210.78529358 0.92778409]	[464.83010864 210.87400818 0.89960074]	[421.20428467 210.91108704 0.92782485]	[480.29370117 213.41723633 0.69589496]	[4.80279663e+02 7.93282776e+02 7.68767595e-01]	[5.00678772e+02 7.90637756e+02 7.67922103e-01]	[4.80189758e+02 7.70227539e+02 7.36084402e-01]	[405.86114502 793.27008057 0.82107705]	[395.55102539 788.22564697 0.86799908]	[421.3053894 770.27801514 0.81452906]
[457.10253906 218.54499817 0.90537447]	[444.34173584 282.67224121 0.88691342]	[393.02862549 280.12075806 0.84580749]	[372.50378418 382.85604858 0.83530813]	[362.32574463 480.19381714 0.87943089]	[503.27069092 282.73007202 0.88130254]	[521.41290283 380.30844116 0.91569662]	[531.59088135 475.15136719 0.82909101]	[446.97042847 449.46524048 0.64726448]	[413.5463562 449.48809814 0.63578427]	[418.68966675 621.35198975 0.8264569 ]	[418.58078003 765.06799316 0.85876834]	[485.35128784 446.93902588 0.67007607]	[480.32867432 616.2454834 0.82311463]	[482.72366333 767.5178833 0.8628726 ]	[441.73626709 210.78210449 0.92730534]	[464.82901001 210.8712616 0.89908099]	[421.20333862 210.91369629 0.92753649]	[480.28927612 213.42068481 0.68816096]	[4.80276184e+02 7.93278870e+02 7.69836307e-01]	[5.00674561e+02 7.90635620e+02 7.67984390e-01]	[4.80187622e+02 7.70235596e+02 7.35825360e-01]	[405.8482666 793.27563477 0.82376361]	[395.54608154 788.2288208 0.86962306]	[421.31036377 770.28393555 0.81636238]
[457.09051514 218.53926086 0.90447271]	[444.34024048 282.67306519 0.88700897]	[393.02749634 280.12033081 0.84559566]	[372.5088501 382.86465454 0.83526891]	[362.32269287 480.19943237 0.88075376]	[503.26983643 282.73181152 0.88142425]	[521.41522217 380.30737305 0.9151637 ]	[531.58026123 475.1706543 0.83204257]	[449.43319702 449.45812988 0.64741796]	[413.56710815 449.48059082 0.63761419]	[418.70028687 621.32263184 0.82232857]	[418.57931519 765.07757568 0.85848629]	[485.36380005 446.93789673 0.6695857 ]	[480.33474731 616.24725342 0.82261753]	[482.71853638 767.52423096 0.86389089]	[441.72183228 210.77938843 0.9269619 ]	[462.45300293 210.86439514 0.89939821]	[421.19616699 210.91430664 0.92575979]	[480.2723999 213.41500854 0.68798894]	[4.80274139e+02 7.93286926e+02 7.66560733e-01]	[5.00673737e+02 7.90642517e+02 7.68137753e-01]	[4.80182281e+02 7.70246033e+02 7.34225810e-01]	[405.85394287 793.28308105 0.82164001]	[395.54769897 788.23510742 0.86837029]	[421.30761719 770.29437256 0.81348598]
[457.07702637 218.53404236 0.90278727]	[444.33798218 282.67184448 0.88743579]	[393.02902222 280.1204834 0.84628886]	[372.49465942 382.85452271 0.83491164]	[362.31137085 480.20462036 0.88357872]	[503.2644043 282.7281189 0.88311023]	[521.40734863 380.2885437 0.91862655]	[531.57348633 477.61547852 0.83653849]	[446.97808838 446.92871094 0.65276968]	[413.556427 446.95169067 0.63925898]	[418.69989014 621.30639648 0.8213315 ]	[418.58065796 765.08673096 0.86081457]	[485.35089111 446.89404297 0.67545056]	[480.32897949 616.2590332 0.8231675 ]	[482.7215271 767.51861572 0.86140072]	[441.71032715 210.77926636 0.92780048]	[462.43887329 210.8583374 0.90089351]	[421.18423462 210.91706848 0.92446673]	[480.25976562 213.40005493 0.70315349]	[4.80270172e+02 7.93280457e+02 7.63768077e-01]	[4.98268768e+02 7.90635925e+02 7.65014529e-01]	[4.80184906e+02 7.70238098e+02 7.33020306e-01]	[405.84719849 793.27606201 0.82368964]	[395.54568481 788.22979736 0.87066793]	[421.30688477 770.30065918 0.81571913]
[454.62908936 216.15849304 0.89970553]	[444.32937622 282.66845703 0.88800848]	[393.01568604 280.10919189 0.8458091 ]	[372.48022461 385.2947998 0.83188117]	[362.30078125 480.21633911 0.88503861]	[503.25860596 282.72915649 0.88295275]	[521.40917969 380.31027222 0.91543025]	[531.57543945 477.61331177 0.83596569]	[449.43127441 446.89520264 0.65331393]	[413.54666138 446.91647339 0.6388635 ]	[418.70373535 621.32128906 0.818838 ]	[418.57287598 767.47192383 0.85713077]	[485.37219238 444.39404297 0.67543733]	[480.33502197 616.27020264 0.82426107]	[482.72302246 767.53088379 0.86400837]	[441.68353271 208.35910034 0.92510545]	[462.41110229 210.84403992 0.90399176]	[421.15472412 210.92443848 0.92365187]	[480.24630737 213.40135193 0.74587399]	[4.80271362e+02 7.93290833e+02 7.66275465e-01]	[5.00678772e+02 7.90649719e+02 7.68515944e-01]	[4.80188751e+02 7.70249207e+02 7.32350588e-01]	[405.83279419 793.28942871 0.8221963 ]	[395.53500366 788.24261475 0.86780041]	[421.30172729 772.70684814 0.81125665]
[454.61343384 216.15205383 0.89912409]	[444.32751465 280.25274658 0.88908523]	[393.00817871 280.12091064 0.8443324 ]	[372.5088501 382.84179688 0.84019166]	[362.27203369 480.22015381 0.89019746]	[503.26397705 282.69824219 0.88677698]	[521.41003418 382.72940063 0.90998822]	[531.56500244 477.6439209 0.84186333]	[449.5007019 441.85345459 0.65489233]	[413.58816528 444.34381104 0.64353669]	[418.72631836 618.7567749 0.79565036]	[418.57901001 765.07580566 0.85196656]	[485.43081665 441.82260132 0.68015152]	[480.34738159 613.70751953 0.82155192]	[482.72283936 767.52807617 0.8626194 ]	[441.67114258 208.35823059 0.92494977]	[462.39529419 210.82827759 0.90445632]	[421.14102173 210.92333984 0.92318439]	[480.24246216 213.36454773 0.77185351]	[4.80312958e+02 7.93294617e+02 7.71223426e-01]	[5.00725250e+02 7.90636719e+02 7.69091547e-01]	[4.80160767e+02 7.70246094e+02 7.33895302e-01]	[405.85061646 793.31243896 0.82390308]	[395.54327393 790.59545898 0.87018973]	[421.31069946 770.29425049 0.80818063]
[454.60949707 216.15449524 0.89947009]	[444.32763672 280.24737549 0.89000392]	[393.00595093 280.11785889 0.84463018]	[372.49945068 382.8565979 0.83636051]	[362.2762146 480.24081421 0.8925131 ]	[503.26263428 282.69677734 0.88743186]	[521.40808105 382.73141479 0.91030556]	[531.56933594 477.63522339 0.83981586]	[451.98892212 441.84381104 0.6558159 ]	[416.03622437 444.33096313 0.64930511]	[418.72424316 616.27526855 0.79296154]	[418.58804321 765.06317139 0.85394216]	[485.45263672 441.81719971 0.67752808]	[480.34780884 613.68768311 0.82250625]	[482.71932983 767.52539062 0.86222798]	[441.66879272 210.76696777 0.92681217]	[462.39312744 210.83285522 0.90631628]	[418.80245972 210.91812134 0.92306757]	[480.24179077 213.35238647 0.76426148]	[4.80311005e+02 7.93291870e+02 7.72277474e-01]	[5.00722687e+02 7.90633362e+02 7.69927919e-01]	[4.80151825e+02 7.70244141e+02 7.30693519e-01]	[405.84963989 793.3081665 0.82438129]	[395.54376221 790.58984375 0.87252891]	[421.32040405 770.27996826 0.80957621]
[454.578125 218.55509949 0.88855982]	[444.32095337 280.24185181 0.89153498]	[393.00613403 280.11022949 0.84626448]	[372.49630737 382.85650635 0.8351779 ]	[362.29437256 480.26153564 0.89193177]	[503.25534058 282.69961548 0.88763314]	[521.4085083 382.73583984 0.90896195]	[531.57330322 477.63394165 0.83839381]	[449.50894165 444.33078003 0.65186453]	[413.60202026 444.36566162 0.64232552]	[418.72009277 618.76898193 0.7946595 ]	[418.5838623 765.07006836 0.85479563]	[485.43969727 441.84561157 0.67374009]	[480.34558105 613.67871094 0.82354146]	[482.72372437 767.52844238 0.86157328]	[441.66473389 210.80578613 0.93459237]	[462.36453247 210.87348938 0.91695386]	[421.15042114 210.87208557 0.91856915]	[480.22851562 213.33023071 0.79552805]	[4.80325775e+02 7.93284180e+02 7.74075210e-01]	[5.00733887e+02 7.90625732e+02 7.71613479e-01]	[4.80155518e+02 7.70245911e+02 7.33513117e-01]	[405.84976196 793.30822754 0.82622331]	[395.54266357 790.58935547 0.87346834]	[421.31195068 770.28869629 0.8107962 ]
[452.07180786 218.61972046 0.87212193]	[444.30661011 280.25085449 0.89155251]	[392.99679565 280.12332153 0.84390408]	[372.48062134 385.29559326 0.83133036]	[362.29196167 480.26626587 0.89272833]	[503.2387085 282.70309448 0.8848722 ]	[521.41113281 382.76385498 0.90647012]	[531.5682373 477.70050049 0.84692001]	[449.50268555 444.34155273 0.65234983]	[413.59289551 444.37768555 0.64051008]	[418.72338867 616.27923584 0.79532671]	[418.58901978 765.06176758 0.85361993]	[485.43481445 441.85110474 0.6749391 ]	[480.34439087 613.68615723 0.82461888]	[482.71383667 767.52062988 0.86032665]	[439.31835938 210.88079834 0.94390404]	[462.31860352 213.29196167 0.92918038]	[418.80581665 210.87020874 0.91058284]	[480.1942749 213.33683777 0.82703507]	[4.80293274e+02 7.93290466e+02 7.69729495e-01]	[5.00702454e+02 7.90632202e+02 7.67662525e-01]	[4.80151276e+02 7.70241577e+02 7.33069062e-01]	[405.8576355 793.30938721 0.82170922]	[395.54577637 790.58734131 0.87044495]	[421.31436157 770.28314209 0.80679697]
[452.03070068 221.12768555 0.85827988]	[444.306427 280.25137329 0.89096051]	[392.99459839 280.12643433 0.84339583]	[372.45571899 382.87399292 0.82813978]	[362.29434204 480.24771118 0.89090753]	[500.9039917 282.68768311 0.88697588]	[521.39703369 382.77600098 0.90614736]	[531.55792236 477.70480347 0.84728336]	[449.4692688 444.31829834 0.65654141]	[413.5513916 444.3583374 0.64099586]	[418.7210083 618.74725342 0.79430783]	[418.58892822 765.0614624 0.85224509]	[485.41027832 441.82659912 0.68232429]	[480.3399353 613.67718506 0.82422906]	[482.71520996 767.52526855 0.85964388]	[439.29666138 213.33625793 0.9621557 ]	[462.27267456 213.36238098 0.94876969]	[418.77246094 210.83770752 0.89994085]	[480.15658569 213.29855347 0.82554781]	[4.80291290e+02 7.93277405e+02 7.75518060e-01]	[5.00694916e+02 7.90626404e+02 7.73027003e-01]	[4.80156036e+02 7.70250000e+02 7.31541455e-01]	[405.85171509 793.3145752 0.82030225]	[395.54293823 790.59039307 0.86786288]	[421.3152771 770.28210449 0.80632639]
[451.98748779 221.18312073 0.85027021]	[441.92236328 282.67556763 0.89275235]	[390.50854492 280.13305664 0.84021032]	[372.44534302 385.3163147 0.82564497]	[362.28079224 480.26712036 0.89452815]	[500.89431763 282.68704224 0.8859548 ]	[521.38525391 382.76934814 0.9054718 ]	[531.54711914 477.72622681 0.84789026]	[449.43572998 444.31036377 0.65738201]	[413.51419067 444.34744263 0.63943154]	[418.70968628 618.76660156 0.79481614]	[418.58685303 765.07116699 0.85029167]	[485.38531494 441.82244873 0.6859712 ]	[480.32797241 613.6907959 0.8223213 ]	[482.70587158 767.5300293 0.85959607]	[439.27294922 213.37597656 0.96821392]	[462.23434448 213.41259766 0.96332502]	[418.73321533 210.86967468 0.90459371]	[477.72540283 213.35775757 0.79388499]	[4.80290314e+02 7.93291626e+02 7.71170199e-01]	[5.00694946e+02 7.90633972e+02 7.70984173e-01]	[4.80150543e+02 7.70252930e+02 7.30571449e-01]	[405.84402466 793.32507324 0.8154707 ]	[395.53311157 790.59570312 0.86090189]	[421.31796265 770.29632568 0.80204672]
[449.49993896 223.75201416 0.84740478]	[441.90969849 282.67959595 0.89393306]	[390.49127197 280.13803101 0.84031546]	[369.95611572 385.2991333 0.82389385]	[362.25088501 480.26696777 0.8994267 ]	[500.89819336 282.68844604 0.88470972]	[521.37792969 382.77774048 0.90660858]	[531.534729 477.73733521 0.85020524]	[449.43395996 444.3145752 0.65817398]	[413.50814819 444.35449219 0.63875508]	[418.71795654 618.75073242 0.79173857]	[418.58618164 765.07910156 0.85019672]	[485.38583374 441.82397461 0.68662584]	[480.33120728 613.68859863 0.82440448]	[480.38366699 767.51025391 0.8568151 ]	[439.23184204 213.46208191 0.97988033]	[462.21673584 213.48718262 0.97197521]	[418.67678833 210.92797852 0.90365767]	[477.69302368 213.37063599 0.74727368]	[4.80291840e+02 7.93283569e+02 7.70901144e-01]	[5.00698395e+02 7.90625610e+02 7.69842327e-01]	[4.80140472e+02 7.70231750e+02 7.33392119e-01]	[405.86071777 793.31622314 0.81409359]	[395.53970337 790.59246826 0.86076623]	[421.31167603 772.70440674 0.79791015]
[446.95825195 228.8391571 0.85522938]	[441.89556885 282.67425537 0.89771998]	[390.46826172 280.1416626 0.83852625]	[369.94833374 385.31973267 0.82122231]	[362.24188232 480.26275635 0.90035021]	[500.88638306 282.68310547 0.8851698 ]	[521.3638916 382.7835083 0.90342045]	[529.05517578 480.14163208 0.85853338]	[446.95620728 444.3298645 0.65570271]	[411.03295898 444.37469482 0.63219702]	[418.72244263 618.80126953 0.7955693 ]	[418.58190918 767.47473145 0.85132307]	[485.35162354 441.83135986 0.68613124]	[480.34005737 613.71374512 0.82110822]	[482.70675659 767.52557373 0.86027366]	[439.18560791 213.55862427 0.96992171]	[462.19406128 215.91229248 0.96892685]	[418.65612793 213.31530762 0.90431488]	[477.70843506 213.42697144 0.80040669]	[4.80293793e+02 7.93296692e+02 7.71683097e-01]	[5.00698273e+02 7.90639282e+02 7.72203505e-01]	[4.80148132e+02 7.70253662e+02 7.31515110e-01]	[405.84796143 793.31274414 0.8179124 ]	[395.53421021 790.59051514 0.86253917]	[421.30761719 772.71942139 0.79928309]
[446.88644409 231.30578613 0.86817086]	[441.87625122 282.6656189 0.90151232]	[390.42456055 280.14474487 0.83537537]	[369.91409302 385.33868408 0.81927699]	[362.22598267 480.26705933 0.90017104]	[500.85995483 282.67721558 0.88438863]	[521.33862305 380.34078979 0.91303271]	[529.02612305 477.72109985 0.85606408]	[446.91879272 444.34210205 0.65936184]	[410.97787476 444.38021851 0.63308829]	[418.7225647 618.82159424 0.80012393]	[418.58569336 765.07336426 0.84985739]	[482.96182251 441.84786987 0.68903488]	[480.31680298 613.70318604 0.82192272]	[480.38006592 767.53112793 0.86233544]	[439.14602661 215.90585327 0.96102381]	[459.8347168 215.96058655 0.96411705]	[418.63562012 213.30877686 0.90220892]	[477.72668457 213.44415283 0.84277856]	[4.80292847e+02 7.93286072e+02 7.72512257e-01]	[5.00694489e+02 7.90629150e+02 7.71775782e-01]	[4.80138306e+02 7.70260681e+02 7.31014490e-01]	[405.86724854 793.31677246 0.81600785]	[395.54614258 790.59307861 0.86275613]	[421.31057739 772.69482422 0.7996223 ]
[444.42724609 231.37915039 0.88743848]	[441.84869385 280.25125122 0.90695781]	[387.90777588 280.15002441 0.83405119]	[369.89300537 385.32693481 0.81584626]	[362.21060181 480.23345947 0.89589757]	[500.82452393 282.69400024 0.88047814]	[521.30474854 380.31585693 0.91421819]	[528.98651123 477.67504883 0.85167956]	[446.87533569 446.91357422 0.6540522 ]	[410.95001221 446.95050049 0.62447548]	[418.71356201 621.29644775 0.80548799]	[418.58761597 765.07220459 0.85040498]	[482.91671753 444.39147949 0.68379426]	[480.31192017 616.19268799 0.81960344]	[480.37799072 767.52526855 0.86003673]	[439.10836792 215.95230103 0.95428175]	[459.80355835 216.02911377 0.96154475]	[418.59524536 213.33796692 0.89967734]	[477.6831665 213.4924469 0.83028758]	[4.80295319e+02 7.93283936e+02 7.73214996e-01]	[5.00695526e+02 7.90625671e+02 7.73131728e-01]	[4.80136292e+02 7.70256958e+02 7.29118884e-01]	[405.86929321 793.31774902 0.81671178]	[395.54840088 790.59265137 0.86501718]	[421.31002808 772.69189453 0.79997623]
[444.39520264 231.40068054 0.89396286]	[441.81182861 282.67059326 0.91141355]	[385.38912964 280.17233276 0.83404821]	[367.4045105 385.35742188 0.81678933]	[359.82287598 480.26983643 0.90108573]	[500.77825928 282.70211792 0.87709767]	[521.27685547 380.32278442 0.90962571]	[528.96655273 477.65084839 0.84854412]	[444.43121338 446.92254639 0.65718615]	[408.44433594 449.44882202 0.62480336]	[418.71304321 621.28399658 0.80594957]	[418.59048462 765.07879639 0.85409689]	[482.89224243 444.39880371 0.68459618]	[480.28787231 616.20629883 0.82060897]	[480.37973022 767.52526855 0.85865647]	[439.08456421 215.96903992 0.94566894]	[459.77789307 216.04818726 0.95862371]	[418.56982422 213.35185242 0.90005493]	[477.66748047 213.51095581 0.84236091]	[4.80300293e+02 7.93290222e+02 7.72225320e-01]	[5.00702301e+02 7.90627869e+02 7.71338105e-01]	[4.80134613e+02 7.70251953e+02 7.30791867e-01]	[405.85906982 793.29827881 0.82385671]	[395.55178833 788.24688721 0.8717804 ]	[421.31268311 772.69720459 0.80635738]
[444.33984375 231.42675781 0.90233743]	[441.78875732 282.6769104 0.91383958]	[385.35205078 280.19586182 0.83475566]	[364.86917114 387.8550415 0.8179245 ]	[359.82141113 480.27853394 0.90727246]	[500.73568726 282.70980835 0.87223339]	[521.22424316 380.31454468 0.91086429]	[526.51037598 477.65313721 0.86361659]	[444.39450073 449.45404053 0.66411966]	[408.41424561 449.49328613 0.62660551]	[418.69433594 621.30700684 0.80696517]	[418.59573364 765.08935547 0.8549732 ]	[482.85531616 446.91665649 0.6915037 ]	[480.26113892 616.18566895 0.81989253]	[480.38076782 767.51916504 0.85579443]	[436.66744995 215.99414062 0.93581712]	[459.73031616 216.06886292 0.94988638]	[418.54620361 213.37019348 0.8964783 ]	[477.67224121 213.49404907 0.87172157]	[4.80301575e+02 7.93283630e+02 7.72195339e-01]	[5.00699554e+02 7.90622986e+02 7.69895136e-01]	[4.80144470e+02 7.70243530e+02 7.31607318e-01]	[405.85314941 793.2946167 0.82484186]	[395.55075073 788.24401855 0.871961 ]	[421.31906128 772.70574951 0.80818689]
[444.30895996 233.81233215 0.90758473]	[441.75439453 282.6882019 0.91519171]	[382.87402344 280.21246338 0.83733648]	[364.86590576 385.39810181 0.82380581]	[359.79873657 480.32424927 0.91729426]	[500.69299316 282.7328186 0.86396778]	[521.18670654 382.73184204 0.9000423 ]	[526.4798584 477.70449829 0.87703431]	[444.35299683 446.92190552 0.66864192]	[405.88800049 446.94393921 0.63111371]	[418.68737793 621.32922363 0.81667066]	[418.59243774 765.06176758 0.85315156]	[482.82522583 444.40228271 0.69613838]	[480.22735596 616.19659424 0.81727552]	[480.38278198 767.49822998 0.85039794]	[436.62704468 216.01977539 0.92754751]	[459.70327759 216.09417725 0.94770986]	[416.13317871 213.37846375 0.8871001 ]	[477.61099243 213.51739502 0.84950781]	[4.80302826e+02 7.93272766e+02 7.74172664e-01]	[5.00703033e+02 7.90609253e+02 7.67173231e-01]	[4.80141418e+02 7.70224976e+02 7.31219947e-01]	[405.86373901 793.31268311 0.82066756]	[395.55789185 790.58984375 0.86977649]	[421.32177734 770.28710938 0.81046128]
[441.8828125 233.82910156 0.92088699]	[441.70458984 282.70941162 0.9163841 ]	[382.79156494 280.23373413 0.84858471]	[364.78182983 387.89834595 0.82731026]	[359.75512695 480.34124756 0.92131233]	[500.66162109 282.7550354 0.85633552]	[518.78594971 380.34082031 0.88922721]	[526.43902588 477.71389771 0.88554752]	[444.30328369 446.88446045 0.67411911]	[403.3961792 446.91702271 0.63960373]	[418.64727783 621.34527588 0.80783033]	[418.58581543 765.05352783 0.85184872]	[482.79107666 444.37756348 0.69839555]	[480.17410278 616.21984863 0.81060839]	[480.3788147 767.50238037 0.85116851]	[436.56045532 216.0629425 0.90875494]	[459.63977051 216.114151 0.93231696]	[416.07394409 213.37519836 0.87091869]	[475.13946533 213.45582581 0.85286295]	[4.80299194e+02 7.93263733e+02 7.74836004e-01]	[5.00697083e+02 7.90602600e+02 7.67698705e-01]	[4.80142731e+02 7.70224609e+02 7.29651570e-01]	[405.86019897 793.30541992 0.8241089 ]	[395.55914307 790.58709717 0.87165964]	[421.31820679 770.28100586 0.81308466]
[441.82116699 233.84246826 0.93414783]	[439.33218384 282.7038269 0.91655833]	[382.74267578 280.21405029 0.85610241]	[362.22915649 387.93582153 0.85320663]	[359.73440552 480.32394409 0.92272592]	[498.2461853 282.7817688 0.84422034]	[518.72894287 382.77883911 0.87177175]	[526.40075684 480.17147827 0.9011026 ]	[441.89450073 446.87689209 0.67714572]	[403.33444214 446.89715576 0.64705664]	[418.62512207 621.36462402 0.81389248]	[418.58456421 765.05371094 0.84826303]	[482.7543335 444.36959839 0.69681633]	[480.15823364 616.19024658 0.81210649]	[480.37435913 767.50286865 0.85101402]	[434.06256104 216.07011414 0.89903075]	[457.22396851 216.12409973 0.91604811]	[413.58029175 213.352005 0.85122627]	[472.61022949 213.4153595 0.83160198]	[4.80312927e+02 7.93262634e+02 7.74805963e-01]	[5.00708008e+02 7.90597107e+02 7.67412126e-01]	[4.80129669e+02 7.70229492e+02 7.27462053e-01]	[405.87896729 793.31506348 0.81816745]	[395.56408691 790.59649658 0.86580348]	[421.32427979 770.28125 0.8066141 ]
[441.73516846 233.89006042 0.94689631]	[439.25149536 282.71951294 0.92043555]	[380.26953125 280.23757935 0.86813909]	[359.81213379 387.93148804 0.86791122]	[359.69036865 480.28381348 0.92724025]	[498.17791748 282.77865601 0.83948308]	[518.65185547 382.76928711 0.86276972]	[523.97332764 477.74383545 0.89749408]	[441.82495117 444.35839844 0.68236399]	[400.86688232 444.37463379 0.66229004]	[418.62271118 616.27294922 0.79995394]	[418.58499146 765.06542969 0.85059154]	[482.71975708 444.33569336 0.6950984 ]	[480.11181641 616.18707275 0.80551934]	[480.38180542 767.53717041 0.85711068]	[431.48925781 216.1179657 0.88533634]	[457.13796997 218.52059937 0.89233315]	[411.03759766 213.38230896 0.84357184]	[470.02069092 213.42506409 0.83108836]	[4.80304626e+02 7.93243469e+02 7.77112126e-01]	[5.00690430e+02 7.90589172e+02 7.71295369e-01]	[4.80165649e+02 7.70264343e+02 7.28370905e-01]	[405.87869263 793.31072998 0.82031453]	[395.55969238 790.59381104 0.86723495]	[421.32232666 770.29199219 0.80882424]
[439.32931519 233.90866089 0.95011151]	[439.17214966 282.71829224 0.91934985]	[380.19805908 280.22589111 0.87797511]	[359.75543213 387.90979004 0.87782294]	[359.659729 480.24560547 0.91861355]	[495.65008545 282.7694397 0.82638627]	[516.12908936 382.77172852 0.84858 ]	[523.90332031 477.67614746 0.89450449]	[441.71633911 444.34924316 0.67865896]	[400.76080322 444.37857056 0.66979975]	[418.57650757 621.300354 0.80889243]	[418.57580566 767.48553467 0.85458493]	[480.28939819 441.85629272 0.68559706]	[477.72433472 616.27349854 0.79070377]	[480.37246704 767.53076172 0.85652769]	[428.93753052 216.14349365 0.88160682]	[454.59915161 218.54573059 0.86310726]	[408.4744873 213.38621521 0.84561944]	[467.3927002 213.44261169 0.84861559]	[4.80285828e+02 7.93279236e+02 7.69177198e-01]	[5.00677521e+02 7.90617676e+02 7.66068757e-01]	[4.80168793e+02 7.70254333e+02 7.26886392e-01]	[405.85952759 793.31677246 0.81686127]	[395.5506897 790.60205078 0.86421156]	[421.30728149 772.72265625 0.8133285 ]
[439.2348938 233.90769958 0.95039523]	[439.08895874 282.72711182 0.9070527 ]	[380.09289551 280.20706177 0.88603532]	[359.69934082 385.38787842 0.88510126]	[359.59387207 480.26403809 0.92106616]	[493.09503174 285.23553467 0.82148981]	[511.10427856 382.78860474 0.83056206]	[523.80700684 477.6734314 0.89394999]	[439.28625488 444.3734436 0.68125415]	[400.67248535 444.38449097 0.68125778]	[418.53387451 621.31811523 0.80170244]	[418.56881714 767.47631836 0.85143709]	[480.20571899 444.3394165 0.67903233]	[477.70068359 618.80029297 0.78715956]	[480.37585449 767.53674316 0.85705191]	[426.3637085 216.16189575 0.88414907]	[451.99029541 218.54382324 0.85495108]	[408.38513184 213.39900208 0.85782105]	[464.83145142 213.50039673 0.86795449]	[4.80282623e+02 7.93279968e+02 7.68001258e-01]	[5.00674744e+02 7.90624023e+02 7.66739249e-01]	[4.80176117e+02 7.70259460e+02 7.25372970e-01]	[405.86465454 793.31274414 0.8154313 ]	[395.54885864 790.60009766 0.86113751]	[421.30172729 772.71466064 0.81250226]
[439.16967773 233.91763306 0.9451831 ]	[436.65643311 282.71813965 0.89176571]	[377.69464111 280.19335938 0.88678598]	[357.22470093 385.35559082 0.88029689]	[357.14733887 480.28250122 0.91163778]	[490.52383423 282.77853394 0.82220781]	[506.02307129 382.85836792 0.83258885]	[521.38922119 480.13269043 0.8975749 ]	[439.19845581 446.8968811 0.67712212]	[398.27426147 446.92410278 0.67636377]	[416.14031982 618.80456543 0.79519683]	[418.56420898 767.48901367 0.85295552]	[480.12338257 444.36981201 0.66684115]	[477.65704346 618.82928467 0.7830767 ]	[480.37530518 767.54803467 0.85584021]	[423.86401367 216.15719604 0.8939954 ]	[449.4460144 218.55822754 0.85458189]	[403.40014648 213.35995483 0.8697809 ]	[462.43600464 213.51965332 0.87755811]	[4.80268890e+02 7.93291443e+02 7.63082922e-01]	[4.98260162e+02 7.90638672e+02 7.65284836e-01]	[4.80174103e+02 7.70277100e+02 7.17347264e-01]	[405.86935425 793.29162598 0.81641018]	[395.55038452 790.58795166 0.8601163 ]	[421.30007935 772.74005127 0.80907047]
[439.09545898 233.93069458 0.94099355]	[434.10189819 282.70285034 0.8612954 ]	[377.60668945 280.19998169 0.87598443]	[357.18777466 387.86480713 0.86844116]	[357.05914307 480.27362061 0.90599203]	[485.49050903 282.75323486 0.83356947]	[503.48440552 382.78543091 0.87865186]	[521.26464844 480.12619019 0.89414877]	[439.12109375 446.88049316 0.67473066]	[398.23712158 446.93835449 0.67070913]	[413.58627319 621.35498047 0.77462345]	[418.57485962 767.48822021 0.86191815]	[477.67062378 444.35858154 0.66521132]	[477.59881592 618.77911377 0.77259731]	[480.3815918 767.55078125 0.85240257]	[423.77423096 218.52490234 0.90791625]	[446.89154053 218.58027649 0.86129135]	[403.31399536 213.38717651 0.88103366]	[462.35351562 215.89289856 0.88140154]	[4.80315857e+02 7.93281677e+02 7.64718652e-01]	[5.00698425e+02 7.90623779e+02 7.66069293e-01]	[4.80166016e+02 7.70270020e+02 7.13801146e-01]	[405.87014771 793.28863525 0.81809777]	[395.55651855 788.24273682 0.86473024]	[421.31625366 772.72070312 0.81754088]
[436.65167236 233.95605469 0.93409026]	[431.46365356 282.73886108 0.84408647]	[377.49917603 280.23171997 0.85966665]	[357.07998657 387.87683105 0.87132078]	[356.99084473 480.2734375 0.89377582]	[482.97463989 285.25509644 0.84866291]	[503.39471436 382.76693726 0.89094788]	[521.19787598 477.67895508 0.88776296]	[436.67190552 441.85668945 0.6835922 ]	[398.14782715 444.35668945 0.68276763]	[411.00592041 618.78729248 0.75857395]	[418.55880737 767.48565674 0.85482371]	[475.16784668 441.81307983 0.66727358]	[475.13201904 616.23583984 0.75807226]	[480.37051392 767.51757812 0.84138435]	[421.31668091 218.54891968 0.92350364]	[444.38067627 218.59765625 0.87405914]	[400.83847046 213.39360046 0.89636618]	[462.23806763 215.9425354 0.86065036]	[4.80350067e+02 7.93289185e+02 7.52570450e-01]	[5.00728607e+02 7.90620056e+02 7.57511437e-01]	[4.80135132e+02 7.70236694e+02 7.02308714e-01]	[405.86013794 793.2913208 0.8140924 ]	[395.54446411 790.59014893 0.856929 ]	[421.3114624 772.72442627 0.81653416]
[434.08126831 233.97483826 0.91013193]	[426.38427734 282.7203064 0.85802579]	[375.03237915 280.23291016 0.84707111]	[357.02978516 387.93466187 0.86522543]	[354.55291748 480.35565186 0.88777053]	[482.86727905 282.75543213 0.8675667 ]	[503.29226685 382.80038452 0.89125085]	[518.77191162 480.15872192 0.89362139]	[436.57302856 444.39849854 0.67066842]	[398.08831787 446.94329834 0.67223585]	[408.39987183 621.30584717 0.76727438]	[418.53445435 765.08148193 0.84767044]	[472.53759766 444.34341431 0.6556595 ]	[472.56411743 616.24285889 0.75678128]	[480.36972046 767.53302002 0.84328783]	[421.17028809 218.56521606 0.92788047]	[441.86993408 218.61030579 0.89468884]	[400.70455933 213.37193298 0.89822406]	[459.80886841 215.89872742 0.8485465 ]	[4.82761780e+02 7.93283325e+02 7.59835899e-01]	[5.00761078e+02 7.90610168e+02 7.63838887e-01]	[4.80127106e+02 7.70263611e+02 7.00455546e-01]	[405.87112427 793.30181885 0.81027859]	[395.53109741 790.60375977 0.85359836]	[421.29302979 772.7086792 0.81343073]
[431.47506714 233.95368958 0.89714336]	[423.77444458 282.71704102 0.89126486]	[372.45904541 280.19537354 0.83566743]	[354.48449707 385.37380981 0.83351314]	[354.44732666 480.26528931 0.87060082]	[482.7338562 282.7527771 0.876755 ]	[500.90048218 382.73376465 0.90434647]	[518.64959717 477.72814941 0.86168623]	[434.02999878 444.39584351 0.65883344]	[395.61138916 449.47418213 0.65590078]	[403.35968018 621.39385986 0.78751671]	[418.53619385 767.47235107 0.85520649]	[467.45568848 441.85879517 0.66032624]	[467.48953247 613.6307373 0.77189791]	[480.35653687 767.53051758 0.84505183]	[418.72573853 218.54927063 0.9348256 ]	[441.74526978 218.5827179 0.92503828]	[398.23562622 213.42111206 0.91361445]	[459.61679077 213.54797363 0.76523709]	[4.82799805e+02 7.93293396e+02 7.63668239e-01]	[5.00787750e+02 7.90607361e+02 7.67349601e-01]	[4.77697937e+02 7.70269043e+02 6.99814737e-01]	[405.8550415 793.28820801 0.81762886]	[395.52874756 790.59667969 0.85575163]	[421.30636597 772.71643066 0.82184297]
[426.42935181 233.97605896 0.8998363 ]	[421.30358887 282.73202515 0.90826839]	[367.36239624 280.18710327 0.83162278]	[349.46170044 385.36425781 0.80969197]	[346.90475464 482.73440552 0.85816854]	[480.2696228 282.77661133 0.8698166 ]	[500.77508545 380.26217651 0.91913676]	[513.62487793 477.63818359 0.8403008 ]	[426.45239258 446.87805176 0.66309333]	[393.01229858 449.46899414 0.64018309]	[403.3248291 621.32757568 0.79219294]	[416.16854858 767.50097656 0.85641563]	[464.81863403 444.31588745 0.69010842]	[464.91213989 611.16546631 0.79881805]	[480.34725952 767.5078125 0.84639096]	[418.6217041 218.5801239 0.91792279]	[441.66207886 218.60736084 0.92704409]	[398.07098389 213.46240234 0.9064464 ]	[457.15182495 213.49739075 0.77279055]	[4.82816284e+02 7.93261780e+02 7.78548658e-01]	[5.00782196e+02 7.88223816e+02 7.80413508e-01]	[4.77690430e+02 7.70265442e+02 7.05198050e-01]	[405.85064697 793.28826904 0.80969387]	[395.51712036 790.60083008 0.8464998 ]	[421.29315186 772.74761963 0.81963748]
[423.87347412 234.03036499 0.92009699]	[421.19561768 285.23446655 0.90946132]	[362.30523682 282.67474365 0.83772469]	[344.30578613 390.4276123 0.81623852]	[341.8036499 482.73736572 0.8918398 ]	[480.14593506 285.26873779 0.8500331 ]	[500.6690979 380.25668335 0.91727155]	[511.02676392 477.68331909 0.84539837]	[423.91729736 446.92019653 0.66682309]	[387.94100952 449.50509644 0.63186759]	[403.2756958 618.8359375 0.79474467]	[418.5317688 765.07678223 0.85456109]	[462.37133789 444.35629272 0.69413 ]	[464.84005737 611.12298584 0.81360155]	[480.33465576 765.04168701 0.8432712 ]	[416.13815308 218.63095093 0.89446235]	[439.23846436 218.66699219 0.91673082]	[395.60888672 213.51405334 0.8909049 ]	[457.10031128 213.53515625 0.79483473]	[4.82788971e+02 7.93252319e+02 7.81978786e-01]	[5.00753357e+02 7.88202576e+02 7.77424812e-01]	[4.77668579e+02 7.70196167e+02 7.21792698e-01]	[405.89511108 793.30236816 0.80361736]	[395.54226685 790.61273193 0.84756321]	[421.3079834 772.69085693 0.81893677]
[421.36941528 234.0610199 0.94402254]	[418.78112793 285.23223877 0.91285878]	[362.19573975 280.24868774 0.85253084]	[341.67782593 390.44296265 0.85435486]	[339.29437256 482.74267578 0.91433704]	[477.69363403 285.29522705 0.84247774]	[498.16973877 380.30596924 0.89204729]	[508.4942627 477.64266968 0.84913367]	[423.8303833 449.49169922 0.66774106]	[385.35565186 452.05731201 0.63016891]	[400.86166382 621.32049561 0.80532789]	[418.54272461 765.0458374 0.85281855]	[462.29812622 446.91967773 0.68940777]	[462.42211914 613.63665771 0.82530832]	[480.31954956 762.48083496 0.83398962]	[413.59436035 218.66101074 0.8752445 ]	[439.11373901 221.14550781 0.90081674]	[393.07244873 213.47459412 0.86492395]	[454.54351807 215.89422607 0.77791661]	[4.82808105e+02 7.93276733e+02 7.81631649e-01]	[5.00741516e+02 7.88190063e+02 7.71178246e-01]	[4.77638123e+02 7.67705078e+02 7.19017208e-01]	[405.90643311 793.30621338 0.80597061]	[395.55233765 790.61346436 0.85050881]	[421.33303833 770.24890137 0.8235997 ]
[421.25299072 234.08343506 0.96312594]	[418.66107178 282.77648926 0.91208196]	[359.68762207 282.67617798 0.87186599]	[339.19540405 390.45422363 0.88030267]	[339.23138428 482.71838379 0.92111737]	[475.14819336 285.26950073 0.82763892]	[495.59786987 380.3387146 0.86374903]	[505.99584961 477.65594482 0.86590064]	[421.37234497 449.47271729 0.67535996]	[382.81063843 452.03457642 0.63942784]	[400.80316162 621.31774902 0.81357634]	[418.53826904 765.06994629 0.85414255]	[462.24505615 446.88745117 0.69386077]	[462.42617798 611.12506104 0.82884878]	[480.29949951 762.4597168 0.83782488]	[411.02557373 218.66438293 0.86642337]	[436.66278076 221.18191528 0.880072 ]	[390.47192383 213.46066284 0.84903491]	[449.43173218 215.89549255 0.72330797]	[4.82812531e+02 7.95808594e+02 7.92162895e-01]	[5.00756683e+02 7.90623169e+02 7.84649730e-01]	[4.77596954e+02 7.67657043e+02 7.12611973e-01]	[405.88873291 793.29406738 0.81008351]	[395.54598999 790.6114502 0.85025251]	[421.33218384 770.26690674 0.82274848]
[421.15698242 234.06317139 0.96433347]	[418.57125854 282.73614502 0.90410239]	[359.57324219 280.2487793 0.875732 ]	[339.08517456 387.94281006 0.88324875]	[339.1730957 482.76062012 0.92664796]	[472.5692749 282.77471924 0.821886 ]	[493.12136841 382.74227905 0.85150158]	[505.94842529 477.66534424 0.87516928]	[421.31106567 444.32931519 0.69275415]	[380.34564209 444.39318848 0.6624257 ]	[400.74539185 618.76647949 0.81719714]	[416.16055298 765.04046631 0.84560239]	[462.2093811 441.79962158 0.70679522]	[462.38284302 608.62121582 0.8409481 ]	[480.31842041 765.0302124 0.84852546]	[408.4050293 218.66906738 0.85900581]	[434.11706543 221.13253784 0.86050308]	[387.87060547 213.49232483 0.85331917]	[444.3767395 215.9303894 0.68673271]	[4.82886932e+02 7.95850830e+02 7.88872421e-01]	[500.84710693 790.65960693 0.80177969]	[4.75150360e+02 7.70186096e+02 7.07179606e-01]	[405.88644409 793.29492188 0.80407059]	[395.52966309 790.61871338 0.84380847]	[421.32305908 770.26275635 0.81785506]
[418.76315308 234.05274963 0.96213382]	[416.12121582 282.7208252 0.88792175]	[357.17788696 280.23034668 0.87645674]	[336.66174316 387.93960571 0.8723051 ]	[336.69735718 482.86056519 0.90359849]	[469.97631836 282.76022339 0.82456774]	[490.53424072 382.79095459 0.8447538 ]	[503.50933838 477.69952393 0.88777173]	[421.18255615 441.83145142 0.69803947]	[380.22784424 444.322052 0.68214297]	[400.69937134 616.2421875 0.80615532]	[416.11663818 765.00030518 0.82691669]	[459.76885986 441.75567627 0.70633405]	[462.40100098 608.58117676 0.8409481 ]	[480.35696411 767.57122803 0.85541779]	[405.84329224 221.10198975 0.85964429]	[431.53442383 221.11495972 0.84623909]	[385.32891846 213.51583862 0.86864758]	[444.30767822 213.53813171 0.78737807]	[4.82893982e+02 8.00922058e+02 7.91497886e-01]	[500.84820557 790.77886963 0.79632872]	[4.77600098e+02 7.70290466e+02 6.82981670e-01]	[405.91708374 793.25946045 0.80754656]	[395.51992798 790.60986328 0.84240204]	[421.30178833 770.22918701 0.81331027]
[418.69393921 234.05619812 0.96017098]	[416.02148438 282.74865723 0.86268562]	[357.11413574 282.67495728 0.86949861]	[336.60247803 387.94985962 0.86890668]	[336.57800293 482.86206055 0.89722371]	[464.97735596 282.75411987 0.83309627]	[485.49246216 382.80908203 0.85600358]	[503.46096802 477.67044067 0.89146048]	[421.14163208 444.30847168 0.69213605]	[380.17895508 444.37176514 0.6750012 ]	[400.68164062 616.26495361 0.80359125]	[416.11270142 765.02288818 0.83150691]	[459.74920654 441.77935791 0.70012969]	[462.41033936 611.06506348 0.83396327]	[480.37567139 767.59753418 0.85236788]	[403.35021973 221.11019897 0.87061471]	[428.95803833 221.12586975 0.84343547]	[382.85055542 213.50105286 0.87927878]	[441.87799072 215.89382935 0.80138165]	[4.82953613e+02 8.03505859e+02 7.89206505e-01]	[5.03287476e+02 7.93240723e+02 7.78810203e-01]	[4.75151520e+02 7.72720581e+02 6.76037133e-01]	[405.9055481 793.25335693 0.81344521]	[395.50585938 790.61132812 0.84245509]	[421.30795288 770.25366211 0.82013279]
[418.6451416 234.04083252 0.95907474]	[411.03872681 282.76397705 0.84624541]	[357.0015564 282.72097778 0.85120261]	[336.60446167 390.50292969 0.87455589]	[336.48989868 482.84078979 0.89396077]	[464.89471436 282.76226807 0.84413224]	[485.35931396 380.27352905 0.89337271]	[503.45220947 477.64801025 0.88731241]	[421.13815308 446.88247681 0.69065583]	[380.15658569 449.46414185 0.67412078]	[400.62973022 621.36242676 0.81715477]	[416.08828735 765.0401001 0.83028227]	[459.75747681 441.8494873 0.70044434]	[462.41061401 613.71044922 0.81231242]	[482.73779297 770.08215332 0.85253572]	[403.28823853 221.10437012 0.88125426]	[426.39315796 221.103302 0.85264152]	[382.77380371 213.52507019 0.88969159]	[441.80477905 213.52886963 0.83111805]	[4.82951050e+02 8.03546021e+02 7.82782018e-01]	[5.03316498e+02 7.93318848e+02 7.67829359e-01]	[4.77634308e+02 7.72838501e+02 6.64705873e-01]	[405.86584473 793.22106934 0.82071972]	[393.05487061 790.59490967 0.84072393]	[421.29940796 770.28289795 0.81308329]
[418.56762695 234.06077576 0.9520756 ]	[408.47695923 282.74023438 0.84795904]	[354.58380127 282.72235107 0.84565568]	[336.503479 392.97149658 0.86811513]	[336.44338989 482.87243652 0.87939435]	[464.82388306 282.73248291 0.8574453 ]	[482.92749023 380.20657349 0.91346282]	[503.37252808 475.14938354 0.88106865]	[418.74487305 444.32653809 0.69962221]	[380.09857178 446.89559937 0.68111444]	[400.6114502 621.3125 0.81064987]	[416.1098938 765.03686523 0.83431065]	[459.70666504 441.77444458 0.70091677]	[462.39144897 611.14453125 0.81984818]	[482.74243164 767.70306396 0.84490186]	[400.82818604 221.11985779 0.90107369]	[423.88897705 221.12638855 0.86006445]	[380.3013916 213.51094055 0.90745372]	[441.70098877 213.55923462 0.79898524]	[4.82940155e+02 8.06109619e+02 7.90669382e-01]	[5.03308319e+02 7.95875732e+02 7.42701709e-01]	[4.77644684e+02 7.72822571e+02 6.65139616e-01]	[405.86972046 793.23596191 0.81844866]	[393.07366943 790.59918213 0.84174305]	[421.31616211 770.26831055 0.81812155]
[416.13000488 236.42092896 0.93916893]	[405.91073608 282.74594116 0.85258889]	[354.50845337 282.73297119 0.83578408]	[336.50430298 393.00717163 0.87294817]	[336.48440552 485.41101074 0.85439146]	[462.39404297 282.71438599 0.86908919]	[482.88623047 380.28463745 0.90799791]	[503.3430481 477.60964966 0.88714582]	[418.69442749 444.3414917 0.6948356 ]	[377.73602295 446.90933228 0.67623079]	[398.27767944 621.36260986 0.8136943 ]	[416.11212158 765.06390381 0.83876222]	[459.65563965 441.79220581 0.69516885]	[462.37811279 613.71624756 0.81732398]	[482.76040649 770.12823486 0.84274167]	[400.74710083 221.13421631 0.91055107]	[423.83563232 221.16569519 0.86501205]	[380.21014404 213.49555969 0.90472078]	[441.66195679 215.8961792 0.77630985]	[482.91699219 808.61914062 0.82589316]	[5.03296326e+02 8.00970398e+02 7.63965607e-01]	[4.77657440e+02 7.75305664e+02 6.50163174e-01]	[405.87612915 793.22943115 0.8066352 ]	[393.07192993 790.597229 0.83166432]	[421.31750488 772.69384766 0.81240714]
[413.60223389 236.46051025 0.91704822]	[403.39715576 285.23556519 0.85807657]	[354.45629883 282.76574707 0.82582098]	[336.47659302 395.53790283 0.88195395]	[334.0760498 485.35253906 0.85444564]	[462.31307983 282.71420288 0.87581003]	[482.83163452 380.23068237 0.91602713]	[503.30343628 477.6149292 0.88831389]	[418.65997314 444.36193848 0.69748682]	[377.71142578 446.93112183 0.68152189]	[398.26147461 621.39056396 0.81890112]	[416.12277222 765.0581665 0.8399933 ]	[459.62744141 441.81216431 0.69169557]	[462.34683228 616.27905273 0.81971753]	[482.74676514 770.17303467 0.84244746]	[400.65374756 221.15533447 0.9080652 ]	[421.37057495 223.68954468 0.87834287]	[380.16049194 213.53781128 0.90503097]	[439.26669312 215.97001648 0.77792948]	[482.89956665 808.6116333 0.83222365]	[5.03270142e+02 8.00977783e+02 7.78271437e-01]	[4.77653198e+02 7.75365479e+02 6.39002621e-01]	[405.86831665 793.24432373 0.80207223]	[393.06878662 790.60217285 0.82746506]	[421.33648682 770.29577637 0.81300884]
[413.53536987 236.48661804 0.90577149]	[403.31994629 285.26416016 0.87041336]	[351.97579956 285.24472046 0.81801236]	[333.99105835 395.54425049 0.86838573]	[334.01489258 482.94995117 0.85552573]	[462.25439453 282.75247192 0.87164545]	[482.82589722 382.75567627 0.90079701]	[503.26031494 477.71530151 0.90416515]	[418.63330078 444.39437866 0.69454902]	[377.70770264 449.45471191 0.67924184]	[398.25036621 621.34136963 0.81482553]	[416.13235474 765.06451416 0.84501678]	[457.21618652 441.83053589 0.68694943]	[462.30895996 616.25268555 0.82620263]	[482.75762939 770.23449707 0.82957542]	[398.26922607 221.20367432 0.90398926]	[421.32321167 223.71408081 0.88550496]	[380.08206177 213.53979492 0.89982605]	[439.18835449 215.99914551 0.75175703]	[482.91622925 808.68615723 0.82867515]	[5.03291290e+02 8.03520508e+02 7.78932035e-01]	[4.77650238e+02 7.80403625e+02 6.30577326e-01]	[405.84835815 793.23181152 0.8048622 ]	[393.06072998 788.24816895 0.82814658]	[421.33734131 772.69586182 0.81154835]
[411.03112793 236.51608276 0.89512396]	[403.25778198 285.318573 0.87762344]	[349.45806885 285.29776001 0.80928773]	[333.95126343 395.57165527 0.86540085]	[334.00201416 485.39297485 0.84591132]	[462.19903564 285.24755859 0.86948431]	[482.78186035 382.76467896 0.90249467]	[500.87310791 477.70101929 0.90057057]	[418.57974243 446.87484741 0.68892837]	[377.68884277 449.48696899 0.67743587]	[398.23703003 621.39135742 0.81515932]	[416.16156006 765.06774902 0.85695565]	[457.14331055 441.83859253 0.67917144]	[462.28735352 616.2467041 0.82605606]	[482.74026489 770.27825928 0.8234449 ]	[398.2286377 223.72369385 0.90262729]	[421.27157593 226.22644043 0.88876939]	[377.71282959 215.95243835 0.89847434]	[439.14355469 216.02059937 0.78935605]	[4.82908295e+02 8.08745483e+02 8.06534171e-01]	[5.03283020e+02 8.06010803e+02 7.53491700e-01]	[4.77639038e+02 7.80457275e+02 6.45947576e-01]	[405.86367798 793.26953125 0.80565506]	[395.50418091 790.60180664 0.83961999]	[421.35375977 770.28106689 0.82573879]
[411.02752686 236.5715332 0.89202285]	[400.84570312 287.84732056 0.88813049]	[349.40081787 287.82711792 0.8060897 ]	[333.97470093 395.64013672 0.87242323]	[334.02859497 485.44265747 0.84387928]	[459.81503296 285.26489258 0.87086582]	[482.73330688 382.74795532 0.90147865]	[500.81109619 480.12103271 0.90027511]	[418.56729126 446.91659546 0.68732846]	[377.69128418 452.02197266 0.67510116]	[398.21762085 621.40588379 0.82318455]	[416.16882324 765.03485107 0.85734278]	[457.1192627 444.31445312 0.67829287]	[462.24291992 616.25854492 0.83142418]	[480.38540649 772.76147461 0.82272714]	[398.20956421 226.26135254 0.9084692 ]	[421.26217651 226.27389526 0.89251578]	[377.61019897 215.97343445 0.89066428]	[439.11471558 216.0057373 0.73226172]	[482.7689209 811.1239624 0.82337189]	[5.00783569e+02 8.06083618e+02 7.67261028e-01]	[4.77634430e+02 7.85500549e+02 6.42513692e-01]	[405.84130859 793.2791748 0.7984795 ]	[393.07434082 790.60327148 0.83450246]	[421.36248779 770.25854492 0.82336569]
[408.47470093 236.63668823 0.87854844]	[400.82196045 290.35394287 0.89499015]	[346.90258789 287.87139893 0.80834329]	[333.91384888 395.62902832 0.86169165]	[334.01885986 485.49145508 0.83391404]	[459.77047729 285.30593872 0.86555892]	[482.71014404 382.79003906 0.89831793]	[500.76455688 477.72506714 0.89411229]	[418.57373047 446.92355347 0.69010043]	[377.69003296 452.02542114 0.67481005]	[398.21322632 623.86065674 0.83134365]	[416.16113281 765.03649902 0.85930842]	[457.13128662 444.32086182 0.68133527]	[462.20718384 618.75769043 0.83167118]	[480.34197998 772.76904297 0.8279773 ]	[398.16876221 228.78909302 0.90915334]	[421.20999146 228.82365417 0.90099669]	[377.56494141 216.01365662 0.89378774]	[439.10528564 216.02209473 0.78918916]	[480.21881104 811.12072754 0.82151979]	[4.98233032e+02 8.08524353e+02 7.61651933e-01]	[4.77668854e+02 7.85529053e+02 6.49593472e-01]	[405.83770752 793.28240967 0.79676467]	[393.07348633 790.61016846 0.83440274]	[421.34664917 770.25488281 0.82390004]
[408.46017456 239.05270386 0.87258226]	[400.78955078 290.39492798 0.90173239]	[346.8508606 290.37350464 0.81487751]	[331.47183228 395.6237793 0.85436296]	[334.01296997 487.97769165 0.82773489]	[459.71786499 285.32983398 0.86100483]	[480.37228394 385.37573242 0.8814159 ]	[500.69491577 480.1640625 0.90306515]	[416.16888428 446.92184448 0.68561625]	[377.66253662 452.02893066 0.67227757]	[398.20925903 623.88104248 0.82753801]	[416.16323853 765.04095459 0.86272407]	[457.07598877 444.3276062 0.67430049]	[462.20785522 618.78210449 0.83167022]	[480.23077393 770.27667236 0.84620792]	[398.15945435 228.86785889 0.91849536]	[421.19100952 228.87919617 0.90366906]	[377.54116821 216.06768799 0.89180487]	[439.07315063 216.02648926 0.76736385]	[480.22454834 811.18914795 0.83571064]	[4.98210724e+02 8.08539429e+02 7.61821985e-01]	[4.75080444e+02 7.82967407e+02 6.37987792e-01]	[403.38995361 793.29309082 0.79924202]	[393.05966187 790.61315918 0.83445632]	[421.34725952 770.24981689 0.82783693]
[408.41854858 239.11576843 0.86654276]	[400.77862549 290.45089722 0.90771985]	[346.80905151 290.42059326 0.81958663]	[331.45379639 395.58529663 0.84718621]	[333.99087524 487.99594116 0.82532525]	[459.71121216 287.85971069 0.8634153 ]	[480.33059692 385.32437134 0.89293116]	[500.68154907 480.2678833 0.91477197]	[416.13330078 446.8984375 0.68444729]	[377.64205933 452.01861572 0.67053205]	[398.17858887 623.87585449 0.82746249]	[416.13644409 765.01165771 0.85214496]	[454.60552979 441.86499023 0.67700541]	[459.85174561 618.81341553 0.83888376]	[480.19165039 775.31219482 0.81032771]	[398.13021851 231.3356781 0.92409688]	[421.16345215 231.34448242 0.91268289]	[377.50585938 216.07847595 0.88589859]	[436.68838501 216.05763245 0.75177443]	[480.18289185 811.18762207 0.81239498]	[4.98144440e+02 8.08579285e+02 7.57326722e-01]	[4.72601715e+02 7.88044434e+02 6.71164751e-01]	[403.38354492 793.28637695 0.80429918]	[393.03518677 790.612854 0.83381718]	[421.33563232 770.23193359 0.81864607]
[408.38287354 239.18084717 0.8601715 ]	[400.76940918 292.9151001 0.9169178 ]	[344.33392334 292.91775513 0.83153254]	[331.39096069 398.06515503 0.85783327]	[333.97412109 490.52703857 0.8184545 ]	[459.68792725 290.34719849 0.86387008]	[480.26364136 382.84802246 0.8922134 ]	[500.6477356 480.33157349 0.90306658]	[416.09185791 449.4744873 0.67922223]	[377.60263062 454.59030151 0.67803824]	[398.15710449 623.82727051 0.80693495]	[416.11184692 764.98760986 0.84056908]	[454.57745361 444.38269043 0.66994041]	[459.80181885 618.76251221 0.83945948]	[480.12518311 775.30895996 0.80853909]	[398.12310791 231.40608215 0.93265676]	[421.13858032 231.42274475 0.92841774]	[375.1242981 216.10624695 0.88860118]	[436.62179565 216.11219788 0.69788569]	[4.77738861e+02 8.11340454e+02 8.02726746e-01]	[4.95652222e+02 8.08721008e+02 7.77317047e-01]	[4.72528687e+02 7.88041138e+02 6.61262870e-01]	[403.38372803 793.26763916 0.80175221]	[393.02423096 790.61004639 0.82653803]	[421.32019043 770.21630859 0.80037194]
[408.38421631 239.18283081 0.85962892]	[400.76794434 292.91699219 0.91712087]	[344.32919312 292.92245483 0.83267224]	[331.39016724 398.06436157 0.85713673]	[333.97305298 490.5418396 0.81842518]	[459.68969727 290.34976196 0.86445999]	[480.26367188 382.84860229 0.89226109]	[500.6505127 480.33544922 0.90348637]	[416.09811401 451.99813843 0.67855418]	[377.59893799 454.63265991 0.67873836]	[398.15823364 623.85882568 0.8115921 ]	[416.10079956 765.02435303 0.8426491 ]	[454.58218384 444.41055298 0.66660619]	[459.81365967 618.76226807 0.84122413]	[480.12796021 775.32391357 0.80814308]	[398.12261963 231.40667725 0.93257403]	[421.14105225 231.42324829 0.92870414]	[375.12442017 216.10491943 0.88982832]	[436.62356567 216.11442566 0.69820935]	[4.77732056e+02 8.11345703e+02 8.01801562e-01]	[4.95648712e+02 8.08729370e+02 7.77708888e-01]	[4.72535828e+02 7.88058533e+02 6.64731383e-01]	[403.37512207 793.26135254 0.80509514]	[393.02227783 790.61157227 0.82480085]	[421.31286621 770.25170898 0.79774439]
[408.41622925 241.71044922 0.84796667]	[400.75378418 292.98388672 0.92762572]	[344.30508423 293.02764893 0.84091806]	[326.37057495 398.15518188 0.86181808]	[331.45065308 493.07263184 0.80450761]	[459.66247559 290.44189453 0.87226158]	[480.26275635 385.34075928 0.88548195]	[498.26980591 482.74795532 0.90077579]	[416.0447998 452.06265259 0.67831826]	[377.568573 457.15301514 0.6852026 ]	[398.13803101 623.90545654 0.8066622 ]	[416.11141968 765.02844238 0.84350514]	[452.02069092 446.92687988 0.66385877]	[459.81945801 621.30914307 0.84550178]	[480.11270142 775.3145752 0.80834144]	[398.11663818 233.88450623 0.95490539]	[418.80380249 233.87702942 0.94320178]	[375.07388306 218.60545349 0.87334818]	[436.53952026 218.52482605 0.65934283]	[4.75116638e+02 8.13799744e+02 7.75929213e-01]	[4.90564423e+02 8.11166565e+02 7.76591003e-01]	[4.72588806e+02 7.88062622e+02 6.59968078e-01]	[403.36056519 793.29107666 0.80481881]	[393.01934814 790.62518311 0.82513922]	[421.33306885 770.26153564 0.79667532]
[405.90991211 244.25415039 0.8464846 ]	[400.72851562 295.40985107 0.94092077]	[344.25912476 295.45687866 0.8535291 ]	[323.82208252 400.62225342 0.87170082]	[328.86636353 495.69012451 0.81466562]	[459.64041138 293.00509644 0.89322305]	[480.24649048 387.90228271 0.87474084]	[498.23831177 482.78527832 0.89146554]	[413.55728149 457.1600647 0.67291272]	[377.50387573 459.75299072 0.67862332]	[398.08761597 626.45245361 0.81540918]	[416.11526489 767.47125244 0.85056138]	[449.4704895 452.06488037 0.6549769 ]	[459.79702759 623.85046387 0.86051202]	[480.11553955 782.98187256 0.80300283]	[398.10647583 233.96005249 0.96349943]	[418.76504517 233.97833252 0.96484399]	[375.1100769 221.13392639 0.86418843]	[434.05358887 221.14878845 0.62015682]	[4.75086731e+02 8.16378662e+02 7.53009737e-01]	[4.90516693e+02 8.11314941e+02 7.67020524e-01]	[4.75099640e+02 7.90624084e+02 6.65616512e-01]	[403.34179688 793.30047607 0.80300283]	[393.00759888 790.63812256 0.82326221]	[421.33007812 772.71887207 0.78808075]
[403.40423584 251.85171509 0.87508976]	[400.68338013 298.09954834 0.95610559]	[341.72891235 298.07901001 0.87555879]	[323.7572937 400.85061646 0.85389042]	[321.24053955 498.23596191 0.86349189]	[459.62304688 298.07244873 0.91306227]	[480.22857666 398.10546875 0.91447699]	[498.14996338 487.94039917 0.84131062]	[411.02923584 462.28375244 0.67982584]	[375.06793213 464.86001587 0.67520231]	[398.01385498 626.57739258 0.84642011]	[416.13671875 765.05511475 0.85538447]	[446.93908691 459.72915649 0.67589092]	[459.73171997 626.55487061 0.86149347]	[477.73632812 788.18652344 0.81315482]	[398.0619812 236.4644928 0.95475227]	[418.72137451 236.50657654 0.96727079]	[375.11529541 228.78349304 0.85157013]	[434.01971436 231.40127563 0.71394062]	[4.75163849e+02 8.24035583e+02 7.42900431e-01]	[4.90557251e+02 8.16378662e+02 7.28189468e-01]	[4.72547516e+02 7.93309021e+02 6.22056305e-01]	[4.03374451e+02 7.93309021e+02 7.90866673e-01]	[393.02450562 790.63250732 0.8215307 ]	[421.38302612 770.25640869 0.79687428]
[405.81881714 254.36277771 0.8920396 ]	[400.63467407 300.67947388 0.94045585]	[341.71072388 300.67611694 0.85758382]	[321.29788208 405.90783691 0.82397884]	[321.17123413 500.77011108 0.87835598]	[459.60565186 300.65539551 0.88418603]	[480.16622925 398.18130493 0.91675067]	[495.68563843 488.00973511 0.82449651]	[408.4317627 462.3656311 0.67404979]	[372.550354 467.40609741 0.65293163]	[395.55310059 629.14831543 0.80584997]	[416.12197876 765.02185059 0.85036188]	[444.38265991 462.24969482 0.68805617]	[459.69482422 631.66046143 0.82496274]	[477.67660522 790.6607666 0.80741847]	[398.03027344 236.61465454 0.92815304]	[418.73590088 236.60638428 0.95541131]	[375.09176636 231.42581177 0.8745079 ]	[434.03964233 233.84239197 0.68535089]	[4.77609253e+02 8.29083862e+02 7.76083827e-01]	[4.90555817e+02 8.23994019e+02 7.28387713e-01]	[4.69992767e+02 7.95792969e+02 6.13391161e-01]	[4.05830109e+02 7.93330017e+02 7.88884640e-01]	[393.04681396 790.6383667 0.82432532]	[421.37863159 770.20751953 0.80851054]
[403.33612061 254.41296387 0.90979236]	[400.63998413 303.28201294 0.91451061]	[341.70370483 303.23583984 0.84412485]	[321.22680664 413.50048828 0.84387529]	[318.74954224 503.35516357 0.89958268]	[457.21728516 303.26385498 0.85757345]	[480.13525391 400.63119507 0.92142838]	[495.63198853 493.10025024 0.81375426]	[408.38858032 467.45526123 0.66150051]	[372.48101807 472.56124878 0.64073098]	[395.57241821 634.168396 0.80366045]	[416.13018799 765.0177002 0.84931964]	[444.38549805 464.86914062 0.68042064]	[459.66540527 634.22412109 0.81519091]	[4.75160400e+02 7.90721069e+02 7.76691139e-01]	[395.60626221 236.66915894 0.90733302]	[418.66952515 236.67045593 0.93951124]	[375.05133057 233.94003296 0.89185703]	[431.5585022 233.97164917 0.73688269]	[4.77632782e+02 8.31677734e+02 7.43900001e-01]	[4.93046417e+02 8.26648987e+02 7.15614080e-01]	[4.64897400e+02 7.95866333e+02 6.18054807e-01]	[4.05836182e+02 7.93372742e+02 7.89204478e-01]	[393.05175781 790.65643311 0.82601535]	[421.38592529 770.19024658 0.79974705]
[403.29205322 254.49801636 0.92530388]	[400.62277222 310.88064575 0.91254592]	[341.6847229 308.39675903 0.83968657]	[321.23574829 416.03079224 0.85293907]	[318.68463135 503.41564941 0.89606756]	[457.1789856 308.32949829 0.84086782]	[480.1237793 400.77932739 0.9161073 ]	[495.61660767 498.17123413 0.83744651]	[408.40936279 472.57675171 0.66733187]	[372.51257324 477.64501953 0.66086608]	[395.57846069 636.75170898 0.81272501]	[416.12701416 765.00384521 0.84847593]	[444.38977051 469.98693848 0.68280452]	[459.6338501 641.84246826 0.82653415]	[4.75152344e+02 7.95844727e+02 7.50101507e-01]	[395.5435791 239.12077332 0.8926546 ]	[418.64254761 239.12635803 0.92196399]	[374.97509766 234.08039856 0.88077426]	[431.55813599 234.05958557 0.75904727]	[4.77608459e+02 8.34262207e+02 7.21526563e-01]	[4.90547394e+02 8.29237122e+02 7.28913784e-01]	[4.67394318e+02 8.06054199e+02 6.27229631e-01]	[4.05831390e+02 7.93352478e+02 7.92196214e-01]	[393.05477905 790.64587402 0.82506281]	[421.37695312 770.17248535 0.80349147]
[400.84500122 254.59051514 0.94042695]	[400.63400269 313.46984863 0.93418121]	[341.70339966 313.44827271 0.8573122 ]	[321.22607422 418.5579834 0.87707829]	[318.61560059 505.87893677 0.8783316 ]	[457.17810059 310.97393799 0.85185802]	[480.10470581 403.32476807 0.88088423]	[493.10375977 500.67831421 0.84870636]	[408.3994751 477.67572021 0.67796761]	[372.49902344 480.22897339 0.6758638 ]	[395.56820679 639.2878418 0.81742477]	[416.13973999 765.03857422 0.85342818]	[444.36239624 475.11569214 0.69154954]	[457.18533325 644.39587402 0.82150698]	[4.75154846e+02 8.00956665e+02 7.39319444e-01]	[395.49310303 241.64170837 0.87602717]	[418.56933594 241.70721436 0.89743638]	[372.54678345 236.55999756 0.8738085 ]	[431.48532104 236.58346558 0.77176118]	[4.77687469e+02 8.36922363e+02 7.32754827e-01]	[4.93097382e+02 8.31782532e+02 7.42906749e-01]	[4.64941925e+02 8.08554626e+02 6.17954969e-01]	[4.05830505e+02 7.93355103e+02 7.86716104e-01]	[393.06854248 790.64367676 0.82116145]	[421.38275146 770.19451904 0.80432957]
[400.78656006 257.01763916 0.94735116]	[398.28112793 315.94525146 0.95275432]	[341.68273926 315.95281982 0.86865664]	[321.22671509 418.66513062 0.89147878]	[318.60653687 505.94119263 0.87114149]	[457.14706421 315.95663452 0.88130718]	[480.12542725 413.48791504 0.86823165]	[493.07894897 503.24493408 0.85318089]	[405.89953613 480.22668457 0.68633455]	[372.46289062 482.76831055 0.67246771]	[395.6098938 641.79650879 0.82660216]	[416.16482544 765.04382324 0.86052608]	[444.29754639 477.71212769 0.70197904]	[457.12466431 646.92596436 0.81399655]	[4.77588776e+02 8.06033081e+02 7.46716201e-01]	[393.03765869 244.20310974 0.86253023]	[416.14437866 246.77528381 0.88275164]	[372.4616394 236.59831238 0.85606951]	[428.99154663 239.06668091 0.78919655]	[4.75170776e+02 8.39472412e+02 6.70449853e-01]	[4.90508789e+02 8.31872864e+02 6.93898380e-01]	[4.67467133e+02 8.08712097e+02 5.96503556e-01]	[4.03370575e+02 7.93348755e+02 7.90667295e-01]	[393.05401611 790.63775635 0.82642817]	[421.39697266 770.1895752 0.80412424]
[400.7772522 257.11642456 0.9421199 ]	[398.24069214 316.11541748 0.96205497]	[339.25805664 316.15036011 0.88985538]	[321.2197876 421.17727661 0.88845187]	[318.59805298 516.16998291 0.85848224]	[457.14465332 316.11077881 0.90152097]	[477.73306274 416.10586548 0.88758934]	[490.55667114 503.46835327 0.83904952]	[405.8777771 480.29849243 0.69581527]	[372.44580078 482.84503174 0.67514861]	[395.61767578 641.88653564 0.82433039]	[416.16372681 765.04785156 0.85980415]	[441.89950562 480.21734619 0.7131089 ]	[457.08575439 647.09674072 0.79777318]	[4.75114807e+02 8.08566833e+02 7.60119557e-01]	[393.03170776 246.76582336 0.85694402]	[416.14535522 249.33712769 0.89379835]	[372.45626831 239.10354614 0.84854555]	[428.96524048 241.68537903 0.75473952]	[4.75097626e+02 8.47070007e+02 7.06040382e-01]	[4.87981140e+02 8.36904785e+02 7.04760015e-01]	[4.67443481e+02 8.11212097e+02 6.15705967e-01]	[4.03356354e+02 7.93350586e+02 7.85822868e-01]	[393.02975464 790.63165283 0.81466234]	[421.39254761 770.17987061 0.80520147]
[400.74057007 257.18383789 0.9380582 ]	[398.22384644 318.61807251 0.95958662]	[339.23858643 318.61795044 0.89413816]	[321.24502563 421.34817505 0.86551946]	[318.59204102 518.77276611 0.87945282]	[457.12380981 318.60491943 0.89565158]	[477.73937988 418.71670532 0.92013717]	[490.54934692 506.02038574 0.82542056]	[405.8225708 480.33322144 0.70281416]	[369.93450928 482.8432312 0.6762653 ]	[395.57400513 641.93695068 0.81930697]	[418.53323364 765.04846191 0.86194718]	[441.83639526 480.27719116 0.72679216]	[454.5440979 649.5512085 0.77795029]	[4.72550476e+02 8.08722717e+02 7.37537026e-01]	[392.96066284 249.34056091 0.85813391]	[416.09185791 249.40771484 0.89242542]	[372.44174194 241.65888977 0.83047426]	[428.94268799 244.23295593 0.77062821]	[4.67485992e+02 8.47145752e+02 6.65426910e-01]	[4.85390381e+02 8.41985168e+02 6.88671827e-01]	[4.64917206e+02 8.13783875e+02 5.70748150e-01]	[4.03349243e+02 7.93356689e+02 7.84595907e-01]	[393.04776001 790.62652588 0.81887996]	[421.39837646 770.1652832 0.79928023]
[400.71432495 259.60961914 0.93447053]	[398.19763184 318.77398682 0.94437599]	[339.22454834 318.77709961 0.88180751]	[321.23181152 426.38186646 0.84117961]	[318.57928467 521.20343018 0.88969171]	[457.08987427 318.7600708 0.88019943]	[477.68865967 421.15298462 0.92459899]	[490.51693726 511.03536987 0.81348574]	[403.39477539 482.78158569 0.71178162]	[369.92791748 482.88244629 0.68140715]	[393.05526733 644.50036621 0.80979574]	[418.54568481 765.0135498 0.86333656]	[441.80203247 480.30831909 0.73661482]	[452.02053833 649.64685059 0.77143389]	[4.72551300e+02 8.13783386e+02 7.26482749e-01]	[390.50177002 251.85697937 0.8695116 ]	[416.04205322 251.92695618 0.89910406]	[372.47833252 246.75778198 0.82975864]	[428.90975952 249.40377808 0.80589896]	[4.72519196e+02 8.52176514e+02 6.60676837e-01]	[4.85418274e+02 8.47147217e+02 6.95376337e-01]	[4.64919952e+02 8.24035461e+02 5.71264029e-01]	[4.03366547e+02 7.93347839e+02 7.82703161e-01]	[393.05963135 790.6182251 0.82905722]	[421.39855957 770.11090088 0.7949115 ]
[400.7036438 259.72290039 0.91413957]	[398.20117188 321.29098511 0.92375034]	[339.21182251 321.26275635 0.87094879]	[321.20629883 431.4616394 0.84351361]	[318.56735229 523.7868042 0.90595996]	[457.07571411 323.72421265 0.84875113]	[477.68551636 421.3326416 0.90810001]	[490.54324341 518.65917969 0.83564723]	[403.36126709 482.84292603 0.71034968]	[367.40426636 482.92507935 0.67040616]	[393.01843262 646.96069336 0.80862004]	[418.53869629 764.98205566 0.85342729]	[441.78137207 482.78692627 0.73092604]	[452.02850342 657.23730469 0.75666708]	[4.70049683e+02 8.16391907e+02 7.29258835e-01]	[390.48590088 251.96875 0.88399565]	[413.60140991 254.37060547 0.89462507]	[372.45013428 251.8793335 0.84830862]	[426.42660522 254.34449768 0.84711069]	[4.67442230e+02 8.52366272e+02 6.99990094e-01]	[4.85353210e+02 8.49764404e+02 7.43043303e-01]	[4.64930634e+02 8.26637024e+02 6.13081098e-01]	[4.03364990e+02 7.93332397e+02 7.83248782e-01]	[393.04266357 790.60791016 0.8263948 ]	[421.39920044 767.68725586 0.79107642]
[400.69781494 264.71240234 0.90493709]	[398.22232056 328.87948608 0.90711904]	[339.20654297 328.85162354 0.85230476]	[321.22213745 434.07794189 0.84951335]	[318.56085205 523.81323242 0.91267908]	[457.10046387 326.33963013 0.83538169]	[477.65948486 423.8999939 0.86821884]	[490.4850769 521.31591797 0.86683083]	[403.3475647 485.42459106 0.70316589]	[367.39620972 487.96176147 0.66026676]	[393.04321289 646.97314453 0.81728661]	[416.16778564 765.02319336 0.85503906]	[441.77102661 485.37585449 0.71951288]	[449.5213623 657.31066895 0.7629441 ]	[4.72538055e+02 8.16399536e+02 7.23124981e-01]	[390.49728394 254.42921448 0.89786708]	[413.58340454 254.474823 0.90326279]	[372.47796631 254.39840698 0.86645675]	[423.92858887 254.44424438 0.87251747]	[4.6492511e+02 8.5738623e+02 6.8349582e-01]	[4.82920715e+02 8.52316833e+02 7.23079324e-01]	[4.67420441e+02 8.26623657e+02 5.93665004e-01]	[4.03378296e+02 7.93336182e+02 7.81501114e-01]	[393.04522705 790.61877441 0.82190919]	[421.38302612 770.11566162 0.79456514]
[400.65478516 267.33694458 0.90034115]	[398.21487427 333.94146729 0.92170948]	[339.2059021 331.49856567 0.86612314]	[321.22937012 436.60244751 0.86225617]	[316.17041016 523.87988281 0.91100144]	[457.06884766 331.4510498 0.83210218]	[477.69308472 431.47024536 0.85615909]	[488.01727295 523.81842041 0.86868477]	[403.38330078 493.11291504 0.68824357]	[369.94345093 495.68481445 0.66378373]	[395.58218384 647.10913086 0.82035452]	[418.54251099 767.46655273 0.85982507]	[441.77001953 493.06640625 0.71129996]	[452.02459717 664.89782715 0.7960583 ]	[4.72572296e+02 8.26602356e+02 7.52398252e-01]	[390.43563843 254.52093506 0.90150392]	[413.59439087 254.59495544 0.90406686]	[369.93527222 254.53913879 0.87593848]	[423.89349365 256.99591064 0.89158094]	[4.64959503e+02 8.65055908e+02 7.14624643e-01]	[4.85362640e+02 8.57378662e+02 7.36580372e-01]	[4.67451202e+02 8.31740417e+02 6.21093452e-01]	[4.03354736e+02 7.93336304e+02 7.83541739e-01]	[393.05871582 790.61761475 0.8179462 ]	[421.3833313 770.16296387 0.79104298]
[398.28125 272.39996338 0.91722101]	[398.17764282 336.44311523 0.94434178]	[339.18273926 336.45770264 0.8835519 ]	[321.26397705 439.18115234 0.88219553]	[316.12463379 526.39593506 0.88530201]	[454.62567139 334.07214355 0.85671014]	[477.65036011 436.64971924 0.8851198 ]	[487.97589111 523.96508789 0.86189395]	[405.82803345 500.74588013 0.69955814]	[369.94726562 500.80679321 0.679524 ]	[398.03796387 647.1026001 0.8065387 ]	[418.55245972 765.03161621 0.85248172]	[441.79440308 500.7215271 0.72637045]	[449.48925781 664.98162842 0.77745932]	[4.72579651e+02 8.31700928e+02 7.42305577e-01]	[387.88122559 257.0453186 0.89888662]	[413.54467773 257.0809021 0.88476562]	[367.41445923 257.08084106 0.87595332]	[426.36315918 257.19064331 0.86719602]	[4.64961365e+02 8.70215515e+02 6.92100167e-01]	[4.82959961e+02 8.67589233e+02 7.06702530e-01]	[4.67395172e+02 8.36912476e+02 5.56295633e-01]	[4.03390137e+02 7.95787842e+02 7.72405624e-01]	[395.50820923 790.64648438 0.82111186]	[421.37792969 770.08496094 0.78419387]
[398.25350952 274.9112854 0.93587601]	[398.17660522 336.65475464 0.95969069]	[339.19061279 336.70184326 0.899189 ]	[321.25366211 441.72314453 0.8807373 ]	[316.02926636 529.05212402 0.8522079 ]	[454.6293335 336.62173462 0.88295311]	[477.64489746 439.1817627 0.91028816]	[485.50140381 526.53686523 0.83884382]	[403.37863159 503.28829956 0.71551722]	[369.89511108 503.33755493 0.69127744]	[398.1428833 649.56604004 0.80290043]	[418.54174805 767.46966553 0.85279351]	[441.76986694 500.85916138 0.73851192]	[449.45147705 667.621521 0.75150353]	[4.72557007e+02 8.31855652e+02 7.19458640e-01]	[385.3977356 257.17504883 0.88747174]	[413.52267456 259.57196045 0.8608104 ]	[367.42123413 257.20376587 0.8509897 ]	[426.37921143 259.67837524 0.84386975]	[4.67477509e+02 8.72749695e+02 6.97569549e-01]	[4.85373230e+02 8.70170105e+02 7.27788806e-01]	[4.64944183e+02 8.44565186e+02 5.53319514e-01]	[4.03300659e+02 7.93366211e+02 7.74248540e-01]	[393.06066895 790.62957764 0.81350547]	[421.35516357 770.16082764 0.79232401]
[398.24456787 274.99841309 0.9469142 ]	[398.18295288 339.2124939 0.95476955]	[339.20700073 339.18377686 0.89689332]	[321.22802734 441.89138794 0.86778134]	[316.01495361 536.73510742 0.85584378]	[454.61486816 339.20135498 0.87841529]	[477.63272095 441.74441528 0.9146437 ]	[487.91690063 536.64593506 0.8334415 ]	[403.35592651 503.33175659 0.72742546]	[367.41513062 503.38061523 0.6993643 ]	[398.26303101 649.60632324 0.79468191]	[418.54376221 767.48181152 0.85108733]	[441.74191284 503.31167603 0.7459178 ]	[446.96124268 670.09277344 0.72383767]	[4.72568054e+02 8.36909851e+02 7.13865459e-01]	[385.39120483 259.61340332 0.87529784]	[413.53182983 259.67181396 0.85156024]	[369.9564209 259.70993042 0.83520621]	[426.37207031 262.23883057 0.8332839 ]	[4.69968048e+02 8.77984985e+02 6.46409273e-01]	[4.85423096e+02 8.72882324e+02 6.87533975e-01]	[4.64946747e+02 8.49606689e+02 5.72825134e-01]	[4.03255157e+02 7.93328979e+02 7.75900006e-01]	[393.03076172 790.58795166 0.8013851 ]	[421.3527832 770.19018555 0.79392588]
[398.23947144 275.05578613 0.95108259]	[398.1817627 341.75344849 0.93711627]	[339.17819214 341.74118042 0.88259238]	[321.20883179 449.45346069 0.84244126]	[315.99029541 541.72509766 0.87997019]	[454.60961914 341.75491333 0.85575724]	[477.61117554 441.91662598 0.87467963]	[485.45352173 539.26196289 0.87396252]	[403.34869385 505.92575073 0.70801473]	[367.36749268 505.94464111 0.67736655]	[398.2779541 649.55273438 0.80047172]	[418.53970337 765.04547119 0.83526945]	[441.74609375 505.92340088 0.72056645]	[446.93450928 675.24902344 0.68982297]	[4.72575958e+02 8.47119263e+02 7.25288272e-01]	[385.36273193 259.70266724 0.86430681]	[413.55566406 262.17507935 0.84636092]	[369.98013306 264.79125977 0.81694674]	[426.38433838 272.3770752 0.84947532]	[4.72549042e+02 8.88171875e+02 6.59578741e-01]	[4.87967529e+02 8.80491455e+02 6.71508014e-01]	[4.64909393e+02 8.52308167e+02 5.79412401e-01]	[4.00818115e+02 7.93314880e+02 7.71384776e-01]	[392.97711182 788.23590088 0.79161799]	[421.36849976 770.15057373 0.77640778]
[398.25909424 277.47232056 0.95141637]	[398.21264648 346.85430908 0.90991509]	[339.16009521 346.83126831 0.85808444]	[321.23632812 454.59301758 0.84844357]	[315.95092773 544.30969238 0.90668106]	[457.09112549 344.34130859 0.83931977]	[475.17752075 446.94445801 0.83407772]	[485.42352295 541.87518311 0.89509511]	[403.3114624 511.01953125 0.69023132]	[364.85772705 511.05151367 0.66244936]	[398.25570679 649.67272949 0.78359056]	[416.16552734 765.0112915 0.82472676]	[441.73126221 508.52764893 0.69837904]	[446.96524048 680.33905029 0.68267477]	[4.75075928e+02 8.49692688e+02 7.41790712e-01]	[385.37005615 262.24575806 0.850474 ]	[413.57699585 264.73892212 0.84345222]	[369.96524048 272.40039062 0.83940601]	[426.42315674 274.90808105 0.87871432]	[4.75115936e+02 8.93231873e+02 7.04431295e-01]	[4.88013214e+02 8.88134888e+02 6.97486460e-01]	[4.64945557e+02 8.57366638e+02 5.81964970e-01]	[4.00839233e+02 7.93309692e+02 7.86956728e-01]	[392.99649048 788.23345947 0.80862629]	[4.21353821e+02 7.70091553e+02 7.63068497e-01]
[398.27362061 277.60775757 0.95336312]	[398.20767212 352.02093506 0.91626757]	[339.16964722 351.96487427 0.86583328]	[321.19824219 457.15466309 0.87309778]	[315.93383789 544.4821167 0.89323115]	[457.09741211 349.45077515 0.83302099]	[475.13519287 449.51437378 0.82538879]	[485.38021851 544.40557861 0.89743227]	[403.27389526 516.16540527 0.69331038]	[364.79248047 516.20556641 0.67140216]	[398.26638794 657.2979126 0.76452482]	[416.1456604 764.99700928 0.81933057]	[441.72079468 516.14367676 0.7010904 ]	[446.9083252 685.46826172 0.72044206]	[4.75137848e+02 8.52311157e+02 6.96839750e-01]	[385.40045166 267.32357788 0.84430701]	[413.5696106 269.82400513 0.85074878]	[369.98641968 274.89468384 0.85737997]	[428.93322754 274.9954834 0.89702034]	[4.75170654e+02 9.01005737e+02 6.35317326e-01]	[4.88016357e+02 8.93356995e+02 6.65014565e-01]	[4.67483002e+02 8.67634155e+02 5.01519203e-01]	[4.03261627e+02 7.93352478e+02 7.64584780e-01]	[393.01647949 790.60174561 0.80103898]	[4.21329895e+02 7.67665222e+02 7.53994107e-01]
[400.62026978 277.6914978 0.94485271]	[398.22897339 354.53494263 0.93440163]	[339.18847656 354.51275635 0.87424922]	[321.1831665 459.75656128 0.90170151]	[313.49740601 549.51324463 0.84474319]	[457.13195801 354.4564209 0.84484923]	[475.14041138 454.64437866 0.84251654]	[485.34393311 546.96820068 0.87984216]	[403.30731201 518.74176025 0.70580757]	[364.8338623 518.78710938 0.68416965]	[400.63916016 662.4262085 0.78428936]	[416.11984253 765.04144287 0.82166809]	[441.73529053 518.7244873 0.71709675]	[446.96090698 688.01312256 0.72438949]	[4.77615936e+02 8.57425110e+02 7.15794384e-01]	[387.88909912 269.9055481 0.85240602]	[413.56326294 272.35842896 0.86169428]	[372.465271 275.01660156 0.87747359]	[428.9473877 275.08859253 0.90426826]	[4.77639465e+02 9.06174988e+02 6.85041070e-01]	[4.90494965e+02 8.95914124e+02 6.82290673e-01]	[4.69985992e+02 8.70269104e+02 5.54356098e-01]	[4.00848938e+02 7.93345154e+02 7.56022394e-01]	[392.98468018 790.59558105 0.79415405]	[4.21298035e+02 7.67686218e+02 7.53537953e-01]
[400.65280151 280.10455322 0.93500966]	[398.22644043 356.97775269 0.94583821]	[339.20703125 357.00100708 0.87944841]	[321.23635864 459.7975769 0.89496416]	[313.47634888 552.12072754 0.83308548]	[457.12457275 356.96240234 0.86536098]	[475.1383667 459.61413574 0.87110901]	[482.97766113 552.06048584 0.85817146]	[403.33868408 521.28973389 0.72225511]	[364.87451172 521.31787109 0.70023155]	[400.63009644 664.86834717 0.79372108]	[416.08502197 765.04205322 0.81818724]	[441.76229858 521.2911377 0.73744214]	[446.87860107 685.519104 0.72930175]	[4.77617126e+02 8.57379578e+02 6.68403327e-01]	[387.90612793 272.40866089 0.86480403]	[413.57711792 272.41595459 0.8692947 ]	[372.45635986 277.48806763 0.87438929]	[428.94436646 277.51177979 0.8967306 ]	[4.75131195e+02 9.06117920e+02 6.19439363e-01]	[4.87926025e+02 8.95898071e+02 6.40981734e-01]	[4.70019836e+02 8.70265015e+02 4.80939120e-01]	[4.00821747e+02 7.93346069e+02 7.53075719e-01]	[3.90481140e+02 7.90597351e+02 7.87041008e-01]	[4.21275604e+02 7.67686829e+02 7.58509040e-01]
[400.64022827 280.17715454 0.92037362]	[398.23153687 357.09667969 0.95569837]	[339.20306396 357.14477539 0.89058471]	[321.19671631 462.324646 0.89202726]	[313.41357422 557.22515869 0.83794701]	[457.16043091 357.07647705 0.89409804]	[475.13009644 459.7338562 0.89076525]	[482.95462036 552.11633301 0.85941541]	[403.3682251 521.371521 0.7299909]	[367.39907837 523.83087158 0.70625961]	[398.25106812 664.91998291 0.81185424]	[416.02325439 767.47320557 0.81302899]	[441.77111816 521.37164307 0.74898624]	[446.87469482 685.50970459 0.72217727]	[4.77608093e+02 8.59992249e+02 6.70043588e-01]	[387.90725708 272.47088623 0.87051773]	[413.56604004 274.87765503 0.8788811 ]	[372.47854614 277.56497192 0.86937571]	[426.4364624 277.64929199 0.88967335]	[4.75138367e+02 9.08683105e+02 6.43357217e-01]	[4.85445984e+02 8.98497681e+02 6.43113256e-01]	[4.70039062e+02 8.72840759e+02 4.83368605e-01]	[4.00777435e+02 7.93340881e+02 7.63069689e-01]	[3.90415955e+02 7.90602905e+02 7.84708500e-01]	[421.23599243 770.14001465 0.77234769]
[400.6864624 282.69940186 0.89969993]	[398.23568726 357.22787476 0.95787692]	[339.20266724 359.59817505 0.89624244]	[321.16778564 462.38006592 0.88675445]	[310.94189453 559.82067871 0.85199821]	[457.16125488 357.18966675 0.9017508 ]	[475.10040283 462.19848633 0.88991439]	[482.95901489 557.27404785 0.88397086]	[403.39215088 523.92468262 0.7182796 ]	[367.41027832 523.94958496 0.69627863]	[398.17547607 664.99584961 0.80376631]	[413.55801392 765.04754639 0.79651201]	[441.79177856 523.92718506 0.7371617 ]	[444.42605591 688.06896973 0.73230904]	[4.75155914e+02 8.65116150e+02 7.23824382e-01]	[390.42474365 274.92498779 0.8855617 ]	[416.04000854 274.98419189 0.90543509]	[372.50253296 280.13580322 0.85649794]	[426.4347229 280.17193604 0.85788572]	[4.67435852e+02 9.08656250e+02 6.93954945e-01]	[4.82949738e+02 8.98484924e+02 6.99889064e-01]	[4.72580200e+02 8.72828979e+02 5.33667564e-01]	[4.00808289e+02 7.93314331e+02 7.81289101e-01]	[390.42160034 790.60479736 0.79797339]	[4.21189880e+02 7.67670288e+02 7.51258492e-01]
[400.69769287 285.25012207 0.89024544]	[398.23019409 359.69378662 0.95527941]	[339.23104858 359.68899536 0.8903144 ]	[321.17526245 464.91033936 0.86235714]	[308.40100098 562.32647705 0.85937488]	[457.13894653 359.66638184 0.90324461]	[475.16827393 462.36209106 0.87998712]	[485.34375 559.80908203 0.90050548]	[403.37490845 526.45581055 0.71457392]	[367.40783691 526.45324707 0.68989336]	[398.1086731 665.02783203 0.81190419]	[413.53930664 765.03063965 0.79077107]	[441.77041626 526.47235107 0.72842479]	[444.40362549 688.13378906 0.72745937]	[4.72588287e+02 8.67638367e+02 7.22781003e-01]	[390.47683716 274.98272705 0.89775407]	[416.07907104 275.08822632 0.92381746]	[372.52584839 280.17785645 0.85171229]	[428.91467285 282.71273804 0.83570778]	[4.67412323e+02 9.08752991e+02 6.75571799e-01]	[4.82861084e+02 9.01039062e+02 6.81074381e-01]	[4.69970032e+02 8.72871277e+02 5.47727346e-01]	[4.00834290e+02 7.93308289e+02 7.80085146e-01]	[390.4241333 790.61541748 0.80199051]	[4.21173553e+02 7.67659912e+02 7.45473325e-01]
[400.68634033 287.84991455 0.89718509]	[398.25137329 362.19537354 0.9444564 ]	[339.25698853 359.8192749 0.87477946]	[321.16497803 470.00674438 0.84853828]	[308.37771606 562.4251709 0.86936462]	[457.17590332 359.7802124 0.89713788]	[477.61206055 464.94137573 0.85441589]	[485.3843689 562.36334229 0.90870911]	[403.38882446 531.5534668 0.69821644]	[369.93566895 531.59985352 0.66934991]	[395.64233398 667.45935059 0.78954017]	[413.52069092 765.01715088 0.78267819]	[441.77206421 531.56005859 0.71347356]	[444.41290283 693.19628906 0.70450592]	[4.72548279e+02 8.70186951e+02 7.32996821e-01]	[390.42831421 275.0914917 0.90674317]	[416.1015625 277.49127197 0.93494403]	[372.50924683 282.77890015 0.8294639 ]	[428.97128296 287.84347534 0.83024079]	[4.64865417e+02 9.11123474e+02 6.93878889e-01]	[4.82793549e+02 9.03564087e+02 6.90726817e-01]	[4.69971649e+02 8.75379333e+02 5.37887454e-01]	[4.03257355e+02 7.93337952e+02 7.75522232e-01]	[390.44683838 790.63671875 0.80281341]	[4.21151947e+02 7.67629639e+02 7.28400588e-01]
[400.67144775 290.44485474 0.91031915]	[400.61380005 362.31829834 0.92799234]	[339.28564453 362.32827759 0.85650539]	[321.15557861 472.54421997 0.84884119]	[308.37200928 564.90179443 0.86915183]	[457.20153809 362.27093506 0.881531 ]	[477.63415527 467.48471069 0.84716529]	[485.456604 562.46844482 0.89068758]	[403.38687134 534.12896729 0.70001614]	[369.95803833 536.65631104 0.67355007]	[395.61355591 667.56872559 0.77329451]	[413.4921875 764.96478271 0.77201903]	[441.77047729 534.14465332 0.71574962]	[444.41152954 695.75622559 0.70201099]	[4.75091125e+02 8.72758179e+02 7.33223736e-01]	[387.94970703 277.52639771 0.90786296]	[416.10794067 277.56713867 0.93426859]	[372.5385437 287.80108643 0.82411665]	[431.51473999 290.38131714 0.84257269]	[4.62324982e+02 9.11263000e+02 6.73556864e-01]	[4.80276459e+02 9.08715027e+02 6.85554504e-01]	[4.75103363e+02 8.83078796e+02 5.10305762e-01]	[4.03287933e+02 7.93336670e+02 7.71755159e-01]	[390.44729614 790.63763428 0.80280936]	[4.18770782e+02 7.67545715e+02 7.24079192e-01]
[400.66720581 292.90982056 0.91678596]	[400.62860107 364.86047363 0.91134173]	[339.27249146 364.84915161 0.85266531]	[321.17233276 475.10705566 0.85770851]	[308.38922119 565.03131104 0.85489804]	[457.22064209 364.7819519 0.8660748 ]	[477.67022705 472.56350708 0.85597146]	[485.49047852 564.89428711 0.88271958]	[403.37527466 536.71826172 0.70180875]	[369.8923645 539.21130371 0.68098176]	[395.53323364 667.61364746 0.76509875]	[413.52243042 764.96142578 0.77877128]	[441.79269409 536.73284912 0.71695489]	[446.86834717 700.85980225 0.7097652 ]	[4.75126190e+02 8.72758484e+02 7.47481942e-01]	[387.94909668 277.57797241 0.90677536]	[416.11953735 277.62167358 0.92973423]	[372.53527832 290.34744263 0.82719702]	[431.54812622 292.90158081 0.86046612]	[4.64923828e+02 9.11281189e+02 6.65585399e-01]	[4.82815674e+02 9.08667419e+02 6.89318657e-01]	[4.72599854e+02 8.83052490e+02 5.13960004e-01]	[4.03280121e+02 7.93360901e+02 7.68667579e-01]	[390.45043945 790.65197754 0.80445218]	[4.18795380e+02 7.67538635e+02 7.20965981e-01]
[400.69348145 292.93762207 0.91484153]	[400.61984253 367.3923645 0.90754223]	[339.26483154 367.35424805 0.85216826]	[321.2149353 475.14001465 0.85361171]	[310.89199829 565.03540039 0.85408425]	[457.21398926 364.85040283 0.85605073]	[477.65029907 472.56362915 0.85314947]	[487.92208862 564.99261475 0.86861211]	[403.34887695 536.68066406 0.70641273]	[367.37969971 536.73474121 0.68178213]	[395.5635376 667.60272217 0.76421934]	[413.51824951 764.95239258 0.7781899 ]	[441.76437378 536.67211914 0.71913403]	[4.46975739e+02 7.00868713e+02 6.90006793e-01]	[4.77669067e+02 8.72713379e+02 7.56182134e-01]	[390.44177246 277.60202026 0.90236562]	[416.15130615 277.64331055 0.93063754]	[374.9675293 290.44665527 0.83948499]	[434.02877808 292.95471191 0.87600768]	[4.64945770e+02 9.11306946e+02 6.74715400e-01]	[4.82871307e+02 9.08721619e+02 6.88375294e-01]	[4.75111206e+02 8.80510071e+02 4.92240608e-01]	[4.03255646e+02 7.93374634e+02 7.61765659e-01]	[390.43463135 790.6605835 0.80036378]	[4.21158997e+02 7.67523376e+02 7.24062800e-01]
[400.69735718 292.93234253 0.91511512]	[400.6312561 367.40286255 0.9072727 ]	[339.26605225 367.35342407 0.85121852]	[321.20422363 475.14517212 0.85510498]	[313.41067505 567.47045898 0.8574031 ]	[459.59875488 364.87664795 0.85560751]	[477.6446228 472.53326416 0.84994197]	[487.9196167 564.96624756 0.87230927]	[403.36984253 536.72265625 0.70456159]	[367.39874268 539.22540283 0.68569714]	[395.62490845 667.61279297 0.77061796]	[413.50921631 762.50793457 0.77519947]	[441.79275513 536.71801758 0.71872443]	[449.46078491 703.4362793 0.70639241]	[4.77633545e+02 8.70285156e+02 7.40660191e-01]	[390.46273804 277.59036255 0.90483356]	[416.16079712 277.64389038 0.93197876]	[374.98477173 290.42724609 0.83982527]	[434.04345703 292.96182251 0.88006335]	[4.64945648e+02 9.11277527e+02 6.76413298e-01]	[4.82853516e+02 9.08679565e+02 6.86987221e-01]	[4.75091705e+02 8.77973877e+02 4.93678808e-01]	[4.00844299e+02 7.93361206e+02 7.66581059e-01]	[390.42071533 790.64807129 0.80073333]	[4.21153900e+02 7.67512939e+02 7.29037941e-01]
[400.69854736 292.92480469 0.91604054]	[400.62942505 367.40170288 0.908014 ]	[339.24685669 367.35174561 0.8539694 ]	[321.23352051 475.15530396 0.84895808]	[313.48757935 565.0536499 0.87641597]	[459.60018921 364.87194824 0.85746855]	[477.63793945 472.52554321 0.8458696 ]	[487.92306519 564.96624756 0.8722496 ]	[403.37579346 536.73052979 0.69938499]	[367.41677856 539.21673584 0.68047839]	[395.63638306 667.5947876 0.77654612]	[413.50534058 762.50036621 0.77531904]	[441.79199219 536.73309326 0.71264565]	[449.44393921 703.39404297 0.70724273]	[4.77654968e+02 8.70271423e+02 7.65795708e-01]	[390.46286011 277.57327271 0.90726453]	[416.16864014 277.63476562 0.93505931]	[374.98257446 290.38562012 0.83514583]	[434.05828857 292.95556641 0.88043642]	[4.67447632e+02 9.11293518e+02 6.93937778e-01]	[4.82902802e+02 9.08679077e+02 7.00947762e-01]	[4.75104065e+02 8.77946533e+02 5.13537109e-01]	[4.03264496e+02 7.93356323e+02 7.67968118e-01]	[390.43463135 790.64367676 0.80167681]	[4.21151459e+02 7.65075806e+02 7.30235159e-01]
[400.67843628 292.90820312 0.91588312]	[400.61639404 367.36297607 0.90906304]	[339.23580933 364.86178589 0.85603493]	[321.23291016 475.09725952 0.84133226]	[313.52130127 565.0244751 0.88786453]	[457.21627808 364.85522461 0.8569814 ]	[477.6350708 472.52029419 0.84568775]	[485.50073242 564.94989014 0.87488377]	[403.34689331 534.14837646 0.6991815 ]	[367.40219116 536.65856934 0.67043811]	[395.60516357 667.55426025 0.79186696]	[413.52172852 762.48852539 0.77926385]	[441.75878906 534.14764404 0.71155953]	[449.42782593 700.89276123 0.70399261]	[4.77666321e+02 8.70280212e+02 7.65267670e-01]	[390.43865967 277.55288696 0.90872747]	[416.14544678 277.62335205 0.93271399]	[374.98703003 287.84384155 0.82846826]	[434.02511597 292.93719482 0.87161082]	[4.67447876e+02 9.11300720e+02 6.89479291e-01]	[4.82905762e+02 9.08694519e+02 7.00153828e-01]	[4.75112793e+02 8.77971680e+02 5.06740868e-01]	[4.03254456e+02 7.93363037e+02 7.67898321e-01]	[390.43325806 790.64416504 0.80175668]	[4.21167297e+02 7.65070129e+02 7.36650586e-01]
[400.64648438 292.91574097 0.91765285]	[400.61126709 367.33267212 0.90927786]	[339.23742676 364.85076904 0.8571257 ]	[321.23410034 475.0880127 0.84102041]	[315.91879272 564.97406006 0.9049418 ]	[457.19363403 364.82116699 0.85727149]	[477.64190674 472.54214478 0.84762359]	[485.47372437 564.93518066 0.8810932 ]	[403.35391235 534.16070557 0.69782168]	[367.40231323 536.66455078 0.67182559]	[395.64053345 667.52056885 0.79457819]	[413.52182007 762.4934082 0.78017795]	[441.76467896 534.16717529 0.70973331]	[449.49127197 703.44372559 0.70407343]	[4.77675903e+02 8.70285767e+02 7.68600821e-01]	[387.93109131 277.56933594 0.90714365]	[416.09796143 277.6182251 0.92519778]	[374.97244263 287.83782959 0.8260653 ]	[431.53668213 292.88699341 0.85545737]	[4.67443512e+02 9.11307312e+02 6.95421576e-01]	[4.82898163e+02 9.08699829e+02 7.04995930e-01]	[4.75131531e+02 8.77974060e+02 5.10147035e-01]	[4.03252441e+02 7.93343689e+02 7.71157205e-01]	[390.43899536 790.63183594 0.80183923]	[4.21159851e+02 7.67508362e+02 7.41881430e-01]
[400.64666748 292.91445923 0.91782248]	[400.61187744 364.87963867 0.90967453]	[339.23236084 364.84301758 0.85877043]	[321.23928833 475.09848022 0.84341371]	[315.92245483 564.97393799 0.9062013 ]	[457.19943237 364.82504272 0.85788906]	[477.63806152 472.54006958 0.84687537]	[485.4765625 564.9418335 0.87953937]	[403.36062622 534.15917969 0.69899458]	[369.88821411 536.67822266 0.67197716]	[395.637146 667.53143311 0.79391557]	[413.52160645 762.50061035 0.78014255]	[441.7633667 534.16345215 0.71260327]	[4.49495483e+02 7.03392090e+02 7.01095045e-01]	[4.77677399e+02 8.70294067e+02 7.70408988e-01]	[387.93429565 277.5692749 0.90735698]	[416.0982666 277.61752319 0.92565328]	[374.97421265 287.84231567 0.82656527]	[431.53482056 292.88565063 0.85502982]	[4.67408813e+02 9.11323303e+02 6.95993066e-01]	[4.82871765e+02 9.08724487e+02 7.07424343e-01]	[4.75147614e+02 8.80454590e+02 5.15306711e-01]	[4.03253998e+02 7.93344849e+02 7.69528925e-01]	[390.43884277 790.63201904 0.80015528]	[4.21157379e+02 7.67512817e+02 7.41904080e-01]
[398.277771 292.93234253 0.91689843]	[398.271698 364.84701538 0.9138872 ]	[339.2286377 364.83499146 0.85951364]	[321.24636841 475.07736206 0.83848006]	[315.92749023 564.96148682 0.90721428]	[457.17398071 364.78475952 0.86010385]	[477.63922119 472.53759766 0.84563613]	[485.4848938 564.91442871 0.88155353]	[403.37088013 536.68139648 0.69660008]	[367.41217041 536.70153809 0.67251563]	[395.62698364 667.55596924 0.78612304]	[413.52084351 762.51647949 0.7787745 ]	[441.77957153 536.69696045 0.71003985]	[4.49483582e+02 7.03396667e+02 7.00520694e-01]	[4.77680969e+02 8.70302063e+02 7.64728248e-01]	[387.88592529 277.58856201 0.90675575]	[416.04177856 277.62796021 0.91051179]	[372.54916382 287.83276367 0.81688255]	[431.48806763 292.86611938 0.84610593]	[4.67403595e+02 9.11296814e+02 6.92142487e-01]	[4.82881256e+02 9.08706482e+02 7.06053078e-01]	[4.75170349e+02 8.80509277e+02 5.08150101e-01]	[4.00801819e+02 7.93346191e+02 7.61894941e-01]	[387.92196655 790.62145996 0.79382414]	[4.21166199e+02 7.67528564e+02 7.37442017e-01]
[398.24588013 292.95404053 0.91757679]	[398.26089478 364.83209229 0.91700768]	[339.2059021 364.83227539 0.86138821]	[321.24594116 475.0796814 0.83855599]	[315.92556763 564.94348145 0.90843719]	[457.17782593 364.7746582 0.86184007]	[477.65341187 472.51950073 0.84616327]	[485.4871521 564.90930176 0.88199276]	[403.38192749 536.71856689 0.6960125 ]	[369.89428711 539.20300293 0.67401201]	[395.59735107 667.5534668 0.77929139]	[413.5456543 762.49316406 0.77822584]	[441.79776001 539.20257568 0.70767272]	[449.46218872 703.41333008 0.70737773]	[4.77674316e+02 8.70309021e+02 7.69078255e-01]	[385.39859009 277.6086731 0.90603042]	[413.59024048 277.64035034 0.8995378 ]	[372.52981567 287.84072876 0.81206584]	[429.00131226 290.4385376 0.8402468 ]	[4.67396088e+02 9.11296509e+02 6.95253491e-01]	[4.82886963e+02 9.08701050e+02 7.04417467e-01]	[4.77611115e+02 8.80486755e+02 5.13167262e-01]	[4.00807220e+02 7.93346191e+02 7.59452105e-01]	[387.93603516 790.61724854 0.79089838]	[4.21190063e+02 7.65078308e+02 7.31886744e-01]
[398.19708252 292.9753418 0.92069834]	[398.23086548 362.34628296 0.92724937]	[339.19656372 362.35061646 0.86862338]	[321.23574829 475.12234497 0.84508258]	[313.51989746 564.99328613 0.89368945]	[457.14346313 362.30639648 0.86763877]	[477.61264038 469.98794556 0.84057099]	[485.4937439 564.82702637 0.88651752]	[403.32672119 531.60339355 0.69973099]	[367.35900879 534.12145996 0.67053521]	[395.60281372 667.5335083 0.7778554 ]	[413.59524536 762.4987793 0.78358412]	[441.74475098 531.59796143 0.70726395]	[4.49429993e+02 7.00935425e+02 6.99965358e-01]	[4.77735718e+02 8.72811340e+02 7.81681895e-01]	[385.33889771 277.61270142 0.91309035]	[413.5279541 277.65298462 0.88859242]	[372.49230957 285.31835938 0.81044739]	[428.91812134 290.40933228 0.84083742]	[4.67409729e+02 9.11344177e+02 7.06724167e-01]	[4.82910797e+02 9.11148865e+02 7.22190261e-01]	[4.77697754e+02 8.85617981e+02 5.27663708e-01]	[4.00811340e+02 7.93358032e+02 7.56283820e-01]	[3.90432953e+02 7.90618164e+02 7.88441479e-01]	[4.21230682e+02 7.67515320e+02 7.30925560e-01]
[398.19036865 292.97439575 0.92290908]	[398.21792603 362.30413818 0.93599874]	[339.19851685 362.30661011 0.87356853]	[321.21112061 475.08737183 0.84801894]	[313.47982788 564.9196167 0.89382815]	[457.10906982 362.2588501 0.87167555]	[477.58908081 467.44390869 0.84062058]	[485.47457886 562.46112061 0.8901971 ]	[403.31381226 529.04742432 0.70311135]	[364.88015747 531.57543945 0.67242521]	[398.0328064 667.50592041 0.80849355]	[413.57556152 762.51397705 0.78704655]	[441.73693848 529.01837158 0.70824093]	[4.49467590e+02 6.98364319e+02 6.94075942e-01]	[4.80117218e+02 8.70230957e+02 7.79830694e-01]	[385.33282471 277.60714722 0.914096 ]	[413.51974487 277.65176392 0.88625371]	[372.50012207 285.26098633 0.81193048]	[428.91082764 290.36883545 0.83918011]	[4.69959564e+02 9.11353638e+02 6.85756028e-01]	[4.85353790e+02 9.08749390e+02 6.88261032e-01]	[4.77696869e+02 8.77916199e+02 5.31363189e-01]	[4.00831299e+02 7.93328796e+02 7.69264698e-01]	[390.44061279 790.6116333 0.79510337]	[4.21216858e+02 7.67530396e+02 7.43391514e-01]
[398.2130127 292.87704468 0.91049397]	[398.15563965 362.22817993 0.94282401]	[339.14413452 362.26104736 0.88550532]	[321.16220093 470.04449463 0.84957981]	[313.4246521 564.85168457 0.88295335]	[454.64251709 359.79214478 0.87795722]	[475.12728882 464.84466553 0.85831267]	[485.46630859 562.27716064 0.88891554]	[403.26821899 526.46203613 0.72447526]	[364.80761719 526.50793457 0.69645631]	[398.06341553 667.46905518 0.81627417]	[413.56106567 762.50848389 0.79390579]	[441.71643066 526.42193604 0.72749126]	[449.45565796 693.24127197 0.70943272]	[4.80156769e+02 8.70182800e+02 7.42447376e-01]	[385.36477661 277.51187134 0.91417438]	[413.51257324 277.58551025 0.88976413]	[372.44216919 282.68151855 0.82319492]	[426.42770386 287.79125977 0.83634102]	[4.67484833e+02 9.11281616e+02 6.44168973e-01]	[4.82938202e+02 9.08717773e+02 6.44359469e-01]	[4.77706329e+02 8.77899902e+02 4.98727113e-01]	[4.00841888e+02 7.93345947e+02 7.63022423e-01]	[390.43054199 790.62432861 0.79324538]	[4.21197754e+02 7.67509705e+02 7.50166118e-01]
[398.22000122 287.79602051 0.89299923]	[398.11483765 359.68270874 0.95099103]	[339.1055603 359.70117188 0.90527707]	[321.17037964 462.41494751 0.87703365]	[310.97994995 562.27459717 0.8665756 ]	[454.58837891 359.64111328 0.87738168]	[475.07608032 462.29263306 0.88882744]	[485.4659729 559.70397949 0.86086041]	[403.30371094 526.41577148 0.72659457]	[364.86016846 526.47253418 0.69216752]	[398.08883667 665.0123291 0.81461507]	[413.55725098 762.50500488 0.79905605]	[441.72790527 523.92834473 0.73914075]	[449.52542114 688.15002441 0.73023051]	[4.80250641e+02 8.67587402e+02 7.57092237e-01]	[385.34320068 275.05145264 0.91057277]	[411.01235962 275.11956787 0.8865127 ]	[369.92636108 280.18835449 0.83709621]	[423.92868042 282.70077515 0.85783958]	[4.70018860e+02 9.11267700e+02 6.99166119e-01]	[4.85431030e+02 9.08673828e+02 6.71279490e-01]	[4.80235443e+02 8.72818115e+02 5.35445809e-01]	[4.00835266e+02 7.93343140e+02 7.64261305e-01]	[3.87932465e+02 7.90625122e+02 7.90318429e-01]	[421.21954346 767.5255127 0.771429 ]
[398.18103027 280.21270752 0.91240227]	[398.12637329 357.15490723 0.95449078]	[339.08728027 359.57672119 0.90711969]	[318.74157715 462.3656311 0.8983894 ]	[310.92428589 559.75256348 0.846053 ]	[454.60516357 357.09622192 0.87233651]	[475.09024048 462.19735718 0.88875192]	[485.43981934 552.14758301 0.84006959]	[403.31838989 523.8550415 0.73255306]	[364.87838745 523.92614746 0.70734233]	[395.61404419 664.97802734 0.81564927]	[413.55975342 764.99572754 0.81242406]	[441.73907471 523.81573486 0.73713285]	[449.51071167 685.54064941 0.77195942]	[4.80207336e+02 8.54817932e+02 7.46594548e-01]	[382.8684082 274.88549805 0.89657074]	[408.47781372 274.92938232 0.8728348 ]	[367.42019653 277.65338135 0.85851288]	[423.868927 280.11322021 0.89377171]	[4.72519775e+02 9.08663574e+02 6.54332519e-01]	[4.85444580e+02 8.98457886e+02 6.40465975e-01]	[4.80162262e+02 8.67605164e+02 4.92272794e-01]	[4.00846802e+02 7.95801697e+02 7.60508418e-01]	[3.87915802e+02 7.90668640e+02 7.88668871e-01]	[421.25012207 767.57739258 0.79460478]
[398.07116699 277.68228149 0.94044918]	[398.0874939 356.98364258 0.93393719]	[336.69955444 357.04724121 0.8951571 ]	[318.66201782 459.79592896 0.9230895 ]	[310.86859131 554.66467285 0.8146708 ]	[452.06930542 354.57531738 0.84106433]	[475.08288574 459.6499939 0.88124228]	[485.3973999 544.54144287 0.87792164]	[403.35131836 521.35491943 0.73155022]	[367.36517334 523.82751465 0.71556628]	[393.05700684 664.97314453 0.8197844 ]	[413.55911255 762.50152588 0.80874699]	[441.78564453 521.3392334 0.73863977]	[452.05978394 685.55444336 0.76594269]	[4.80221161e+02 8.52286560e+02 7.38401830e-01]	[382.78112793 269.865448 0.88481808]	[408.38522339 272.38793945 0.86022103]	[367.3578186 275.04403687 0.85598016]	[423.82165527 277.56060791 0.93723553]	[4.72590424e+02 9.03609619e+02 6.34440899e-01]	[4.87926331e+02 8.95896851e+02 6.45542741e-01]	[4.77699646e+02 8.65077026e+02 4.77936596e-01]	[4.03275360e+02 7.95852600e+02 7.58087814e-01]	[3.87919708e+02 7.90695374e+02 7.88728535e-01]	[421.25314331 767.49755859 0.80496442]
[395.64059448 277.48608398 0.94896394]	[398.04205322 352.0234375 0.89945769]	[336.66818237 354.49740601 0.88595247]	[318.59124756 459.63934326 0.91620219]	[308.37121582 549.54284668 0.81391257]	[449.49359131 346.87768555 0.82240522]	[475.09796143 454.58770752 0.84030241]	[485.46295166 541.90997314 0.8912909 ]	[403.34631348 521.36749268 0.7312097 ]	[367.33709717 523.8145752 0.71991318]	[390.41513062 664.99023438 0.81951416]	[413.58578491 762.48883057 0.81162792]	[441.8086853 521.35791016 0.73809624]	[452.05163574 682.94354248 0.78747404]	[4.80252655e+02 8.49737549e+02 7.42878199e-01]	[380.30023193 264.72479248 0.89578402]	[405.83483887 264.79678345 0.83895844]	[362.35150146 274.97064209 0.87898099]	[421.35723877 275.03988647 0.94322741]	[4.77616913e+02 8.95917969e+02 6.42037213e-01]	[4.90522736e+02 8.93221863e+02 6.58237100e-01]	[4.77694855e+02 8.59991760e+02 4.83468115e-01]	[4.03303162e+02 7.95808044e+02 7.65405297e-01]	[390.43313599 790.67694092 0.79495865]	[421.28952026 765.08325195 0.8168512 ]
[395.54342651 274.9850769 0.92141747]	[398.02001953 344.29971313 0.895877 ]	[336.63540649 349.44219971 0.86577857]	[318.59475708 454.60787964 0.88533151]	[308.32000732 546.94293213 0.82798934]	[449.44525146 341.68838501 0.86414552]	[475.10308838 444.37249756 0.85223269]	[487.93560791 539.2612915 0.86785448]	[403.36306763 518.71221924 0.70689565]	[367.38674927 521.22436523 0.69626772]	[387.89215088 664.88647461 0.82187295]	[416.0133667 762.43115234 0.81185454]	[441.81872559 518.67602539 0.70975745]	[454.59143066 677.81512451 0.7732926 ]	[4.80296570e+02 8.47058533e+02 7.31738985e-01]	[380.20639038 259.61804199 0.93915987]	[403.3163147 259.65368652 0.87836826]	[362.23608398 272.36242676 0.84550411]	[421.24377441 272.39111328 0.90752178]	[4.80185883e+02 8.93298828e+02 6.67572737e-01]	[4.95654358e+02 8.88207031e+02 6.36891425e-01]	[4.77658844e+02 8.52358398e+02 4.98238981e-01]	[4.03323273e+02 7.95801758e+02 7.61428773e-01]	[3.90438995e+02 7.90669067e+02 7.90379345e-01]	[421.30548096 765.02911377 0.82102633]
[393.06564331 272.41049194 0.87961841]	[395.60507202 339.2661438 0.92108083]	[336.62301636 341.81484985 0.87637138]	[318.59542847 451.99362183 0.87865776]	[305.83544922 544.43511963 0.85106832]	[446.94750977 339.09405518 0.88028187]	[475.11270142 441.73431396 0.90086925]	[488.02578735 531.62579346 0.82203925]	[403.37738037 513.6171875 0.70174479]	[367.41845703 516.1729126 0.68056852]	[387.87957764 662.38665771 0.81161499]	[416.06500244 762.45562744 0.82553977]	[441.83435059 513.59014893 0.71333426]	[457.08270264 672.65313721 0.79677445]	[4.80285767e+02 8.36868103e+02 7.51880586e-01]	[380.1746521 257.05807495 0.96798956]	[403.24841309 257.08950806 0.92614174]	[359.818573 262.25720215 0.85316038]	[421.22445679 264.80383301 0.86917698]	[4.77711182e+02 8.80524170e+02 6.21164978e-01]	[4.95613190e+02 8.75351196e+02 6.34911239e-01]	[4.77696320e+02 8.49679138e+02 5.44867575e-01]	[4.03313904e+02 7.95795410e+02 7.71059334e-01]	[390.4508667 790.65716553 0.79644704]	[421.35632324 765.06689453 0.8172729 ]
[390.4937439 264.76412964 0.84461343]	[395.57818604 336.62402344 0.93115473]	[336.60757446 339.17053223 0.90710634]	[318.61712646 444.33758545 0.89894533]	[308.38891602 541.83166504 0.85583985]	[446.96508789 334.05014038 0.84599704]	[477.61605835 436.66204834 0.88215208]	[490.55310059 523.90826416 0.86117285]	[405.82736206 508.45571899 0.70515269]	[369.95776367 511.03198242 0.67615789]	[387.87857056 662.32000732 0.80446827]	[416.0791626 762.50500488 0.83270532]	[441.86453247 505.91738892 0.71925145]	[457.2024231 667.57067871 0.8527227 ]	[4.80251068e+02 8.31702942e+02 8.12582374e-01]	[380.08206177 254.51660156 0.96733403]	[400.7628479 254.53956604 0.96121275]	[359.70541382 259.58563232 0.91214305]	[418.78012085 259.61758423 0.91147345]	[4.77710663e+02 8.72804932e+02 7.25671530e-01]	[4.95642792e+02 8.70178345e+02 7.00876236e-01]	[4.77663422e+02 8.39487122e+02 5.61467111e-01]	[4.03305756e+02 7.95827454e+02 7.60308087e-01]	[390.43521118 790.67541504 0.79354298]	[421.368927 767.51446533 0.81711471]
[390.45199585 259.65222168 0.8704614 ]	[395.53961182 334.0289917 0.89605278]	[336.57131958 336.56622314 0.90225738]	[318.59414673 439.31243896 0.9302507 ]	[310.90713501 536.72229004 0.82392192]	[446.91885376 328.87185669 0.83263206]	[477.65478516 431.47543335 0.85270309]	[495.59362793 521.37841797 0.87953937]	[405.89959717 503.34820557 0.705365 ]	[372.48101807 505.90228271 0.69378793]	[390.44204712 654.76855469 0.7968421 ]	[416.12026978 762.46765137 0.83648521]	[444.30316162 500.83547974 0.7137832 ]	[459.59384155 664.88952637 0.8501575 ]	[4.80244812e+02 8.21483643e+02 7.86064148e-01]	[377.6968689 251.9475708 0.93377441]	[400.74237061 251.93663025 0.91710681]	[359.61990356 254.56517029 0.94216669]	[418.78900146 254.5246582 0.95030069]	[4.75157471e+02 8.62572815e+02 6.78531706e-01]	[4.93098206e+02 8.54895142e+02 6.82382584e-01]	[4.77716949e+02 8.29214417e+02 5.83525062e-01]	[4.03314362e+02 7.95869873e+02 7.49436557e-01]	[3.90439667e+02 7.90673645e+02 7.90095925e-01]	[423.78872681 767.49078369 0.80540764]
[390.48669434 257.08602905 0.90303361]	[395.55664062 326.35144043 0.86124134]	[336.57705688 333.94934082 0.87775677]	[318.64025879 436.59814453 0.89640105]	[310.93560791 531.53033447 0.81043279]	[446.88394165 321.17245483 0.87207508]	[477.63253784 421.30310059 0.89928019]	[498.11990356 516.14447021 0.8337841 ]	[408.43185425 498.16604614 0.6946767 ]	[374.9932251 500.73757935 0.7119652 ]	[393.04833984 649.56085205 0.82304317]	[416.13882446 762.42254639 0.8376444 ]	[444.3631897 495.61236572 0.69387549]	[459.68603516 659.78955078 0.82521832]	[4.80283478e+02 8.13851196e+02 8.08865607e-01]	[377.69366455 249.31414795 0.90823734]	[400.72454834 246.81518555 0.8864969 ]	[359.59222412 254.3874054 0.92717302]	[418.7149353 251.93507385 0.89897817]	[4.75116364e+02 8.57380249e+02 6.55691385e-01]	[4.93075623e+02 8.52301208e+02 6.84441507e-01]	[4.80180481e+02 8.26621399e+02 5.91770649e-01]	[4.03332123e+02 7.95859863e+02 7.67834365e-01]	[390.48614502 790.6661377 0.79626799]	[423.79385376 765.06512451 0.80346966]
[387.94763184 254.51353455 0.90200186]	[393.07666016 318.77908325 0.89320064]	[336.52716064 326.32446289 0.85872132]	[318.6383667 431.53945923 0.8716405 ]	[313.47229004 523.94366455 0.86962718]	[444.43499756 318.55654907 0.89521402]	[477.64926147 418.70288086 0.91702765]	[498.15716553 505.99627686 0.85609734]	[410.95751953 490.49359131 0.6799342 ]	[375.06872559 495.61300659 0.68668485]	[395.52929688 647.03381348 0.84918761]	[418.55792236 762.46264648 0.85507464]	[444.39251709 485.42504883 0.68858397]	[459.69918823 647.10565186 0.87208831]	[480.30749512 811.26708984 0.83008105]	[377.6399231 241.6521759 0.9048605]	[400.65719604 239.15864563 0.91109192]	[357.20059204 249.33345032 0.87777615]	[418.6164856 246.75390625 0.84731406]	[4.77661163e+02 8.49777649e+02 6.65009379e-01]	[4.95647644e+02 8.47149658e+02 6.60744071e-01]	[4.80188446e+02 8.21445923e+02 5.93683958e-01]	[4.03320465e+02 7.95891907e+02 7.63930500e-01]	[392.98388672 790.69152832 0.79533672]	[423.8475647 767.503479 0.80632126]
[387.94976807 254.34638977 0.87373888]	[395.5005188 316.13549805 0.91971225]	[336.54071045 318.75814819 0.88961267]	[318.69577026 423.89306641 0.87890518]	[313.53094482 521.3324585 0.88120484]	[446.87399292 313.5045166 0.85014999]	[477.71148682 411.01782227 0.85431832]	[498.22338867 503.33255005 0.89870155]	[411.00857544 485.35665894 0.68608397]	[375.09127808 490.51220703 0.68044442]	[395.58309937 644.4520874 0.86672866]	[418.54577637 764.9519043 0.86688328]	[446.89932251 480.33258057 0.68039268]	[459.80218506 644.50213623 0.88636613]	[480.33950806 808.56286621 0.82471472]	[377.62030029 236.62921143 0.92870694]	[400.68676758 236.57897949 0.94845355]	[357.13320923 239.18878174 0.8974902 ]	[418.62106323 239.06164551 0.85192978]	[4.80132935e+02 8.47055237e+02 7.19493151e-01]	[4.98155243e+02 8.36918579e+02 7.03495264e-01]	[4.80208130e+02 8.11291565e+02 6.41659260e-01]	[4.03356812e+02 7.95858521e+02 7.86032081e-01]	[393.03326416 790.68457031 0.82717806]	[423.83349609 767.60827637 0.81902677]
[387.93643188 249.31674194 0.84150124]	[393.07669067 313.48245239 0.88190311]	[336.50708008 316.10818481 0.89655304]	[318.70440674 421.16818237 0.9124186 ]	[315.95492554 516.16479492 0.85107601]	[446.87261963 303.29211426 0.83527362]	[480.10522461 403.38024902 0.87427288]	[500.65005493 500.71832275 0.9014402 ]	[413.525177 480.24203491 0.69735265]	[377.49499512 482.86196899 0.70812762]	[395.63482666 639.33721924 0.8289814 ]	[418.53161621 764.94470215 0.86111665]	[446.96850586 475.1439209 0.66462582]	[459.80047607 639.35949707 0.85558796]	[482.71514893 795.85626221 0.82601756]	[377.64355469 234.08361816 0.9581846 ]	[400.65658569 234.06019592 0.9568662 ]	[357.14938354 236.46966553 0.9494375 ]	[418.58612061 236.44586182 0.89670229]	[4.80173920e+02 8.39414795e+02 7.25524604e-01]	[4.98199280e+02 8.31847412e+02 7.33685315e-01]	[4.80284241e+02 8.06079346e+02 6.60185933e-01]	[4.03374054e+02 7.95836914e+02 7.90980995e-01]	[393.03527832 790.67297363 0.82963955]	[423.80630493 767.63024902 0.81611168]
[387.94519043 241.6582489 0.85375768]	[395.52236938 305.76239014 0.85637593]	[336.55761719 313.44134521 0.87956464]	[318.75445557 418.65228271 0.8970896 ]	[316.03604126 505.98803711 0.87829691]	[444.45071411 298.19549561 0.88070822]	[477.74923706 400.62420654 0.91963947]	[500.70324707 488.00048828 0.86949861]	[413.55770874 472.58834839 0.68274832]	[377.52426147 477.72805786 0.70435596]	[398.07904053 634.19598389 0.82511133]	[418.540802 765.0112915 0.87761235]	[449.46954346 467.40994263 0.66578877]	[459.8309021 629.08990479 0.85314715]	[482.77053833 790.63397217 0.8652395 ]	[377.66436768 233.85638428 0.95523024]	[400.65335083 233.84806824 0.93845105]	[357.14083862 233.85357666 0.93353879]	[418.55532837 231.41317749 0.85633034]	[4.77708527e+02 8.31655701e+02 8.06617558e-01]	[4.98164001e+02 8.29099731e+02 7.59066164e-01]	[4.80335022e+02 7.95817261e+02 6.93446338e-01]	[403.35620117 795.80114746 0.79703546]	[393.04058838 790.65612793 0.83523893]	[421.38909912 770.12487793 0.82712787]
[390.48135376 239.06443787 0.87669164]	[395.53808594 298.21191406 0.90901196]	[336.5562439 305.79196167 0.85898221]	[321.17410278 413.55593872 0.85865968]	[316.16537476 505.86990356 0.90275329]	[446.90591431 295.60675049 0.88350946]	[480.14431763 395.63922119 0.89547604]	[500.72366333 482.93713379 0.91115904]	[413.57235718 462.3581543 0.70157772]	[377.49310303 467.46627808 0.69342941]	[398.11795044 626.60510254 0.85135317]	[418.57192993 765.01135254 0.88347328]	[452.02362061 459.76251221 0.67624146]	[462.22817993 626.4473877 0.87725532]	[482.74160767 788.05609131 0.86009675]	[377.67486572 231.31956482 0.93448639]	[400.72161865 228.82995605 0.8905375 ]	[357.18328857 228.79547119 0.88795161]	[418.63900757 223.69917297 0.84755808]	[4.80212708e+02 8.26555237e+02 7.92824149e-01]	[5.00683777e+02 8.16420166e+02 7.39070594e-01]	[4.80246216e+02 7.90773987e+02 7.22471118e-01]	[403.35922241 793.37670898 0.80400652]	[393.05145264 790.64105225 0.84368777]	[423.79467773 770.13665771 0.84098464]
[393.012146 234.07106018 0.91273916]	[395.56835938 295.56317139 0.93415999]	[336.58355713 298.20849609 0.90104848]	[321.1746521 405.89038086 0.84159684]	[318.60848999 500.88922119 0.91642427]	[446.92144775 292.9168396 0.84123331]	[480.16119385 387.86541748 0.87036538]	[500.80682373 482.73028564 0.92925531]	[416.08166504 459.80383301 0.71046501]	[377.56921387 464.86141968 0.7095663 ]	[398.17962646 624.01824951 0.86034286]	[418.55410767 765.01293945 0.87394094]	[454.62277222 457.15911865 0.66502541]	[462.25280762 623.82611084 0.86975771]	[482.74816895 780.40905762 0.81940746]	[377.70535278 223.65768433 0.90673059]	[400.73937988 221.10140991 0.89343917]	[359.55996704 221.16822815 0.8902204 ]	[418.62814331 218.56414795 0.83527988]	[4.80247467e+02 8.16383911e+02 7.65087485e-01]	[5.00723938e+02 8.11292908e+02 7.47696519e-01]	[4.80210205e+02 7.88116943e+02 7.15791464e-01]	[403.37884521 793.36553955 0.796345 ]	[393.05178833 790.64337158 0.83799785]	[421.39715576 770.16699219 0.83753586]
[393.02398682 233.92424011 0.90249932]	[395.58483887 293.00656128 0.90771061]	[336.62698364 295.63363647 0.91060925]	[321.2911377 400.69506836 0.86762357]	[318.72116089 498.17132568 0.87267166]	[446.93740845 287.80194092 0.82635999]	[480.17669678 382.80673218 0.88788503]	[500.87722778 480.1234436 0.90008318]	[416.11117554 459.68762207 0.70141131]	[377.57714844 462.29724121 0.70925701]	[398.17749023 623.98376465 0.85187984]	[418.56167603 764.96447754 0.86886311]	[454.64129639 454.56588745 0.65088427]	[462.25531006 618.82989502 0.84838629]	[482.82107544 777.86560059 0.81410939]	[377.75030518 218.56510925 0.91989702]	[400.76699829 216.1474762 0.92391557]	[359.58569336 218.56643677 0.92937291]	[418.67202759 216.1275177 0.84369242]	[4.80141144e+02 8.11276794e+02 8.06275129e-01]	[4.98254486e+02 8.11124634e+02 8.06706727e-01]	[4.80313202e+02 7.88125854e+02 7.21983850e-01]	[403.39370728 793.33703613 0.796942 ]	[395.49108887 790.63085938 0.84584075]	[421.38583374 770.15087891 0.82968503]
[395.54922485 233.84141541 0.90197533]	[398.02670288 290.40118408 0.88958317]	[336.65093994 295.42245483 0.89682186]	[323.74304199 398.11697388 0.86661929]	[321.16534424 493.06719971 0.8410548 ]	[449.46411133 280.24685669 0.83615512]	[480.2272644 380.33557129 0.90553772]	[503.23117065 475.10046387 0.87226772]	[418.57501221 454.58508301 0.6991021 ]	[377.6605835 459.66827393 0.71120381]	[398.18118286 623.91607666 0.83936626]	[418.56390381 764.93988037 0.86357355]	[457.15005493 446.88656616 0.67198968]	[462.30203247 618.75170898 0.84625667]	[482.84835815 772.71136475 0.83588982]	[380.17327881 216.12652588 0.93829477]	[400.8598938 216.05503845 0.91849226]	[359.63641357 216.01873779 0.94631815]	[418.80621338 215.89569092 0.8947491 ]	[477.69604492 808.62835693 0.82167226]	[4.98212677e+02 8.06127319e+02 7.76976526e-01]	[4.80345886e+02 7.83044189e+02 6.84592366e-01]	[405.82489014 793.29669189 0.8028841 ]	[395.51019287 790.60083008 0.85471505]	[421.3918457 770.13653564 0.84002429]
[398.04522705 231.45018005 0.92041981]	[398.08773804 287.79150391 0.89544523]	[336.67520142 292.90618896 0.87960875]	[326.28884888 398.10961914 0.84606123]	[323.80993652 493.05575562 0.81217891]	[452.01419067 280.16766357 0.85012227]	[480.28396606 380.30218506 0.92227978]	[503.27105713 472.52050781 0.871225 ]	[418.58016968 452.02737427 0.68622261]	[377.68161011 457.13391113 0.68758202]	[398.26147461 621.39221191 0.82796615]	[418.57318115 762.47454834 0.85788167]	[457.14172363 444.36972046 0.66833693]	[462.33920288 613.65515137 0.84198296]	[482.78762817 770.10064697 0.86722636]	[380.30175781 216.10028076 0.93195391]	[403.37594604 216.04891968 0.90341365]	[359.72747803 213.51179504 0.9321171 ]	[421.19512939 213.5055542 0.87675458]	[480.35043335 806.10302734 0.8300038 ]	[5.00818329e+02 7.98416687e+02 7.55724490e-01]	[4.80166321e+02 7.75324829e+02 7.03986108e-01]	[405.83673096 793.24731445 0.82282567]	[395.51812744 788.2255249 0.87187827]	[421.37875366 770.13171387 0.84187055]
[398.12579346 231.42829895 0.93117487]	[398.15313721 282.7779541 0.90640473]	[339.09484863 290.39205933 0.86428189]	[326.30599976 395.56668091 0.82839048]	[331.46255493 490.48605347 0.80804378]	[454.5531311 280.13790894 0.85917127]	[480.33648682 380.27185059 0.93260241]	[503.33978271 472.52359009 0.86945862]	[418.64242554 444.3531189 0.70642662]	[377.74337769 449.44766235 0.68385249]	[398.25613403 623.82202148 0.80925876]	[418.56887817 762.51538086 0.86274523]	[457.19515991 441.73678589 0.69932145]	[462.34991455 611.16534424 0.83196551]	[482.83380127 770.0769043 0.85706234]	[382.76983643 216.08930969 0.91418785]	[405.8793335 216.05282593 0.89065868]	[362.22003174 213.47116089 0.90713841]	[421.28927612 213.46516418 0.88661158]	[482.83358765 803.55438232 0.81353599]	[5.03288818e+02 7.95825256e+02 7.65671968e-01]	[4.80169891e+02 7.75303650e+02 6.97722614e-01]	[405.87155151 793.26043701 0.82117766]	[395.53100586 788.23895264 0.87394452]	[421.37097168 770.15063477 0.85372484]
[398.17855835 233.82525635 0.94079912]	[398.21606445 282.74017334 0.91666532]	[339.15231323 290.34341431 0.85260773]	[328.86837769 395.62017822 0.83748507]	[333.98852539 487.96517944 0.82365942]	[457.0763855 280.12927246 0.87124372]	[482.71963501 380.30072021 0.92452312]	[503.40777588 470.04299927 0.86498255]	[418.70166016 441.8548584 0.71603018]	[380.11434937 446.92727661 0.68905741]	[398.27999878 621.28338623 0.80019623]	[418.5647583 764.9520874 0.85975426]	[459.63668823 439.25872803 0.70429617]	[462.35339355 608.53027344 0.85996127]	[482.78189087 767.55859375 0.85907388]	[382.83267212 216.12664795 0.90162683]	[408.4074707 216.06970215 0.88214082]	[362.3137207 213.4510498 0.88287318]	[421.368927 213.40391541 0.88883626]	[482.79754639 798.40814209 0.80703884]	[5.00875305e+02 7.90809570e+02 7.88794398e-01]	[4.80149475e+02 7.70301208e+02 7.07008958e-01]	[405.8631897 793.22180176 0.82550293]	[395.51947021 788.2119751 0.86738265]	[421.37619019 770.18603516 0.85186225]
[398.27960205 233.90971375 0.95362926]	[398.2409668 282.69570923 0.91843748]	[339.2159729 287.85714722 0.84418446]	[331.40005493 395.55062866 0.8346405 ]	[334.03118896 485.43695068 0.8441965 ]	[457.13085938 277.70779419 0.88099653]	[482.75076294 380.27896118 0.92572713]	[503.43621826 472.53372192 0.86482686]	[421.15032959 441.81933594 0.73485219]	[380.20169067 446.88201904 0.70437819]	[400.65518188 616.22705078 0.80717564]	[418.55630493 764.98388672 0.86229718]	[459.7482605 439.2154541 0.72745371]	[462.36132812 606.03649902 0.87608653]	[482.79211426 767.53747559 0.8545959 ]	[385.35354614 218.55369568 0.88161665]	[411.01828003 216.12944031 0.87096906]	[364.82089233 213.46917725 0.8625356 ]	[423.78253174 213.37734985 0.83201241]	[4.82864594e+02 7.95895569e+02 7.93247998e-01]	[5.03280487e+02 7.90742188e+02 7.77935922e-01]	[4.80159363e+02 7.70250854e+02 7.26123035e-01]	[405.85324097 790.84771729 0.82392931]	[395.51342773 788.20324707 0.86021817]	[421.37115479 770.21789551 0.84888291]
[400.67636108 233.98164368 0.95713323]	[400.66317749 282.67550659 0.91793227]	[341.71603394 287.8324585 0.83028126]	[333.96560669 395.61715698 0.86793077]	[336.44082642 482.96929932 0.86710042]	[459.63812256 277.68643188 0.89685816]	[482.82318115 380.31964111 0.91145009]	[503.48834229 472.61151123 0.86726803]	[421.20999146 441.74917603 0.74676591]	[380.262146 444.3605957 0.71266305]	[400.69625854 616.21630859 0.80958647]	[418.56240845 765.00189209 0.86391163]	[459.79714966 439.13961792 0.73426521]	[462.36425781 605.97631836 0.87686068]	[482.76690674 767.49511719 0.85051364]	[387.8996582 218.61724854 0.86709458]	[413.5892334 218.57823181 0.87211138]	[367.34591675 213.54112244 0.84541136]	[423.84677124 213.50697327 0.74923515]	[482.89691162 798.36138916 0.80421555]	[503.30114746 790.73449707 0.79464507]	[4.77712799e+02 7.70226624e+02 7.12914169e-01]	[405.8510437 790.83087158 0.81999832]	[395.51516724 788.18621826 0.85377169]	[421.37356567 770.24200439 0.84359634]
[400.84677124 234.01309204 0.94045269]	[400.7711792 282.68264771 0.91210443]	[344.32672119 285.29696655 0.80859315]	[336.47210693 392.9984436 0.86584735]	[336.47592163 482.90594482 0.87966168]	[459.74078369 277.69699097 0.90320325]	[482.85968018 380.19958496 0.91947687]	[505.87554932 475.08578491 0.86624098]	[421.23858643 441.75064087 0.74515289]	[380.31033325 444.33401489 0.71235722]	[400.71008301 613.70227051 0.81166881]	[418.55737305 765.01824951 0.86557466]	[459.81347656 439.16934204 0.73737484]	[462.40206909 605.9519043 0.87704968]	[482.75756836 764.96228027 0.8323918 ]	[393.02011108 218.67027283 0.86858255]	[418.54095459 218.62124634 0.90097052]	[369.96981812 215.90274048 0.83695185]	[428.94558716 213.38072205 0.73689616]	[482.85498047 793.32299805 0.81305206]	[503.27438354 790.62554932 0.80037707]	[4.77713257e+02 7.70143372e+02 7.06668735e-01]	[405.85385132 790.81939697 0.81696516]	[395.5227356 788.1784668 0.84926891]	[421.36587524 770.25360107 0.84499669]
[403.32601929 234.05813599 0.92222208]	[403.25308228 280.24105835 0.89821005]	[349.42858887 285.26370239 0.80833548]	[336.58575439 390.42840576 0.87076318]	[336.62472534 482.90127563 0.90653729]	[459.85061646 277.68164062 0.90677613]	[482.9446106 380.1829834 0.91080898]	[505.91479492 475.07113647 0.85961336]	[421.28085327 441.82684326 0.72465879]	[380.32794189 444.40759277 0.69058949]	[400.71749878 616.25268555 0.81730956]	[418.55828857 765.0111084 0.86507297]	[462.18988037 439.25735474 0.73372203]	[462.40908813 605.99951172 0.87664247]	[482.7600708 759.9296875 0.81639236]	[395.56384277 221.12533569 0.87791252]	[418.6472168 218.67599487 0.91087973]	[375.03521729 213.55134583 0.87105751]	[434.0512085 213.41439819 0.78950953]	[482.84902954 790.82672119 0.81968981]	[500.85479736 788.16351318 0.79418683]	[4.80136505e+02 7.67686218e+02 6.93870425e-01]	[405.87042236 790.82281494 0.81014979]	[395.52825928 788.17889404 0.84670651]	[421.35903931 770.23779297 0.8467328 ]
[408.39492798 236.4332428 0.89696074]	[403.39608765 280.17852783 0.89049876]	[352.01928711 282.74615479 0.82663 ]	[336.65963745 390.50308228 0.87240052]	[339.10491943 482.84436035 0.91177118]	[462.30300903 277.69628906 0.90558743]	[485.3949585 380.18566895 0.90160894]	[505.99145508 475.11077881 0.8538332 ]	[421.35812378 441.82373047 0.71515775]	[382.79553223 444.39486694 0.67376709]	[400.7137146 618.76275635 0.81671828]	[418.54556274 765.02886963 0.86392879]	[462.23910522 439.27236938 0.73526716]	[462.43740845 606.00256348 0.86194849]	[480.38308716 757.36383057 0.81996387]	[398.07699585 221.17149353 0.89934611]	[418.80526733 221.11772156 0.9091801 ]	[377.53244019 213.54756165 0.87998796]	[436.62249756 213.43380737 0.79482889]	[482.80075073 790.72943115 0.79557252]	[5.00806793e+02 7.88040527e+02 7.45740652e-01]	[4.77689117e+02 7.67607849e+02 7.01302469e-01]	[405.86434937 790.83404541 0.80945832]	[395.53222656 788.19836426 0.84535915]	[421.3374939 770.24981689 0.84758192]
[410.98529053 236.52641296 0.89015895]	[408.46942139 280.21520996 0.86697578]	[354.58978271 282.76773071 0.84295088]	[336.70495605 387.9397583 0.88284034]	[339.19894409 482.8248291 0.91543603]	[464.83007812 280.11791992 0.87856847]	[487.9888916 380.28341675 0.87892354]	[508.44577026 475.08511353 0.83725828]	[421.39202881 441.81195068 0.71067154]	[382.84042358 444.37002563 0.67079836]	[400.75222778 616.26348877 0.81466943]	[418.53909302 765.03326416 0.86068606]	[462.25393677 439.28329468 0.73055875]	[462.44805908 606.02319336 0.86123937]	[480.29440308 757.35784912 0.82555765]	[398.17468262 223.72755432 0.89859146]	[421.23999023 223.75727844 0.88832843]	[377.65878296 215.89628601 0.88684857]	[439.14346313 215.945755 0.8619808 ]	[480.33551025 790.70373535 0.80728072]	[5.00677612e+02 7.88024170e+02 7.43872762e-01]	[4.75171204e+02 7.67620850e+02 6.94903135e-01]	[405.87722778 790.84686279 0.80443376]	[395.53582764 788.21075439 0.84371185]	[421.32434082 770.26293945 0.84319222]
[416.1072998 236.57188416 0.92571944]	[416.05142212 282.68063354 0.88432115]	[357.10159302 282.75704956 0.86834604]	[339.12948608 390.49331665 0.88747853]	[339.26748657 482.82824707 0.90617502]	[467.45553589 280.19332886 0.84719026]	[493.10928345 380.34634399 0.8592158 ]	[508.51889038 472.56359863 0.82407838]	[423.83721924 444.34890747 0.69522256]	[385.3742981 446.91995239 0.65240079]	[400.75424194 616.26660156 0.8134979 ]	[416.17449951 765.07049561 0.86076534]	[462.30917358 441.8117981 0.7178368 ]	[462.44366455 606.09460449 0.8566637 ]	[480.23730469 759.90673828 0.83997715]	[400.69223022 226.28591919 0.89884543]	[423.78598022 226.2598877 0.8727079 ]	[380.24319458 215.94252014 0.89068758]	[441.68936157 215.95658875 0.8729803 ]	[480.20553589 790.77734375 0.8351016 ]	[4.95656738e+02 7.88123413e+02 7.73065448e-01]	[4.77616608e+02 7.67653015e+02 7.35635936e-01]	[405.82540894 790.83422852 0.80851239]	[395.49859619 788.20556641 0.83138305]	[421.31484985 772.70440674 0.84111679]
[418.63977051 236.63269043 0.9369846 ]	[418.57928467 282.71881104 0.90954542]	[357.21542358 282.77633667 0.86702937]	[339.29840088 392.98403931 0.86007828]	[341.67407227 482.83093262 0.89484078]	[472.51727295 280.21310425 0.84368932]	[495.63198853 380.19140625 0.89081228]	[511.03234863 472.56060791 0.82145762]	[423.90255737 441.84399414 0.70323551]	[387.93960571 444.39877319 0.66160399]	[400.83660889 613.70501709 0.80158812]	[416.16992188 765.07659912 0.85507727]	[462.3482666 441.75546265 0.73467213]	[464.82598877 606.0848999 0.85699624]	[480.10470581 759.89227295 0.81230247]	[403.25534058 228.84254456 0.88294661]	[426.34185791 228.81011963 0.86454695]	[382.75234985 215.98565674 0.88126761]	[441.82528687 215.94177246 0.87567472]	[480.29763794 790.78979492 0.83013588]	[4.98135559e+02 7.88096130e+02 7.75159597e-01]	[4.70035278e+02 7.67656250e+02 7.10611463e-01]	[405.82870483 790.83728027 0.80176127]	[395.51287842 788.20922852 0.82661331]	[421.3086853 772.70635986 0.83448321]
[418.73379517 239.04940796 0.94013417]	[418.72946167 282.76367188 0.91597837]	[359.69723511 282.77584839 0.86385787]	[344.27929688 390.49041748 0.81415439]	[341.79632568 482.8036499 0.87944084]	[477.60357666 282.67279053 0.85226506]	[498.19577026 380.20333862 0.91193247]	[513.6362915 475.07897949 0.8236354 ]	[426.43780518 444.31478882 0.69056928]	[393.025177 446.87939453 0.66843641]	[400.87088013 616.22906494 0.79290241]	[418.53219604 765.08392334 0.85445869]	[462.4262085 441.79949951 0.71815526]	[464.85372925 606.09124756 0.84378982]	[477.67861938 754.82733154 0.80755442]	[403.38806152 231.33894348 0.8844052 ]	[428.91882324 231.31086731 0.86521661]	[385.32229614 216.04275513 0.84132147]	[441.91635132 215.99603271 0.86574948]	[480.32785034 790.7678833 0.84490407]	[4.98158051e+02 7.88047363e+02 7.79851317e-01]	[4.67426483e+02 7.67548950e+02 7.05350816e-01]	[405.83520508 793.2288208 0.80585426]	[395.52630615 788.23272705 0.83703417]	[421.31616211 772.70397949 0.83396298]
[421.20776367 239.12265015 0.92771357]	[421.19104004 282.76535034 0.91261268]	[362.23049927 282.77545166 0.8402226 ]	[349.40621948 390.44543457 0.79979616]	[349.43206787 482.8711853 0.84716833]	[480.15408325 280.24520874 0.87306267]	[500.72924805 380.25805664 0.92455405]	[516.20471191 477.60882568 0.84679163]	[434.05627441 441.79162598 0.69513869]	[398.02450562 444.32495117 0.69389802]	[403.33474731 613.64611816 0.78542376]	[418.53829956 765.08032227 0.85242283]	[467.46862793 441.71783447 0.68412119]	[464.9118042 606.03039551 0.83605963]	[477.70623779 759.87640381 0.80751199]	[410.9491272 231.40859985 0.86939448]	[434.08468628 231.39505005 0.88293666]	[390.4916687 216.14035034 0.82055771]	[446.95443726 216.06748962 0.823475 ]	[480.29598999 790.80206299 0.83780336]	[4.98134430e+02 7.88106750e+02 7.75616646e-01]	[4.67459961e+02 7.67674927e+02 7.05112100e-01]	[405.8565979 793.24243164 0.8039127 ]	[395.54544067 788.24060059 0.83943772]	[421.29736328 772.71380615 0.8278448 ]
[423.82467651 241.65100098 0.87060142]	[421.32885742 285.24221802 0.89764196]	[367.36334229 285.25128174 0.81222671]	[354.4810791 390.42874146 0.82909423]	[354.5144043 482.79589844 0.87490404]	[480.3175354 280.23522949 0.88345695]	[500.86520386 382.72735596 0.90998083]	[518.78540039 477.7149353 0.88506991]	[436.60876465 444.33505249 0.69159746]	[398.11056519 446.90444946 0.68839979]	[405.87817383 613.68371582 0.76624268]	[418.54455566 765.02166748 0.84755719]	[472.59976196 441.82833862 0.67515999]	[467.39459229 606.10772705 0.81148821]	[477.68441772 757.37634277 0.7999832 ]	[416.09103394 233.83961487 0.9057008 ]	[439.12838745 231.43431091 0.91679418]	[395.53533936 218.55371094 0.84468317]	[454.56884766 216.00869751 0.79112613]	[480.29156494 793.22460938 0.81487763]	[4.98141388e+02 7.88150208e+02 7.69187331e-01]	[4.67406525e+02 7.67619690e+02 7.03809977e-01]	[405.91378784 790.83270264 0.81623179]	[395.58535767 788.1998291 0.85962838]	[421.29440308 770.27514648 0.82726228]
[428.92477417 241.70767212 0.84440041]	[423.89019775 285.23260498 0.8603965 ]	[372.51678467 285.26202393 0.82344145]	[357.0397644 390.50128174 0.87092018]	[354.5982666 482.78186035 0.88969648]	[482.81188965 282.67584229 0.8773973 ]	[503.30584717 382.84896851 0.88535756]	[521.25738525 477.6572876 0.8817476 ]	[439.09072876 444.32800293 0.69748795]	[398.1897583 446.87384033 0.69068503]	[410.99737549 611.1328125 0.76001191]	[418.56436157 764.98834229 0.84617716]	[477.65344238 441.82208252 0.68829423]	[472.52151489 608.51025391 0.78440267]	[477.71963501 757.37860107 0.80196679]	[418.64230347 233.88005066 0.95037842]	[439.32580566 233.84236145 0.93453413]	[398.08377075 216.13095093 0.88114524]	[457.18319702 216.01065063 0.80161965]	[480.30822754 793.24810791 0.80259681]	[4.98165771e+02 7.88179443e+02 7.67819881e-01]	[4.67449585e+02 7.67593689e+02 6.86679125e-01]	[408.44277954 790.80615234 0.8369472 ]	[395.64260864 788.17169189 0.88366783]	[421.28295898 770.24157715 0.81431884]
[428.9251709 241.7074585 0.84449655]	[423.89160156 282.7807312 0.86079633]	[372.51815796 285.26126099 0.82365954]	[357.04095459 390.50030518 0.87164783]	[354.60192871 482.7906189 0.89109832]	[482.80880737 280.25662231 0.87900323]	[503.29962158 382.85510254 0.88486242]	[521.24975586 477.66326904 0.88236248]	[439.10339355 441.86251831 0.70116729]	[398.20474243 444.38723755 0.69427633]	[410.96673584 611.11962891 0.75553298]	[418.56460571 764.98895264 0.8463645 ]	[477.65579224 441.79910278 0.6913166 ]	[472.52203369 608.5022583 0.78372264]	[477.72280884 757.37530518 0.80274904]	[418.64273071 233.8813324 0.95088619]	[439.32653809 233.84391785 0.93485028]	[398.08840942 216.13095093 0.88072687]	[457.18170166 216.01593018 0.80298203]	[480.30905151 793.25292969 0.80182064]	[4.98168518e+02 7.88185059e+02 7.66915143e-01]	[4.67453522e+02 7.67590332e+02 6.85980678e-01]	[408.43786621 790.80560303 0.83751637]	[395.63970947 788.17144775 0.88377011]	[421.28555298 770.24200439 0.81457722]
[431.52597046 241.68161011 0.84699798]	[429.00125122 282.75689697 0.84351492]	[375.07278442 282.77209473 0.83856642]	[357.15423584 387.9390564 0.87296492]	[356.99267578 480.2946167 0.89445001]	[482.97640991 282.67941284 0.85923493]	[503.35903931 380.31884766 0.90836412]	[521.37872314 477.63391113 0.88620991]	[439.10775757 441.79614258 0.71305966]	[398.20788574 441.85070801 0.70525986]	[413.54751587 611.16558838 0.76848876]	[418.58651733 764.97747803 0.84641558]	[477.67202759 441.74649048 0.70220286]	[475.12588501 611.06970215 0.77755004]	[477.72164917 757.3828125 0.79947233]	[418.74172974 233.8553772 0.94407427]	[441.74957275 233.83276367 0.93411052]	[400.62023926 216.10762024 0.89488381]	[459.68170166 216.06971741 0.83340621]	[480.30410767 793.24377441 0.79582977]	[4.98165039e+02 7.88177551e+02 7.60512829e-01]	[4.67448120e+02 7.67588806e+02 6.83094978e-01]	[408.46401978 790.80151367 0.84038228]	[398.04101562 788.16400146 0.88818645]	[421.29736328 770.22509766 0.81306541]
[436.59994507 241.72727966 0.85995573]	[434.07998657 282.77163696 0.85688752]	[377.54800415 282.76660156 0.85426378]	[357.15118408 387.93911743 0.86157018]	[357.1267395 480.32775879 0.90822721]	[485.46520996 282.67947388 0.84690577]	[503.46563721 380.30831909 0.89202458]	[523.8538208 477.6803894 0.89537168]	[439.22183228 441.75933838 0.72437698]	[400.61502075 441.82550049 0.71404374]	[416.03753662 611.13635254 0.77505827]	[418.5874939 764.98077393 0.84756887]	[480.15441895 439.27407837 0.71580803]	[477.5869751 608.62365723 0.78452128]	[477.74841309 759.89233398 0.8018139 ]	[421.20343018 233.90534973 0.94858897]	[441.88931274 233.85668945 0.92136914]	[400.80273438 218.54124451 0.87867224]	[459.818573 216.07530212 0.83340204]	[480.32165527 793.23925781 0.79734004]	[4.98182800e+02 7.88176392e+02 7.66563714e-01]	[4.67480164e+02 7.67623901e+02 6.83126867e-01]	[410.95217896 790.77911377 0.84283245]	[398.05374146 788.14935303 0.89280415]	[421.29382324 770.22943115 0.80865848]
[439.21087646 241.69725037 0.89781857]	[439.06402588 282.75286865 0.90010452]	[377.73452759 280.25497437 0.87781096]	[359.65283203 387.87200928 0.87963432]	[359.60519409 480.30957031 0.9185074 ]	[490.55053711 282.73220825 0.82905108]	[508.51531982 382.74264526 0.84912217]	[524.00244141 477.69821167 0.8863247 ]	[439.31832886 441.71661377 0.73196012]	[400.71676636 441.7623291 0.72473645]	[416.13601685 608.5958252 0.79838502]	[418.59295654 764.99328613 0.84920686]	[480.22912598 439.25704956 0.72655225]	[477.62649536 608.56591797 0.79785961]	[480.10974121 759.87615967 0.80092508]	[423.81851196 233.86138916 0.91501868]	[446.97018433 233.8649292 0.88966 ]	[403.38302612 218.57705688 0.834966 ]	[462.40957642 216.1434021 0.8026253 ]	[480.33267212 793.25195312 0.79771549]	[4.98185364e+02 7.88187561e+02 7.69356847e-01]	[4.67484833e+02 7.67611328e+02 6.80834293e-01]	[408.45999146 790.78674316 0.84625739]	[398.0401001 788.15466309 0.89235139]	[421.30102539 770.23706055 0.8115108 ]
[439.26473999 241.65531921 0.90709746]	[439.12023926 282.7755127 0.90914714]	[380.12677002 282.67944336 0.87709224]	[359.66119385 387.87884521 0.8797121 ]	[359.64123535 480.29727173 0.91928196]	[493.10427856 282.76239014 0.8270452 ]	[511.09805298 382.74789429 0.84506768]	[526.41064453 480.13656616 0.87779534]	[441.71109009 439.26147461 0.72968161]	[400.77377319 441.73571777 0.71567911]	[416.17166138 608.62561035 0.80176347]	[418.59539795 765.0133667 0.85152066]	[480.2878418 439.22683716 0.72654641]	[477.67199707 608.61853027 0.79207981]	[480.10736084 759.89898682 0.80056465]	[423.9161377 233.85379028 0.89997065]	[449.48580933 233.84814453 0.88359576]	[405.91101074 218.5774231 0.81486261]	[464.81915283 216.13380432 0.81038481]	[480.34902954 793.2701416 0.79771775]	[4.98205017e+02 7.88197266e+02 7.72922397e-01]	[4.67468109e+02 7.67625854e+02 6.79496050e-01]	[408.40670776 790.81591797 0.83757657]	[395.63983154 788.17346191 0.88746965]	[421.30343628 770.24993896 0.818048 ]
[439.29647827 241.62724304 0.90984166]	[439.18167114 285.24905396 0.91570246]	[380.17507935 282.67800903 0.87397879]	[359.65563965 387.9107666 0.88125676]	[359.62197876 480.28103638 0.9202956 ]	[495.67172241 285.25323486 0.82847607]	[513.6350708 382.7539978 0.8449685]	[526.45782471 480.13226318 0.87278157]	[441.746521 441.74108887 0.72571313]	[400.80526733 441.78820801 0.70945346]	[418.54528809 611.15814209 0.80112016]	[418.60174561 765.01501465 0.85291588]	[480.31378174 439.28500366 0.72528958]	[477.66595459 608.59417725 0.79949999]	[477.75009155 759.92059326 0.79911494]	[426.42385864 231.45132446 0.88124001]	[452.01956177 233.86502075 0.88510978]	[408.43713379 216.09393311 0.81591964]	[464.89541626 216.10037231 0.81477159]	[480.34115601 793.28045654 0.79976529]	[4.98197571e+02 7.88208801e+02 7.74842381e-01]	[4.67460358e+02 7.67637390e+02 6.83346152e-01]	[405.92276001 790.84124756 0.82685363]	[395.62277222 788.184021 0.87933075]	[421.30953979 770.24475098 0.82536525]
[441.69958496 241.65571594 0.90794092]	[439.21005249 285.25650024 0.91623557]	[380.20733643 282.67901611 0.87244976]	[359.6914978 387.94659424 0.88219184]	[359.65704346 480.27093506 0.92232931]	[498.12936401 285.25796509 0.82975864]	[516.11804199 382.82446289 0.842246 ]	[526.48486328 477.69485474 0.86527127]	[441.77664185 441.77032471 0.71884364]	[400.83859253 441.80917358 0.69820255]	[418.56182861 611.15490723 0.81012106]	[418.605896 765.02380371 0.85089141]	[480.33618164 441.73773193 0.72160333]	[477.68814087 608.61602783 0.80551916]	[477.73327637 759.95349121 0.79799473]	[428.9682312 233.83102417 0.88036817]	[454.581604 233.85365295 0.88893521]	[410.98153687 216.11433411 0.81061971]	[464.97576904 216.05168152 0.80171919]	[480.34072876 793.28552246 0.79911804]	[4.98200500e+02 7.88213928e+02 7.74973810e-01]	[4.67434509e+02 7.67672668e+02 6.90958619e-01]	[405.91864014 793.21502686 0.80863208]	[395.61560059 788.19207764 0.8584007 ]	[421.31628418 770.2590332 0.82448596]
[441.77832031 241.7099762 0.89528149]	[439.24404907 285.26144409 0.91547555]	[380.2484436 282.6739502 0.86853302]	[359.73840332 387.90493774 0.88022363]	[359.66723633 480.22683716 0.91839159]	[498.18417358 285.26873779 0.83464795]	[513.65881348 382.78610229 0.84805113]	[526.48974609 477.73815918 0.87456757]	[441.7684021 441.83740234 0.70284343]	[400.80773926 444.32885742 0.68516296]	[418.5617981 611.11682129 0.80955005]	[418.59649658 765.05419922 0.85105926]	[480.34341431 441.78964233 0.71382004]	[477.70526123 611.09539795 0.80098569]	[477.73095703 759.9475708 0.80189937]	[431.5395813 233.85656738 0.88704121]	[457.1104126 233.87504578 0.90487999]	[411.03823853 216.11758423 0.81862497]	[467.43026733 216.05310059 0.73284709]	[480.31051636 793.2911377 0.79588521]	[4.98187225e+02 7.88228210e+02 7.71850348e-01]	[4.67441528e+02 7.67679016e+02 7.03596354e-01]	[405.90887451 790.84051514 0.81312323]	[395.61236572 788.18005371 0.85631847]	[421.31225586 770.29705811 0.82055843]
[441.80108643 241.71081543 0.89064527]	[439.26583862 285.26748657 0.91539097]	[380.26922607 280.24859619 0.86796689]	[359.74267578 387.9130249 0.87778467]	[359.66262817 480.15896606 0.90392083]	[498.21542358 285.2883606 0.83740819]	[516.15307617 382.81878662 0.84458786]	[526.47247314 480.15249634 0.883205 ]	[441.78192139 444.3125 0.70078647]	[400.81329346 444.35055542 0.68290257]	[418.56460571 611.1585083 0.81006008]	[418.59619141 765.0625 0.85205698]	[480.36236572 441.82711792 0.71198577]	[477.70782471 611.14648438 0.79891992]	[477.72940063 762.42370605 0.80350798]	[434.02389526 233.85954285 0.88846314]	[457.13269043 233.8745575 0.90794849]	[413.53860474 216.13412476 0.82757831]	[469.95394897 216.05682373 0.75987864]	[480.31759644 793.29858398 0.79461825]	[4.98192871e+02 7.88233765e+02 7.71687627e-01]	[4.67442963e+02 7.67692017e+02 7.04382718e-01]	[405.89819336 790.84844971 0.808411 ]	[395.60522461 788.18457031 0.85148787]	[421.31329346 770.30175781 0.82118297]
[441.81921387 241.70805359 0.88742071]	[439.27041626 285.27160645 0.91563195]	[380.28125 280.24838257 0.86641729]	[359.75524902 387.90249634 0.87768894]	[359.68334961 477.74621582 0.90160561]	[498.21975708 285.29785156 0.83686775]	[516.15686035 382.85220337 0.83729422]	[526.45251465 480.20788574 0.89068294]	[441.77215576 441.83172607 0.70443672]	[400.8067627 444.31784058 0.68781072]	[418.56118774 611.14831543 0.81158322]	[418.59658813 765.06011963 0.85221124]	[480.34957886 441.78704834 0.71522337]	[477.70187378 608.62487793 0.80591369]	[477.73123169 762.41705322 0.80346346]	[434.04602051 233.8657074 0.89144379]	[457.14559937 233.87315369 0.90968293]	[413.58032227 218.52542114 0.83021224]	[469.99575806 216.05531311 0.76592809]	[480.31814575 793.29858398 0.79426986]	[4.98191956e+02 7.88232605e+02 7.72085726e-01]	[4.67448730e+02 7.67685791e+02 7.04006076e-01]	[405.90402222 790.84405518 0.80903912]	[395.60949707 788.18206787 0.85218877]	[421.31213379 770.29992676 0.82067895]
[441.82543945 241.71113586 0.88673258]	[439.26495361 285.26330566 0.91574931]	[380.27850342 280.24246216 0.86834544]	[359.75143433 387.91351318 0.87781334]	[359.68911743 477.73736572 0.89904982]	[498.21411133 285.29675293 0.83698344]	[516.11730957 385.30487061 0.82651597]	[523.99029541 480.18075562 0.89878225]	[441.75219727 441.81069946 0.71206957]	[400.80023193 441.85174561 0.6951437 ]	[418.56472778 611.08007812 0.81007516]	[418.59869385 765.0401001 0.84571403]	[480.32366943 441.77801514 0.71592313]	[477.68496704 608.61987305 0.80141044]	[477.71337891 759.94763184 0.80117619]	[434.0524292 233.86729431 0.89199269]	[457.150177 233.86875916 0.90813386]	[413.57595825 218.52975464 0.83161175]	[470.00048828 216.04803467 0.7709257 ]	[480.30755615 793.29486084 0.79966074]	[4.98188019e+02 7.88230957e+02 7.75826216e-01]	[4.67412140e+02 7.67671997e+02 7.08638668e-01]	[405.91564941 793.21911621 0.80090642]	[395.61581421 788.19317627 0.84267461]	[421.31698608 770.28295898 0.81852192]
[441.80895996 241.71043396 0.88841939]	[439.24777222 285.26022339 0.9162783 ]	[380.26306152 280.23284912 0.87077367]	[359.73696899 387.89105225 0.87914348]	[359.67504883 480.14886475 0.90325421]	[498.19519043 285.30725098 0.83453232]	[513.63098145 385.3130188 0.81991005]	[523.93157959 480.15118408 0.90254533]	[441.72305298 441.79177856 0.71606141]	[400.78018188 441.8326416 0.70076925]	[418.5604248 611.12695312 0.8033824 ]	[418.60321045 765.03302002 0.84368879]	[480.29220581 441.75933838 0.71390545]	[477.69204712 611.07214355 0.79204929]	[477.71658325 759.93585205 0.79977465]	[434.03106689 233.86141968 0.88870156]	[457.13793945 233.86903381 0.90607238]	[413.56170654 216.14460754 0.82852954]	[469.9992981 216.05244446 0.77407855]	[480.32147217 793.29302979 0.80260909]	[4.98199524e+02 7.88228516e+02 7.77294159e-01]	[4.67401917e+02 7.67649597e+02 7.00107932e-01]	[405.90182495 793.23291016 0.80013663]	[395.60534668 788.19812012 0.8397702 ]	[421.32473755 770.27038574 0.81788296]
[441.77081299 241.68122864 0.89721334]	[439.20828247 285.24984741 0.91618681]	[380.21905518 280.22335815 0.87580365]	[359.70904541 385.34741211 0.88861877]	[359.66503906 480.16271973 0.90823412]	[498.14825439 285.29751587 0.82856297]	[511.07449341 382.86120605 0.82131523]	[523.86291504 480.13299561 0.90306288]	[441.67755127 441.73086548 0.72192258]	[400.73855591 441.7661438 0.71421778]	[418.55059814 611.07061768 0.80371231]	[418.60217285 765.03485107 0.84528297]	[480.25189209 439.28082275 0.7140702 ]	[477.66482544 608.62561035 0.78886867]	[477.71740723 759.92297363 0.79940033]	[431.53469849 233.83807373 0.8833518 ]	[457.09585571 233.85575867 0.89842474]	[413.50183105 216.12239075 0.82010621]	[467.48687744 216.0533905 0.76172346]	[480.32373047 793.29418945 0.80338109]	[4.98197449e+02 7.88227051e+02 7.77544618e-01]	[4.67398773e+02 7.67632141e+02 6.98015809e-01]	[405.91513062 793.22412109 0.80201375]	[395.61712646 788.19311523 0.84428036]	[421.32281494 770.27069092 0.81795406]
[441.72564697 241.64271545 0.90684688]	[439.15911865 285.25152588 0.91247767]	[380.17437744 280.20700073 0.88244575]	[359.6696167 385.29138184 0.88626444]	[359.58404541 480.18930054 0.90838069]	[495.67556763 285.30899048 0.82157707]	[508.52548218 385.37518311 0.81730825]	[523.79730225 480.13348389 0.89701998]	[439.32058716 441.79507446 0.71082985]	[400.71377563 441.85028076 0.69931436]	[418.54507446 611.09301758 0.80121285]	[418.60488892 765.02606201 0.84603351]	[480.23266602 441.75216675 0.70576739]	[477.65216064 611.08746338 0.78655928]	[477.71459961 759.90466309 0.79818255]	[431.47167969 233.81524658 0.87465477]	[454.62615967 233.84466553 0.89102185]	[410.99981689 216.09425354 0.81794369]	[467.42749023 216.04745483 0.77157432]	[480.32427979 793.28631592 0.808056 ]	[4.98197418e+02 7.88218018e+02 7.80546904e-01]	[4.67393677e+02 7.67613281e+02 6.97351336e-01]	[405.90594482 793.22241211 0.80669135]	[395.61367798 788.1907959 0.84785599]	[421.33071899 770.25665283 0.82135957]
[439.32177734 239.17909241 0.91669697]	[439.11074829 282.77297974 0.90824497]	[380.10809326 280.19107056 0.88565397]	[359.58178711 385.29916382 0.88204974]	[357.19372559 477.7394104 0.8873632 ]	[495.61029053 285.28118896 0.81915921]	[505.95419312 385.33621216 0.83812451]	[521.37780762 480.24246216 0.91162795]	[439.25299072 441.78765869 0.71780676]	[400.67224121 441.8296814 0.70806742]	[416.16107178 613.71838379 0.79580337]	[418.59967041 765.03039551 0.85087705]	[480.1612854 441.75476074 0.70439065]	[477.6383667 611.13983154 0.78061652]	[477.70935059 759.8840332 0.7956326 ]	[428.90240479 231.40765381 0.87280929]	[452.07949829 233.81932068 0.87774181]	[408.46923828 216.03985596 0.81539887]	[464.94744873 216.05995178 0.80026644]	[480.32348633 793.27575684 0.8063547 ]	[4.98197693e+02 7.88207581e+02 7.77763486e-01]	[4.64945404e+02 7.67598450e+02 6.90883636e-01]	[408.4112854 790.81341553 0.82149017]	[395.64511108 788.15783691 0.86174011]	[421.32098389 770.26715088 0.81775004]
[439.28427124 239.15911865 0.92198884]	[439.06295776 282.73544312 0.90297776]	[377.73724365 280.15740967 0.8928622 ]	[357.22467041 382.80874634 0.88254559]	[357.06561279 480.12072754 0.88180882]	[493.05392456 285.24545288 0.81863868]	[505.87463379 385.33599854 0.8517186 ]	[521.32940674 480.22695923 0.91072822]	[439.22241211 441.7645874 0.72703463]	[400.65808105 441.8059082 0.71647233]	[416.06671143 616.21704102 0.77849472]	[418.59503174 765.01843262 0.84999335]	[480.12393188 441.73388672 0.70945954]	[477.58615112 611.15338135 0.77396369]	[477.70724487 759.86297607 0.79380286]	[426.38925171 231.38647461 0.87895262]	[452.00765991 231.44752502 0.8745122 ]	[405.92977905 216.04824829 0.82631052]	[464.86828613 216.08485413 0.79624182]	[480.32693481 793.27331543 0.80755436]	[4.98213257e+02 7.88196716e+02 7.79005527e-01]	[4.64939758e+02 7.67581055e+02 6.84104025e-01]	[408.42797852 790.79846191 0.83103973]	[398.02075195 788.15093994 0.86875224]	[421.32391357 770.25860596 0.81866258]
[439.28433228 239.15945435 0.9218303 ]	[439.06323242 282.73532104 0.90314704]	[377.73690796 280.1569519 0.89286685]	[357.22357178 382.80978394 0.88273686]	[357.06781006 480.12155151 0.88326544]	[493.05407715 285.24636841 0.8185873 ]	[505.87380981 385.33886719 0.85183567]	[521.32806396 480.22750854 0.91013885]	[439.2220459 441.75924683 0.72595859]	[400.65844727 441.80072021 0.71606857]	[416.06433105 616.23712158 0.77906334]	[418.59603882 765.01086426 0.84965885]	[480.12252808 441.72927856 0.70863962]	[477.58547974 611.15570068 0.77388263]	[477.71310425 757.38989258 0.79456037]	[426.38870239 231.38598633 0.87885618]	[452.00836182 231.44729614 0.87447667]	[405.92785645 216.04605103 0.82725888]	[464.8699646 216.08187866 0.79707044]	[480.32620239 793.26568604 0.80546278]	[4.98209900e+02 7.88190796e+02 7.76800990e-01]	[4.64945709e+02 7.67574768e+02 6.83157444e-01]	[408.42300415 790.79296875 0.83331525]	[398.01959229 788.14611816 0.87108779]	[421.32681274 770.25195312 0.81978416]
[439.259552 239.14823914 0.92376518]	[436.62011719 282.76028442 0.88285244]	[377.65576172 280.19235229 0.88634986]	[357.15213013 385.29718018 0.87213218]	[357.01705933 480.18460083 0.88213646]	[487.99697876 285.27575684 0.82716227]	[503.48092651 382.86660767 0.86529064]	[521.29870605 480.20309448 0.9088856 ]	[439.15176392 441.83621216 0.70945036]	[398.25302124 444.33563232 0.70057929]	[413.51495361 618.77124023 0.76980633]	[418.60015869 764.9609375 0.84416842]	[477.69995117 441.79507446 0.69579631]	[475.07342529 611.14984131 0.77135843]	[477.69692993 757.33673096 0.79767221]	[423.90380859 231.3868103 0.88877338]	[449.48910522 231.41804504 0.8734014 ]	[405.85162354 216.08306885 0.83721334]	[464.82098389 216.0748291 0.80745649]	[480.3036499 793.29125977 0.80923724]	[4.98194946e+02 7.88210693e+02 7.79710352e-01]	[4.64932373e+02 7.67527710e+02 6.81590080e-01]	[408.44625854 790.79956055 0.84070772]	[398.03918457 788.15240479 0.88183057]	[421.33526611 770.19580078 0.82204586]
[439.19644165 239.1559906 0.91498852]	[434.08728027 282.75869751 0.85988557]	[377.54901123 280.22866821 0.86937129]	[357.09890747 385.39221191 0.87191373]	[356.97409058 480.19537354 0.8868916 ]	[485.45263672 285.25646973 0.84262413]	[503.36923218 382.74118042 0.89759165]	[521.23999023 480.12435913 0.89820433]	[439.10394287 441.77276611 0.7207517 ]	[398.23730469 441.84362793 0.71299672]	[408.39898682 613.70800781 0.75314718]	[418.59561157 762.50372314 0.84279883]	[477.61224365 441.73519897 0.69497424]	[472.53689575 608.60528564 0.77024257]	[477.68765259 757.34399414 0.79345304]	[423.83053589 231.36868286 0.89577723]	[446.9473877 231.42752075 0.87918377]	[403.36230469 216.10453796 0.85522938]	[462.39752197 216.15661621 0.80622447]	[480.31829834 793.28723145 0.80735773]	[4.98202393e+02 7.88203796e+02 7.79497862e-01]	[4.64923096e+02 7.67543030e+02 6.88193321e-01]	[408.43688965 790.82275391 0.83295679]	[398.02972412 788.17102051 0.8756147 ]	[421.34054565 770.16186523 0.83243304]
[436.56280518 239.14935303 0.87511045]	[426.34622192 282.74020386 0.86382258]	[372.54211426 280.19692993 0.84005946]	[354.47824097 382.7727356 0.85031635]	[351.98287964 480.17660522 0.85416174]	[482.83792114 285.25137329 0.87021238]	[500.862854 382.82873535 0.89746636]	[518.69891357 480.19833374 0.88202488]	[434.06143188 441.84133911 0.68411225]	[398.02865601 444.38961792 0.68054503]	[403.24731445 618.82855225 0.79520369]	[418.53927612 765.06304932 0.85050732]	[467.44622803 441.77545166 0.68097937]	[464.95864868 606.09899902 0.81658566]	[477.68634033 757.35455322 0.79367292]	[421.22427368 231.36708069 0.92141837]	[441.90643311 231.40847778 0.90421546]	[400.80343628 215.96284485 0.8931188 ]	[462.19024658 216.10836792 0.84006113]	[480.3288269 793.27062988 0.81694698]	[4.98197876e+02 7.88179199e+02 7.84901857e-01]	[4.67395447e+02 7.67581238e+02 6.91864789e-01]	[405.8661499 793.21484375 0.80414122]	[395.54446411 788.21081543 0.83772433]	[421.31930542 772.69592285 0.8261674 ]
[431.50509644 239.15354919 0.85982585]	[421.39584351 282.70852661 0.89596099]	[369.93084717 280.14770508 0.83805293]	[351.91387939 382.83877563 0.82200176]	[344.33972168 480.16662598 0.84217715]	[482.71630859 282.77206421 0.87767017]	[500.75982666 382.72988892 0.90776718]	[513.63330078 477.73678589 0.84990108]	[428.93255615 441.85183716 0.68551761]	[393.06378174 444.38101196 0.66975319]	[400.86099243 616.26312256 0.79352015]	[418.53607178 765.06622314 0.85114563]	[464.82235718 441.79608154 0.70955265]	[464.85043335 608.54498291 0.83260548]	[477.65759277 757.36865234 0.79516149]	[418.75360107 231.36424255 0.92458659]	[441.78683472 231.41413879 0.92267781]	[400.64950562 215.96060181 0.89113277]	[459.74554443 216.09217834 0.83475578]	[480.31619263 793.2767334 0.81911558]	[4.98184326e+02 7.88187622e+02 7.85202146e-01]	[4.64946198e+02 7.67610229e+02 7.08127201e-01]	[405.86901855 790.84539795 0.80482614]	[395.54495239 788.21081543 0.83674765]	[421.32159424 772.70391846 0.82618934]
[428.92810059 239.1703949 0.85421389]	[421.26321411 282.75723267 0.91073239]	[364.79165649 280.19116211 0.84192669]	[344.3416748 385.36138916 0.8153649 ]	[341.75479126 480.20837402 0.87019181]	[480.24761963 285.28060913 0.86408973]	[500.6578064 380.34262085 0.90485811]	[511.05636597 480.16253662 0.85690373]	[423.91586304 444.33187866 0.69216806]	[387.93734741 444.40127563 0.65346479]	[400.84133911 613.66687012 0.79895473]	[418.53414917 767.48321533 0.85351229]	[462.34777832 441.82775879 0.72282863]	[462.42034912 608.5112915 0.84148055]	[477.59182739 757.30792236 0.7893526 ]	[418.66372681 231.36288452 0.92444468]	[441.70498657 231.40663147 0.92114139]	[398.10635376 215.97590637 0.88954157]	[459.63006592 216.01205444 0.82779258]	[480.328125 793.24438477 0.82298708]	[4.98177521e+02 7.88135559e+02 7.78716743e-01]	[4.64894440e+02 7.67555115e+02 7.09422886e-01]	[405.86257935 790.84741211 0.80689692]	[395.54107666 788.21777344 0.83938193]	[421.31765747 772.73553467 0.82675332]
[426.35043335 239.151474 0.86611634]	[421.16168213 282.75857544 0.91518432]	[362.22320557 280.19631958 0.86116832]	[339.30429077 385.39120483 0.86096752]	[339.24130249 480.29226685 0.91544962]	[480.1574707 285.29815674 0.85450506]	[498.14849854 382.73727417 0.87188691]	[506.01358032 477.73196411 0.86761093]	[423.82876587 444.3223877 0.69880664]	[385.32888794 444.38821411 0.66300404]	[400.76730347 618.74969482 0.80850232]	[416.17279053 767.50183105 0.85601819]	[462.29067993 441.82098389 0.72068816]	[462.40011597 608.62841797 0.82635999]	[477.61242676 759.88543701 0.79627883]	[418.57629395 231.3338623 0.90713596]	[439.27182007 231.39601135 0.92027938]	[395.61956787 216.01481628 0.86942297]	[457.14221191 216.01617432 0.79170644]	[480.32647705 793.25018311 0.82562774]	[498.17431641 788.15319824 0.78900379]	[4.64924500e+02 7.67645020e+02 7.25365162e-01]	[405.8421936 793.2331543 0.80336052]	[395.52148438 788.24005127 0.83042181]	[421.32052612 772.75543213 0.8294636 ]
[423.83868408 239.17170715 0.87724209]	[418.73300171 282.74880981 0.91639221]	[359.74572754 280.19995117 0.87201566]	[339.1854248 385.38430786 0.88046491]	[339.1579895 480.16592407 0.90220094]	[477.66934204 285.27322388 0.83915502]	[495.62780762 385.29501343 0.83337438]	[505.92926025 477.73806763 0.88223642]	[423.77380371 441.79727173 0.70614952]	[382.84133911 444.3147583 0.67178494]	[400.71759033 616.2130127 0.81004244]	[416.1522522 767.50970459 0.85529876]	[462.26586914 441.75054932 0.72331679]	[462.35934448 608.60015869 0.83464473]	[475.17254639 759.88458252 0.79506689]	[416.13409424 231.36212158 0.89401948]	[439.1723938 231.40426636 0.92192268]	[395.52496338 216.02415466 0.86040229]	[454.60388184 216.01358032 0.75521195]	[480.26553345 793.24682617 0.83368695]	[4.95673126e+02 7.88144348e+02 7.85778046e-01]	[4.64931976e+02 7.67646362e+02 7.27888942e-01]	[403.39474487 793.25372314 0.80484098]	[395.50411987 790.59320068 0.83017153]	[421.31292725 772.76123047 0.83197147]
[421.34762573 239.10240173 0.90672153]	[418.61767578 282.72677612 0.91337925]	[359.63568115 280.18267822 0.88358909]	[339.09649658 385.33322144 0.88136172]	[339.07479858 480.26885986 0.90928626]	[475.10177612 285.26159668 0.82392663]	[490.48983765 382.85812378 0.82783234]	[503.48233032 480.17657471 0.90053928]	[421.32034302 441.83135986 0.70668447]	[382.75067139 444.34683228 0.67481178]	[400.65734863 616.26757812 0.81673741]	[416.11886597 767.55432129 0.85314065]	[462.20202637 441.78253174 0.71513021]	[462.3348999 611.06628418 0.83835834]	[475.15625 762.47802734 0.80083907]	[413.57913208 231.32104492 0.87151599]	[436.69525146 231.33018494 0.89517772]	[392.98406982 216.00933838 0.8389582 ]	[451.99276733 215.93972778 0.72674483]	[480.31399536 793.34448242 0.83339936]	[498.14447021 790.58374023 0.79781497]	[4.64888733e+02 7.70128723e+02 7.35355139e-01]	[405.82989502 793.25817871 0.80028743]	[395.50085449 790.61346436 0.82205236]	[421.29626465 772.82702637 0.81630915]
[421.21429443 239.08184814 0.92919528]	[418.53363037 282.70626831 0.90053976]	[357.22177124 280.16921997 0.88487107]	[336.65829468 382.8338623 0.87679881]	[336.57159424 480.24200439 0.88490486]	[470.04626465 282.77142334 0.81968158]	[485.47116089 382.84439087 0.84159219]	[503.41976929 477.70257568 0.89189565]	[421.1940918 441.83187866 0.69948381]	[380.23370361 444.34967041 0.683451 ]	[400.61126709 618.78375244 0.80697411]	[416.09332275 767.559021 0.8463214 ]	[459.7796936 441.75756836 0.70204467]	[462.29498291 611.08111572 0.83797133]	[475.13928223 764.99841309 0.81051832]	[408.46286011 231.29882812 0.85595703]	[436.54443359 231.32032776 0.87593645]	[387.9407959 215.97453308 0.83194917]	[446.91140747 215.94450378 0.76668084]	[480.32772827 795.81787109 0.82943231]	[498.1552124 790.64056396 0.80760932]	[4.64872009e+02 7.70209045e+02 7.37968445e-01]	[4.03385254e+02 7.93260010e+02 7.91302085e-01]	[393.05950928 790.62701416 0.80725473]	[421.28555298 772.83343506 0.80674011]
[418.79959106 239.08010864 0.93694216]	[416.08132935 282.6986084 0.88483375]	[357.13717651 280.18588257 0.88473517]	[336.61990356 382.79495239 0.88723898]	[336.50830078 480.23416138 0.88294828]	[467.46661377 282.7250061 0.8353563 ]	[482.98831177 382.76196289 0.8735733 ]	[503.36883545 477.65908813 0.89103973]	[418.79830933 441.8208313 0.7165398 ]	[380.18719482 444.34646606 0.7006681 ]	[398.27288818 621.31060791 0.81700349]	[416.08792114 767.574646 0.84629738]	[459.71148682 441.73849487 0.71159285]	[462.26226807 611.12969971 0.83663481]	[477.60540771 767.5871582 0.82585227]	[405.88745117 231.33235168 0.87178147]	[431.50790405 231.34371948 0.86784369]	[385.38201904 216.02642822 0.84230232]	[444.33770752 215.97872925 0.81191498]	[480.37136841 803.46392822 0.82564294]	[498.21862793 790.82305908 0.80213797]	[4.64891510e+02 7.72775269e+02 7.01706529e-01]	[4.03386078e+02 7.93266907e+02 7.89670944e-01]	[393.04983521 790.63360596 0.8072592 ]	[421.26837158 775.27301025 0.7985881 ]
[418.74316406 239.0945282 0.93275166]	[413.59963989 282.7394104 0.86681312]	[357.05944824 280.22824097 0.86926389]	[336.59790039 385.29043579 0.87539589]	[336.44558716 480.27453613 0.87971973]	[464.95562744 282.76010132 0.84212089]	[482.96389771 382.7746582 0.87543184]	[503.3274231 477.65805054 0.89038807]	[418.76519775 441.8586731 0.71535361]	[380.15264893 444.39450073 0.69458562]	[398.28265381 621.34222412 0.82013243]	[416.10003662 767.56066895 0.84631974]	[459.67922974 441.76977539 0.70923424]	[462.2303772 611.15203857 0.83491468]	[477.61743164 767.62835693 0.82523787]	[403.39599609 231.33711243 0.88009614]	[428.94863892 231.35374451 0.86860794]	[385.31072998 216.0177002 0.85345757]	[441.90533447 215.97013855 0.82975626]	[480.34844971 803.52813721 0.82614988]	[4.98222473e+02 7.93256531e+02 7.82571673e-01]	[4.64888794e+02 7.75271057e+02 6.96164250e-01]	[403.33572388 793.27429199 0.79683602]	[393.01644897 790.62615967 0.80828369]	[421.28619385 775.26763916 0.80431116]
[418.6965332 239.13528442 0.91722018]	[413.51727295 285.24221802 0.85288453]	[357.00292969 282.69909668 0.85658151]	[336.55862427 385.33059692 0.87522984]	[336.4675293 480.33230591 0.88681734]	[464.88729858 285.24188232 0.84924895]	[482.89080811 380.33404541 0.89611351]	[503.27523804 477.68002319 0.8946014 ]	[418.73989868 444.37966919 0.70448905]	[380.11352539 446.94760132 0.68665475]	[398.27224731 621.37310791 0.82042098]	[416.09399414 767.52203369 0.83953917]	[459.6697998 441.83703613 0.69835544]	[462.23638916 613.63922119 0.83458495]	[477.65936279 770.08050537 0.82420301]	[403.31399536 231.36148071 0.88892424]	[426.43103027 231.38223267 0.87368321]	[382.78900146 216.02941895 0.87460643]	[441.85678101 216.00035095 0.8351869 ]	[480.36187744 806.09710693 0.81651163]	[4.98264404e+02 7.95818970e+02 7.47292399e-01]	[4.64917114e+02 7.77870789e+02 6.78957880e-01]	[4.03344849e+02 7.93309021e+02 7.89762735e-01]	[393.01028442 790.65203857 0.80411255]	[421.28085327 772.80041504 0.80021852]
[418.67596436 239.13952637 0.91372287]	[410.97064209 282.77682495 0.84711707]	[354.578125 282.72381592 0.84412378]	[336.50515747 387.92333984 0.86748016]	[336.48083496 482.8125 0.8971656 ]	[464.82086182 282.77920532 0.85245287]	[482.8631897 382.83306885 0.88487923]	[500.89059448 477.74560547 0.90451294]	[418.67181396 446.93032837 0.69317269]	[377.72729492 452.00909424 0.68686825]	[398.23568726 623.86047363 0.82635516]	[416.10879517 767.50860596 0.84687459]	[459.61880493 444.34658813 0.68023598]	[462.2350769 618.77838135 0.82756466]	[477.66397095 770.17053223 0.82258493]	[403.28515625 231.38493347 0.89123189]	[426.381073 231.39505005 0.87530589]	[380.34188843 216.06105042 0.89705807]	[441.77084351 216.06976318 0.76488191]	[480.27398682 808.62530518 0.85875523]	[4.98185852e+02 8.00974487e+02 7.48887002e-01]	[4.67404694e+02 7.80415894e+02 6.65426850e-01]	[403.32955933 793.32629395 0.79642749]	[393.01480103 790.65509033 0.81038874]	[421.29165649 772.78198242 0.80798036]
[418.63549805 241.62780762 0.89661598]	[408.40270996 285.31695557 0.84296912]	[354.54275513 285.26660156 0.83180785]	[336.49197388 390.4418335 0.86614656]	[334.05026245 482.85955811 0.88047862]	[462.38943481 285.2833252 0.86085707]	[482.82818604 382.85922241 0.87957954]	[500.81939697 480.21203613 0.91655874]	[418.65844727 449.46578979 0.69744968]	[377.71624756 452.04592896 0.69028431]	[398.22158813 623.86883545 0.83215773]	[416.15682983 765.07501221 0.85269189]	[459.60900879 444.40856934 0.67993611]	[462.1925354 618.809021 0.8392055]	[477.7013855 772.75927734 0.80930758]	[400.87017822 233.83580017 0.90931219]	[423.90139771 231.44657898 0.88660413]	[380.30993652 216.1353302 0.89655578]	[441.69869995 216.0146637 0.77959347]	[480.29107666 811.11364746 0.84553474]	[4.98193176e+02 8.06028687e+02 7.46006846e-01]	[4.67459503e+02 7.85528137e+02 6.81271434e-01]	[403.35507202 793.30511475 0.79662853]	[393.04400635 790.62347412 0.81751776]	[421.33859253 772.69500732 0.81365407]
[418.54943848 241.71725464 0.87383443]	[405.89978027 287.88861084 0.84759843]	[354.51971436 287.79962158 0.82978112]	[336.46737671 395.49765015 0.87779617]	[334.02230835 482.918396 0.86106449]	[462.35662842 287.84112549 0.86362606]	[482.77832031 387.86465454 0.87308699]	[500.80114746 480.32449341 0.92502928]	[418.63595581 452.00311279 0.6989758 ]	[377.71087646 454.59182739 0.69737977]	[398.20413208 623.93798828 0.83172101]	[416.1680603 765.08007812 0.8579613 ]	[459.59518433 446.91784668 0.6803484 ]	[459.84005737 618.78503418 0.83899558]	[477.66836548 775.32867432 0.78724295]	[400.8081665 233.9072113 0.93260121]	[423.83093262 233.89804077 0.9057883 ]	[380.29467773 216.15097046 0.89935601]	[441.6690979 216.14904785 0.78078127]	[480.25778198 811.1685791 0.85781705]	[4.98162811e+02 8.06133118e+02 7.64113545e-01]	[4.67444031e+02 7.88078552e+02 6.96084440e-01]	[4.03324036e+02 7.93302368e+02 7.92126596e-01]	[393.01934814 790.61322021 0.81275821]	[421.3442688 772.69726562 0.81125015]
[416.17407227 246.81802368 0.87918746]	[405.8197937 292.88201904 0.86647022]	[352.01922607 290.35385132 0.82176524]	[334.0453186 395.53994751 0.87569481]	[334.00335693 485.37036133 0.85018593]	[462.32192993 290.44418335 0.87471044]	[482.72766113 390.47235107 0.87269515]	[500.74810791 482.74850464 0.92042768]	[418.54318237 449.48223877 0.69361246]	[377.66140747 454.57510376 0.69445163]	[398.21673584 623.98120117 0.83619046]	[418.55712891 765.08294678 0.87431443]	[457.09542847 444.41644287 0.66966736]	[459.81420898 621.28283691 0.83850843]	[475.09207153 772.78857422 0.78124756]	[400.75460815 234.03840637 0.96777099]	[423.84411621 233.98512268 0.91748381]	[380.21481323 218.60107422 0.89380598]	[439.31729126 218.56764221 0.6719299 ]	[480.14553833 811.16137695 0.84269047]	[4.93123718e+02 8.06109009e+02 7.51639068e-01]	[4.64857269e+02 7.85528198e+02 6.85457587e-01]	[4.03314331e+02 7.93328552e+02 7.87403166e-01]	[393.04165649 790.60992432 0.8175168 ]	[421.38479614 770.29559326 0.82236195]
[416.10321045 251.83052063 0.88915437]	[403.34609985 292.98010254 0.89564002]	[351.9503479 292.9175415 0.82713312]	[333.99020386 398.04568481 0.88677108]	[334.01272583 487.91986084 0.83232141]	[462.2852478 292.91299438 0.88252997]	[482.709198 393.02627563 0.88006741]	[500.7276001 482.84753418 0.91745287]	[418.56393433 457.10205078 0.7003749 ]	[377.66455078 459.66766357 0.71046627]	[398.20733643 626.44494629 0.82308447]	[418.57476807 765.07318115 0.88254148]	[457.11437988 452.00384521 0.66314071]	[459.75695801 621.35253906 0.83786261]	[4.75096039e+02 7.77885315e+02 7.66003251e-01]	[400.70657349 236.4793396 0.96519607]	[423.78469849 236.43028259 0.93439275]	[380.15716553 221.1469574 0.87909889]	[439.28128052 221.16604614 0.68510932]	[480.21792603 813.79364014 0.85004199]	[4.95683838e+02 8.08742554e+02 8.04017305e-01]	[4.64847931e+02 7.88098022e+02 7.02407300e-01]	[4.03331482e+02 7.93325073e+02 7.92433918e-01]	[393.06323242 790.60736084 0.82454532]	[423.77755737 770.26849365 0.82154471]
[413.60412598 251.97485352 0.89324152]	[403.30978394 295.43145752 0.9151457 ]	[351.9359436 295.41967773 0.8359502 ]	[333.95230103 398.20101929 0.90041125]	[334.01068115 490.56689453 0.82491726]	[462.2253418 293.01409912 0.89610225]	[480.33691406 393.03546143 0.87753999]	[500.71530151 485.36981201 0.89260966]	[416.16195679 457.18887329 0.70352936]	[377.64312744 459.76425171 0.71055943]	[398.20321655 626.57440186 0.81463623]	[418.58840942 765.07641602 0.88933474]	[454.60284424 454.57720947 0.65832508]	[459.73278809 623.87786865 0.85242009]	[4.75062195e+02 7.82997437e+02 7.73913503e-01]	[400.64517212 236.59213257 0.96092612]	[421.33224487 236.56254578 0.94673365]	[380.11859131 226.29676819 0.86707664]	[439.22738647 228.82032776 0.77330601]	[477.70800781 816.3994751 0.81779379]	[4.93080872e+02 8.11257935e+02 7.90339231e-01]	[4.64847534e+02 7.88183044e+02 7.22285271e-01]	[403.32113647 793.31079102 0.80656058]	[393.07449341 790.58972168 0.83061087]	[423.80169678 770.26043701 0.83319294]
[413.53237915 254.47001648 0.9028914 ]	[400.87518311 295.63674927 0.93173724]	[349.39089966 295.58267212 0.84331322]	[331.42199707 400.69476318 0.8710922 ]	[331.43081665 498.13146973 0.82504594]	[459.83880615 295.61508179 0.92004657]	[480.32339478 398.09365845 0.90842915]	[500.64761353 490.55325317 0.84923577]	[416.06143188 462.22946167 0.69917834]	[377.56924438 462.36639404 0.70280999]	[398.16989136 629.13110352 0.80290198]	[418.56646729 767.48730469 0.88489461]	[452.00488281 459.68612671 0.66579521]	[459.70498657 626.4440918 0.85520548]	[475.09033203 788.00891113 0.7918551 ]	[398.27163696 239.06643677 0.93610018]	[421.30023193 239.08428955 0.9201178 ]	[380.09567261 231.35012817 0.87909514]	[439.15155029 233.83854675 0.69992948]	[4.77654938e+02 8.21512451e+02 7.61570394e-01]	[4.90508911e+02 8.13793762e+02 7.40966737e-01]	[4.64877014e+02 7.90684875e+02 7.09019840e-01]	[403.30496216 793.33428955 0.80599821]	[393.04632568 790.60913086 0.83041614]	[423.77429199 772.69104004 0.82100844]
[413.48831177 256.95050049 0.89929378]	[400.82199097 298.22125244 0.932307 ]	[346.82037354 298.13763428 0.84870011]	[328.86642456 400.86923218 0.83136672]	[328.9105835 500.80032349 0.85503197]	[459.83843994 298.22177124 0.90681499]	[480.2913208 398.26177979 0.9163605 ]	[498.21716309 493.12878418 0.83163863]	[416.01580811 464.85144043 0.68730283]	[377.49597168 467.44692993 0.68302864]	[398.12744141 634.19006348 0.80236977]	[418.58001709 765.06616211 0.88472432]	[452.03341675 462.30810547 0.67278409]	[459.65264893 629.06231689 0.82766098]	[472.54840088 788.1227417 0.78920144]	[398.20599365 241.6235199 0.91513246]	[421.28555298 241.675354 0.89728224]	[377.71914673 233.9002533 0.88536215]	[439.12631226 233.97698975 0.71061373]	[4.75119965e+02 8.29080322e+02 7.89024591e-01]	[4.87985138e+02 8.21469788e+02 7.37393618e-01]	[4.64826752e+02 7.90793152e+02 6.93362355e-01]	[403.30331421 795.80700684 0.80266923]	[393.02883911 790.63348389 0.83382827]	[423.82012939 770.22918701 0.81448925]
[411.03988647 257.12426758 0.88574088]	[400.80221558 303.20080566 0.91080552]	[346.85437012 300.66442871 0.83427703]	[328.86587524 403.33847046 0.82626015]	[323.76983643 503.26538086 0.85978794]	[459.78866577 303.23400879 0.88171053]	[480.27993774 403.30413818 0.90484387]	[498.11346436 500.66589355 0.86028016]	[411.01379395 467.40097046 0.67041862]	[375.03805542 469.99816895 0.66652048]	[398.09216309 631.60662842 0.79893076]	[418.5803833 764.99261475 0.87003547]	[446.9107666 464.83215332 0.67035288]	[459.62185669 629.1338501 0.81249732]	[4.70038422e+02 7.88105774e+02 7.64576972e-01]	[398.21234131 246.77154541 0.89982933]	[421.30355835 246.84359741 0.88705802]	[377.61508179 234.03343201 0.8928268 ]	[439.15817261 236.52429199 0.72400367]	[4.75106506e+02 8.29067078e+02 6.89314783e-01]	[4.87972626e+02 8.18968018e+02 6.64829493e-01]	[4.62350616e+02 7.90757996e+02 6.60170972e-01]	[403.3531189 793.33648682 0.80368972]	[395.49554443 790.59521484 0.84168643]	[423.80438232 770.17504883 0.80565602]
[410.99957275 259.71865845 0.85634392]	[400.7756958 308.34054565 0.90157455]	[344.33480835 303.30163574 0.81282985]	[326.35644531 411.02600098 0.81269693]	[321.21286011 503.42156982 0.87922502]	[459.75424194 308.3303833 0.86627465]	[480.26141357 408.42532349 0.8789736 ]	[498.13790894 500.84747314 0.87944901]	[408.44549561 472.53317261 0.66855574]	[374.96966553 477.63311768 0.66879559]	[398.05413818 636.7555542 0.79357475]	[418.60223389 764.99243164 0.87642437]	[444.38717651 467.46350098 0.67999995]	[457.21881104 639.32049561 0.79425836]	[4.69958649e+02 7.90764038e+02 7.63109684e-01]	[398.20306396 251.94364929 0.93950129]	[421.23788452 251.92936707 0.92331362]	[377.60119629 236.56185913 0.89874226]	[439.11529541 236.59606934 0.7286709 ]	[4.69974854e+02 8.31719666e+02 7.22689152e-01]	[4.85426331e+02 8.29067566e+02 7.25137055e-01]	[4.62354919e+02 7.98381409e+02 6.47235692e-01]	[403.31085205 793.34985352 0.79753739]	[393.04019165 790.58880615 0.83449852]	[423.8449707 770.16864014 0.8063333 ]
[413.51260376 267.34518433 0.85249847]	[400.76080322 313.40969849 0.91175437]	[344.26074219 310.94338989 0.82822382]	[323.72912598 416.08786011 0.84687686]	[321.15615845 505.94485474 0.85873824]	[459.72918701 310.93255615 0.87382919]	[480.2227478 411.01275635 0.87524992]	[495.6479187 503.33557129 0.86589682]	[408.39758301 475.12045288 0.67786652]	[372.47052002 477.73046875 0.67543894]	[398.05926514 639.33483887 0.79381311]	[418.58792114 765.0234375 0.87860644]	[444.35418701 470.03878784 0.6895954 ]	[457.15045166 641.90948486 0.80389613]	[4.67503906e+02 7.95812500e+02 7.27789521e-01]	[398.21594238 254.55125427 0.97632885]	[421.25341797 254.52531433 0.96275389]	[377.56704712 239.16609192 0.87758374]	[436.57330322 239.17750549 0.47540078]	[4.70003937e+02 8.31768677e+02 6.66098118e-01]	[4.85426117e+02 8.29137451e+02 6.96734130e-01]	[4.62385742e+02 8.06009644e+02 6.19905651e-01]	[4.03335175e+02 7.93375610e+02 7.85652936e-01]	[393.05319214 790.61462402 0.83469194]	[423.81448364 770.1831665 0.79786897]
[410.96533203 272.47113037 0.87582415]	[400.76046753 315.97305298 0.94132078]	[341.81985474 315.93536377 0.84847111]	[321.29135132 418.66314697 0.88073868]	[318.75119019 513.56671143 0.84732985]	[459.70678711 316.01055908 0.91797674]	[480.17861938 416.16815186 0.89996916]	[495.63653564 505.94140625 0.83552027]	[405.88671875 477.7121582 0.69020402]	[369.98248291 480.2640686 0.67619824]	[398.09976196 641.87518311 0.80597067]	[418.60586548 765.06231689 0.88759339]	[441.9085083 477.62802124 0.70605361]	[457.11898804 646.92694092 0.81509781]	[4.72532379e+02 8.08552673e+02 7.40490079e-01]	[398.18557739 257.08016968 0.96026629]	[421.2053833 257.08010864 0.96850854]	[377.58615112 246.76196289 0.8644982 ]	[436.60626221 249.34481812 0.62893534]	[4.67485291e+02 8.42042908e+02 6.56885087e-01]	[4.85417419e+02 8.34390076e+02 6.94566011e-01]	[4.64929749e+02 8.11202026e+02 6.17415071e-01]	[4.03303162e+02 7.93374390e+02 7.89144278e-01]	[393.04315186 790.61395264 0.83406162]	[423.83331299 770.19909668 0.81054783]
[408.45608521 274.97369385 0.88712609]	[400.71099854 318.58996582 0.95607239]	[341.75222778 316.16671753 0.86993885]	[321.2612915 421.14562988 0.88340175]	[318.66989136 516.14459229 0.85679263]	[459.68441772 318.64083862 0.91601509]	[480.11968994 418.74365234 0.92043692]	[493.10614014 513.60449219 0.81165904]	[405.82696533 482.77185059 0.70737368]	[369.93249512 482.85931396 0.67552555]	[398.07394409 644.44012451 0.82244599]	[418.61981201 765.07171631 0.88902652]	[441.82650757 480.29953003 0.73216057]	[457.07940674 647.13525391 0.78684145]	[4.72578156e+02 8.11226196e+02 7.54713595e-01]	[398.12942505 259.61859131 0.91909659]	[421.14770508 259.57189941 0.9436149 ]	[377.56658936 251.95375061 0.88308895]	[436.56289673 251.85627747 0.65888447]	[4.67425079e+02 8.49662109e+02 6.89561188e-01]	[4.85357727e+02 8.44579468e+02 6.91337585e-01]	[4.67395966e+02 8.16409668e+02 5.82822859e-01]	[4.03268036e+02 7.93363586e+02 7.92750716e-01]	[393.03436279 790.60046387 0.83523726]	[423.83465576 770.19403076 0.80250949]
[408.3934021 277.50741577 0.89800757]	[400.65170288 321.25314331 0.93151242]	[341.72531128 318.74060059 0.86797523]	[321.2338562 423.85931396 0.85193521]	[318.64715576 518.7286377 0.88126624]	[459.6362915 323.77297974 0.86294955]	[477.73553467 421.3873291 0.89141303]	[493.04391479 521.27252197 0.85810167]	[403.37469482 485.38500977 0.7023412 ]	[367.40847778 485.44290161 0.66232675]	[398.10061646 646.98455811 0.82326972]	[418.59448242 767.48773193 0.88406217]	[441.81060791 482.89764404 0.72211093]	[457.06307983 657.31933594 0.75394231]	[4.75135864e+02 8.16350342e+02 7.49639452e-01]	[398.07635498 262.22042847 0.89766252]	[421.15795898 262.21676636 0.90956497]	[375.09335327 254.47497559 0.8686915 ]	[436.58468628 254.50956726 0.67773986]	[4.64938812e+02 8.54877930e+02 6.81103110e-01]	[4.82936981e+02 8.52249329e+02 7.15005636e-01]	[4.72524292e+02 8.26638062e+02 6.12772942e-01]	[4.03270874e+02 7.93359558e+02 7.85563886e-01]	[393.03363037 790.61761475 0.82600516]	[423.78979492 770.22088623 0.79853201]
[405.92190552 280.17459106 0.86324131]	[400.63754272 326.37591553 0.90806395]	[341.6854248 323.77111816 0.84663886]	[321.17733765 431.52279663 0.85049206]	[318.60116577 523.81762695 0.92127687]	[459.62341309 328.86026001 0.84781432]	[477.70352173 428.92852783 0.8543666 ]	[490.48928833 523.79278564 0.8678062 ]	[403.35134888 488.00158691 0.68866336]	[367.38650513 493.065979 0.64769322]	[398.14868164 647.13238525 0.81692898]	[418.62139893 765.06274414 0.88223475]	[441.77334595 487.93835449 0.71129328]	[454.56399536 662.4519043 0.77437425]	[4.75062134e+02 8.24034912e+02 7.41622746e-01]	[398.08944702 272.3453064 0.90788662]	[421.14154053 272.37808228 0.90784246]	[375.04052734 256.99951172 0.86693686]	[436.61663818 257.01239014 0.68327785]	[4.64940521e+02 8.57421021e+02 6.62697136e-01]	[4.82953400e+02 8.52365906e+02 7.10051179e-01]	[4.69991821e+02 8.29257568e+02 6.07881308e-01]	[4.03316803e+02 7.95796997e+02 7.78009832e-01]	[393.06655884 790.63061523 0.82678485]	[423.81585693 770.13293457 0.79682124]
[408.38912964 285.2840271 0.84360427]	[398.27590942 333.94558716 0.92293024]	[339.26046753 331.44070435 0.85622323]	[321.17715454 436.58026123 0.8725242 ]	[318.58944702 523.95959473 0.90714169]	[457.22174072 333.95446777 0.86105013]	[477.67175293 436.57745361 0.86590123]	[487.93240356 523.94830322 0.86296451]	[403.31906128 495.68405151 0.6986711 ]	[367.3465271 498.2197876 0.66989869]	[398.06488037 647.10742188 0.8194173 ]	[418.58547974 765.00524902 0.8608647 ]	[441.74606323 495.63140869 0.7137028 ]	[451.98828125 664.94543457 0.77656043]	[4.72548920e+02 8.29091064e+02 7.60405004e-01]	[398.09924316 274.96087646 0.95019984]	[418.79492188 274.96020508 0.95075536]	[375.06350708 259.60314941 0.87661433]	[434.1229248 257.16751099 0.62089348]	[4.67426270e+02 8.67624817e+02 7.12304056e-01]	[4.85365479e+02 8.59985962e+02 7.13221908e-01]	[4.67402191e+02 8.31794556e+02 6.21366918e-01]	[4.03308777e+02 7.95787842e+02 7.74446011e-01]	[393.04714966 790.6328125 0.82204741]	[423.79223633 767.68951416 0.79779673]
[405.90908813 290.42306519 0.85821378]	[398.24429321 336.47625732 0.94434601]	[339.19671631 334.01287842 0.87548226]	[318.77908325 439.10293579 0.89121509]	[318.54595947 526.45196533 0.88457739]	[457.21179199 336.52767944 0.89464521]	[477.60595703 439.12457275 0.88317692]	[485.4800415 528.99249268 0.83958948]	[403.31066895 498.21740723 0.69597769]	[367.33496094 500.73260498 0.66901791]	[395.62176514 649.64257812 0.79285085]	[418.57141113 764.9810791 0.84851265]	[441.71746826 498.16564941 0.70734042]	[446.95513916 665.06591797 0.78243256]	[4.70011017e+02 8.29267456e+02 7.51301408e-01]	[398.09393311 275.13586426 0.95957494]	[418.78573608 277.48309326 0.97339803]	[375.06185913 262.22909546 0.84469008]	[431.54214478 264.80065918 0.51534647]	[4.64936646e+02 8.70153503e+02 6.82078958e-01]	[4.82928314e+02 8.65098816e+02 6.99344277e-01]	[4.64913574e+02 8.36848816e+02 5.75064182e-01]	[4.03315033e+02 7.93358154e+02 7.70973742e-01]	[393.05160522 790.62567139 0.82161051]	[423.79086304 767.65673828 0.78357267]
[405.84753418 295.40628052 0.88991994]	[398.18511963 336.63366699 0.95468616]	[339.16696167 336.53616333 0.88848186]	[318.73950195 439.29995728 0.91279221]	[318.53042603 531.60650635 0.86133927]	[457.16043091 336.70059204 0.8992275 ]	[475.1355896 441.66674805 0.89045244]	[485.46575928 536.6739502 0.85117209]	[403.29064941 500.84417725 0.71739203]	[364.87741089 503.32232666 0.68030608]	[393.02148438 652.20513916 0.76777017]	[416.16046143 759.94769287 0.81979883]	[441.70828247 500.81750488 0.72939563]	[446.92428589 667.55609131 0.78857327]	[4.69995789e+02 8.31833923e+02 7.39146292e-01]	[398.03109741 277.64968872 0.92924595]	[418.75857544 277.64328003 0.95738304]	[375.04956055 269.89349365 0.83843893]	[431.51464844 269.92022705 0.51754671]	[4.64893127e+02 8.72853149e+02 6.84352934e-01]	[4.82895599e+02 8.70253845e+02 7.01644659e-01]	[4.64866364e+02 8.44556519e+02 5.82488358e-01]	[4.03331024e+02 7.93350037e+02 7.69496679e-01]	[393.02218628 790.61785889 0.81253612]	[423.77850342 765.0713501 0.77774674]
[403.36044312 295.53527832 0.90902519]	[398.12390137 339.21350098 0.94811022]	[339.12728882 339.08084106 0.90463471]	[318.75860596 441.81484985 0.89740032]	[316.12567139 536.66796875 0.86452603]	[457.11453247 339.28912354 0.86535007]	[475.12451172 441.86346436 0.87422729]	[485.45025635 539.22595215 0.8746103 ]	[400.8493042 503.29977417 0.72523868]	[362.34292603 503.347229 0.69209284]	[390.48666382 657.23901367 0.74931961]	[416.09786987 759.91717529 0.80693406]	[439.32891846 500.8586731 0.72711635]	[446.87997437 670.12280273 0.77184838]	[4.69968048e+02 8.39426147e+02 7.39091277e-01]	[395.60229492 280.15307617 0.89557844]	[418.68356323 280.12908936 0.92683983]	[375.00143433 272.49127197 0.84739888]	[431.51849365 272.37173462 0.59952068]	[4.64851868e+02 8.77894714e+02 7.11165190e-01]	[4.82840363e+02 8.72871643e+02 7.45045066e-01]	[4.64915558e+02 8.49670898e+02 6.35725021e-01]	[4.03344635e+02 7.93324280e+02 7.74764895e-01]	[392.99984741 790.61218262 0.80015504]	[421.34637451 765.05279541 0.77904928]
[403.28930664 295.65643311 0.93265343]	[398.09310913 341.75183105 0.93039143]	[339.08724976 339.2734375 0.89694083]	[318.70996094 444.4460144 0.8810541 ]	[316.01638794 539.18725586 0.86708868]	[454.63848877 344.24658203 0.83557957]	[475.10818481 444.30001831 0.85731179]	[485.43945312 541.76757812 0.89455491]	[400.83761597 503.42077637 0.71456051]	[362.29733276 505.89294434 0.68695801]	[387.92648315 657.31365967 0.75597322]	[416.02142334 759.87713623 0.79272836]	[441.68429565 503.38131714 0.72173619]	[444.42947388 670.17498779 0.76382345]	[4.67474304e+02 8.39408386e+02 7.05575347e-01]	[395.51855469 282.70550537 0.87601489]	[418.62649536 282.67962646 0.90086436]	[372.4520874 274.98233032 0.84193635]	[428.9609375 274.90155029 0.55466795]	[4.64838501e+02 8.85583191e+02 6.44582450e-01]	[4.82790192e+02 8.77895508e+02 6.61799788e-01]	[4.64861267e+02 8.49671509e+02 5.75905621e-01]	[403.31765747 793.29602051 0.79739201]	[390.496521 790.59155273 0.80878973]	[4.21303314e+02 7.65037170e+02 7.59872437e-01]
[400.83059692 298.11227417 0.9374668 ]	[398.08328247 344.30758667 0.91387635]	[339.04641724 341.79891968 0.88086581]	[318.68203735 446.95458984 0.88117194]	[315.98464966 539.31585693 0.87999767]	[454.59686279 346.8203125 0.81950164]	[475.06564331 446.9034729 0.82851452]	[485.42611694 541.87719727 0.89947659]	[400.81033325 508.44604492 0.70556295]	[362.2706604 508.50424194 0.67649204]	[385.32965088 662.34143066 0.78291041]	[413.58703613 759.88653564 0.79480439]	[439.32666016 505.92651367 0.70898378]	[446.89096069 675.23858643 0.74562079]	[4.67450073e+02 8.42040283e+02 6.90223098e-01]	[393.02371216 285.28945923 0.85473132]	[418.55737305 287.79620361 0.8813172 ]	[367.42279053 275.10690308 0.83881384]	[428.93310547 275.10098267 0.58714229]	[4.62415680e+02 8.88201782e+02 6.24331474e-01]	[4.82788544e+02 8.83033997e+02 6.29551411e-01]	[4.64828949e+02 8.52202209e+02 5.42060971e-01]	[403.36505127 793.30432129 0.80839759]	[392.99237061 790.60693359 0.82874107]	[4.21265900e+02 7.65026062e+02 7.55502820e-01]
[400.69873047 300.68255615 0.93323576]	[398.01980591 349.38095093 0.88881934]	[336.67041016 346.8203125 0.86385453]	[318.66766357 449.49243164 0.87927854]	[315.96194458 544.33288574 0.90948522]	[452.01153564 346.88247681 0.81176829]	[475.07321167 452.0177002 0.81536168]	[485.42578125 544.35772705 0.89522821]	[400.80465698 511.01315308 0.70408416]	[362.27200317 511.07427979 0.67795604]	[382.86395264 662.45355225 0.78591645]	[416.01608276 759.87200928 0.79069519]	[439.31665039 508.47982788 0.70084089]	[446.89624023 682.89727783 0.75790858]	[4.67466461e+02 8.49693909e+02 7.36468971e-01]	[387.94259644 292.92437744 0.86767304]	[416.01904297 292.89779663 0.87427086]	[364.83898926 277.63204956 0.83970374]	[423.83969116 277.61425781 0.59025717]	[4.62301025e+02 8.93316284e+02 7.27476180e-01]	[4.80304596e+02 8.90687073e+02 7.15083122e-01]	[4.64909027e+02 8.54885742e+02 5.76270640e-01]	[405.84014893 793.31463623 0.80764008]	[393.03601074 790.62481689 0.83331347]	[4.21273804e+02 7.64991760e+02 7.41298378e-01]
[400.66830444 303.21166992 0.91717422]	[398.02246094 354.43856812 0.90158033]	[336.66366577 351.99130249 0.87511063]	[318.64068604 454.54144287 0.88038355]	[313.51477051 544.43139648 0.88989824]	[451.99804688 349.43341064 0.81178463]	[472.60375977 454.61239624 0.8314209 ]	[485.49560547 544.34490967 0.88006002]	[403.24972534 516.13891602 0.69917154]	[364.78451538 518.67340088 0.67450172]	[382.77432251 667.46209717 0.80068874]	[413.57394409 757.38848877 0.78992188]	[441.70687866 513.60394287 0.70481408]	[446.94137573 685.43182373 0.75112271]	[4.67468231e+02 8.52231567e+02 7.45753288e-01]	[387.87371826 295.42327881 0.89355528]	[413.54321289 295.38980103 0.88037223]	[362.33099365 280.18310547 0.84548032]	[421.36599731 280.13543701 0.53212631]	[4.59821228e+02 8.93417847e+02 7.64608800e-01]	[4.80249481e+02 8.90815125e+02 7.46570349e-01]	[4.64944305e+02 8.59973694e+02 5.87008834e-01]	[405.87179565 793.32965088 0.81010085]	[393.04776001 790.64257812 0.83031303]	[4.21244019e+02 7.62491272e+02 7.41589904e-01]
[398.24307251 308.36471558 0.90889364]	[395.63912964 354.53396606 0.91157353]	[336.62561035 354.55276489 0.8889401 ]	[318.62005615 457.13769531 0.90107745]	[313.4380188 546.9317627 0.85694331]	[449.4828186 351.98287964 0.81769782]	[475.09805298 457.12185669 0.85388792]	[487.94311523 544.41900635 0.86713356]	[403.3109436 521.24121094 0.71463281]	[364.8397522 521.29858398 0.6942234 ]	[380.35202026 667.61126709 0.81137234]	[413.54675293 757.36315918 0.78704286]	[441.75454712 518.75909424 0.72290456]	[446.93969727 685.46582031 0.77104306]	[4.67470856e+02 8.52353943e+02 7.42268145e-01]	[382.85357666 295.56634521 0.92646992]	[410.96484375 295.53829956 0.89318752]	[362.20812988 282.69351196 0.8567695 ]	[421.30758667 282.69650269 0.55198312]	[4.59726227e+02 8.95927002e+02 7.81765461e-01]	[4.80159302e+02 8.93320129e+02 7.64768124e-01]	[4.67427979e+02 8.65085510e+02 5.98586142e-01]	[405.87591553 793.30206299 0.8228271 ]	[393.05859375 790.63037109 0.83804995]	[4.21231537e+02 7.62437744e+02 7.37135291e-01]
[398.137146 313.46008301 0.92941988]	[395.59259033 356.9815979 0.91932082]	[336.59359741 357.06463623 0.89731908]	[318.59414673 459.68212891 0.92650175]	[310.95471191 549.50842285 0.82426482]	[449.48764038 354.45230103 0.82275391]	[475.17175293 457.10830688 0.85885936]	[490.4934082 544.42218018 0.85846925]	[403.37515259 521.36505127 0.71745157]	[367.39907837 523.8515625 0.69593847]	[380.32809448 667.57629395 0.82692927]	[413.53463745 757.35510254 0.78813326]	[441.81478882 521.33831787 0.73683417]	[446.97744751 685.45733643 0.76116168]	[4.67505096e+02 8.54843323e+02 7.39430010e-01]	[382.76116943 298.11755371 0.93484563]	[405.87280273 298.0652771 0.90842515]	[359.77090454 287.81268311 0.8595584 ]	[421.24914551 287.84158325 0.67204404]	[4.59735321e+02 8.98432617e+02 7.68744111e-01]	[4.80192444e+02 8.93379211e+02 7.66764224e-01]	[4.67445129e+02 8.67611267e+02 6.00682616e-01]	[405.86264038 793.28082275 0.82856256]	[393.03805542 790.61254883 0.83798623]	[4.21235321e+02 7.62444153e+02 7.36372948e-01]
[398.13760376 313.45922852 0.92945099]	[395.59234619 356.98031616 0.91896909]	[336.59371948 357.0635376 0.89731944]	[318.59301758 459.68145752 0.92654496]	[310.95129395 549.50946045 0.82409972]	[449.48828125 354.45031738 0.82243174]	[475.17047119 457.10293579 0.85767424]	[488.02993774 544.4128418 0.86110908]	[403.37225342 521.35058594 0.71711695]	[367.40081787 523.83831787 0.6936366 ]	[380.33322144 667.57562256 0.82461822]	[413.53018188 757.3661499 0.78799707]	[441.80725098 521.32226562 0.73815995]	[449.43103027 685.47937012 0.76091778]	[4.67499634e+02 8.54855164e+02 7.38362789e-01]	[382.76065063 298.11706543 0.93511838]	[405.87402344 298.06420898 0.90869635]	[359.77032471 287.81329346 0.86012465]	[421.24969482 287.84469604 0.66667402]	[4.59730682e+02 8.98443726e+02 7.67532945e-01]	[4.80185394e+02 8.93392944e+02 7.65137017e-01]	[4.67441284e+02 8.67620667e+02 5.99948227e-01]	[405.8706665 793.26977539 0.83050209]	[393.04330444 790.60906982 0.84017777]	[4.21229797e+02 7.62454224e+02 7.36227512e-01]
[395.57958984 315.95397949 0.92032516]	[395.51712036 357.08642578 0.92088032]	[336.49649048 359.59347534 0.89662021]	[318.6060791 459.82867432 0.92515349]	[308.36657715 557.18267822 0.81369293]	[449.43850708 354.52856445 0.8322432 ]	[477.58694458 457.14492798 0.86345136]	[493.11068726 544.44134521 0.85463792]	[403.34741211 523.82647705 0.72458565]	[367.34716797 523.89862061 0.69984597]	[380.32669067 670.07269287 0.82172292]	[413.52407837 757.32910156 0.78755689]	[441.8079834 521.36541748 0.7429806 ]	[449.48971558 688.01287842 0.74838364]	[4.67481110e+02 8.59932312e+02 7.37213075e-01]	[380.16427612 298.2399292 0.95107663]	[400.84674072 298.14175415 0.93388093]	[359.5786438 290.3918457 0.86334544]	[418.67453003 287.81680298 0.70149261]	[4.59665375e+02 9.03556702e+02 7.65230000e-01]	[4.77736603e+02 8.95927551e+02 7.40258038e-01]	[4.67446930e+02 8.70157288e+02 6.28548622e-01]	[405.87728882 793.26641846 0.82734007]	[393.04666138 790.60461426 0.83673751]	[4.21231842e+02 7.59934448e+02 7.25452840e-01]
[392.97286987 316.04431152 0.89799088]	[393.03305054 357.18084717 0.91155446]	[334.07022095 359.71362305 0.8842594 ]	[318.6182251 462.32702637 0.92354864]	[305.85629272 559.7923584 0.84117776]	[446.93753052 356.9876709 0.84183919]	[477.60964966 457.16729736 0.87163752]	[498.11697388 544.46014404 0.86788106]	[403.39035034 523.8168335 0.71843338]	[367.37588501 523.90179443 0.69824344]	[380.30444336 670.12689209 0.81573534]	[413.54055786 757.32214355 0.78737193]	[441.87936401 521.34332275 0.73497915]	[452.00588989 688.03399658 0.75577712]	[4.67454102e+02 8.59967651e+02 7.42573440e-01]	[377.62561035 300.69665527 0.92008263]	[400.69821167 298.22387695 0.94390607]	[357.02801514 295.42550659 0.8747173 ]	[416.16418457 290.39871216 0.72449559]	[4.59610138e+02 9.03602783e+02 7.63861597e-01]	[4.77693817e+02 8.98414062e+02 7.40394771e-01]	[4.67490631e+02 8.70180298e+02 6.28640950e-01]	[405.85757446 793.2623291 0.82753366]	[393.04403687 790.59710693 0.83562899]	[4.21255066e+02 7.59916992e+02 7.26795793e-01]
[382.83630371 318.59442139 0.90365946]	[390.50973511 359.66091919 0.89899617]	[334.00360107 362.30392456 0.85655117]	[318.64816284 469.97793579 0.88089901]	[308.32244873 562.35583496 0.86995149]	[444.44195557 357.09466553 0.86342454]	[477.70379639 457.18710327 0.88511026]	[500.74295044 544.5055542 0.91013098]	[408.37988281 523.95458984 0.69851589]	[369.9855957 526.48822021 0.68019408]	[380.29779053 672.68469238 0.80869889]	[413.5479126 754.78106689 0.79700798]	[444.40536499 523.85864258 0.69872975]	[452.078125 690.60186768 0.73845184]	[4.64938812e+02 8.57454407e+02 7.39039242e-01]	[374.9815979 305.83776855 0.8498925 ]	[398.11114502 303.25515747 0.90678078]	[351.93319702 298.01696777 0.82822615]	[413.52078247 292.87384033 0.76931906]	[4.59700195e+02 9.08618713e+02 7.45269179e-01]	[4.77666199e+02 8.98477112e+02 7.00727999e-01]	[4.64918671e+02 8.67692017e+02 6.18486583e-01]	[405.86837769 793.26068115 0.82513958]	[393.06365967 790.59539795 0.83306688]	[4.21259857e+02 7.57316772e+02 7.33502984e-01]
[380.29705811 318.71405029 0.92088407]	[390.4850769 359.70864868 0.89353067]	[334.00598145 364.85214233 0.8453806 ]	[318.69534302 472.51815796 0.87954468]	[310.86914062 562.40612793 0.87124443]	[444.36975098 357.08331299 0.87694263]	[477.74230957 457.20111084 0.88930047]	[500.79367065 544.53338623 0.91297686]	[408.44244385 523.95080566 0.70227283]	[372.50402832 526.49658203 0.69050902]	[380.31039429 672.72937012 0.80500811]	[413.55841064 754.76794434 0.80185038]	[446.87811279 523.84954834 0.69234675]	[454.54296875 693.1817627 0.71530902]	[4.64858154e+02 8.59937561e+02 7.47425616e-01]	[369.90106201 310.97180176 0.84688044]	[395.57571411 308.33175659 0.87523454]	[346.86148071 298.1786499 0.80197388]	[405.91412354 292.98092651 0.78584814]	[4.57180206e+02 9.08659851e+02 7.48527765e-01]	[4.75145538e+02 9.00999756e+02 6.83011711e-01]	[4.64888245e+02 8.67694763e+02 6.24467254e-01]	[405.88983154 793.27069092 0.82385027]	[395.51953125 790.60681152 0.83597988]	[4.21249573e+02 7.54831055e+02 7.42460012e-01]
[380.15643311 321.14614868 0.92508543]	[387.94287109 359.77212524 0.88403052]	[333.9631958 367.40203857 0.83826387]	[318.71505737 472.60333252 0.88299322]	[313.44360352 562.38122559 0.88871264]	[444.31600952 357.13461304 0.88769519]	[480.11199951 457.17910767 0.88863516]	[500.86480713 544.51416016 0.91968369]	[410.95605469 526.40307617 0.69721156]	[375.0171814 528.98571777 0.69594759]	[382.7244873 677.84094238 0.81237876]	[413.55392456 752.29559326 0.8084017 ]	[446.88616943 523.86199951 0.69305575]	[454.55963135 693.23388672 0.71057618]	[4.64872406e+02 8.65053101e+02 7.07278728e-01]	[364.83322144 313.45675659 0.86692184]	[392.99447632 310.87365723 0.85879546]	[344.25256348 298.15957642 0.81818867]	[403.30075073 292.96954346 0.79815423]	[4.57195831e+02 9.08738464e+02 6.89289391e-01]	[4.75102142e+02 9.03597595e+02 6.36800528e-01]	[4.64856781e+02 8.70290527e+02 5.73258042e-01]	[405.88131714 793.26373291 0.83499563]	[393.06661987 790.58892822 0.84178948]	[4.21252838e+02 7.54753967e+02 7.54077077e-01]
[377.75140381 321.25323486 0.91637343]	[387.89996338 362.21026611 0.87823516]	[333.92282104 372.46069336 0.83201772]	[318.74453735 477.60586548 0.88579714]	[315.92358398 564.89129639 0.90949714]	[444.29684448 357.20846558 0.89597726]	[480.14337158 457.15402222 0.8845101 ]	[503.26376343 544.52331543 0.91451466]	[410.9581604 523.96868896 0.69502991]	[375.01483154 528.99682617 0.69139218]	[382.74645996 680.35681152 0.81785494]	[413.5553894 752.26623535 0.81397641]	[446.91113281 523.8550415 0.6856181 ]	[454.59094238 693.23370361 0.71097279]	[4.64884460e+02 8.65053162e+02 7.04466105e-01]	[362.31698608 315.91711426 0.8943128 ]	[387.93563843 310.94155884 0.85952568]	[341.75140381 300.67706299 0.83441168]	[400.86212158 295.43377686 0.83669209]	[4.57211731e+02 9.11151367e+02 6.76619411e-01]	[4.75141571e+02 9.06101074e+02 6.27395451e-01]	[4.64850281e+02 8.70280396e+02 5.61254978e-01]	[405.89614868 793.26965332 0.83107227]	[393.07263184 790.59197998 0.8398847 ]	[421.25067139 752.27008057 0.76543379]
[377.66976929 323.80007935 0.89685261]	[385.39230347 362.24514771 0.87977356]	[331.48770142 372.53851318 0.83695757]	[321.22177124 477.68515015 0.8809073 ]	[316.01849365 564.91619873 0.9315449 ]	[441.89056396 357.21710205 0.9008466 ]	[480.15036011 459.60662842 0.8962816 ]	[503.39926147 546.96209717 0.89795667]	[410.96856689 523.9644165 0.698452 ]	[374.99401855 529.01342773 0.69415301]	[382.73806763 680.34619141 0.81753898]	[413.54833984 752.24761963 0.81603372]	[446.95672607 523.83734131 0.68355513]	[454.62634277 695.73968506 0.70720035]	[4.64851959e+02 8.65088623e+02 7.12671697e-01]	[362.20928955 316.02383423 0.92159212]	[385.34039307 313.47012329 0.87629437]	[339.30648804 303.21377563 0.83984196]	[400.80493164 295.49716187 0.86265671]	[4.57184906e+02 9.11157043e+02 6.81945205e-01]	[4.75129272e+02 9.06117615e+02 6.32732511e-01]	[4.64840454e+02 8.70295166e+02 5.59753597e-01]	[405.86349487 793.24731445 0.83316809]	[393.0425415 788.22943115 0.83694613]	[421.25042725 752.25823975 0.76520252]
[377.5897522 326.37582397 0.88652718]	[385.35562134 362.29797363 0.87845743]	[331.46520996 375.03927612 0.84361446]	[321.29675293 477.67971802 0.87378442]	[316.1010437 564.9430542 0.94257963]	[441.85037231 359.59115601 0.91038418]	[480.17172241 459.66870117 0.91200083]	[503.46173096 547.01898193 0.88596392]	[411.02215576 523.95697021 0.69630438]	[375.06863403 529.00158691 0.7015025 ]	[382.75445557 677.76721191 0.80950457]	[413.51690674 752.25909424 0.81005716]	[449.46063232 523.83007812 0.67616457]	[454.64846802 695.77740479 0.7000432 ]	[4.64840515e+02 8.65111633e+02 7.01940477e-01]	[359.75006104 316.11325073 0.95039392]	[382.86419678 315.93511963 0.8998903 ]	[339.23214722 303.23562622 0.84607959]	[400.77215576 295.61383057 0.87490296]	[4.57132019e+02 9.11163452e+02 6.73026085e-01]	[4.72578735e+02 9.06164673e+02 6.28677845e-01]	[4.64846741e+02 8.72726440e+02 5.41879892e-01]	[405.86044312 793.23022461 0.8401131 ]	[393.0307312 788.22180176 0.83902228]	[421.22570801 752.26702881 0.75683182]
[377.51733398 331.38519287 0.87539124]	[385.31234741 362.33679199 0.87453967]	[331.41268921 375.09237671 0.84098995]	[323.72259521 477.66757202 0.86397862]	[316.15313721 565.00482178 0.9308728 ]	[441.81658936 359.59811401 0.9123314 ]	[480.18496704 459.72845459 0.92432916]	[503.49893188 546.96716309 0.88871557]	[411.02334595 526.49713135 0.68964946]	[375.06164551 531.5947876 0.70040208]	[382.7611084 675.28808594 0.80589193]	[413.52148438 752.28564453 0.80731058]	[449.48214722 523.93060303 0.67618638]	[454.65170288 698.2946167 0.69967115]	[4.64816895e+02 8.65066284e+02 7.21719384e-01]	[359.66430664 318.52142334 0.95116931]	[382.77020264 315.9979248 0.91712099]	[339.14639282 303.26031494 0.85075223]	[400.69534302 295.63247681 0.88773346]	[4.57170746e+02 9.11170898e+02 6.97102606e-01]	[4.75092865e+02 9.06134583e+02 6.40867710e-01]	[4.62423645e+02 8.70273865e+02 5.73281050e-01]	[405.87051392 793.23010254 0.83805621]	[393.05160522 788.22406006 0.84028077]	[421.22079468 752.29797363 0.75399274]
[377.52420044 333.95709229 0.90390605]	[385.31674194 364.78985596 0.86583018]	[331.43548584 377.48953247 0.84700441]	[323.75588989 477.68713379 0.86044633]	[318.53115845 565.06317139 0.92201138]	[441.79910278 359.62347412 0.91403764]	[480.2250061 459.80300903 0.93714309]	[505.90795898 546.97033691 0.87863672]	[411.03378296 526.51000977 0.68630666]	[375.06799316 531.60681152 0.70000547]	[382.77142334 677.79632568 0.80371869]	[413.51812744 752.26916504 0.81037539]	[449.50314331 523.94696045 0.67438537]	[457.09042358 700.8782959 0.71663266]	[4.62439453e+02 8.65134216e+02 7.43001580e-01]	[359.64099121 318.63452148 0.95647943]	[382.79684448 316.08889771 0.92661554]	[339.09860229 305.83535767 0.8391977 ]	[400.69226074 298.02728271 0.89123678]	[4.57194550e+02 9.11181824e+02 7.08812177e-01]	[4.75117706e+02 9.06137878e+02 6.57220483e-01]	[4.62390991e+02 8.72723938e+02 6.08988225e-01]	[405.86862183 793.21966553 0.84139478]	[393.04971313 788.2130127 0.84231353]	[421.20959473 752.26568604 0.75975317]
[375.08566284 334.01199341 0.90559852]	[382.86453247 364.85580444 0.85933787]	[331.39401245 377.55825806 0.84949255]	[323.76422119 477.6942749 0.86253595]	[318.54556274 567.4519043 0.91769218]	[441.78137207 359.62216187 0.91540116]	[480.2638855 459.84558105 0.94178224]	[505.93334961 546.96948242 0.87544209]	[413.49822998 526.46942139 0.69369602]	[375.08703613 531.57287598 0.70277715]	[382.79721069 675.28820801 0.80318588]	[413.49111938 752.31072998 0.80161875]	[449.51107788 523.88580322 0.67733198]	[457.09481812 698.33361816 0.71263647]	[4.62403656e+02 8.65123169e+02 7.49837756e-01]	[359.58782959 318.68026733 0.95858276]	[382.72329712 316.15374756 0.93826085]	[339.11050415 308.4161377 0.83206469]	[400.66693115 298.07766724 0.8974663 ]	[4.57186798e+02 9.11195740e+02 7.17846751e-01]	[4.75123871e+02 9.06145630e+02 6.61629677e-01]	[4.62357086e+02 8.70309753e+02 6.19893074e-01]	[405.85641479 793.21954346 0.84206176]	[393.03588867 788.21221924 0.84033835]	[4.21184662e+02 7.54742249e+02 7.45690465e-01]
[375.03286743 334.07363892 0.90625423]	[382.85128784 367.39456177 0.85486603]	[328.92498779 377.6282959 0.85519946]	[323.73501587 477.71478271 0.85948396]	[318.54199219 567.44104004 0.91930807]	[441.77709961 359.64187622 0.91577858]	[480.28939819 462.19744873 0.94119376]	[505.95376587 546.95336914 0.87166107]	[413.52410889 526.50091553 0.69280279]	[375.11184692 531.59936523 0.70664668]	[382.80303955 675.28149414 0.79816496]	[413.49710083 752.30157471 0.80332369]	[452.00909424 523.92132568 0.67506039]	[454.61178589 700.84509277 0.70651656]	[4.62358612e+02 8.70132141e+02 7.66499996e-01]	[357.21697998 318.72628784 0.95340604]	[380.31655884 318.54544067 0.94968987]	[339.08544922 310.95663452 0.83529961]	[400.63394165 298.19271851 0.87964529]	[4.57103241e+02 9.11166321e+02 7.21012473e-01]	[4.72601440e+02 9.06152527e+02 6.78311706e-01]	[4.62362396e+02 8.72868469e+02 6.11594200e-01]	[405.85272217 793.23718262 0.8409816 ]	[393.04211426 788.22253418 0.84111124]	[4.21185211e+02 7.52299438e+02 7.47970223e-01]
[375.00997925 336.4659729 0.90869468]	[382.80715942 367.43054199 0.86184263]	[328.87475586 377.65188599 0.85676527]	[321.28585815 477.74795532 0.87009436]	[318.52307129 565.06262207 0.92001384]	[441.7336731 359.64181519 0.91880018]	[480.30780029 462.206604 0.94456732]	[505.94866943 546.94622803 0.87320739]	[413.54907227 526.47625732 0.694161 ]	[377.51416016 534.09710693 0.70809239]	[382.79898071 677.85717773 0.80738503]	[413.50552368 752.31524658 0.80343646]	[452.01727295 523.88439941 0.67518061]	[4.54565552e+02 6.98315430e+02 6.91198468e-01]	[4.62315399e+02 8.67596802e+02 7.63693571e-01]	[357.19793701 318.76095581 0.95018262]	[380.2850647 318.59036255 0.95349282]	[339.05331421 310.90826416 0.83520472]	[398.26541138 298.21853638 0.87504148]	[4.57164032e+02 9.11167969e+02 7.29852974e-01]	[4.75127319e+02 9.06094727e+02 6.68989420e-01]	[4.62265808e+02 8.72736023e+02 6.22069061e-01]	[405.84677124 793.23040771 0.83127868]	[393.04220581 788.21209717 0.83384407]	[4.21192749e+02 7.54755188e+02 7.52367437e-01]
[374.99230957 336.4781189 0.90580422]	[382.79818726 369.89050293 0.86326563]	[328.86483765 377.65487671 0.85567665]	[321.27639771 480.13113403 0.87273097]	[316.15106201 564.97363281 0.93223888]	[441.73266602 359.63653564 0.91887313]	[480.30645752 462.203125 0.94623131]	[505.94525146 546.92108154 0.87729508]	[413.57373047 528.98168945 0.68893629]	[377.53347778 534.14154053 0.70867634]	[382.82595825 677.85192871 0.80004358]	[413.50149536 754.74975586 0.8014192 ]	[452.02108765 523.94085693 0.67080623]	[4.52083130e+02 6.98330017e+02 6.84690773e-01]	[4.62291046e+02 8.65106323e+02 7.56517828e-01]	[357.18414307 318.76739502 0.94636619]	[380.26715088 318.59817505 0.95081133]	[336.70431519 310.89074707 0.84131813]	[398.24639893 298.15945435 0.88101524]	[4.57126007e+02 9.11146179e+02 7.01919496e-01]	[4.75084656e+02 9.03611755e+02 6.50838315e-01]	[4.62244263e+02 8.70288818e+02 6.12368584e-01]	[405.84863281 793.24365234 0.82569999]	[393.03326416 788.22747803 0.8284533 ]	[4.21191986e+02 7.54767761e+02 7.48817265e-01]
[372.53240967 336.46664429 0.89473093]	[382.76535034 367.36901855 0.87091243]	[326.37155151 377.63009644 0.85143077]	[321.2902832 477.63824463 0.86515033]	[316.0880127 564.90454102 0.93606567]	[441.69033813 359.60119629 0.91302657]	[480.30111694 459.80447388 0.9434371 ]	[505.91244507 544.49432373 0.8895008 ]	[413.57168579 526.48223877 0.69445258]	[377.54248047 534.097229 0.71067947]	[382.84817505 677.77661133 0.78894359]	[413.49255371 754.74249268 0.7988205 ]	[452.02307129 523.90002441 0.67454541]	[4.52070648e+02 6.93228088e+02 6.90154195e-01]	[4.62308960e+02 8.65071411e+02 7.28626132e-01]	[357.15493774 318.76211548 0.94218028]	[380.22784424 318.59408569 0.9505173 ]	[336.64752197 310.87203979 0.8371402 ]	[398.22381592 298.12365723 0.88630503]	[4.57129272e+02 9.11138123e+02 6.68581605e-01]	[4.70045044e+02 9.06092529e+02 6.24105752e-01]	[4.62276215e+02 8.70290833e+02 5.77432215e-01]	[405.85357666 793.23937988 0.82159233]	[393.04248047 788.22845459 0.82829201]	[4.21189301e+02 7.54768616e+02 7.44084835e-01]
[372.45861816 336.45889282 0.88419032]	[382.7399292 364.87283325 0.87910718]	[326.31878662 377.59771729 0.85309935]	[321.20254517 477.63659668 0.8768698 ]	[316.04211426 564.86639404 0.93397796]	[439.31195068 357.22167969 0.90810251]	[480.28536987 459.74215698 0.93939233]	[505.86993408 544.41772461 0.90576333]	[413.58441162 526.42675781 0.70711029]	[377.55731201 531.55352783 0.71872973]	[382.85302734 675.20562744 0.79344428]	[411.02902222 754.78381348 0.79564744]	[452.01242065 523.85430908 0.67771775]	[452.0760498 690.68115234 0.7127893 ]	[4.62326508e+02 8.57464417e+02 7.08554208e-01]	[357.08511353 318.74478149 0.93520468]	[380.18383789 318.55828857 0.9578374 ]	[336.57504272 310.896698 0.83297622]	[398.19638062 298.08093262 0.89059883]	[4.59631683e+02 9.08744995e+02 6.39736235e-01]	[4.72603790e+02 9.03550598e+02 5.94644606e-01]	[4.62250183e+02 8.70161072e+02 5.47192276e-01]	[405.86734009 793.23132324 0.82989025]	[393.05484009 788.22991943 0.83678222]	[4.21187592e+02 7.54822815e+02 7.34715462e-01]
[372.4463501 336.45251465 0.88190097]	[380.32363892 364.78964233 0.90002352]	[323.79220581 377.55383301 0.85509825]	[321.16647339 475.09396362 0.87248325]	[315.9815979 564.8416748 0.91840333]	[439.23803711 357.13998413 0.90654093]	[480.24688721 457.17938232 0.90821117]	[503.44897461 544.29199219 0.91680777]	[413.57739258 523.95825195 0.7115953 ]	[377.55090332 529.01800537 0.72147471]	[382.86236572 670.15020752 0.80243206]	[411.02252197 754.8013916 0.79465705]	[452.02307129 523.82391357 0.6784668 ]	[452.05459595 688.13885498 0.73520243]	[4.62297729e+02 8.57415527e+02 7.30443478e-01]	[357.05111694 318.73806763 0.92364889]	[380.18136597 318.51419067 0.95645273]	[336.52603149 310.91827393 0.82931411]	[398.12387085 298.04223633 0.86844289]	[4.59660370e+02 9.08726990e+02 6.63634777e-01]	[4.75125244e+02 9.01008362e+02 6.11864746e-01]	[4.62226532e+02 8.67687378e+02 5.55810094e-01]	[405.86254883 793.23632812 0.81890899]	[393.04043579 788.22875977 0.82496393]	[4.21176849e+02 7.57327637e+02 7.34604657e-01]
[369.89187622 334.03939819 0.8669883 ]	[380.29125977 362.28717041 0.91892928]	[323.76434326 377.49957275 0.85179096]	[321.17169189 475.10357666 0.87341088]	[315.97186279 562.42895508 0.91425478]	[439.19528198 357.03292847 0.89693475]	[480.2449646 457.06317139 0.89704078]	[503.38815308 541.86578369 0.92175019]	[413.59643555 526.40258789 0.70856369]	[377.56442261 531.53430176 0.71902764]	[385.30453491 670.14117432 0.8036989 ]	[413.49557495 757.31494141 0.79023182]	[452.02722168 523.82403564 0.67556059]	[449.53030396 688.12927246 0.74166614]	[4.62264893e+02 8.54813416e+02 7.79921889e-01]	[357. 318.70053101 0.91135406]	[377.75778198 316.15618896 0.952613 ]	[336.44592285 310.8704834 0.8134768 ]	[398.03308105 295.64611816 0.86615956]	[4.59633209e+02 9.08658020e+02 6.93900704e-01]	[4.75095062e+02 8.98440857e+02 6.37813389e-01]	[4.62226227e+02 8.62567810e+02 5.75044155e-01]	[405.84924316 793.26580811 0.81315202]	[393.03390503 790.59454346 0.82254124]	[4.21186340e+02 7.59875671e+02 7.33013034e-01]
[364.84942627 331.49645996 0.85411572]	[380.24005127 359.82409668 0.93481237]	[321.29244995 375.05111694 0.85002571]	[321.15933228 472.54919434 0.87195879]	[315.94213867 562.28955078 0.89639181]	[439.14089966 354.5486145 0.87176645]	[480.22085571 452.04107666 0.88757145]	[503.32952881 539.23388672 0.90439081]	[416.03497314 523.83563232 0.7347213 ]	[377.59927368 526.43029785 0.74270338]	[387.89233398 667.5559082 0.81065023]	[413.50466919 757.31994629 0.7907486 ]	[452.00134277 521.28100586 0.68132722]	[449.52996826 685.56274414 0.74328077]	[4.62260925e+02 8.57396729e+02 7.76941240e-01]	[354.5637207 318.59765625 0.91229302]	[377.67849731 316.06903076 0.95682174]	[333.99078369 305.76861572 0.79602671]	[395.58648682 295.5718689 0.85431594]	[4.57147003e+02 9.08616150e+02 7.17396259e-01]	[4.72605591e+02 8.98472168e+02 6.68961823e-01]	[4.62221893e+02 8.67673584e+02 6.12237334e-01]	[405.85006714 793.28417969 0.80788094]	[393.02804565 790.60467529 0.81718647]	[4.21186127e+02 7.59917969e+02 7.34731078e-01]
[362.34405518 331.39956665 0.85416019]	[380.2159729 359.75665283 0.94510841]	[321.26931763 372.54177856 0.8408187 ]	[321.15618896 472.5291748 0.87035215]	[313.51928711 559.8114624 0.88043177]	[439.10321045 354.46688843 0.85124189]	[480.2182312 449.5135498 0.88631213]	[503.24932861 536.64709473 0.88387609]	[416.02084351 521.36993408 0.72412694]	[377.57748413 523.93756104 0.74119228]	[387.93273926 667.46398926 0.8117075 ]	[413.48922729 757.35284424 0.78879112]	[452.00424194 521.22491455 0.67172521]	[452.01757812 685.56219482 0.74703753]	[4.62257721e+02 8.54910706e+02 7.31924176e-01]	[354.51876831 318.56842041 0.90739852]	[377.58599854 316.03665161 0.94773674]	[333.93762207 305.81011963 0.78447539]	[395.49902344 295.58004761 0.84629679]	[4.54547791e+02 9.03575134e+02 6.75467491e-01]	[4.67440948e+02 8.95967407e+02 6.55524254e-01]	[4.62274048e+02 8.67682251e+02 5.54603457e-01]	[405.86160278 793.30584717 0.79592657]	[393.00592041 790.62561035 0.81297702]	[4.21180573e+02 7.62442566e+02 7.35157073e-01]
[362.32974243 326.37304688 0.84818697]	[380.17858887 359.67694092 0.95535779]	[321.23693848 372.5062561 0.84335375]	[318.75964355 469.96087646 0.88105524]	[313.48733521 559.74719238 0.86521435]	[439.08148193 349.46621704 0.83347118]	[480.175354 444.43713379 0.89151186]	[500.84512329 526.53649902 0.90020263]	[413.56570435 521.32550049 0.72285771]	[377.53936768 523.90155029 0.74120998]	[390.44107056 664.9954834 0.80978584]	[411.02404785 759.8916626 0.79112303]	[449.48675537 518.76702881 0.67182899]	[452.08227539 685.47973633 0.75514895]	[4.62271210e+02 8.52279480e+02 7.76718199e-01]	[354.4864502 316.17004395 0.90874255]	[377.56491089 315.91607666 0.92870808]	[333.91818237 305.80404663 0.75314474]	[393.03738403 295.49298096 0.82440078]	[4.57200928e+02 8.95962646e+02 7.37171471e-01]	[4.75152802e+02 8.93297302e+02 7.16378033e-01]	[4.59817352e+02 8.62493530e+02 5.88193178e-01]	[403.35671997 793.3416748 0.79883468]	[390.50958252 790.65618896 0.81545597]	[4.21155945e+02 7.64986084e+02 7.53476501e-01]
[359.76223755 321.25765991 0.89544028]	[377.6960144 357.10656738 0.95789981]	[318.72836304 369.97680664 0.85564315]	[318.76831055 464.90618896 0.89622527]	[313.53262329 557.171875 0.85423303]	[434.12493896 341.67709351 0.84812957]	[480.11828613 439.24835205 0.92606282]	[500.86965942 523.79803467 0.93773329]	[416.04415894 516.13000488 0.69961596]	[377.60488892 518.76000977 0.73776865]	[387.86557007 662.41680908 0.80891442]	[413.52069092 759.8848877 0.79562616]	[452.01824951 508.52484131 0.65643543]	[454.62823486 672.70739746 0.77005833]	[4.62295197e+02 8.34300781e+02 7.92491674e-01]	[346.8477478 315.97415161 0.87023938]	[375.00692749 310.89309692 0.87614131]	[326.30682373 303.28778076 0.74707574]	[385.39089966 290.36019897 0.7758435 ]	[4.62234314e+02 8.77962463e+02 7.44025230e-01]	[4.80238281e+02 8.72852417e+02 7.39068747e-01]	[4.59753143e+02 8.44584045e+02 6.24800503e-01]	[403.39147949 793.3182373 0.80178475]	[392.99151611 790.65478516 0.81903094]	[421.21981812 765.01141357 0.76657194]
[359.76229858 321.25817871 0.89536411]	[377.69506836 357.10717773 0.9578495 ]	[318.72683716 369.98007202 0.85584736]	[318.76531982 464.90582275 0.89577854]	[313.52874756 557.17089844 0.85338849]	[434.12414551 341.67739868 0.84806627]	[480.118927 439.25234985 0.92703652]	[500.87173462 523.79571533 0.93795639]	[416.04541016 516.14178467 0.70061874]	[377.60577393 518.77081299 0.73837984]	[387.87194824 662.42645264 0.80709624]	[413.52069092 759.88348389 0.79524028]	[452.02667236 511.01638794 0.65590125]	[454.63061523 672.7354126 0.76686811]	[4.62293854e+02 8.34303406e+02 7.92695582e-01]	[346.84906006 315.9744873 0.87022042]	[375.00683594 310.8934021 0.87605661]	[326.31427002 303.2906189 0.74650741]	[385.3918457 290.36947632 0.77645594]	[4.62235382e+02 8.77965393e+02 7.43938684e-01]	[4.80238281e+02 8.72853943e+02 7.38740981e-01]	[4.59753662e+02 8.44588562e+02 6.25181198e-01]	[403.39041138 793.31732178 0.80259597]	[392.99243164 790.65356445 0.81941605]	[421.21981812 765.01043701 0.76568979]
[359.69662476 321.16378784 0.91387659]	[377.66159058 356.98892212 0.94848537]	[318.70281982 367.38705444 0.85950965]	[321.18093872 462.40350342 0.90434963]	[315.9671936 552.1126709 0.86515206]	[434.03289795 339.14938354 0.86833823]	[480.11935425 436.66021729 0.89721388]	[503.32922363 521.32104492 0.93026131]	[416.03488159 511.05709839 0.70015562]	[377.61425781 516.21221924 0.73168385]	[387.87969971 662.3626709 0.80327201]	[413.53823853 757.37365723 0.80198693]	[452.0100708 505.92709351 0.66724461]	[457.08602905 670.15240479 0.78820765]	[4.62373718e+02 8.31805908e+02 7.83986330e-01]	[344.27325439 315.92520142 0.87187874]	[372.46890259 308.34216309 0.85803008]	[321.26855469 300.64627075 0.78114718]	[382.75274658 285.27325439 0.80979633]	[4.62325562e+02 8.72699158e+02 7.62500167e-01]	[4.80332886e+02 8.67696533e+02 7.36626387e-01]	[4.59806580e+02 8.42004089e+02 6.07589841e-01]	[403.38372803 793.29943848 0.79699439]	[392.98895264 790.63262939 0.80647075]	[421.23339844 764.98120117 0.7859416 ]
[359.62380981 318.64257812 0.93591183]	[377.60061646 354.50140381 0.92858869]	[318.65795898 364.81408691 0.86996871]	[321.22622681 462.34130859 0.89999139]	[316.08261108 549.49914551 0.89711839]	[431.50811768 336.63378906 0.86920094]	[480.13327026 434.05563354 0.87821209]	[503.37307739 513.63360596 0.87456214]	[416.07876587 503.42727661 0.72992033]	[377.64614868 508.52893066 0.72775155]	[387.92483521 659.79693604 0.79512155]	[413.56106567 754.77972412 0.81858122]	[452.07415771 500.82937622 0.68600821]	[457.16775513 665.07324219 0.83566725]	[4.62437347e+02 8.26583496e+02 7.64333129e-01]	[341.76141357 310.96481323 0.85675389]	[369.9263916 303.23928833 0.86160117]	[321.15118408 298.0559082 0.8178702 ]	[380.34777832 280.18615723 0.84967691]	[4.62336700e+02 8.67614197e+02 6.88737810e-01]	[4.80347656e+02 8.57461365e+02 6.94774926e-01]	[4.62254608e+02 8.31674438e+02 6.38768852e-01]	[405.82556152 793.31237793 0.80429029]	[392.99441528 790.62005615 0.81768757]	[421.27960205 759.93585205 0.77965182]
[359.62057495 316.09127808 0.94752944]	[377.4979248 344.35162354 0.88706678]	[318.57138062 359.69186401 0.91636497]	[321.21276855 459.72943115 0.90256643]	[316.17202759 546.95855713 0.91010952]	[428.99087524 333.96987915 0.82169765]	[477.72418213 423.88192749 0.87959981]	[503.45108032 505.95501709 0.88741714]	[416.11651611 500.80123901 0.73614728]	[377.6612854 505.87768555 0.74021477]	[393.04043579 652.11047363 0.81574386]	[413.54650879 757.35540771 0.81304383]	[454.56192017 498.14675903 0.66507512]	[459.64349365 662.44085693 0.84180981]	[4.64864563e+02 8.18919189e+02 7.78783321e-01]	[341.78921509 305.75863647 0.84692919]	[369.92715454 298.21514893 0.88762236]	[321.17285156 295.53289795 0.85142875]	[380.28308105 280.10665894 0.86992818]	[4.62394104e+02 8.60001892e+02 7.27270424e-01]	[4.82807465e+02 8.54817871e+02 7.56527722e-01]	[4.62265686e+02 8.29059570e+02 6.76786661e-01]	[403.38705444 793.33972168 0.79353875]	[390.49880981 790.6517334 0.81458586]	[421.24050903 764.9989624 0.79352713]
[359.68249512 315.92810059 0.94445515]	[375.08514404 339.26712036 0.91125953]	[318.54229736 357.11709595 0.92094505]	[321.25402832 454.62518311 0.84941393]	[318.60269165 544.36791992 0.93562645]	[428.94906616 326.34344482 0.80928397]	[477.66540527 418.79858398 0.91915315]	[505.94561768 503.28588867 0.89012593]	[418.53775024 498.21643066 0.72449672]	[377.69445801 503.30401611 0.75030613]	[395.5093689 649.57702637 0.83310658]	[413.52697754 759.87329102 0.81148076]	[457.07571411 490.50527954 0.66559529]	[459.72320557 654.70690918 0.83459264]	[4.70016510e+02 8.13785278e+02 7.54347980e-01]	[344.25949097 300.71011353 0.86184931]	[372.4536438 297.99832153 0.90257382]	[321.21508789 292.96774292 0.83088654]	[380.26382446 275.02322388 0.86048436]	[4.67414795e+02 8.52353699e+02 7.13537872e-01]	[4.85355377e+02 8.49750916e+02 7.43238091e-01]	[4.64852417e+02 8.24051331e+02 6.37966394e-01]	[403.32485962 793.29736328 0.80304265]	[390.44555664 790.61865234 0.80827034]	[421.22714233 767.48962402 0.80325556]
[359.57321167 310.97229004 0.91682196]	[375.09487915 336.62991333 0.91942263]	[318.56796265 354.50595093 0.89544272]	[321.29638672 446.96923828 0.84223664]	[318.71832275 541.85662842 0.91752994]	[426.43685913 318.71096802 0.85527283]	[477.71661377 416.17251587 0.90066898]	[508.48022461 498.1229248 0.83915299]	[416.14404297 490.50350952 0.7058937 ]	[377.67364502 498.22579956 0.73918551]	[395.63964844 646.93994141 0.86838752]	[413.59359741 762.46118164 0.8212651 ]	[454.62231445 482.83895874 0.67689574]	[459.78317261 647.15075684 0.85581058]	[4.72585297e+02 8.08625427e+02 7.66241670e-01]	[341.72113037 298.15414429 0.89934969]	[367.37216187 295.48199463 0.88827938]	[318.76513672 287.84732056 0.80373746]	[380.25015259 269.87374878 0.82591206]	[4.70011749e+02 8.47086304e+02 6.99890316e-01]	[4.85468689e+02 8.39453613e+02 7.18534589e-01]	[4.64893127e+02 8.11292969e+02 6.21470094e-01]	[4.03277649e+02 7.93366028e+02 7.84511268e-01]	[390.42889404 790.6348877 0.79843259]	[421.26296997 767.62078857 0.80530554]
[359.5668335 300.75454712 0.90376276]	[375.11535645 334.05111694 0.90815818]	[318.58023071 349.41186523 0.86937237]	[323.76690674 444.337677 0.85684925]	[321.26950073 541.71429443 0.86799181]	[426.4465332 316.12362671 0.87584293]	[480.14736938 413.49871826 0.87969744]	[513.60131836 485.4928894 0.81250894]	[416.12176514 485.38253784 0.72152627]	[377.65618896 495.60147095 0.72548801]	[398.09698486 644.36907959 0.866 ]	[416.02105713 762.51348877 0.82534242]	[454.63769531 480.25244141 0.68428373]	[459.84191895 644.54089355 0.8636362 ]	[4.77720581e+02 8.06026306e+02 7.79973507e-01]	[341.71188354 295.490448 0.89490891]	[367.34677124 290.36288452 0.85557568]	[318.74328613 280.20205688 0.81305212]	[380.25418091 264.7147522 0.84329879]	[4.75107788e+02 8.36939026e+02 6.74223483e-01]	[4.90500916e+02 8.31868530e+02 7.10941672e-01]	[4.75067017e+02 8.11145325e+02 6.00203216e-01]	[4.03324463e+02 7.95788269e+02 7.86173165e-01]	[390.48468018 790.64190674 0.80549836]	[421.27090454 767.65289307 0.79682684]
[359.67858887 298.10238647 0.9366765 ]	[375.0942688 331.39526367 0.88023233]	[318.53424072 341.76361084 0.88393283]	[326.29867554 441.82067871 0.86262345]	[331.40032959 534.12438965 0.81187457]	[428.93197632 313.54821777 0.83925837]	[477.73886108 403.3319397 0.88886613]	[513.65594482 482.80862427 0.85992932]	[416.12783813 482.77597046 0.72912985]	[377.65478516 487.96722412 0.72027379]	[398.08346558 641.87475586 0.85885489]	[416.03805542 764.95489502 0.83699447]	[454.6229248 477.63070679 0.66699296]	[462.21835327 644.40881348 0.87494677]	[480.23348999 800.96624756 0.80489999]	[341.80740356 292.88916016 0.84987342]	[369.95724487 280.25259399 0.86296719]	[318.76235962 275.10940552 0.83314449]	[380.2588501 259.64889526 0.85571909]	[4.80265961e+02 8.36933228e+02 7.38143206e-01]	[4.98216644e+02 8.31789612e+02 7.64611542e-01]	[4.75165619e+02 8.08697937e+02 6.29534841e-01]	[403.31182861 793.36553955 0.79411191]	[390.46444702 790.64233398 0.81155884]	[421.29006958 767.66308594 0.82265443]
[359.72567749 295.44665527 0.93830311]	[375.07260132 321.21646118 0.9001286 ]	[316.17056274 339.04055786 0.91785967]	[323.81985474 439.2265625 0.86053431]	[333.92373657 526.51208496 0.83125716]	[428.93426514 308.33276367 0.80815554]	[477.69830322 400.73135376 0.92294532]	[516.2244873 480.18048096 0.86764956]	[416.11294556 480.17840576 0.71177912]	[377.60745239 482.87576294 0.72347647]	[398.12890625 639.28735352 0.83931857]	[416.06530762 764.97015381 0.8427192 ]	[454.63287354 469.99246216 0.66656446]	[462.26443481 636.77618408 0.84519809]	[480.3293457 793.30596924 0.81572866]	[344.33840942 280.24880981 0.83802557]	[372.50799561 277.56481934 0.90739006]	[321.21331787 272.36853027 0.81547213]	[380.2666626 254.57235718 0.85864198]	[4.80338684e+02 8.31812866e+02 7.12634087e-01]	[5.00722534e+02 8.29178162e+02 7.12292969e-01]	[4.77696045e+02 8.06005188e+02 6.16863906e-01]	[4.03360413e+02 7.95827148e+02 7.88786769e-01]	[390.50552368 790.67706299 0.8201229 ]	[421.31182861 767.66827393 0.82279778]
[359.76239014 292.95733643 0.92702091]	[375.12277222 318.5993042 0.92083585]	[318.55474854 336.53289795 0.91161132]	[323.78240967 434.09350586 0.82652318]	[333.9402771 523.97729492 0.86130089]	[428.931427 300.69485474 0.83466178]	[477.71768188 398.11611938 0.91367972]	[518.67773438 469.98788452 0.82780588]	[416.15414429 477.66482544 0.70447809]	[377.64297485 482.77966309 0.7312088 ]	[398.11437988 636.74072266 0.84000522]	[416.07492065 764.96722412 0.84092522]	[457.09140015 467.42514038 0.66526949]	[462.28845215 631.65002441 0.83831716]	[482.72042847 790.72473145 0.85136133]	[344.34475708 280.12835693 0.85576278]	[374.98043823 275.03881836 0.90598661]	[321.20858765 267.32778931 0.79869342]	[380.3230896 249.397995 0.81994992]	[4.82782562e+02 8.29273621e+02 7.72661865e-01]	[5.00829224e+02 8.26539185e+02 7.30204582e-01]	[4.80137634e+02 7.98369141e+02 6.67545915e-01]	[4.05852966e+02 7.95785583e+02 7.91883767e-01]	[393.01077271 790.67462158 0.82718414]	[421.31283569 767.66845703 0.8202635 ]
[359.73410034 285.30819702 0.88613695]	[377.50723267 316.04797363 0.92415512]	[318.57925415 333.94369507 0.88090062]	[323.74383545 431.50289917 0.82368016]	[333.96017456 523.77996826 0.87859082]	[428.91604614 298.10449219 0.8692677 ]	[480.10015869 395.5161438 0.88197052]	[518.72503662 464.87399292 0.87096447]	[418.54772949 475.07455444 0.70241213]	[377.67086792 480.22497559 0.73696423]	[398.16107178 629.11755371 0.84385675]	[416.1159668 764.93737793 0.8419528 ]	[457.13644409 464.83047485 0.68824309]	[462.35644531 626.56976318 0.86022061]	[482.80075073 788.10919189 0.85430998]	[344.34613037 277.50915527 0.86916012]	[372.5027771 272.42730713 0.87284273]	[321.22955322 262.14990234 0.79341382]	[380.30593872 241.6806488 0.82376683]	[4.85369537e+02 8.26565002e+02 7.76806176e-01]	[5.03395966e+02 8.16316345e+02 7.62722790e-01]	[4.80143585e+02 7.90794189e+02 7.04724729e-01]	[405.84365845 793.32122803 0.80860829]	[393.03741455 790.62561035 0.84427428]	[421.33898926 767.66766357 0.83112222]
[362.21844482 277.59274292 0.92551905]	[377.52185059 313.43606567 0.91158211]	[318.58551025 326.30206299 0.85838777]	[323.77700806 423.90783691 0.83604383]	[333.96069336 518.75231934 0.85820216]	[428.98486328 295.47485352 0.85523713]	[477.69897461 382.80126953 0.88583422]	[521.18084717 462.22488403 0.90978795]	[418.60379028 464.88217163 0.72624087]	[377.7399292 475.087677 0.71679342]	[398.1925354 626.56982422 0.85865927]	[418.54312134 765.02581787 0.87209266]	[457.18395996 459.72595215 0.69423032]	[462.44061279 623.94421387 0.85507929]	[482.93585205 783.03088379 0.8189159 ]	[349.3744812 272.41845703 0.84299785]	[375.03674316 262.17706299 0.8783735 ]	[321.28430176 256.96179199 0.81839728]	[380.31622314 236.58851624 0.84239191]	[4.87946228e+02 8.13867432e+02 7.91497707e-01]	[505.90527344 811.17889404 0.82910585]	[4.80218079e+02 7.88202393e+02 7.28315949e-01]	[403.38595581 793.30358887 0.81459987]	[393.04580688 790.60070801 0.85598999]	[421.38482666 770.19360352 0.85193288]
[362.29574585 275.11541748 0.92729962]	[377.48977661 310.86181641 0.88248873]	[318.55715942 321.25949097 0.87271416]	[323.79776001 423.82598877 0.83702731]	[333.95281982 518.7532959 0.86113876]	[428.96813965 292.94021606 0.82848394]	[477.68664551 380.29827881 0.91037655]	[521.18280029 459.65890503 0.90138912]	[418.61242676 462.27944946 0.74072772]	[377.75335693 467.472229 0.71903402]	[398.27453613 626.46136475 0.86931789]	[418.52844238 765.06176758 0.87466824]	[457.17938232 457.1098938 0.68179798]	[464.87567139 621.36938477 0.83251441]	[485.37945557 777.91363525 0.79251057]	[351.9354248 267.33972168 0.82518387]	[375.09707642 259.58544922 0.90917194]	[323.75439453 254.47135925 0.82200778]	[380.32241821 236.52435303 0.81055921]	[4.90532837e+02 8.11304321e+02 8.09723020e-01]	[505.99163818 808.62945557 0.81440669]	[4.80280609e+02 7.88088196e+02 7.47618735e-01]	[403.39755249 793.29907227 0.81787723]	[393.0513916 790.61071777 0.85960484]	[421.35464478 770.23834229 0.84475261]
[364.77926636 274.98196411 0.91056788]	[377.51809692 303.27398682 0.8898257 ]	[318.57537842 318.70892334 0.89469022]	[323.76324463 421.3621521 0.85682207]	[331.48693848 516.21099854 0.83483982]	[428.98843384 290.34719849 0.8123495 ]	[477.70617676 380.13970947 0.92790169]	[521.20111084 457.162323 0.88164026]	[418.66674805 459.78701782 0.74863839]	[380.12872314 464.93682861 0.72518206]	[400.65008545 623.99395752 0.86944097]	[418.55102539 767.47363281 0.88550735]	[459.60391235 452.06954956 0.68399036]	[464.9069519 616.2578125 0.80877626]	[485.4631958 772.77496338 0.79389924]	[351.98413086 262.25326538 0.82951665]	[377.51315308 257.07980347 0.93320775]	[326.29107666 251.96008301 0.80154264]	[380.34170532 233.97431946 0.81760544]	[487.9770813 811.16711426 0.82028431]	[5.05950226e+02 8.08533264e+02 8.01050544e-01]	[4.82749329e+02 7.85490784e+02 6.99125350e-01]	[403.36657715 793.28063965 0.82171035]	[393.03915405 790.5848999 0.85956711]	[421.36724854 770.2869873 0.8417955 ]
[364.77862549 274.98132324 0.91093946]	[377.52227783 303.27081299 0.89082092]	[318.57577515 318.70581055 0.89552742]	[323.76263428 421.3651123 0.85640794]	[331.49151611 516.20379639 0.83384681]	[428.99310303 290.34658813 0.81232196]	[477.70767212 380.12887573 0.92796636]	[521.20080566 457.16064453 0.88134336]	[418.65969849 459.76550293 0.74772197]	[380.12722778 464.91894531 0.7261256 ]	[400.64196777 623.98095703 0.86314774]	[418.55175781 767.4765625 0.88549459]	[457.21850586 452.02972412 0.68053961]	[464.90890503 616.27801514 0.80704582]	[485.46011353 772.78936768 0.79158598]	[351.98449707 262.25115967 0.82984149]	[377.51303101 257.0791626 0.93319684]	[326.2869873 251.95629883 0.80183446]	[380.33862305 233.9780426 0.81740266]	[487.96810913 811.17858887 0.8177731 ]	[5.05935455e+02 8.08546509e+02 8.00987303e-01]	[4.82755463e+02 7.85501709e+02 7.00118780e-01]	[403.36029053 793.2822876 0.82299244]	[393.03625488 788.24645996 0.85995853]	[421.36755371 770.29180908 0.83999527]
[364.77935791 274.98150635 0.91089898]	[377.5218811 303.27011108 0.89078075]	[318.57580566 318.70565796 0.89534837]	[323.76745605 421.36279297 0.85613418]	[331.49993896 516.21453857 0.83577132]	[428.99163818 290.34536743 0.81225514]	[477.70553589 380.13040161 0.9273563 ]	[521.20263672 457.1607666 0.88173741]	[418.66137695 459.784729 0.74613357]	[380.13238525 467.39871216 0.72199976]	[400.6461792 623.97644043 0.86475563]	[418.55203247 767.47613525 0.88498658]	[459.59588623 452.05432129 0.6804285 ]	[464.90557861 616.27844238 0.8072139 ]	[485.459198 772.78814697 0.79220122]	[351.98370361 262.25195312 0.82994056]	[377.51303101 257.07855225 0.93326169]	[326.28747559 251.95658875 0.80166197]	[380.33828735 233.97996521 0.81733853]	[487.97360229 811.18408203 0.81659329]	[5.05939178e+02 8.08549561e+02 8.00868690e-01]	[4.82753937e+02 7.85498901e+02 6.99183166e-01]	[403.36474609 793.28710938 0.81986964]	[393.0378418 790.58764648 0.85795617]	[421.368927 770.29101562 0.83885074]
[364.77218628 274.89700317 0.90120625]	[377.54452515 300.70498657 0.90842259]	[318.60916138 318.56253052 0.90581596]	[323.77111816 421.30465698 0.865668 ]	[331.45791626 516.15948486 0.82466477]	[431.46490479 285.27606201 0.81201857]	[477.73599243 377.72634888 0.9254092 ]	[521.21337891 454.59378052 0.85756338]	[418.71466064 459.75073242 0.76016414]	[380.19406128 464.88638306 0.73521185]	[400.65362549 623.9385376 0.85477793]	[418.5430603 767.51690674 0.88585782]	[459.63006592 452.04342651 0.6883713 ]	[464.96353149 616.2454834 0.80068904]	[487.9302063 772.70281982 0.80345142]	[351.96456909 259.70980835 0.84406477]	[377.5255127 256.97402954 0.93534684]	[326.31311035 251.86990356 0.79154223]	[380.33486938 233.90820312 0.78628439]	[490.4942627 808.76513672 0.8196938 ]	[505.95877075 806.06689453 0.81523782]	[4.82816498e+02 7.82975708e+02 7.03689992e-01]	[403.36239624 793.27172852 0.82114643]	[393.02838135 790.58624268 0.85658926]	[421.35693359 772.73040771 0.83517367]
[364.87652588 272.46331787 0.87348753]	[377.57785034 298.24920654 0.91985333]	[318.62863159 316.18069458 0.90571582]	[326.28601074 421.21444702 0.86940473]	[331.50128174 513.65570068 0.81898111]	[431.47537231 282.70111084 0.82435119]	[477.74441528 377.64093018 0.92187965]	[521.265625 457.09368896 0.88118362]	[418.71548462 457.19100952 0.73866737]	[380.20214844 462.32299805 0.73365885]	[400.69961548 623.8394165 0.84164882]	[418.54818726 767.51959229 0.88411939]	[459.62091064 446.9163208 0.6825586 ]	[467.49688721 616.23339844 0.79478151]	[490.48745728 770.12530518 0.80994308]	[354.47409058 259.66342163 0.85367095]	[377.5819397 254.56010437 0.93857783]	[326.34851074 249.3863678 0.78956652]	[380.34335327 231.36286926 0.77686381]	[490.54312134 806.10839844 0.8150968 ]	[5.05978912e+02 7.98416870e+02 7.91925371e-01]	[4.82914551e+02 7.75281738e+02 7.01736689e-01]	[403.35018921 793.27496338 0.82020336]	[393.03262329 790.58416748 0.85547674]	[421.36251831 772.74212646 0.83422488]
[367.34417725 272.43719482 0.86487174]	[377.63009644 298.12960815 0.93786758]	[318.68264771 316.11682129 0.89852434]	[328.86340332 418.74957275 0.8700875 ]	[333.97537231 513.58270264 0.82161009]	[431.51916504 280.146698 0.84123957]	[480.13693237 377.50994873 0.90715921]	[521.3338623 457.16827393 0.89390963]	[421.21536255 457.18560791 0.74619055]	[382.73223877 462.32315063 0.73348939]	[400.77633667 623.85583496 0.83932078]	[418.54824829 767.54968262 0.88360906]	[459.77212524 446.89929199 0.69468671]	[472.54745483 613.65527344 0.79168189]	[490.53942871 770.07312012 0.80968976]	[354.5199585 259.5987854 0.86778504]	[377.62109375 254.55104065 0.94258898]	[328.88226318 246.76829529 0.79112494]	[382.81268311 231.38157654 0.75804031]	[4.93046722e+02 8.06011658e+02 7.88891792e-01]	[5.05992035e+02 7.95841858e+02 7.85480797e-01]	[4.85398773e+02 7.72800476e+02 7.07894802e-01]	[403.35760498 793.24456787 0.82255232]	[393.06063843 788.23138428 0.85797358]	[421.34115601 772.79327393 0.82778734]
[369.93408203 272.45245361 0.85942858]	[377.68130493 298.12026978 0.94528782]	[318.75238037 316.11868286 0.88879049]	[328.89953613 418.7210083 0.86486143]	[334.01403809 508.54379272 0.82493532]	[434.06365967 280.14257812 0.84851134]	[480.18103027 377.53125 0.92160237]	[521.34674072 457.15167236 0.88879752]	[421.24822998 457.16299438 0.7383917 ]	[382.74865723 462.30950928 0.72903585]	[400.80905151 623.91448975 0.84738493]	[418.55093384 767.54266357 0.88445938]	[459.81518555 446.87243652 0.69014031]	[472.54425049 611.16943359 0.7919699 ]	[490.56167603 767.65783691 0.80936348]	[354.59481812 259.60574341 0.87613416]	[377.70169067 254.54341125 0.94383013]	[328.93502808 246.75926208 0.78954047]	[382.87713623 228.85978699 0.71084821]	[4.93064331e+02 8.03504700e+02 7.74000823e-01]	[5.06003510e+02 7.93342346e+02 7.81149566e-01]	[4.85411469e+02 7.72751526e+02 7.09727705e-01]	[403.37051392 793.23303223 0.82316422]	[393.07266235 788.2255249 0.86174881]	[421.33660889 772.79302979 0.82539117]
[372.53433228 272.37207031 0.85899287]	[380.09204102 298.09527588 0.95267963]	[321.23748779 316.09893799 0.87503231]	[331.43252563 418.70397949 0.85651827]	[336.49017334 508.53286743 0.84426212]	[436.58340454 280.1227417 0.86057562]	[480.20507812 377.50720215 0.92246974]	[521.35479736 457.11340332 0.88478273]	[421.33288574 457.13482666 0.73466629]	[382.85742188 462.26837158 0.72253841]	[400.8430481 621.41119385 0.83545113]	[418.54385376 767.52038574 0.87477458]	[462.19888306 444.39819336 0.69839096]	[470.05587769 608.62548828 0.80358237]	[487.9704895 767.49938965 0.80860519]	[357.06799316 257.20697021 0.89967358]	[380.10058594 254.49562073 0.94373232]	[331.46548462 246.79103088 0.80377328]	[385.3921814 228.855896 0.70806777]	[4.90569122e+02 7.98416748e+02 7.63708055e-01]	[5.05980957e+02 7.90808289e+02 7.85731018e-01]	[4.82878113e+02 7.70193298e+02 7.33246088e-01]	[405.83203125 793.28808594 0.80730855]	[395.49142456 790.59973145 0.84673911]	[421.32516479 772.76074219 0.83268231]
[375.07598877 272.35192871 0.87924725]	[380.19296265 298.06140137 0.95582324]	[323.74240112 316.04364014 0.86456871]	[334.00961304 418.74172974 0.88939208]	[336.62814331 508.53894043 0.86485839]	[439.09732056 280.10177612 0.88356656]	[480.25231934 375.1109314 0.91255438]	[521.34832764 457.06829834 0.87709737]	[421.39532471 457.19293213 0.73399621]	[385.35470581 462.3187561 0.71563762]	[403.24938965 621.38818359 0.82571399]	[418.53024292 767.48162842 0.86784136]	[462.24996948 449.45043945 0.70172185]	[472.54104614 608.60095215 0.80881244]	[485.48416138 759.95062256 0.7852928 ]	[357.15643311 257.17401123 0.92413437]	[380.19177246 254.45663452 0.94311726]	[333.99545288 244.26014709 0.81871003]	[387.87976074 228.81391907 0.65715796]	[4.87952301e+02 7.93337646e+02 7.61166751e-01]	[5.05893372e+02 7.90630981e+02 7.76152968e-01]	[4.82847809e+02 7.67606262e+02 7.27026999e-01]	[405.85122681 793.28588867 0.80489916]	[395.49658203 790.60028076 0.84374923]	[421.31271362 772.70227051 0.84160769]
[377.49557495 269.88824463 0.88051403]	[380.28170776 298.012146 0.94619435]	[326.3135376 315.96914673 0.84487218]	[334.06552124 416.17193604 0.87577426]	[339.04586792 511.02832031 0.86096346]	[439.19082642 277.69329834 0.89926869]	[480.30978394 375.09423828 0.91270483]	[521.38671875 457.08392334 0.88588208]	[423.76889038 454.62411499 0.71615338]	[385.37890625 459.78140259 0.70083213]	[400.87573242 621.36291504 0.81704199]	[416.17425537 767.51672363 0.86984634]	[462.25442505 444.36279297 0.70087278]	[472.53277588 608.5758667 0.81347847]	[485.45898438 762.4319458 0.79455113]	[357.21032715 257.11001587 0.94233012]	[380.24819946 254.42204285 0.93937194]	[336.44720459 244.18566895 0.83128464]	[392.97909546 228.84338379 0.70160282]	[4.87921539e+02 7.93272217e+02 7.79847503e-01]	[503.48556519 788.21710205 0.79261267]	[4.82832733e+02 7.67635803e+02 7.23326564e-01]	[405.82907104 793.27496338 0.80644137]	[393.06945801 790.59936523 0.84009773]	[421.30773926 772.75311279 0.83754146]
[377.65447998 264.75839233 0.89131218]	[382.86083984 295.57522583 0.9117229 ]	[333.93359375 313.41567993 0.84416008]	[336.51641846 411.01660156 0.853163 ]	[339.17318726 505.93981934 0.87691015]	[441.72421265 277.67462158 0.90819508]	[482.76821899 375.10479736 0.91689771]	[521.40802002 457.12936401 0.89701176]	[423.82067871 452.01818848 0.70382577]	[387.8973999 459.64962769 0.68517071]	[400.86798096 621.28405762 0.79698694]	[416.1668396 767.51098633 0.86259741]	[462.31066895 441.82510376 0.70284289]	[470.03161621 606.11065674 0.81887883]	[482.89578247 752.25323486 0.84730977]	[359.73394775 256.95065308 0.93538123]	[382.84100342 251.91818237 0.88594764]	[336.69274902 239.06143188 0.8885985 ]	[398.21810913 228.8260498 0.74974412]	[485.43984985 790.74829102 0.83660448]	[503.40719604 788.02026367 0.81362295]	[4.80271088e+02 7.64980835e+02 7.22063780e-01]	[405.82614136 793.24713135 0.81615168]	[393.06820679 788.24102783 0.8403253 ]	[421.30426025 772.77038574 0.82730103]
[380.14434814 262.17434692 0.91246277]	[387.86480713 295.52246094 0.89208025]	[334.05252075 310.87164307 0.85038447]	[336.62591553 408.46017456 0.86697704]	[339.22689819 505.87368774 0.88871396]	[441.86123657 277.68099976 0.90609336]	[482.82147217 375.11169434 0.91938782]	[523.77783203 459.61831665 0.91503644]	[423.86233521 452.03057861 0.70393682]	[387.94668579 459.63876343 0.68699336]	[403.24707031 621.30743408 0.80185366]	[418.52850342 767.54827881 0.86649364]	[462.35296631 444.31143188 0.70269841]	[469.99029541 608.54266357 0.8156898 ]	[482.81210327 752.30999756 0.84849888]	[362.24645996 254.53912354 0.90699458]	[387.89489746 249.40203857 0.85818505]	[339.1237793 236.66928101 0.88871092]	[400.64053345 226.28419495 0.7946164 ]	[485.43817139 790.80480957 0.84919357]	[503.37765503 788.07318115 0.83515239]	[4.80158875e+02 7.65056824e+02 7.16751814e-01]	[403.39273071 793.21295166 0.8221935 ]	[393.07345581 788.21356201 0.84330773]	[421.3180542 772.82324219 0.82038343]
[380.31118774 259.67703247 0.89811093]	[393.03930664 295.48638916 0.89458156]	[336.5637207 305.85400391 0.86302531]	[336.66479492 405.88803101 0.88419825]	[339.2336731 503.36019897 0.91397732]	[444.36392212 277.6819458 0.88688475]	[482.89916992 375.06692505 0.90663576]	[523.82019043 459.70217896 0.92167187]	[423.89077759 452.0352478 0.7004562 ]	[390.4624939 459.64599609 0.68711174]	[403.24578857 621.29156494 0.79901809]	[416.17297363 767.54168701 0.86758947]	[462.37976074 444.3208313 0.69749558]	[469.99411011 608.50115967 0.81654507]	[482.76242065 754.80377197 0.84191453]	[367.37734985 254.45042419 0.87148392]	[395.50204468 249.31330872 0.86527574]	[341.80709839 236.579422 0.82205731]	[400.7689209 221.12501526 0.81369728]	[485.39440918 790.79046631 0.85198343]	[503.33389282 788.06469727 0.84210277]	[4.77705078e+02 7.67499573e+02 6.92963064e-01]	[403.39117432 793.2154541 0.82281744]	[393.07476807 788.21582031 0.84457135]	[421.31356812 772.81378174 0.82449615]
[390.43426514 259.59848022 0.8669526 ]	[398.02432251 295.46417236 0.92859817]	[336.68319702 305.76159668 0.85956633]	[336.70483398 403.32089233 0.89958775]	[339.20556641 500.78219604 0.90806317]	[449.43478394 277.697052 0.85662681]	[485.35064697 377.58966064 0.91636604]	[523.81945801 459.77102661 0.93016851]	[426.34005737 449.48629761 0.69477922]	[392.98052979 457.18014526 0.68380284]	[403.25817871 618.81030273 0.78907555]	[416.15844727 767.56347656 0.85929096]	[462.39575195 441.81658936 0.70117587]	[469.97238159 608.49591064 0.81799656]	[482.74462891 752.25354004 0.85163337]	[375.1121521 254.3873291 0.90517592]	[398.20172119 246.75299072 0.89820021]	[346.90621948 236.44555664 0.81032425]	[403.32345581 218.55108643 0.73093361]	[482.95602417 790.6796875 0.84939855]	[503.26803589 785.58416748 0.8066619 ]	[4.77720551e+02 7.64995178e+02 6.79087043e-01]	[403.39212036 793.22869873 0.82247353]	[395.49139404 788.23956299 0.8413918 ]	[421.3104248 772.83514404 0.81705242]
[390.43496704 259.59893799 0.86699665]	[398.02536011 295.46578979 0.9288193 ]	[336.68447876 305.76477051 0.85941678]	[336.7053833 403.32296753 0.90019941]	[339.20196533 500.78179932 0.90885568]	[449.43518066 277.69812012 0.85626751]	[485.35140991 377.59356689 0.9167679 ]	[523.81982422 459.77072144 0.93020588]	[426.35324097 452.00219727 0.69461185]	[392.98648071 457.2010498 0.686786 ]	[403.25790405 618.80181885 0.7868076 ]	[416.16040039 767.5637207 0.85967147]	[462.40240479 441.85250854 0.69866359]	[469.96908569 608.50799561 0.81871724]	[482.74212646 752.25183105 0.8524614 ]	[375.11294556 254.38792419 0.90535951]	[398.20211792 246.7532959 0.89831918]	[346.90795898 236.44767761 0.81012189]	[403.32421875 218.55078125 0.73053092]	[482.956604 790.67926025 0.84951496]	[503.26629639 785.58282471 0.80763143]	[4.77717804e+02 7.64992737e+02 6.79373682e-01]	[403.38970947 793.23095703 0.82278734]	[395.49209595 788.24090576 0.84172982]	[421.31231689 772.83465576 0.81825709]
[395.50646973 259.61950684 0.87754637]	[398.18093872 295.42218018 0.94454396]	[339.13269043 303.22186279 0.86088926]	[339.08789062 400.82250977 0.91364807]	[339.18359375 500.66320801 0.90046215]	[454.540802 277.66339111 0.86096013]	[485.47836304 377.61575317 0.91230482]	[523.80303955 459.80169678 0.93240368]	[426.43103027 452.00094604 0.69539535]	[393.06469727 457.17501831 0.69797438]	[403.26550293 618.80316162 0.79188865]	[416.13604736 767.56378174 0.85735524]	[464.815979 444.35092163 0.69519973]	[469.98400879 608.49456787 0.81406403]	[482.71432495 752.25646973 0.8489818 ]	[377.62841797 254.3447876 0.92112315]	[400.7220459 246.79463196 0.90402818]	[354.52355957 233.99346924 0.8367002 ]	[411.01019287 218.61112976 0.72665209]	[482.83163452 790.66882324 0.81915176]	[5.00802551e+02 7.85563599e+02 7.54786789e-01]	[4.77735077e+02 7.65002258e+02 6.95246518e-01]	[403.39199829 793.21234131 0.82099032]	[395.49060059 788.23681641 0.84005237]	[421.28250122 772.83483887 0.82515997]
[398.04678345 257.16967773 0.92501253]	[400.64660645 292.987854 0.92558098]	[339.27828979 298.21051025 0.87420881]	[339.15081787 400.74887085 0.92245865]	[339.16366577 498.19113159 0.89311999]	[457.21548462 277.64242554 0.8899976 ]	[487.96463013 377.66552734 0.91102058]	[523.81256104 462.21038818 0.93875784]	[426.45541382 449.5005188 0.68148518]	[395.5067749 457.17092896 0.68893951]	[403.26553345 621.31011963 0.7952168 ]	[416.12078857 767.59558105 0.85605288]	[464.84509277 444.32299805 0.68379456]	[469.96029663 608.56658936 0.80580986]	[480.34909058 754.83660889 0.83206266]	[380.15716553 251.86882019 0.90648723]	[403.2772522 246.77523804 0.88502944]	[357.17123413 231.44563293 0.85593599]	[418.62039185 223.69151306 0.72534609]	[480.35281372 790.77258301 0.81737036]	[5.00704376e+02 7.88077148e+02 7.59541273e-01]	[4.77694946e+02 7.67510620e+02 6.89428091e-01]	[403.37136841 790.84918213 0.81789351]	[393.05813599 788.2366333 0.83329672]	[421.27212524 775.31744385 0.8188985 ]
[398.23773193 257.07461548 0.9452979 ]	[400.82846069 292.97528076 0.90426385]	[344.26901245 298.11636353 0.86543685]	[339.16326904 400.70016479 0.92871571]	[339.13980103 495.61886597 0.87512386]	[459.80886841 277.67996216 0.90259874]	[490.50894165 377.74902344 0.90546399]	[523.82415771 462.29797363 0.93876946]	[428.90765381 449.46710205 0.68145174]	[395.52267456 457.11663818 0.68538523]	[403.24893188 621.39776611 0.80361921]	[416.11419678 767.60870361 0.85459363]	[464.8605957 444.31237793 0.68373096]	[467.47525024 608.59887695 0.79947793]	[480.37692261 759.95257568 0.82661873]	[382.73934937 249.36224365 0.86639619]	[405.912323 244.22129822 0.8499918 ]	[359.69842529 231.35066223 0.85190326]	[421.19970703 223.6915741 0.82208735]	[482.74053955 790.76678467 0.79991359]	[5.00726898e+02 7.88098022e+02 7.56772935e-01]	[4.80143860e+02 7.67669617e+02 7.10388660e-01]	[403.36431885 790.83929443 0.81426495]	[393.05334473 788.22821045 0.82963693]	[421.26296997 775.34552002 0.81047398]
[400.79586792 256.99215698 0.94387704]	[405.85906982 292.92300415 0.86742711]	[351.93624878 298.01968384 0.85833412]	[339.21279907 398.26251221 0.91572762]	[339.11502075 493.08328247 0.87183821]	[462.38095093 280.10263062 0.88832724]	[493.1005249 380.12252808 0.90203339]	[523.83374023 462.42407227 0.92634273]	[431.52078247 449.44772339 0.67663032]	[398.01422119 454.63046265 0.69687563]	[400.86978149 623.81542969 0.80673343]	[416.10964966 767.59674072 0.85684508]	[467.3923645 444.32009888 0.67214048]	[467.48886108 608.63018799 0.7950874 ]	[480.36801147 764.9777832 0.84333086]	[387.92788696 246.80569458 0.82525456]	[416.02685547 241.66636658 0.86030078]	[364.84661865 231.34272766 0.79919028]	[421.36663818 218.54042053 0.77376777]	[480.26644897 790.83685303 0.80607951]	[4.98239655e+02 7.88208130e+02 7.83051372e-01]	[4.80194275e+02 7.70140015e+02 7.22917438e-01]	[403.36444092 790.83380127 0.81762493]	[393.05484009 788.22668457 0.83226478]	[421.25418091 775.33349609 0.81563276]
[408.47769165 256.96646118 0.88914579]	[413.59817505 292.91760254 0.87130737]	[354.58636475 295.61602783 0.88346839]	[339.28207397 398.21624756 0.88681167]	[339.07824707 490.52890015 0.87231648]	[467.44360352 280.19055176 0.84093839]	[498.12298584 380.09997559 0.90710813]	[523.85900879 464.88043213 0.90940464]	[434.07171631 449.46304321 0.67256236]	[398.06750488 457.09820557 0.69681019]	[403.25250244 621.34820557 0.79493642]	[416.10232544 767.58483887 0.85576999]	[469.9850769 444.31704712 0.66556931]	[467.5057373 608.63031006 0.79211777]	[480.35565186 765.06060791 0.85279465]	[398.04272461 244.26983643 0.86533242]	[418.77175903 239.1769104 0.91594309]	[375.03097534 231.37504578 0.82613242]	[431.53536987 218.66685486 0.73408759]	[4.80244202e+02 7.93224182e+02 7.91947424e-01]	[4.98212585e+02 7.88221558e+02 7.67858267e-01]	[4.80195007e+02 7.70218628e+02 7.25272477e-01]	[403.37808228 790.83587646 0.82048523]	[393.06185913 788.23339844 0.8354001 ]	[421.23327637 775.32641602 0.81586373]
[416.11474609 254.59429932 0.93627942]	[418.60064697 290.39181519 0.90501374]	[357.16268921 295.43942261 0.90403605]	[341.78109741 398.04855347 0.87040007]	[339.09402466 487.97860718 0.88537085]	[472.58190918 280.17407227 0.84471941]	[498.21734619 380.09896851 0.92022723]	[523.90100098 467.43707275 0.88840485]	[434.09317017 446.91943359 0.67775875]	[398.0821228 454.56481934 0.69778347]	[403.28027344 621.2989502 0.7847594 ]	[416.10421753 767.55926514 0.85429829]	[470.02709961 441.83355713 0.66931111]	[467.49789429 608.62811279 0.7856248 ]	[480.35623169 767.48010254 0.85451502]	[400.61541748 241.71087646 0.90680796]	[421.36224365 239.14701843 0.9022823 ]	[377.6519165 226.30886841 0.85879534]	[439.12039185 226.2575531 0.69930875]	[4.80257568e+02 7.93248535e+02 7.85019577e-01]	[4.98220520e+02 7.88230774e+02 7.62054682e-01]	[4.80188690e+02 7.70246399e+02 7.29494810e-01]	[403.39254761 790.8347168 0.82482415]	[393.0725708 788.23101807 0.84034252]	[421.22879028 775.29528809 0.8166725 ]
[421.37542725 254.52032471 0.94749534]	[421.24291992 285.31881714 0.89236557]	[362.27993774 290.36306763 0.83717316]	[351.96444702 393.00570679 0.82916158]	[339.16305542 485.34588623 0.90460646]	[480.24356079 280.18533325 0.8885802 ]	[500.89071655 380.24853516 0.93343979]	[523.97338867 472.5473938 0.8685829 ]	[436.67193604 444.32739258 0.7011531 ]	[398.1986084 449.44805908 0.70140016]	[405.85757446 613.71905518 0.76391619]	[416.10739136 767.5357666 0.84743869]	[475.11508179 441.74676514 0.67980552]	[472.55282593 611.08276367 0.77510357]	[480.36523438 765.05841064 0.85624486]	[411.02038574 239.20307922 0.85494304]	[436.6590271 239.06614685 0.90525764]	[387.90042114 223.74005127 0.79081345]	[444.35830688 221.1374054 0.6019972 ]	[480.26596069 793.27301025 0.79974848]	[4.98252167e+02 7.90603149e+02 7.76882410e-01]	[4.80172516e+02 7.70189636e+02 7.30510116e-01]	[405.83840942 793.23150635 0.81701154]	[395.50662231 790.58764648 0.83794588]	[421.23269653 772.8182373 0.8199982 ]
[431.47088623 254.50730896 0.89286876]	[423.81826782 285.27001953 0.86632568]	[367.41546631 287.83682251 0.80866545]	[354.54394531 390.47799683 0.85352272]	[339.23950195 480.33935547 0.90888989]	[482.80709839 280.21429443 0.88419908]	[503.27798462 380.28152466 0.921606 ]	[524.00250244 475.0869751 0.8716507 ]	[439.14004517 444.40402222 0.70412242]	[398.26754761 452.00552368 0.70325172]	[405.9246521 611.15240479 0.76434982]	[416.12133789 767.55157471 0.8506602 ]	[477.67129517 441.81497192 0.67999768]	[477.59042358 613.66351318 0.7869857 ]	[480.37692261 765.07312012 0.85520363]	[418.57528687 239.15638733 0.88964599]	[441.67730713 236.64508057 0.94617683]	[395.58267212 223.75004578 0.81983024]	[451.99230957 218.6499176 0.59488088]	[480.275177 793.29083252 0.80242938]	[5.00671783e+02 7.90626465e+02 7.80947089e-01]	[4.80165649e+02 7.70200195e+02 7.16866314e-01]	[405.82928467 793.21887207 0.81595516]	[395.50860596 788.24230957 0.83940005]	[421.23892212 772.83422852 0.82137656]
[436.56707764 254.47706604 0.91953951]	[428.96105957 282.77578735 0.84263492]	[375.01702881 285.27716064 0.83303142]	[357.02520752 390.50167847 0.87580287]	[339.29074097 480.35650635 0.90220851]	[485.3899231 282.68045044 0.84771615]	[503.33370972 380.21655273 0.93008029]	[526.39154053 477.64596558 0.88566792]	[439.17053223 444.38479614 0.70704007]	[400.61593628 449.4586792 0.70529193]	[408.45571899 613.69580078 0.76051182]	[416.12701416 767.54223633 0.84926271]	[477.70715332 441.82037354 0.68653345]	[477.63729858 616.22601318 0.79050684]	[480.37863159 765.06427002 0.85256594]	[418.79852295 239.08164978 0.92650807]	[441.87487793 236.65855408 0.91678727]	[398.17547607 221.14387512 0.86799014]	[457.19122314 221.12693787 0.50112414]	[480.25891113 793.28741455 0.80224305]	[4.98256531e+02 7.90626831e+02 7.79801369e-01]	[4.80173370e+02 7.70187622e+02 7.17185795e-01]	[405.83401489 793.21655273 0.81808692]	[395.51461792 788.23718262 0.84371442]	[421.24072266 772.82147217 0.82067281]
[439.14859009 254.49430847 0.95262241]	[434.09100342 285.26672363 0.85743076]	[377.51260376 285.26940918 0.84963197]	[357.10562134 385.378479 0.88397193]	[341.75582886 480.19387817 0.88110113]	[487.9777832 282.69909668 0.83305204]	[503.44491577 380.1605835 0.92048359]	[526.40917969 475.16549683 0.86714071]	[439.23043823 444.31378174 0.71434933]	[400.64520264 446.88619995 0.70907128]	[410.96047974 613.71002197 0.75657016]	[416.13217163 767.51385498 0.84578449]	[480.15176392 441.76077271 0.70277089]	[477.66204834 616.20599365 0.78720546]	[480.38174438 765.04754639 0.84517705]	[421.33566284 239.10441589 0.92484814]	[446.90130615 236.68165588 0.87809008]	[400.72814941 221.19958496 0.85526323]	[462.1907959 218.61737061 0.71498424]	[480.26174927 793.28302002 0.80098337]	[4.98257843e+02 7.90624756e+02 7.74580181e-01]	[4.80162842e+02 7.70171692e+02 7.09736526e-01]	[405.8354187 793.22058105 0.8194387 ]	[395.5223999 788.23632812 0.84654093]	[421.24786377 772.77984619 0.82242775]
[439.31188965 254.45596313 0.95523745]	[436.64447021 285.25674438 0.8849225 ]	[377.66033936 282.74157715 0.86950713]	[357.14276123 382.86904907 0.88766658]	[346.82037354 477.71154785 0.8334142 ]	[490.57846069 282.74658203 0.82190239]	[505.9859314 385.36859131 0.85144842]	[526.45727539 477.6914978 0.8822338 ]	[439.23947144 441.86276245 0.72034854]	[400.66073608 444.39840698 0.71399266]	[413.58572388 613.675354 0.77456456]	[416.13973999 767.49871826 0.84299111]	[480.1552124 441.77261353 0.70749271]	[477.72579956 616.23138428 0.79611188]	[480.37234497 765.04174805 0.84574986]	[423.912323 239.09571838 0.88642514]	[452.04202271 236.66719055 0.87075233]	[403.36373901 221.13020325 0.82126772]	[462.43307495 218.6509552 0.71442157]	[480.26202393 793.29388428 0.80141443]	[4.98259735e+02 7.90632324e+02 7.78295696e-01]	[4.80145142e+02 7.70163818e+02 7.07035840e-01]	[405.84469604 793.21600342 0.81603765]	[395.52966309 788.22637939 0.84805036]	[421.24746704 772.75769043 0.81815541]
[441.77719116 254.47242737 0.95437241]	[439.10021973 282.77502441 0.90549123]	[377.74514771 280.23516846 0.87912142]	[357.21624756 382.84024048 0.88947231]	[351.94851685 477.64916992 0.82728076]	[495.67437744 285.24008179 0.82631814]	[508.48867798 382.86129761 0.84611493]	[526.51049805 480.14480591 0.87775111]	[439.25878906 444.31362915 0.70987773]	[400.67010498 444.40335083 0.70321369]	[416.04547119 613.69952393 0.77624363]	[416.14901733 767.48608398 0.84386253]	[480.15576172 441.77819824 0.7038461 ]	[480.10647583 618.78314209 0.79672867]	[480.36755371 765.0302124 0.84525251]	[428.94094849 239.10920715 0.86643904]	[457.09533691 236.67405701 0.88425124]	[405.90890503 221.17718506 0.8059392 ]	[464.89968872 218.65504456 0.62566942]	[480.26071167 793.28686523 0.80334806]	[4.98251160e+02 7.90623474e+02 7.81147182e-01]	[4.80142609e+02 7.70153809e+02 7.03299105e-01]	[405.85952759 793.21386719 0.81904185]	[395.54785156 788.22247314 0.85651195]	[421.24545288 772.74200439 0.81930351]
[441.77655029 254.47213745 0.95480257]	[439.10101318 282.77410889 0.90550041]	[377.74575806 280.23596191 0.87917191]	[357.21582031 382.84176636 0.88955718]	[351.95083618 477.65722656 0.82942337]	[495.6730957 285.23727417 0.82655716]	[508.48703003 382.85879517 0.8465969 ]	[526.50964355 480.14041138 0.87747943]	[439.26229858 441.8487854 0.71547103]	[400.68283081 444.37704468 0.70841753]	[416.06445312 613.67858887 0.78297716]	[416.14935303 767.49542236 0.84587312]	[480.15805054 441.75878906 0.70698333]	[480.10635376 618.76800537 0.7963196 ]	[480.3699646 765.04101562 0.84554255]	[428.94039917 239.10945129 0.86657763]	[457.09417725 236.67501831 0.88397187]	[405.91168213 221.17791748 0.80557096]	[464.89822388 218.65515137 0.62861794]	[480.25491333 793.2869873 0.80278671]	[4.98248138e+02 7.90627686e+02 7.80073643e-01]	[4.80147766e+02 7.70162476e+02 7.03810513e-01]	[405.85421753 790.84655762 0.81975907]	[395.54486084 788.21520996 0.8547501 ]	[421.2472229 772.75531006 0.81763327]
[441.91833496 254.46943665 0.93237078]	[439.22131348 282.76147461 0.91460943]	[380.19961548 280.18783569 0.88449419]	[359.60577393 380.33325195 0.90165526]	[354.52374268 475.0880127 0.83494043]	[498.2270813 285.26419067 0.84241927]	[508.51846313 380.29968262 0.86953133]	[528.96942139 480.18765259 0.8704167 ]	[439.29663086 441.82818604 0.72151822]	[400.71630859 444.33261108 0.70860827]	[416.08197021 613.68676758 0.79234058]	[416.15255737 767.50610352 0.8457486 ]	[480.18945312 441.7666626 0.71729147]	[480.10247803 618.74700928 0.79264951]	[480.37124634 765.02874756 0.84409595]	[434.03204346 239.10440063 0.86726028]	[459.61166382 236.65666199 0.91786915]	[413.48895264 223.72271729 0.79663014]	[467.48153687 218.6191864 0.69256634]	[480.24429321 793.28106689 0.79662561]	[4.98234711e+02 7.90625061e+02 7.74542570e-01]	[4.80155701e+02 7.70148438e+02 7.07719803e-01]	[405.8381958 793.22131348 0.81858599]	[395.53344727 788.22528076 0.85355633]	[421.24804688 772.76483154 0.82124352]
[446.89303589 254.46191406 0.90213573]	[439.30712891 282.7557373 0.90956324]	[380.30044556 280.13473511 0.87888926]	[359.69281006 380.28811646 0.91086096]	[356.99682617 472.58093262 0.85241818]	[500.70046997 285.31884766 0.8532486 ]	[511.05911255 382.75582886 0.85843432]	[529.03210449 480.18740845 0.86557055]	[441.68862915 441.83496094 0.71111679]	[400.76824951 444.33331299 0.69567853]	[416.12167358 611.15563965 0.79918176]	[416.14709473 767.49761963 0.84231985]	[480.23577881 441.78109741 0.71728343]	[480.1156311 613.68304443 0.79845774]	[480.3704834 765.00091553 0.84274828]	[436.66085815 239.08695984 0.88991988]	[459.77746582 236.6413269 0.94245058]	[416.07727051 221.17172241 0.83335966]	[472.53704834 218.60235596 0.6203661 ]	[480.23608398 793.27496338 0.79641038]	[4.98225128e+02 7.90615479e+02 7.71704435e-01]	[4.80163269e+02 7.70119019e+02 7.11607218e-01]	[405.84387207 793.22344971 0.81252283]	[395.53753662 788.22247314 0.84653199]	[421.23599243 772.75183105 0.82102257]
[446.89047241 254.46362305 0.90281755]	[439.30648804 282.75527954 0.9099263 ]	[380.29934692 280.13381958 0.87923789]	[359.69137573 380.28738403 0.91054976]	[356.99557495 472.57901001 0.8523761 ]	[500.70089722 285.3175354 0.85357791]	[511.05975342 382.75521851 0.85833538]	[529.03039551 480.19052124 0.86642826]	[441.68356323 441.83859253 0.71014667]	[400.76470947 444.34103394 0.6956315 ]	[416.11431885 613.64105225 0.7956512 ]	[416.14489746 767.49536133 0.84178698]	[480.23184204 441.78137207 0.71575546]	[480.11312866 613.70483398 0.7973938 ]	[480.36880493 764.9911499 0.84257591]	[436.65856934 239.08769226 0.89010388]	[459.77639771 236.64326477 0.94254023]	[416.07830811 221.17155457 0.83250958]	[472.53179932 218.61372375 0.61968422]	[480.22845459 793.27105713 0.79405308]	[4.98215881e+02 7.90612000e+02 7.70232737e-01]	[4.80166046e+02 7.70109436e+02 7.12598801e-01]	[405.84564209 793.22186279 0.81242359]	[395.5390625 788.22271729 0.84637535]	[421.23477173 772.74871826 0.82129371]
[446.89071655 254.46232605 0.90251082]	[439.30813599 282.75537109 0.90943617]	[380.30038452 280.1343689 0.87890637]	[359.69235229 380.2875061 0.91134423]	[356.99349976 472.58303833 0.85220063]	[500.70101929 285.32000732 0.85334426]	[511.06436157 382.75881958 0.85747623]	[529.02996826 480.1914978 0.86719131]	[441.68930054 441.83227539 0.71027291]	[400.7713623 444.33450317 0.69444495]	[416.12301636 611.1428833 0.80110669]	[416.1439209 767.49737549 0.84141314]	[480.23458862 441.77801514 0.71610779]	[480.11279297 613.68621826 0.79868132]	[480.36862183 764.9866333 0.84187186]	[436.65896606 239.08703613 0.88989657]	[459.77633667 236.64118958 0.94223046]	[416.07736206 221.17282104 0.83268183]	[472.53366089 218.6105957 0.61908245]	[4.80227966e+02 7.93275513e+02 7.92182386e-01]	[4.98218781e+02 7.90613098e+02 7.67953217e-01]	[4.80163666e+02 7.70106262e+02 7.12747157e-01]	[405.84082031 793.2210083 0.81263 ]	[395.53457642 788.22161865 0.84474123]	[421.23678589 772.7522583 0.82041556]
[446.95965576 254.45033264 0.89324021]	[441.72103882 282.71627808 0.90934569]	[382.73672485 277.7170105 0.87345719]	[359.74945068 380.33862305 0.90104747]	[357.06317139 470.03311157 0.86309129]	[500.77838135 285.30307007 0.86447835]	[513.60113525 382.74679565 0.85422158]	[529.06237793 480.16781616 0.85421908]	[441.73364258 441.83010864 0.70744056]	[400.79733276 444.33898926 0.69094437]	[416.12762451 613.62945557 0.79327375]	[416.14422607 767.50769043 0.84238881]	[480.28457642 441.78399658 0.71869296]	[480.12921143 613.67193604 0.80274743]	[480.3644104 764.96240234 0.84057343]	[439.09838867 239.04948425 0.90434176]	[459.84106445 236.64341736 0.9470008 ]	[418.53210449 221.12072754 0.85269547]	[475.09848022 218.65979004 0.61334771]	[4.80226440e+02 7.93282043e+02 7.91409731e-01]	[4.98220612e+02 7.90613770e+02 7.66771197e-01]	[4.80155060e+02 7.70078552e+02 7.12073267e-01]	[405.84527588 793.21942139 0.80971479]	[395.53533936 788.22106934 0.84142256]	[421.23641968 772.76568604 0.82069665]
[454.54577637 254.34028625 0.87750882]	[441.81533813 282.67285156 0.91041791]	[382.85559082 277.68893433 0.86159396]	[359.82196045 380.19564819 0.90703779]	[359.59295654 469.97561646 0.87747902]	[500.89013672 285.24984741 0.8699463 ]	[518.67687988 382.83792114 0.85591197]	[536.63494873 480.14776611 0.84669471]	[441.78778076 441.80627441 0.71346647]	[400.85229492 441.84835815 0.68747592]	[418.54989624 613.70410156 0.80676681]	[418.55517578 767.51281738 0.85815966]	[480.32666016 441.77377319 0.72701174]	[480.13110352 613.65325928 0.81533247]	[480.37268066 765.06170654 0.85201657]	[439.22824097 236.56263733 0.94756442]	[462.32064819 236.5275116 0.95034391]	[418.61914062 218.55375671 0.88795662]	[477.64764404 216.13578796 0.52148962]	[4.80232483e+02 7.93324036e+02 7.89661050e-01]	[4.98241241e+02 7.90663940e+02 7.74333298e-01]	[4.80162842e+02 7.70167786e+02 7.18106806e-01]	[405.83416748 793.22113037 0.82857728]	[395.5418396 788.20751953 0.8640818 ]	[421.29208374 772.77319336 0.82230014]
[454.56109619 251.95747375 0.87718028]	[441.81375122 282.66799927 0.91070276]	[382.85549927 277.68222046 0.8627795 ]	[359.81506348 380.20626831 0.90433258]	[359.59512329 469.987854 0.87853575]	[500.88983154 285.25469971 0.86952454]	[518.68438721 382.80496216 0.8604086 ]	[536.64825439 480.14831543 0.84657538]	[441.79870605 441.84268188 0.70950776]	[400.86154175 444.32199097 0.68152457]	[418.55053711 616.20770264 0.80988425]	[418.565979 767.51885986 0.85772747]	[480.33770752 441.81573486 0.72285879]	[480.13366699 613.65814209 0.81602675]	[480.36785889 765.04980469 0.85085177]	[439.22976685 236.54359436 0.94867903]	[462.32788086 236.50770569 0.95163018]	[418.62149048 218.55007935 0.88824737]	[477.66903687 216.13221741 0.53209847]	[4.80226624e+02 7.93314819e+02 7.88087606e-01]	[4.98234222e+02 7.90657715e+02 7.74671197e-01]	[4.80159302e+02 7.70156189e+02 7.19006419e-01]	[405.85440063 793.21496582 0.82911903]	[395.56045532 788.20129395 0.86357242]	[421.30130005 772.77752686 0.81886655]
[452.07125854 251.92251587 0.87109554]	[441.80462646 282.66809082 0.91227877]	[382.84506226 277.68292236 0.86483073]	[359.79489136 380.1769104 0.9094581 ]	[359.5657959 467.49734497 0.87816441]	[500.87030029 285.25515747 0.87109852]	[518.68585205 382.80328369 0.86326355]	[536.65264893 480.14068604 0.84710896]	[441.79748535 441.79858398 0.71821827]	[400.86795044 441.84082031 0.68713796]	[418.55410767 616.22900391 0.8108483 ]	[418.55670166 767.53027344 0.85396862]	[480.33398438 441.7684021 0.73027784]	[480.13064575 613.68560791 0.81345749]	[480.36972046 765.06744385 0.85219699]	[439.22006226 236.51016235 0.95102656]	[462.30447388 236.49256897 0.95623827]	[418.62225342 218.54319763 0.89230412]	[477.66690063 216.15328979 0.56360918]	[4.80226440e+02 7.93314514e+02 7.86086142e-01]	[4.98236755e+02 7.90662109e+02 7.74941146e-01]	[4.80166718e+02 7.70175476e+02 7.20168233e-01]	[405.84634399 793.21911621 0.82912457]	[395.54956055 788.2074585 0.86108947]	[421.29745483 772.8036499 0.81099838]
[452.03305054 251.87599182 0.86401546]	[441.78604126 282.67114258 0.9130469 ]	[382.82714844 277.68057251 0.86690396]	[359.76364136 380.1774292 0.91743451]	[357.18331909 469.9994812 0.87688482]	[500.8416748 285.27496338 0.8686288 ]	[518.64678955 382.71765137 0.86764646]	[536.66229248 480.1446228 0.84800923]	[441.79910278 441.78128052 0.72103721]	[403.246521 441.8319397 0.68872315]	[418.55130005 613.70111084 0.80604142]	[418.55947876 767.51727295 0.85422516]	[480.33300781 441.74252319 0.73103303]	[480.12619019 616.2142334 0.80361474]	[480.37506104 765.07305908 0.85248917]	[439.1965332 236.46414185 0.95222098]	[462.27828979 236.45849609 0.95844114]	[418.60934448 218.52310181 0.89293331]	[477.66729736 216.10890198 0.58645028]	[4.80230042e+02 7.93314575e+02 7.84657598e-01]	[4.98238983e+02 7.90663513e+02 7.73264766e-01]	[4.80167236e+02 7.70184265e+02 7.23140657e-01]	[405.8583374 793.2154541 0.83123779]	[395.56091309 788.20544434 0.86608016]	[421.29763794 772.7890625 0.81279081]
[452.01464844 251.84707642 0.85837853]	[441.75091553 280.24389648 0.91734034]	[382.82162476 277.67831421 0.86896127]	[359.74481201 380.16381836 0.92007691]	[357.14541626 467.46453857 0.87951601]	[500.78765869 285.23666382 0.86486411]	[516.16400146 382.72360229 0.86452317]	[534.14215088 480.13348389 0.84270585]	[441.77627563 441.78903198 0.72091281]	[400.87295532 441.84127808 0.68656468]	[416.17263794 613.66589355 0.79470587]	[418.55496216 767.51477051 0.85684437]	[480.28967285 441.7565918 0.73018312]	[480.11605835 613.63598633 0.79815918]	[480.37039185 767.48242188 0.85507458]	[439.20385742 236.42466736 0.95123321]	[462.28436279 236.44371033 0.96087664]	[418.5975647 216.11247253 0.89670879]	[477.65164185 216.1075592 0.53445303]	[4.80199799e+02 7.93304138e+02 7.78039277e-01]	[4.98212280e+02 7.90660461e+02 7.72948623e-01]	[4.80181702e+02 7.70219604e+02 7.22853780e-01]	[405.83526611 793.23962402 0.82455701]	[395.53561401 788.21936035 0.85791671]	[421.29244995 772.77813721 0.81820065]
[449.50646973 251.84622192 0.85458875]	[441.69317627 282.6763916 0.91454607]	[382.77746582 277.67153931 0.8753801 ]	[359.70877075 380.14193726 0.92127764]	[357.10635376 467.47821045 0.87053406]	[500.74926758 285.30197144 0.85826445]	[513.64221191 382.74819946 0.85479259]	[534.09362793 480.17266846 0.84673858]	[441.70944214 441.80136108 0.7173512 ]	[400.80422974 441.84689331 0.69300812]	[416.1506958 611.12878418 0.79820061]	[418.56030273 767.49127197 0.8558284 ]	[480.23876953 441.76721191 0.72548312]	[480.11340332 613.66394043 0.78847843]	[480.36602783 767.5100708 0.86028737]	[439.17221069 236.4289856 0.95006728]	[462.23434448 236.42384338 0.96028244]	[418.57254028 216.11772156 0.88662666]	[477.62130737 216.01197815 0.57483834]	[4.80238037e+02 7.93310913e+02 7.88561225e-01]	[4.98238098e+02 7.90657532e+02 7.84458697e-01]	[4.80158600e+02 7.70263916e+02 7.13339508e-01]	[405.84194946 793.24438477 0.82187384]	[395.54162598 788.2220459 0.85539401]	[421.30142212 772.74920654 0.82173687]
[446.95812988 251.81642151 0.85541368]	[439.30224609 282.71466064 0.91217446]	[380.33013916 277.6980896 0.88042772]	[359.63711548 380.1385498 0.92283493]	[357.05285645 469.98388672 0.8581298 ]	[500.70730591 287.79125977 0.84950519]	[513.58477783 382.73675537 0.85464418]	[529.07177734 480.17541504 0.85784692]	[439.32156372 441.83648682 0.72027862]	[400.76119995 444.32235718 0.69601685]	[416.10906982 608.6270752 0.79706532]	[418.55343628 767.50915527 0.85730922]	[480.17453003 441.80392456 0.7223193 ]	[477.74160767 613.67578125 0.78381228]	[480.36901855 767.52331543 0.86222374]	[439.12298584 234.08096313 0.94032353]	[459.85473633 234.0716095 0.9554038 ]	[416.17318726 216.09698486 0.8822583 ]	[477.64047241 216.02153015 0.6702348 ]	[4.80243011e+02 7.93311035e+02 7.86793649e-01]	[4.98245453e+02 7.90658020e+02 7.81558394e-01]	[4.80171265e+02 7.70277466e+02 7.13251531e-01]	[405.83178711 793.25701904 0.81751025]	[395.52990723 788.23339844 0.85084748]	[421.29043579 772.7722168 0.82437885]
[446.9616394 249.40551758 0.85474741]	[439.29922485 282.71633911 0.91216499]	[380.32946777 277.70159912 0.87990564]	[359.63607788 380.13909912 0.92310041]	[357.05023193 469.98626709 0.85745072]	[500.70196533 287.79141235 0.84915274]	[513.58428955 382.7300415 0.85474223]	[529.06713867 480.17279053 0.85719293]	[439.32736206 441.83221436 0.71938968]	[400.76351929 444.31710815 0.69563633]	[416.10076904 608.60302734 0.79710245]	[418.5552063 767.50323486 0.85759497]	[480.18377686 441.79864502 0.72281766]	[477.74188232 613.67089844 0.78414613]	[480.37246704 767.52557373 0.8619892 ]	[439.12368774 234.0809021 0.94075644]	[459.855896 234.06939697 0.95555925]	[416.17214966 216.09739685 0.88197488]	[477.63919067 216.01693726 0.67125082]	[4.80251160e+02 7.93312378e+02 7.88957119e-01]	[4.98254486e+02 7.90659424e+02 7.81581461e-01]	[4.80166992e+02 7.70279846e+02 7.12609172e-01]	[405.83432007 793.25646973 0.81649023]	[395.5335083 788.23291016 0.85073757]	[421.29299927 772.76477051 0.82520139]
[446.88861084 249.38816833 0.86026716]	[439.25717163 282.70516968 0.91656572]	[380.29046631 277.69631958 0.88688833]	[359.57641602 380.24407959 0.91252619]	[357.0116272 470.03085327 0.84643424]	[500.6539917 285.3114624 0.84412587]	[511.02026367 380.32434082 0.86145878]	[526.53839111 480.17919922 0.87787974]	[439.29067993 441.75109863 0.73788756]	[400.73361206 441.7961731 0.71599418]	[416.05581665 608.60900879 0.79317009]	[418.55047607 767.50408936 0.85699254]	[480.15048218 441.72521973 0.72379112]	[477.70108032 613.68096924 0.78347737]	[480.36968994 767.52911377 0.85850149]	[439.08139038 234.0773468 0.92998576]	[459.80865479 234.0737915 0.95256174]	[416.11752319 216.12376404 0.87709683]	[475.12020874 216.04856873 0.61299109]	[4.80264038e+02 7.93313049e+02 7.87249088e-01]	[4.98263580e+02 7.90654724e+02 7.79708445e-01]	[4.80154694e+02 7.70289612e+02 7.03697264e-01]	[405.83096313 793.24908447 0.81709617]	[395.52944946 788.23083496 0.85453868]	[421.28683472 772.77105713 0.82265121]
[444.36779785 249.37239075 0.87032706]	[439.19897461 282.7149353 0.9170478 ]	[380.22311401 277.70291138 0.89422214]	[357.18685913 380.28894043 0.9060086 ]	[354.54623413 470.02688599 0.82611763]	[498.19177246 285.31069946 0.83164978]	[508.49215698 382.78829956 0.85086221]	[526.46435547 480.17462158 0.88944089]	[439.23303223 441.77624512 0.73788756]	[400.6725769 441.82235718 0.72146231]	[416.01739502 611.11315918 0.78370011]	[418.54168701 767.48126221 0.85224175]	[477.74716187 441.74969482 0.71886736]	[477.65771484 613.70294189 0.78242689]	[480.36956787 767.52923584 0.85709405]	[436.62246704 234.06054688 0.91567814]	[459.73162842 234.0569458 0.94273919]	[416.02929688 216.11087036 0.85254985]	[472.58880615 216.02583313 0.60551769]	[4.80292725e+02 7.93314270e+02 7.91326582e-01]	[5.00687378e+02 7.90646606e+02 7.83810377e-01]	[4.80149750e+02 7.70285339e+02 7.03415215e-01]	[405.82403564 793.24572754 0.81729734]	[395.52325439 788.22735596 0.85395956]	[421.28225708 772.74517822 0.82230836]
[441.86169434 246.83882141 0.88711119]	[439.13912964 282.69335938 0.91393125]	[380.16796875 277.70306396 0.90200543]	[357.14648438 380.28088379 0.90583962]	[354.509552 472.5473938 0.81852627]	[495.64987183 285.27539062 0.81997997]	[505.97079468 382.86398315 0.85644561]	[524.00524902 480.1257019 0.89492202]	[439.24053955 441.79577637 0.73285699]	[400.6696167 441.8493042 0.71398085]	[413.50567627 611.10150146 0.7762301 ]	[418.54055786 767.47363281 0.8532685 ]	[480.13153076 441.75585938 0.71444947]	[477.64016724 613.65136719 0.78934205]	[480.36688232 767.51000977 0.85421073]	[434.07345581 233.98493958 0.90441716]	[459.62286377 233.99890137 0.92975736]	[411.0307312 216.11309814 0.82972705]	[469.96932983 216.02888489 0.53809845]	[4.80290894e+02 7.93309387e+02 7.93279171e-01]	[5.00687592e+02 7.90641357e+02 7.84562469e-01]	[4.80140411e+02 7.70269165e+02 7.02450395e-01]	[405.82086182 793.25842285 0.81762481]	[395.52142334 788.23822021 0.85460162]	[421.28738403 772.73596191 0.82612264]
[441.76367188 246.81503296 0.89832634]	[439.08581543 282.693573 0.9061715 ]	[380.10684204 277.70977783 0.90328151]	[357.07919312 380.27148438 0.90314412]	[351.97537231 475.07608032 0.8080793 ]	[493.12649536 285.25747681 0.81759167]	[505.86865234 382.76092529 0.87415022]	[523.89581299 480.12509155 0.90282333]	[439.23873901 441.75991821 0.72891086]	[400.66357422 441.8243103 0.71068656]	[408.47732544 608.58178711 0.77271026]	[418.53015137 767.48968506 0.85346133]	[480.13397217 441.70718384 0.70950675]	[475.17224121 611.11785889 0.78378904]	[480.35443115 767.51983643 0.85417229]	[431.49313354 233.95368958 0.89312279]	[457.15814209 234.01176453 0.92253029]	[408.4402771 216.11164856 0.83016324]	[464.9666748 216.10612488 0.56374413]	[4.80312653e+02 7.93314270e+02 7.89363742e-01]	[5.00695343e+02 7.90632874e+02 7.82044113e-01]	[4.80123169e+02 7.70282654e+02 6.98825419e-01]	[405.83605957 793.27392578 0.81470919]	[395.52603149 790.59240723 0.85297126]	[421.27957153 772.75512695 0.82359284]
[441.70840454 246.77163696 0.89880019]	[436.66635132 282.71786499 0.89292634]	[377.68206787 280.14074707 0.89176637]	[357.04934692 382.74331665 0.89405072]	[349.44180298 475.06997681 0.80538458]	[493.04846191 285.24133301 0.81605762]	[503.47988892 382.840271 0.86977607]	[523.7833252 480.13116455 0.90150642]	[439.21087646 441.77261353 0.73088574]	[400.64422607 441.84515381 0.71356672]	[408.45794678 611.10437012 0.76409686]	[418.53433228 767.48535156 0.85456383]	[477.73498535 441.72683716 0.70866746]	[475.13232422 611.11401367 0.77899319]	[480.34033203 765.06762695 0.85111505]	[426.44659424 233.93687439 0.89751679]	[454.65060425 233.96943665 0.90618378]	[405.86871338 216.11598206 0.82592809]	[464.86679077 216.09446716 0.62377918]	[4.80291199e+02 7.93304321e+02 7.88224339e-01]	[5.00673370e+02 7.90623474e+02 7.80512273e-01]	[4.77732513e+02 7.70214050e+02 7.10838974e-01]	[403.39672852 793.28308105 0.81192553]	[395.52340698 790.59631348 0.85136575]	[421.28442383 772.7376709 0.8279987 ]
[439.28720093 244.19999695 0.90067995]	[434.11416626 282.70587158 0.86852998]	[377.58294678 280.15856934 0.88161117]	[356.97354126 382.81381226 0.8787874 ]	[344.34002686 477.62213135 0.82584399]	[487.91531372 282.75448608 0.83407748]	[503.3868103 382.78485107 0.89357817]	[521.33465576 477.71551514 0.8949818 ]	[439.15136719 441.82815552 0.7180444 ]	[398.26104736 444.33743286 0.70548588]	[405.91137695 613.69555664 0.7522409 ]	[418.53155518 767.48388672 0.8566547 ]	[477.67089844 441.77783203 0.69532645]	[472.6131897 611.11108398 0.76936495]	[480.32510376 765.0602417 0.85555744]	[423.8692627 233.90299988 0.91711009]	[449.52749634 233.87361145 0.8823514 ]	[403.31347656 218.55659485 0.84723765]	[462.39651489 216.10618591 0.68054831]	[4.80285889e+02 7.93275818e+02 7.92762876e-01]	[4.98245575e+02 7.90598328e+02 7.86589622e-01]	[4.77731354e+02 7.70205872e+02 7.21764266e-01]	[405.82104492 793.26977539 0.81316715]	[395.53353882 790.58746338 0.85089463]	[421.28308105 772.73547363 0.83451563]
[439.20996094 241.66532898 0.8997094 ]	[434.05142212 282.72888184 0.85784853]	[377.53567505 280.18383789 0.87197405]	[354.5390625 382.73348999 0.88049912]	[344.29251099 475.15707397 0.82684195]	[485.43817139 285.23458862 0.84025532]	[503.3213501 382.72119141 0.90726185]	[521.29400635 480.20068359 0.91763783]	[439.08230591 441.85437012 0.70972675]	[398.21844482 444.36456299 0.70208418]	[405.86849976 616.23297119 0.76071429]	[418.53274536 767.51165771 0.86179864]	[475.17440796 441.80603027 0.68830037]	[472.55575562 611.13238525 0.76564854]	[480.32501221 765.08337402 0.85639727]	[423.77902222 233.84443665 0.91290808]	[446.94113159 233.81771851 0.88011324]	[403.25708008 216.0770874 0.86808103]	[462.33615112 216.00991821 0.77651846]	[4.80298706e+02 7.93271912e+02 7.90961623e-01]	[4.98252533e+02 7.90592529e+02 7.84937263e-01]	[4.80123657e+02 7.70227600e+02 7.23815918e-01]	[403.37557983 793.26763916 0.81925368]	[395.52618408 788.24731445 0.8519358 ]	[421.28814697 772.76184082 0.83819765]
[439.17407227 239.18777466 0.90094793]	[431.50387573 282.71026611 0.85313684]	[375.12207031 280.19342041 0.86304426]	[354.49624634 380.30569458 0.87947994]	[344.32717896 475.09182739 0.81287217]	[485.3572998 282.76403809 0.85196877]	[503.29098511 380.31048584 0.90770715]	[521.277771 480.19854736 0.91306704]	[436.68325806 441.81002808 0.71594512]	[398.18621826 444.33126831 0.70934129]	[403.37872314 613.70349121 0.76783258]	[416.17660522 767.4909668 0.85967398]	[475.10775757 441.74911499 0.69006926]	[470.02487183 608.58154297 0.77747923]	[480.31469727 765.0612793 0.85757571]	[421.37332153 231.44920349 0.9155643 ]	[444.4418335 231.40733337 0.88289416]	[400.84002686 216.07060242 0.89443564]	[462.24172974 215.96102905 0.77701575]	[4.80274689e+02 7.93291687e+02 7.86122143e-01]	[4.98228455e+02 7.90604126e+02 7.77961075e-01]	[4.77736938e+02 7.70208740e+02 7.33744979e-01]	[403.36392212 793.27368164 0.81940144]	[395.519104 790.58642578 0.8496213 ]	[421.28787231 772.73657227 0.84532046]
[436.63809204 239.15065002 0.88628978]	[426.43826294 282.70657349 0.85627556]	[375.01242065 280.20611572 0.84646308]	[352.0057373 380.32626343 0.85332227]	[344.30053711 475.09561157 0.81064755]	[482.91308594 282.72052002 0.86516625]	[503.27468872 382.84484863 0.88939285]	[521.27404785 480.23391724 0.91800237]	[436.64666748 441.83007812 0.70621264]	[398.13800049 444.35998535 0.69993699]	[403.36877441 616.23120117 0.77068329]	[416.1633606 767.48132324 0.85563397]	[475.07983398 441.76205444 0.68485868]	[469.99154663 608.59893799 0.78102404]	[480.3248291 765.08050537 0.85861325]	[421.21853638 231.418396 0.93574703]	[441.93188477 231.35496521 0.89454395]	[400.73654175 216.04534912 0.90573573]	[459.83328247 215.95680237 0.79418582]	[4.80304077e+02 7.93281921e+02 7.90578723e-01]	[4.98257660e+02 7.90596008e+02 7.79669642e-01]	[4.80122894e+02 7.70221741e+02 7.33966947e-01]	[403.35394287 793.2878418 0.81286603]	[395.5067749 790.59912109 0.83996063]	[421.28155518 772.72180176 0.84792107]
[434.10333252 239.16113281 0.8684901 ]	[423.91973877 282.70458984 0.86939222]	[372.52755737 280.1774292 0.84152639]	[349.40847778 380.31539917 0.8463046 ]	[344.27563477 475.0982666 0.8137666 ]	[482.83175659 282.72927856 0.8743791 ]	[500.87866211 382.78170776 0.90010124]	[521.24725342 480.20578003 0.91224378]	[436.57794189 441.81222534 0.70662391]	[398.10095215 444.3460083 0.70240831]	[403.30264282 618.84368896 0.7872507 ]	[416.15753174 767.48382568 0.85769802]	[470.03540039 441.74264526 0.68347788]	[469.95443726 608.63635254 0.78043199]	[480.3192749 765.08074951 0.85771894]	[418.79922485 231.41168213 0.93540621]	[441.85046387 231.37268066 0.91035527]	[400.61505127 216.04553223 0.90653753]	[459.75506592 216.0071106 0.81589788]	[4.80299652e+02 7.93301880e+02 7.87934184e-01]	[4.98249878e+02 7.90610107e+02 7.75256455e-01]	[4.77737213e+02 7.70229797e+02 7.29351580e-01]	[403.34036255 793.28088379 0.81558758]	[395.4972229 790.5960083 0.83940357]	[421.2824707 772.72113037 0.85053462]
[434.0289917 239.18597412 0.85891587]	[423.78152466 282.70068359 0.8926664 ]	[369.96905518 280.17419434 0.83486003]	[346.89984131 382.77474976 0.83321112]	[341.81048584 475.14208984 0.82733464]	[482.74523926 282.69940186 0.88024026]	[500.86560059 382.85284424 0.89557248]	[521.22076416 480.16949463 0.90682369]	[434.1065979 441.86541748 0.69121706]	[398.03533936 446.88040161 0.68479806]	[403.28869629 621.35693359 0.80409312]	[416.16430664 767.48486328 0.85975891]	[469.99984741 441.77697754 0.68078369]	[467.43063354 608.58587646 0.79729784]	[480.30963135 765.07012939 0.8574487 ]	[418.74249268 231.39871216 0.93388653]	[441.81188965 231.38227844 0.91977394]	[398.13867188 215.97903442 0.891702 ]	[459.65939331 216.0124054 0.71937418]	[480.30627441 793.31164551 0.7933709 ]	[4.98251678e+02 7.90613770e+02 7.79533207e-01]	[4.77715637e+02 7.70227600e+02 7.24529088e-01]	[403.34869385 793.26318359 0.82000178]	[395.49993896 790.58532715 0.84484041]	[421.28967285 772.73028564 0.84880549]
[431.48736572 241.65797424 0.84464067]	[421.34301758 282.71954346 0.90340328]	[367.38952637 280.19763184 0.82980376]	[344.3430481 382.80899048 0.83298564]	[341.76025391 477.63116455 0.84681952]	[480.34655762 282.71411133 0.87772274]	[500.80734253 382.72772217 0.91053939]	[521.19903564 480.11993408 0.89106804]	[434.0362854 441.85083008 0.69267631]	[395.60662842 444.40332031 0.68705207]	[403.27139282 616.27374268 0.78399324]	[416.16259766 767.49523926 0.86056018]	[467.47296143 441.76541138 0.6833818 ]	[464.96954346 608.55987549 0.81041735]	[480.29745483 765.02520752 0.85267013]	[418.67953491 231.43830872 0.93527246]	[441.74557495 231.40808105 0.92745352]	[398.06509399 215.96095276 0.88528037]	[459.59854126 215.9102478 0.72957158]	[480.29510498 793.31439209 0.79563141]	[4.98238556e+02 7.90612183e+02 7.78912246e-01]	[4.77683533e+02 7.70192871e+02 7.21537232e-01]	[403.35827637 793.25671387 0.82024413]	[395.50561523 790.58331299 0.84945774]	[421.28594971 772.7512207 0.84399045]
[431.48492432 241.65821838 0.84431112]	[421.34506226 282.72229004 0.90251267]	[367.38772583 280.19689941 0.82943743]	[344.34817505 382.80801392 0.83202082]	[341.76513672 477.62341309 0.84471071]	[480.35140991 282.72207642 0.87680423]	[500.80969238 382.73480225 0.91064471]	[521.20379639 480.12619019 0.89317524]	[434.03372192 444.31954956 0.68861854]	[395.61349487 446.89755249 0.68419176]	[403.26879883 618.76824951 0.78752756]	[416.1663208 767.47528076 0.85920173]	[467.46246338 441.79425049 0.6817891 ]	[467.39013672 608.56451416 0.80821449]	[480.29342651 765.01831055 0.8519206 ]	[418.67922974 231.43785095 0.93520868]	[441.74484253 231.40882874 0.92728639]	[398.0652771 215.95927429 0.88498676]	[459.60144043 215.91038513 0.73516369]	[480.30838013 793.31121826 0.79477215]	[4.98247650e+02 7.90604370e+02 7.77986228e-01]	[4.77668854e+02 7.70186890e+02 7.22644567e-01]	[403.36520386 793.26556396 0.81801343]	[395.50909424 790.58935547 0.84788823]	[421.29302979 772.72198486 0.84603924]
[428.94644165 241.69578552 0.83968735]	[421.27627563 282.72903442 0.91176647]	[364.79956055 280.20925903 0.83582139]	[344.29309082 382.86148071 0.83117926]	[341.71920776 477.69232178 0.85959971]	[480.27285767 282.71868896 0.87507808]	[500.75186157 382.77301025 0.89981943]	[521.16619873 480.12768555 0.88756335]	[431.55532837 444.30700684 0.69140899]	[395.58099365 446.88586426 0.68457979]	[403.26504517 616.20019531 0.7877177 ]	[416.16595459 765.07733154 0.85668635]	[467.44210815 441.78042603 0.68777245]	[464.95037842 608.53131104 0.80964231]	[480.29367065 764.95410156 0.84300971]	[418.63146973 233.84051514 0.93864542]	[441.68048096 231.44396973 0.93117571]	[395.64733887 215.98094177 0.86730659]	[457.19262695 213.51829529 0.75563425]	[480.30444336 793.25445557 0.80113322]	[4.98225128e+02 7.88205566e+02 7.78984487e-01]	[4.77666962e+02 7.70132385e+02 7.25420296e-01]	[403.38439941 793.26678467 0.81606364]	[395.51705933 790.58831787 0.84979153]	[421.29412842 772.70410156 0.84077108]
[426.4442749 241.68586731 0.84362614]	[421.24569702 282.72994995 0.91390413]	[362.34231567 280.21450806 0.84150451]	[341.7038269 385.30297852 0.86194652]	[339.28869629 477.71600342 0.87577617]	[480.22671509 282.73464966 0.86920822]	[500.69979858 380.27822876 0.90945274]	[518.70129395 477.71957397 0.8661474 ]	[431.48098755 441.85449219 0.69344956]	[395.53372192 446.88092041 0.67896605]	[403.28030396 613.70837402 0.79101622]	[416.17068481 767.47930908 0.85828972]	[464.94268799 441.74957275 0.69731659]	[464.91012573 608.53729248 0.81868899]	[480.28939819 764.95050049 0.84043634]	[418.5987854 233.84210205 0.93115962]	[439.30474854 231.44242859 0.93231273]	[395.58126831 216.03288269 0.86250305]	[457.13186646 215.90386963 0.7333259 ]	[480.29367065 793.24072266 0.79975283]	[4.98213654e+02 7.88200562e+02 7.77827501e-01]	[4.77661987e+02 7.70131287e+02 7.20531940e-01]	[403.38763428 793.27087402 0.81007648]	[395.51425171 790.59069824 0.84472156]	[421.29721069 772.73321533 0.8355059 ]
[426.34313965 241.61956787 0.85869658]	[421.21969604 282.73919678 0.91510701]	[362.3081665 280.20394897 0.84992385]	[341.67111206 382.84902954 0.87462926]	[339.26971436 477.69134521 0.87851471]	[480.1895752 282.76556396 0.86261159]	[500.65505981 380.20379639 0.91214108]	[518.67047119 477.677948 0.85215592]	[428.96658325 444.34732056 0.68794769]	[393.07733154 446.92807007 0.66590512]	[403.25439453 613.70318604 0.79253817]	[416.16680908 765.06152344 0.8554706 ]	[464.87939453 441.81530762 0.70202178]	[464.92709351 608.54498291 0.81141806]	[480.28744507 762.44689941 0.8352744 ]	[416.16470337 231.43916321 0.90948576]	[439.22128296 231.40309143 0.92406017]	[395.51434326 216.06130981 0.85025591]	[454.62051392 215.96205139 0.71941984]	[480.26040649 793.23480225 0.80003476]	[4.98187897e+02 7.88193298e+02 7.71373510e-01]	[4.77646393e+02 7.70069458e+02 7.15478659e-01]	[405.82571411 793.27532959 0.81160921]	[395.51794434 790.5925293 0.84987253]	[421.2940979 772.69610596 0.83739436]
[423.87341309 239.15614319 0.87373847]	[421.20834351 282.71829224 0.91711581]	[362.2895813 280.18130493 0.85631609]	[339.21282959 382.86740112 0.88897872]	[339.25701904 477.66351318 0.86899734]	[480.17831421 282.75827026 0.8607561 ]	[500.65332031 380.23754883 0.91461098]	[516.2210083 477.61895752 0.83617187]	[428.93603516 444.34988403 0.69133365]	[393.03747559 446.91934204 0.66501981]	[403.26535034 613.69714355 0.79439855]	[416.1663208 765.0489502 0.85247129]	[464.85476685 441.8270874 0.70651162]	[464.92434692 608.49768066 0.81670052]	[480.29837036 762.42321777 0.83388495]	[416.11547852 231.39355469 0.89651877]	[439.18267822 231.35392761 0.9129498 ]	[393.07623291 216.00906372 0.84757978]	[454.61022949 215.89424133 0.75212884]	[480.25253296 793.23760986 0.8012476 ]	[4.98192505e+02 7.88199341e+02 7.68829346e-01]	[4.77661713e+02 7.67688477e+02 7.14130878e-01]	[405.83096313 793.28521729 0.80788523]	[395.51672363 790.59686279 0.84484172]	[421.29574585 770.29473877 0.83685887]
[423.86016846 239.12908936 0.87908983]	[421.21856689 282.68841553 0.91993892]	[362.29666138 280.16482544 0.8573032 ]	[339.16339111 382.84362793 0.89367032]	[339.11795044 477.63241577 0.87849134]	[480.19146729 282.72009277 0.86696422]	[500.6736145 380.28643799 0.90966207]	[516.18511963 477.64364624 0.83643317]	[428.95626831 444.37182617 0.68673158]	[393.07528687 446.93533325 0.66369826]	[403.25289917 613.69067383 0.79407245]	[416.15982056 765.03546143 0.85093045]	[464.86709595 441.85501099 0.70098358]	[464.9475708 608.49383545 0.81343889]	[480.34570312 762.47906494 0.83862692]	[416.08135986 231.36882019 0.88792348]	[439.17510986 231.31291199 0.90596533]	[393.03860474 216.00221252 0.84356385]	[454.61959839 213.50691223 0.7639643 ]	[480.17419434 793.25341797 0.80458367]	[4.98161072e+02 7.90612915e+02 7.82769203e-01]	[4.80139496e+02 7.70088196e+02 7.12688446e-01]	[405.82977295 793.29168701 0.81069922]	[395.50567627 790.60369873 0.84630966]	[421.2975769 770.27880859 0.8411327 ]
[423.89215088 239.19888306 0.86204976]	[421.23977661 282.69702148 0.91850281]	[362.32058716 280.17703247 0.85214615]	[339.16864014 385.31259155 0.88781172]	[339.08587646 477.71911621 0.88755691]	[480.23031616 282.70608521 0.87280732]	[500.6960144 380.28335571 0.91200167]	[516.18438721 477.62689209 0.83506405]	[428.95248413 444.36862183 0.68817604]	[393.05303955 446.94403076 0.66448706]	[403.25695801 616.19110107 0.79529989]	[416.16143799 765.04431152 0.85253114]	[464.88790894 441.83804321 0.69899607]	[464.95196533 608.53057861 0.81144679]	[480.35070801 764.97558594 0.84160829]	[416.11151123 231.44946289 0.90142691]	[439.18258667 231.37513733 0.9163754 ]	[393.05950928 216.04663086 0.8484742 ]	[454.60574341 213.52708435 0.76044655]	[480.20571899 793.29693604 0.81032223]	[498.20562744 790.64642334 0.79125351]	[4.80137482e+02 7.70152527e+02 7.07540989e-01]	[405.82055664 793.29394531 0.81165117]	[395.50073242 790.60681152 0.84605199]	[421.29776001 770.28588867 0.84069294]
[423.92471313 241.72843933 0.84543025]	[421.26034546 282.7024231 0.91606426]	[362.34384155 280.19552612 0.84562242]	[339.21575928 385.34091187 0.88369673]	[339.09057617 480.12371826 0.89349747]	[480.27041626 282.68151855 0.87933505]	[500.70727539 380.28387451 0.90373415]	[516.22344971 477.66616821 0.84410471]	[428.99884033 444.34677124 0.68603927]	[395.49829102 446.93417358 0.66659796]	[403.26531982 616.22027588 0.79028386]	[416.16876221 765.03265381 0.85243887]	[464.95001221 441.81072998 0.69239008]	[464.95477295 608.53594971 0.80951804]	[480.35195923 765.05236816 0.84611118]	[416.16567993 233.88703918 0.91808867]	[439.2265625 233.83869934 0.93238556]	[395.51815796 216.03503418 0.85979837]	[454.64987183 213.53961182 0.74713433]	[480.23043823 795.80371094 0.79753417]	[4.98242340e+02 7.90709045e+02 7.78489351e-01]	[4.80132568e+02 7.70224243e+02 7.01149464e-01]	[405.82290649 793.31048584 0.80438018]	[395.50375366 790.61505127 0.83912224]	[421.30285645 770.27069092 0.84304351]
[426.3555603 244.27200317 0.84476966]	[421.293396 282.73187256 0.90945679]	[364.79748535 280.23452759 0.83396125]	[339.28076172 385.36117554 0.87123638]	[339.1229248 480.18707275 0.90481925]	[480.31680298 280.2550354 0.88254571]	[500.73828125 380.33184814 0.90703082]	[518.7088623 480.14440918 0.87380159]	[431.49627686 444.40139771 0.68388778]	[395.54525757 449.45913696 0.67544287]	[403.2956543 621.30621338 0.78933752]	[416.15927124 765.01391602 0.8485586 ]	[467.39331055 441.86227417 0.68534273]	[464.97253418 611.08544922 0.78943247]	[480.36294556 765.05664062 0.84304684]	[416.17068481 233.96853638 0.93068051]	[439.2416687 233.89703369 0.94425696]	[395.53491211 216.10057068 0.8553375 ]	[454.63217163 215.93481445 0.72176057]	[480.28094482 795.82446289 0.79837495]	[5.00679047e+02 7.90710999e+02 7.77892232e-01]	[4.80125427e+02 7.70205627e+02 7.02914655e-01]	[403.39675903 793.30279541 0.80836058]	[395.50085449 790.60601807 0.83994955]	[421.29620361 770.24328613 0.84441966]
[426.42675781 246.78768921 0.84142381]	[421.35287476 282.72982788 0.89843863]	[367.35873413 280.24526978 0.82580388]	[341.71124268 385.37240601 0.85652733]	[339.18695068 477.67214966 0.87928659]	[482.71585083 280.23339844 0.88258779]	[500.84893799 385.30871582 0.88822508]	[518.78100586 480.18191528 0.89423364]	[434.03088379 444.36099243 0.68745023]	[395.60406494 446.93508911 0.68160403]	[403.30303955 618.83636475 0.79006499]	[416.15734863 765.01208496 0.84895134]	[467.46612549 441.83041382 0.67960387]	[467.44332886 611.10534668 0.78233898]	[480.35836792 765.0413208 0.84665787]	[418.57696533 234.00587463 0.93817711]	[439.30032349 233.93624878 0.95046782]	[395.56869507 216.14334106 0.86139899]	[457.12200928 215.92483521 0.72729361]	[480.27944946 795.82659912 0.79603601]	[5.00681702e+02 7.90708069e+02 7.76275575e-01]	[4.77735535e+02 7.70190796e+02 7.10385323e-01]	[403.39672852 793.32318115 0.80790681]	[395.49981689 790.61572266 0.8405503 ]	[421.28817749 770.22955322 0.8455084 ]
[426.42214966 246.79724121 0.84084648]	[421.40179443 282.71716309 0.88908577]	[369.89074707 280.23019409 0.82639492]	[344.33706665 382.74707031 0.84857523]	[339.21899414 477.72045898 0.88200921]	[482.77026367 280.2281189 0.88270044]	[500.90744019 382.83462524 0.88867402]	[521.19104004 480.13989258 0.89736724]	[434.07095337 444.31719971 0.69117641]	[398.02685547 446.8968811 0.68816626]	[403.32119751 621.33129883 0.79281616]	[416.15762329 764.99560547 0.84689462]	[467.48739624 441.79019165 0.67886209]	[467.46841431 608.60626221 0.78917074]	[480.36334229 765.02636719 0.84668368]	[418.5770874 234.00921631 0.93885779]	[439.30480957 233.94508362 0.95122725]	[395.61724854 216.14326477 0.86309558]	[457.17675781 215.95854187 0.78648031]	[480.29101562 795.81414795 0.79883844]	[5.00699127e+02 7.90697937e+02 7.78325617e-01]	[4.77730743e+02 7.70158813e+02 7.16090500e-01]	[405.82705688 793.30871582 0.81304514]	[395.50524902 790.60205078 0.84439003]	[421.28805542 770.20977783 0.84765124]
[428.9130249 246.7603302 0.8380357]	[423.86331177 282.6925354 0.87737089]	[369.98025513 280.21960449 0.83292592]	[346.90066528 382.76940918 0.83441466]	[341.70993042 477.65786743 0.85274172]	[482.84640503 280.22521973 0.87777424]	[503.26473999 382.7755127 0.89951944]	[521.22546387 477.65884399 0.88406569]	[434.07403564 444.33868408 0.68620187]	[395.63977051 446.91320801 0.6824429 ]	[403.30328369 621.33862305 0.79535699]	[416.16653442 764.97711182 0.84576529]	[469.97650146 441.81326294 0.67234117]	[470.01281738 608.63128662 0.77360743]	[480.36010742 765.05645752 0.84806317]	[418.60671997 233.98446655 0.94488871]	[439.32897949 233.92883301 0.9544186 ]	[398.02642822 216.1517334 0.87084633]	[457.20852661 215.95762634 0.79484975]	[480.27902222 795.81896973 0.79982781]	[5.00689880e+02 7.90712036e+02 7.80716956e-01]	[4.77727081e+02 7.70190491e+02 7.14201450e-01]	[403.39517212 793.30517578 0.81748384]	[395.50506592 790.59545898 0.84446335]	[421.296875 770.1885376 0.85081083]
[428.96697998 244.28163147 0.83726537]	[423.91625977 280.25436401 0.86944813]	[372.47207642 280.22930908 0.83556712]	[351.9213562 382.75924683 0.8407591 ]	[344.30554199 477.74368286 0.83689034]	[482.89196777 280.1895752 0.88003498]	[503.28515625 380.32846069 0.9110139 ]	[521.30010986 477.59735107 0.88345492]	[436.53991699 444.34204102 0.6926828 ]	[398.05990601 446.90557861 0.69254768]	[403.31820679 618.83032227 0.78619236]	[416.14157104 764.94799805 0.83546293]	[470.03091431 441.8241272 0.67649448]	[472.54324341 611.10394287 0.77289784]	[480.35366821 765.02978516 0.84820276]	[418.63214111 233.96765137 0.95279735]	[441.68267822 233.90148926 0.95410836]	[398.04193115 216.11166382 0.87275165]	[457.2071228 215.92350769 0.78329796]	[480.28845215 795.82281494 0.7986728 ]	[5.00694244e+02 7.90711792e+02 7.80010641e-01]	[4.77703979e+02 7.70156921e+02 7.14554191e-01]	[405.83804321 793.28497314 0.82483375]	[395.51095581 790.59124756 0.85261542]	[421.27444458 770.16571045 0.84655112]
[428.9798584 244.28196716 0.83677989]	[423.91052246 280.25408936 0.87097561]	[372.47064209 280.23178101 0.83526188]	[351.91836548 382.75735474 0.8413201 ]	[344.29476929 477.73831177 0.83798963]	[482.8868103 280.18630981 0.88159591]	[503.28634644 380.3314209 0.9105773 ]	[521.29638672 477.62442017 0.88898307]	[436.54116821 444.31759644 0.69292516]	[398.07070923 446.8807373 0.69343591]	[403.32556152 618.84082031 0.78489792]	[416.1413269 764.94940186 0.83580911]	[470.01687622 441.80136108 0.67744952]	[472.56555176 611.15228271 0.76832688]	[480.35144043 765.04199219 0.84968925]	[418.63369751 233.96888733 0.95368993]	[441.68960571 233.89590454 0.95339775]	[398.0401001 216.11807251 0.87185919]	[457.2154541 215.92683411 0.78557056]	[480.2833252 795.82019043 0.79808182]	[5.00689606e+02 7.90713684e+02 7.80636311e-01]	[4.77704285e+02 7.70168823e+02 7.15268373e-01]	[405.83917236 793.28631592 0.8248505 ]	[395.51202393 790.59222412 0.85263175]	[421.27514648 770.1675415 0.84684312]
[428.99093628 244.25088501 0.8372196 ]	[426.36734009 280.24325562 0.86602753]	[372.48355103 280.22705078 0.83659393]	[354.49417114 382.7973938 0.86153066]	[351.93225098 480.13616943 0.85268593]	[482.9151001 280.18243408 0.87706578]	[503.29727173 380.23187256 0.91921771]	[521.32318115 475.09777832 0.87465513]	[434.12106323 444.31912231 0.69636565]	[398.05477905 446.89154053 0.70151591]	[403.37097168 618.77093506 0.77700371]	[416.13497925 762.49597168 0.82991117]	[470.01754761 441.80453491 0.67903692]	[472.55517578 611.11395264 0.76529551]	[480.3536377 765.03753662 0.84678459]	[418.62792969 233.93186951 0.94834042]	[441.7074585 233.86312866 0.94598365]	[398.01669312 216.09048462 0.86355036]	[459.60620117 215.91685486 0.77674609]	[4.80273376e+02 7.95806091e+02 7.95474172e-01]	[5.00686646e+02 7.90709351e+02 7.80602515e-01]	[4.77705261e+02 7.70168396e+02 7.07789540e-01]	[405.85256958 793.27197266 0.82798398]	[395.51635742 790.58392334 0.860569 ]	[421.26834106 770.14422607 0.84075749]
[428.99572754 244.24194336 0.83702701]	[426.39120483 280.24319458 0.86340076]	[372.49795532 280.2321167 0.83728909]	[354.59140015 382.78500366 0.88201767]	[354.44937134 477.61361694 0.83527803]	[482.93692017 280.18310547 0.8733108 ]	[503.30801392 380.20748901 0.92055905]	[521.35412598 475.09671021 0.8733325 ]	[436.54162598 441.85397339 0.70428491]	[398.06991577 444.39065552 0.71309835]	[403.32806396 616.21295166 0.77394581]	[418.53747559 762.49810791 0.84303766]	[470.01766968 441.77804565 0.68395638]	[472.52471924 608.62176514 0.77032453]	[480.36474609 765.04089355 0.84689057]	[418.62866211 233.93299866 0.94878334]	[441.70834351 233.85998535 0.94517612]	[398.01742554 216.0843811 0.86315209]	[459.60446167 215.91348267 0.78358418]	[480.27496338 795.81048584 0.79739624]	[5.00693756e+02 7.90715454e+02 7.80980587e-01]	[4.77714539e+02 7.70172485e+02 7.11160362e-01]	[405.84140015 793.29516602 0.82347071]	[395.53283691 790.58917236 0.86489028]	[421.31085205 770.13903809 0.85761738]
[428.95056152 244.26196289 0.83763272]	[426.394104 280.24932861 0.8623637 ]	[372.51727295 280.25177002 0.83571088]	[357.01419067 382.83129883 0.8823114 ]	[354.44958496 477.65209961 0.8403542 ]	[482.93365479 280.1723938 0.87728667]	[503.31265259 380.19882202 0.92079675]	[521.35003662 475.10546875 0.87206066]	[436.55923462 441.80856323 0.70676219]	[398.09420776 444.3380127 0.71335942]	[403.38729858 618.76641846 0.77009982]	[418.56195068 762.48077393 0.84260458]	[470.03167725 441.73803711 0.68412602]	[472.56951904 611.16705322 0.76368505]	[480.36373901 765.02166748 0.84085077]	[418.61898804 233.95220947 0.94668388]	[441.67697144 233.89205933 0.95036429]	[398.03256226 216.08746338 0.86481625]	[459.59432983 215.91442871 0.79548645]	[480.30169678 795.82281494 0.79613328]	[5.00711182e+02 7.90715637e+02 7.77593851e-01]	[4.77694672e+02 7.70141418e+02 7.03965008e-01]	[405.84423828 793.29388428 0.82835913]	[395.5486145 788.24353027 0.87096924]	[421.32669067 770.1272583 0.84963387]
[428.93295288 244.27038574 0.83763683]	[426.38952637 282.67355347 0.86072314]	[372.52133179 282.67633057 0.83565587]	[356.97473145 382.8187561 0.87973654]	[352.02841187 477.68084717 0.84510446]	[482.92797852 280.18466187 0.87631899]	[503.32296753 380.26449585 0.91433972]	[521.35577393 475.15151978 0.87936151]	[436.56945801 441.81539917 0.71048242]	[398.10046387 444.36651611 0.71326798]	[405.88882446 618.80621338 0.76617515]	[418.58825684 765.05194092 0.86834306]	[470.04315186 441.73168945 0.68642831]	[472.57373047 613.66418457 0.76079386]	[480.37387085 765.05090332 0.84100121]	[418.60882568 233.97000122 0.94404089]	[441.66110229 233.90431213 0.95092487]	[398.02752686 216.1027832 0.86133277]	[457.22009277 215.91629028 0.7922377 ]	[480.30255127 795.81939697 0.79648393]	[5.00710999e+02 7.90718323e+02 7.78421044e-01]	[4.77714050e+02 7.70168823e+02 7.01460302e-01]	[403.39794922 793.25872803 0.83302069]	[395.54022217 788.22216797 0.87732357]	[421.35424805 770.28125 0.84533769]
[428.91220093 246.76060486 0.8380391 ]	[426.3515625 282.69281006 0.86142588]	[372.50531006 282.6920166 0.83269697]	[354.55627441 382.83309937 0.86429536]	[352.00335693 477.7265625 0.84885609]	[482.90216064 280.20114136 0.87601972]	[503.30239868 380.28375244 0.91653287]	[521.36669922 475.14019775 0.88085818]	[434.11734009 441.83270264 0.70353258]	[398.07418823 444.39834595 0.70700878]	[405.89855957 618.83227539 0.76481247]	[418.59039307 765.04144287 0.86590111]	[469.96368408 441.73666382 0.68295133]	[472.58004761 611.14447021 0.76355547]	[480.37481689 765.05810547 0.84204972]	[418.5970459 233.99882507 0.94501615]	[439.3215332 233.92210388 0.95256531]	[398.01470947 216.12854004 0.8546626 ]	[457.19891357 215.90751648 0.79112387]	[480.29312134 795.80426025 0.79603052]	[5.00707550e+02 7.90709717e+02 7.77521491e-01]	[4.77722504e+02 7.70167847e+02 7.02919602e-01]	[403.39147949 793.25537109 0.83839375]	[395.54055786 788.21942139 0.88060021]	[421.36651611 770.26721191 0.84322703]
[426.40753174 246.79345703 0.84117037]	[423.83648682 282.73883057 0.87541097]	[369.9864502 282.72235107 0.82278925]	[354.50628662 382.82458496 0.85109532]	[351.93258667 480.12756348 0.84426987]	[482.81924438 280.22714233 0.87936455]	[503.29055786 382.76992798 0.90402895]	[521.36004639 477.62716675 0.89021635]	[434.11624146 444.35290527 0.69025809]	[398.0607605 446.95278931 0.68964833]	[405.88476562 618.82128906 0.76752347]	[418.59835815 765.05157471 0.86582303]	[469.98458862 441.80938721 0.67359489]	[472.5725708 611.15753174 0.7627309 ]	[480.37530518 767.48339844 0.84786922]	[418.5713501 234.01396179 0.93711293]	[439.29071045 233.94909668 0.95197314]	[395.64303589 216.14112854 0.85394186]	[457.17837524 215.93615723 0.79228145]	[4.80289154e+02 7.95807800e+02 7.95796335e-01]	[5.00706207e+02 7.90712341e+02 7.80392766e-01]	[4.77733337e+02 7.70205627e+02 7.09685683e-01]	[403.37905884 793.24102783 0.84075999]	[395.53540039 788.20892334 0.87667179]	[421.38772583 770.28656006 0.8422752 ]
[423.83486938 246.77052307 0.85791159]	[421.32897949 282.77746582 0.89766717]	[367.33761597 282.73434448 0.81896544]	[349.45907593 382.78057861 0.83262771]	[344.34716797 477.60668945 0.81908292]	[480.34710693 280.25527954 0.87556607]	[500.88470459 385.30895996 0.89450526]	[521.24066162 480.16854858 0.91224259]	[431.5161438 441.84841919 0.69068897]	[395.58151245 446.87338257 0.68495238]	[403.33682251 618.82592773 0.78072065]	[418.57974243 765.05322266 0.86709499]	[467.39553833 441.74108887 0.69061112]	[470.03283691 611.10046387 0.76496762]	[480.37097168 765.08282471 0.85040218]	[416.08093262 233.98840332 0.9178654 ]	[439.15890503 233.93511963 0.93671417]	[393.06121826 216.13342285 0.83267897]	[454.57415771 215.97377014 0.70348239]	[480.30404663 795.80621338 0.80014068]	[5.00724609e+02 7.90706421e+02 7.86753118e-01]	[4.77722504e+02 7.70226074e+02 7.07839787e-01]	[405.82278442 793.23968506 0.82913899]	[395.53515625 788.21960449 0.87035006]	[421.36859131 770.30450439 0.84253567]
[421.34622192 244.27635193 0.87460017]	[421.27832031 282.77322388 0.90605623]	[364.8102417 282.72979736 0.82610697]	[346.89871216 382.85153198 0.82091331]	[341.80358887 477.62081909 0.83706266]	[480.27770996 280.25234985 0.87764144]	[500.77694702 380.30651855 0.91756219]	[518.75549316 480.12451172 0.87690961]	[428.99234009 441.83947754 0.69360632]	[395.51724243 444.41113281 0.6774832 ]	[403.28955078 621.3012085 0.79146653]	[418.56692505 765.08502197 0.86658353]	[464.93041992 441.74557495 0.7008571 ]	[467.48666382 608.61138916 0.782435 ]	[480.36895752 767.48321533 0.85400242]	[413.53884888 233.94393921 0.90165812]	[439.06872559 233.91793823 0.91870326]	[390.50265503 216.09906006 0.8204329 ]	[452.00204468 215.96069336 0.71221286]	[480.30892944 795.80529785 0.80079705]	[500.7244873 790.70117188 0.79109359]	[4.77732758e+02 7.70249939e+02 7.08184719e-01]	[405.82156372 793.23516846 0.821585 ]	[395.52236938 788.22491455 0.85755074]	[421.35934448 772.72460938 0.83764374]
[421.25402832 244.26338196 0.89447784]	[421.19558716 285.23468018 0.90849411]	[362.25595093 282.73675537 0.84507674]	[344.35510254 385.34057617 0.81402469]	[341.7479248 477.68704224 0.85937476]	[480.16622925 282.70214844 0.86367506]	[500.68762207 380.234375 0.92532575]	[516.18115234 475.1661377 0.82751161]	[426.39596558 444.32168579 0.69178033]	[390.51208496 446.89639282 0.65634257]	[403.2918396 618.78118896 0.78521442]	[418.56314087 765.05462646 0.86409009]	[462.42141724 441.79324341 0.71081251]	[464.96939087 608.5769043 0.80417788]	[480.37658691 767.48400879 0.85327858]	[410.93930054 233.94218445 0.89899552]	[436.59213257 233.91690063 0.91053468]	[387.91430664 216.14839172 0.7983647 ]	[446.91687012 216.02311707 0.72572726]	[4.80307800e+02 7.95787415e+02 7.95530140e-01]	[5.00724060e+02 7.90688721e+02 7.88507998e-01]	[4.80133545e+02 7.70257202e+02 7.12749243e-01]	[405.84194946 793.23413086 0.81752247]	[395.53683472 788.22277832 0.85710073]	[421.35519409 772.69525146 0.83707052]
[421.16940308 244.21060181 0.90340531]	[421.13208008 285.25595093 0.91031402]	[359.81442261 282.74258423 0.85693359]	[341.79299927 387.87902832 0.83203143]	[341.6784668 477.62078857 0.85740751]	[477.72338867 282.73449707 0.85305309]	[498.24603271 380.29406738 0.90582055]	[513.60742188 477.65432739 0.83848393]	[423.91583252 444.32696533 0.70029241]	[387.95349121 446.89437866 0.65721023]	[400.84658813 616.23699951 0.79794276]	[418.55975342 765.06903076 0.86661053]	[462.36672974 441.79873657 0.71977729]	[464.87670898 608.57739258 0.82477576]	[480.38327026 765.08093262 0.85301137]	[405.91595459 233.92462158 0.90049422]	[434.04977417 233.89942932 0.89498556]	[385.37182617 218.57023621 0.80935472]	[444.40945435 216.0453949 0.75911707]	[480.3001709 795.78820801 0.79697192]	[5.00717346e+02 7.90686768e+02 7.88060904e-01]	[4.80152893e+02 7.70242615e+02 7.21645892e-01]	[405.83999634 793.24090576 0.81414384]	[395.53366089 788.23187256 0.85433906]	[421.35671997 772.70330811 0.83836108]
[418.79818726 244.22399902 0.90203303]	[418.76269531 285.26034546 0.91146076]	[359.73425293 282.76202393 0.86553222]	[339.30084229 385.4024353 0.85991687]	[339.28921509 477.66171265 0.8697896 ]	[477.66879272 282.73400879 0.84977174]	[498.15762329 380.30886841 0.88419831]	[508.54724121 477.66229248 0.85003471]	[423.90179443 441.80877686 0.71231067]	[387.90322876 444.36166382 0.66682506]	[400.80047607 613.69244385 0.80046678]	[418.5668335 765.06304932 0.86743516]	[462.35943604 441.71618652 0.73022282]	[464.81988525 608.55523682 0.83188498]	[482.72180176 765.04943848 0.84832561]	[405.82781982 233.93362427 0.91182888]	[431.52935791 233.89842224 0.89014447]	[385.30789185 218.57174683 0.81521279]	[444.33166504 216.06610107 0.79189467]	[480.30725098 795.78381348 0.79929566]	[5.00719879e+02 7.90682068e+02 7.86355376e-01]	[4.80183044e+02 7.70221252e+02 7.29174793e-01]	[405.8270874 793.25128174 0.81288648]	[395.52481079 788.23632812 0.85281301]	[421.36907959 772.69250488 0.84178233]
[418.79879761 244.22503662 0.90214777]	[418.76309204 285.26022339 0.91141349]	[359.73498535 282.76187134 0.86539781]	[339.30126953 385.40020752 0.86021101]	[339.28521729 477.65829468 0.87025857]	[477.67019653 282.73297119 0.84977508]	[498.15716553 380.30953979 0.88397419]	[508.54605103 477.66177368 0.84963596]	[423.89501953 441.83013916 0.70957607]	[387.89117432 444.38244629 0.66322869]	[400.7986145 616.19232178 0.79936606]	[418.56698608 765.06591797 0.86713111]	[462.35614014 441.73913574 0.72768694]	[462.4432373 608.56451416 0.83105904]	[482.70959473 765.05718994 0.85091114]	[405.83065796 233.93490601 0.91181612]	[431.5296936 233.90019226 0.89030945]	[385.30914307 218.56546021 0.81588751]	[444.32800293 216.0639801 0.79109877]	[480.31033325 795.79333496 0.79823321]	[5.00716827e+02 7.90684570e+02 7.86522388e-01]	[4.80168549e+02 7.70225525e+02 7.29214907e-01]	[405.82446289 793.2520752 0.81221628]	[395.52624512 788.23742676 0.8526879 ]	[421.36846924 772.69592285 0.83991402]
[418.72286987 244.21827698 0.8985334 ]	[418.67953491 285.28741455 0.90995008]	[359.64559937 285.24874878 0.86883998]	[339.20437622 385.38702393 0.88406682]	[339.26309204 477.69940186 0.87741816]	[475.12741089 282.76077271 0.83193624]	[495.62698364 382.73745728 0.85744601]	[508.46728516 477.59640503 0.84908402]	[423.83926392 441.84121704 0.70875138]	[385.36727905 444.38314819 0.6634773 ]	[400.76400757 618.78778076 0.80696595]	[418.57733154 767.46972656 0.87307674]	[462.30075073 441.76254272 0.72432065]	[462.40960693 608.60247803 0.83191025]	[480.35498047 765.05499268 0.8562364 ]	[403.31930542 233.93351746 0.92534018]	[428.95083618 233.89962769 0.88986015]	[382.8024292 218.60165405 0.84496081]	[441.91760254 216.08105469 0.7956453 ]	[4.80343750e+02 7.95845581e+02 7.93786108e-01]	[5.00726746e+02 7.90696045e+02 7.84207761e-01]	[4.77713837e+02 7.70232178e+02 7.23045111e-01]	[403.38812256 793.25262451 0.81653076]	[395.52185059 788.23706055 0.85605299]	[421.37957764 772.72528076 0.84151304]
[418.65948486 244.20663452 0.89232212]	[418.6010437 285.27844238 0.90466255]	[359.58004761 285.26727295 0.86585093]	[339.17260742 387.86395264 0.88444537]	[339.20562744 480.1257019 0.8997702 ]	[472.58145142 282.734375 0.82799226]	[493.13015747 382.80111694 0.83930683]	[505.99133301 477.63720703 0.86265302]	[423.76861572 444.3616333 0.69816464]	[382.86993408 446.91906738 0.65833175]	[400.72323608 618.82836914 0.81108201]	[418.59451294 767.46960449 0.87503207]	[462.25335693 441.82324219 0.71040064]	[462.38479614 608.61560059 0.83472264]	[480.35848999 765.05651855 0.85481638]	[400.88168335 233.94232178 0.93281627]	[426.40652466 233.90011597 0.90005255]	[382.78601074 218.58164978 0.84149033]	[441.88601685 216.0814209 0.81158102]	[480.34664917 795.81604004 0.79651231]	[5.00723419e+02 7.90684021e+02 7.86512256e-01]	[4.77706635e+02 7.70233887e+02 7.19043911e-01]	[403.39233398 793.25811768 0.81372815]	[395.52764893 788.2364502 0.85563767]	[423.77859497 772.71228027 0.83928007]
[418.63464355 244.20658875 0.88840175]	[418.54870605 285.25799561 0.89531332]	[357.21057129 285.2906189 0.86289108]	[339.1038208 385.39987183 0.8897664 ]	[339.15643311 480.17376709 0.90133524]	[470.03625488 282.6947937 0.82944703]	[493.08999634 382.82470703 0.84050941]	[505.9553833 477.67126465 0.87478906]	[421.34414673 444.32470703 0.70372146]	[382.80099487 446.8873291 0.6669026 ]	[400.72024536 618.84515381 0.81297398]	[418.59768677 765.04449463 0.8713721 ]	[462.20132446 441.76986694 0.71154845]	[462.35949707 611.11383057 0.83819062]	[482.7071228 765.04016113 0.84580767]	[400.84912109 233.95188904 0.93528843]	[426.35336304 233.89573669 0.89907908]	[380.3581543 218.561203 0.85911328]	[441.83483887 216.0297699 0.80780262]	[4.82846680e+02 7.95845276e+02 7.87617147e-01]	[5.00837708e+02 7.90670593e+02 7.78091908e-01]	[4.77682648e+02 7.70178101e+02 7.20893204e-01]	[405.83499146 793.26391602 0.81277239]	[395.53567505 788.22924805 0.85594714]	[423.78082275 770.262146 0.84437841]
[418.59286499 244.21743774 0.88168859]	[416.13900757 285.25384521 0.88424009]	[357.16726685 285.26046753 0.8646701 ]	[336.66598511 385.33740234 0.88481015]	[339.07025146 480.18261719 0.90355426]	[469.97525024 282.70031738 0.82917744]	[490.53512573 385.30865479 0.8294881 ]	[505.95123291 477.73190308 0.88247037]	[421.28771973 444.35018921 0.7102657 ]	[380.34521484 446.93215942 0.67425007]	[400.74276733 618.82684326 0.81704473]	[418.59484863 765.02453613 0.87038833]	[459.83718872 441.77261353 0.7140429 ]	[462.37796021 611.15075684 0.83549446]	[480.37109375 767.51818848 0.86465061]	[400.79696655 233.96678162 0.94794786]	[423.88897705 233.89129639 0.90370059]	[380.30441284 218.5670166 0.87650698]	[441.76800537 216.07012939 0.80215716]	[482.86645508 798.40490723 0.81328553]	[500.82772827 790.74017334 0.80886191]	[4.77644470e+02 7.70229675e+02 7.09404528e-01]	[403.3973999 793.277771 0.81502455]	[395.53640747 788.23339844 0.85702789]	[423.77114868 770.23944092 0.84556752]
[416.11734009 244.21711731 0.86371696]	[416.04055786 287.79373169 0.86207193]	[357.06735229 285.32873535 0.85657561]	[336.60369873 387.85690308 0.87445831]	[336.63690186 477.72445679 0.8793909 ]	[467.42703247 282.76992798 0.82764822]	[485.50570679 382.77954102 0.85860682]	[505.93057251 477.71786499 0.88637888]	[421.26495361 444.38253784 0.71272266]	[380.32855225 449.45913696 0.67552787]	[400.71908569 621.28118896 0.81918389]	[418.59851074 764.98577881 0.86500281]	[459.82211304 441.79510498 0.71597493]	[462.36459351 613.63903809 0.83131456]	[480.34561157 767.60980225 0.86779791]	[400.67178345 233.94036865 0.95486176]	[423.79119873 233.858078 0.91213179]	[380.20123291 216.12657166 0.89063072]	[441.70187378 216.02153015 0.82184935]	[482.87908936 800.95770264 0.80464059]	[500.83782959 790.81549072 0.81160337]	[4.75146271e+02 7.70298462e+02 6.79903567e-01]	[405.83114624 793.27648926 0.82252806]	[395.54977417 788.23431396 0.86064434]	[423.78793335 770.1875 0.84644544]
[416.10147095 244.24594116 0.86230528]	[413.60009766 287.83227539 0.8560788 ]	[357.04486084 287.8503418 0.85505378]	[336.59945679 387.90408325 0.87296194]	[336.57260132 477.70129395 0.87612951]	[464.97631836 282.76635742 0.8301596 ]	[485.46453857 382.79483032 0.86065102]	[505.90493774 477.71350098 0.89014113]	[421.24261475 446.91070557 0.71065259]	[380.29751587 452.03469849 0.679896 ]	[400.72946167 621.3369751 0.82247686]	[418.5982666 764.9822998 0.86003363]	[459.80477905 441.83969116 0.71108139]	[462.37670898 613.67944336 0.83128834]	[480.37268066 770.11737061 0.86242604]	[400.65322876 233.96411133 0.95846927]	[423.77783203 233.87559509 0.91387433]	[380.17501831 218.54144287 0.88852739]	[441.66189575 216.04997253 0.79246891]	[4.82950287e+02 8.03459290e+02 7.85497189e-01]	[500.88763428 793.26202393 0.79819638]	[4.75148865e+02 7.75311890e+02 6.61192954e-01]	[405.82574463 793.31121826 0.81442827]	[395.54327393 790.59899902 0.85495687]	[423.78494263 770.18664551 0.84089923]
[416.10998535 244.2775116 0.86436206]	[413.54333496 287.86593628 0.85255337]	[357.01812744 287.8614502 0.85275531]	[336.60440063 390.42224121 0.87351733]	[336.53335571 480.17712402 0.88855755]	[464.93624878 285.25985718 0.83421236]	[485.39447021 382.81188965 0.8657285 ]	[503.49795532 480.12203979 0.89874685]	[421.1947937 444.38018799 0.71570092]	[380.26651001 449.47540283 0.68908781]	[400.72311401 621.3157959 0.81292009]	[418.62832642 764.96240234 0.8643477 ]	[459.75204468 441.78112793 0.71606427]	[462.39608765 613.71551514 0.81863493]	[480.3843689 770.09796143 0.86951965]	[400.64050293 234.01467896 0.96667159]	[421.39971924 233.88450623 0.91693842]	[380.14453125 218.63453674 0.8840248 ]	[439.30404663 216.06854248 0.80948269]	[4.82918701e+02 8.00940247e+02 7.72647619e-01]	[5.00875580e+02 7.93211670e+02 7.92355835e-01]	[4.77617157e+02 7.75286438e+02 6.72341049e-01]	[405.83175659 793.30078125 0.81298858]	[395.5512085 788.24536133 0.8594473 ]	[423.81240845 770.16888428 0.84497917]
[416.07455444 246.80879211 0.86339915]	[413.49737549 290.36746216 0.84960437]	[357.00082397 290.35824585 0.85374892]	[336.56109619 390.49142456 0.87844372]	[336.52423096 480.25979614 0.894418 ]	[464.90460205 285.29855347 0.83637708]	[482.98126221 382.83786011 0.86757708]	[503.48382568 480.17965698 0.90353799]	[421.18487549 446.9387207 0.71388084]	[380.24282837 452.06225586 0.69230509]	[400.71514893 623.82659912 0.8255952 ]	[418.62701416 764.99664307 0.86996162]	[459.75601196 444.30731201 0.71735096]	[462.41241455 616.2220459 0.81761587]	[482.71682739 770.11785889 0.87191355]	[400.61779785 234.07389832 0.96720231]	[421.37161255 233.9394989 0.92773998]	[380.12786865 221.12615967 0.87594378]	[439.27560425 216.10820007 0.81918132]	[4.85350128e+02 8.00947632e+02 7.71822870e-01]	[503.25463867 793.22369385 0.79608357]	[4.77629608e+02 7.75329224e+02 6.79887354e-01]	[403.39770508 793.30688477 0.81208414]	[395.54122925 788.2467041 0.8549763 ]	[423.81417847 770.19091797 0.8482272 ]
[416.04168701 249.3658905 0.87208819]	[410.99462891 292.86514282 0.85478002]	[356.99295044 290.41036987 0.85559118]	[336.48980713 393.0350647 0.87980485]	[336.45492554 480.334198 0.88459444]	[464.83450317 287.84869385 0.84315413]	[482.94329834 385.36422729 0.86496729]	[503.4407959 480.17544556 0.90570283]	[421.21328735 452.06790161 0.72029001]	[380.26123047 457.16604614 0.70813859]	[400.74337769 623.8605957 0.8320663 ]	[418.63470459 764.99664307 0.87171721]	[459.790802 446.91192627 0.70864028]	[462.42584229 616.26940918 0.81432784]	[482.70547485 770.07397461 0.87008893]	[400.61352539 236.4552002 0.96430653]	[421.34942627 234.04908752 0.94132113]	[380.10543823 221.14439392 0.8820585 ]	[439.24078369 218.57272339 0.79422897]	[4.85353058e+02 8.00950623e+02 7.97327936e-01]	[500.88037109 793.21484375 0.81752545]	[4.77616302e+02 7.72814575e+02 6.90454483e-01]	[403.4017334 793.3013916 0.81762093]	[395.54846191 788.24395752 0.86185443]	[423.81762695 770.18371582 0.84552938]
[416.04168701 251.84065247 0.88048065]	[410.95092773 292.99081421 0.87208337]	[354.58486938 292.93634033 0.8585887 ]	[336.48010254 395.56307983 0.89278603]	[334.05801392 482.7878418 0.88389581]	[464.82131958 290.43920898 0.85086805]	[482.93164062 387.91390991 0.86026019]	[503.4085083 480.22296143 0.91211557]	[421.16522217 454.58190918 0.72170877]	[380.21209717 457.20401001 0.71090209]	[400.74377441 623.83734131 0.83534956]	[418.64480591 764.94842529 0.86565554]	[459.75723267 446.94799805 0.70507258]	[462.38861084 618.76538086 0.83439374]	[482.71743774 770.15588379 0.86693394]	[398.27337646 236.50363159 0.96666527]	[421.34075928 236.41996765 0.94520885]	[377.75918579 221.19264221 0.87316614]	[439.21987915 218.65142822 0.76275867]	[4.82920654e+02 8.00933411e+02 7.88188100e-01]	[500.86425781 793.22796631 0.80834335]	[4.77663818e+02 7.77871948e+02 6.79517269e-01]	[405.83978271 793.26177979 0.82177341]	[395.55776978 788.21600342 0.86758125]	[423.831604 770.14538574 0.84052223]
[413.58349609 251.9379425 0.88738799]	[408.47286987 295.43338013 0.88849175]	[354.58172607 295.41744995 0.86846006]	[336.49066162 398.01977539 0.9085598 ]	[334.03796387 482.93746948 0.86400902]	[462.44116211 292.96569824 0.87081039]	[482.87771606 390.48773193 0.86948562]	[503.31509399 480.34033203 0.92613381]	[418.78717041 457.16900635 0.73809284]	[380.15875244 459.75128174 0.73328787]	[400.7774353 623.91998291 0.84731221]	[418.6809082 762.51226807 0.87126368]	[459.73712158 452.05419922 0.70771658]	[462.34854126 621.3147583 0.84999025]	[482.73291016 772.74731445 0.84022021]	[398.25439453 236.59606934 0.96139503]	[421.28204346 236.50497437 0.95655942]	[380.08029175 226.30157471 0.86339933]	[439.16064453 223.74778748 0.78226119]	[4.85366577e+02 8.03544983e+02 7.74933040e-01]	[5.03273895e+02 7.95798889e+02 7.83350706e-01]	[4.77643250e+02 7.85546997e+02 6.90178514e-01]	[405.878479 793.29138184 0.81309664]	[395.58181763 788.22888184 0.87177128]	[423.87106323 770.11437988 0.82717443]
[413.57095337 254.43028259 0.90712762]	[408.41055298 295.53131104 0.89985895]	[354.54879761 295.54806519 0.87399435]	[336.43927002 398.12692261 0.91885054]	[334.06866455 485.40661621 0.85304254]	[462.41867065 295.45562744 0.88781875]	[482.84448242 395.51867676 0.88185513]	[500.90551758 482.80612183 0.9306885 ]	[418.78939819 459.65441895 0.74781859]	[380.17095947 459.81335449 0.73412895]	[400.77584839 626.47076416 0.84203011]	[418.67715454 764.98504639 0.88008046]	[459.73269653 454.58297729 0.71467495]	[462.3180542 623.85925293 0.86438471]	[480.38134766 777.8682251 0.82208496]	[398.25018311 239.0730896 0.94271415]	[421.28399658 236.62553406 0.94447196]	[380.0831604 231.37464905 0.88188767]	[439.1489563 228.87649536 0.78605127]	[485.39273071 808.54168701 0.8110472 ]	[5.03269470e+02 8.00914917e+02 7.90147364e-01]	[4.77604675e+02 7.88161621e+02 7.29285717e-01]	[405.89907837 793.28747559 0.81141597]	[395.5965271 788.23071289 0.87115788]	[423.85491943 770.17266846 0.81382507]
[413.56918335 254.43022156 0.90688878]	[408.41027832 295.53152466 0.89974689]	[354.54943848 295.54846191 0.87411761]	[336.44091797 398.12911987 0.91919887]	[334.06668091 485.4046936 0.8529411 ]	[462.41705322 295.45550537 0.88808554]	[482.84255981 395.50732422 0.88034141]	[500.90246582 482.802948 0.93085277]	[418.78704834 457.20968628 0.74509495]	[380.16949463 459.80047607 0.73390377]	[400.78366089 626.46411133 0.84128207]	[418.68087769 764.97814941 0.87931132]	[459.72943115 454.56393433 0.71221352]	[462.31723022 623.86010742 0.86010194]	[480.37954712 777.85070801 0.82131547]	[398.24945068 239.07215881 0.94246143]	[421.28289795 236.62701416 0.94455218]	[380.08273315 231.37303162 0.88152289]	[439.15115356 231.29675293 0.78762144]	[485.39047241 808.53277588 0.81078482]	[5.03263336e+02 7.98442200e+02 7.90684521e-01]	[4.77601685e+02 7.88145630e+02 7.26807237e-01]	[405.90155029 793.28674316 0.81459171]	[395.60366821 788.23046875 0.87599975]	[423.8583374 770.16711426 0.81311226]
[413.52270508 254.55555725 0.90797007]	[405.92852783 298.02661133 0.90141684]	[354.49874878 298.0401001 0.87326473]	[334.0592041 400.63873291 0.90901631]	[334.03677368 488.01071167 0.8236115 ]	[462.39553833 295.64358521 0.90178478]	[482.82315063 398.13244629 0.9132306 ]	[500.86727905 485.39178467 0.90460479]	[418.74487305 459.71807861 0.74383903]	[380.11834717 462.27868652 0.7245 ]	[400.77450562 626.48773193 0.83336854]	[418.70095825 762.51831055 0.8771683 ]	[459.69647217 457.12115479 0.70907837]	[462.29492188 623.97473145 0.86549497]	[480.3677063 782.97961426 0.83399832]	[398.21640015 239.19087219 0.92215991]	[421.27529907 239.14274597 0.91385496]	[380.10244751 233.90008545 0.88321769]	[439.16052246 233.85481262 0.80196059]	[482.80493164 811.13208008 0.87866396]	[500.75378418 806.140625 0.83323514]	[4.77655792e+02 7.90646179e+02 7.37208128e-01]	[405.91238403 793.27062988 0.8119294 ]	[395.61651611 788.21734619 0.8723352 ]	[423.89242554 770.11096191 0.80519897]
[411.02520752 257.05905151 0.89150935]	[405.88290405 298.24475098 0.88929653]	[354.4803772 298.22277832 0.85605288]	[334.07644653 400.871521 0.889907 ]	[333.99026489 498.13296509 0.83714783]	[462.38876343 298.22763062 0.88753349]	[482.7940979 400.64257812 0.91998786]	[500.79577637 485.49133301 0.89160424]	[418.71920776 459.80523682 0.75058979]	[380.14190674 462.3508606 0.72662276]	[400.8157959 626.50708008 0.83678693]	[418.68182373 764.98730469 0.88867891]	[459.62261963 459.68505859 0.70728052]	[462.23019409 626.47961426 0.85833126]	[480.32077026 788.13677979 0.86386168]	[398.18441772 244.24923706 0.90167105]	[421.27630615 244.24562073 0.89026892]	[377.72994995 233.97657776 0.87616241]	[439.16464233 233.96342468 0.81686211]	[4.85427002e+02 8.13791138e+02 7.91689456e-01]	[503.26580811 808.76043701 0.84423059]	[4.75102661e+02 7.93361145e+02 6.95277214e-01]	[405.91629028 793.30462646 0.80758685]	[395.60647583 788.24493408 0.87550581]	[423.86593628 770.15936279 0.80201787]
[413.49822998 259.7093811 0.86302614]	[405.8392334 308.3522644 0.85046303]	[354.50012207 305.85067749 0.82902384]	[336.47265625 411.01245117 0.86850548]	[333.99087524 500.84310913 0.87346631]	[462.30917358 305.77737427 0.86211109]	[482.73620605 405.88284302 0.87923151]	[500.75790405 500.65194702 0.89949024]	[418.59506226 467.45996094 0.69961196]	[377.70001221 472.58493042 0.69388056]	[400.7612915 629.15167236 0.8194654 ]	[418.70834351 765.00378418 0.8987624 ]	[457.12478638 464.85012817 0.67632788]	[459.7701416 631.67388916 0.81905901]	[480.17449951 790.68218994 0.8470493 ]	[398.20159912 251.97200012 0.94455385]	[421.27383423 251.8992157 0.91563016]	[377.69729614 236.67019653 0.89032465]	[439.17575073 236.61860657 0.82012159]	[4.80310974e+02 8.24068237e+02 7.59549499e-01]	[4.98229950e+02 8.13876953e+02 7.39382446e-01]	[4.75074951e+02 7.95850952e+02 6.38258278e-01]	[405.82476807 795.80090332 0.80487138]	[395.54980469 790.61956787 0.87292165]	[426.36801147 770.13342285 0.81026465]
[413.49804688 259.70910645 0.86303419]	[405.84011841 308.35412598 0.85039139]	[354.50125122 305.85147095 0.82910079]	[336.47113037 411.01080322 0.8680132 ]	[333.99142456 500.8465271 0.87405789]	[462.31011963 305.7802124 0.86182159]	[482.73745728 405.89385986 0.87792671]	[500.75366211 500.64608765 0.89779639]	[418.59185791 467.45233154 0.69978589]	[377.69482422 472.57897949 0.69384778]	[400.76983643 629.13562012 0.81829315]	[418.71221924 764.99176025 0.89665306]	[457.12301636 464.84030151 0.67707717]	[459.77044678 631.65106201 0.81952125]	[480.17092896 790.67877197 0.84588015]	[398.20150757 251.97174072 0.9446522 ]	[421.27377319 251.89927673 0.9155556 ]	[377.69662476 236.66879272 0.89037061]	[439.17565918 236.61885071 0.82034636]	[4.80302979e+02 8.24085693e+02 7.59946525e-01]	[4.98222260e+02 8.16316101e+02 7.37039924e-01]	[4.75073486e+02 7.95842651e+02 6.37505054e-01]	[405.82574463 795.80749512 0.80714381]	[395.5546875 790.62207031 0.87384504]	[426.37347412 770.11706543 0.8110224 ]
[413.52203369 264.77349854 0.84950662]	[405.82531738 313.4881897 0.87868613]	[354.47607422 313.41101074 0.83856493]	[336.45196533 416.06195068 0.88641286]	[334.00643921 503.36911011 0.87092936]	[462.31356812 313.40872192 0.8704533 ]	[482.73718262 413.50994873 0.87242019]	[500.72262573 503.25671387 0.92086488]	[418.59051514 472.53079224 0.70227313]	[377.70187378 477.6244812 0.70195341]	[400.75765991 634.15740967 0.8173148 ]	[418.7286377 765.00683594 0.89731014]	[457.10644531 464.94207764 0.67021257]	[459.75479126 639.34368896 0.81311488]	[480.13296509 793.30932617 0.79870105]	[398.19577026 254.5100708 0.97222281]	[421.25646973 254.41941833 0.94904244]	[377.65737915 239.16223145 0.88265264]	[439.14227295 236.67324829 0.76955551]	[4.80223602e+02 8.29223511e+02 7.90716410e-01]	[4.95700684e+02 8.26543091e+02 7.31302083e-01]	[4.75066345e+02 8.03558472e+02 6.06162429e-01]	[403.33374023 795.80487061 0.81565577]	[395.53103638 790.60424805 0.86798137]	[426.40615845 770.11053467 0.81129307]
[413.49319458 272.34536743 0.86186457]	[403.38833618 315.97650146 0.90440261]	[352.015625 315.97808838 0.85013467]	[334.04711914 418.58078003 0.90682727]	[334.01211548 503.42977905 0.86292386]	[462.2875061 315.91116333 0.89009392]	[482.73553467 416.0987854 0.88194048]	[500.66888428 503.49517822 0.90335882]	[416.17105103 475.14099121 0.70236766]	[377.64950562 480.16989136 0.71288133]	[400.71328735 639.2878418 0.82248122]	[418.72668457 765.02655029 0.90060991]	[454.59005737 470.03152466 0.66257328]	[459.72735596 644.38171387 0.82793963]	[4.77730652e+02 7.98422546e+02 7.76154578e-01]	[398.18865967 257.00262451 0.97260654]	[421.24462891 256.96334839 0.96749455]	[377.65438843 244.22743225 0.86897606]	[439.08062744 246.79966736 0.709203 ]	[4.80318817e+02 8.31798462e+02 8.02721381e-01]	[4.98211029e+02 8.29132446e+02 7.75867105e-01]	[4.70022675e+02 8.08608643e+02 6.29579067e-01]	[403.34841919 795.79785156 0.81480038]	[395.54431152 790.60028076 0.87070906]	[426.38439941 770.12927246 0.82064366]
[408.40319824 275.04748535 0.89433724]	[403.24514771 321.17596436 0.91300821]	[349.45019531 321.14984131 0.83659506]	[331.49502563 423.82214355 0.84999675]	[331.45880127 518.65911865 0.81717891]	[462.22570801 321.15203857 0.89713335]	[480.34790039 421.30007935 0.92142111]	[500.64041138 518.67279053 0.86763811]	[413.59994507 482.82922363 0.698636 ]	[377.51373291 485.37744141 0.69782269]	[400.67144775 644.43688965 0.84176469]	[418.69830322 767.46392822 0.90964651]	[449.49676514 480.31085205 0.67404401]	[459.64962769 649.63000488 0.80258036]	[4.77630707e+02 8.08694641e+02 8.03051949e-01]	[398.08486938 259.66311646 0.91392767]	[421.15750122 259.60577393 0.93646163]	[377.57003784 254.4175415 0.88281548]	[436.66925049 251.96089172 0.77849257]	[4.80233582e+02 8.39435059e+02 7.56368399e-01]	[4.95629608e+02 8.31833496e+02 7.58237004e-01]	[4.67477814e+02 8.13795776e+02 6.13303006e-01]	[403.26242065 795.80810547 0.80220622]	[393.07159424 790.6015625 0.85302597]	[423.91653442 770.20550537 0.81264639]
[405.83596802 275.12808228 0.9116835 ]	[400.86077881 326.28045654 0.88974833]	[349.43508911 323.76184082 0.81976384]	[333.91729736 426.41552734 0.83469468]	[331.39141846 521.25292969 0.8458097 ]	[459.84017944 323.77362061 0.87421316]	[480.31472778 423.85986328 0.90017796]	[498.21392822 521.38006592 0.89922464]	[413.5486145 485.42352295 0.68136567]	[375.09509277 487.9961853 0.68001318]	[400.64682007 644.51977539 0.83841395]	[418.68588257 767.4942627 0.91010612]	[449.45797729 482.90252686 0.67070264]	[459.59799194 657.23834229 0.76843458]	[4.75169617e+02 8.11315369e+02 7.78729200e-01]	[398.03433228 262.16195679 0.895594 ]	[418.77087402 262.15405273 0.91260511]	[377.51885986 254.58013916 0.88459623]	[436.60263062 254.52470398 0.76943433]	[4.77741333e+02 8.47046143e+02 7.35251665e-01]	[4.90526947e+02 8.36905579e+02 7.18392432e-01]	[4.67488190e+02 8.21479675e+02 5.94412148e-01]	[4.00803802e+02 7.95802856e+02 7.91758776e-01]	[393.02716064 790.60821533 0.83341962]	[423.89572144 770.23223877 0.80707139]
[403.3248291 277.53991699 0.9245677 ]	[400.86120605 331.46981812 0.89263517]	[349.38204956 331.40734863 0.8109718 ]	[333.94204712 434.05593872 0.84262872]	[326.38067627 523.79620361 0.84250087]	[459.8125 328.92651367 0.85764861]	[480.30050659 428.9083252 0.88486958]	[498.20455933 523.88366699 0.89480865]	[413.54104614 485.45245361 0.67995441]	[375.10394287 490.52597046 0.67698908]	[398.25845337 644.50457764 0.82178998]	[418.68780518 767.48321533 0.9024092 ]	[446.96582031 482.91964722 0.67855603]	[457.21536255 662.32507324 0.76655763]	[4.77597778e+02 8.21488892e+02 7.47859299e-01]	[395.59741211 264.75588989 0.87798083]	[418.65631104 264.78585815 0.89391017]	[375.09030151 257.05941772 0.8657915 ]	[436.66729736 257.02651978 0.86394811]	[4.77734741e+02 8.52183167e+02 7.54884601e-01]	[4.90561218e+02 8.47182373e+02 7.23230600e-01]	[4.69957672e+02 8.29182800e+02 6.00174069e-01]	[4.00805084e+02 7.95826416e+02 7.83056200e-01]	[393.01470947 790.6204834 0.82617366]	[423.89736938 770.21820068 0.79648775]
[400.87207031 277.6605835 0.92500752]	[400.86074829 334.07394409 0.91895998]	[349.38619995 336.45037842 0.83407009]	[333.97323608 436.64099121 0.87366396]	[326.28744507 523.87841797 0.84006155]	[459.82785034 334.00665283 0.88250399]	[480.28811646 434.02026367 0.88514942]	[498.1477356 526.39544678 0.8697502 ]	[413.48712158 495.63562012 0.67100209]	[375.05349731 498.21487427 0.69090813]	[398.23233032 647.00292969 0.82500362]	[418.66799927 767.46838379 0.89339745]	[446.9029541 490.56274414 0.67045265]	[457.15328979 665.03735352 0.78940469]	[4.75122864e+02 8.26535278e+02 7.48691678e-01]	[395.49987793 267.33828735 0.86503482]	[418.60998535 269.83657837 0.90041614]	[375.01629639 259.59509277 0.83920133]	[436.63201904 257.18426514 0.83415115]	[4.77629791e+02 8.52316040e+02 6.97856963e-01]	[4.88006287e+02 8.49716797e+02 7.08743811e-01]	[4.67457001e+02 8.31654602e+02 5.85981846e-01]	[4.00790314e+02 7.95814514e+02 7.77371764e-01]	[393.00924683 790.61706543 0.8201732 ]	[423.8710022 770.18139648 0.79625976]
[400.77075195 280.1060791 0.92770213]	[400.80908203 336.54296875 0.94067907]	[346.84780884 336.58172607 0.84866083]	[333.93078613 439.24285889 0.90162581]	[323.77526855 526.54492188 0.81538618]	[459.75714111 336.49606323 0.90524542]	[480.29745483 436.66329956 0.90565658]	[495.68988037 528.96826172 0.8358826 ]	[410.99780273 500.71359253 0.68505239]	[375.01135254 500.84542847 0.70122296]	[398.2069397 647.13580322 0.81655848]	[418.66281128 765.0869751 0.88591778]	[444.44644165 498.18081665 0.67487466]	[457.10678101 667.57446289 0.78217739]	[4.75164093e+02 8.29212952e+02 7.83673227e-01]	[392.98590088 269.88815308 0.86422527]	[416.15594482 272.35360718 0.90122378]	[374.97387695 259.71652222 0.82837117]	[434.08773804 262.15393066 0.79745895]	[4.75124786e+02 8.57429871e+02 6.95779622e-01]	[4.87981323e+02 8.52364746e+02 7.32355058e-01]	[4.69976685e+02 8.34337830e+02 5.79676986e-01]	[4.03266785e+02 7.95836426e+02 7.87421048e-01]	[395.49200439 790.64440918 0.83814073]	[423.85916138 770.13342285 0.7969777 ]
[400.72219849 280.17843628 0.92191219]	[400.79052734 339.13879395 0.94392413]	[344.34555054 339.12564087 0.8596282 ]	[328.91949463 441.77484131 0.86374879]	[321.27883911 531.57629395 0.81179976]	[459.73739624 339.09805298 0.91313231]	[480.30618286 439.27972412 0.93809462]	[495.62136841 534.17047119 0.81641591]	[411.0038147 503.39904785 0.69212943]	[375.00888062 505.92596436 0.69274938]	[398.1859436 649.61077881 0.80874777]	[418.64047241 767.47247314 0.87891614]	[446.90066528 503.32931519 0.67791039]	[454.64028931 670.11755371 0.75678289]	[4.75107635e+02 8.31684937e+02 7.64518976e-01]	[390.46347046 272.40988159 0.87307978]	[416.04852295 272.42687988 0.89388049]	[372.50985718 267.3012085 0.80429006]	[431.50192261 267.30422974 0.78640801]	[4.70026367e+02 8.59984375e+02 6.83092296e-01]	[4.85436432e+02 8.54865540e+02 7.27035880e-01]	[4.67446350e+02 8.34411987e+02 5.61078548e-01]	[4.00822540e+02 7.95820007e+02 7.82278299e-01]	[393.02203369 790.62878418 0.8206923 ]	[423.82913208 770.16546631 0.79531658]
[400.72192383 280.17883301 0.92191535]	[400.7895813 339.1394043 0.94401592]	[344.34417725 339.12646484 0.85945725]	[328.92443848 441.77719116 0.86392272]	[321.28872681 531.58355713 0.80953068]	[459.73721313 339.09759521 0.91327488]	[480.29962158 439.277771 0.93833876]	[495.63174438 534.18054199 0.81762594]	[410.97650146 503.40164185 0.69283241]	[374.99050903 505.927948 0.69163281]	[398.20358276 649.61224365 0.81066024]	[418.64080811 767.47528076 0.8803339 ]	[444.44610596 503.32843018 0.68342382]	[454.63839722 670.1182251 0.75734586]	[4.75112213e+02 8.31700012e+02 7.64906466e-01]	[390.46334839 272.40994263 0.87322557]	[416.04745483 272.4274292 0.89393437]	[372.50900269 267.29989624 0.80405951]	[431.50106812 267.30493164 0.78663415]	[4.70034241e+02 8.59995300e+02 6.82801962e-01]	[4.85444702e+02 8.54876404e+02 7.26957381e-01]	[4.67453674e+02 8.36866272e+02 5.57437181e-01]	[4.00825531e+02 7.95831665e+02 7.80402243e-01]	[393.02078247 790.63665771 0.81960577]	[423.83398438 770.16802979 0.79600585]
[400.66372681 280.24667358 0.91860896]	[400.77536011 341.71429443 0.92615664]	[344.33404541 341.72750854 0.83816266]	[328.89456177 444.37902832 0.83385402]	[321.27804565 536.73101807 0.82046908]	[459.73883057 339.25878906 0.9005211 ]	[480.29187012 441.78466797 0.93995744]	[495.6227417 539.253479 0.84639293]	[410.96481323 505.87808228 0.68798763]	[372.55541992 505.96755981 0.68230456]	[398.20831299 649.54632568 0.80468744]	[418.62002563 767.47155762 0.86938161]	[444.43475342 503.37823486 0.68332964]	[454.56057739 672.64593506 0.73007715]	[4.75077881e+02 8.39417297e+02 7.08187282e-01]	[387.93725586 272.49523926 0.87954402]	[413.54580688 274.86117554 0.88784385]	[372.472229 272.35617065 0.81085944]	[428.94763184 272.36578369 0.81906193]	[4.72541870e+02 8.70133301e+02 6.56562865e-01]	[4.85400391e+02 8.67580933e+02 6.94216728e-01]	[4.67408447e+02 8.49658142e+02 5.57212830e-01]	[4.00832123e+02 7.95797363e+02 7.79468179e-01]	[393.03738403 790.62652588 0.818573 ]	[423.80157471 770.16156006 0.79700148]
[398.17880249 285.25756836 0.90165323]	[400.7527771 349.42553711 0.89848626]	[344.27316284 349.4067688 0.81685156]	[328.91915894 452.07373047 0.82074553]	[321.15875244 541.93109131 0.8791129 ]	[459.68304443 346.84622192 0.85443223]	[480.28887939 446.92675781 0.90112382]	[495.68096924 544.3762207 0.86991084]	[408.47723389 508.49038696 0.68300289]	[374.99151611 513.61828613 0.68059349]	[398.27615356 654.75695801 0.7711224 ]	[418.59936523 765.00036621 0.8453213 ]	[444.37991333 505.93383789 0.69239151]	[452.05960083 680.35955811 0.70042163]	[4.72514618e+02 8.47069458e+02 7.35369384e-01]	[382.84692383 274.99789429 0.91858649]	[408.41259766 274.96554565 0.88753569]	[367.41491699 274.94885254 0.82952762]	[423.91040039 274.93188477 0.89045495]	[4.67493683e+02 8.72819946e+02 6.53158486e-01]	[4.82958405e+02 8.70298157e+02 7.00179577e-01]	[4.64880371e+02 8.52266541e+02 6.09257638e-01]	[4.00848236e+02 7.93338623e+02 7.89080441e-01]	[393.04855347 790.5824585 0.82151008]	[423.78268433 767.68939209 0.76932943]
[398.13201904 287.80847168 0.89731449]	[400.76010132 354.45776367 0.91236424]	[341.81924438 354.45144653 0.83428949]	[331.40911865 454.55987549 0.82268327]	[321.19134521 544.44512939 0.87032193]	[459.69854736 349.45065308 0.8519423 ]	[480.27664185 446.9744873 0.89169258]	[495.68890381 544.45275879 0.86604202]	[410.94116211 516.15679932 0.67510009]	[374.97540283 518.72039795 0.6860863 ]	[398.27392578 657.26550293 0.75492561]	[418.57611084 764.96362305 0.83093739]	[444.40817261 513.60339355 0.67571825]	[452.00442505 682.95269775 0.68904734]	[4.72518768e+02 8.52194824e+02 7.42083430e-01]	[382.78668213 275.06958008 0.93245506]	[405.92169189 275.03109741 0.89460272]	[367.38696289 275.07632446 0.83967417]	[423.87716675 275.07763672 0.91480827]	[4.69977264e+02 8.83080566e+02 5.87934196e-01]	[4.85402222e+02 8.77936768e+02 6.45316124e-01]	[4.64850281e+02 8.59933533e+02 5.72419941e-01]	[4.00832733e+02 7.93357788e+02 7.81363726e-01]	[393.02880859 790.59020996 0.81551379]	[4.21389191e+02 7.67658691e+02 7.58975744e-01]
[398.13165283 290.41567993 0.91064358]	[400.76712036 354.53768921 0.92429602]	[341.79736328 354.56375122 0.85055542]	[331.47094727 457.20367432 0.86269152]	[321.197052 544.53082275 0.85822767]	[459.71588135 351.97909546 0.86024117]	[480.29602051 452.08346558 0.88709223]	[498.11410522 544.48895264 0.86880136]	[408.45419312 516.18713379 0.68475729]	[372.52532959 518.7668457 0.694529 ]	[400.70013428 659.81744385 0.76242739]	[418.57653809 762.51367188 0.82607067]	[444.39572144 513.61700439 0.6850757 ]	[449.50747681 685.4800415 0.69656259]	[4.72576782e+02 8.54810059e+02 7.06203580e-01]	[382.77325439 277.51821899 0.93598622]	[405.92651367 275.13442993 0.89101088]	[367.35925293 277.50561523 0.84782529]	[423.88214111 277.51083374 0.91282374]	[4.70005920e+02 8.90734436e+02 5.71165502e-01]	[4.85425201e+02 8.85630798e+02 6.14471018e-01]	[4.64921570e+02 8.67682983e+02 5.45805871e-01]	[4.00809296e+02 7.93346680e+02 7.73898244e-01]	[393.00778198 788.23840332 0.80601573]	[4.21385376e+02 7.67634766e+02 7.51423061e-01]
[398.09927368 292.98446655 0.92099184]	[400.75485229 354.60098267 0.93288922]	[341.76583862 357.02355957 0.86494267]	[331.50057983 459.70098877 0.88654888]	[321.21401978 549.59075928 0.8315447 ]	[459.72491455 354.480896 0.87167823]	[480.3152771 457.11141968 0.89837438]	[498.13082886 547.01092529 0.85585499]	[408.44534302 518.74749756 0.69685471]	[372.4927063 521.27246094 0.70310855]	[400.77035522 659.81134033 0.75902826]	[418.57012939 762.51177979 0.82394695]	[444.40130615 518.67474365 0.69082725]	[449.53094482 688.03436279 0.69425249]	[4.75083679e+02 8.65053467e+02 6.71224117e-01]	[382.75375366 277.63879395 0.93132478]	[405.91717529 277.60162354 0.88580197]	[367.37463379 277.62313843 0.82713795]	[426.34960938 277.66436768 0.88607699]	[4.69960480e+02 8.98477905e+02 5.12608409e-01]	[4.85405548e+02 8.93306885e+02 5.68698049e-01]	[4.67469330e+02 8.72880859e+02 5.04630029e-01]	[4.00805908e+02 7.93363037e+02 7.66449034e-01]	[392.99816895 790.5824585 0.79925781]	[4.21366119e+02 7.67624695e+02 7.42251039e-01]
[398.10882568 295.39706421 0.92922342]	[400.76760864 357.0430603 0.94279242]	[341.79943848 357.11578369 0.86626577]	[331.45825195 459.82064819 0.88366055]	[321.15005493 554.67553711 0.83915269]	[459.73468018 356.98135376 0.89152062]	[480.3515625 459.68930054 0.92482769]	[498.19332886 549.48638916 0.85747313]	[408.44714355 518.7623291 0.69913596]	[372.49917603 521.28625488 0.70785207]	[400.81289673 662.33459473 0.76466531]	[418.56280518 764.97167969 0.82785189]	[444.39950562 518.69885254 0.68931746]	[4.52016571e+02 6.88127869e+02 6.79992855e-01]	[4.72575623e+02 8.62551086e+02 7.06788063e-01]	[382.77603149 277.68707275 0.91996419]	[408.38748169 277.65447998 0.87670499]	[367.43307495 277.71795654 0.8113395 ]	[426.37750244 280.09414673 0.8753829 ]	[4.64902893e+02 8.95896545e+02 5.71907818e-01]	[4.82882446e+02 8.90818481e+02 6.17836356e-01]	[4.67478210e+02 8.72752563e+02 5.48320234e-01]	[4.00835419e+02 7.93354492e+02 7.77114511e-01]	[393.01620483 788.24407959 0.81125307]	[4.21351562e+02 7.67639160e+02 7.41674066e-01]
[398.11767578 295.40707397 0.93159139]	[400.76593018 357.15567017 0.94854712]	[341.8013916 357.21478271 0.87120754]	[331.49142456 462.25897217 0.88311499]	[318.76077271 559.69311523 0.85329413]	[459.73403931 357.09280396 0.90536016]	[480.3664856 459.80114746 0.93695503]	[498.24575806 552.10760498 0.84819901]	[408.47189331 521.34332275 0.70123148]	[372.52386475 523.85284424 0.70899671]	[400.79690552 664.88311768 0.78955173]	[416.12521362 765.0302124 0.82625735]	[444.42092896 521.27093506 0.68535531]	[4.52064850e+02 6.90627258e+02 6.80905640e-01]	[4.72587708e+02 8.67692932e+02 6.96154058e-01]	[382.78936768 277.70404053 0.91563016]	[408.39819336 277.66781616 0.87425721]	[369.94744873 280.1885376 0.79888499]	[426.38018799 280.1463623 0.87182248]	[4.64938477e+02 9.03615967e+02 5.55486500e-01]	[4.82830658e+02 8.95914001e+02 5.87542474e-01]	[4.69965698e+02 8.77909668e+02 5.14186382e-01]	[4.00809692e+02 7.93344238e+02 7.73844481e-01]	[392.96890259 790.58496094 0.79974562]	[4.21275879e+02 7.70091125e+02 7.64245272e-01]
[398.11831665 295.4335022 0.93314016]	[400.76907349 359.67111206 0.94685638]	[341.79064941 359.71273804 0.86897182]	[333.93743896 462.40222168 0.8736971 ]	[318.75479126 562.24700928 0.88690424]	[459.75012207 359.58428955 0.90574902]	[480.3840332 462.28637695 0.93445975]	[500.66186523 557.19134521 0.86399567]	[411.00909424 523.88995361 0.70184398]	[375.01950073 526.41040039 0.70791417]	[400.78460693 664.93682861 0.78903455]	[416.11737061 765.0713501 0.83029234]	[446.9105835 523.81970215 0.67595088]	[4.54559753e+02 6.93233887e+02 6.81730986e-01]	[4.75086823e+02 8.70257568e+02 6.96782470e-01]	[382.79266357 277.71862793 0.91048348]	[408.43392944 277.68841553 0.86881131]	[369.98675537 280.25268555 0.77937961]	[426.44973755 280.21206665 0.84855622]	[4.67446808e+02 9.06168274e+02 5.71887553e-01]	[4.82864136e+02 8.98464722e+02 5.99300265e-01]	[4.69988312e+02 8.83056824e+02 5.03608286e-01]	[4.00779236e+02 7.93343872e+02 7.66259074e-01]	[3.90486755e+02 7.90586670e+02 7.90539563e-01]	[4.21266327e+02 7.70124634e+02 7.68634140e-01]
[398.16018677 295.46633911 0.94152397]	[400.79101562 359.77270508 0.93790859]	[344.24490356 359.79400635 0.85826647]	[333.95367432 464.85513306 0.86824477]	[318.75332642 562.32122803 0.89039409]	[459.79718018 359.6925354 0.90407586]	[482.75878906 464.89208984 0.90277803]	[500.70587158 559.71844482 0.87975633]	[413.55853271 523.92468262 0.7018491 ]	[375.09567261 526.44213867 0.70549822]	[400.76193237 664.92425537 0.78939188]	[416.0947876 765.06921387 0.81981033]	[449.48251343 523.85339355 0.67440581]	[4.54604706e+02 6.98287720e+02 6.68193579e-01]	[4.75169250e+02 8.77919861e+02 6.69723451e-01]	[382.84542847 280.10351562 0.89664817]	[410.98223877 277.7250061 0.86147606]	[372.49377441 282.75442505 0.77979398]	[428.94754028 282.68673706 0.83471382]	[4.67487885e+02 9.11158142e+02 5.41270375e-01]	[4.80334564e+02 9.08628540e+02 5.81762910e-01]	[4.75129913e+02 8.93273621e+02 5.24051070e-01]	[4.00769226e+02 7.93307129e+02 7.75070727e-01]	[390.46853638 788.23022461 0.79706788]	[4.21255768e+02 7.70138977e+02 7.52180696e-01]
[398.21084595 295.47146606 0.94302577]	[400.83200073 362.22399902 0.9204244 ]	[344.32171631 362.22952271 0.84169513]	[333.9883728 467.46289062 0.85729796]	[318.71401978 562.45776367 0.90993613]	[462.18969727 359.78326416 0.89545155]	[482.78485107 467.40939331 0.887766 ]	[500.72012329 559.74084473 0.88714552]	[416.02740479 526.46899414 0.70200419]	[375.11950684 528.99841309 0.70039749]	[400.78375244 665.03619385 0.79564071]	[416.06558228 764.95794678 0.80526614]	[452.04122925 526.40209961 0.67458636]	[4.57070770e+02 7.00915100e+02 6.93538725e-01]	[4.77611786e+02 8.75398438e+02 7.36176133e-01]	[385.31271362 280.10852051 0.88996911]	[413.51394653 280.09762573 0.86559564]	[372.53540039 285.26678467 0.78873467]	[431.47735596 285.25219727 0.8254112 ]	[4.64829956e+02 9.08731689e+02 6.75923109e-01]	[4.82755707e+02 9.06127075e+02 6.69380307e-01]	[4.77635620e+02 8.90692505e+02 5.64128160e-01]	[400.80096436 793.26965332 0.79380399]	[390.46936035 788.19854736 0.80661011]	[4.21242188e+02 7.67612183e+02 7.52184153e-01]
[398.25881958 295.47366333 0.9393273 ]	[400.85702515 362.31872559 0.90277046]	[344.32553101 362.30908203 0.83212024]	[334.05822754 469.96908569 0.86357576]	[318.70785522 564.82354736 0.91528296]	[462.2338562 362.22113037 0.8929159 ]	[482.79458618 467.45727539 0.8838613 ]	[500.73458862 559.83624268 0.90350163]	[413.59991455 528.96801758 0.69264334]	[375.09860229 529.05633545 0.69496292]	[400.78533936 667.49871826 0.78818864]	[416.07772827 764.94152832 0.80556577]	[452.0140686 526.45471191 0.66973519]	[457.09429932 700.92108154 0.70514935]	[4.77592712e+02 8.72842102e+02 7.68600941e-01]	[385.37072754 280.11669922 0.88476384]	[413.57519531 277.72848511 0.87649637]	[374.98501587 287.82354736 0.79769903]	[434.01010132 285.2376709 0.83636177]	[4.64885925e+02 9.08641113e+02 7.12416351e-01]	[4.82865356e+02 9.01050171e+02 7.05654263e-01]	[4.75078949e+02 8.85650818e+02 5.69624782e-01]	[4.00825623e+02 7.93273132e+02 7.92227924e-01]	[390.50549316 788.20635986 0.80794472]	[4.21264374e+02 7.67581238e+02 7.45351374e-01]
[400.62646484 295.45953369 0.93550605]	[403.25152588 362.3270874 0.89549941]	[346.83898926 362.32467651 0.82616359]	[336.48254395 470.02267456 0.87763429]	[318.73394775 562.45703125 0.91225708]	[462.26425171 362.22732544 0.89240044]	[482.81124878 467.42379761 0.88345623]	[500.76034546 562.2310791 0.9079386 ]	[416.02157593 526.45880127 0.69735771]	[375.10360718 528.98187256 0.69804519]	[400.82644653 667.50189209 0.78948224]	[416.07955933 764.9598999 0.80948114]	[452.04995728 523.96539307 0.67460805]	[457.14968872 703.39379883 0.71292078]	[4.75149017e+02 8.72840759e+02 7.67605424e-01]	[385.39831543 280.09881592 0.88404042]	[416.04928589 277.69769287 0.8937391 ]	[374.9675293 287.86972046 0.80256844]	[434.12713623 285.24935913 0.8489663 ]	[4.64872040e+02 9.08656616e+02 7.17953920e-01]	[4.82847931e+02 9.01058960e+02 7.10843921e-01]	[4.72564392e+02 8.85620422e+02 5.69134414e-01]	[400.82659912 793.26696777 0.79380924]	[390.49514771 788.19750977 0.80695391]	[4.21258881e+02 7.67605591e+02 7.50682712e-01]
[400.65512085 295.40890503 0.93003416]	[403.26931763 362.30307007 0.89496869]	[346.86477661 362.30044556 0.82803196]	[336.50119019 469.9928894 0.88198256]	[321.18487549 562.40606689 0.89785361]	[462.27703857 362.21539307 0.89350438]	[482.81793213 464.94232178 0.89096797]	[500.76385498 562.25958252 0.91511142]	[416.05477905 528.97424316 0.69769782]	[377.53100586 531.53259277 0.70262462]	[400.83328247 667.49761963 0.7986182 ]	[416.07678223 764.97589111 0.81506449]	[452.06985474 526.44598389 0.67293763]	[457.14907837 700.86126709 0.71850067]	[4.75128235e+02 8.72834595e+02 7.60059416e-01]	[387.88250732 277.69674683 0.89286041]	[416.07113647 277.65161133 0.9079529 ]	[375.00042725 287.871521 0.8050614 ]	[436.57739258 285.2376709 0.85848224]	[4.64861267e+02 9.08613953e+02 7.07533956e-01]	[4.82837311e+02 9.01018616e+02 7.03213990e-01]	[4.72555054e+02 8.85637451e+02 5.60036838e-01]	[400.82611084 793.25610352 0.7962079 ]	[390.49917603 788.19915771 0.80798656]	[4.21258148e+02 7.67628845e+02 7.64449835e-01]
[400.69818115 292.98495483 0.92273778]	[403.27371216 362.25997925 0.90119725]	[346.88232422 362.26583862 0.83384359]	[336.5145874 467.48999023 0.88856477]	[321.26312256 562.39050293 0.88671958]	[462.28118896 359.82662964 0.89554334]	[482.82846069 464.86846924 0.90085495]	[500.77346802 562.27093506 0.91834915]	[416.08358765 526.4644165 0.70684081]	[377.56185913 529.01025391 0.71198654]	[400.80630493 667.48724365 0.80481511]	[416.07830811 762.49975586 0.81220293]	[454.55282593 523.95440674 0.68026376]	[457.15341187 698.33618164 0.71061808]	[4.75128113e+02 8.72847595e+02 7.56583750e-01]	[387.94750977 277.64315796 0.89825374]	[416.10647583 277.60980225 0.92086989]	[375.05471802 285.33288574 0.81925148]	[436.58840942 282.77798462 0.86289036]	[4.64917145e+02 9.08652222e+02 6.99923217e-01]	[4.82852234e+02 9.01057373e+02 6.93179011e-01]	[4.70038788e+02 8.85642944e+02 5.65909684e-01]	[400.83407593 793.26721191 0.7962563 ]	[392.96536255 788.20684814 0.81165719]	[4.21263519e+02 7.67562439e+02 7.61515379e-01]
[400.71511841 292.9571228 0.91901708]	[403.27890015 362.20352173 0.90607786]	[346.89883423 362.24127197 0.83681387]	[336.51843262 469.95425415 0.88596857]	[323.72961426 562.43200684 0.87476885]	[462.28860474 359.76834106 0.90639657]	[482.82955933 462.44360352 0.9068284 ]	[500.78460693 562.24291992 0.91282845]	[416.11334229 526.45874023 0.70973408]	[377.58374023 529. 0.71185237]	[400.79714966 667.47589111 0.80563027]	[416.07116699 762.4989624 0.81051266]	[454.59155273 523.95690918 0.68392581]	[457.17425537 698.35736084 0.71264893]	[4.75171875e+02 8.72826843e+02 7.43373632e-01]	[390.42446899 277.60647583 0.9019143 ]	[416.12564087 277.57980347 0.92709792]	[375.07977295 285.26849365 0.82008511]	[436.59924316 282.71478271 0.87417722]	[4.67450653e+02 9.08721008e+02 6.69983625e-01]	[4.82882141e+02 9.03580261e+02 6.64605260e-01]	[4.72560669e+02 8.88111816e+02 5.59064806e-01]	[400.83453369 793.26525879 0.79650646]	[390.50402832 788.20635986 0.81160766]	[4.21264618e+02 7.67559998e+02 7.63618410e-01]
[400.7144165 292.96005249 0.91939396]	[403.2795105 362.20422363 0.90597624]	[346.89978027 362.24423218 0.83662438]	[336.51831055 469.95510864 0.88584554]	[323.73306274 562.43243408 0.87485683]	[462.29330444 359.7666626 0.9065364 ]	[482.84188843 464.84515381 0.90311003]	[500.78686523 562.2321167 0.909823 ]	[416.12088013 526.46923828 0.70888519]	[377.58889771 529.01086426 0.71089029]	[400.79150391 667.5088501 0.80510783]	[416.07183838 762.51593018 0.81251818]	[454.60394287 523.96636963 0.68303853]	[457.18405151 698.35357666 0.71501446]	[4.77588348e+02 8.72816345e+02 7.47381747e-01]	[390.42355347 277.60900879 0.9015891 ]	[416.12423706 277.58187866 0.9263773 ]	[375.08322144 285.26312256 0.81960058]	[436.60507202 282.71054077 0.87527013]	[4.67475555e+02 9.08726685e+02 6.77919030e-01]	[4.82912445e+02 9.03576538e+02 6.69239283e-01]	[4.72541718e+02 8.85637878e+02 5.59246063e-01]	[400.83016968 793.26251221 0.79817015]	[390.4984436 788.20343018 0.81216514]	[4.21265533e+02 7.67572632e+02 7.67081022e-01]
[400.70968628 292.92404175 0.91866422]	[403.29745483 359.80761719 0.90803748]	[349.39801025 362.22866821 0.83898151]	[336.55322266 467.42364502 0.89260083]	[323.81314087 562.28662109 0.84749317]	[462.31088257 359.72454834 0.90927339]	[482.86672974 462.4465332 0.90268654]	[500.81124878 559.82434082 0.90227234]	[416.08273315 526.4798584 0.70316827]	[377.54925537 528.99615479 0.70848978]	[400.79598999 665.06921387 0.79842049]	[416.08233643 762.49975586 0.81235707]	[454.56637573 526.41717529 0.67711085]	[457.19003296 698.31842041 0.71406567]	[4.77602753e+02 8.75378479e+02 7.32708335e-01]	[390.42037964 277.58074951 0.90459543]	[416.11843872 277.55722046 0.92834747]	[375.09280396 285.27334595 0.81037128]	[436.62896729 282.67156982 0.88272345]	[4.67474182e+02 9.08754211e+02 6.46932662e-01]	[4.82861877e+02 9.06112183e+02 6.60029769e-01]	[4.75076172e+02 8.90710449e+02 5.67694366e-01]	[400.84411621 793.27630615 0.79601705]	[392.9800415 788.21801758 0.81964946]	[4.21267548e+02 7.67562317e+02 7.58953393e-01]
[400.72683716 292.88824463 0.9120695 ]	[403.31518555 359.79458618 0.90590721]	[349.41415405 362.21801758 0.83881605]	[336.56542969 467.40646362 0.893498 ]	[326.31808472 562.27966309 0.84171462]	[462.33850098 359.71020508 0.90927631]	[482.87661743 462.41760254 0.90153772]	[500.8132019 559.79180908 0.89588684]	[416.08926392 526.48199463 0.70018578]	[377.54385376 528.99041748 0.70631564]	[400.765625 665.05059814 0.79656088]	[416.08654785 762.43060303 0.80332726]	[454.59368896 526.42749023 0.67630357]	[457.19290161 698.34655762 0.71980798]	[4.75165680e+02 8.75355591e+02 7.26898015e-01]	[390.43286133 277.55358887 0.90556073]	[416.134552 277.52026367 0.93233418]	[375.11022949 285.30014038 0.80365652]	[436.64111328 280.24118042 0.88570976]	[4.69980988e+02 9.08736816e+02 6.33336782e-01]	[4.82880585e+02 9.03623962e+02 6.50769651e-01]	[4.72560242e+02 8.90677551e+02 5.72427988e-01]	[4.03259399e+02 7.93286194e+02 7.90616155e-01]	[392.99676514 788.222229 0.81660688]	[4.21280151e+02 7.65070312e+02 7.43827879e-01]
[400.80438232 287.88467407 0.8822816 ]	[403.31991577 359.737854 0.91269958]	[349.43515015 359.80267334 0.84441835]	[336.57711792 464.95632935 0.90012372]	[323.8215332 562.26293945 0.84299755]	[462.33267212 359.62588501 0.9149735 ]	[482.88534546 462.2819519 0.91444755]	[500.85812378 557.19549561 0.87485838]	[416.03744507 523.94995117 0.70763439]	[377.50997925 526.4362793 0.71591461]	[400.72317505 664.98944092 0.79421705]	[418.54827881 759.94134521 0.81600791]	[452.07275391 523.902771 0.68184096]	[457.21508789 700.86212158 0.71176237]	[4.75143219e+02 8.72801758e+02 7.38880455e-01]	[392.99865723 275.12142944 0.90797818]	[418.58068848 275.12741089 0.95257211]	[377.49261475 285.26168823 0.83499914]	[436.65435791 280.25061035 0.88611978]	[4.72603058e+02 9.08736511e+02 6.44619584e-01]	[4.85443146e+02 9.01060120e+02 6.45864427e-01]	[4.69961578e+02 8.85628235e+02 5.76800525e-01]	[4.03322662e+02 7.93373413e+02 7.84869015e-01]	[395.50149536 790.621521 0.83586448]	[4.21345093e+02 7.65013794e+02 7.39040613e-01]
[400.81103516 285.31600952 0.87726009]	[403.31988525 359.67626953 0.91871572]	[349.3979187 359.72027588 0.85320425]	[336.55337524 464.8548584 0.90637642]	[323.80111694 562.25726318 0.84143519]	[462.33538818 359.57629395 0.91383404]	[482.87884521 462.23120117 0.91542065]	[500.86166382 552.09729004 0.87524956]	[413.56060791 523.8795166 0.70955092]	[375.06643677 523.96179199 0.71641839]	[400.76596069 664.89019775 0.77313781]	[418.59082031 759.91766357 0.81953669]	[449.51348877 523.82019043 0.6773631 ]	[4.57144653e+02 7.00887573e+02 6.90917134e-01]	[4.77626129e+02 8.72717407e+02 7.45361209e-01]	[393.01150513 275.05831909 0.90838683]	[418.58285522 275.07073975 0.95239806]	[377.51052856 282.76025391 0.83611888]	[436.66043091 280.21356201 0.88768631]	[4.75103638e+02 9.06135315e+02 6.35062516e-01]	[4.87933502e+02 8.95973938e+02 6.57772481e-01]	[4.70015869e+02 8.83047791e+02 5.62008142e-01]	[4.03355042e+02 7.93375061e+02 7.83250809e-01]	[395.53573608 790.62194824 0.84681118]	[4.21374481e+02 7.65001404e+02 7.21315861e-01]
[400.83129883 282.75463867 0.87434453]	[403.33181763 359.59951782 0.91846639]	[349.38421631 359.65563965 0.85204089]	[336.55349731 462.44107056 0.91171807]	[323.76345825 559.70153809 0.82346916]	[462.35351562 357.16467285 0.90995902]	[482.85214233 459.8263855 0.91734749]	[500.89328003 552.07922363 0.873079 ]	[413.53482056 523.93280029 0.7058838 ]	[375.06863403 526.43206787 0.71311939]	[400.76940918 664.88568115 0.79170895]	[418.62802124 762.45275879 0.82942206]	[449.5078125 523.88671875 0.67934847]	[4.57113281e+02 7.00845642e+02 6.71613872e-01]	[4.77621429e+02 8.70257874e+02 7.05543280e-01]	[393.05291748 274.97775269 0.90371823]	[418.60403442 274.99591064 0.94786799]	[377.55871582 280.24050903 0.85194463]	[436.68536377 280.15197754 0.90190083]	[4.72528046e+02 9.03582092e+02 5.46990395e-01]	[4.85365662e+02 8.95910950e+02 5.94635844e-01]	[4.72580383e+02 8.83039734e+02 5.00784576e-01]	[4.03360840e+02 7.93380554e+02 7.76091516e-01]	[395.54598999 790.61895752 0.84425241]	[4.23791077e+02 7.67497314e+02 7.25229919e-01]
[400.83239746 280.18609619 0.89567542]	[403.34338379 357.18167114 0.91714895]	[349.39984131 357.21679688 0.84890276]	[336.50616455 462.35003662 0.92217517]	[321.28027344 554.68212891 0.82470608]	[462.35177612 357.1072998 0.8986423 ]	[482.8380127 459.75213623 0.91656399]	[500.90859985 552.0524292 0.87498391]	[413.51934814 523.88873291 0.70593929]	[375.04614258 523.96264648 0.71588999]	[400.77908325 662.3873291 0.78242832]	[418.64215088 764.95288086 0.84178162]	[449.47549438 523.84039307 0.67723435]	[4.57085388e+02 6.95789795e+02 6.79447889e-01]	[4.75136841e+02 8.65058838e+02 6.88457668e-01]	[393.07434082 274.87768555 0.89393616]	[418.60513306 274.88250732 0.92871833]	[377.58969116 280.19296265 0.86970133]	[436.67868042 277.71914673 0.91101497]	[4.70000519e+02 8.95940674e+02 5.56726456e-01]	[4.85377533e+02 8.93259583e+02 6.15771949e-01]	[4.69982483e+02 8.72826416e+02 5.10123968e-01]	[4.03350525e+02 7.93365173e+02 7.80490696e-01]	[395.54486084 790.60400391 0.8396076 ]	[4.23817230e+02 7.67591675e+02 7.41918683e-01]
[400.82284546 277.70578003 0.92286575]	[403.35507202 357.10623169 0.91684544]	[349.42166138 357.14108276 0.84741175]	[336.48413086 462.35717773 0.91926849]	[321.25845337 554.63690186 0.82663298]	[462.35235596 357.0491333 0.89853698]	[482.81240845 459.64733887 0.91001165]	[500.89578247 547.04455566 0.88790363]	[413.5307312 523.8671875 0.71714568]	[375.05166626 523.94458008 0.72628832]	[400.82949829 659.86853027 0.76935929]	[418.65118408 765.00762939 0.85648131]	[449.47003174 523.81524658 0.68139166]	[457.0652771 690.69226074 0.70316917]	[4.75096313e+02 8.52348816e+02 7.55840778e-01]	[393.0630188 272.40628052 0.88177335]	[418.60797119 272.3895874 0.91548282]	[377.56930542 280.10812378 0.88827515]	[436.69528198 277.62564087 0.93036085]	[4.77632874e+02 8.88169495e+02 6.64251626e-01]	[4.90528442e+02 8.80515076e+02 6.83137596e-01]	[4.64954010e+02 8.65072388e+02 5.93932331e-01]	[4.03361816e+02 7.93351685e+02 7.93186486e-01]	[395.55187988 790.59747314 0.85275429]	[4.23835663e+02 7.67649963e+02 7.61027217e-01]
[400.83563232 277.54946899 0.94606584]	[403.37384033 356.98849487 0.89945871]	[351.92608643 356.99017334 0.8385154 ]	[336.51828003 459.73620605 0.9403758 ]	[321.25845337 547.06060791 0.83643204]	[462.36752319 354.57003784 0.88220429]	[482.80499268 457.1875 0.8964594 ]	[500.87362671 546.91998291 0.90523309]	[413.53128052 521.31915283 0.7178942 ]	[375.05950928 521.38623047 0.73329508]	[400.87442017 654.75054932 0.75107092]	[418.69699097 764.97229004 0.85969633]	[449.43569946 521.2734375 0.6818257 ]	[454.64230347 688.07751465 0.7068795 ]	[4.72596375e+02 8.52216064e+02 7.57477760e-01]	[395.50866699 267.36495972 0.86240971]	[418.6194458 267.31762695 0.89954758]	[377.63687134 277.546875 0.9010154 ]	[439.06765747 277.48324585 0.9335084 ]	[4.77615601e+02 8.85611877e+02 6.34790063e-01]	[4.88018982e+02 8.77950439e+02 6.72770023e-01]	[4.64875092e+02 8.59946533e+02 6.03200674e-01]	[403.31906128 793.36077881 0.80131245]	[395.54537964 790.58502197 0.85936153]	[4.23887543e+02 7.67642090e+02 7.61096239e-01]
[400.85476685 275.03564453 0.93676567]	[403.38265991 354.48574829 0.87302804]	[349.45349121 352.01660156 0.81874579]	[336.50769043 459.61727905 0.92535585]	[321.19299316 544.46618652 0.87852782]	[462.34976196 351.94122314 0.86255527]	[482.78240967 454.56982422 0.8736676 ]	[500.84072876 544.40588379 0.9216758 ]	[416.05163574 518.7711792 0.71608883]	[377.52807617 521.2689209 0.73479772]	[403.26516724 649.67529297 0.76288289]	[418.72021484 765.01391602 0.87224764]	[452.0118103 518.7074585 0.6703586]	[454.63809204 685.5201416 0.70863754]	[4.75088684e+02 8.49682129e+02 7.79406548e-01]	[395.5111084 262.16595459 0.86985624]	[418.63134766 259.70614624 0.92074078]	[377.61395264 274.97814941 0.90182984]	[436.69277954 274.96258545 0.92456961]	[4.77645599e+02 8.77891357e+02 6.90502286e-01]	[4.88026489e+02 8.72856506e+02 7.12464273e-01]	[4.64928741e+02 8.54880798e+02 6.36115432e-01]	[403.29553223 793.35198975 0.80255204]	[395.54251099 788.2409668 0.86112225]	[4.23902954e+02 7.70080261e+02 7.66336501e-01]
[400.87142944 274.88302612 0.90650976]	[403.38858032 349.40283203 0.84988582]	[349.44448853 346.90249634 0.80791765]	[336.46221924 452.06170654 0.86833382]	[321.22262573 544.32336426 0.8886562 ]	[462.36700439 346.81381226 0.85986686]	[482.7713623 446.91244507 0.87954366]	[500.83572388 541.75 0.89799565]	[416.09381104 516.18353271 0.70104957]	[377.54870605 518.690979 0.7142657 ]	[403.27435303 649.62145996 0.77381581]	[418.70605469 764.99194336 0.871557 ]	[454.57498169 516.15655518 0.66288829]	[457.16687012 685.47229004 0.73271745]	[4.77605835e+02 8.47098022e+02 7.75412619e-01]	[395.50610352 257.18081665 0.90237522]	[418.6711731 257.15429688 0.95287007]	[377.56060791 274.86828613 0.90240479]	[439.07620239 272.44470215 0.91018748]	[4.77680542e+02 8.72744324e+02 7.02657342e-01]	[4.90521820e+02 8.70168579e+02 6.98065281e-01]	[4.67472687e+02 8.52286743e+02 6.26843393e-01]	[403.32781982 793.34057617 0.81641394]	[395.55773926 788.24542236 0.87461418]	[423.89297485 767.67962646 0.78260505]
[403.29321289 267.33218384 0.85800594]	[403.37954712 341.68707275 0.88984686]	[351.93634033 341.69976807 0.83866763]	[336.47686768 446.93948364 0.87396491]	[323.74981689 541.73095703 0.85334313]	[462.38140869 339.29174805 0.89636397]	[482.79122925 441.86505127 0.91312915]	[500.81854248 536.67144775 0.86478353]	[416.0612793 508.46099854 0.69719374]	[377.53085327 511.00775146 0.70637912]	[403.27700806 647.03491211 0.79613566]	[418.70849609 764.97375488 0.86799896]	[454.55004883 505.96020508 0.66920137]	[459.60183716 680.39758301 0.72924137]	[4.77644043e+02 8.34388672e+02 7.71002769e-01]	[395.56988525 254.60339355 0.93037051]	[418.71414185 256.93652344 0.97191167]	[377.61087036 269.82723999 0.86052394]	[439.09811401 267.28152466 0.88908851]	[4.77728394e+02 8.65130920e+02 7.18746841e-01]	[4.93085999e+02 8.57442566e+02 7.02339530e-01]	[4.70000397e+02 8.49639893e+02 5.80758452e-01]	[403.32989502 793.32946777 0.80454481]	[395.54730225 788.24060059 0.85950416]	[423.8989563 767.68804932 0.77416074]
[truncated: 145 more rows]
