# Supplementary material for: Evaluation of functional tests performance using a camera-based and machine learning approach
Source: PLoS One. 2023 Nov 3;18(11):e0288279. doi: 10.1371/journal.pone.0288279 (PMC10624324; doi:10.1371/journal.pone.0288279)
Supplement: S1 Data — This dataset includes all the extracted keypoints of movements and the associated features and statistics, which were used for the analyses presented in the main manuscript. (ZIP) [file pone.0288279.s001.zip › PLOS_data_28032023/original_movement_data/CSV/000016_PNJN_P_crop.csv]

[541.90350342 236.59161377 0.95922703]	[539.31860352 321.1930542 0.89261925]	[464.93948364 321.28167725 0.8139866 ]	[457.10321045 439.19491577 0.86906564]	[451.98892212 547.02081299 0.8261348 ]	[606.06408691 318.71972656 0.86985815]	[626.42767334 434.07666016 0.84367657]	[626.51837158 541.90386963 0.90813071]	[541.78656006 544.37207031 0.69898862]	[498.15228271 544.38769531 0.64974618]	[477.63265991 706.0723877 0.75897944]	[480.22363281 849.61273193 0.86848843]	[585.3684082 544.37896729 0.68621933]	[590.59790039 708.65240479 0.80060536]	[5.93161011e+02 8.52291992e+02 7.87324905e-01]	[523.99584961 226.2616272 0.89203876]	[554.65325928 221.21324158 0.83592665]	[503.41940308 231.44830322 0.95300543]	[567.53948975 226.28915405 0.83020103]	[6.05919067e+02 8.95904541e+02 8.00343513e-01]	[6.23853271e+02 8.90708740e+02 8.19807410e-01]	[5.82967163e+02 8.65062866e+02 7.26384759e-01]	[4.77657715e+02 8.93358093e+02 8.45779777e-01]	[4.59691071e+02 8.90658142e+02 8.22228134e-01]	[4.85354187e+02 8.54869019e+02 7.42442548e-01]
[541.90155029 236.6007843 0.95817757]	[539.31585693 321.19818115 0.89110482]	[464.94207764 321.28961182 0.81178045]	[457.10519409 439.19335938 0.86901915]	[451.99072266 547.01824951 0.82645696]	[606.05828857 318.72167969 0.87011909]	[626.43566895 434.06289673 0.84146398]	[626.52038574 541.90112305 0.90810752]	[541.7868042 544.38470459 0.69825518]	[498.15130615 544.39959717 0.64932549]	[477.62588501 706.0892334 0.75789952]	[480.22634888 849.60858154 0.86834627]	[585.36962891 544.39129639 0.68605429]	[590.59320068 708.64373779 0.8031956 ]	[5.93154968e+02 8.52290710e+02 7.88313031e-01]	[523.99206543 226.26513672 0.89227641]	[554.6574707 223.66552734 0.836303 ]	[503.41534424 231.44892883 0.95241922]	[567.54205322 226.26647949 0.8254171 ]	[6.05932312e+02 8.95911072e+02 8.00713181e-01]	[6.23863098e+02 8.90710754e+02 8.22611988e-01]	[5.82956055e+02 8.65067322e+02 7.30290234e-01]	[4.77655975e+02 8.93364136e+02 8.44919026e-01]	[4.59690430e+02 8.90663269e+02 8.24140012e-01]	[4.85361877e+02 8.54861816e+02 7.43643105e-01]
[541.90222168 236.60050964 0.95799351]	[539.31793213 321.197052 0.89126134]	[464.94384766 321.28683472 0.81227022]	[457.10516357 439.19180298 0.86942923]	[451.99252319 547.0189209 0.82670301]	[606.06097412 318.72164917 0.86991966]	[626.4362793 434.07305908 0.84181345]	[626.52093506 541.90301514 0.90806425]	[541.78448486 544.387146 0.69864255]	[498.14993286 544.402771 0.64954442]	[477.62875366 706.08996582 0.75875503]	[480.22509766 849.60687256 0.86795795]	[585.36816406 544.39416504 0.68664694]	[590.58807373 708.63964844 0.80366915]	[5.93152100e+02 8.52302063e+02 7.88308859e-01]	[523.99230957 226.26499939 0.89220107]	[554.6574707 223.66511536 0.83643091]	[503.41577148 231.45028687 0.95240235]	[567.54217529 226.26541138 0.82564867]	[6.05930969e+02 8.95914673e+02 7.99420059e-01]	[6.23860352e+02 8.90715515e+02 8.21814477e-01]	[5.82957520e+02 8.65086975e+02 7.31792271e-01]	[4.77656860e+02 8.93357239e+02 8.45612466e-01]	[4.59691101e+02 8.90657776e+02 8.23317051e-01]	[4.85358307e+02 8.54860291e+02 7.43276536e-01]
[541.90136719 236.60067749 0.95773923]	[539.32391357 321.19638062 0.89210266]	[464.95007324 321.28744507 0.81107932]	[457.10385132 439.20095825 0.86991811]	[451.99203491 547.0168457 0.82688421]	[606.06689453 318.71942139 0.86932862]	[626.43676758 434.08276367 0.84360695]	[626.52020264 541.90649414 0.90865791]	[541.784729 544.39202881 0.69876575]	[498.15011597 544.40734863 0.6495344 ]	[477.64260864 706.08685303 0.76153022]	[480.2177124 849.60089111 0.8658151 ]	[585.3682251 544.39892578 0.68721783]	[590.58990479 708.64819336 0.80331743]	[5.93150879e+02 8.52305542e+02 7.89912045e-01]	[523.99224854 226.26300049 0.89159805]	[554.65802002 223.66334534 0.83652174]	[503.41482544 231.44393921 0.95185339]	[567.54724121 226.24107361 0.82232094]	[6.05926941e+02 8.95922058e+02 8.00431192e-01]	[6.23854004e+02 8.90723206e+02 8.22861135e-01]	[5.82958557e+02 8.65086426e+02 7.34071374e-01]	[4.77669189e+02 8.93324036e+02 8.56351852e-01]	[4.59703430e+02 8.90630981e+02 8.25377166e-01]	[4.82948883e+02 8.54855835e+02 7.39694715e-01]
[541.90228271 236.60096741 0.95748711]	[541.67895508 321.19897461 0.89232159]	[464.9559021 321.28555298 0.81024259]	[457.10919189 439.21340942 0.8716929 ]	[451.99050903 547.00756836 0.82723773]	[606.07611084 318.72076416 0.86742496]	[626.45404053 434.10684204 0.8429293 ]	[626.5234375 541.89355469 0.90918583]	[541.78979492 544.40246582 0.69759655]	[498.15057373 544.41577148 0.64795071]	[477.62741089 706.11340332 0.76252234]	[480.21948242 849.59674072 0.86474448]	[585.37420654 544.40911865 0.68686044]	[590.59295654 708.65429688 0.79967636]	[5.93159302e+02 8.52292236e+02 7.89827228e-01]	[523.99279785 226.26516724 0.89226609]	[554.65997314 223.66400146 0.83710754]	[503.41616821 231.43948364 0.95145857]	[567.55664062 226.25137329 0.82261646]	[6.05932373e+02 8.95911255e+02 8.01975250e-01]	[6.23859131e+02 8.90712341e+02 8.24046731e-01]	[5.82961426e+02 8.65067688e+02 7.30296671e-01]	[4.77655273e+02 8.93333740e+02 8.50805223e-01]	[4.59689148e+02 8.90636292e+02 8.21019769e-01]	[4.85355011e+02 8.54857239e+02 7.40685940e-01]
[541.91101074 236.60464478 0.95849144]	[541.68652344 321.20376587 0.89339089]	[464.95608521 321.28918457 0.80955237]	[457.10977173 439.21194458 0.87138546]	[451.99221802 546.99987793 0.8274551 ]	[606.08850098 318.72570801 0.86604548]	[626.45318604 434.12713623 0.84433562]	[626.52911377 541.93060303 0.90941584]	[541.80279541 544.40844727 0.69773757]	[498.16372681 544.41900635 0.65057093]	[477.60986328 706.10864258 0.76444578]	[480.22125244 849.59106445 0.86458778]	[585.38323975 544.41552734 0.68626916]	[590.58447266 708.63867188 0.80280739]	[5.93155640e+02 8.52288208e+02 7.90821433e-01]	[523.99938965 226.27282715 0.89134789]	[554.66906738 223.66413879 0.83717465]	[503.42376709 231.44664001 0.95091027]	[567.5737915 226.23013306 0.82034808]	[6.05929688e+02 8.95911255e+02 8.02451253e-01]	[6.23856323e+02 8.90711182e+02 8.23254287e-01]	[5.82960510e+02 8.65060364e+02 7.31978059e-01]	[4.77658569e+02 8.93323792e+02 8.53116274e-01]	[4.59698151e+02 8.90627197e+02 8.22010159e-01]	[4.85356659e+02 8.54847717e+02 7.41468787e-01]
[541.91235352 236.60705566 0.95761573]	[541.68432617 321.20477295 0.89268941]	[464.95483398 321.2897644 0.80953962]	[457.10955811 439.21136475 0.87148428]	[451.99145508 546.99462891 0.82798833]	[606.0848999 318.72692871 0.86574566]	[626.45214844 434.12701416 0.843732 ]	[626.52954102 541.93109131 0.9091841 ]	[541.80004883 544.4095459 0.69769949]	[498.16134644 544.42010498 0.65017182]	[477.61526489 706.10681152 0.7647559 ]	[480.22039795 849.59039307 0.86485642]	[585.38201904 544.41638184 0.68638855]	[590.59069824 708.63763428 0.80184001]	[5.93156067e+02 8.52283508e+02 7.90768325e-01]	[524.00109863 226.27331543 0.89096659]	[554.67230225 223.66860962 0.83681738]	[503.42266846 231.44972229 0.95138317]	[567.57733154 226.24281311 0.82071388]	[6.05930420e+02 8.95911438e+02 8.00916314e-01]	[6.23859009e+02 8.90710144e+02 8.21676016e-01]	[5.82959534e+02 8.65053406e+02 7.31195271e-01]	[4.77660248e+02 8.93321838e+02 8.54524970e-01]	[4.59700897e+02 8.90624512e+02 8.22768748e-01]	[4.85354828e+02 8.54842346e+02 7.43765533e-01]
[541.91314697 236.61468506 0.95594454]	[541.68310547 321.20635986 0.89192289]	[464.95550537 321.29092407 0.80912858]	[457.11425781 439.2059021 0.87172353]	[451.98986816 546.98504639 0.83041579]	[606.08325195 318.72772217 0.86588037]	[626.45367432 434.11123657 0.84153503]	[626.53106689 541.93536377 0.9090848 ]	[541.79968262 544.41436768 0.69743627]	[498.1572876 544.42504883 0.6495564 ]	[477.61108398 706.11010742 0.76454186]	[480.2227478 849.59838867 0.86653298]	[585.38476562 544.41986084 0.68625289]	[590.58087158 708.64733887 0.80283642]	[5.93159973e+02 8.52283447e+02 7.89736748e-01]	[524.00457764 226.28004456 0.89023727]	[554.67419434 223.68193054 0.83699453]	[503.42727661 231.45239258 0.95096326]	[567.5838623 226.24716187 0.82016885]	[6.05929321e+02 8.95907532e+02 7.98578858e-01]	[6.23864685e+02 8.90705261e+02 8.19237351e-01]	[5.82958618e+02 8.65057312e+02 7.30780423e-01]	[4.77656464e+02 8.93327393e+02 8.51315200e-01]	[4.59695709e+02 8.90631775e+02 8.21351349e-01]	[4.85356201e+02 8.54853882e+02 7.42255151e-01]
[541.91766357 236.61618042 0.95473421]	[541.6887207 321.20510864 0.89341795]	[464.96704102 321.28042603 0.80952668]	[457.12289429 439.22085571 0.87518126]	[452.00259399 547.00067139 0.82907325]	[606.08666992 318.72814941 0.86463118]	[626.46942139 436.54867554 0.84212756]	[626.53125 541.92974854 0.90858757]	[541.80725098 544.38824463 0.70019102]	[498.1673584 544.39630127 0.65254951]	[477.61740112 706.08190918 0.76459599]	[480.22320557 849.59649658 0.8666296 ]	[585.38720703 544.39526367 0.68751371]	[590.59924316 708.60632324 0.80145836]	[5.93161621e+02 8.52273987e+02 7.88141310e-01]	[524.00964355 226.28125 0.88883382]	[554.69030762 223.68183899 0.83741271]	[503.4342041 231.44953918 0.94902873]	[567.60150146 226.24757385 0.81460041]	[6.05920959e+02 8.95907532e+02 7.98224092e-01]	[6.23862122e+02 8.90706360e+02 8.16946745e-01]	[5.82955872e+02 8.62577087e+02 7.25880802e-01]	[4.77655487e+02 8.93325806e+02 8.52498233e-01]	[4.59694427e+02 8.90629272e+02 8.22856903e-01]	[4.85355011e+02 8.54851990e+02 7.42016912e-01]
[541.92700195 236.61764526 0.95464379]	[541.69189453 321.20401001 0.89415836]	[467.3949585 321.27255249 0.80895132]	[457.12408447 439.2354126 0.87773025]	[452.00354004 547.00189209 0.829009 ]	[606.08349609 318.72702026 0.86546016]	[626.48162842 436.54812622 0.84318584]	[626.53222656 541.92230225 0.90780097]	[541.80517578 544.38171387 0.69864923]	[498.16635132 544.39007568 0.65138459]	[477.61428833 706.07263184 0.76385093]	[480.22640991 849.59362793 0.86658204]	[585.38562012 544.38739014 0.68674064]	[590.59851074 708.59082031 0.80339444]	[5.93166748e+02 8.52265930e+02 7.89017797e-01]	[524.01824951 226.28112793 0.88691854]	[554.70446777 223.68305969 0.83773929]	[503.43670654 231.45140076 0.94908863]	[570.0133667 226.24528503 0.81246066]	[6.05917847e+02 8.95905518e+02 8.01252723e-01]	[6.23862183e+02 8.90707092e+02 8.19429755e-01]	[5.82959351e+02 8.62567200e+02 7.28569686e-01]	[4.77651398e+02 8.93328552e+02 8.50820601e-01]	[4.59691162e+02 8.90629028e+02 8.22166145e-01]	[4.85360840e+02 8.54847229e+02 7.41549551e-01]
[541.93139648 236.61869812 0.95394963]	[541.69781494 321.20223999 0.89593613]	[467.40579224 321.26416016 0.80878228]	[457.12518311 439.24038696 0.87788212]	[452.00579834 547.00341797 0.82870126]	[606.08740234 318.72924805 0.86433649]	[626.48797607 436.5489502 0.84397817]	[626.5324707 541.91662598 0.90759444]	[541.81585693 544.38409424 0.69986808]	[498.17852783 544.38916016 0.65310925]	[477.61328125 706.07080078 0.76471698]	[480.22601318 849.5949707 0.86638391]	[585.39251709 544.39251709 0.68702555]	[590.5848999 708.61956787 0.80265415]	[5.93166321e+02 8.52268738e+02 7.89380252e-01]	[524.02679443 226.27897644 0.88481867]	[557.16314697 223.69035339 0.83836895]	[503.44619751 231.44816589 0.94732159]	[570.03063965 226.25709534 0.81273878]	[6.05916931e+02 8.95908386e+02 8.01011920e-01]	[6.23862854e+02 8.90709595e+02 8.19472194e-01]	[5.82960754e+02 8.62568359e+02 7.27468133e-01]	[4.77654236e+02 8.93324890e+02 8.53242695e-01]	[4.59694244e+02 8.90625732e+02 8.22871685e-01]	[4.85358917e+02 8.54847778e+02 7.41345882e-01]
[541.93670654 236.6181488 0.95307267]	[541.69152832 321.19708252 0.8946442 ]	[467.40759277 321.26339722 0.80883706]	[457.12796021 439.22903442 0.87932742]	[452.0072937 546.99810791 0.82933301]	[606.0769043 318.72039795 0.86598724]	[626.49066162 436.55929565 0.84459537]	[626.53271484 541.91577148 0.90817505]	[541.81518555 544.38421631 0.69998431]	[498.18151855 544.38922119 0.65391183]	[477.62158203 706.05609131 0.7659955 ]	[480.22640991 849.5958252 0.86731184]	[585.39178467 544.39477539 0.6868422 ]	[590.58746338 708.61682129 0.80331302]	[5.93167908e+02 8.52272644e+02 7.88304329e-01]	[524.034729 226.27783203 0.88328153]	[557.16931152 223.6905365 0.83878469]	[503.45062256 231.4432373 0.94564021]	[570.03912354 226.25402832 0.81326824]	[6.05913513e+02 8.95910339e+02 7.99898326e-01]	[6.23856873e+02 8.90713257e+02 8.19836318e-01]	[5.82964478e+02 8.62574341e+02 7.26405323e-01]	[4.77649048e+02 8.93320801e+02 8.52168262e-01]	[4.59689148e+02 8.88236023e+02 8.21795702e-01]	[4.85358337e+02 8.54846497e+02 7.44024634e-01]
[541.94219971 236.61961365 0.95200908]	[541.69995117 321.193573 0.89665455]	[467.41519165 321.26040649 0.80840892]	[457.12963867 439.23532104 0.88021117]	[452.00912476 546.9901123 0.83076471]	[606.09429932 318.71832275 0.86433011]	[626.48864746 436.5874939 0.8501358 ]	[626.54150391 541.92523193 0.90995139]	[541.82653809 544.38970947 0.69952589]	[498.19012451 544.39587402 0.65467626]	[477.63818359 706.11175537 0.76452261]	[480.22442627 849.61602783 0.86916262]	[585.4019165 544.39520264 0.68598479]	[590.61578369 708.6262207 0.79858625]	[5.93169495e+02 8.52281006e+02 7.87012875e-01]	[526.394104 226.27938843 0.88237011]	[557.18292236 223.69308472 0.84049141]	[503.45599365 231.43321228 0.94397962]	[570.05102539 226.26329041 0.81304556]	[6.05915771e+02 8.95910950e+02 8.00240695e-01]	[6.23858459e+02 8.90713257e+02 8.19454908e-01]	[5.82963013e+02 8.65049133e+02 7.28008986e-01]	[4.77647644e+02 8.93319092e+02 8.54595602e-01]	[4.59688812e+02 8.90624512e+02 8.25266719e-01]	[4.85360291e+02 8.54869446e+02 7.39334702e-01]
[544.28137207 236.61891174 0.9517861 ]	[541.71813965 321.20965576 0.89781344]	[467.42279053 321.27191162 0.80582184]	[457.1300354 439.24142456 0.88096124]	[452.05548096 547.00048828 0.82972705]	[608.50598145 318.73712158 0.85541624]	[626.49334717 436.58621216 0.84811997]	[626.54144287 541.91259766 0.90945327]	[541.83026123 544.39556885 0.70210952]	[498.19772339 544.39752197 0.6573444 ]	[477.64224243 706.1184082 0.76480758]	[480.22348022 849.6149292 0.86882639]	[585.40167236 544.40332031 0.68746388]	[590.58959961 708.63574219 0.8034966 ]	[5.93171265e+02 8.52295776e+02 7.86365688e-01]	[526.41442871 226.27856445 0.87894398]	[557.21435547 223.68888855 0.84331477]	[503.46154785 231.42945862 0.94136465]	[570.08856201 226.23710632 0.80775595]	[6.05916138e+02 8.95910828e+02 7.97931194e-01]	[6.23859070e+02 8.90714355e+02 8.17920685e-01]	[5.82965759e+02 8.65078125e+02 7.29550838e-01]	[4.77647369e+02 8.93327454e+02 8.53961229e-01]	[4.59690704e+02 8.90630432e+02 8.25734377e-01]	[4.85360260e+02 8.54865723e+02 7.39729404e-01]
[544.28674316 236.61897278 0.95134622]	[541.72155762 321.20437622 0.89915621]	[467.42190552 321.26318359 0.8073616 ]	[457.13088989 439.24038696 0.8823781 ]	[452.06271362 546.99719238 0.83085459]	[608.51922607 318.73504639 0.85474372]	[626.49389648 436.55822754 0.8439191 ]	[626.5390625 541.91040039 0.90931249]	[541.83203125 544.40136719 0.70189655]	[498.20324707 544.40216064 0.65806049]	[477.65368652 706.12084961 0.76513368]	[480.22238159 849.62042236 0.86872113]	[585.40136719 544.40948486 0.68742728]	[590.60375977 708.62713623 0.80092651]	[5.93160217e+02 8.52294312e+02 7.86217153e-01]	[526.42254639 226.27426147 0.87702125]	[557.22131348 223.68762207 0.84440237]	[503.47253418 231.42720032 0.93889135]	[570.08795166 226.2331543 0.80675006]	[6.05916748e+02 8.95909119e+02 7.97811747e-01]	[6.23856079e+02 8.90711182e+02 8.16859245e-01]	[5.82957153e+02 8.65073181e+02 7.28271544e-01]	[4.77650848e+02 8.93321777e+02 8.54504108e-01]	[4.59692688e+02 8.90626282e+02 8.24558794e-01]	[4.85358765e+02 8.54872070e+02 7.39210486e-01]
[544.29016113 236.61935425 0.95186567]	[541.71923828 321.20172119 0.89874321]	[467.4225769 321.26101685 0.80793852]	[457.12838745 439.22253418 0.8823511 ]	[452.06335449 546.98693848 0.83301997]	[608.51959229 318.73190308 0.85520428]	[626.49487305 436.5519104 0.8437649 ]	[626.53857422 541.90002441 0.90887809]	[541.8336792 544.40161133 0.70232648]	[498.20968628 544.4029541 0.65975618]	[477.65951538 708.51544189 0.7675969 ]	[480.22253418 849.61486816 0.86855274]	[585.40179443 544.40905762 0.68782723]	[590.58300781 708.6237793 0.80468124]	[5.93158142e+02 8.52298157e+02 7.86677003e-01]	[526.42950439 226.27468872 0.87611967]	[557.23114014 223.68850708 0.84516591]	[503.48016357 231.42184448 0.93637776]	[570.10211182 226.23379517 0.80750573]	[6.05917419e+02 8.95912170e+02 7.98103392e-01]	[6.23857422e+02 8.90713806e+02 8.16711664e-01]	[5.82958313e+02 8.65078918e+02 7.28422463e-01]	[4.77649689e+02 8.93322327e+02 8.53109181e-01]	[4.59692108e+02 8.90626526e+02 8.24187815e-01]	[4.85358459e+02 8.54870117e+02 7.37555802e-01]
[544.28540039 236.61480713 0.95181775]	[541.72167969 321.20507812 0.89969438]	[467.42477417 321.25930786 0.80814993]	[457.13369751 439.21743774 0.88097155]	[452.0809021 546.99481201 0.8303811 ]	[608.5255127 318.74032593 0.85338646]	[626.49151611 436.56256104 0.84510386]	[626.53710938 541.90490723 0.90908182]	[541.82220459 544.42645264 0.70065993]	[498.18841553 544.42712402 0.65630943]	[477.6690979 708.55395508 0.76660544]	[480.22531128 849.61401367 0.86858195]	[585.40155029 544.43243408 0.68675315]	[590.61749268 708.63330078 0.79867959]	[5.93143494e+02 8.52287109e+02 7.88805366e-01]	[526.42810059 226.27290344 0.8764531 ]	[557.22143555 223.69094849 0.84461993]	[503.487854 231.42704773 0.93596917]	[570.10162354 226.24769592 0.81106383]	[6.05915039e+02 8.95900696e+02 8.00410986e-01]	[6.23848999e+02 8.90705444e+02 8.17961812e-01]	[5.82947632e+02 8.65055908e+02 7.29595780e-01]	[4.77639893e+02 8.93346252e+02 8.47100198e-01]	[4.59683807e+02 8.90645142e+02 8.25835109e-01]	[4.85365082e+02 8.54858765e+02 7.39771903e-01]
[544.28936768 236.61459351 0.95207936]	[541.7177124 321.20083618 0.89895916]	[467.42559814 321.26339722 0.80731726]	[457.13378906 439.23016357 0.88171411]	[454.56069946 546.97961426 0.83452642]	[608.51977539 318.72958374 0.85573173]	[626.50628662 436.56143188 0.8404932 ]	[626.54199219 541.8850708 0.90768671]	[541.82110596 544.41589355 0.70234245]	[498.18753052 544.41412354 0.65733051]	[477.67697144 706.11950684 0.7664665 ]	[480.22229004 849.6149292 0.86825156]	[585.40283203 544.42425537 0.68770015]	[593.10681152 708.62023926 0.79383218]	[5.93139465e+02 8.52288025e+02 7.88274646e-01]	[526.43243408 226.27655029 0.87620926]	[557.22686768 223.69041443 0.84556186]	[503.48999023 231.43054199 0.93596464]	[570.10455322 226.2427063 0.8097685 ]	[6.05926941e+02 8.95904175e+02 8.01359296e-01]	[6.23853516e+02 8.90705688e+02 8.20168257e-01]	[5.82942444e+02 8.65055359e+02 7.30573058e-01]	[4.77644409e+02 8.93340759e+02 8.47838342e-01]	[4.59685944e+02 8.90642273e+02 8.24951291e-01]	[4.85356659e+02 8.54860535e+02 7.38917947e-01]
[544.29370117 236.6153717 0.95250833]	[541.71813965 321.20050049 0.89897305]	[467.42791748 321.26342773 0.80706686]	[457.13369751 439.22488403 0.88108981]	[454.56173706 546.98156738 0.83450168]	[608.5211792 318.73028564 0.85526377]	[626.5067749 436.54992676 0.83752215]	[626.54296875 541.88012695 0.90737772]	[541.82568359 544.41607666 0.70294124]	[498.19381714 544.41351318 0.65901852]	[477.67739868 708.52770996 0.76507318]	[480.22183228 849.61584473 0.86927038]	[585.40545654 544.42272949 0.68827456]	[593.10632324 708.61962891 0.79438215]	[5.93140869e+02 8.52290894e+02 7.88447380e-01]	[526.4385376 226.27842712 0.87495476]	[557.23132324 223.69038391 0.84629345]	[503.4927063 231.43022156 0.93491364]	[570.10736084 226.2220459 0.80828929]	[6.05921753e+02 8.95905151e+02 7.99255610e-01]	[6.23847778e+02 8.90707397e+02 8.18303108e-01]	[5.82944702e+02 8.65060974e+02 7.31821179e-01]	[4.77646973e+02 8.93338928e+02 8.49720776e-01]	[4.59689026e+02 8.90641602e+02 8.26736331e-01]	[4.85356079e+02 8.54859985e+02 7.42096424e-01]
[544.29162598 236.61274719 0.95223421]	[541.71685791 321.19613647 0.89933038]	[467.4329834 321.25875854 0.80710942]	[457.12689209 439.22659302 0.8801862 ]	[454.56109619 546.97766113 0.83500338]	[608.51776123 318.72772217 0.85612106]	[626.5043335 434.1137085 0.83729255]	[626.54400635 541.87860107 0.90708601]	[541.82684326 544.4128418 0.70271856]	[498.1942749 544.41027832 0.6584174 ]	[477.67721558 706.12005615 0.765921 ]	[480.22290039 849.61187744 0.86817086]	[585.40789795 544.4197998 0.68825418]	[593.11096191 708.61877441 0.79470217]	[5.93140625e+02 8.52290894e+02 7.88643479e-01]	[526.43591309 226.27635193 0.87550884]	[557.22766113 223.68713379 0.84599727]	[503.49462891 231.43270874 0.9350695 ]	[570.1081543 226.23751831 0.81163132]	[6.05926514e+02 8.95911804e+02 8.00053954e-01]	[6.23853455e+02 8.90711365e+02 8.20532322e-01]	[5.82942444e+02 8.65060303e+02 7.33154535e-01]	[4.77649750e+02 8.93347351e+02 8.48737359e-01]	[4.59690460e+02 8.90647400e+02 8.25665116e-01]	[4.85356781e+02 8.54857971e+02 7.41498291e-01]
[544.29156494 236.61418152 0.95230478]	[541.71789551 321.20117188 0.89861876]	[467.43643188 321.25775146 0.80709124]	[457.13577271 439.22009277 0.88146728]	[454.56835938 546.97277832 0.83605486]	[608.52252197 318.73577881 0.85393584]	[626.52258301 436.57138062 0.84077847]	[626.55029297 541.88867188 0.90736985]	[541.83935547 544.41442871 0.70068878]	[498.20587158 544.41229248 0.65818501]	[477.67489624 708.51660156 0.7696442 ]	[480.22442627 849.62023926 0.86934865]	[585.41949463 544.41833496 0.686481 ]	[593.15203857 708.58111572 0.79307175]	[5.93142639e+02 8.52284485e+02 7.88503349e-01]	[526.43395996 226.27622986 0.87581921]	[557.22918701 223.6867218 0.84612894]	[503.49359131 231.43081665 0.93614173]	[570.1184082 226.23336792 0.81106246]	[6.05921387e+02 8.95906189e+02 7.97785401e-01]	[6.23850647e+02 8.90706787e+02 8.16987038e-01]	[5.82939758e+02 8.65045654e+02 7.31744468e-01]	[4.77643097e+02 8.93343689e+02 8.44911218e-01]	[4.59683868e+02 8.90643616e+02 8.22470903e-01]	[4.85355652e+02 8.54867126e+02 7.43400276e-01]
[544.29260254 236.61694336 0.95217943]	[541.71972656 321.20571899 0.89821362]	[467.43844604 321.26409912 0.8061083 ]	[457.13781738 439.22033691 0.88208067]	[454.56842041 546.96911621 0.8355515 ]	[608.5246582 318.73937988 0.85279334]	[626.53491211 436.56613159 0.83927107]	[626.55169678 541.89587402 0.90760016]	[541.84283447 544.40734863 0.70235741]	[498.20959473 544.40509033 0.65975779]	[477.67700195 706.10784912 0.76986808]	[480.22241211 849.61877441 0.8690961 ]	[585.42456055 544.41064453 0.68786728]	[593.14532471 708.57141113 0.79384738]	[5.93139832e+02 8.52285889e+02 7.89187074e-01]	[526.4331665 226.2787323 0.87641269]	[557.23040771 223.68927002 0.84621584]	[503.49087524 231.42572021 0.93604028]	[570.1194458 226.22862244 0.8110323 ]	[6.05921936e+02 8.95911926e+02 7.97531366e-01]	[6.23851074e+02 8.90711243e+02 8.17874432e-01]	[5.82940674e+02 8.65046082e+02 7.31931090e-01]	[4.77643188e+02 8.93342712e+02 8.46209645e-01]	[4.59684509e+02 8.90640991e+02 8.22887421e-01]	[4.85353333e+02 8.54866821e+02 7.43571103e-01]
[544.293396 236.61819458 0.95176864]	[541.72363281 321.20458984 0.89920682]	[467.44439697 321.25927734 0.80663973]	[457.13723755 439.22488403 0.88143617]	[454.5687561 546.96551514 0.83535522]	[608.53619385 318.74026489 0.8515414 ]	[626.52972412 436.54672241 0.83655435]	[626.55633545 541.89642334 0.90555155]	[541.84979248 544.41210938 0.70174867]	[498.22137451 544.40863037 0.66046405]	[477.68600464 706.10601807 0.77082539]	[480.22186279 849.62011719 0.86949873]	[585.42816162 544.41290283 0.68707436]	[593.13201904 708.56787109 0.79348099]	[5.93139465e+02 8.52287292e+02 7.89509773e-01]	[526.43310547 226.28260803 0.87537652]	[557.22808838 223.68922424 0.84564102]	[503.49331665 231.42974854 0.9364056 ]	[570.11859131 223.75434875 0.81008714]	[6.05922546e+02 8.95915100e+02 7.97628105e-01]	[6.23851746e+02 8.90714233e+02 8.18903148e-01]	[5.82940918e+02 8.65048035e+02 7.32316613e-01]	[4.77643799e+02 8.93339111e+02 8.46744418e-01]	[4.59685120e+02 8.90638000e+02 8.22597861e-01]	[4.85350830e+02 8.54868469e+02 7.42550075e-01]
[544.29394531 236.62269592 0.95117903]	[541.72485352 321.20474243 0.89911044]	[467.44812012 321.25857544 0.80636525]	[457.1335144 439.22268677 0.87993979]	[454.56420898 546.9609375 0.83607125]	[608.53070068 318.74252319 0.85164553]	[626.53179932 436.55947876 0.83899355]	[626.55737305 541.89654541 0.90639603]	[541.85687256 544.39874268 0.70263469]	[498.23153687 544.3939209 0.66180223]	[477.68823242 706.08068848 0.77025867]	[480.22192383 849.61932373 0.86904734]	[585.4331665 544.40362549 0.68753451]	[593.11437988 708.56262207 0.79518729]	[5.93143311e+02 8.52291809e+02 7.89773285e-01]	[526.43231201 226.29043579 0.875485 ]	[557.2244873 223.69552612 0.84503698]	[503.49130249 231.42192078 0.93505025]	[570.10858154 223.74076843 0.81027061]	[6.05923157e+02 8.95924438e+02 7.95099199e-01]	[6.23851440e+02 8.90722839e+02 8.18577051e-01]	[5.82942444e+02 8.65055908e+02 7.31794178e-01]	[4.77640259e+02 8.93340698e+02 8.44693840e-01]	[4.59681824e+02 8.90639221e+02 8.21250081e-01]	[4.85351440e+02 8.54870239e+02 7.41504788e-01]
[544.29528809 236.61993408 0.95124412]	[541.72344971 321.20321655 0.89912122]	[467.45010376 321.26837158 0.8052358 ]	[457.1395874 439.2093811 0.88018095]	[454.56884766 546.95983887 0.83632004]	[608.53314209 318.73382568 0.85251051]	[626.53503418 436.55532837 0.83880013]	[626.56109619 541.89025879 0.90430057]	[541.85882568 544.39251709 0.70054144]	[498.22775269 544.387146 0.66051829]	[477.69500732 706.1038208 0.77025342]	[480.21847534 849.61102295 0.86734498]	[585.4375 544.39764404 0.68502712]	[593.16381836 708.55541992 0.78925145]	[5.93137939e+02 8.52304382e+02 7.87522972e-01]	[526.43365479 226.28721619 0.87520748]	[557.22644043 223.68826294 0.84541136]	[503.48956299 231.41816711 0.9339987 ]	[570.11029053 223.7537384 0.80879307]	[6.05934631e+02 8.95908630e+02 7.91545033e-01]	[6.23851135e+02 8.90708252e+02 8.16848755e-01]	[5.82937195e+02 8.65081177e+02 7.34673858e-01]	[4.77642273e+02 8.93348145e+02 8.46980333e-01]	[4.59681732e+02 8.90645020e+02 8.24213982e-01]	[4.82950531e+02 8.54855042e+02 7.39024401e-01]
[544.29669189 236.61676025 0.95159948]	[541.73101807 321.20193481 0.90044153]	[467.44992065 321.27667236 0.80379868]	[457.14511108 439.17355347 0.87657177]	[454.57556152 546.95379639 0.8380909 ]	[608.54174805 318.72869873 0.85296005]	[626.54956055 436.59432983 0.84263378]	[626.5602417 541.89819336 0.90462446]	[541.86083984 544.40509033 0.69895548]	[498.22979736 544.40197754 0.66032463]	[477.69668579 706.11724854 0.77075982]	[480.21786499 849.61865234 0.86893988]	[585.44018555 544.40722656 0.68378377]	[593.16925049 708.56225586 0.78943878]	[5.93137695e+02 8.52311707e+02 7.86840498e-01]	[526.43615723 226.28445435 0.87498343]	[557.22583008 223.68190002 0.84561539]	[503.49212646 231.41809082 0.93341887]	[570.11627197 223.74992371 0.80989647]	[6.05939209e+02 8.95914978e+02 7.90231049e-01]	[6.23854919e+02 8.90710144e+02 8.15526724e-01]	[5.82937195e+02 8.65092590e+02 7.33255267e-01]	[4.77644409e+02 8.93357544e+02 8.45227301e-01]	[4.59680969e+02 8.90654846e+02 8.24503660e-01]	[4.82950409e+02 8.54863342e+02 7.37323225e-01]
[544.2989502 236.61064148 0.95229089]	[541.73071289 321.20196533 0.90060258]	[467.449646 321.27670288 0.8037051 ]	[457.14556885 439.18850708 0.87794673]	[454.57357788 546.95544434 0.83813745]	[608.54174805 318.72802734 0.85319328]	[626.54571533 436.60687256 0.8432678 ]	[626.56964111 541.92956543 0.90760791]	[541.85699463 544.41717529 0.69707358]	[498.22351074 544.41400146 0.65900314]	[477.69998169 708.52526855 0.7710675 ]	[480.21792603 849.6227417 0.8693583 ]	[585.43884277 544.41870117 0.68303955]	[593.18469238 708.58105469 0.78824699]	[5.93142944e+02 8.52315186e+02 7.86556184e-01]	[526.44445801 226.27606201 0.87302148]	[557.22875977 223.67892456 0.8462522 ]	[503.50445557 231.42881775 0.93419129]	[570.11242676 226.22335815 0.80993569]	[6.05927917e+02 8.95911804e+02 7.88465142e-01]	[6.23847839e+02 8.90713135e+02 8.14583421e-01]	[5.82937195e+02 8.65098022e+02 7.34913886e-01]	[4.77644196e+02 8.93354187e+02 8.45994830e-01]	[4.59681854e+02 8.90652039e+02 8.24617863e-01]	[4.82948212e+02 8.54866699e+02 7.38313854e-01]
[544.30371094 236.60444641 0.95388603]	[541.72973633 321.18814087 0.90284532]	[467.44992065 321.2897644 0.80067855]	[457.16247559 439.21282959 0.88021201]	[454.57815552 546.93109131 0.84051675]	[608.54071045 318.70700073 0.85749727]	[626.54473877 436.66564941 0.84640384]	[626.56494141 541.92364502 0.90569144]	[541.85516357 544.3972168 0.69749457]	[498.22344971 544.39453125 0.65941554]	[477.70214844 706.11975098 0.76942295]	[480.23190308 849.61413574 0.86924332]	[585.43762207 544.40246582 0.68499482]	[595.67462158 708.67303467 0.78045297]	[5.93135315e+02 8.52334961e+02 7.88885474e-01]	[526.45593262 226.26835632 0.86988604]	[557.23236084 223.67051697 0.84495926]	[503.50836182 231.43597412 0.9348039 ]	[570.11016846 223.74327087 0.81099021]	[6.05929443e+02 8.95942261e+02 7.84618497e-01]	[6.23852051e+02 8.90733521e+02 8.13387513e-01]	[5.82935608e+02 8.65107727e+02 7.30824113e-01]	[4.77630157e+02 8.93405151e+02 8.35989654e-01]	[4.59671692e+02 8.90692383e+02 8.25197101e-01]	[4.85375427e+02 8.54855164e+02 7.33857691e-01]
[544.30133057 236.60482788 0.95271385]	[541.73486328 321.19094849 0.90350884]	[467.45648193 321.2817688 0.80076671]	[457.1579895 439.22549438 0.88006836]	[454.57589722 546.93634033 0.84127027]	[608.54614258 318.71087646 0.85599172]	[626.54516602 436.66744995 0.84618413]	[626.56256104 541.92669678 0.90623701]	[541.84417725 544.40319824 0.69732988]	[498.20413208 544.40045166 0.65716702]	[477.69900513 708.55847168 0.76625776]	[480.23803711 849.61877441 0.86936271]	[585.43450928 544.40875244 0.68557149]	[595.68585205 708.67858887 0.7798481 ]	[5.93151428e+02 8.52342346e+02 7.84811795e-01]	[526.44995117 226.26527405 0.87077856]	[557.23510742 223.67021179 0.84477162]	[503.50143433 231.42823792 0.93431813]	[570.11694336 223.74992371 0.81052768]	[6.05944275e+02 8.95929382e+02 7.85483301e-01]	[6.23867554e+02 8.90720947e+02 8.13433468e-01]	[5.82943787e+02 8.65123474e+02 7.30494618e-01]	[4.77637695e+02 8.93422668e+02 8.28210413e-01]	[4.59675842e+02 8.90706177e+02 8.21923375e-01]	[4.85384216e+02 8.54851196e+02 7.35583484e-01]
[544.30181885 236.60531616 0.9525333 ]	[541.73419189 321.19073486 0.90348119]	[467.45306396 321.2822876 0.80127776]	[457.15707397 439.22573853 0.8798275 ]	[454.56942749 546.93121338 0.84096122]	[608.54498291 318.70846558 0.85625774]	[626.5447998 436.67077637 0.84700984]	[626.56286621 541.92736816 0.90568519]	[541.85070801 544.40856934 0.69544923]	[498.21133423 544.40881348 0.65616536]	[477.68484497 708.58105469 0.76471871]	[480.23950195 849.62121582 0.87035865]	[585.43804932 544.41131592 0.68353832]	[595.69165039 708.70245361 0.77574837]	[5.93152161e+02 8.52345886e+02 7.84360647e-01]	[526.44708252 226.26325989 0.87134767]	[557.2401123 223.66737366 0.84491348]	[503.4989624 231.43037415 0.93558431]	[570.12628174 223.7507019 0.81062257]	[6.05944641e+02 8.95934326e+02 7.84122586e-01]	[6.23866455e+02 8.90725037e+02 8.12811613e-01]	[5.82942566e+02 8.65126465e+02 7.29848742e-01]	[4.77638184e+02 8.93424255e+02 8.27684939e-01]	[4.59675293e+02 8.90707397e+02 8.20646465e-01]	[4.85390259e+02 8.54852112e+02 7.38213122e-01]
[544.30334473 236.60525513 0.95256341]	[541.73388672 321.19265747 0.90336263]	[467.45578003 321.28271484 0.80084389]	[457.15628052 439.23898315 0.88077825]	[454.57260132 546.9354248 0.84042513]	[608.54302979 318.70922852 0.85618502]	[626.54168701 436.67202759 0.84746969]	[626.56359863 541.92773438 0.9054476 ]	[541.85345459 544.40606689 0.69603676]	[498.21331787 544.40563965 0.65687388]	[477.67254639 708.56201172 0.76239961]	[480.2371521 849.61236572 0.87045783]	[585.44061279 544.40856934 0.6837697 ]	[595.72650146 711.12731934 0.77218473]	[5.93148865e+02 8.52340759e+02 7.85037875e-01]	[526.44995117 226.26399231 0.87067515]	[557.24108887 223.6681366 0.84538126]	[503.50250244 231.42883301 0.9343679 ]	[570.12353516 223.75166321 0.80962926]	[6.05945801e+02 8.95932373e+02 7.85757244e-01]	[6.23862061e+02 8.90723450e+02 8.13695669e-01]	[5.82940613e+02 8.65113098e+02 7.30624497e-01]	[4.77650665e+02 8.93414856e+02 8.31938088e-01]	[4.59686554e+02 8.90698730e+02 8.22461724e-01]	[4.85388245e+02 8.54835632e+02 7.40779281e-01]
[544.3001709 236.60713196 0.95349693]	[541.73358154 321.1920166 0.90336204]	[467.45739746 321.28079224 0.80076212]	[457.15515137 439.24124146 0.88065749]	[454.56222534 546.940979 0.83913344]	[608.54327393 318.7104187 0.85537583]	[626.53607178 436.68118286 0.84762681]	[626.56219482 541.92663574 0.90458691]	[541.85906982 544.40301514 0.69613934]	[498.22183228 544.40350342 0.65746409]	[477.68621826 708.58966064 0.76306289]	[480.23672485 849.61236572 0.87088883]	[585.44354248 544.40405273 0.68301904]	[595.74371338 708.69073486 0.77800262]	[5.93136841e+02 8.52339661e+02 7.85444677e-01]	[526.44506836 226.26591492 0.87208116]	[557.2411499 223.67041016 0.84566343]	[503.49966431 231.43275452 0.93573725]	[570.12438965 223.75587463 0.8075403 ]	[6.05945374e+02 8.95929810e+02 7.88171172e-01]	[6.23856750e+02 8.90720886e+02 8.15315485e-01]	[5.82938293e+02 8.65112183e+02 7.32142091e-01]	[4.77654816e+02 8.93408447e+02 8.34802389e-01]	[4.59689728e+02 8.90691528e+02 8.23294282e-01]	[4.85387970e+02 8.54832092e+02 7.40401268e-01]
[544.29742432 236.60836792 0.95249957]	[541.73834229 321.18899536 0.90448737]	[467.46459961 321.27288818 0.80151582]	[457.15917969 439.22018433 0.87978256]	[454.56213379 546.93725586 0.83928883]	[608.54589844 318.71124268 0.85438442]	[626.53710938 436.68606567 0.84774935]	[626.56109619 541.92877197 0.90579784]	[541.86413574 544.41027832 0.69701952]	[498.22875977 544.41033936 0.65923041]	[477.68557739 708.54052734 0.76211274]	[480.2381897 849.60394287 0.86939883]	[585.44604492 544.41204834 0.68391478]	[595.73339844 708.65563965 0.78110904]	[5.93135437e+02 8.52331848e+02 7.86075413e-01]	[526.44573975 226.26647949 0.871755 ]	[557.23931885 223.67448425 0.84522676]	[503.50305176 231.43070984 0.93383002]	[570.1237793 223.75631714 0.80892849]	[6.05947937e+02 8.95934326e+02 7.90185630e-01]	[6.23855164e+02 8.90722290e+02 8.17558885e-01]	[5.82938904e+02 8.65100098e+02 7.31918693e-01]	[4.77658386e+02 8.93404907e+02 8.33060384e-01]	[4.59691803e+02 8.90688049e+02 8.21791649e-01]	[4.85384521e+02 8.54828674e+02 7.40899503e-01]
[544.30157471 236.61030579 0.95257217]	[541.74066162 321.19104004 0.90488839]	[467.46725464 321.27304077 0.80105549]	[457.1663208 439.21578979 0.87983578]	[454.56100464 546.93597412 0.83906215]	[608.54864502 318.71261597 0.85411817]	[626.53826904 436.69750977 0.84849155]	[626.56158447 541.93035889 0.90595567]	[541.86334229 544.40557861 0.6974194 ]	[498.22570801 544.40551758 0.65895873]	[477.68670654 708.52960205 0.76218557]	[480.23529053 849.59936523 0.86801589]	[585.44616699 544.40942383 0.68425667]	[595.71209717 708.66253662 0.78106445]	[5.93138611e+02 8.52336487e+02 7.86317050e-01]	[526.45062256 226.2718811 0.87096155]	[557.24200439 223.67626953 0.84557199]	[503.5078125 231.43460083 0.93335283]	[570.12487793 223.75088501 0.80879933]	[6.05947327e+02 8.95939575e+02 7.88097084e-01]	[6.23856140e+02 8.90725769e+02 8.16290736e-01]	[5.82942200e+02 8.65104919e+02 7.31117725e-01]	[4.77651947e+02 8.93406311e+02 8.33950639e-01]	[4.59685760e+02 8.90688660e+02 8.23160172e-01]	[4.85384857e+02 8.54827820e+02 7.38709331e-01]
[544.3024292 236.61135864 0.95288455]	[541.73925781 321.18829346 0.9047873 ]	[467.46380615 321.26940918 0.8020817 ]	[457.1668396 439.21920776 0.88016009]	[454.56155396 546.93804932 0.83886266]	[608.55065918 318.71160889 0.85439587]	[626.53894043 436.69747925 0.84798145]	[626.56011963 541.92718506 0.9058311 ]	[541.86468506 544.40362549 0.69756937]	[498.22711182 544.40350342 0.65906101]	[477.69760132 708.51837158 0.75972497]	[480.234375 849.60021973 0.86796653]	[585.44610596 544.40789795 0.68423444]	[595.70617676 708.66552734 0.78098202]	[5.93133484e+02 8.52337219e+02 7.86963820e-01]	[526.45098877 226.27458191 0.87077802]	[557.24316406 223.67626953 0.84548837]	[503.50683594 231.43370056 0.93402982]	[570.12548828 223.75204468 0.80937123]	[6.05946228e+02 8.95942261e+02 7.88888872e-01]	[6.23857117e+02 8.90727295e+02 8.16749394e-01]	[5.82937439e+02 8.65103882e+02 7.31163442e-01]	[4.77644287e+02 8.93417114e+02 8.33281994e-01]	[4.59678131e+02 8.90699646e+02 8.24150681e-01]	[4.85389099e+02 8.54833435e+02 7.35768080e-01]
[544.30517578 236.61129761 0.95238429]	[541.73876953 321.18911743 0.90446466]	[467.46316528 321.26974487 0.80185127]	[457.1600647 439.19995117 0.87650657]	[454.56518555 546.93804932 0.8387174 ]	[608.5524292 318.71304321 0.8534289 ]	[626.53741455 436.68847656 0.84769642]	[626.5602417 541.92272949 0.90520561]	[541.85864258 544.40197754 0.6987496 ]	[498.21807861 544.40228271 0.65903306]	[477.69967651 708.52056885 0.75885731]	[480.23458862 849.59832764 0.86693573]	[585.44342041 544.40588379 0.68563634]	[595.70788574 708.68280029 0.77894312]	[5.93130676e+02 8.52334167e+02 7.87841797e-01]	[526.45245361 226.2762146 0.87119287]	[557.24621582 223.6733551 0.84597135]	[503.51208496 231.43972778 0.93304831]	[570.12878418 223.75746155 0.80800235]	[6.05945801e+02 8.95943542e+02 7.88858473e-01]	[6.23857788e+02 8.90727112e+02 8.17324400e-01]	[5.82933716e+02 8.65096191e+02 7.31073201e-01]	[4.77646301e+02 8.93422729e+02 8.30731273e-01]	[4.59679260e+02 8.90703430e+02 8.21336329e-01]	[4.85388367e+02 8.54833496e+02 7.32892096e-01]
[544.29815674 236.60884094 0.95271999]	[541.73907471 321.18762207 0.90480644]	[467.46032715 321.26693726 0.80280155]	[457.15982056 439.20733643 0.87734616]	[454.56558228 546.92974854 0.84030551]	[608.55352783 318.71417236 0.85382563]	[626.5378418 436.68707275 0.84756482]	[626.56188965 541.92480469 0.9046551 ]	[541.86547852 544.40692139 0.69999671]	[498.22723389 544.40814209 0.66027629]	[477.6998291 706.09655762 0.76094532]	[480.22967529 849.60406494 0.86713028]	[585.44476318 544.4095459 0.68636793]	[595.70410156 708.65704346 0.78118396]	[5.93130798e+02 8.52332336e+02 7.87278771e-01]	[526.44830322 226.27415466 0.87162387]	[557.23791504 223.67601013 0.8447898 ]	[503.51034546 231.43649292 0.93365276]	[570.11419678 226.22764587 0.8116045 ]	[6.05945068e+02 8.95946228e+02 7.88414717e-01]	[6.23858704e+02 8.90731140e+02 8.17590296e-01]	[5.82933105e+02 8.65096375e+02 7.31794715e-01]	[4.77649841e+02 8.93402954e+02 8.38402748e-01]	[4.59680695e+02 8.90690796e+02 8.25275660e-01]	[4.85375671e+02 8.54843567e+02 7.33762503e-01]
[544.29351807 236.60697937 0.95268351]	[541.73822021 321.18634033 0.90490055]	[467.46258545 321.26467896 0.80220997]	[457.15762329 439.20132446 0.87659496]	[454.56588745 546.92779541 0.84098893]	[608.55413818 318.71368408 0.85352188]	[626.53759766 436.68707275 0.84749722]	[626.56628418 541.92529297 0.90378153]	[541.86022949 544.40087891 0.69962794]	[498.22192383 544.40264893 0.65965605]	[477.68099976 708.51544189 0.76253647]	[480.23016357 849.60986328 0.86796165]	[585.44219971 544.40454102 0.68656147]	[595.69091797 708.63952637 0.781591 ]	[5.93131287e+02 8.52324097e+02 7.87693799e-01]	[526.44378662 226.27250671 0.87258655]	[557.23052979 223.67468262 0.84398556]	[503.50698853 231.43415833 0.93347633]	[570.11181641 226.22181702 0.81257629]	[6.05941467e+02 8.95946777e+02 7.89042830e-01]	[6.23858032e+02 8.90731750e+02 8.17352533e-01]	[5.82935059e+02 8.65086365e+02 7.31529474e-01]	[4.77645325e+02 8.93398499e+02 8.38644624e-01]	[4.59679352e+02 8.90687073e+02 8.24928105e-01]	[4.85377258e+02 8.54850525e+02 7.35392928e-01]
[544.29309082 236.60498047 0.95272648]	[541.74108887 321.18676758 0.90531647]	[467.46252441 321.26290894 0.80287045]	[457.15774536 439.20361328 0.87668765]	[454.5703125 546.93170166 0.84082526]	[608.55712891 318.71591187 0.85291946]	[626.53106689 436.69848633 0.84817094]	[626.5637207 541.92486572 0.90486562]	[541.85888672 544.40844727 0.69879687]	[498.22598267 544.4095459 0.66019464]	[477.67272949 706.07965088 0.76840311]	[480.23147583 849.59332275 0.86537158]	[585.43597412 544.41113281 0.68583935]	[593.19354248 708.58233643 0.78605694]	[5.93142029e+02 8.52313660e+02 7.87375510e-01]	[526.44281006 226.26928711 0.87270612]	[557.22991943 223.67066956 0.84403402]	[503.5057373 231.4370575 0.93470258]	[570.11260986 226.22215271 0.81316572]	[6.05938416e+02 8.95940674e+02 7.89990187e-01]	[6.23861511e+02 8.90729309e+02 8.17181468e-01]	[5.82942993e+02 8.65083130e+02 7.32243896e-01]	[4.77642090e+02 8.93405212e+02 8.37093055e-01]	[4.59677795e+02 8.90691895e+02 8.23576331e-01]	[4.85380554e+02 8.54835266e+02 7.35915601e-01]
[544.29248047 236.6061554 0.95277202]	[541.7387085 321.18145752 0.90529126]	[467.46453857 321.25772095 0.80317521]	[457.15927124 439.19683838 0.87622249]	[454.57098389 546.94104004 0.83968508]	[608.55255127 318.71066284 0.85400057]	[626.52880859 436.69360352 0.84726274]	[626.56079102 541.91802979 0.90504956]	[541.84814453 544.40362549 0.69895107]	[498.21322632 544.40661621 0.65848452]	[477.66488647 706.11029053 0.76515478]	[480.23336792 849.60467529 0.86620516]	[585.42938232 544.40667725 0.68665409]	[593.18731689 708.60552979 0.78782111]	[5.93137878e+02 8.52318054e+02 7.88748145e-01]	[526.44335938 226.26875305 0.87269676]	[557.23114014 223.67152405 0.84427422]	[503.50390625 231.43374634 0.93410182]	[570.11175537 226.23068237 0.81230986]	[6.05936096e+02 8.95945007e+02 7.91227460e-01]	[6.23858582e+02 8.90731750e+02 8.18390369e-01]	[5.82943726e+02 8.65083191e+02 7.32923746e-01]	[4.77638947e+02 8.93412109e+02 8.37200642e-01]	[4.59676880e+02 8.90696838e+02 8.25314581e-01]	[4.85390045e+02 8.54841736e+02 7.38560855e-01]
[541.95770264 236.60173035 0.95097482]	[541.73791504 321.19360352 0.90360487]	[467.46002197 321.26803589 0.80175549]	[457.15924072 439.20803833 0.87830538]	[454.56552124 546.95703125 0.83755183]	[608.55059814 318.71969604 0.85236615]	[626.53015137 436.69470215 0.84840983]	[626.55230713 541.91638184 0.90595245]	[541.84179688 544.4118042 0.69683003]	[498.20944214 544.41546631 0.65719926]	[477.65856934 708.51239014 0.76583225]	[480.23175049 849.60668945 0.86818898]	[585.42034912 544.41699219 0.68582487]	[593.15258789 708.61541748 0.78978068]	[5.93134338e+02 8.52317444e+02 7.87650526e-01]	[526.42297363 226.26319885 0.87501252]	[557.21014404 223.66291809 0.8414247 ]	[503.49658203 231.43739319 0.93488145]	[570.10809326 226.24139404 0.81481272]	[6.05929565e+02 8.95934143e+02 7.92163074e-01]	[6.23853760e+02 8.90726440e+02 8.17278206e-01]	[5.82943298e+02 8.65088318e+02 7.35927999e-01]	[4.77638611e+02 8.93402893e+02 8.36382389e-01]	[4.59674927e+02 8.90687805e+02 8.23066533e-01]	[4.85382294e+02 8.54845642e+02 7.39621222e-01]
[541.95684814 236.6027832 0.95078635]	[541.73706055 321.19763184 0.90292472]	[467.45346069 321.26947021 0.80195355]	[457.15835571 439.20828247 0.87887275]	[454.56732178 546.95983887 0.83764249]	[608.55474854 318.72567749 0.85099369]	[626.53100586 436.69033813 0.84897077]	[626.55487061 541.90698242 0.90595031]	[541.83978271 544.40856934 0.69670743]	[498.21069336 544.41247559 0.65779567]	[477.65423584 708.51745605 0.76544994]	[480.23342896 849.6083374 0.8689872 ]	[585.41772461 544.41357422 0.68593651]	[593.14123535 708.60449219 0.79092431]	[5.93139343e+02 8.52316895e+02 7.86778569e-01]	[526.42108154 226.26377869 0.87542999]	[557.20819092 223.66372681 0.841075 ]	[503.49438477 231.4334259 0.9347558 ]	[570.10559082 226.23921204 0.81449968]	[6.05931519e+02 8.95933777e+02 7.90128827e-01]	[6.23858521e+02 8.90724365e+02 8.15528393e-01]	[5.82945129e+02 8.65087830e+02 7.33558655e-01]	[4.77637573e+02 8.93401367e+02 8.36141169e-01]	[4.59673920e+02 8.90685608e+02 8.22995603e-01]	[4.85386566e+02 8.54845947e+02 7.39017189e-01]
[541.95117188 236.60586548 0.95130891]	[541.73016357 321.20037842 0.901263 ]	[467.44024658 321.27102661 0.80286378]	[457.14941406 439.21383667 0.87942851]	[454.55975342 546.97741699 0.83490306]	[608.54553223 318.72732544 0.8513366 ]	[626.5322876 436.69042969 0.84803933]	[626.55511475 541.90344238 0.90762496]	[541.83203125 544.41595459 0.69590008]	[498.19894409 544.4197998 0.65572238]	[477.65686035 708.55175781 0.7611841 ]	[480.23428345 849.62023926 0.87000912]	[585.41131592 544.42010498 0.68546712]	[593.12896729 708.625 0.79069555]	[5.93134033e+02 8.52308838e+02 7.89085209e-01]	[526.41265869 226.26806641 0.87675172]	[557.20007324 223.66307068 0.84018433]	[503.48852539 231.43089294 0.93507749]	[570.10211182 226.23060608 0.81476748]	[6.05941223e+02 8.95927856e+02 7.96288431e-01]	[6.23862976e+02 8.90717041e+02 8.20352077e-01]	[5.82942993e+02 8.65073730e+02 7.37038612e-01]	[4.77629120e+02 8.93417175e+02 8.33975911e-01]	[4.59666504e+02 8.90702576e+02 8.24443161e-01]	[4.85391083e+02 8.54858521e+02 7.37968862e-01]
[541.94720459 236.61016846 0.95133364]	[541.72296143 321.19876099 0.89999145]	[467.42279053 321.26480103 0.80628848]	[457.14294434 439.18896484 0.87692297]	[454.55569458 546.97833252 0.83505982]	[608.5411377 318.7265625 0.85237747]	[626.52508545 439.08276367 0.85055256]	[626.55609131 541.9274292 0.90838766]	[541.8291626 544.41204834 0.69929332]	[498.19674683 544.41571045 0.65767002]	[477.65991211 708.5255127 0.76219773]	[480.23251343 849.60638428 0.86885738]	[585.40881348 544.41790771 0.686975 ]	[593.11053467 711.12194824 0.78056711]	[5.93136230e+02 8.52323303e+02 7.89333940e-01]	[526.40570068 226.27360535 0.87851018]	[557.19055176 223.67021179 0.8399722 ]	[503.48455811 231.43547058 0.93653679]	[570.09118652 226.22825623 0.81368762]	[6.05945068e+02 8.95928650e+02 7.94096231e-01]	[6.23863464e+02 8.90716064e+02 8.18654120e-01]	[5.82946716e+02 8.65095032e+02 7.37405658e-01]	[4.77643341e+02 8.93405151e+02 8.36408198e-01]	[4.59677917e+02 8.90688904e+02 8.24149072e-01]	[4.85380066e+02 8.54838074e+02 7.39693463e-01]
[541.93756104 236.60588074 0.95215946]	[541.72045898 321.18634033 0.9008764 ]	[467.42468262 321.25753784 0.80670333]	[457.13839722 439.18832397 0.87408048]	[454.54989624 546.95812988 0.83660418]	[608.53491211 318.71694946 0.85486591]	[626.51983643 436.68618774 0.85172784]	[626.5546875 541.94146729 0.90978432]	[541.83605957 544.40045166 0.7004267 ]	[498.20339966 544.40209961 0.65884233]	[477.6618042 706.11450195 0.76552284]	[480.23162842 849.60754395 0.86810374]	[585.41656494 544.40814209 0.68805498]	[593.11566162 711.11828613 0.77983254]	[5.93137329e+02 8.52317810e+02 7.88786173e-01]	[526.39746094 226.2671814 0.8790732 ]	[557.17834473 223.66781616 0.83881867]	[503.48620605 231.43348694 0.9355948 ]	[570.08068848 226.23605347 0.814942 ]	[6.05942566e+02 8.95925293e+02 7.95974910e-01]	[6.23860718e+02 8.90713440e+02 8.20270240e-01]	[5.82948242e+02 8.65085693e+02 7.35941172e-01]	[4.77638184e+02 8.93412354e+02 8.33260953e-01]	[4.59672272e+02 8.90696533e+02 8.22602034e-01]	[4.85379089e+02 8.54843445e+02 7.38864064e-01]
[541.93035889 236.60597229 0.95326465]	[541.71014404 321.18536377 0.89877772]	[467.41018677 321.25741577 0.80846673]	[457.13519287 439.18716431 0.8752116 ]	[452.06988525 546.98571777 0.83300722]	[608.52441406 318.71447754 0.85608047]	[626.5123291 436.67532349 0.85255975]	[626.54211426 541.92633057 0.9123193 ]	[541.81518555 544.40124512 0.69951367]	[498.17279053 544.40948486 0.65410328]	[477.64749146 706.10919189 0.76740021]	[480.23123169 849.60437012 0.8681109 ]	[585.40533447 544.40838623 0.68886298]	[590.62670898 708.68603516 0.78953606]	[5.93138062e+02 8.52308899e+02 7.90350795e-01]	[524.03430176 226.26812744 0.88091159]	[557.16589355 223.66983032 0.83759552]	[503.47622681 231.44573975 0.93805623]	[570.06604004 226.24481201 0.81602496]	[6.05941284e+02 8.95919556e+02 8.01737249e-01]	[6.23862549e+02 8.90709961e+02 8.24014187e-01]	[5.82950928e+02 8.65076416e+02 7.37907052e-01]	[4.77634460e+02 8.93416016e+02 8.33250403e-01]	[4.59669006e+02 8.90699890e+02 8.22933137e-01]	[4.85380310e+02 8.54834961e+02 7.42412567e-01]
[541.92816162 236.60447693 0.95461088]	[541.70465088 321.19223022 0.89741147]	[467.40054321 321.259552 0.80890459]	[457.12255859 439.16943359 0.86908495]	[452.05258179 546.98248291 0.83273536]	[608.51403809 318.72262573 0.85464871]	[626.50323486 436.65246582 0.85261559]	[626.53582764 541.9354248 0.91169953]	[541.8125 544.39544678 0.69883829]	[498.16384888 544.4050293 0.65301502]	[477.64089966 706.12194824 0.76487005]	[480.23126221 849.60931396 0.8683964 ]	[585.40496826 544.40496826 0.68831658]	[590.61456299 708.69354248 0.79047602]	[5.93136414e+02 8.52310181e+02 7.90019572e-01]	[524.02789307 226.26956177 0.88344049]	[554.70965576 223.66448975 0.83689457]	[503.46447754 231.4546051 0.94090104]	[570.04522705 226.23722839 0.81506866]	[6.05937195e+02 8.95922424e+02 7.99931645e-01]	[6.23859253e+02 8.90713989e+02 8.22333455e-01]	[5.82955322e+02 8.65081970e+02 7.36678779e-01]	[4.77634430e+02 8.93416931e+02 8.32432747e-01]	[4.59669403e+02 8.90702393e+02 8.22938144e-01]	[4.85381012e+02 8.54841370e+02 7.42228448e-01]
[541.92633057 236.60551453 0.95537829]	[541.6953125 321.1852417 0.89663303]	[467.39352417 321.25271606 0.81040031]	[457.12365723 439.17495728 0.87099218]	[452.04647827 546.99609375 0.83030951]	[608.49627686 318.71560669 0.85843319]	[626.50726318 436.62625122 0.85110438]	[626.53460693 541.91723633 0.91080821]	[541.80657959 544.39453125 0.69881994]	[498.15805054 544.40679932 0.65216827]	[477.63287354 708.54321289 0.7596671 ]	[480.22912598 849.62628174 0.87026751]	[585.40081787 544.40063477 0.68851382]	[590.61346436 708.68725586 0.79245496]	[5.93135986e+02 8.52298706e+02 7.90074825e-01]	[524.02062988 226.26879883 0.88525426]	[554.70599365 223.65884399 0.83696729]	[503.45916748 233.81608582 0.94280541]	[570.02191162 226.23017883 0.81345934]	[6.05928467e+02 8.95914185e+02 8.02194357e-01]	[6.23855591e+02 8.90709961e+02 8.24477077e-01]	[5.82953979e+02 8.65058960e+02 7.34590650e-01]	[4.77634735e+02 8.93429565e+02 8.33669066e-01]	[4.59668091e+02 8.90714661e+02 8.25367630e-01]	[4.85379486e+02 8.54857422e+02 7.41300881e-01]
[541.91314697 236.60269165 0.95612574]	[541.68518066 321.18927002 0.89420903]	[464.95352173 321.26724243 0.81286442]	[457.11978149 439.18640137 0.87276149]	[452.0475769 546.99993896 0.82980382]	[606.11206055 318.71652222 0.85896409]	[626.49517822 436.64447021 0.85416472]	[626.53448486 541.93060303 0.91078323]	[541.79718018 544.40539551 0.69691885]	[498.1456604 544.41796875 0.6509552 ]	[477.63949585 708.53814697 0.76172596]	[480.22817993 849.61108398 0.867715 ]	[585.39776611 544.40948486 0.6885041 ]	[593.12237549 708.71160889 0.77980173]	[5.93137024e+02 8.52314331e+02 7.88126886e-01]	[523.99884033 226.25982666 0.89050603]	[554.68902588 221.20280457 0.83783799]	[503.4317627 231.43479919 0.94423115]	[570.02038574 223.75308228 0.81545508]	[6.05926636e+02 8.95921570e+02 7.97974885e-01]	[6.23852905e+02 8.90716797e+02 8.22257459e-01]	[5.82950012e+02 8.65075867e+02 7.34057128e-01]	[4.77653412e+02 8.93419556e+02 8.35120082e-01]	[4.59684784e+02 8.90705627e+02 8.24484646e-01]	[4.85375305e+02 8.54840088e+02 7.41521299e-01]
[541.88079834 236.60490417 0.95453173]	[539.32141113 321.17922974 0.89284515]	[464.9510498 321.24987793 0.8162989 ]	[457.11605835 439.21725464 0.87554979]	[452.0184021 547.0098877 0.82758152]	[606.08258057 318.71768188 0.86238408]	[626.45587158 436.63342285 0.85431141]	[626.51739502 541.94073486 0.91235703]	[541.7913208 544.40966797 0.6964891 ]	[498.14013672 544.42211914 0.64920747]	[477.63244629 708.55432129 0.76201516]	[480.22662354 849.60919189 0.86875153]	[585.39257812 544.41162109 0.68784726]	[593.10968018 708.66607666 0.78565079]	[5.93133850e+02 8.52307556e+02 7.88813412e-01]	[523.96740723 226.27204895 0.89729172]	[554.62963867 223.66026306 0.83702183]	[503.40618896 231.41860962 0.94712198]	[567.53277588 226.25183105 0.82637048]	[6.05926819e+02 8.95921082e+02 7.97475278e-01]	[6.23850952e+02 8.90715454e+02 8.21350813e-01]	[5.82947632e+02 8.65067688e+02 7.35965848e-01]	[4.77658600e+02 8.93411926e+02 8.38492155e-01]	[4.59690430e+02 8.90698853e+02 8.25869679e-01]	[4.85371307e+02 8.54835632e+02 7.44251013e-01]
[541.86791992 236.60528564 0.95456094]	[539.31268311 321.17004395 0.89241326]	[464.94702148 321.23321533 0.81927526]	[457.11175537 439.21234131 0.87359214]	[452.0072937 547.01000977 0.82656932]	[606.06817627 318.71749878 0.86378092]	[626.43609619 436.65753174 0.85955739]	[626.51428223 541.93267822 0.91137993]	[541.78851318 544.40716553 0.69635385]	[498.1401062 544.42132568 0.64934957]	[477.62161255 708.55957031 0.7599768 ]	[480.22665405 849.60961914 0.86737025]	[585.38995361 544.40716553 0.68798494]	[593.13031006 708.67730713 0.78298801]	[5.93131958e+02 8.52313049e+02 7.88550973e-01]	[523.94958496 226.27407837 0.8995893 ]	[552.14697266 223.65786743 0.83751547]	[503.38534546 231.39982605 0.94691169]	[567.49645996 223.74639893 0.82065392]	[6.05928955e+02 8.95924133e+02 7.95731604e-01]	[6.23850708e+02 8.90717896e+02 8.20343852e-01]	[5.82942566e+02 8.65073792e+02 7.35571921e-01]	[4.77655914e+02 8.93424133e+02 8.34736407e-01]	[4.59687256e+02 8.90709839e+02 8.24809670e-01]	[4.85374237e+02 8.54838440e+02 7.41196990e-01]
[541.85266113 236.59951782 0.95474148]	[539.29663086 321.17172241 0.89045495]	[464.92944336 321.24124146 0.82058847]	[457.10098267 439.21316528 0.8716042 ]	[452.00106812 547.01391602 0.82595253]	[606.04992676 318.71813965 0.86624604]	[626.4498291 436.66778564 0.86105227]	[626.50469971 541.92828369 0.91341507]	[541.77978516 544.39642334 0.69763088]	[498.13153076 544.41619873 0.649593 ]	[477.62081909 708.5559082 0.76025033]	[480.22366333 849.59942627 0.86590677]	[585.38476562 544.39501953 0.69031441]	[593.14434814 708.68200684 0.78062081]	[5.93127991e+02 8.52310791e+02 7.90498018e-01]	[523.93670654 226.26652527 0.90021008]	[552.12463379 221.20689392 0.83938831]	[503.37313843 231.38018799 0.94340175]	[567.47692871 223.73574829 0.82307029]	[6.05933289e+02 8.95928894e+02 7.94979930e-01]	[6.23852966e+02 8.90721252e+02 8.21141481e-01]	[5.82934387e+02 8.65071228e+02 7.38358498e-01]	[4.77659851e+02 8.93418457e+02 8.36449921e-01]	[4.59690094e+02 8.90703308e+02 8.24156046e-01]	[4.85368408e+02 8.54821777e+02 7.41765022e-01]
[541.83996582 236.59196472 0.95492774]	[539.27996826 321.18917847 0.88480318]	[464.91229248 321.26470947 0.81812364]	[457.10543823 439.20858765 0.87181532]	[451.98718262 547.02111816 0.82431382]	[606.04669189 318.73226929 0.86379689]	[626.42321777 436.65005493 0.85694963]	[626.4956665 541.90924072 0.91023469]	[541.76617432 544.40637207 0.69764835]	[498.12200928 544.42785645 0.65011096]	[477.62023926 708.53723145 0.7601217 ]	[480.22711182 849.59906006 0.86779338]	[585.37145996 544.40679932 0.69088638]	[593.16143799 708.6605835 0.78206015]	[5.93130249e+02 8.52303040e+02 7.90693045e-01]	[523.92340088 226.26655579 0.90089524]	[552.10162354 221.19322205 0.84214169]	[503.36352539 231.37028503 0.94119424]	[567.47918701 223.67675781 0.83094406]	[6.05911133e+02 8.95924988e+02 7.93455720e-01]	[6.23843018e+02 8.90722412e+02 8.18527102e-01]	[5.82946045e+02 8.65047180e+02 7.34577060e-01]	[4.77656647e+02 8.93427368e+02 8.33947718e-01]	[4.59686829e+02 8.90709778e+02 8.23664069e-01]	[4.85374512e+02 8.54817078e+02 7.43292570e-01]
[541.81097412 236.58128357 0.95123458]	[539.26043701 321.19522095 0.88117307]	[464.88217163 321.27420044 0.81964904]	[457.09020996 439.22702026 0.86647063]	[451.98696899 547.03417969 0.82179749]	[606.04492188 318.73672485 0.86358583]	[626.40270996 436.68756104 0.85974252]	[626.4901123 541.91625977 0.91087717]	[541.75671387 544.40509033 0.69804746]	[495.6940918 544.42755127 0.64855486]	[477.61953735 708.55065918 0.75846946]	[480.22637939 849.59912109 0.86716777]	[585.36254883 544.40649414 0.6914438 ]	[593.15527344 708.67950439 0.78129101]	[5.93131348e+02 8.52303650e+02 7.91310787e-01]	[523.88928223 226.25291443 0.90338993]	[552.05877686 221.16244507 0.84537578]	[503.3477478 231.34390259 0.93717051]	[567.46923828 221.1892395 0.84065491]	[6.05916138e+02 8.95925842e+02 7.94491708e-01]	[6.23845947e+02 8.90722107e+02 8.19556832e-01]	[5.82946533e+02 8.65051514e+02 7.35416532e-01]	[4.77657318e+02 8.93426758e+02 8.34902406e-01]	[4.59686584e+02 8.90708984e+02 8.24330926e-01]	[4.85373993e+02 8.54817078e+02 7.43077278e-01]
[541.79418945 236.58448792 0.94885832]	[539.25384521 321.19873047 0.87935901]	[464.87649536 321.2722168 0.82135725]	[457.08294678 439.22070312 0.86211324]	[449.52505493 547.0222168 0.82360667]	[606.04089355 318.74316406 0.86366653]	[626.39385986 439.09689331 0.86607486]	[626.47686768 541.91088867 0.91318417]	[541.74981689 544.40612793 0.697541 ]	[495.69647217 544.425354 0.64887035]	[477.63116455 708.53027344 0.75929725]	[480.22644043 849.60028076 0.86785966]	[585.34979248 544.40722656 0.69281155]	[593.12792969 708.66918945 0.7864114 ]	[5.93135132e+02 8.52292725e+02 7.91995168e-01]	[523.86883545 226.25471497 0.90618998]	[549.59558105 221.15777588 0.84708083]	[503.33148193 231.34475708 0.93810898]	[567.46984863 221.16560364 0.84467167]	[6.05912109e+02 8.95916321e+02 7.98358858e-01]	[6.23843323e+02 8.90716980e+02 8.21481824e-01]	[5.82953674e+02 8.65041321e+02 7.36450613e-01]	[4.77657593e+02 8.93422424e+02 8.36432993e-01]	[4.59686279e+02 8.90706055e+02 8.24874401e-01]	[4.85372559e+02 8.54818054e+02 7.44251013e-01]
[541.78161621 236.59190369 0.94701219]	[539.23937988 321.19833374 0.87627631]	[464.86654663 321.27545166 0.8215431 ]	[457.07180786 439.23724365 0.85730052]	[449.51266479 547.03210449 0.82291895]	[606.03302002 318.74008179 0.8641082 ]	[626.38916016 439.08084106 0.86102521]	[626.47424316 541.91503906 0.91155416]	[541.75177002 544.3972168 0.69594753]	[498.12475586 544.41583252 0.64751017]	[477.64224243 708.52520752 0.75617659]	[480.22570801 849.60272217 0.86871707]	[585.34454346 544.39758301 0.69079936]	[593.1060791 708.62457275 0.78703642]	[5.93134644e+02 8.52287781e+02 7.91354895e-01]	[523.8536377 226.26678467 0.90690315]	[549.58007812 221.16297913 0.84753978]	[503.31344604 231.34281921 0.93761593]	[567.45721436 221.15325928 0.84346569]	[6.05914734e+02 8.95908142e+02 7.99918890e-01]	[6.23844116e+02 8.90711243e+02 8.21567059e-01]	[5.82952576e+02 8.65039917e+02 7.36986816e-01]	[4.77650787e+02 8.93411255e+02 8.38022292e-01]	[4.59682678e+02 8.90696899e+02 8.24875236e-01]	[4.85371735e+02 8.54824463e+02 7.43572891e-01]
[541.76928711 236.59776306 0.94395334]	[539.21618652 321.19918823 0.87113839]	[464.84725952 321.29418945 0.82070166]	[454.65097046 439.24801636 0.85826874]	[449.50512695 547.02429199 0.82406682]	[606.01318359 318.72546387 0.86761779]	[626.38165283 436.6723938 0.8569628 ]	[626.47253418 541.91845703 0.91173792]	[541.74981689 544.40563965 0.69694054]	[498.1206665 544.42828369 0.64898986]	[477.64569092 706.10437012 0.76134443]	[480.22583008 849.59527588 0.86697203]	[585.34442139 544.40472412 0.69150954]	[593.11584473 708.61096191 0.78738809]	[5.93139343e+02 8.52286194e+02 7.90467918e-01]	[523.84039307 226.28088379 0.90747362]	[549.55657959 221.16860962 0.84870058]	[503.30847168 231.35340881 0.94023955]	[567.44207764 221.15777588 0.84740841]	[6.05915100e+02 8.95907471e+02 7.98080504e-01]	[6.23844482e+02 8.90712463e+02 8.20773602e-01]	[5.82950745e+02 8.65041321e+02 7.37001657e-01]	[4.77650726e+02 8.93422302e+02 8.34116757e-01]	[4.59679504e+02 8.90703796e+02 8.21319342e-01]	[4.85369690e+02 8.54824158e+02 7.37914443e-01]
[541.76312256 236.59718323 0.94282085]	[539.21954346 321.20349121 0.87148643]	[464.8531189 323.72470093 0.81671679]	[454.65084839 439.26687622 0.85632026]	[449.47299194 547.02307129 0.82540315]	[606.01251221 318.72158813 0.86971527]	[624.05883789 436.66680908 0.85926402]	[626.46289062 544.30224609 0.91295856]	[541.73937988 544.39178467 0.69671851]	[495.68234253 544.40753174 0.64853811]	[477.65493774 706.11114502 0.76259792]	[480.22250366 849.59259033 0.86460149]	[585.34277344 544.39801025 0.69041318]	[593.13287354 708.66552734 0.78409797]	[5.93131775e+02 8.52320618e+02 7.88253069e-01]	[523.83416748 226.27256775 0.90662664]	[549.54510498 221.17124939 0.8489089 ]	[503.30117798 231.34832764 0.94289672]	[565.0880127 221.17456055 0.84738064]	[6.05939819e+02 8.95955444e+02 7.88034558e-01]	[6.23868774e+02 8.90742737e+02 8.16403925e-01]	[5.82929443e+02 8.65101562e+02 7.37155199e-01]	[4.77667572e+02 8.93416077e+02 8.37602198e-01]	[4.59691711e+02 8.90692993e+02 8.19239199e-01]	[4.85362213e+02 8.54808716e+02 7.31984615e-01]
[541.74377441 236.59881592 0.93959719]	[539.20037842 321.20965576 0.86718017]	[464.83673096 323.73950195 0.81778395]	[454.64770508 439.25637817 0.85459375]	[449.46618652 547.02301025 0.82528645]	[605.99658203 318.71942139 0.87230015]	[626.37902832 436.67941284 0.8621003 ]	[626.46075439 544.30993652 0.91295993]	[541.74053955 544.39227295 0.69704109]	[495.68624878 544.40753174 0.64893168]	[477.64892578 706.10308838 0.76169813]	[480.22070312 849.59039307 0.86420739]	[585.34448242 544.39898682 0.69042969]	[593.13952637 708.66339111 0.78385156]	[5.93130249e+02 8.52323303e+02 7.88322330e-01]	[523.8157959 226.27354431 0.9074297 ]	[549.52062988 221.17602539 0.85083294]	[503.27624512 231.35720825 0.94594204]	[565.06640625 221.20977783 0.84841603]	[6.05938477e+02 8.95960693e+02 7.85979092e-01]	[6.23869934e+02 8.90747498e+02 8.14410388e-01]	[5.82928528e+02 8.65104065e+02 7.35882044e-01]	[4.77669617e+02 8.93411194e+02 8.39202404e-01]	[4.59693054e+02 8.90688782e+02 8.19632649e-01]	[4.85358032e+02 8.54807556e+02 7.31753469e-01]
[541.70581055 236.61978149 0.93009728]	[539.19842529 321.20544434 0.86769688]	[464.83422852 323.7461853 0.81763482]	[454.64297485 439.22930908 0.85083222]	[449.46655273 547.01739502 0.82623297]	[605.98828125 318.70925903 0.87392342]	[624.05108643 436.66772461 0.86187613]	[626.45941162 544.29821777 0.91152012]	[541.74230957 544.3949585 0.69646782]	[495.69003296 544.41149902 0.64852798]	[477.65344238 706.0993042 0.76449364]	[480.21972656 849.59008789 0.86378413]	[585.34735107 544.40112305 0.689668 ]	[593.1663208 708.6350708 0.78393841]	[5.93129761e+02 8.52324768e+02 7.88028300e-01]	[523.78625488 226.29089355 0.90876734]	[547.07012939 221.20599365 0.85160989]	[503.26608276 231.35627747 0.94501173]	[565.03936768 223.6631012 0.85539854]	[6.05954346e+02 8.95963379e+02 7.86501944e-01]	[6.23881226e+02 8.90745544e+02 8.16723108e-01]	[5.82920288e+02 8.65106018e+02 7.36008883e-01]	[4.77670044e+02 8.93412476e+02 8.40061307e-01]	[4.59693298e+02 8.90690002e+02 8.20548892e-01]	[4.85357941e+02 8.54806152e+02 7.30505884e-01]
[539.31695557 236.62696838 0.92274946]	[539.20245361 321.21218872 0.86831176]	[464.83590698 323.75024414 0.81726938]	[454.63528442 439.24935913 0.85307622]	[449.45748901 547.02624512 0.82572061]	[605.98504639 318.71920776 0.87232524]	[624.05163574 436.67358398 0.86434013]	[626.46563721 541.94580078 0.91003561]	[541.73846436 544.40112305 0.69482166]	[495.68771362 544.41522217 0.64776111]	[477.62649536 706.10961914 0.76128119]	[480.2180481 849.58868408 0.86436778]	[585.34136963 544.4095459 0.68897069]	[593.15704346 708.64215088 0.78445965]	[5.93141418e+02 8.52305786e+02 7.90263653e-01]	[523.7668457 226.30245972 0.90987521]	[547.03619385 223.66340637 0.8554396 ]	[503.25299072 231.35952759 0.94415092]	[565.02416992 221.20426941 0.86122346]	[6.05956177e+02 8.95963013e+02 7.85473406e-01]	[6.23880127e+02 8.90744263e+02 8.16173375e-01]	[5.82931580e+02 8.65074219e+02 7.36144543e-01]	[4.77674438e+02 8.93392212e+02 8.42756569e-01]	[4.59698608e+02 8.90675903e+02 8.20466399e-01]	[4.85355225e+02 8.54800232e+02 7.31254041e-01]
[539.29602051 236.6350708 0.91965753]	[539.17297363 321.20303345 0.8635115 ]	[462.4357605 323.76269531 0.81998318]	[454.61743164 439.26287842 0.85210347]	[446.95889282 546.99664307 0.83453017]	[605.96661377 318.70309448 0.87491506]	[624.02246094 436.65777588 0.85987508]	[626.44799805 541.9420166 0.9105016 ]	[541.73223877 544.37329102 0.69586283]	[495.69104004 544.39398193 0.65178007]	[477.62322998 706.08044434 0.76371223]	[480.21932983 849.59094238 0.86212713]	[582.98260498 544.37884521 0.69054943]	[593.12030029 708.64929199 0.78449106]	[5.93140686e+02 8.52298279e+02 7.93749869e-01]	[521.4284668 228.76667786 0.91541177]	[547.00561523 221.20301819 0.85880756]	[503.23620605 231.39961243 0.94852614]	[565.00439453 221.18374634 0.87467629]	[6.05959656e+02 8.95972656e+02 7.89457142e-01]	[6.23878174e+02 8.90751221e+02 8.22811246e-01]	[5.82939392e+02 8.65060669e+02 7.41568685e-01]	[4.77667267e+02 8.93380615e+02 8.41845274e-01]	[4.59692200e+02 8.90664246e+02 8.16646457e-01]	[4.85356262e+02 8.54815186e+02 7.29247272e-01]
[539.26977539 236.63563538 0.91574478]	[539.16351318 321.20733643 0.86175215]	[462.41690063 323.77874756 0.82109666]	[454.61709595 439.22531128 0.84943187]	[446.92379761 546.94451904 0.84231824]	[605.96740723 318.70043945 0.87574065]	[624.01177979 436.66149902 0.86192846]	[626.43615723 541.94207764 0.91156274]	[541.71630859 544.37261963 0.69061595]	[495.66629028 544.39892578 0.64760178]	[475.14035034 706.1036377 0.76686656]	[480.22296143 849.5770874 0.86298585]	[582.96972656 544.36993408 0.689695 ]	[593.11169434 708.63623047 0.78693748]	[5.93149170e+02 8.52288025e+02 7.93744802e-01]	[521.41162109 226.31762695 0.91776931]	[546.98101807 221.19242859 0.8630619 ]	[500.8989563 231.40751648 0.94992048]	[565.00292969 221.1741333 0.88075769]	[6.05961975e+02 8.95972107e+02 7.91088998e-01]	[6.23885376e+02 8.90749573e+02 8.23785126e-01]	[5.82942200e+02 8.65047607e+02 7.40657091e-01]	[4.77665894e+02 8.93385010e+02 8.40988100e-01]	[4.59694427e+02 8.90665405e+02 8.16000223e-01]	[4.85367035e+02 8.54794800e+02 7.34458804e-01]
[539.24401855 236.62574768 0.91470951]	[536.73876953 321.2026062 0.85992414]	[462.41415405 323.78591919 0.81997031]	[454.60699463 439.25561523 0.85083485]	[446.90786743 546.95568848 0.84257877]	[605.95355225 318.69790649 0.8766607 ]	[623.99542236 436.65652466 0.86154246]	[626.43249512 541.93841553 0.91168964]	[541.72076416 544.38323975 0.69158912]	[495.67141724 544.41430664 0.64763355]	[475.11825562 706.11529541 0.76660907]	[480.2265625 849.58093262 0.8656795 ]	[582.96948242 544.37713623 0.6926564 ]	[593.13305664 708.62432861 0.78529835]	[5.93141785e+02 8.52284424e+02 7.93293417e-01]	[521.39825439 226.3145752 0.91984767]	[546.94958496 221.19114685 0.86829084]	[500.85900879 231.42185974 0.95466936]	[564.98498535 221.16203308 0.88432586]	[6.05981750e+02 8.95974487e+02 7.92598963e-01]	[6.23896851e+02 8.90748352e+02 8.29113662e-01]	[5.82936523e+02 8.65045654e+02 7.43428588e-01]	[4.77655823e+02 8.93385620e+02 8.41279566e-01]	[4.59688721e+02 8.90665344e+02 8.16467762e-01]	[4.85372620e+02 8.54804810e+02 7.39697993e-01]
[539.20690918 236.61845398 0.91093731]	[536.70068359 321.20135498 0.85629749]	[462.37438965 323.78265381 0.82295835]	[454.55072021 439.23199463 0.84631246]	[444.4418335 546.92077637 0.85117555]	[605.95562744 318.70654297 0.87249702]	[623.95379639 436.66830444 0.8611446 ]	[626.41503906 541.93371582 0.91156983]	[541.72198486 544.37231445 0.6944648 ]	[495.66455078 544.40039062 0.64741164]	[475.13961792 708.55670166 0.75952822]	[480.21826172 849.59313965 0.86038524]	[582.96899414 544.37481689 0.69551188]	[590.64709473 708.67565918 0.78385538]	[5.93142395e+02 8.52280640e+02 7.93190539e-01]	[521.37658691 226.30368042 0.91830635]	[546.91912842 221.19059753 0.87295198]	[500.82220459 231.41131592 0.95010161]	[564.95355225 221.19552612 0.88086593]	[6.05982361e+02 8.95964294e+02 7.93139815e-01]	[6.23902405e+02 8.90736511e+02 8.29672098e-01]	[5.82934021e+02 8.62567383e+02 7.36122370e-01]	[4.77653015e+02 8.93397278e+02 8.32838416e-01]	[4.59682495e+02 8.90681152e+02 8.09319019e-01]	[4.85362610e+02 8.54821838e+02 7.33685493e-01]
[536.73547363 236.64352417 0.89580441]	[534.18200684 321.20605469 0.84970599]	[462.30459595 326.28387451 0.82363635]	[452.05999756 439.25491333 0.84280694]	[444.41412354 546.9329834 0.85853142]	[605.9329834 318.69952393 0.87404746]	[623.93383789 436.69381714 0.86356437]	[626.40338135 541.9095459 0.91321009]	[541.71673584 544.41381836 0.6938684 ]	[495.63970947 544.45483398 0.64484191]	[475.12780762 708.61602783 0.74854451]	[480.2227478 849.60272217 0.86199898]	[582.97265625 544.40789795 0.69624144]	[590.61364746 711.17431641 0.77571279]	[5.93137329e+02 8.52290100e+02 7.92855024e-01]	[521.3260498 228.76513672 0.91331106]	[544.50646973 221.20301819 0.88176119]	[500.76501465 231.44233704 0.95238817]	[564.87237549 223.69793701 0.88763666]	[6.05968994e+02 8.95957397e+02 7.94464529e-01]	[6.23893860e+02 8.90734558e+02 8.29559207e-01]	[5.82939026e+02 8.62578735e+02 7.31520534e-01]	[4.77654877e+02 8.93398193e+02 8.31904233e-01]	[4.59686157e+02 8.90681580e+02 8.09831202e-01]	[4.85373535e+02 8.54827637e+02 7.34499037e-01]
[536.73498535 236.64326477 0.89583957]	[536.63555908 321.20794678 0.85057175]	[462.30932617 323.82574463 0.82392496]	[452.0569458 439.25421143 0.84229457]	[444.41500854 546.92852783 0.85964632]	[605.94049072 318.70410156 0.87337196]	[623.93231201 436.69747925 0.86441588]	[626.40185547 541.90863037 0.91351658]	[541.71569824 544.4128418 0.69286597]	[495.63711548 544.45379639 0.64415121]	[475.12496948 708.60968018 0.74950504]	[480.22323608 849.59863281 0.86190587]	[582.97076416 544.40692139 0.69562423]	[590.61273193 711.15136719 0.77768129]	[5.93135254e+02 8.52290710e+02 7.92444885e-01]	[521.32592773 228.76501465 0.91331875]	[544.50750732 221.20370483 0.88154793]	[500.76477051 231.44335938 0.95254391]	[564.87231445 223.7010498 0.88775575]	[6.05982178e+02 8.95956177e+02 7.94107914e-01]	[6.23904663e+02 8.90731689e+02 8.30839932e-01]	[5.82933594e+02 8.65040161e+02 7.32170403e-01]	[4.77657013e+02 8.93399292e+02 8.31442237e-01]	[4.59687103e+02 8.90683289e+02 8.09110045e-01]	[4.85374390e+02 8.54825989e+02 7.32662618e-01]
[536.6739502 236.64047241 0.88791215]	[534.0970459 321.19320679 0.84925944]	[462.27209473 323.82858276 0.82534605]	[449.4949646 439.29229736 0.83921421]	[444.39172363 546.934021 0.86357313]	[605.87475586 318.6776123 0.87704337]	[623.91723633 439.14825439 0.8785615 ]	[626.39404297 541.92449951 0.91462255]	[541.69750977 544.41467285 0.68873966]	[495.62316895 544.45739746 0.64348984]	[475.12438965 706.09289551 0.75567448]	[480.22338867 849.59191895 0.85871327]	[582.953125 544.4140625 0.69377267]	[590.57617188 711.16485596 0.78018737]	[5.93136780e+02 8.52278687e+02 7.94037521e-01]	[521.2913208 226.29908752 0.90652883]	[544.46710205 221.19815063 0.88823402]	[500.72946167 231.43844604 0.94794536]	[564.83477783 223.69702148 0.88676816]	[6.05951965e+02 8.95957458e+02 7.96115041e-01]	[6.23886108e+02 8.90732544e+02 8.29797208e-01]	[5.82943604e+02 8.62547180e+02 7.26703763e-01]	[4.77661743e+02 8.93418213e+02 8.25857759e-01]	[4.59685059e+02 8.90696106e+02 8.03036630e-01]	[4.85376221e+02 8.54826416e+02 7.32794404e-01]
[534.13696289 236.60513306 0.8840366 ]	[531.55627441 321.16012573 0.85672688]	[462.24990845 323.80941772 0.83030045]	[449.42755127 439.2598877 0.84434396]	[444.34979248 546.99755859 0.8596642 ]	[603.45147705 318.62747192 0.87673283]	[623.90930176 436.61499023 0.85058701]	[624.03619385 541.91156006 0.91338974]	[539.32165527 544.41052246 0.68222868]	[495.64190674 544.44317627 0.64273876]	[475.15322876 708.52380371 0.7519533 ]	[480.21990967 849.6083374 0.85770005]	[582.92828369 544.40911865 0.68759435]	[590.55413818 711.14801025 0.78061479]	[5.93132568e+02 8.52264893e+02 7.93597102e-01]	[521.23712158 226.23277283 0.89505857]	[544.40484619 221.13945007 0.903211 ]	[500.67498779 231.41760254 0.93310028]	[562.45355225 223.6993103 0.88529599]	[6.05962830e+02 8.95959778e+02 7.98829436e-01]	[6.23896057e+02 8.90731140e+02 8.32728028e-01]	[5.82942078e+02 8.62520752e+02 7.25969672e-01]	[4.77664124e+02 8.93422546e+02 8.25178564e-01]	[4.59686096e+02 8.90700684e+02 8.02309453e-01]	[4.85373505e+02 8.54838684e+02 7.32985735e-01]
[526.53088379 236.59783936 0.89967996]	[528.97088623 318.7649231 0.87585306]	[459.80886841 323.76086426 0.83907008]	[444.35360718 439.21688843 0.88862693]	[441.85845947 544.49182129 0.89970273]	[603.36340332 318.6116333 0.87776351]	[623.81103516 436.68325806 0.85491568]	[623.97039795 541.92004395 0.91073442]	[539.24066162 546.93768311 0.66164368]	[493.1293335 546.97845459 0.6327467 ]	[475.16256714 708.54760742 0.75578356]	[480.2210083 849.6038208 0.85728949]	[582.8480835 544.46606445 0.66959029]	[590.54864502 711.21777344 0.77740377]	[5.93138062e+02 8.52270386e+02 7.92603016e-01]	[518.65911865 226.22767639 0.85742116]	[541.8850708 221.09535217 0.91596609]	[498.12527466 231.38269043 0.88469994]	[562.33105469 221.17626953 0.90206778]	[6.05962280e+02 8.95961853e+02 8.00240993e-01]	[6.23905640e+02 8.90733521e+02 8.35326314e-01]	[5.82937439e+02 8.62520935e+02 7.23117709e-01]	[4.77674042e+02 8.93427429e+02 8.24356437e-01]	[4.59693848e+02 8.90703247e+02 8.01110804e-01]	[4.85368958e+02 8.54829712e+02 7.34172344e-01]
[526.52990723 236.5974884 0.90001982]	[528.97351074 318.76565552 0.87563437]	[459.80877686 323.76013184 0.83920515]	[444.35113525 439.21578979 0.88917828]	[441.85778809 544.49194336 0.89983332]	[603.36608887 318.61331177 0.878088 ]	[623.81030273 436.68115234 0.85453236]	[623.95977783 541.92120361 0.90792346]	[539.24108887 546.94665527 0.66106361]	[493.13110352 546.98553467 0.63203508]	[475.17172241 708.55792236 0.75306714]	[480.21875 849.61077881 0.85808176]	[582.84643555 544.4743042 0.66926301]	[590.56195068 713.77081299 0.76019883]	[5.93136414e+02 8.52289612e+02 7.92614460e-01]	[518.65838623 226.22799683 0.8574701 ]	[541.88525391 221.09541321 0.91602784]	[498.12652588 231.38412476 0.88573635]	[562.33239746 221.18070984 0.90288073]	[6.05967224e+02 8.95967896e+02 7.98768997e-01]	[6.23906555e+02 8.90737793e+02 8.34905207e-01]	[5.82932495e+02 8.62540649e+02 7.20429003e-01]	[4.77679382e+02 8.93427002e+02 8.25948536e-01]	[4.59697174e+02 8.90704712e+02 8.01979184e-01]	[4.85360718e+02 8.54836365e+02 7.32871294e-01]
[523.99511719 236.54598999 0.93336916]	[526.45001221 318.77862549 0.88782805]	[459.7376709 323.77893066 0.83490431]	[444.30783081 439.19207764 0.88890338]	[441.80633545 544.53631592 0.89753765]	[603.27636719 318.61721802 0.8672353 ]	[621.33886719 436.56188965 0.82420188]	[623.9005127 541.88763428 0.90154827]	[539.20739746 546.97790527 0.65716434]	[493.06481934 547.01843262 0.6326474 ]	[475.09194946 708.67443848 0.75068015]	[480.21606445 849.61114502 0.85869968]	[582.82855225 546.95257568 0.6681726 ]	[590.53948975 713.77557373 0.75904435]	[5.93121155e+02 8.52275574e+02 7.92476654e-01]	[513.61291504 223.68312073 0.83423328]	[541.76843262 218.6574707 0.91614324]	[493.12310791 231.31555176 0.85803765]	[562.24945068 221.15571594 0.89349842]	[6.05961304e+02 8.95950134e+02 7.97810018e-01]	[6.23905884e+02 8.90722168e+02 8.31399858e-01]	[5.82920166e+02 8.62518433e+02 7.16948509e-01]	[4.77673248e+02 8.93431824e+02 8.25189173e-01]	[4.59694946e+02 8.90710144e+02 8.02120209e-01]	[4.85367584e+02 8.54838989e+02 7.37897217e-01]
[523.87945557 236.52882385 0.9568221 ]	[524.00378418 321.17779541 0.89894563]	[459.6390686 326.29598999 0.81760269]	[441.86669922 439.23925781 0.90088564]	[441.70742798 547.0098877 0.88605809]	[600.79315186 318.64187622 0.85593599]	[618.77270508 436.56283569 0.80217552]	[623.82720947 541.80249023 0.88543546]	[536.73876953 546.97070312 0.65325648]	[490.54064941 547.02276611 0.63533849]	[475.07067871 708.68493652 0.74809903]	[480.20806885 849.61248779 0.85763156]	[582.77459717 544.47796631 0.66199464]	[588.05664062 708.69042969 0.80200619]	[5.93129761e+02 8.52269104e+02 7.91515231e-01]	[508.48168945 223.6776886 0.84815323]	[539.30682373 218.65948486 0.89732349]	[490.487854 231.35108948 0.86452752]	[559.77679443 221.19935608 0.87342858]	[6.05997253e+02 8.95968018e+02 7.93931305e-01]	[6.23936523e+02 8.90734253e+02 8.32774162e-01]	[5.82924927e+02 8.62554382e+02 7.23659813e-01]	[4.77698273e+02 8.93431885e+02 8.29808116e-01]	[4.59717041e+02 8.90715942e+02 8.05401921e-01]	[4.85358704e+02 8.54839539e+02 7.30489731e-01]
[521.31188965 236.467453 0.94792819]	[523.81060791 321.21563721 0.91672099]	[452.07992554 326.3565979 0.78303492]	[441.69955444 441.76800537 0.90499532]	[439.19070435 546.9619751 0.89443433]	[593.15893555 318.65881348 0.84119564]	[611.09020996 436.57995605 0.8273102 ]	[621.31072998 541.765625 0.86802119]	[531.60144043 544.43450928 0.65398908]	[485.44512939 546.93695068 0.65200198]	[472.54891968 706.08935547 0.73743689]	[480.20974731 849.61846924 0.86111176]	[577.74920654 544.3793335 0.65227371]	[587.9967041 708.65155029 0.80479455]	[5.90652527e+02 8.52230530e+02 8.02471280e-01]	[503.38046265 221.18754578 0.90403748]	[534.10150146 218.57012939 0.85638088]	[482.93792725 231.41969299 0.93219632]	[552.05609131 221.19917297 0.83596146]	[6.06027893e+02 8.95984253e+02 7.95643151e-01]	[6.23950439e+02 8.90738159e+02 8.37854087e-01]	[5.82914795e+02 8.60011475e+02 7.31429517e-01]	[4.77715515e+02 8.93433167e+02 8.32949579e-01]	[4.59730408e+02 8.90726562e+02 8.10976982e-01]	[4.85363983e+02 8.54856262e+02 7.30472624e-01]
[518.77612305 236.43025208 0.92908186]	[521.36962891 321.16714478 0.92011845]	[449.43630981 326.30828857 0.78444308]	[439.26034546 441.71517944 0.91292393]	[439.13534546 547.00115967 0.87734789]	[590.54748535 318.62002563 0.86038041]	[608.63220215 436.64682007 0.83791023]	[621.25738525 541.75201416 0.85868531]	[529.03948975 544.37036133 0.67205369]	[482.96350098 544.42297363 0.67887682]	[469.99118042 708.53814697 0.75212002]	[480.21099854 849.64569092 0.86421603]	[575.15734863 541.8951416 0.64905345]	[585.52905273 708.53485107 0.8145085 ]	[5.93115845e+02 8.52231873e+02 7.97098041e-01]	[500.90359497 221.14367676 0.91813272]	[526.53930664 218.55683899 0.87620401]	[482.8164978 231.36940002 0.94142556]	[546.9418335 223.67459106 0.86865526]	[6.06018555e+02 8.98416870e+02 7.90030003e-01]	[6.23950500e+02 8.90750793e+02 8.31535816e-01]	[5.82929932e+02 8.62498047e+02 7.19748259e-01]	[4.77713806e+02 8.93433105e+02 8.29810143e-01]	[4.59735809e+02 8.90733154e+02 8.09671283e-01]	[4.85378235e+02 8.54898926e+02 7.28920162e-01]
[516.18218994 236.45542908 0.90777057]	[521.21392822 321.16003418 0.9103685 ]	[444.43640137 326.35534668 0.79465461]	[439.13632202 441.70730591 0.89493901]	[436.65179443 547.05645752 0.84593648]	[585.57873535 318.59286499 0.88144785]	[608.56091309 436.63684082 0.84519053]	[616.27008057 541.77423096 0.84536505]	[526.50750732 544.41595459 0.67851859]	[482.84249878 544.46185303 0.69518334]	[464.96780396 708.53631592 0.76977605]	[480.21417236 849.6260376 0.86724377]	[572.58325195 544.35906982 0.65655684]	[585.51324463 708.5055542 0.8182953 ]	[5.90645386e+02 8.52229736e+02 8.01049292e-01]	[500.77984619 221.18661499 0.91124469]	[523.98498535 218.55915833 0.91257888]	[480.32888794 231.38317871 0.94360882]	[544.44744873 221.18228149 0.8982572 ]	[6.06014587e+02 8.98427368e+02 7.86248207e-01]	[6.23947998e+02 8.90755249e+02 8.27726483e-01]	[5.82908997e+02 8.62490173e+02 7.21066058e-01]	[4.77699402e+02 8.93430481e+02 8.29490781e-01]	[4.59729706e+02 8.90727661e+02 8.07902098e-01]	[4.85387970e+02 8.54890076e+02 7.35728860e-01]
[511.03909302 236.45179749 0.89067864]	[516.21990967 321.15518188 0.86407143]	[441.84744263 326.35031128 0.82244235]	[436.68347168 439.31768799 0.87798101]	[434.03106689 552.09649658 0.80778474]	[585.45080566 318.58605957 0.87974083]	[606.11761475 436.55828857 0.8325038 ]	[613.6953125 539.26049805 0.83287078]	[526.40557861 544.43029785 0.69405955]	[482.7784729 544.46954346 0.69895631]	[467.47576904 708.64160156 0.76548219]	[480.20831299 849.65350342 0.86659795]	[567.58380127 544.35913086 0.66730046]	[585.47143555 708.53656006 0.828812 ]	[5.90622314e+02 8.52225525e+02 8.01375210e-01]	[498.26724243 221.19200134 0.87568605]	[523.78625488 218.52186584 0.93232441]	[480.16061401 233.82800293 0.94634998]	[541.90814209 221.15995789 0.90389395]	[6.06020325e+02 8.98430664e+02 7.91245282e-01]	[6.23946228e+02 8.90760254e+02 8.33969891e-01]	[5.82922119e+02 8.60021851e+02 7.19375491e-01]	[4.77706329e+02 8.93438782e+02 8.26392293e-01]	[4.59729065e+02 8.90734558e+02 8.05878520e-01]	[4.85370056e+02 8.54906128e+02 7.35911965e-01]
[505.91348267 236.43174744 0.92401576]	[511.08630371 321.14587402 0.85478133]	[441.72369385 328.87280273 0.82491994]	[434.12072754 439.26382446 0.85571849]	[426.40737915 549.54412842 0.82039326]	[582.95440674 318.53585815 0.87392014]	[605.97912598 431.54110718 0.83913934]	[611.09436035 541.72155762 0.85901177]	[523.92883301 544.42352295 0.70019054]	[480.37359619 544.46105957 0.69084918]	[467.39569092 708.61077881 0.76978254]	[480.20401001 849.66772461 0.87140435]	[565.0625 544.35217285 0.67217666]	[585.40649414 708.60437012 0.83238292]	[5.90615845e+02 8.52232788e+02 8.04003119e-01]	[495.60827637 221.13122559 0.85191035]	[521.31268311 216.16209412 0.937886 ]	[477.61883545 231.3706665 0.88371372]	[541.80615234 221.18424988 0.91168737]	[6.06009094e+02 8.98453735e+02 7.91483760e-01]	[6.23937012e+02 8.90780029e+02 8.37745070e-01]	[5.82936951e+02 8.62496826e+02 7.23910689e-01]	[4.77697418e+02 8.93453308e+02 8.23416054e-01]	[4.59725586e+02 8.90747314e+02 8.07145000e-01]	[4.85376068e+02 8.54919189e+02 7.42788851e-01]
[503.37765503 234.07632446 0.9479357 ]	[508.4708252 318.72744751 0.88233638]	[439.27575684 326.33758545 0.82658237]	[426.42919922 439.27844238 0.85559613]	[423.7828064 549.53839111 0.85674018]	[582.83227539 316.11419678 0.8767339 ]	[603.48626709 428.98419189 0.84614354]	[608.55706787 539.2677002 0.86891741]	[523.83178711 544.41094971 0.69813979]	[480.27157593 544.45324707 0.6829657 ]	[464.90847778 708.59716797 0.77784425]	[480.20108032 849.66772461 0.87120616]	[565.00714111 541.89849854 0.67525685]	[585.4119873 708.63433838 0.83419871]	[5.90598511e+02 8.52198364e+02 8.03858876e-01]	[487.97528076 218.67234802 0.85947067]	[518.79388428 216.13606262 0.91802001]	[472.52301025 231.35133362 0.857822 ]	[539.29632568 221.1799469 0.90019494]	[6.06013733e+02 8.98461914e+02 7.90929794e-01]	[6.23939392e+02 8.90779480e+02 8.37284982e-01]	[5.82913940e+02 8.59959351e+02 7.27339089e-01]	[4.77697937e+02 8.93443054e+02 8.24956119e-01]	[4.59725708e+02 8.90741760e+02 8.09635162e-01]	[4.85382385e+02 8.54929565e+02 7.42300212e-01]
[503.26794434 234.08364868 0.95287311]	[503.49468994 318.74740601 0.90468287]	[439.12481689 326.37420654 0.81542587]	[423.77832031 439.25531006 0.8929069 ]	[421.28805542 546.99859619 0.88971615]	[580.28588867 316.12918091 0.85782361]	[603.36560059 428.97964478 0.84477288]	[606.06219482 539.28967285 0.88905901]	[521.33374023 544.35498047 0.71131378]	[480.13180542 544.39611816 0.68217343]	[464.87164307 708.55541992 0.77983433]	[480.19976807 849.67205811 0.86972237]	[564.87420654 541.86450195 0.69398618]	[582.99261475 708.56292725 0.84297043]	[5.90581299e+02 8.52174805e+02 8.06291699e-01]	[485.38638306 221.13012695 0.87754571]	[516.19592285 216.13456726 0.88699454]	[464.94598389 231.40815735 0.89413649]	[534.10296631 218.6532135 0.8514446 ]	[6.06002136e+02 8.98460938e+02 7.96092153e-01]	[6.23935303e+02 8.90774658e+02 8.38747501e-01]	[5.82918640e+02 8.57447632e+02 7.26723731e-01]	[4.77712158e+02 8.93429016e+02 8.27026129e-01]	[4.59736267e+02 8.90732361e+02 8.10379982e-01]	[4.85386383e+02 8.54934998e+02 7.40262210e-01]
[500.74267578 234.04797363 0.94878864]	[503.37451172 321.15319824 0.91761959]	[436.556427 328.85275269 0.79149055]	[421.31878662 439.26467896 0.91719449]	[421.16445923 549.49182129 0.88418144]	[575.22967529 316.16622925 0.84540272]	[600.80041504 431.53900146 0.80764735]	[605.90466309 539.29168701 0.88925576]	[521.18963623 544.38848877 0.69117671]	[477.60040283 544.45861816 0.65426892]	[462.44940186 708.55224609 0.78934681]	[480.19625854 849.67004395 0.87430334]	[562.40710449 541.87011719 0.68720216]	[582.92376709 706.13024902 0.84674323]	[5.90573120e+02 8.49794006e+02 8.12010705e-01]	[482.80291748 221.09475708 0.91603571]	[508.54092407 216.12089539 0.87243885]	[462.40530396 231.38659668 0.92034054]	[528.96588135 218.6492157 0.86870295]	[6.06011658e+02 8.98463379e+02 7.98910320e-01]	[6.23938721e+02 8.90773743e+02 8.47007751e-01]	[5.82919800e+02 8.57447632e+02 7.37843275e-01]	[4.77722717e+02 8.93364258e+02 8.39641035e-01]	[4.59753296e+02 8.90694275e+02 8.17601562e-01]	[4.85384064e+02 8.57373901e+02 7.51835525e-01]
[498.13275146 234.00842285 0.91318893]	[503.24902344 318.76068115 0.92675179]	[428.95690918 326.34976196 0.78221345]	[421.21981812 439.29745483 0.91792184]	[418.6809082 546.98730469 0.90032458]	[570.09863281 318.52255249 0.85065937]	[593.14257812 431.4730835 0.78795016]	[603.37322998 536.73968506 0.86445594]	[518.70001221 541.85473633 0.67573434]	[472.60787964 544.37738037 0.64560264]	[462.43518066 706.06420898 0.792777 ]	[480.20089722 849.66247559 0.87735736]	[562.30206299 541.77185059 0.67581332]	[582.88464355 706.10009766 0.83531559]	[5.90595276e+02 8.49743591e+02 8.08510661e-01]	[480.31051636 218.65357971 0.92936051]	[503.48999023 216.08763123 0.92243451]	[462.24069214 231.33995056 0.92546427]	[523.99639893 218.65956116 0.9049989 ]	[6.05998474e+02 8.98479736e+02 8.01095724e-01]	[6.23929810e+02 8.90786316e+02 8.47692609e-01]	[5.82949280e+02 8.54939636e+02 7.34404325e-01]	[4.77741791e+02 8.93362793e+02 8.39071453e-01]	[4.59768341e+02 8.90695557e+02 8.17919314e-01]	[4.85381012e+02 8.54928528e+02 7.59032547e-01]
[493.05001831 234.00767517 0.8921361 ]	[500.74398804 318.71591187 0.92435318]	[426.34371948 326.32516479 0.79271072]	[418.65872192 439.22561646 0.90978086]	[418.59912109 546.953125 0.88065231]	[567.46697998 316.13363647 0.87159014]	[588.08026123 431.54205322 0.80379415]	[600.8838501 534.10168457 0.83661056]	[511.09976196 541.81213379 0.65531152]	[464.95617676 544.35821533 0.65618569]	[462.37069702 708.59552002 0.8058309 ]	[480.18084717 849.66363525 0.86884099]	[559.7197876 539.26300049 0.64870042]	[582.87597656 706.00079346 0.8359288 ]	[5.90645386e+02 8.49770325e+02 8.01084399e-01]	[480.12695312 218.67150879 0.88927597]	[503.30786133 216.05293274 0.94977015]	[459.69177246 231.39909363 0.92967677]	[523.77026367 218.61685181 0.91694576]	[6.05958374e+02 8.98465027e+02 7.94904828e-01]	[6.23930969e+02 8.90790466e+02 8.38991463e-01]	[5.85355469e+02 8.57453674e+02 7.25400507e-01]	[4.77744232e+02 8.93380859e+02 8.29350114e-01]	[4.59758484e+02 8.90717651e+02 8.07887793e-01]	[4.85369507e+02 8.54932495e+02 7.50234485e-01]
[493.05160522 234.00878906 0.89255285]	[500.74468994 318.71514893 0.92467225]	[426.34545898 326.31945801 0.79287839]	[418.65884399 439.22631836 0.90893251]	[418.59732056 546.95220947 0.88052744]	[567.46661377 316.13632202 0.87187696]	[588.07885742 434.01312256 0.8072468 ]	[600.8838501 534.11138916 0.83721352]	[513.55914307 541.81665039 0.6551066 ]	[464.95523071 544.35906982 0.65571249]	[462.37271118 708.6027832 0.80616707]	[480.17822266 849.67108154 0.86822557]	[559.722229 539.26464844 0.64838916]	[582.87646484 706.00286865 0.83527887]	[5.90649597e+02 8.49775208e+02 8.00740004e-01]	[480.12768555 218.67288208 0.88933915]	[503.30981445 216.05282593 0.95001882]	[459.69030762 231.40080261 0.93034941]	[523.77258301 218.61820984 0.91731101]	[6.05966003e+02 8.98459839e+02 7.94803023e-01]	[6.23934631e+02 8.90786621e+02 8.38436306e-01]	[5.85359985e+02 8.57461121e+02 7.27447569e-01]	[4.77740967e+02 8.93382263e+02 8.27872574e-01]	[4.59753723e+02 8.90722168e+02 8.05078149e-01]	[4.85367004e+02 8.57373962e+02 7.47304976e-01]
[485.43832397 233.98635864 0.92107093]	[498.16619873 318.71588135 0.88952619]	[421.35534668 326.30145264 0.81910986]	[416.15823364 439.23519897 0.88470459]	[416.04498291 547.01330566 0.84055966]	[564.9241333 316.15719604 0.87791657]	[585.60632324 434.0345459 0.82215571]	[600.73358154 536.73693848 0.82753253]	[508.51712036 544.37145996 0.66347903]	[462.4223938 544.46392822 0.67801982]	[462.30401611 711.16174316 0.80763221]	[480.16049194 849.69458008 0.86641967]	[557.17712402 541.85681152 0.65341961]	[582.91259766 708.57440186 0.84168744]	[5.95669128e+02 8.49781250e+02 8.02806139e-01]	[475.10925293 218.60244751 0.87084883]	[500.81488037 216.05474854 0.94669402]	[457.15322876 231.35636902 0.88735926]	[521.30371094 218.65672302 0.91746861]	[6.05970459e+02 8.98428284e+02 7.93829918e-01]	[6.23940796e+02 8.90763977e+02 8.31802011e-01]	[5.85413940e+02 8.57466797e+02 7.21094847e-01]	[4.77745392e+02 8.93370239e+02 8.33917260e-01]	[4.59772461e+02 8.90728699e+02 8.14121485e-01]	[4.85357391e+02 8.57387207e+02 7.37801015e-01]
[482.74621582 233.97555542 0.94731474]	[485.44796753 318.68856812 0.90011525]	[418.67718506 326.28833008 0.82883555]	[403.3371582 439.23852539 0.88042867]	[400.84967041 546.98101807 0.88189083]	[562.23651123 316.06317139 0.86097342]	[582.98907471 426.40942383 0.85966557]	[590.59899902 534.16375732 0.82068068]	[505.92276001 544.3659668 0.6889149 ]	[462.25646973 544.46020508 0.6965239 ]	[462.19900513 708.64898682 0.8027181 ]	[480.10314941 849.69604492 0.85094899]	[549.57971191 541.80523682 0.65393692]	[582.92254639 708.69488525 0.85404372]	[6.00751465e+02 8.49667480e+02 8.24468255e-01]	[464.88015747 218.59022522 0.89158529]	[495.7024231 216.03337097 0.89818525]	[444.44302368 231.33465576 0.87022281]	[516.15527344 218.6257782 0.87703514]	[6.05943237e+02 8.95933228e+02 8.16581607e-01]	[6.23851746e+02 8.90703613e+02 8.33436370e-01]	[5.87993591e+02 8.54825378e+02 7.12447524e-01]	[4.77742157e+02 8.93324341e+02 8.26671839e-01]	[4.59759552e+02 8.90708313e+02 8.03675056e-01]	[4.82924500e+02 8.57396362e+02 7.32855797e-01]
[480.22750854 233.95417786 0.9427669 ]	[482.92660522 318.71603394 0.92311329]	[416.11428833 326.32876587 0.80711907]	[400.83514404 439.20266724 0.90822792]	[400.69406128 544.53552246 0.91162956]	[557.26306152 316.07571411 0.84928143]	[582.82745361 426.40518188 0.854011 ]	[588.0201416 534.17974854 0.84140009]	[505.87701416 544.36798096 0.68208683]	[462.22360229 544.47515869 0.68662786]	[459.82998657 708.5927124 0.80026609]	[4.77736359e+02 8.49678833e+02 8.49040270e-01]	[549.50097656 541.78540039 0.64813697]	[582.97198486 708.56060791 0.86563998]	[6.00839172e+02 8.49589966e+02 8.16550851e-01]	[462.30786133 218.56829834 0.92526251]	[490.53222656 216.02110291 0.88060737]	[441.92910767 231.31620789 0.89195621]	[508.50466919 218.6385498 0.86811709]	[6.05882629e+02 8.90808105e+02 8.32814217e-01]	[6.23838074e+02 8.83054993e+02 7.75421500e-01]	[5.88106812e+02 8.52390930e+02 6.84122324e-01]	[4.80149536e+02 8.93342957e+02 8.18801641e-01]	[4.59759918e+02 8.90727600e+02 7.96772361e-01]	[4.82908447e+02 8.54934753e+02 7.32563674e-01]
[477.68206787 233.9400177 0.92036027]	[482.8276062 318.73321533 0.9323386 ]	[413.53323364 326.29672241 0.79178822]	[400.70623779 439.17095947 0.91615832]	[398.15332031 546.95727539 0.90213251]	[554.64782715 316.13677979 0.84257638]	[580.29193115 428.94085693 0.80962294]	[585.54418945 536.64154053 0.85535538]	[503.36752319 541.88885498 0.70077276]	[459.75814819 544.44891357 0.68303609]	[459.77294922 711.16052246 0.78926992]	[4.77736603e+02 8.49699890e+02 8.46461773e-01]	[546.9185791 541.76580811 0.66508412]	[582.96270752 708.57147217 0.86363733]	[6.00879578e+02 8.44527771e+02 8.03288281e-01]	[459.83444214 218.53794861 0.93867368]	[485.44210815 216.01628113 0.90944046]	[441.73971558 228.81364441 0.89928591]	[505.96105957 218.64112854 0.88075811]	[6.06055115e+02 8.88153564e+02 7.93198407e-01]	[6.23975220e+02 8.75324341e+02 7.85028934e-01]	[5.90549438e+02 8.52178223e+02 6.78681970e-01]	[4.77726715e+02 8.93378906e+02 8.16674113e-01]	[4.59743042e+02 8.90755310e+02 7.98087478e-01]	[4.82932129e+02 8.57388000e+02 7.21163988e-01]
[475.10595703 233.89756775 0.89330244]	[482.73764038 318.71810913 0.93739927]	[408.44616699 326.29953003 0.7840457 ]	[398.23709106 439.30838013 0.9223634 ]	[395.63348389 546.93737793 0.86497962]	[552.06500244 316.12316895 0.84684622]	[577.7265625 426.37991333 0.80238169]	[585.44421387 531.59240723 0.86345774]	[500.89511108 541.81750488 0.70278776]	[459.65908813 544.3729248 0.68250799]	[459.74685669 708.65496826 0.7758798 ]	[4.80105133e+02 8.49714722e+02 8.46789956e-01]	[544.40057373 539.22009277 0.67459428]	[582.97619629 703.47125244 0.81804764]	[5.98317200e+02 8.31772339e+02 8.18665266e-01]	[459.70175171 218.5287323 0.93537623]	[482.90679932 215.95309448 0.95156205]	[439.33270264 231.36665344 0.92180204]	[503.46990967 218.61846924 0.91309857]	[6.11095337e+02 8.80519775e+02 7.44409323e-01]	[6.26454407e+02 8.72700867e+02 7.93457031e-01]	[5.85540344e+02 8.39470459e+02 6.79475963e-01]	[4.77726990e+02 8.93367615e+02 8.11655402e-01]	[4.59746613e+02 8.90750916e+02 7.97982097e-01]	[4.82953094e+02 8.57400146e+02 7.14041531e-01]
[472.54006958 233.93623352 0.89112741]	[480.31149292 318.66799927 0.93748295]	[405.91494751 323.77688599 0.79083753]	[398.05700684 439.24276733 0.91800559]	[390.49655151 544.54620361 0.83932257]	[547.01715088 316.10668945 0.86616373]	[575.15618896 426.34838867 0.79236484]	[585.36688232 529.07006836 0.867751 ]	[500.77859497 541.77661133 0.71470666]	[457.17071533 544.33117676 0.68533176]	[459.71154785 711.15240479 0.77577007]	[480.12802124 849.71472168 0.85774004]	[544.31005859 536.70361328 0.69163781]	[582.93829346 698.3416748 0.75759113]	[5.98268433e+02 8.26563232e+02 8.01059008e-01]	[459.6027832 218.57278442 0.90794808]	[482.81558228 215.98364258 0.95904529]	[439.20339966 231.39878845 0.93035322]	[503.33563232 218.59973145 0.92517072]	[6.08605835e+02 8.75327576e+02 7.79266655e-01]	[6.24019165e+02 8.67656372e+02 7.78035223e-01]	[5.85531738e+02 8.29253967e+02 7.11934209e-01]	[4.77744568e+02 8.93381226e+02 8.15232635e-01]	[4.59780640e+02 8.90754944e+02 7.99954534e-01]	[4.85355377e+02 8.57383850e+02 7.21142173e-01]
[467.46414185 233.90951538 0.89111793]	[480.21188354 318.65240479 0.93009239]	[403.35842896 323.77151489 0.80474722]	[395.56103516 439.24133301 0.88342834]	[382.81381226 546.9586792 0.8651666 ]	[546.92352295 316.09750366 0.87046754]	[570.07214355 426.41775513 0.79224157]	[582.89666748 528.9644165 0.88076782]	[500.64916992 541.78222656 0.68791759]	[454.57138062 544.33068848 0.65876025]	[459.68832397 713.73913574 0.77117747]	[480.14697266 849.76141357 0.85646695]	[541.88739014 536.71075439 0.68646175]	[582.94610596 700.85974121 0.74190623]	[5.98255249e+02 8.11242249e+02 8.05207193e-01]	[457.13238525 218.54229736 0.89067942]	[480.37716675 215.98097229 0.95497888]	[439.14389038 231.39642334 0.91885072]	[500.86547852 218.60630798 0.92849809]	[6.08560913e+02 8.70150269e+02 7.56663799e-01]	[6.24031006e+02 8.54873901e+02 7.33144760e-01]	[5.85506897e+02 8.16367065e+02 6.06406927e-01]	[4.77669617e+02 8.93419006e+02 8.05953503e-01]	[4.59722992e+02 8.90780396e+02 8.08308721e-01]	[4.85387238e+02 8.57460388e+02 7.13131726e-01]
[464.89575195 233.90481567 0.91135347]	[480.1401062 318.64147949 0.92096746]	[403.29348755 323.77328491 0.81052601]	[393.02548218 439.24597168 0.86719102]	[380.24887085 544.50689697 0.91162682]	[544.46008301 316.08389282 0.87338972]	[567.51617432 423.90240479 0.82161987]	[582.84570312 528.97625732 0.87670898]	[498.21392822 541.79473877 0.67791033]	[452.04370117 541.89477539 0.65615177]	[459.65777588 713.70019531 0.77930516]	[480.14694214 849.74200439 0.85732508]	[541.84460449 539.21661377 0.67985278]	[5.85339600e+02 7.16313843e+02 6.98619604e-01]	[5.98258545e+02 8.08628784e+02 7.92352140e-01]	[454.57037354 216.16784668 0.87694776]	[480.26608276 215.97454834 0.94807661]	[436.68890381 231.36091614 0.89001411]	[500.79660034 218.63514709 0.9331072 ]	[6.05899780e+02 8.65093018e+02 7.45139480e-01]	[6.23840027e+02 8.52322693e+02 7.24442124e-01]	[5.88082275e+02 8.08705200e+02 5.83313346e-01]	[4.77676941e+02 8.93418396e+02 8.12462628e-01]	[4.59728394e+02 8.90773193e+02 8.07567716e-01]	[4.85379211e+02 8.57461426e+02 7.11307228e-01]
[462.42797852 233.89187622 0.92818737]	[477.6675415 318.62384033 0.90317661]	[400.84609985 323.73345947 0.82668656]	[387.85617065 439.21075439 0.86424768]	[380.09506226 544.38708496 0.93799913]	[544.37432861 316.08273315 0.87315857]	[567.45385742 423.82931519 0.84824014]	[582.74633789 526.53430176 0.86646777]	[495.68374634 541.77337646 0.66017932]	[449.48248291 541.87353516 0.65180713]	[459.66043091 713.73846436 0.77531505]	[480.1545105 849.7444458 0.86166573]	[541.7331543 536.71520996 0.66288239]	[585.36737061 724.02825928 0.7550925 ]	[5.90646484e+02 7.90774841e+02 7.64625311e-01]	[452.00518799 216.13114929 0.8781836 ]	[480.19714355 215.95471191 0.94535893]	[436.62109375 231.31929016 0.86980712]	[500.75881958 218.61372375 0.94083548]	[6.00889099e+02 8.52300110e+02 7.57763982e-01]	[6.18763733e+02 8.47063232e+02 6.79240644e-01]	[5.85512695e+02 7.90712402e+02 5.97675264e-01]	[4.77718933e+02 8.93404602e+02 8.24657321e-01]	[4.59781097e+02 8.90764709e+02 8.10381055e-01]	[4.85378510e+02 8.57463196e+02 7.17571557e-01]
[462.36514282 233.87345886 0.93701148]	[475.11526489 318.61856079 0.88896269]	[400.74511719 321.26266479 0.84782344]	[382.79986572 439.15518188 0.88602495]	[377.64477539 544.39599609 0.92655295]	[544.30505371 316.08813477 0.87112033]	[565.05316162 426.36737061 0.84400702]	[580.29290771 531.52935791 0.83692944]	[495.63409424 539.25018311 0.65303195]	[449.48101807 541.8190918 0.64935589]	[459.65444946 711.11901855 0.77945769]	[480.1378479 849.69042969 0.86490428]	[539.29846191 534.12426758 0.65972352]	[582.93878174 713.71234131 0.74168646]	[588.02563477 783.00769043 0.8003605 ]	[449.49188232 216.10403442 0.88109523]	[480.15615845 215.97904968 0.94381392]	[436.58273315 228.85823059 0.85624206]	[500.73764038 221.11759949 0.933671 ]	[5.95697815e+02 8.47061340e+02 7.16005564e-01]	[6.11125977e+02 8.34269348e+02 6.90384567e-01]	[5.85399170e+02 7.80437683e+02 6.41787469e-01]	[4.77716400e+02 8.93399170e+02 8.32814991e-01]	[4.59780731e+02 8.90748047e+02 8.13503325e-01]	[4.85355591e+02 8.57374695e+02 7.34523118e-01]
[462.34698486 233.87075806 0.9398886 ]	[472.559021 318.5927124 0.8833369]	[400.68991089 321.21963501 0.8579939 ]	[380.30508423 439.14215088 0.89923847]	[375.12155151 544.41925049 0.90091956]	[541.87994385 316.06387329 0.8701632 ]	[565.00170898 423.86935425 0.86207443]	[580.246521 531.54718018 0.82819819]	[490.55056763 536.73400879 0.64951366]	[446.91015625 541.79766846 0.6616568 ]	[457.18008423 706.11193848 0.76383889]	[480.14068604 849.65167236 0.8623035 ]	[536.71533203 531.55670166 0.64524645]	[5.80303833e+02 6.93233398e+02 6.27136767e-01]	[585.45794678 770.24536133 0.81321275]	[449.46359253 216.0901947 0.88474077]	[480.1546936 215.98088074 0.94487119]	[436.54510498 228.82618713 0.84641814]	[500.73928833 221.13882446 0.92833841]	[5.88011230e+02 8.31854309e+02 7.36637414e-01]	[6.08510315e+02 8.26652954e+02 6.72958493e-01]	[5.80356262e+02 7.70112000e+02 5.74371874e-01]	[4.77703796e+02 8.93397705e+02 8.35471869e-01]	[4.59772644e+02 8.90732361e+02 8.05829525e-01]	[4.85382233e+02 8.54906311e+02 7.34284639e-01]
[462.34347534 233.86987305 0.93915814]	[469.97906494 318.58184814 0.88731861]	[400.62234497 321.20297241 0.85979885]	[380.22698975 439.13781738 0.90097141]	[372.49291992 544.40997314 0.87824172]	[541.81610107 316.04550171 0.86786532]	[564.94763184 423.86529541 0.87235957]	[577.75036621 529.03118896 0.82155114]	[490.50268555 534.16259766 0.65029186]	[446.8760376 539.296875 0.66369563]	[457.16665649 708.52050781 0.7542491 ]	[477.74179077 849.65014648 0.85772377]	[536.67340088 528.97833252 0.64950585]	[5.75138367e+02 6.88013855e+02 6.71272814e-01]	[582.987854 767.69140625 0.8202014 ]	[449.462677 216.0806427 0.88554722]	[480.15841675 215.99000549 0.94452178]	[434.11056519 228.78482056 0.84322011]	[500.73522949 221.14221191 0.92659467]	[5.85433289e+02 8.26633179e+02 7.59140134e-01]	[6.03510315e+02 8.13859985e+02 6.93723857e-01]	[5.77784363e+02 7.67680420e+02 5.54668128e-01]	[4.77675140e+02 8.93377258e+02 8.27281475e-01]	[4.59735138e+02 8.90722961e+02 8.02854538e-01]	[4.82948303e+02 8.54876343e+02 7.41261959e-01]
[462.33660889 233.85997009 0.93839324]	[467.47653198 318.59103394 0.89155126]	[398.24542236 321.20223999 0.8598879 ]	[380.11575317 439.16452026 0.92094046]	[364.78598022 541.87664795 0.88546383]	[541.78106689 316.06842041 0.86503434]	[564.89813232 423.88574219 0.87531567]	[575.17498779 529.03930664 0.81112528]	[487.98342896 536.7210083 0.66177499]	[444.36413574 541.80950928 0.68044668]	[457.15692139 708.56982422 0.75434208]	[477.706604 849.67596436 0.85471398]	[534.10321045 529.03723145 0.64040655]	[5.70042175e+02 6.90651794e+02 6.76621854e-01]	[582.78210449 754.79125977 0.79076153]	[449.45330811 216.0749054 0.88613379]	[480.15270996 215.98468018 0.94235492]	[434.10183716 228.80674744 0.84285635]	[500.72720337 221.14009094 0.92229122]	[5.82796814e+02 8.13738464e+02 7.63521433e-01]	[6.00838135e+02 8.08582825e+02 6.96489811e-01]	[5.70098328e+02 7.52265686e+02 5.91690123e-01]	[4.77668518e+02 8.93424927e+02 8.27770293e-01]	[4.59719727e+02 8.90776367e+02 8.21281433e-01]	[4.82910278e+02 8.54884338e+02 7.47206450e-01]
[462.32983398 233.85467529 0.93852377]	[467.41928101 318.60925293 0.8976922 ]	[398.18884277 321.20736694 0.85791689]	[377.7197876 439.13546753 0.91716248]	[359.82785034 541.94110107 0.91003442]	[541.765625 316.06887817 0.86579859]	[564.85217285 423.91073608 0.87401789]	[572.66870117 531.56463623 0.80559045]	[487.9281311 539.23236084 0.67201644]	[441.90344238 541.86663818 0.68928736]	[457.08300781 708.66833496 0.75024301]	[477.69714355 849.68328857 0.85232222]	[531.62304688 531.54315186 0.64096957]	[567.44799805 693.18353271 0.71847093]	[577.70611572 752.2800293 0.77608812]	[449.44442749 216.06562805 0.88789898]	[480.14501953 215.98699951 0.94230539]	[434.09317017 228.81462097 0.84623617]	[500.71276855 221.14961243 0.92239016]	[5.77703247e+02 8.08699341e+02 7.92481303e-01]	[5.93115356e+02 8.00993530e+02 7.07038343e-01]	[5.67556274e+02 7.52238220e+02 6.50410295e-01]	[4.77660797e+02 8.93414978e+02 8.21015239e-01]	[4.59711029e+02 8.90769714e+02 8.21694553e-01]	[4.82906250e+02 8.54878052e+02 7.50529408e-01]
[462.3097229 233.84629822 0.94038832]	[464.95645142 318.6111145 0.90370411]	[398.14645386 321.21487427 0.85648257]	[377.67489624 439.15707397 0.91913348]	[359.72994995 544.32305908 0.92501122]	[541.74176025 316.07473755 0.86346316]	[564.8168335 426.35797119 0.87331009]	[572.60247803 531.59533691 0.80737329]	[485.49505615 536.6618042 0.67314732]	[441.89715576 541.77532959 0.69099295]	[457.11557007 708.62554932 0.7588613 ]	[477.73040771 849.68572998 0.85604119]	[531.57940674 526.51031494 0.65091497]	[565.04821777 690.63586426 0.70000398]	[5.72611938e+02 7.47018860e+02 6.72660589e-01]	[446.95431519 216.0652771 0.88960087]	[480.12722778 215.98130798 0.939803 ]	[434.037323 228.8114624 0.84002322]	[500.69619751 221.16159058 0.91800541]	[5.77743164e+02 8.00952515e+02 6.49798989e-01]	[5.93150391e+02 7.93231934e+02 6.08723164e-01]	[5.67524780e+02 7.44506042e+02 5.26763380e-01]	[4.77688904e+02 8.93402649e+02 8.33327770e-01]	[4.59732941e+02 8.90764099e+02 8.28889310e-01]	[4.82945801e+02 8.54905457e+02 7.39467144e-01]
[462.27432251 233.84500122 0.9420011 ]	[464.92163086 318.63388062 0.90888107]	[398.13623047 321.23922729 0.85225767]	[377.62002563 439.19760132 0.91851747]	[359.67282104 544.38769531 0.93169093]	[541.71282959 316.09289551 0.86222029]	[564.80334473 426.36846924 0.87210655]	[572.59033203 531.60876465 0.80930579]	[485.47097778 534.10894775 0.67776984]	[441.87991333 539.28051758 0.68947089]	[457.08267212 706.08630371 0.75518191]	[480.10324097 849.63311768 0.85791421]	[531.57287598 526.44335938 0.66121864]	[564.93139648 670.18505859 0.68089503]	[567.56072998 741.94122314 0.79849303]	[446.88922119 216.07177734 0.89479554]	[477.72680664 215.9720459 0.93165553]	[431.50512695 228.77766418 0.82832277]	[500.66104126 221.12286377 0.91873091]	[570.02288818 790.74523926 0.84500945]	[5.87993347e+02 7.85597107e+02 7.77382314e-01]	[5.65046265e+02 7.39379395e+02 6.55556083e-01]	[4.77682251e+02 8.93426514e+02 8.27562153e-01]	[4.5973111e+02 8.9076709e+02 8.1842345e-01]	[4.85370483e+02 8.54831238e+02 7.37431705e-01]
[462.24264526 233.84980774 0.94219083]	[464.91195679 318.63812256 0.90947425]	[398.13470459 321.23638916 0.85287094]	[377.59506226 439.21798706 0.91614079]	[359.61477661 544.32177734 0.93203068]	[539.31445312 316.10379028 0.86066169]	[562.48095703 426.36776733 0.87114853]	[570.10650635 531.61450195 0.81078482]	[485.46380615 534.1260376 0.67402303]	[441.88510132 539.2869873 0.68435347]	[457.09158325 706.11260986 0.75913286]	[477.73751831 849.59906006 0.85036659]	[531.54949951 526.45910645 0.65628904]	[5.64875305e+02 6.75247375e+02 6.46936417e-01]	[5.65064758e+02 7.31731262e+02 6.81021750e-01]	[444.4463501 216.07420349 0.89734161]	[477.6998291 215.97416687 0.92763209]	[431.46838379 226.29936218 0.81779248]	[500.63925171 221.11260986 0.91282034]	[5.67526306e+02 7.88041626e+02 7.17272997e-01]	[5.85483337e+02 7.77898560e+02 6.41173542e-01]	[5.64933655e+02 7.29215210e+02 5.25777042e-01]	[4.77705170e+02 8.93430420e+02 8.21296871e-01]	[4.59743866e+02 8.90765015e+02 8.10782552e-01]	[4.85366211e+02 8.52387207e+02 7.37892509e-01]
[462.21496582 233.85986328 0.94492823]	[464.88397217 318.65921021 0.9106496 ]	[398.10409546 321.25506592 0.84660888]	[377.59512329 439.17947388 0.91440701]	[359.59918213 544.30072021 0.9344511 ]	[539.27642822 316.13354492 0.8583774 ]	[562.46563721 426.42236328 0.86551899]	[570.07373047 534.11315918 0.81542504]	[485.42214966 534.14154053 0.68543702]	[441.86987305 539.30944824 0.69214565]	[454.60742188 706.00134277 0.75483203]	[4.77731781e+02 8.49575378e+02 8.47629786e-01]	[529.02038574 526.46185303 0.66452396]	[564.84399414 670.16540527 0.69927436]	[564.84197998 721.40216064 0.8210814 ]	[444.42626953 216.09255981 0.90142202]	[477.67559814 215.98461914 0.92561209]	[431.47592163 228.78417969 0.81360573]	[498.27279663 221.13987732 0.90886718]	[564.92041016 772.74377441 0.8695178 ]	[582.90228271 767.60882568 0.79783261]	[5.59828796e+02 7.13681458e+02 5.91816723e-01]	[4.77662323e+02 8.95843079e+02 8.10929716e-01]	[4.59725433e+02 8.90779297e+02 7.94193268e-01]	[4.85364685e+02 8.52357422e+02 7.39738107e-01]
[462.19790649 233.87019348 0.94595289]	[464.86456299 318.65908813 0.91342568]	[398.09881592 321.23999023 0.84904331]	[377.57794189 439.24584961 0.92222548]	[359.5954895 544.31396484 0.93518281]	[539.24731445 316.14349365 0.85678351]	[562.43725586 426.40505981 0.86458921]	[570.01226807 536.64959717 0.82726598]	[485.40686035 536.6741333 0.68591058]	[441.84786987 541.78277588 0.69469476]	[454.57192993 706.02197266 0.75577879]	[477.7237854 849.60852051 0.8499943 ]	[529.03094482 528.97662354 0.66028482]	[562.43463135 670.09979248 0.70108515]	[564.80999756 713.765625 0.81094694]	[444.41430664 216.0994873 0.90181947]	[477.66705322 215.99815369 0.92218792]	[431.48358154 228.78681946 0.80882192]	[498.26663208 221.18251038 0.90436387]	[564.85418701 767.66430664 0.88910943]	[5.82837646e+02 7.62447754e+02 7.57741630e-01]	[5.59788818e+02 7.08674744e+02 6.04451537e-01]	[4.77678467e+02 8.93430725e+02 8.14598501e-01]	[4.59740631e+02 8.90765808e+02 7.92660594e-01]	[4.82950470e+02 8.54805664e+02 7.25893140e-01]
[462.19348145 233.86695862 0.94480354]	[464.8531189 318.66851807 0.91438645]	[398.09399414 321.24401855 0.84701073]	[377.56808472 439.25476074 0.92372912]	[359.59460449 544.3057251 0.93449855]	[539.23223877 316.15917969 0.85522437]	[562.40228271 426.38088989 0.86793423]	[567.55200195 536.69158936 0.84423906]	[485.41299438 534.16473389 0.69025707]	[441.83679199 539.31060791 0.69893718]	[454.57067871 703.46618652 0.73691398]	[4.77721832e+02 8.49593140e+02 8.45650017e-01]	[529.04595947 526.50115967 0.66510373]	[562.31530762 670.1729126 0.69801009]	[562.347229 711.18487549 0.8161698 ]	[444.41653442 216.09655762 0.90116602]	[477.66442871 216.00007629 0.92016947]	[431.47958374 228.79780579 0.81186634]	[498.27154541 221.18643188 0.90578383]	[562.45367432 765.03912354 0.84353948]	[5.80301208e+02 7.54741211e+02 7.32515097e-01]	[5.52131165e+02 7.06070435e+02 5.95097423e-01]	[4.77684998e+02 8.93403503e+02 8.18659246e-01]	[4.59744690e+02 8.90738220e+02 7.90919423e-01]	[4.82940308e+02 8.54789062e+02 7.23198175e-01]
[462.20657349 233.86660767 0.94630873]	[464.86672974 318.65844727 0.91339201]	[398.10617065 321.20675659 0.85291868]	[377.57055664 439.24060059 0.92215967]	[359.58740234 541.93597412 0.93155146]	[539.25933838 318.51879883 0.85687208]	[562.35430908 426.38272095 0.86352623]	[567.46948242 536.73693848 0.85815704]	[482.97839355 539.21740723 0.69655371]	[441.76119995 541.83312988 0.70673448]	[454.57458496 705.98724365 0.7481609 ]	[477.73461914 849.64538574 0.85287631]	[526.53015137 531.56500244 0.65518433]	[562.2432251 675.20941162 0.6912691 ]	[562.23571777 708.6897583 0.8009879 ]	[444.43695068 216.08810425 0.89910084]	[477.68392944 215.99842834 0.92601097]	[431.53222656 228.77076721 0.8022663 ]	[500.6512146 221.18334961 0.91043323]	[562.29376221 759.91967773 0.7965529 ]	[5.75200195e+02 7.49734985e+02 7.42097080e-01]	[5.49532715e+02 7.05998291e+02 6.01670742e-01]	[4.77685181e+02 8.93405579e+02 8.21581125e-01]	[4.59754883e+02 8.90748718e+02 8.01576018e-01]	[4.82951233e+02 8.54853699e+02 7.19634235e-01]
[462.25018311 233.84277344 0.94288003]	[464.86825562 318.6499939 0.91466922]	[398.1005249 321.16522217 0.85822958]	[377.56826782 439.19046021 0.91724849]	[359.56643677 541.90258789 0.92554641]	[539.27954102 318.53762817 0.85892594]	[562.31079102 428.92788696 0.85074031]	[565.04937744 539.17102051 0.86680508]	[482.89303589 539.26599121 0.70581287]	[441.70843506 541.85827637 0.70760202]	[454.58483887 706.0291748 0.75862676]	[477.73388672 849.65509033 0.85527676]	[524.02349854 534.10552979 0.6626687 ]	[559.80621338 675.28643799 0.67950112]	[559.79492188 708.578125 0.75451452]	[446.91079712 216.05470276 0.89445597]	[477.73791504 216.00546265 0.93454379]	[434.03060913 226.31671143 0.82445908]	[500.68295288 223.71958923 0.91287005]	[554.63140869 752.26977539 0.76109165]	[567.49707031 749.57824707 0.75781953]	[5.52063354e+02 7.05932556e+02 5.69029033e-01]	[4.77694061e+02 8.93402222e+02 8.31166089e-01]	[4.59765778e+02 8.90753723e+02 8.12232614e-01]	[4.85351135e+02 8.54879883e+02 7.22632647e-01]
[462.28222656 233.83728027 0.94302058]	[464.8722229 318.64712524 0.91465813]	[398.09735107 318.76721191 0.86172938]	[377.54550171 439.19750977 0.91462505]	[357.20236206 541.83813477 0.92163765]	[539.29577637 318.55487061 0.86474985]	[562.30322266 428.98086548 0.84577483]	[564.99475098 539.21289062 0.87890267]	[482.86929321 541.78045654 0.70906681]	[441.6918335 541.8994751 0.70274901]	[454.61898804 706.09991455 0.76171994]	[4.77698944e+02 8.49623352e+02 8.47836852e-01]	[523.99914551 536.68670654 0.66530311]	[5.57271729e+02 6.82928040e+02 6.65488183e-01]	[5.54684814e+02 7.06120361e+02 6.38018847e-01]	[446.96090698 216.03163147 0.8945666 ]	[480.14013672 216.00613403 0.94442844]	[434.09036255 226.29005432 0.82990801]	[500.71298218 223.73965454 0.9173128 ]	[5.47018066e+02 7.49683044e+02 7.24138200e-01]	[5.62403320e+02 7.47048279e+02 7.00031042e-01]	[5.47032166e+02 7.03429138e+02 5.08401752e-01]	[4.77709534e+02 8.93410156e+02 8.22964191e-01]	[4.59768921e+02 8.90755920e+02 8.01325142e-01]	[4.82909943e+02 8.54821106e+02 7.30373621e-01]
[462.30841064 233.82765198 0.93928421]	[464.871521 318.65414429 0.91242659]	[398.0965271 318.76565552 0.86026073]	[377.51452637 439.20547485 0.90746218]	[357.16415405 541.84423828 0.92249954]	[539.3036499 318.57159424 0.86321568]	[562.28430176 431.48852539 0.84181088]	[564.96447754 539.18475342 0.87506658]	[482.85412598 541.79827881 0.70793945]	[441.68548584 544.35290527 0.70014465]	[454.59274292 706.04614258 0.75792491]	[4.77688751e+02 8.49607727e+02 8.46478224e-01]	[523.98602295 536.69476318 0.66649783]	[5.54652466e+02 6.85405518e+02 6.49973035e-01]	[5.46953430e+02 7.03478699e+02 5.99731743e-01]	[449.44772339 216.01190186 0.89398611]	[480.16918945 215.99603271 0.94996655]	[436.54187012 226.29067993 0.83680773]	[500.72494507 223.75588989 0.92236912]	[5.44416870e+02 7.49606262e+02 7.48472452e-01]	[5.59748535e+02 7.44512146e+02 6.32410645e-01]	[5.41881775e+02 6.93167297e+02 4.42776948e-01]	[4.77688599e+02 8.93423584e+02 8.21696639e-01]	[4.59748108e+02 8.90766602e+02 8.02746356e-01]	[4.82903748e+02 8.54801514e+02 7.33320832e-01]
[462.33850098 231.44467163 0.93462366]	[464.86291504 318.66690063 0.9119193 ]	[398.0927124 318.76251221 0.86032581]	[377.48782349 439.19351196 0.90136325]	[357.07888794 541.78106689 0.90864873]	[539.29394531 318.60147095 0.85931557]	[562.27563477 431.53359985 0.84424084]	[564.96374512 539.16650391 0.87350875]	[482.80145264 541.78137207 0.70828086]	[439.29656982 541.88214111 0.70089328]	[454.55877686 705.9520874 0.74390382]	[4.77692596e+02 8.49650879e+02 8.48584533e-01]	[523.94512939 536.69067383 0.66873914]	[5.49514404e+02 6.82944397e+02 6.43695056e-01]	[5.44370728e+02 7.05981567e+02 6.44420028e-01]	[451.99645996 215.98005676 0.89955771]	[480.20623779 215.99084473 0.95762807]	[436.58053589 226.25042725 0.84691209]	[500.75259399 226.2197876 0.92900413]	[541.91040039 749.56182861 0.75051999]	[5.52110107e+02 7.44507263e+02 6.28418386e-01]	[5.41764221e+02 6.98326416e+02 4.59678918e-01]	[4.77696808e+02 8.93422058e+02 8.21977437e-01]	[4.59746948e+02 8.90771118e+02 8.05118918e-01]	[4.82902618e+02 8.54861694e+02 7.25701928e-01]
[462.33981323 231.44891357 0.934515 ]	[464.86569214 318.66671753 0.91140568]	[398.09356689 318.76412964 0.86020565]	[377.49014282 439.19515991 0.90213037]	[357.07821655 541.77819824 0.9082225 ]	[539.2989502 318.60125732 0.86022961]	[562.26721191 431.51925659 0.84201825]	[564.95330811 536.72094727 0.87009048]	[482.80929565 541.77911377 0.70828593]	[439.30099487 541.8815918 0.70132041]	[454.56570435 705.96026611 0.74529964]	[4.77689941e+02 8.49653809e+02 8.48385990e-01]	[523.9553833 536.6895752 0.66799337]	[5.49512939e+02 6.82927185e+02 6.45141602e-01]	[5.44368164e+02 7.05966614e+02 6.54308081e-01]	[451.99789429 215.98117065 0.89951146]	[480.20733643 215.99328613 0.95664275]	[436.58026123 226.24952698 0.8464343 ]	[500.75146484 226.21621704 0.92831624]	[541.90447998 749.56359863 0.75913078]	[5.52116089e+02 7.44508118e+02 6.35718405e-01]	[5.41762146e+02 6.98312622e+02 4.64424580e-01]	[4.77699036e+02 8.93420532e+02 8.20381999e-01]	[4.59747894e+02 8.90769775e+02 8.03669810e-01]	[4.82901123e+02 8.54861389e+02 7.27748930e-01]
[462.3637085 231.42993164 0.93141198]	[464.86502075 318.67288208 0.91064209]	[398.0947876 318.75814819 0.86085278]	[375.11721802 439.1758728 0.89949882]	[357.04431152 541.76739502 0.9039216 ]	[539.29949951 318.61752319 0.8583498 ]	[562.25115967 431.53521729 0.83889371]	[564.9498291 539.19525146 0.88131595]	[482.80596924 541.79492188 0.71643758]	[439.29403687 544.33618164 0.70877445]	[452.05966187 706.00604248 0.75599635]	[4.77678253e+02 8.49688110e+02 8.47294450e-01]	[523.965271 536.71563721 0.67170066]	[5.46947144e+02 6.82870239e+02 6.70050323e-01]	[541.94335938 708.50201416 0.74526775]	[452.04397583 215.95417786 0.90282655]	[480.24093628 215.98330688 0.96304071]	[436.59658813 223.75898743 0.84635425]	[500.77487183 226.25012207 0.93002248]	[539.31488037 749.62402344 0.77277505]	[5.46952393e+02 7.46987732e+02 7.15343833e-01]	[5.41727844e+02 7.03402893e+02 5.25492668e-01]	[4.77671631e+02 8.93423218e+02 8.19559157e-01]	[4.59730255e+02 8.90778259e+02 8.04746032e-01]	[4.82906097e+02 8.54904358e+02 7.24401593e-01]
[462.38021851 231.42840576 0.92888385]	[464.85934448 318.67776489 0.91065353]	[398.09042358 318.75030518 0.86206752]	[375.10650635 439.16162109 0.89774066]	[357.03302002 541.80487061 0.90758622]	[539.30328369 318.63830566 0.85838914]	[562.21777344 434.04711914 0.83606553]	[564.98052979 539.29760742 0.89419913]	[482.76983643 541.80224609 0.71771288]	[439.27084351 544.33599854 0.7080093 ]	[452.01779175 705.98529053 0.75229836]	[4.77672089e+02 8.49718201e+02 8.45932484e-01]	[523.93084717 536.72967529 0.67485964]	[5.46997620e+02 6.80333557e+02 6.69431984e-01]	[541.84613037 706.02893066 0.72760266]	[452.07202148 215.95742798 0.90290594]	[480.25146484 215.979599 0.96407866]	[436.61746216 223.74005127 0.85201198]	[500.78274536 226.2331543 0.92965096]	[5.39190796e+02 7.49739807e+02 7.24955678e-01]	[5.44482910e+02 7.47069641e+02 7.05831349e-01]	[5.36690918e+02 6.98358337e+02 4.81308520e-01]	[4.77667694e+02 8.93438721e+02 8.16900373e-01]	[4.59727234e+02 8.90791260e+02 8.04663539e-01]	[4.82905640e+02 8.54927307e+02 7.29563594e-01]
[462.38037109 231.40667725 0.92474693]	[464.83621216 318.69125366 0.91294247]	[398.07995605 318.75320435 0.86133355]	[375.07324219 439.16064453 0.89546096]	[357.02838135 541.8291626 0.90998662]	[539.2701416 318.66601562 0.8536486 ]	[559.69036865 434.08956909 0.81623036]	[565.07635498 541.82055664 0.90108609]	[482.76000977 541.76544189 0.71575153]	[439.25036621 541.89349365 0.71243548]	[446.89749146 705.97412109 0.75119352]	[4.77624878e+02 8.49674011e+02 8.33088875e-01]	[523.91436768 536.68621826 0.67968845]	[544.47167969 672.71398926 0.70195061]	[539.26989746 708.66040039 0.75640959]	[452.06292725 215.94129944 0.9014495 ]	[480.24456787 215.96813965 0.96366847]	[436.59289551 223.76081848 0.85352844]	[500.7590332 226.22563171 0.92697644]	[5.31588257e+02 7.52312195e+02 6.87984824e-01]	[5.44325256e+02 7.49665344e+02 7.41619647e-01]	[5.26489563e+02 7.05943970e+02 5.59169650e-01]	[4.77719849e+02 8.93363098e+02 8.17595541e-01]	[4.59754791e+02 8.90740784e+02 8.01415682e-01]	[4.82873566e+02 8.54856628e+02 7.22722411e-01]
[462.36535645 231.36375427 0.92021269]	[464.83129883 318.68490601 0.9153809 ]	[398.07589722 318.75259399 0.86109716]	[375.07394409 439.11557007 0.88400406]	[357.03970337 541.82501221 0.90999889]	[539.24853516 318.65658569 0.85549313]	[557.24517822 434.05090332 0.80494797]	[567.4967041 541.84631348 0.89240539]	[482.7583313 539.28942871 0.71933848]	[439.23596191 541.86578369 0.71091378]	[446.87133789 705.94580078 0.74926323]	[4.77616394e+02 8.49717896e+02 8.32328558e-01]	[523.92480469 536.65814209 0.67703551]	[544.49401855 677.78387451 0.70789826]	[539.21258545 708.70025635 0.78046089]	[452.02401733 215.91142273 0.89539969]	[480.21542358 215.93121338 0.96245718]	[436.58154297 226.23556519 0.85708565]	[500.73657227 223.73136902 0.92659789]	[5.29044739e+02 7.59885986e+02 7.04164922e-01]	[5.41926819e+02 7.52194153e+02 7.45008111e-01]	[5.26447632e+02 7.05940918e+02 5.96680760e-01]	[4.77679504e+02 8.93380920e+02 8.10145497e-01]	[4.59708466e+02 8.90757812e+02 7.96965778e-01]	[4.82876617e+02 8.54903809e+02 7.25517094e-01]
[462.36050415 231.33485413 0.914011 ]	[464.8180542 318.69311523 0.91738683]	[398.05471802 318.76605225 0.8580935 ]	[375.11120605 439.14447021 0.89598894]	[357.05279541 541.8125 0.90933704]	[539.22644043 318.65548706 0.8512637 ]	[557.23327637 434.02102661 0.80282772]	[567.51739502 541.78881836 0.89418465]	[480.37948608 539.25842285 0.71636736]	[439.19903564 541.83355713 0.70840323]	[444.41134644 705.92266846 0.75824344]	[4.77603699e+02 8.49704651e+02 8.29562783e-01]	[523.85119629 534.14001465 0.68303037]	[544.47515869 675.26324463 0.70822644]	[539.17419434 711.14764404 0.78292215]	[449.52526855 215.89183044 0.88978559]	[480.19985962 215.89144897 0.95767492]	[436.5531311 226.23519897 0.85189855]	[500.70932007 223.68652344 0.91853434]	[5.29063538e+02 7.65024902e+02 7.42275834e-01]	[5.41914673e+02 7.57314270e+02 7.30600595e-01]	[5.23945129e+02 7.05947632e+02 6.01944864e-01]	[4.77668854e+02 8.93385315e+02 8.08346629e-01]	[4.59691925e+02 8.90759216e+02 7.94612408e-01]	[4.82871643e+02 8.54898132e+02 7.27067351e-01]
[462.34274292 231.3072052 0.91036618]	[462.45071411 318.69552612 0.91964215]	[398.04067993 321.16815186 0.85323089]	[377.49365234 439.17245483 0.90433246]	[357.06759644 541.79412842 0.91009903]	[539.20953369 318.63720703 0.85053718]	[557.24639893 431.51739502 0.80218464]	[567.55682373 541.77319336 0.88547379]	[482.75149536 536.73126221 0.70816231]	[439.2409668 541.77526855 0.69859093]	[444.41674805 705.92541504 0.75633734]	[4.77608734e+02 8.49715820e+02 8.29391718e-01]	[523.87890625 531.58666992 0.67969364]	[547.01226807 677.77246094 0.70123827]	[536.6973877 711.15142822 0.77710718]	[449.49536133 213.54960632 0.88957691]	[480.17874146 213.5489502 0.952254 ]	[434.10958862 226.22207642 0.84728444]	[500.67663574 223.68751526 0.91132712]	[529.05078125 767.63024902 0.77868062]	[5.41895325e+02 7.62483215e+02 7.32754469e-01]	[5.23852356e+02 7.03501648e+02 6.18154645e-01]	[4.77666626e+02 8.93379700e+02 8.11356008e-01]	[4.59688568e+02 8.90758972e+02 7.96986759e-01]	[4.82880890e+02 8.54920959e+02 7.26860762e-01]
[462.32040405 228.86750793 0.90778375]	[462.44934082 318.69729614 0.91801572]	[398.03405762 321.17181396 0.84954947]	[377.50286865 439.1953125 0.90751666]	[357.15005493 541.82513428 0.92003191]	[539.20587158 318.63247681 0.84936541]	[557.27307129 431.48794556 0.80102271]	[567.58355713 541.79748535 0.87602878]	[482.73623657 539.23193359 0.71147531]	[439.24285889 541.81359863 0.69980794]	[446.87371826 705.98919678 0.75822008]	[4.77648499e+02 8.49757080e+02 8.36405754e-01]	[523.85064697 534.09875488 0.6833939 ]	[549.52789307 680.38934326 0.71567684]	[534.1385498 708.68768311 0.77061844]	[449.45388794 213.52070618 0.89156103]	[480.16061401 213.52029419 0.95055211]	[434.06921387 223.72354126 0.84357667]	[500.64953613 223.66363525 0.90397537]	[528.98431396 767.69561768 0.77495635]	[5.41835754e+02 7.64962036e+02 7.29112267e-01]	[5.21345398e+02 7.00940735e+02 6.16332889e-01]	[4.77668030e+02 8.93344116e+02 8.16474199e-01]	[4.59698334e+02 8.90732849e+02 7.98984766e-01]	[4.82930481e+02 8.57416382e+02 7.28208423e-01]
[462.29855347 228.84848022 0.90769291]	[462.43051147 318.68927002 0.92369348]	[395.63168335 321.18228149 0.84371459]	[377.52459717 439.16439819 0.90801203]	[357.22125244 541.87854004 0.91847396]	[539.17675781 318.61526489 0.84805048]	[559.70269775 428.93902588 0.80482149]	[570.0357666 541.81689453 0.87303221]	[480.3505249 539.22723389 0.71538711]	[439.20162964 541.8012085 0.70316195]	[444.41940308 705.94415283 0.7608974 ]	[4.77670166e+02 8.49744202e+02 8.41321230e-01]	[523.78936768 534.10675049 0.68708426]	[549.50628662 677.81225586 0.71319354]	[536.69403076 711.23999023 0.78687406]	[446.97213745 213.52711487 0.89162374]	[480.13171387 213.52009583 0.94566911]	[434.05288696 223.70765686 0.84327191]	[498.24822998 223.66729736 0.90191376]	[528.98199463 770.22320557 0.80251586]	[541.90911865 767.52947998 0.79661226]	[5.23862244e+02 7.05939819e+02 6.39477193e-01]	[4.77662079e+02 8.93329346e+02 8.23066831e-01]	[4.59707611e+02 8.90712952e+02 7.95332372e-01]	[4.82943756e+02 8.57399109e+02 7.37011552e-01]
[462.26849365 228.84410095 0.91259706]	[462.42828369 318.67999268 0.92500627]	[395.62844849 321.17913818 0.84383452]	[377.56365967 439.15682983 0.91377723]	[359.60357666 541.90734863 0.92350531]	[536.74829102 318.59231567 0.84711093]	[559.71313477 428.95568848 0.80662984]	[570.03948975 541.79217529 0.87010539]	[480.33398438 539.21948242 0.71523571]	[439.17910767 541.79949951 0.70372868]	[444.44281006 705.97186279 0.75633633]	[4.77668549e+02 8.49750244e+02 8.40487838e-01]	[523.78625488 531.60852051 0.68735659]	[547.05993652 675.24859619 0.71624941]	[536.71673584 713.76446533 0.78493094]	[446.91888428 213.5385437 0.90080917]	[480.11035156 213.51702881 0.94139057]	[434.01565552 223.73779297 0.83297932]	[498.22454834 223.68196106 0.8994146 ]	[529.03649902 770.30615234 0.7860024 ]	[544.3392334 767.59588623 0.80596435]	[5.23875793e+02 7.06043335e+02 6.45735741e-01]	[4.77669403e+02 8.93326233e+02 8.21865916e-01]	[4.59713501e+02 8.90712830e+02 7.94951081e-01]	[4.82936768e+02 8.57408630e+02 7.37395227e-01]
[462.24417114 228.84098816 0.91306818]	[462.42144775 318.675354 0.92729855]	[395.61831665 321.20053101 0.83993101]	[377.60076904 439.14312744 0.91961634]	[359.69497681 544.28881836 0.92364889]	[536.73681641 318.56365967 0.84807223]	[559.71386719 428.95181274 0.80754358]	[570.03674316 541.81695557 0.87207007]	[480.34341431 539.2333374 0.71928114]	[439.18411255 541.81427002 0.70778203]	[446.90365601 705.98077393 0.75830936]	[4.77678192e+02 8.49754211e+02 8.44853818e-01]	[523.80212402 534.10699463 0.68979436]	[547.01879883 675.22363281 0.72919518]	[539.16351318 716.27587891 0.7865147 ]	[446.87606812 213.53968811 0.90519816]	[477.73223877 213.506073 0.93381858]	[431.543396 226.22668457 0.82908756]	[498.20504761 221.20747375 0.89726156]	[531.5645752 772.73236084 0.77598584]	[544.39678955 767.64569092 0.80472136]	[5.23909180e+02 7.06119263e+02 6.60685480e-01]	[4.77673065e+02 8.93321594e+02 8.26043785e-01]	[4.59716827e+02 8.90709961e+02 7.98460603e-01]	[4.82945831e+02 8.57416931e+02 7.43380666e-01]
[462.21841431 228.8571167 0.9148773 ]	[462.42053223 318.66433716 0.92889565]	[395.62774658 321.20248413 0.84107774]	[377.62927246 439.1322937 0.91787189]	[359.75146484 541.92767334 0.91359478]	[536.72650146 318.53445435 0.84791613]	[559.71478271 428.92382812 0.80984616]	[567.59747314 541.77514648 0.87608051]	[480.34036255 539.20953369 0.71454298]	[439.1842041 541.79241943 0.70370436]	[446.96087646 705.98687744 0.7591064 ]	[477.70755005 849.74041748 0.85379183]	[523.79022217 531.58990479 0.68681479]	[547.00067139 675.26849365 0.72583151]	[536.73242188 713.7567749 0.7878992 ]	[444.43429565 213.55397034 0.91020828]	[477.69564819 213.50735474 0.92474425]	[431.51855469 223.74246216 0.82551837]	[498.17144775 221.17124939 0.89242417]	[5.31582275e+02 7.72779175e+02 7.57628918e-01]	[544.41192627 767.68035889 0.77523363]	[5.23901794e+02 7.06087402e+02 6.85114622e-01]	[4.77721313e+02 8.93271667e+02 8.27928424e-01]	[4.59780579e+02 8.90667603e+02 7.97084630e-01]	[4.82952881e+02 8.57383301e+02 7.52550244e-01]
[462.18875122 228.86186218 0.91396391]	[462.43243408 318.65701294 0.92606288]	[398.02252197 321.20437622 0.84252691]	[377.67041016 439.14077759 0.92006361]	[359.82150269 544.30023193 0.90358543]	[536.73614502 316.17596436 0.84707785]	[559.70507812 426.42868042 0.80984384]	[567.5569458 541.79296875 0.8839494 ]	[480.35974121 539.22839355 0.71766502]	[439.20413208 541.80999756 0.70767862]	[449.44613647 705.92480469 0.74818856]	[477.70733643 849.69830322 0.85337442]	[523.80407715 534.10064697 0.68392777]	[546.97637939 677.79571533 0.72673386]	[536.68963623 713.75482178 0.78525966]	[444.40100098 215.89616394 0.91790235]	[477.64614868 213.50666809 0.91452134]	[431.4876709 226.25289917 0.81655675]	[498.14202881 221.14819336 0.88809186]	[5.31599976e+02 7.75286743e+02 7.44182587e-01]	[5.44416626e+02 7.70088501e+02 7.64651656e-01]	[5.23871277e+02 7.06042786e+02 6.88455522e-01]	[4.77742737e+02 8.93275269e+02 8.27273786e-01]	[4.59801331e+02 8.90665955e+02 7.98325539e-01]	[4.82933105e+02 8.54899902e+02 7.60101616e-01]
[462.19055176 228.85877991 0.91343611]	[462.43460083 318.65707397 0.9258908 ]	[398.02050781 321.20324707 0.84245509]	[377.67303467 439.13265991 0.919276 ]	[359.82427979 544.29663086 0.90313411]	[536.74224854 318.52017212 0.84678388]	[559.70672607 428.91036987 0.80730301]	[567.55847168 541.78649902 0.8825767 ]	[480.35681152 539.21850586 0.71732473]	[439.20523071 541.80023193 0.7080431 ]	[449.43695068 703.49688721 0.74908578]	[477.71270752 849.70220947 0.85399091]	[523.79418945 531.60461426 0.68457329]	[546.96289062 677.78417969 0.72596514]	[536.69262695 713.7522583 0.78634059]	[444.40283203 215.89335632 0.91751695]	[477.64788818 213.50485229 0.91459066]	[431.49365234 226.25952148 0.8179571 ]	[498.14044189 221.15130615 0.88781756]	[5.31554932e+02 7.75283569e+02 7.48742640e-01]	[5.44398743e+02 7.70089600e+02 7.67723083e-01]	[5.23876892e+02 7.06039551e+02 6.87647700e-01]	[4.77739594e+02 8.93275696e+02 8.26963365e-01]	[4.59799347e+02 8.90665344e+02 7.98224807e-01]	[4.82941895e+02 8.54911011e+02 7.60102272e-01]
[459.85388184 228.87541199 0.91421449]	[462.434021 318.65512085 0.92621005]	[398.02185059 321.20562744 0.84236276]	[377.68392944 439.14031982 0.9196986 ]	[362.23968506 541.94366455 0.90193969]	[536.74621582 316.16796875 0.84770918]	[557.27386475 428.9362793 0.79996008]	[567.53497314 541.75366211 0.88932908]	[480.34008789 539.25927734 0.72288835]	[439.19345093 541.83184814 0.71209019]	[449.4473877 705.93292236 0.75157797]	[477.71224976 849.70446777 0.85270089]	[523.78491211 534.1385498 0.68765366]	[546.96453857 677.81604004 0.72961873]	[536.67004395 713.7019043 0.78374326]	[444.38519287 215.90643311 0.92143172]	[477.63208008 213.51966858 0.91320395]	[431.48959351 226.26353455 0.81272876]	[498.1444397 221.16470337 0.88861048]	[5.31550232e+02 7.75332703e+02 7.45344877e-01]	[5.44411926e+02 7.70095276e+02 7.60752559e-01]	[5.23856445e+02 7.05980713e+02 6.93129539e-01]	[4.77737091e+02 8.93260132e+02 8.29150975e-01]	[4.59796600e+02 8.90650574e+02 7.99523652e-01]	[4.82943481e+02 8.54909851e+02 7.58210838e-01]
[459.83911133 231.29780579 0.9149704 ]	[462.43411255 318.65118408 0.92634052]	[398.02471924 321.20327759 0.84329486]	[377.70327759 439.12423706 0.91634762]	[362.26275635 541.91784668 0.89974302]	[536.73608398 316.1630249 0.84729397]	[557.25683594 426.44534302 0.80020285]	[567.5135498 541.73657227 0.8896085 ]	[480.35449219 539.24554443 0.72069985]	[439.21322632 541.82519531 0.71439868]	[449.44485474 705.95141602 0.75337011]	[4.77706024e+02 8.49670959e+02 8.49204421e-01]	[523.78948975 534.1184082 0.68502975]	[546.94689941 675.27105713 0.73537403]	[539.18737793 718.81982422 0.79381156]	[444.37680054 215.91993713 0.9222427 ]	[477.61883545 213.53424072 0.91182232]	[431.49398804 226.28556824 0.80877751]	[498.13317871 221.19764709 0.88150388]	[5.31588196e+02 7.77853760e+02 7.51584768e-01]	[544.47277832 770.1628418 0.77745008]	[5.23927429e+02 7.08548767e+02 6.86765909e-01]	[4.77728180e+02 8.93264465e+02 8.29237640e-01]	[4.59787781e+02 8.90647827e+02 7.98348784e-01]	[4.82946747e+02 8.54873840e+02 7.60319531e-01]
[459.82254028 231.32382202 0.91871053]	[462.434021 318.64907837 0.92640603]	[398.0295105 321.19628906 0.84500563]	[377.69396973 436.69128418 0.9069649 ]	[362.2387085 541.88635254 0.8986938 ]	[536.73083496 316.1652832 0.84692001]	[557.25 428.93460083 0.79782391]	[567.51531982 541.73327637 0.8879168 ]	[480.34628296 539.25524902 0.71937752]	[439.197052 541.83239746 0.71157712]	[449.45941162 705.98040771 0.76534569]	[477.71350098 849.71856689 0.85175657]	[523.79180908 534.12908936 0.68381691]	[546.94256592 677.78808594 0.73187059]	[539.18060303 716.25579834 0.79010397]	[444.36517334 215.94224548 0.92437214]	[477.603302 213.56236267 0.90782857]	[431.48706055 226.26826477 0.80131346]	[498.13406372 221.20632935 0.87944579]	[5.34148926e+02 7.77913635e+02 7.35119224e-01]	[5.44513794e+02 7.70165466e+02 7.38606155e-01]	[5.23911682e+02 7.06049133e+02 6.86299622e-01]	[4.77697327e+02 8.93328064e+02 8.25890541e-01]	[4.59763611e+02 8.90710388e+02 8.00624132e-01]	[4.85349701e+02 8.57360718e+02 7.56593525e-01]
[459.79907227 231.3543396 0.92093462]	[462.43215942 318.65817261 0.92608255]	[398.03070068 321.20697021 0.84566587]	[377.68466187 439.12872314 0.91948932]	[359.83032227 541.8961792 0.9009757 ]	[536.72515869 316.16912842 0.84754622]	[557.24163818 426.44863892 0.79925704]	[567.51470947 541.7265625 0.88702106]	[480.34655762 539.26037598 0.72022253]	[439.1965332 541.83453369 0.71144342]	[449.45141602 705.99041748 0.76807415]	[4.77706482e+02 8.49699585e+02 8.49614918e-01]	[523.796875 534.137146 0.68388313]	[544.53167725 677.80957031 0.73288274]	[539.2199707 718.8336792 0.7897054]	[444.34286499 215.96766663 0.92664164]	[475.17184448 215.90559387 0.90348482]	[431.46572876 226.27891541 0.79588628]	[498.12628174 223.66183472 0.87847441]	[5.36650818e+02 7.82953796e+02 7.40203261e-01]	[5.46937561e+02 7.70254089e+02 7.30538845e-01]	[5.23952942e+02 7.08526062e+02 6.57578886e-01]	[4.77683228e+02 8.93347046e+02 8.25872958e-01]	[4.59750397e+02 8.90720398e+02 8.02154660e-01]	[4.82955933e+02 8.54914490e+02 7.54162312e-01]
[459.77020264 231.38224792 0.92123604]	[462.42544556 318.66372681 0.92659813]	[398.02160645 321.22317505 0.84149778]	[377.67175293 439.1461792 0.92420286]	[359.78579712 541.90185547 0.90731692]	[536.72253418 316.16448975 0.84798133]	[557.2644043 426.41525269 0.80332327]	[567.51171875 541.71459961 0.88580155]	[480.33404541 539.25579834 0.71681881]	[439.18307495 541.82904053 0.70800233]	[449.45071411 705.96252441 0.75857282]	[4.77704803e+02 8.49690552e+02 8.48136067e-01]	[523.78912354 534.13299561 0.68257946]	[546.92547607 677.78796387 0.73121971]	[539.25512695 718.83172607 0.79006612]	[444.32275391 215.98928833 0.92837679]	[475.13638306 215.93203735 0.89945865]	[429.0010376 226.28669739 0.78797263]	[498.12271118 223.66473389 0.87763548]	[5.36692993e+02 7.82956177e+02 7.47484207e-01]	[5.46968811e+02 7.70261047e+02 7.22301304e-01]	[5.26416504e+02 7.08548950e+02 6.43285930e-01]	[4.77682526e+02 8.93367554e+02 8.24464917e-01]	[4.59748016e+02 8.90738647e+02 8.03903580e-01]	[4.85356079e+02 8.54888794e+02 7.47351468e-01]
[459.7590332 231.44502258 0.92967224]	[462.42233276 318.68118286 0.92557657]	[398.01641846 321.24407959 0.83815724]	[377.65319824 439.18466187 0.92574573]	[359.74966431 541.92492676 0.91380119]	[536.72003174 316.17550659 0.84851754]	[557.24316406 426.43389893 0.80063981]	[567.51696777 541.72509766 0.88569611]	[480.32699585 541.76739502 0.72086751]	[439.17926025 541.90606689 0.70668542]	[449.48504639 706.04962158 0.76545 ]	[477.7059021 849.71081543 0.85116589]	[523.78192139 536.68029785 0.68453449]	[544.53259277 677.81933594 0.73493075]	[539.26940918 723.93878174 0.82593757]	[444.32232666 216.04884338 0.92660588]	[475.10748291 215.99624634 0.89281029]	[428.95715332 226.29774475 0.79537636]	[495.69638062 223.67010498 0.87133551]	[5.36712708e+02 7.82989136e+02 7.57054389e-01]	[5.47010925e+02 7.70288940e+02 7.29529858e-01]	[5.26435730e+02 7.11202332e+02 6.28428757e-01]	[4.77678497e+02 8.93350037e+02 8.23749781e-01]	[4.59737946e+02 8.90720764e+02 8.07945192e-01]	[4.82954346e+02 8.54912109e+02 7.47031331e-01]
[459.72393799 233.87368774 0.93840551]	[462.41671753 318.70941162 0.92281592]	[395.6368103 321.26104736 0.8352868 ]	[377.62722778 439.22836304 0.92873418]	[359.71362305 541.94830322 0.92171592]	[536.73052979 318.57022095 0.84877527]	[557.24926758 431.46685791 0.79616189]	[567.51708984 541.753479 0.8898949 ]	[480.35205078 541.78015137 0.72550368]	[439.21060181 544.33044434 0.71336317]	[454.62112427 708.5289917 0.77772278]	[477.71868896 849.67590332 0.8593449 ]	[523.79730225 536.7121582 0.68913132]	[544.53424072 677.7958374 0.73588949]	[539.29937744 724.03314209 0.84486735]	[441.92590332 216.10227966 0.92439485]	[475.07214355 216.05236816 0.8838864 ]	[426.43029785 228.80725098 0.80347914]	[498.11651611 223.68762207 0.87049103]	[5.39200500e+02 7.83002502e+02 7.67763317e-01]	[5.49495239e+02 7.72696899e+02 7.30141997e-01]	[5.26474792e+02 7.16270325e+02 6.21431351e-01]	[4.77702576e+02 8.93385193e+02 8.24517787e-01]	[4.59761871e+02 8.90741943e+02 8.10464263e-01]	[4.82927429e+02 8.54846313e+02 7.54335761e-01]
[459.73156738 233.94033813 0.94616532]	[462.40911865 318.7479248 0.91837817]	[395.63375854 321.28012085 0.83218169]	[377.63168335 439.24847412 0.93021178]	[359.69668579 544.34173584 0.92537957]	[536.73687744 318.61587524 0.84999031]	[557.27142334 431.54315186 0.80357462]	[567.52441406 541.80023193 0.8900938 ]	[480.34561157 541.84405518 0.72098273]	[439.21853638 544.40374756 0.70068127]	[457.11212158 708.5894165 0.77175105]	[477.73306274 849.67449951 0.86210692]	[523.78552246 539.22387695 0.687451 ]	[544.53015137 672.69195557 0.73274595]	[539.31719971 726.59039307 0.86535066]	[444.29495239 218.53236389 0.90854853]	[472.60333252 216.12168884 0.87602454]	[428.91659546 228.83700562 0.80835146]	[495.66189575 223.73622131 0.86457801]	[539.27416992 785.59082031 0.79451632]	[5.49576782e+02 7.75305359e+02 7.02759445e-01]	[5.26487793e+02 7.23963684e+02 6.44439220e-01]	[4.77702087e+02 8.93398315e+02 8.17108750e-01]	[4.59756073e+02 8.90755615e+02 8.05208921e-01]	[4.82932404e+02 8.54867798e+02 7.44650304e-01]
[459.71234131 234.01777649 0.95106798]	[462.40704346 321.16662598 0.91071147]	[395.64135742 323.75747681 0.82189292]	[377.63204956 439.28015137 0.93282157]	[359.67703247 544.38635254 0.92393059]	[536.74493408 318.67926025 0.85089588]	[559.69439697 431.55587769 0.80526918]	[567.54052734 541.89990234 0.8854152 ]	[480.3739624 541.87213135 0.72015733]	[439.253479 544.42736816 0.69853956]	[457.16726685 708.68267822 0.76746124]	[477.73690796 849.69714355 0.85698527]	[523.79541016 539.26147461 0.69088423]	[546.9956665 677.82098389 0.71202517]	[541.76507568 729.10638428 0.82337993]	[441.90948486 218.62869263 0.89760083]	[472.56591797 218.5549469 0.86462647]	[428.94778442 231.32461548 0.80844259]	[495.6517334 226.28701782 0.86229223]	[5.41827271e+02 7.88109375e+02 7.76132703e-01]	[5.52149841e+02 7.80395630e+02 6.37464106e-01]	[5.29020203e+02 7.26482727e+02 5.96501529e-01]	[4.77685150e+02 8.93427002e+02 8.09265435e-01]	[4.59731018e+02 8.90783203e+02 8.03051353e-01]	[4.82928650e+02 8.54929565e+02 7.29861677e-01]
[459.76034546 236.45962524 0.95587671]	[462.40600586 321.23443604 0.90132564]	[395.64474487 323.8036499 0.81586385]	[377.62484741 439.31256104 0.93336731]	[359.68228149 544.43060303 0.92114723]	[536.74676514 318.75042725 0.84299266]	[559.69659424 436.55685425 0.82120186]	[567.54296875 541.94506836 0.88221133]	[482.71948242 544.35772705 0.71765852]	[439.25192261 544.47418213 0.69307905]	[457.17556763 708.64758301 0.7721653 ]	[477.73330688 849.69628906 0.86143184]	[523.80877686 539.30505371 0.6906507 ]	[546.91882324 680.38781738 0.70949733]	[541.85089111 731.73303223 0.77096659]	[444.30099487 221.19248962 0.8749252 ]	[472.61340332 218.6778717 0.8520028 ]	[428.95294189 231.37164307 0.83146018]	[495.65039062 228.82052612 0.86573339]	[5.41902954e+02 7.88136963e+02 7.69693375e-01]	[5.57173401e+02 7.82943359e+02 6.33707345e-01]	[5.34102722e+02 7.29102234e+02 5.46355963e-01]	[4.77679840e+02 8.93455139e+02 8.07010889e-01]	[4.59736633e+02 8.90809082e+02 8.01268220e-01]	[4.82899384e+02 8.54912109e+02 7.44072974e-01]
[459.77584839 236.65109253 0.94819659]	[462.41207886 323.72988892 0.88692588]	[395.63867188 326.3324585 0.80795264]	[377.61584473 441.68753052 0.93023831]	[359.6812439 544.48791504 0.91571522]	[539.22790527 321.21063232 0.83867031]	[559.69378662 436.62954712 0.83266675]	[567.55212402 544.34942627 0.87643737]	[480.36859131 544.35119629 0.71625525]	[439.25161743 544.46160889 0.69391727]	[457.21633911 708.65124512 0.76532727]	[477.73028564 849.68859863 0.86441541]	[523.78869629 539.30700684 0.68902296]	[544.54400635 682.93438721 0.72955692]	[541.73187256 729.12811279 0.86239189]	[444.30001831 228.8028717 0.88381946]	[475.08508301 226.21817017 0.8456645 ]	[428.97619629 233.88294983 0.84505391]	[498.15594482 231.36080933 0.90327072]	[541.93884277 788.19464111 0.82264179]	[5.57202942e+02 7.80462891e+02 6.69842005e-01]	[5.28967041e+02 7.26504639e+02 6.68496490e-01]	[4.77703857e+02 8.93442810e+02 8.08882713e-01]	[4.59749573e+02 8.90798157e+02 8.00543785e-01]	[4.82889099e+02 8.54886353e+02 7.56701589e-01]
[459.83547974 241.63520813 0.91557789]	[462.41665649 323.79022217 0.87759733]	[395.64370728 328.86691284 0.80402577]	[377.59036255 441.79785156 0.92433614]	[359.65731812 544.54608154 0.9143433 ]	[539.2130127 321.27264404 0.82426453]	[559.69628906 439.16726685 0.86014634]	[567.53771973 544.40911865 0.88040119]	[482.72897339 544.43060303 0.71882045]	[439.27276611 546.99316406 0.69062221]	[459.61401367 708.69848633 0.78072816]	[477.73342896 849.6776123 0.86604607]	[523.82843018 541.82299805 0.69873762]	[546.93414307 682.97088623 0.72675562]	[541.70220947 729.20550537 0.84428054]	[444.36209106 233.80659485 0.90586722]	[475.10357666 231.33885193 0.86215949]	[428.96713257 234.00236511 0.86596453]	[498.15014648 233.81800842 0.9240163 ]	[541.92462158 790.64678955 0.83725518]	[5.57207764e+02 7.83027222e+02 6.87230885e-01]	[5.26484253e+02 7.26579712e+02 6.64653361e-01]	[4.77722961e+02 8.93417603e+02 8.23498964e-01]	[4.59759735e+02 8.90788452e+02 8.09322596e-01]	[4.82880463e+02 8.54878540e+02 7.59206951e-01]
[462.22732544 249.30194092 0.90930879]	[462.42492676 326.28997803 0.86716986]	[395.64382935 328.93637085 0.80528653]	[377.5904541 441.7723999 0.92510754]	[359.6635437 546.9329834 0.9110418]	[539.2298584 323.72238159 0.81949985]	[557.26159668 439.1491394 0.85610795]	[567.53948975 544.42486572 0.87657005]	[482.71951294 544.45043945 0.71244538]	[439.25982666 547.02142334 0.68521589]	[459.60031128 708.64007568 0.77518696]	[477.73156738 849.69720459 0.86392355]	[523.82495117 541.84710693 0.69363415]	[544.54217529 685.43200684 0.72392929]	[539.30975342 729.20898438 0.85046387]	[444.44586182 233.98939514 0.90800405]	[477.62078857 233.89450073 0.90038073]	[428.99411011 234.06811523 0.86459029]	[498.16870117 233.90563965 0.93504035]	[541.8303833 790.70751953 0.83400953]	[5.54657471e+02 7.85517029e+02 6.93244874e-01]	[5.26461548e+02 7.26578308e+02 6.74512625e-01]	[4.77704010e+02 8.93425720e+02 8.18340719e-01]	[4.59743713e+02 8.90797546e+02 8.09261203e-01]	[4.82892487e+02 8.54916260e+02 7.52908349e-01]
[462.25854492 251.96530151 0.93360788]	[462.43765259 326.33862305 0.85951787]	[398.02380371 331.42697144 0.80764151]	[377.59606934 441.79940796 0.92176372]	[359.65905762 546.9418335 0.90988874]	[539.24041748 323.76394653 0.8149876 ]	[557.24603271 439.17730713 0.86027861]	[567.53497314 544.44274902 0.87559462]	[482.71920776 544.43505859 0.71265465]	[439.27386475 547.00189209 0.68924737]	[457.22161865 708.63812256 0.7756409 ]	[480.11428833 849.69696045 0.87058598]	[523.80761719 541.82879639 0.69192624]	[544.50817871 685.45172119 0.73064607]	[539.27398682 731.69561768 0.8418833 ]	[446.91607666 236.54284668 0.89119333]	[477.66213989 236.44140625 0.92922407]	[431.48269653 236.48820496 0.85907406]	[498.20248413 233.94046021 0.92374372]	[541.75878906 790.7857666 0.82800347]	[5.52127136e+02 7.85586670e+02 7.11805940e-01]	[5.26438538e+02 7.29040649e+02 6.96033716e-01]	[4.77669891e+02 8.93434570e+02 8.14993024e-01]	[4.59738739e+02 8.90784546e+02 8.09203744e-01]	[4.85351257e+02 8.54897705e+02 7.68805146e-01]
[462.28347778 254.57910156 0.93931735]	[462.44485474 328.84429932 0.85713607]	[398.03219604 331.43432617 0.80913407]	[377.59454346 441.80770874 0.92287773]	[359.65066528 546.92315674 0.91355032]	[539.26599121 323.82546997 0.81168038]	[557.19952393 439.17910767 0.85457289]	[567.52655029 544.4486084 0.87619054]	[480.36816406 544.42724609 0.71234471]	[439.26171875 547.00036621 0.68702197]	[459.60861206 708.64727783 0.78397685]	[480.10580444 849.6932373 0.87054652]	[523.78912354 541.82635498 0.6897127 ]	[546.93310547 685.49078369 0.72340375]	[539.18707275 731.65606689 0.83334386]	[446.94970703 239.08068848 0.85897118]	[477.69638062 236.66221619 0.90808666]	[434.00878906 236.46647644 0.84535003]	[498.26879883 234.01423645 0.93553722]	[5.39251221e+02 7.93256165e+02 7.88470030e-01]	[5.49546326e+02 7.88083130e+02 7.24592328e-01]	[5.23944397e+02 7.26604858e+02 7.03704715e-01]	[4.77696350e+02 8.93443115e+02 8.21219563e-01]	[4.59757141e+02 8.90793396e+02 8.10630322e-01]	[4.82932770e+02 8.54895996e+02 7.70740926e-01]
[462.29656982 257.07171631 0.94218671]	[462.44720459 328.88101196 0.86005121]	[398.04333496 331.4239502 0.80845976]	[377.58291626 441.78881836 0.91932255]	[359.64096069 546.95935059 0.90942872]	[539.2545166 326.32351685 0.80981237]	[557.17510986 439.20153809 0.84977633]	[567.5090332 544.47033691 0.87486631]	[480.35546875 544.42419434 0.71433938]	[439.24014282 546.99969482 0.68884587]	[459.66244507 711.15930176 0.7835446 ]	[480.1305542 849.72149658 0.87553585]	[523.79174805 541.8215332 0.69288027]	[544.46807861 685.42797852 0.72320366]	[531.62432861 736.83203125 0.78862524]	[446.96380615 241.65185547 0.83760446]	[480.11077881 239.20936584 0.89393818]	[431.56063843 234.06781006 0.79591954]	[500.64831543 234.04983521 0.93775368]	[5.39251465e+02 7.95873718e+02 7.68546104e-01]	[5.49496277e+02 7.88218872e+02 7.38723874e-01]	[5.23802734e+02 7.29174683e+02 7.04406857e-01]	[4.77712372e+02 8.93423401e+02 8.21290910e-01]	[4.59774689e+02 8.90780212e+02 8.11652601e-01]	[4.82947418e+02 8.57370972e+02 7.58002520e-01]
[462.3137207 259.60003662 0.92238045]	[464.82806396 328.92532349 0.85619527]	[398.05111694 331.44915771 0.80969554]	[377.57226562 441.77560425 0.91701543]	[359.61425781 546.9206543 0.91513717]	[539.27642822 326.37033081 0.80723429]	[557.18737793 439.24945068 0.85316372]	[567.45062256 544.46783447 0.88106829]	[480.37493896 544.37463379 0.71840191]	[439.25735474 546.94805908 0.69503862]	[459.69787598 708.6895752 0.78094846]	[480.14511108 849.75982666 0.8771503 ]	[523.80975342 541.7701416 0.69188505]	[544.4675293 680.35351562 0.71513093]	[531.57403564 739.39306641 0.79563266]	[449.49273682 246.80110168 0.82547027]	[480.13638306 246.78144836 0.88552386]	[434.02920532 236.45857239 0.79273123]	[500.68197632 236.44856262 0.93051815]	[5.39166504e+02 7.95822327e+02 7.89724410e-01]	[5.47049866e+02 7.88205872e+02 7.68565178e-01]	[5.21346497e+02 7.31715332e+02 6.88674688e-01]	[4.77722992e+02 8.93413269e+02 8.34004402e-01]	[4.59791626e+02 8.90779297e+02 8.24984193e-01]	[4.82948853e+02 8.57429565e+02 7.54285038e-01]
[462.40585327 262.20495605 0.87967944]	[464.83743286 331.40075684 0.85813278]	[398.0632019 331.45397949 0.81346524]	[377.53152466 441.79458618 0.90239275]	[357.21710205 544.50488281 0.91908848]	[539.27435303 328.84869385 0.80874825]	[554.66107178 439.22570801 0.84984279]	[565.04736328 544.50164795 0.8847661 ]	[480.37414551 544.43560791 0.7097854 ]	[439.2578125 547.01098633 0.68465757]	[459.72442627 711.17565918 0.7839638 ]	[480.15481567 849.76519775 0.88303196]	[523.80499268 541.82189941 0.69034952]	[544.3972168 682.88549805 0.72180676]	[526.54162598 736.82623291 0.80471116]	[454.54110718 251.91172791 0.86331427]	[480.17956543 251.84684753 0.90297663]	[434.09317017 236.47805786 0.81847626]	[500.64984131 236.49194336 0.91256016]	[5.36635742e+02 7.95869934e+02 7.70143867e-01]	[5.46939758e+02 7.88217957e+02 7.79086828e-01]	[5.21240723e+02 7.29181274e+02 7.18870640e-01]	[4.77708771e+02 8.93434875e+02 8.36253583e-01]	[4.59792084e+02 8.90800110e+02 8.34544718e-01]	[4.82953705e+02 8.57432129e+02 7.57735789e-01]
[464.83172607 264.76812744 0.85551035]	[464.84368896 331.421875 0.8611061 ]	[398.07168579 331.46029663 0.81494623]	[377.49746704 441.85098267 0.88581944]	[357.13528442 544.48181152 0.92191291]	[539.27001953 328.87838745 0.80822766]	[554.63201904 439.26324463 0.851327 ]	[564.99188232 544.54101562 0.8851949 ]	[480.33016968 544.41235352 0.71411049]	[439.21490479 546.9934082 0.68464983]	[459.75564575 708.68792725 0.78300983]	[480.16226196 849.76031494 0.88295996]	[523.77520752 541.79296875 0.68530631]	[541.91894531 682.88549805 0.69399238]	[524.04412842 736.85009766 0.80792665]	[454.63528442 254.3843689 0.89567697]	[480.19146729 251.94348145 0.90897983]	[434.11859131 236.62565613 0.81963271]	[498.25875854 236.53915405 0.90427458]	[5.29018066e+02 7.98415710e+02 7.70529151e-01]	[5.44423645e+02 7.90637939e+02 7.90444314e-01]	[5.18757751e+02 7.29150146e+02 7.05917358e-01]	[4.77716522e+02 8.93441101e+02 8.37053895e-01]	[4.59794800e+02 8.90801453e+02 8.34972560e-01]	[4.85352936e+02 8.57439758e+02 7.59102225e-01]
[464.90081787 267.36282349 0.85060287]	[464.86181641 331.41998291 0.85833526]	[398.08425903 331.44790649 0.81474024]	[375.11340332 441.75024414 0.89414352]	[357.0696106 544.43652344 0.92267078]	[539.28198242 328.89080811 0.80889732]	[552.13269043 439.2237854 0.84750545]	[564.89837646 544.52490234 0.89589691]	[480.33410645 544.39099121 0.72098362]	[439.22265625 546.9552002 0.69143748]	[459.7727356 708.65454102 0.78137827]	[480.17245483 849.75640869 0.88457406]	[523.78039551 541.77783203 0.68833107]	[541.76751709 685.47802734 0.6956616 ]	[523.96105957 736.81298828 0.80779499]	[457.09014893 254.45645142 0.90977985]	[480.28302002 254.39768982 0.93843675]	[436.59606934 239.09187317 0.79663414]	[500.69424438 236.62939453 0.87782663]	[5.26451965e+02 8.00946472e+02 7.72464573e-01]	[5.44335510e+02 7.90677673e+02 7.77825534e-01]	[5.18672363e+02 7.29078735e+02 6.81577086e-01]	[4.77711365e+02 8.93427368e+02 8.40298712e-01]	[4.59788147e+02 8.90785706e+02 8.38337898e-01]	[4.85366791e+02 8.57453430e+02 7.55488217e-01]
[464.95983887 269.88864136 0.8537001 ]	[464.87243652 331.40133667 0.85511827]	[398.09719849 331.40185547 0.81241983]	[375.00109863 441.73925781 0.87774628]	[356.97994995 544.40124512 0.91485822]	[539.29821777 328.90817261 0.80956519]	[552.13659668 439.27279663 0.84836996]	[564.82312012 546.94598389 0.89191049]	[480.32138062 544.387146 0.71708518]	[439.21893311 546.95977783 0.68717229]	[459.74838257 708.61846924 0.78005469]	[480.18911743 849.77392578 0.88654578]	[521.40441895 541.77288818 0.6913538 ]	[5.39182922e+02 6.85477539e+02 6.58809602e-01]	[523.84912109 734.29986572 0.81307262]	[457.12753296 254.52531433 0.91806734]	[480.33404541 254.45358276 0.95086288]	[436.65722656 239.09521484 0.78778803]	[500.759552 236.61541748 0.88159257]	[5.23927917e+02 8.00955872e+02 7.56393015e-01]	[5.41797729e+02 7.90732056e+02 7.51331985e-01]	[5.13616150e+02 7.29096008e+02 6.52611494e-01]	[4.77738953e+02 8.93408203e+02 8.49434018e-01]	[4.59813782e+02 8.90769226e+02 8.41465294e-01]	[4.85372040e+02 8.59941711e+02 7.51677155e-01]
[467.43139648 269.91674805 0.84718418]	[464.87475586 331.39300537 0.85403866]	[398.10546875 328.90255737 0.81329751]	[372.49215698 439.19772339 0.86829156]	[351.95825195 541.89532471 0.87641722]	[539.30078125 331.42428589 0.81193382]	[552.11291504 439.26998901 0.84338534]	[562.42773438 546.953125 0.89348656]	[480.3069458 544.42803955 0.7079587 ]	[439.20303345 547.00714111 0.67123634]	[459.76397705 708.66674805 0.77562559]	[480.18280029 849.77459717 0.88252842]	[521.37579346 541.82012939 0.6868962 ]	[539.25256348 685.50811768 0.69713986]	[521.36700439 736.80725098 0.82873195]	[457.18893433 254.54954529 0.92030144]	[480.37133789 254.49859619 0.94955575]	[439.07800293 236.6663208 0.82520938]	[500.78115845 236.61167908 0.86302173]	[5.21361206e+02 8.03542969e+02 7.91683674e-01]	[5.36748291e+02 7.93225708e+02 7.16374338e-01]	[5.08457031e+02 7.31647339e+02 6.41339779e-01]	[4.77724152e+02 8.93406067e+02 8.36510956e-01]	[4.59797974e+02 8.90766968e+02 8.36616993e-01]	[4.85376770e+02 8.59936035e+02 7.48238385e-01]
[469.98358154 272.38204956 0.84627002]	[464.89251709 328.92123413 0.84914625]	[398.1265564 326.36755371 0.81367964]	[367.39038086 439.11569214 0.85808796]	[341.79595947 541.75354004 0.86810595]	[541.6965332 331.46838379 0.81514156]	[552.09942627 439.29248047 0.84565181]	[562.3807373 546.99023438 0.89254498]	[480.26672363 544.42266846 0.70400876]	[439.15969849 546.99310303 0.6675002 ]	[459.7645874 711.12414551 0.76646298]	[480.1784668 852.18145752 0.88242167]	[521.3550415 541.82800293 0.68206704]	[5.39181458e+02 6.93224060e+02 6.90541685e-01]	[518.7902832 734.31323242 0.80687058]	[459.61859131 254.60282898 0.92113835]	[482.75326538 254.53886414 0.94334543]	[439.15698242 239.04969788 0.82627827]	[500.84182739 236.63528442 0.87462771]	[5.21188049e+02 8.06018677e+02 7.74667561e-01]	[5.28981262e+02 7.93275513e+02 7.07980156e-01]	[5.03435455e+02 7.29194702e+02 7.04454899e-01]	[4.77748779e+02 8.93394592e+02 8.44294667e-01]	[4.59806671e+02 8.90766602e+02 8.44274640e-01]	[4.85349609e+02 8.59981445e+02 7.56028354e-01]
[470.046875 272.41412354 0.85055697]	[464.91000366 328.90310669 0.84638107]	[398.13757324 326.29888916 0.81897199]	[364.7807312 436.64764404 0.85477567]	[339.234375 539.24816895 0.86473727]	[541.72692871 331.50286865 0.82333875]	[549.59118652 441.68695068 0.8464492 ]	[562.31689453 546.96044922 0.88834095]	[480.22750854 544.34796143 0.71568865]	[439.15292358 544.45574951 0.68622571]	[459.67965698 708.60644531 0.76166224]	[480.15646362 852.19696045 0.8723405 ]	[521.29992676 541.76922607 0.68327153]	[5.36707092e+02 6.93237549e+02 6.86581731e-01]	[518.66259766 736.87084961 0.7883231 ]	[459.6546936 256.93637085 0.92370635]	[482.80908203 254.56826782 0.94178551]	[439.19958496 236.65330505 0.84392315]	[500.86120605 236.65449524 0.84765047]	[5.16175964e+02 8.06103271e+02 7.99373209e-01]	[5.24002625e+02 7.95790405e+02 7.43974388e-01]	[5.03380493e+02 7.31641724e+02 7.10144281e-01]	[4.80171326e+02 8.93382324e+02 8.42001259e-01]	[4.59824738e+02 8.90774597e+02 8.40466201e-01]	[4.82910370e+02 8.60018799e+02 7.44706690e-01]
[475.06466675 272.42895508 0.8582406 ]	[464.92367554 328.88607788 0.84280705]	[398.14996338 323.80050659 0.82578057]	[362.21054077 434.1210022 0.86098337]	[336.63317871 534.1272583 0.85579085]	[541.72900391 333.94369507 0.82825541]	[549.56622314 441.76647949 0.84314591]	[562.22418213 549.54162598 0.84870034]	[480.11843872 541.88684082 0.69406927]	[436.69433594 544.41851807 0.66226798]	[459.6635437 706.08441162 0.75831294]	[480.14068604 852.19195557 0.86325604]	[521.18511963 539.29382324 0.66151702]	[536.71911621 688.16564941 0.7271632 ]	[513.57269287 741.96002197 0.78376061]	[459.71768188 256.95562744 0.93846709]	[482.88250732 254.57748413 0.93722129]	[439.21295166 236.57980347 0.85042244]	[500.90039062 236.63412476 0.83169216]	[5.11085724e+02 8.06126770e+02 7.96282887e-01]	[5.23875000e+02 7.95820496e+02 7.57839143e-01]	[5.03321198e+02 7.31761414e+02 6.75678670e-01]	[4.80174438e+02 8.93345032e+02 8.45047116e-01]	[4.62202454e+02 8.90739319e+02 8.32766414e-01]	[4.82884796e+02 8.62490845e+02 7.41044641e-01]
[475.14541626 272.41262817 0.86332685]	[464.95639038 328.89535522 0.83844984]	[398.16287231 323.76242065 0.83062136]	[359.7364502 436.56930542 0.88850242]	[333.99224854 531.57952881 0.8344478 ]	[541.75463867 334.00045776 0.83805895]	[549.48773193 444.31967163 0.81747591]	[559.77081299 552.13781738 0.83387667]	[477.68539429 544.40844727 0.69296163]	[436.64962769 546.93353271 0.65561259]	[459.71621704 708.54553223 0.75600493]	[480.12600708 852.21160889 0.85943455]	[518.72399902 541.85388184 0.66099906]	[534.09161377 690.68951416 0.70345801]	[505.9317627 739.41827393 0.8019585 ]	[459.78067017 256.94094849 0.93559438]	[482.9463501 254.58300781 0.93140221]	[439.30157471 236.54344177 0.88295817]	[503.36856079 236.64491272 0.88341254]	[5.11095703e+02 8.05994934e+02 7.79543519e-01]	[5.23840515e+02 7.93223877e+02 7.72689998e-01]	[5.00755402e+02 7.31649658e+02 6.78302944e-01]	[4.80176178e+02 8.93375488e+02 8.33312094e-01]	[4.62203308e+02 8.90771118e+02 8.24077725e-01]	[4.82865143e+02 8.62501526e+02 7.50818312e-01]
[475.17230225 272.42169189 0.86936456]	[467.4147644 328.89425659 0.83230871]	[398.18844604 323.72158813 0.83244526]	[359.62161255 431.46578979 0.87886882]	[321.29675293 526.44805908 0.85902405]	[541.77453613 334.03295898 0.84134138]	[547.02502441 444.32254028 0.83009082]	[557.23986816 552.07110596 0.8219105 ]	[477.59875488 544.39038086 0.67534494]	[434.11474609 546.93603516 0.63641977]	[459.66714478 706.07409668 0.7592966 ]	[480.12200928 852.22021484 0.8564353 ]	[516.22406006 541.80487061 0.6457957 ]	[528.96618652 690.65124512 0.71269625]	[503.41500854 739.33850098 0.79524684]	[459.83346558 256.95266724 0.93680733]	[485.34420776 256.94747925 0.92781997]	[441.73745728 236.53414917 0.86093998]	[503.46340942 239.07931519 0.85275298]	[5.05993652e+02 8.03520020e+02 8.01519811e-01]	[5.21316589e+02 7.90815857e+02 7.87017345e-01]	[5.00675262e+02 7.29112366e+02 6.41663849e-01]	[4.80170837e+02 8.93400757e+02 8.23919475e-01]	[4.59834259e+02 8.90791260e+02 8.18454206e-01]	[4.82863892e+02 8.62493042e+02 7.47627139e-01]
[477.68414307 272.38864136 0.88137329]	[467.4543457 328.84130859 0.82823795]	[398.22393799 321.20761108 0.84657806]	[357.1875 421.36737061 0.9137252 ]	[318.6572876 523.88427734 0.90189242]	[541.80450439 334.05999756 0.84706664]	[547.02270508 444.31958008 0.8309713 ]	[554.67700195 549.57995605 0.81540847]	[475.16317749 544.37408447 0.6768775 ]	[434.05062866 544.47137451 0.63630998]	[457.17807007 706.09393311 0.74473023]	[480.11465454 852.25512695 0.85466546]	[516.1854248 541.81365967 0.64651215]	[5.23815613e+02 6.98325073e+02 6.94512010e-01]	[503.30169678 739.38391113 0.80858278]	[462.27148438 254.6088562 0.93319535]	[485.46826172 256.95196533 0.90602434]	[441.81954956 236.50627136 0.87370163]	[505.96212769 239.06021118 0.8365792 ]	[503.3977356 803.47784424 0.81335622]	[5.18716736e+02 7.93223450e+02 7.53033996e-01]	[4.98194702e+02 7.29179626e+02 6.50660276e-01]	[4.80154968e+02 8.93379822e+02 8.18425655e-01]	[4.59817871e+02 8.90781677e+02 8.16574216e-01]	[4.82863770e+02 8.62552429e+02 7.48262405e-01]
[477.74401855 272.36752319 0.88604772]	[467.43933105 326.35418701 0.8302713 ]	[398.21563721 321.15808105 0.851412 ]	[357.09475708 421.2394104 0.92209464]	[316.07455444 521.32067871 0.91056705]	[541.80596924 336.45974731 0.84956503]	[547.00311279 444.40997314 0.8239758 ]	[552.13031006 549.53692627 0.81863308]	[472.56860352 544.35314941 0.66925788]	[428.93859863 544.43890381 0.64350915]	[454.63024902 706.08184814 0.73673469]	[4.77679871e+02 8.52217834e+02 8.46667230e-01]	[513.60540771 541.7956543 0.64346147]	[521.39770508 703.40557861 0.70362324]	[503.26016235 734.27160645 0.81019855]	[462.31918335 254.59382629 0.93655658]	[487.96615601 254.61459351 0.89745188]	[441.83895874 236.51847839 0.87660599]	[508.443573 236.68075562 0.82826751]	[5.00883057e+02 8.00916321e+02 7.76225746e-01]	[5.13646729e+02 7.90784668e+02 6.91101551e-01]	[4.98169220e+02 7.26653076e+02 6.43907726e-01]	[4.80151001e+02 8.93393616e+02 8.02296281e-01]	[4.59797607e+02 8.90792603e+02 8.06849360e-01]	[4.82793152e+02 8.59945312e+02 7.56994188e-01]
[477.7387085 272.35635376 0.8836416 ]	[467.39224243 326.34454346 0.83492851]	[398.18994141 321.16464233 0.84534085]	[354.59402466 421.15930176 0.90031701]	[313.44384766 521.20306396 0.87300932]	[541.75811768 334.06719971 0.84302586]	[546.99023438 444.38031006 0.82989001]	[552.12426758 549.49847412 0.81838328]	[472.52770996 544.42755127 0.66375923]	[428.91189575 546.94500732 0.64297295]	[449.50006104 708.61633301 0.72821456]	[4.77643890e+02 8.52208374e+02 8.35614979e-01]	[513.59155273 541.87664795 0.6432851 ]	[521.28759766 700.91320801 0.70134526]	[500.82980347 731.74346924 0.8209908 ]	[462.30941772 254.58483887 0.94161451]	[487.9630127 254.60769653 0.89881611]	[441.80932617 236.53701782 0.90465486]	[506.00949097 239.05290222 0.82810783]	[5.00789948e+02 8.00997986e+02 7.71627545e-01]	[5.08508881e+02 7.93252258e+02 6.90107167e-01]	[4.93114441e+02 7.26560791e+02 6.14784956e-01]	[4.77717316e+02 8.93309937e+02 8.28231514e-01]	[4.59752197e+02 8.90737366e+02 8.24376941e-01]	[4.82807098e+02 8.59953247e+02 7.38193631e-01]
[477.69445801 269.89077759 0.87128091]	[464.8946228 326.33480835 0.85109925]	[398.10766602 321.1875 0.84128302]	[351.94631958 421.22674561 0.86453092]	[308.34448242 521.23321533 0.8516981 ]	[541.706604 334.02676392 0.83831573]	[546.96502686 444.38104248 0.83170301]	[552.11828613 549.50048828 0.82035309]	[470.03048706 544.44311523 0.66033518]	[426.40090942 546.96343994 0.63866502]	[444.42883301 711.20251465 0.73263556]	[4.77595734e+02 8.52188171e+02 8.27153981e-01]	[513.58258057 541.88952637 0.6462245 ]	[5.21363159e+02 6.95799438e+02 6.74864411e-01]	[500.67422485 734.31213379 0.80880785]	[462.25369263 254.54177856 0.94985586]	[485.48245239 254.54930115 0.9084959 ]	[441.75506592 236.53121948 0.91434079]	[505.87509155 236.66967773 0.81669468]	[5.00713104e+02 8.03479126e+02 7.36298203e-01]	[5.05958405e+02 7.93258423e+02 6.92721426e-01]	[4.85477386e+02 7.29142395e+02 6.17846608e-01]	[4.77680389e+02 8.93260315e+02 8.37368727e-01]	[4.59714600e+02 8.90694092e+02 8.25835586e-01]	[4.82806732e+02 8.57458679e+02 7.28714228e-01]
[475.16506958 269.90856934 0.85114491]	[462.43722534 328.84463501 0.86398208]	[395.64550781 321.2281189 0.82871145]	[346.87863159 421.30184937 0.84895825]	[303.25613403 521.30822754 0.86495465]	[539.23376465 334.03564453 0.82707906]	[546.94708252 444.36480713 0.8313911 ]	[554.63494873 549.52044678 0.8216545 ]	[469.97598267 546.97924805 0.65582377]	[423.90487671 549.52124023 0.63905406]	[444.33761597 713.70324707 0.73722911]	[4.77590332e+02 8.49784668e+02 8.29313040e-01]	[513.57806396 544.39318848 0.64509457]	[5.21304932e+02 6.95756775e+02 6.46628857e-01]	[498.24267578 736.87005615 0.77584869]	[459.80780029 254.5349884 0.95368469]	[485.37612915 254.546875 0.92355216]	[439.29870605 236.43141174 0.89455873]	[503.35446167 236.60368347 0.8040399 ]	[5.00688202e+02 8.06010437e+02 7.02719390e-01]	[5.05882294e+02 7.95801941e+02 6.73611403e-01]	[4.85441895e+02 7.29222534e+02 5.97443283e-01]	[4.77634247e+02 8.93290222e+02 8.37985992e-01]	[4.59681305e+02 8.90705078e+02 8.25012624e-01]	[4.82836548e+02 8.57393250e+02 7.30387568e-01]
[470.00067139 269.91986084 0.84571588]	[462.32693481 328.90786743 0.88005441]	[395.52328491 321.29501343 0.80030233]	[346.81234741 421.30770874 0.85199302]	[300.75344849 523.77185059 0.8759011 ]	[536.65142822 334.03787231 0.80599481]	[546.9329834 444.33175659 0.84356689]	[557.22650146 549.54840088 0.82946151]	[467.43643188 546.97338867 0.65942806]	[423.83773804 549.52929688 0.64742166]	[444.35653687 711.23236084 0.75467891]	[4.77599640e+02 8.52202942e+02 8.28389406e-01]	[511.03387451 544.39697266 0.64649969]	[5.21241760e+02 7.00898376e+02 6.62473738e-01]	[500.66711426 739.3482666 0.79738015]	[459.64224243 254.52276611 0.93505478]	[482.84213257 254.54832458 0.95327288]	[439.11550903 236.54089355 0.86551332]	[500.85571289 236.67349243 0.76849377]	[5.00730377e+02 8.08561096e+02 7.30432808e-01]	[5.05927643e+02 7.98415894e+02 6.68274820e-01]	[4.87961029e+02 7.29208130e+02 6.05566084e-01]	[4.77622864e+02 8.93353088e+02 8.18896651e-01]	[4.59657379e+02 8.90767639e+02 8.24778557e-01]	[4.82839783e+02 8.57460083e+02 7.25336194e-01]
[464.89642334 272.39041138 0.87364894]	[462.21115112 331.43539429 0.88938099]	[390.46182251 326.28875732 0.77433121]	[341.74868774 426.34899902 0.84043348]	[300.76776123 523.92242432 0.87377578]	[531.55090332 334.0581665 0.80530351]	[544.54150391 444.39361572 0.8408078 ]	[559.74102783 549.55834961 0.8388291 ]	[467.48568726 547.0010376 0.65291888]	[423.89929199 552.1050415 0.6375584 ]	[444.38580322 713.72320557 0.72405535]	[4.75172852e+02 8.52193970e+02 8.17093074e-01]	[511.09927368 544.39172363 0.6460079 ]	[5.26479858e+02 6.95750732e+02 6.79807246e-01]	[500.68185425 739.40081787 0.80943525]	[457.08886719 254.57223511 0.91272843]	[480.31808472 254.56040955 0.957021 ]	[436.57260132 236.63537598 0.82982296]	[500.67984009 236.63288879 0.80708009]	[5.00831757e+02 8.08701294e+02 7.87442386e-01]	[5.06006531e+02 8.03533630e+02 6.83200598e-01]	[4.85448853e+02 7.29226196e+02 5.88499606e-01]	[4.77664948e+02 8.93346313e+02 8.19379568e-01]	[4.59686676e+02 8.90766174e+02 8.24723721e-01]	[4.82813873e+02 8.57422302e+02 7.12468803e-01]
[462.2119751 272.44094849 0.92279834]	[459.7265625 331.49545288 0.88448375]	[385.35211182 328.90881348 0.77638203]	[339.29299927 431.54882812 0.85396022]	[303.29351807 529.01806641 0.81923515]	[526.46295166 334.04147339 0.8204205 ]	[544.50738525 441.84475708 0.86667931]	[562.23175049 546.96722412 0.87792277]	[472.54379272 546.99432373 0.64845747]	[426.41543579 552.08612061 0.63035637]	[4.44427429e+02 7.16306091e+02 7.08374560e-01]	[4.77626129e+02 8.52311707e+02 8.26953530e-01]	[516.21136475 544.37890625 0.65060002]	[529.01086426 706.0057373 0.73794657]	[500.76309204 741.96710205 0.82889855]	[446.9602356 254.61157227 0.8888768 ]	[477.69592285 256.96734619 0.91398829]	[426.46261597 236.55250549 0.82646084]	[493.04614258 239.17205811 0.69144458]	[5.03444794e+02 8.11144104e+02 7.48825610e-01]	[5.16160950e+02 8.05999146e+02 6.53734982e-01]	[4.87994568e+02 7.31683533e+02 5.96445322e-01]	[4.77663147e+02 8.93367920e+02 8.32030952e-01]	[4.59704956e+02 8.90786377e+02 8.42323542e-01]	[4.82857452e+02 8.62513672e+02 7.32978463e-01]
[459.72970581 274.87033081 0.92709637]	[457.20175171 334.01397705 0.87600279]	[382.7628479 333.99572754 0.80342841]	[339.30801392 434.08123779 0.85345721]	[310.89776611 534.17486572 0.81493115]	[523.91497803 334.02624512 0.83460116]	[544.47351074 441.84289551 0.87252295]	[562.37121582 546.99511719 0.89127064]	[477.59460449 547.00030518 0.65725738]	[434.02429199 552.12060547 0.62573522]	[4.46898804e+02 7.13780762e+02 7.09316313e-01]	[4.77591949e+02 8.52257019e+02 8.22535098e-01]	[518.77069092 544.35473633 0.65249926]	[5.39197998e+02 7.00904358e+02 6.96158111e-01]	[503.24688721 744.45117188 0.82883412]	[444.31628418 257.04837036 0.91450977]	[472.53097534 257.02932739 0.88361454]	[421.33068848 236.68325806 0.90004027]	[485.4800415 239.15458679 0.78217787]	[5.08442139e+02 8.11290100e+02 7.43183911e-01]	[5.21208313e+02 8.06104431e+02 6.80518806e-01]	[4.93113831e+02 7.31740723e+02 5.89131474e-01]	[4.77665649e+02 8.93340881e+02 8.37917328e-01]	[4.59693207e+02 8.90759766e+02 8.42121840e-01]	[4.82819885e+02 8.59960632e+02 7.32796550e-01]
[454.64575195 272.49514771 0.87512249]	[452.06866455 334.07504272 0.85083646]	[380.23019409 336.53103638 0.83584839]	[339.21862793 439.18667603 0.90846312]	[313.41766357 541.80371094 0.86974651]	[521.3873291 333.9354248 0.82668865]	[544.41430664 439.30657959 0.89091724]	[564.81488037 544.50598145 0.89801347]	[477.59143066 549.51434326 0.64243293]	[431.54244995 554.68670654 0.61570734]	[4.46877838e+02 7.21390259e+02 7.02997684e-01]	[4.75171814e+02 8.52193054e+02 8.30465019e-01]	[518.7913208 544.36529541 0.64336532]	[544.33496094 703.48150635 0.71929574]	[503.33517456 746.95996094 0.83746302]	[439.26367188 257.0279541 0.95104283]	[462.45278931 256.99240112 0.93132174]	[418.70901489 236.67990112 0.88536406]	[482.83383179 239.06866455 0.82797033]	[5.18706909e+02 8.13895203e+02 7.36878574e-01]	[5.23934937e+02 8.08628601e+02 6.73673868e-01]	[4.95646667e+02 7.36772766e+02 6.17601454e-01]	[4.77634338e+02 8.93356445e+02 8.44178200e-01]	[4.59668854e+02 8.90762207e+02 8.47276509e-01]	[4.82800720e+02 8.57401062e+02 7.52937198e-01]
[449.50299072 274.91421509 0.87325585]	[446.89422607 336.51925659 0.87378174]	[377.66500854 339.06893921 0.84460324]	[339.20739746 441.78747559 0.90315998]	[315.93569946 544.52752686 0.87667108]	[521.18817139 331.47747803 0.81367278]	[544.37335205 439.23947144 0.89701438]	[567.51409912 544.4364624 0.87511379]	[480.13562012 552.11853027 0.6588285 ]	[436.61221313 559.74316406 0.63514751]	[4.49435974e+02 7.26545593e+02 7.13284254e-01]	[4.77588348e+02 8.52183411e+02 8.39342475e-01]	[521.31231689 544.45495605 0.65830809]	[546.96118164 708.63067627 0.80079186]	[505.98764038 747.09619141 0.83953166]	[439.10977173 257.1307373 0.91704208]	[462.2098999 256.99734497 0.95447582]	[418.54550171 244.20394897 0.83096892]	[480.16821289 236.6643219 0.80496013]	[5.21341431e+02 8.16393921e+02 7.09031165e-01]	[5.28984253e+02 8.08640503e+02 6.40634358e-01]	[5.00742035e+02 7.39401550e+02 6.69578373e-01]	[4.77639160e+02 8.93374512e+02 8.51426303e-01]	[4.59664368e+02 8.90777710e+02 8.54622602e-01]	[4.82797180e+02 8.57364014e+02 7.60617614e-01]
[441.79605103 274.97695923 0.92542273]	[441.92236328 336.5864563 0.90875131]	[375.07907104 339.26278687 0.82360291]	[339.16574097 451.99743652 0.86443955]	[316.07409668 552.06781006 0.86219406]	[516.18798828 331.42547607 0.79016411]	[544.36346436 439.15182495 0.89194393]	[572.63201904 544.31945801 0.84658247]	[480.25930786 557.1963501 0.68459141]	[439.10073853 562.33331299 0.66911757]	[446.93127441 726.53137207 0.7369253 ]	[4.77611206e+02 8.52268188e+02 8.43023837e-01]	[523.7769165 546.94018555 0.67227507]	[559.77307129 708.58343506 0.78534937]	[516.21173096 749.57067871 0.81881851]	[426.42337036 257.18637085 0.86925203]	[457.16061401 257.05459595 0.9122777 ]	[405.85531616 249.33869934 0.81180352]	[469.99227905 241.71705627 0.70401788]	[5.26507141e+02 8.23986450e+02 6.60743296e-01]	[5.39296082e+02 8.11175232e+02 6.41118169e-01]	[5.03287659e+02 7.44466858e+02 6.83125317e-01]	[4.75154816e+02 8.93396423e+02 8.51062894e-01]	[4.59629639e+02 8.90807373e+02 8.63812566e-01]	[4.82853516e+02 8.59948730e+02 7.54504085e-01]
[439.1366272 275.0045166 0.92543983]	[441.7260437 336.63973999 0.92662764]	[369.95153809 344.26785278 0.77555639]	[339.12728882 457.08706665 0.89347708]	[318.53747559 559.81530762 0.89077562]	[508.46429443 328.8805542 0.80088031]	[544.36358643 436.65875244 0.88101172]	[582.79632568 539.27349854 0.865134 ]	[480.31100464 552.10986328 0.69376969]	[439.16189575 562.31225586 0.69120556]	[4.46914948e+02 7.23926025e+02 7.10623860e-01]	[4.77613342e+02 8.52237366e+02 8.42636287e-01]	[523.84344482 541.90606689 0.68372369]	[564.83795166 706.07000732 0.77540976]	[521.30267334 749.63665771 0.83816159]	[421.23968506 259.60305786 0.91992277]	[446.91647339 257.11743164 0.89618438]	[400.64212036 249.401474 0.8504318 ]	[462.41207886 246.77992249 0.81255764]	[5.41815369e+02 8.26603149e+02 6.97114050e-01]	[5.46946045e+02 8.11292786e+02 6.20113373e-01]	[5.03456970e+02 7.46969116e+02 6.87417984e-01]	[4.75123260e+02 8.93407654e+02 8.54991794e-01]	[4.59605408e+02 8.90814026e+02 8.65289569e-01]	[4.82868683e+02 8.57450134e+02 7.51949251e-01]
[431.49386597 275.0619812 0.88087624]	[439.11480713 339.08615112 0.91095895]	[364.81561279 352.00006104 0.77626151]	[336.70898438 459.82000732 0.93597293]	[318.58963013 564.98529053 0.91158843]	[503.31576538 328.8770752 0.82792979]	[544.47052002 436.57614136 0.86910295]	[585.54211426 531.56817627 0.86074358]	[482.87509155 554.66662598 0.70538211]	[441.69204712 562.3972168 0.70270216]	[4.54545746e+02 7.26611206e+02 7.11505532e-01]	[4.77598328e+02 8.52200928e+02 8.32668304e-01]	[526.48706055 544.37054443 0.66776097]	[565.02209473 708.5869751 0.72077054]	[536.72436523 749.76470947 0.81044298]	[418.5652771 259.67480469 0.89203888]	[441.68667603 257.09011841 0.96067697]	[398.01065063 251.90708923 0.82150042]	[459.63098145 241.71723938 0.7755667 ]	[5.49515198e+02 8.29086914e+02 7.18758047e-01]	[5.62302856e+02 8.13745178e+02 6.29893839e-01]	[5.21290100e+02 7.44536804e+02 7.21628845e-01]	[4.75118134e+02 8.93421753e+02 8.43598723e-01]	[4.59608032e+02 8.90816162e+02 8.53281498e-01]	[4.82860107e+02 8.57418579e+02 7.41564035e-01]
[421.23071289 275.12072754 0.93438888]	[434.04907227 339.12051392 0.87962747]	[359.80258179 354.58383179 0.80905002]	[336.68847656 462.28582764 0.92397171]	[318.64248657 570.07440186 0.8759113 ]	[500.77651978 326.35214233 0.81696868]	[546.98486328 431.49240112 0.828991 ]	[595.73895264 523.93444824 0.84811234]	[485.36306763 552.08123779 0.68935829]	[441.81350708 562.36212158 0.69721425]	[4.57091187e+02 7.23982849e+02 6.68512106e-01]	[4.77613831e+02 8.49795532e+02 8.34653676e-01]	[529.0491333 541.81835938 0.65180147]	[580.35797119 703.40594482 0.71182531]	[541.94805908 752.23626709 0.86258042]	[403.38427734 262.15661621 0.84892678]	[434.11413574 257.16616821 0.89078218]	[382.8053894 254.44038391 0.85196054]	[446.91519165 246.77032471 0.78213221]	[5.62436218e+02 8.29133972e+02 7.77822256e-01]	[5.72663635e+02 8.13817383e+02 6.24462247e-01]	[5.26448242e+02 7.49570251e+02 7.30223894e-01]	[4.75114716e+02 8.93388977e+02 8.49037349e-01]	[4.57209229e+02 8.90778259e+02 8.44829559e-01]	[4.82884796e+02 8.57389709e+02 7.26292372e-01]
[416.08972168 277.58358765 0.91830671]	[423.83911133 339.23883057 0.89637911]	[357.1960144 359.61825562 0.84917641]	[336.61758423 467.49902344 0.86604267]	[318.64233398 582.76538086 0.90023959]	[495.63546753 323.73345947 0.79882574]	[547.07653809 421.34353638 0.85238051]	[603.44775391 511.0737915 0.86011642]	[493.06350708 554.6852417 0.66024709]	[446.86724854 564.92724609 0.6798476 ]	[459.67422485 729.12286377 0.75905079]	[4.75165894e+02 8.52332520e+02 8.21378171e-01]	[539.24249268 541.86029053 0.67125553]	[588.10650635 700.85321045 0.71132445]	[557.17254639 752.17541504 0.79003292]	[398.17791748 267.28869629 0.9082936 ]	[421.37426758 259.65475464 0.91293055]	[377.64703369 256.97943115 0.89234161]	[441.68972778 251.91603088 0.86489964]	[5.80341248e+02 8.26665466e+02 7.43234754e-01]	[5.87993469e+02 8.11326111e+02 6.25197172e-01]	[5.41733948e+02 7.47166321e+02 7.13272810e-01]	[4.75135162e+02 8.93440430e+02 8.42580616e-01]	[4.57214600e+02 8.90848145e+02 8.51999760e-01]	[4.82834778e+02 8.62553589e+02 7.05103278e-01]
[403.36276245 280.10284424 0.8712799 ]	[421.15585327 344.24838257 0.88803136]	[354.54394531 362.3102417 0.80120039]	[336.54086304 480.13491821 0.89454961]	[318.70166016 585.43127441 0.91393936]	[485.46975708 321.25424194 0.81776851]	[552.09674072 418.72372437 0.85175806]	[608.61401367 503.29577637 0.8805669 ]	[498.22998047 554.6217041 0.68566185]	[454.56988525 564.97064209 0.67983037]	[459.82772827 729.21160889 0.77560496]	[4.77590088e+02 8.52348816e+02 8.25301826e-01]	[541.8135376 539.27178955 0.69035625]	[600.86383057 690.65057373 0.74876833]	[565.02319336 757.34924316 0.84581959]	[390.49072266 272.33990479 0.84304267]	[418.59854126 259.70645142 0.90405297]	[364.87350464 257.12857056 0.81435412]	[434.01599121 251.87260437 0.76394403]	[5.95739624e+02 8.29081543e+02 7.31696129e-01]	[6.05967102e+02 8.13750549e+02 6.91416621e-01]	[5.49511719e+02 7.54798523e+02 7.14790344e-01]	[4.75146851e+02 8.93451233e+02 8.48343909e-01]	[4.59609344e+02 8.90859070e+02 8.59851837e-01]	[4.82845032e+02 8.62577759e+02 7.12662637e-01]
[398.24505615 280.24627686 0.89508533]	[416.1756897 346.84152222 0.85487252]	[349.39205933 369.95361328 0.76895589]	[336.49453735 482.76177979 0.89806134]	[318.77728271 590.57495117 0.86786157]	[482.75863647 321.22915649 0.84815139]	[549.57855225 408.47253418 0.78704298]	[616.27246094 493.10623169 0.8077178 ]	[500.89001465 554.67956543 0.70311296]	[459.70535278 567.54949951 0.68422782]	[462.24713135 729.21484375 0.77538019]	[4.77626770e+02 8.52239319e+02 8.42899144e-01]	[544.37438965 539.21118164 0.68148607]	[606.07037354 688.06738281 0.74622113]	[582.99719238 752.2701416 0.85602552]	[380.25357056 274.9385376 0.91933489]	[405.88955688 264.71035767 0.83951193]	[359.63882446 262.24893188 0.86464369]	[421.34890747 251.95251465 0.8242358 ]	[6.16243530e+02 8.29054993e+02 6.94518924e-01]	[6.23995544e+02 8.13742920e+02 6.58881783e-01]	[564.98834229 754.76220703 0.77590472]	[4.77625732e+02 8.93420959e+02 8.54832351e-01]	[4.59641998e+02 8.90834961e+02 8.55177045e-01]	[4.82847107e+02 8.59962646e+02 7.02790022e-01]
[393.0682373 285.32791138 0.83703703]	[413.51751709 349.38186646 0.82269323]	[344.25949097 377.49865723 0.79560596]	[336.4420166 482.90997314 0.86217231]	[321.26522827 598.29229736 0.84949344]	[477.74081421 321.17181396 0.82797021]	[549.56665039 403.28427124 0.82195348]	[621.4152832 482.73901367 0.90411252]	[503.42105103 557.21948242 0.72010124]	[462.19689941 572.59466553 0.69023997]	[462.34777832 726.63690186 0.79622006]	[477.68444824 852.25360107 0.85609066]	[546.97821045 539.21478271 0.67169034]	[623.83251953 670.12457275 0.77619177]	[600.82122803 752.17022705 0.84098518]	[377.58627319 275.08892822 0.95146537]	[400.69781494 269.88391113 0.90997511]	[354.59268188 272.34625244 0.84755725]	[418.6289978 254.48880005 0.85505295]	[6.36773499e+02 8.21491089e+02 6.88983440e-01]	[6.44415283e+02 8.08743164e+02 6.87744558e-01]	[5.82829834e+02 7.57308472e+02 7.55770624e-01]	[4.77661621e+02 8.93380920e+02 8.68440270e-01]	[4.59700775e+02 8.90786011e+02 8.65816474e-01]	[4.82838531e+02 8.62492188e+02 7.12303758e-01]
[382.80819702 292.96737671 0.8911491 ]	[405.89437866 351.91879272 0.82651305]	[341.78475952 380.11334229 0.80653846]	[336.48171997 490.52636719 0.81762958]	[326.30609131 603.46307373 0.87090266]	[469.99789429 318.72994995 0.82000333]	[546.98962402 398.28161621 0.86697841]	[623.97387695 480.33007812 0.92157233]	[505.92471313 557.21850586 0.71829385]	[462.35873413 575.17669678 0.68906903]	[464.84545898 734.21765137 0.7566539 ]	[480.12594604 852.32244873 0.86393344]	[547.03204346 534.18115234 0.66706169]	[626.61242676 667.51196289 0.81411642]	[606.12237549 752.23156738 0.86220121]	[367.41296387 277.69946289 0.87659371]	[395.61419678 274.92938232 0.90906847]	[344.31790161 275.00238037 0.81686246]	[408.44326782 256.95211792 0.83573025]	[6.49649170e+02 8.11206726e+02 7.70290554e-01]	[6.59791809e+02 8.00985474e+02 6.91111147e-01]	[5.95677490e+02 7.57370667e+02 7.24972129e-01]	[4.77737732e+02 8.93366760e+02 8.62353206e-01]	[4.59773926e+02 8.90773804e+02 8.69322419e-01]	[4.82880280e+02 8.65077332e+02 7.26852119e-01]
[380.15606689 295.46414185 0.92732537]	[403.31536865 354.46447754 0.87068868]	[341.68771362 380.31109619 0.799694 ]	[336.48498535 498.18301392 0.8477841 ]	[333.94021606 608.54595947 0.84801561]	[464.92468262 318.75146484 0.83226287]	[546.98565674 398.11355591 0.85272664]	[623.95349121 475.10449219 0.85704058]	[508.46350098 557.1895752 0.69968432]	[464.84686279 572.6651001 0.67709303]	[464.8348999 729.10577393 0.77893531]	[480.16616821 852.32830811 0.8662194 ]	[549.52856445 531.61566162 0.6508761 ]	[636.78082275 664.99597168 0.80847716]	[623.82714844 749.58551025 0.90290523]	[359.80123901 280.22906494 0.8933847 ]	[387.90493774 275.04898071 0.8901149 ]	[339.22821045 277.52145386 0.88445663]	[400.84957886 257.01965332 0.91319668]	[6.65018005e+02 8.06131287e+02 8.00789058e-01]	[6.67635254e+02 7.90773315e+02 7.30859995e-01]	[605.90466309 752.23577881 0.77379251]	[4.77743042e+02 8.93388000e+02 8.56584489e-01]	[4.59781830e+02 8.90788330e+02 8.63842487e-01]	[4.82922852e+02 8.65124634e+02 7.18932033e-01]
[375.11605835 298.00534058 0.91349757]	[400.86889648 357.03375244 0.90725052]	[339.22137451 385.3977356 0.7948311 ]	[336.62203979 500.88919067 0.8994559 ]	[336.5249939 608.61206055 0.87855202]	[464.86151123 321.19940186 0.82701313]	[546.94012451 398.11798096 0.86020786]	[623.9296875 472.59854126 0.85313463]	[505.98632812 552.14819336 0.70029211]	[464.85083008 572.64215088 0.67953348]	[464.84686279 729.05090332 0.775253 ]	[480.18310547 852.29431152 0.87371266]	[547.05535889 529.01062012 0.6602478 ]	[641.81726074 659.84185791 0.75655639]	[626.58325195 747.01513672 0.88729811]	[357.14758301 287.83929443 0.89371103]	[380.23812866 277.57272339 0.94579172]	[336.67724609 277.73214722 0.8072114 ]	[398.25973511 257.15841675 0.94564551]	[6.70189636e+02 7.95839355e+02 7.73244262e-01]	[6.80381775e+02 7.88064026e+02 7.61255324e-01]	[616.26013184 749.67431641 0.77814406]	[4.77746857e+02 8.93402710e+02 8.50046277e-01]	[4.59787598e+02 8.90783020e+02 8.56477737e-01]	[4.82947174e+02 8.65050171e+02 7.20827997e-01]
[375.00115967 298.06185913 0.90545559]	[400.79580688 357.10250854 0.92716533]	[339.16210938 390.45547485 0.80167633]	[339.11752319 500.75997925 0.90205866]	[339.13171387 611.15765381 0.88528627]	[462.42745972 321.20883179 0.83192164]	[544.4732666 398.19384766 0.88770151]	[623.83905029 477.60253906 0.87017941]	[505.96264648 552.10919189 0.70748287]	[464.82192993 572.61456299 0.68355834]	[467.42572021 726.51763916 0.75601363]	[480.2310791 852.26959229 0.88088006]	[547.02575684 526.51544189 0.66905445]	[641.93804932 659.80059814 0.75240237]	[634.20489502 741.9342041 0.81403893]	[357.0737915 290.43075562 0.90325081]	[380.0965271 277.66278076 0.94796985]	[336.56195068 285.25338745 0.7675482 ]	[398.15753174 257.20883179 0.93587375]	[6.77782776e+02 7.90798889e+02 7.89652109e-01]	[6.82939392e+02 7.83015015e+02 7.62130260e-01]	[623.85357666 746.9317627 0.78678405]	[4.77737183e+02 8.95858093e+02 8.40001404e-01]	[4.59790894e+02 8.90824280e+02 8.51622701e-01]	[4.82957123e+02 8.62507080e+02 7.27964222e-01]
[372.50985718 298.1086731 0.8918615 ]	[400.79428101 357.09439087 0.92741299]	[339.17352295 390.44061279 0.80418861]	[339.23608398 500.81668091 0.90848041]	[341.68286133 613.67700195 0.86496913]	[462.40594482 321.19213867 0.83877152]	[544.47766113 400.70556641 0.89703447]	[623.81402588 480.29537964 0.91305876]	[505.94799805 552.11639404 0.70728111]	[462.42337036 572.61425781 0.68158531]	[4.75111176e+02 7.29050720e+02 7.27820337e-01]	[480.23571777 852.23413086 0.87681657]	[547.01763916 526.50750732 0.66841388]	[644.31134033 664.86865234 0.77653164]	[636.73901367 734.21905518 0.80341709]	[357.00476074 292.90362549 0.90484571]	[377.7220459 277.70050049 0.94897723]	[336.53451538 287.79684448 0.70649779]	[398.11123657 257.20980835 0.92994416]	[675.27813721 790.60284424 0.80269986]	[6.82917542e+02 7.77868042e+02 7.38441944e-01]	[623.94647217 736.84228516 0.7806173 ]	[4.80171173e+02 8.93457886e+02 8.35751295e-01]	[4.59795380e+02 8.90802734e+02 8.46715808e-01]	[4.82949249e+02 8.59985046e+02 7.19329774e-01]
[372.50872803 298.10888672 0.89168072]	[400.79925537 357.08447266 0.92580783]	[339.17999268 390.41317749 0.8022837 ]	[339.23629761 500.81378174 0.9080987 ]	[341.68539429 613.68121338 0.86469686]	[462.40744019 321.19250488 0.8386265 ]	[544.47741699 400.70233154 0.89738983]	[623.81329346 480.29699707 0.91277856]	[505.94366455 552.09741211 0.70720309]	[462.41955566 572.59906006 0.68160468]	[4.75110291e+02 7.29042969e+02 7.28570819e-01]	[480.23513794 852.23590088 0.87607068]	[547.01068115 526.49346924 0.6704728 ]	[644.31054688 662.44500732 0.77359217]	[636.74243164 734.21759033 0.8029508 ]	[357.00405884 292.90405273 0.90485644]	[377.72113037 277.70056152 0.94906551]	[336.53579712 287.80151367 0.70712113]	[398.1111145 257.20925903 0.92993563]	[675.27893066 790.60180664 0.8030358 ]	[6.82916077e+02 7.77865601e+02 7.38641143e-01]	[623.94726562 736.84204102 0.77899635]	[4.80167145e+02 8.93454590e+02 8.37107897e-01]	[4.59792206e+02 8.90797302e+02 8.47037911e-01]	[4.82950836e+02 8.59986816e+02 7.19655514e-01]
[372.51071167 298.09329224 0.89561015]	[400.84817505 357.07189941 0.91760087]	[339.23147583 387.8793335 0.80260742]	[339.27191162 500.82678223 0.90592432]	[344.33868408 608.64575195 0.83286703]	[464.83474731 321.22488403 0.82844836]	[544.39678955 400.79650879 0.88658172]	[618.80767822 482.86160278 0.86452532]	[505.9765625 557.18359375 0.71276796]	[462.41644287 575.22167969 0.68199468]	[475.0814209 726.63861084 0.72789705]	[480.23178101 852.22686768 0.87829012]	[547.0447998 531.56170654 0.66557276]	[641.80462646 664.98529053 0.76353633]	[631.68817139 731.66516113 0.826765 ]	[356.99475098 292.86975098 0.89736849]	[377.72854614 277.67419434 0.95262712]	[336.53656006 285.30703735 0.69111884]	[398.13494873 257.18753052 0.94149059]	[670.16577148 788.00067139 0.8173545 ]	[6.77818542e+02 7.70253662e+02 7.56530464e-01]	[623.88256836 731.75134277 0.77729636]	[4.80165070e+02 8.95837524e+02 8.40934575e-01]	[4.59798523e+02 8.90809082e+02 8.52097273e-01]	[4.82942352e+02 8.59957458e+02 7.21667230e-01]
[374.97665405 298.00631714 0.89451516]	[403.26049805 357.01367188 0.90109515]	[339.26266479 385.31787109 0.80644226]	[341.72982788 500.77563477 0.88532579]	[352.00003052 608.53637695 0.84838706]	[464.89685059 321.20800781 0.82732838]	[544.34295654 405.91125488 0.86266547]	[608.62213135 487.96478271 0.83340627]	[505.99780273 557.2243042 0.70999825]	[462.39929199 575.20245361 0.68462873]	[467.43737793 726.51318359 0.73212695]	[480.22753906 852.27508545 0.87040365]	[552.08734131 536.65283203 0.65187955]	[634.17150879 672.65734863 0.75195909]	[626.62841797 731.6864624 0.87188321]	[357.07330322 287.88272095 0.8963697 ]	[380.0982666 277.58840942 0.94860142]	[336.69827271 282.71096802 0.69759482]	[398.2088623 257.12936401 0.96060246]	[667.57629395 788.06872559 0.84548128]	[6.72677063e+02 7.72696411e+02 7.47785330e-01]	[621.29309082 731.67089844 0.73426133]	[4.77731140e+02 8.93454956e+02 8.39098513e-01]	[4.59780029e+02 8.90803650e+02 8.50081921e-01]	[4.85360931e+02 8.62512634e+02 7.12582171e-01]
[377.578125 295.40048218 0.90594172]	[405.83538818 351.98269653 0.84111112]	[341.76992798 380.15628052 0.82057095]	[349.41223145 495.63235474 0.78357643]	[357.02871704 603.42504883 0.89660776]	[469.96273804 318.76153564 0.8186388 ]	[541.85430908 416.15063477 0.87249136]	[603.39147949 500.85098267 0.92863667]	[503.30206299 554.68804932 0.71821058]	[459.72369385 570.11010742 0.6886676 ]	[462.40737915 729.12817383 0.7981475 ]	[480.11056519 852.26324463 0.86852753]	[544.49847412 531.61541748 0.6822235 ]	[623.99060059 670.18450928 0.75319517]	[623.78729248 736.79907227 0.84174263]	[359.58691406 280.17269897 0.91840124]	[382.71923828 274.98776245 0.91744679]	[339.19070435 277.59997559 0.82808739]	[400.72714233 256.96862793 0.97136831]	[6.52164734e+02 7.90715271e+02 7.89414883e-01]	[6.64844604e+02 7.82942993e+02 7.42865443e-01]	[605.95629883 734.28967285 0.75064307]	[4.77652344e+02 8.93408447e+02 8.48701358e-01]	[4.59709412e+02 8.90787781e+02 8.58112872e-01]	[4.82870056e+02 8.62502136e+02 7.29882538e-01]
[377.71099854 290.37481689 0.894382 ]	[408.40625 346.8586731 0.81342119]	[341.82269287 377.65170288 0.81355321]	[352.00219727 490.49655151 0.77876133]	[357.08670044 603.28820801 0.88631678]	[472.60012817 318.62207031 0.834135 ]	[541.78094482 418.56173706 0.86753637]	[600.8036499 503.40344238 0.88869607]	[500.86608887 552.10705566 0.7143454 ]	[459.67477417 567.53125 0.70065343]	[462.44213867 726.4979248 0.76246774]	[480.12808228 852.25341797 0.86915243]	[544.43383789 534.10168457 0.6927343 ]	[621.37347412 685.45690918 0.75537217]	[613.7074585 736.86578369 0.82220256]	[359.73117065 277.61206055 0.94128335]	[382.85766602 272.40255737 0.8698296 ]	[341.73449707 275.09848022 0.77257156]	[403.29580688 254.46426392 0.92280221]	[644.45452881 795.84179688 0.81654519]	[6.49663574e+02 7.85599854e+02 7.62335539e-01]	[603.44561768 734.23376465 0.81833613]	[4.77692383e+02 8.93402100e+02 8.44029129e-01]	[4.59736206e+02 8.90777161e+02 8.45674634e-01]	[4.82875793e+02 8.62510620e+02 7.24555969e-01]
[380.10186768 282.74591064 0.88406426]	[410.98474121 344.32931519 0.81455302]	[344.25802612 377.58016968 0.80649674]	[354.48883057 485.40826416 0.82101548]	[357.2298584 598.24328613 0.87283677]	[477.64682007 318.55966187 0.85278523]	[541.77844238 418.6038208 0.87242973]	[595.67388916 503.48403931 0.84867108]	[500.8364563 552.09332275 0.71485519]	[459.6399231 567.50238037 0.69791114]	[462.42224121 723.95013428 0.74316216]	[480.15139771 852.22546387 0.87395763]	[544.41705322 534.11120605 0.68926972]	[616.21691895 688.03900146 0.76094913]	[608.49719238 741.91577148 0.87573403]	[359.79324341 275.06295776 0.93298888]	[385.39920044 264.77694702 0.82807255]	[341.74310303 272.49963379 0.74892521]	[405.90917969 251.94062805 0.86477029]	[6.29151611e+02 8.00966187e+02 7.55027592e-01]	[6.44485046e+02 7.88193115e+02 7.78359771e-01]	[603.28216553 736.82940674 0.80136269]	[4.77723602e+02 8.93436829e+02 8.31312180e-01]	[4.59766571e+02 8.90802917e+02 8.31048667e-01]	[4.82895874e+02 8.59976990e+02 7.32820272e-01]
[380.22631836 280.12753296 0.91277218]	[413.5489502 341.74298096 0.84304011]	[344.33569336 374.9960022 0.78245234]	[354.58987427 482.80422974 0.87094957]	[359.62084961 593.14746094 0.88088125]	[480.1272583 316.1427002 0.8681708]	[541.76141357 418.6439209 0.87625349]	[590.59643555 508.45950317 0.83260727]	[500.78967285 554.66345215 0.71045452]	[457.20339966 567.52832031 0.68658835]	[462.44747925 726.55627441 0.7542448 ]	[480.16723633 852.22589111 0.87805271]	[544.40527344 536.70037842 0.6890831 ]	[608.59515381 690.63775635 0.77093977]	[603.52679443 741.89385986 0.88976485]	[362.25961304 274.90863037 0.90768421]	[390.48171997 259.6937561 0.85900742]	[349.38043213 274.88903809 0.53050005]	[413.55587769 251.86756897 0.87545818]	[6.26426453e+02 8.05999878e+02 8.03634942e-01]	[6.39320068e+02 7.90678711e+02 7.18834937e-01]	[590.61608887 734.28814697 0.75385857]	[4.77722534e+02 8.93456360e+02 8.31078470e-01]	[4.59771393e+02 8.90815125e+02 8.30209792e-01]	[4.82926147e+02 8.59970520e+02 7.39189446e-01]
[382.75543213 277.57806396 0.91470289]	[416.08636475 339.24118042 0.88234591]	[349.37991333 367.36856079 0.77683526]	[357.02755737 482.76016235 0.89652252]	[359.64547729 588.10076904 0.89656979]	[480.27130127 316.09963989 0.87096286]	[541.7744751 418.73812866 0.8797192 ]	[588.10870361 513.56799316 0.82778955]	[500.74118042 554.64678955 0.7070654 ]	[457.18914795 567.48455811 0.6913377 ]	[464.85153198 721.40441895 0.74271792]	[480.1574707 852.21008301 0.87576973]	[544.32830811 536.72839355 0.69458801]	[605.98925781 685.53710938 0.72716177]	[600.88647461 739.37322998 0.8325702 ]	[369.93209839 269.89932251 0.85032004]	[395.55715942 257.19445801 0.91466939]	[354.49185181 264.76205444 0.55802709]	[418.54925537 246.79727173 0.8845771 ]	[623.83862305 803.54278564 0.8036654 ]	[6.29166992e+02 7.90640930e+02 7.29088366e-01]	[585.46081543 734.29516602 0.7803598 ]	[4.77724487e+02 8.95860535e+02 8.21204901e-01]	[4.59772980e+02 8.90826111e+02 8.27009439e-01]	[4.82887421e+02 8.59928589e+02 7.32620358e-01]
[390.44091797 275.10568237 0.88017869]	[418.60794067 339.15567017 0.91448283]	[351.9397583 362.26455688 0.79801005]	[357.05136108 480.29745483 0.90893972]	[359.64477539 585.49450684 0.93142349]	[482.81930542 316.08987427 0.87467778]	[541.81170654 421.17132568 0.88765353]	[587.99658203 518.71069336 0.88044536]	[500.72332764 554.67810059 0.70061427]	[457.12774658 567.48425293 0.68664986]	[462.41134644 718.86547852 0.7530356 ]	[480.16992188 852.21331787 0.87696588]	[544.35638428 539.23168945 0.69409078]	[603.29467773 693.16564941 0.77768177]	[590.65673828 744.5526123 0.8390916 ]	[375.10437012 264.74926758 0.86786598]	[398.19238281 257.02041626 0.95893925]	[357.21511841 262.15579224 0.69158047]	[418.74291992 239.1574707 0.9411428 ]	[6.16220581e+02 8.06033386e+02 7.68425941e-01]	[6.26479797e+02 7.90712585e+02 7.65631855e-01]	[582.93530273 741.91436768 0.85332668]	[4.77713501e+02 8.95893066e+02 8.13185751e-01]	[4.59764099e+02 8.90853760e+02 8.21307778e-01]	[4.82934143e+02 8.59952942e+02 7.29509830e-01]
[395.57949829 274.89648438 0.89197159]	[418.78994751 336.68295288 0.92901367]	[354.48132324 359.66033936 0.82571262]	[357.09161377 477.7434082 0.8872245 ]	[359.64373779 582.91357422 0.93348491]	[485.38366699 316.07601929 0.86947709]	[541.84020996 421.15628052 0.89543355]	[585.56762695 521.21881104 0.91262901]	[498.2401123 554.63476562 0.68780077]	[454.54675293 564.97631836 0.67831635]	[462.40982056 716.32391357 0.75804698]	[480.19604492 852.19049072 0.88319355]	[541.91125488 539.25897217 0.69607937]	[595.67370605 688.13323975 0.71698552]	[585.54437256 747.00756836 0.90144378]	[377.66067505 259.59371948 0.92292219]	[400.77017212 254.5062561 0.95872116]	[359.71600342 257.18078613 0.71486938]	[421.31149292 239.07266235 0.94353217]	[6.06087769e+02 8.06035339e+02 7.85935402e-01]	[6.23859253e+02 7.90721375e+02 7.53068626e-01]	[580.32562256 744.53924561 0.80523932]	[4.77732178e+02 8.95917053e+02 8.10413718e-01]	[4.59781891e+02 8.93223755e+02 8.18571210e-01]	[4.82955353e+02 8.57440857e+02 7.33223140e-01]
[398.17880249 269.83935547 0.90813112]	[421.31265259 336.58596802 0.92313981]	[357.06137085 357.09262085 0.84529674]	[357.11578369 475.12966919 0.86343324]	[359.64859009 580.29064941 0.90463853]	[488.00256348 316.08203125 0.84825867]	[541.88012695 421.19961548 0.89696568]	[585.47528076 521.40454102 0.92471367]	[498.14331055 552.07250977 0.67180681]	[451.99935913 564.85528564 0.66842222]	[462.31524658 718.88598633 0.7511524 ]	[480.16516113 849.78973389 0.8804509 ]	[541.82177734 539.23803711 0.68402952]	[588.05096436 693.24035645 0.73777652]	[585.32641602 747.01092529 0.91015065]	[380.21704102 257.05148315 0.95563138]	[403.40463257 251.96881104 0.89218324]	[362.3366394 256.95812988 0.56700093]	[426.40588379 236.54884338 0.91202253]	[603.40484619 808.59790039 0.81829858]	[6.13729675e+02 7.93303345e+02 7.07958043e-01]	[5.72578979e+02 7.44417480e+02 7.30000019e-01]	[4.80155640e+02 8.95914734e+02 8.11637223e-01]	[4.59802185e+02 8.93228271e+02 8.13910544e-01]	[4.82915588e+02 8.57374878e+02 7.38133371e-01]
[400.67453003 262.23937988 0.90017462]	[423.82571411 336.53759766 0.90126395]	[357.19000244 354.59155273 0.84580982]	[357.17279053 472.52301025 0.86025465]	[359.60263062 575.15600586 0.8802619 ]	[495.61395264 316.08480835 0.84752113]	[541.94073486 421.28665161 0.89853066]	[585.38983154 523.86291504 0.93108845]	[495.66342163 549.51049805 0.67178684]	[449.46313477 562.32818604 0.67493975]	[462.25106812 716.25732422 0.76076788]	[480.16055298 852.17266846 0.87245387]	[541.78234863 539.24230957 0.68039274]	[585.35192871 688.15783691 0.72955745]	[580.3092041 747.11920166 0.85267913]	[382.78567505 254.52656555 0.92702383]	[413.50900269 249.38113403 0.85129863]	[369.91687012 254.55331421 0.58048737]	[436.66860962 236.60014343 0.93825579]	[5.93149963e+02 8.08599976e+02 7.87555337e-01]	[6.05990601e+02 7.93317444e+02 7.27821767e-01]	[564.96166992 744.54205322 0.77097005]	[4.80156952e+02 8.95862427e+02 8.17165732e-01]	[4.59802185e+02 8.90837891e+02 8.19106579e-01]	[4.82910095e+02 8.57423035e+02 7.25097179e-01]
[403.25927734 259.70245361 0.88742965]	[428.90686035 336.47180176 0.86971813]	[359.68603516 352.0241394 0.83173746]	[357.16711426 464.9548645 0.87011433]	[357.1769104 570.08929443 0.88246262]	[498.22680664 316.12213135 0.87196875]	[544.29589844 421.35958862 0.90041369]	[582.96228027 523.98126221 0.9096508 ]	[490.55081177 547.00897217 0.67978209]	[444.40698242 562.28149414 0.6932801 ]	[462.18945312 718.88842773 0.76896524]	[480.14181519 852.2097168 0.87080228]	[539.29602051 539.24023438 0.67300546]	[580.35418701 695.77557373 0.71801072]	[570.04473877 747.0557251 0.86066329]	[390.46774292 254.41123962 0.90096664]	[418.54888916 246.75067139 0.88002956]	[377.52584839 254.38002014 0.60078055]	[439.22021484 236.41239929 0.97029823]	[585.50152588 808.68426514 0.83931398]	[6.03306458e+02 7.95863220e+02 7.23580122e-01]	[562.34118652 744.42755127 0.81452 ]	[4.80147888e+02 8.95844910e+02 8.18060756e-01]	[4.59788025e+02 8.90832642e+02 8.24633777e-01]	[4.82915527e+02 8.57463379e+02 7.27361560e-01]
[408.39572144 259.61657715 0.86613262]	[434.0163269 336.46017456 0.86044168]	[359.77337646 351.91729736 0.81388241]	[357.16369629 464.87393188 0.87391818]	[357.10055542 567.574646 0.88365108]	[500.78366089 318.54193115 0.88409299]	[544.3503418 423.8598938 0.88066357]	[582.94787598 526.48583984 0.89578897]	[490.51568604 549.50726318 0.67137104]	[444.35366821 562.2833252 0.69039071]	[462.19012451 721.41552734 0.77597219]	[480.10580444 852.22601318 0.86066151]	[539.27081299 539.29840088 0.66802895]	[572.67303467 706.00921631 0.71336234]	[565.09173584 749.69152832 0.88866466]	[395.60726929 251.96278381 0.91718805]	[418.76828003 244.19154358 0.90184391]	[380.08874512 251.93676758 0.60292643]	[441.69570923 236.41815186 0.98217857]	[580.2868042 811.21386719 0.85385048]	[5.93120117e+02 8.03543640e+02 7.29554713e-01]	[562.32354736 747.09008789 0.81929934]	[4.80153564e+02 8.93407593e+02 8.16750407e-01]	[4.59778168e+02 8.90811218e+02 8.20059955e-01]	[4.82861664e+02 8.59958740e+02 7.23163545e-01]
[416.0300293 257.19042969 0.89335412]	[436.55227661 336.44451904 0.87492186]	[362.24975586 346.85592651 0.8044678 ]	[357.15350342 464.90930176 0.87282133]	[357.06442261 567.54699707 0.88089883]	[503.24639893 318.6031189 0.8854562 ]	[544.39978027 426.37734985 0.86174583]	[582.89562988 529.04333496 0.87272871]	[487.99221802 552.06903076 0.6772697 ]	[441.89196777 562.34429932 0.70584232]	[459.81625366 721.45788574 0.7762928 ]	[4.77732208e+02 8.52265747e+02 8.50899637e-01]	[539.21807861 541.83477783 0.67038262]	[570.0715332 703.47753906 0.70573062]	[564.92242432 749.73760986 0.9161948 ]	[398.17236328 251.85157776 0.92548311]	[421.33654785 241.6771698 0.89386666]	[380.28417969 251.88285828 0.68803811]	[441.92608643 236.45014954 0.9395076 ]	[5.75159180e+02 8.11366516e+02 7.96620667e-01]	[5.88089050e+02 8.06113770e+02 7.24611044e-01]	[559.71264648 747.13061523 0.78774059]	[4.77734314e+02 8.93423218e+02 8.10121953e-01]	[4.59764709e+02 8.90826111e+02 8.18731010e-01]	[4.82854004e+02 8.62490967e+02 7.15761125e-01]
[418.56851196 257.13442993 0.93566859]	[436.69226074 336.47216797 0.8967697 ]	[362.30908203 346.84542847 0.79501683]	[357.17233276 464.88916016 0.87257367]	[356.96218872 567.46893311 0.87003291]	[503.36022949 318.67092896 0.88269401]	[544.46905518 431.5324707 0.84759647]	[582.88189697 531.60406494 0.86225754]	[487.91659546 549.57196045 0.68392015]	[441.83740234 562.30780029 0.70737076]	[459.80786133 721.44580078 0.77314299]	[4.77743042e+02 8.52263733e+02 8.52137089e-01]	[539.1774292 541.84759521 0.66798151]	[570.05780029 703.46533203 0.71652579]	[564.80413818 749.71289062 0.91536194]	[400.62142944 249.36582947 0.91066867]	[423.88613892 241.64064026 0.86684895]	[380.33251953 244.25274658 0.7033208 ]	[446.95565796 234.04997253 0.9072361 ]	[570.0682373 811.29833984 0.81272519]	[5.85564026e+02 8.06030640e+02 7.24931479e-01]	[552.13391113 747.10083008 0.76677239]	[4.80159149e+02 8.93431335e+02 8.08031082e-01]	[4.59787720e+02 8.90845886e+02 8.20047975e-01]	[4.82862976e+02 8.60020630e+02 7.14553356e-01]
[418.74514771 257.0925293 0.9608146 ]	[439.21011353 336.52493286 0.92452669]	[364.86279297 344.35119629 0.78208011]	[357.1784668 464.85906982 0.88307285]	[354.52676392 567.47515869 0.85993284]	[505.8944397 318.7729187 0.8540867]	[544.4977417 434.09494019 0.85102654]	[582.85339355 539.17419434 0.86912382]	[485.46520996 552.09460449 0.68352777]	[441.78662109 562.34075928 0.70969498]	[459.83712769 726.50952148 0.78367102]	[477.74914551 852.26062012 0.85494989]	[536.72570801 544.33178711 0.66319436]	[567.52819824 708.57220459 0.76886326]	[562.4118042 752.22692871 0.89858073]	[400.80297852 249.3216095 0.89219576]	[428.97897339 239.17051697 0.85533917]	[385.3637085 246.84147644 0.67125708]	[454.60159302 236.44862366 0.9211244 ]	[5.67558655e+02 8.13850281e+02 7.82939494e-01]	[5.85501709e+02 8.08590027e+02 7.19052255e-01]	[549.57196045 749.56469727 0.75794625]	[4.80168915e+02 8.93442566e+02 8.08512330e-01]	[4.59795898e+02 8.90854187e+02 8.23107660e-01]	[4.82875061e+02 8.60006775e+02 7.20354259e-01]
[421.21337891 257.1242981 0.96073002]	[439.30987549 336.5953064 0.92798567]	[367.40246582 344.32855225 0.77949375]	[357.17987061 462.40884399 0.89760554]	[351.99353027 567.5057373 0.84027725]	[506.00845337 321.26843262 0.81888878]	[546.92852783 439.1741333 0.87069809]	[582.84405518 541.7868042 0.90521508]	[485.38589478 552.10455322 0.68835968]	[441.7182312 562.33508301 0.71324921]	[459.82687378 721.38903809 0.76523167]	[477.73678589 852.24163818 0.85234976]	[534.17883301 544.3336792 0.65458602]	[567.51934814 706.03070068 0.7547524 ]	[562.35375977 752.24267578 0.89128232]	[403.37930298 249.33039856 0.86188489]	[436.57965088 241.62593079 0.87777692]	[393.03082275 249.34515381 0.66633499]	[459.62380981 236.53208923 0.95147282]	[5.67556274e+02 8.16380310e+02 7.64973104e-01]	[5.85497253e+02 8.08656738e+02 7.15690970e-01]	[547.04296875 749.59075928 0.75383985]	[4.80183807e+02 8.93434326e+02 8.05520236e-01]	[4.59799194e+02 8.90841614e+02 8.17635059e-01]	[4.82858185e+02 8.59947449e+02 7.19542027e-01]
[421.36901855 257.19436646 0.9316622 ]	[441.72079468 336.67318726 0.93121588]	[369.95254517 344.3531189 0.77968615]	[357.17675781 462.39337158 0.90159863]	[351.91235352 567.48095703 0.83584756]	[511.01107788 326.30319214 0.79107273]	[544.52984619 439.1913147 0.88010722]	[582.81048584 541.89892578 0.90251005]	[485.35870361 552.10980225 0.69252837]	[441.71008301 562.34063721 0.71458131]	[462.18655396 721.40472412 0.76346606]	[4.77742615e+02 8.52262634e+02 8.47643316e-01]	[534.11334229 544.34759521 0.65865767]	[565.05737305 706.01794434 0.72094721]	[562.3269043 752.29315186 0.8748976 ]	[408.47924805 251.84547424 0.85385191]	[439.10641479 241.69966125 0.89703131]	[395.59698486 251.81744385 0.72831237]	[459.76519775 236.54940796 0.96419674]	[5.67537476e+02 8.18879089e+02 7.65811980e-01]	[5.85472229e+02 8.08680786e+02 7.17005730e-01]	[5.47029175e+02 7.49612488e+02 7.47223556e-01]	[4.80211609e+02 8.93444763e+02 8.12711477e-01]	[4.59807312e+02 8.93229370e+02 8.16310406e-01]	[4.82861176e+02 8.60000244e+02 6.99947059e-01]
[426.3510437 259.58990479 0.88330317]	[441.82678223 339.11206055 0.9379881 ]	[372.48422241 346.88641357 0.78058845]	[357.19165039 462.33456421 0.90905708]	[344.33972168 567.53637695 0.83749264]	[513.61181641 331.39440918 0.78752047]	[544.49298096 441.677948 0.88450277]	[582.800354 544.42712402 0.90176529]	[485.39074707 559.75714111 0.68047452]	[441.7270813 564.94213867 0.6906516 ]	[462.27017212 729.05657959 0.80115277]	[480.13781738 852.26953125 0.86059463]	[531.62219238 546.96466064 0.64034331]	[564.91650391 708.5559082 0.76682568]	[562.28533936 754.80627441 0.84940106]	[416.0519104 251.8611908 0.88965046]	[439.27853394 244.20278931 0.89979517]	[398.099823 249.34906006 0.76028305]	[462.1791687 236.62358093 0.96665394]	[5.67523193e+02 8.18912109e+02 7.54397035e-01]	[5.85428101e+02 8.08703247e+02 7.12768197e-01]	[5.47013855e+02 7.49637085e+02 7.44263053e-01]	[4.80225037e+02 8.95864441e+02 8.10519814e-01]	[4.62202057e+02 8.93236938e+02 8.15045834e-01]	[4.82891632e+02 8.60002991e+02 7.04970479e-01]
[428.94863892 259.67956543 0.8576411 ]	[441.89056396 339.22143555 0.92299122]	[375.01763916 349.44873047 0.79261923]	[357.18505859 462.27209473 0.91857415]	[341.82601929 567.54248047 0.84874076]	[516.15106201 334.06509399 0.81634951]	[544.53070068 444.34561157 0.85361373]	[582.74047852 546.98132324 0.87372231]	[485.35397339 562.37213135 0.68869984]	[441.69384766 567.5489502 0.66610217]	[462.36703491 729.2321167 0.78545839]	[480.17169189 852.32080078 0.87339807]	[531.57965088 552.08734131 0.63156229]	[564.9730835 711.20855713 0.76187485]	[562.28009033 759.90270996 0.8403641 ]	[418.56097412 251.94067383 0.91946715]	[441.72937012 249.29100037 0.90634638]	[400.6159668 251.84521484 0.74692011]	[462.31152344 239.15545654 0.93897027]	[5.67526611e+02 8.18967957e+02 7.37894475e-01]	[5.85423889e+02 8.08724426e+02 7.04883516e-01]	[5.46990234e+02 7.49750549e+02 7.29425430e-01]	[4.80252716e+02 8.95848328e+02 8.20205986e-01]	[4.62229919e+02 8.93223938e+02 8.31841409e-01]	[4.82894196e+02 8.62527283e+02 7.17356741e-01]
[434.04278564 262.20355225 0.85305047]	[444.32415771 339.26040649 0.90808797]	[377.52593994 349.46221924 0.80815089]	[357.19494629 462.30014038 0.92136663]	[341.71142578 567.58612061 0.8625567 ]	[518.68151855 336.55609131 0.8458423 ]	[544.54241943 446.89877319 0.83582842]	[580.29907227 552.11810303 0.82548887]	[485.37408447 564.89337158 0.68327302]	[441.71908569 570.07580566 0.65703696]	[462.34667969 731.7442627 0.77900416]	[480.18103027 852.30084229 0.87653458]	[531.58990479 557.21038818 0.62968814]	[562.41052246 716.28283691 0.74182212]	[562.22619629 765.02801514 0.85387552]	[418.69760132 254.36251831 0.9511714 ]	[441.87161255 251.82833862 0.91168523]	[400.76055908 254.38404846 0.82193875]	[464.85940552 244.19424438 0.87850553]	[5.67455444e+02 8.21448242e+02 7.55932391e-01]	[5.85363403e+02 8.08726562e+02 7.25911677e-01]	[5.46959656e+02 7.54778259e+02 7.20920086e-01]	[4.80248016e+02 8.95863464e+02 8.14935982e-01]	[4.62222626e+02 8.93229675e+02 8.24254394e-01]	[4.82913177e+02 8.62492676e+02 7.18534946e-01]
[436.68057251 264.74057007 0.86985284]	[444.35043335 341.73596191 0.88635367]	[377.56616211 352.02243042 0.82303059]	[357.17123413 462.41467285 0.90626043]	[341.68243408 572.62640381 0.85128152]	[518.7244873 339.04949951 0.86216205]	[546.93182373 454.63949585 0.83400553]	[580.24212646 559.75323486 0.83490789]	[482.91033936 564.93389893 0.70624626]	[441.68533325 572.59381104 0.66285467]	[462.36071777 736.81695557 0.75692117]	[480.17218018 852.36242676 0.86376268]	[526.53308105 559.72717285 0.65428293]	[562.37438965 718.87078857 0.74300253]	[559.80432129 765.00244141 0.82955146]	[421.14880371 254.44700623 0.95420635]	[444.42202759 251.91642761 0.88655633]	[400.83953857 254.35273743 0.81860226]	[467.42205811 244.26861572 0.848656 ]	[5.65006042e+02 8.21479980e+02 7.57555187e-01]	[5.82925476e+02 8.08733521e+02 7.13312984e-01]	[5.44519531e+02 7.52291138e+02 7.31707275e-01]	[4.80222382e+02 8.95885071e+02 8.12651336e-01]	[4.59829651e+02 8.93250366e+02 8.21244717e-01]	[4.82919891e+02 8.65042297e+02 7.23596513e-01]
[439.17385864 267.29888916 0.89823294]	[446.86737061 344.29327393 0.84552675]	[377.66644287 354.49197388 0.8409102 ]	[357.15951538 464.85696411 0.89610869]	[339.2850647 575.15374756 0.85364586]	[521.20062256 339.20562744 0.87035793]	[546.91815186 457.1499939 0.84929693]	[577.78027344 562.29681396 0.84245956]	[482.88720703 567.46447754 0.69360858]	[439.29870605 575.17810059 0.65504825]	[4.62308746e+02 7.36832703e+02 7.26850450e-01]	[480.15771484 852.33770752 0.86377627]	[526.52185059 562.27972412 0.65423185]	[559.84442139 726.52423096 0.73771715]	[559.703125 765.02539062 0.8027072 ]	[421.3036499 254.50598145 0.9429031 ]	[449.46392822 254.3629303 0.88087988]	[403.40032959 254.50811768 0.74431622]	[472.57855225 251.849823 0.86874694]	[5.64926941e+02 8.24038208e+02 7.49870062e-01]	[5.82831421e+02 8.11196838e+02 6.89022005e-01]	[5.44515625e+02 7.52279724e+02 7.09605753e-01]	[4.80211914e+02 8.95843811e+02 8.24182868e-01]	[4.59827179e+02 8.93223816e+02 8.37033153e-01]	[4.82930054e+02 8.62556396e+02 7.09406674e-01]
[441.66702271 272.34429932 0.92531276]	[449.4395752 349.38031006 0.82285941]	[377.71310425 354.56774902 0.8459959 ]	[357.17218018 464.90557861 0.88993889]	[339.23605347 575.19549561 0.86338937]	[521.3026123 341.73193359 0.85333025]	[544.53570557 459.6239624 0.8695814 ]	[577.70123291 562.46069336 0.84028697]	[482.84710693 567.50360107 0.70083302]	[439.26757812 577.70550537 0.66354883]	[462.28729248 731.69311523 0.76037794]	[4.80118286e+02 8.52324097e+02 8.42350006e-01]	[526.49224854 562.33880615 0.66542244]	[559.77539062 724.03161621 0.73048085]	[554.69744873 767.47076416 0.81664437]	[423.85839844 254.61032104 0.91602373]	[454.62661743 254.47027588 0.90042543]	[410.96105957 256.96722412 0.77066737]	[477.64196777 254.3366394 0.91645014]	[5.64899536e+02 8.26606567e+02 7.78825045e-01]	[5.82786316e+02 8.11309265e+02 6.75917506e-01]	[5.44445435e+02 7.54824158e+02 7.38228381e-01]	[4.80261414e+02 8.95845642e+02 8.11606109e-01]	[4.62212708e+02 8.93236938e+02 8.05643499e-01]	[4.82893463e+02 8.62554382e+02 6.83896422e-01]
[441.75512695 272.4395752 0.93377274]	[449.48031616 352.00128174 0.8322289 ]	[380.10021973 357.02880859 0.85461086]	[357.19866943 464.8991394 0.89539582]	[339.20880127 577.69195557 0.86619788]	[521.32611084 344.27978516 0.83624548]	[544.55175781 459.79089355 0.87842762]	[575.17681885 564.89892578 0.84045088]	[482.81369019 570.07775879 0.70047492]	[439.24655151 580.27386475 0.67426753]	[462.20767212 741.91149902 0.75982916]	[4.77682373e+02 8.54840271e+02 8.17089498e-01]	[526.46765137 564.88500977 0.67377013]	[5.59844360e+02 7.26485718e+02 7.11411834e-01]	[552.13079834 767.47998047 0.81885982]	[426.40890503 256.9942627 0.88934076]	[457.1675415 254.55078125 0.93111432]	[413.57128906 257.03671265 0.80265689]	[480.14886475 254.39247131 0.9476397 ]	[5.62420776e+02 8.26519104e+02 7.83088088e-01]	[5.80263916e+02 8.11246460e+02 6.93678856e-01]	[5.44323242e+02 7.57351501e+02 7.10233927e-01]	[4.80232361e+02 8.93425598e+02 8.20601940e-01]	[4.59786377e+02 8.93236511e+02 8.27820122e-01]	[4.82839447e+02 8.65141418e+02 6.76252484e-01]
[441.81488037 274.90167236 0.93989074]	[452.01217651 354.56533813 0.85021734]	[380.1484375 357.10830688 0.86095989]	[357.20297241 467.41842651 0.88443512]	[339.1831665 577.77923584 0.87487864]	[521.38671875 349.38195801 0.82351351]	[546.95703125 462.30447388 0.86827409]	[575.140625 564.99700928 0.83302659]	[482.82858276 575.19494629 0.6996358 ]	[439.25604248 582.84564209 0.69094712]	[462.18499756 747.04089355 0.77387363]	[4.77669769e+02 8.54919678e+02 8.10137570e-01]	[526.46209717 565.01086426 0.66819537]	[562.35186768 726.45782471 0.75271845]	[549.49249268 765.08581543 0.84294337]	[428.94760132 257.07629395 0.88422829]	[459.59765625 256.95236206 0.94164383]	[416.05102539 257.09802246 0.82741499]	[480.21133423 254.50476074 0.96064097]	[5.62362488e+02 8.26618958e+02 7.97288358e-01]	[5.77705872e+02 8.11313538e+02 6.72595859e-01]	[5.41803345e+02 7.57313293e+02 7.40229249e-01]	[4.80229980e+02 8.93434082e+02 8.16899776e-01]	[4.59785370e+02 8.93251892e+02 8.29834461e-01]	[4.82830872e+02 8.67668213e+02 6.86728776e-01]
[441.84976196 274.9781189 0.93513632]	[454.55059814 356.99298096 0.86166143]	[380.19100952 357.17910767 0.85713804]	[359.56063843 470.02923584 0.87468886]	[339.21353149 580.24737549 0.87507695]	[523.77349854 351.95266724 0.82271791]	[546.97735596 462.30761719 0.86744523]	[572.67303467 565.04504395 0.82743943]	[482.76501465 575.15472412 0.70177191]	[439.20620728 582.80706787 0.68920851]	[459.81201172 747.05633545 0.77272832]	[4.77671417e+02 8.54918396e+02 8.12167108e-01]	[524.01141357 564.97973633 0.67941308]	[559.73657227 726.55645752 0.73590356]	[547.05657959 765.08563232 0.79466778]	[431.49673462 257.13571167 0.87964588]	[459.63647461 257.03723145 0.94108105]	[416.09402466 257.12524414 0.84913957]	[480.27197266 254.58580017 0.964095 ]	[5.62292358e+02 8.29102539e+02 7.71744549e-01]	[5.72652344e+02 8.13837280e+02 6.32219672e-01]	[5.41850281e+02 7.54786865e+02 6.76507056e-01]	[4.80209137e+02 8.95855408e+02 8.04345965e-01]	[4.59764923e+02 8.93267151e+02 8.24208260e-01]	[4.82850616e+02 8.67669250e+02 6.92153394e-01]
[441.92318726 275.01156616 0.93243963]	[454.64614868 357.01623535 0.87349248]	[380.24099731 357.18911743 0.85407925]	[359.61169434 472.53967285 0.87464142]	[339.26135254 580.28509521 0.86953926]	[523.82647705 354.46578979 0.83240879]	[547.00408936 462.38394165 0.85537505]	[575.14794922 567.54162598 0.81356657]	[482.79141235 577.72570801 0.70296979]	[439.21539307 582.86999512 0.69021112]	[459.77938843 749.57049561 0.80525059]	[4.77670654e+02 8.54885376e+02 8.17858219e-01]	[526.41143799 567.51678467 0.66772604]	[557.16387939 729.19055176 0.74052268]	[549.49243164 767.59344482 0.80679399]	[434.07275391 257.16046143 0.8897875 ]	[459.71438599 257.08319092 0.94380438]	[416.16003418 257.12713623 0.85009038]	[480.30029297 254.59225464 0.95636332]	[5.59809692e+02 8.29163208e+02 7.64427900e-01]	[5.70083984e+02 8.16367432e+02 6.35190845e-01]	[5.44343933e+02 7.59895508e+02 6.68883801e-01]	[4.80199371e+02 8.95845825e+02 8.07020783e-01]	[4.59775879e+02 8.93254272e+02 8.28170717e-01]	[4.82855103e+02 8.67630249e+02 6.95097566e-01]
[441.92221069 275.01031494 0.93208885]	[454.63937378 357.01980591 0.87322354]	[380.23168945 357.19287109 0.85558903]	[359.6144104 472.53939819 0.87469363]	[339.26522827 580.28747559 0.8695063 ]	[523.82458496 354.47445679 0.83263934]	[547.00524902 462.38546753 0.85442364]	[575.14501953 567.54089355 0.81327188]	[482.78588867 577.72528076 0.70293558]	[439.20898438 582.87060547 0.69054627]	[459.77786255 747.16925049 0.80319452]	[4.77672852e+02 8.54875183e+02 8.19987059e-01]	[526.40820312 567.51379395 0.66803157]	[557.16455078 729.18054199 0.74060607]	[547.07647705 767.58148193 0.80975461]	[434.07089233 257.16046143 0.88957596]	[459.71179199 257.0819397 0.94378853]	[416.15612793 257.13253784 0.85034055]	[480.30142212 254.59771729 0.95707595]	[5.59813232e+02 8.29165283e+02 7.65787780e-01]	[5.70086487e+02 8.16367065e+02 6.35008156e-01]	[5.44334839e+02 7.59888611e+02 6.71873212e-01]	[4.80190155e+02 8.95842957e+02 8.08370590e-01]	[4.59767639e+02 8.93247437e+02 8.30290198e-01]	[4.82859650e+02 8.67616089e+02 6.95834994e-01]
[444.3347168 275.04400635 0.93075198]	[457.11184692 357.04699707 0.88687605]	[380.27572632 357.21362305 0.85088384]	[359.69122314 472.52896118 0.87033862]	[341.69271851 580.30334473 0.86762077]	[523.83843994 354.54074097 0.84400576]	[547.02404785 462.39349365 0.85015285]	[575.16259766 567.59240723 0.80777287]	[482.78552246 580.2767334 0.70859087]	[439.21533203 582.92498779 0.6890803 ]	[459.79550171 747.16259766 0.80758965]	[4.77707611e+02 8.54852417e+02 8.30577135e-01]	[526.39508057 570.08831787 0.66531646]	[5.54663025e+02 7.31731018e+02 7.19415367e-01]	[549.54162598 767.70574951 0.80489314]	[434.09234619 257.20147705 0.88731229]	[459.75869751 257.10525513 0.94459432]	[418.55682373 259.57424927 0.84267235]	[480.33355713 256.98880005 0.95680928]	[5.59773743e+02 8.29170349e+02 7.77122617e-01]	[5.70056946e+02 8.16397888e+02 6.56253219e-01]	[5.44390198e+02 7.64946533e+02 6.65715873e-01]	[4.80211700e+02 8.93451416e+02 8.17048907e-01]	[4.59784180e+02 8.93236328e+02 8.39414954e-01]	[4.82879364e+02 8.67583618e+02 6.98558867e-01]
[444.36877441 275.05078125 0.92736912]	[457.16925049 357.07183838 0.8948018 ]	[380.29107666 359.58242798 0.8520022 ]	[359.7543335 472.60284424 0.86840391]	[341.7805481 580.31799316 0.85939097]	[523.88220215 356.97085571 0.84958875]	[547.02142334 464.89056396 0.83627737]	[575.15875244 572.5869751 0.7996344 ]	[482.78427124 580.29876709 0.71330875]	[439.22171021 582.94787598 0.6914196 ]	[459.79760742 747.15582275 0.81126976]	[4.77706421e+02 8.54860840e+02 8.33467841e-01]	[524.00524902 570.08648682 0.66889507]	[5.54630920e+02 7.34287354e+02 7.18369126e-01]	[549.52148438 767.68536377 0.79974777]	[436.5453186 259.59060669 0.88283348]	[459.77478027 257.12832642 0.94007063]	[418.59863281 259.61257935 0.84190416]	[480.34945679 257.00814819 0.95633513]	[5.59812683e+02 8.29190063e+02 7.53191769e-01]	[5.70067078e+02 8.18881409e+02 6.34953499e-01]	[5.44364990e+02 7.62492310e+02 6.75045133e-01]	[4.80213745e+02 8.93453918e+02 8.13458264e-01]	[4.59783295e+02 8.93234619e+02 8.39782059e-01]	[4.82879059e+02 8.67588684e+02 6.97941780e-01]
[446.90606689 275.11175537 0.90878963]	[459.62545776 357.13241577 0.91198796]	[382.76312256 359.64251709 0.84180957]	[362.24078369 477.6000061 0.86550474]	[349.45947266 582.85858154 0.87015146]	[523.9442749 357.03326416 0.86061978]	[547.06829834 467.46102905 0.81331348]	[572.67388916 575.14715576 0.79779327]	[482.73880005 580.30999756 0.70987511]	[439.18264771 582.94976807 0.68338323]	[459.82617188 749.73669434 0.78750032]	[4.77697449e+02 8.54925598e+02 8.16234589e-01]	[523.96453857 572.61138916 0.67206621]	[5.49587219e+02 7.47088135e+02 7.18647122e-01]	[5.49608154e+02 7.70193237e+02 6.95969760e-01]	[436.64480591 259.68563843 0.88391572]	[462.18380737 257.2164917 0.92740917]	[418.64202881 259.68478394 0.86637414]	[482.73867798 257.1378479 0.95174164]	[5.59744690e+02 8.29266785e+02 6.80587292e-01]	[5.70092163e+02 8.21483276e+02 5.77609599e-01]	[5.46989014e+02 7.67543213e+02 5.90049267e-01]	[4.80226562e+02 8.93448486e+02 8.12072396e-01]	[4.59774445e+02 8.93229065e+02 8.36719751e-01]	[4.82887695e+02 8.67652527e+02 6.86564922e-01]
[446.9480896 277.50366211 0.90212059]	[459.65551758 357.16610718 0.91489482]	[382.79656982 359.67346191 0.84036839]	[362.30886841 477.6411438 0.86282933]	[354.53479004 585.37091064 0.89190191]	[523.97827148 357.07659912 0.86064631]	[549.53515625 469.9750061 0.7988897 ]	[575.16229248 577.69232178 0.79980671]	[482.7578125 582.85223389 0.70744514]	[439.19775391 585.46203613 0.67866981]	[459.85256958 749.75256348 0.79116988]	[4.77710388e+02 8.59941956e+02 8.08530271e-01]	[523.97338867 575.19329834 0.66084594]	[5.49559021e+02 7.49731262e+02 7.34909356e-01]	[5.54636292e+02 7.72805542e+02 5.00850976e-01]	[436.66696167 262.17114258 0.87460107]	[462.22546387 259.63101196 0.92304963]	[418.70944214 262.23120117 0.8392936 ]	[482.76351929 259.5786438 0.93315667]	[5.59761902e+02 8.29241821e+02 6.00419223e-01]	[5.70069092e+02 8.21460571e+02 5.01244605e-01]	[5.49583435e+02 7.70218384e+02 4.42009747e-01]	[4.80210602e+02 8.95856079e+02 8.11753869e-01]	[4.59769867e+02 8.93238708e+02 8.24700117e-01]	[4.82876282e+02 8.70195679e+02 7.00547397e-01]
[449.44088745 277.55923462 0.89666671]	[459.66998291 359.56677246 0.9195984 ]	[382.81771851 359.75280762 0.83433616]	[364.83450317 477.63534546 0.84720469]	[357.0340271 585.37103271 0.9089815 ]	[523.99206543 357.11367798 0.8676182 ]	[549.57739258 467.49414062 0.78998601]	[575.15838623 577.73480225 0.80747771]	[482.71972656 580.30499268 0.70894384]	[439.17752075 582.9342041 0.68608695]	[462.19363403 749.6885376 0.79543334]	[4.77734467e+02 8.54926636e+02 8.20368111e-01]	[523.93878174 572.6184082 0.66920835]	[5.49577759e+02 7.47066650e+02 6.67879283e-01]	[5.52057983e+02 7.70226685e+02 7.04678774e-01]	[439.07162476 264.72277832 0.87368697]	[462.25619507 259.72790527 0.90967333]	[418.71929932 262.25848389 0.83163249]	[482.80032349 259.66622925 0.92545426]	[5.57239014e+02 8.29220459e+02 7.09086597e-01]	[5.70023743e+02 8.21449890e+02 6.17780983e-01]	[5.46983826e+02 7.67564697e+02 5.86869538e-01]	[4.80219147e+02 8.95851624e+02 8.17496061e-01]	[4.59786926e+02 8.93220276e+02 8.28707159e-01]	[4.82903137e+02 8.67653564e+02 6.93713784e-01]
[449.52316284 277.62997437 0.89366496]	[459.72738647 359.62054443 0.92786473]	[385.32333374 359.76763916 0.82432306]	[367.40509033 480.21020508 0.85814571]	[357.06658936 585.38592529 0.91545016]	[526.40374756 357.19558716 0.87316257]	[552.05957031 470.04309082 0.78401166]	[575.16516113 580.26330566 0.82086366]	[482.77096558 582.8102417 0.71443033]	[439.24411011 585.4118042 0.69512981]	[462.26950073 747.10498047 0.76370573]	[4.77747131e+02 8.54856567e+02 8.29656363e-01]	[523.97467041 575.16741943 0.66720104]	[5.49530518e+02 7.44485291e+02 6.60647392e-01]	[5.49570984e+02 7.70277954e+02 7.64693677e-01]	[439.12814331 267.32992554 0.89800137]	[462.3104248 262.23324585 0.90087217]	[418.79605103 269.81930542 0.79724979]	[482.85702515 259.73181152 0.9089312 ]	[5.57236816e+02 8.29163330e+02 7.57982552e-01]	[5.70026917e+02 8.18897949e+02 6.64854288e-01]	[5.46951050e+02 7.67638184e+02 6.44492269e-01]	[4.80271515e+02 8.93437683e+02 8.20319653e-01]	[4.62199402e+02 8.90858521e+02 8.20447326e-01]	[4.82883820e+02 8.67594666e+02 6.91309273e-01]
[449.51312256 280.09713745 0.87374502]	[459.75012207 359.68209839 0.9301219 ]	[385.3409729 362.21115112 0.81238371]	[372.5291748 480.33642578 0.87942076]	[357.17260742 585.46783447 0.92828172]	[526.42852783 359.57077026 0.87471992]	[552.05212402 470.01998901 0.78557777]	[572.67047119 580.3427124 0.83073783]	[482.80789185 582.90826416 0.71668649]	[439.24954224 585.53027344 0.68691993]	[462.28179932 749.65704346 0.7903564 ]	[4.80116241e+02 8.54902405e+02 8.22565436e-01]	[526.40789795 577.74938965 0.65991634]	[5.49523926e+02 7.49743896e+02 6.98228419e-01]	[5.54638733e+02 7.75314575e+02 4.80582535e-01]	[439.13369751 269.87127686 0.90625274]	[462.32958984 267.27310181 0.89586782]	[421.14672852 269.87542725 0.7765891 ]	[482.88726807 262.21914673 0.9030633 ]	[5.59778320e+02 8.29208374e+02 6.02262259e-01]	[5.70051270e+02 8.18961060e+02 5.03368974e-01]	[5.49589905e+02 7.72695618e+02 4.28801358e-01]	[4.80271973e+02 8.95859009e+02 8.22002113e-01]	[4.59825958e+02 8.93231140e+02 8.19206297e-01]	[4.82916901e+02 8.67644348e+02 6.87174559e-01]
[452.04925537 280.13452148 0.86893189]	[459.77474976 359.76382446 0.9297623 ]	[385.3475647 362.2958374 0.80587244]	[375.02810669 482.72445679 0.89191401]	[359.64089966 585.56231689 0.91639447]	[526.48303223 359.63870239 0.86909634]	[552.07336426 472.58782959 0.79143882]	[575.14709473 582.85302734 0.84108281]	[482.83868408 585.39501953 0.71929556]	[439.2711792 588.02990723 0.6852954 ]	[462.32971191 749.73950195 0.76403648]	[4.80109375e+02 8.57378479e+02 8.19995821e-01]	[526.43981934 580.27081299 0.6616863 ]	[5.49513489e+02 7.52252258e+02 7.09213674e-01]	[5.54650269e+02 7.77916138e+02 3.35685253e-01]	[439.19204712 269.92599487 0.91858792]	[462.381073 267.32980347 0.88731837]	[421.20858765 269.91983032 0.78428376]	[482.94866943 262.25088501 0.88857514]	[5.57237610e+02 8.29181702e+02 4.62222099e-01]	[5.67484558e+02 8.18941040e+02 4.02776420e-01]	[5.52116882e+02 7.75298462e+02 3.34057033e-01]	[4.80296295e+02 8.95845764e+02 8.37156415e-01]	[4.62217957e+02 8.93228821e+02 8.30564141e-01]	[4.82893890e+02 8.67674011e+02 6.96060658e-01]
[454.58325195 280.17016602 0.87192684]	[459.81256104 359.78451538 0.92721105]	[387.88442993 362.27789307 0.80205774]	[377.48800659 482.74407959 0.90880638]	[359.73519897 585.58496094 0.89734679]	[526.51940918 359.67550659 0.86029255]	[552.07873535 475.14367676 0.79771817]	[572.67449951 582.98150635 0.84411895]	[482.84466553 585.4017334 0.71584737]	[439.28262329 588.05102539 0.6825242 ]	[462.36621094 749.71014404 0.7503674 ]	[4.80129181e+02 8.54856628e+02 8.35107386e-01]	[526.43841553 580.28167725 0.66103727]	[5.49502808e+02 7.49680237e+02 7.16801703e-01]	[5.52088013e+02 7.75358032e+02 6.96617723e-01]	[439.23999023 272.38168335 0.92545474]	[462.45132446 269.81768799 0.87958479]	[421.25982666 272.43969727 0.80293489]	[485.38366699 264.77331543 0.86571497]	[5.52114563e+02 8.29225769e+02 7.52041399e-01]	[5.67472717e+02 8.21520203e+02 6.66426837e-01]	[5.47027283e+02 7.70205688e+02 5.86907029e-01]	[4.80311707e+02 8.95845520e+02 8.36149514e-01]	[4.62249908e+02 8.93222717e+02 8.27332437e-01]	[4.82887573e+02 8.65111023e+02 6.90759480e-01]
[457.06228638 280.19662476 0.87831599]	[462.20407104 359.82672119 0.921498 ]	[387.93289185 362.3019104 0.79693335]	[377.53720093 480.36730957 0.91864413]	[359.78601074 588.02813721 0.8852495 ]	[529.04785156 359.72631836 0.84282708]	[552.08758545 477.65252686 0.80685097]	[572.66467285 585.38018799 0.84411567]	[482.8649292 585.42877197 0.71135044]	[439.30892944 588.07189941 0.67635393]	[4.62403870e+02 7.52234924e+02 7.24330485e-01]	[4.80148315e+02 8.54865295e+02 8.38130355e-01]	[526.44677734 580.32403564 0.66173702]	[5.46962891e+02 7.57383850e+02 7.14469254e-01]	[5.54685852e+02 7.88130432e+02 2.52091974e-01]	[439.29290771 272.39450073 0.92776495]	[464.88250732 269.86331177 0.87806058]	[421.29400635 272.42068481 0.82610238]	[485.44778442 267.34197998 0.85982764]	[5.54658875e+02 8.31664917e+02 4.16961998e-01]	[5.64997131e+02 8.21517151e+02 3.52673173e-01]	[5.54704834e+02 7.83028870e+02 2.65439630e-01]	[4.80322449e+02 8.95869812e+02 8.41202915e-01]	[4.62251434e+02 8.93223877e+02 8.26731265e-01]	[4.82904022e+02 8.67589294e+02 6.86325252e-01]
[457.14221191 280.22509766 0.89112657]	[462.25671387 362.2416687 0.91909796]	[390.45581055 362.34909058 0.78944844]	[377.60848999 482.71826172 0.93295354]	[362.23059082 585.58093262 0.88611758]	[531.62011719 359.77670288 0.83248359]	[552.1027832 477.62017822 0.80377364]	[572.67211914 585.41711426 0.84163654]	[482.89929199 585.40222168 0.71187586]	[441.6734314 588.05407715 0.68095636]	[4.62399017e+02 7.49687805e+02 7.28552997e-01]	[4.80144714e+02 8.54845337e+02 8.43650341e-01]	[526.49279785 580.30224609 0.66203475]	[5.46992920e+02 7.52190247e+02 6.45156801e-01]	[5.52087219e+02 7.77901245e+02 5.31098425e-01]	[441.6673584 272.43536377 0.93288338]	[464.94497681 269.9128418 0.87161148]	[421.33529663 272.44412231 0.83164364]	[487.91912842 269.84924316 0.85302627]	[5.52106323e+02 8.31671387e+02 6.28325880e-01]	[5.65042419e+02 8.24070190e+02 5.32599032e-01]	[5.49499084e+02 7.72711609e+02 4.59305674e-01]	[4.80327606e+02 8.95859070e+02 8.40755999e-01]	[4.62256409e+02 8.93221191e+02 8.28061521e-01]	[4.82894043e+02 8.65121643e+02 6.89920962e-01]
[457.21862793 282.68734741 0.88781482]	[462.29324341 362.27038574 0.9145543 ]	[390.50772095 364.80825806 0.78901768]	[377.62911987 480.36114502 0.93891311]	[362.28475952 585.59674072 0.87723202]	[534.14447021 359.80490112 0.82883942]	[552.1126709 477.67077637 0.81232631]	[575.13739014 585.45599365 0.84027267]	[482.90603638 585.4420166 0.70715302]	[441.68545532 590.56341553 0.67384529]	[4.62411346e+02 7.49696655e+02 7.25584388e-01]	[4.80161987e+02 8.54853333e+02 8.42628837e-01]	[526.48864746 580.34033203 0.66305512]	[5.46978760e+02 7.49709045e+02 6.44296825e-01]	[5.49509338e+02 7.80436218e+02 5.00788212e-01]	[441.75646973 272.47381592 0.93619251]	[467.43130493 272.39303589 0.87085927]	[423.76882935 272.48202515 0.81122947]	[487.99066162 272.35678101 0.86081791]	[5.49591064e+02 8.31700867e+02 5.81847012e-01]	[5.64976440e+02 8.26603699e+02 5.06595731e-01]	[0. 0. 0.]	[4.80302368e+02 8.95874084e+02 8.39335501e-01]	[4.62230011e+02 8.90857727e+02 8.27283561e-01]	[4.82912567e+02 8.65120178e+02 6.92426145e-01]
[459.68395996 280.24368286 0.90837371]	[462.32208252 362.26348877 0.91387564]	[392.98641968 364.79156494 0.79167753]	[377.65148926 482.72344971 0.93297559]	[362.33111572 585.58825684 0.86983269]	[536.67840576 359.80966187 0.8321135 ]	[552.14068604 477.68371582 0.81714463]	[572.67150879 585.44091797 0.84200251]	[482.90838623 585.39672852 0.7116937 ]	[441.70440674 588.05059814 0.68358248]	[4.62437134e+02 7.49607483e+02 7.11147249e-01]	[4.80181702e+02 8.54828613e+02 8.47314954e-01]	[526.47088623 580.29614258 0.66491151]	[5.46972534e+02 7.47007935e+02 6.29440963e-01]	[5.44432739e+02 7.75334595e+02 6.80081189e-01]	[441.84814453 272.46224976 0.92111868]	[470.00924683 272.38162231 0.86103594]	[423.83581543 272.47851562 0.84275812]	[493.06710815 269.9213562 0.85512084]	[5.46928040e+02 8.31700623e+02 6.56869054e-01]	[5.62349854e+02 8.26556946e+02 5.86704254e-01]	[5.39304932e+02 7.70147827e+02 5.53635120e-01]	[4.80322723e+02 8.95878967e+02 8.41649175e-01]	[4.62256134e+02 8.93219421e+02 8.30485284e-01]	[4.82913422e+02 8.65104492e+02 6.89913332e-01]
[459.7505188 282.67431641 0.91312361]	[462.35995483 362.28546143 0.90697122]	[393.03833008 364.79492188 0.79714596]	[377.67926025 480.36120605 0.93353212]	[364.77316284 585.55560303 0.8700276 ]	[536.74511719 362.22229004 0.82889509]	[552.140625 477.66134644 0.81621093]	[572.66723633 585.45648193 0.83989179]	[482.91772461 585.39648438 0.71457744]	[441.71737671 588.0557251 0.68609089]	[4.64900574e+02 7.47109436e+02 6.82120919e-01]	[4.80186768e+02 8.54899109e+02 8.38294864e-01]	[526.48291016 580.29711914 0.66695273]	[5.44519531e+02 7.47067444e+02 6.36981964e-01]	[5.44364990e+02 7.77862793e+02 6.25520527e-01]	[441.91589355 272.46054077 0.90589792]	[472.56112671 272.38790894 0.85778111]	[423.921875 272.43286133 0.80820811]	[495.63180542 269.91140747 0.86690986]	[5.44416687e+02 8.31828552e+02 6.30819499e-01]	[5.59825684e+02 8.29138733e+02 5.66160798e-01]	[5.39230713e+02 7.70158691e+02 5.04847586e-01]	[4.80331696e+02 8.95889771e+02 8.39491010e-01]	[4.62265869e+02 8.93226074e+02 8.26387227e-01]	[4.82892700e+02 8.67623718e+02 7.03621507e-01]
[462.18118286 282.6763916 0.91905898]	[462.40304565 362.27798462 0.90176308]	[395.52548218 362.34857178 0.80628127]	[377.68954468 482.71890259 0.93375385]	[362.34399414 585.5491333 0.8742944 ]	[539.23095703 362.23953247 0.83368766]	[554.63934326 477.73632812 0.83218521]	[572.66925049 585.49401855 0.83741319]	[482.94390869 585.42687988 0.70874065]	[441.74127197 588.08215332 0.68250197]	[4.64908539e+02 7.47142822e+02 6.73771739e-01]	[4.80169647e+02 8.54914612e+02 8.32264543e-01]	[526.49816895 580.34765625 0.66475546]	[5.44362366e+02 7.49659729e+02 6.35713696e-01]	[5.44401489e+02 7.90635681e+02 2.96879709e-01]	[444.40444946 272.48400879 0.89164138]	[475.16333008 272.38717651 0.87237287]	[428.96856689 272.49667358 0.76551741]	[498.22024536 269.91119385 0.88755536]	[5.44426880e+02 8.34323792e+02 3.38490009e-01]	[5.59818726e+02 8.31714478e+02 3.08897674e-01]	[0. 0. 0.]	[4.80317474e+02 8.95884338e+02 8.54271054e-01]	[4.62243591e+02 8.93222168e+02 8.29774797e-01]	[4.82880066e+02 8.67656372e+02 7.02581406e-01]
[462.23388672 282.68692017 0.91893846]	[462.44094849 362.27429199 0.89480734]	[395.5854187 362.31512451 0.82012355]	[377.6897583 480.35702515 0.93758005]	[362.28948975 585.55633545 0.88583654]	[539.28747559 362.2623291 0.83720565]	[554.66296387 480.13320923 0.83412778]	[575.13897705 585.52331543 0.83424985]	[485.34365845 585.45098877 0.70731592]	[441.78271484 590.57519531 0.6838569 ]	[4.64901764e+02 7.49680786e+02 6.89711094e-01]	[4.80184875e+02 8.57389648e+02 8.34079325e-01]	[526.52947998 582.79492188 0.66497892]	[5.41946106e+02 7.49621033e+02 6.66715622e-01]	[5.44331909e+02 7.88094238e+02 3.89590234e-01]	[446.88778687 272.48544312 0.87952948]	[477.65148926 272.39630127 0.88686794]	[431.53808594 272.49368286 0.74219495]	[500.65658569 269.92041016 0.90238303]	[5.44392517e+02 8.36864075e+02 4.90250945e-01]	[5.59789185e+02 8.31740417e+02 4.45983887e-01]	[5.46967163e+02 8.49779663e+02 1.74276665e-01]	[4.80309265e+02 8.95891235e+02 8.55968654e-01]	[4.62243958e+02 8.93223938e+02 8.35611224e-01]	[4.82892944e+02 8.67667969e+02 7.12439775e-01]
[462.28778076 282.71340942 0.91169333]	[464.82632446 362.26672363 0.89266384]	[395.62490845 362.28735352 0.83070481]	[377.68200684 480.32763672 0.93875194]	[362.22964478 585.50726318 0.90274447]	[539.32037354 362.27011108 0.84164202]	[554.70025635 480.128479 0.83406234]	[575.15966797 585.53314209 0.83416486]	[485.36611938 585.46417236 0.70214266]	[441.80404663 590.5880127 0.67858082]	[4.64909027e+02 7.52266541e+02 6.80660665e-01]	[4.80192444e+02 8.57417236e+02 8.37690771e-01]	[528.96929932 582.81048584 0.66278422]	[5.44298096e+02 7.49688599e+02 6.75761759e-01]	[5.41824707e+02 7.77851257e+02 5.42398334e-01]	[446.97686768 272.48449707 0.87089014]	[477.72711182 272.42462158 0.90622407]	[434.0324707 272.45046997 0.78168112]	[500.71768188 269.87738037 0.90715194]	[5.44324219e+02 8.34279175e+02 5.73433399e-01]	[5.57246643e+02 8.29175842e+02 5.01003504e-01]	[5.34129639e+02 7.70216858e+02 4.60210711e-01]	[4.80305969e+02 8.95885864e+02 8.56652796e-01]	[4.62251068e+02 8.93222412e+02 8.39801013e-01]	[4.82890808e+02 8.67698120e+02 7.18106627e-01]
[462.34518433 282.74761963 0.90258813]	[464.85733032 362.28311157 0.88859051]	[398.04885864 362.27645874 0.83725345]	[377.67816162 480.33657837 0.93839502]	[359.83169556 585.46685791 0.90695554]	[541.70123291 362.30459595 0.83847332]	[557.22973633 480.22891235 0.85271633]	[575.15899658 585.55804443 0.83241802]	[485.36846924 585.43591309 0.70463169]	[441.802948 588.07714844 0.68059367]	[4.64939545e+02 7.49651184e+02 6.75703406e-01]	[4.80189606e+02 8.54902405e+02 8.41170430e-01]	[526.54370117 582.79547119 0.66281343]	[5.41939270e+02 7.47058228e+02 5.92007816e-01]	[5.41769409e+02 7.83034180e+02 5.76963067e-01]	[452.00396729 272.49493408 0.87159091]	[480.14996338 272.45245361 0.92103964]	[436.53399658 272.45715332 0.79716772]	[500.77481079 269.86901855 0.91353047]	[5.41922852e+02 8.39411804e+02 6.13288581e-01]	[5.57267395e+02 8.31728699e+02 5.48444092e-01]	[5.29049377e+02 7.72801025e+02 4.47312742e-01]	[4.80320770e+02 8.95865295e+02 8.56251061e-01]	[4.62251099e+02 8.90851074e+02 8.40518892e-01]	[4.82895416e+02 8.67625977e+02 7.03444123e-01]
[462.42590332 282.75442505 0.88548756]	[464.90722656 362.28851318 0.88007003]	[398.10546875 362.27200317 0.84585702]	[377.66351318 480.33828735 0.93749207]	[359.76931763 585.51678467 0.90948033]	[541.73779297 362.31951904 0.83961713]	[559.76074219 480.23986816 0.85835159]	[575.18780518 585.58148193 0.82765096]	[485.39578247 585.40856934 0.69776869]	[441.82678223 588.04467773 0.67673129]	[4.64929535e+02 7.49665344e+02 6.76969290e-01]	[4.80201660e+02 8.54865417e+02 8.43718767e-01]	[528.98016357 580.34265137 0.65464067]	[5.44337158e+02 7.44511414e+02 5.48348546e-01]	[5.41772400e+02 7.85571655e+02 5.53659916e-01]	[454.5680542 274.8598938 0.88660073]	[480.22570801 272.45172119 0.93065792]	[436.58865356 272.46374512 0.82068622]	[500.82946777 267.36328125 0.90904468]	[5.41894958e+02 8.39462036e+02 5.95794201e-01]	[5.57235901e+02 8.31757507e+02 5.33792078e-01]	[5.29037903e+02 7.75316406e+02 4.04710829e-01]	[4.80294495e+02 8.95878540e+02 8.50252807e-01]	[4.62231445e+02 8.90852539e+02 8.36662233e-01]	[4.82922882e+02 8.67591370e+02 6.91670597e-01]
[464.83807373 282.78439331 0.87415463]	[464.9493103 362.27603149 0.8735047 ]	[398.14794922 362.2522583 0.8497014 ]	[377.65936279 480.3453064 0.93742228]	[359.73275757 585.51800537 0.9128322 ]	[541.76049805 362.33227539 0.8399936 ]	[559.78625488 480.29989624 0.86431968]	[575.22113037 587.98278809 0.82472998]	[485.41629028 585.42657471 0.69516164]	[441.82992554 588.06689453 0.6733495 ]	[4.64956299e+02 7.52186523e+02 6.61408067e-01]	[4.80215759e+02 8.54846497e+02 8.51771355e-01]	[529.02380371 582.79553223 0.65370929]	[5.44309631e+02 7.49635071e+02 5.86876392e-01]	[5.41772888e+02 7.85566345e+02 6.32209241e-01]	[454.64779663 274.86660767 0.89689362]	[480.2996521 272.49359131 0.94168687]	[436.63827515 272.44003296 0.80163151]	[500.86816406 269.86953735 0.91332954]	[5.41897278e+02 8.39425964e+02 6.56631410e-01]	[5.57262085e+02 8.31706421e+02 5.97337306e-01]	[5.29001099e+02 7.75294250e+02 4.92244154e-01]	[4.80309509e+02 8.95904236e+02 8.43367815e-01]	[4.62248413e+02 8.93228394e+02 8.37198734e-01]	[4.82923340e+02 8.65109680e+02 6.91097796e-01]
[464.90124512 285.25109863 0.86512548]	[464.96005249 362.28808594 0.86825299]	[398.1555481 362.26971436 0.84593987]	[377.65545654 480.35198975 0.93436491]	[359.7043457 585.5534668 0.90888196]	[541.77056885 362.3465271 0.83901662]	[559.78167725 480.31707764 0.86428577]	[577.69372559 588.02954102 0.82234299]	[485.39123535 585.42449951 0.69852418]	[441.8001709 588.06750488 0.67708123]	[4.67422394e+02 7.49692749e+02 6.71214163e-01]	[4.80217499e+02 8.54838684e+02 8.53073359e-01]	[528.99926758 580.3583374 0.65355873]	[5.44353699e+02 7.49634827e+02 6.01936162e-01]	[5.41866699e+02 7.85570312e+02 4.79167938e-01]	[457.112854 274.86547852 0.90760577]	[480.3767395 274.86932373 0.94969344]	[436.69293213 272.42956543 0.82085443]	[500.90634155 272.41369629 0.93349266]	[5.44323608e+02 8.39422363e+02 5.32641351e-01]	[5.59748657e+02 8.31754089e+02 4.78095412e-01]	[5.34162903e+02 7.75266602e+02 3.80411446e-01]	[4.80328979e+02 8.95903076e+02 8.47972453e-01]	[4.62270172e+02 8.93232239e+02 8.37715983e-01]	[4.82920563e+02 8.65088928e+02 6.96649790e-01]
[464.9772644 285.29083252 0.85366148]	[467.41513062 362.30328369 0.85993838]	[398.17883301 362.27282715 0.84680974]	[377.65890503 480.33267212 0.93750638]	[359.66415405 585.53997803 0.9145388 ]	[541.79980469 364.79586792 0.83838093]	[559.80450439 480.36529541 0.86515415]	[575.23553467 588.05084229 0.81735408]	[485.39224243 585.47039795 0.69575101]	[441.81460571 590.57525635 0.67039043]	[4.67485504e+02 7.47148987e+02 6.90527678e-01]	[4.80205719e+02 8.54833191e+02 8.49104524e-01]	[529.01190186 582.83776855 0.65369666]	[5.44384766e+02 7.47026184e+02 5.92535436e-01]	[5.46951416e+02 8.34355469e+02 4.85192448e-01]	[457.17773438 274.88543701 0.92057532]	[482.74960327 274.88665771 0.94948363]	[439.09091187 272.43630981 0.85868555]	[503.28155518 272.43612671 0.93314862]	[5.46933350e+02 8.52245117e+02 3.88167053e-01]	[5.64885742e+02 8.49658752e+02 3.79340678e-01]	[5.44327576e+02 8.47096436e+02 3.31750542e-01]	[4.80312225e+02 8.95871460e+02 8.58841419e-01]	[4.62251282e+02 8.90844727e+02 8.41489553e-01]	[4.82916687e+02 8.65089844e+02 6.99624419e-01]
[467.45947266 285.31552124 0.84665883]	[467.44638062 362.30752563 0.85524738]	[398.19769287 362.26553345 0.84965301]	[377.65142822 480.31045532 0.9352591 ]	[359.58929443 585.48071289 0.9212411 ]	[541.8203125 364.81454468 0.83628708]	[559.80163574 480.31420898 0.86183679]	[577.68945312 588.10058594 0.81152314]	[485.38421631 585.48840332 0.6949448 ]	[441.8114624 590.5958252 0.66866535]	[4.69989166e+02 7.49656677e+02 6.92273498e-01]	[4.80193054e+02 8.54836609e+02 8.45138490e-01]	[529.00445557 582.85070801 0.65434021]	[5.44430908e+02 7.49598938e+02 6.48671865e-01]	[5.49541138e+02 8.47111755e+02 5.53105593e-01]	[459.59924316 274.92071533 0.93432415]	[482.787323 274.91104126 0.95229161]	[439.18087769 272.46582031 0.85723877]	[503.31344604 272.4493103 0.93167561]	[5.59774475e+02 8.75377991e+02 3.64712656e-01]	[5.75181702e+02 8.70236145e+02 3.99081111e-01]	[5.44358826e+02 8.52241882e+02 3.83280456e-01]	[4.80334778e+02 8.95879211e+02 8.57581615e-01]	[4.62267639e+02 8.93220459e+02 8.35409939e-01]	[4.82910675e+02 8.65089661e+02 6.96309686e-01]
[469.97573853 285.31890869 0.84333986]	[467.49050903 362.32781982 0.84375161]	[398.22235107 362.25842285 0.84910458]	[377.64691162 480.3359375 0.93609428]	[357.2131958 585.46313477 0.92520994]	[541.85522461 364.85733032 0.83333951]	[559.83123779 480.3493042 0.86133146]	[577.68847656 588.11108398 0.80893499]	[485.36740112 585.49481201 0.69549459]	[441.8026123 590.60424805 0.66744542]	[4.69998322e+02 7.52204529e+02 6.88359261e-01]	[4.80188477e+02 8.54849976e+02 8.40550244e-01]	[528.97546387 582.86022949 0.65852761]	[5.44389099e+02 7.47060669e+02 6.47827506e-01]	[5.46989075e+02 8.39477173e+02 5.37287414e-01]	[459.65621948 274.93844604 0.94212365]	[482.83190918 274.92987061 0.95148695]	[439.27450562 272.45913696 0.82960093]	[503.37643433 272.48840332 0.92674303]	[5.54651550e+02 8.70217407e+02 3.36429983e-01]	[5.70039001e+02 8.65062927e+02 3.57164681e-01]	[5.41908386e+02 8.49634094e+02 3.75744730e-01]	[4.80309296e+02 8.95869080e+02 8.53613615e-01]	[4.62240265e+02 8.90846313e+02 8.29147935e-01]	[4.82908936e+02 8.65108643e+02 6.98842585e-01]
[470.0227356 287.79260254 0.84328854]	[470.00973511 362.34707642 0.83685082]	[398.25222778 362.25442505 0.84945726]	[377.64309692 480.33105469 0.93615723]	[357.15435791 585.47387695 0.92297477]	[541.90679932 367.35192871 0.83213675]	[562.21795654 482.74267578 0.87162417]	[577.69226074 590.578125 0.80474675]	[485.37023926 585.47235107 0.69932342]	[441.81115723 590.56854248 0.66988271]	[4.70012787e+02 7.49642334e+02 6.78002834e-01]	[4.80183319e+02 8.52390259e+02 8.46951365e-01]	[528.97344971 582.84387207 0.66133225]	[5.44403870e+02 7.36842712e+02 6.15039110e-01]	[5.4450769e+02 8.3177655e+02 5.1923120e-01]	[459.68988037 274.94812012 0.94615817]	[482.86798096 274.94152832 0.94900525]	[439.32098389 272.47976685 0.82129967]	[503.4147644 274.88098145 0.93548173]	[5.46920288e+02 8.49733154e+02 3.84247005e-01]	[5.64855591e+02 8.47121704e+02 3.82674694e-01]	[5.41871338e+02 8.41997131e+02 3.50456834e-01]	[4.80302032e+02 8.95846069e+02 8.58473957e-01]	[4.62239716e+02 8.90825562e+02 8.32782865e-01]	[4.82895264e+02 8.65047668e+02 6.92453623e-01]
[472.51831055 287.82470703 0.84518439]	[470.0489502 364.77728271 0.83213168]	[400.63647461 362.25558472 0.84765673]	[377.64465332 480.33129883 0.93722653]	[357.13482666 585.40234375 0.92657238]	[541.92901611 367.39242554 0.83024365]	[562.22393799 482.81234741 0.86660212]	[577.68798828 590.62036133 0.79964674]	[485.36386108 585.51635742 0.69108891]	[441.79785156 590.62902832 0.66006923]	[4.69999268e+02 7.49713135e+02 6.69025600e-01]	[480.18777466 852.35308838 0.85551834]	[528.97546387 582.88592529 0.66035539]	[5.44490356e+02 7.39395996e+02 5.82382083e-01]	[5.44479614e+02 8.34353516e+02 5.05307674e-01]	[459.71603394 274.94955444 0.94862783]	[482.91870117 274.97250366 0.95159328]	[441.68334961 272.39120483 0.786237 ]	[503.47671509 274.92807007 0.92526883]	[5.49536926e+02 8.65090637e+02 3.21897447e-01]	[5.67450928e+02 8.57414673e+02 3.40922803e-01]	[5.41791870e+02 8.47101501e+02 3.41665864e-01]	[4.80309601e+02 8.95847656e+02 8.62629652e-01]	[4.62247131e+02 8.90826172e+02 8.37981522e-01]	[4.82902252e+02 8.62526123e+02 6.86688960e-01]
[472.57052612 287.81781006 0.84588528]	[472.55465698 364.78619385 0.8335312 ]	[400.65582275 362.24093628 0.85051864]	[377.63687134 480.3180542 0.93546999]	[357.11230469 585.39556885 0.92435741]	[544.30334473 367.39849854 0.8320443 ]	[562.22692871 482.84570312 0.8661654 ]	[577.70178223 593.10595703 0.79722565]	[485.36425781 585.49456787 0.69280946]	[441.79315186 590.5881958 0.66415244]	[4.70013733e+02 7.47081482e+02 6.77677035e-01]	[480.19717407 852.35009766 0.85420936]	[528.98120117 582.87127686 0.65933651]	[5.46932129e+02 7.34232788e+02 5.64698279e-01]	[5.44502380e+02 8.34348938e+02 4.10410464e-01]	[459.74481201 274.94348145 0.94552618]	[482.96383667 274.97225952 0.9395225 ]	[441.68283081 272.35458374 0.82474124]	[505.87600708 274.95523071 0.92069972]	[5.44392700e+02 8.42011047e+02 2.74919719e-01]	[5.62289856e+02 8.36904968e+02 2.72125989e-01]	[5.41816223e+02 8.49675964e+02 2.86769986e-01]	[4.80297943e+02 8.95853333e+02 8.63000989e-01]	[4.62236053e+02 8.90830627e+02 8.40487361e-01]	[4.82911377e+02 8.62546387e+02 6.80538416e-01]
[475.0765686 287.83734131 0.84645414]	[472.59283447 364.79168701 0.83245635]	[400.68081665 362.23123169 0.85200644]	[377.64135742 480.31884766 0.93487418]	[357.08123779 585.3927002 0.92160559]	[544.3348999 367.41165161 0.83108115]	[562.24243164 482.86428833 0.86357564]	[577.6907959 593.13604736 0.79466337]	[485.36203003 585.50439453 0.69244719]	[441.79492188 590.59680176 0.66108161]	[4.70013763e+02 7.47037048e+02 6.75075650e-01]	[480.20932007 852.34094238 0.86126626]	[528.97644043 582.87957764 0.66092068]	[5.46947388e+02 7.29196838e+02 5.81975043e-01]	[5.41867859e+02 7.90706726e+02 3.53973240e-01]	[459.78341675 274.9538269 0.94545519]	[485.36077881 274.99087524 0.9301492 ]	[441.7265625 269.91818237 0.82991213]	[505.90823364 274.96817017 0.91848862]	[0. 0. 0.]	[0. 0. 0.]	[0. 0. 0.]	[4.80278259e+02 8.95865417e+02 8.65926743e-01]	[4.62222809e+02 8.90838379e+02 8.45191598e-01]	[4.82923492e+02 8.62523621e+02 6.79248393e-01]
[475.12277222 287.85638428 0.84658945]	[475.10083008 364.80499268 0.83384883]	[400.71908569 362.2076416 0.85159016]	[377.6434021 480.31488037 0.93466854]	[357.07315063 585.37530518 0.92214411]	[544.38360596 369.90365601 0.82892573]	[562.2510376 482.92529297 0.85536605]	[577.6875 593.18041992 0.79375798]	[485.36981201 585.51544189 0.68997234]	[441.79327393 590.60571289 0.65972948]	[4.69988403e+02 7.44487183e+02 6.69852316e-01]	[480.21499634 852.33660889 0.86823016]	[528.9866333 582.894104 0.66051114]	[5.46972473e+02 7.31714172e+02 5.71779907e-01]	[5.41842957e+02 7.80419067e+02 6.37997389e-01]	[459.81970215 274.95098877 0.94371879]	[485.40542603 274.990448 0.92185193]	[441.77194214 269.91775513 0.82151747]	[505.99966431 274.94329834 0.90167081]	[5.41812439e+02 8.34314758e+02 6.09266102e-01]	[5.54671326e+02 8.29174744e+02 5.50922453e-01]	[5.31570251e+02 7.72702209e+02 4.82949615e-01]	[4.80284271e+02 8.95872314e+02 8.60157549e-01]	[4.62233704e+02 8.90850037e+02 8.49691689e-01]	[4.82904449e+02 8.62523438e+02 6.75773740e-01]
[475.13748169 287.83065796 0.84623122]	[475.13598633 364.78616333 0.83890837]	[400.75494385 359.81564331 0.85005623]	[377.64468384 480.30276489 0.93358386]	[357.06817627 582.98968506 0.91764361]	[544.40643311 367.42633057 0.82800341]	[562.26141357 482.94500732 0.85804671]	[575.23553467 593.18963623 0.7928369 ]	[485.3868103 587.98486328 0.68226373]	[441.81082153 593.11608887 0.65156406]	[4.69983978e+02 7.47039001e+02 6.66588366e-01]	[480.20800781 852.37451172 0.85975689]	[529.00488281 582.91699219 0.65706319]	[5.46977661e+02 7.39394897e+02 5.82695246e-01]	[5.41783752e+02 7.75319763e+02 7.28851438e-01]	[459.83370972 274.91873169 0.93891215]	[485.43066406 274.97174072 0.91670239]	[441.77160645 267.35253906 0.80154163]	[508.45184326 274.93881226 0.89804143]	[5.41749878e+02 8.31803345e+02 6.64258361e-01]	[5.52066223e+02 8.26612549e+02 5.95351756e-01]	[5.28985291e+02 7.70190918e+02 5.95231414e-01]	[4.80296570e+02 8.95876282e+02 8.52492630e-01]	[4.62246918e+02 8.93223633e+02 8.43848705e-01]	[4.82878265e+02 8.65070068e+02 6.77838802e-01]
[477.59075928 287.80319214 0.84935623]	[477.63388062 364.78005981 0.85329551]	[400.8026123 359.78625488 0.85009474]	[377.65319824 480.2593689 0.93059939]	[357.06066895 582.98291016 0.91798645]	[544.46032715 369.92123413 0.82491863]	[562.28741455 485.35974121 0.855483 ]	[575.23138428 593.1885376 0.79297823]	[485.36730957 585.49945068 0.68747765]	[441.784729 590.57299805 0.65801191]	[4.69959259e+02 7.44539795e+02 6.63191795e-01]	[480.21255493 852.34436035 0.86824572]	[528.98266602 582.88671875 0.65743029]	[5.44483215e+02 7.34234802e+02 5.62779307e-01]	[5.41690430e+02 7.72800964e+02 7.71472096e-01]	[462.19320679 274.90878296 0.93746805]	[485.47061157 274.9536438 0.90457356]	[441.81985474 269.83898926 0.79143155]	[508.48999023 274.95053101 0.90255791]	[5.36666687e+02 8.29272583e+02 7.06248403e-01]	[5.46988342e+02 8.26520508e+02 6.59177542e-01]	[5.26439453e+02 7.70165161e+02 6.39389396e-01]	[4.80283295e+02 8.95876831e+02 8.49535584e-01]	[4.62234711e+02 8.90854980e+02 8.42344165e-01]	[4.82888214e+02 8.65046875e+02 6.79036200e-01]
[477.6411438 285.32827759 0.8564539 ]	[477.67956543 362.33547974 0.86800253]	[400.83184814 359.75680542 0.85040021]	[377.65472412 480.2019043 0.92368025]	[357.0402832 582.94604492 0.91339684]	[544.49957275 369.90170288 0.82200563]	[562.30194092 482.9593811 0.85575211]	[575.21203613 593.18945312 0.7940104 ]	[485.35647583 585.51074219 0.68646717]	[441.77636719 590.58062744 0.65813076]	[4.67477692e+02 7.47111084e+02 6.43565893e-01]	[480.19717407 852.35314941 0.86126721]	[528.96832275 582.90087891 0.65669852]	[5.44434265e+02 7.39346069e+02 5.63373327e-01]	[539.27264404 772.76226807 0.77305353]	[462.23342896 274.90765381 0.93758839]	[487.92599487 274.94189453 0.89408427]	[441.84515381 267.3449707 0.7830143 ]	[508.54653931 274.90783691 0.89198375]	[5.34134949e+02 8.29255066e+02 6.79503858e-01]	[5.46951599e+02 8.24043335e+02 6.49726152e-01]	[5.26404968e+02 7.70146606e+02 6.60881281e-01]	[4.80302307e+02 8.95866760e+02 8.46694350e-01]	[4.62253387e+02 8.93221191e+02 8.39154184e-01]	[4.82881592e+02 8.65063232e+02 6.74600124e-01]
[477.69827271 285.33041382 0.8628338 ]	[477.70227051 362.32250977 0.87344682]	[400.84182739 359.74728394 0.84937477]	[377.65548706 480.17132568 0.91801453]	[357.03411865 582.92932129 0.91196823]	[544.5246582 369.90853882 0.81892747]	[562.30596924 482.95407104 0.85791814]	[575.17449951 593.13543701 0.79586542]	[485.36053467 585.52062988 0.68612075]	[441.78036499 590.57574463 0.65980607]	[4.67466217e+02 7.47132446e+02 6.52313113e-01]	[480.18722534 852.36761475 0.85425222]	[528.96643066 582.92352295 0.65716761]	[5.41929504e+02 7.39380432e+02 5.67394257e-01]	[5.39212708e+02 7.72805481e+02 6.95729136e-01]	[462.2756958 274.90328979 0.93484187]	[488.00491333 274.93652344 0.88832462]	[441.85076904 267.29415894 0.81265742]	[513.58068848 274.86166382 0.88199675]	[5.34104919e+02 8.31671387e+02 6.03030026e-01]	[5.44487122e+02 8.24087280e+02 5.77824235e-01]	[5.26404724e+02 7.70213074e+02 6.00821972e-01]	[4.80300598e+02 8.95876770e+02 8.51382196e-01]	[4.62248993e+02 8.93223511e+02 8.39877427e-01]	[4.82888763e+02 8.65075073e+02 6.73749924e-01]
[477.74859619 285.27801514 0.87102944]	[480.11618042 362.30682373 0.88723397]	[403.26876831 359.71765137 0.84406644]	[377.65722656 480.1647644 0.91682911]	[356.98150635 582.85083008 0.89460492]	[546.95452881 369.92901611 0.81274033]	[562.32025146 485.41799927 0.84891272]	[572.67614746 593.15570068 0.79648209]	[482.94772339 585.46246338 0.69494253]	[441.73803711 588.04779053 0.66675848]	[4.67476440e+02 7.47031128e+02 6.54133439e-01]	[480.19458008 852.33428955 0.87066787]	[526.49291992 582.87188721 0.66255593]	[5.41859009e+02 7.31707825e+02 5.31193495e-01]	[5.36719666e+02 7.75269836e+02 7.31328428e-01]	[462.34161377 274.87530518 0.92692947]	[490.50613403 274.90811157 0.87915373]	[444.29241943 267.35568237 0.78943187]	[516.13763428 274.86419678 0.89926827]	[5.28989136e+02 8.29259827e+02 7.05435514e-01]	[5.44407471e+02 8.26551453e+02 6.78146005e-01]	[5.23922546e+02 7.70275696e+02 6.36478007e-01]	[4.80322144e+02 8.95849731e+02 8.57049942e-01]	[4.62277496e+02 8.90842285e+02 8.50681603e-01]	[4.82866089e+02 8.62543579e+02 6.67415142e-01]
[480.16452026 282.75570679 0.88646084]	[480.14447021 362.28643799 0.89581746]	[403.28918457 359.68508911 0.84357697]	[377.65286255 477.74865723 0.90842986]	[354.52877808 582.81634521 0.88235891]	[546.99121094 369.93081665 0.80955356]	[562.32568359 485.34768677 0.8581351 ]	[572.6138916 595.72637939 0.79988724]	[482.93624878 585.43218994 0.6953398 ]	[441.73199463 588.00927734 0.66778916]	[4.67428772e+02 7.44552979e+02 6.63708806e-01]	[480.1633606 852.34533691 0.85528749]	[526.47271729 582.84851074 0.66232914]	[5.41793274e+02 7.26584412e+02 5.21574318e-01]	[5.36655457e+02 7.77890686e+02 6.54971957e-01]	[462.41088867 272.45196533 0.90471423]	[493.0447998 274.86422729 0.86960983]	[444.39834595 267.3296814 0.76341283]	[516.20544434 274.86206055 0.90783846]	[5.28982239e+02 8.31780396e+02 5.99477649e-01]	[5.44382080e+02 8.29121826e+02 5.97348630e-01]	[5.23891846e+02 7.72806396e+02 5.43256700e-01]	[4.80335754e+02 8.95858032e+02 8.58146429e-01]	[4.62287170e+02 8.93225037e+02 8.47094774e-01]	[4.82857941e+02 8.62561279e+02 6.51100695e-01]
[480.21688843 282.72644043 0.89948565]	[480.17929077 362.27474976 0.90129262]	[403.31286621 359.65234375 0.84016395]	[377.66571045 477.68267822 0.89832258]	[354.49258423 582.79827881 0.87797558]	[547.0324707 369.94003296 0.80637276]	[562.33007812 485.35247803 0.85359627]	[572.62493896 598.24395752 0.80311555]	[482.94277954 585.47180176 0.69507974]	[441.73043823 588.03656006 0.66946679]	[4.64948700e+02 7.44531921e+02 6.68096602e-01]	[480.14831543 852.31610107 0.8545233 ]	[526.48199463 582.89477539 0.66246474]	[5.41771240e+02 7.31721619e+02 5.46090603e-01]	[5.34153076e+02 7.80448975e+02 6.11128747e-01]	[464.82348633 272.39926147 0.88806081]	[495.58938599 272.48449707 0.86916411]	[446.88427734 264.76211548 0.72243798]	[518.7142334 272.48599243 0.91656131]	[5.26518066e+02 8.31811584e+02 5.69762588e-01]	[5.44364136e+02 8.29183655e+02 5.72866797e-01]	[5.23857483e+02 7.75279907e+02 4.88825262e-01]	[4.80338654e+02 8.95844971e+02 8.58054161e-01]	[4.62287079e+02 8.90843689e+02 8.44813585e-01]	[4.82854492e+02 8.62500977e+02 6.45571589e-01]
[480.27636719 282.67279053 0.9117443 ]	[480.21353149 362.26113892 0.90716505]	[403.34698486 359.6394043 0.83435684]	[377.66534424 477.60784912 0.88746482]	[354.47109985 580.30871582 0.86287808]	[547.05407715 369.92648315 0.80245614]	[562.35076904 485.39434814 0.85026133]	[572.60827637 598.27606201 0.8093797 ]	[482.93533325 585.46343994 0.6947245 ]	[441.73568726 588.01239014 0.67174739]	[4.64884674e+02 7.41941650e+02 6.70689046e-01]	[480.15441895 852.31738281 0.85606116]	[526.45678711 582.89428711 0.66627514]	[5.41722534e+02 7.29137573e+02 5.25120795e-01]	[5.31557983e+02 7.83011292e+02 6.38714552e-01]	[464.88632202 272.37374878 0.87636936]	[495.66439819 272.45010376 0.87327337]	[446.97756958 264.80288696 0.68488073]	[518.78234863 272.45541382 0.91835117]	[5.26423828e+02 8.31799011e+02 6.46646917e-01]	[5.44318359e+02 8.29155457e+02 6.38849258e-01]	[5.23803650e+02 7.75314453e+02 4.97413695e-01]	[4.80345856e+02 8.95863342e+02 8.46748412e-01]	[4.62297302e+02 8.93227539e+02 8.35496843e-01]	[4.82854034e+02 8.62506348e+02 6.46271646e-01]
[480.2774353 282.67153931 0.91201311]	[480.21099854 362.25970459 0.90721941]	[403.34680176 359.63833618 0.83416498]	[377.66726685 477.61312866 0.88821781]	[354.47506714 580.30584717 0.86324996]	[547.05206299 369.918396 0.80314976]	[562.35577393 485.43276978 0.84734327]	[572.61108398 598.27484131 0.8095749 ]	[482.92681885 585.45452881 0.69412267]	[441.72674561 588.00195312 0.67097819]	[4.64874237e+02 7.41930115e+02 6.68601096e-01]	[480.15359497 852.31188965 0.85528159]	[526.4498291 582.88476562 0.6658237 ]	[5.41736694e+02 7.29148376e+02 5.15791774e-01]	[5.31561707e+02 7.80436890e+02 6.59838378e-01]	[464.88806152 272.37329102 0.87566507]	[495.66497803 272.44934082 0.87322712]	[449.43530273 267.27331543 0.68350571]	[518.77941895 272.45855713 0.91839647]	[5.23996704e+02 8.31759827e+02 6.65685177e-01]	[5.41919128e+02 8.29112732e+02 6.47768319e-01]	[5.23814270e+02 7.72796387e+02 5.29960513e-01]	[4.80349731e+02 8.95867371e+02 8.42748344e-01]	[4.62298401e+02 8.93230713e+02 8.33705664e-01]	[4.82848816e+02 8.62504883e+02 6.42116070e-01]
[480.30880737 280.25588989 0.91525578]	[480.22927856 362.26556396 0.90656018]	[403.3710022 359.62405396 0.82903636]	[377.66796875 475.16189575 0.88598627]	[354.44549561 580.21600342 0.84528828]	[549.49975586 369.94940186 0.7963624 ]	[562.37786865 485.47927856 0.83543521]	[570.11022949 600.7779541 0.82218748]	[482.91574097 585.41668701 0.69375402]	[441.71270752 585.51037598 0.67191601]	[4.64820221e+02 7.44471191e+02 6.60235822e-01]	[480.1512146 852.34106445 0.85593671]	[526.42974854 582.85455322 0.6643492 ]	[5.39312683e+02 7.36789978e+02 4.86570179e-01]	[5.26543823e+02 7.80399414e+02 7.19882071e-01]	[464.9510498 272.35122681 0.8626669 ]	[498.12686157 272.45993042 0.8822329 ]	[449.50350952 262.23602295 0.70326346]	[521.20214844 272.43197632 0.91976798]	[5.23867798e+02 8.31836243e+02 7.42799163e-01]	[5.41824158e+02 8.29144104e+02 7.13903844e-01]	[5.21321777e+02 7.72767883e+02 6.06955171e-01]	[4.80334808e+02 8.95865173e+02 8.41490984e-01]	[4.62288025e+02 8.93233826e+02 8.38195980e-01]	[4.82847229e+02 8.62554749e+02 6.51299894e-01]
[480.35720825 282.66763306 0.91663986]	[480.25009155 362.25018311 0.9089886 ]	[405.8298645 359.58929443 0.82245648]	[377.63870239 475.12799072 0.87979984]	[351.97583008 577.78686523 0.83951652]	[549.53564453 369.9460144 0.79381061]	[562.37591553 487.9395752 0.83168507]	[570.05059814 600.84075928 0.8371439 ]	[482.85806274 582.93737793 0.70724821]	[439.31893921 585.4710083 0.67631513]	[4.64845459e+02 7.44516541e+02 7.00680912e-01]	[480.16009521 852.38995361 0.85725355]	[524.00708008 582.80651855 0.67311251]	[5.39294312e+02 7.29113220e+02 5.24950027e-01]	[526.47198486 772.79693604 0.7936359 ]	[467.41738892 272.36151123 0.85861719]	[498.1991272 272.45050049 0.89280969]	[452.04138184 264.77679443 0.69039029]	[521.25299072 272.44015503 0.92408323]	[5.23815613e+02 8.31685730e+02 8.00917327e-01]	[5.41780029e+02 8.26537598e+02 7.14574158e-01]	[5.21250488e+02 7.70161133e+02 6.88631237e-01]	[4.80351837e+02 8.95849243e+02 8.41641605e-01]	[4.62302094e+02 8.93234375e+02 8.41275752e-01]	[4.82831635e+02 8.65100830e+02 6.79708838e-01]
[482.7421875 280.24316406 0.91781008]	[480.29031372 362.23931885 0.91418564]	[405.90734863 357.2024231 0.81516916]	[377.62789917 472.58557129 0.87367868]	[349.38760376 575.1630249 0.8210302 ]	[549.56915283 369.96246338 0.79049999]	[562.36187744 487.96102905 0.83437914]	[567.59307861 600.89282227 0.84804571]	[482.82495117 585.38848877 0.71122229]	[439.30310059 585.49304199 0.67571491]	[4.62438904e+02 7.47029236e+02 7.15477586e-01]	[480.17089844 852.39257812 0.85957396]	[523.96258545 582.81610107 0.68176019]	[5.39229614e+02 7.26536133e+02 5.41356504e-01]	[526.4597168 775.29431152 0.78963786]	[469.97076416 272.34136963 0.84699476]	[500.63613892 272.45169067 0.90870583]	[454.60552979 264.73135376 0.73321033]	[521.31433105 272.36865234 0.91962826]	[5.21403137e+02 8.29227722e+02 8.09735000e-01]	[5.41744385e+02 8.24037781e+02 7.21715868e-01]	[5.21254028e+02 7.70248108e+02 6.85828567e-01]	[4.80336456e+02 8.95859863e+02 8.39000463e-01]	[4.62305603e+02 8.93239136e+02 8.40788424e-01]	[4.82858032e+02 8.65094238e+02 6.82565689e-01]
[482.77362061 280.23828125 0.91930419]	[480.2928772 362.22259521 0.91379017]	[405.91891479 357.18127441 0.81425822]	[377.60604858 470.00170898 0.87144911]	[346.85095215 572.66412354 0.81726593]	[549.59771729 369.95455933 0.7878685 ]	[562.35870361 487.97006226 0.83241057]	[567.58129883 603.2722168 0.85191256]	[482.80612183 582.93487549 0.71092749]	[439.28079224 585.46258545 0.67563713]	[4.62445251e+02 7.44484741e+02 7.23994851e-01]	[480.16809082 852.39093018 0.8642782 ]	[523.95178223 582.80822754 0.68138081]	[5.39224854e+02 7.23992798e+02 5.72532356e-01]	[526.40490723 775.26361084 0.80275196]	[470.01245117 269.92037964 0.84436905]	[500.67318726 272.43334961 0.91601819]	[454.6164856 262.256073 0.7185908]	[521.34741211 269.92626953 0.91884774]	[521.37988281 829.20361328 0.83560967]	[5.41719055e+02 8.24009949e+02 7.35340238e-01]	[5.21213257e+02 7.70235779e+02 6.93336785e-01]	[4.82762909e+02 8.95843262e+02 8.38714421e-01]	[4.62348053e+02 8.93239624e+02 8.38646114e-01]	[4.82832672e+02 8.65094238e+02 6.84487939e-01]
[482.78643799 280.22445679 0.91952229]	[480.30072021 362.21273804 0.91356581]	[405.92633057 357.17611694 0.81173849]	[377.57931519 467.47271729 0.870386 ]	[344.29901123 570.10772705 0.82329524]	[552.07330322 369.94049072 0.78621536]	[562.34381104 487.98583984 0.83062935]	[567.56195068 603.27441406 0.85563278]	[482.76678467 582.91503906 0.71295434]	[439.24273682 585.43939209 0.67586714]	[4.62420197e+02 7.41977966e+02 7.20514953e-01]	[480.1630249 852.37225342 0.86450541]	[523.91827393 580.35601807 0.68364918]	[5.39175232e+02 7.26539917e+02 5.72614789e-01]	[526.40893555 772.77478027 0.79920822]	[470.02615356 269.87402344 0.83902639]	[500.70645142 272.40817261 0.92075402]	[454.6512146 262.16333008 0.68686157]	[521.36419678 269.93023682 0.92110157]	[5.21343018e+02 8.29203735e+02 8.16123962e-01]	[5.39273987e+02 8.24017700e+02 7.16544628e-01]	[5.21218323e+02 7.70172546e+02 6.82907641e-01]	[4.82746887e+02 8.95850769e+02 8.33377182e-01]	[4.62330383e+02 8.93241882e+02 8.36159110e-01]	[4.82847076e+02 8.65075317e+02 6.77522421e-01]
[482.83032227 280.18322754 0.92047423]	[480.33380127 362.1947937 0.91524822]	[408.42694092 357.1335144 0.80722159]	[377.57443237 464.96524048 0.87840027]	[344.24966431 570.07080078 0.83022386]	[552.14013672 369.93719482 0.78477782]	[562.34381104 485.47906494 0.83854282]	[567.57122803 600.85552979 0.85095966]	[482.77288818 582.93902588 0.71385431]	[439.25341797 585.45788574 0.67767102]	[4.62440277e+02 7.41898621e+02 7.17699826e-01]	[4.80154388e+02 8.54827271e+02 8.52841198e-01]	[523.9161377 582.82348633 0.68691587]	[5.36700562e+02 7.29129333e+02 5.44055402e-01]	[524.01153564 772.74932861 0.79487342]	[472.56707764 267.35983276 0.83089066]	[500.7399292 272.36450195 0.91863644]	[457.1477356 262.17767334 0.70808452]	[521.38781738 272.34570312 0.9267171 ]	[5.21322998e+02 8.29201294e+02 7.83293605e-01]	[5.39214905e+02 8.24016602e+02 6.90643132e-01]	[5.18750244e+02 7.70100159e+02 6.59832835e-01]	[4.80353577e+02 8.95873535e+02 8.31660926e-01]	[4.62311249e+02 8.93255066e+02 8.40887070e-01]	[4.82828644e+02 8.67581360e+02 6.86976552e-01]
[482.86123657 280.12753296 0.92594302]	[480.34970093 359.78274536 0.92168295]	[408.45593262 357.08401489 0.80291307]	[377.56381226 464.91955566 0.88338917]	[344.24874878 567.59063721 0.83348638]	[554.61883545 367.39678955 0.78607053]	[562.33679199 485.41772461 0.85067517]	[567.57745361 600.847229 0.84946525]	[482.78329468 582.86950684 0.71167034]	[439.28500366 585.39465332 0.67722338]	[4.62414978e+02 7.41944458e+02 7.25503087e-01]	[4.80158569e+02 8.54875671e+02 8.50508094e-01]	[523.90039062 580.30859375 0.68184906]	[5.36656860e+02 7.21455566e+02 5.42324483e-01]	[523.97363281 772.82025146 0.78404492]	[475.08691406 264.80453491 0.83278143]	[500.76309204 269.90203857 0.91379869]	[457.17364502 259.64645386 0.76175785]	[521.41778564 269.85476685 0.91607523]	[5.21293335e+02 8.31659119e+02 7.88661301e-01]	[5.36756226e+02 8.26573120e+02 6.90495372e-01]	[5.18751099e+02 7.70208435e+02 6.36947930e-01]	[4.80348541e+02 8.95877136e+02 8.32322001e-01]	[4.62311310e+02 8.93260193e+02 8.43722343e-01]	[4.82838715e+02 8.67625854e+02 6.95606112e-01]
[482.85070801 280.14169312 0.92396796]	[480.31762695 359.78616333 0.91938251]	[408.41912842 357.09902954 0.80392832]	[377.56567383 464.95050049 0.86942893]	[341.82434082 567.57617188 0.83882797]	[552.12219238 367.38565063 0.78648806]	[562.34576416 485.42834473 0.83643448]	[567.54772949 600.85705566 0.85719121]	[482.80026245 582.94610596 0.71303117]	[439.29034424 585.46447754 0.67491806]	[4.62431396e+02 7.44489685e+02 7.22118080e-01]	[4.80168640e+02 8.57373108e+02 8.38743269e-01]	[523.92675781 582.83563232 0.68700886]	[5.34166077e+02 7.26517700e+02 5.36208272e-01]	[5.23946655e+02 7.75325378e+02 7.71138191e-01]	[475.08477783 264.7824707 0.83285493]	[500.78094482 272.34197998 0.9205988 ]	[457.15835571 259.6192627 0.74929154]	[523.76837158 269.89608765 0.9198314 ]	[5.21292542e+02 8.31657166e+02 7.59606600e-01]	[5.36746216e+02 8.26591370e+02 6.78053498e-01]	[5.18715088e+02 7.70250305e+02 6.10662878e-01]	[4.80340088e+02 8.95916626e+02 8.31584454e-01]	[4.62299225e+02 8.93292603e+02 8.43644023e-01]	[4.82847504e+02 8.67669128e+02 6.93502545e-01]
[482.91027832 277.71118164 0.92567241]	[480.36221313 359.72845459 0.92597735]	[408.4727478 357.0149231 0.79717255]	[377.58200073 464.84783936 0.89356691]	[341.80331421 567.45062256 0.85736591]	[554.63769531 364.87817383 0.78732926]	[562.355896 487.93945312 0.8204993 ]	[567.52301025 600.78619385 0.85252035]	[482.74560547 582.86517334 0.71189237]	[439.23791504 582.93652344 0.67162883]	[4.64819824e+02 7.41933167e+02 7.13437557e-01]	[4.80152863e+02 8.57411682e+02 8.31849456e-01]	[523.86853027 580.32958984 0.68898129]	[5.31606812e+02 7.23979980e+02 5.73759913e-01]	[523.85778809 775.32891846 0.77872801]	[475.13790894 262.19940186 0.84628206]	[500.85964966 267.36547852 0.90532577]	[457.21676636 257.17593384 0.76417851]	[523.81414795 267.34783936 0.90402073]	[5.21236633e+02 8.31648010e+02 7.83658087e-01]	[5.36690979e+02 8.26613708e+02 7.00665236e-01]	[5.16184631e+02 7.72696960e+02 5.85599601e-01]	[4.80327362e+02 8.95923096e+02 8.27266276e-01]	[4.62291656e+02 8.93301147e+02 8.41676593e-01]	[4.82826843e+02 8.67706177e+02 6.88939452e-01]
[482.90155029 277.61227417 0.94110614]	[482.72610474 359.60464478 0.93080693]	[411.01205444 354.50268555 0.78942657]	[377.58032227 462.44262695 0.89190632]	[341.7902832 565.05560303 0.86324102]	[554.62866211 362.33380127 0.80028367]	[562.35211182 482.93890381 0.85297799]	[567.53692627 598.24938965 0.83065659]	[482.76449585 582.88867188 0.71118349]	[439.24246216 585.40179443 0.67370117]	[4.62414795e+02 7.41953125e+02 7.25541413e-01]	[4.80130890e+02 8.57390198e+02 8.22807550e-01]	[523.90429688 580.34771729 0.68215674]	[5.36711731e+02 7.26563293e+02 5.56445539e-01]	[523.89038086 770.22668457 0.78168696]	[475.13409424 259.69146729 0.86121374]	[500.83639526 264.73202515 0.9009378 ]	[459.6048584 257.11233521 0.77614117]	[523.8447876 262.24932861 0.90125543]	[5.21227356e+02 8.29198303e+02 7.22708404e-01]	[5.31605103e+02 8.24069580e+02 6.35688066e-01]	[5.16166382e+02 7.67594543e+02 5.90753913e-01]	[4.80346436e+02 8.95889282e+02 8.27663958e-01]	[4.62298828e+02 8.93289246e+02 8.38475168e-01]	[4.82795837e+02 8.70124084e+02 6.94997370e-01]
[482.88458252 275.02377319 0.95261115]	[482.73510742 357.01345825 0.92201173]	[411.01324463 346.834198 0.77824634]	[377.62780762 459.7585144 0.9234271 ]	[344.26583862 562.41168213 0.87353396]	[554.64526367 359.71432495 0.8261196 ]	[562.36798096 480.30603027 0.87793207]	[567.52600098 590.58380127 0.8251335 ]	[482.734375 580.33319092 0.697501 ]	[439.22515869 582.8572998 0.66903108]	[4.62292480e+02 7.41985413e+02 7.37013996e-01]	[4.80105591e+02 8.57401855e+02 8.18932712e-01]	[523.87609863 577.76153564 0.66627872]	[5.36704468e+02 7.36811523e+02 5.57772517e-01]	[5.23804260e+02 7.67630310e+02 7.22450614e-01]	[477.59127808 257.08483887 0.90505797]	[500.83364868 257.20376587 0.93932068]	[459.69515991 254.56428528 0.82455087]	[523.8840332 259.5774231 0.9353084]	[5.18719788e+02 8.26608826e+02 6.31739438e-01]	[5.26517639e+02 8.18871155e+02 5.74585021e-01]	[5.16159973e+02 7.62430420e+02 5.43651283e-01]	[4.80299255e+02 8.95919983e+02 8.19282591e-01]	[4.62259857e+02 8.93309082e+02 8.33789408e-01]	[4.82821533e+02 8.67707458e+02 7.06916571e-01]
[482.9359436 272.46838379 0.92477643]	[482.74078369 354.46264648 0.89832789]	[410.98733521 341.77416992 0.79311776]	[377.62734985 459.67687988 0.91520923]	[344.3067627 562.21533203 0.84702671]	[554.66699219 357.21380615 0.82712996]	[562.37823486 480.18185425 0.87053072]	[567.5201416 585.57989502 0.85150748]	[482.72723389 577.72113037 0.69382769]	[439.20108032 580.26403809 0.66055894]	[462.26116943 741.95758057 0.74249703]	[4.77744232e+02 8.54923462e+02 8.20260584e-01]	[523.87036133 572.64544678 0.66700804]	[5.36718689e+02 7.39346436e+02 6.14811659e-01]	[5.21293884e+02 7.64956848e+02 7.28045583e-01]	[477.61624146 254.57424927 0.92007661]	[500.85272217 256.99810791 0.95791048]	[459.66247559 254.49520874 0.80280375]	[523.85321045 257.09472656 0.95989496]	[5.16191040e+02 8.21518311e+02 6.47031069e-01]	[5.23959412e+02 8.13742249e+02 6.47361338e-01]	[5.11053528e+02 7.52192444e+02 5.80645978e-01]	[4.80295319e+02 8.95879761e+02 8.20640326e-01]	[4.62250061e+02 8.93279602e+02 8.34361374e-01]	[4.82813904e+02 8.67702271e+02 7.09072530e-01]
[485.35772705 269.84463501 0.87447995]	[482.71868896 346.87835693 0.88486308]	[411.00128174 339.21820068 0.81767577]	[377.63140869 457.20269775 0.90453768]	[344.35272217 557.24523926 0.82372171]	[554.66241455 357.01901245 0.81295609]	[562.36651611 477.69168091 0.85283363]	[567.46514893 585.47137451 0.87185448]	[482.71789551 577.7333374 0.68203652]	[439.18914795 580.26379395 0.64520139]	[462.26208496 736.83660889 0.75073981]	[4.77730835e+02 8.54865051e+02 8.33696067e-01]	[523.8494873 572.65704346 0.6592229 ]	[5.39237305e+02 7.31762878e+02 6.77390337e-01]	[5.18792908e+02 7.54788391e+02 7.33799040e-01]	[477.64068604 254.39863586 0.9095813 ]	[500.89578247 254.48376465 0.95985645]	[459.61276245 251.94645691 0.7654677 ]	[523.85083008 254.54246521 0.96697044]	[5.08478149e+02 8.13835449e+02 7.28718936e-01]	[5.21332581e+02 8.08746582e+02 7.17695594e-01]	[5.05963593e+02 7.47089539e+02 6.38530552e-01]	[4.80278290e+02 8.93457581e+02 8.32889974e-01]	[4.62228607e+02 8.93255066e+02 8.46864164e-01]	[4.82798523e+02 8.67645508e+02 7.14579701e-01]
[485.34857178 262.17785645 0.89043075]	[482.71203613 341.81188965 0.9127056 ]	[410.96011353 339.10977173 0.83406264]	[377.62875366 452.0736084 0.89002395]	[346.8203125 552.1050415 0.81731099]	[554.66833496 354.50418091 0.81433934]	[562.36444092 475.12451172 0.84541786]	[567.47766113 585.36108398 0.86448145]	[482.7277832 572.65362549 0.67073399]	[439.19622803 575.20959473 0.62971312]	[459.8248291 734.29974365 0.73880935]	[4.80104523e+02 8.54848267e+02 8.26421976e-01]	[523.86914062 570.03814697 0.65003788]	[5.39283997e+02 7.44448303e+02 6.31580532e-01]	[5.21395813e+02 7.49629517e+02 5.25744498e-01]	[477.64666748 249.40440369 0.87453651]	[500.8878479 251.96183777 0.94732708]	[457.20315552 244.26979065 0.7890991 ]	[523.83380127 254.40263367 0.96853578]	[5.11030365e+02 8.11254089e+02 4.67951179e-01]	[5.21356812e+02 8.08591675e+02 4.48306680e-01]	[5.16138672e+02 7.44472351e+02 3.94252032e-01]	[4.80248840e+02 8.93429626e+02 8.32296491e-01]	[4.62208160e+02 8.93230713e+02 8.40524316e-01]	[4.82861694e+02 8.67648071e+02 6.94162250e-01]
[485.35253906 257.19561768 0.91321939]	[480.34072876 339.30361938 0.93051213]	[408.42416382 336.63598633 0.82274354]	[377.62295532 446.88546753 0.90081555]	[346.87008667 549.57452393 0.82229543]	[554.61645508 349.40231323 0.7946499 ]	[562.35101318 470.02648926 0.82315981]	[567.48297119 582.88519287 0.86763155]	[482.71975708 570.02697754 0.67547274]	[439.19586182 570.08789062 0.63133895]	[459.82516479 729.2164917 0.78712583]	[4.77736481e+02 8.54846924e+02 8.18766356e-01]	[523.86816406 564.98187256 0.66728377]	[5.39271973e+02 7.29195679e+02 5.80925524e-01]	[5.49536804e+02 8.44601929e+02 2.74119258e-01]	[477.63394165 241.7097168 0.8588872 ]	[503.23049927 249.32746887 0.91258836]	[459.62200928 239.14274597 0.81400627]	[523.79925537 251.89321899 0.93900394]	[5.57214233e+02 8.70226318e+02 1.63744122e-01]	[5.70093384e+02 8.62552185e+02 1.64947063e-01]	[5.46943115e+02 8.54818787e+02 1.64774179e-01]	[4.80247009e+02 8.93397217e+02 8.38621914e-01]	[4.62209625e+02 8.90841309e+02 8.33440542e-01]	[4.82863037e+02 8.67671814e+02 6.83778346e-01]
[482.89053345 256.96878052 0.95050937]	[480.35775757 339.10562134 0.93557394]	[408.4664917 334.05789185 0.79852051]	[377.67718506 441.86141968 0.92059261]	[349.37075806 547.04559326 0.82721806]	[554.62017822 341.77859497 0.81364834]	[562.32769775 462.39111328 0.85404652]	[567.50610352 580.26000977 0.8468622 ]	[480.37564087 564.97723389 0.69328499]	[439.20065308 567.47558594 0.65921456]	[459.72750854 729.10900879 0.7409274 ]	[4.77703033e+02 8.52317383e+02 8.42787385e-01]	[523.85949707 564.86755371 0.67442399]	[5.36747253e+02 7.24024475e+02 5.92861533e-01]	[5.18704895e+02 7.47061340e+02 6.82641685e-01]	[475.11514282 239.0634613 0.87613922]	[500.83389282 239.1875 0.92146313]	[459.6020813 236.63424683 0.82854104]	[523.83605957 244.1986084 0.90643883]	[5.05994659e+02 8.11198975e+02 6.67755425e-01]	[5.21290405e+02 8.08549561e+02 6.12354159e-01]	[5.05972107e+02 7.39339050e+02 5.29396713e-01]	[4.80193817e+02 8.93376587e+02 8.30578804e-01]	[4.59800659e+02 8.90813721e+02 8.40059400e-01]	[4.82834137e+02 8.62553040e+02 7.08988369e-01]
[482.8666687 254.4216156 0.94967061]	[480.36105347 336.53488159 0.93787569]	[408.47213745 328.91992188 0.77987278]	[377.69232178 441.68951416 0.93867576]	[351.92184448 546.93426514 0.84634554]	[552.13891602 339.17208862 0.84108853]	[562.36248779 462.29138184 0.86670697]	[567.54827881 575.14794922 0.81469321]	[480.35083008 562.29968262 0.69217896]	[439.16259766 562.35839844 0.6656301 ]	[459.72488403 724.02697754 0.7425856 ]	[4.77696503e+02 8.52262146e+02 8.44275177e-01]	[523.84234619 559.73144531 0.66470164]	[5.39162903e+02 7.26499268e+02 6.15467370e-01]	[5.18679138e+02 7.41955322e+02 6.10004067e-01]	[475.10720825 236.48875427 0.90271759]	[500.80706787 236.59791565 0.94973147]	[459.58590698 236.5098877 0.79585099]	[523.80706787 239.14651489 0.92514968]	[5.05985626e+02 8.08711792e+02 6.01977468e-01]	[5.21241150e+02 8.06011292e+02 5.36826730e-01]	[5.05972656e+02 7.29193054e+02 4.76206452e-01]	[4.80233215e+02 8.93361267e+02 8.27167332e-01]	[4.62200256e+02 8.90800659e+02 8.23263645e-01]	[4.82811066e+02 8.60018311e+02 7.05255151e-01]
[482.83129883 251.82452393 0.91550666]	[480.29953003 334.03317261 0.91270632]	[405.88772583 326.29052734 0.77928489]	[377.7175293 439.215271 0.92841685]	[351.98968506 544.36743164 0.8748107 ]	[552.07147217 336.6776123 0.82440686]	[562.36657715 459.60333252 0.85856766]	[567.55072021 565.00933838 0.85212827]	[480.3196106 557.2300415 0.68996894]	[439.14929199 559.74761963 0.65909958]	[459.61935425 718.8170166 0.72704113]	[4.77708984e+02 8.52262634e+02 8.42434108e-01]	[523.79663086 554.65106201 0.66902584]	[5.31624756e+02 7.11185913e+02 6.18109703e-01]	[5.16189941e+02 7.44515686e+02 7.03637362e-01]	[472.5965271 233.92805481 0.89926076]	[500.75158691 234.04672241 0.94651675]	[457.13421631 233.95111084 0.7717191 ]	[521.3793335 236.50605774 0.96271777]	[5.05984955e+02 8.08705994e+02 7.35102296e-01]	[5.21319946e+02 8.03538391e+02 6.67397022e-01]	[5.03430054e+02 7.34236938e+02 5.62876761e-01]	[4.80205505e+02 8.93341431e+02 8.21542263e-01]	[4.59797546e+02 8.90785828e+02 8.16800833e-01]	[4.82835602e+02 8.62547852e+02 7.17256665e-01]
[482.81869507 244.25674438 0.89370304]	[480.27664185 328.85443115 0.88948643]	[405.84313965 318.76812744 0.82579219]	[377.69348145 439.10775757 0.91699564]	[354.50054932 541.91107178 0.88058054]	[552.06451416 336.44396973 0.80841905]	[562.35418701 457.11343384 0.84605622]	[567.56738281 564.87121582 0.85910016]	[480.35214233 554.64733887 0.69056469]	[439.20632935 557.20935059 0.66006738]	[4.57139496e+02 7.16306335e+02 7.04930842e-01]	[4.77699738e+02 8.52272095e+02 8.36471081e-01]	[523.80047607 549.55474854 0.66617894]	[5.36653564e+02 7.11184265e+02 6.10640049e-01]	[5.13624756e+02 7.34286316e+02 6.07543051e-01]	[472.56234741 231.42384338 0.86754084]	[500.70523071 233.88703918 0.94097066]	[454.61212158 231.32569885 0.78898656]	[521.34643555 233.92903137 0.96389222]	[5.05976135e+02 8.08657166e+02 6.78932667e-01]	[5.21302551e+02 8.03500549e+02 5.97270131e-01]	[5.03410370e+02 7.26615295e+02 4.66761708e-01]	[4.80247437e+02 8.93356018e+02 8.25007260e-01]	[4.59828949e+02 8.90812927e+02 8.16817045e-01]	[4.82841949e+02 8.62547241e+02 7.11921036e-01]
[482.71194458 239.16975403 0.92246562]	[480.2414856 321.28552246 0.90502948]	[403.37338257 318.61221313 0.83977193]	[377.68051147 436.69680786 0.90979326]	[354.53695679 541.7512207 0.8764348 ]	[549.55792236 331.45101929 0.79571086]	[562.35461426 451.9927063 0.81790245]	[567.58843994 562.43127441 0.86734581]	[480.36273193 549.53448486 0.69467258]	[439.20413208 552.11322021 0.65626937]	[457.16674805 711.22460938 0.73051322]	[4.77695984e+02 8.52228394e+02 8.44515026e-01]	[523.83258057 546.9354248 0.67910236]	[5.31596313e+02 7.05992432e+02 6.44557297e-01]	[5.08545044e+02 7.36809204e+02 7.01139748e-01]	[467.47393799 228.87538147 0.85033047]	[498.23068237 231.38275146 0.90220594]	[454.55889893 226.26429749 0.76413774]	[521.28833008 233.81718445 0.95387673]	[5.08440216e+02 8.08534973e+02 7.48884499e-01]	[5.21352417e+02 7.95876160e+02 6.79499805e-01]	[5.03307037e+02 7.29091309e+02 5.92724144e-01]	[4.80252136e+02 8.93306641e+02 8.41713130e-01]	[4.62217957e+02 8.90772278e+02 8.28233361e-01]	[4.82800323e+02 8.60013000e+02 7.33284056e-01]
[480.31918335 236.63627625 0.95219433]	[480.1958313 321.17602539 0.91239411]	[403.32803345 318.54196167 0.84557807]	[377.72109985 434.09567261 0.88883722]	[357.02304077 536.71398926 0.85507983]	[549.51989746 326.31576538 0.80445325]	[562.3338623 441.87741089 0.8603676 ]	[570.03173828 559.8324585 0.84299624]	[480.36288452 546.98815918 0.69482005]	[439.17248535 549.54620361 0.6516059 ]	[457.10177612 711.22601318 0.72306234]	[4.77644165e+02 8.49778259e+02 8.31380785e-01]	[523.85736084 544.38031006 0.67748761]	[5.36710815e+02 7.06006165e+02 6.50474310e-01]	[5.13575684e+02 7.29053711e+02 7.01883316e-01]	[464.92962646 223.69012451 0.85061097]	[498.20922852 226.28155518 0.87364388]	[452.02490234 218.63323975 0.76150924]	[521.24957275 228.829422 0.90628004]	[5.13640686e+02 8.06095215e+02 6.80364728e-01]	[5.23833862e+02 7.95833923e+02 6.28610253e-01]	[5.03354736e+02 7.21365967e+02 5.63352108e-01]	[4.80235168e+02 8.93339355e+02 8.18703651e-01]	[4.62200500e+02 8.90783447e+02 8.03440630e-01]	[4.82787079e+02 8.57418335e+02 7.35770643e-01]
[480.27304077 236.52359009 0.9488135 ]	[480.12976074 318.74502563 0.90195942]	[403.26467896 318.53207397 0.84428746]	[377.72290039 434.06341553 0.88196272]	[357.08325195 536.66040039 0.86079097]	[547.04547119 323.7255249 0.81628466]	[562.34014893 441.79330444 0.86528486]	[570.05163574 557.23651123 0.82747686]	[480.33996582 544.45721436 0.70178121]	[439.14779663 546.96942139 0.66467524]	[457.07788086 711.14306641 0.71651161]	[4.77649536e+02 8.49747559e+02 8.35920334e-01]	[523.83197021 541.87115479 0.685462 ]	[5.39224609e+02 6.98331238e+02 6.70236170e-01]	[518.7376709 729.11676025 0.7722069 ]	[464.86453247 221.11044312 0.86736166]	[498.14266968 221.17530823 0.85319501]	[449.4788208 218.55601501 0.76665634]	[521.16931152 223.73858643 0.8874191 ]	[5.18708618e+02 8.06083557e+02 7.19643354e-01]	[5.23985046e+02 7.93333801e+02 6.45638406e-01]	[5.05915009e+02 7.23929443e+02 6.12819791e-01]	[4.80212585e+02 8.93314087e+02 8.24126005e-01]	[4.59816345e+02 8.90751038e+02 8.03892136e-01]	[4.82792725e+02 8.57382629e+02 7.59348571e-01]
[480.184021 236.45452881 0.93850863]	[477.68786621 318.65908813 0.91304833]	[400.80206299 316.17544556 0.87495625]	[377.72180176 434.0914917 0.89426255]	[357.1232605 536.70019531 0.87108272]	[546.99383545 321.22250366 0.84553868]	[562.30682373 439.30117798 0.88117528]	[570.07287598 554.64892578 0.80582219]	[480.30929565 544.40466309 0.71132773]	[439.09576416 544.48461914 0.66478455]	[4.54605988e+02 7.11120056e+02 7.05797613e-01]	[4.77670044e+02 8.49761475e+02 8.39869320e-01]	[523.83081055 541.79101562 0.68276674]	[5.41783508e+02 7.00859314e+02 6.69085860e-01]	[5.18692749e+02 7.24008789e+02 6.96930051e-01]	[462.39450073 218.64251709 0.89806849]	[495.60778809 218.65179443 0.84095335]	[444.41162109 218.54486084 0.82925999]	[518.71008301 221.17662048 0.87810844]	[5.21198303e+02 8.00978821e+02 6.31928980e-01]	[5.23983704e+02 7.90784912e+02 5.81435323e-01]	[5.05922943e+02 7.11178711e+02 5.16738176e-01]	[4.80200958e+02 8.93336731e+02 8.24796677e-01]	[4.59806427e+02 8.90764954e+02 8.07813883e-01]	[4.82820282e+02 8.57393250e+02 7.46167421e-01]
[480.11657715 236.44529724 0.933236 ]	[477.60955811 318.62792969 0.89288163]	[400.74884033 316.1605835 0.86796361]	[377.73440552 434.12188721 0.8897776 ]	[357.1703186 539.20019531 0.88026547]	[544.53057861 318.7649231 0.8592099 ]	[562.28411865 439.19177246 0.87647396]	[570.10455322 552.14672852 0.80316788]	[480.3302002 541.89666748 0.7213248 ]	[439.14712524 544.41412354 0.69037557]	[454.60644531 708.62188721 0.72013855]	[4.77675629e+02 8.49741699e+02 8.38464856e-01]	[523.83587646 539.28253174 0.690871 ]	[5.39276611e+02 6.90694458e+02 6.32456720e-01]	[521.21466064 726.53497314 0.74286532]	[462.31655884 218.59594727 0.91690546]	[493.06658936 218.6471405 0.83848357]	[441.91937256 216.16117859 0.86565363]	[516.17010498 221.1451416 0.85473752]	[5.18790833e+02 8.00968384e+02 6.78291619e-01]	[5.26505127e+02 7.90775635e+02 6.17853105e-01]	[5.08489929e+02 7.18846741e+02 5.39552987e-01]	[4.80191498e+02 8.93325562e+02 8.24233294e-01]	[4.59799896e+02 8.90752502e+02 8.10271144e-01]	[4.82831573e+02 8.57372253e+02 7.47919917e-01]
[477.66992188 236.42227173 0.92522174]	[475.12506104 318.61972046 0.88379574]	[400.72134399 318.52157593 0.86722159]	[377.73327637 434.07748413 0.88533473]	[357.20272827 541.69708252 0.89578998]	[544.45166016 318.73175049 0.86428618]	[562.27319336 439.16119385 0.86510193]	[570.11968994 552.06304932 0.80384052]	[482.71334839 541.87109375 0.71853209]	[439.20031738 544.40112305 0.69644785]	[454.57693481 708.68719482 0.71272302]	[4.77627411e+02 8.49707397e+02 8.23539019e-01]	[523.87884521 539.25286865 0.68464381]	[5.39234924e+02 6.93191589e+02 6.37193561e-01]	[521.34759521 729.12097168 0.7750181 ]	[462.25906372 218.58029175 0.9222095 ]	[488.01504517 218.62528992 0.84528601]	[441.85263062 218.53591919 0.87147504]	[511.08880615 221.1091156 0.84406543]	[5.21251282e+02 8.00939636e+02 6.82369590e-01]	[5.29052551e+02 7.90765564e+02 6.14873469e-01]	[5.13579590e+02 7.23953308e+02 5.71856260e-01]	[4.80153870e+02 8.93321411e+02 8.21218610e-01]	[4.59748718e+02 8.90751343e+02 8.13950419e-01]	[4.82835449e+02 8.54925781e+02 7.41162181e-01]
[477.59545898 234.08843994 0.91854477]	[472.60263062 318.58374023 0.87814015]	[400.68304443 318.53356934 0.86985183]	[377.71954346 436.54983521 0.88698065]	[359.58123779 541.80065918 0.91698861]	[544.40618896 318.66085815 0.87119669]	[562.27526855 439.14208984 0.86390424]	[570.10150146 549.50817871 0.81322092]	[482.78509521 541.85455322 0.71832699]	[439.26104736 544.39831543 0.699233 ]	[452.0305481 708.55010986 0.74213636]	[4.77618835e+02 8.49710815e+02 8.31456482e-01]	[523.94396973 539.2298584 0.67581564]	[5.39279602e+02 6.90657959e+02 6.81216121e-01]	[523.77697754 729.22491455 0.80778557]	[459.8571167 218.55729675 0.92429876]	[485.48638916 218.59539795 0.86109805]	[441.79458618 216.16567993 0.88907206]	[508.5333252 218.63725281 0.85737509]	[5.23824463e+02 8.03565979e+02 6.98454797e-01]	[5.39188416e+02 7.93232666e+02 6.19539976e-01]	[5.16136230e+02 7.26473389e+02 6.23349488e-01]	[4.80161285e+02 8.93367554e+02 8.21565151e-01]	[4.59753143e+02 8.90765198e+02 8.08671713e-01]	[4.82836578e+02 8.54906982e+02 7.56705165e-01]
[472.59085083 234.0511322 0.90595877]	[472.52536011 318.54440308 0.87836456]	[400.63616943 318.54058838 0.87220824]	[377.72842407 436.56985474 0.89012468]	[359.63183594 541.78778076 0.91725147]	[544.36346436 318.58209229 0.87457019]	[562.2769165 439.07855225 0.85675645]	[570.10247803 547.03155518 0.82018411]	[482.78799438 541.81280518 0.71933973]	[439.26174927 544.37469482 0.70165402]	[452.01397705 706.04907227 0.74694467]	[4.77635315e+02 8.49670959e+02 8.29267979e-01]	[523.94226074 536.70941162 0.6711663 ]	[541.81988525 685.47436523 0.70493698]	[523.82672119 736.85845947 0.81430721]	[459.74609375 216.14950562 0.93164337]	[485.37283325 218.5463562 0.89179951]	[441.71670532 218.52185059 0.90089244]	[505.99081421 218.64588928 0.87428814]	[5.23924561e+02 8.06122253e+02 7.52310157e-01]	[5.41776001e+02 7.93331055e+02 6.68406367e-01]	[5.13633850e+02 7.29185486e+02 6.59362853e-01]	[4.80159027e+02 8.93385559e+02 8.12006950e-01]	[4.59751343e+02 8.90771973e+02 8.04221034e-01]	[4.82853943e+02 8.54873901e+02 7.50686467e-01]
[469.9786377 234.01989746 0.90676463]	[472.51345825 318.51968384 0.87511742]	[400.63232422 318.53253174 0.86815053]	[377.75109863 436.55117798 0.88427597]	[359.66070557 541.79553223 0.91625261]	[544.34588623 318.53311157 0.87078959]	[562.28173828 436.68173218 0.85276258]	[570.09588623 546.94067383 0.82960081]	[482.76934814 541.82342529 0.71957535]	[439.24221802 544.3883667 0.70108026]	[452.02514648 706.07189941 0.75507498]	[4.77649292e+02 8.49674683e+02 8.27996850e-01]	[523.93487549 536.70715332 0.6724779 ]	[541.85638428 688.06890869 0.72642702]	[523.8536377 739.39624023 0.82510841]	[459.63781738 216.13278198 0.92344713]	[482.91357422 216.13191223 0.91974121]	[439.33694458 218.57217407 0.86550355]	[505.91265869 218.62242126 0.88979125]	[5.26417847e+02 8.08563171e+02 7.61889935e-01]	[5.41914917e+02 7.95811462e+02 6.74738944e-01]	[5.13638855e+02 7.29222351e+02 6.74487054e-01]	[4.77740631e+02 8.93388062e+02 8.06137323e-01]	[4.59738647e+02 8.90771118e+02 8.00425649e-01]	[4.82872620e+02 8.54891541e+02 7.42366135e-01]
[467.44992065 233.96420288 0.91322196]	[470.00109863 316.15866089 0.877244 ]	[400.62457275 318.52279663 0.86832309]	[380.08435059 434.10211182 0.87963945]	[359.71408081 541.84643555 0.90753949]	[541.92657471 316.13803101 0.86704957]	[562.2746582 436.63824463 0.84818679]	[570.12158203 544.52081299 0.83183479]	[482.77050781 541.77258301 0.71376956]	[439.26467896 544.34143066 0.69677693]	[451.99163818 706.06665039 0.75588995]	[4.77665405e+02 8.49674561e+02 8.35452139e-01]	[523.90179443 534.16534424 0.67297488]	[541.79467773 688.05706787 0.72798544]	[523.9173584 741.9586792 0.79926318]	[459.58599854 216.09965515 0.91938674]	[482.83340454 216.07714844 0.94738275]	[439.26437378 218.54295349 0.86296821]	[503.47213745 218.60397339 0.91028863]	[5.26459106e+02 8.08681946e+02 7.51051426e-01]	[5.44348206e+02 7.98435608e+02 6.63173079e-01]	[5.16213928e+02 7.31657654e+02 6.31838083e-01]	[4.77740417e+02 8.93401611e+02 8.09847176e-01]	[4.59742584e+02 8.90782654e+02 8.05887818e-01]	[4.82885956e+02 8.54888855e+02 7.47844219e-01]
[464.93319702 233.94793701 0.92507327]	[467.48397827 316.13430786 0.88278913]	[398.22769165 318.53335571 0.86857486]	[380.09155273 434.07015991 0.8758139 ]	[359.76251221 541.80548096 0.89462018]	[541.88470459 316.08880615 0.86367768]	[562.26776123 434.06063843 0.83051151]	[572.61853027 546.93658447 0.82537371]	[482.82009888 539.29193115 0.71591532]	[439.30065918 541.90405273 0.70015496]	[452.0463562 706.07635498 0.7582804 ]	[4.77684998e+02 8.49677185e+02 8.43368232e-01]	[523.97424316 534.10644531 0.66552454]	[541.84014893 688.13201904 0.70606089]	[526.42028809 744.54467773 0.81623983]	[457.14599609 216.08538818 0.91343957]	[482.7293396 216.0799408 0.94810343]	[439.18597412 218.57841492 0.87234032]	[503.35665894 218.57601929 0.9329955 ]	[5.26520142e+02 8.08743652e+02 7.70257354e-01]	[5.44344971e+02 8.00991089e+02 6.79073930e-01]	[5.21253174e+02 7.36772278e+02 6.37349010e-01]	[4.77742462e+02 8.93387695e+02 8.19865882e-01]	[4.59747040e+02 8.90764465e+02 8.11541200e-01]	[4.82889496e+02 8.54888672e+02 7.63134062e-01]
[464.81814575 233.97099304 0.94281399]	[469.95489502 316.13998413 0.87813377]	[398.20498657 318.56668091 0.86757576]	[380.11224365 434.09518433 0.8775996 ]	[359.82104492 541.82910156 0.88749874]	[541.90966797 316.06869507 0.85973799]	[562.29748535 434.04187012 0.82633448]	[572.64111328 544.54608154 0.82605618]	[482.88076782 541.77685547 0.71772385]	[441.67053223 544.37713623 0.70505422]	[452.0249939 706.05194092 0.75708401]	[4.77684052e+02 8.49663757e+02 8.46109390e-01]	[526.44720459 534.15222168 0.65408182]	[541.89147949 693.22625732 0.70286494]	[526.53643799 747.08294678 0.83033144]	[454.62033081 216.08029175 0.90105325]	[480.33822632 216.07621765 0.95084137]	[439.10159302 218.59455872 0.81201446]	[503.29315186 218.57627869 0.93297291]	[5.34096313e+02 8.11267639e+02 7.40175843e-01]	[5.44498962e+02 8.06038696e+02 6.63899779e-01]	[5.21326111e+02 7.41917664e+02 6.72359824e-01]	[4.77699860e+02 8.93370117e+02 8.28600228e-01]	[4.59709747e+02 8.90742859e+02 8.11945438e-01]	[4.82890198e+02 8.54874939e+02 7.70331025e-01]
[462.35961914 233.95570374 0.95352697]	[467.50045776 316.14074707 0.87840939]	[398.19619751 318.5838623 0.86967814]	[380.11868286 436.54641724 0.88206685]	[362.21536255 541.83966064 0.88569486]	[541.89672852 316.05160522 0.856336 ]	[562.29724121 428.96228027 0.819516 ]	[575.22009277 544.49273682 0.83210725]	[482.90487671 541.81555176 0.71913397]	[441.67608643 544.4296875 0.70307398]	[454.55999756 708.57336426 0.76462865]	[477.68768311 849.6539917 0.85056531]	[526.5166626 536.67559814 0.64863402]	[544.35223389 698.31341553 0.74058998]	[534.0980835 749.65838623 0.81954706]	[452.0447998 216.0710144 0.89421409]	[480.22491455 216.05033875 0.94357073]	[436.67007446 218.62113953 0.79007983]	[500.8807373 218.52322388 0.93826002]	[5.39258423e+02 8.16419373e+02 7.22776413e-01]	[5.49538269e+02 8.08737549e+02 6.67715073e-01]	[5.23873108e+02 7.47014038e+02 7.26353645e-01]	[4.77695923e+02 8.93393860e+02 8.29123318e-01]	[4.59711853e+02 8.90754700e+02 8.12922776e-01]	[4.82883331e+02 8.54836792e+02 7.72237778e-01]
[462.32470703 233.97984314 0.96123922]	[469.95330811 316.14044189 0.87822127]	[398.19158936 318.60443115 0.87109435]	[380.15887451 434.10751343 0.88019168]	[362.26400757 541.85803223 0.88639539]	[541.88824463 316.03018188 0.8544085 ]	[562.32855225 426.41650391 0.83429378]	[577.73846436 544.36645508 0.85316557]	[482.94467163 541.83483887 0.71598262]	[441.70742798 544.43579102 0.70564699]	[454.61013794 706.07012939 0.76313514]	[4.77708221e+02 8.49638733e+02 8.45926166e-01]	[528.98760986 536.72143555 0.64749283]	[544.46856689 698.34118652 0.70914489]	[536.6918335 752.30804443 0.79682243]	[449.49395752 216.11462402 0.88310903]	[480.17706299 216.05058289 0.93643373]	[436.58782959 218.61531067 0.79981917]	[500.83285522 216.11711121 0.94314241]	[5.41762207e+02 8.26614258e+02 7.06918836e-01]	[5.54662415e+02 8.13795959e+02 6.02251530e-01]	[5.23896667e+02 7.49752441e+02 6.79581642e-01]	[4.77713104e+02 8.93389221e+02 8.19366217e-01]	[4.59725983e+02 8.90744141e+02 8.04489374e-01]	[4.82911743e+02 8.54818420e+02 7.67149806e-01]
[462.30227661 233.98675537 0.96302438]	[469.96487427 316.14172363 0.87848043]	[398.19747925 318.62606812 0.87096602]	[380.19433594 436.54788208 0.87855858]	[362.30230713 541.84375 0.88448346]	[541.88342285 316.00817871 0.85261297]	[562.38647461 428.92965698 0.8329761 ]	[580.25012207 544.33666992 0.86534208]	[485.41436768 541.86999512 0.70710897]	[441.78427124 544.45422363 0.70493543]	[454.64227295 706.04150391 0.77219069]	[4.77714630e+02 8.49646423e+02 8.45547616e-01]	[531.57928467 539.23712158 0.64799273]	[5.47006775e+02 7.05978333e+02 7.03874230e-01]	[539.30999756 762.46325684 0.83848816]	[449.45443726 216.128479 0.88015866]	[480.14447021 216.06835938 0.92861766]	[436.54199219 218.5539856 0.80768681]	[500.78640747 216.11949158 0.9485153 ]	[5.44359131e+02 8.31667664e+02 7.88509667e-01]	[5.62254822e+02 8.21471497e+02 6.53169274e-01]	[5.26419556e+02 7.59860779e+02 6.89870596e-01]	[4.77705780e+02 8.93369141e+02 8.25875521e-01]	[4.59723816e+02 8.90722534e+02 8.09074700e-01]	[4.82938202e+02 8.54825134e+02 7.63831794e-01]
[462.29342651 234.00068665 0.96270192]	[469.98474121 316.14071655 0.8768326 ]	[398.2130127 318.64785767 0.8717531 ]	[380.24200439 434.12036133 0.87730658]	[362.35491943 541.85028076 0.87657255]	[541.88244629 315.98635864 0.84955412]	[562.40625 426.39074707 0.84330559]	[580.35125732 544.32440186 0.88241285]	[485.46420288 541.86309814 0.705181 ]	[441.82168579 544.44134521 0.70598429]	[457.12796021 706.07598877 0.78861213]	[4.77708527e+02 8.49661011e+02 8.43669415e-01]	[534.10253906 539.2333374 0.64864314]	[549.51251221 711.13671875 0.71789622]	[541.91326904 770.1807251 0.88780969]	[446.97103882 216.15145874 0.87863129]	[480.13284302 216.07225037 0.92852926]	[434.11413574 218.623703 0.79508078]	[500.76855469 216.11730957 0.94728881]	[5.52058472e+02 8.36930176e+02 6.94075763e-01]	[5.67499268e+02 8.29190491e+02 6.52517080e-01]	[5.34115173e+02 7.67669312e+02 6.77797139e-01]	[4.77723602e+02 8.93394653e+02 8.23731959e-01]	[4.59736267e+02 8.90746521e+02 8.05598259e-01]	[4.82933777e+02 8.54824890e+02 7.61043072e-01]
[462.28469849 234.01051331 0.96258408]	[470.00204468 316.14199829 0.87716496]	[398.22564697 318.68157959 0.87032425]	[380.28091431 436.55334473 0.87560117]	[367.38964844 541.92565918 0.86791855]	[541.87670898 315.95217896 0.84644008]	[562.42510986 423.90335083 0.85025722]	[582.78845215 541.93847656 0.89339888]	[487.98403931 541.8526001 0.69585663]	[441.88891602 544.41149902 0.70424122]	[457.17251587 706.10845947 0.79349768]	[4.77689331e+02 8.49665527e+02 8.41702104e-01]	[536.71191406 539.21569824 0.65509313]	[5.52106262e+02 7.11175598e+02 6.30734503e-01]	[544.46459961 782.95007324 0.85603666]	[446.94421387 216.16105652 0.8797456 ]	[480.12121582 216.072052 0.92724603]	[434.09716797 218.64283752 0.79042602]	[500.76602173 216.09869385 0.95339376]	[5.62407654e+02 8.49683655e+02 7.84921885e-01]	[5.77773865e+02 8.34383728e+02 6.57247722e-01]	[5.39254883e+02 7.80381958e+02 6.81735456e-01]	[4.77734863e+02 8.93393372e+02 8.16788852e-01]	[4.59736938e+02 8.90755615e+02 8.06732059e-01]	[4.82891388e+02 8.54834778e+02 7.46496737e-01]
[462.29006958 234.00845337 0.96129942]	[472.51885986 316.15609741 0.8737824 ]	[398.2494812 318.69570923 0.86675721]	[380.31253052 436.65148926 0.88679081]	[372.44796753 544.30438232 0.87389481]	[541.90948486 315.9730835 0.84781218]	[564.80297852 423.91369629 0.85264003]	[582.84295654 541.87481689 0.90241838]	[490.49090576 541.83398438 0.68794012]	[444.29721069 544.39868164 0.69944972]	[457.18179321 708.5559082 0.79442298]	[4.77676697e+02 8.49592041e+02 8.29718232e-01]	[539.2076416 536.72216797 0.65464276]	[5.59728699e+02 7.03432800e+02 6.99305415e-01]	[549.59796143 790.7925415 0.80460137]	[446.94766235 218.51992798 0.87778378]	[480.11898804 216.06819153 0.92835212]	[434.09725952 218.65267944 0.79335827]	[500.77026367 216.07514954 0.95562822]	[5.67499573e+02 8.57424377e+02 7.16234684e-01]	[5.85361511e+02 8.49631592e+02 6.89404607e-01]	[5.41928162e+02 7.93267334e+02 6.93912387e-01]	[4.77747406e+02 8.93412720e+02 7.99790442e-01]	[4.59720764e+02 8.90764099e+02 7.93774664e-01]	[4.82885315e+02 8.52335144e+02 7.39405453e-01]
[462.28967285 234.01319885 0.96351087]	[472.5723877 316.12902832 0.87271798]	[400.63720703 318.67749023 0.86786741]	[380.32342529 436.60296631 0.87949407]	[374.97525024 541.93884277 0.87372112]	[544.30444336 315.93884277 0.84300542]	[564.85571289 423.90496826 0.84730053]	[582.88763428 541.8482666 0.90178347]	[490.54571533 541.81555176 0.67776126]	[444.31741333 544.38659668 0.68704844]	[457.21011353 708.51617432 0.79396784]	[4.77689850e+02 8.49614624e+02 8.33639801e-01]	[539.28253174 536.69512939 0.65849078]	[559.75439453 693.2565918 0.70626575]	[562.26397705 808.65808105 0.84859896]	[446.93713379 218.52090454 0.87959194]	[480.11685181 216.06074524 0.93054682]	[434.10656738 218.64585876 0.78815269]	[500.77017212 216.05337524 0.95985866]	[5.80269226e+02 8.70308960e+02 7.35239863e-01]	[5.88112854e+02 8.59933289e+02 6.64749265e-01]	[5.46961975e+02 8.11233276e+02 6.62207663e-01]	[4.80183777e+02 8.93438721e+02 8.04213405e-01]	[4.59755890e+02 8.90797668e+02 7.90905774e-01]	[4.82909851e+02 8.52375549e+02 7.36232877e-01]
[462.31561279 234.00997925 0.96192235]	[475.08584595 316.13162231 0.87807316]	[400.66412354 318.67709351 0.87011349]	[382.73724365 436.64230347 0.87952799]	[377.49761963 544.36132812 0.89101851]	[544.35839844 315.94064331 0.8478716 ]	[564.89117432 423.83673096 0.86135292]	[582.95483398 541.91729736 0.90537155]	[493.04684448 541.86987305 0.67658949]	[444.3788147 544.42730713 0.68119091]	[457.1625061 706.08905029 0.78587246]	[4.77684723e+02 8.49591492e+02 8.28343153e-01]	[539.31463623 539.22357178 0.6610769 ]	[562.37939453 695.80303955 0.76394701]	[564.9453125 821.49194336 0.83235455]	[446.97061157 218.52474976 0.87483454]	[480.13009644 216.06022644 0.93218136]	[436.53710938 218.64198303 0.79705012]	[500.77264404 216.05064392 0.9616223 ]	[5.85408936e+02 8.75418335e+02 8.02373886e-01]	[6.00817627e+02 8.70116882e+02 7.78321028e-01]	[5.59722900e+02 8.29120728e+02 7.03119159e-01]	[4.80174744e+02 8.95872742e+02 8.04488778e-01]	[4.59742889e+02 8.90819580e+02 7.86400914e-01]	[4.82930206e+02 8.52333008e+02 7.43335426e-01]
[462.34628296 234.01722717 0.95914865]	[477.60012817 316.14523315 0.88882619]	[400.73855591 318.68878174 0.86731583]	[382.80908203 436.66357422 0.87075078]	[377.55429077 544.35272217 0.89594901]	[544.42449951 315.95593262 0.85105503]	[564.97009277 423.90158081 0.84541327]	[585.42144775 541.90179443 0.90747344]	[493.11135864 541.81018066 0.67685622]	[444.41455078 544.35522461 0.67622519]	[457.15426636 705.9777832 0.77007669]	[4.77690857e+02 8.49612427e+02 8.29526246e-01]	[541.73687744 536.7265625 0.67358935]	[564.82427979 706.08105469 0.84323955]	[5.72619690e+02 8.31654358e+02 8.15218568e-01]	[449.46481323 218.52069092 0.87854314]	[480.16046143 216.06312561 0.93483204]	[436.57196045 218.66163635 0.79932439]	[500.79269409 216.05195618 0.96441716]	[5.95702820e+02 8.85583984e+02 7.75553405e-01]	[6.05985107e+02 8.72770020e+02 8.05311620e-01]	[5.62461243e+02 8.34350952e+02 7.46841311e-01]	[4.80181030e+02 8.95865173e+02 8.04608643e-01]	[4.59732452e+02 8.90816223e+02 7.89428949e-01]	[4.82919189e+02 8.52388977e+02 7.27301419e-01]
[462.4006958 234.00871277 0.95361233]	[477.71810913 316.15844727 0.90272152]	[400.80975342 318.73400879 0.8534236 ]	[385.34942627 439.13034058 0.86822999]	[377.60629272 544.31903076 0.90856171]	[544.51849365 315.96276855 0.84900165]	[565.04980469 426.44824219 0.81369871]	[585.5692749 541.88842773 0.89752418]	[495.67059326 541.88049316 0.68143499]	[446.95214844 544.41485596 0.65884626]	[457.20690918 708.5300293 0.76739275]	[4.77710205e+02 8.49645325e+02 8.39095354e-01]	[541.81286621 539.27069092 0.68682039]	[565.05895996 708.55584717 0.82887912]	[5.82874207e+02 8.42008850e+02 8.25484574e-01]	[451.98931885 218.52246094 0.87936467]	[480.20715332 216.05288696 0.94081968]	[436.60131836 218.68763733 0.81252497]	[500.81317139 216.03121948 0.96063596]	[6.05966064e+02 8.90807861e+02 7.78478444e-01]	[6.18800720e+02 8.77966675e+02 7.45572448e-01]	[5.70034241e+02 8.49700012e+02 6.83030725e-01]	[4.80156952e+02 8.95882935e+02 7.99665034e-01]	[4.59725616e+02 8.90834412e+02 7.89881945e-01]	[4.82931274e+02 8.54800476e+02 7.29320586e-01]
[464.85263062 234.0174408 0.93986547]	[480.19631958 316.17080688 0.91968656]	[403.31036377 318.76727295 0.83611804]	[390.44177246 439.17150879 0.85870886]	[377.6338501 544.31451416 0.91100895]	[546.95062256 315.96105957 0.84617537]	[567.51751709 426.40621948 0.80765754]	[588.05200195 541.81945801 0.88030899]	[498.16891479 541.85656738 0.68543214]	[449.50811768 544.40435791 0.65329999]	[457.17965698 708.5423584 0.76371562]	[4.77736389e+02 8.49609985e+02 8.35863709e-01]	[541.87097168 539.22973633 0.69196814]	[567.58905029 706.10186768 0.81349993]	[585.49230957 844.5803833 0.84528697]	[454.54092407 218.55853271 0.87771916]	[480.28146362 216.05578613 0.9456467 ]	[436.69329834 221.1451416 0.80015039]	[500.87252808 216.029953 0.96398789]	[6.08620483e+02 8.90798462e+02 8.14598680e-01]	[6.23946411e+02 8.80455505e+02 8.41100156e-01]	[5.80312012e+02 8.52190125e+02 7.75264084e-01]	[4.77742035e+02 8.95888916e+02 7.91411638e-01]	[4.59732635e+02 8.90831482e+02 7.87028551e-01]	[4.85369934e+02 8.52398010e+02 7.20102310e-01]
[467.39489746 234.05888367 0.91546577]	[480.31924438 318.52197266 0.92882532]	[405.86886597 318.75463867 0.81931126]	[395.52584839 439.2149353 0.88131773]	[377.73828125 544.42547607 0.92095512]	[547.046875 315.96728516 0.8374691 ]	[572.59039307 428.99432373 0.77037293]	[590.5524292 541.76849365 0.8544184 ]	[500.668396 541.88305664 0.70551121]	[454.55438232 544.44488525 0.65241891]	[459.5838623 708.57891846 0.77458519]	[4.80106750e+02 8.47179932e+02 8.34299684e-01]	[544.34063721 539.26782227 0.69758755]	[580.26501465 706.00543213 0.81399989]	[5.90617615e+02 8.49577087e+02 8.12142074e-01]	[457.08761597 218.62806702 0.87761551]	[480.37692261 216.08796692 0.94571686]	[439.22329712 223.67427063 0.7767278 ]	[503.309021 216.08908081 0.96093273]	[6.23821838e+02 8.93347961e+02 8.05537283e-01]	[6.29119690e+02 8.83098206e+02 7.96152771e-01]	[5.82904114e+02 8.52393372e+02 8.13146293e-01]	[4.77730103e+02 8.95864624e+02 7.96541691e-01]	[4.59738770e+02 8.90801331e+02 7.88607001e-01]	[4.85386688e+02 8.52367615e+02 7.14722395e-01]
[470.02667236 234.0737915 0.89833498]	[482.74923706 318.58291626 0.93485445]	[408.40795898 321.18847656 0.80788797]	[398.01895142 439.24429321 0.90348762]	[380.19961548 544.41943359 0.92379051]	[552.11541748 316.02001953 0.83090502]	[575.20349121 426.36968994 0.78229338]	[593.13726807 541.79992676 0.84392452]	[500.78955078 544.36102295 0.71479672]	[457.1222229 544.48608398 0.65898967]	[459.61672974 708.67010498 0.78470469]	[4.80117218e+02 8.49610413e+02 8.44551504e-01]	[544.43139648 541.75115967 0.69190854]	[582.79418945 705.94128418 0.81867242]	[6.00754395e+02 8.47181763e+02 8.13566864e-01]	[459.58566284 218.6809082 0.88548857]	[482.79669189 216.09217834 0.94277 ]	[441.68432617 226.22784424 0.75539863]	[503.41162109 216.10520935 0.95655894]	[6.26479004e+02 8.95889038e+02 7.66857386e-01]	[6.39303711e+02 8.88161011e+02 7.75126100e-01]	[5.85463196e+02 8.52368103e+02 7.74789453e-01]	[4.77675964e+02 8.95880371e+02 7.97033250e-01]	[4.59701477e+02 8.90816162e+02 7.92413950e-01]	[4.85388214e+02 8.54794983e+02 7.16203094e-01]
[475.08599854 236.42727661 0.90761501]	[482.85723877 318.58590698 0.93509966]	[411.00057983 321.25506592 0.80218506]	[398.15286255 439.29376221 0.92885059]	[380.28405762 544.51452637 0.8919363 ]	[557.21966553 315.97421265 0.83292365]	[577.77008057 423.89910889 0.79556549]	[598.27734375 541.76367188 0.84611148]	[500.88034058 544.38067627 0.70378196]	[457.20117188 546.94317627 0.65433484]	[459.640625 708.59710693 0.7763418 ]	[4.77744965e+02 8.49652100e+02 8.42205524e-01]	[544.5291748 541.75915527 0.66906673]	[582.90057373 706.04840088 0.85447621]	[603.3918457 849.70849609 0.87046403]	[459.69631958 221.12568665 0.90894979]	[482.91668701 216.12355042 0.92871827]	[441.79772949 226.26260376 0.76063979]	[505.9119873 216.1191864 0.92744672]	[6.26543945e+02 8.95894043e+02 7.81743348e-01]	[6.41832642e+02 8.88199768e+02 8.01969588e-01]	[5.90578674e+02 8.54861328e+02 7.01391637e-01]	[4.77682343e+02 8.95848389e+02 7.97735572e-01]	[4.59710266e+02 8.90813904e+02 7.95322299e-01]	[4.82951508e+02 8.54861267e+02 7.10784733e-01]
[477.68145752 236.41297913 0.93337595]	[482.96588135 318.60488892 0.91781294]	[416.12332153 323.72393799 0.82497376]	[398.26144409 439.29742432 0.92550313]	[382.8053894 544.43890381 0.88371992]	[559.78161621 315.96633911 0.83635604]	[582.7645874 423.81015015 0.847978 ]	[600.81274414 541.8079834 0.86665642]	[503.36407471 546.95001221 0.68653649]	[459.7258606 549.52386475 0.66223878]	[459.70700073 708.61773682 0.7980088 ]	[4.77745911e+02 8.49679932e+02 8.43220472e-01]	[547.02819824 541.86834717 0.64616531]	[585.39678955 706.11346436 0.85056663]	[603.49237061 849.68518066 0.88086206]	[459.83047485 221.12127686 0.91279191]	[485.40777588 216.15505981 0.89543718]	[441.8694458 223.73995972 0.82102114]	[506.02929688 216.04664612 0.9153918 ]	[6.26450256e+02 9.01000610e+02 7.74131536e-01]	[6.39371094e+02 8.90754211e+02 8.01317096e-01]	[5.95684509e+02 8.54789062e+02 6.95455909e-01]	[4.77623077e+02 8.93451904e+02 7.97531545e-01]	[4.59664215e+02 8.90808411e+02 7.90378690e-01]	[4.85352356e+02 8.54927795e+02 7.01889277e-01]
[480.22415161 236.44586182 0.96497774]	[485.50073242 318.6178894 0.89547718]	[418.69558716 323.7489624 0.84535635]	[400.75985718 439.2555542 0.9164567 ]	[390.459198 544.54162598 0.84391606]	[562.28869629 315.95529175 0.84693599]	[582.97375488 426.34436035 0.85749573]	[603.32733154 541.78179932 0.88471496]	[505.92141724 544.35913086 0.69387329]	[462.21307373 544.47888184 0.68885595]	[459.7727356 706.10198975 0.78697044]	[4.77745331e+02 8.49690491e+02 8.43375266e-01]	[554.61816406 541.78753662 0.64774203]	[585.48620605 708.59356689 0.84106725]	[605.88519287 849.78283691 0.86503124]	[462.31295776 221.20162964 0.90364742]	[490.51113892 218.54188538 0.87037653]	[446.86471558 226.2749176 0.75447667]	[516.12695312 216.12329102 0.89863729]	[6.26449219e+02 9.01041565e+02 7.57092118e-01]	[6.41862793e+02 8.90804016e+02 8.00181389e-01]	[5.98280273e+02 8.57362000e+02 6.78012371e-01]	[4.77629547e+02 8.95859375e+02 7.97817767e-01]	[4.59662903e+02 8.90820129e+02 7.92663515e-01]	[4.85349487e+02 8.57366150e+02 7.04094112e-01]
[482.73834229 236.49090576 0.97178572]	[495.61645508 318.65853882 0.87739545]	[421.23657227 323.80020142 0.83224595]	[403.33804321 439.2593689 0.89672768]	[398.02462769 544.52655029 0.87512624]	[564.89886475 316.04391479 0.85991061]	[585.45343018 423.90887451 0.84731859]	[603.43383789 541.88757324 0.90115488]	[508.47860718 544.45001221 0.66826057]	[462.38827515 546.99700928 0.67024893]	[462.22241211 708.57537842 0.81599534]	[4.77741211e+02 8.49741394e+02 8.34886670e-01]	[557.20159912 541.88256836 0.6476903 ]	[585.53283691 706.03308105 0.83075845]	[6.05986511e+02 8.52253723e+02 8.44632089e-01]	[464.8918457 223.66062927 0.87136906]	[498.15020752 218.57313538 0.89393282]	[452.02502441 226.27471924 0.74807358]	[521.18170166 218.5776062 0.93611592]	[6.26450806e+02 9.03554443e+02 7.62482285e-01]	[6.41884460e+02 8.93220581e+02 8.06256533e-01]	[6.00865479e+02 8.59972351e+02 6.83981597e-01]	[4.72593048e+02 8.95847290e+02 7.88488686e-01]	[4.57175568e+02 8.90805115e+02 7.71756470e-01]	[4.85363342e+02 8.59955383e+02 6.97901785e-01]
[482.73873901 236.48988342 0.97202289]	[495.6239624 318.65646362 0.87838733]	[421.23962402 323.79681396 0.83233631]	[403.33676147 439.25790405 0.89578128]	[398.02362061 544.52545166 0.87519085]	[564.90332031 316.04367065 0.85994828]	[585.45306396 423.91046143 0.84697777]	[603.43457031 541.88873291 0.90155363]	[508.47445679 544.44549561 0.66963381]	[462.38320923 546.98999023 0.67278832]	[462.21755981 708.57196045 0.81481105]	[4.77737915e+02 8.49740723e+02 8.33768487e-01]	[557.1986084 541.88311768 0.64685935]	[585.53497314 706.03118896 0.82934111]	[6.05993652e+02 8.52246643e+02 8.46858621e-01]	[464.89379883 223.66047668 0.87109989]	[498.14981079 218.57267761 0.89399195]	[452.03118896 226.27941895 0.7459169 ]	[521.18200684 218.57826233 0.93604094]	[6.26455383e+02 9.03554443e+02 7.65123546e-01]	[6.41880859e+02 8.93222961e+02 8.09035957e-01]	[6.00882690e+02 8.59952454e+02 6.90699577e-01]	[4.72598175e+02 8.95855713e+02 7.88891137e-01]	[4.57178986e+02 8.90815735e+02 7.71792650e-01]	[4.85365692e+02 8.59955933e+02 6.95816338e-01]
[482.8927002 236.55888367 0.95524782]	[500.71209717 318.69247437 0.91879421]	[423.85632324 326.28295898 0.80465746]	[410.95733643 441.68859863 0.85737389]	[398.13241577 546.94519043 0.89832962]	[567.47186279 316.09078979 0.86413634]	[588.00695801 428.93017578 0.80686438]	[606.04388428 544.34332275 0.90402067]	[513.59564209 544.45965576 0.66929638]	[464.93554688 546.97113037 0.66375476]	[462.29953003 708.59802246 0.81985515]	[4.80115265e+02 8.52203674e+02 8.41915727e-01]	[559.83520508 544.34545898 0.67300802]	[585.559021 706.04748535 0.82562304]	[6.05981201e+02 8.52283325e+02 8.46352994e-01]	[470.02471924 226.23893738 0.8409397 ]	[500.68032837 218.64727783 0.91426069]	[457.14996338 231.30526733 0.8097403 ]	[521.3215332 218.55776978 0.95130372]	[6.26468018e+02 9.03558838e+02 7.67896891e-01]	[6.41919861e+02 8.93223816e+02 8.10051978e-01]	[6.00874207e+02 8.62501770e+02 6.83835745e-01]	[4.75173645e+02 8.93446838e+02 7.97871411e-01]	[4.59654388e+02 8.90799377e+02 7.91462481e-01]	[4.85348083e+02 8.62498169e+02 7.10099220e-01]
[485.49163818 236.54640198 0.90919167]	[503.24603271 318.73947144 0.92810851]	[428.96166992 326.35467529 0.78194761]	[418.53121948 441.77584839 0.89400321]	[400.65249634 547.04534912 0.88975865]	[570.11334229 316.112854 0.84166586]	[595.69116211 426.35684204 0.78749108]	[608.58654785 541.93811035 0.87614942]	[518.65936279 544.39337158 0.67745548]	[470.01660156 544.4609375 0.64683837]	[462.38644409 708.52209473 0.80520499]	[480.13009644 849.74499512 0.8539077 ]	[562.37310791 541.88562012 0.69189847]	[585.53082275 708.50640869 0.83228481]	[6.05941223e+02 8.52400818e+02 8.37304831e-01]	[477.65631104 226.30149841 0.87177938]	[500.83370972 218.62985229 0.92785305]	[459.73925781 231.37957764 0.78195101]	[523.80175781 218.57440186 0.94826216]	[6.26536560e+02 9.06081665e+02 7.58009255e-01]	[6.41942139e+02 8.93255066e+02 8.09361458e-01]	[6.00801147e+02 8.67609863e+02 6.90086067e-01]	[4.77694855e+02 8.93437134e+02 8.06944668e-01]	[4.59713531e+02 8.90781799e+02 7.96264052e-01]	[4.82926758e+02 8.57438110e+02 7.15746045e-01]
[500.65991211 236.5716095 0.94083047]	[506.00915527 318.75201416 0.88133252]	[439.21664429 331.40682983 0.83021402]	[421.33682251 441.76821899 0.90475273]	[411.00482178 549.56359863 0.81467843]	[582.79882812 316.07830811 0.86077994]	[603.49963379 426.44552612 0.84918708]	[621.29431152 541.92120361 0.8648994 ]	[521.41882324 544.3927002 0.70082611]	[480.1739502 544.43408203 0.67072642]	[464.94683838 705.9755249 0.76439548]	[4.80158417e+02 8.49653687e+02 8.48150134e-01]	[564.99298096 541.88238525 0.67693585]	[585.53881836 708.54370117 0.83205181]	[6.05925415e+02 8.59957886e+02 8.30473244e-01]	[482.74523926 228.79125977 0.91176331]	[506.0229187 218.67724609 0.86712396]	[464.88034058 231.45422363 0.81544477]	[531.53253174 218.56803894 0.87889773]	[6.26556519e+02 9.06091919e+02 7.68644094e-01]	[6.44350647e+02 8.93268372e+02 8.18398654e-01]	[6.00769653e+02 8.70283020e+02 7.17280328e-01]	[4.77740814e+02 8.93393311e+02 8.05251896e-01]	[4.59720032e+02 8.90729309e+02 7.81108856e-01]	[4.82898071e+02 8.54887024e+02 7.22418845e-01]
[503.27774048 236.57798767 0.97307914]	[516.13787842 321.1852417 0.85232657]	[441.77502441 331.43139648 0.82910848]	[426.36166382 441.73925781 0.8737241 ]	[418.62167358 547.03967285 0.86118263]	[585.40765381 316.1708374 0.86833942]	[606.02539062 428.93710327 0.82782042]	[623.89898682 544.32196045 0.90361094]	[524.02099609 546.94732666 0.66669077]	[482.73880005 547.00115967 0.66498148]	[467.4359436 706.10864258 0.77147186]	[480.19494629 849.65057373 0.85773164]	[570.04534912 544.39587402 0.64175129]	[585.58892822 708.69854736 0.81583458]	[6.05919250e+02 8.59930298e+02 8.31290126e-01]	[485.42251587 228.8458252 0.87786722]	[516.22393799 218.6733551 0.87346601]	[475.08532715 233.91569519 0.79931647]	[539.30950928 221.12564087 0.91355991]	[6.26553650e+02 9.03620911e+02 7.58983433e-01]	[6.44346802e+02 8.93252197e+02 8.14748526e-01]	[6.00755005e+02 8.70240723e+02 7.15317845e-01]	[4.77720184e+02 8.93429871e+02 8.03509712e-01]	[4.59714050e+02 8.90750122e+02 7.87974834e-01]	[4.82939270e+02 8.54887024e+02 7.27369249e-01]
[503.46060181 236.64276123 0.94033873]	[521.24804688 321.19833374 0.91102117]	[444.42089844 331.44522095 0.80278105]	[436.59796143 441.87701416 0.85831976]	[421.15710449 549.53900146 0.88191944]	[588.01617432 318.52572632 0.86710012]	[608.58795166 428.91943359 0.80266142]	[626.390625 544.30419922 0.90886766]	[529.02215576 544.39208984 0.65803498]	[482.89144897 544.45355225 0.66925091]	[472.55456543 703.49414062 0.7568053 ]	[480.22375488 849.59912109 0.85867572]	[577.72027588 541.87866211 0.63865155]	[590.54779053 708.61791992 0.79714966]	[6.05903137e+02 8.54930664e+02 8.36546779e-01]	[493.04052734 231.29473877 0.85410959]	[521.22381592 221.1459198 0.91292161]	[477.72518921 233.90270996 0.85979342]	[541.87481689 221.09869385 0.93992883]	[6.26577942e+02 9.03607544e+02 7.42646992e-01]	[6.44358765e+02 8.93242188e+02 8.04136038e-01]	[5.98274719e+02 8.70149719e+02 7.08736777e-01]	[4.77739105e+02 8.93449707e+02 8.07029724e-01]	[4.59737366e+02 8.90756226e+02 7.90328324e-01]	[4.82937897e+02 8.54835571e+02 7.27072358e-01]
[511.05621338 236.64660645 0.88292783]	[523.81091309 321.21585083 0.91530752]	[452.0088501 331.43386841 0.78716004]	[439.17010498 441.90820312 0.88950366]	[423.83938599 552.07366943 0.83895427]	[595.66772461 318.55352783 0.84122664]	[616.25183105 428.95889282 0.7844882 ]	[626.63360596 544.35900879 0.89726537]	[536.72033691 546.99359131 0.64715922]	[487.96951294 549.52508545 0.63747513]	[477.64944458 706.09265137 0.78017271]	[480.23791504 849.63275146 0.86145365]	[582.83703613 544.48187256 0.6695329 ]	[595.66436768 708.66174316 0.7754966 ]	[6.05914185e+02 8.54848267e+02 8.39160204e-01]	[500.64660645 231.29721069 0.9067747 ]	[523.80834961 221.15774536 0.91279721]	[480.3392334 233.88575745 0.8792451 ]	[544.41577148 221.12998962 0.92871714]	[6.26586365e+02 9.03601196e+02 7.33615458e-01]	[6.44374329e+02 8.93243835e+02 7.97292471e-01]	[5.98236328e+02 8.67686401e+02 6.96915865e-01]	[4.77718628e+02 8.93454224e+02 8.13382626e-01]	[4.59725616e+02 8.90747620e+02 7.98276424e-01]	[4.85358398e+02 8.54878845e+02 7.16642320e-01]
[518.72735596 236.63659668 0.9113 ]	[523.98388672 321.21539307 0.89887661]	[459.59243774 331.4335022 0.8178339 ]	[441.77685547 441.80148315 0.90531152]	[436.59683228 554.61651611 0.83186424]	[600.79248047 318.5428772 0.85763282]	[623.87280273 431.51742554 0.83811671]	[631.59899902 544.34466553 0.86454767]	[539.27996826 547.01531982 0.65773839]	[493.04782104 549.54779053 0.62686008]	[480.11813354 708.52056885 0.78579986]	[480.2477417 849.65393066 0.86275625]	[582.97039795 546.97277832 0.67452294]	[600.85101318 708.57336426 0.81913108]	[6.05941956e+02 8.54819519e+02 8.34038019e-01]	[500.87615967 228.82475281 0.91732216]	[526.47210693 221.13198853 0.86918908]	[482.94348145 233.89459229 0.9066776 ]	[549.50488281 221.11634827 0.87081689]	[6.26593079e+02 9.03579102e+02 7.34874129e-01]	[6.44388000e+02 8.93236023e+02 8.02697361e-01]	[5.98213623e+02 8.67662720e+02 6.99503660e-01]	[4.77715637e+02 8.95891479e+02 8.00735712e-01]	[4.59716431e+02 8.90782166e+02 7.86091745e-01]	[4.85362305e+02 8.54926453e+02 7.10954130e-01]
[521.40997314 236.63247681 0.94846171]	[529.04858398 321.26919556 0.8410446 ]	[459.79589844 333.93182373 0.83222598]	[444.44345093 441.84405518 0.85997003]	[439.24972534 549.49383545 0.88195372]	[603.4263916 318.58590698 0.87356538]	[626.39794922 434.04345703 0.84672332]	[634.21002197 544.29510498 0.84802538]	[541.777771 549.52142334 0.67339158]	[498.13504028 549.52752686 0.63546473]	[480.10940552 708.52825928 0.78432602]	[480.24728394 849.64813232 0.86389291]	[585.40063477 549.51080322 0.67236423]	[603.31622314 708.65100098 0.83713925]	[6.05985352e+02 8.54823608e+02 8.28875601e-01]	[503.49157715 231.29162598 0.89671397]	[534.15631104 221.13221741 0.84847486]	[488.0274353 233.97297668 0.84953451]	[557.26452637 223.68815613 0.86976552]	[6.26525879e+02 9.01064514e+02 7.47879028e-01]	[6.44352478e+02 8.93216614e+02 8.05615306e-01]	[5.98302307e+02 8.67652100e+02 7.01043665e-01]	[4.77708984e+02 8.95892517e+02 8.06619465e-01]	[4.59717651e+02 8.90786743e+02 7.95943379e-01]	[4.85364563e+02 8.54908203e+02 7.18160689e-01]
[523.9017334 236.6751709 0.94272023]	[536.72827148 323.74597168 0.83799058]	[462.35098267 333.92752075 0.83147329]	[454.60211182 444.34973145 0.81431216]	[441.80386353 552.09783936 0.86963236]	[605.97930908 318.66711426 0.86978269]	[626.57214355 434.08432007 0.83377892]	[639.36791992 544.41497803 0.85678923]	[541.90008545 549.55206299 0.67571521]	[500.67019653 549.53662109 0.65196437]	[480.20809937 708.63067627 0.79956406]	[480.25488281 849.65783691 0.86674953]	[585.48071289 549.54602051 0.65439069]	[603.34674072 708.7052002 0.83959258]	[6.06008728e+02 8.54794983e+02 8.27413023e-01]	[508.54269409 231.30937195 0.85592866]	[539.32330322 223.66847229 0.89022112]	[498.16369629 233.95916748 0.88180107]	[562.31640625 223.7414093 0.92030096]	[6.26506897e+02 9.01067261e+02 7.52509534e-01]	[6.41939819e+02 8.93208801e+02 8.03196192e-01]	[6.00759277e+02 8.67605896e+02 6.93875194e-01]	[4.77697723e+02 8.95888489e+02 8.06447387e-01]	[4.59702576e+02 8.90783447e+02 7.93724775e-01]	[4.85374817e+02 8.54931396e+02 7.14940608e-01]
[526.53289795 239.06367493 0.89037073]	[541.73431396 321.2979126 0.89218867]	[464.94729614 331.42816162 0.79873294]	[459.60031128 441.82870483 0.873173 ]	[449.49395752 554.70025635 0.8062712 ]	[608.50213623 318.68054199 0.86389232]	[629.04956055 436.59613037 0.84193391]	[641.86645508 544.36303711 0.87247074]	[544.41522217 549.5078125 0.67618418]	[500.80773926 547.02307129 0.65879583]	[480.2857666 708.68835449 0.80334598]	[480.26226807 849.68286133 0.87131906]	[588.03601074 546.99957275 0.63954848]	[603.45147705 711.11889648 0.83921331]	[6.06047180e+02 8.54791809e+02 8.34589541e-01]	[518.6987915 231.31697083 0.89233971]	[541.88616943 223.67919922 0.90851694]	[500.70730591 233.95381165 0.93595266]	[562.47528076 221.1963501 0.92817652]	[6.26479614e+02 9.01043152e+02 7.68865466e-01]	[6.41936462e+02 8.93206177e+02 8.17306519e-01]	[6.00815002e+02 8.67591248e+02 7.00164914e-01]	[4.77671539e+02 8.95929688e+02 7.93211997e-01]	[4.59674744e+02 8.90806763e+02 7.83398271e-01]	[4.85394165e+02 8.57377441e+02 7.13373005e-01]
[534.13549805 236.66598511 0.88170594]	[541.91870117 321.28649902 0.909841 ]	[469.98355103 331.39245605 0.78339589]	[459.84439087 441.79949951 0.89641541]	[459.70605469 552.14349365 0.84950858]	[611.15545654 318.69021606 0.84152508]	[629.1340332 436.59713745 0.82843733]	[644.32452393 544.36920166 0.89320624]	[546.94262695 544.4083252 0.67215592]	[503.29888916 544.42156982 0.67334694]	[480.36886597 706.05267334 0.80852032]	[480.27862549 849.6685791 0.8741219 ]	[590.5715332 544.37512207 0.64632487]	[603.51049805 708.59631348 0.85676599]	[6.06054504e+02 8.52394226e+02 8.31795335e-01]	[521.26434326 228.84869385 0.91942221]	[544.44787598 223.67012024 0.89635372]	[503.25720215 233.89283752 0.89723194]	[565.02593994 223.75793457 0.90026593]	[6.26475830e+02 9.01009888e+02 7.65321851e-01]	[6.41927795e+02 8.90844055e+02 8.12514424e-01]	[6.00812134e+02 8.67603088e+02 7.06281781e-01]	[4.77673248e+02 8.95934448e+02 7.93994606e-01]	[4.59677582e+02 8.90804504e+02 7.80089378e-01]	[4.85405670e+02 8.57385254e+02 7.11876512e-01]
[539.26000977 236.56587219 0.92111021]	[544.39874268 321.28567505 0.90512782]	[475.10986328 328.9263916 0.78811955]	[462.36419678 439.31182861 0.90705097]	[462.25033569 554.6529541 0.85864908]	[618.76812744 318.70498657 0.84356934]	[631.65826416 436.64935303 0.82835031]	[644.36480713 544.44256592 0.89681047]	[549.53070068 544.45629883 0.6390698 ]	[503.4586792 546.96514893 0.64338297]	[482.79779053 708.53790283 0.81920028]	[480.28961182 849.72741699 0.87199718]	[595.68011475 544.40405273 0.62228733]	[605.87890625 708.67700195 0.84338325]	[6.06067749e+02 8.54799622e+02 8.27862680e-01]	[521.42895508 226.26237488 0.91308969]	[547.01507568 221.11001587 0.86558473]	[503.453125 233.85314941 0.91871923]	[567.56402588 223.68049622 0.86677742]	[6.26439087e+02 9.00987549e+02 7.67604470e-01]	[6.41898865e+02 8.90840027e+02 8.10077965e-01]	[6.00841248e+02 8.67616516e+02 7.07506418e-01]	[4.77682953e+02 8.95943481e+02 7.97740459e-01]	[4.59678741e+02 8.90824036e+02 7.88576007e-01]	[4.85403992e+02 8.57465820e+02 6.94858193e-01]
[541.81616211 236.56121826 0.94934845]	[544.5012207 321.27386475 0.89564681]	[480.12966919 326.37078857 0.80744612]	[464.85205078 441.76467896 0.87291294]	[462.35202026 554.67059326 0.86058503]	[621.29876709 318.73223877 0.84494448]	[634.18115234 436.55648804 0.7991761 ]	[644.39483643 544.41717529 0.8974328 ]	[554.61230469 546.95593262 0.62683225]	[505.96292114 546.99945068 0.63023543]	[482.81390381 708.59686279 0.82877588]	[480.29849243 849.76159668 0.87172782]	[600.7789917 544.45715332 0.63125563]	[605.97125244 708.71820068 0.83563548]	[6.06068726e+02 8.52400330e+02 8.30825150e-01]	[523.92895508 226.26371765 0.9012118 ]	[552.12316895 221.1245575 0.84665817]	[505.96682739 233.84747314 0.88491017]	[575.14941406 223.72369385 0.844603 ]	[6.26454041e+02 9.00983948e+02 7.69906878e-01]	[6.41914917e+02 8.90832886e+02 8.12569022e-01]	[6.00820251e+02 8.67603821e+02 7.03837454e-01]	[4.77670563e+02 8.95950439e+02 8.00627589e-01]	[4.59669128e+02 8.90832214e+02 7.92873383e-01]	[4.85431366e+02 8.59962463e+02 6.87597930e-01]
[544.29986572 236.59925842 0.95527452]	[546.95831299 321.27630615 0.87658352]	[480.24291992 326.34671021 0.82306832]	[464.95269775 441.68695068 0.85875154]	[462.3399353 552.13116455 0.86270374]	[623.79803467 318.74176025 0.85397577]	[639.2911377 439.12979126 0.83934355]	[644.44616699 544.42913818 0.90299475]	[554.70697021 546.96588135 0.63641965]	[508.48022461 547.01177979 0.62999958]	[482.8392334 708.71051025 0.82113248]	[480.30545044 849.74560547 0.87353039]	[600.84411621 544.47192383 0.64392233]	[605.97705078 711.17102051 0.8304143 ]	[6.06079102e+02 8.52398254e+02 8.29166949e-01]	[526.45953369 226.31251526 0.87028188]	[559.71380615 221.16664124 0.87019944]	[511.04000854 233.83889771 0.85720718]	[580.34405518 226.24009705 0.89406478]	[6.26452942e+02 9.00996948e+02 7.74303794e-01]	[6.41911682e+02 8.90843384e+02 8.16200733e-01]	[6.00845581e+02 8.67595520e+02 7.03237057e-01]	[4.77668701e+02 8.95953064e+02 8.00505817e-01]	[4.59672455e+02 8.90826477e+02 7.93072224e-01]	[4.85442993e+02 8.59936584e+02 6.84128523e-01]
[544.40533447 236.65959167 0.94702774]	[547.03106689 321.25799561 0.86567736]	[480.30471802 326.33004761 0.82533056]	[464.89205933 439.29922485 0.87782025]	[462.30780029 552.05718994 0.865601 ]	[623.86395264 318.73883057 0.86433816]	[641.81481934 439.07510376 0.83951783]	[644.47686768 544.46850586 0.89813757]	[557.19000244 546.97930908 0.63649356]	[508.47351074 547.00646973 0.63175803]	[482.83770752 708.69140625 0.81445074]	[480.29669189 849.75152588 0.87412202]	[600.89361572 546.94824219 0.6466291 ]	[606.0690918 708.61437988 0.8371045 ]	[6.06080750e+02 8.52391418e+02 8.27858090e-01]	[529.05908203 228.81332397 0.84578621]	[562.20678711 223.68133545 0.89314938]	[516.14758301 233.84764099 0.86985552]	[582.80615234 226.28831482 0.91792476]	[6.26457397e+02 9.00990417e+02 7.71109104e-01]	[6.41919739e+02 8.90838440e+02 8.15035701e-01]	[6.00831299e+02 8.67597839e+02 7.02965021e-01]	[4.77678497e+02 8.95929810e+02 8.07877421e-01]	[4.59685699e+02 8.90808472e+02 7.98895657e-01]	[4.85426422e+02 8.59948792e+02 6.90576077e-01]
[544.40454102 236.6595459 0.94690478]	[547.03204346 321.25790405 0.86542434]	[480.30462646 326.33071899 0.82540393]	[464.88668823 439.30239868 0.87769544]	[462.30941772 552.07104492 0.86529851]	[623.86254883 318.73779297 0.86378509]	[641.81713867 439.0774231 0.83986759]	[644.46954346 544.47314453 0.8980338 ]	[557.1862793 546.98779297 0.6358183 ]	[508.47335815 547.00921631 0.63058966]	[482.83432007 708.70056152 0.81406516]	[480.30252075 849.74139404 0.87476999]	[600.88739014 546.95794678 0.64640939]	[606.08129883 708.63684082 0.83575976]	[6.06075500e+02 8.52398560e+02 8.28840256e-01]	[529.05859375 228.81427002 0.84592426]	[562.20587158 223.68096924 0.89311397]	[516.15515137 233.85067749 0.87101614]	[582.80554199 226.28796387 0.9177506 ]	[6.26458435e+02 9.00984314e+02 7.72048354e-01]	[6.41917480e+02 8.90834167e+02 8.16557527e-01]	[6.00820557e+02 8.67608459e+02 7.04409778e-01]	[4.77681183e+02 8.95956482e+02 8.01116705e-01]	[4.59685028e+02 8.90821533e+02 7.93970585e-01]	[4.85430054e+02 8.57466248e+02 6.89225256e-01]
[544.40289307 236.6577301 0.94760716]	[547.03051758 321.25588989 0.86612225]	[480.30419922 326.32958984 0.8257643 ]	[464.88937378 439.30233765 0.87724662]	[462.30862427 552.06915283 0.86526281]	[623.86102295 318.73468018 0.86400735]	[641.81463623 439.07443237 0.83928275]	[644.46917725 544.47229004 0.89847797]	[557.18792725 546.99346924 0.63589132]	[508.47607422 547.01184082 0.63080359]	[482.83023071 708.70935059 0.81332946]	[480.3001709 849.74261475 0.87423325]	[600.88818359 546.96563721 0.64698231]	[606.0836792 708.64373779 0.83482397]	[6.06075928e+02 8.52400269e+02 8.29105318e-01]	[529.05877686 228.81375122 0.84598094]	[562.20465088 223.68165588 0.89272571]	[516.16027832 233.85351562 0.87228894]	[582.80438232 226.29248047 0.91790664]	[6.26460022e+02 9.00982666e+02 7.72251368e-01]	[6.41917847e+02 8.90832642e+02 8.17624331e-01]	[6.00820251e+02 8.67610474e+02 7.05553174e-01]	[4.77678223e+02 8.95959290e+02 8.00785601e-01]	[4.59682434e+02 8.90823730e+02 7.92820454e-01]	[4.85426697e+02 8.57463684e+02 6.90115213e-01]
[544.47973633 239.05978394 0.92706406]	[549.52844238 321.28625488 0.84583908]	[480.34124756 326.3298645 0.8281706 ]	[464.88034058 439.29330444 0.88618773]	[462.29476929 549.58496094 0.86434907]	[623.94866943 321.14852905 0.86150998]	[641.94439697 439.12341309 0.85562319]	[644.50793457 544.47039795 0.9002167 ]	[557.26470947 546.98376465 0.65043825]	[508.54467773 547.0032959 0.63326359]	[482.92163086 708.51947021 0.80589056]	[480.30050659 849.69891357 0.87593967]	[603.32470703 546.96240234 0.66204852]	[608.50939941 708.64361572 0.82424062]	[6.06072998e+02 8.52375305e+02 8.32596004e-01]	[534.13824463 228.85192871 0.84713823]	[562.27722168 223.73731995 0.90116513]	[518.71276855 233.86607361 0.89673066]	[582.86755371 226.30368042 0.93000436]	[6.26466370e+02 9.00977417e+02 7.72249341e-01]	[6.41921692e+02 8.90824951e+02 8.18536818e-01]	[6.00805969e+02 8.67578613e+02 7.06930578e-01]	[4.77684143e+02 8.95959229e+02 7.97826111e-01]	[4.59688934e+02 8.90815308e+02 7.89189696e-01]	[4.85410645e+02 8.57417114e+02 6.87592983e-01]
[546.99273682 239.11979675 0.89518696]	[552.07403564 321.27548218 0.83830321]	[482.73626709 326.29919434 0.83086365]	[464.85345459 439.23754883 0.89295304]	[462.24908447 549.5222168 0.87107188]	[624.00524902 321.15435791 0.86510539]	[644.35687256 439.13723755 0.8715111 ]	[646.91186523 544.4753418 0.90061384]	[559.71917725 546.97888184 0.65672779]	[511.04217529 546.99237061 0.63592386]	[482.94415283 706.12255859 0.80458516]	[480.29849243 849.6932373 0.87512708]	[603.36169434 546.97674561 0.66824871]	[608.5267334 708.61096191 0.82248843]	[6.06074402e+02 8.52360352e+02 8.32917929e-01]	[539.20288086 228.88380432 0.88014656]	[562.40631104 226.28683472 0.90850025]	[521.16796875 233.84255981 0.91207784]	[582.9352417 228.77822876 0.92915934]	[6.26456726e+02 8.98512451e+02 7.72879481e-01]	[6.41922913e+02 8.90813660e+02 8.17528963e-01]	[6.00793335e+02 8.65139648e+02 7.07645535e-01]	[4.77693726e+02 8.95954041e+02 7.96399474e-01]	[4.59693085e+02 8.90810425e+02 7.86171436e-01]	[4.85402222e+02 8.57411682e+02 6.86934769e-01]
[552.08789062 239.17393494 0.86061662]	[554.65740967 321.27694702 0.8371098 ]	[482.79797363 323.78726196 0.83801925]	[462.44100952 439.17034912 0.89220828]	[462.1958313 544.45806885 0.92274827]	[626.42468262 321.17764282 0.86286318]	[644.39672852 436.66217041 0.85994828]	[646.98162842 544.47229004 0.90171015]	[559.73065186 546.93719482 0.6570515 ]	[511.05932617 546.94854736 0.63740587]	[485.36233521 708.5894165 0.8108924 ]	[480.29763794 849.72247314 0.87460923]	[603.38494873 546.94329834 0.66798764]	[606.06860352 708.68048096 0.83699751]	[6.06058594e+02 8.52382874e+02 8.34942698e-01]	[541.75360107 231.30439758 0.91729999]	[564.94793701 228.82955933 0.90565473]	[521.32147217 231.37850952 0.91743886]	[585.47875977 228.86157227 0.91273415]	[6.26492981e+02 9.00997864e+02 7.69550920e-01]	[6.41933167e+02 8.90830017e+02 8.17572832e-01]	[6.00782715e+02 8.67586609e+02 7.04583168e-01]	[4.77705627e+02 8.95957092e+02 7.96811104e-01]	[4.59699097e+02 8.90822571e+02 7.88856983e-01]	[4.85386169e+02 8.57454712e+02 6.85583353e-01]
[552.15246582 239.15675354 0.86097771]	[554.6819458 321.2779541 0.83748943]	[482.81802368 323.7699585 0.83908284]	[462.44418335 439.15460205 0.88936144]	[462.21115112 544.44018555 0.92507344]	[626.43865967 321.1882019 0.86331046]	[644.39611816 436.66677856 0.86125612]	[646.97399902 544.48565674 0.90052617]	[559.72351074 544.4519043 0.65777791]	[511.04196167 544.4744873 0.63602412]	[485.41918945 708.56756592 0.80032599]	[480.29608154 849.71295166 0.8742283 ]	[603.38146973 544.4520874 0.67167377]	[606.09643555 708.64611816 0.83250928]	[6.06051636e+02 8.52380981e+02 8.35642874e-01]	[541.79840088 231.29794312 0.92411751]	[564.98809814 228.8130188 0.89647126]	[521.38098145 231.4152832 0.92427212]	[585.51257324 228.86978149 0.91050839]	[6.26479248e+02 9.00994690e+02 7.68901587e-01]	[6.41923340e+02 8.90830261e+02 8.15212309e-01]	[6.00776123e+02 8.67582764e+02 7.04515398e-01]	[4.77701599e+02 8.95960999e+02 7.94454753e-01]	[4.59693909e+02 8.90821167e+02 7.89117932e-01]	[4.85385071e+02 8.57440430e+02 6.84886873e-01]
[554.66143799 239.14085388 0.86601645]	[554.68572998 321.27383423 0.83859462]	[482.82165527 323.76052856 0.83963782]	[464.82305908 439.14489746 0.88996625]	[462.22225952 544.44055176 0.92451626]	[626.44049072 321.18945312 0.86321622]	[644.39788818 436.65402222 0.85691261]	[646.91204834 544.50994873 0.89831382]	[559.71765137 544.46209717 0.65667313]	[511.04598999 544.48291016 0.63545746]	[485.40838623 706.10058594 0.79594535]	[480.29855347 849.70379639 0.87333226]	[603.3661499 544.45697021 0.66999674]	[606.06262207 708.65289307 0.83721471]	[6.06044800e+02 8.52377502e+02 8.33033085e-01]	[541.83148193 228.87956238 0.92503595]	[565.027771 228.80618286 0.889117 ]	[521.40100098 231.42102051 0.92947328]	[585.52056885 231.30935669 0.90933669]	[6.26480896e+02 9.00996643e+02 7.64249861e-01]	[6.41921692e+02 8.90830078e+02 8.09988976e-01]	[6.00765320e+02 8.67589600e+02 7.06005692e-01]	[4.77695343e+02 8.95962463e+02 7.90863335e-01]	[4.59687744e+02 8.90818237e+02 7.85240173e-01]	[4.85389618e+02 8.57430054e+02 6.84711814e-01]
[554.68408203 239.14422607 0.86714125]	[554.69824219 321.27005005 0.83941358]	[482.8331604 323.74899292 0.84032649]	[464.88781738 439.09939575 0.86776811]	[462.31985474 544.44311523 0.91175127]	[626.44616699 321.1913147 0.86365533]	[644.39489746 439.08868408 0.86553156]	[644.49560547 544.49243164 0.90039939]	[559.7019043 544.43530273 0.65201807]	[511.08752441 544.46508789 0.62798893]	[485.3458252 705.98486328 0.78839719]	[480.29852295 849.68756104 0.87408519]	[603.3237915 544.42108154 0.66248173]	[606.04302979 708.58416748 0.84752148]	[6.06046814e+02 8.52363220e+02 8.35147619e-01]	[541.84942627 228.87380981 0.92544383]	[565.04351807 228.81663513 0.88668835]	[521.42248535 231.40127563 0.92778939]	[585.53198242 231.31744385 0.90995306]	[6.26476501e+02 9.01003296e+02 7.66350687e-01]	[6.41920349e+02 8.90834412e+02 8.10242772e-01]	[6.00778381e+02 8.65140503e+02 7.02586830e-01]	[4.77697754e+02 8.95939087e+02 7.96926975e-01]	[4.59696960e+02 8.90799866e+02 7.87185550e-01]	[4.85394623e+02 8.57412903e+02 6.88365996e-01]
[554.68310547 239.14666748 0.86704952]	[554.69763184 321.27389526 0.83902091]	[482.83605957 323.75653076 0.83901554]	[464.88638306 439.12219238 0.87187618]	[462.32247925 544.44238281 0.91184664]	[626.44287109 321.19116211 0.86377358]	[644.38525391 439.08947754 0.86457163]	[644.49212646 544.49645996 0.89868391]	[559.70050049 544.42913818 0.65273583]	[511.07705688 544.45874023 0.62796748]	[482.97320557 705.96453857 0.78880954]	[480.30072021 849.67578125 0.873873 ]	[603.3258667 544.41583252 0.6638748 ]	[606.04376221 708.56762695 0.84794682]	[6.06045654e+02 8.52339722e+02 8.38487685e-01]	[541.84759521 228.87934875 0.92547596]	[565.04388428 228.82307434 0.88751096]	[521.42120361 231.40986633 0.92986059]	[585.53057861 231.31965637 0.90999448]	[6.26465759e+02 9.00993958e+02 7.70384312e-01]	[6.41909912e+02 8.90829041e+02 8.13894749e-01]	[6.00778015e+02 8.65099976e+02 7.01382875e-01]	[4.77696259e+02 8.95938354e+02 7.98186839e-01]	[4.59695648e+02 8.90795471e+02 7.88128078e-01]	[4.85399597e+02 8.57395569e+02 6.90575182e-01]
[554.67669678 239.15045166 0.8664192 ]	[554.69445801 321.26699829 0.84053034]	[482.8352356 323.76394653 0.83796859]	[464.90444946 439.13378906 0.86938477]	[462.35821533 544.48138428 0.90018827]	[626.43835449 321.18212891 0.86502832]	[644.3614502 439.0803833 0.85694277]	[644.46228027 544.51641846 0.8950457 ]	[559.70721436 544.38903809 0.65643764]	[513.57989502 544.41339111 0.62617213]	[485.3480835 706.01031494 0.79016435]	[480.30224609 849.68414307 0.87349415]	[603.31549072 544.38739014 0.66381574]	[606.00170898 708.61486816 0.85325062]	[6.06044006e+02 8.52325745e+02 8.40861917e-01]	[541.84191895 231.29173279 0.92598075]	[565.0369873 228.83056641 0.89028919]	[521.42126465 231.42877197 0.93491453]	[585.51928711 231.33114624 0.91340733]	[6.26472839e+02 9.00996765e+02 7.66516626e-01]	[6.41916931e+02 8.90827087e+02 8.12742412e-01]	[6.00766968e+02 8.65088135e+02 7.00799704e-01]	[4.77687195e+02 8.95945129e+02 7.97522783e-01]	[4.59688721e+02 8.90796875e+02 7.88953304e-01]	[4.85408752e+02 8.57396423e+02 6.89170778e-01]
[554.67041016 239.15333557 0.86587161]	[554.69390869 321.2635498 0.84070635]	[482.82873535 323.75042725 0.84016126]	[464.92352295 439.14608765 0.8734771 ]	[462.35818481 544.45483398 0.9044534 ]	[626.44122314 321.18835449 0.86419415]	[644.34741211 439.16769409 0.86932957]	[644.45587158 544.51733398 0.89572233]	[559.6875 544.37408447 0.6570363 ]	[513.56121826 544.3927002 0.62715292]	[482.95440674 706.06585693 0.79634148]	[480.30072021 849.69213867 0.87349272]	[603.30072021 544.37579346 0.66397047]	[606.00036621 708.61004639 0.84872049]	[6.06044922e+02 8.52329102e+02 8.38738322e-01]	[541.83734131 231.29519653 0.92611766]	[565.03308105 228.83407593 0.89137542]	[521.41107178 231.43632507 0.93553215]	[585.519104 231.3321228 0.91304493]	[6.26468018e+02 9.00995911e+02 7.67052472e-01]	[6.41915405e+02 8.90828186e+02 8.13737988e-01]	[6.00766174e+02 8.65095581e+02 6.99394286e-01]	[4.77685608e+02 8.95944580e+02 7.97982872e-01]	[4.59688171e+02 8.90797607e+02 7.88487494e-01]	[4.85410400e+02 8.57404724e+02 6.92514479e-01]
[554.66424561 239.16023254 0.86490703]	[554.68988037 321.2644043 0.84082395]	[482.8286438 323.74511719 0.84059185]	[464.9196167 439.15698242 0.8760199 ]	[462.35842896 544.45123291 0.90552741]	[626.43951416 321.19134521 0.86402726]	[644.3458252 439.17358398 0.86892915]	[644.46099854 544.51794434 0.89636821]	[557.2744751 544.37908936 0.65721714]	[511.09301758 544.39575195 0.62703544]	[482.93081665 706.08056641 0.80446297]	[480.2986145 849.68103027 0.87422246]	[603.3013916 544.37841797 0.66494942]	[605.99468994 708.59661865 0.849796 ]	[6.06045288e+02 8.52334656e+02 8.38575840e-01]	[541.82983398 231.3067627 0.92711425]	[565.0291748 228.84239197 0.89371467]	[521.40515137 231.43652344 0.9324578 ]	[585.51019287 231.33462524 0.91267413]	[6.26476868e+02 9.00985291e+02 7.67320573e-01]	[6.41921631e+02 8.90819519e+02 8.16273689e-01]	[6.00767456e+02 8.65112671e+02 7.02399254e-01]	[4.77677551e+02 8.95946533e+02 7.96557128e-01]	[4.59685333e+02 8.90794922e+02 7.86940634e-01]	[4.85412140e+02 8.57385498e+02 6.96655333e-01]
[554.65759277 239.16595459 0.86303991]	[554.66674805 321.2578125 0.84163129]	[482.81442261 323.74197388 0.8422575 ]	[464.91070557 439.13995361 0.8746655 ]	[462.36279297 544.48382568 0.89895952]	[626.43066406 321.18786621 0.86421847]	[644.34246826 439.13766479 0.86533535]	[644.47918701 544.48913574 0.89796931]	[557.26330566 544.3861084 0.6529448 ]	[511.06292725 544.39904785 0.62684774]	[482.93389893 708.54077148 0.80144095]	[480.29919434 849.69598389 0.87639409]	[603.30529785 544.38287354 0.66599816]	[605.97784424 708.62982178 0.85063577]	[6.06044922e+02 8.52346924e+02 8.38293374e-01]	[541.82318115 231.31307983 0.92738628]	[565.02172852 228.84486389 0.89593405]	[521.39794922 231.4274292 0.93177259]	[585.5022583 231.31965637 0.91235805]	[6.26473572e+02 9.00991150e+02 7.65150905e-01]	[6.41916687e+02 8.90825256e+02 8.13735425e-01]	[6.00767517e+02 8.65126831e+02 7.01427877e-01]	[4.77676239e+02 8.95948792e+02 7.95096755e-01]	[4.59682831e+02 8.90800476e+02 7.87980080e-01]	[4.85412415e+02 8.57403809e+02 6.98036909e-01]
[554.64788818 239.1736908 0.86185145]	[554.65429688 321.25115967 0.84183055]	[482.80401611 323.73855591 0.84223467]	[464.89968872 439.12506104 0.87761939]	[462.35928345 544.41467285 0.90981364]	[626.4251709 321.17816162 0.86517578]	[644.33654785 439.14422607 0.8661896 ]	[644.48175049 544.47149658 0.89868933]	[557.26397705 544.4105835 0.65274101]	[511.04504395 544.41955566 0.62991923]	[482.9354248 708.53222656 0.79895747]	[480.29714966 849.7020874 0.87652087]	[603.31347656 544.40777588 0.66728437]	[605.99591064 708.63354492 0.84676158]	[6.06039368e+02 8.52336609e+02 8.41288507e-01]	[541.81542969 231.32098389 0.92833781]	[565.01263428 228.84896851 0.89764851]	[521.38037109 231.42814636 0.93202084]	[585.49560547 231.31245422 0.91285658]	[6.26477722e+02 9.00994446e+02 7.66829133e-01]	[6.41918091e+02 8.90824585e+02 8.15285683e-01]	[6.00755920e+02 8.65111145e+02 7.00713515e-01]	[4.77673676e+02 8.95958252e+02 7.93886840e-01]	[4.59682373e+02 8.90813232e+02 7.88767338e-01]	[4.85408112e+02 8.57415771e+02 6.95374906e-01]
[554.64111328 239.17944336 0.86044967]	[554.64434814 321.24801636 0.84227204]	[482.79611206 323.72570801 0.84462583]	[464.87512207 439.12576294 0.87991118]	[462.35110474 544.44091797 0.90767062]	[626.4163208 321.17877197 0.86576414]	[644.33984375 439.14282227 0.86513001]	[644.48901367 544.4654541 0.89961314]	[559.68969727 544.421875 0.65631062]	[511.06072998 544.44195557 0.63141268]	[482.93682861 708.51727295 0.7978617 ]	[480.30044556 849.70001221 0.87756711]	[603.32299805 544.41619873 0.66859668]	[606.01086426 708.63439941 0.84395444]	[6.06038513e+02 8.52338257e+02 8.41240942e-01]	[541.80871582 231.32687378 0.92875487]	[565.00756836 228.8543396 0.89878273]	[521.371521 231.43029785 0.93391585]	[585.49121094 231.31108093 0.91490114]	[6.26474548e+02 9.00996155e+02 7.66857207e-01]	[6.41915955e+02 8.90826721e+02 8.14483047e-01]	[6.00753357e+02 8.65114319e+02 6.99685335e-01]	[4.77678070e+02 8.95951538e+02 7.96664476e-01]	[4.59686707e+02 8.90807068e+02 7.90371060e-01]	[4.85411224e+02 8.57414612e+02 6.97024643e-01]
[554.62548828 239.18235779 0.85909945]	[554.6262207 321.23962402 0.84310722]	[482.78689575 323.71710205 0.8456943 ]	[464.81863403 439.13552856 0.88582826]	[462.32180786 544.48474121 0.90568811]	[626.39990234 321.16629028 0.86746097]	[644.33599854 439.15679932 0.86543989]	[644.49822998 544.46105957 0.90064842]	[559.70245361 544.4465332 0.65642321]	[511.07385254 544.47900391 0.63249183]	[482.94262695 708.50689697 0.79951459]	[480.30047607 849.70593262 0.87706053]	[603.33270264 544.43157959 0.66849869]	[606.03588867 708.59869385 0.84287107]	[6.06037170e+02 8.52331970e+02 8.41416299e-01]	[541.80090332 231.33303833 0.92848653]	[564.99493408 228.85929871 0.90141273]	[521.36505127 231.43409729 0.93515968]	[585.48596191 231.30049133 0.91402161]	[6.26484924e+02 9.00990906e+02 7.66211867e-01]	[6.41924194e+02 8.90820862e+02 8.15250993e-01]	[5.98309937e+02 8.65114197e+02 7.01380372e-01]	[4.77683319e+02 8.95954407e+02 7.97417879e-01]	[4.59690277e+02 8.90810913e+02 7.90288568e-01]	[4.85414948e+02 8.57426086e+02 6.96201205e-01]
[554.62695312 239.17660522 0.85983717]	[552.15197754 321.23403931 0.84249192]	[482.77459717 323.72210693 0.8460688 ]	[462.44250488 439.14715576 0.88963068]	[462.30508423 544.48248291 0.90935868]	[626.39935303 321.16357422 0.8683871 ]	[644.32489014 439.13980103 0.86143279]	[644.48901367 544.48181152 0.8993904 ]	[557.27209473 544.46856689 0.65332246]	[511.04504395 546.94726562 0.63550311]	[482.92474365 708.52996826 0.80465472]	[480.2961731 849.71716309 0.87563431]	[603.31500244 544.44799805 0.66470778]	[606.02996826 708.6204834 0.84453249]	[6.06037781e+02 8.52352966e+02 8.39784622e-01]	[541.80145264 231.32263184 0.9272539 ]	[564.99572754 228.84519958 0.90035534]	[521.36346436 231.42300415 0.93524539]	[585.49060059 228.87663269 0.9123829 ]	[6.26470764e+02 9.00990234e+02 7.66846180e-01]	[6.41917236e+02 8.90824463e+02 8.14531147e-01]	[6.00757202e+02 8.65143555e+02 7.01835930e-01]	[4.77685120e+02 8.95949646e+02 7.98214018e-01]	[4.59691711e+02 8.90809814e+02 7.90187955e-01]	[4.85405212e+02 8.57450134e+02 6.95495486e-01]
[554.62756348 239.17578125 0.86042595]	[552.14129639 321.23962402 0.84207934]	[482.77127075 323.72662354 0.84560138]	[462.42779541 439.13504028 0.89247352]	[462.29827881 544.47650146 0.91176236]	[626.3963623 321.1663208 0.86811346]	[644.31158447 439.15072632 0.85759187]	[644.47418213 544.49462891 0.89873677]	[557.26293945 546.93457031 0.65295869]	[511.03695679 546.96569824 0.63819855]	[482.93551636 708.52862549 0.80219966]	[480.29406738 849.70666504 0.87456918]	[603.31152344 544.46411133 0.66404849]	[606.02954102 708.61004639 0.84430581]	[6.06039001e+02 8.52347046e+02 8.39924991e-01]	[541.79907227 231.31800842 0.92647481]	[565.00036621 228.83825684 0.90010083]	[521.35943604 231.41404724 0.93073606]	[585.49163818 228.87709045 0.90837395]	[6.26463135e+02 9.00985413e+02 7.65947223e-01]	[6.41913635e+02 8.90823181e+02 8.12471807e-01]	[6.00760559e+02 8.65134827e+02 7.00980961e-01]	[4.77686127e+02 8.95955200e+02 7.97615767e-01]	[4.59693481e+02 8.90812378e+02 7.88894176e-01]	[4.85397247e+02 8.57437866e+02 6.92544758e-01]
[554.61651611 239.16648865 0.86109704]	[552.12475586 321.23284912 0.84376955]	[482.76907349 323.72146606 0.84657586]	[462.42407227 439.13473511 0.89315522]	[462.30072021 544.48101807 0.91097927]	[624.0423584 321.15927124 0.86840665]	[641.94134521 439.15545654 0.85525227]	[644.45794678 544.50366211 0.8991189 ]	[557.25494385 544.48059082 0.654854 ]	[511.03622437 546.95935059 0.64004219]	[482.9312439 706.112854 0.80225921]	[480.29202271 849.69940186 0.87582815]	[603.29241943 544.45843506 0.6643014 ]	[606.03765869 708.63128662 0.84124607]	[6.06038208e+02 8.52345947e+02 8.40311408e-01]	[541.79425049 231.30381775 0.92415643]	[564.99237061 228.82415771 0.90000069]	[521.35211182 231.39485168 0.92795783]	[585.48840332 228.85960388 0.90721834]	[6.26460938e+02 9.00984802e+02 7.66127944e-01]	[6.41913757e+02 8.90822327e+02 8.12711477e-01]	[6.00756897e+02 8.65133545e+02 7.01081097e-01]	[4.77695801e+02 8.95946533e+02 7.99281359e-01]	[4.59701263e+02 8.90807129e+02 7.89869666e-01]	[4.85389191e+02 8.57430359e+02 6.95081294e-01]
[554.62225342 239.15730286 0.86268038]	[552.11529541 321.23324585 0.84511727]	[482.76068115 321.30029297 0.84783012]	[462.41497803 439.13989258 0.89370167]	[462.2935791 544.46728516 0.91499436]	[624.0390625 321.16204834 0.86996424]	[641.9163208 439.16647339 0.8552084 ]	[644.43481445 544.4979248 0.89999431]	[557.23345947 546.93450928 0.65154302]	[511.00891113 546.96313477 0.6398167 ]	[482.90597534 708.53820801 0.80655652]	[480.2857666 849.70599365 0.87459171]	[603.28314209 544.47045898 0.66127926]	[606.02319336 708.62353516 0.84279364]	[6.06037659e+02 8.52341614e+02 8.41056824e-01]	[541.79370117 231.2946167 0.92318207]	[564.99346924 228.80465698 0.89759034]	[521.3470459 231.38684082 0.92808807]	[585.48651123 228.83358765 0.90472221]	[6.26466370e+02 9.00984192e+02 7.67540157e-01]	[6.41916748e+02 8.90819214e+02 8.15669060e-01]	[6.00756226e+02 8.65121521e+02 7.01218426e-01]	[4.77696228e+02 8.95934387e+02 8.04319739e-01]	[4.59701874e+02 8.90802429e+02 7.92463958e-01]	[4.85387665e+02 8.57442688e+02 6.93601966e-01]
[554.61462402 239.15840149 0.86168575]	[552.13543701 321.23202515 0.84471714]	[482.76376343 321.29501343 0.84864783]	[462.42520142 439.17068481 0.89559984]	[462.29470825 544.46789551 0.91672498]	[626.38909912 321.16308594 0.86924827]	[641.92382812 439.15066528 0.85302031]	[644.43572998 544.51617432 0.89656508]	[557.24511719 544.48193359 0.65408868]	[508.54562378 546.95794678 0.64059258]	[482.90585327 708.52740479 0.80683869]	[480.28701782 849.70166016 0.87451744]	[603.29797363 544.46899414 0.6650188 ]	[606.02215576 708.66558838 0.83725411]	[6.06040771e+02 8.52342651e+02 8.42646062e-01]	[541.78759766 231.29437256 0.92153811]	[564.9887085 228.80549622 0.89774978]	[521.34466553 231.38343811 0.926525 ]	[585.48510742 228.8369751 0.90468377]	[6.26481812e+02 9.00997864e+02 7.69502401e-01]	[6.41928345e+02 8.90826721e+02 8.18777323e-01]	[6.00758789e+02 8.65112183e+02 7.00870872e-01]	[4.77696350e+02 8.95937927e+02 7.97270954e-01]	[4.59697937e+02 8.90804382e+02 7.87093043e-01]	[4.85388916e+02 8.57432617e+02 6.92963243e-01]
[552.14746094 239.1678009 0.85993159]	[552.13885498 321.24633789 0.84163171]	[482.76574707 321.29779053 0.84572232]	[462.42614746 439.1685791 0.8934027 ]	[462.30154419 544.47357178 0.91281468]	[626.39105225 321.17974854 0.86602896]	[641.92956543 439.1991272 0.85210949]	[644.42547607 544.51947021 0.89371502]	[557.2310791 546.98571777 0.64974558]	[508.54418945 547.01159668 0.63990825]	[482.90524292 708.57397461 0.80789024]	[480.28005981 849.72436523 0.87264109]	[603.28533936 546.96496582 0.66188526]	[606.03118896 708.67230225 0.83658558]	[6.06044800e+02 8.52366272e+02 8.41893435e-01]	[541.78222656 231.29595947 0.92018914]	[564.97912598 228.81019592 0.89893222]	[521.33337402 231.40757751 0.93132591]	[585.4833374 228.84521484 0.90515542]	[6.26490356e+02 9.01006836e+02 7.65673161e-01]	[6.44344482e+02 8.90848145e+02 8.13251257e-01]	[6.00772766e+02 8.67583130e+02 7.10169971e-01]	[4.77702911e+02 8.95935303e+02 7.92077124e-01]	[4.59694031e+02 8.90808655e+02 7.82691479e-01]	[4.85368011e+02 8.57448242e+02 6.92061841e-01]
[552.14074707 239.16864014 0.85968721]	[552.14056396 321.23876953 0.84306383]	[482.76611328 321.28549194 0.84841543]	[462.42123413 439.16598511 0.89390659]	[462.29351807 544.46801758 0.91449076]	[626.38995361 321.17922974 0.86563843]	[641.91015625 439.1796875 0.84962589]	[644.42333984 544.51196289 0.89437437]	[557.21905518 546.95843506 0.65020198]	[508.52685547 546.98950195 0.64072764]	[482.90029907 708.59869385 0.80575508]	[480.28201294 849.72662354 0.87302077]	[603.27844238 546.93658447 0.66172808]	[606.00726318 708.6796875 0.83913594]	[6.06046021e+02 8.52355408e+02 8.43595266e-01]	[541.7779541 231.29681396 0.919429 ]	[564.97357178 228.81208801 0.89962316]	[521.33123779 231.41242981 0.93205446]	[585.48083496 228.84378052 0.9058103 ]	[6.26490906e+02 9.01006897e+02 7.67823935e-01]	[6.41940735e+02 8.90835815e+02 8.14554274e-01]	[6.00782043e+02 8.65134094e+02 7.09497690e-01]	[4.77693207e+02 8.95941101e+02 7.90840149e-01]	[4.59686249e+02 8.90810852e+02 7.81935096e-01]	[4.85376160e+02 8.57444458e+02 6.91785038e-01]
[552.13781738 239.1761322 0.85871983]	[552.14093018 321.24093628 0.84274012]	[482.76419067 321.28311157 0.84892428]	[462.41867065 439.16955566 0.89481407]	[462.29641724 544.47344971 0.91283441]	[626.3895874 321.1824646 0.86582923]	[641.89764404 439.17990112 0.84973848]	[644.42346191 544.5088501 0.8943848 ]	[557.2130127 546.95501709 0.64871627]	[508.52755737 546.98815918 0.63954026]	[482.90774536 708.6338501 0.80521512]	[480.28384399 849.72869873 0.87287915]	[603.27154541 546.93145752 0.659271 ]	[606.02246094 708.66125488 0.83985072]	[6.06048218e+02 8.52372559e+02 8.39448273e-01]	[541.77612305 231.30235291 0.91992557]	[564.97039795 228.82171631 0.90071929]	[521.32849121 231.40638733 0.93095422]	[585.47705078 228.84568787 0.9059394 ]	[6.26486450e+02 9.01000122e+02 7.64835417e-01]	[6.44345947e+02 8.90846863e+02 8.12020183e-01]	[6.00781494e+02 8.67589966e+02 7.07717717e-01]	[4.77695831e+02 8.95946106e+02 7.88625538e-01]	[4.59686676e+02 8.90815063e+02 7.81130314e-01]	[4.85379028e+02 8.57445923e+02 6.91865146e-01]
[552.13256836 239.17428589 0.85931557]	[552.12902832 321.23370361 0.844504 ]	[482.76156616 321.28085327 0.84948403]	[462.41275024 439.16763306 0.89408708]	[462.2878418 544.47106934 0.91480398]	[624.03936768 321.17532349 0.86751229]	[641.88934326 439.16140747 0.84690022]	[644.42474365 544.50537109 0.89408457]	[557.21673584 546.94903564 0.64959335]	[508.52630615 546.98278809 0.63984537]	[482.921875 708.67022705 0.79536271]	[480.2829895 849.71887207 0.87586808]	[603.27557373 544.48223877 0.65970254]	[606.02093506 708.65582275 0.83845383]	[6.06051941e+02 8.52388672e+02 8.36104274e-01]	[541.77386475 231.30128479 0.92013383]	[564.96551514 228.81980896 0.90143138]	[521.32281494 231.41287231 0.93365657]	[585.47332764 228.8523407 0.90868878]	[6.26474426e+02 9.00995667e+02 7.64890432e-01]	[6.41940918e+02 8.90835571e+02 8.11804414e-01]	[6.00789612e+02 8.67619019e+02 7.13015795e-01]	[4.77700745e+02 8.95939087e+02 7.94301212e-01]	[4.59693359e+02 8.90807007e+02 7.85466909e-01]	[4.85378265e+02 8.57427307e+02 6.96829200e-01]
[552.12347412 239.17352295 0.85970592]	[552.12786865 321.23376465 0.84452558]	[482.76141357 321.28009033 0.85002506]	[462.4069519 439.15625 0.89212453]	[462.28643799 544.47723389 0.91357952]	[624.03613281 321.17608643 0.86740261]	[641.88916016 439.16500854 0.84808183]	[644.42401123 544.51025391 0.89303243]	[557.21130371 546.95690918 0.65041631]	[508.52172852 546.99249268 0.64243871]	[482.91217041 708.68798828 0.79496396]	[480.28179932 849.72381592 0.87493086]	[603.27258301 546.93591309 0.65999663]	[606.01501465 708.6383667 0.84046477]	[6.06049622e+02 8.52400208e+02 8.35311115e-01]	[541.76782227 231.30570984 0.91994423]	[564.95361328 228.81797791 0.90241832]	[521.3147583 231.42053223 0.93426621]	[585.45880127 228.85476685 0.91324508]	[6.26476868e+02 9.01012024e+02 7.64641583e-01]	[6.44356018e+02 8.93206909e+02 8.12084794e-01]	[6.00788635e+02 8.67630127e+02 7.11675346e-01]	[4.77699524e+02 8.95942993e+02 7.93050170e-01]	[4.59692261e+02 8.90811829e+02 7.84245372e-01]	[4.85375916e+02 8.57433838e+02 6.96586609e-01]
[552.11871338 239.17501831 0.85987318]	[552.1229248 321.2336731 0.84491313]	[482.75341797 321.28109741 0.84983402]	[462.41079712 439.16342163 0.89361095]	[462.27627563 544.47949219 0.91518211]	[624.03613281 321.17645264 0.86782336]	[641.88653564 439.16540527 0.84861374]	[644.42297363 544.50836182 0.89343315]	[557.19287109 546.97247314 0.64793611]	[508.48937988 547.00579834 0.64443213]	[482.91629028 708.66253662 0.79486209]	[480.28219604 849.70489502 0.87511575]	[600.88812256 546.94927979 0.65780932]	[606.01184082 708.64923096 0.83981597]	[6.06052063e+02 8.52396729e+02 8.34786236e-01]	[541.76611328 231.30633545 0.92011714]	[564.95068359 228.82270813 0.90335256]	[521.29968262 231.41842651 0.93344253]	[585.45776367 228.86080933 0.91407555]	[6.26479309e+02 9.01008606e+02 7.63943315e-01]	[6.44347229e+02 8.90854492e+02 8.12582493e-01]	[6.00792419e+02 8.67623657e+02 7.10705578e-01]	[4.77696777e+02 8.95938049e+02 7.94746101e-01]	[4.59690674e+02 8.90805115e+02 7.84858346e-01]	[4.85378815e+02 8.57416199e+02 6.96040690e-01]
[552.10693359 239.17251587 0.86026609]	[552.1239624 321.23178101 0.84531057]	[482.75671387 321.2678833 0.85290241]	[462.4034729 439.12759399 0.88717186]	[462.27218628 544.47406006 0.91532052]	[624.03363037 321.18258667 0.86772364]	[641.87609863 439.16329956 0.84785479]	[644.4140625 544.5088501 0.8929193]	[557.18286133 546.9765625 0.6477133 ]	[508.48754883 547.00878906 0.64605588]	[482.91479492 708.63061523 0.79793936]	[480.28094482 849.70574951 0.87535489]	[600.87493896 546.94940186 0.65746945]	[606.00915527 708.68713379 0.83737779]	[6.06049011e+02 8.54797424e+02 8.35281134e-01]	[541.75726318 231.3069458 0.91851395]	[564.93945312 228.81918335 0.90382183]	[521.28894043 231.41403198 0.93102336]	[585.44091797 228.85809326 0.91790843]	[6.26481628e+02 9.01009094e+02 7.63884425e-01]	[6.44344116e+02 8.90853516e+02 8.12978506e-01]	[6.00792786e+02 8.67633423e+02 7.11322725e-01]	[4.77704102e+02 8.95930054e+02 7.96623588e-01]	[4.59697510e+02 8.90801331e+02 7.85147786e-01]	[4.85370819e+02 8.57422852e+02 6.97043240e-01]
[552.09686279 239.17929077 0.85923576]	[552.11334229 321.22567749 0.84652579]	[482.75463867 321.25857544 0.85466796]	[462.40319824 439.12374878 0.88534886]	[462.26705933 544.43365479 0.92238659]	[624.0279541 321.18270874 0.86724627]	[641.87512207 439.15689087 0.84605396]	[644.41473389 544.51361084 0.89378214]	[557.17272949 546.97021484 0.64835447]	[508.47320557 546.99755859 0.64793962]	[482.9119873 708.56622314 0.80371481]	[480.28799438 849.69641113 0.87646109]	[600.86743164 546.95147705 0.65720248]	[606.01550293 708.68273926 0.83724236]	[6.06052246e+02 8.52385864e+02 8.39343965e-01]	[541.75006104 231.31233215 0.91809464]	[564.93475342 228.82688904 0.90605152]	[521.27819824 231.43016052 0.93191987]	[585.4262085 228.85775757 0.91878116]	[6.26474854e+02 9.01008911e+02 7.68330932e-01]	[6.41936768e+02 8.90841064e+02 8.14790487e-01]	[6.00807068e+02 8.67592041e+02 7.07139373e-01]	[4.77696106e+02 8.95918579e+02 8.00433993e-01]	[4.59693726e+02 8.90790955e+02 7.89309859e-01]	[4.85389496e+02 8.57412354e+02 6.98289752e-01]
[552.0770874 239.18238831 0.85936093]	[552.10577393 321.21850586 0.84754825]	[482.75338745 321.25140381 0.85436535]	[462.4046936 439.09475708 0.88386464]	[462.25875854 544.40454102 0.92507166]	[624.02288818 321.17959595 0.86750048]	[641.87872314 439.15649414 0.84623027]	[644.41369629 544.50634766 0.89400429]	[557.16125488 546.96087646 0.64774805]	[508.46624756 546.98828125 0.6475783 ]	[482.90072632 708.55834961 0.80595958]	[480.28747559 849.69244385 0.87587214]	[600.85736084 546.94317627 0.65517855]	[606.00384521 708.69207764 0.8352077 ]	[6.06052612e+02 8.54807007e+02 8.35214496e-01]	[541.74230957 231.31532288 0.91763365]	[564.92089844 228.84091187 0.90865195]	[521.26904297 231.41957092 0.92688167]	[585.41448975 228.87013245 0.92178547]	[6.26482544e+02 9.01017822e+02 7.66410470e-01]	[6.44357300e+02 8.93209106e+02 8.14737976e-01]	[6.00809509e+02 8.67649475e+02 7.09773183e-01]	[4.77699707e+02 8.95915527e+02 8.01053524e-01]	[4.59700134e+02 8.90787964e+02 7.88070798e-01]	[4.85389557e+02 8.57408813e+02 6.98081791e-01]
[552.06573486 239.1799469 0.86011904]	[552.09960938 321.21716309 0.84896678]	[482.74285889 321.24752808 0.85589373]	[462.40481567 439.08724976 0.88427329]	[462.25799561 544.41229248 0.92507452]	[624.02441406 321.18292236 0.86803508]	[641.87573242 439.15045166 0.84576249]	[644.41418457 544.50360107 0.89541692]	[557.16772461 546.96099854 0.64840186]	[508.47088623 546.98815918 0.64732951]	[482.88983154 708.53790283 0.81126034]	[480.2878418 849.68408203 0.87618804]	[600.86425781 546.94396973 0.65681434]	[606.00292969 708.699646 0.8345899 ]	[6.06053223e+02 8.54805664e+02 8.35383594e-01]	[541.73114014 231.31787109 0.91569889]	[564.91217041 228.83631897 0.90948164]	[521.25769043 231.43902588 0.93065131]	[585.39904785 231.29206848 0.92569 ]	[6.26483643e+02 9.01020264e+02 7.67547548e-01]	[6.44356812e+02 8.93210754e+02 8.15650940e-01]	[6.00812805e+02 8.67646729e+02 7.11853147e-01]	[4.77695007e+02 8.95915405e+02 8.00194025e-01]	[4.59695862e+02 8.90785706e+02 7.86752343e-01]	[4.85391296e+02 8.57398010e+02 6.99761868e-01]
[549.60467529 239.17884827 0.86166936]	[552.07397461 321.23049927 0.84854794]	[482.72802734 321.25610352 0.85510862]	[462.39614868 439.10015869 0.88441169]	[462.24539185 544.40307617 0.92692786]	[624.01507568 321.19918823 0.86594069]	[641.84246826 439.16610718 0.84415376]	[644.4072876 544.5199585 0.89124501]	[554.70507812 546.96716309 0.64662099]	[506.01635742 546.99310303 0.64721918]	[482.86813354 708.58026123 0.80792892]	[480.2852478 849.68896484 0.87500262]	[600.86108398 546.94091797 0.6566692 ]	[605.9631958 708.70715332 0.83837724]	[6.06053162e+02 8.54806030e+02 8.34563732e-01]	[541.7121582 231.31028748 0.91201305]	[564.90563965 228.82804871 0.9106555 ]	[521.230896 231.44026184 0.92400742]	[585.38293457 231.2928009 0.92341381]	[6.26482422e+02 9.01023376e+02 7.66631782e-01]	[6.44352966e+02 8.93212219e+02 8.13641727e-01]	[6.00823486e+02 8.67648682e+02 7.09513128e-01]	[4.77688141e+02 8.95915771e+02 7.98572659e-01]	[4.59690704e+02 8.90789062e+02 7.85446465e-01]	[4.85390900e+02 8.57402222e+02 6.99811697e-01]
[549.58477783 239.18725586 0.86318588]	[552.05700684 321.21652222 0.85254145]	[482.71743774 321.2411499 0.85853267]	[462.38354492 439.11364746 0.88830775]	[462.23501587 544.39434814 0.9290818 ]	[624.00775146 321.19351196 0.86645311]	[641.83544922 439.11633301 0.8383404 ]	[644.39752197 544.5112915 0.89267713]	[554.66595459 546.98254395 0.64354914]	[505.98260498 547.0098877 0.64822966]	[482.86245728 708.59533691 0.80812126]	[480.28643799 849.699646 0.87686002]	[600.8258667 546.95349121 0.65123111]	[605.96112061 711.13018799 0.83543777]	[6.06063416e+02 8.54819092e+02 8.33769679e-01]	[541.70385742 231.30964661 0.91046542]	[564.89654541 228.84902954 0.91528046]	[521.21557617 231.42059326 0.91831934]	[585.3704834 231.29353333 0.9212274 ]	[6.26477234e+02 9.01016724e+02 7.73785651e-01]	[6.44346130e+02 8.93211304e+02 8.19524705e-01]	[6.00849487e+02 8.67654602e+02 7.15297341e-01]	[4.77680756e+02 8.95933289e+02 7.95069635e-01]	[4.59684296e+02 8.90800354e+02 7.83778846e-01]	[4.85389435e+02 8.57404968e+02 7.03565121e-01]
[549.54986572 239.19685364 0.86496085]	[549.58154297 321.20968628 0.85622853]	[480.35308838 321.24172974 0.85943204]	[462.35934448 439.15753174 0.89653623]	[462.22802734 544.40856934 0.92949057]	[624.00140381 321.19143677 0.8661657 ]	[641.81414795 439.1257019 0.83938432]	[644.37799072 544.5135498 0.89030194]	[554.65338135 546.97296143 0.64240092]	[505.97885132 546.99481201 0.64826787]	[482.87240601 708.55786133 0.80875117]	[480.28396606 849.67974854 0.87631357]	[600.81506348 546.95050049 0.64931786]	[605.97125244 711.13531494 0.83245283]	[6.06068420e+02 8.54826233e+02 8.32365096e-01]	[541.68841553 231.30935669 0.90687037]	[564.87786865 228.86300659 0.91985852]	[521.20098877 231.41262817 0.91523921]	[585.35388184 228.86676025 0.91814101]	[6.26477844e+02 9.01025024e+02 7.74810910e-01]	[6.44344360e+02 8.93217529e+02 8.19202662e-01]	[6.00855530e+02 8.67656067e+02 7.16588557e-01]	[4.77678528e+02 8.95931030e+02 7.97859371e-01]	[4.59684326e+02 8.90794678e+02 7.85877585e-01]	[4.85391388e+02 8.57380310e+02 7.02993453e-01]
[549.55078125 239.19786072 0.8646943 ]	[549.57867432 321.20974731 0.8566373 ]	[480.35333252 321.24206543 0.85939151]	[462.35665894 439.15426636 0.8955124 ]	[462.22796631 544.41064453 0.92926264]	[623.99908447 321.19393921 0.86598986]	[641.79705811 439.12472534 0.83619165]	[644.37762451 544.50860596 0.89049786]	[554.66363525 546.97808838 0.6419642 ]	[505.98660278 546.99981689 0.64722973]	[482.87185669 708.55169678 0.80724365]	[480.28344727 849.68383789 0.87577313]	[600.8225708 546.95452881 0.64975876]	[605.97363281 711.13885498 0.83200204]	[6.06070435e+02 8.54826416e+02 8.32628429e-01]	[541.68804932 231.31001282 0.90721893]	[564.87768555 228.86393738 0.91987574]	[521.20074463 231.40940857 0.91494322]	[585.35290527 228.86065674 0.9180674 ]	[6.26474976e+02 9.01028503e+02 7.76097417e-01]	[6.44342896e+02 8.93221130e+02 8.18970919e-01]	[6.00862549e+02 8.67653870e+02 7.15918958e-01]	[4.77678101e+02 8.95937439e+02 7.95741320e-01]	[4.59683350e+02 8.90799866e+02 7.84414768e-01]	[4.85390900e+02 8.57385193e+02 7.02871621e-01]
[549.50592041 239.20851135 0.86631811]	[549.54522705 321.19143677 0.86420757]	[480.33520508 321.24713135 0.85927898]	[462.3392334 439.13687134 0.8998735 ]	[462.20089722 544.43237305 0.92613834]	[623.96514893 321.16433716 0.86647522]	[639.35968018 439.10061646 0.82908916]	[644.36383057 544.4921875 0.88872778]	[554.62866211 546.95703125 0.6432941 ]	[505.94619751 546.97894287 0.65289778]	[482.86785889 708.54901123 0.80865705]	[480.2840271 849.67095947 0.875072 ]	[600.8026123 544.48388672 0.64701241]	[605.97070312 711.14044189 0.83202302]	[6.06067871e+02 8.54811157e+02 8.33277881e-01]	[539.30950928 231.31948853 0.90424591]	[564.84619141 228.87991333 0.92411029]	[521.1918335 231.41001892 0.91315472]	[585.33013916 228.86357117 0.91942096]	[6.26470703e+02 9.01021851e+02 7.73315370e-01]	[6.44342529e+02 8.93217468e+02 8.16105723e-01]	[6.00852844e+02 8.67638062e+02 7.10849285e-01]	[4.77674042e+02 8.95930481e+02 7.97007561e-01]	[4.59681458e+02 8.90792419e+02 7.84545422e-01]	[4.85393250e+02 8.57372925e+02 7.01214015e-01]
[547.05560303 239.2069397 0.87220353]	[549.49700928 321.17825317 0.87181848]	[480.31286621 321.23913574 0.85942185]	[462.30941772 439.1479187 0.90270221]	[459.84713745 544.48596191 0.92232269]	[623.91650391 321.16079712 0.86610323]	[639.28405762 439.08776855 0.82331932]	[644.33660889 544.48547363 0.88673896]	[554.61273193 546.98046875 0.64287466]	[505.94165039 547.00091553 0.65237641]	[482.85369873 708.61712646 0.80979842]	[480.28421021 849.68701172 0.87521136]	[600.78405762 546.95935059 0.64626032]	[605.97387695 711.14556885 0.83200473]	[6.06064636e+02 8.54814758e+02 8.33242416e-01]	[539.28076172 231.32798767 0.90186441]	[562.47930908 231.29512024 0.9242276 ]	[521.17797852 231.43206787 0.91347057]	[582.96600342 228.87594604 0.93056232]	[6.26478271e+02 9.01022949e+02 7.74168730e-01]	[6.44346069e+02 8.93214722e+02 8.17059636e-01]	[6.00851685e+02 8.67644653e+02 7.13002920e-01]	[4.77665863e+02 8.95940002e+02 7.94111788e-01]	[4.59676422e+02 8.90801514e+02 7.83986092e-01]	[4.85399567e+02 8.57393250e+02 7.00833499e-01]
[547.01660156 239.18919373 0.8812083 ]	[547.04492188 321.17871094 0.87894028]	[480.2749939 321.23458862 0.86061335]	[462.28497314 439.13980103 0.8996743 ]	[459.82162476 544.50744629 0.91781241]	[623.88873291 321.15402222 0.86530858]	[636.77001953 436.68200684 0.82046211]	[644.31713867 544.46472168 0.88774908]	[552.12866211 546.97528076 0.64597273]	[505.92391968 546.98931885 0.65812409]	[482.86343384 708.52087402 0.80580968]	[480.28631592 849.67706299 0.87617189]	[600.76690674 546.95336914 0.6494087 ]	[605.94616699 711.12310791 0.83709776]	[6.06061768e+02 8.54813416e+02 8.32661808e-01]	[539.23095703 231.33627319 0.89410549]	[562.43353271 228.85905457 0.92039549]	[518.79510498 233.83712769 0.91692185]	[582.94891357 228.83177185 0.93142492]	[6.26474121e+02 9.01036316e+02 7.71715939e-01]	[6.44341492e+02 8.93224792e+02 8.13768268e-01]	[6.00849304e+02 8.67643372e+02 7.15087891e-01]	[4.77671692e+02 8.95931458e+02 7.96160281e-01]	[4.59680969e+02 8.90793518e+02 7.84851909e-01]	[4.85396515e+02 8.57385559e+02 6.98760688e-01]
[546.95031738 239.1791687 0.89211005]	[546.98529053 321.19854736 0.8861503 ]	[480.2387085 321.24346924 0.85597461]	[462.25082397 439.14215088 0.90201557]	[459.78631592 544.45056152 0.92585438]	[623.83886719 321.17379761 0.85799092]	[636.74505615 436.68200684 0.82524484]	[644.30584717 544.45977783 0.8869105 ]	[552.05712891 546.93963623 0.64768147]	[503.47637939 546.95959473 0.66636801]	[482.8621521 708.53277588 0.80656964]	[480.28082275 849.67919922 0.87565637]	[598.29522705 544.47119141 0.6477704 ]	[605.94549561 711.20361328 0.83017874]	[6.06071472e+02 8.52398865e+02 8.33539963e-01]	[536.74829102 231.32395935 0.87756085]	[562.38531494 228.83209229 0.91732013]	[518.72668457 231.43069458 0.89397228]	[582.90533447 226.31399536 0.92002624]	[6.26496582e+02 9.01040466e+02 7.70880520e-01]	[6.44354370e+02 8.93220764e+02 8.14209998e-01]	[6.00855103e+02 8.67607666e+02 7.10727990e-01]	[4.77675232e+02 8.95927856e+02 7.97086954e-01]	[4.59684021e+02 8.90794250e+02 7.86368132e-01]	[4.85388062e+02 8.57388428e+02 6.99523091e-01]
[544.50463867 239.15379333 0.91444695]	[546.92840576 321.21383667 0.89548177]	[480.18173218 321.26885986 0.84465051]	[462.18963623 439.25332642 0.91172528]	[459.73364258 544.48876953 0.91563398]	[623.79833984 321.1774292 0.85273194]	[634.16900635 436.67590332 0.82715797]	[641.92401123 544.46380615 0.88538629]	[549.52252197 544.46661377 0.66214669]	[503.41397095 544.48248291 0.67846572]	[482.85055542 706.10656738 0.80976295]	[480.27737427 849.67883301 0.8732934 ]	[595.7354126 544.44750977 0.64707166]	[605.92456055 713.72351074 0.82179189]	[6.06065491e+02 8.52393677e+02 8.32695305e-01]	[534.16186523 231.32624817 0.85889864]	[562.30908203 228.80314636 0.91038895]	[518.65240479 233.82009888 0.88574398]	[582.8581543 228.79588318 0.92505741]	[6.26488281e+02 9.01025391e+02 7.67981231e-01]	[6.44352844e+02 8.93209656e+02 8.11865330e-01]	[6.00842957e+02 8.67602295e+02 7.09006310e-01]	[4.77681671e+02 8.95925293e+02 7.97764957e-01]	[4.59690033e+02 8.90794678e+02 7.86290288e-01]	[4.85382690e+02 8.57395447e+02 6.95806801e-01]
[544.41717529 239.10520935 0.93580407]	[544.52734375 321.23568726 0.89993501]	[477.73675537 321.25418091 0.8382504 ]	[459.82424927 439.1993103 0.91020036]	[459.66589355 544.50189209 0.90391403]	[621.37268066 321.22155762 0.84292054]	[631.6517334 439.11468506 0.84564948]	[641.8548584 544.45977783 0.87413913]	[547.02459717 544.45410156 0.67464572]	[503.35232544 544.4609375 0.68811476]	[482.83477783 706.12188721 0.81112695]	[480.27389526 849.68444824 0.87122607]	[593.14904785 544.4397583 0.64706373]	[605.90826416 711.23596191 0.82477552]	[6.06061890e+02 8.52374329e+02 8.35211098e-01]	[531.55932617 231.3011322 0.84828496]	[562.21960449 226.31103516 0.89133555]	[516.14099121 233.81231689 0.87501192]	[582.79693604 228.79969788 0.92017478]	[6.26497131e+02 9.01022095e+02 7.71061838e-01]	[6.44356750e+02 8.93204651e+02 8.16422045e-01]	[6.00836426e+02 8.67576050e+02 7.06657648e-01]	[4.77670929e+02 8.95928406e+02 7.97818363e-01]	[4.59676880e+02 8.90797302e+02 7.84794629e-01]	[4.85378906e+02 8.57403076e+02 6.98400557e-01]
[544.3170166 239.082901 0.93919146]	[544.46289062 321.25039673 0.90756565]	[477.63598633 321.2805481 0.81633419]	[459.73428345 439.20690918 0.91910565]	[459.60263062 544.53753662 0.88030791]	[621.30041504 321.20977783 0.83396399]	[631.58618164 436.69158936 0.8405928 ]	[641.80883789 544.40875244 0.86695755]	[546.93041992 544.42425537 0.68356043]	[503.27493286 544.42498779 0.68503505]	[482.77078247 706.11785889 0.81466991]	[480.27377319 849.67523193 0.86921823]	[588.11938477 544.40789795 0.65580857]	[603.51013184 711.15142822 0.83147907]	[6.06063538e+02 8.52363647e+02 8.32940161e-01]	[526.51544189 231.30128479 0.86891615]	[559.73443604 226.27505493 0.86688167]	[511.05419922 233.82453918 0.8631233 ]	[580.37158203 228.7779541 0.89789146]	[6.26489197e+02 9.01019165e+02 7.71682262e-01]	[6.44340576e+02 8.90856262e+02 8.18068802e-01]	[6.00852722e+02 8.65134094e+02 7.06070662e-01]	[4.77672852e+02 8.95930298e+02 7.98710108e-01]	[4.59677948e+02 8.90797180e+02 7.84428954e-01]	[4.85383514e+02 8.57387695e+02 7.03066468e-01]
[541.87640381 236.67002869 0.9403407 ]	[544.35137939 321.26599121 0.91203076]	[472.56347656 323.73007202 0.7928859 ]	[459.65170288 439.19058228 0.90541333]	[457.10128784 546.95458984 0.84721845]	[618.75964355 321.20379639 0.82184219]	[629.1083374 439.1133728 0.86082268]	[639.2991333 544.42376709 0.85659987]	[544.49884033 544.42785645 0.69966733]	[500.87805176 544.41247559 0.69200295]	[482.76794434 706.10797119 0.80962121]	[480.26290894 849.65307617 0.86477482]	[588.03356934 544.4262085 0.67047447]	[603.47692871 711.13244629 0.83628964]	[6.06059265e+02 8.52346069e+02 8.34389091e-01]	[524.01477051 228.8135376 0.88934004]	[554.68792725 226.22834778 0.83909851]	[505.98895264 231.42366028 0.88881493]	[575.22955322 228.77432251 0.84897095]	[6.26504578e+02 9.01033752e+02 7.69988477e-01]	[6.44356506e+02 8.93208008e+02 8.22241127e-01]	[6.00847717e+02 8.65117920e+02 7.09150732e-01]	[4.77677124e+02 8.95931335e+02 7.94951916e-01]	[4.59677734e+02 8.90792297e+02 7.79050648e-01]	[4.85350983e+02 8.54934814e+02 7.02067733e-01]
[541.69720459 236.67608643 0.91650254]	[541.88519287 321.25326538 0.91532516]	[469.96624756 323.72314453 0.79273558]	[457.18804932 439.17221069 0.87654042]	[452.06448364 547.06256104 0.81771761]	[611.14318848 321.17749023 0.82354641]	[629.05291748 439.1138916 0.8655194 ]	[634.24884033 544.39056396 0.85128814]	[544.4128418 544.44171143 0.69889927]	[500.80166626 544.41522217 0.68061495]	[480.36495972 708.51086426 0.80997103]	[480.26916504 849.64459229 0.87016368]	[587.97076416 544.45330811 0.6664257 ]	[603.45758057 708.69030762 0.83909929]	[6.06052124e+02 8.52365417e+02 8.33438814e-01]	[523.8336792 228.81173706 0.91528678]	[549.5324707 223.7507782 0.84117353]	[503.50244141 231.45298767 0.90648806]	[570.03717041 226.28312683 0.8530069 ]	[6.26523499e+02 9.01050598e+02 7.69462407e-01]	[6.44367554e+02 8.93213318e+02 8.27663124e-01]	[6.00843811e+02 8.65137329e+02 7.11976826e-01]	[4.77678955e+02 8.95930359e+02 7.98331261e-01]	[4.59690094e+02 8.90791809e+02 7.83816397e-01]	[4.85364777e+02 8.54910889e+02 7.11357415e-01]
[531.57800293 239.12557983 0.86577803]	[539.1630249 321.2539978 0.85382873]	[462.33627319 323.79467773 0.8242116 ]	[449.48602295 441.67852783 0.83692384]	[444.3215332 546.94775391 0.86986423]	[606.00158691 318.76025391 0.8635788 ]	[626.41375732 436.65127563 0.86208892]	[629.11352539 544.38317871 0.87636644]	[541.84814453 544.39379883 0.68537176]	[498.24313354 544.40679932 0.65410793]	[480.23950195 708.55792236 0.78613812]	[480.2706604 849.63690186 0.86051273]	[585.41412354 544.37768555 0.66644734]	[603.31243896 706.08825684 0.83339787]	[6.06031311e+02 8.52283081e+02 8.30103040e-01]	[521.21520996 228.87365723 0.9125663 ]	[544.40716553 226.28894043 0.89693296]	[500.78955078 231.40881348 0.92170978]	[564.92108154 226.29623413 0.90688002]	[6.26546143e+02 9.03538086e+02 7.60550022e-01]	[6.44379333e+02 8.93217529e+02 8.21380556e-01]	[6.00817627e+02 8.65047424e+02 6.99979603e-01]	[4.77671906e+02 8.95949890e+02 7.89554298e-01]	[4.59686707e+02 8.90805664e+02 7.75148869e-01]	[4.85406036e+02 8.54882874e+02 7.07199872e-01]
[526.47949219 239.06408691 0.90027004]	[531.57763672 321.16583252 0.8539533 ]	[462.20028687 323.73971558 0.8385281 ]	[444.37976074 439.18145752 0.87626666]	[441.86364746 544.496521 0.90042329]	[603.51049805 318.67733765 0.87175417]	[623.91430664 436.6008606 0.85212409]	[626.60577393 544.30725098 0.90162879]	[541.70941162 544.46862793 0.66920143]	[495.6600647 546.93170166 0.636756 ]	[480.20822144 706.06158447 0.76762503]	[480.26248169 849.64239502 0.86434531]	[582.95507812 544.45947266 0.66927963]	[600.82403564 708.51934814 0.8199802 ]	[6.06019592e+02 8.52333801e+02 8.32485616e-01]	[518.67059326 228.8311615 0.87750584]	[541.88891602 223.75114441 0.90596998]	[500.63427734 231.43432617 0.89800739]	[562.43096924 223.74134827 0.91463131]	[6.26525330e+02 9.03537354e+02 7.60628402e-01]	[6.44374512e+02 8.93227966e+02 8.21336687e-01]	[6.00817078e+02 8.65132385e+02 7.06346750e-01]	[4.77667480e+02 8.95945435e+02 7.87887990e-01]	[4.59679993e+02 8.90808777e+02 7.77677536e-01]	[4.85397736e+02 8.54887939e+02 7.18041122e-01]
[523.90142822 236.67233276 0.94418764]	[526.47601318 321.14993286 0.88747692]	[459.70123291 323.72067261 0.8399114 ]	[441.84231567 439.18618774 0.89911884]	[441.68811035 546.92047119 0.9018476 ]	[603.33520508 318.67272949 0.86874652]	[621.29919434 436.60714722 0.82150251]	[626.48687744 544.33117676 0.91297394]	[539.19403076 546.9543457 0.64965975]	[493.04772949 546.98931885 0.62984163]	[480.15722656 708.55340576 0.76360041]	[480.26583862 849.64703369 0.86972219]	[582.81762695 544.46569824 0.6557225 ]	[598.31811523 708.62841797 0.80143344]	[6.05975647e+02 8.52372742e+02 8.40661705e-01]	[511.01184082 228.80838013 0.84108138]	[541.7097168 223.69969177 0.89728189]	[495.63354492 231.39134216 0.85571814]	[562.31878662 223.71076965 0.91976088]	[6.26534485e+02 9.03561584e+02 7.65475690e-01]	[6.44364563e+02 8.93238525e+02 8.23555589e-01]	[6.00795837e+02 8.67584106e+02 7.07016349e-01]	[4.77675354e+02 8.95932129e+02 7.93488562e-01]	[4.59690552e+02 8.90801819e+02 7.84908533e-01]	[4.85396851e+02 8.54902954e+02 7.24713624e-01]
[523.90130615 236.67178345 0.9444021 ]	[526.47558594 321.14959717 0.88759148]	[459.70095825 323.72180176 0.83985448]	[441.84326172 439.18640137 0.89896709]	[441.68762207 546.92468262 0.90135872]	[603.33502197 318.67160034 0.86883086]	[621.28839111 436.58914185 0.81738365]	[626.48327637 544.32574463 0.91229343]	[539.19689941 546.94915771 0.65012246]	[493.05117798 546.98522949 0.62960869]	[480.15646362 708.55145264 0.76298511]	[480.26528931 849.64660645 0.86933649]	[582.82025146 544.46063232 0.65589857]	[598.31500244 708.62756348 0.80161327]	[6.05974487e+02 8.52372925e+02 8.40054512e-01]	[511.01098633 228.80900574 0.84111011]	[541.70898438 223.69877625 0.8972767 ]	[495.63476562 231.3914032 0.85540473]	[562.31817627 223.71112061 0.9194954 ]	[6.26526306e+02 9.03558838e+02 7.66715646e-01]	[6.44357361e+02 8.93235718e+02 8.21742356e-01]	[6.00802551e+02 8.67580017e+02 7.05471337e-01]	[4.77679047e+02 8.95931885e+02 7.93503940e-01]	[4.59692963e+02 8.90801880e+02 7.84819722e-01]	[4.85393585e+02 8.54898987e+02 7.26192296e-01]
[521.38903809 236.58468628 0.95192015]	[523.94561768 321.21270752 0.90831584]	[457.08462524 323.78408813 0.80114448]	[441.6802063 441.68405151 0.9142319 ]	[439.19464111 546.91882324 0.89895266]	[600.77606201 318.72589111 0.84239233]	[611.15270996 436.6187439 0.81800503]	[623.95147705 544.31207275 0.91664147]	[534.15124512 544.41870117 0.65488595]	[485.45727539 544.46228027 0.64938247]	[477.60952759 708.53405762 0.73774028]	[480.25726318 849.60003662 0.86259753]	[580.3324585 544.35498047 0.65130007]	[598.25524902 708.57208252 0.79819453]	[6.05981506e+02 8.54818237e+02 8.37129235e-01]	[503.49411011 226.26881409 0.87965935]	[536.6918335 221.15010071 0.85026991]	[485.50427246 231.38349915 0.86863941]	[557.26922607 223.70651245 0.86836153]	[6.26548584e+02 9.03592590e+02 7.76367784e-01]	[6.44363159e+02 8.93259644e+02 8.32787216e-01]	[6.00811218e+02 8.67643555e+02 7.14080632e-01]	[4.77689148e+02 8.95911377e+02 7.90399253e-01]	[4.59719757e+02 8.90781860e+02 7.80823469e-01]	[4.85406952e+02 8.54842773e+02 7.29394972e-01]
[518.75616455 236.63763428 0.9126125 ]	[521.39935303 321.1882019 0.91968584]	[449.4647522 323.72772217 0.79289454]	[439.12866211 439.23193359 0.90463519]	[436.6625061 546.99853516 0.85467821]	[593.11132812 318.71676636 0.83645183]	[608.56066895 436.62298584 0.84278238]	[623.78588867 541.86999512 0.89519089]	[528.97033691 544.41009521 0.6704632 ]	[482.82504272 544.44012451 0.69301075]	[472.54867554 708.62078857 0.75033903]	[480.25378418 849.63519287 0.87022233]	[575.1942749 544.34899902 0.64378715]	[593.15148926 708.65362549 0.78285164]	[6.05979980e+02 8.54848877e+02 8.37003291e-01]	[503.23703003 228.76994324 0.91243094]	[526.5333252 223.66473389 0.84949064]	[482.90658569 231.43159485 0.92031509]	[547.065979 221.20120239 0.86026299]	[6.26551636e+02 9.03612061e+02 7.79027700e-01]	[6.44361450e+02 8.93270325e+02 8.32479000e-01]	[6.00833496e+02 8.67667786e+02 7.15202391e-01]	[4.77691132e+02 8.95872742e+02 8.02869022e-01]	[4.59725555e+02 8.90761414e+02 7.89553523e-01]	[4.85416962e+02 8.54885254e+02 7.32478976e-01]
[513.6071167 236.67913818 0.87575024]	[518.79089355 321.16217041 0.89444351]	[444.30218506 323.76538086 0.82001841]	[436.53799438 439.28695679 0.85181445]	[426.44958496 546.98095703 0.83149964]	[587.98901367 318.66888428 0.86491317]	[606.04486084 434.10229492 0.83797264]	[621.33972168 541.92272949 0.88107038]	[526.39916992 544.37365723 0.68672109]	[482.728302 544.3973999 0.69314003]	[467.47561646 708.59240723 0.75914508]	[480.25018311 849.62219238 0.87240064]	[570.02166748 541.87731934 0.6487934 ]	[588.12103271 708.6116333 0.79821986]	[6.05988953e+02 8.54811218e+02 8.39694500e-01]	[500.74923706 228.80389404 0.91699338]	[523.9385376 223.72288513 0.88960159]	[480.34735107 231.40003967 0.91915333]	[544.46075439 223.75730896 0.90045792]	[6.26551147e+02 9.06083252e+02 7.82505512e-01]	[6.44364990e+02 8.93280823e+02 8.33079040e-01]	[6.00857727e+02 8.67609619e+02 7.05184639e-01]	[4.77681427e+02 8.95844421e+02 8.04035604e-01]	[4.59721985e+02 8.90739563e+02 7.90947139e-01]	[4.85419495e+02 8.54876282e+02 7.35164285e-01]
[505.93609619 236.64376831 0.91410321]	[513.56768799 318.73464966 0.86340547]	[441.71380615 321.29562378 0.84239805]	[426.39480591 439.30682373 0.85167134]	[421.35675049 544.52532959 0.89379716]	[585.37548828 318.59661865 0.87141138]	[603.50231934 436.58679199 0.8582471 ]	[616.19238281 541.84460449 0.85311097]	[523.86785889 544.3927002 0.7106238 ]	[480.25628662 544.43859863 0.69020969]	[467.47305298 706.12164307 0.74171066]	[480.23516846 849.67529297 0.87163198]	[567.44244385 541.87188721 0.67581689]	[590.59631348 708.54699707 0.79445904]	[6.05978577e+02 8.54798828e+02 8.41310084e-01]	[498.12240601 226.32122803 0.86311179]	[521.33984375 221.2109375 0.90595549]	[480.12466431 231.38908386 0.87993956]	[541.89294434 221.16539001 0.91995174]	[6.26524231e+02 9.03623718e+02 7.79210329e-01]	[6.44357544e+02 8.93275146e+02 8.28038812e-01]	[6.00813538e+02 8.67616089e+02 7.07285821e-01]	[4.77691376e+02 8.95843262e+02 8.14367890e-01]	[4.59726837e+02 8.90750000e+02 8.02568197e-01]	[4.85398468e+02 8.54919556e+02 7.22755015e-01]
[503.31243896 236.59126282 0.96374053]	[505.95492554 318.7053833 0.89761758]	[439.18960571 321.27050781 0.84416938]	[421.35986328 439.17178345 0.89303255]	[418.79095459 544.50427246 0.91400576]	[582.78619385 318.56439209 0.86362058]	[603.26043701 434.09011841 0.84096539]	[608.63098145 541.81445312 0.87192154]	[521.35479736 544.38452148 0.71529269]	[477.73226929 544.44067383 0.6749981 ]	[464.89297485 703.50549316 0.75192851]	[480.24194336 849.66204834 0.87567198]	[564.92230225 541.88592529 0.69532335]	[588.10778809 706.07873535 0.79053748]	[6.06026306e+02 8.54797974e+02 8.23898196e-01]	[487.92251587 226.23745728 0.85133111]	[518.77655029 221.14772034 0.89596158]	[475.06359863 231.33303833 0.81872487]	[541.74304199 221.17051697 0.91470671]	[6.26457214e+02 9.03582092e+02 7.73583591e-01]	[6.44350769e+02 8.93264465e+02 8.10042918e-01]	[6.00881287e+02 8.67629944e+02 6.96337163e-01]	[4.77692780e+02 8.93450562e+02 8.14107716e-01]	[4.59735931e+02 8.90741150e+02 8.02073956e-01]	[4.85411194e+02 8.54891602e+02 7.34766722e-01]
[500.7572937 236.54907227 0.9534725 ]	[503.37213135 318.74401855 0.92753053]	[434.0741272 323.72158813 0.79933584]	[421.14120483 441.6786499 0.90812933]	[418.59295654 546.92974854 0.88833052]	[577.71502686 318.58703613 0.840473 ]	[593.16882324 436.54788208 0.8075859 ]	[608.54077148 541.84509277 0.89435112]	[518.79833984 541.85296631 0.68772942]	[472.60275269 544.34411621 0.64781421]	[462.43170166 703.5065918 0.76913464]	[480.23391724 849.61047363 0.86614352]	[562.44055176 541.77709961 0.68142229]	[588.08825684 706.07025146 0.79866314]	[6.06079895e+02 8.52278381e+02 8.23350966e-01]	[482.85055542 226.23266602 0.89983869]	[511.07006836 218.6884613 0.84810799]	[464.88964844 231.3067627 0.85842741]	[534.10614014 218.66340637 0.86312729]	[6.26417847e+02 9.03585327e+02 7.72659719e-01]	[6.41932251e+02 8.93254944e+02 8.06029439e-01]	[6.03323303e+02 8.62493591e+02 6.86706305e-01]	[4.77708099e+02 8.93400146e+02 8.18053365e-01]	[4.59738007e+02 8.90692627e+02 7.94139624e-01]	[4.85425079e+02 8.54862488e+02 7.36133397e-01]
[498.14981079 236.5642395 0.91548938]	[500.83078003 318.68273926 0.92966259]	[426.4197998 321.1980896 0.80908829]	[416.17443848 439.20721436 0.89346457]	[410.98382568 544.51959229 0.85005122]	[570.02954102 318.56512451 0.85544556]	[588.05633545 436.57278442 0.84063703]	[605.96331787 541.78295898 0.9013195 ]	[516.19403076 541.79614258 0.6725359 ]	[467.43270874 541.87298584 0.66358715]	[462.38354492 703.421875 0.76313347]	[480.22747803 849.64147949 0.87040949]	[562.31512451 539.22894287 0.67293882]	[588.09802246 703.48181152 0.77921265]	[6.08543945e+02 8.52190857e+02 8.20220113e-01]	[480.32623291 226.24121094 0.91807729]	[505.90884399 221.09701538 0.87462312]	[462.30508423 231.32901001 0.90132463]	[526.47613525 218.62886047 0.89110738]	[6.24020203e+02 9.03556091e+02 7.75238991e-01]	[6.41938599e+02 8.93243164e+02 8.02268267e-01]	[6.03402710e+02 8.57412109e+02 7.31900096e-01]	[4.77745087e+02 8.93393250e+02 8.18419516e-01]	[4.59762299e+02 8.90707336e+02 7.96523333e-01]	[4.85406525e+02 8.54900085e+02 7.34032393e-01]
[490.48770142 236.5818634 0.89123011]	[498.18109131 318.68844604 0.89671838]	[421.35696411 321.28152466 0.83267808]	[410.93823242 441.72573853 0.83925456]	[400.87481689 544.52947998 0.89876378]	[564.98309326 318.54949951 0.87554049]	[585.49407959 434.03045654 0.83995289]	[603.51696777 541.70263672 0.89206731]	[513.55975342 541.7980957 0.66622204]	[464.86077881 541.89532471 0.68143004]	[462.34472656 705.95135498 0.79162157]	[480.2046814 847.17681885 0.86174363]	[559.81433105 536.73565674 0.65630251]	[595.67498779 703.50439453 0.77395093]	[6.08644043e+02 8.49710938e+02 8.15981567e-01]	[480.13113403 226.26828003 0.89064896]	[503.30047607 221.1287384 0.90831411]	[459.75579834 231.31387329 0.88493192]	[523.84417725 221.13635254 0.91845697]	[6.23964783e+02 9.01032410e+02 7.98121870e-01]	[6.41901062e+02 8.93227539e+02 8.14642966e-01]	[6.03506714e+02 8.54846069e+02 7.55774021e-01]	[4.80156952e+02 8.93389465e+02 8.13972592e-01]	[4.59769653e+02 8.90708679e+02 7.88673043e-01]	[4.85393433e+02 8.54819580e+02 7.35686421e-01]
[482.96841431 236.61416626 0.93619025]	[493.04116821 318.65921021 0.87897909]	[421.18017578 321.22711182 0.8546893 ]	[403.27798462 439.23635864 0.9005267 ]	[398.28448486 544.45678711 0.93305248]	[562.44750977 316.15390015 0.87046254]	[585.34057617 434.04678345 0.85631633]	[603.35632324 539.23156738 0.8705231 ]	[508.47012329 539.31072998 0.68332607]	[462.4029541 541.89709473 0.69732207]	[462.33837891 706.04742432 0.79960251]	[480.19741821 849.64819336 0.86507404]	[557.18530273 536.66705322 0.64143199]	[593.18865967 703.4876709 0.77464306]	[6.11093689e+02 8.47157166e+02 8.12961340e-01]	[475.07879639 226.29246521 0.84672534]	[500.75064087 221.17146301 0.91087621]	[457.17074585 231.33250427 0.85168928]	[521.34411621 218.66830444 0.9325524 ]	[6.23991150e+02 9.01037292e+02 8.11532557e-01]	[6.41855896e+02 8.93216919e+02 8.19412708e-01]	[6.05927612e+02 8.52245300e+02 7.67990768e-01]	[4.80147491e+02 8.93426575e+02 8.13031733e-01]	[4.59772095e+02 8.90758423e+02 7.93508172e-01]	[4.85393250e+02 8.54902588e+02 7.33481765e-01]
[482.7796936 236.59822083 0.96450955]	[485.43859863 318.69165039 0.90331227]	[418.66403198 321.29705811 0.84015363]	[400.68481445 439.22616577 0.91427803]	[398.09634399 544.51159668 0.90300673]	[562.26739502 316.16738892 0.86707973]	[582.86755371 434.10369873 0.85643542]	[603.29547119 541.69940186 0.87952071]	[505.94842529 539.24389648 0.70791024]	[462.31152344 541.87756348 0.71694428]	[462.29336548 706.02032471 0.79541302]	[480.19009399 849.75189209 0.86792213]	[552.10449219 531.59289551 0.64922094]	[593.10021973 703.49310303 0.77051407]	[6.11096375e+02 8.47099792e+02 8.05207789e-01]	[464.97573853 226.31022644 0.85248232]	[498.21948242 221.16552734 0.8864001 ]	[452.07388306 231.39656067 0.81859839]	[521.18585205 221.15708923 0.90568078]	[6.23973083e+02 8.98491089e+02 8.16571653e-01]	[6.41841980e+02 8.90794922e+02 8.20071757e-01]	[6.05929321e+02 8.52204529e+02 7.50079870e-01]	[4.77742218e+02 8.93403503e+02 8.21275830e-01]	[4.59771271e+02 8.90763123e+02 8.04549813e-01]	[4.85388123e+02 8.59936951e+02 7.29862034e-01]
[477.74716187 236.63961792 0.92253703]	[482.78375244 318.77713013 0.92864525]	[410.97424316 323.76834106 0.78768194]	[395.61889648 441.67202759 0.90700048]	[380.29901123 544.53076172 0.89835209]	[554.64050293 318.60943604 0.84344387]	[577.6987915 434.04705811 0.80012685]	[600.73931885 541.72894287 0.85642028]	[503.32406616 541.81420898 0.73982441]	[459.70761108 544.39001465 0.71353406]	[462.20120239 708.51519775 0.79418325]	[480.20724487 852.17926025 0.8692286 ]	[546.93865967 536.69708252 0.68456686]	[585.55200195 703.48156738 0.81863314]	[6.06062073e+02 8.36947632e+02 8.19307029e-01]	[462.19857788 228.80554199 0.91468549]	[485.49084473 221.20730591 0.85139072]	[441.87936401 231.41593933 0.89743388]	[508.47088623 218.68347168 0.8617242 ]	[6.23827942e+02 8.95890320e+02 8.11755300e-01]	[6.36784180e+02 8.88215271e+02 7.52717495e-01]	[6.03369629e+02 8.49573364e+02 6.98628187e-01]	[4.77729614e+02 8.93398926e+02 8.37457716e-01]	[4.59778748e+02 8.90756714e+02 8.25204849e-01]	[4.85401337e+02 8.59975769e+02 7.34892488e-01]
[477.74719238 236.63929749 0.9225322 ]	[482.78323364 318.77682495 0.92865795]	[410.97219849 323.77114868 0.78725117]	[395.61755371 441.67303467 0.90687168]	[380.30007935 544.52972412 0.89821541]	[554.63946533 318.60754395 0.84315449]	[577.69464111 434.04507446 0.79934382]	[600.73730469 541.7277832 0.85599411]	[503.324646 541.81439209 0.73965764]	[459.70651245 544.39080811 0.71357769]	[462.20135498 708.52276611 0.79539871]	[480.20922852 852.18322754 0.86944383]	[546.9397583 536.69689941 0.68436909]	[585.54644775 703.49523926 0.82259464]	[6.06073242e+02 8.39418884e+02 8.18107486e-01]	[462.19787598 228.80531311 0.91460145]	[485.49023438 221.20730591 0.85144138]	[441.87936401 231.41526794 0.89797181]	[508.46865845 218.6835022 0.86185867]	[6.23828613e+02 8.95889465e+02 8.12967956e-01]	[6.36785461e+02 8.88216614e+02 7.54605174e-01]	[6.03381287e+02 8.49582092e+02 6.99336827e-01]	[4.77732605e+02 8.93398499e+02 8.37505281e-01]	[4.59781891e+02 8.90756653e+02 8.25007975e-01]	[4.85402191e+02 8.59980591e+02 7.34931886e-01]
[475.13742065 239.0599823 0.88442862]	[480.33648682 318.76303101 0.92639512]	[405.91067505 323.7456665 0.7917276 ]	[393.02288818 439.27032471 0.86941993]	[380.09674072 544.44122314 0.93482482]	[549.53424072 318.60397339 0.85561997]	[575.13433838 434.08901978 0.8003149 ]	[595.75408936 539.31695557 0.83299118]	[503.26348877 541.84869385 0.74435759]	[459.66809082 544.42425537 0.71330202]	[462.18768311 708.5703125 0.79347312]	[480.20050049 852.17437744 0.87193489]	[544.51489258 536.72186279 0.69794524]	[585.43109131 703.51202393 0.81752759]	[605.92248535 831.84185791 0.85803705]	[459.76522827 228.87457275 0.92596251]	[482.96411133 223.71896362 0.87353528]	[441.73254395 233.82519531 0.89944047]	[503.48928833 221.16500854 0.8917017 ]	[6.16251282e+02 8.93329834e+02 7.87843406e-01]	[6.29152710e+02 8.85632935e+02 7.13412702e-01]	[6.00842957e+02 8.36895935e+02 6.19048357e-01]	[4.77743896e+02 8.93392212e+02 8.40108633e-01]	[4.59800049e+02 8.90752136e+02 8.29591036e-01]	[4.85387054e+02 8.59942688e+02 7.42231548e-01]
[470.00216675 239.10118103 0.8695665 ]	[480.20706177 318.7618103 0.92197108]	[403.33569336 323.81265259 0.80442297]	[385.37750244 439.21609497 0.8763243 ]	[377.58554077 544.51733398 0.91058111]	[546.95318604 318.58416748 0.87779939]	[570.08563232 436.57833862 0.82090658]	[590.62701416 541.70898438 0.84160727]	[500.86468506 544.34161377 0.7345348 ]	[457.1973877 544.48138428 0.68268675]	[459.81802368 708.65289307 0.78903067]	[480.18405151 849.79748535 0.86617726]	[544.45819092 539.2868042 0.70968366]	[582.99505615 706.05389404 0.84917414]	[603.40667725 831.6428833 0.86333674]	[459.61331177 231.32675171 0.91340137]	[482.80682373 226.22958374 0.89413697]	[439.24206543 233.80506897 0.90303695]	[503.347229 221.19371033 0.91651583]	[6.08552917e+02 8.88207031e+02 7.57931888e-01]	[6.26490479e+02 8.75387390e+02 7.03841984e-01]	[5.98233215e+02 8.31847839e+02 6.03412867e-01]	[4.80151001e+02 8.93406067e+02 8.39546561e-01]	[4.59808777e+02 8.90770691e+02 8.28640521e-01]	[4.85386230e+02 8.57467773e+02 7.38863111e-01]
[467.41793823 239.06896973 0.88273931]	[477.68084717 318.76547241 0.8912133 ]	[400.81036377 326.29089355 0.8175692 ]	[382.75942993 439.21438599 0.89494419]	[375.06045532 544.4730835 0.88913906]	[544.46026611 318.57891846 0.87880564]	[567.5065918 436.55587769 0.83677775]	[588.12213135 541.7265625 0.85676205]	[500.71774292 541.83660889 0.72467238]	[454.63461304 544.38616943 0.67649829]	[459.75143433 708.56256104 0.78561729]	[480.14019775 852.1741333 0.85564208]	[544.33538818 536.73846436 0.7109648 ]	[582.92016602 706.01300049 0.84809119]	[5.98299072e+02 8.29060425e+02 8.07909131e-01]	[457.16592407 231.30433655 0.89523005]	[480.37530518 223.74371338 0.89908105]	[439.14056396 233.81495667 0.90696132]	[500.9074707 221.18539429 0.91305071]	[6.06030823e+02 8.83091736e+02 7.47490585e-01]	[6.23921753e+02 8.72766602e+02 7.31827617e-01]	[5.87999939e+02 8.29282715e+02 6.50635481e-01]	[4.80186523e+02 8.93403625e+02 8.32995236e-01]	[4.59818176e+02 8.90785400e+02 8.20722342e-01]	[4.82937592e+02 8.57453125e+02 7.39636838e-01]
[464.82922363 236.67626953 0.92060691]	[475.12710571 318.74453735 0.87649745]	[400.71694946 323.82040405 0.82919568]	[380.26177979 439.2414856 0.91382825]	[369.92807007 544.42443848 0.87425411]	[544.402771 318.57147217 0.88051128]	[565.00219727 434.08325195 0.84723496]	[588.04473877 541.74609375 0.87793541]	[498.26144409 541.80700684 0.70465249]	[452.06655884 544.35943604 0.669514 ]	[459.70077515 708.54602051 0.78759491]	[4.80106415e+02 8.49753357e+02 8.45235705e-01]	[541.9185791 536.69854736 0.70326805]	[582.85424805 705.9173584 0.80278707]	[5.88119324e+02 8.16332275e+02 8.01780939e-01]	[454.59545898 228.87727356 0.86439252]	[480.22598267 223.69599915 0.9048388 ]	[436.68756104 231.4407196 0.87574637]	[500.83035278 221.1083374 0.9330079 ]	[6.05946472e+02 8.77928284e+02 7.57778585e-01]	[6.21414673e+02 8.70209961e+02 7.29580879e-01]	[5.85360535e+02 8.21519043e+02 6.62864268e-01]	[4.80183777e+02 8.93403076e+02 8.11881840e-01]	[4.59789398e+02 8.90783875e+02 7.95952499e-01]	[4.82894440e+02 8.57415710e+02 7.20170736e-01]
[462.35806274 236.65820312 0.94698387]	[472.51638794 318.71520996 0.87449968]	[400.6418457 323.82302856 0.83197004]	[380.14385986 439.23928833 0.92439491]	[362.31637573 544.4385376 0.89467406]	[541.90527344 316.13555908 0.87440443]	[564.94012451 434.07861328 0.85291165]	[585.59576416 541.76202393 0.89514315]	[498.16275024 541.74578857 0.68369055]	[449.48254395 541.8939209 0.66795838]	[459.6217041 706.00408936 0.76820791]	[4.80113586e+02 8.49694092e+02 8.45179677e-01]	[541.8338623 534.13745117 0.69136059]	[580.35491943 688.06243896 0.71350294]	[585.56677246 808.7076416 0.85077339]	[449.47363281 228.85102844 0.84780514]	[480.15078735 223.6716156 0.8983143 ]	[436.56848145 233.82481384 0.86607397]	[500.75610352 221.18887329 0.92013466]	[6.03460571e+02 8.70321716e+02 7.85441399e-01]	[6.18823914e+02 8.59991760e+02 6.92477942e-01]	[5.82814575e+02 8.11167908e+02 6.69143975e-01]	[4.80179749e+02 8.93419861e+02 8.03269029e-01]	[4.59772491e+02 8.90792603e+02 7.96897173e-01]	[4.82907928e+02 8.54909424e+02 7.12568641e-01]
[462.28231812 236.62593079 0.96096981]	[467.47262573 318.70834351 0.88664514]	[398.21231079 323.78775024 0.83491939]	[377.74365234 439.27200317 0.93314362]	[362.19372559 544.4541626 0.91302532]	[541.84039307 316.13311768 0.87658226]	[564.83911133 431.55532837 0.84822625]	[585.52233887 541.73565674 0.89409453]	[498.13409424 541.74859619 0.67549098]	[449.45498657 541.89807129 0.66013467]	[457.1854248 706.06182861 0.76708961]	[4.80122955e+02 8.49743652e+02 8.48493338e-01]	[541.81890869 534.13439941 0.68695283]	[5.80261108e+02 6.93246948e+02 5.89649439e-01]	[585.3447876 800.99389648 0.82703692]	[446.87997437 228.81774902 0.85600376]	[477.71615601 221.1945343 0.88549489]	[434.02713013 233.8130188 0.82863063]	[500.70077515 221.18778992 0.91467202]	[6.00826904e+02 8.65076538e+02 6.88233972e-01]	[6.13663940e+02 8.52270508e+02 6.69440627e-01]	[5.77719299e+02 8.03550720e+02 5.69951296e-01]	[4.77735443e+02 8.93408020e+02 8.02858233e-01]	[4.59751190e+02 8.90785461e+02 8.01576197e-01]	[4.82951050e+02 8.57404968e+02 7.17285931e-01]
[462.19674683 236.57582092 0.96251863]	[464.94848633 318.71591187 0.89765805]	[398.12057495 323.7890625 0.83265305]	[377.6892395 439.28939819 0.93879622]	[359.79998779 544.47723389 0.91219568]	[541.78369141 316.13208008 0.87775517]	[564.81292725 431.50888062 0.84834254]	[585.42901611 539.31872559 0.89213663]	[495.63381958 539.30401611 0.67453015]	[446.93060303 541.89349365 0.66529369]	[457.2102356 705.99157715 0.77027225]	[4.77737762e+02 8.49779968e+02 8.47563982e-01]	[541.76568604 534.14630127 0.6799764 ]	[5.80276367e+02 7.03450989e+02 6.19258225e-01]	[582.8145752 790.64776611 0.83045799]	[444.34848022 226.29576111 0.87155235]	[477.5944519 221.12550354 0.86637604]	[428.98571777 231.40895081 0.81424713]	[498.22113037 221.14411926 0.89469922]	[5.93194275e+02 8.52294312e+02 6.85537040e-01]	[6.08583618e+02 8.44531921e+02 6.29427016e-01]	[5.67549133e+02 7.90700989e+02 6.03097379e-01]	[4.77744934e+02 8.93376587e+02 8.20161521e-01]	[4.59760864e+02 8.90785278e+02 8.13599467e-01]	[4.82920319e+02 8.57441772e+02 7.28744268e-01]
[459.64678955 236.56913757 0.94819713]	[462.41693115 318.72900391 0.91969758]	[395.5730896 326.30374146 0.80525643]	[377.6328125 441.68572998 0.93522972]	[359.77429199 546.93286133 0.90297842]	[539.2154541 316.115448 0.85666192]	[562.38104248 428.90887451 0.8590821 ]	[585.32800293 539.19476318 0.87611759]	[490.55505371 541.75726318 0.67803645]	[444.37686157 544.37286377 0.68469989]	[457.20065308 706.08551025 0.76993871]	[4.77719849e+02 8.49760315e+02 8.46977830e-01]	[539.25970459 534.15216064 0.66399527]	[575.14599609 713.76293945 0.73999262]	[570.06408691 765.09143066 0.83704185]	[441.7545166 226.29733276 0.90511465]	[467.47476196 221.15414429 0.84829241]	[423.81585693 231.3687439 0.84888077]	[490.53234863 221.10195923 0.85039568]	[5.85386414e+02 8.29199097e+02 7.94118404e-01]	[6.03290771e+02 8.18879028e+02 6.85558558e-01]	[564.83654785 762.49572754 0.78604549]	[4.77690369e+02 8.93353210e+02 8.08215857e-01]	[4.59714600e+02 8.90752136e+02 8.05783749e-01]	[4.82922455e+02 8.57424438e+02 7.33142257e-01]
[457.21331787 236.55950928 0.93594962]	[462.36071777 318.72781372 0.93100154]	[393.0619812 326.33322144 0.79530066]	[377.62890625 441.71173096 0.9343223 ]	[359.784729 544.5413208 0.90361047]	[536.70458984 316.09991455 0.85126746]	[562.34094238 426.44064331 0.85644317]	[582.99780273 539.24884033 0.88525146]	[490.50408936 539.2454834 0.67886782]	[444.34082031 541.88348389 0.69239724]	[457.19470215 705.92791748 0.75236708]	[4.77714203e+02 8.49678589e+02 8.42862844e-01]	[539.22821045 531.57165527 0.66469032]	[5.70123047e+02 7.08626892e+02 6.91890597e-01]	[567.53997803 754.74700928 0.76718134]	[441.6781311 226.27243042 0.90866458]	[464.96838379 221.14291382 0.85798556]	[421.39523315 231.34361267 0.86109364]	[487.96859741 218.65100098 0.859613 ]	[5.82847107e+02 8.21486084e+02 6.87165439e-01]	[5.98288513e+02 8.11245056e+02 6.35231316e-01]	[5.62426270e+02 7.49683350e+02 6.69882119e-01]	[4.80157562e+02 8.93377136e+02 7.96055138e-01]	[4.59756073e+02 8.90763916e+02 7.91638613e-01]	[4.82900787e+02 8.54881042e+02 7.32484102e-01]
[457.12573242 236.55406189 0.9245435 ]	[462.32495117 318.72415161 0.93443865]	[392.97247314 326.31546021 0.78771991]	[377.61682129 441.71548462 0.93411261]	[359.8059082 544.53759766 0.89981312]	[536.67205811 316.103302 0.84919643]	[562.28179932 426.44470215 0.85010028]	[583.00549316 539.31542969 0.89690208]	[487.98223877 536.68737793 0.68239427]	[444.32479858 541.831604 0.69826108]	[457.16503906 703.50640869 0.75437403]	[4.77725037e+02 8.49628052e+02 8.37687314e-01]	[536.6942749 526.49572754 0.662184 ]	[5.65030518e+02 7.03461853e+02 5.68186164e-01]	[5.67592957e+02 7.49698730e+02 2.78787345e-01]	[439.29556274 226.26409912 0.91337359]	[464.89013672 221.10591125 0.87192923]	[421.34243774 231.40377808 0.87211138]	[485.47677612 221.10464478 0.86476034]	[5.80334106e+02 8.08549866e+02 2.32860565e-01]	[5.90584534e+02 7.95848206e+02 2.03704536e-01]	[5.67594360e+02 7.49703247e+02 2.61498362e-01]	[4.80177673e+02 8.93365234e+02 7.97766387e-01]	[4.59756958e+02 8.90733337e+02 7.79513776e-01]	[4.82907562e+02 8.54818176e+02 7.31700659e-01]
[454.63580322 236.56790161 0.91024548]	[462.284729 318.72174072 0.93530244]	[390.45986938 326.31213379 0.78619039]	[377.61056519 441.72671509 0.93199563]	[359.81796265 546.92590332 0.89357722]	[534.14086914 316.10482788 0.84350079]	[562.21472168 428.93740845 0.83407921]	[582.96112061 539.31237793 0.89412153]	[485.47869873 534.15057373 0.69645298]	[441.88088989 541.80145264 0.71586776]	[457.13079834 703.4453125 0.73538029]	[4.77737091e+02 8.49622742e+02 8.44230533e-01]	[534.13098145 526.42114258 0.66991472]	[5.67496460e+02 6.82935852e+02 6.01290584e-01]	[567.48760986 739.3692627 0.76191247]	[439.24746704 226.26655579 0.91648388]	[464.82846069 221.11257935 0.87954521]	[421.2890625 231.37580872 0.85128671]	[485.41711426 221.12138367 0.87716681]	[5.77699280e+02 7.93354492e+02 7.25767732e-01]	[5.90638733e+02 7.88158142e+02 6.95850372e-01]	[5.64859985e+02 7.34208435e+02 6.19761527e-01]	[4.80193054e+02 8.93352051e+02 7.97860861e-01]	[4.59791779e+02 8.90727905e+02 7.85843670e-01]	[4.82909119e+02 8.52402527e+02 7.34587669e-01]
[454.54852295 236.57403564 0.90104765]	[462.25286865 318.71914673 0.93765891]	[390.41772461 326.30773926 0.78537941]	[377.61019897 441.70800781 0.93701088]	[362.24755859 544.5435791 0.89160627]	[531.60766602 316.1020813 0.84187359]	[559.7835083 426.41247559 0.82700765]	[582.89453125 539.29248047 0.88856012]	[485.42858887 534.13824463 0.70466292]	[441.86038208 541.80395508 0.71948218]	[457.19024658 703.45251465 0.74013793]	[480.10736084 849.62860107 0.85108155]	[531.56219482 523.94873047 0.67281187]	[5.64927063e+02 6.72699890e+02 6.18764043e-01]	[567.50683594 731.7722168 0.75950074]	[439.2069397 226.2776947 0.9129616]	[462.41174316 221.1328125 0.88960105]	[421.25540161 231.36634827 0.82844085]	[482.97320557 221.17897034 0.88856477]	[5.72648438e+02 7.88151306e+02 7.86229730e-01]	[5.88055115e+02 7.80407776e+02 7.09277093e-01]	[5.64995605e+02 7.31665771e+02 6.07421160e-01]	[4.80177582e+02 8.93393677e+02 7.96147287e-01]	[4.59781250e+02 8.90754089e+02 7.87608802e-01]	[4.82934692e+02 8.54797485e+02 7.34807491e-01]
[452.03375244 236.56114197 0.89976585]	[462.23236084 318.71908569 0.93636078]	[387.94314575 326.30105591 0.78477842]	[377.61019897 441.7059021 0.93247819]	[362.31481934 546.94433594 0.86836213]	[531.54705811 316.10592651 0.84552288]	[559.70855713 426.43933105 0.8092525 ]	[582.84234619 539.29107666 0.88420022]	[485.37420654 534.10437012 0.71155715]	[441.82666016 541.76959229 0.71981072]	[457.1607666 703.49316406 0.74767715]	[477.72955322 849.65637207 0.85156149]	[529.01617432 523.91204834 0.68042028]	[5.64964722e+02 6.82930664e+02 6.39636040e-01]	[567.52941895 726.58404541 0.80053139]	[439.17166138 226.28063965 0.90642357]	[462.35458374 221.11917114 0.90393054]	[421.23864746 231.35876465 0.79005891]	[482.92208862 221.19454956 0.8974635 ]	[5.75199280e+02 7.82986816e+02 7.53804862e-01]	[5.90574768e+02 7.70242249e+02 7.27510095e-01]	[5.65003784e+02 7.23988098e+02 6.11729503e-01]	[4.80180847e+02 8.93410217e+02 8.08854222e-01]	[4.59790375e+02 8.90782776e+02 7.98894286e-01]	[4.82924530e+02 8.54839722e+02 7.32002497e-01]
[452.03344727 236.56021118 0.89986336]	[462.23181152 318.72323608 0.93604249]	[387.94534302 326.29595947 0.78469354]	[377.61154175 441.70651245 0.93267989]	[362.31454468 546.94317627 0.86827534]	[531.54779053 316.11691284 0.84671974]	[559.71160889 426.4347229 0.81099761]	[582.84222412 539.28692627 0.88343227]	[485.36605835 531.61071777 0.71191943]	[441.82498169 541.76135254 0.71976656]	[457.16650391 705.92645264 0.74471891]	[477.72634888 849.66894531 0.85106921]	[529.01391602 523.89941406 0.68098474]	[5.64967712e+02 6.82930359e+02 6.37203753e-01]	[567.52801514 726.58172607 0.79869926]	[439.1713562 226.27973938 0.90642071]	[462.3555603 221.11793518 0.90373546]	[421.23861694 231.36120605 0.78980136]	[482.92459106 221.19750977 0.89780223]	[5.75197266e+02 7.82990723e+02 7.52945602e-01]	[5.90571594e+02 7.70245178e+02 7.25593269e-01]	[5.65002441e+02 7.23982300e+02 6.08896017e-01]	[4.80178589e+02 8.93410095e+02 8.08498502e-01]	[4.59787964e+02 8.90784973e+02 7.99836040e-01]	[4.82924194e+02 8.54852478e+02 7.30531693e-01]
[449.51727295 236.54606628 0.89854723]	[462.19451904 318.70965576 0.93266028]	[387.91955566 326.30975342 0.78370178]	[377.61169434 441.71435547 0.93273318]	[364.84890747 544.49249268 0.86661637]	[529.00616455 316.10266113 0.85233939]	[557.2744751 426.39077759 0.81136578]	[582.81280518 539.25305176 0.87455398]	[485.35733032 534.11236572 0.713112 ]	[441.8046875 541.78540039 0.72488183]	[454.62609863 705.97717285 0.73339015]	[477.73059082 849.64892578 0.85117424]	[528.99639893 523.90698242 0.68300569]	[5.65019531e+02 6.77782715e+02 6.48759842e-01]	[567.51318359 723.93493652 0.7932747 ]	[439.13467407 226.26994324 0.89697635]	[462.2953186 218.67709351 0.9142223 ]	[421.19976807 231.29754639 0.76791221]	[482.87493896 221.13218689 0.91402018]	[577.71411133 775.26831055 0.79601169]	[5.90587646e+02 7.67633484e+02 7.66000271e-01]	[5.64917480e+02 7.13767395e+02 6.13433182e-01]	[4.80160126e+02 8.93365662e+02 8.12089205e-01]	[4.59775543e+02 8.90733459e+02 7.96856642e-01]	[4.82923096e+02 8.54811157e+02 7.32258081e-01]
[449.43185425 236.55245972 0.89607704]	[459.83157349 318.70532227 0.93447089]	[387.89038086 326.32815552 0.78404337]	[377.6026001 441.71170044 0.93318033]	[367.37005615 544.50268555 0.85696197]	[526.54077148 316.08807373 0.85434008]	[557.23278809 426.35415649 0.81256175]	[582.81347656 539.26922607 0.87608349]	[485.34152222 534.1194458 0.71251959]	[441.78036499 541.78967285 0.72493613]	[452.05993652 703.42248535 0.71248096]	[4.77711731e+02 8.49604370e+02 8.41334164e-01]	[528.98913574 523.91699219 0.67976338]	[5.65027100e+02 6.77841675e+02 6.59319878e-01]	[567.47521973 716.33782959 0.78616959]	[439.07696533 226.25642395 0.88259208]	[462.23867798 218.67070007 0.9154737 ]	[418.79244995 231.30267334 0.79617155]	[482.82971191 221.13204956 0.92189229]	[575.20043945 770.27868652 0.83021885]	[5.88113220e+02 7.65051941e+02 7.59294868e-01]	[5.64908569e+02 7.08667786e+02 6.41043186e-01]	[4.77708679e+02 8.93342041e+02 8.07422638e-01]	[4.59735535e+02 8.90698608e+02 7.87084103e-01]	[4.82945618e+02 8.52390747e+02 7.27229834e-01]
[446.94952393 236.53755188 0.89935207]	[459.8140564 318.68719482 0.93487352]	[387.86575317 326.2930603 0.78508323]	[377.60263062 441.69210815 0.93252891]	[367.43014526 544.50823975 0.85576248]	[526.52545166 316.08065796 0.85488224]	[557.24090576 423.90722656 0.81551415]	[582.78778076 539.19665527 0.86353505]	[482.98074341 534.13964844 0.71694255]	[441.77261353 541.81072998 0.73247612]	[452.03561401 703.44152832 0.72068799]	[4.77716888e+02 8.49573486e+02 8.39441955e-01]	[528.99023438 523.94433594 0.68002701]	[5.67483582e+02 6.80329590e+02 6.62218571e-01]	[567.57324219 713.76196289 0.76960933]	[436.69723511 226.24057007 0.87784702]	[462.20126343 218.65252686 0.91792673]	[418.75430298 231.33670044 0.83258414]	[482.78463745 218.67857361 0.92592442]	[577.77941895 767.70367432 0.82970196]	[5.90602234e+02 7.59930969e+02 7.28783965e-01]	[5.64989685e+02 7.08673889e+02 6.41238332e-01]	[4.77737701e+02 8.93366638e+02 7.96007514e-01]	[4.59762268e+02 8.90706665e+02 7.79296935e-01]	[4.82937897e+02 8.52347900e+02 7.34346032e-01]
[446.88589478 236.53352356 0.90598428]	[459.80999756 318.68084717 0.93488181]	[387.8578186 323.82305908 0.785725 ]	[377.59460449 441.67324829 0.93190718]	[369.92175293 544.52215576 0.85463029]	[526.52575684 316.07781982 0.85401917]	[557.23168945 423.87661743 0.8211962 ]	[582.7645874 536.74017334 0.85843599]	[482.97387695 534.13616943 0.7194705 ]	[441.76754761 541.81097412 0.73679662]	[452.06289673 700.90393066 0.71510065]	[4.77715027e+02 8.49595642e+02 8.44598889e-01]	[528.97631836 523.9465332 0.68362164]	[567.48602295 670.14520264 0.68456644]	[570.08355713 711.22833252 0.77528608]	[436.64575195 226.23182678 0.87015802]	[459.83496094 218.64373779 0.91920936]	[418.71560669 231.36132812 0.82913703]	[482.76968384 218.65653992 0.93532091]	[580.24133301 767.46893311 0.81496847]	[5.90653137e+02 7.52289917e+02 7.40649045e-01]	[5.67499634e+02 7.08668152e+02 6.47457004e-01]	[4.80186615e+02 8.93346008e+02 8.02624524e-01]	[4.59807556e+02 8.90696777e+02 7.82686889e-01]	[4.82912292e+02 8.52373169e+02 7.36737132e-01]
[444.41079712 236.54241943 0.91722405]	[459.79025269 318.67468262 0.93537623]	[385.37164307 323.82952881 0.78880048]	[377.58709717 439.30535889 0.93290174]	[369.91769409 544.52850342 0.85269189]	[526.49517822 316.07540894 0.85803479]	[557.20892334 423.89047241 0.81775504]	[582.76257324 536.73205566 0.85634947]	[482.95877075 534.10479736 0.72348744]	[441.76321411 541.79022217 0.7403087 ]	[454.54580688 700.921875 0.71779704]	[477.72875977 849.61437988 0.85325027]	[526.53192139 523.90362549 0.69375104]	[565.03741455 665.04498291 0.69590569]	[570.10577393 711.12506104 0.8002888 ]	[436.58108521 226.23173523 0.86244124]	[459.78741455 218.64532471 0.92238933]	[418.68783569 231.33816528 0.78499371]	[482.7399292 218.63577271 0.94175369]	[580.23425293 764.97302246 0.81295633]	[593.11456299 752.18664551 0.76614618]	[5.67512268e+02 7.08598511e+02 6.62238359e-01]	[4.80189392e+02 8.93331665e+02 8.14680040e-01]	[4.59811981e+02 8.90689392e+02 7.89846599e-01]	[4.82912048e+02 8.52390015e+02 7.38361537e-01]
[truncated: 369 more rows]
