# Supplementary material for: Evaluation of functional tests performance using a camera-based and machine learning approach
Source: PLoS One. 2023 Nov 3;18(11):e0288279. doi: 10.1371/journal.pone.0288279 (PMC10624324; doi:10.1371/journal.pone.0288279)
Supplement: S1 Data — This dataset includes all the extracted keypoints of movements and the associated features and statistics, which were used for the analyses presented in the main manuscript. (ZIP) [file pone.0288279.s001.zip › PLOS_data_28032023/original_movement_data/CSV/000016_SDT_P_crop.csv]

[475.07885742 169.80410767 0.88139486]	[441.87469482 249.39849854 0.89334279]	[380.10327148 254.34809875 0.86111706]	[367.38244629 357.05026245 0.83911443]	[400.85421753 436.69995117 0.8925432 ]	[505.92584229 244.21357727 0.82435966]	[521.38208008 354.45169067 0.87111503]	[475.09866333 436.64093018 0.81705546]	[444.30938721 459.72491455 0.76942474]	[400.78683472 459.6857605 0.7388469 ]	[387.93075562 618.78790283 0.74157917]	[398.10369873 749.57165527 0.86587816]	[487.93484497 459.73455811 0.72365212]	[500.6428833 616.26647949 0.75941086]	[500.71554565 749.56219482 0.85352433]	[459.69329834 154.45742798 0.96898448]	[480.15109253 154.34880066 0.91459787]	[421.34051514 157.11029053 0.91686088]	[0. 0. 0.]	[500.87133789 788.16113281 0.82623816]	[521.27478027 782.99688721 0.79128188]	[4.90491669e+02 7.57307251e+02 6.96457028e-01]	[3.90495483e+02 7.93215271e+02 7.80619025e-01]	[375.09921265 788.15026855 0.79983521]	[403.24893188 752.28497314 0.77411705]
[475.08331299 169.80664062 0.88217872]	[441.88174438 249.3961792 0.89184982]	[380.11187744 251.96261597 0.85936165]	[367.38265991 357.05459595 0.83949757]	[400.85183716 436.69509888 0.89285058]	[505.94036865 244.23587036 0.82140398]	[521.39709473 352.02456665 0.868478 ]	[475.1131897 436.62127686 0.81657535]	[444.32128906 459.71731567 0.76842099]	[400.80603027 459.68444824 0.73721325]	[390.49728394 618.81188965 0.74219447]	[398.11029053 749.56860352 0.86644822]	[487.94360352 459.71411133 0.72286278]	[498.25466919 616.21417236 0.76293159]	[500.7142334 749.56835938 0.85555488]	[459.69763184 154.46255493 0.96985435]	[480.15234375 154.3548584 0.91499364]	[421.3480835 157.10586548 0.91755539]	[0. 0. 0.]	[500.87399292 788.17834473 0.82532632]	[521.27264404 783.00982666 0.79295456]	[4.90492340e+02 7.57315247e+02 6.88797235e-01]	[3.90504547e+02 7.93239197e+02 7.73663700e-01]	[375.10131836 788.16125488 0.79633892]	[403.25195312 752.26959229 0.77106845]
[475.09503174 169.81666565 0.88504899]	[441.88189697 249.40240479 0.89219695]	[380.10839844 251.96357727 0.85933256]	[367.37585449 357.03683472 0.83664274]	[400.85675049 436.66427612 0.89054132]	[505.94470215 244.25840759 0.81963778]	[521.40441895 354.46066284 0.87221622]	[475.13391113 436.62387085 0.8192879 ]	[444.32376099 459.72143555 0.76707876]	[400.8180542 459.693573 0.73507607]	[390.4460144 616.27844238 0.74087489]	[398.10488892 749.56262207 0.86771971]	[487.95373535 459.7230835 0.7238667 ]	[500.62814331 613.65393066 0.77892369]	[500.70843506 749.59185791 0.85638666]	[459.70742798 154.47377014 0.97002256]	[480.1595459 154.36868286 0.91210538]	[421.35058594 157.10157776 0.91728765]	[0. 0. 0.]	[503.27209473 788.20001221 0.81693542]	[521.28320312 783.027771 0.79186845]	[4.88005280e+02 7.57356812e+02 6.92276001e-01]	[3.90489014e+02 7.93262024e+02 7.64128208e-01]	[3.75090912e+02 7.88177673e+02 7.87105739e-01]	[403.25827026 752.26556396 0.77779567]
[475.09899902 169.82899475 0.88664907]	[441.87841797 251.81950378 0.89378518]	[380.09924316 251.96611023 0.85978174]	[367.37890625 357.05511475 0.84022236]	[403.25640869 436.67089844 0.88563883]	[505.94909668 244.27746582 0.81739271]	[521.40063477 354.45840454 0.87260425]	[477.62524414 436.58700562 0.82596642]	[444.35256958 459.66452026 0.75805706]	[400.85031128 459.64761353 0.72750461]	[393.00292969 613.65771484 0.73444718]	[398.09838867 749.57336426 0.86311108]	[487.97900391 459.65890503 0.71521753]	[500.6439209 611.09344482 0.79059088]	[500.69656372 749.58691406 0.85358334]	[459.71081543 154.48283386 0.96926558]	[480.16107178 154.38047791 0.91348726]	[421.34689331 157.09538269 0.92072982]	[0. 0. 0.]	[503.26449585 788.20037842 0.81545961]	[521.27435303 783.03076172 0.78770918]	[4.87978699e+02 7.57340454e+02 6.93735600e-01]	[3.90503906e+02 7.93261230e+02 7.62890220e-01]	[375.10131836 788.17987061 0.79008961]	[400.85836792 752.27612305 0.77408934]
[475.09628296 169.82362366 0.88583994]	[441.87460327 251.81710815 0.89452559]	[380.10177612 251.96170044 0.85977119]	[367.3923645 357.04156494 0.83911282]	[403.27404785 436.65945435 0.88345939]	[505.93719482 246.74858093 0.81867415]	[521.41729736 352.00753784 0.8671152 ]	[477.66595459 436.61184692 0.83514589]	[444.35061646 459.65002441 0.75950384]	[400.85617065 459.64117432 0.72788799]	[393.0585022 621.33337402 0.7568472 ]	[398.10067749 749.56011963 0.86765319]	[487.95870972 459.6484375 0.71547681]	[500.6307373 611.14422607 0.77352273]	[500.69995117 749.57775879 0.85682964]	[459.70983887 154.4755249 0.97024173]	[480.16827393 154.37580872 0.91534686]	[421.34606934 157.09088135 0.92070961]	[0. 0. 0.]	[500.87451172 788.21905518 0.82366085]	[521.27587891 785.48419189 0.79652739]	[4.87996490e+02 7.57329346e+02 6.93404555e-01]	[390.46289062 790.83654785 0.793612 ]	[375.09494019 788.137146 0.80810618]	[400.85479736 752.26293945 0.78382844]
[475.08410645 169.81765747 0.88332647]	[441.88412476 249.40353394 0.89205587]	[380.11062622 251.95727539 0.8591404 ]	[367.42199707 357.01727295 0.83390403]	[403.30105591 436.62124634 0.87291795]	[505.94104004 246.75546265 0.81813073]	[521.41491699 352.00933838 0.86541057]	[477.64855957 436.66500854 0.83558506]	[444.37091064 459.70053101 0.75937837]	[400.86849976 459.69168091 0.72837603]	[395.48806763 623.83239746 0.76082069]	[398.10031128 749.57116699 0.86731774]	[487.98327637 459.69396973 0.71829605]	[500.67160034 618.80584717 0.79323256]	[500.69732666 749.59222412 0.85803223]	[459.70394897 154.46888733 0.96992075]	[480.16506958 154.36854553 0.91488528]	[421.34558105 157.07917786 0.92287678]	[0. 0. 0.]	[500.88320923 788.22619629 0.82670212]	[521.28137207 785.49279785 0.80175865]	[4.87978210e+02 7.57345947e+02 6.94003761e-01]	[3.90458740e+02 7.90833862e+02 7.90285230e-01]	[375.08938599 788.13653564 0.80603874]	[400.8515625 752.27416992 0.78134853]
[475.0824585 169.81985474 0.88365477]	[441.88995361 249.40022278 0.89064521]	[380.11868286 251.95301819 0.85857654]	[369.8899231 356.98712158 0.82570541]	[405.86325073 436.60437012 0.84638107]	[505.94235229 246.75320435 0.81799436]	[521.4175415 352.02340698 0.8664909 ]	[477.6255188 436.64453125 0.82728267]	[444.34881592 459.64282227 0.75709581]	[400.85217285 459.65731812 0.73041624]	[393.05163574 623.83435059 0.75692558]	[398.10491943 749.57141113 0.86618304]	[487.96438599 459.62658691 0.71335554]	[500.69909668 618.8170166 0.79456407]	[500.69534302 749.59350586 0.85997629]	[459.69799805 154.46893311 0.96850955]	[480.16342163 154.36779785 0.91255158]	[421.34249878 157.08721924 0.9200083 ]	[0. 0. 0.]	[500.88168335 788.22772217 0.83017886]	[521.28088379 785.49334717 0.80283606]	[4.87977936e+02 7.57345154e+02 6.93944514e-01]	[3.90461426e+02 7.90839478e+02 7.87987530e-01]	[375.0793457 788.13964844 0.80194402]	[403.24938965 752.26452637 0.77479005]
[475.0632019 169.80595398 0.87928104]	[441.89480591 249.402771 0.88953316]	[380.1187439 251.95600891 0.85966253]	[369.90924072 356.9715271 0.82468462]	[405.84872437 436.55032349 0.84581226]	[505.94519043 246.75942993 0.81741035]	[521.40325928 354.44662476 0.87072122]	[477.70263672 434.12161255 0.82113689]	[444.32012939 457.13626099 0.76469588]	[400.83737183 457.16592407 0.7389732 ]	[392.99227905 616.24804688 0.72320181]	[398.09899902 749.55871582 0.8655414 ]	[487.92486572 457.11541748 0.71600074]	[500.71929932 618.81835938 0.77972168]	[500.69772339 749.59820557 0.85781366]	[459.68359375 154.44845581 0.96788692]	[480.14776611 154.35020447 0.91118371]	[421.34143066 157.08146667 0.92323011]	[0. 0. 0.]	[503.25631714 788.23266602 0.82672131]	[521.27716064 785.49639893 0.79953939]	[4.87977325e+02 7.57345398e+02 6.91203833e-01]	[390.46087646 790.82366943 0.79276788]	[375.08602905 788.12640381 0.80511487]	[400.84976196 752.26202393 0.77379465]
[472.55072021 169.78974915 0.87488687]	[441.88592529 249.38917542 0.89110518]	[380.10940552 251.95539856 0.86073917]	[369.94812012 354.57473755 0.81738275]	[403.387146 436.57095337 0.85008144]	[505.93725586 244.27992249 0.81828052]	[521.39349365 354.45672607 0.87475497]	[480.20553589 434.06063843 0.85573852]	[444.33828735 457.13018799 0.75426245]	[400.82946777 457.184021 0.73170531]	[390.41793823 618.79119873 0.73212051]	[398.10076904 749.56109619 0.86799401]	[487.94451904 457.11761475 0.70451391]	[500.68780518 611.12927246 0.76752728]	[500.69290161 749.57049561 0.85385048]	[459.64028931 154.43188477 0.96347409]	[480.11978149 154.33280945 0.91889066]	[421.30490112 157.05540466 0.93693364]	[0. 0. 0.]	[500.86865234 788.21624756 0.83169323]	[521.27545166 785.48504639 0.79673016]	[4.87983643e+02 7.57328308e+02 6.98576987e-01]	[3.90436371e+02 7.90830078e+02 7.89064109e-01]	[375.07495117 788.13446045 0.79884338]	[403.2517395 752.27392578 0.78071231]
[467.44784546 169.78866577 0.87452519]	[441.87802124 249.39411926 0.89360648]	[377.74645996 251.96487427 0.86221194]	[369.98553467 354.55419922 0.81437206]	[400.77279663 436.68896484 0.90544951]	[505.92886353 246.75273132 0.81845224]	[521.36444092 354.45739746 0.87838823]	[482.73980713 434.07791138 0.87063652]	[444.30255127 457.14682007 0.75255203]	[400.82199097 457.15365601 0.71530718]	[390.42312622 618.83557129 0.73683512]	[398.1031189 749.56054688 0.86680889]	[485.42044067 457.17105103 0.71669483]	[500.70254517 613.70050049 0.76611179]	[500.69366455 749.57122803 0.85101014]	[457.11773682 154.4312439 0.92879701]	[477.66122437 154.33714294 0.93310386]	[421.22808838 157.00071716 0.96512043]	[0. 0. 0.]	[500.86953735 788.22796631 0.82728577]	[521.27667236 785.49798584 0.79577494]	[4.87975128e+02 7.57322998e+02 6.94889188e-01]	[3.90433655e+02 7.90838379e+02 7.87468255e-01]	[375.07397461 788.14019775 0.79849005]	[403.2600708 752.27618408 0.77851558]
[464.84100342 169.76634216 0.89798903]	[441.85946655 251.82469177 0.89829206]	[377.74337769 254.36047363 0.86641479]	[369.94049072 354.59518433 0.8253867 ]	[398.17715454 439.22991943 0.93009698]	[505.89761353 246.78707886 0.82080853]	[521.38391113 352.01046753 0.87039155]	[485.47457886 436.67483521 0.86520725]	[441.86779785 459.68069458 0.76599014]	[400.80209351 459.69909668 0.73556471]	[387.90499878 623.89343262 0.76849908]	[398.09762573 749.55932617 0.86699909]	[482.94433594 459.64996338 0.72032583]	[500.69851685 618.79785156 0.76815152]	[500.68405151 749.58197021 0.84732091]	[452.0508728 154.40467834 0.90716183]	[475.15377808 154.3288269 0.91490185]	[418.80834961 157.02612305 0.94652641]	[0. 0. 0.]	[500.88064575 788.22399902 0.82438076]	[521.28497314 785.48840332 0.79571229]	[4.87956726e+02 7.57332153e+02 7.03453243e-01]	[387.95724487 790.8260498 0.79530036]	[375.06118774 788.13354492 0.80075705]	[403.26034546 752.27099609 0.77997088]
[462.22155762 169.80209351 0.9364543 ]	[441.85876465 251.84829712 0.90124178]	[380.10095215 254.36982727 0.86890841]	[369.96569824 354.56799316 0.8238396 ]	[390.51019287 439.27160645 0.8811568 ]	[505.89831543 249.30940247 0.81595421]	[521.40319824 351.97344971 0.86173195]	[500.69769287 436.67111206 0.8805778 ]	[441.86932373 459.80908203 0.78324097]	[400.83108521 462.22543335 0.74325848]	[387.91928101 623.9866333 0.77850258]	[398.09643555 749.56536865 0.86798739]	[482.88977051 459.77813721 0.76011586]	[500.66519165 621.36169434 0.78029639]	[500.68280029 749.56097412 0.84567708]	[444.42730713 154.42955017 0.91607726]	[470.01245117 154.3742981 0.91208708]	[418.71554565 157.04524231 0.93926775]	[0. 0. 0.]	[500.87545776 788.21490479 0.82518435]	[521.28509521 785.4833374 0.7920233 ]	[4.87964111e+02 7.54832764e+02 7.09143162e-01]	[387.96057129 790.83325195 0.79257083]	[375.06686401 788.14129639 0.7996729 ]	[403.2611084 752.26647949 0.78279239]
[459.70413208 169.79724121 0.93102628]	[441.86239624 251.87301636 0.90582609]	[380.11035156 254.40072632 0.87666059]	[369.92779541 356.96749878 0.83246028]	[380.23751831 441.90792847 0.90205872]	[505.89474487 249.33032227 0.8166728 ]	[521.43249512 354.47912598 0.87991703]	[503.45880127 439.2171936 0.90651643]	[441.91555786 459.80361938 0.77300036]	[403.28912354 462.2258606 0.73175979]	[387.87365723 621.33032227 0.75710875]	[398.08789062 749.57910156 0.86581504]	[482.88659668 459.79589844 0.75887561]	[498.25424194 616.23712158 0.74163175]	[500.68649292 749.59411621 0.85168999]	[441.86779785 154.40045166 0.94429517]	[464.97512817 154.38424683 0.92632073]	[418.63464355 157.04966736 0.91984761]	[4.80229401e+02 1.54494293e+02 9.36565846e-02]	[503.26794434 788.19940186 0.8244409 ]	[521.29663086 785.47119141 0.79505837]	[4.87963654e+02 7.57339661e+02 7.13868737e-01]	[3.90439667e+02 7.93250549e+02 7.78432608e-01]	[375.05792236 788.18182373 0.79913265]	[403.25134277 752.29406738 0.78198355]
[457.16885376 169.74295044 0.88990045]	[441.88165283 251.87757874 0.9018122 ]	[380.11514282 254.37301636 0.87348545]	[369.89978027 357.02728271 0.84903431]	[375.03048706 444.30895996 0.86358678]	[505.95233154 249.35955811 0.81367987]	[523.88726807 352.01306152 0.86201853]	[518.65374756 441.6809082 0.86869413]	[441.79772949 459.78704834 0.75707066]	[400.75161743 462.23428345 0.74162281]	[385.37304688 621.29577637 0.75792658]	[398.08383179 749.57800293 0.86517382]	[482.82577515 459.75033569 0.73210394]	[498.24630737 616.26068115 0.75167608]	[500.68109131 749.5647583 0.84851772]	[441.69696045 154.33721924 0.95774525]	[464.84555054 151.99021912 0.94458866]	[418.59411621 157.03723145 0.91944391]	[4.77748932e+02 1.54534195e+02 2.15536907e-01]	[503.26766968 788.20526123 0.81757283]	[521.29785156 785.4744873 0.78780252]	[4.87958649e+02 7.54841187e+02 7.12504864e-01]	[3.90452148e+02 7.93233032e+02 7.90258110e-01]	[375.07266235 788.17004395 0.80633295]	[403.24780273 752.28308105 0.7834577 ]
[452.08520508 169.72331238 0.85451114]	[441.90750122 251.91088867 0.90106058]	[380.10189819 254.38882446 0.87567127]	[364.77093506 357.072052 0.87379068]	[362.29943848 449.48373413 0.83590692]	[506.01367188 249.3943634 0.81329834]	[526.42901611 351.91519165 0.84062231]	[523.88739014 441.83111572 0.92085034]	[441.74731445 459.75415039 0.7192778 ]	[400.62164307 459.79620361 0.71762305]	[385.38180542 623.84429932 0.776407 ]	[398.08410645 749.6048584 0.86753231]	[482.81280518 459.69815063 0.70993268]	[498.18130493 613.70019531 0.75501549]	[500.69494629 749.6015625 0.85364437]	[439.19946289 151.97732544 0.95092422]	[462.33013916 151.96603394 0.96351683]	[418.5881958 157.01924133 0.92831904]	[480.11758423 154.57859802 0.64755362]	[500.87136841 788.20550537 0.8212896 ]	[521.28320312 785.48443604 0.79158759]	[4.88007263e+02 7.57367004e+02 7.01450169e-01]	[390.43069458 790.83435059 0.79975486]	[375.06726074 788.14776611 0.81343669]	[403.2494812 754.74176025 0.78243762]
[449.46282959 167.27168274 0.84380162]	[441.92599487 251.91796875 0.89770967]	[380.11975098 254.3883667 0.87593126]	[362.22903442 357.06262207 0.88957644]	[357.11300659 454.64498901 0.87464535]	[508.47125244 251.82902527 0.81156182]	[526.48846436 352.00247192 0.8367157 ]	[534.14129639 444.32479858 0.83243215]	[441.84875488 459.75701904 0.69278616]	[400.68383789 459.79104614 0.69613206]	[385.40145874 621.29260254 0.74702024]	[398.0743103 749.57336426 0.86326665]	[482.92834473 459.71633911 0.68464267]	[498.26275635 611.15014648 0.77321047]	[500.69827271 749.59362793 0.85602492]	[439.11355591 151.96095276 0.94634086]	[462.22888184 151.95562744 0.97024202]	[418.57598877 157.04841614 0.92241877]	[477.74588013 154.58198547 0.78270364]	[503.26290894 788.19439697 0.81927145]	[521.28912354 783.03814697 0.78896332]	[4.87992401e+02 7.57365479e+02 7.05342889e-01]	[387.92501831 790.81311035 0.79629856]	[375.03253174 788.12774658 0.80023432]	[400.85934448 752.2925415 0.78366256]
[444.44573975 167.24136353 0.85254508]	[444.29510498 251.92372131 0.89827412]	[380.11959839 254.38383484 0.87459755]	[359.72216797 357.08795166 0.91333652]	[349.46463013 457.17230225 0.83678788]	[508.48770142 251.83235168 0.81015956]	[534.1361084 354.44995117 0.81404638]	[541.88977051 444.40847778 0.88722163]	[441.88656616 459.70602417 0.70575631]	[400.73379517 459.70422363 0.7001996 ]	[387.91305542 621.3894043 0.75748217]	[398.08706665 749.60015869 0.86557883]	[485.35513306 459.68902588 0.68721306]	[498.26309204 611.10858154 0.78003848]	[500.70339966 749.58978271 0.85936898]	[436.65475464 151.9593811 0.93015754]	[459.81344604 151.97174072 0.96824718]	[416.17068481 157.11036682 0.90415394]	[477.71218872 157.03663635 0.85053051]	[503.26647949 788.19476318 0.82442176]	[521.28594971 783.0378418 0.79179716]	[4.88007538e+02 7.57351135e+02 7.02549458e-01]	[3.87931488e+02 7.90838318e+02 7.68672526e-01]	[3.75032990e+02 7.88149597e+02 7.82894254e-01]	[403.24819946 754.75506592 0.78486407]
[444.34890747 167.19755554 0.85825861]	[441.92642212 251.92503357 0.89733684]	[380.11645508 254.38284302 0.87453055]	[359.59179688 357.09890747 0.93388724]	[339.1857605 457.22064209 0.89453584]	[508.48440552 251.82901001 0.80873173]	[539.30224609 349.42025757 0.83794177]	[547.05432129 449.4510498 0.82225132]	[441.91818237 459.70126343 0.70422542]	[400.74429321 459.70233154 0.708583 ]	[387.90200806 624.00262451 0.7711606 ]	[398.07974243 749.63983154 0.86388826]	[485.4156189 459.67178345 0.67961401]	[498.21853638 613.64758301 0.77324462]	[500.70230103 749.62536621 0.85965616]	[436.57226562 151.92674255 0.91717339]	[459.72750854 151.93614197 0.96598893]	[416.13531494 157.11029053 0.89660525]	[477.69497681 157.0058136 0.8795718 ]	[503.29208374 788.19036865 0.82576144]	[521.30090332 783.02947998 0.79725283]	[4.88008636e+02 7.59871521e+02 7.02223659e-01]	[3.90432404e+02 7.93237671e+02 7.63052166e-01]	[375.0541687 788.17810059 0.78928983]	[400.8588562 754.78717041 0.77911013]
[441.89169312 164.73455811 0.87138325]	[444.29956055 251.94224548 0.89830291]	[380.11129761 254.37861633 0.87224376]	[357.13259888 357.17318726 0.93128741]	[336.61825562 457.16775513 0.88570046]	[508.50598145 251.85713196 0.80933231]	[541.83093262 349.43618774 0.86783987]	[559.71777344 449.42962646 0.82853371]	[444.30535889 459.75241089 0.70463902]	[400.76620483 459.74200439 0.70916229]	[387.85543823 623.95782471 0.76678205]	[398.07830811 749.63018799 0.86046654]	[485.42337036 459.72216797 0.67437518]	[500.65109253 613.7043457 0.78039372]	[500.69512939 749.63427734 0.85529649]	[434.05197144 151.90234375 0.90255976]	[459.64892578 151.90626526 0.95593584]	[416.10021973 159.55915833 0.8787359 ]	[477.6633606 157.01985168 0.88939571]	[503.29049683 788.19281006 0.82534343]	[521.30010986 783.03656006 0.79839963]	[4.87983368e+02 7.59885742e+02 7.04571903e-01]	[3.90438843e+02 7.93245605e+02 7.64264941e-01]	[375.05578613 788.18066406 0.7896775 ]	[400.85751343 754.77581787 0.77200043]
[441.85806274 164.71051025 0.87665749]	[444.30776978 251.96382141 0.90023243]	[377.75073242 254.39480591 0.87380546]	[357.04928589 357.16140747 0.91968149]	[334.02099609 457.18914795 0.86643505]	[508.54333496 251.88626099 0.80941325]	[541.9196167 351.99603271 0.87727916]	[562.34899902 446.96609497 0.86663228]	[441.89147949 459.78543091 0.70854801]	[400.71221924 459.77111816 0.71277297]	[385.37524414 623.90856934 0.77153206]	[398.0737915 749.61602783 0.85944933]	[485.38113403 459.75704956 0.67936683]	[498.26657104 616.23657227 0.76720834]	[500.69052124 749.62353516 0.85423106]	[434.01251221 151.88903809 0.8987565 ]	[459.62191772 151.89198303 0.95044589]	[416.08135986 159.54710388 0.87223411]	[477.64749146 157.01812744 0.89488691]	[503.27838135 788.20050049 0.82754511]	[521.29510498 783.04187012 0.79934287]	[4.87987244e+02 7.57387268e+02 7.00912952e-01]	[3.90447632e+02 7.93237976e+02 7.69503117e-01]	[375.06011963 788.17285156 0.79181063]	[400.85467529 754.76324463 0.77514106]
[441.82775879 164.70036316 0.88260472]	[444.32000732 251.97599792 0.90084684]	[380.10134888 254.38929749 0.87382615]	[356.96600342 357.13623047 0.90246367]	[331.48519897 457.15097046 0.84705102]	[511.01763916 251.90527344 0.81061894]	[541.95806885 351.95092773 0.87274206]	[564.83514404 449.4414978 0.86933237]	[441.88415527 462.2666626 0.70630461]	[400.72024536 459.80075073 0.7093637 ]	[385.31298828 623.97637939 0.78432369]	[398.07601929 749.61303711 0.86174458]	[485.35696411 459.80493164 0.67655289]	[500.69152832 621.30169678 0.78656906]	[500.68585205 749.63122559 0.85175461]	[431.52206421 151.89025879 0.89825362]	[459.58798218 151.88401794 0.94133127]	[416.06283569 159.5390625 0.86731124]	[477.61505127 156.99171448 0.89547855]	[503.29574585 788.19647217 0.82060897]	[521.30194092 783.04077148 0.79478782]	[4.87949982e+02 7.59877075e+02 7.03480959e-01]	[3.90451385e+02 7.93255981e+02 7.73075283e-01]	[375.06082153 788.18817139 0.79541725]	[400.85784912 754.75500488 0.77411699]
[441.80215454 164.65826416 0.88402724]	[444.32098389 251.96455383 0.89919567]	[377.74987793 254.37780762 0.87069726]	[354.55010986 357.16070557 0.89750338]	[331.45922852 454.63323975 0.83194023]	[511.0300293 251.89173889 0.80871511]	[544.2789917 351.94091797 0.86623305]	[564.95959473 451.9916687 0.8601175 ]	[441.88824463 462.24139404 0.71299106]	[400.7149353 459.78359985 0.71686482]	[385.31958008 623.8840332 0.771698 ]	[398.07595825 749.61383057 0.85955769]	[485.38256836 459.78109741 0.68464154]	[500.66729736 621.36315918 0.78158772]	[500.67889404 749.60223389 0.85138118]	[431.47589111 151.87921143 0.89517534]	[457.20153809 151.8604126 0.93407464]	[416.04141235 159.54336548 0.86141038]	[475.15179443 156.98846436 0.88817924]	[503.30099487 788.19146729 0.82392752]	[521.30548096 783.02783203 0.79695755]	[4.87942291e+02 7.57350708e+02 7.06522465e-01]	[3.90430267e+02 7.93237183e+02 7.62431264e-01]	[3.75037537e+02 7.88175171e+02 7.84607768e-01]	[403.24920654 754.75854492 0.77571088]
[441.78530884 162.1787262 0.88650072]	[444.32073975 251.95683289 0.89788306]	[377.74716187 254.38368225 0.87178338]	[354.55535889 357.17752075 0.90127409]	[331.46832275 454.53762817 0.82636333]	[511.03991699 251.86882019 0.80421746]	[544.28356934 351.94519043 0.86663431]	[564.99621582 452.02426147 0.85832065]	[441.87963867 462.24899292 0.71205419]	[400.70791626 459.79229736 0.71745312]	[382.87387085 623.81463623 0.76428455]	[398.08139038 749.60852051 0.85883081]	[485.36633301 459.78512573 0.68346345]	[500.66134644 618.80731201 0.76576126]	[500.67880249 749.58184814 0.8504864 ]	[428.97979736 151.87512207 0.89809132]	[457.17419434 151.8372345 0.92598277]	[416.0401001 159.56367493 0.85349077]	[475.12606812 156.96305847 0.89037687]	[503.30496216 788.18780518 0.82909542]	[521.3114624 783.01525879 0.80113173]	[4.87936066e+02 7.57320923e+02 7.07873166e-01]	[3.87932465e+02 7.90837830e+02 7.72341251e-01]	[3.75021851e+02 7.88154358e+02 7.84217715e-01]	[403.27380371 754.75701904 0.77556443]
[441.77111816 162.17759705 0.88975143]	[444.32000732 251.95783997 0.89767855]	[377.73086548 254.39625549 0.87352109]	[356.96310425 357.1895752 0.90924752]	[331.49267578 454.64816284 0.83489603]	[511.05987549 251.86082458 0.80172688]	[541.91046143 351.98052979 0.86951935]	[564.92193604 452.03189087 0.86562008]	[441.91165161 462.26324463 0.70551813]	[400.72851562 462.2338562 0.71215218]	[382.87307739 621.36950684 0.76413172]	[398.08605957 749.58172607 0.86019427]	[485.40182495 459.79406738 0.67765635]	[500.6567688 616.22473145 0.75335729]	[500.68301392 749.56341553 0.84753048]	[428.93865967 151.87245178 0.90025997]	[457.15762329 151.82546997 0.92040122]	[416.02005005 159.56007385 0.85016143]	[475.11386108 154.58660889 0.89281994]	[503.3026123 788.18560791 0.82652903]	[521.31256104 783.00665283 0.7983129 ]	[4.87941040e+02 7.57302917e+02 7.07365453e-01]	[3.87938232e+02 7.90808044e+02 7.83053994e-01]	[375.03155518 788.1282959 0.78852499]	[403.28649902 752.29974365 0.77698767]
[441.74801636 162.15470886 0.89054334]	[444.3354187 251.9526825 0.89432633]	[377.730896 254.40283203 0.87517786]	[357.08337402 357.17932129 0.93060017]	[333.98730469 457.08627319 0.84656513]	[513.57861328 251.85345459 0.79907119]	[541.85858154 356.97003174 0.89075601]	[562.3762207 454.55706787 0.862028 ]	[441.91796875 459.79190063 0.70258725]	[400.73867798 459.76757812 0.71107316]	[385.29901123 618.83099365 0.75594711]	[398.08288574 749.56610107 0.85896611]	[485.40866089 459.765625 0.67147559]	[500.64779663 616.18701172 0.75109386]	[500.6854248 747.17047119 0.84556139]	[426.44607544 151.86520386 0.90229845]	[457.1149292 151.79792786 0.90662128]	[416.02124023 159.57119751 0.84436458]	[475.08074951 154.55813599 0.89725983]	[503.30123901 788.17724609 0.8235724 ]	[521.31732178 782.98931885 0.7952233 ]	[4.87941254e+02 7.54824097e+02 7.05251634e-01]	[3.87937408e+02 7.90819519e+02 7.75701404e-01]	[3.75023529e+02 7.88135803e+02 7.81769812e-01]	[403.28219604 752.28613281 0.77822071]
[441.72665405 162.15948486 0.89061874]	[444.34326172 251.95178223 0.89347386]	[377.73825073 254.4122467 0.87632132]	[357.18331909 357.14993286 0.93452716]	[336.55001831 459.61633301 0.88674515]	[513.59246826 251.84567261 0.79719055]	[541.75354004 357.01266479 0.89881432]	[559.7668457 454.5743103 0.83195549]	[444.30603027 459.78329468 0.7061255 ]	[400.7734375 459.76617432 0.71294379]	[385.39453125 621.27655029 0.74566853]	[398.09094238 749.56750488 0.8616066 ]	[485.42388916 459.74786377 0.67478943]	[500.64599609 613.67559814 0.756657 ]	[500.6776123 749.57531738 0.845366 ]	[426.41043091 151.8573761 0.90453285]	[457.08435059 151.78204346 0.89787209]	[413.59603882 159.54916382 0.83831894]	[475.09259033 154.52342224 0.90218157]	[503.28839111 788.19262695 0.82529163]	[521.31274414 783.01507568 0.79856545]	[4.87942566e+02 7.57333923e+02 7.03764141e-01]	[3.87932617e+02 7.90831055e+02 7.58067846e-01]	[3.75024658e+02 7.88139587e+02 7.72001386e-01]	[403.27633667 752.28173828 0.78056574]
[441.70095825 162.13789368 0.89799887]	[444.34851074 251.95802307 0.89512551]	[377.74313354 254.41938782 0.87710249]	[359.6529541 357.17608643 0.93612915]	[339.05999756 459.79229736 0.92043877]	[513.59783936 251.85820007 0.79970646]	[536.71575928 354.59707642 0.85650545]	[554.6239624 454.59451294 0.80788916]	[441.92471313 459.77416992 0.69537061]	[400.73684692 459.75411987 0.7058652 ]	[387.93093872 621.32299805 0.74950397]	[398.10696411 749.57720947 0.86436373]	[485.41964722 459.73400879 0.66830337]	[498.27154541 613.67974854 0.7539832 ]	[500.67559814 749.58251953 0.84777069]	[426.36865234 151.85510254 0.90728676]	[454.62207031 151.77293396 0.88860399]	[413.54702759 157.06311035 0.84422362]	[475.06045532 154.49214172 0.90593964]	[503.27554321 788.20050049 0.83066845]	[521.30133057 783.02825928 0.80439973]	[4.87961761e+02 7.57335083e+02 7.03700960e-01]	[3.87932983e+02 7.93232056e+02 7.56190181e-01]	[3.75019562e+02 7.88157410e+02 7.74204373e-01]	[403.28289795 752.29370117 0.77865291]
[441.66339111 162.14656067 0.89952123]	[444.35321045 251.94561768 0.89357674]	[377.73193359 254.414505 0.87764734]	[362.23516846 357.16851807 0.89423507]	[341.72579956 462.22113037 0.89031881]	[513.65209961 251.83451843 0.79773521]	[526.54925537 357.11502075 0.88173294]	[544.46954346 459.6439209 0.90564835]	[444.29559326 459.74053955 0.69830835]	[400.75219727 459.73681641 0.7054823 ]	[387.89398193 621.38684082 0.75851798]	[398.12329102 749.58618164 0.8699525 ]	[485.39877319 459.70947266 0.67217851]	[500.64956665 611.1348877 0.75789732]	[500.68600464 749.56384277 0.8485617 ]	[423.89486694 151.87780762 0.9207406 ]	[454.55245972 151.76898193 0.88030201]	[413.51095581 157.05453491 0.8307429 ]	[472.56402588 154.46098328 0.91226166]	[503.26477051 788.20721436 0.8236618 ]	[521.28918457 783.04125977 0.79160523]	[4.87970032e+02 7.54837952e+02 7.04051971e-01]	[3.87905457e+02 7.93303589e+02 7.59047389e-01]	[3.74993073e+02 7.88204407e+02 7.78503835e-01]	[403.29562378 752.30657959 0.77873486]
[439.30419922 162.11210632 0.90176457]	[444.34515381 251.93222046 0.89322013]	[377.72616577 254.3840332 0.87574857]	[364.79696655 357.19180298 0.87979138]	[354.52069092 462.29217529 0.89015412]	[513.64660645 249.40570068 0.79551375]	[526.39031982 357.20584106 0.88475949]	[541.71069336 462.23431396 0.89939886]	[441.89465332 459.71087646 0.69437861]	[400.73751831 459.72213745 0.6949181 ]	[387.87460327 621.36724854 0.75987691]	[398.14221191 749.58032227 0.87614816]	[485.35690308 459.67449951 0.66610122]	[498.26361084 608.62353516 0.755072 ]	[500.68753052 749.56707764 0.85113287]	[423.85272217 151.87942505 0.92646801]	[452.04644775 151.75498962 0.87557077]	[413.49649048 157.07345581 0.82014555]	[472.52294922 154.45121765 0.91314369]	[500.87841797 788.21136475 0.82793254]	[521.28686523 785.47338867 0.79641169]	[4.87994568e+02 7.54835510e+02 7.00105965e-01]	[3.87907501e+02 7.93326172e+02 7.57111609e-01]	[3.74991547e+02 7.88215759e+02 7.76758969e-01]	[403.3236084 752.29418945 0.7813558 ]
[439.26171875 159.6348877 0.9001466 ]	[444.33789062 251.92658997 0.8909198 ]	[377.72991943 254.37480164 0.87607127]	[369.94049072 357.203125 0.83936292]	[357.17211914 464.88476562 0.88087142]	[513.61590576 249.40003967 0.79333615]	[523.8684082 357.21392822 0.89447594]	[529.05895996 462.22518921 0.82434082]	[441.86236572 457.19692993 0.69149566]	[400.73742676 459.68139648 0.68643999]	[387.89215088 623.81317139 0.76754725]	[398.14736938 749.57965088 0.88036215]	[482.90313721 457.1340332 0.66500193]	[498.23721313 611.16369629 0.75749719]	[500.68759155 749.58087158 0.85600382]	[423.81719971 151.87867737 0.93229282]	[451.98794556 151.75769043 0.87219316]	[411.02563477 157.06095886 0.80497772]	[470.01693726 154.45082092 0.91601324]	[503.25616455 788.21697998 0.83018386]	[521.2902832 785.47595215 0.79939848]	[4.87988251e+02 7.57307495e+02 7.03942537e-01]	[3.87927582e+02 7.93268433e+02 7.87067950e-01]	[375.02059937 788.18566895 0.80448079]	[403.33578491 752.30194092 0.7764082 ]
[439.22952271 159.60734558 0.90020782]	[444.32775879 251.92385864 0.89147967]	[377.72564697 254.36116028 0.87383074]	[372.53244019 359.61566162 0.86247331]	[359.71789551 462.27093506 0.821845 ]	[513.56939697 249.39808655 0.79300994]	[523.78997803 359.6925354 0.87119901]	[524.0022583 459.6675415 0.8279469]	[441.82440186 457.14825439 0.69504333]	[400.7260437 457.14712524 0.68165106]	[385.36941528 616.25970459 0.74277675]	[398.14590454 749.56787109 0.87922347]	[482.86224365 454.63311768 0.66937822]	[498.23468018 611.11895752 0.7590276 ]	[500.67956543 749.60003662 0.85493636]	[423.79589844 151.86061096 0.93179446]	[449.49679565 151.741745 0.87074029]	[413.48513794 157.04476929 0.78200889]	[469.98641968 154.43711853 0.91679037]	[503.25747681 788.22045898 0.82946408]	[521.28710938 785.4810791 0.80201364]	[4.87981232e+02 7.57332703e+02 7.03726351e-01]	[3.87913513e+02 7.93299683e+02 7.75983334e-01]	[375.01040649 788.20739746 0.79384685]	[403.34094238 752.309021 0.7723496 ]
[439.22827148 159.5771637 0.9048084 ]	[444.33123779 251.90623474 0.88782978]	[377.74810791 254.34590149 0.87260222]	[374.97033691 357.22161865 0.86736929]	[359.81005859 459.65426636 0.78566039]	[511.06924438 249.36550903 0.79318023]	[523.76831055 357.18084717 0.8818332 ]	[526.46136475 457.16467285 0.80667925]	[441.82971191 454.60845947 0.69449967]	[400.73464966 454.63842773 0.68106037]	[390.44265747 618.78741455 0.73779458]	[398.15338135 749.58728027 0.87552601]	[482.86120605 452.02557373 0.67085797]	[498.18212891 611.0670166 0.76046425]	[500.68029785 749.61541748 0.85540962]	[423.78530884 151.84498596 0.93324876]	[449.48361206 151.71463013 0.86821955]	[413.48617554 157.01669312 0.77051663]	[469.98092651 154.39245605 0.92179948]	[503.26290894 788.23535156 0.83423859]	[521.28955078 785.49438477 0.80853623]	[4.87985718e+02 7.57369812e+02 7.05036581e-01]	[3.87942993e+02 7.93316284e+02 7.76813090e-01]	[375.03225708 788.22113037 0.80131352]	[403.33724976 754.74658203 0.75997341]
[439.24194336 159.55276489 0.90775865]	[444.33312988 251.89834595 0.88581073]	[377.74563599 251.9690094 0.87071085]	[374.97546387 357.14285278 0.86519992]	[359.677948 459.75674438 0.88737673]	[511.06561279 249.35745239 0.79312766]	[523.86846924 357.1288147 0.89182025]	[531.5994873 457.15383911 0.80362654]	[441.78747559 454.59155273 0.69286001]	[400.71246338 454.59356689 0.67719513]	[390.49060059 618.74719238 0.72918844]	[398.16223145 749.5748291 0.87532687]	[482.80026245 452.04705811 0.67525035]	[498.16061401 608.59399414 0.75638688]	[500.68859863 749.60943604 0.85215986]	[423.79122925 151.82827759 0.93154228]	[449.49810791 149.33277893 0.86507487]	[411.0239563 157.00056458 0.77671123]	[469.98648071 154.36952209 0.92359322]	[503.26470947 790.59832764 0.83586353]	[521.28491211 785.50628662 0.80788773]	[4.88003662e+02 7.57363403e+02 6.99295640e-01]	[3.87947906e+02 7.93330566e+02 7.62688875e-01]	[375.02658081 788.22332764 0.79083633]	[403.32849121 752.30932617 0.76013148]
[439.23629761 159.54943848 0.90720981]	[444.34405518 251.90855408 0.88463533]	[377.74279785 254.35601807 0.87093532]	[369.89208984 357.13308716 0.84893662]	[359.60455322 459.72735596 0.91395962]	[511.08950806 249.35975647 0.79226446]	[524.00579834 356.97311401 0.86587 ]	[539.19866943 449.44720459 0.82843804]	[441.7635498 454.62014771 0.68898743]	[400.65866089 454.62591553 0.67867899]	[392.99957275 616.22131348 0.73484588]	[398.16268921 749.61083984 0.87060273]	[482.82180786 454.57064819 0.66397601]	[495.66268921 611.08813477 0.7380724 ]	[500.68554688 749.57263184 0.85169339]	[423.78417969 151.82521057 0.93202108]	[449.48629761 149.32339478 0.86543131]	[411.01919556 156.99942017 0.77679402]	[469.96759033 154.36508179 0.92193502]	[500.88513184 790.58825684 0.84025645]	[521.28204346 785.49475098 0.80866754]	[4.88001831e+02 7.57312134e+02 6.97752833e-01]	[3.87943970e+02 7.95791687e+02 7.44726598e-01]	[3.75019501e+02 7.90619934e+02 7.82325864e-01]	[403.32876587 754.76116943 0.75742102]
[439.2354126 159.56402588 0.90565228]	[444.32739258 251.90429688 0.88578415]	[377.73590088 254.35447693 0.87084204]	[362.30499268 357.17544556 0.88200402]	[357.14123535 459.68209839 0.90491682]	[511.07128906 249.36973572 0.79352653]	[526.45666504 357.06533813 0.87490475]	[541.6862793 454.55252075 0.85271126]	[441.76397705 454.6166687 0.68736184]	[400.65405273 454.6184082 0.67885625]	[390.42422485 608.58477783 0.74469644]	[398.16567993 749.57470703 0.87217069]	[482.83877563 454.58108521 0.66075307]	[498.128479 611.12475586 0.74391097]	[500.68099976 749.57855225 0.8536517 ]	[423.77554321 151.82478333 0.93329483]	[449.48196411 149.32041931 0.86683917]	[410.99957275 156.9894104 0.77799577]	[469.9777832 154.34750366 0.921987 ]	[503.25765991 790.5982666 0.84206003]	[521.28973389 785.50457764 0.81176102]	[4.87981689e+02 7.57315735e+02 7.01577544e-01]	[3.87920319e+02 7.93355835e+02 7.55267024e-01]	[3.75001862e+02 7.90603027e+02 7.81577706e-01]	[4.03344116e+02 7.54742859e+02 7.53726780e-01]
[439.23312378 159.5655365 0.90594 ]	[444.3180542 251.90106201 0.88648319]	[377.73669434 254.36616516 0.87110448]	[359.78475952 357.15921021 0.89893144]	[357.01123047 459.62683105 0.87972468]	[511.04382324 249.3526001 0.79407841]	[529.05871582 357.03009033 0.85961062]	[541.81274414 457.12173462 0.88213938]	[441.77307129 457.13516235 0.69445688]	[400.67538452 457.12915039 0.68757045]	[387.94863892 613.64611816 0.73248309]	[398.17404175 749.60205078 0.87376535]	[482.83810425 457.10986328 0.66326725]	[498.15829468 613.65783691 0.74221784]	[500.68362427 749.5869751 0.8529774 ]	[423.775177 151.82600403 0.93237346]	[449.47476196 149.32406616 0.8675158 ]	[410.99996948 156.99113464 0.77820557]	[469.97421265 154.34880066 0.92135757]	[503.25463867 790.58764648 0.83830565]	[521.28338623 785.49890137 0.80799365]	[4.87988617e+02 7.57334900e+02 7.00598657e-01]	[3.87947693e+02 7.95807800e+02 7.54074752e-01]	[375.02685547 790.6307373 0.79124403]	[4.03334869e+02 7.54768738e+02 7.54385054e-01]
[439.23297119 159.56581116 0.90567458]	[444.31903076 251.8992157 0.88611841]	[377.7364502 254.36407471 0.87094438]	[359.78656006 357.16116333 0.89807868]	[357.01211548 459.62249756 0.88010126]	[511.04507446 249.35095215 0.79394782]	[529.05065918 357.03430176 0.8609668 ]	[541.79870605 457.1098938 0.87884235]	[441.77087402 457.13140869 0.69487166]	[400.67355347 457.12683105 0.68808138]	[390.41567993 611.14465332 0.73412693]	[398.17428589 749.59790039 0.8740387 ]	[482.83383179 454.63977051 0.66403455]	[498.16122437 613.67303467 0.74309808]	[500.68170166 749.58996582 0.85287529]	[423.7767334 151.8248291 0.93182361]	[449.47518921 149.32331848 0.86751813]	[411.00009155 156.98658752 0.77877253]	[469.97485352 154.34695435 0.92100227]	[503.25405884 790.59484863 0.83990598]	[521.28045654 785.50671387 0.80987358]	[4.87985382e+02 7.57335938e+02 7.00735390e-01]	[3.87951782e+02 7.95821289e+02 7.53337145e-01]	[3.75030487e+02 7.90638733e+02 7.90523469e-01]	[4.03334686e+02 7.54763916e+02 7.54707038e-01]
[439.24789429 159.59346008 0.90469408]	[444.30477905 251.89350891 0.88736629]	[377.72329712 254.36763 0.87340939]	[359.63293457 357.16622925 0.9178828 ]	[351.98336792 457.20306396 0.83603781]	[511.03570557 249.33325195 0.79432201]	[534.09185791 356.97512817 0.84694368]	[541.91577148 454.64102173 0.88192272]	[441.76574707 454.62884521 0.69647902]	[400.65530396 454.62393188 0.68680084]	[390.49255371 616.19049072 0.73609573]	[398.18960571 749.61517334 0.87581998]	[482.85073853 454.59494019 0.66804057]	[498.13116455 613.70031738 0.74170721]	[500.68804932 749.59918213 0.85559088]	[423.78277588 151.84877014 0.93460691]	[449.4798584 149.33955383 0.86799645]	[410.98031616 157.00132751 0.79725003]	[469.95755005 154.34889221 0.92116761]	[503.25299072 790.58856201 0.84515268]	[521.28253174 785.50408936 0.81628174]	[4.88013489e+02 7.57364807e+02 6.94260657e-01]	[3.90436432e+02 7.93353943e+02 7.64422417e-01]	[375.05786133 790.60345459 0.80120504]	[4.03345398e+02 7.54785400e+02 7.52927721e-01]
[439.23361206 159.63008118 0.90026623]	[444.29699707 251.90736389 0.89114958]	[377.71066284 254.38652039 0.87480497]	[357.19540405 357.15939331 0.92491269]	[341.82287598 457.2197876 0.85127753]	[511.04327393 249.33808899 0.79392308]	[536.69274902 354.55093384 0.84249848]	[544.32794189 457.09298706 0.88236177]	[441.80044556 452.06533813 0.70345044]	[400.66137695 452.05435181 0.69061762]	[390.47387695 613.71337891 0.73641413]	[398.18948364 749.61663818 0.87788814]	[482.89358521 452.03585815 0.67153269]	[498.15112305 611.16351318 0.74519789]	[500.68716431 749.60241699 0.85582674]	[423.77005005 151.88473511 0.93908387]	[449.44763184 151.72822571 0.87361699]	[410.9614563 157.02568054 0.80854082]	[467.48193359 154.36404419 0.9256922 ]	[500.88320923 788.23687744 0.84575021]	[521.28521729 785.50256348 0.81592858]	[4.88010345e+02 7.57370544e+02 6.99461460e-01]	[3.90436981e+02 7.93333984e+02 7.63784230e-01]	[375.06414795 788.22607422 0.79949939]	[403.35626221 754.79351807 0.75847 ]
[439.27490234 164.72918701 0.90388846]	[441.89886475 251.97116089 0.90620613]	[377.69812012 254.44416809 0.87510478]	[357.1055603 357.2276001 0.93450779]	[339.25054932 457.19421387 0.8866694 ]	[508.5116272 251.85618591 0.80566972]	[536.72766113 354.49777222 0.8374989 ]	[544.38134766 457.1656189 0.89981759]	[441.9012146 457.16992188 0.69256938]	[400.76550293 457.17077637 0.69194865]	[392.99349976 606.04876709 0.75768006]	[398.16238403 749.60290527 0.87495083]	[485.35113525 457.13516235 0.66404516]	[498.23196411 616.20861816 0.75727785]	[500.71255493 749.56646729 0.85086811]	[423.79943848 151.97070312 0.93790293]	[449.52511597 151.8265686 0.87951869]	[408.47711182 159.54171753 0.80747271]	[467.49981689 154.45088196 0.90971005]	[500.88018799 788.19061279 0.83687639]	[521.29571533 783.02172852 0.79997623]	[4.90491211e+02 7.54843018e+02 6.88398421e-01]	[3.90453125e+02 7.93287476e+02 7.57815719e-01]	[375.07568359 788.18511963 0.78975785]	[403.32263184 754.77026367 0.77047712]
[439.25137329 167.22569275 0.90723836]	[441.90280151 251.97193909 0.90516281]	[377.70611572 254.43449402 0.87457299]	[357.10824585 357.17242432 0.93149477]	[339.19775391 457.21008301 0.89027703]	[508.50506592 251.87733459 0.80995941]	[536.67425537 354.55349731 0.84482133]	[544.36456299 457.08450317 0.88642895]	[441.86877441 457.14294434 0.69548929]	[400.73251343 457.12808228 0.69408613]	[393.03848267 605.98248291 0.75886899]	[398.13635254 749.58654785 0.87023324]	[482.94534302 457.11773682 0.66862977]	[500.6343689 613.70465088 0.76141745]	[500.70266724 747.16790771 0.84600747]	[423.78826904 154.32618713 0.94054443]	[449.4932251 151.85275269 0.88343048]	[408.47518921 159.57394409 0.79724324]	[467.48294067 154.45874023 0.9095999 ]	[503.25930786 788.18505859 0.83664656]	[521.30212402 783.01239014 0.79703164]	[4.87982727e+02 7.54820923e+02 6.96875155e-01]	[3.90460724e+02 7.93286743e+02 7.66192496e-01]	[375.07418823 788.19177246 0.7966572 ]	[403.27963257 754.7588501 0.76634711]
[439.26086426 167.29045105 0.91308916]	[441.88815308 251.94572449 0.90413767]	[377.6973877 254.40562439 0.87192786]	[357.1373291 357.16085815 0.93005085]	[339.20535278 457.2114563 0.88621974]	[508.48886108 251.87123108 0.81013358]	[531.62438965 354.58126831 0.84357059]	[541.90783691 454.54101562 0.87113309]	[441.79150391 457.18557739 0.70160943]	[400.64709473 457.14624023 0.69925839]	[390.45516968 613.65496826 0.71365625]	[398.13412476 749.56726074 0.87197685]	[482.89181519 457.17773438 0.67497319]	[500.66751099 621.31530762 0.78152561]	[500.70068359 749.58642578 0.85120076]	[423.80563354 154.366745 0.93859738]	[449.50744629 151.90078735 0.88498414]	[410.93667603 159.59812927 0.80529833]	[467.48260498 154.49737549 0.90511155]	[503.277771 788.18798828 0.82890129]	[521.30560303 783.02038574 0.79493999]	[4.87968140e+02 7.57344238e+02 7.01332033e-01]	[3.87941071e+02 7.93290588e+02 7.62270033e-01]	[3.75035461e+02 7.88191711e+02 7.88005650e-01]	[403.28155518 752.30834961 0.77564466]
[439.25744629 169.75697327 0.91738242]	[441.88546753 251.93455505 0.90287185]	[377.6953125 254.3969574 0.87240314]	[357.18093872 357.08538818 0.92404729]	[339.25836182 457.10510254 0.86495781]	[508.48092651 251.85827637 0.80976039]	[528.99688721 354.51583862 0.84330785]	[541.76123047 454.54083252 0.85907757]	[441.81671143 457.18414307 0.69689828]	[400.68353271 457.18029785 0.69808549]	[390.41540527 621.36834717 0.75326693]	[398.13980103 749.57751465 0.87270355]	[482.88546753 457.14889526 0.66820347]	[500.75448608 618.79962158 0.78222728]	[500.69244385 749.60632324 0.84991789]	[423.81420898 154.41972351 0.93395901]	[449.5300293 151.95532227 0.88381338]	[408.45220947 162.10882568 0.80551898]	[467.50064087 154.54124451 0.89321744]	[503.30554199 788.20922852 0.8234818 ]	[521.31866455 785.47454834 0.79641497]	[4.87926422e+02 7.57366699e+02 7.04245210e-01]	[3.87930603e+02 7.93268311e+02 7.70036519e-01]	[375.025177 788.17553711 0.79122555]	[403.29763794 754.74066162 0.77746749]
[439.21118164 169.81562805 0.91642207]	[441.89764404 251.93247986 0.90122247]	[377.70089722 254.4055481 0.87373137]	[359.57559204 357.04873657 0.91322792]	[341.7510376 457.15722656 0.8532145 ]	[508.50216675 251.84623718 0.80614072]	[526.41656494 354.53509521 0.86728674]	[539.23028564 449.43582153 0.84086394]	[441.84371948 454.63131714 0.69581372]	[400.73245239 457.11328125 0.69450134]	[390.45150757 613.64935303 0.7358678 ]	[398.14395142 749.55236816 0.87528765]	[482.88601685 454.58282471 0.66774493]	[500.64431763 616.23968506 0.75697112]	[500.6887207 749.57727051 0.84501559]	[423.77990723 154.47627258 0.93294454]	[449.46655273 154.33866882 0.88611001]	[408.44430542 162.13238525 0.79994202]	[467.4888916 154.53913879 0.89542758]	[503.28704834 788.2121582 0.82282156]	[521.30157471 783.03881836 0.79154748]	[4.87955353e+02 7.57328247e+02 6.97358131e-01]	[3.87920319e+02 7.93252502e+02 7.72022128e-01]	[375.02017212 788.15856934 0.79012805]	[403.30133057 752.29888916 0.78474057]
[439.19094849 169.85536194 0.91920567]	[441.88934326 251.9311676 0.9020685 ]	[377.7048645 254.40994263 0.87558162]	[359.6366272 357.0383606 0.90956843]	[349.40948486 454.64697266 0.81770813]	[508.49188232 251.84875488 0.80735314]	[523.95385742 351.9914856 0.86464393]	[531.54577637 446.91732788 0.82426608]	[441.82925415 454.56869507 0.69213861]	[400.74462891 454.60293579 0.69012624]	[390.51165771 618.81524658 0.75968409]	[398.15515137 749.5824585 0.87403136]	[482.82678223 452.01098633 0.67538381]	[500.67584229 611.15789795 0.77740169]	[500.68710327 749.5838623 0.84593415]	[421.39865112 154.50640869 0.93119967]	[449.44732666 154.38200378 0.88659322]	[408.42684937 162.12004089 0.79416376]	[467.48632812 154.53845215 0.89179504]	[503.2947998 788.20727539 0.82456946]	[521.31292725 783.03637695 0.79232335]	[4.87932404e+02 7.57348694e+02 7.02330291e-01]	[3.87926636e+02 7.93245667e+02 7.74788082e-01]	[375.0223999 788.15643311 0.79778194]	[403.31698608 754.74414062 0.78130049]
[439.17675781 172.24739075 0.92011392]	[441.88497925 251.93484497 0.90353101]	[377.71057129 254.42163086 0.87809938]	[359.71884155 357.0435791 0.90631759]	[354.58770752 457.11550903 0.85991681]	[508.47125244 251.84777832 0.80899215]	[523.92352295 351.949646 0.85850102]	[524.02282715 446.9664917 0.85526884]	[441.80615234 457.13354492 0.70327085]	[400.73474121 457.16915894 0.69582248]	[387.94613647 616.21746826 0.74698389]	[398.15405273 749.56262207 0.87530786]	[482.78561401 454.59613037 0.68643153]	[500.66629028 613.65557861 0.78521049]	[500.67877197 749.63153076 0.84931844]	[421.38415527 154.5241394 0.93017423]	[449.44372559 154.40936279 0.88509828]	[408.39074707 162.11436462 0.79181743]	[467.47750854 154.5586853 0.88753718]	[503.29660034 788.20965576 0.82944012]	[521.31182861 785.47113037 0.80049324]	[4.87923767e+02 7.59875977e+02 7.04883695e-01]	[3.87892975e+02 7.93255310e+02 7.73110271e-01]	[374.99438477 788.15795898 0.79344344]	[403.33364868 752.29156494 0.78455579]
[439.16653442 172.26821899 0.92356265]	[441.87875366 251.94026184 0.90609288]	[377.71170044 254.43367004 0.87808442]	[359.7727356 357.09332275 0.91143245]	[357.0932312 457.09661865 0.88518679]	[508.44125366 251.85238647 0.8112095 ]	[523.80255127 354.50442505 0.87689441]	[521.40887451 446.88964844 0.89394885]	[441.77053833 454.62893677 0.7061938 ]	[400.73458862 457.14117432 0.69983006]	[390.42288208 616.21063232 0.7506032 ]	[398.15466309 749.57104492 0.87600452]	[482.72796631 454.56872559 0.69214028]	[498.23867798 613.63323975 0.76972592]	[500.6842041 749.63702393 0.85067195]	[421.375 154.54067993 0.92692119]	[449.4414978 154.42433167 0.8838228 ]	[405.92205811 162.10821533 0.79198325]	[467.4737854 154.54937744 0.8865326 ]	[503.29638672 788.20300293 0.82761776]	[521.30450439 783.03417969 0.79882622]	[4.87949127e+02 7.59893066e+02 7.05384135e-01]	[3.87889587e+02 7.93255615e+02 7.80839741e-01]	[374.9967041 788.15789795 0.79951084]	[403.32803345 752.30792236 0.78207582]
[439.15194702 172.29937744 0.92615211]	[441.8482666 251.92446899 0.90851724]	[377.69381714 254.41699219 0.87520611]	[362.19866943 357.04434204 0.89228708]	[359.66503906 457.17880249 0.90514153]	[505.99719238 251.84152222 0.81106341]	[521.42333984 354.54693604 0.8829267 ]	[518.75854492 446.88653564 0.85734445]	[441.72158813 457.11373901 0.71055061]	[400.71340942 457.18319702 0.7004267 ]	[387.91671753 613.64324951 0.74333209]	[398.15029907 749.55767822 0.87761545]	[480.32650757 454.57678223 0.69781113]	[500.63250732 613.64471436 0.77024722]	[500.68066406 749.63848877 0.84684104]	[421.36801147 154.56143188 0.92605501]	[446.97949219 154.45593262 0.88160855]	[405.88632202 159.60308838 0.81345332]	[467.45550537 154.53808594 0.89179349]	[503.28533936 788.21221924 0.82285482]	[521.29974365 785.47277832 0.79439789]	[4.87936218e+02 7.59884888e+02 7.01688826e-01]	[3.87881470e+02 7.93239075e+02 7.89722025e-01]	[374.9984436 788.14593506 0.80451477]	[403.32525635 752.29437256 0.78545976]
[439.13275146 172.31004333 0.92776597]	[441.82504272 251.90948486 0.91065311]	[377.68725586 254.40196228 0.87296009]	[362.27664185 357.11654663 0.88469541]	[362.27825928 457.19766235 0.87163699]	[505.96035767 251.82196045 0.81321877]	[521.33978271 354.54458618 0.87989044]	[511.0489502 444.35900879 0.82828104]	[441.72659302 457.10470581 0.72259545]	[400.70892334 457.16366577 0.70027316]	[387.91143799 611.14654541 0.74281406]	[398.14425659 749.55426025 0.8769998 ]	[480.34127808 452.07485962 0.70423305]	[498.26956177 608.59869385 0.78529912]	[500.67709351 749.63793945 0.84755749]	[421.34936523 154.57243347 0.92845428]	[446.96221924 154.46102905 0.88368875]	[405.85827637 159.60678101 0.81108886]	[467.44802856 154.5275116 0.88967311]	[503.27224731 788.22412109 0.81895012]	[521.28314209 785.48937988 0.79144526]	[4.87938141e+02 7.59897278e+02 7.03584313e-01]	[387.89840698 793.23901367 0.79470056]	[375.01553345 788.15014648 0.81202674]	[403.31045532 752.29858398 0.78636372]
[439.11843872 172.31312561 0.92677385]	[441.80059814 251.8971405 0.91269171]	[377.67095947 254.3868866 0.87137389]	[364.7850647 357.1116333 0.86631501]	[372.44897461 457.1222229 0.83236003]	[505.94873047 249.40357971 0.81359601]	[521.24261475 357.05343628 0.89725351]	[503.50723267 446.92379761 0.85450244]	[441.70022583 457.14361572 0.74022657]	[400.68981934 457.16546631 0.71553099]	[390.4727478 613.63635254 0.73102033]	[398.14920044 747.17376709 0.87972653]	[480.31710815 454.61212158 0.7130208 ]	[498.17797852 611.1315918 0.76458073]	[500.67379761 749.6519165 0.84946865]	[421.32476807 154.5716095 0.93328607]	[446.93789673 154.45639038 0.88733119]	[405.83221436 159.61283875 0.81630468]	[467.42785645 154.52113342 0.89515167]	[503.28051758 790.59320068 0.81602132]	[521.28912354 785.50238037 0.79368114]	[4.87947754e+02 7.59902039e+02 7.03541279e-01]	[3.87912750e+02 7.93216003e+02 7.93149173e-01]	[375.02905273 788.12805176 0.80769289]	[403.30734253 752.26977539 0.79150927]
[439.10733032 172.31492615 0.92670918]	[441.76928711 251.89291382 0.91562033]	[377.65472412 254.37591553 0.86968029]	[364.88140869 357.11529541 0.85597956]	[375.01010132 454.62371826 0.8340261 ]	[505.9178772 249.401474 0.81717366]	[521.14892578 357.14746094 0.89198089]	[503.40270996 446.88049316 0.87313884]	[441.71536255 457.13726807 0.74510789]	[400.73568726 457.1751709 0.71528447]	[390.43325806 618.74212646 0.73532808]	[398.14935303 747.17504883 0.88105899]	[480.31774902 454.59960938 0.71522182]	[498.15872192 613.6784668 0.75035459]	[500.66555786 749.65789795 0.84949523]	[421.31561279 154.57855225 0.9334631 ]	[446.92578125 154.45802307 0.88857502]	[405.82809448 159.63731384 0.81100911]	[467.41229248 154.52810669 0.89418393]	[503.30929565 790.6104126 0.81481296]	[521.30059814 785.51409912 0.79863995]	[4.87926117e+02 7.59908386e+02 7.07242608e-01]	[387.90454102 793.21411133 0.79782116]	[375.02880859 788.13000488 0.8100127 ]	[403.31826782 752.27124023 0.79130322]
[439.08483887 172.32319641 0.92600852]	[441.74542236 251.88781738 0.91670942]	[377.64013672 254.36499023 0.86709797]	[367.39587402 357.12554932 0.85622764]	[375.02850342 457.08676147 0.84386683]	[505.90719604 249.40505981 0.81758571]	[518.71228027 357.13034058 0.87573576]	[503.39807129 446.93057251 0.87168145]	[441.67697144 457.17633057 0.75586355]	[400.70678711 457.21035767 0.72274375]	[392.97595215 613.70739746 0.73145646]	[398.15158081 747.17596436 0.87827069]	[480.28076172 457.10943604 0.71806371]	[498.14163208 616.24621582 0.75555032]	[500.66101074 749.66137695 0.84833831]	[421.29464722 154.58309937 0.93494791]	[446.90310669 154.46633911 0.89057267]	[403.38687134 159.61254883 0.80969918]	[467.40176392 154.53512573 0.8924619 ]	[503.32128906 790.63293457 0.81569773]	[521.30615234 785.53106689 0.80414796]	[4.85488464e+02 7.59898438e+02 7.03819335e-01]	[387.9152832 793.21270752 0.79533803]	[375.03543091 788.13293457 0.80797523]	[403.3197937 752.27416992 0.78874427]
[436.69946289 172.32290649 0.92248094]	[441.71710205 251.88609314 0.91763246]	[377.61056519 254.3699646 0.86395466]	[364.87957764 357.11425781 0.85789943]	[375.02841187 454.6164856 0.83940256]	[505.89157104 249.39086914 0.81716621]	[518.77490234 357.05917358 0.8742466 ]	[503.49191284 449.46340942 0.85165858]	[441.67282104 457.20880127 0.75582892]	[400.69778442 459.6930542 0.72899425]	[390.41339111 616.26147461 0.7374379 ]	[398.15185547 749.55010986 0.87958151]	[480.27868652 457.12634277 0.71737933]	[495.64724731 616.22998047 0.7509445 ]	[500.65200806 749.66400146 0.8500492 ]	[421.27542114 154.58081055 0.93709791]	[446.87078857 154.46760559 0.89336711]	[403.36831665 159.58366394 0.80556566]	[464.97546387 154.53814697 0.89346558]	[503.32214355 790.64257812 0.81701034]	[521.30108643 785.53869629 0.80807042]	[4.87916748e+02 7.59892090e+02 7.03258872e-01]	[387.91720581 793.22943115 0.79795527]	[375.03945923 788.15374756 0.81174052]	[403.32623291 752.28344727 0.79003793]
[436.67599487 172.36349487 0.92501187]	[441.68563843 251.89682007 0.91986299]	[377.57479858 254.38444519 0.86118156]	[362.34094238 357.08544922 0.86935151]	[372.54364014 454.59008789 0.82706517]	[505.8828125 251.82250977 0.81749845]	[521.20513916 357.03158569 0.88418639]	[508.51470947 446.96353149 0.81440938]	[439.30490112 459.69207764 0.75102955]	[400.67169189 459.74563599 0.73092222]	[387.91171265 621.40863037 0.7695967 ]	[398.15447998 749.56072998 0.88405913]	[480.25894165 457.1890564 0.71678847]	[495.64279175 621.30407715 0.76060808]	[500.64315796 749.64898682 0.85132283]	[421.24087524 156.96002197 0.93179119]	[444.43765259 154.49917603 0.89081478]	[403.33590698 159.54684448 0.79692239]	[464.95825195 154.54110718 0.89532244]	[503.3170166 790.64825439 0.82261556]	[521.30090332 785.5402832 0.81182325]	[4.85472198e+02 7.57394897e+02 7.07028985e-01]	[387.88293457 793.24688721 0.79490107]	[375.0100708 788.16015625 0.80516493]	[403.33761597 752.29589844 0.79458326]
[436.63677979 172.39460754 0.92694956]	[441.68554688 251.88795471 0.91920304]	[377.57867432 254.37277222 0.85721511]	[362.25350952 357.0802002 0.88198513]	[367.3835144 454.63815308 0.8168295 ]	[503.48718262 249.40292358 0.82002676]	[521.24194336 356.96212769 0.88026446]	[516.19165039 446.95114136 0.81249285]	[439.28387451 457.15652466 0.72581118]	[400.62734985 459.65377808 0.71101832]	[387.91149902 618.75354004 0.74040371]	[398.14221191 749.55145264 0.88047254]	[480.26931763 454.62014771 0.70115417]	[495.67825317 621.38415527 0.77695036]	[500.63241577 749.66314697 0.85177326]	[421.19595337 156.98406982 0.9270224 ]	[444.38897705 154.52963257 0.89766902]	[403.3442688 157.08859253 0.72675037]	[464.93875122 154.53398132 0.8989135 ]	[503.3142395 790.65258789 0.82479256]	[521.29046631 785.54364014 0.81610715]	[4.85462311e+02 7.57388306e+02 7.10353732e-01]	[387.89672852 793.22509766 0.80234593]	[375.01968384 788.15216064 0.81254458]	[403.32791138 752.29730225 0.79124671]
[436.6295166 172.41810608 0.93060189]	[439.33303833 251.88952637 0.91983277]	[377.53549194 254.3604126 0.85007215]	[362.21328735 357.04415894 0.88842034]	[362.2444458 457.09902954 0.86138624]	[503.46166992 251.8301239 0.82584423]	[521.26104736 356.96636963 0.88518327]	[521.19940186 446.91525269 0.85902715]	[439.31167603 459.70913696 0.71236962]	[398.2723999 459.76324463 0.70641243]	[385.3465271 616.25830078 0.75329697]	[398.13021851 747.17944336 0.88019639]	[480.33404541 457.20715332 0.70136619]	[498.12854004 623.87615967 0.7937519 ]	[498.26791382 749.65093994 0.85209125]	[421.19039917 157.04359436 0.92202789]	[444.35147095 154.56083679 0.89974046]	[403.34298706 159.54016113 0.75158095]	[464.88174438 154.54882812 0.9065327 ]	[503.31027222 790.64605713 0.82536191]	[521.28088379 785.53759766 0.81297338]	[4.85437103e+02 7.57359009e+02 7.16732025e-01]	[387.87005615 793.21252441 0.80517733]	[375.00445557 788.14233398 0.80854034]	[403.32568359 752.28845215 0.79514176]
[436.60391235 172.43650818 0.92828202]	[439.31323242 251.89489746 0.92316705]	[377.51248169 254.353302 0.84643728]	[359.81222534 357.05593872 0.90005666]	[362.19885254 457.12838745 0.87620473]	[503.44754028 251.84280396 0.82997614]	[521.27502441 356.98284912 0.88745958]	[521.40899658 452.03411865 0.86746329]	[439.3019104 457.20257568 0.69633353]	[398.25631714 459.6986084 0.69839579]	[385.34509277 616.26416016 0.75336981]	[398.12512207 749.55395508 0.87947851]	[480.33294678 457.15176392 0.68354249]	[495.6104126 621.36798096 0.75418025]	[498.26138306 749.64788818 0.854267 ]	[421.15667725 157.06433105 0.92012221]	[444.33126831 154.56983948 0.90256351]	[403.31707764 159.55184937 0.72871757]	[464.89205933 154.55830383 0.90311813]	[503.29104614 790.63739014 0.82913649]	[521.2645874 785.52929688 0.81398606]	[4.85455170e+02 7.57350647e+02 7.15178668e-01]	[385.40103149 793.22021484 0.79993057]	[374.9984436 788.15429688 0.8028388 ]	[403.32580566 752.30639648 0.79734427]
[436.57208252 172.45587158 0.92544514]	[439.29037476 251.92214966 0.92830902]	[377.50442505 254.37896729 0.84788513]	[359.78710938 357.06420898 0.90323728]	[359.65020752 457.20147705 0.90392685]	[503.42193604 251.85018921 0.83265483]	[521.34869385 356.98123169 0.89041972]	[523.94848633 454.5512085 0.86275315]	[439.29034424 459.68804932 0.69495028]	[398.21792603 459.73779297 0.69757175]	[385.29403687 616.22125244 0.75019658]	[398.11886597 747.17364502 0.87362742]	[480.34573364 457.18444824 0.68378615]	[495.60440063 618.83532715 0.74813843]	[498.26898193 749.64331055 0.85334992]	[421.1328125 157.08778381 0.91644698]	[444.29769897 154.58409119 0.90749735]	[403.32421875 159.574646 0.66518408]	[464.87106323 154.55805969 0.90607947]	[503.32711792 790.62811279 0.8171429 ]	[521.2923584 785.52453613 0.80667382]	[4.85448029e+02 7.57377441e+02 7.19175935e-01]	[385.3923645 790.80377197 0.81282008]	[374.97637939 788.10522461 0.80241197]	[403.33618164 752.30664062 0.79495138]
[434.12051392 172.46377563 0.91932786]	[439.26889038 251.92797852 0.93005121]	[375.10577393 254.36785889 0.84513026]	[359.71640015 357.090271 0.90948111]	[357.20019531 457.2003479 0.89226139]	[503.40591431 251.86795044 0.83847302]	[523.75598145 356.97485352 0.89219892]	[526.49945068 454.62527466 0.85210925]	[439.19869995 459.66262817 0.68548191]	[398.12411499 459.68490601 0.67939579]	[382.83886719 616.23205566 0.74967235]	[398.11651611 747.17022705 0.87222219]	[480.27539062 457.16827393 0.68063033]	[495.66238403 618.74700928 0.74571598]	[498.26565552 749.64373779 0.85189486]	[418.79244995 157.09776306 0.91378289]	[441.90664673 156.94911194 0.91158193]	[403.32119751 159.60493469 0.60792542]	[464.83798218 154.57609558 0.90894645]	[503.32989502 790.65063477 0.81806403]	[521.29571533 785.54571533 0.80517155]	[4.85433746e+02 7.57376404e+02 7.16646075e-01]	[385.39053345 790.80010986 0.82329983]	[374.97915649 788.10070801 0.8106221 ]	[403.3338623 752.3034668 0.78904355]
[434.07113647 172.49159241 0.91491157]	[439.23184204 251.93989563 0.92957932]	[375.0519104 254.3709259 0.8393774]	[359.65423584 357.08609009 0.91367024]	[357.08761597 459.60293579 0.89112681]	[503.378479 251.86978149 0.84138358]	[523.82775879 356.97338867 0.89747941]	[529.07574463 452.07803345 0.82135987]	[439.14837646 459.6741333 0.69786072]	[398.09725952 459.68890381 0.6897558 ]	[382.80911255 613.71014404 0.75351119]	[398.11376953 747.16986084 0.87330002]	[480.2364502 457.1960144 0.68854666]	[495.64260864 618.76580811 0.75082111]	[498.26565552 749.63354492 0.85272139]	[418.76309204 159.53669739 0.91013533]	[441.87619019 156.97645569 0.91457492]	[403.26821899 159.63381958 0.64866155]	[462.44689941 156.96037292 0.90667254]	[503.3343811 790.66064453 0.81754428]	[521.29498291 785.5526123 0.80375242]	[4.85435944e+02 7.57360535e+02 7.17092574e-01]	[385.38827515 790.79504395 0.81883192]	[374.97644043 788.09844971 0.8058213 ]	[403.33944702 752.30517578 0.79137748]
[434.04373169 174.85743713 0.91065133]	[439.19488525 251.93658447 0.92340434]	[375.00952148 254.35095215 0.82932454]	[359.56512451 357.11923218 0.92200017]	[356.98919678 459.6647644 0.89514285]	[503.34875488 251.85697937 0.84071887]	[523.87322998 356.96496582 0.89274251]	[534.13317871 454.54055786 0.8121503 ]	[439.09240723 459.67767334 0.69399601]	[398.05163574 459.67868042 0.68463635]	[382.78823853 613.65588379 0.76492107]	[398.11392212 747.16497803 0.87303424]	[480.20401001 459.66638184 0.68546814]	[493.1184082 616.27600098 0.74295145]	[498.27163696 749.63739014 0.85132188]	[418.75610352 159.62683105 0.90638739]	[441.84197998 157.03927612 0.91531831]	[400.89147949 162.09307861 0.70314628]	[462.39886475 156.97628784 0.91493636]	[503.34197998 790.66253662 0.80804008]	[521.30285645 785.55279541 0.80126923]	[4.85446320e+02 7.57373352e+02 7.10528255e-01]	[385.39172363 790.80194092 0.8179391 ]	[374.97842407 788.10498047 0.80715716]	[403.34887695 752.29669189 0.78877926]
[431.54647827 174.8853302 0.90136731]	[439.15481567 251.92102051 0.91772735]	[374.97784424 251.93823242 0.82257771]	[357.20397949 357.1385498 0.9212153 ]	[354.55715942 459.7331543 0.89229536]	[503.30569458 251.84280396 0.83764738]	[523.88647461 354.59301758 0.88672304]	[536.66131592 452.07543945 0.81457555]	[439.0864563 457.16107178 0.69859773]	[398.04690552 457.14419556 0.68704534]	[382.76998901 608.56799316 0.77680326]	[398.10488892 747.15057373 0.87125021]	[480.19592285 457.15969849 0.68983364]	[493.04495239 613.64080811 0.74019647]	[500.63717651 749.63049316 0.85220903]	[418.72607422 162.09483337 0.90726221]	[441.80310059 157.06248474 0.91951752]	[400.83374023 159.6289978 0.77368832]	[462.33248901 156.96708679 0.92220968]	[503.34622192 790.6763916 0.80843014]	[521.3182373 785.56604004 0.8006621 ]	[4.85461182e+02 7.57371155e+02 7.02879846e-01]	[385.37780762 790.79455566 0.81551999]	[374.97360229 788.09643555 0.80018443]	[403.35147095 752.29199219 0.78767616]
[431.50869751 174.92329407 0.89809531]	[439.10174561 251.92956543 0.90823138]	[372.4954834 251.94999695 0.81478399]	[357.12631226 357.12692261 0.92688608]	[354.44976807 459.74749756 0.87185913]	[503.26565552 251.83486938 0.83402324]	[523.88342285 357.00305176 0.89315665]	[536.67004395 454.5592041 0.8190493 ]	[439.06930542 457.12158203 0.69643819]	[398.02490234 454.63592529 0.68530279]	[382.74401855 608.60443115 0.77701706]	[398.0954895 747.14605713 0.87049776]	[480.18566895 457.1105957 0.68869925]	[493.12408447 616.20983887 0.73368728]	[500.63140869 749.64801025 0.85347271]	[418.70391846 164.65383911 0.90439826]	[441.75305176 157.09648132 0.91652805]	[400.80511475 164.67979431 0.75873041]	[462.27166748 154.58804321 0.93644142]	[503.35055542 790.671875 0.81111205]	[521.31793213 785.56530762 0.8016845 ]	[4.85448944e+02 7.57384399e+02 7.08958983e-01]	[385.38201904 790.79748535 0.8125062 ]	[374.9697876 788.09942627 0.79767287]	[403.3387146 752.29058838 0.79160285]
[428.97711182 174.94415283 0.89378929]	[436.70050049 251.94340515 0.89821088]	[369.95672607 254.35836792 0.81210715]	[357.07434082 357.15863037 0.92436272]	[349.44613647 459.80633545 0.86211449]	[500.85736084 249.40113831 0.8328796 ]	[523.86651611 357.09640503 0.90340829]	[534.14520264 457.08865356 0.83051264]	[436.64181519 454.62869263 0.68089718]	[395.57089233 454.57885742 0.66186422]	[382.74514771 608.60290527 0.77001226]	[398.08612061 747.16796875 0.863756 ]	[480.14532471 454.61178589 0.67792028]	[495.58425903 616.19769287 0.73309535]	[500.62936401 749.64984131 0.85383886]	[418.65350342 164.67800903 0.90091181]	[441.69998169 157.11230469 0.91464162]	[400.72229004 162.18548584 0.76586157]	[462.22155762 154.58488464 0.93316227]	[503.35360718 790.67687988 0.81171185]	[521.32147217 785.56860352 0.80246186]	[4.85444794e+02 7.57377380e+02 7.09829688e-01]	[385.37197876 790.79925537 0.80757403]	[372.54016113 788.1026001 0.7929039 ]	[403.33850098 754.74053955 0.78568703]
[426.38027954 174.95904541 0.90019906]	[436.65545654 251.94438171 0.89320928]	[369.92111206 254.34866333 0.80927241]	[357.01785278 357.13793945 0.91652369]	[346.89346313 459.79370117 0.86251807]	[500.80007935 249.40226746 0.83097517]	[523.81048584 357.08255005 0.90387845]	[531.54058838 457.11895752 0.83990389]	[436.61959839 457.13549805 0.68202543]	[395.54190063 454.61831665 0.65979767]	[382.73550415 608.57519531 0.77191532]	[398.0748291 747.17401123 0.85890716]	[480.13595581 457.11984253 0.67871571]	[493.12298584 613.69274902 0.73638016]	[500.62963867 749.65447998 0.85448134]	[418.56521606 164.65567017 0.885975 ]	[439.29107666 159.54307556 0.91258436]	[400.63796997 162.08802795 0.7599017 ]	[459.83236694 154.54437256 0.9493776 ]	[503.36410522 790.6829834 0.81246912]	[521.32714844 785.57049561 0.80336457]	[4.85442200e+02 7.57383484e+02 7.09100187e-01]	[385.36514282 790.79626465 0.81271023]	[372.53369141 788.105896 0.7941677 ]	[403.33175659 754.74755859 0.78431559]
[423.90307617 175.01268005 0.9071914 ]	[436.59246826 251.95323181 0.88206083]	[367.39935303 254.3543396 0.80566263]	[356.98059082 357.19784546 0.90823603]	[346.86392212 459.8168335 0.86296964]	[500.7383728 251.82730103 0.82855332]	[523.76141357 357.15045166 0.90922767]	[529.00946045 457.19180298 0.86059141]	[436.60614014 457.15737915 0.67100251]	[395.50784302 457.11419678 0.64506114]	[380.34619141 608.54919434 0.77383763]	[398.07324219 749.55175781 0.85644847]	[480.13586426 457.13320923 0.6726709 ]	[495.62237549 616.18841553 0.73763144]	[498.2727356 749.63006592 0.85446566]	[416.14813232 164.67604065 0.87827045]	[439.2539978 159.56968689 0.91542703]	[398.24032593 159.5645752 0.7380529 ]	[459.79110718 154.51202393 0.94403863]	[503.36019897 790.66064453 0.82266867]	[521.31866455 785.54833984 0.8071481 ]	[4.85433777e+02 7.57350281e+02 7.14372635e-01]	[385.38308716 790.76361084 0.81819475]	[374.97146606 788.08642578 0.79637265]	[403.32684326 754.76568604 0.78545082]
[423.82321167 175.03678894 0.91938984]	[434.09988403 251.93617249 0.86624587]	[364.84384155 254.36340332 0.81210166]	[354.57275391 357.21630859 0.89503157]	[346.84350586 459.84161377 0.86457294]	[500.67944336 249.36627197 0.82179844]	[521.29760742 357.06890869 0.89987993]	[526.4284668 457.18276978 0.88540757]	[436.59121704 457.14782715 0.67029595]	[393.04248047 457.11328125 0.64016765]	[380.31051636 608.56323242 0.77362585]	[398.0534668 749.55731201 0.8526336 ]	[480.14468384 457.12997437 0.67256314]	[493.10855103 618.79522705 0.74015319]	[500.62875366 749.64453125 0.85309702]	[416.05267334 164.69973755 0.86475974]	[439.19766235 159.58035278 0.91261625]	[398.1293335 159.59896851 0.73950142]	[459.74749756 154.49497986 0.94528455]	[503.36080933 790.66937256 0.81696433]	[521.31616211 785.55316162 0.80632913]	[4.85449860e+02 7.57370789e+02 7.02783644e-01]	[385.36175537 790.76983643 0.81915444]	[372.53363037 788.09283447 0.79380071]	[403.31854248 754.7779541 0.7867586 ]
[421.3269043 175.04135132 0.94929487]	[434.02139282 251.95275879 0.860762 ]	[364.77090454 254.39251709 0.82277548]	[354.53417969 357.15560913 0.88511872]	[346.83590698 459.81997681 0.86595881]	[498.25582886 249.37564087 0.8156417 ]	[521.19470215 357.09246826 0.88659489]	[523.88677979 457.14645386 0.89753741]	[434.10916138 457.1980896 0.66457307]	[392.98117065 457.1628418 0.63695312]	[380.27688599 613.68829346 0.7660417 ]	[398.04000854 749.58392334 0.85118824]	[477.68734741 457.19372559 0.66877675]	[493.10137939 618.83251953 0.74455041]	[500.6300354 749.63427734 0.85435617]	[411.01623535 164.72528076 0.84614599]	[439.10437012 159.59916687 0.90603715]	[398.03353882 162.09844971 0.64906877]	[459.70925903 154.5211792 0.92993647]	[503.35479736 790.65960693 0.81743324]	[521.30963135 785.54449463 0.80423886]	[4.85457581e+02 7.57357544e+02 7.05438375e-01]	[385.36190796 790.76831055 0.82089376]	[372.53271484 788.10174561 0.79788226]	[403.31350708 754.80322266 0.78837478]
[421.24383545 175.05166626 0.95488328]	[428.9967041 251.96150208 0.85899168]	[362.22763062 254.40837097 0.84679997]	[354.47055054 357.16998291 0.873137 ]	[344.35131836 459.83135986 0.86639607]	[498.1942749 249.38735962 0.81555593]	[516.13653564 357.10519409 0.86014873]	[521.29925537 457.18487549 0.89306396]	[434.07305908 457.16207886 0.66712129]	[392.99441528 457.13217163 0.64185345]	[380.25994873 613.69067383 0.77493739]	[398.02389526 749.6036377 0.84452593]	[477.61663818 457.14871216 0.66315269]	[490.54342651 621.29205322 0.75241435]	[498.25991821 749.63464355 0.85766834]	[408.42523193 164.71362305 0.84097415]	[436.65890503 159.63223267 0.88623923]	[395.57617188 159.61662292 0.72085804]	[459.62219238 154.5440979 0.92590535]	[503.35369873 790.67547607 0.81669265]	[521.31622314 785.54760742 0.80817223]	[4.85457458e+02 7.57351562e+02 7.09519625e-01]	[385.36376953 790.78314209 0.81305712]	[372.52532959 788.12036133 0.7936182 ]	[403.30938721 754.82299805 0.78576076]
[421.16744995 174.98956299 0.96345264]	[426.39660645 251.96510315 0.87146938]	[359.73880005 254.40602112 0.86352468]	[351.98947144 357.14874268 0.8654989 ]	[344.27041626 459.76922607 0.87452459]	[495.66085815 251.82501221 0.8054052 ]	[508.46890259 357.09057617 0.87332153]	[518.76568604 457.10748291 0.86526525]	[434.01919556 457.17868042 0.66509128]	[390.49081421 457.18899536 0.64596635]	[380.23925781 616.23480225 0.7673189 ]	[398.01794434 749.62042236 0.84317356]	[475.16165161 457.13430786 0.66110712]	[490.49316406 618.8348999 0.75355017]	[498.25915527 749.652771 0.85641223]	[405.83496094 164.66786194 0.84994352]	[434.12542725 159.56954956 0.87189102]	[395.51937866 162.13235474 0.69911307]	[457.15936279 154.52171326 0.92152226]	[503.34545898 790.68249512 0.81829065]	[521.30145264 785.56256104 0.80889916]	[4.85443451e+02 7.57392639e+02 7.08111882e-01]	[385.35794067 790.77905273 0.81131423]	[372.52648926 788.11700439 0.7927686 ]	[403.29910278 754.83728027 0.78212094]
[418.71047974 174.96931458 0.9624173 ]	[423.8236084 251.94940186 0.88920146]	[359.60098267 254.41459656 0.87536716]	[349.38739014 357.18493652 0.84685016]	[341.75344849 459.76879883 0.89192557]	[493.05654907 249.40487671 0.7960943 ]	[505.97766113 357.13415527 0.87949705]	[518.71154785 457.16830444 0.8718068 ]	[428.92892456 457.177948 0.66434741]	[387.85629272 459.67431641 0.65829974]	[380.24130249 616.2565918 0.77870607]	[398.01019287 749.6027832 0.8401596 ]	[470.02523804 457.10903931 0.64981502]	[485.42623901 618.784729 0.77926254]	[498.26364136 749.65539551 0.85633129]	[403.25646973 164.68026733 0.8754096 ]	[428.98931885 159.58018494 0.84733194]	[392.96832275 162.12094116 0.6634919 ]	[452.03646851 154.5249176 0.89661163]	[503.35012817 790.68029785 0.81566066]	[521.3059082 785.55596924 0.80531579]	[4.85465759e+02 7.59876404e+02 7.02151716e-01]	[385.37420654 790.76678467 0.81031334]	[3.72537994e+02 7.88104980e+02 7.87873745e-01]	[403.30050659 754.80377197 0.78667796]
[418.56402588 174.96279907 0.94125021]	[421.35876465 251.94088745 0.90229106]	[357.17636108 254.4387207 0.87228239]	[344.27893066 359.5848999 0.85144383]	[339.30218506 459.7850647 0.90476125]	[487.99136353 251.83842468 0.80249023]	[505.8873291 357.16714478 0.88619745]	[516.19934082 457.17218018 0.85716999]	[426.3638916 457.17947388 0.67299443]	[385.31341553 459.71026611 0.66962725]	[380.18423462 621.32415771 0.80340904]	[398.01843262 749.61590576 0.84292817]	[467.39440918 454.63922119 0.65668756]	[485.38595581 616.27246094 0.77591443]	[498.2434082 749.64532471 0.85264021]	[400.74780273 164.68263245 0.89290273]	[423.92315674 159.58535767 0.85931611]	[385.34750366 159.56628418 0.69995362]	[446.87384033 154.47792053 0.898516 ]	[503.33544922 790.67901611 0.81664878]	[521.29394531 785.55334473 0.80267251]	[4.85456146e+02 7.59867432e+02 7.10753798e-01]	[385.3833313 790.76495361 0.80994672]	[374.97006226 788.10998535 0.79141581]	[403.32418823 754.81756592 0.7830686 ]
[418.56484985 174.96336365 0.9416393 ]	[421.35992432 251.94078064 0.90202904]	[357.17654419 254.4382019 0.87217045]	[344.28244019 359.5848999 0.85135794]	[339.30081177 459.79174805 0.90574294]	[487.99560547 251.83650208 0.80192065]	[505.88766479 357.16494751 0.88679588]	[516.20928955 457.15826416 0.8557443 ]	[426.36407471 457.17947388 0.67342377]	[385.31671143 459.7109375 0.67038214]	[380.18395996 621.31939697 0.80306196]	[398.012146 749.62115479 0.84165055]	[467.39291382 454.64044189 0.65713751]	[485.39840698 618.74951172 0.77604055]	[498.23538208 749.6484375 0.8515175 ]	[400.74725342 164.68354797 0.89291477]	[423.92379761 159.58609009 0.85928673]	[385.34786987 159.56651306 0.69985133]	[446.87805176 154.48106384 0.89817578]	[503.3427124 790.6895752 0.81032854]	[521.2989502 785.55804443 0.7984699 ]	[4.85443054e+02 7.57391052e+02 7.10626423e-01]	[385.39163208 790.7578125 0.80714011]	[374.97262573 788.10742188 0.78927106]	[403.31756592 754.8236084 0.78243005]
[416.1104126 175.00485229 0.92754614]	[421.26629639 251.92790222 0.91336763]	[357.06063843 254.44415283 0.86133915]	[341.72549438 357.18139648 0.88553512]	[339.24023438 459.72714233 0.9183619 ]	[485.45227051 251.82328796 0.81122279]	[503.44274902 357.07162476 0.89261073]	[513.61004639 457.1267395 0.84038115]	[423.84329224 457.1751709 0.67780077]	[382.80886841 459.70581055 0.66921306]	[380.14910889 618.79492188 0.80241549]	[398.03634644 749.6149292 0.84691489]	[462.44995117 454.63327026 0.66589534]	[482.87536621 616.19689941 0.79500133]	[498.23217773 749.64697266 0.85098487]	[400.63812256 167.21884155 0.90776622]	[423.82461548 159.60317993 0.8703019 ]	[382.78042603 162.15396118 0.70597899]	[444.36474609 154.49905396 0.90521848]	[503.3081665 790.67248535 0.82398891]	[521.2824707 785.54003906 0.80555379]	[4.85482819e+02 7.59868835e+02 7.06126213e-01]	[385.35427856 790.75585938 0.80281186]	[3.72541290e+02 7.88091553e+02 7.78511882e-01]	[403.35009766 754.82843018 0.78371626]
[413.55899048 175.05210876 0.8966198 ]	[421.1366272 251.93911743 0.92277944]	[354.55761719 254.46002197 0.85143375]	[339.24987793 357.21191406 0.90532374]	[339.14624023 459.79522705 0.93362236]	[482.95507812 249.40631104 0.82661271]	[503.33544922 357.07717896 0.90057307]	[511.06228638 454.60928345 0.82445663]	[421.3664856 457.1361084 0.69186872]	[380.29135132 459.67337036 0.68252623]	[380.11499023 611.11474609 0.77720982]	[398.03295898 749.55609131 0.84277219]	[462.35153198 454.56164551 0.67777491]	[482.81637573 608.58807373 0.81888264]	[498.21307373 749.64440918 0.841784 ]	[398.23175049 167.26025391 0.91275924]	[421.34158325 162.11158752 0.88610649]	[380.32171631 164.65080261 0.77303702]	[441.86154175 154.5643158 0.92504144]	[503.29241943 790.6640625 0.82171774]	[521.27813721 785.52386475 0.79886502]	[4.85473236e+02 7.57389221e+02 6.96175694e-01]	[3.85401703e+02 7.90756592e+02 7.86668181e-01]	[3.74993866e+02 7.88087219e+02 7.71211624e-01]	[403.33383179 752.31329346 0.78676981]
[403.32977295 175.06428528 0.91005898]	[416.15127563 251.95599365 0.89518607]	[349.37832642 254.46081543 0.81829339]	[336.69909668 359.57244873 0.91742915]	[336.56622314 459.76425171 0.90846115]	[480.29910278 249.30943298 0.82463497]	[500.87850952 356.98120117 0.89273298]	[505.959198 454.64068604 0.86064613]	[418.77258301 454.63549805 0.69510555]	[377.67523193 457.17272949 0.69140124]	[377.60159302 613.65063477 0.77924579]	[398.01339722 749.55029297 0.83802199]	[459.82894897 452.03329468 0.676673 ]	[482.77139282 608.52856445 0.83518934]	[498.20947266 749.71478271 0.83699811]	[395.57504272 167.22267151 0.87949818]	[418.68109131 162.08876038 0.90673983]	[377.71157837 159.63424683 0.673545 ]	[439.24981689 154.50302124 0.95070356]	[503.29660034 790.69927979 0.81838351]	[521.30755615 785.55627441 0.81309456]	[4.85486115e+02 7.62457397e+02 7.08044946e-01]	[3.87890320e+02 7.90827942e+02 7.68955290e-01]	[3.74997803e+02 7.88158752e+02 7.75713563e-01]	[403.33322144 752.29022217 0.79046726]
[400.77752686 175.07971191 0.943178 ]	[413.58023071 251.95925903 0.86988294]	[344.27316284 254.44422913 0.82423627]	[336.48703003 357.22073364 0.9153924 ]	[336.46676636 459.81390381 0.90073168]	[480.19165039 249.32588196 0.81931025]	[500.75244141 357.02230835 0.88839936]	[503.49163818 454.63726807 0.87191981]	[418.61276245 459.66717529 0.70199001]	[377.55407715 459.70974731 0.68612957]	[377.53851318 616.20123291 0.77805799]	[398.0123291 749.57470703 0.84437436]	[459.71813965 457.14126587 0.68344319]	[480.36413574 611.10083008 0.81532961]	[498.19042969 749.70318604 0.83672732]	[390.43429565 167.25164795 0.84785056]	[418.54022217 162.09992981 0.89065373]	[377.49935913 164.65124512 0.63790303]	[439.18652344 154.54437256 0.94265801]	[503.31317139 790.71142578 0.81100464]	[521.31140137 785.56280518 0.80332291]	[4.85470398e+02 7.62435303e+02 7.08631217e-01]	[3.87947113e+02 7.93218506e+02 7.71766901e-01]	[375.03051758 788.1842041 0.79066646]	[403.33093262 752.30944824 0.79107261]
[400.66278076 175.01251221 0.96252859]	[408.42675781 251.96166992 0.86007237]	[339.28753662 254.45649719 0.8535099 ]	[333.96456909 357.17163086 0.87670088]	[333.93688965 459.7270813 0.87715101]	[477.61260986 249.32304382 0.80187434]	[500.6444397 354.5138855 0.85662401]	[503.3734436 454.55444336 0.86675489]	[416.1267395 454.62277222 0.68022752]	[375.03659058 457.12164307 0.659908 ]	[377.50009155 618.74060059 0.77574831]	[398.03253174 749.62786865 0.84622246]	[459.64492798 454.55667114 0.67472672]	[480.32427979 608.50488281 0.82466251]	[498.17016602 749.68359375 0.82888448]	[385.32531738 167.20822144 0.85125184]	[413.60128784 159.60044861 0.86498761]	[375.04260254 167.22337341 0.70074725]	[436.61941528 154.54858398 0.91421342]	[503.28988647 790.70922852 0.83008409]	[521.29492188 785.56243896 0.80812919]	[4.85460571e+02 7.62420044e+02 7.16216743e-01]	[3.87928406e+02 7.93250671e+02 7.72523880e-01]	[375.02279663 788.21136475 0.79416049]	[403.36132812 754.78643799 0.77904242]
[398.1053772 174.97767639 0.95394343]	[403.32220459 251.95431519 0.88365537]	[339.09954834 254.46240234 0.87673581]	[328.84454346 357.17758179 0.8498463 ]	[326.34622192 459.75967407 0.86698771]	[472.52288818 249.36256409 0.79323757]	[493.13076782 354.50140381 0.82540166]	[503.230896 449.47937012 0.86982399]	[413.59561157 454.58743286 0.65340567]	[372.52322388 454.6321106 0.64151114]	[377.49917603 618.7779541 0.77628589]	[398.02697754 749.62811279 0.84563142]	[457.13613892 452.04150391 0.65103388]	[480.27780151 608.58764648 0.81712073]	[498.14111328 749.69488525 0.82634491]	[380.30401611 164.71365356 0.88306236]	[405.89016724 159.62031555 0.85018235]	[369.91323853 162.09771729 0.59440929]	[428.96392822 154.53222656 0.88751924]	[503.28421021 790.70709229 0.82702374]	[521.27557373 785.56787109 0.80535531]	[4.85428772e+02 7.62433167e+02 7.26648390e-01]	[3.87914612e+02 7.93233032e+02 7.63162673e-01]	[3.75001282e+02 7.88193909e+02 7.83298612e-01]	[403.34265137 754.7779541 0.78347129]
[395.61608887 174.99755859 0.93421203]	[400.82836914 251.94413757 0.90340436]	[336.62411499 254.4770813 0.87286907]	[321.24264526 357.19287109 0.88005263]	[321.27740479 459.70925903 0.88455665]	[467.41976929 249.37635803 0.80601931]	[488.02651978 354.5015564 0.82800019]	[500.73529053 446.87948608 0.8725884 ]	[413.56906128 454.58255005 0.65238607]	[372.48248291 457.12387085 0.6387139 ]	[377.49084473 618.76843262 0.77138489]	[398.0295105 749.64831543 0.84408653]	[457.10501099 449.50994873 0.64895546]	[480.33712769 606.0958252 0.82983017]	[495.6817627 749.58258057 0.82289016]	[380.14428711 167.20822144 0.90481365]	[403.3168335 159.61235046 0.86893523]	[362.29312134 162.13623047 0.68939459]	[423.86108398 154.49795532 0.90186173]	[503.30551147 790.65081787 0.81906909]	[5.21272583e+02 7.85488159e+02 7.77120531e-01]	[4.85369751e+02 7.54808472e+02 7.27418780e-01]	[3.87887421e+02 7.93252625e+02 7.61700571e-01]	[3.74981567e+02 7.88211426e+02 7.84548759e-01]	[403.35391235 754.80450439 0.77774954]
[393.06698608 175.04878235 0.9027797 ]	[400.70083618 251.92590332 0.91685295]	[336.45388794 254.44902039 0.85460675]	[318.73754883 357.14245605 0.90483892]	[321.15142822 459.71405029 0.90398705]	[464.86654663 249.3881073 0.82021391]	[485.4369812 354.51773071 0.84822541]	[498.25177002 446.88656616 0.85897148]	[408.42373657 454.60449219 0.65200174]	[364.86383057 457.18447876 0.64662755]	[375.06036377 616.24285889 0.76521045]	[398.01678467 749.68933105 0.84025913]	[452.01049805 449.48706055 0.63980931]	[480.26150513 608.52001953 0.82152873]	[493.1237793 747.08520508 0.81877279]	[377.73495483 167.25410461 0.91431987]	[400.84259033 162.1118927 0.88254631]	[359.83114624 164.65298462 0.72533482]	[421.37664795 154.57061768 0.91492009]	[503.26333618 790.60064697 0.85044634]	[521.20666504 783.00292969 0.78969407]	[482.9223938 752.20306396 0.7555359 ]	[3.90428467e+02 7.93237610e+02 7.70852685e-01]	[375.03561401 788.22241211 0.80667967]	[403.34591675 757.31903076 0.77709395]
[387.94158936 175.03355408 0.88518602]	[398.19335938 251.92985535 0.92101163]	[331.48651123 254.43891907 0.8342551 ]	[318.62106323 357.12905884 0.92776263]	[318.7119751 459.64068604 0.9174881 ]	[462.33447266 249.37637329 0.83733368]	[482.93377686 352.00653076 0.85843253]	[498.15124512 446.92047119 0.84167528]	[405.88021851 457.11050415 0.66253263]	[364.78186035 459.69638062 0.66473228]	[375.09082031 616.22192383 0.76096237]	[395.63354492 749.67352295 0.83485121]	[446.94210815 449.51464844 0.64887273]	[480.25167847 608.52191162 0.82272619]	[493.06390381 746.96270752 0.812428 ]	[377.60650635 167.23194885 0.91095608]	[400.65625 162.09310913 0.9053691 ]	[359.70159912 162.15693665 0.72200453]	[421.18725586 154.56817627 0.93965399]	[500.88595581 788.17102051 0.85484332]	[521.19445801 780.43212891 0.78256619]	[482.91134644 749.67443848 0.79242414]	[3.87947540e+02 7.90828430e+02 7.89530635e-01]	[375.02655029 788.19476318 0.81340694]	[403.31918335 757.32183838 0.77437377]
[382.85217285 175.05348206 0.90167755]	[398.06835938 251.9750061 0.91312903]	[328.89599609 254.47319031 0.81910861]	[316.13476562 357.18798828 0.92331332]	[316.15139771 459.70388794 0.92042893]	[459.83978271 251.82284546 0.83719695]	[482.82632446 354.52703857 0.88544339]	[495.65713501 446.92953491 0.82978791]	[405.8276062 454.61004639 0.6727286 ]	[362.32241821 459.68554688 0.67181402]	[375.05578613 618.83642578 0.77334619]	[395.61575317 749.69683838 0.83359683]	[446.87609863 449.46456909 0.6633026 ]	[480.21792603 605.95092773 0.83933353]	[490.55709839 741.98297119 0.79315764]	[375.10577393 167.2278595 0.88871503]	[398.17672729 162.09284973 0.90614426]	[359.56552124 162.08999634 0.65916181]	[418.7565918 154.53363037 0.95131415]	[500.81811523 788.0947876 0.86103415]	[5.18788147e+02 7.77842896e+02 7.69550085e-01]	[482.90396118 749.54455566 0.78106147]	[387.95443726 790.78594971 0.80702394]	[375.03903198 788.17425537 0.82144076]	[403.30343628 757.37524414 0.77349645]
[380.33392334 175.09443665 0.92680722]	[395.59786987 251.97756958 0.89304161]	[326.31945801 254.47393799 0.81628609]	[315.9574585 357.19192505 0.91932112]	[315.97299194 459.66146851 0.89834172]	[459.72207642 249.38668823 0.83561516]	[480.33648682 354.45794678 0.8822875 ]	[490.50695801 444.44049072 0.8250652 ]	[403.34713745 454.59011841 0.67720199]	[362.26080322 459.66711426 0.67821372]	[375.0269165 618.82684326 0.77763098]	[395.60552979 749.68292236 0.83442944]	[444.35946655 449.44287109 0.6726228 ]	[480.15505981 605.90350342 0.84465742]	[487.96960449 741.92877197 0.79352599]	[372.50042725 167.25721741 0.86129206]	[398.07504272 162.12277222 0.90179187]	[357.04464722 162.10775757 0.65381473]	[418.68710327 154.55271912 0.94371527]	[500.76278687 788.06921387 0.8450489 ]	[5.18709473e+02 7.75354614e+02 7.55658329e-01]	[482.82241821 749.54260254 0.78335142]	[387.94216919 790.79516602 0.80851662]	[375.02648926 788.17926025 0.82188404]	[403.2902832 757.33752441 0.78114378]
[380.21777344 175.08442688 0.94754517]	[393.00900269 254.33535767 0.86830509]	[321.27102661 254.48696899 0.83348906]	[313.45407104 359.56729126 0.89441884]	[313.50427246 459.7048645 0.89183158]	[459.60653687 249.39749146 0.82234508]	[480.19537354 354.50897217 0.8846401 ]	[487.94458008 444.43609619 0.82999384]	[403.25183105 457.14242554 0.68592495]	[359.75570679 459.7388916 0.69319564]	[375.08099365 621.36590576 0.78835398]	[395.59936523 749.71490479 0.83579034]	[441.90353394 449.51473999 0.67012233]	[477.74731445 605.91625977 0.82770836]	[485.39556885 741.99243164 0.81978166]	[367.40838623 167.28686523 0.84840488]	[395.60968018 162.13330078 0.88097346]	[354.58755493 164.73379517 0.66292948]	[418.60864258 154.57174683 0.9279148 ]	[500.77661133 788.10479736 0.82638079]	[5.18678040e+02 7.77839050e+02 7.52906919e-01]	[480.31771851 749.56903076 0.77468503]	[387.93188477 790.82312012 0.81171811]	[375.01345825 788.20849609 0.82866287]	[403.27938843 757.37445068 0.7888419 ]
[380.13473511 175.03552246 0.96297073]	[387.94818115 254.35116577 0.86724508]	[318.77264404 254.50926208 0.85335207]	[310.93807983 357.20077515 0.87935972]	[308.40609741 459.69207764 0.86583853]	[457.13989258 249.39637756 0.81515747]	[477.6812439 354.49188232 0.86098289]	[485.42590332 444.41329956 0.84699076]	[400.83822632 452.02624512 0.68638021]	[359.73284912 457.14901733 0.68699431]	[375.0057373 621.32519531 0.77764887]	[395.5871582 749.75268555 0.82873201]	[441.84988403 444.39001465 0.68214029]	[475.09500122 600.87139893 0.73122525]	[482.93612671 744.47058105 0.83025742]	[364.79684448 167.26651001 0.85521871]	[393.06515503 159.63423157 0.85831761]	[354.53051758 167.30053711 0.62318736]	[416.10089111 154.58088684 0.90691167]	[500.74230957 788.14508057 0.80596089]	[5.16185669e+02 7.77870605e+02 7.42513478e-01]	[480.1937561 749.61151123 0.76501274]	[387.92327881 790.79925537 0.82081705]	[374.99707031 788.19744873 0.82959807]	[403.28741455 759.89898682 0.78903425]
[377.6887207 174.98077393 0.96209329]	[385.37487793 254.37197876 0.88026333]	[318.67294312 254.53092957 0.87150216]	[308.34124756 357.22375488 0.85925424]	[300.76535034 459.73529053 0.88459885]	[454.64517212 251.8276062 0.80771017]	[475.14334106 354.50317383 0.84647167]	[485.37921143 444.4262085 0.84932733]	[400.79763794 452.00738525 0.69097084]	[359.68939209 457.12420654 0.6874972 ]	[372.54693604 621.35687256 0.78345031]	[395.57693481 749.77288818 0.82734567]	[441.83328247 444.37713623 0.67970568]	[467.49688721 603.38964844 0.781501 ]	[482.88473511 747.12115479 0.86583626]	[362.23922729 164.72146606 0.87080473]	[390.42510986 159.58502197 0.847049 ]	[352.00299072 164.72416687 0.59830344]	[413.49026489 154.58094788 0.88618338]	[498.14239502 788.1897583 0.82707286]	[5.11030548e+02 7.80460938e+02 7.65798271e-01]	[480.17700195 752.21960449 0.77549392]	[387.95056152 790.76464844 0.82901126]	[375.01605225 788.18249512 0.84241033]	[403.25021362 762.42871094 0.77975476]
[377.57879639 174.95497131 0.95546269]	[382.84194946 254.34494019 0.88805234]	[318.60092163 254.50411987 0.87796402]	[303.21881104 357.20535278 0.87877262]	[300.6348877 459.71478271 0.8982206 ]	[452.02462769 249.40354919 0.79790264]	[472.51101685 354.54797363 0.84831083]	[482.95913696 444.43869019 0.8600713 ]	[400.79516602 452.04885864 0.69276553]	[359.70874023 457.17797852 0.69453424]	[374.97348022 621.33599854 0.78223681]	[395.56890869 752.23748779 0.81197309]	[441.81112671 446.88174438 0.68029547]	[464.93499756 603.35675049 0.80616832]	[482.76220703 749.54736328 0.88304889]	[359.76092529 164.67990112 0.88466012]	[385.37579346 159.55476379 0.85439366]	[349.38113403 164.64607239 0.56059003]	[408.43103027 154.57228088 0.87218338]	[493.12176514 788.22186279 0.79878116]	[5.06012787e+02 7.80476685e+02 7.75054991e-01]	[4.77642426e+02 7.54773743e+02 7.46073425e-01]	[390.42977905 790.70825195 0.83917159]	[375.01577759 788.14526367 0.84570473]	[4.00858246e+02 7.64967529e+02 7.59732366e-01]
[377.50097656 174.9563446 0.9442904 ]	[382.73062134 254.35160828 0.89946806]	[316.16397095 254.53684998 0.87930167]	[300.69812012 357.20944214 0.89345878]	[298.17810059 459.72207642 0.917611 ]	[449.44302368 251.85531616 0.80340457]	[467.49609375 356.99154663 0.86923814]	[482.88946533 446.91427612 0.87043941]	[400.76068115 454.57815552 0.70086515]	[359.68380737 459.65362549 0.70355004]	[372.50234985 618.81384277 0.76573914]	[395.53555298 752.27313232 0.80537707]	[441.76565552 446.94046021 0.68167526]	[462.44308472 603.50189209 0.8358078 ]	[482.73318481 749.7454834 0.87637842]	[359.65951538 164.70028687 0.89705938]	[382.85180664 159.53855896 0.86763972]	[344.24356079 164.64968872 0.6268 ]	[405.82400513 154.51686096 0.88368398]	[498.15686035 788.23797607 0.81284034]	[5.08541870e+02 7.82965454e+02 7.75872409e-01]	[4.75170227e+02 7.64964478e+02 7.39579856e-01]	[387.94589233 790.78393555 0.81077957]	[374.97787476 788.21472168 0.827232 ]	[4.00816589e+02 7.65002686e+02 7.64665902e-01]
[375.07409668 174.97624207 0.93466651]	[380.31686401 254.37986755 0.91294312]	[316.11618042 254.5786438 0.88058472]	[300.62332153 357.21539307 0.90540695]	[298.07492065 459.79962158 0.93252391]	[446.91870117 251.88000488 0.8135401 ]	[467.41644287 356.97702026 0.86486232]	[482.79986572 446.93768311 0.87437177]	[400.69873047 454.60668945 0.70541942]	[359.63452148 459.69470215 0.71133578]	[372.47262573 621.39691162 0.78736699]	[395.5581665 752.29699707 0.80588245]	[441.70578003 449.44259644 0.68162447]	[462.39022827 603.48937988 0.84563696]	[480.36856079 752.21350098 0.85564435]	[359.59094238 164.72911072 0.90151179]	[382.79385376 159.54154968 0.87758446]	[341.76315308 167.24537659 0.65684789]	[403.34915161 154.55963135 0.88923824]	[495.61517334 788.17016602 0.81399029]	[5.08449341e+02 7.82949402e+02 7.82538295e-01]	[475.09646606 767.60968018 0.77481848]	[387.92443848 790.74005127 0.83492589]	[372.54656982 788.18505859 0.83937711]	[400.84362793 765.04656982 0.76702672]
[374.99902344 175.00021362 0.91897273]	[380.28405762 254.4198761 0.92567241]	[316.05581665 256.97817993 0.88039601]	[298.18933105 359.62197876 0.92133361]	[295.58575439 462.19607544 0.92391789]	[446.92010498 251.92346191 0.81947541]	[464.95953369 357.01776123 0.87260675]	[482.71609497 446.95825195 0.87830925]	[400.63934326 457.13348389 0.72026181]	[359.59552002 459.74200439 0.72494066]	[369.90698242 621.35308838 0.78142625]	[395.56472778 754.78771973 0.80397844]	[439.31103516 452.00827026 0.68499523]	[462.26464844 605.95214844 0.85752892]	[480.2928772 757.36694336 0.82510245]	[357.2366333 167.23204041 0.90617102]	[382.71676636 159.57481384 0.88120538]	[341.7288208 169.75540161 0.68878782]	[403.2729187 157.00743103 0.88887316]	[493.1144104 790.60870361 0.79285222]	[505.96520996 785.52069092 0.81383795]	[4.72541992e+02 7.70254395e+02 7.34826565e-01]	[387.88330078 790.75006104 0.84135467]	[372.52850342 788.19171143 0.84138674]	[400.85614014 767.52661133 0.78260863]
[372.51315308 175.08712769 0.88992417]	[380.24423218 254.45387268 0.93430865]	[316.00708008 257.01544189 0.8796258 ]	[298.16748047 359.65386963 0.9169367 ]	[295.52920532 462.19528198 0.91997802]	[444.41619873 251.96153259 0.83193934]	[464.9213562 357.0184021 0.87751883]	[480.37573242 452.00698853 0.87100428]	[398.26934814 454.6395874 0.71865439]	[357.22433472 459.70608521 0.72263867]	[367.38711548 621.34136963 0.77811491]	[395.58184814 754.7387085 0.80530161]	[439.26620483 449.49038696 0.68618101]	[459.85180664 605.96862793 0.86282218]	[480.18237305 759.94915771 0.80571979]	[357.18566895 169.72755432 0.91476673]	[380.28890991 162.13955688 0.89080787]	[339.31677246 169.8263092 0.73801231]	[400.83337402 157.08255005 0.8924033 ]	[4.87935699e+02 7.90735474e+02 7.82602072e-01]	[503.42391968 788.00561523 0.83967733]	[4.67483429e+02 7.72718750e+02 7.24084914e-01]	[387.94024658 790.74829102 0.84418416]	[374.99450684 788.18591309 0.84331423]	[403.25360107 765.05792236 0.76772553]
[369.93002319 177.50288391 0.86878085]	[380.21606445 254.51885986 0.93884528]	[315.96810913 257.09158325 0.87463272]	[298.08517456 359.71279907 0.9147172 ]	[295.48114014 462.32180786 0.91510439]	[444.37133789 254.37806702 0.84867847]	[464.90106201 357.08810425 0.88531214]	[480.34915161 454.56634521 0.87287331]	[400.61373901 457.1656189 0.72989011]	[359.5675354 459.76867676 0.72800219]	[367.41821289 621.32769775 0.76758671]	[395.59390259 752.25750732 0.81413889]	[439.2875061 452.04891968 0.69239229]	[459.76885986 608.61816406 0.83930725]	[480.12289429 764.95422363 0.81392765]	[357.11895752 169.76821899 0.92185223]	[380.20483398 164.69717407 0.90330076]	[339.26638794 169.85533142 0.69940966]	[400.79290771 159.58265686 0.89482236]	[482.86737061 793.2409668 0.79639924]	[503.26538086 788.14904785 0.83741868]	[4.67470276e+02 7.72766418e+02 7.03434169e-01]	[390.43466187 790.78863525 0.8338722 ]	[375.0355835 788.20275879 0.84736538]	[4.03264618e+02 7.64975586e+02 7.64447510e-01]
[367.3973999 177.57200623 0.85665387]	[380.18215942 256.96206665 0.9397459 ]	[315.94830322 257.18963623 0.86192101]	[298.07034302 362.25643921 0.89413768]	[295.45968628 462.41125488 0.89964658]	[444.30731201 254.45697021 0.86614782]	[464.86340332 357.1512146 0.8931492 ]	[480.30609131 457.11349487 0.88814533]	[398.17218018 459.68270874 0.7349962 ]	[357.15411377 462.26174927 0.72787267]	[367.394104 623.83837891 0.77816594]	[395.6156311 752.21685791 0.81642866]	[439.15151978 454.59936523 0.68697673]	[459.67807007 616.25018311 0.81501114]	[477.62332153 767.61199951 0.81554401]	[357.0769043 169.82525635 0.9271999 ]	[380.14868164 167.21958923 0.91548723]	[339.22164917 172.26837158 0.70392966]	[400.71124268 162.13339233 0.90354669]	[4.80328735e+02 7.95889587e+02 7.61209190e-01]	[500.73867798 790.73309326 0.801543 ]	[4.64907471e+02 7.77830078e+02 7.15382576e-01]	[387.94491577 793.23962402 0.80767363]	[375.01290894 790.59362793 0.83199716]	[403.29968262 762.46252441 0.76983219]
[367.35009766 177.62602234 0.85182816]	[380.11819458 257.072052 0.94600213]	[313.5418396 259.68283081 0.8452974 ]	[298.04153442 367.39746094 0.8778376 ]	[295.43206787 464.9335022 0.86798728]	[441.83520508 254.56854248 0.88815945]	[464.84762573 359.61828613 0.89346993]	[480.2635498 459.59646606 0.90207791]	[398.13180542 459.71865845 0.73392349]	[357.12854004 462.28390503 0.72380573]	[369.9072876 623.99200439 0.77212936]	[395.57946777 752.18041992 0.81729263]	[439.10327148 454.64123535 0.67814142]	[459.64291382 618.81384277 0.81149203]	[472.54907227 770.13842773 0.79776394]	[357.06573486 172.2409668 0.93798208]	[380.11642456 169.73059082 0.93155605]	[339.22061157 172.32568359 0.69668502]	[400.65026855 167.2118988 0.91030818]	[4.80248505e+02 7.98356201e+02 7.61456370e-01]	[498.20834351 790.75579834 0.79196954]	[4.62382935e+02 7.80458069e+02 7.51123190e-01]	[390.44918823 793.28619385 0.80016059]	[375.0284729 790.62280273 0.8321684 ]	[4.03266632e+02 7.59924133e+02 7.59310961e-01]
[364.87609863 182.62756348 0.84177524]	[377.74069214 257.16998291 0.93780768]	[313.51617432 262.20834351 0.82859641]	[298.02960205 369.93579102 0.8756935 ]	[295.39846802 467.43991089 0.85001397]	[441.81643677 257.00064087 0.89322269]	[462.41595459 359.79193115 0.88228542]	[480.19525146 459.68878174 0.90598595]	[398.05047607 459.784729 0.716268 ]	[357.06866455 462.3659668 0.70073456]	[372.49017334 626.53344727 0.77363986]	[395.60391235 752.21447754 0.81976599]	[436.65072632 457.14437866 0.66835892]	[457.16104126 621.35321045 0.8138904 ]	[467.46392822 770.27111816 0.79435724]	[357.06027222 172.34934998 0.95935863]	[380.084198 169.85089111 0.94627482]	[339.23178101 172.46725464 0.69696474]	[400.63580322 167.30656433 0.92414153]	[4.77644867e+02 8.03464417e+02 7.53464997e-01]	[4.93047729e+02 7.93309814e+02 7.53136814e-01]	[4.62292053e+02 7.85517944e+02 7.26294219e-01]	[3.87950958e+02 7.93335388e+02 7.82951772e-01]	[375.01147461 790.63848877 0.81530434]	[403.29595947 759.95349121 0.7622171 ]
[364.84637451 185.22976685 0.84158403]	[377.70727539 259.66485596 0.92793024]	[313.46832275 267.27154541 0.80869192]	[298.02383423 372.47784424 0.87607032]	[293.02227783 470.02761841 0.84008855]	[441.79989624 257.11730957 0.89020842]	[462.38494873 362.20254517 0.88135052]	[480.16992188 462.19818115 0.91105586]	[398.02392578 462.28140259 0.70843828]	[357.05465698 464.86141968 0.6900776 ]	[369.93865967 626.60015869 0.76336914]	[395.63772583 752.27984619 0.8120662 ]	[436.61071777 459.6774292 0.66495681]	[454.60006714 624.00048828 0.81631082]	[462.45529175 772.81463623 0.79813671]	[357.03799438 172.44647217 0.95976615]	[377.75137329 172.30981445 0.95732534]	[339.18508911 174.92245483 0.74979168]	[400.61871338 169.85960388 0.94589031]	[4.75110443e+02 8.03562561e+02 7.42519975e-01]	[4.87957581e+02 7.95818054e+02 7.47518063e-01]	[4.59738068e+02 7.88070740e+02 7.44385362e-01]	[3.87948761e+02 7.93327576e+02 7.74324059e-01]	[375.00610352 790.63757324 0.80800241]	[4.03330963e+02 7.62505676e+02 7.51505375e-01]
[364.78457642 190.29951477 0.86757803]	[377.70089722 264.74853516 0.90103495]	[313.47213745 269.9203186 0.81938243]	[298.01547241 375.06600952 0.90106988]	[292.96508789 475.08856201 0.83990431]	[441.7975769 259.64065552 0.87555426]	[462.37838745 364.7835083 0.86871517]	[480.13092041 462.3085022 0.90180343]	[395.55657959 464.83157349 0.68318409]	[354.58959961 467.46563721 0.66253656]	[372.54476929 629.09289551 0.74188817]	[395.63430786 752.29730225 0.80642909]	[434.08276367 459.787323 0.65899533]	[449.47418213 624.03363037 0.80900133]	[462.28924561 780.4418335 0.81160462]	[356.96310425 174.90789795 0.94246173]	[377.70602417 172.43025208 0.97241223]	[339.17330933 177.50875854 0.52572626]	[400.61755371 172.3631134 0.96525145]	[4.69997131e+02 8.08538208e+02 6.90245271e-01]	[4.85420349e+02 8.00946838e+02 7.14527786e-01]	[4.57199402e+02 7.90670959e+02 7.56917238e-01]	[3.87957214e+02 7.93258423e+02 7.83027530e-01]	[375.00942993 790.59521484 0.81431568]	[4.03331543e+02 7.64969299e+02 7.19342291e-01]
[362.31674194 192.85816956 0.91366136]	[377.67108154 269.92745972 0.90425718]	[313.43362427 274.87246704 0.83565795]	[295.64834595 377.64587402 0.92544305]	[292.92382812 477.71008301 0.85796148]	[441.77044678 264.76806641 0.83762103]	[462.37844849 372.50518799 0.85704482]	[477.74179077 462.44006348 0.8884728 ]	[395.51119995 467.46203613 0.66484666]	[354.56774902 475.08300781 0.66074479]	[372.52954102 631.67364502 0.75116307]	[395.61056519 752.27996826 0.805821 ]	[434.0585022 464.83065796 0.65296072]	[444.43408203 629.10095215 0.80325091]	[459.83630371 785.50488281 0.80643612]	[354.5617981 175.07055664 0.91434765]	[377.68286133 174.94535828 0.96943319]	[339.13208008 177.56787109 0.51067412]	[398.28555298 174.91601562 0.96344626]	[4.62265137e+02 8.08611572e+02 6.54977262e-01]	[4.80279144e+02 8.06046082e+02 7.07211256e-01]	[4.57204926e+02 7.90770691e+02 6.78380370e-01]	[3.90459076e+02 7.93310547e+02 7.57580459e-01]	[375.02783203 790.63977051 0.80061561]	[4.03328186e+02 7.62470520e+02 7.03828335e-01]
[362.24813843 192.98188782 0.9384371 ]	[377.66403198 274.87371826 0.9269796 ]	[313.39709473 275.07937622 0.84036052]	[295.65267944 380.19754028 0.91719085]	[292.87768555 480.31567383 0.87244856]	[441.76397705 269.89767456 0.83952528]	[462.36157227 375.09963989 0.87863421]	[477.6907959 467.40911865 0.85746574]	[395.50845337 475.14111328 0.66406846]	[354.54406738 480.18197632 0.66173995]	[375.07077026 641.91186523 0.78771687]	[395.59942627 754.80096436 0.80339646]	[434.07620239 469.98895264 0.6487543 ]	[444.37719727 636.72576904 0.79737848]	[459.80435181 788.06829834 0.83947515]	[354.49963379 177.59286499 0.88091707]	[377.63964844 175.06480408 0.94948685]	[339.10153198 180.13615417 0.49160627]	[398.26675415 175.03617859 0.95599288]	[4.64843506e+02 8.08733582e+02 7.01033950e-01]	[4.80358063e+02 8.08527283e+02 7.54715145e-01]	[4.54610870e+02 7.95791992e+02 6.56554937e-01]	[3.87872253e+02 7.93223694e+02 7.87729979e-01]	[374.97631836 788.22851562 0.80809653]	[4.03297028e+02 7.65012817e+02 7.20866919e-01]
[362.23620605 195.42454529 0.93268883]	[377.67004395 274.98806763 0.93523777]	[313.41647339 277.54882812 0.84764796]	[297.9942627 382.72259521 0.90335381]	[290.44876099 482.90579224 0.86242169]	[441.72711182 272.44332886 0.85524106]	[462.34347534 377.57446289 0.89662421]	[477.6421814 475.12612915 0.83716083]	[393.03948975 477.65246582 0.66440403]	[354.50048828 480.23059082 0.66854292]	[375.05291748 644.35357666 0.79800975]	[395.60559082 752.25952148 0.79902583]	[431.52209473 472.53924561 0.64019108]	[441.90737915 636.76220703 0.81257766]	[459.64575195 788.21447754 0.83527863]	[354.52053833 182.62530518 0.86606663]	[377.62145996 177.58683777 0.92665803]	[339.09906006 182.6943512 0.56855631]	[398.23181152 177.53414917 0.93197876]	[4.64837463e+02 8.13809021e+02 7.24358737e-01]	[4.80327850e+02 8.11144409e+02 8.08715641e-01]	[4.46934326e+02 8.00951416e+02 6.65625095e-01]	[3.87942139e+02 7.93301331e+02 7.61202216e-01]	[3.74996643e+02 7.90602173e+02 7.76232243e-01]	[4.03313660e+02 7.59942871e+02 6.79980993e-01]
[362.26348877 195.62963867 0.90406847]	[377.64794922 277.51831055 0.93773711]	[313.40911865 280.12976074 0.83153403]	[298.00299072 387.85687256 0.87671793]	[290.45166016 482.97167969 0.84632987]	[441.67675781 275.01968384 0.87988526]	[462.34796143 380.11581421 0.90460098]	[477.61190796 480.1940918 0.87100303]	[392.97039795 480.23846436 0.67232943]	[352.02810669 482.80239868 0.66732186]	[375.05957031 641.87353516 0.77401656]	[395.62026978 752.19622803 0.79900241]	[428.93475342 477.63739014 0.6415444 ]	[441.85336304 639.32727051 0.82871532]	[457.2197876 790.69177246 0.80201185]	[354.53662109 190.25019836 0.88760078]	[377.62875366 182.7063446 0.90345919]	[339.08752441 190.39852905 0.6658746 ]	[398.22924805 180.12976074 0.91206259]	[4.62303772e+02 8.16334961e+02 7.13274896e-01]	[4.80218781e+02 8.11229248e+02 7.97038794e-01]	[4.49434082e+02 8.06050659e+02 6.29295170e-01]	[3.87924133e+02 7.95845154e+02 7.23690569e-01]	[3.72514801e+02 7.90668823e+02 7.39400625e-01]	[4.03354889e+02 7.57356506e+02 6.80419266e-01]
[362.21136475 198.13427734 0.88909358]	[377.61776733 277.64837646 0.93540037]	[313.40234375 282.72479248 0.81206971]	[295.65063477 392.9979248 0.87591791]	[290.43096924 485.46313477 0.8313936 ]	[441.67953491 275.11517334 0.88430095]	[462.31539917 380.25357056 0.90265465]	[477.59796143 480.35842896 0.87916899]	[390.43136597 480.28787231 0.68174821]	[351.93881226 482.85958862 0.67215091]	[377.52722168 641.91125488 0.77291059]	[395.59854126 752.22167969 0.80175018]	[426.41012573 477.68682861 0.65523857]	[441.77856445 644.3404541 0.86132026]	[4.57087585e+02 7.95791748e+02 7.71973014e-01]	[354.50149536 190.35346985 0.89510751]	[377.62365723 190.24343872 0.92035776]	[339.09136963 192.82296753 0.55664343]	[398.22537231 187.77380371 0.91727638]	[4.62388702e+02 8.21457275e+02 7.04565227e-01]	[4.80202179e+02 8.13736755e+02 7.95550287e-01]	[4.44368317e+02 8.08699402e+02 6.65563941e-01]	[3.90449249e+02 7.95844849e+02 7.20253766e-01]	[3.74985992e+02 7.90668030e+02 7.46914327e-01]	[4.03283203e+02 7.57381470e+02 6.65381193e-01]
[362.22567749 203.13494873 0.86501759]	[377.58190918 280.1569519 0.92042768]	[310.95025635 287.80062866 0.79741436]	[295.64880371 395.55355835 0.89630342]	[290.38912964 487.96624756 0.82025898]	[439.31466675 277.58734131 0.88828695]	[462.30841064 385.36264038 0.86827391]	[475.13116455 482.90829468 0.86911923]	[387.90783691 480.2918396 0.68460727]	[349.45239258 482.86026001 0.67252803]	[377.53567505 641.80822754 0.76789737]	[395.62307739 752.19165039 0.80867749]	[423.90692139 477.71038818 0.66393185]	[441.78991699 644.37158203 0.85539865]	[4.54589600e+02 7.98436218e+02 7.60284364e-01]	[354.51010132 192.82165527 0.91158366]	[377.61682129 190.36199951 0.93215263]	[339.08670044 192.98228455 0.59028649]	[398.22869873 190.32527161 0.93507016]	[4.62238190e+02 8.29081482e+02 7.16451049e-01]	[4.77736206e+02 8.21490479e+02 7.20259070e-01]	[4.41850372e+02 8.11139404e+02 6.94827437e-01]	[3.93017975e+02 7.98433472e+02 7.04760969e-01]	[3.75048340e+02 7.90755493e+02 7.38759220e-01]	[4.03252899e+02 7.57370117e+02 6.78646922e-01]
[362.25308228 205.75318909 0.86059934]	[377.61022949 282.73532104 0.90303099]	[310.97589111 290.36010742 0.80187368]	[295.65325928 395.63110352 0.90493798]	[287.84561157 490.57174683 0.81208211]	[441.69403076 280.11224365 0.87796921]	[462.27984619 390.4972229 0.86696148]	[472.54089355 485.43209839 0.83409131]	[385.36474609 480.30236816 0.68102181]	[346.86593628 482.85565186 0.66823524]	[377.54342651 641.8717041 0.77040541]	[395.62780762 752.25476074 0.81154734]	[423.82067871 480.17965698 0.66429639]	[441.76159668 644.49530029 0.85689974]	[4.49467743e+02 8.06098999e+02 7.77053237e-01]	[354.51953125 192.9180603 0.92882633]	[377.64077759 192.82702637 0.95194477]	[339.10153198 195.42251587 0.5305109 ]	[398.23535156 192.81370544 0.95257986]	[4.62273071e+02 8.31646973e+02 7.06216514e-01]	[4.77683167e+02 8.29070007e+02 7.53715873e-01]	[4.39293518e+02 8.11317810e+02 6.71222210e-01]	[3.90494019e+02 7.98396851e+02 6.87486410e-01]	[3.75029633e+02 7.90726624e+02 7.34830260e-01]	[4.03266876e+02 7.59921326e+02 7.05205262e-01]
[362.23370361 210.77476501 0.88301182]	[377.60733032 287.81011963 0.89002216]	[313.40127563 290.45214844 0.80970567]	[295.61364746 398.13967896 0.92728186]	[285.25100708 493.11026001 0.81450772]	[441.69122314 280.23937988 0.86126 ]	[462.24713135 392.98937988 0.87358177]	[470.02584839 487.96408081 0.81884527]	[385.32727051 482.82675171 0.68898833]	[344.34967041 482.91616821 0.66805965]	[377.53451538 644.53240967 0.78066337]	[395.60113525 752.2376709 0.81881601]	[423.77819824 480.29364014 0.6792841 ]	[441.69891357 647.08953857 0.85415125]	[4.46886566e+02 8.08608093e+02 8.06943059e-01]	[354.49154663 193.03712463 0.9311071 ]	[377.63964844 192.9173584 0.96951973]	[339.10220337 195.57495117 0.47651866]	[398.26470947 192.95614624 0.96992594]	[4.62241180e+02 8.31723450e+02 7.60849893e-01]	[4.77616058e+02 8.29127380e+02 8.07061195e-01]	[4.39225098e+02 8.13814697e+02 6.80903792e-01]	[3.87922577e+02 7.95876404e+02 6.89480841e-01]	[3.74988495e+02 7.90681274e+02 7.33438969e-01]	[4.03248566e+02 7.57362183e+02 7.19612300e-01]
[362.2015686 213.28692627 0.9135406 ]	[377.5982666 290.40460205 0.89521998]	[310.98049927 292.9437561 0.8181091 ]	[295.55831909 398.21450806 0.9411068 ]	[282.72647095 498.13540649 0.83791173]	[441.69458008 285.25415039 0.84119952]	[462.20550537 395.62780762 0.8940264 ]	[467.49926758 493.08599854 0.81479478]	[385.29351807 482.89938354 0.68975288]	[344.3237915 485.43017578 0.66690606]	[377.49423218 646.96533203 0.77786481]	[395.56863403 752.27697754 0.81119293]	[421.38989258 482.76760864 0.68674117]	[441.66186523 649.61114502 0.8333537 ]	[4.44423248e+02 8.08722229e+02 8.07429194e-01]	[354.44921875 195.48153687 0.92066741]	[377.61175537 193.03968811 0.96745813]	[339.08666992 198.01599121 0.42234597]	[398.26071167 195.37358093 0.97353363]	[4.59743011e+02 8.34357422e+02 7.82528281e-01]	[4.75120117e+02 8.31674133e+02 8.22781324e-01]	[4.39211365e+02 8.16344910e+02 6.69362783e-01]	[3.87914429e+02 7.98438110e+02 6.85641527e-01]	[3.72532104e+02 7.90742676e+02 7.31234431e-01]	[4.00841064e+02 7.59875488e+02 7.26760209e-01]
[359.79650879 213.38130188 0.94036484]	[377.5763855 292.93554688 0.90695751]	[310.95657349 293.01318359 0.82069236]	[295.52182007 398.26455688 0.94923627]	[280.24688721 500.67651367 0.8678875 ]	[441.68740845 287.88751221 0.83144361]	[462.17944336 398.03170776 0.89331126]	[467.42190552 498.16296387 0.84821731]	[382.80606079 485.39926147 0.69955105]	[341.80151367 487.95553589 0.67107934]	[372.54656982 649.57757568 0.74589342]	[395.5559082 752.27032471 0.82301801]	[421.34213257 482.82427979 0.6992138 ]	[439.26281738 652.19152832 0.82053477]	[444.3692627 811.18017578 0.81495905]	[352.00875854 195.56834412 0.90587598]	[377.58718872 195.45761108 0.96382922]	[339.06582642 198.05960083 0.37260249]	[398.28048706 195.49026489 0.96771407]	[4.59822449e+02 8.36935059e+02 7.74269938e-01]	[4.75128723e+02 8.31784485e+02 8.25253367e-01]	[4.39167023e+02 8.21460388e+02 6.67840242e-01]	[3.82841614e+02 7.98442200e+02 6.69946313e-01]	[3.69889130e+02 7.90750000e+02 7.12411284e-01]	[4.00866150e+02 7.59910095e+02 7.36587703e-01]
[359.8053894 213.45350647 0.94776469]	[377.56365967 295.40020752 0.91597861]	[310.95083618 295.48358154 0.82792979]	[295.5 400.67251587 0.94337595]	[280.12258911 500.88613892 0.90339917]	[439.30072021 292.92523193 0.8375051 ]	[459.85543823 398.14797974 0.90769905]	[467.39389038 500.65408325 0.8679328 ]	[382.7388916 490.4954834 0.69377226]	[341.75170898 493.07714844 0.67638803]	[369.89450073 649.6182251 0.73593462]	[393.04064941 752.30633545 0.80265945]	[421.2875061 485.40414429 0.6849122 ]	[439.24514771 657.2802124 0.81591368]	[4.44341064e+02 8.11244385e+02 8.05739880e-01]	[351.98760986 198.00788879 0.88581985]	[377.59902954 195.53245544 0.95327705]	[339.0486145 198.14070129 0.4206484 ]	[398.26776123 195.57846069 0.95373386]	[4.59744934e+02 8.39445435e+02 7.51321018e-01]	[4.75102417e+02 8.31840210e+02 8.04229796e-01]	[4.39147919e+02 8.24016174e+02 6.56003535e-01]	[3.82817108e+02 7.98402588e+02 7.01962948e-01]	[3.67371155e+02 7.90740845e+02 7.24871874e-01]	[4.00809692e+02 7.59916016e+02 7.35213637e-01]
[359.80010986 215.90765381 0.95706636]	[377.57113647 295.49172974 0.92667007]	[310.95013428 295.63272095 0.83530354]	[295.45773315 403.28323364 0.9042291 ]	[277.72494507 503.35244751 0.90856278]	[439.27072144 293.02255249 0.85172498]	[459.83456421 400.6210022 0.91718829]	[464.93252563 500.73977661 0.88574028]	[380.32476807 498.1786499 0.70642507]	[341.67739868 498.23666382 0.69568837]	[367.34301758 652.13061523 0.71237749]	[393.05023193 752.253479 0.79799461]	[421.28417969 495.62136841 0.68356657]	[439.15615845 662.36694336 0.80822533]	[4.44322113e+02 8.16322388e+02 7.77111292e-01]	[351.99298096 200.58821106 0.86606151]	[377.5914917 198.03448486 0.93306959]	[339.04846191 200.65852356 0.4465535 ]	[398.22671509 198.04170227 0.93306255]	[4.59690948e+02 8.47070740e+02 7.77869880e-01]	[4.75089050e+02 8.36865479e+02 7.95168281e-01]	[4.39187988e+02 8.29207092e+02 6.75133169e-01]	[3.82820312e+02 8.00968750e+02 6.57441318e-01]	[3.67345306e+02 7.90786865e+02 6.72641337e-01]	[4.00807709e+02 7.57314270e+02 7.03855574e-01]
[359.78915405 216.00837708 0.94590944]	[377.51052856 295.63543701 0.91634423]	[310.89144897 298.13592529 0.83000958]	[295.42770386 403.3722229 0.88407862]	[277.70809937 503.46734619 0.89835072]	[439.23181152 295.52099609 0.87380272]	[459.83206177 400.74917603 0.91256368]	[464.91195679 500.87506104 0.88883489]	[380.2850647 500.76516724 0.71317661]	[339.25527954 500.81524658 0.70514476]	[362.29931641 649.57879639 0.70984787]	[393.00378418 752.20056152 0.78503376]	[421.25894165 498.23736572 0.68392122]	[439.08181763 664.86254883 0.78697866]	[4.41873535e+02 8.16376709e+02 7.84896612e-01]	[351.97994995 203.21018982 0.84751028]	[377.57388306 200.57780457 0.91675156]	[336.68457031 208.28833008 0.52832538]	[398.20385742 200.61323547 0.91215235]	[4.57132660e+02 8.47187439e+02 7.48924017e-01]	[4.69967133e+02 8.39477722e+02 7.62575328e-01]	[4.39148071e+02 8.29198792e+02 6.93405271e-01]	[3.82766205e+02 8.03555115e+02 6.13746703e-01]	[3.62326691e+02 7.93284180e+02 6.27494752e-01]	[4.00800903e+02 7.54815430e+02 6.90928519e-01]
[359.74514771 216.14639282 0.94053257]	[377.48779297 298.0874939 0.91522622]	[308.38357544 300.68011475 0.81092829]	[295.39035034 408.40887451 0.86269301]	[277.70550537 505.94396973 0.88306224]	[439.21359253 295.5949707 0.882882 ]	[459.82455444 400.83709717 0.90239835]	[464.8951416 503.32977295 0.88445485]	[380.30645752 500.79571533 0.72215927]	[339.27191162 503.28747559 0.71006161]	[362.3203125 652.17321777 0.68603373]	[393.02883911 752.29229736 0.76407778]	[421.27700806 500.70492554 0.69387531]	[436.64437866 664.86315918 0.77176487]	[4.41789673e+02 8.16334961e+02 7.83528507e-01]	[351.91659546 208.35491943 0.8561765 ]	[377.52862549 203.22137451 0.90040195]	[336.65997314 213.33956909 0.53616482]	[398.17404175 205.75456238 0.91069031]	[4.52013062e+02 8.49616394e+02 7.22720683e-01]	[4.64915222e+02 8.41985474e+02 7.41682649e-01]	[4.39079865e+02 8.29183411e+02 6.50908172e-01]	[3.80163574e+02 8.06074890e+02 5.87310672e-01]	[3.59787964e+02 7.93318970e+02 6.10583067e-01]	[4.00851929e+02 7.57360840e+02 6.77345335e-01]
[359.70480347 218.65740967 0.91752928]	[375.09500122 300.63275146 0.89670032]	[305.84811401 303.28884888 0.79290223]	[293.01608276 413.52310181 0.86162043]	[277.65383911 508.53134155 0.87030941]	[439.22338867 298.09155273 0.88714218]	[459.80932617 405.82247925 0.87916851]	[464.87115479 503.41177368 0.88160163]	[380.25088501 503.402771 0.71867383]	[339.20852661 505.92553711 0.70161748]	[362.32452393 667.60894775 0.73662269]	[393.06439209 752.23571777 0.77619582]	[421.23419189 503.29550171 0.69458097]	[436.55102539 667.63983154 0.77873516]	[4.41714539e+02 8.24059143e+02 7.80741453e-01]	[349.39108276 210.90863037 0.87392056]	[375.12640381 208.33422852 0.89506626]	[336.59194946 213.491745 0.58533788]	[398.12911987 210.85360718 0.93213356]	[4.52057312e+02 8.52199219e+02 7.14695811e-01]	[4.64923431e+02 8.47145630e+02 7.69252598e-01]	[4.36621826e+02 8.31834839e+02 6.27345145e-01]	[3.80277100e+02 8.03512817e+02 5.98651290e-01]	[3.62307281e+02 7.93241577e+02 6.13887191e-01]	[4.00850037e+02 7.54755188e+02 6.92698240e-01]
[359.69091797 223.66868591 0.8989203 ]	[375.07458496 303.23986816 0.8691113 ]	[305.83215332 308.40548706 0.79010403]	[293.01980591 416.10061646 0.87737584]	[277.61138916 516.11328125 0.8706274 ]	[439.21273804 298.23519897 0.87073237]	[459.82791138 408.4440918 0.87314421]	[464.84472656 505.95907593 0.86119103]	[380.28216553 505.95446777 0.70710939]	[339.23352051 508.48330688 0.69493914]	[367.33651733 670.1920166 0.76845378]	[393.07366943 754.78460693 0.77595872]	[421.26254272 503.40734863 0.69632876]	[436.5406189 670.1619873 0.76597285]	[4.41660156e+02 8.29096375e+02 8.05381000e-01]	[349.36572266 213.35018921 0.88602841]	[375.10134888 210.89445496 0.90564328]	[336.54098511 213.55888367 0.56655586]	[398.1199646 213.3253479 0.94634032]	[4.54605743e+02 8.52402161e+02 7.13830292e-01]	[4.67393585e+02 8.49683838e+02 7.85613000e-01]	[4.36546631e+02 8.36891357e+02 6.12318754e-01]	[3.80237701e+02 8.03561768e+02 5.91381073e-01]	[3.62274994e+02 7.93268677e+02 6.10209048e-01]	[4.00834717e+02 7.59878357e+02 7.21155882e-01]
[359.68798828 226.26705933 0.90078294]	[375.07550049 305.83435059 0.85578537]	[308.33468628 313.41265869 0.79775238]	[295.41345215 418.62051392 0.91292471]	[277.62927246 516.19287109 0.8791824 ]	[439.17779541 300.6862793 0.8611421 ]	[459.83868408 413.50619507 0.8674885 ]	[464.84799194 508.5295105 0.84179449]	[380.29772949 508.52496338 0.69790184]	[339.26638794 511.07208252 0.6857692 ]	[369.90011597 680.32910156 0.79016966]	[393.07733154 757.36206055 0.7630403 ]	[421.25646973 505.9407959 0.68716729]	[434.02087402 675.22961426 0.73810965]	[4.39304077e+02 8.29262329e+02 8.06680202e-01]	[346.86529541 213.43907166 0.90082425]	[375.11462402 213.33517456 0.92293078]	[336.55358887 215.9932251 0.48678175]	[398.12454224 213.40974426 0.95193243]	[4.49484863e+02 8.57375366e+02 6.85696602e-01]	[4.62423676e+02 8.52169800e+02 7.86789715e-01]	[4.34091156e+02 8.41992554e+02 6.13421977e-01]	[3.80242004e+02 8.08599243e+02 5.45985878e-01]	[3.62274811e+02 7.95814270e+02 5.82010448e-01]	[4.00811554e+02 7.62438049e+02 7.06309378e-01]
[359.66323853 231.29547119 0.92016101]	[375.07669067 310.90155029 0.86038756]	[308.36904907 313.50302124 0.80851477]	[295.42514038 418.69589233 0.92271835]	[277.64044189 518.76843262 0.89429808]	[439.18728638 303.21798706 0.84292072]	[459.84146118 413.58666992 0.86909163]	[464.82223511 516.12341309 0.85242373]	[380.28179932 511.06109619 0.69837326]	[339.26123047 513.60290527 0.68591762]	[369.9616394 682.8536377 0.804546 ]	[393.0491333 757.36981201 0.76771426]	[421.23760986 508.46389771 0.68416339]	[431.47366333 680.33789062 0.73764867]	[4.39207184e+02 8.31704346e+02 7.97203064e-01]	[346.84765625 213.5428009 0.90701938]	[375.11508179 213.43771362 0.93909955]	[336.56515503 216.11407471 0.44748604]	[398.12426758 213.5402832 0.95938569]	[4.46867432e+02 8.57450439e+02 6.34966969e-01]	[4.62282715e+02 8.52251587e+02 7.63516486e-01]	[4.31554535e+02 8.44581970e+02 5.94097435e-01]	[3.80283936e+02 8.06044983e+02 6.01886749e-01]	[3.64787506e+02 7.93298767e+02 6.13453031e-01]	[4.00781158e+02 7.59934570e+02 7.08275318e-01]
[359.63787842 231.41693115 0.94116265]	[375.06668091 313.42514038 0.87016344]	[308.36755371 315.95175171 0.81273526]	[295.42333984 418.72967529 0.92405522]	[277.68093872 521.25854492 0.90441954]	[439.18713379 305.79122925 0.82603449]	[459.83511353 416.16262817 0.88396096]	[462.44207764 518.66815186 0.87909889]	[380.25662231 513.57391357 0.69947034]	[339.24343872 513.62719727 0.68534088]	[369.92999268 680.33300781 0.78601146]	[392.9994812 754.74865723 0.78512418]	[421.19805908 508.50790405 0.67953455]	[426.36569214 680.41711426 0.76892644]	[4.39155243e+02 8.34272583e+02 8.22867393e-01]	[346.82073975 215.9961853 0.90469754]	[375.07324219 213.53453064 0.93775773]	[336.57351685 218.57731628 0.47592732]	[398.12304688 215.9183197 0.95987791]	[4.44363892e+02 8.59972046e+02 6.96651518e-01]	[4.62226990e+02 8.52306152e+02 8.10906947e-01]	[4.31497711e+02 8.49625122e+02 6.27036095e-01]	[3.82733063e+02 7.98393127e+02 6.89772606e-01]	[3.67346130e+02 7.90723206e+02 6.96224689e-01]	[4.00753082e+02 7.57306335e+02 7.42776155e-01]
[359.63793945 233.8475647 0.94858897]	[375.11355591 313.49346924 0.88666272]	[308.41323853 315.97476196 0.81355321]	[295.42440796 418.76452637 0.92704397]	[277.68063354 521.36773682 0.92131639]	[439.23114014 308.38528442 0.82565427]	[459.82815552 418.65151978 0.89970684]	[462.43515015 521.16552734 0.90018046]	[380.23574829 516.13696289 0.70923364]	[339.22930908 516.17193604 0.69597417]	[372.52877808 682.86688232 0.81671703]	[392.9984436 759.92718506 0.7609427 ]	[421.1725769 511.07827759 0.68673354]	[428.90710449 685.3973999 0.7799055 ]	[4.39126160e+02 8.36886353e+02 7.94501901e-01]	[346.81430054 216.04457092 0.90035379]	[375.09350586 215.92747498 0.93838608]	[336.56964111 218.62867737 0.42748576]	[398.15719604 215.99617004 0.95827234]	[4.41739197e+02 8.65129517e+02 6.96639836e-01]	[4.59707703e+02 8.54895386e+02 7.75552750e-01]	[4.34019257e+02 8.49756165e+02 6.58404827e-01]	[3.82751251e+02 8.03554688e+02 5.31228006e-01]	[3.64839417e+02 7.93344727e+02 5.68463802e-01]	[4.00701172e+02 7.62483215e+02 7.04644203e-01]
[359.64306641 233.94343567 0.96033144]	[377.48196411 313.53878784 0.89326477]	[308.39898682 316.0184021 0.81752408]	[295.41625977 421.18154907 0.92551845]	[277.69644165 521.41357422 0.92148793]	[439.25082397 310.92193604 0.82527936]	[459.82977295 418.69589233 0.90685976]	[462.43737793 521.20959473 0.90644687]	[380.24465942 516.15679932 0.71240807]	[339.23208618 516.20367432 0.6984545 ]	[372.48419189 685.37945557 0.82618523]	[3.90497101e+02 7.62467163e+02 7.37869382e-01]	[421.1862793 513.57794189 0.68920958]	[426.38000488 685.41046143 0.80197728]	[4.39111633e+02 8.36874817e+02 7.88749814e-01]	[346.82852173 216.13484192 0.89115554]	[375.09481812 216.02470398 0.93678993]	[336.57806396 218.65641785 0.40051681]	[398.15563965 216.0635376 0.95790386]	[4.39258514e+02 8.67632874e+02 7.00816751e-01]	[4.59652588e+02 8.57411621e+02 7.43842661e-01]	[4.31522003e+02 8.49747009e+02 6.68275714e-01]	[3.82854492e+02 7.98410583e+02 4.69357193e-01]	[3.67378479e+02 7.93291809e+02 5.28105319e-01]	[4.00637848e+02 7.64981140e+02 6.61648989e-01]
[359.67877197 234.00588989 0.96816552]	[377.50817871 315.93289185 0.90329421]	[310.87106323 316.03479004 0.81810403]	[295.4276123 421.19830322 0.9307934 ]	[277.71914673 523.79730225 0.92224425]	[439.25891113 313.4286499 0.83444089]	[459.82510376 418.77993774 0.91531003]	[462.41760254 521.29748535 0.91779596]	[380.25967407 516.16943359 0.7168113 ]	[339.24313354 516.21533203 0.70088565]	[367.41867065 682.93920898 0.81573755]	[3.92974121e+02 7.59889893e+02 7.49508262e-01]	[421.20898438 513.6126709 0.6947847 ]	[423.8973999 682.97698975 0.79699022]	[4.36632874e+02 8.36907959e+02 7.73094356e-01]	[346.86938477 218.53459167 0.88341886]	[377.49490356 216.07525635 0.93796659]	[336.60467529 221.09732056 0.35374993]	[398.18441772 216.12008667 0.94820148]	[4.39250122e+02 8.67605591e+02 7.25361526e-01]	[4.57212250e+02 8.57408264e+02 7.62357116e-01]	[4.26420410e+02 8.52181458e+02 6.55747473e-01]	[3.80320892e+02 8.03517883e+02 5.12917876e-01]	[3.62322723e+02 7.93333130e+02 5.56517661e-01]	[4.00681885e+02 7.62451111e+02 6.92032993e-01]
[359.70065308 234.05154419 0.9646647 ]	[377.53756714 315.96331787 0.91049105]	[310.91662598 316.05444336 0.82443762]	[295.43728638 421.24304199 0.92489904]	[280.11593628 523.8682251 0.91072851]	[439.27331543 313.51104736 0.83922172]	[459.84527588 421.20870972 0.91259295]	[462.39541626 521.39916992 0.92027885]	[380.24130249 518.72729492 0.73026216]	[339.23291016 518.77856445 0.71652162]	[367.35494995 685.38079834 0.82648462]	[390.49932861 754.83172607 0.76485962]	[421.19622803 516.20123291 0.70056951]	[423.81643677 682.91644287 0.80297542]	[4.34092682e+02 8.39454407e+02 7.62637138e-01]	[349.38775635 218.60168457 0.87342983]	[377.51498413 216.14237976 0.93314409]	[336.64245605 218.68423462 0.38752982]	[398.22442627 216.1544342 0.946971 ]	[4.39180023e+02 8.70143494e+02 7.21173286e-01]	[4.57086761e+02 8.65057617e+02 7.41808653e-01]	[4.23833496e+02 8.52229675e+02 6.77210569e-01]	[3.82811707e+02 7.95863770e+02 6.20344520e-01]	[3.67396423e+02 7.90723022e+02 6.37898028e-01]	[4.00669983e+02 7.57365906e+02 6.89021885e-01]
[359.73184204 236.42852783 0.9649629 ]	[377.56463623 316.02523804 0.92141008]	[310.93109131 316.13235474 0.83152974]	[295.45291138 421.35848999 0.91964209]	[280.14294434 523.8861084 0.90830594]	[439.28988647 315.96694946 0.85473663]	[459.85476685 421.33044434 0.9025625 ]	[462.3835144 523.8291626 0.9215523]	[380.22860718 518.75384521 0.73674506]	[339.21292114 521.2166748 0.72498798]	[367.37600708 685.46002197 0.81630921]	[393.02038574 752.21862793 0.80313307]	[421.19671631 518.69110107 0.70544171]	[423.82641602 682.95574951 0.7865507 ]	[4.31510498e+02 8.44521729e+02 7.64218032e-01]	[349.46459961 218.67718506 0.86359513]	[377.54058838 218.56060791 0.9279992 ]	[336.71170044 221.18278503 0.38274562]	[398.24511719 218.57310486 0.94037229]	[4.36688934e+02 8.70207153e+02 7.09408522e-01]	[4.52054596e+02 8.67618164e+02 7.21861839e-01]	[4.21301422e+02 8.52314087e+02 7.02407062e-01]	[3.82773682e+02 7.93357178e+02 7.03153372e-01]	[3.67397461e+02 7.90633484e+02 7.03034461e-01]	[4.00702148e+02 7.52249390e+02 7.28496373e-01]
[359.74093628 236.44590759 0.9640854 ]	[377.54385376 316.09823608 0.91884786]	[310.92208862 318.55041504 0.83482146]	[295.44036865 423.85464478 0.89730811]	[280.15579224 523.91748047 0.90276784]	[439.26763916 316.03585815 0.86620408]	[459.85668945 423.7723999 0.89228046]	[462.36401367 523.85186768 0.92108852]	[380.18518066 521.22161865 0.74021196]	[339.17953491 521.25372314 0.73266643]	[367.41586304 685.5411377 0.80761451]	[393.07424927 752.20758057 0.81174451]	[421.15805054 518.734375 0.7073614 ]	[423.8614502 685.46234131 0.80079067]	[4.31469757e+02 8.47064880e+02 7.66645491e-01]	[351.94415283 221.13131714 0.85881788]	[377.54266357 218.59941101 0.92239815]	[339.0609436 223.68623352 0.34297445]	[398.25872803 218.63571167 0.92852116]	[4.36584259e+02 8.70321716e+02 6.83667719e-01]	[4.49476379e+02 8.70153320e+02 7.11795390e-01]	[4.21289551e+02 8.52357910e+02 7.09360242e-01]	[3.82775482e+02 7.95820740e+02 7.04555750e-01]	[3.69928589e+02 7.90659424e+02 7.05747783e-01]	[4.00723969e+02 7.52261719e+02 7.17144012e-01]
[359.75518799 236.45622253 0.96273482]	[377.55685425 316.15335083 0.92115414]	[310.93218994 318.58770752 0.83752203]	[295.47265625 423.86184692 0.90210217]	[280.22558594 523.96783447 0.88532883]	[439.29049683 316.09353638 0.87303931]	[459.86190796 423.89642334 0.87557465]	[462.33822632 523.94360352 0.9149785 ]	[380.21716309 521.2633667 0.74365282]	[339.2166748 521.31268311 0.73710471]	[369.9319458 685.40887451 0.80970335]	[395.51797485 754.76300049 0.79904193]	[421.17233276 518.77856445 0.71412987]	[423.83328247 685.46472168 0.81277817]	[4.28977722e+02 8.49601929e+02 7.79646516e-01]	[351.990448 221.16769409 0.85739189]	[377.54968262 218.62922668 0.92259467]	[3.39099884e+02 2.23730942e+02 3.19006324e-01]	[398.27441406 221.10299683 0.9218533 ]	[4.36629822e+02 8.72784790e+02 7.04959333e-01]	[4.49499176e+02 8.70248657e+02 7.22631812e-01]	[4.21266418e+02 8.54852234e+02 7.05980778e-01]	[3.82764313e+02 7.98377930e+02 6.64780796e-01]	[3.69898834e+02 7.90716431e+02 6.73279941e-01]	[4.00738495e+02 7.57315979e+02 6.93455994e-01]
[359.77752686 236.49369812 0.95755804]	[377.56460571 318.52612305 0.92044914]	[310.95007324 318.62155151 0.84047127]	[295.48284912 426.42330933 0.88229501]	[282.67001343 524.00933838 0.87099338]	[439.29351807 316.13879395 0.87667251]	[459.85293579 426.42263794 0.86523509]	[462.3324585 526.44830322 0.89540535]	[380.27810669 521.29656982 0.74035072]	[339.2746582 521.33551025 0.72730911]	[374.96807861 685.49438477 0.81808448]	[393.00384521 752.3125 0.78950787]	[421.21316528 521.25714111 0.72225058]	[423.81021118 685.51934814 0.80955923]	[4.28947754e+02 8.49623901e+02 7.84662127e-01]	[352.01333618 223.66995239 0.85186338]	[377.58026123 221.0952301 0.91624391]	[3.39109863e+02 2.26234390e+02 3.35838020e-01]	[400.61462402 221.20124817 0.91647607]	[4.34116486e+02 8.72781677e+02 7.03865886e-01]	[4.46946259e+02 8.70256653e+02 7.30715692e-01]	[4.21266602e+02 8.54862671e+02 7.07779348e-01]	[3.82728943e+02 7.95891174e+02 6.69601619e-01]	[3.67374207e+02 7.90698120e+02 6.77942276e-01]	[4.00653809e+02 7.54807861e+02 6.94218814e-01]
[359.81365967 236.53625488 0.94824094]	[377.59140015 318.58023071 0.92395943]	[313.39797974 318.65701294 0.84176737]	[295.49151611 428.9664917 0.87720579]	[282.70709229 526.41674805 0.8597641 ]	[441.68392944 318.54217529 0.87539327]	[459.86413574 428.9855957 0.85667932]	[462.33337402 526.52325439 0.88874513]	[380.30154419 521.30090332 0.74071914]	[339.28356934 521.34460449 0.72812724]	[375.08694458 685.51812744 0.85867751]	[392.98703003 754.76220703 0.78419137]	[421.23712158 521.26715088 0.7279911 ]	[423.83288574 687.99334717 0.81236649]	[4.28927582e+02 8.49637451e+02 7.83153892e-01]	[354.45379639 223.75624084 0.8477549 ]	[377.61306763 221.14506531 0.91667932]	[3.39132477e+02 2.28824585e+02 3.17154706e-01]	[400.62805176 223.72865295 0.91051167]	[4.36615082e+02 8.72780640e+02 7.01809406e-01]	[4.49464752e+02 8.70249023e+02 7.26449251e-01]	[4.21240509e+02 8.54901245e+02 7.04227686e-01]	[3.82727325e+02 7.95892273e+02 6.75584435e-01]	[3.67366272e+02 7.90701294e+02 6.81369245e-01]	[4.00643585e+02 7.54823853e+02 6.83275163e-01]
[359.83078003 236.59951782 0.93802357]	[377.60757446 318.62493896 0.92880505]	[313.41397095 318.69415283 0.84403956]	[295.50320435 428.99682617 0.87603593]	[282.73321533 526.43597412 0.85321081]	[441.69400024 318.58233643 0.87748456]	[459.86288452 431.48001099 0.86011636]	[462.31484985 528.98706055 0.88662243]	[380.32901001 521.31713867 0.74021435]	[341.67910767 521.36853027 0.72706592]	[374.97720337 685.36865234 0.82604718]	[390.50811768 752.2925415 0.78497779]	[421.26245117 521.28607178 0.7334159 ]	[423.85116577 688.04077148 0.81066573]	[4.28935791e+02 8.49655334e+02 7.83055782e-01]	[354.47354126 226.28936768 0.85690576]	[377.63195801 223.68313599 0.91014278]	[3.39147827e+02 2.28862869e+02 3.00745517e-01]	[400.65283203 226.25302124 0.91163301]	[4.36587036e+02 8.72749573e+02 6.84755623e-01]	[4.49451202e+02 8.70241943e+02 7.22297013e-01]	[4.21256195e+02 8.57383118e+02 6.92710280e-01]	[3.80292877e+02 7.95839661e+02 6.99765563e-01]	[3.67339264e+02 7.90664612e+02 6.88455880e-01]	[4.00644745e+02 7.54807556e+02 6.89053416e-01]
[362.19656372 236.61231995 0.93163776]	[377.62060547 318.67797852 0.92944372]	[313.43130493 318.7477417 0.84072822]	[295.50814819 431.48202515 0.87652653]	[282.76235962 526.46014404 0.84721494]	[441.72833252 318.63348389 0.87635356]	[462.18643188 431.53494263 0.85768956]	[462.28283691 529.04730225 0.88225621]	[380.32196045 521.33276367 0.74024951]	[341.67144775 521.37420654 0.72674972]	[375.04177856 685.42089844 0.84211051]	[390.48410034 754.75268555 0.77027792]	[421.25494385 521.30212402 0.73270482]	[423.85516357 688.15344238 0.8037014 ]	[4.28971344e+02 8.49743591e+02 7.85203934e-01]	[354.48635864 226.31187439 0.8586424 ]	[377.63320923 223.70298767 0.91002035]	[3.39148193e+02 2.31334778e+02 3.05708885e-01]	[400.6734314 226.29371643 0.91127676]	[4.36595306e+02 8.72837646e+02 6.75890267e-01]	[4.49457275e+02 8.70317566e+02 7.18834639e-01]	[4.21286377e+02 8.59980408e+02 6.75018132e-01]	[3.80294891e+02 7.95856262e+02 6.61587417e-01]	[3.67339417e+02 7.90695251e+02 6.58174574e-01]	[4.00639099e+02 7.57315674e+02 6.61046624e-01]
[362.25048828 239.05314636 0.91108704]	[377.64559937 318.73904419 0.93071669]	[313.44888306 321.20321655 0.8363654 ]	[295.52453613 431.53225708 0.87924874]	[285.25842285 526.5010376 0.83563876]	[441.76602173 318.67672729 0.87823969]	[462.18981934 434.08056641 0.86530966]	[462.25695801 529.05615234 0.88262147]	[380.34182739 521.33093262 0.73815429]	[341.68554688 521.38214111 0.72593188]	[375.07852173 685.43450928 0.84786761]	[390.49337769 754.83453369 0.76662797]	[421.26733398 521.29022217 0.73506701]	[423.884552 688.17474365 0.79425555]	[4.28996216e+02 8.49786804e+02 7.74583817e-01]	[354.5244751 228.86199951 0.88236201]	[377.67999268 226.28637695 0.91318858]	[3.39168945e+02 2.31431900e+02 3.15657973e-01]	[400.69573975 228.85054016 0.92517889]	[4.34101105e+02 8.75321472e+02 6.57623649e-01]	[4.46949585e+02 8.72781982e+02 7.11353183e-01]	[4.21322327e+02 8.59967163e+02 6.54405415e-01]	[3.80262177e+02 7.98374084e+02 6.59399390e-01]	[3.64836121e+02 7.90734985e+02 6.65108860e-01]	[4.00647034e+02 7.59876038e+02 6.62663698e-01]
[362.25094604 239.05331421 0.91112602]	[377.64938354 318.73669434 0.93089151]	[313.45153809 321.20071411 0.83712035]	[295.52502441 431.52651978 0.87880164]	[285.26760864 526.50219727 0.83459485]	[441.76873779 318.67373657 0.87834907]	[462.18942261 434.07675171 0.86490202]	[462.25604248 529.07012939 0.88071525]	[380.34246826 521.33337402 0.73598611]	[341.68154907 521.38464355 0.72454548]	[375.07147217 685.41040039 0.84340698]	[390.49694824 754.79272461 0.77266496]	[421.26916504 521.29370117 0.73406065]	[423.88296509 688.16455078 0.79470366]	[4.28994751e+02 8.49794067e+02 7.75094748e-01]	[354.52511597 228.86245728 0.88244927]	[377.67987061 226.28742981 0.91318935]	[3.39169739e+02 2.31431305e+02 3.14626366e-01]	[400.69485474 228.85002136 0.92537344]	[4.34111145e+02 8.75333191e+02 6.52383208e-01]	[4.46956482e+02 8.72791382e+02 7.06767440e-01]	[4.21320343e+02 8.59971741e+02 6.55180991e-01]	[3.80256561e+02 7.98363037e+02 6.71716750e-01]	[3.64831543e+02 7.90724182e+02 6.72528982e-01]	[4.00643311e+02 7.57364014e+02 6.72818303e-01]
[362.31069946 239.09729004 0.89236325]	[377.66867065 318.76330566 0.9276315 ]	[313.49240112 321.22821045 0.84112281]	[295.54129028 434.03607178 0.88344973]	[285.29879761 526.53527832 0.82742417]	[441.79330444 318.70565796 0.87854695]	[462.25357056 434.09225464 0.86076486]	[462.26669312 531.56811523 0.87677079]	[382.75964355 521.35241699 0.73145127]	[341.72412109 523.80114746 0.72168344]	[375.06066895 685.41241455 0.83343267]	[390.50595093 752.29327393 0.78456163]	[421.3053894 521.32403564 0.73429954]	[423.87747192 688.12457275 0.79744756]	[4.31476044e+02 8.52241882e+02 7.78707802e-01]	[354.58029175 231.30311584 0.89503098]	[377.74227905 228.79455566 0.91486484]	[339.20217896 231.45149231 0.38032001]	[400.73217773 231.32022095 0.9351083 ]	[4.36647278e+02 8.75391174e+02 6.52334869e-01]	[4.49512543e+02 8.72818298e+02 7.09513664e-01]	[4.21302429e+02 8.65061707e+02 6.68897748e-01]	[3.80238983e+02 7.95839050e+02 7.07763791e-01]	[3.64853027e+02 7.90673828e+02 7.01850295e-01]	[4.00663635e+02 7.54814819e+02 6.81927681e-01]
[362.3453064 239.12994385 0.88141614]	[377.68951416 321.17425537 0.92517304]	[313.52548218 321.24765015 0.8413288 ]	[295.55569458 434.08810425 0.88855493]	[285.29354858 528.99414062 0.82489866]	[441.82263184 318.76525879 0.87135917]	[462.27615356 436.57748413 0.86778963]	[462.26617432 531.62347412 0.87469542]	[382.76037598 523.83465576 0.73429072]	[341.72631836 523.86523438 0.71974748]	[375.06869507 685.46411133 0.84999591]	[393.02639771 752.2857666 0.78600663]	[421.29940796 521.38171387 0.73449242]	[423.85092163 690.61090088 0.80039752]	[4.31471863e+02 8.52314514e+02 7.84554183e-01]	[356.98013306 231.3374176 0.90860772]	[380.0874939 228.84494019 0.92236507]	[3.39231659e+02 2.33813934e+02 3.38989466e-01]	[400.79949951 231.39796448 0.93414235]	[4.36642365e+02 8.75393921e+02 6.58974648e-01]	[4.51997314e+02 8.72827393e+02 7.19753265e-01]	[4.21305481e+02 8.67617554e+02 6.79491639e-01]	[3.80237640e+02 7.95803772e+02 7.21252441e-01]	[3.67346252e+02 7.90649719e+02 7.06438243e-01]	[4.00695465e+02 7.54784058e+02 6.72241390e-01]
[364.85635376 239.19667053 0.85995567]	[377.74554443 321.29873657 0.90943724]	[315.94711304 323.72241211 0.83783627]	[295.55725098 434.11260986 0.88867724]	[285.26803589 529.03265381 0.82148826]	[441.88623047 321.28475952 0.84571326]	[462.29385376 439.24313354 0.90641612]	[462.30450439 539.23565674 0.90730608]	[382.78811646 523.90344238 0.73334843]	[341.74880981 523.92016602 0.71583152]	[377.51443481 685.40643311 0.82982069]	[390.50912476 754.75598145 0.77473915]	[421.31506348 523.86193848 0.73290873]	[423.81268311 690.67645264 0.80511278]	[4.28972565e+02 8.54837036e+02 7.71942258e-01]	[357.07058716 231.43522644 0.93980181]	[380.15765381 231.35194397 0.93454748]	[3.41671875e+02 2.33914078e+02 3.24099690e-01]	[400.88943481 233.885849 0.93628764]	[4.36612244e+02 8.77948364e+02 6.30628824e-01]	[4.49508209e+02 8.72925110e+02 6.92014933e-01]	[4.21276459e+02 8.70138367e+02 6.91389084e-01]	[3.80289551e+02 7.95860168e+02 6.89152896e-01]	[3.67369171e+02 7.90699219e+02 6.74633086e-01]	[4.00640381e+02 7.57306396e+02 6.84447289e-01]
[367.36233521 241.67176819 0.84922862]	[380.1086731 323.76000977 0.90369368]	[315.97906494 323.74298096 0.83897513]	[295.54537964 436.55975342 0.89092183]	[282.75717163 531.5682373 0.82109225]	[441.90734863 323.79232788 0.83355772]	[462.29498291 439.25872803 0.90854776]	[462.29962158 539.29663086 0.9120537 ]	[382.83261108 523.92974854 0.72976148]	[341.80154419 523.94281006 0.71013671]	[377.58398438 685.41760254 0.85394722]	[392.9755249 757.32910156 0.76962382]	[421.34396362 523.89318848 0.73304373]	[423.79394531 690.67132568 0.81351382]	[4.28986542e+02 8.54821228e+02 7.63214290e-01]	[357.12518311 233.85057068 0.96061218]	[380.18838501 231.4329834 0.94423825]	[3.41732208e+02 2.33893860e+02 2.58474439e-01]	[403.30810547 233.92172241 0.93030047]	[4.36562561e+02 8.77963379e+02 6.21433675e-01]	[4.49468414e+02 8.75339111e+02 6.81635678e-01]	[4.21301514e+02 8.70131531e+02 6.77030265e-01]	[3.80206390e+02 7.95864685e+02 7.04815447e-01]	[3.64845978e+02 7.90699890e+02 6.92420602e-01]	[4.00662323e+02 7.59918884e+02 6.89437389e-01]
[369.92605591 241.7118988 0.84428394]	[380.13391113 326.28771973 0.8958438 ]	[315.99758911 323.79818726 0.83535904]	[295.52874756 436.56008911 0.88912106]	[282.73040771 531.59741211 0.82385087]	[444.31100464 326.34661865 0.82141173]	[462.28292847 441.71411133 0.91282171]	[462.27191162 541.76477051 0.93039584]	[382.84927368 526.4050293 0.72092766]	[344.2671814 523.97753906 0.69918597]	[377.52716064 685.40081787 0.83738732]	[390.50488281 754.82440186 0.7761994 ]	[421.34066772 523.94781494 0.72557616]	[423.78707886 690.66943359 0.81243008]	[4.28965363e+02 8.54901001e+02 7.62132108e-01]	[357.16934204 233.8923645 0.9634006 ]	[380.25619507 233.82913208 0.94166112]	[3.41756958e+02 2.33931503e+02 3.07399809e-01]	[403.34539795 233.97473145 0.93442279]	[4.34119049e+02 8.83027100e+02 6.24341965e-01]	[4.49464569e+02 8.75429993e+02 6.76335752e-01]	[4.21301849e+02 8.70200867e+02 6.82296038e-01]	[3.80216553e+02 7.95843750e+02 7.11016357e-01]	[3.64844666e+02 7.90689148e+02 6.94271088e-01]	[4.00646423e+02 7.59879578e+02 7.02222109e-01]
[372.46417236 244.2223053 0.84539038]	[380.14691162 328.84848022 0.89027417]	[316.02972412 326.31091309 0.83358204]	[295.52114868 436.55322266 0.88642073]	[282.69802856 531.61962891 0.82388711]	[444.32235718 328.91030884 0.81872833]	[462.27737427 441.75244141 0.91200429]	[462.25765991 541.8104248 0.92974901]	[382.79418945 526.42456055 0.72429985]	[341.77319336 523.97106934 0.70427012]	[377.51416016 682.95593262 0.8301661 ]	[390.51248169 757.3034668 0.76975667]	[421.30368042 526.40356445 0.72183436]	[423.79824829 690.67608643 0.80330563]	[4.28984222e+02 8.57461182e+02 7.52019584e-01]	[357.19714355 233.92538452 0.96503621]	[380.34109497 233.85491943 0.93037397]	[3.41796265e+02 2.33986298e+02 3.16709042e-01]	[405.82144165 234.0211792 0.93040752]	[4.39166504e+02 8.83057739e+02 6.02130949e-01]	[4.54595001e+02 8.75396301e+02 6.56313956e-01]	[4.21266418e+02 8.72735779e+02 6.97979093e-01]	[3.80262573e+02 7.95875122e+02 6.91707909e-01]	[3.67344452e+02 7.90710999e+02 6.77927077e-01]	[4.00633820e+02 7.59896484e+02 6.97920680e-01]
[372.5508728 244.27342224 0.8476733 ]	[380.17327881 328.88726807 0.890365 ]	[316.05477905 326.31494141 0.83839059]	[295.51116943 436.56265259 0.88746804]	[280.20297241 534.1182251 0.83659804]	[444.34695435 331.43496704 0.81821251]	[462.24923706 441.79049683 0.91132164]	[462.23583984 541.83398438 0.93144882]	[382.77890015 526.44018555 0.72255814]	[341.74398804 523.97357178 0.70657963]	[377.54391479 685.4609375 0.85274947]	[390.49804688 754.83703613 0.76625413]	[421.29992676 526.43231201 0.72032791]	[423.80404663 693.18225098 0.79798782]	[4.28986023e+02 8.57454590e+02 7.52537370e-01]	[359.57266235 233.96517944 0.96869481]	[382.77566528 233.88049316 0.91884959]	[3.44299133e+02 2.34016373e+02 2.55762398e-01]	[408.38964844 234.05018616 0.92339176]	[4.39200653e+02 8.85568665e+02 6.06709838e-01]	[4.54646240e+02 8.75416748e+02 6.59768045e-01]	[4.21274994e+02 8.72741028e+02 7.01377988e-01]	[3.80308258e+02 7.95863159e+02 6.78310275e-01]	[3.67377136e+02 7.90706421e+02 6.64864123e-01]	[3.98262207e+02 7.57361511e+02 6.75218642e-01]
[374.99603271 246.77555847 0.85787165]	[380.19592285 328.92654419 0.88801289]	[316.0687561 326.32839966 0.83988035]	[295.51611328 436.55889893 0.88694715]	[280.13314819 531.59753418 0.84557509]	[444.36282349 331.50305176 0.81587571]	[462.22210693 441.79977417 0.91329235]	[462.23254395 541.88549805 0.93342745]	[382.80093384 526.42932129 0.71981734]	[341.76690674 523.96246338 0.70568174]	[377.55596924 685.4354248 0.84897995]	[392.98257446 754.83117676 0.76614749]	[421.31591797 526.43041992 0.71979654]	[423.78530884 693.19110107 0.80009067]	[4.28966431e+02 8.57424988e+02 7.50970006e-01]	[359.62295532 234.01306152 0.97832221]	[382.81893921 233.9400177 0.92110384]	[3.46907043e+02 2.34058838e+02 1.58906072e-01]	[408.46014404 236.42877197 0.92262173]	[4.36682190e+02 8.85585815e+02 6.02647781e-01]	[4.54556885e+02 8.77892456e+02 6.45296276e-01]	[4.21279358e+02 8.72718323e+02 6.89661682e-01]	[3.82728516e+02 7.95863281e+02 6.86078906e-01]	[3.69902039e+02 7.90708374e+02 6.70083106e-01]	[4.00628265e+02 7.57370850e+02 6.69070065e-01]
[375.04034424 246.7973938 0.86619908]	[380.21487427 331.38970947 0.88652927]	[316.08392334 326.3208313 0.84072101]	[295.50827026 436.55621338 0.88623232]	[277.70373535 531.59411621 0.8552326 ]	[444.3916626 333.95184326 0.81749362]	[462.20629883 441.8973999 0.8969515 ]	[459.85446167 544.3215332 0.93401718]	[382.78115845 526.41070557 0.7209425 ]	[341.74822998 523.94537354 0.70590591]	[377.55755615 685.47998047 0.85887796]	[393.01138306 757.31274414 0.76645482]	[421.3006897 526.4041748 0.72219205]	[423.77307129 695.76702881 0.79389679]	[4.28938904e+02 8.57395630e+02 7.58596659e-01]	[359.66409302 234.02178955 0.973324 ]	[382.86923218 233.95903015 0.91280603]	[3.49447876e+02 2.36436234e+02 1.58519104e-01]	[410.97109985 236.41766357 0.92016172]	[4.36671753e+02 8.85568604e+02 6.17688775e-01]	[4.52068878e+02 8.75451843e+02 6.62553608e-01]	[4.21263672e+02 8.70293457e+02 7.02068090e-01]	[3.82777039e+02 7.95872620e+02 6.69318914e-01]	[3.69960114e+02 7.90718445e+02 6.57497168e-01]	[4.00626068e+02 7.57381348e+02 6.71092510e-01]
[375.04968262 246.78845215 0.8659724 ]	[380.23342896 331.39196777 0.88432765]	[316.09130859 326.30828857 0.84235835]	[295.51498413 434.12094116 0.88509494]	[277.64321899 531.55889893 0.86365163]	[444.42120361 333.9694519 0.81708646]	[462.19528198 441.88302612 0.89862776]	[459.81573486 544.30603027 0.93673158]	[382.77017212 523.96783447 0.72322255]	[341.74462891 523.93701172 0.7059468 ]	[377.52398682 685.48394775 0.86116004]	[392.99386597 757.3793335 0.76275045]	[421.28585815 523.96844482 0.72570443]	[423.77581787 693.23583984 0.79231369]	[4.28927734e+02 8.57440369e+02 7.55576849e-01]	[359.67462158 234.00447083 0.96947563]	[385.29986572 233.94587708 0.91139537]	[3.49442993e+02 2.34036682e+02 1.49641722e-01]	[411.027771 236.40766907 0.91873425]	[4.39165802e+02 8.85589661e+02 6.15302205e-01]	[4.54609344e+02 8.75436157e+02 6.58773184e-01]	[4.21244415e+02 8.72724426e+02 7.06790209e-01]	[3.82761963e+02 7.98382629e+02 6.44624114e-01]	[3.69932312e+02 7.90752014e+02 6.36947393e-01]	[4.00626526e+02 7.59923218e+02 6.69947028e-01]
[375.08319092 246.77929688 0.86943752]	[380.23730469 328.92044067 0.88390899]	[316.10629272 323.81173706 0.84484035]	[295.51275635 436.55361938 0.88768345]	[277.61526489 531.52874756 0.8693217 ]	[444.42086792 333.95825195 0.81609744]	[462.18557739 441.89529419 0.89274013]	[459.79421997 541.93438721 0.93440735]	[382.74667358 523.96051025 0.7261039 ]	[341.72171021 523.92095947 0.70989454]	[377.50003052 685.44146729 0.85865021]	[392.97891235 757.35534668 0.76778466]	[421.26538086 523.96118164 0.72813684]	[421.39077759 693.20501709 0.79428464]	[4.28985870e+02 8.59925659e+02 7.45664537e-01]	[359.69433594 234.00100708 0.96710241]	[385.32583618 233.93473816 0.90544319]	[3.49465698e+02 2.34049347e+02 1.61370844e-01]	[413.48904419 234.0675354 0.91869682]	[4.39239441e+02 8.85620483e+02 5.83348870e-01]	[4.57125000e+02 8.75433594e+02 6.39558136e-01]	[4.21260345e+02 8.72764282e+02 6.84864402e-01]	[3.82805969e+02 7.95884888e+02 6.61365271e-01]	[3.69972046e+02 7.90731689e+02 6.54497385e-01]	[3.98262604e+02 7.59907227e+02 6.76761210e-01]
[375.10174561 244.26495361 0.86926615]	[380.22756958 328.86697388 0.88501614]	[316.10470581 323.7805481 0.84644544]	[295.5039978 434.11767578 0.88490045]	[277.62442017 529.03973389 0.87216175]	[444.40692139 331.47293091 0.81356436]	[462.18685913 441.82748413 0.90667731]	[459.78701782 541.89038086 0.93281448]	[380.3230896 523.91436768 0.73579568]	[339.27722168 523.87084961 0.72032338]	[375.11529541 685.47076416 0.8568306 ]	[393.02911377 757.30725098 0.78065538]	[421.23641968 523.9151001 0.73296976]	[421.38131714 693.1685791 0.80077797]	[4.28979095e+02 8.57450745e+02 7.49267817e-01]	[359.7003479 233.96290588 0.96251339]	[385.34759521 233.88142395 0.89751232]	[3.51928589e+02 2.34031570e+02 1.67162493e-01]	[413.50094604 234.02949524 0.9207052 ]	[4.39181152e+02 8.85620667e+02 6.04381561e-01]	[4.54623016e+02 8.77887512e+02 6.47676229e-01]	[4.21269196e+02 8.72718384e+02 6.88625157e-01]	[3.80283875e+02 7.95828125e+02 7.09116280e-01]	[3.69909180e+02 7.90679321e+02 6.92720354e-01]	[4.00662231e+02 7.59907776e+02 6.99260712e-01]
[375.09713745 244.22697449 0.8690396 ]	[380.2204895 326.36575317 0.88741767]	[316.08828735 323.75314331 0.84787142]	[295.5043335 434.09317017 0.88244694]	[277.66052246 529.01934814 0.86882734]	[444.41168213 331.43258667 0.8121596 ]	[462.19299316 441.79467773 0.91278803]	[459.78540039 541.84942627 0.93155503]	[380.32324219 523.8972168 0.73956627]	[339.27438354 523.8538208 0.72236377]	[375.09591675 685.49829102 0.86676329]	[393.02105713 754.83325195 0.78211081]	[421.23901367 523.90625 0.73321187]	[421.3795166 690.71807861 0.80373466]	[4.29003113e+02 8.57392700e+02 7.54369318e-01]	[359.69342041 233.93330383 0.95393431]	[385.33932495 233.85325623 0.89518785]	[3.49445618e+02 2.33993759e+02 1.98110640e-01]	[413.49130249 233.9855957 0.91993058]	[4.39167023e+02 8.85604492e+02 6.19809985e-01]	[4.54595001e+02 8.75441589e+02 6.61174297e-01]	[4.21280609e+02 8.70291626e+02 6.95723653e-01]	[3.80280365e+02 7.95799255e+02 7.13727534e-01]	[3.69915833e+02 7.90662231e+02 6.97597861e-01]	[4.00664734e+02 7.59876587e+02 6.98329628e-01]
[375.06259155 241.72477722 0.86750752]	[380.20736694 326.29196167 0.89252579]	[316.06585693 323.72396851 0.84776735]	[295.50222778 434.08203125 0.88128453]	[277.68875122 529.01873779 0.86776495]	[444.42510986 328.89706421 0.80897093]	[462.19058228 441.7477417 0.91594625]	[459.80474854 541.79797363 0.92722738]	[380.34207153 523.88647461 0.73470753]	[341.67630005 523.85418701 0.7208252 ]	[375.09927368 685.45697021 0.87311018]	[393.05886841 757.33099365 0.78363669]	[421.24890137 523.88684082 0.73214167]	[423.77124023 693.17718506 0.80444574]	[4.31469482e+02 8.52347595e+02 7.81341016e-01]	[359.66558838 233.87838745 0.94201434]	[385.30160522 233.81393433 0.89272261]	[3.46850708e+02 2.33919434e+02 2.32546806e-01]	[411.02072144 233.9601593 0.91745031]	[4.36682800e+02 8.77918457e+02 6.47575021e-01]	[4.52044830e+02 8.72881042e+02 7.09053278e-01]	[4.21287903e+02 8.67670532e+02 6.91417456e-01]	[3.80278534e+02 7.95872437e+02 6.94510520e-01]	[3.69916229e+02 7.90712952e+02 6.84412062e-01]	[4.00670654e+02 7.59942139e+02 7.04742193e-01]
[375.01251221 241.64538574 0.86994892]	[380.17984009 323.75424194 0.90230989]	[316.03552246 321.24963379 0.85713053]	[295.50320435 434.04437256 0.87795144]	[277.72943115 528.9909668 0.8643142 ]	[444.39941406 326.30865479 0.81675988]	[462.18948364 441.68045044 0.91489232]	[459.8392334 539.31878662 0.91220629]	[382.74414062 523.89196777 0.73670399]	[341.70700073 523.87414551 0.72167814]	[375.06234741 685.40551758 0.87227356]	[393.0368042 754.78509521 0.78963238]	[421.27279663 523.88305664 0.73712307]	[421.38562012 688.17028809 0.81555164]	[4.28991028e+02 8.52367615e+02 7.73763120e-01]	[359.65896606 233.82727051 0.93705726]	[382.82669067 231.4019928 0.89720225]	[3.46906097e+02 2.31448746e+02 1.65804729e-01]	[410.97616577 233.93234253 0.91546845]	[4.36629272e+02 8.80455505e+02 6.22497439e-01]	[4.49513336e+02 8.75336975e+02 6.82129920e-01]	[4.21295197e+02 8.67665283e+02 6.78676009e-01]	[3.80308105e+02 7.98406616e+02 6.48322344e-01]	[3.69914001e+02 7.90774231e+02 6.47479475e-01]	[4.0065625e+02 7.5738324e+02 6.9881314e-01]
[375.00204468 239.13328552 0.8858242 ]	[380.14425659 321.25982666 0.91391915]	[316.0027771 321.18460083 0.86384618]	[295.51638794 431.50036621 0.87586546]	[280.16110229 526.49804688 0.86279005]	[444.3822937 323.75970459 0.82729155]	[462.17990112 439.16262817 0.89649659]	[462.20950317 536.69470215 0.88067156]	[382.72033691 523.87518311 0.73602468]	[341.68759155 523.87774658 0.71835965]	[375.05773926 685.45562744 0.8624118 ]	[390.50030518 752.29296875 0.79332638]	[421.26242065 523.84936523 0.734649 ]	[423.77734375 688.09002686 0.81636781]	[4.31473816e+02 8.52227112e+02 7.83386827e-01]	[359.64767456 231.33132935 0.91750002]	[382.8374939 231.30397034 0.88272309]	[3.46812988e+02 2.31380188e+02 3.16545904e-01]	[408.46514893 233.85499573 0.89743674]	[4.36613525e+02 8.75415100e+02 6.22070372e-01]	[4.49505524e+02 8.72831299e+02 6.82186306e-01]	[4.21313934e+02 8.62563843e+02 6.68931663e-01]	[3.82784637e+02 7.95840576e+02 6.92983270e-01]	[3.69929932e+02 7.90712219e+02 6.83206856e-01]	[3.98258392e+02 7.54816528e+02 7.02112675e-01]
[375.02539062 236.64326477 0.91148055]	[380.12667847 318.77685547 0.92384255]	[315.99700928 318.72103882 0.87139964]	[295.54019165 426.43630981 0.88426542]	[282.67736816 526.44268799 0.85503983]	[444.33996582 321.21368408 0.84877062]	[462.18774414 436.69448853 0.88132393]	[462.25546265 534.10491943 0.87576842]	[380.30841064 521.36669922 0.74398637]	[339.26696777 523.80657959 0.73033863]	[375.08929443 682.93249512 0.85484213]	[390.44961548 752.28479004 0.78735697]	[421.24917603 521.33996582 0.73871756]	[421.38983154 687.97216797 0.83871734]	[4.31480286e+02 8.49762024e+02 7.71069527e-01]	[359.61572266 228.8127594 0.90759039]	[382.84161377 226.2331543 0.86343718]	[344.3213501 231.39912415 0.39726526]	[408.42178345 231.32344055 0.8504141 ]	[4.36640045e+02 8.72891724e+02 5.03692925e-01]	[4.52024719e+02 8.72737244e+02 5.88412762e-01]	[4.21302185e+02 8.59964783e+02 6.14393771e-01]	[3.82732391e+02 7.95888672e+02 6.72407866e-01]	[3.67346954e+02 7.90717224e+02 6.62400424e-01]	[3.98249542e+02 7.54809570e+02 6.91657186e-01]
[374.99487305 236.47180176 0.9285062 ]	[380.12612915 318.64080811 0.9359504 ]	[315.96392822 318.6340332 0.87168038]	[295.57162476 423.88494873 0.8987205 ]	[282.72885132 523.97229004 0.86793041]	[444.30108643 318.70095825 0.86655819]	[462.19833374 434.05392456 0.85376459]	[462.28704834 528.96868896 0.88577282]	[380.32568359 521.25598145 0.73056418]	[339.2651062 521.27850342 0.71881402]	[375.09417725 682.94519043 0.84128845]	[390.4876709 754.73748779 0.78424281]	[421.28125 521.23168945 0.72442043]	[421.39770508 685.47619629 0.81939131]	[4.34055328e+02 8.49680847e+02 7.75972247e-01]	[359.60037231 223.67268372 0.89955151]	[382.79788208 218.68225098 0.87730789]	[344.28585815 228.78556824 0.446484 ]	[405.84289551 223.6631012 0.84057641]	[4.39111420e+02 8.72738892e+02 5.61324120e-01]	[4.52080078e+02 8.70212463e+02 6.16566896e-01]	[4.23791534e+02 8.57458740e+02 6.28742576e-01]	[3.80284058e+02 7.95869324e+02 6.84011757e-01]	[3.67349304e+02 7.90691650e+02 6.85020030e-01]	[4.00674133e+02 7.57322571e+02 6.87851906e-01]
[372.47094727 234.00758362 0.91276246]	[380.10656738 316.1010437 0.93723321]	[315.93551636 316.1315918 0.86277759]	[295.59893799 421.2746582 0.93112403]	[285.27331543 523.83465576 0.87123245]	[444.30126953 316.16723633 0.87184632]	[462.2149353 428.97052002 0.85158694]	[462.35269165 523.96722412 0.90783989]	[380.31732178 518.77862549 0.72596812]	[339.28186035 521.22351074 0.70946831]	[375.07089233 680.39654541 0.82491148]	[392.98577881 757.34655762 0.77295971]	[421.25732422 518.74499512 0.71668005]	[423.78051758 685.37927246 0.81673443]	[4.34100098e+02 8.42029846e+02 7.75642455e-01]	[357.2260437 218.58456421 0.92751491]	[380.34387207 218.5307312 0.91105813]	[3.41789856e+02 2.18676407e+02 3.10865790e-01]	[405.84326172 218.61616516 0.86656916]	[4.39204590e+02 8.67696655e+02 7.01020956e-01]	[4.57115112e+02 8.62514099e+02 7.03862071e-01]	[4.23828033e+02 8.52339111e+02 6.82775855e-01]	[3.80264130e+02 7.95843445e+02 6.92807198e-01]	[3.64855774e+02 7.90680115e+02 7.01595128e-01]	[4.00728516e+02 7.62444214e+02 7.01547742e-01]
[369.97677612 233.83436584 0.87961936]	[380.09078979 315.95648193 0.92712843]	[313.53781128 315.99227905 0.85088396]	[295.64178467 418.775177 0.93436682]	[290.34130859 521.23925781 0.86175281]	[444.31524658 316.01998901 0.85015315]	[462.24688721 421.39230347 0.88443428]	[462.42321777 521.387146 0.92364067]	[380.31710815 516.20678711 0.71922231]	[341.68191528 518.6831665 0.69561964]	[375.087677 677.765625 0.81659997]	[393.03515625 762.48638916 0.7639491 ]	[421.24349976 516.17047119 0.70883083]	[423.89309692 682.94464111 0.78796095]	[4.34119110e+02 8.36901428e+02 7.59468257e-01]	[357.16900635 216.05059814 0.96129644]	[380.29376221 215.96665955 0.9495737 ]	[341.73083496 218.54168701 0.38369933]	[403.3894043 216.10775757 0.89834285]	[4.39119659e+02 8.65083618e+02 6.19444370e-01]	[4.57106506e+02 8.54931885e+02 6.88163579e-01]	[4.26341644e+02 8.49784668e+02 6.41742945e-01]	[3.77692169e+02 8.06072754e+02 4.91698354e-01]	[3.59779083e+02 7.93332581e+02 5.48959017e-01]	[4.00780396e+02 7.67540222e+02 7.06850052e-01]
[372.44314575 228.77368164 0.84603494]	[380.1072998 310.96368408 0.90266871]	[315.94332886 310.95999146 0.82706642]	[297.98672485 418.64944458 0.92089844]	[292.89038086 516.19061279 0.83816671]	[444.30847168 313.41900635 0.82448512]	[462.30172729 421.19735718 0.89720881]	[464.87942505 521.27709961 0.9075222 ]	[380.34307861 511.08520508 0.70673507]	[341.72442627 513.6005249 0.68481982]	[377.50180054 677.80926514 0.82083929]	[3.93073822e+02 7.64962708e+02 7.64460385e-01]	[421.24536133 511.03668213 0.70062 ]	[423.89285278 680.35076904 0.77243811]	[4.36573242e+02 8.31721191e+02 8.00772130e-01]	[357.17385864 213.53601074 0.97593623]	[380.29345703 213.42849731 0.95427519]	[341.78079224 216.05406189 0.40665242]	[403.29748535 215.9876709 0.93418801]	[4.41696930e+02 8.54835266e+02 7.08894551e-01]	[4.57184509e+02 8.52170227e+02 7.89906979e-01]	[4.23861603e+02 8.44551880e+02 6.60268724e-01]	[3.80228455e+02 8.18929260e+02 4.42257404e-01]	[3.59728058e+02 8.06077454e+02 4.87413287e-01]	[4.00763580e+02 7.67511292e+02 7.16662765e-01]
[367.40856934 221.1315918 0.8473655 ]	[380.09802246 305.76852417 0.89582145]	[315.9307251 305.78900146 0.81583947]	[298.00018311 416.06393433 0.89348555]	[292.96844482 511.04364014 0.83739388]	[441.91912842 303.30419922 0.82299674]	[462.30337524 418.67388916 0.89409983]	[464.94647217 518.69665527 0.86775422]	[382.73959351 505.98092651 0.70608008]	[341.7243042 508.48791504 0.6839022 ]	[377.52148438 670.11804199 0.84528953]	[392.99972534 757.38421631 0.75996029]	[421.28414917 505.89263916 0.70621169]	[423.91113281 672.69665527 0.77820873]	[4.36587341e+02 8.26612122e+02 7.75990129e-01]	[357.14221191 213.31027222 0.95025182]	[380.21191406 210.88626099 0.93950653]	[341.73480225 213.43002319 0.3540929 ]	[403.28570557 213.42381287 0.93115962]	[4.41712494e+02 8.52181458e+02 7.70711958e-01]	[4.59629974e+02 8.47138916e+02 8.09656501e-01]	[4.23842865e+02 8.34291626e+02 6.47312045e-01]	[3.80227966e+02 8.16362122e+02 5.02019763e-01]	[3.59745331e+02 8.03520203e+02 5.42192519e-01]	[4.00718048e+02 7.62469727e+02 7.18550086e-01]
[367.40884399 221.13209534 0.84713656]	[380.09661865 305.77032471 0.8959012 ]	[315.93359375 305.79040527 0.81636745]	[297.9977417 416.07568359 0.89482141]	[292.97000122 511.04473877 0.8378731 ]	[441.91595459 303.30599976 0.82351738]	[462.3034668 418.67221069 0.89366829]	[464.94537354 518.69683838 0.86791158]	[382.73947144 505.98123169 0.7063269 ]	[341.72390747 508.48831177 0.68424165]	[377.52380371 670.11071777 0.84677333]	[392.99282837 757.37799072 0.75973624]	[421.28430176 505.89303589 0.70653105]	[423.91110229 672.67919922 0.77915257]	[4.36590912e+02 8.26583801e+02 7.71651089e-01]	[357.14215088 213.31007385 0.94980186]	[380.21252441 210.88648987 0.9395712 ]	[341.73327637 213.42767334 0.35643762]	[403.28570557 213.4238739 0.93151963]	[4.41709137e+02 8.52167603e+02 7.69354224e-01]	[4.59638245e+02 8.47120972e+02 8.05371702e-01]	[4.23842682e+02 8.34268127e+02 6.48812115e-01]	[3.80250122e+02 8.13801575e+02 5.01741767e-01]	[3.59776428e+02 8.00987244e+02 5.39977908e-01]	[4.00712494e+02 7.62466797e+02 7.19452739e-01]
[369.89859009 216.14979553 0.87478107]	[377.72943115 300.65414429 0.92670202]	[313.53897095 300.72583008 0.84403956]	[298.00076294 408.43759155 0.88216418]	[292.99362183 505.94732666 0.86265004]	[441.8777771 298.24783325 0.86967385]	[462.33383179 416.08511353 0.86672205]	[467.46295166 511.00906372 0.82138026]	[382.79669189 503.39331055 0.71166652]	[341.76055908 503.453125 0.69323808]	[377.49194336 667.61639404 0.83836687]	[390.51312256 754.78881836 0.76716101]	[421.34185791 503.30999756 0.70639068]	[428.98400879 667.47955322 0.78188145]	[4.36625488e+02 8.21436584e+02 7.66323149e-01]	[357.15338135 208.34487915 0.91355401]	[380.24642944 205.75770569 0.90225482]	[341.72827148 213.323349 0.50061893]	[403.28842163 210.83647156 0.89571238]	[4.41838043e+02 8.49606628e+02 7.67998338e-01]	[4.59789703e+02 8.39428284e+02 7.88533449e-01]	[4.23823517e+02 8.31707092e+02 6.77572072e-01]	[3.80118958e+02 8.11215637e+02 5.39208174e-01]	[3.59689392e+02 8.00933411e+02 5.75045466e-01]	[4.00712646e+02 7.59921692e+02 7.11588323e-01]
[367.41088867 213.54518127 0.90553981]	[380.09188843 298.02322388 0.93491834]	[313.5145874 298.08538818 0.86029977]	[297.99072266 400.84750366 0.90602785]	[293.00805664 503.36303711 0.89589298]	[441.87588501 298.04998779 0.88218337]	[462.33728027 405.91973877 0.84990489]	[467.45767212 503.35845947 0.86838233]	[382.80426025 500.76324463 0.69848794]	[341.75164795 500.82366943 0.68801367]	[375.11029053 667.53375244 0.83839935]	[393.02099609 757.34338379 0.75775701]	[421.37869263 498.24450684 0.68455487]	[431.52362061 664.97753906 0.78285575]	[4.39128876e+02 8.16341858e+02 7.80549407e-01]	[357.12805176 198.1408844 0.91729271]	[380.23657227 198.04437256 0.93134212]	[341.71942139 203.17538452 0.3551774 ]	[403.28347778 200.5839386 0.8769154 ]	[4.41846771e+02 8.47116455e+02 6.84339881e-01]	[4.59817780e+02 8.34380981e+02 7.42549539e-01]	[4.28975220e+02 8.29159912e+02 6.08524203e-01]	[3.80138519e+02 8.06103394e+02 5.60910761e-01]	[3.59773987e+02 7.93339294e+02 6.09443367e-01]	[4.00792480e+02 7.62493408e+02 7.00599670e-01]
[367.38217163 205.70150757 0.83734763]	[377.75671387 292.87393188 0.90385014]	[313.48364258 292.92724609 0.82978618]	[298.01470947 398.13537598 0.92435938]	[293.02758789 498.2298584 0.87472332]	[441.90283203 290.4241333 0.82436544]	[462.32138062 398.15365601 0.89227581]	[469.99249268 498.23529053 0.85376513]	[382.86517334 488.0005188 0.68986142]	[344.31182861 493.05474854 0.65832037]	[369.95962524 647.06634521 0.7873683 ]	[393.02688599 752.25323486 0.80345243]	[421.3956604 485.43011475 0.69046837]	[436.55874634 647.05841064 0.79623103]	[4.39256287e+02 8.08539978e+02 8.04739594e-01]	[357.09378052 192.96792603 0.96778536]	[380.1784668 192.86933899 0.95982748]	[339.29037476 195.54914856 0.56998485]	[400.8203125 195.42472839 0.96102881]	[4.46901825e+02 8.31710449e+02 6.26061976e-01]	[4.62292633e+02 8.29082825e+02 7.22207308e-01]	[4.31532074e+02 8.11323303e+02 6.20740175e-01]	[3.85395325e+02 7.93375183e+02 7.15905666e-01]	[3.72481445e+02 7.90672974e+02 7.43643403e-01]	[4.00698273e+02 7.57366699e+02 7.07623124e-01]
[364.84765625 198.11207581 0.86897361]	[377.74569702 282.7791748 0.89860612]	[313.50402832 285.33172607 0.80776703]	[298.02890015 395.54055786 0.89766502]	[295.39651489 495.60952759 0.84921646]	[441.88595581 282.67868042 0.84076011]	[462.34976196 395.59106445 0.87077194]	[470.03121948 490.5151062 0.81386822]	[382.86865234 487.94873047 0.6872142 ]	[344.30691528 490.52926636 0.65535772]	[372.47042847 646.98419189 0.80344462]	[393.0552063 752.22888184 0.80563444]	[421.39300537 482.91696167 0.68964565]	[439.08966064 644.51690674 0.83282757]	[441.67382812 803.4755249 0.80639172]	[357.04693604 190.38835144 0.93171203]	[380.13943481 190.28671265 0.92991412]	[339.26779175 192.96455383 0.46853518]	[400.7991333 192.86532593 0.95422316]	[4.52069702e+02 8.29116150e+02 6.77906394e-01]	[4.64866241e+02 8.24004517e+02 7.29828119e-01]	[4.34029816e+02 8.11190186e+02 6.87658310e-01]	[3.87892303e+02 7.93265503e+02 7.71517694e-01]	[3.72536041e+02 7.90600281e+02 7.73872077e-01]	[4.00748993e+02 7.57382385e+02 6.88743949e-01]
[367.33276367 195.53796387 0.89646125]	[377.73565674 280.11148071 0.92800784]	[313.4982605 280.23855591 0.83471704]	[298.04022217 390.45306396 0.88043356]	[295.45291138 487.96340942 0.86473626]	[441.8835144 277.66247559 0.87699693]	[462.36801147 390.41845703 0.84809113]	[470.05032349 482.96356201 0.84792644]	[385.38708496 485.37225342 0.691118 ]	[344.3500061 485.45797729 0.66761386]	[372.4692688 644.50091553 0.80674756]	[395.52349854 752.24768066 0.80594486]	[423.91009521 482.82077026 0.68331361]	[439.17453003 641.80078125 0.80450463]	[441.74121094 795.82025146 0.81326884]	[357.07754517 187.73893738 0.89915043]	[380.14587402 182.67474365 0.90508622]	[339.29089355 192.77822876 0.564466 ]	[400.78665161 187.82772827 0.91058505]	[4.54621582e+02 8.23994629e+02 6.71285272e-01]	[4.64935120e+02 8.13880798e+02 7.47583807e-01]	[4.34109467e+02 8.08635925e+02 6.76926315e-01]	[3.87908325e+02 7.93320129e+02 7.80997276e-01]	[375.00006104 790.64025879 0.80086631]	[4.00797333e+02 7.59902039e+02 6.70391798e-01]
[364.84521484 192.98712158 0.91484946]	[380.11157227 277.50933838 0.93898809]	[313.50524902 277.62820435 0.85571724]	[298.02676392 382.77752686 0.89575261]	[295.4465332 482.90396118 0.9060294 ]	[441.88122559 275.11715698 0.88153589]	[462.35754395 382.73687744 0.87570179]	[475.09671021 482.7727356 0.87842995]	[387.88537598 482.76638794 0.68504202]	[346.85247803 482.87280273 0.66716594]	[372.48681641 644.41186523 0.81118727]	[395.57046509 752.30578613 0.80234545]	[426.37106323 480.2210083 0.66790456]	[439.32571411 639.27716064 0.82470971]	[441.91360474 790.63897705 0.83382416]	[357.05633545 177.59907532 0.9056626 ]	[380.13427734 177.48616028 0.94308496]	[339.28726196 182.67375183 0.37157109]	[400.80493164 180.07809448 0.8956058 ]	[4.59676666e+02 8.11307739e+02 7.03232229e-01]	[4.70016022e+02 8.08745911e+02 7.37144470e-01]	[4.36660309e+02 8.00984375e+02 7.05525815e-01]	[3.87919891e+02 7.93259338e+02 7.92165041e-01]	[375.02700806 790.59344482 0.8151418 ]	[4.00812592e+02 7.62494690e+02 6.71218514e-01]
[364.87017822 190.40327454 0.87795794]	[380.12561035 274.94073486 0.92936754]	[313.4909668 275.06710815 0.85571456]	[298.00006104 380.13897705 0.92260718]	[295.42373657 480.28234863 0.9004271 ]	[444.32373047 274.92330933 0.85002923]	[462.35913086 380.19680786 0.89074141]	[475.12149048 480.31973267 0.88164765]	[387.93716431 480.19485474 0.67799914]	[349.38912964 480.32025146 0.66780978]	[372.48867798 641.87969971 0.8007375 ]	[395.52310181 752.26751709 0.80404365]	[426.41293335 477.63143921 0.6539225 ]	[439.3237915 634.16955566 0.81576586]	[444.36633301 785.61053467 0.80213118]	[357.06436157 174.99630737 0.95032674]	[380.14550781 174.92453003 0.96759146]	[339.28027344 177.60258484 0.46963686]	[400.83370972 175.10632324 0.92869419]	[4.52054779e+02 8.08637207e+02 5.83804786e-01]	[4.64941345e+02 8.08528870e+02 6.49944842e-01]	[4.39229431e+02 7.93273438e+02 7.16340423e-01]	[387.94287109 793.23846436 0.8133837 ]	[375.02883911 790.58587646 0.8207233 ]	[4.00790039e+02 7.62468262e+02 6.90672040e-01]
[367.38970947 185.18676758 0.84068483]	[380.12878418 272.37228394 0.90645951]	[313.49038696 272.45932007 0.83488953]	[298.02520752 377.58276367 0.9202168 ]	[295.41595459 477.73605347 0.88110107]	[444.34188843 269.9168396 0.81820804]	[462.37762451 377.58914185 0.88446504]	[475.12945557 477.66549683 0.84739757]	[387.95230103 472.54354858 0.67020738]	[349.4552002 477.65908813 0.65872836]	[369.98641968 634.19378662 0.76510602]	[393.04165649 754.7467041 0.78018332]	[426.41433716 467.409729 0.66044265]	[441.77005005 626.56524658 0.85394067]	[451.99273682 788.01068115 0.79042345]	[357.09701538 172.46217346 0.97598147]	[380.18151855 172.35864258 0.96523887]	[339.31109619 175.04281616 0.51914203]	[400.82919312 174.90779114 0.95992094]	[4.62278625e+02 8.08570312e+02 5.90661228e-01]	[4.77678345e+02 8.03530090e+02 6.32124722e-01]	[4.41753601e+02 7.95794006e+02 7.21763372e-01]	[390.44335938 793.23181152 0.79344749]	[375.01916504 790.62145996 0.82220489]	[4.00673828e+02 7.65006165e+02 6.94946885e-01]
[367.34771729 177.61462402 0.8596409 ]	[380.13549805 264.73138428 0.89424098]	[313.53826904 267.30969238 0.81171501]	[298.03613281 375.01574707 0.89190161]	[295.42349243 472.54013062 0.85538501]	[444.32391357 262.18069458 0.83017427]	[462.42617798 375.00552368 0.86135745]	[477.61108398 467.43655396 0.84526479]	[390.48190308 464.91854858 0.67429745]	[351.95852661 470.02197266 0.65046698]	[369.93075562 626.58605957 0.77528805]	[393.06283569 754.74725342 0.78358048]	[428.92434692 462.34298706 0.66076308]	[441.83227539 623.9564209 0.85617006]	[4.54580109e+02 7.77906616e+02 7.58933365e-01]	[357.09115601 172.23521423 0.94343531]	[380.17651367 169.79502869 0.93363023]	[341.68301392 172.4473877 0.44720635]	[400.83883667 172.36421204 0.94925511]	[4.62346527e+02 8.06052856e+02 6.79209769e-01]	[4.80223724e+02 7.98355530e+02 7.14169621e-01]	[4.41808014e+02 7.90746460e+02 7.41267264e-01]	[387.92202759 790.79473877 0.81363326]	[374.97366333 788.21069336 0.81424385]	[4.00722870e+02 7.65064148e+02 7.14554787e-01]
[367.39874268 175.07756042 0.88437396]	[380.12158203 259.64135742 0.92143101]	[313.52667236 262.20666504 0.82365906]	[298.03765869 369.91656494 0.87394422]	[295.48114014 464.93701172 0.88741142]	[444.30825806 257.17706299 0.86607307]	[462.41168213 367.3633728 0.8471393 ]	[477.67749023 464.83834839 0.88282824]	[392.97433472 464.85253906 0.66672164]	[351.98220825 469.97918701 0.64033407]	[369.91464233 626.44384766 0.79142553]	[393.01049805 757.30792236 0.76892936]	[428.97451782 462.2571106 0.64534974]	[441.85003662 623.8572998 0.85500085]	[457.08383179 770.26654053 0.78432566]	[357.12683105 169.72084045 0.9122858 ]	[380.19433594 164.72001648 0.90662444]	[341.71792603 172.35598755 0.52776945]	[400.84805298 169.85809326 0.9232173 ]	[4.59711609e+02 8.03562012e+02 7.42571175e-01]	[4.77676147e+02 7.95809570e+02 7.53731966e-01]	[4.44361694e+02 7.88071228e+02 7.05830753e-01]	[387.86700439 790.75518799 0.84097123]	[372.49337769 788.19787598 0.82599449]	[4.00699005e+02 7.67619812e+02 7.15113163e-01]
[367.41888428 172.4879303 0.90858364]	[380.17730713 257.04562378 0.94143802]	[315.92816162 257.17364502 0.85659802]	[298.03207397 362.29629517 0.88404083]	[295.48175049 462.36410522 0.91779578]	[444.30889893 256.97705078 0.88287562]	[462.43002319 359.77069092 0.87947887]	[480.11373901 462.2991333 0.90387362]	[395.57266235 462.30493164 0.69337249]	[354.56097412 464.87469482 0.66924095]	[369.93685913 624.01953125 0.80726194]	[393.04763794 757.34454346 0.77089751]	[436.5741272 459.73812866 0.65283996]	[441.89572144 618.82189941 0.82609439]	[457.12521362 770.17944336 0.80852968]	[357.14242554 159.57089233 0.90824312]	[380.20321655 157.04216003 0.93430644]	[341.74597168 167.27218628 0.38112047]	[400.86642456 162.14369202 0.8760255 ]	[4.62286591e+02 8.00959473e+02 7.32843637e-01]	[480.21560669 793.2276001 0.79396254]	[4.44349243e+02 7.85520203e+02 7.11211503e-01]	[385.3921814 790.75964355 0.8338812 ]	[372.4866333 788.20501709 0.82472515]	[4.0075235e+02 7.6767865e+02 7.3863703e-01]
[367.41760254 172.48716736 0.90863287]	[380.18005371 257.04690552 0.9410634 ]	[315.92770386 257.17376709 0.85649693]	[298.03192139 362.29449463 0.8848784 ]	[295.48275757 462.36672974 0.91729403]	[444.31442261 256.97686768 0.8821311 ]	[462.42758179 359.76419067 0.88029361]	[480.11526489 462.29727173 0.90437466]	[395.57351685 462.30477905 0.69294071]	[354.56079102 464.87402344 0.66895223]	[369.93634033 624.02337646 0.80703163]	[393.05508423 757.36425781 0.77226722]	[436.57540894 459.73815918 0.65223515]	[441.89422607 618.82507324 0.82669705]	[457.12478638 770.18170166 0.80870867]	[357.14224243 159.57000732 0.90805942]	[380.20248413 157.04258728 0.93393326]	[341.74960327 167.26678467 0.37573516]	[400.86651611 162.13938904 0.87615222]	[4.62287323e+02 8.00963196e+02 7.31294274e-01]	[4.80218353e+02 7.93228882e+02 7.92450905e-01]	[4.44351685e+02 7.85522888e+02 7.13118196e-01]	[385.38204956 790.76464844 0.83204669]	[372.48300171 788.20587158 0.82223177]	[4.00759125e+02 7.67689514e+02 7.45099187e-01]
[367.40182495 172.3507843 0.89751786]	[380.19949341 254.50033569 0.93629897]	[315.93835449 257.00842285 0.86473215]	[298.01956177 359.73867798 0.90670764]	[295.44271851 462.21939087 0.91548568]	[444.34945679 254.4405365 0.86208963]	[464.83508301 359.63052368 0.8816483 ]	[480.14193726 459.79382324 0.90457165]	[395.61819458 457.10125732 0.69747239]	[354.59680176 459.6572876 0.69039476]	[369.92111206 621.40686035 0.78486294]	[395.49816895 757.32885742 0.77539814]	[436.64819336 452.03207397 0.6636073 ]	[444.33718872 608.55706787 0.8188141 ]	[459.58328247 767.62164307 0.82828581]	[357.11175537 154.5932312 0.93657136]	[380.22012329 154.49769592 0.95796299]	[341.709198 162.08729553 0.37292281]	[403.27935791 157.04638672 0.88640457]	[4.64884766e+02 8.00941895e+02 7.21586943e-01]	[4.82739105e+02 7.90772766e+02 7.90293217e-01]	[4.44376465e+02 7.77867188e+02 7.27768302e-01]	[387.90917969 790.75018311 0.83059537]	[372.53643799 788.19610596 0.82831252]	[4.00776062e+02 7.67661560e+02 7.66109824e-01]
[369.97525024 167.25099182 0.85045004]	[380.21591187 251.94386292 0.91634285]	[315.93063354 254.46879578 0.86073363]	[298.08398438 357.18203735 0.92051464]	[295.44390869 457.22277832 0.88208723]	[444.43508911 251.82810974 0.80924731]	[464.88287354 357.02883911 0.87411773]	[480.26760864 457.13238525 0.88886261]	[398.08239746 446.95513916 0.70489138]	[357.09890747 454.57928467 0.69232315]	[372.44378662 621.32427979 0.78174984]	[395.490448 752.26696777 0.79032356]	[439.0869751 444.32278442 0.67552304]	[454.55889893 606.05126953 0.7959798 ]	[459.8241272 757.39239502 0.82790929]	[357.15179443 154.3302002 0.97483408]	[380.27059937 151.89779663 0.9596712 ]	[341.69586182 157.0428772 0.55904365]	[403.27423096 154.50158691 0.92433393]	[4.64851318e+02 7.95783630e+02 7.45736063e-01]	[482.82937622 790.63421631 0.79510427]	[454.59863281 770.11047363 0.77225536]	[390.45904541 790.73895264 0.82249612]	[375.0289917 788.2008667 0.83956957]	[4.00791260e+02 7.65065857e+02 7.39056230e-01]
[372.44607544 164.69320679 0.84771395]	[380.22036743 251.86581421 0.90621179]	[315.97491455 254.39710999 0.86197317]	[298.14962769 357.11178589 0.91276038]	[295.50244141 459.60015869 0.88964367]	[444.39959717 246.81526184 0.81138545]	[464.93276978 354.58401489 0.85384691]	[480.32098389 452.02276611 0.86768126]	[398.14205933 449.47720337 0.70358831]	[357.13723755 454.61190796 0.69539833]	[369.95428467 618.76843262 0.76891387]	[393.07244873 749.76934814 0.80132717]	[439.14196777 444.35919189 0.67508727]	[457.18270874 605.94122314 0.82865292]	[462.36856079 752.23846436 0.83875591]	[357.1730957 151.9520874 0.97620857]	[380.28115845 151.83058167 0.95418781]	[341.72833252 154.55084229 0.55579257]	[403.28961182 154.41876221 0.93650073]	[4.64901001e+02 7.93260559e+02 7.75795400e-01]	[4.82943481e+02 7.88217651e+02 7.84918308e-01]	[459.72320557 765.0512085 0.7902655 ]	[390.47164917 790.79785156 0.81635576]	[375.03503418 788.23187256 0.83975589]	[4.00808136e+02 7.62457764e+02 7.27573216e-01]
[372.47146606 162.13316345 0.84846479]	[380.25488281 249.38980103 0.89329094]	[316.02639771 254.35227966 0.86162144]	[298.19085693 357.06262207 0.90327919]	[295.58670044 457.14031982 0.88740861]	[446.86688232 244.23835754 0.8096137 ]	[467.39733887 354.50469971 0.83532512]	[482.73031616 449.4786377 0.86897004]	[398.26269531 446.94003296 0.71333653]	[359.57287598 454.5637207 0.70220041]	[372.48461914 611.15075684 0.75752848]	[393.07681274 749.71569824 0.80554891]	[439.24829102 444.31140137 0.68949783]	[459.69152832 603.44665527 0.85488349]	[467.41397095 752.22521973 0.80444282]	[357.18829346 151.89782715 0.97239584]	[380.29248047 151.77854919 0.94511938]	[341.75958252 154.46820068 0.52358955]	[403.27044678 154.35177612 0.94378889]	[4.64929749e+02 7.90819946e+02 7.81310916e-01]	[4.85426453e+02 7.88191772e+02 7.62469649e-01]	[462.35961914 764.95965576 0.77375388]	[390.50576782 790.75830078 0.82963347]	[375.08444214 788.20495605 0.85610485]	[4.00791626e+02 7.59912048e+02 7.14321434e-01]
[372.48062134 162.10577393 0.85230255]	[380.27090454 249.32527161 0.88506317]	[316.07244873 251.9553833 0.86647594]	[298.23287964 357.0413208 0.89916134]	[298.0708313 457.10546875 0.89026487]	[446.89196777 241.68362427 0.81643283]	[467.49542236 354.55328369 0.83938944]	[482.80181885 449.43383789 0.86515099]	[400.69241333 449.51089478 0.70639801]	[359.64700317 454.64089966 0.70315117]	[374.98382568 616.20385742 0.77418828]	[393.06561279 749.71734619 0.81165195]	[441.68920898 444.40402222 0.68457013]	[459.82220459 603.33752441 0.86253554]	[477.61080933 752.22265625 0.80738401]	[357.19189453 151.86421204 0.97160679]	[380.31613159 151.75918579 0.93734717]	[341.73522949 154.43762207 0.54748142]	[403.29556274 154.32865906 0.93815821]	[4.72533722e+02 7.93234680e+02 7.33981013e-01]	[4.90517181e+02 7.88222168e+02 7.19562829e-01]	[4.69962799e+02 7.62488281e+02 6.79156125e-01]	[390.47079468 790.76861572 0.84317416]	[375.05343628 788.20605469 0.86438084]	[4.00767822e+02 7.59900574e+02 7.35879838e-01]
[372.51245117 162.11488342 0.855147 ]	[380.31365967 246.83544922 0.87169152]	[316.11367798 251.94696045 0.86882776]	[300.67175293 357.06222534 0.88942945]	[298.09442139 457.1555481 0.89956176]	[446.96337891 241.63796997 0.81397867]	[470.03509521 352.00747681 0.81548631]	[482.89694214 446.96411133 0.85844493]	[400.75631714 446.95339966 0.70627415]	[359.69400024 454.56942749 0.69937605]	[375.05621338 613.68481445 0.7810635 ]	[395.50811768 749.66131592 0.82095277]	[441.76022339 444.33538818 0.69190651]	[462.22714233 603.32843018 0.85014403]	[480.28997803 749.74206543 0.83849043]	[357.21939087 151.87072754 0.9762665 ]	[380.34274292 151.7636261 0.9320085 ]	[341.75866699 154.43415833 0.5072245 ]	[403.32736206 154.31915283 0.93670774]	[4.80242981e+02 7.93233032e+02 7.41877913e-01]	[5.00735901e+02 7.88126953e+02 7.24613011e-01]	[4.77688141e+02 7.62481750e+02 6.40430689e-01]	[390.44863892 790.78839111 0.84175336]	[375.02752686 788.20477295 0.85734272]	[4.00791382e+02 7.57331421e+02 7.45002210e-01]
[375.00857544 162.12626648 0.86286175]	[380.35214233 249.29774475 0.86446935]	[316.15896606 251.96272278 0.87044215]	[300.75537109 357.06567383 0.8790549 ]	[298.18890381 457.16497803 0.89414239]	[449.44335938 241.62298584 0.81150705]	[472.60345459 351.95568848 0.81272078]	[485.37460327 446.92297363 0.84334052]	[400.7930603 446.87316895 0.71192163]	[359.7305603 449.50616455 0.69486648]	[375.06591797 613.6975708 0.77999783]	[395.52182007 749.671875 0.82669044]	[441.78793335 441.81463623 0.70248526]	[462.26818848 600.88024902 0.84745109]	[482.83331299 749.67303467 0.82868385]	[359.59585571 151.887146 0.97487485]	[382.78155518 151.76524353 0.91632462]	[341.81466675 154.4521637 0.56665355]	[403.36090088 154.33633423 0.931099 ]	[4.82831757e+02 7.90632324e+02 7.66649723e-01]	[5.03308136e+02 7.85541016e+02 7.23008037e-01]	[4.80334747e+02 7.59908447e+02 6.87085688e-01]	[390.44421387 790.81121826 0.84373552]	[375.02108765 788.2177124 0.86066025]	[400.78588867 757.33087158 0.76031584]
[375.09817505 162.14086914 0.87439507]	[382.77462769 249.32566833 0.85927874]	[318.54586792 254.37387085 0.87560582]	[305.76809692 357.12512207 0.86588365]	[298.25042725 459.62271118 0.88875234]	[449.51901245 241.62130737 0.80819619]	[477.59069824 351.9468689 0.82568252]	[485.41036987 444.36233521 0.85650915]	[403.25991821 444.39978027 0.70751667]	[362.21890259 449.49847412 0.68329674]	[377.50015259 611.13989258 0.77756119]	[395.5512085 749.62371826 0.83662617]	[441.86651611 441.80200195 0.70640129]	[462.42260742 600.8416748 0.83248401]	[482.97561646 749.5612793 0.84487921]	[359.67684937 151.89215088 0.96737444]	[382.87005615 151.77690125 0.90441251]	[346.81451416 154.45542908 0.50292921]	[405.86437988 154.32279968 0.91953415]	[4.85363190e+02 7.90649231e+02 7.74174690e-01]	[5.03434631e+02 7.85531189e+02 7.30562329e-01]	[480.36578369 754.77453613 0.78894281]	[390.4571228 790.8145752 0.83686084]	[375.03948975 788.20904541 0.84995019]	[400.83001709 754.78656006 0.77780646]
[377.50106812 162.18144226 0.88338476]	[382.87518311 249.3837738 0.84922671]	[318.62472534 254.41288757 0.87630558]	[308.3928833 357.07949829 0.8548249 ]	[300.72677612 459.59713745 0.86817074]	[452.06768799 241.65675354 0.80586624]	[477.68280029 351.9336853 0.83669066]	[485.45596313 446.9118042 0.83360606]	[403.31298828 446.93258667 0.69766974]	[362.28741455 452.07043457 0.6728698 ]	[377.53616333 616.25305176 0.78201818]	[395.56628418 749.57568359 0.84308028]	[441.91357422 441.86529541 0.69652283]	[467.47491455 603.48937988 0.81410515]	[487.99563599 747.07745361 0.81252104]	[359.72036743 151.93928528 0.97049123]	[385.31964111 151.80819702 0.90419 ]	[351.92205811 154.55455017 0.36456376]	[408.40255737 154.32479858 0.91193956]	[482.95910645 788.02508545 0.83103424]	[5.03468811e+02 7.80417175e+02 7.64601827e-01]	[4.85406250e+02 7.52199463e+02 7.38716781e-01]	[390.43649292 793.23345947 0.82229483]	[375.03161621 788.22442627 0.84624553]	[400.82858276 752.28845215 0.79490465]
[377.58322144 164.65325928 0.89895594]	[387.86309814 251.81819153 0.83891129]	[318.74588013 254.38928223 0.85684586]	[313.42120361 357.1053772 0.88607311]	[305.78131104 459.59091187 0.84658939]	[454.61608887 241.68397522 0.80828464]	[480.15423584 349.44302368 0.85235757]	[487.96957397 446.92816162 0.8213678 ]	[403.34698486 449.44223022 0.68596303]	[362.3086853 454.59570312 0.6669935 ]	[377.56768799 616.19152832 0.76899892]	[395.55975342 749.58947754 0.83938903]	[444.32522583 444.32696533 0.68644857]	[475.12490845 605.91217041 0.81900722]	[495.6022644 747.1416626 0.82213151]	[359.81854248 151.92881775 0.94658369]	[387.85827637 151.817276 0.89619452]	[354.44674683 154.56408691 0.49740329]	[410.96368408 154.33866882 0.91903448]	[490.49533081 788.07537842 0.8214519 ]	[5.08457794e+02 7.82956604e+02 7.69574523e-01]	[4.87979736e+02 7.52289185e+02 7.08548605e-01]	[390.45724487 793.24401855 0.82264006]	[375.0378418 788.23968506 0.84968626]	[400.82333374 752.31469727 0.77520907]
[380.11895752 167.20663452 0.9114815 ]	[395.52102661 251.82089233 0.85749191]	[326.28918457 254.41433716 0.82238686]	[316.0112915 357.14111328 0.92417556]	[313.44796753 457.11151123 0.8524676 ]	[459.65112305 241.63945007 0.8434096 ]	[480.32409668 351.92987061 0.8722415 ]	[495.59811401 449.45431519 0.81410599]	[405.86779785 452.07192993 0.65769768]	[364.82382202 457.17977905 0.65827012]	[377.60623169 618.75994873 0.79060417]	[395.58612061 749.61590576 0.84400827]	[444.42266846 446.91546631 0.65114957]	[480.18054199 606.06292725 0.85575569]	[498.25100708 747.09558105 0.84375507]	[364.85394287 151.94775391 0.91270244]	[395.5526123 151.85879517 0.92654335]	[357.06933594 157.00636292 0.54576695]	[418.54165649 154.42402649 0.94831806]	[500.74359131 788.01367188 0.81769514]	[5.18749390e+02 7.77842041e+02 7.60136962e-01]	[4.88014191e+02 7.52293701e+02 6.71068847e-01]	[390.45004272 793.2522583 0.82076073]	[375.04602051 788.24078369 0.84984839]	[400.84661865 754.74493408 0.77983546]
[380.20727539 167.26319885 0.91581213]	[398.00839233 251.87123108 0.88968229]	[328.88378906 254.45455933 0.82461518]	[316.14840698 357.16793823 0.92347795]	[313.53527832 459.61044312 0.88214731]	[459.76141357 241.68777466 0.84700108]	[482.73162842 352.01419067 0.86750424]	[498.12915039 449.47033691 0.82734829]	[408.39376831 454.62472534 0.65615577]	[364.87612915 459.65814209 0.65198642]	[377.60522461 621.30175781 0.81210011]	[395.60189819 749.59747314 0.84851432]	[446.96206665 449.48498535 0.63960224]	[480.2706604 608.53314209 0.85985661]	[500.67651367 747.18115234 0.86923939]	[369.90036011 151.98274231 0.90894949]	[395.65130615 151.90551758 0.95068198]	[357.13040161 157.01200867 0.49323833]	[418.6239624 154.4236145 0.95457298]	[500.7869873 788.11303711 0.83118141]	[5.18768494e+02 7.80430115e+02 7.68166363e-01]	[4.93074982e+02 7.54799622e+02 6.55562043e-01]	[390.42825317 793.23101807 0.82424974]	[375.04650879 788.2232666 0.8486231 ]	[400.86264038 752.31152344 0.78288162]
[382.72982788 169.74620056 0.89447671]	[398.13647461 251.8992157 0.91249144]	[331.49133301 254.47961426 0.83906126]	[318.56188965 357.21420288 0.92860174]	[316.01519775 459.6076355 0.89768851]	[462.25634766 244.19790649 0.83780348]	[482.86468506 351.94049072 0.85529792]	[498.20703125 449.45953369 0.84262455]	[411.01702881 457.11160278 0.65499735]	[369.94039917 459.66836548 0.64817882]	[377.62234497 616.25720215 0.80246913]	[395.59069824 747.17071533 0.84877086]	[454.55145264 449.51086426 0.64087439]	[480.31442261 608.52960205 0.85156077]	[500.72042847 749.64709473 0.8735469 ]	[374.98007202 154.33355713 0.92750335]	[398.16567993 151.94781494 0.97646928]	[359.56161499 156.99653625 0.58155692]	[418.76953125 154.4145813 0.97365552]	[500.86941528 788.13623047 0.81849158]	[521.26171875 780.465271 0.78166419]	[4.95600861e+02 7.59919434e+02 6.55637205e-01]	[390.43023682 793.21282959 0.80338329]	[375.02960205 788.19561768 0.82971895]	[400.86166382 752.23492432 0.79345036]
[382.72976685 169.74627686 0.89449185]	[398.13574219 251.89779663 0.91230607]	[331.4906311 254.47924805 0.83897477]	[318.55917358 357.21459961 0.9294697 ]	[316.01657104 459.60668945 0.8975367 ]	[462.25616455 244.19596863 0.83778864]	[482.86398315 351.94107056 0.85504055]	[498.206604 449.45605469 0.84262711]	[411.01824951 457.11691284 0.65481061]	[369.93887329 459.67172241 0.64738184]	[377.62194824 616.27264404 0.80400938]	[395.59408569 747.16912842 0.84931087]	[454.56140137 452.00631714 0.64034444]	[480.31765747 608.54821777 0.85025877]	[500.72000122 749.6451416 0.87333256]	[374.98022461 154.3334198 0.92755497]	[398.16567993 151.94778442 0.97652292]	[359.56259155 156.99687195 0.58107334]	[418.76992798 154.41514587 0.97356474]	[500.86962891 788.13739014 0.818331 ]	[521.26281738 780.46618652 0.78126407]	[4.95599182e+02 7.59918884e+02 6.55716538e-01]	[390.43063354 790.84417725 0.80376476]	[375.03051758 788.19219971 0.82955599]	[400.86499023 752.23376465 0.79340076]
[385.31600952 167.27537537 0.85339755]	[400.66226196 251.91595459 0.91886652]	[334.07122803 254.51396179 0.86215436]	[318.72348022 357.21005249 0.9133426 ]	[318.59197998 459.68063354 0.92519784]	[462.43859863 246.74714661 0.81823701]	[482.98413086 349.46234131 0.83542991]	[500.65261841 446.96429443 0.8557201 ]	[413.58755493 459.65472412 0.6647017 ]	[372.51843262 459.73294067 0.6544646 ]	[377.64633179 618.78942871 0.80607665]	[395.6262207 749.559021 0.84948385]	[457.11203003 454.61953735 0.64617735]	[480.34985352 613.67633057 0.82824826]	[500.69781494 749.65759277 0.86853075]	[377.55172729 154.33866882 0.96364701]	[398.27398682 151.94973755 0.97431624]	[359.71224976 157.06721497 0.68179071]	[421.18673706 154.45729065 0.97133136]	[503.32162476 790.59771729 0.80858552]	[521.31793213 783.03546143 0.78982335]	[4.93050720e+02 7.59943420e+02 6.66749597e-01]	[390.44546509 793.23150635 0.795551 ]	[375.04031372 788.20697021 0.82630932]	[403.25570679 752.265625 0.77915162]
[390.43478394 169.74519348 0.85464108]	[400.7895813 251.93211365 0.91056108]	[336.60610962 254.56559753 0.88096112]	[321.25085449 359.60671997 0.88633484]	[318.71313477 459.69909668 0.91815674]	[464.96386719 244.27813721 0.80544317]	[487.91378784 354.48422241 0.82673472]	[500.80630493 449.47277832 0.8716163 ]	[416.1630249 459.74536133 0.6911425 ]	[375.11489868 459.79647827 0.6844697 ]	[377.63510132 616.22601318 0.78733683]	[395.63769531 747.17474365 0.84611851]	[459.62008667 459.67260742 0.66562247]	[482.71646118 611.11334229 0.82384682]	[498.27194214 749.69293213 0.85093474]	[377.6496582 154.37409973 0.97662628]	[400.74163818 151.9515686 0.96140373]	[362.19369507 157.08877563 0.60306966]	[421.38052368 154.49404907 0.94085234]	[503.34872437 790.64758301 0.81298304]	[521.31689453 785.49029541 0.80425608]	[4.87953308e+02 7.62435974e+02 6.93775117e-01]	[3.90473022e+02 7.93255554e+02 7.87145257e-01]	[375.05331421 788.21697998 0.81816918]	[403.27520752 752.24078369 0.77215934]
[395.54141235 169.76739502 0.88430732]	[403.26019287 251.95181274 0.89226961]	[339.0670166 254.57318115 0.88777506]	[328.88082886 359.57714844 0.85901511]	[321.17919922 459.83425903 0.90938818]	[469.98348999 246.74583435 0.79149759]	[493.05041504 354.48904419 0.81990188]	[503.28121948 449.49008179 0.86541849]	[418.61804199 457.14788818 0.70431948]	[377.58065796 457.20800781 0.69735217]	[377.67208862 608.57733154 0.79046452]	[395.63708496 747.08215332 0.84527624]	[459.69100952 454.60574341 0.67684656]	[482.74420166 606.09759521 0.8365652 ]	[500.65734863 749.72546387 0.85191327]	[380.13833618 154.41950989 0.972435 ]	[403.28598022 151.97941589 0.9243921 ]	[364.81246948 157.05354309 0.57457852]	[423.91110229 154.50163269 0.9127546 ]	[503.31063843 790.69885254 0.80058724]	[521.30603027 785.55114746 0.80481941]	[4.90484253e+02 7.62507507e+02 6.77033961e-01]	[3.90448517e+02 7.93292786e+02 7.69881368e-01]	[375.02520752 788.22296143 0.80089784]	[403.2756958 749.74688721 0.77930355]
[398.06195068 169.78395081 0.91203362]	[405.92617798 251.97671509 0.86579657]	[339.27270508 254.56384277 0.86299086]	[333.96762085 359.6434021 0.88463199]	[326.29327393 462.26187134 0.86260957]	[475.16397095 244.27230835 0.79234326]	[498.21722412 354.48599243 0.85166478]	[503.45648193 452.08065796 0.85427314]	[418.76852417 457.19210815 0.71822047]	[377.73410034 459.68313599 0.71136874]	[377.74890137 611.11468506 0.79439712]	[398.01617432 747.09344482 0.85326767]	[459.77926636 457.12145996 0.68517828]	[482.84683228 608.56970215 0.82889014]	[500.71624756 749.72351074 0.86096179]	[380.30953979 154.44003296 0.9517799 ]	[405.87133789 154.33120728 0.90101177]	[372.49752808 157.07006836 0.4971064 ]	[429.00109863 154.48175049 0.9011184 ]	[503.32717896 790.6751709 0.80690092]	[521.32897949 785.53045654 0.80478758]	[4.90550049e+02 7.64959900e+02 6.82722628e-01]	[3.87958344e+02 7.93302490e+02 7.70797074e-01]	[375.03057861 788.22540283 0.80132651]	[403.28707886 749.76080322 0.78022164]
[398.2371521 169.8072052 0.92651588]	[413.55212402 251.91955566 0.86296105]	[344.33743286 254.53849792 0.8304373 ]	[336.54318237 359.58035278 0.92132992]	[334.00256348 459.82073975 0.88326573]	[480.12936401 241.70851135 0.82268596]	[500.80621338 349.46081543 0.86455429]	[505.94250488 449.46850586 0.82996064]	[421.31542969 457.1439209 0.7124747 ]	[380.25997925 457.18499756 0.70002562]	[380.15460205 606.06384277 0.81152695]	[398.0256958 747.08624268 0.85780269]	[462.31265259 454.61572266 0.68960273]	[482.95504761 606.08099365 0.81597924]	[500.75665283 749.68933105 0.86296678]	[385.31106567 154.43061829 0.91157365]	[413.54272461 154.34997559 0.90377891]	[377.47937012 157.08203125 0.66121495]	[436.6031189 154.51646423 0.92618543]	[503.31542969 790.66577148 0.80813748]	[521.33935547 785.53393555 0.79386967]	[4.93081451e+02 7.62498962e+02 6.98357582e-01]	[3.87917816e+02 7.93258301e+02 7.74542391e-01]	[375.01318359 788.19476318 0.79943764]	[403.29110718 749.76965332 0.77998555]
[400.68612671 169.81466675 0.93626761]	[418.53613281 251.90231323 0.8920595 ]	[349.41146851 254.51533508 0.82327306]	[339.05072021 359.57046509 0.91676259]	[336.53897095 459.80102539 0.91286862]	[480.29449463 241.69380188 0.84278488]	[503.23825073 349.45904541 0.85794419]	[511.03286743 449.48080444 0.80955327]	[423.85778809 457.13848877 0.68387824]	[382.82479858 459.65789795 0.67145139]	[380.2828064 608.58197021 0.80755341]	[398.05038452 747.13104248 0.86728323]	[464.82415771 454.59832764 0.67042506]	[485.36688232 606.06951904 0.80902511]	[500.7611084 749.69787598 0.86120528]	[387.91696167 154.3901825 0.91199952]	[416.14547729 154.33294678 0.94721067]	[377.60110474 157.04367065 0.54890597]	[439.17114258 154.5100708 0.93845296]	[503.31509399 790.64910889 0.80673432]	[521.33276367 785.52276611 0.79117608]	[4.93067322e+02 7.62515381e+02 7.07537591e-01]	[3.87906616e+02 7.93236816e+02 7.77337849e-01]	[375.00720215 788.1730957 0.79619259]	[403.27880859 752.21252441 0.78400564]
[403.27371216 169.78999329 0.89435565]	[418.69030762 251.90516663 0.91839391]	[354.45571899 254.53469849 0.84893727]	[339.21810913 359.59484863 0.91072476]	[339.05108643 459.76513672 0.92369956]	[482.81335449 241.71400452 0.8407039 ]	[503.39447021 349.45333862 0.84388554]	[516.17840576 446.9463501 0.82380736]	[426.43572998 457.15600586 0.66453803]	[387.86322021 459.69204712 0.64953685]	[380.27938843 608.5269165 0.80207705]	[398.04498291 747.16784668 0.85470569]	[467.42340088 454.60421753 0.65205193]	[485.49533081 606.09533691 0.78476 ]	[500.77816772 749.70617676 0.8668955 ]	[395.54098511 154.38728333 0.92692775]	[418.68203735 151.99085999 0.96753681]	[380.09390259 157.02374268 0.6695196 ]	[439.2689209 154.43917847 0.96806562]	[503.33547974 790.61761475 0.8089155 ]	[521.34387207 785.50024414 0.79435825]	[4.93095612e+02 7.62515381e+02 7.06888258e-01]	[3.87876831e+02 7.90830750e+02 7.75289118e-01]	[3.74980530e+02 7.88156250e+02 7.81950116e-01]	[403.28640747 752.28814697 0.78009665]
[405.85998535 169.77635193 0.86359173]	[421.20272827 251.9019165 0.91820091]	[356.99575806 254.52500916 0.8677873 ]	[341.69351196 359.60900879 0.89225459]	[339.23788452 459.78204346 0.92366314]	[482.96298218 244.24035645 0.82272917]	[505.90844727 351.94372559 0.83862495]	[518.77404785 446.87121582 0.85710144]	[431.54623413 454.60974121 0.65806603]	[392.97897339 457.11483765 0.64287847]	[380.32672119 608.54486084 0.78182638]	[398.05050659 747.1394043 0.85662615]	[475.06750488 454.56292725 0.64561236]	[488.01455688 606.06762695 0.77397352]	[500.79171753 749.71508789 0.86415458]	[398.07836914 154.38198853 0.9618119 ]	[418.81494141 154.3134613 0.97313309]	[380.23446655 157.10035706 0.69012195]	[441.73980713 154.49133301 0.96823782]	[503.33422852 790.59558105 0.81930226]	[521.34936523 785.48583984 0.79680526]	[4.93109650e+02 7.64963135e+02 7.17680752e-01]	[387.89642334 790.76745605 0.79662681]	[375.0144043 788.08227539 0.78828681]	[403.26202393 752.24786377 0.79946661]
[416.08178711 169.82113647 0.89684951]	[421.39883423 251.90304565 0.89180458]	[359.5753479 254.5304718 0.88634551]	[354.46487427 359.59078979 0.87832594]	[352.00762939 459.78417969 0.86560553]	[490.48550415 244.21089172 0.79819351]	[511.09738159 352.01409912 0.80780798]	[521.32055664 446.94265747 0.86952341]	[436.66427612 457.11077881 0.67217499]	[395.60092163 457.11026001 0.65957534]	[382.79391479 605.9675293 0.7742852 ]	[398.04815674 747.1015625 0.86081314]	[480.16116333 454.63717651 0.6685257 ]	[500.66690063 608.56915283 0.80498868]	[500.7946167 749.69329834 0.85542482]	[400.67736816 154.44856262 0.96947473]	[423.83581543 154.3399353 0.91994584]	[385.30386353 157.01150513 0.65104645]	[444.45217896 154.50032043 0.90976882]	[503.3152771 790.64550781 0.81146556]	[521.35272217 785.56695557 0.79653192]	[4.90567780e+02 7.62486328e+02 7.22674370e-01]	[387.86755371 790.70837402 0.83276939]	[375.00531006 788.02178955 0.81047446]	[400.8550415 752.21191406 0.79123551]
[418.59613037 169.86755371 0.92094332]	[426.38116455 251.95489502 0.87049472]	[359.74874878 254.53781128 0.8730166 ]	[356.99990845 359.56619263 0.90754586]	[356.97491455 459.78997803 0.89168227]	[495.62002563 244.25567627 0.79075772]	[518.65155029 354.45397949 0.8262971 ]	[523.765625 449.45318604 0.86306411]	[439.10803223 457.1328125 0.67874616]	[398.04824829 457.13931274 0.66659743]	[385.33981323 608.52130127 0.75460005]	[398.07211304 747.11663818 0.86477685]	[480.21252441 454.63461304 0.67005879]	[500.64208984 606.0557251 0.8024618 ]	[500.82635498 749.63946533 0.85980034]	[400.84042358 154.48231506 0.94589651]	[426.44525146 154.40098572 0.88789469]	[393.01028442 157.09840393 0.51886725]	[452.04956055 154.53755188 0.89934981]	[503.31762695 790.64428711 0.8097772 ]	[521.37091064 785.55560303 0.78567779]	[4.93110565e+02 7.62420288e+02 7.21609473e-01]	[387.86706543 790.73187256 0.83839273]	[375.00634766 788.03887939 0.81904483]	[400.85635376 752.22857666 0.78811729]
[418.70993042 172.25286865 0.93465865]	[431.5177002 251.95678711 0.85897243]	[362.34777832 254.5320282 0.83794534]	[357.16943359 357.1940918 0.92974246]	[357.05700684 459.76577759 0.9021064 ]	[498.20974731 246.74963379 0.80436283]	[521.16693115 351.97250366 0.84315747]	[523.8739624 451.99523926 0.85691303]	[439.20410156 457.12255859 0.69904292]	[398.15646362 457.13119507 0.69610763]	[387.87020874 606.05511475 0.74786091]	[398.09069824 747.10101318 0.8685813 ]	[480.26611328 457.10455322 0.68764961]	[500.68136597 608.53009033 0.79924309]	[500.86923218 749.60461426 0.85340369]	[403.36904907 154.49613953 0.91618323]	[434.01422119 154.43371582 0.89270759]	[395.62918091 159.57678223 0.5724014 ]	[457.12060547 156.96051025 0.91098577]	[503.29721069 790.62030029 0.80243635]	[5.21376770e+02 7.85540710e+02 7.71982968e-01]	[4.95679718e+02 7.59865784e+02 7.21872091e-01]	[385.39950562 790.71295166 0.82797706]	[375.01208496 788.01416016 0.80587339]	[403.26519775 752.22497559 0.79543591]
[421.15280151 172.27963257 0.94480002]	[434.12347412 251.97402954 0.87506503]	[367.35147095 254.57096863 0.82689416]	[359.60186768 359.58151245 0.92444259]	[357.17559814 459.80245972 0.91765046]	[500.67352295 246.75611877 0.81066823]	[521.30078125 352.0043335 0.86483836]	[523.92980957 452.04229736 0.85548806]	[441.6937561 457.12063599 0.70607674]	[400.64123535 457.13882446 0.69761968]	[385.37805176 606.01776123 0.75474536]	[398.10202026 747.09295654 0.87195206]	[480.36428833 454.60974121 0.68816519]	[500.79434204 606.06573486 0.8238287 ]	[500.89294434 749.60388184 0.85089618]	[405.92553711 154.49116516 0.90113699]	[436.59924316 154.44084167 0.92902476]	[398.09317017 157.09861755 0.54361898]	[459.65136719 156.9730072 0.92345643]	[503.33639526 790.62756348 0.7983405 ]	[5.21405518e+02 7.85548157e+02 7.71135271e-01]	[4.95692566e+02 7.57387634e+02 7.28450835e-01]	[387.87142944 790.71618652 0.83581829]	[375.01507568 788.01690674 0.81089699]	[403.28170776 752.21447754 0.79781252]
[421.15365601 172.27964783 0.94480312]	[434.11972046 251.97181702 0.87456357]	[367.35186768 254.57243347 0.82707876]	[359.60064697 359.58114624 0.92482847]	[357.17352295 459.79864502 0.91740215]	[500.66879272 246.74975586 0.81017995]	[521.30187988 351.99975586 0.86448431]	[523.92626953 452.02844238 0.85374415]	[441.71765137 457.11502075 0.70642626]	[400.66513062 457.1322937 0.69695181]	[385.38482666 606.03076172 0.7530508 ]	[398.10284424 747.09472656 0.87166321]	[482.7166748 454.6083374 0.68835789]	[500.81774902 608.53686523 0.81858599]	[500.88989258 749.61688232 0.85286552]	[405.92843628 154.49087524 0.9005698 ]	[436.59869385 154.44064331 0.92859638]	[398.09124756 157.08332825 0.55501205]	[459.65237427 156.96798706 0.92413193]	[503.33889771 790.63250732 0.79549164]	[5.21402588e+02 7.85554321e+02 7.71141708e-01]	[4.95677216e+02 7.59866333e+02 7.27488339e-01]	[387.86929321 790.71679688 0.83608383]	[375.01223755 788.01727295 0.81099379]	[403.2824707 752.21405029 0.79834628]
[421.26242065 172.29562378 0.94162947]	[436.67401123 251.96348572 0.89648581]	[369.92950439 254.55561829 0.82446027]	[359.70370483 359.57064819 0.91698092]	[359.5713501 459.79257202 0.92167133]	[500.78051758 246.75184631 0.82650816]	[521.37219238 352.02401733 0.86345351]	[524.00195312 452.00427246 0.84277481]	[441.80584717 459.67349243 0.70116943]	[400.75515747 459.70870972 0.68924099]	[390.49639893 608.58728027 0.74381459]	[398.11734009 747.09112549 0.87607455]	[482.78829956 457.16967773 0.68770385]	[503.24108887 608.63110352 0.82389408]	[503.24005127 749.65551758 0.85538936]	[410.98245239 154.50405884 0.90015501]	[439.06158447 154.43968201 0.94405311]	[398.13162231 157.08232117 0.60859823]	[459.73083496 154.5614624 0.9441039 ]	[503.34347534 790.67333984 0.79623085]	[5.21406250e+02 7.87997070e+02 7.78797209e-01]	[4.95680817e+02 7.59924622e+02 7.36066520e-01]	[387.8968811 790.71942139 0.83485579]	[375.02868652 788.01654053 0.81706691]	[403.27459717 752.20965576 0.79279858]
[421.38790894 172.27923584 0.92594516]	[439.13500977 251.96507263 0.91644073]	[372.50302124 254.53799438 0.83777976]	[359.75100708 357.22174072 0.91078371]	[359.61181641 459.77801514 0.92517418]	[500.89456177 246.78631592 0.83285594]	[521.41571045 354.4916687 0.87283927]	[524.02441406 452.01187134 0.84169722]	[441.91040039 457.16244507 0.69608116]	[400.8586731 457.19836426 0.67574829]	[390.45547485 606.06011963 0.75340843]	[398.14089966 747.07714844 0.87840056]	[482.8767395 457.12207031 0.69203973]	[503.27774048 608.49700928 0.82761663]	[503.2585144 749.6519165 0.84961993]	[413.60003662 154.5035553 0.91054332]	[439.16775513 154.4078064 0.96546882]	[400.62875366 157.10696411 0.47126585]	[459.80535889 154.52325439 0.95731443]	[503.33639526 790.68707275 0.79478967]	[5.21401855e+02 7.88014038e+02 7.83034265e-01]	[4.98146973e+02 7.59916870e+02 7.27428377e-01]	[385.3861084 790.7255249 0.82208252]	[374.99545288 788.00622559 0.79891491]	[403.30316162 752.20306396 0.79662693]
[423.8487854 172.26248169 0.90742058]	[439.2197876 251.95506287 0.92619258]	[375.00469971 254.53463745 0.85213304]	[359.79388428 357.22109985 0.90691501]	[359.63223267 459.77294922 0.92727059]	[503.33416748 246.77708435 0.83230686]	[523.78997803 354.46533203 0.87232262]	[526.45916748 449.47393799 0.83093482]	[444.31207275 457.13232422 0.69270527]	[400.86846924 457.17144775 0.67356038]	[390.45718384 608.53149414 0.74640954]	[398.15008545 747.07592773 0.88085842]	[482.91967773 454.62796021 0.68685335]	[503.32644653 608.50402832 0.82705098]	[503.27124023 749.6885376 0.84950274]	[416.14559937 154.48916626 0.928846 ]	[439.25134277 154.41067505 0.97609901]	[400.72924805 157.09675598 0.45280725]	[462.20812988 154.53662109 0.95777011]	[503.353302 790.6807251 0.79576665]	[523.79119873 788.01422119 0.78822434]	[4.98160248e+02 7.62431519e+02 7.28595078e-01]	[385.37832642 790.72900391 0.82527298]	[374.9944458 788.00531006 0.79918796]	[403.31906128 752.19122314 0.80221146]
[426.37442017 172.24026489 0.88720334]	[439.29241943 251.93865967 0.92792189]	[375.06213379 254.52024841 0.85906816]	[359.82641602 357.2020874 0.90023077]	[359.66903687 459.69622803 0.91693521]	[503.40914917 246.82501221 0.83035541]	[523.8494873 354.49200439 0.87010241]	[526.50799561 452.03967285 0.83154529]	[444.35861206 457.12976074 0.69065529]	[403.31604004 457.16952515 0.67070514]	[393.03137207 611.10339355 0.74329603]	[398.15203857 747.09429932 0.87839788]	[482.94827271 454.63555908 0.6873486 ]	[503.30917358 606.04034424 0.83530092]	[503.26870728 749.70257568 0.84834725]	[418.59371948 154.47323608 0.94601208]	[441.65267944 154.40187073 0.9760915 ]	[400.78918457 159.52604675 0.5953483 ]	[462.2649231 154.55711365 0.95374221]	[503.35952759 790.66967773 0.79766345]	[523.79394531 788.00183105 0.78848803]	[4.98160492e+02 7.62441772e+02 7.27770746e-01]	[385.38360596 790.72509766 0.82654899]	[374.99975586 788.00585938 0.80270827]	[403.31213379 752.21044922 0.79654455]
[428.92370605 169.86924744 0.8758446 ]	[441.70056152 251.93734741 0.92443752]	[377.51715088 254.51948547 0.8660633 ]	[362.21890259 357.18832397 0.89431858]	[359.6803894 459.65908813 0.91430867]	[503.45581055 249.30082703 0.82446915]	[523.89825439 354.49032593 0.86652911]	[526.5177002 452.08441162 0.83684158]	[444.37841797 457.1552124 0.68687987]	[403.33752441 459.65438843 0.66824973]	[395.49252319 613.64172363 0.74722278]	[398.16531372 747.10760498 0.87937176]	[482.96066284 457.12368774 0.68473256]	[503.30682373 608.49615479 0.83767056]	[503.27523804 749.70343018 0.84928495]	[418.65280151 154.45988464 0.9610793 ]	[441.74484253 154.38313293 0.97062844]	[400.83621216 159.5315094 0.62601846]	[462.38452148 154.56764221 0.93180579]	[503.35150146 790.65301514 0.80164945]	[523.78759766 785.60925293 0.79092896]	[4.98173920e+02 7.62440796e+02 7.32424498e-01]	[385.40231323 790.72198486 0.8229425 ]	[375.01843262 788.00970459 0.80734271]	[403.32046509 752.23675537 0.78989983]
[431.48947144 169.85995483 0.87413704]	[441.75119019 251.92388916 0.91944861]	[377.56924438 254.48362732 0.87201375]	[362.26223755 357.19104004 0.88835263]	[359.69714355 459.65167236 0.91157097]	[505.87994385 249.34179688 0.81901628]	[523.93688965 354.51776123 0.86688828]	[526.54986572 452.08340454 0.83055747]	[444.3946228 457.14685059 0.68190169]	[403.36166382 459.66549683 0.66357279]	[393.07131958 613.71130371 0.7449469 ]	[398.16860962 747.11199951 0.87997854]	[485.34320068 457.10150146 0.67712158]	[503.3026123 606.07141113 0.83428609]	[503.28271484 749.69659424 0.85023439]	[418.7088623 154.46630859 0.96538597]	[441.81195068 154.37202454 0.96524823]	[403.25714111 159.56143188 0.54958314]	[464.83081055 154.57731628 0.90946168]	[503.33596802 790.63891602 0.80617017]	[521.39440918 785.59997559 0.79311287]	[4.98200623e+02 7.62423401e+02 7.37700164e-01]	[385.38775635 790.70928955 0.8292532 ]	[375.01065063 785.61016846 0.80566853]	[403.33004761 752.23748779 0.79400593]
[434.03829956 169.85462952 0.8785764 ]	[441.77883911 251.92770386 0.91885686]	[377.59539795 254.49389648 0.87620687]	[362.25973511 357.21905518 0.88850284]	[359.72174072 459.66351318 0.912274 ]	[505.91958618 249.35629272 0.8158794 ]	[523.96484375 354.54888916 0.86819696]	[528.97753906 452.08065796 0.82729757]	[444.42019653 457.11486816 0.67750949]	[403.39328003 457.18045044 0.65850616]	[395.51187134 616.22589111 0.75243974]	[398.16833496 747.11328125 0.8799178 ]	[485.37091064 454.61611938 0.67247981]	[503.31759644 606.09002686 0.83167589]	[503.27844238 749.68640137 0.85101348]	[418.76156616 154.46630859 0.96732932]	[441.88366699 154.36288452 0.95301205]	[403.29193115 159.55514526 0.57095921]	[464.91699219 154.58409119 0.8941018 ]	[503.33032227 790.64050293 0.8092773 ]	[521.39654541 785.59741211 0.79407078]	[4.98187805e+02 7.59954346e+02 7.39172399e-01]	[385.40472412 790.73010254 0.82124627]	[375.02404785 788.01367188 0.80336756]	[403.32775879 752.2277832 0.7920531 ]
[436.59204102 169.86187744 0.89843094]	[441.82757568 251.95265198 0.91657174]	[377.66778564 254.51051331 0.8822071 ]	[362.31665039 359.57589722 0.87754679]	[359.71661377 459.66595459 0.91326749]	[505.98153687 249.39506531 0.81312478]	[524.02233887 356.99264526 0.87524736]	[528.9979248 454.55029297 0.83053929]	[444.43740845 457.11886597 0.67620254]	[405.82614136 457.17144775 0.65787441]	[395.53225708 616.23065186 0.75885016]	[398.17105103 747.12463379 0.87903774]	[485.39294434 454.63012695 0.67233241]	[503.33731079 608.57226562 0.8214255 ]	[503.27688599 749.69207764 0.85425949]	[421.18618774 154.47691345 0.96542931]	[444.3671875 154.37869263 0.91928303]	[403.39855957 159.52461243 0.63954276]	[464.9798584 154.57304382 0.89058238]	[503.34326172 790.66424561 0.81007522]	[521.40582275 787.99945068 0.79867131]	[4.98170410e+02 7.62428772e+02 7.40158319e-01]	[385.40588379 790.7331543 0.82417017]	[375.02133179 788.01617432 0.80588466]	[403.32818604 752.23547363 0.79113173]
[436.59158325 169.86167908 0.89840567]	[441.8288269 251.95167542 0.91633594]	[377.66720581 254.51068115 0.88221276]	[362.31741333 359.57669067 0.87765032]	[359.71697998 459.6656189 0.91371834]	[505.98556519 249.39324951 0.81261045]	[524.02264404 356.99383545 0.87555659]	[528.99664307 454.55154419 0.83103514]	[444.43634033 457.11468506 0.67561477]	[405.82318115 457.16604614 0.65744197]	[395.53479004 616.2166748 0.75758827]	[398.16860962 747.11999512 0.879098 ]	[485.39401245 454.62594604 0.67201126]	[503.33755493 608.574646 0.82135373]	[503.27441406 749.69482422 0.85423827]	[421.18612671 154.47644043 0.96565217]	[444.36703491 154.37861633 0.91958767]	[403.3968811 159.52297974 0.63871586]	[464.97982788 154.57435608 0.89041704]	[503.34164429 790.67095947 0.8099345 ]	[521.40307617 788.00622559 0.79978812]	[4.98168060e+02 7.62431274e+02 7.38915622e-01]	[387.86709595 790.730896 0.82516801]	[375.02462769 788.01403809 0.80679232]	[403.32214355 752.22845459 0.79215282]
[436.64047241 169.86810303 0.9055686 ]	[441.84048462 251.95344543 0.91401768]	[377.67166138 254.50328064 0.8807621 ]	[362.31863403 359.574646 0.87562931]	[359.71856689 459.65682983 0.91175866]	[506.00308228 249.40267944 0.81039846]	[524.02459717 356.99435425 0.87616533]	[528.99182129 454.56338501 0.83404517]	[444.44143677 457.10946655 0.67376179]	[405.82263184 457.16775513 0.65786999]	[395.5072937 616.21368408 0.75714165]	[398.17388916 747.10766602 0.87876683]	[485.40289307 454.62097168 0.66990417]	[503.32504272 608.52081299 0.82403302]	[503.26928711 749.68658447 0.85318786]	[421.23153687 154.48046875 0.964728 ]	[444.41751099 154.39146423 0.90846205]	[405.81454468 157.08013916 0.7002973 ]	[467.40908813 154.56524658 0.89114356]	[503.35360718 790.68292236 0.8077451 ]	[523.79608154 788.01153564 0.79720479]	[4.98153290e+02 7.59954895e+02 7.38697708e-01]	[385.39065552 790.72015381 0.83058256]	[375.0196228 788.00500488 0.80883133]	[403.33410645 752.22900391 0.79091996]
[436.66943359 169.8795166 0.90756643]	[441.85861206 251.94866943 0.91031325]	[377.68936157 254.49105835 0.88075435]	[362.32217407 357.21932983 0.87464327]	[359.72885132 459.64651489 0.90828025]	[508.44296265 249.40232849 0.80749887]	[526.39434814 357.00054932 0.8796137 ]	[528.99316406 454.56512451 0.83492953]	[446.87524414 454.63604736 0.66902596]	[405.83221436 457.1572876 0.65379316]	[395.53375244 616.23864746 0.76332831]	[398.17166138 747.11694336 0.87861526]	[485.43182373 454.62026978 0.66518694]	[503.35510254 608.58251953 0.82308608]	[503.25228882 749.66894531 0.85789865]	[421.26159668 154.48141479 0.95798773]	[444.45132446 154.40115356 0.89899331]	[405.90444946 157.05047607 0.66502517]	[467.45852661 154.5511322 0.88694775]	[503.36434937 790.67150879 0.81019413]	[523.80108643 785.61376953 0.7973569 ]	[4.95675171e+02 7.59932739e+02 7.35490918e-01]	[385.39437866 790.7197876 0.830773 ]	[375.02087402 788.0067749 0.81240487]	[403.32922363 752.23925781 0.78837621]
[436.66671753 169.87637329 0.90728199]	[441.85806274 251.94874573 0.91035044]	[377.69076538 254.49188232 0.88125974]	[362.32266235 357.21835327 0.87495446]	[359.72900391 459.64572144 0.90820765]	[508.44033813 249.40209961 0.80772805]	[526.39959717 356.99890137 0.8792724 ]	[528.99487305 454.56787109 0.83510172]	[446.87313843 454.63739014 0.66899633]	[405.82794189 457.15844727 0.6537714 ]	[395.5333252 616.23284912 0.76284605]	[398.17092896 747.1114502 0.87932456]	[485.42993164 454.6204834 0.66536254]	[503.35162354 608.56219482 0.82549173]	[503.25683594 749.67376709 0.85639644]	[421.25704956 154.4797821 0.95877999]	[444.44787598 154.39758301 0.9003098 ]	[405.90322876 157.05210876 0.65842968]	[467.45715332 154.55059814 0.88726109]	[503.36129761 790.67077637 0.80897206]	[523.80377197 787.99926758 0.7961061 ]	[4.95685944e+02 7.59942139e+02 7.36971438e-01]	[385.39395142 790.71783447 0.83057487]	[375.02087402 788.00305176 0.81086147]	[403.32470703 752.23132324 0.79053915]
[439.065979 172.24386597 0.91074944]	[441.87756348 251.95527649 0.90789884]	[377.70852661 254.48587036 0.8801738 ]	[362.32763672 357.21029663 0.87412554]	[359.73199463 459.6315918 0.90632451]	[508.46017456 251.83013916 0.80821252]	[526.39794922 357.00048828 0.87954021]	[528.98596191 454.5914917 0.83874071]	[444.44223022 454.59735107 0.671377 ]	[405.82006836 457.11123657 0.65271544]	[395.52301025 616.2590332 0.76505142]	[398.16674805 747.10870361 0.87879205]	[485.40563965 454.58688354 0.66842359]	[503.30892944 608.52996826 0.82807726]	[503.24935913 749.65313721 0.85309255]	[421.3102417 154.48625183 0.95255089]	[446.90878296 154.4213562 0.89227521]	[410.94116211 157.06538391 0.59732574]	[469.97235107 154.57946777 0.88084048]	[503.35128784 790.66271973 0.80954212]	[523.79571533 785.6005249 0.7930603 ]	[4.95684052e+02 7.59917542e+02 7.35610485e-01]	[385.40814209 790.71960449 0.82611901]	[375.02932739 788.00640869 0.81179804]	[403.32473755 752.22241211 0.7888152 ]
[439.07788086 172.24453735 0.91258883]	[441.87841797 251.96362305 0.90885568]	[377.70266724 254.49838257 0.88042706]	[362.32452393 357.20669556 0.87478316]	[359.71792603 459.64144897 0.90684819]	[508.4654541 251.83378601 0.80782211]	[526.39501953 357.00335693 0.87931734]	[528.99743652 454.59378052 0.83777702]	[444.42660522 454.59094238 0.67284214]	[403.37628174 457.11334229 0.65360916]	[395.53463745 616.20037842 0.76125884]	[398.16781616 747.10205078 0.87879246]	[485.39401245 454.57833862 0.66901129]	[503.32891846 608.58154297 0.8263756 ]	[503.24615479 749.6350708 0.85336703]	[421.3215332 154.48937988 0.94972169]	[446.92510986 154.42424011 0.89056623]	[410.95681763 157.08041382 0.61140716]	[469.9894104 154.57833862 0.88098335]	[503.35247803 790.65240479 0.81266451]	[523.79943848 785.58929443 0.7921651 ]	[4.95669891e+02 7.59886536e+02 7.30225503e-01]	[385.40786743 790.70489502 0.82595336]	[375.02075195 785.60571289 0.80800319]	[403.32098389 752.21618652 0.79006481]
[439.08050537 172.24729919 0.91473174]	[441.88409424 251.96850586 0.90822417]	[377.70751953 254.49659729 0.87972081]	[362.32949829 357.21304321 0.87247562]	[359.7069397 459.66268921 0.90627402]	[508.47412109 251.84147644 0.80818069]	[524.02911377 356.98745728 0.87626851]	[528.99926758 454.58462524 0.83628166]	[444.42581177 454.63946533 0.67543697]	[403.3789978 457.16262817 0.65764356]	[395.54876709 613.65332031 0.76128882]	[398.17086792 747.11444092 0.87840819]	[485.38253784 454.63369751 0.67397237]	[503.31640625 608.60766602 0.82354361]	[503.24514771 749.63256836 0.85268819]	[421.32446289 154.48976135 0.94941729]	[446.9329834 154.42686462 0.89024657]	[410.97476196 157.07867432 0.58067024]	[470.00842285 154.584198 0.87873524]	[503.35772705 790.65063477 0.81159461]	[523.80255127 785.58526611 0.79076481]	[4.95673950e+02 7.59882507e+02 7.32395470e-01]	[387.87139893 790.706604 0.8215155 ]	[375.02682495 785.60900879 0.80400908]	[403.32473755 752.23425293 0.78795367]
[439.07577515 172.24557495 0.91185945]	[441.87985229 251.96829224 0.90893996]	[377.69656372 254.4947052 0.88022804]	[362.30163574 357.2131958 0.88048661]	[359.69796753 459.67721558 0.90989149]	[508.48202515 251.8578186 0.80804241]	[524.02655029 357.03475952 0.88591015]	[529.01367188 454.61901855 0.83791912]	[444.44509888 457.17276001 0.67313838]	[403.37542725 459.6730957 0.65952784]	[395.54046631 618.77862549 0.7687642 ]	[398.16500854 747.16088867 0.87464881]	[485.40951538 457.16638184 0.67135537]	[503.32366943 611.09210205 0.81702602]	[503.23934937 749.64373779 0.85168397]	[421.32821655 154.48428345 0.94999045]	[446.93765259 154.42066956 0.89018804]	[410.97769165 157.0957489 0.60546362]	[470.03173828 154.57983398 0.88014936]	[503.37115479 790.6630249 0.80928296]	[523.79797363 785.59332275 0.79255974]	[4.95658020e+02 7.59885925e+02 7.27990627e-01]	[387.89382935 790.77520752 0.81745058]	[375.02301025 788.06518555 0.81348312]	[403.31188965 752.2734375 0.77777606]
[439.07800293 172.2436676 0.91093302]	[441.88143921 251.96531677 0.90843213]	[377.70098877 254.48951721 0.8804307 ]	[362.30126953 357.21911621 0.88045776]	[359.68804932 459.68609619 0.91206002]	[508.48178101 251.85650635 0.80790883]	[524.0222168 357.03118896 0.88520598]	[529.01000977 454.62908936 0.83986568]	[444.44003296 457.16186523 0.67416024]	[403.37759399 459.65826416 0.65918541]	[395.50881958 616.2611084 0.75794172]	[398.16320801 747.15576172 0.87454599]	[485.39779663 457.15805054 0.67270929]	[503.30749512 608.62805176 0.81715751]	[503.2394104 749.64489746 0.8502664 ]	[421.33001709 154.48254395 0.9494766 ]	[446.93173218 154.41424561 0.89108133]	[410.97161865 157.09184265 0.62230188]	[470.01235962 154.56930542 0.88191003]	[503.37094116 790.66210938 0.80721712]	[523.79455566 785.59265137 0.7910499 ]	[4.95669586e+02 7.59890564e+02 7.29251146e-01]	[387.8878479 790.77319336 0.8180902 ]	[375.01733398 788.06304932 0.81102067]	[403.31628418 752.26489258 0.78031534]
[439.06732178 169.87010193 0.90883535]	[441.87854004 251.95649719 0.90714478]	[377.69961548 254.47602844 0.87961948]	[362.2925415 357.21594238 0.88255465]	[359.68911743 459.66940308 0.90810704]	[508.48394775 251.85331726 0.8064602 ]	[524.01416016 357.02676392 0.88597441]	[529.01477051 454.62368774 0.83856153]	[444.43624878 457.16204834 0.67468983]	[403.37374878 459.65991211 0.65907097]	[395.49459839 616.21429443 0.75320733]	[398.16015625 747.14697266 0.87627983]	[485.38986206 457.15875244 0.6736325 ]	[503.31207275 611.09020996 0.81706601]	[503.23928833 749.62835693 0.85328621]	[421.31799316 154.47451782 0.95273393]	[446.90896606 154.40234375 0.89504659]	[410.95452881 157.06661987 0.61283785]	[469.98925781 154.56672668 0.88241929]	[503.35733032 790.63421631 0.80888367]	[521.40942383 785.57110596 0.78650618]	[4.95685181e+02 7.59871216e+02 7.32593060e-01]	[387.90176392 790.76275635 0.82359731]	[375.03540039 788.05291748 0.81600684]	[403.31149292 752.25067139 0.78759539]
[439.06027222 169.86064148 0.9072156 ]	[441.86911011 251.95726013 0.90866846]	[377.68963623 254.47309875 0.87887883]	[362.26583862 359.5847168 0.88752449]	[359.69671631 459.67294312 0.90877742]	[508.46899414 251.86253357 0.80907822]	[524.00152588 357.03689575 0.88755399]	[529.01544189 454.62011719 0.83831847]	[444.43737793 457.17150879 0.67673051]	[403.37792969 459.66506958 0.66227663]	[395.50180054 613.68707275 0.7532537 ]	[398.16168213 747.14959717 0.87429929]	[485.38751221 457.17254639 0.6772877 ]	[503.34732056 611.07098389 0.81794184]	[503.24234009 749.63018799 0.85494715]	[421.30157471 154.47071838 0.95559156]	[446.89678955 154.38531494 0.89760351]	[408.46969604 157.07595825 0.60737312]	[469.97311401 154.56393433 0.88190806]	[503.35107422 790.65057373 0.80920047]	[521.39807129 785.59234619 0.78887248]	[4.95674438e+02 7.59867432e+02 7.26600945e-01]	[387.8977356 790.76580811 0.8205862 ]	[375.03378296 788.05657959 0.81437767]	[403.31835938 752.25512695 0.7857005 ]
[436.64498901 169.8352356 0.900033 ]	[441.82788086 251.9369812 0.91248751]	[377.63702393 254.43614197 0.87206817]	[362.21981812 357.22265625 0.89641881]	[359.67456055 459.66912842 0.906905 ]	[506.00076294 251.86035156 0.81376529]	[523.92663574 357.09558105 0.89565748]	[526.55340576 457.08770752 0.85128784]	[444.39886475 457.18515015 0.68324465]	[403.32873535 459.67410278 0.67032051]	[392.99517822 616.22344971 0.74612212]	[398.16665649 747.16345215 0.87471998]	[485.35635376 457.17965698 0.68218815]	[503.26611328 611.0914917 0.81589627]	[500.90679932 749.63726807 0.85788631]	[421.25009155 154.46063232 0.96357894]	[444.42022705 154.36749268 0.90777898]	[405.88735962 157.08685303 0.67948186]	[467.41671753 154.56314087 0.89025152]	[503.36074829 790.63110352 0.80581146]	[5.21399414e+02 7.85568665e+02 7.84950614e-01]	[4.98135010e+02 7.59871460e+02 7.40096092e-01]	[387.887146 790.77270508 0.80814213]	[375.03244019 788.06494141 0.80330634]	[403.32672119 752.27441406 0.78587723]
[436.61831665 169.82513428 0.89533311]	[441.79397583 251.93444824 0.91667455]	[377.58468628 254.4434967 0.86868536]	[362.1913147 357.20181274 0.90111816]	[359.64346313 459.67907715 0.90946656]	[505.97052002 251.84861755 0.81637335]	[523.89666748 357.06088257 0.89228225]	[526.53436279 457.13452148 0.86287844]	[444.37133789 457.18423462 0.68564767]	[403.29815674 459.6786499 0.67200613]	[392.99560547 616.19921875 0.74818683]	[398.15905762 747.14294434 0.87509549]	[482.96398926 457.16589355 0.68258083]	[503.25143433 608.58392334 0.81230283]	[503.23370361 749.64007568 0.85764486]	[421.21594238 154.45114136 0.96883786]	[444.39672852 154.34713745 0.91303051]	[405.82650757 157.08720398 0.69893104]	[464.98068237 154.56936646 0.89415383]	[503.36703491 790.6439209 0.79943746]	[5.21402893e+02 7.85584473e+02 7.82426715e-01]	[4.98137360e+02 7.59882324e+02 7.41468310e-01]	[387.881073 790.7769165 0.80800903]	[375.02288818 788.0670166 0.80267161]	[403.31494141 752.24719238 0.79086065]
[436.56036377 169.80825806 0.88624263]	[441.76260376 251.95028687 0.92117321]	[377.54315186 254.47149658 0.86550432]	[359.80654907 357.20397949 0.90848964]	[359.62200928 459.69274902 0.91191006]	[505.93515015 251.86654663 0.8238796 ]	[523.86804199 357.05114746 0.89358777]	[526.53662109 457.14935303 0.86361462]	[444.36221313 457.20812988 0.68332064]	[403.29000854 459.71133423 0.67019367]	[392.97842407 618.74969482 0.74874878]	[398.15124512 747.16876221 0.87502754]	[482.95678711 457.17773438 0.68098027]	[500.89544678 608.61206055 0.80952084]	[500.89813232 749.64416504 0.85811013]	[421.17605591 154.43478394 0.96999902]	[444.34588623 154.33502197 0.92398751]	[403.38879395 157.07675171 0.66903526]	[464.95620728 154.59066772 0.89068258]	[503.36883545 790.63476562 0.80413109]	[5.21402527e+02 7.85572205e+02 7.84536421e-01]	[4.95696045e+02 7.59901917e+02 7.38302767e-01]	[387.88369751 790.77929688 0.81225765]	[375.02923584 788.0723877 0.80627865]	[403.30963135 752.27374268 0.79049981]
[434.09814453 169.79437256 0.87806708]	[441.72183228 251.94804382 0.92305613]	[377.50857544 254.465271 0.86116517]	[359.78991699 357.18579102 0.91127157]	[359.57391357 459.71337891 0.91545379]	[505.88473511 251.86853027 0.82994282]	[523.83190918 357.06582642 0.89951992]	[526.4821167 457.19113159 0.88066101]	[444.35516357 457.18554688 0.68811935]	[403.28970337 459.68304443 0.67330289]	[390.48452759 616.20184326 0.74084002]	[398.15603638 747.15997314 0.87714815]	[482.95111084 457.15600586 0.68452471]	[500.90093994 608.50878906 0.8237837 ]	[500.89614868 749.63684082 0.85577321]	[418.80935669 154.4276123 0.97142476]	[441.93197632 154.32180786 0.93552458]	[403.33087158 159.52655029 0.65575147]	[464.92053223 154.57899475 0.90127361]	[503.36489868 790.62963867 0.80753291]	[5.23787659e+02 7.85570801e+02 7.84789979e-01]	[4.95692047e+02 7.59907349e+02 7.38219976e-01]	[387.88354492 790.79278564 0.80928242]	[375.03225708 788.08306885 0.80588651]	[403.31564331 752.26208496 0.78919113]
[434.02612305 169.77571106 0.86594033]	[441.67575073 251.96070862 0.92439544]	[375.09954834 254.47088623 0.8560158 ]	[359.75131226 357.17196655 0.91335738]	[357.1885376 459.70223999 0.9136222 ]	[503.46734619 251.87754822 0.83696151]	[523.79449463 357.03771973 0.89308178]	[526.42950439 457.14706421 0.87882698]	[444.30447388 457.17459106 0.68828875]	[400.86242676 459.67324829 0.6724087 ]	[390.4666748 613.68237305 0.73865902]	[398.14865112 747.16766357 0.87651742]	[482.89663696 457.14797974 0.68608308]	[500.8678894 606.09429932 0.82818568]	[500.89227295 749.62091064 0.8545382 ]	[418.7593689 154.40454102 0.97339761]	[441.8821106 151.98306274 0.94840193]	[403.32595825 159.55393982 0.58223552]	[464.89602661 154.57382202 0.9056617 ]	[503.36172485 790.62316895 0.80469787]	[5.23786865e+02 7.85555420e+02 7.78657258e-01]	[4.95689240e+02 7.59881409e+02 7.37476528e-01]	[387.8762207 790.80413818 0.80896878]	[375.02578735 788.09527588 0.80597126]	[403.31799316 752.27191162 0.78824377]
[434.0267334 169.77627563 0.86601508]	[441.67547607 251.95973206 0.92426515]	[375.09786987 254.47062683 0.85601139]	[359.75094604 357.17218018 0.9129771 ]	[357.18618774 459.71578979 0.91527569]	[503.46826172 251.87524414 0.83648032]	[523.79528809 357.04214478 0.89393902]	[526.4262085 457.17053223 0.88490051]	[444.30911255 457.18664551 0.68719542]	[400.86627197 459.6867981 0.67193532]	[390.45855713 613.70391846 0.73790902]	[398.14892578 747.16894531 0.87695074]	[482.90026855 457.15863037 0.68533576]	[500.87313843 606.09710693 0.82757056]	[500.89480591 749.61102295 0.85400617]	[418.75897217 154.4055481 0.97379822]	[441.88131714 151.9835968 0.9488318 ]	[403.32180786 159.55583191 0.58774281]	[464.89520264 154.57469177 0.90598381]	[503.36260986 790.62005615 0.80769002]	[5.23789429e+02 7.85552490e+02 7.80418396e-01]	[4.95686523e+02 7.59873718e+02 7.38145947e-01]	[387.88409424 790.81005859 0.81075704]	[375.03308105 788.10467529 0.8117038 ]	[403.31854248 752.27227783 0.78824162]
[431.48526001 169.72727966 0.85129595]	[439.27313232 251.94720459 0.92864144]	[375.05194092 254.45014954 0.85130715]	[359.7003479 357.20700073 0.91858363]	[357.15255737 459.73379517 0.91376787]	[503.39950562 251.83033752 0.84002846]	[521.42895508 357.04165649 0.89639068]	[524.01135254 457.18557739 0.89366126]	[441.87731934 457.13088989 0.69500053]	[400.81445312 457.16699219 0.67773497]	[390.46841431 608.56634521 0.74341261]	[398.13894653 747.16741943 0.87181526]	[482.84753418 454.63296509 0.68620026]	[500.81881714 605.97412109 0.83734381]	[500.8923645 749.60333252 0.85329676]	[418.70944214 154.35902405 0.97749102]	[441.82788086 151.96037292 0.96026546]	[403.25219727 157.07611084 0.63515365]	[464.81835938 154.58166504 0.91659236]	[503.36209106 790.61950684 0.80844182]	[5.21407959e+02 7.85547485e+02 7.83082664e-01]	[4.95686890e+02 7.59877014e+02 7.40702033e-01]	[387.90405273 790.8213501 0.79549253]	[375.03561401 788.11730957 0.79947847]	[403.31500244 752.26470947 0.7873261 ]
[428.93756104 169.73091125 0.84968793]	[439.23257446 251.91157532 0.92448461]	[375.00717163 254.36282349 0.83769834]	[359.6489563 357.17929077 0.92660379]	[357.10241699 459.7258606 0.90467989]	[503.3777771 249.39924622 0.83995378]	[521.37799072 357.00332642 0.89123464]	[523.94622803 457.17074585 0.90164715]	[441.8522644 457.12033081 0.69992745]	[400.77322388 457.16125488 0.68578827]	[387.90612793 608.6114502 0.74543828]	[398.13500977 749.55200195 0.87436628]	[482.83911133 454.6166687 0.68628722]	[500.76834106 606.04864502 0.8260783 ]	[500.87649536 749.60565186 0.85702962]	[418.66738892 154.3377533 0.97260463]	[441.77767944 151.9659729 0.9677695 ]	[400.81130981 157.05210876 0.74767983]	[462.39431763 154.56925964 0.93928313]	[503.36135864 790.61010742 0.8109166 ]	[5.21404846e+02 7.85533691e+02 7.84789205e-01]	[4.95656616e+02 7.59877441e+02 7.38654077e-01]	[387.91308594 790.83929443 0.7913599 ]	[375.04055786 788.14019775 0.80100858]	[403.30712891 752.28302002 0.79401755]
[426.40811157 167.29005432 0.85245228]	[439.19061279 251.93151855 0.92085421]	[372.54019165 254.3656311 0.8269735 ]	[359.60137939 357.19580078 0.92340082]	[357.09042358 459.73757935 0.90112925]	[503.3538208 251.83253479 0.83945668]	[521.34735107 356.9916687 0.88415754]	[523.89849854 457.15570068 0.90193951]	[441.84207153 457.13241577 0.70169032]	[400.76101685 457.17453003 0.68779862]	[387.90499878 608.59033203 0.74403936]	[398.12524414 749.54833984 0.87003416]	[482.83059692 454.62814331 0.6868884 ]	[500.73565674 606.0838623 0.8167389 ]	[500.85736084 749.62982178 0.8603887 ]	[418.62564087 154.31442261 0.96698999]	[441.72079468 151.95629883 0.97197455]	[400.74047852 157.00950623 0.77569407]	[462.32522583 154.54919434 0.95255846]	[503.36499023 790.61517334 0.8109619 ]	[521.39953613 785.5355835 0.7898047 ]	[4.95616638e+02 7.59914246e+02 7.31754839e-01]	[3.87938843e+02 7.90832153e+02 7.88347661e-01]	[375.05270386 788.13848877 0.79977751]	[403.29281616 752.27362061 0.7932356 ]
[426.33938599 167.27680969 0.85685635]	[439.11715698 251.95295715 0.9104442 ]	[372.45635986 254.38989258 0.82028276]	[357.23068237 359.57391357 0.91786516]	[357.06130981 459.72113037 0.89810169]	[503.30200195 251.8261261 0.8341819 ]	[521.30987549 357.0032959 0.89074755]	[523.86834717 457.1897583 0.90715742]	[441.77368164 457.14767456 0.70927614]	[400.6892395 457.18789673 0.69793779]	[387.89089966 608.57806396 0.74575919]	[398.11157227 749.54907227 0.86570024]	[482.78268433 457.10848999 0.689358 ]	[500.71063232 608.54864502 0.810682 ]	[500.84463501 749.64440918 0.86135203]	[418.58953857 154.31455994 0.95867687]	[441.66940308 151.95953369 0.97525811]	[400.71044922 157.02087402 0.76374179]	[462.26403809 154.55622864 0.95572823]	[503.37652588 790.60803223 0.80623078]	[521.39990234 785.5199585 0.78883332]	[4.95595612e+02 7.59934875e+02 7.25912213e-01]	[3.87937958e+02 7.90830811e+02 7.83995867e-01]	[375.05038452 788.13568115 0.7943204 ]	[403.27618408 752.27557373 0.7905196 ]
[423.86413574 167.26916504 0.87044358]	[439.05767822 251.96461487 0.90182334]	[369.94338989 254.42463684 0.8186515 ]	[357.21069336 357.16534424 0.92195487]	[357.03668213 459.74145508 0.89865625]	[500.8737793 249.38983154 0.83264512]	[521.269104 357.02212524 0.88931346]	[523.84558105 457.17538452 0.90325475]	[441.73455811 457.15570068 0.71199977]	[400.65530396 457.20431519 0.70227975]	[387.89993286 608.61657715 0.73765552]	[398.10400391 749.5614624 0.86513215]	[482.74621582 454.64318848 0.68705904]	[500.69146729 608.57922363 0.80633217]	[500.84091187 749.6463623 0.86286199]	[416.1647644 151.99526978 0.94262815]	[439.30297852 151.94804382 0.97920287]	[400.7008667 157.01396179 0.62463963]	[462.21957397 154.53414917 0.95514286]	[503.365448 790.59265137 0.80989456]	[521.39447021 785.50476074 0.78836286]	[4.95605682e+02 7.59941528e+02 7.28700936e-01]	[387.92251587 790.82556152 0.7984736 ]	[375.04095459 788.1362915 0.8048327 ]	[403.26992798 752.29772949 0.78965873]
[423.83612061 167.27410889 0.87530315]	[436.6652832 251.97814941 0.89640349]	[369.89849854 254.44625854 0.81839216]	[357.14178467 357.21179199 0.92281586]	[356.99679565 459.7565918 0.89761448]	[500.83389282 249.3939209 0.83266532]	[521.20428467 356.98565674 0.87328327]	[523.81872559 457.09341431 0.88336736]	[441.68478394 457.14837646 0.70779806]	[398.27297974 457.18734741 0.70266068]	[385.40011597 608.56549072 0.74225509]	[398.10147095 747.17834473 0.86325186]	[480.3678894 454.63500977 0.68274814]	[500.66217041 608.60253906 0.79837656]	[500.83505249 749.64678955 0.86355132]	[416.12225342 154.31263733 0.93501687]	[439.25732422 151.94572449 0.9745903 ]	[400.66818237 157.03024292 0.6323576 ]	[459.83291626 154.49842834 0.96201551]	[503.36303711 790.59197998 0.80648685]	[521.39245605 785.50292969 0.78742826]	[4.95596832e+02 7.59945679e+02 7.25036085e-01]	[387.91705322 790.80950928 0.80296606]	[375.03347778 788.12109375 0.80377406]	[403.28320312 752.28424072 0.79163152]
[421.37786865 169.74942017 0.90124071]	[436.57458496 251.95336914 0.8821426 ]	[367.35467529 254.39816284 0.81541276]	[357.04241943 357.18188477 0.92242163]	[354.54943848 459.72698975 0.88278115]	[500.76025391 249.37600708 0.83169794]	[518.77062988 354.57342529 0.85522282]	[521.42303467 454.60928345 0.87086058]	[439.20132446 457.12545776 0.70367223]	[398.10971069 457.14434814 0.6911245 ]	[385.33325195 608.56402588 0.73913169]	[398.07849121 749.59033203 0.85524553]	[480.29104614 454.6282959 0.69046164]	[500.64169312 608.59289551 0.78803885]	[500.83135986 749.63531494 0.86313748]	[413.5696106 154.32069397 0.91649044]	[439.17706299 151.96092224 0.96751738]	[398.20053101 156.9846344 0.70763779]	[459.75314331 154.47583008 0.96133995]	[503.38970947 790.60900879 0.8067264 ]	[523.78424072 785.50848389 0.78626883]	[4.93111511e+02 7.59933594e+02 7.23545074e-01]	[387.90542603 790.81494141 0.80014098]	[375.02557373 788.13665771 0.80286038]	[403.26989746 754.76715088 0.78164101]
[421.32061768 169.7527771 0.9127574 ]	[434.12478638 251.95651245 0.87513667]	[364.84115601 254.40206909 0.81967211]	[357.0413208 357.1703186 0.92063135]	[354.52426147 459.72659302 0.88039023]	[500.74060059 249.37091064 0.82787281]	[518.72039795 356.97216797 0.85341978]	[521.40374756 457.07180786 0.87516403]	[439.15859985 457.12371826 0.70230949]	[398.06808472 457.14105225 0.68781567]	[382.85494995 608.50970459 0.75062251]	[398.07122803 749.60321045 0.85451126]	[480.26083374 454.62338257 0.69045609]	[498.18945312 608.57879639 0.77531272]	[500.83676147 749.62243652 0.86539829]	[413.49899292 154.31289673 0.90959024]	[439.12838745 151.9548645 0.9604795 ]	[398.14492798 156.99642944 0.7199648 ]	[459.72640991 154.49186707 0.96094513]	[503.38018799 790.61523438 0.8080489 ]	[521.40332031 785.50567627 0.78619987]	[4.95607452e+02 7.59905579e+02 7.18428195e-01]	[3.87898224e+02 7.90828003e+02 7.89774418e-01]	[375.01846313 788.15228271 0.79434311]	[403.27804565 754.7923584 0.78016382]
[421.26635742 169.74278259 0.92066765]	[434.05661011 251.95368958 0.86780846]	[364.78616333 254.41471863 0.82569301]	[357.0246582 357.16491699 0.91661227]	[354.50222778 459.73886108 0.87680793]	[500.68881226 249.35748291 0.82240415]	[518.66662598 356.98138428 0.8479135 ]	[521.35418701 454.65057373 0.8716411 ]	[439.14086914 457.13592529 0.70217097]	[398.04257202 457.14144897 0.6818558 ]	[382.82171631 606.04046631 0.75802267]	[398.07614136 749.60827637 0.85479444]	[480.25741577 457.11050415 0.6919142 ]	[498.20031738 608.53338623 0.78063428]	[500.8236084 749.64782715 0.86334968]	[410.9793396 151.99645996 0.90634775]	[439.08453369 151.95111084 0.9560411 ]	[398.10919189 157.01660156 0.67281348]	[459.69107056 154.52383423 0.94484001]	[503.37515259 790.61010742 0.80525094]	[5.21394470e+02 7.85502258e+02 7.84950495e-01]	[4.93128143e+02 7.59949158e+02 7.12818384e-01]	[3.87917755e+02 7.90828918e+02 7.87221968e-01]	[375.03173828 788.15618896 0.79621637]	[403.28323364 754.79394531 0.77942789]
[421.23455811 169.72253418 0.91958743]	[431.5526123 251.95751953 0.86155659]	[362.3145752 254.44064331 0.83591855]	[356.97869873 357.17019653 0.90671968]	[354.4699707 459.75732422 0.8752923 ]	[498.26629639 249.36187744 0.81733215]	[516.1784668 354.59951782 0.84276795]	[521.33428955 454.64535522 0.8720063 ]	[439.13699341 454.60333252 0.69984281]	[398.05172729 454.59204102 0.6796003 ]	[382.80856323 606.01678467 0.76347774]	[398.06472778 749.61096191 0.85414696]	[480.23760986 454.59335327 0.69242221]	[498.15444946 608.4977417 0.77363002]	[500.82678223 749.65808105 0.86344463]	[408.46707153 151.99337769 0.90344334]	[436.70056152 151.94541931 0.95062411]	[398.07376099 157.01829529 0.67228693]	[459.65579224 154.53060913 0.93493623]	[503.37051392 790.62213135 0.80238444]	[5.21393250e+02 7.85516357e+02 7.82931805e-01]	[4.95600983e+02 7.62437195e+02 7.13604808e-01]	[3.87907715e+02 7.90817444e+02 7.89090037e-01]	[375.02520752 788.15106201 0.79632324]	[403.27365112 754.80297852 0.78190702]
[421.21859741 167.29656982 0.91811121]	[431.49984741 251.96299744 0.8602916 ]	[362.26300049 254.44520569 0.84458745]	[354.59152222 357.16262817 0.90070879]	[352.02029419 459.81085205 0.87337589]	[498.22207642 249.37461853 0.81505787]	[513.64801025 356.99118042 0.84798533]	[521.30224609 454.61206055 0.87114143]	[439.10534668 454.63150024 0.69332874]	[398.02487183 454.61776733 0.67249918]	[382.77017212 606.05267334 0.76232445]	[398.07061768 749.62078857 0.85386467]	[480.21438599 454.61911011 0.6888243 ]	[498.1355896 608.52630615 0.77306175]	[500.82064819 749.67559814 0.86419988]	[408.45956421 151.99023438 0.90447211]	[436.6734314 151.94470215 0.94527936]	[398.05456543 157.02035522 0.73201382]	[459.6265564 154.55525208 0.93443519]	[503.36950684 790.62298584 0.80398244]	[521.39422607 785.51538086 0.78670889]	[4.95597626e+02 7.62468506e+02 7.16485381e-01]	[3.87910431e+02 7.90818909e+02 7.86117494e-01]	[375.0173645 788.15081787 0.79335737]	[403.28353882 754.81011963 0.78193718]
[421.21795654 167.29624939 0.91820264]	[431.50366211 251.96362305 0.86043978]	[362.2628479 254.4445343 0.8443681]	[354.59072876 357.16021729 0.90090191]	[352.0133667 459.80084229 0.87261462]	[498.22680664 249.37734985 0.81533605]	[513.64324951 356.99267578 0.84822428]	[521.30230713 454.61294556 0.87121475]	[439.10098267 454.62887573 0.69259632]	[398.02130127 454.61239624 0.67125225]	[382.76351929 606.07763672 0.76125467]	[398.07058716 749.61846924 0.85487956]	[480.21112061 454.61813354 0.68836218]	[498.13430786 608.52789307 0.77234888]	[500.81994629 749.67327881 0.86540288]	[408.45806885 151.98999023 0.90457964]	[436.67263794 151.9437561 0.94532174]	[398.05371094 157.02072144 0.72974712]	[459.62521362 154.55374146 0.9338879 ]	[503.38183594 790.6204834 0.80640244]	[521.40570068 785.50878906 0.78904337]	[4.93130463e+02 7.62470703e+02 7.17563450e-01]	[3.87918610e+02 7.90821350e+02 7.87879705e-01]	[375.02212524 788.15460205 0.79606128]	[403.28225708 754.80932617 0.78283954]
[421.19125366 169.72615051 0.92053199]	[431.46270752 251.96763611 0.85872495]	[362.21099854 254.45053101 0.85013574]	[354.55502319 357.16687012 0.89477074]	[351.97409058 459.84570312 0.86769837]	[498.20593262 249.36993408 0.81296271]	[513.58831787 357.00946045 0.85566461]	[521.26879883 454.56515503 0.86453158]	[439.08203125 457.14099121 0.6946826 ]	[398.01422119 457.14379883 0.67473179]	[382.75204468 608.54986572 0.76650292]	[398.0663147 749.6270752 0.85361761]	[480.18310547 457.12039185 0.6882416 ]	[495.69119263 608.58197021 0.76491427]	[500.81445312 749.67443848 0.86851245]	[408.4022522 154.32652283 0.90638107]	[436.64624023 151.95050049 0.93992645]	[398.04788208 157.05253601 0.71749091]	[459.59378052 154.55670166 0.93001091]	[503.36825562 790.61920166 0.81071329]	[521.39227295 785.50219727 0.78909481]	[4.95604614e+02 7.62454956e+02 7.18830407e-01]	[3.87908905e+02 7.90825928e+02 7.90472925e-01]	[375.0178833 788.16015625 0.79760551]	[403.28872681 754.81774902 0.78179508]
[421.16937256 169.73597717 0.92207217]	[428.96652222 251.97085571 0.86172962]	[359.80569458 254.44668579 0.85554373]	[354.5098877 357.17733765 0.88641787]	[351.92892456 462.24206543 0.86231244]	[498.17947388 249.38128662 0.81070161]	[511.01940918 357.00222778 0.85713333]	[521.2208252 454.58685303 0.85973573]	[436.70043945 454.61056519 0.68653542]	[395.6187439 454.60559082 0.66329801]	[382.73876953 608.52008057 0.7654205 ]	[398.0592041 749.6451416 0.84915298]	[480.16290283 454.60202026 0.68701553]	[495.65606689 608.5569458 0.76445246]	[500.80944824 749.69128418 0.86695945]	[405.92208862 154.32572937 0.90710175]	[436.62011719 151.95588684 0.93449754]	[398.01724243 157.03059387 0.74132675]	[457.19030762 154.54095459 0.92852414]	[503.37023926 790.63220215 0.807136 ]	[521.3873291 785.51495361 0.7892527 ]	[4.93133118e+02 7.62480835e+02 7.20287859e-01]	[387.90655518 790.82110596 0.79221225]	[375.01556396 788.16064453 0.79928821]	[403.28851318 754.8427124 0.7775979 ]
[421.15759277 169.72993469 0.91955268]	[428.92092896 251.96626282 0.86454642]	[359.78085327 254.43470764 0.86001587]	[354.46530151 357.17984009 0.8814348 ]	[349.41098022 462.19668579 0.85869396]	[498.12948608 249.38375854 0.80440849]	[508.52688599 356.99478149 0.85728377]	[521.17260742 457.09576416 0.85971916]	[436.65301514 454.58798218 0.68000555]	[395.59603882 454.59060669 0.65879923]	[380.33557129 608.53314209 0.76466691]	[398.05981445 749.67584229 0.84601128]	[477.73059082 454.57348633 0.67651236]	[493.09957886 608.55682373 0.75963825]	[500.81793213 749.69348145 0.86866468]	[405.90170288 154.32324219 0.90809041]	[436.59814453 151.95240784 0.9284277 ]	[395.63787842 157.04847717 0.74555999]	[457.14459229 154.54750061 0.92191839]	[503.3757019 790.63165283 0.81046605]	[521.39904785 785.51293945 0.79277867]	[4.95620392e+02 7.62481262e+02 7.24515498e-01]	[387.91265869 790.81915283 0.79300523]	[375.02584839 788.16455078 0.80434281]	[403.29544067 757.34399414 0.7736699 ]
[418.8104248 169.73321533 0.91810369]	[426.41122437 251.95710754 0.86950964]	[359.73165894 254.43206787 0.86780554]	[351.96652222 357.17773438 0.86941499]	[346.82049561 459.81338501 0.86564195]	[495.66738892 249.37179565 0.80049771]	[508.4881897 356.97940063 0.85690624]	[518.77734375 454.59063721 0.84680456]	[436.63549805 454.60623169 0.68029296]	[395.57922363 454.61361694 0.6600343 ]	[380.33609009 608.61187744 0.76848662]	[398.06588745 749.68927002 0.85071295]	[477.71902466 454.5914917 0.67780471]	[493.0567627 608.62243652 0.7531271 ]	[500.81594849 749.7121582 0.86929977]	[405.86859131 154.32621765 0.91223741]	[436.55621338 151.95985413 0.91574419]	[395.58410645 157.02059937 0.74914008]	[457.10223389 154.54025269 0.9182446 ]	[503.37918091 790.63238525 0.80737156]	[521.39459229 785.51348877 0.79246897]	[4.95622528e+02 7.62504517e+02 7.23218799e-01]	[387.9130249 790.81787109 0.7949599 ]	[375.03491211 788.16448975 0.80905747]	[403.29153442 757.3760376 0.77709693]
[418.76037598 169.7303009 0.91498625]	[426.3739624 251.96905518 0.87462676]	[359.69314575 254.43710327 0.87110329]	[349.44677734 357.22109985 0.85952401]	[344.29602051 459.82037354 0.87574697]	[495.64926147 249.40341187 0.80002403]	[508.4548645 357.03335571 0.86568785]	[518.7243042 454.62490845 0.84420282]	[436.57623291 457.11514282 0.67200994]	[395.50964355 457.13589478 0.65109497]	[380.33343506 611.09844971 0.76892352]	[398.06536865 749.68444824 0.85006237]	[477.68344116 454.62866211 0.66878045]	[490.57595825 611.11468506 0.74959093]	[500.81637573 749.72692871 0.86911744]	[403.40530396 154.33769226 0.91785884]	[434.05801392 151.96702576 0.89883828]	[395.5708313 157.04301453 0.72911966]	[454.62380981 154.55592346 0.91085958]	[503.36019897 790.64532471 0.80550396]	[521.37939453 785.53234863 0.79190081]	[4.95627716e+02 7.64951904e+02 7.22530961e-01]	[387.90640259 790.79376221 0.79688609]	[375.02944946 788.13928223 0.80576438]	[403.28912354 757.37164307 0.77604848]
[418.71292114 169.72683716 0.91266268]	[423.87432861 251.97721863 0.88719636]	[359.61785889 254.46362305 0.87831378]	[349.37878418 357.20367432 0.84776163]	[344.30792236 459.80578613 0.87085462]	[493.12286377 251.84359741 0.79861677]	[505.99386597 357.02932739 0.87083745]	[518.68530273 454.64324951 0.83730704]	[436.55548096 454.64099121 0.6711753 ]	[393.07196045 457.13085938 0.65074646]	[380.30737305 611.08856201 0.77134126]	[398.07086182 749.66674805 0.8540718 ]	[477.66479492 454.61791992 0.66640157]	[488.00314331 611.07684326 0.76181751]	[500.82012939 749.72723389 0.87143028]	[403.34484863 154.34516907 0.92386633]	[431.52471924 151.95881653 0.88913918]	[395.54992676 157.04151917 0.6843673 ]	[454.54882812 154.54550171 0.9004662 ]	[503.35177612 790.6472168 0.80461788]	[521.37176514 785.53460693 0.78965414]	[4.95651550e+02 7.62518127e+02 7.25207090e-01]	[387.89324951 790.79455566 0.7983095 ]	[375.02270508 788.13494873 0.80564523]	[403.30227661 757.35150146 0.77868986]
[418.55883789 167.27812195 0.89710188]	[423.76922607 254.34616089 0.89963627]	[357.18927002 254.50933838 0.87794948]	[344.25436401 359.59234619 0.85886741]	[341.73757935 459.82174683 0.89863968]	[490.52941895 251.85238647 0.79835534]	[505.93093872 357.06207275 0.88259149]	[518.64367676 457.09307861 0.8444407 ]	[431.52334595 459.67950439 0.66429067]	[390.47317505 459.73620605 0.64742571]	[380.28308105 616.23370361 0.77989084]	[398.06860352 749.66168213 0.85447329]	[472.56524658 457.17053223 0.65083832]	[490.49261475 611.09332275 0.75625515]	[500.81567383 749.73095703 0.86871552]	[400.79537964 154.35397339 0.95926839]	[426.37719727 151.9173584 0.90268052]	[392.98873901 157.00006104 0.49444836]	[446.98178101 154.46372986 0.90119213]	[503.34320068 790.63928223 0.80305463]	[521.36462402 785.52600098 0.79030013]	[4.95627167e+02 7.64964722e+02 7.26786256e-01]	[387.87020874 790.78564453 0.80078495]	[375.00762939 788.12469482 0.80552268]	[403.32012939 757.34429932 0.77511233]
[416.11767578 167.29472351 0.88387316]	[421.34539795 251.95489502 0.90704155]	[357.13500977 254.48876953 0.87347108]	[341.77575684 359.58654785 0.8772971 ]	[341.68667603 459.8013916 0.90713298]	[487.97967529 251.83573914 0.80385435]	[505.88067627 357.01358032 0.8770479 ]	[516.15100098 454.63354492 0.82956773]	[428.95150757 459.68637085 0.66360039]	[387.86407471 459.73648071 0.649499 ]	[380.22976685 616.26965332 0.79685754]	[398.0635376 749.67163086 0.85497004]	[469.97695923 457.18844604 0.65406787]	[488.02279663 611.1217041 0.75923783]	[500.81982422 749.7230835 0.86726487]	[400.71472168 154.35070801 0.96985823]	[423.89047241 151.91627502 0.91476762]	[385.40689087 156.98068237 0.5791285 ]	[446.87704468 154.48175049 0.90572566]	[503.3427124 790.62683105 0.79831928]	[5.21371094e+02 7.85513916e+02 7.84307182e-01]	[4.95629333e+02 7.64963196e+02 7.24739492e-01]	[385.40756226 790.78320312 0.80682057]	[375.00335693 788.13018799 0.80761278]	[403.32159424 757.36895752 0.77390087]
[416.0625 167.26016235 0.87394732]	[421.27157593 251.94593811 0.91634262]	[357.03244019 254.47927856 0.86371207]	[341.70135498 357.20758057 0.89278781]	[339.25115967 459.72497559 0.91171736]	[485.47503662 251.82429504 0.80877894]	[503.46658325 357.03652954 0.88152933]	[511.1008606 454.63320923 0.82315093]	[426.38397217 459.7484436 0.66920257]	[385.29385376 462.24880981 0.65396696]	[380.21115112 616.22454834 0.79392564]	[398.06735229 749.63452148 0.85962111]	[464.96743774 459.7010498 0.66671789]	[490.53466797 616.26287842 0.7498278 ]	[500.8104248 749.75878906 0.86805922]	[400.64315796 154.34677124 0.97474909]	[423.83514404 151.89183044 0.92640197]	[382.83053589 157.05488586 0.6455425 ]	[444.4019165 154.52076721 0.90886104]	[503.34844971 790.66772461 0.80150449]	[521.38397217 785.54290771 0.78851563]	[4.95617737e+02 7.64991638e+02 7.28164375e-01]	[385.39257812 790.72967529 0.81992024]	[375.00137329 788.06359863 0.80079001]	[403.3276062 757.30908203 0.78179067]
[413.51477051 167.23356628 0.85404885]	[421.15945435 251.96058655 0.92247027]	[354.55023193 254.49632263 0.85421765]	[339.29202271 357.18215942 0.90401554]	[339.22247314 459.72451782 0.91861838]	[485.35794067 251.85487366 0.82617193]	[503.36715698 357.09301758 0.89862692]	[508.55212402 454.61050415 0.82721519]	[423.89837646 459.7727356 0.6823349 ]	[382.81359863 462.27600098 0.66823363]	[380.20150757 613.70227051 0.78567249]	[398.04650879 749.63873291 0.85228294]	[464.8972168 459.73117065 0.68628138]	[488.00479126 611.15234375 0.7628665 ]	[500.80075073 749.77581787 0.86436921]	[398.24172974 154.31776428 0.97895622]	[421.36001587 151.88891602 0.94448131]	[380.36434937 157.04434204 0.74538457]	[444.29797363 154.54800415 0.92256778]	[503.3470459 790.66882324 0.80455267]	[521.37548828 785.54315186 0.7928524 ]	[4.95623138e+02 7.65017761e+02 7.34359264e-01]	[387.87536621 790.7310791 0.82135028]	[375.01065063 788.07342529 0.80660784]	[403.30941772 754.83306885 0.7834295 ]
[408.40463257 167.20233154 0.83949566]	[418.72564697 251.9462738 0.925071 ]	[354.47412109 254.42376709 0.84011436]	[339.2164917 357.16848755 0.91597736]	[339.16418457 459.71755981 0.92368406]	[482.89144897 251.83204651 0.83629203]	[503.28192139 357.07278442 0.89868939]	[508.49203491 454.58648682 0.83384705]	[423.83328247 459.74414062 0.68219501]	[382.73959351 462.25469971 0.67029095]	[380.12994385 613.66320801 0.78254157]	[398.0609436 749.59381104 0.85129422]	[464.83041382 459.68539429 0.67893434]	[487.93508911 611.1338501 0.77165639]	[500.79321289 749.74084473 0.86362755]	[398.13885498 151.96801758 0.9684782 ]	[421.23654175 151.89819336 0.96617305]	[380.22241211 157.0010376 0.82250112]	[441.80938721 154.54119873 0.94975454]	[503.3409729 790.66973877 0.80527955]	[521.38061523 785.53479004 0.788185 ]	[4.95598785e+02 7.64986877e+02 7.16805816e-01]	[387.87207031 790.73864746 0.82740307]	[375.01773071 788.06774902 0.80854207]	[403.33203125 754.77111816 0.781789 ]
[403.36279297 167.2381134 0.86204141]	[418.57858276 251.97138977 0.90937138]	[349.43209839 254.45295715 0.81962025]	[339.10842896 357.17016602 0.92482597]	[339.06195068 459.72763062 0.91725659]	[482.74188232 249.37310791 0.83159137]	[500.87103271 356.97729492 0.88596272]	[505.9392395 454.61953735 0.85858053]	[421.34628296 457.19833374 0.69219786]	[380.2557373 459.72747803 0.68400669]	[380.11083984 611.09710693 0.79119194]	[398.04342651 749.61322021 0.84755331]	[462.35140991 457.13504028 0.68065786]	[485.42712402 608.6005249 0.79927248]	[500.77429199 749.71612549 0.86433041]	[395.64559937 151.99021912 0.94407535]	[418.77947998 151.9261322 0.9756403 ]	[380.16708374 157.04069519 0.68579227]	[439.32449341 154.50671387 0.96085042]	[503.34524536 790.68359375 0.80179083]	[521.37512207 785.54504395 0.78888851]	[4.93091431e+02 7.64970337e+02 7.07900524e-01]	[387.91366577 790.75939941 0.81938732]	[375.04690552 788.09765625 0.81494123]	[403.31488037 754.78991699 0.77430564]
[403.3631897 167.23779297 0.86191165]	[418.58010864 251.97013855 0.90959573]	[349.43423462 254.4508667 0.81965077]	[339.1083374 357.17001343 0.92452663]	[339.05566406 459.73168945 0.9171139 ]	[482.74420166 249.37086487 0.83207065]	[500.87316895 356.98101807 0.8868928 ]	[505.93536377 454.61456299 0.8581959 ]	[421.3482666 457.19094849 0.69218886]	[380.25787354 459.71853638 0.68352461]	[380.11013794 611.06854248 0.79070562]	[398.04440308 749.60021973 0.84978127]	[462.35293579 457.1282959 0.68040341]	[485.43414307 608.55841064 0.80114263]	[500.77667236 749.69989014 0.86629969]	[395.64547729 151.99012756 0.94421268]	[418.77920532 151.92576599 0.97598183]	[380.16546631 157.04075623 0.68995243]	[439.32336426 154.50726318 0.96102244]	[503.34725952 790.67974854 0.80509877]	[521.37567139 785.54406738 0.78916764]	[4.93086975e+02 7.64952332e+02 7.08341002e-01]	[387.93469238 790.79394531 0.81395352]	[375.05606079 788.13000488 0.81756532]	[403.31500244 754.76983643 0.77688587]
[403.36309814 167.23828125 0.86197996]	[418.57910156 251.96986389 0.90936279]	[349.43307495 254.45054626 0.81961095]	[339.10772705 357.17010498 0.9244132 ]	[339.05490112 459.73684692 0.91712296]	[482.7428894 249.37007141 0.83210242]	[500.87216187 356.97775269 0.88599914]	[505.93399048 454.61151123 0.85764271]	[421.34561157 457.18685913 0.69224572]	[380.25457764 459.71411133 0.68341571]	[380.11065674 608.62683105 0.79010648]	[398.04611206 749.59667969 0.84948111]	[462.3503418 457.12359619 0.68012625]	[485.43011475 608.5645752 0.80084932]	[500.77313232 749.70135498 0.86640704]	[395.64544678 151.99006653 0.9442842 ]	[418.77960205 151.92622375 0.97602218]	[380.16574097 157.04023743 0.69013619]	[439.32363892 154.50802612 0.96099734]	[503.34561157 790.68041992 0.80532449]	[521.37139893 785.54284668 0.78931451]	[4.93083801e+02 7.64954407e+02 7.08289623e-01]	[387.93096924 790.78973389 0.81786394]	[375.05319214 788.12658691 0.81877297]	[403.31973267 754.76849365 0.77614409]
[400.82962036 169.73548889 0.90276206]	[416.06756592 251.95960999 0.88337016]	[346.82888794 254.45137024 0.82282305]	[336.68881226 357.15441895 0.92328048]	[336.61221313 459.72253418 0.90329146]	[480.24865723 249.33724976 0.82959503]	[500.7114563 356.99874878 0.88349557]	[503.48150635 454.64569092 0.86962509]	[421.15289307 457.13336182 0.69929546]	[377.73190308 459.65927124 0.6980145 ]	[377.66021729 613.71411133 0.7915858 ]	[398.02334595 749.56799316 0.84782338]	[462.19580078 454.57440186 0.67585242]	[482.91619873 608.57714844 0.82177639]	[500.76596069 749.67681885 0.86817092]	[393.02545166 154.3152771 0.91535401]	[418.62496948 151.94934082 0.96534097]	[377.64328003 157.00161743 0.75770533]	[439.20727539 154.47703552 0.96470201]	[503.3369751 790.68096924 0.80455154]	[521.37023926 785.53521729 0.79011959]	[4.93116150e+02 7.62483337e+02 6.98355675e-01]	[387.92971802 790.82171631 0.81111383]	[375.03970337 788.15411377 0.81630832]	[403.31246948 752.29302979 0.78357947]
[400.69070435 167.27684021 0.91577816]	[410.98754883 251.96534729 0.85996222]	[341.7585144 254.45828247 0.84389377]	[336.51281738 357.20544434 0.92090845]	[336.47512817 459.79660034 0.89580011]	[477.71432495 249.35942078 0.81278533]	[498.17614746 356.97363281 0.85874206]	[503.39691162 457.08151245 0.88208759]	[418.61294556 454.6390686 0.6867429 ]	[377.53216553 457.14001465 0.67164367]	[377.60296631 616.26550293 0.79140317]	[398.00497437 747.1762085 0.84854895]	[459.72598267 454.58679199 0.67274368]	[482.81881714 616.23712158 0.80727351]	[500.76916504 749.68310547 0.87243044]	[387.92645264 151.98178101 0.90438664]	[416.13983154 151.93534851 0.94211644]	[377.55722046 157.01029968 0.7317546 ]	[439.0892334 154.55383301 0.9340964 ]	[503.34475708 790.69885254 0.80243975]	[521.37554932 785.54364014 0.79111451]	[4.95610657e+02 7.62468811e+02 6.88864887e-01]	[387.93548584 790.81036377 0.81497753]	[375.05334473 788.14245605 0.82103682]	[403.3012085 752.26574707 0.79485589]
[398.02160645 167.26734924 0.89134949]	[403.24664307 251.94419861 0.89384091]	[336.67709351 254.46591187 0.87775105]	[328.90374756 357.17901611 0.85600078]	[331.42214966 459.77420044 0.86373585]	[470.00158691 249.37879944 0.793733 ]	[485.46542358 356.98233032 0.86210561]	[500.72555542 452.01867676 0.85956568]	[413.48617554 454.56817627 0.64660454]	[369.95474243 454.63867188 0.63656443]	[377.53756714 616.25610352 0.7829808 ]	[395.59933472 749.6862793 0.82827455]	[454.64535522 449.50704956 0.64044076]	[482.73330688 613.65270996 0.81556875]	[500.75769043 749.72039795 0.86614257]	[380.24118042 154.3462677 0.96279263]	[405.83563232 151.89741516 0.90409464]	[369.90670776 156.99304199 0.54174942]	[426.42202759 154.4588623 0.9039734 ]	[503.31506348 790.66772461 0.79600608]	[5.21352722e+02 7.85488281e+02 7.76325703e-01]	[4.95639465e+02 7.62505615e+02 6.95277095e-01]	[387.94204712 790.78851318 0.82056659]	[375.03015137 788.15679932 0.82847089]	[403.25189209 757.33898926 0.76370043]
[395.51904297 167.27078247 0.87174618]	[400.75888062 251.91558838 0.91265738]	[336.5378418 254.43696594 0.86722428]	[321.27371216 357.18450928 0.88175297]	[321.24795532 459.6854248 0.88907844]	[464.95135498 249.38600159 0.80814362]	[482.96173096 356.97390747 0.87380433]	[500.64468384 452.0736084 0.85424775]	[408.45361328 446.93603516 0.65076661]	[367.42001343 452.0128479 0.63663995]	[375.03015137 611.09655762 0.75839251]	[395.56451416 749.76715088 0.81509542]	[449.48428345 444.37930298 0.64683372]	[480.32608032 616.21368408 0.81035513]	[500.73162842 752.16931152 0.8542223 ]	[380.08877563 154.35810852 0.97325498]	[403.2779541 151.89399719 0.93052673]	[362.30105591 157.0687561 0.59338087]	[423.86984253 154.49546814 0.91403186]	[5.03316376e+02 7.90645569e+02 7.85253167e-01]	[5.21357361e+02 7.83043091e+02 7.80293822e-01]	[4.95628387e+02 7.65012695e+02 6.87187493e-01]	[387.95401001 790.68981934 0.85090435]	[375.02978516 788.10253906 0.84510607]	[4.00847168e+02 7.62436157e+02 7.60439813e-01]
[382.87738037 169.72055054 0.85904598]	[398.14736938 251.9679718 0.92057049]	[331.44943237 254.45170593 0.83068651]	[318.62710571 357.18353271 0.92449629]	[318.64532471 459.65896606 0.91852742]	[462.30050659 251.83184814 0.83750904]	[482.73590088 357.02355957 0.9025467 ]	[495.69873047 454.63842773 0.83528966]	[405.83636475 446.93170166 0.66883314]	[364.79718018 452.04373169 0.64680451]	[374.99945068 616.21051025 0.75332892]	[395.56854248 752.18115234 0.81593627]	[444.42913818 444.32333374 0.67213541]	[480.18130493 606.03918457 0.84162545]	[498.13720703 746.99560547 0.8354038 ]	[377.51330566 154.34480286 0.94905198]	[398.27362061 151.96812439 0.97022462]	[359.65722656 157.03608704 0.71070707]	[421.14154053 154.4912262 0.96187043]	[503.30831909 788.15380859 0.88312745]	[521.27325439 780.39331055 0.8196094 ]	[4.85427795e+02 7.49712952e+02 7.39236355e-01]	[390.44613647 790.7098999 0.83627737]	[375.03457642 788.1315918 0.84324598]	[4.03255005e+02 7.62460999e+02 7.53383517e-01]
[380.34814453 169.8177948 0.90328139]	[395.65008545 251.9707489 0.89756435]	[326.35958862 254.47628784 0.8240937 ]	[316.17034912 357.20880127 0.91845214]	[316.09063721 459.73974609 0.9139744 ]	[459.79055786 249.37164307 0.83313328]	[480.31481934 357.00195312 0.90060532]	[493.08016968 454.59979248 0.8202498 ]	[403.33016968 446.91827393 0.68062788]	[362.28240967 452.01296997 0.65650254]	[372.53546143 611.13354492 0.75435883]	[395.52148438 752.25799561 0.80475539]	[444.3057251 441.86804199 0.68376434]	[477.63174438 605.99603271 0.8195532 ]	[490.54086304 744.54986572 0.8024596 ]	[372.53244019 154.40463257 0.91264462]	[398.12387085 154.3258667 0.95998865]	[357.14096069 157.00326538 0.74683964]	[418.71292114 154.4432373 0.9662168 ]	[500.7989502 788.16351318 0.85258365]	[5.18766235e+02 7.77912720e+02 7.75518894e-01]	[482.8744812 749.68737793 0.78861135]	[387.91403198 790.68823242 0.84932882]	[374.97784424 788.12689209 0.83900642]	[400.84390259 765.00689697 0.77107191]
[380.18240356 169.853302 0.93860137]	[395.51934814 254.33598328 0.88385063]	[323.81106567 254.50410461 0.82724822]	[316.03787231 359.66708374 0.92061853]	[315.97442627 459.79483032 0.91032684]	[459.68261719 249.35627747 0.8299675 ]	[480.20782471 357.03988647 0.90177524]	[487.96118164 457.12042236 0.84507948]	[403.27737427 446.93161011 0.68861818]	[362.21255493 452.02157593 0.66320002]	[375.04693604 613.64868164 0.76969671]	[395.54440308 752.17877197 0.81850308]	[441.90682983 444.31243896 0.68765378]	[475.12283325 605.94592285 0.81184989]	[485.40014648 744.54406738 0.82928288]	[367.40341187 154.42930603 0.90501422]	[395.63302612 154.36392212 0.94750684]	[357.04644775 157.05717468 0.63389117]	[418.66705322 154.53001404 0.94602507]	[498.15176392 790.60498047 0.82754999]	[5.11097961e+02 7.82975952e+02 7.57231236e-01]	[480.36294556 749.63861084 0.78848314]	[390.48272705 790.73742676 0.83218086]	[375.06442261 788.16253662 0.84874612]	[400.81274414 762.45471191 0.77032012]
[380.18249512 169.85302734 0.93834805]	[395.52056885 254.33618164 0.88401824]	[323.81253052 254.50453186 0.82684851]	[316.03948975 359.66256714 0.92026681]	[315.97311401 459.79516602 0.91023731]	[459.68292236 249.35482788 0.8295604 ]	[480.20953369 357.04049683 0.90205312]	[487.96084595 457.12216187 0.8454392 ]	[403.27932739 446.92816162 0.68915009]	[362.2144165 452.0173645 0.66387308]	[375.04663086 613.64483643 0.76968336]	[395.54376221 752.19030762 0.81764448]	[441.9085083 444.309021 0.68795627]	[475.12228394 605.94671631 0.81173271]	[485.39776611 744.53967285 0.82979727]	[367.40356445 154.42947388 0.9049018 ]	[395.63345337 154.36360168 0.94752473]	[357.0451355 157.05641174 0.63322091]	[418.66687012 154.52938843 0.94628239]	[498.15689087 790.60650635 0.82907081]	[5.11098633e+02 7.82974670e+02 7.57687569e-01]	[480.36096191 749.63287354 0.78843844]	[390.47097778 790.73358154 0.83503437]	[375.05307007 788.16021729 0.84922886]	[400.81472778 762.47381592 0.77115673]
[380.09790039 169.87088013 0.93839562]	[392.96801758 251.97808838 0.86607707]	[321.28408813 254.49891663 0.83552909]	[315.92047119 359.66003418 0.90607488]	[313.46057129 462.21115112 0.88429302]	[457.20471191 249.35476685 0.81626344]	[480.12780762 357.00628662 0.88615835]	[485.43463135 457.140625 0.86654282]	[400.8678894 446.92425537 0.6960867 ]	[359.77661133 452.01168823 0.67045927]	[375.04281616 613.63305664 0.7552408 ]	[395.52764893 752.21057129 0.80906832]	[441.86862183 441.8614502 0.69189239]	[472.54672241 608.56469727 0.77246195]	[482.8291626 747.14129639 0.87758076]	[364.85089111 154.47190857 0.9029249 ]	[395.51489258 154.40159607 0.92218542]	[357.0118103 157.10043335 0.63844776]	[418.53164673 154.57284546 0.92488623]	[4.90495087e+02 7.90685120e+02 7.87758112e-01]	[5.05932190e+02 7.85488586e+02 7.54970849e-01]	[480.13668823 752.26037598 0.76089799]	[387.95831299 790.70343018 0.84411567]	[375.01272583 788.14611816 0.84793699]	[4.00814209e+02 7.64959595e+02 7.63846934e-01]
[377.65274048 172.24815369 0.93145126]	[387.90625 254.34759521 0.86828387]	[321.14862061 254.5062561 0.85768521]	[313.45178223 359.62969971 0.89231545]	[310.8744812 462.31518555 0.85951287]	[457.1295166 249.3690033 0.81138796]	[477.65652466 357.00357056 0.87126839]	[485.40188599 457.13189697 0.87335229]	[400.84606934 444.40499878 0.71121949]	[359.79083252 449.46658325 0.68620878]	[375.06484985 611.07550049 0.76162255]	[395.57461548 752.18261719 0.81894159]	[441.82495117 441.82528687 0.70731556]	[464.92224121 608.57574463 0.8039549 ]	[480.33810425 749.64709473 0.87458903]	[362.28988647 154.49198914 0.91996819]	[390.49020386 154.42033386 0.88812423]	[354.53518677 159.55761719 0.55242604]	[416.03689575 154.57481384 0.90903038]	[4.87921692e+02 7.90676941e+02 7.66004145e-01]	[5.03416351e+02 7.83039368e+02 7.46088743e-01]	[4.75099915e+02 7.59882935e+02 6.83097661e-01]	[387.94778442 790.72320557 0.85104913]	[375.03085327 788.13409424 0.85125828]	[400.84509277 762.45446777 0.77597129]
[375.10263062 172.28256226 0.91785163]	[382.82546997 254.39614868 0.90032411]	[318.59423828 254.56726074 0.88937247]	[305.85418701 359.72286987 0.85088092]	[300.69821167 462.28826904 0.90141416]	[452.04937744 251.86677551 0.80202287]	[475.0652771 357.07437134 0.87276042]	[485.34283447 454.59619141 0.85885799]	[400.69229126 446.90304565 0.7127642 ]	[359.6550293 452.00726318 0.69606334]	[375.07778931 618.78271484 0.76786715]	[395.57885742 752.17565918 0.81819713]	[441.68215942 441.83990479 0.7038483 ]	[459.82281494 608.52758789 0.8510372 ]	[472.60198975 757.38195801 0.77257264]	[359.69204712 154.53500366 0.94494349]	[385.30661011 154.44969177 0.89895838]	[346.86245728 159.54833984 0.43944386]	[408.45458984 154.57199097 0.87486964]	[4.80359863e+02 7.95876587e+02 7.65523314e-01]	[5.00762360e+02 7.90714905e+02 7.80328691e-01]	[462.37643433 767.67132568 0.8055402 ]	[387.94763184 790.73400879 0.84227651]	[375.05776978 788.13262939 0.84731036]	[400.84509277 762.43652344 0.76421404]
[375.1020813 172.28181458 0.91752028]	[382.82653809 254.39834595 0.90025967]	[318.59289551 254.56994629 0.88953775]	[305.85440063 359.72470093 0.85070747]	[300.70016479 462.29193115 0.90022683]	[452.05352783 251.86933899 0.80249 ]	[475.06356812 357.07574463 0.87261587]	[485.34130859 454.58886719 0.857701 ]	[400.69573975 446.8873291 0.71210134]	[359.65957642 449.50646973 0.69512987]	[375.07348633 618.77661133 0.76739925]	[395.58416748 752.17926025 0.81919616]	[441.68347168 441.8260498 0.70525295]	[459.82162476 608.5355835 0.85148132]	[472.60183716 757.39196777 0.77306837]	[359.69082642 154.53378296 0.9455632 ]	[385.30575562 154.4493103 0.89919472]	[346.86065674 159.54675293 0.433337 ]	[408.45724487 154.57228088 0.87460631]	[4.80352234e+02 7.95867676e+02 7.66532183e-01]	[5.00750305e+02 7.90710632e+02 7.81626463e-01]	[462.37976074 767.675354 0.80673826]	[387.94308472 790.74414062 0.84024322]	[375.05911255 788.14068604 0.84797037]	[400.84634399 762.43847656 0.76472688]
[375.03189087 172.32182312 0.9181782 ]	[382.75192261 254.40257263 0.9095571 ]	[318.53768921 254.58740234 0.89254922]	[303.23318481 359.78314209 0.86055696]	[298.2427063 462.29226685 0.9147191 ]	[449.50558472 251.89096069 0.8041476 ]	[472.5317688 357.1468811 0.87802392]	[482.94677734 454.61813354 0.86999333]	[400.63616943 446.95410156 0.71845418]	[359.61425781 452.06530762 0.70887035]	[372.55105591 616.25775146 0.75304252]	[395.5774231 749.74865723 0.81172234]	[439.28115845 444.34411621 0.70587707]	[459.71502686 606.08520508 0.8521629 ]	[464.86627197 762.43249512 0.81336272]	[359.62063599 154.57635498 0.93931246]	[382.81710815 154.47677612 0.90923274]	[344.26721191 159.57722473 0.55425787]	[405.85430908 156.95812988 0.87758952]	[4.77692780e+02 8.00968201e+02 7.29429960e-01]	[4.95620941e+02 7.93261536e+02 7.26951122e-01]	[459.70001221 770.12762451 0.86223817]	[387.94924927 790.74169922 0.82582045]	[375.05639648 788.1362915 0.82776135]	[4.03279572e+02 7.59948975e+02 7.44118392e-01]
[372.51654053 172.36479187 0.91124451]	[380.33004761 254.47817993 0.92151487]	[316.15466309 257.02441406 0.89237678]	[300.77087402 359.80236816 0.86568034]	[298.16928101 462.2961731 0.92742729]	[446.96664429 254.35192871 0.82131547]	[470.00216675 357.19781494 0.87220031]	[482.85266113 457.1975708 0.89993429]	[398.22879028 454.61010742 0.72886932]	[357.22225952 457.1842041 0.73250866]	[372.47714233 618.74462891 0.74704057]	[395.60662842 749.75811768 0.81315225]	[439.21789551 452.00204468 0.69523215]	[454.65194702 608.62530518 0.78441161]	[462.24942017 765.07574463 0.8483184 ]	[357.22247314 156.98374939 0.93085158]	[380.34030151 154.51463318 0.93050617]	[341.77679443 162.09092712 0.4130317 ]	[403.39697266 157.00169373 0.87590623]	[4.67479492e+02 8.00981995e+02 7.21766829e-01]	[4.85410614e+02 7.93222107e+02 7.52548575e-01]	[457.09811401 770.26159668 0.79143161]	[387.94558716 790.68518066 0.82741481]	[375.07287598 788.07177734 0.81619442]	[4.03292755e+02 7.62470154e+02 7.44073451e-01]
[369.97671509 172.41656494 0.90792149]	[380.29971313 254.55760193 0.92992032]	[316.11083984 257.11593628 0.88875264]	[300.66345215 364.79852295 0.86578208]	[298.1295166 462.33761597 0.93414515]	[446.90863037 254.41499329 0.84165537]	[469.95504761 359.62228394 0.86640263]	[482.78872681 459.6428833 0.90684265]	[398.16351318 457.13943481 0.73074174]	[357.1769104 459.70028687 0.74260932]	[372.47610474 621.32617188 0.76299733]	[395.61627197 752.22943115 0.80348253]	[439.13964844 454.57321167 0.6906144 ]	[446.96633911 613.70489502 0.77217364]	[459.67785645 767.62329102 0.83451378]	[357.18249512 157.03512573 0.92514646]	[380.27603149 154.57832336 0.93188852]	[341.75708008 162.16781616 0.38691583]	[403.32058716 157.08070374 0.87119097]	[4.62320953e+02 8.06010193e+02 7.79144585e-01]	[4.80346741e+02 7.93327332e+02 7.92962551e-01]	[4.46929321e+02 7.77825928e+02 6.98354363e-01]	[3.90461548e+02 7.90757263e+02 7.79426634e-01]	[375.078125 788.14801025 0.80509138]	[4.03248871e+02 7.65025146e+02 7.32313633e-01]
[369.9078064 172.51341248 0.90925992]	[380.27325439 256.97848511 0.93395215]	[316.09161377 257.18502808 0.87917638]	[300.62142944 364.82614136 0.87140656]	[298.10513306 462.40609741 0.91571677]	[444.41131592 254.49102783 0.86304778]	[467.42260742 359.64706421 0.86794591]	[480.35778809 459.69790649 0.91871679]	[398.08938599 457.18484497 0.7249276 ]	[357.12295532 459.75592041 0.74048287]	[369.98300171 621.33221436 0.75219089]	[395.56570435 752.22161865 0.78908175]	[436.68984985 454.58004761 0.67499429]	[444.4274292 613.70794678 0.77797306]	[457.16842651 770.1461792 0.81735665]	[357.16503906 159.61062622 0.90599573]	[380.2130127 157.08544922 0.92585951]	[3.41771820e+02 1.67250366e+02 3.39271992e-01]	[400.84762573 162.18171692 0.87773865]	[4.59816345e+02 8.06077209e+02 7.81339586e-01]	[4.80195404e+02 7.95878967e+02 7.91722894e-01]	[4.44362183e+02 7.83020081e+02 7.21605778e-01]	[3.90478699e+02 7.90830627e+02 7.68717647e-01]	[3.75059937e+02 7.88213562e+02 7.87606478e-01]	[4.00822815e+02 7.64982544e+02 7.19104350e-01]
[367.40838623 174.96754456 0.90385866]	[380.21951294 257.13650513 0.9391281 ]	[316.05773926 259.70523071 0.85976934]	[298.23162842 369.95999146 0.87614334]	[298.08413696 464.9263916 0.89451194]	[444.36212158 256.99395752 0.88021934]	[464.88851929 362.20294189 0.85419655]	[480.29074097 462.27178955 0.93041152]	[395.62231445 459.71142578 0.71901578]	[357.0425415 462.28567505 0.73310941]	[372.48840332 623.84747314 0.7714963 ]	[395.52548218 752.1776123 0.79176384]	[436.57937622 457.11471558 0.66554826]	[444.29885864 621.36968994 0.82288969]	[4.54590576e+02 7.72820068e+02 7.66186774e-01]	[357.14920044 164.72912598 0.90120733]	[380.1958313 162.15811157 0.90286654]	[341.72979736 172.2321167 0.52182174]	[400.79290771 169.75517273 0.92024279]	[4.59645447e+02 8.08616333e+02 7.96384215e-01]	[4.75152100e+02 8.03563049e+02 7.60223031e-01]	[4.41831360e+02 7.88149353e+02 7.53943861e-01]	[3.90474945e+02 7.93218018e+02 7.75449753e-01]	[375.01705933 788.23217773 0.78871566]	[4.00769287e+02 7.62498535e+02 7.00084209e-01]
[364.81274414 180.10012817 0.86083293]	[380.13824463 264.80517578 0.89598799]	[315.96932983 269.90710449 0.83449543]	[298.18441772 377.56246948 0.91506696]	[295.60061646 472.57617188 0.8733651 ]	[441.90753174 262.14581299 0.84187627]	[462.42837524 369.90631104 0.83638024]	[480.11907959 464.82485962 0.89246303]	[393.05050659 464.83840942 0.67829317]	[354.55526733 469.98162842 0.67579097]	[372.53433228 626.56567383 0.77686554]	[395.62472534 749.7600708 0.8113029 ]	[431.50634766 459.79412842 0.65158194]	[441.6807251 626.46105957 0.85916173]	[441.86361694 785.49914551 0.82767391]	[357.03598022 172.31573486 0.95441842]	[380.08538818 172.24093628 0.94924593]	[339.26745605 172.50302124 0.38591614]	[400.75979614 172.39703369 0.96664941]	[4.46926544e+02 8.11305115e+02 7.75190294e-01]	[462.40332031 808.75305176 0.83838046]	[4.36653992e+02 7.90707581e+02 7.88780332e-01]	[3.92999146e+02 7.93339172e+02 7.67685056e-01]	[3.75104370e+02 7.90609314e+02 7.84605145e-01]	[4.00822266e+02 7.62428955e+02 6.70085013e-01]
[364.79443359 187.73036194 0.84897125]	[380.08578491 272.39944458 0.91313857]	[313.54046631 274.9319458 0.85876131]	[298.18737793 377.71469116 0.92047203]	[295.58065796 477.73306274 0.8886826 ]	[441.86264038 267.34414673 0.82440615]	[462.37258911 375.07006836 0.86688089]	[477.70483398 472.53250122 0.84639293]	[390.42950439 467.47921753 0.66292644]	[352.02175903 475.10140991 0.65677494]	[375.02410889 639.27752686 0.76473087]	[395.62127686 749.77185059 0.81627572]	[426.42382812 464.8527832 0.65755701]	[439.20730591 631.59606934 0.81769645]	[441.72616577 788.04937744 0.8266263 ]	[357.0255127 172.49551392 0.9667598 ]	[380.08789062 172.42089844 0.97158277]	[339.23095703 175.07624817 0.52805221]	[400.72900391 174.9324646 0.97369576]	[4.41830139e+02 8.13841736e+02 7.52002656e-01]	[462.22167969 811.26873779 0.83356762]	[4.36569336e+02 7.93233582e+02 7.02646494e-01]	[3.95561646e+02 7.93314148e+02 7.75210083e-01]	[3.77582825e+02 7.90599121e+02 7.83185899e-01]	[4.00822418e+02 7.59905029e+02 6.62882209e-01]
[362.28375244 192.78579712 0.90688145]	[377.74215698 274.8946228 0.92705029]	[313.51461792 275.0774231 0.86171305]	[298.19567871 380.25460815 0.90891898]	[295.57144165 480.32501221 0.92498314]	[441.82247925 272.41674805 0.84387726]	[462.30780029 377.6730957 0.90536106]	[477.64746094 480.15594482 0.8753475 ]	[387.87753296 475.11169434 0.66537666]	[349.44384766 480.17132568 0.65788466]	[372.54000854 641.91278076 0.77529013]	[395.56542969 749.66149902 0.82788795]	[423.91564941 469.98553467 0.65434039]	[439.13418579 631.67828369 0.78577459]	[439.28070068 788.14801025 0.81181669]	[354.57800293 175.00271606 0.93142098]	[377.70535278 174.93934631 0.96849304]	[339.15286255 177.55943298 0.35119918]	[400.71551514 175.09169006 0.95099527]	[4.41745270e+02 8.18953796e+02 7.30587661e-01]	[4.59747070e+02 8.13790710e+02 8.10004711e-01]	[4.31522125e+02 7.93344604e+02 6.24469340e-01]	[3.95536377e+02 7.93309143e+02 7.91622758e-01]	[377.57653809 788.23217773 0.8046819 ]	[4.00768250e+02 7.54764465e+02 6.81927204e-01]
[362.22509766 192.95605469 0.94852257]	[377.71618652 275.06408691 0.93644857]	[313.51269531 277.60629272 0.86459762]	[298.20077515 382.78997803 0.88989037]	[295.55355835 482.86859131 0.92855012]	[441.74136353 274.92904663 0.86714244]	[462.23937988 380.24221802 0.90122861]	[475.12435913 480.36791992 0.87590885]	[382.87103271 477.67022705 0.6749438 ]	[344.33197021 480.27523804 0.65623599]	[367.37762451 641.91351318 0.76856256]	[395.49365234 749.66693115 0.81855291]	[423.77706909 472.57067871 0.66287303]	[436.59649658 636.71166992 0.75890863]	[439.18896484 788.20227051 0.79413855]	[354.54046631 177.58177185 0.88674462]	[377.65341187 175.11477661 0.9476006 ]	[3.39168976e+02 1.82662735e+02 2.77684629e-01]	[400.68981934 180.04971313 0.91201872]	[4.39274780e+02 8.26542847e+02 7.49639988e-01]	[4.59649841e+02 8.18901001e+02 8.08403730e-01]	[4.31528595e+02 7.95870178e+02 6.05409801e-01]	[393.074646 793.32800293 0.79979396]	[377.55062866 790.609375 0.81354797]	[4.00745514e+02 7.52267822e+02 6.72179341e-01]
[362.1953125 195.45207214 0.95097357]	[377.65905762 277.59686279 0.94120371]	[313.46881104 280.193573 0.83735031]	[298.14944458 390.44500732 0.86903262]	[295.54211426 485.434021 0.89787233]	[441.68347168 275.10760498 0.88374335]	[462.2088623 382.72769165 0.89632422]	[469.95831299 482.81573486 0.86331588]	[382.86203003 482.89849854 0.67517072]	[341.8081665 485.46133423 0.65220988]	[364.80383301 644.51568604 0.78422141]	[395.52963257 749.72595215 0.8199538 ]	[423.78027344 482.77859497 0.67873907]	[434.08279419 644.42510986 0.80264688]	[4.39196533e+02 7.93323730e+02 7.75778532e-01]	[354.51174927 182.70152283 0.85923964]	[377.62573242 180.10150146 0.92053521]	[339.19726562 190.27082825 0.36360937]	[400.61105347 185.21028137 0.90276021]	[4.41694000e+02 8.29060608e+02 6.97119594e-01]	[4.59655365e+02 8.24036926e+02 7.65114248e-01]	[4.34037201e+02 8.08531616e+02 6.11340284e-01]	[3.87921906e+02 7.93225952e+02 7.87934840e-01]	[3.75027557e+02 7.88183716e+02 7.84098923e-01]	[4.00825989e+02 7.54752869e+02 6.71516955e-01]
[359.81027222 198.01196289 0.93194908]	[377.58746338 280.16873169 0.91919833]	[310.95718384 285.27536011 0.80237681]	[298.12408447 393.05154419 0.88214242]	[295.55096436 490.49755859 0.87892997]	[441.67376709 277.63677979 0.88351941]	[459.85543823 385.37973022 0.87571788]	[467.45095825 485.41870117 0.84037405]	[382.75286865 485.42449951 0.67700672]	[341.73135376 487.98831177 0.6598556 ]	[362.31896973 646.99835205 0.77544403]	[393.07507324 749.76550293 0.81949121]	[421.31915283 482.84918213 0.67747891]	[431.53601074 644.48699951 0.7956109 ]	[4.39099884e+02 8.06008179e+02 7.68837333e-01]	[354.47335815 190.28070068 0.88268095]	[377.62420654 187.75505066 0.91595995]	[339.14550781 192.896698 0.37519443]	[400.61077881 190.37347412 0.95423138]	[4.44334412e+02 8.31776184e+02 7.59502411e-01]	[459.76257324 829.12683105 0.8471303 ]	[4.23875488e+02 8.11274841e+02 6.19773805e-01]	[3.87914276e+02 7.93363342e+02 7.64190376e-01]	[3.75028290e+02 7.90644531e+02 7.73196399e-01]	[4.00775146e+02 7.54777893e+02 6.79725051e-01]
[359.77728271 200.57089233 0.90544099]	[377.55496216 282.74740601 0.89332509]	[310.92724609 287.88751221 0.79610068]	[298.10925293 395.61694336 0.90000451]	[295.51269531 495.6088562 0.87119162]	[441.66967773 280.13540649 0.87041575]	[459.82299805 387.89440918 0.86902362]	[464.95120239 487.92651367 0.83611268]	[380.32064819 487.93365479 0.69826651]	[341.70223999 487.9861145 0.6760819 ]	[364.78161621 652.16619873 0.74494946]	[393.05291748 752.18334961 0.80058545]	[421.24157715 482.90881348 0.69731414]	[431.5333252 647.13983154 0.79114741]	[4.39078705e+02 8.08581116e+02 7.98789203e-01]	[352.00524902 192.76011658 0.88806486]	[377.58560181 190.32754517 0.9250778 ]	[339.07107544 193.00177002 0.35215697]	[398.27246094 192.82667542 0.95794415]	[4.41855255e+02 8.34325989e+02 7.52323747e-01]	[459.709198 829.27075195 0.82968134]	[4.23888397e+02 8.13793823e+02 6.35832906e-01]	[3.85389496e+02 7.95888977e+02 7.12422490e-01]	[3.72467773e+02 7.90703796e+02 7.26142526e-01]	[4.00792755e+02 7.54750244e+02 6.53592825e-01]
[359.78707886 200.58639526 0.9004755 ]	[377.55224609 282.75582886 0.89276135]	[310.94793701 287.87649536 0.7976144 ]	[298.11062622 395.61608887 0.90061492]	[295.51516724 495.61062622 0.87016499]	[439.29977417 280.1496582 0.87188071]	[459.82815552 387.94625854 0.86892635]	[464.95449829 487.93942261 0.83512539]	[380.31835938 487.9458313 0.69731903]	[341.68676758 488.00024414 0.67507327]	[362.33599854 649.671875 0.76081061]	[393.04428101 752.21606445 0.79869431]	[421.24624634 485.35549927 0.69634497]	[431.51123047 647.14111328 0.79003161]	[4.39095367e+02 8.08584839e+02 8.07618082e-01]	[352.02139282 192.77102661 0.89188296]	[377.58413696 190.3380127 0.92703587]	[339.08843994 193.00234985 0.34898207]	[398.26242065 192.82441711 0.95884991]	[4.41852142e+02 8.34340271e+02 7.52247393e-01]	[4.59725891e+02 8.29271362e+02 8.23899746e-01]	[4.26345917e+02 8.13797607e+02 6.41856551e-01]	[3.85383331e+02 7.98384460e+02 7.03770280e-01]	[3.69974701e+02 7.90715820e+02 7.16148078e-01]	[4.00777039e+02 7.54775635e+02 6.62284791e-01]
[359.77697754 203.21270752 0.8856293 ]	[377.53198242 287.88876343 0.87912703]	[310.92355347 292.90667725 0.81180751]	[298.07693481 398.11132812 0.91541839]	[295.48400879 498.16827393 0.88070226]	[439.28689575 282.69464111 0.85225606]	[459.81607056 392.98327637 0.86464942]	[464.87145996 493.0871582 0.84281933]	[380.32891846 490.51123047 0.69699645]	[341.71194458 493.056427 0.67554623]	[367.32727051 662.3416748 0.76101905]	[395.50805664 752.27313232 0.7959305 ]	[421.24621582 485.45318604 0.69254738]	[426.41729736 649.64593506 0.77494597]	[4.39061737e+02 8.11186279e+02 7.89405763e-01]	[351.97055054 192.91563416 0.91960347]	[377.56240845 192.83361816 0.9464398 ]	[336.70822144 195.52442932 0.39565438]	[398.24026489 192.96672058 0.96911263]	[4.41790680e+02 8.39464417e+02 6.96203351e-01]	[4.59715485e+02 8.31802612e+02 7.99994528e-01]	[4.26402191e+02 8.21445862e+02 5.88368118e-01]	[3.82764221e+02 8.06057617e+02 6.20975971e-01]	[3.64844971e+02 7.93281860e+02 6.28719509e-01]	[4.00814545e+02 7.57327271e+02 6.83158278e-01]
[359.68054199 210.78018188 0.92280436]	[377.4881897 292.94595337 0.88910115]	[310.8855896 295.46307373 0.82023335]	[298.02307129 400.64953613 0.92125863]	[295.48925781 500.75640869 0.90596467]	[439.2361145 285.33135986 0.82518291]	[459.80508423 395.6022644 0.88066357]	[464.85418701 498.22390747 0.88822526]	[380.30340576 495.65893555 0.70243841]	[339.27514648 498.15606689 0.6820671 ]	[364.81719971 664.86444092 0.79150724]	[395.51165771 754.77789307 0.79345721]	[421.24206543 493.07955933 0.68683541]	[428.95681763 657.32318115 0.76091266]	[4.39069489e+02 8.11266846e+02 7.77336597e-01]	[346.90719604 195.3691864 0.90930271]	[377.49899292 192.95439148 0.95301867]	[3.36613678e+02 1.98038513e+02 3.14146489e-01]	[398.21377563 195.40892029 0.96810544]	[4.41812408e+02 8.47106873e+02 7.48367310e-01]	[4.59776215e+02 8.34364746e+02 8.13033700e-01]	[4.26409607e+02 8.24076172e+02 5.86611986e-01]	[3.80274231e+02 8.08662598e+02 5.99071801e-01]	[3.62318024e+02 7.95840576e+02 5.99724531e-01]	[4.00820007e+02 7.59893982e+02 7.07143366e-01]
[359.63522339 213.34693909 0.95259422]	[375.12408447 295.42776489 0.90446061]	[308.40951538 295.60903931 0.82403481]	[298.01119995 400.80734253 0.90029949]	[295.46057129 503.27761841 0.91944194]	[439.21853638 292.87567139 0.8251844 ]	[459.80072021 398.16122437 0.9064846 ]	[464.82861328 500.70736694 0.907372 ]	[380.22772217 500.75253296 0.72228992]	[339.18386841 500.78729248 0.71152997]	[364.87637329 667.52642822 0.8002581 ]	[395.5463562 754.74273682 0.79143041]	[421.20855713 498.23223877 0.69598293]	[428.97488403 664.92858887 0.7893638 ]	[4.36680054e+02 8.13789856e+02 7.68934608e-01]	[346.85745239 195.54548645 0.90304607]	[375.09786987 195.47238159 0.94241989]	[336.58908081 198.10223389 0.35593054]	[398.18655396 195.56855774 0.95175165]	[4.41728455e+02 8.49628296e+02 7.77319789e-01]	[4.59702637e+02 8.39448792e+02 7.91093349e-01]	[4.26384888e+02 8.26652283e+02 6.28897548e-01]	[3.80199341e+02 8.06087952e+02 5.83469629e-01]	[3.62288544e+02 7.93274719e+02 6.13089204e-01]	[4.00866577e+02 7.57369385e+02 6.85854495e-01]
[359.56549072 215.90737915 0.97548014]	[375.01416016 295.65408325 0.90294695]	[305.83004761 298.23461914 0.81691623]	[295.63601685 411.02139282 0.87331098]	[295.47250366 505.9352417 0.88870817]	[439.11956787 295.46624756 0.8552683 ]	[459.75701904 400.80285645 0.9086386 ]	[462.44122314 503.28439331 0.90839684]	[380.17044067 503.3303833 0.71629661]	[339.12142944 503.35458374 0.71229476]	[362.23156738 670.0982666 0.778597 ]	[3.87943787e+02 7.52232483e+02 7.39160061e-01]	[421.15737915 500.83294678 0.6937778 ]	[426.38803101 667.5 0.77703959]	[4.36610535e+02 8.29157349e+02 7.84007311e-01]	[344.24475098 200.5990448 0.86812377]	[375.01470947 198.07598877 0.89900547]	[3.36510406e+02 2.05760803e+02 3.25127840e-01]	[398.10992432 200.60243225 0.91782951]	[4.44316956e+02 8.52339172e+02 7.61154652e-01]	[4.59780945e+02 8.49611084e+02 8.34198534e-01]	[4.23831390e+02 8.39467896e+02 6.46236420e-01]	[3.77682281e+02 8.18936707e+02 4.97782350e-01]	[3.59703339e+02 8.00974548e+02 5.26723921e-01]	[4.00665375e+02 7.54777161e+02 6.69400036e-01]
[357.2154541 216.01672363 0.9683463 ]	[375.00592041 298.14898682 0.89846385]	[305.78436279 303.23867798 0.79531896]	[295.63879395 416.05557251 0.89138114]	[295.41455078 511.09262085 0.84707135]	[439.11956787 295.60235596 0.87071478]	[459.75558472 403.31591797 0.88707811]	[462.4418335 503.39401245 0.89768285]	[380.17825317 503.40075684 0.71624941]	[339.12686157 505.88677979 0.7084707 ]	[362.22219849 672.71887207 0.77846813]	[390.43341064 749.67877197 0.77051026]	[421.17657471 503.32821655 0.70036942]	[423.91207886 667.65588379 0.78538007]	[4.36580261e+02 8.29172546e+02 7.91805744e-01]	[341.77954102 203.21894836 0.86305904]	[374.98535156 200.63246155 0.8706187 ]	[336.50344849 210.8555603 0.4239803 ]	[398.08889771 203.23040771 0.9019978 ]	[4.41815857e+02 8.54856934e+02 7.48265624e-01]	[4.59714905e+02 8.49780151e+02 8.37079644e-01]	[4.23788483e+02 8.36925171e+02 6.52263761e-01]	[3.80253601e+02 8.03555237e+02 5.18018961e-01]	[3.62236908e+02 7.93307495e+02 5.67592680e-01]	[4.00673126e+02 7.49680054e+02 6.84138536e-01]
[357.16583252 216.13066101 0.95912087]	[374.99362183 300.64981079 0.87722802]	[303.30529785 305.81768799 0.78873098]	[295.60916138 416.07739258 0.89523268]	[293.01345825 516.15771484 0.85112613]	[439.12030029 298.08425903 0.87276173]	[459.75509644 405.86700439 0.87330127]	[462.43161011 503.45724487 0.88675106]	[380.16372681 505.93707275 0.7079131 ]	[339.05844116 508.45861816 0.69589889]	[359.809021 675.27923584 0.76614046]	[387.94924927 747.1696167 0.77757239]	[421.20193481 503.39883423 0.70353353]	[423.86593628 670.17480469 0.78163368]	[4.34116791e+02 8.31729492e+02 7.91194975e-01]	[341.75653076 210.77032471 0.87746513]	[372.47491455 205.7539978 0.8480013 ]	[336.48074341 213.38627625 0.37193042]	[398.05303955 210.77452087 0.90735114]	[4.41704742e+02 8.54946838e+02 7.13968158e-01]	[4.59625671e+02 8.52256104e+02 8.14541221e-01]	[4.21363861e+02 8.44571045e+02 6.61789656e-01]	[3.82814423e+02 7.95847412e+02 5.50047040e-01]	[3.64777252e+02 7.90698547e+02 5.79391122e-01]	[4.00639893e+02 7.47112488e+02 6.67207897e-01]
[357.12805176 218.63491821 0.92728162]	[372.48101807 300.77731323 0.84514534]	[303.24609375 310.88479614 0.7964142 ]	[295.57952881 418.63131714 0.91859853]	[292.97338867 518.7175293 0.86602902]	[436.68063354 298.16067505 0.86019003]	[459.75415039 408.38595581 0.86666143]	[462.43362427 505.92889404 0.87103093]	[380.10107422 508.51724243 0.6993162 ]	[336.68728638 511.04879761 0.69036978]	[359.73452759 680.36181641 0.7925089 ]	[385.39083862 747.16992188 0.78701431]	[418.78842163 505.95800781 0.68919265]	[423.77850342 675.23529053 0.77696627]	[4.31514404e+02 8.31826843e+02 7.82735646e-01]	[341.69589233 210.92424011 0.90305328]	[369.92425537 210.76997375 0.85366321]	[334.02706909 213.50752258 0.3624503 ]	[395.58123779 210.90205383 0.91137981]	[4.39214111e+02 8.59931030e+02 6.83676183e-01]	[4.57160919e+02 8.52358093e+02 7.88601398e-01]	[4.21316528e+02 8.47166687e+02 6.82510734e-01]	[3.85371033e+02 7.93277161e+02 6.28289044e-01]	[3.69958374e+02 7.88188354e+02 6.12426519e-01]	[3.98154999e+02 7.47123657e+02 6.65069282e-01]
[357.06842041 221.20785522 0.90133959]	[372.49520874 305.80297852 0.83018756]	[303.23318481 313.45849609 0.81157589]	[295.54833984 418.66314697 0.92725158]	[292.96484375 521.2130127 0.88321853]	[436.69198608 300.6401062 0.84767258]	[459.76678467 410.96777344 0.86164808]	[462.42523193 508.44784546 0.85453206]	[377.74475098 513.62420654 0.700728 ]	[336.66494751 516.14093018 0.6938203 ]	[359.63092041 677.82000732 0.80740815]	[390.43606567 749.60211182 0.79399204]	[418.75854492 511.04156494 0.67909163]	[421.35128784 675.26727295 0.79163516]	[4.26451019e+02 8.34291687e+02 7.77566493e-01]	[339.25701904 213.40757751 0.94380021]	[367.35018921 210.90563965 0.87461466]	[3.33927612e+02 2.15967270e+02 2.78171033e-01]	[393.06628418 213.32344055 0.90964049]	[4.36632874e+02 8.65040955e+02 6.62642717e-01]	[4.54572083e+02 8.54901978e+02 7.25817859e-01]	[4.21239594e+02 8.49610901e+02 6.86698437e-01]	[3.85365326e+02 7.93314270e+02 6.78146005e-01]	[3.72460846e+02 7.88214417e+02 6.69894934e-01]	[3.98252228e+02 7.49609314e+02 6.60579562e-01]
[357.025177 226.30780029 0.8980599 ]	[372.49105835 310.88635254 0.82976007]	[303.25350952 315.94180298 0.81876409]	[295.52365112 418.75994873 0.93756181]	[292.98077393 521.36151123 0.89105761]	[436.68118286 300.73498535 0.83353382]	[459.77999878 413.58755493 0.86648297]	[464.82943726 511.09637451 0.84121984]	[377.7052002 513.63195801 0.69860882]	[336.64599609 516.15447998 0.69088721]	[359.63696289 677.83996582 0.81924051]	[393.00750732 749.66278076 0.79649591]	[418.71810913 511.0513916 0.67593205]	[421.32650757 680.38110352 0.80219465]	[4.23878387e+02 8.36876953e+02 7.82533169e-01]	[339.20999146 213.55500793 0.97045088]	[364.8454895 213.36611938 0.8990801 ]	[3.31439301e+02 2.16118210e+02 2.45676517e-01]	[393.01095581 213.41035461 0.92055464]	[4.36668457e+02 8.65141052e+02 7.08351374e-01]	[4.52051605e+02 8.57428589e+02 7.42563009e-01]	[4.18712280e+02 8.49777710e+02 7.47484684e-01]	[3.82739532e+02 7.93348328e+02 6.50424898e-01]	[3.67340149e+02 7.90617126e+02 6.54303491e-01]	[4.00707916e+02 7.49686707e+02 6.35122299e-01]
[356.98760986 231.32092285 0.90519059]	[372.4446106 313.39129639 0.83136219]	[303.22250366 316.03329468 0.83119994]	[295.50405884 421.20916748 0.93060803]	[292.98843384 523.79589844 0.89189827]	[436.68112183 300.76199341 0.82597101]	[459.80886841 416.1083374 0.87717086]	[464.93154907 513.6550293 0.83604181]	[377.75027466 513.63769531 0.69576132]	[336.67718506 516.13873291 0.68833798]	[359.72998047 685.38391113 0.86116409]	[392.97061157 749.70605469 0.79124314]	[418.76965332 511.05343628 0.6756174 ]	[421.26379395 685.39367676 0.84872198]	[4.21308258e+02 8.42009705e+02 8.13119888e-01]	[339.16085815 215.96810913 0.9698211 ]	[364.77285767 213.45236206 0.91164738]	[3.28875427e+02 2.16155029e+02 3.26444060e-01]	[390.45483398 213.4752655 0.91679251]	[4.36664124e+02 8.67661804e+02 7.11835980e-01]	[4.46946899e+02 8.59998901e+02 7.37606823e-01]	[4.16133179e+02 8.52299683e+02 7.38438189e-01]	[3.85300262e+02 7.93332336e+02 6.76385403e-01]	[3.69972595e+02 7.90627014e+02 6.65321887e-01]	[4.00659760e+02 7.49731445e+02 6.20904505e-01]
[354.59060669 231.43789673 0.91096115]	[372.45056152 313.47088623 0.84613687]	[303.21673584 316.10150146 0.83563811]	[295.50482178 421.30728149 0.91662115]	[293.0178833 523.85229492 0.90115911]	[436.6751709 303.25271606 0.81514913]	[459.84689331 418.56811523 0.8853274 ]	[467.3911438 516.18304443 0.84134674]	[380.16589355 516.18206787 0.71102899]	[339.1137085 518.67895508 0.69839096]	[359.79470825 682.97320557 0.85277069]	[390.51657104 752.26324463 0.76640517]	[421.17272949 513.59851074 0.68695766]	[421.26144409 685.41369629 0.84652144]	[4.21258667e+02 8.44617798e+02 8.32811594e-01]	[339.11669922 216.0743866 0.96357113]	[362.30566406 213.54695129 0.92203218]	[3.26296875e+02 2.18638245e+02 2.53365993e-01]	[387.95098877 215.90507507 0.91439927]	[4.36670502e+02 8.70129395e+02 7.31029510e-01]	[4.46949463e+02 8.65062866e+02 7.51887381e-01]	[4.16076691e+02 8.54859497e+02 7.17226326e-01]	[3.85356049e+02 7.95872559e+02 6.81160390e-01]	[3.72533508e+02 7.90737183e+02 6.76736653e-01]	[4.00667603e+02 7.52283936e+02 5.68399429e-01]
[354.5642395 233.9302063 0.92662382]	[372.43850708 315.9133606 0.85835791]	[303.23382568 316.16656494 0.83326471]	[295.49679565 423.82931519 0.89737648]	[292.99569702 523.94073486 0.89124113]	[436.66003418 305.82962036 0.80274016]	[459.84780884 418.62973022 0.89608502]	[467.42007446 518.73370361 0.85828942]	[380.16098022 518.70605469 0.721398 ]	[339.11849976 518.7479248 0.70786136]	[364.78271484 685.42346191 0.83283401]	[393.03775024 752.30889893 0.78728634]	[421.15460205 516.15319824 0.69548881]	[421.22781372 685.49041748 0.86422044]	[4.21256256e+02 8.47104614e+02 8.41346502e-01]	[339.09609985 216.16270447 0.94657892]	[362.32669067 216.00299072 0.91207749]	[3.23777069e+02 2.18643143e+02 2.88576186e-01]	[390.46194458 216.00692749 0.91343689]	[4.34081360e+02 8.70320618e+02 7.60862589e-01]	[4.46872162e+02 8.67691284e+02 7.98043609e-01]	[4.16091370e+02 8.54857971e+02 7.47515976e-01]	[3.82836853e+02 7.95894470e+02 6.93746328e-01]	[3.72491760e+02 7.90728027e+02 6.81944191e-01]	[4.00721588e+02 7.54797119e+02 6.08458519e-01]
[354.56637573 233.9322052 0.92689693]	[372.43768311 315.91409302 0.85864812]	[303.23495483 316.16705322 0.83321214]	[295.49737549 423.83148193 0.89689523]	[293.00061035 523.93560791 0.8927145 ]	[436.6585083 305.82546997 0.80346978]	[459.8503418 418.63592529 0.89690816]	[467.42294312 518.73834229 0.85843033]	[380.15930176 518.7076416 0.72126132]	[339.11672974 518.75 0.70801032]	[362.34268188 685.40240479 0.83362478]	[393.0463562 754.7364502 0.78646374]	[421.15426636 516.15576172 0.69525236]	[421.21688843 685.50134277 0.86574721]	[4.21255463e+02 8.47099792e+02 8.40451419e-01]	[339.09719849 216.16595459 0.94563299]	[362.32766724 216.0038147 0.91167569]	[3.23784332e+02 2.18653748e+02 2.88369298e-01]	[390.46286011 216.00610352 0.91373616]	[4.34079590e+02 8.70326416e+02 7.60855317e-01]	[4.44439331e+02 8.67695435e+02 7.98503160e-01]	[4.16090149e+02 8.54848389e+02 7.43923664e-01]	[3.82822174e+02 7.95896790e+02 6.96144640e-01]	[3.72481964e+02 7.90728149e+02 6.81499720e-01]	[4.00728577e+02 7.54806213e+02 6.06217563e-01]
[354.58724976 234.00814819 0.93604171]	[372.48986816 315.97747803 0.87727916]	[303.24697876 318.54278564 0.83442682]	[295.49041748 423.90933228 0.88340288]	[293.00857544 523.96905518 0.88660794]	[436.68112183 310.90823364 0.80537683]	[462.18365479 418.76699829 0.9132477 ]	[467.50613403 521.16503906 0.85362774]	[380.15509033 516.14099121 0.71731186]	[339.12438965 516.14886475 0.69979221]	[367.34512329 680.41241455 0.79989779]	[390.480896 752.30908203 0.78864419]	[418.79486084 513.59381104 0.69867635]	[421.16772461 682.97271729 0.84905374]	[4.21232025e+02 8.47088257e+02 8.35515022e-01]	[339.11502075 218.60006714 0.92564958]	[362.35110474 216.09681702 0.8950085 ]	[3.23808105e+02 2.21139267e+02 2.88558871e-01]	[390.4833374 216.06652832 0.90045726]	[4.28923859e+02 8.72752991e+02 7.57602155e-01]	[4.41890228e+02 8.70165649e+02 8.01765263e-01]	[4.16112915e+02 8.52389648e+02 7.48731017e-01]	[3.82778534e+02 7.95864685e+02 7.17127383e-01]	[3.69977356e+02 7.90688782e+02 6.97936654e-01]	[4.00659882e+02 7.54802063e+02 6.19430244e-01]
[354.58139038 234.00723267 0.93582237]	[372.48712158 315.97659302 0.87655926]	[303.2460022 318.54055786 0.83384216]	[295.49081421 423.90499878 0.88357854]	[293.00759888 523.96582031 0.88682216]	[436.67687988 310.9083252 0.80474091]	[462.17990112 418.76391602 0.91363871]	[469.95672607 521.16455078 0.85285592]	[380.15252686 516.13635254 0.716856 ]	[339.12130737 516.14477539 0.69903308]	[367.3505249 680.40496826 0.79825759]	[390.48101807 754.74475098 0.78525263]	[418.7918396 513.58721924 0.69855714]	[421.16577148 682.9574585 0.84759688]	[4.21232513e+02 8.47072510e+02 8.33299279e-01]	[339.11175537 218.59640503 0.92662418]	[362.34863281 216.09674072 0.89588833]	[3.23810303e+02 2.21132584e+02 2.72456169e-01]	[390.48440552 216.06808472 0.90032601]	[4.26426483e+02 8.72737793e+02 7.57695079e-01]	[4.41866913e+02 8.70155945e+02 8.01787317e-01]	[4.16113647e+02 8.52370422e+02 7.50213563e-01]	[3.82787842e+02 7.95871033e+02 7.11769104e-01]	[3.69974304e+02 7.90695251e+02 6.94767833e-01]	[4.00650360e+02 7.54815125e+02 6.16416752e-01]
[356.97103882 234.06385803 0.94792491]	[372.49395752 315.98886108 0.87919068]	[303.26324463 318.53765869 0.83442205]	[295.50354004 423.91143799 0.88763696]	[293.01199341 524.0168457 0.88029546]	[436.6541748 310.93759155 0.80844694]	[462.20864868 421.19219971 0.91553795]	[467.50012207 521.31225586 0.87442386]	[380.16464233 516.18255615 0.72597772]	[339.14205933 516.19726562 0.703493 ]	[372.51748657 677.78363037 0.78794616]	[3.90496490e+02 7.57306396e+02 7.56734133e-01]	[418.79330444 513.63366699 0.70493942]	[421.20166016 685.39379883 0.84669697]	[4.21198181e+02 8.47128052e+02 8.28661263e-01]	[339.12863159 218.66957092 0.91147751]	[364.78125 216.16291809 0.88389295]	[3.26303314e+02 2.21202774e+02 2.06868276e-01]	[392.98168945 216.09909058 0.89878243]	[4.26379700e+02 8.72853394e+02 7.46209204e-01]	[4.41829285e+02 8.70249512e+02 7.99598098e-01]	[4.16085358e+02 8.52393066e+02 7.16578364e-01]	[3.80300110e+02 7.95860229e+02 6.75417125e-01]	[3.69971313e+02 7.90682678e+02 6.67183816e-01]	[3.98261536e+02 7.59877991e+02 5.63587010e-01]
[357.03546143 236.41049194 0.96037555]	[372.51052856 316.04998779 0.88783264]	[303.26611328 318.58938599 0.83598018]	[295.49630737 426.40600586 0.88018256]	[293.00799561 526.40710449 0.87623554]	[436.67477417 313.43557739 0.81735939]	[462.19515991 421.19708252 0.91583639]	[467.50308228 521.3762207 0.86819756]	[377.75143433 516.16888428 0.72625613]	[339.08004761 516.21362305 0.70757151]	[375.09674072 677.80480957 0.81481063]	[3.87924561e+02 7.67547546e+02 7.38620520e-01]	[418.70379639 513.59338379 0.7044965 ]	[421.2277832 685.39135742 0.84968311]	[4.21229034e+02 8.47184265e+02 8.22226107e-01]	[339.19244385 221.11619568 0.90782082]	[367.34469604 218.54858398 0.87177527]	[3.28903656e+02 2.26225967e+02 2.34639287e-01]	[395.49401855 218.53466797 0.90072638]	[4.26380768e+02 8.75402405e+02 6.78028107e-01]	[4.41881104e+02 8.72768738e+02 7.36174285e-01]	[4.16093262e+02 8.52398071e+02 6.99744701e-01]	[3.85323090e+02 8.08641602e+02 5.70912600e-01]	[3.72503632e+02 8.00993103e+02 5.56351542e-01]	[3.98113403e+02 7.67638916e+02 5.06644011e-01]
[357.15011597 236.48231506 0.97227693]	[374.96420288 318.55108643 0.89588743]	[303.27886963 318.70162964 0.82927388]	[295.40771484 426.40026855 0.86672527]	[292.93267822 529.01965332 0.83423924]	[439.10409546 316.09439087 0.86251754]	[459.78561401 426.38656616 0.87863559]	[467.40127563 526.42474365 0.84871584]	[380.0949707 521.29162598 0.74519765]	[339.07888794 521.32983398 0.7263335 ]	[372.50942993 685.40960693 0.82725048]	[3.85380280e+02 7.65064575e+02 7.26069689e-01]	[418.73171997 521.2244873 0.71922857]	[421.19503784 685.56280518 0.85218513]	[4.21394623e+02 8.49734192e+02 8.38997483e-01]	[341.69125366 221.19671631 0.87976271]	[372.49990845 218.66127014 0.86594886]	[3.34043365e+02 2.28829590e+02 3.31648737e-01]	[398.04251099 221.17027283 0.90484947]	[4.28952301e+02 8.77955017e+02 7.08117306e-01]	[4.44353455e+02 8.72905273e+02 7.79607773e-01]	[4.18706757e+02 8.54923401e+02 7.53952563e-01]	[3.87877380e+02 8.06084473e+02 6.34224892e-01]	[3.75058289e+02 7.98400146e+02 6.21623039e-01]	[3.98056793e+02 7.67563416e+02 5.30671418e-01]
[357.18521118 236.52566528 0.97093403]	[372.52539062 318.62957764 0.89164799]	[303.22998047 321.15930176 0.82596278]	[293.01556396 428.92318726 0.84642529]	[292.87969971 529.06707764 0.82120037]	[439.1022644 316.16299438 0.86678404]	[459.74978638 426.42407227 0.87103653]	[464.89593506 528.96972656 0.84475374]	[377.73696899 523.87927246 0.74081492]	[339.04705811 523.93145752 0.71923172]	[369.95007324 685.47528076 0.84017742]	[3.85338287e+02 7.62454651e+02 7.28940189e-01]	[418.71942139 521.38446045 0.71634001]	[421.17428589 688.05487061 0.84406376]	[4.21388428e+02 8.49782776e+02 8.41233373e-01]	[341.73574829 223.69993591 0.86910248]	[372.5463562 221.11705017 0.86400115]	[336.43716431 231.31829834 0.3937341 ]	[398.06088257 223.69578552 0.8994385 ]	[4.31504974e+02 8.83046204e+02 7.21889794e-01]	[4.44397430e+02 8.75391968e+02 7.78077424e-01]	[4.18713745e+02 8.57418701e+02 7.59218514e-01]	[3.82853973e+02 8.03478882e+02 6.40989840e-01]	[3.72514984e+02 7.93331787e+02 6.32447243e-01]	[3.95642059e+02 7.62481934e+02 5.42311907e-01]
[357.16030884 236.54162598 0.96604013]	[372.53341675 318.66781616 0.88925087]	[303.2276001 321.18078613 0.82232118]	[292.98190308 434.0440979 0.84380168]	[290.38101196 534.14593506 0.80829328]	[439.11068726 318.55429077 0.86697447]	[459.7244873 428.92877197 0.86381245]	[462.45458984 529.07067871 0.85133052]	[377.73129272 523.89929199 0.73154736]	[336.69223022 523.93658447 0.71064031]	[369.88900757 685.56634521 0.84473503]	[3.85354553e+02 7.65006653e+02 7.22063899e-01]	[418.715271 523.8215332 0.70988584]	[421.1605835 688.1628418 0.8372131]	[4.21373596e+02 8.52187317e+02 8.45075786e-01]	[341.71609497 223.72589111 0.86904871]	[372.5098877 221.15390015 0.85441858]	[334.07089233 231.30267334 0.36105806]	[398.05221558 223.75785828 0.89337707]	[4.31505493e+02 8.80504456e+02 7.21719742e-01]	[4.44403442e+02 8.75343140e+02 7.83217192e-01]	[4.18683899e+02 8.59953186e+02 7.43326485e-01]	[3.82830414e+02 8.03496277e+02 5.94657481e-01]	[3.72478729e+02 7.95820007e+02 5.84412634e-01]	[3.98044006e+02 7.65068176e+02 5.04379332e-01]
[357.15585327 236.58546448 0.96381658]	[372.52523804 318.70532227 0.88345087]	[303.22024536 321.18765259 0.82268775]	[292.95422363 434.07369995 0.84419227]	[285.32183838 536.64837646 0.81122053]	[439.11959839 318.61035156 0.86693794]	[459.71972656 428.98916626 0.85992587]	[462.44107056 531.58465576 0.85817134]	[377.62789917 523.94311523 0.72722679]	[336.6315918 523.96624756 0.70831978]	[364.76553345 685.54534912 0.8568536 ]	[385.35919189 754.84338379 0.76217347]	[418.6078186 523.87036133 0.69938612]	[418.78842163 688.1595459 0.8255195 ]	[4.21335785e+02 8.52204407e+02 8.46070588e-01]	[341.69049072 226.2796936 0.87329578]	[372.49920654 221.21006775 0.84726387]	[334.05709839 231.38465881 0.34200019]	[398.06188965 226.25753784 0.89593077]	[4.28957458e+02 8.80528748e+02 7.04482794e-01]	[4.44327026e+02 8.75369324e+02 7.73519099e-01]	[4.18685059e+02 8.60008850e+02 7.37479806e-01]	[3.82832947e+02 7.98363098e+02 6.78150296e-01]	[3.74996124e+02 7.90783752e+02 6.75530434e-01]	[3.98062195e+02 7.57320496e+02 5.73348165e-01]
[357.15377808 236.61619568 0.96000868]	[372.51345825 318.72918701 0.87984633]	[303.21060181 321.20166016 0.82243967]	[292.93225098 434.08688354 0.84400719]	[282.76937866 536.65496826 0.81776941]	[439.11791992 318.63656616 0.86519903]	[459.71768188 431.53289795 0.85704374]	[462.40002441 534.09405518 0.86507529]	[377.59082031 523.93127441 0.72943187]	[336.6083374 523.94061279 0.71243632]	[364.80688477 685.54760742 0.85450423]	[3.87887146e+02 7.65077454e+02 6.77430034e-01]	[418.57034302 523.86328125 0.69866532]	[418.77038574 688.12359619 0.83209169]	[4.21296082e+02 8.49788513e+02 8.33085895e-01]	[341.68710327 228.79962158 0.87787199]	[372.48141479 223.69743347 0.84218311]	[3.34047302e+02 2.31449051e+02 3.22437257e-01]	[398.05914307 226.30839539 0.89431709]	[4.23860016e+02 8.83088318e+02 7.10967660e-01]	[4.41799774e+02 8.75444946e+02 7.68358529e-01]	[4.18688965e+02 8.57408203e+02 7.16870427e-01]	[3.80308197e+02 8.00952576e+02 5.28222561e-01]	[3.69982025e+02 7.93321533e+02 5.17446041e-01]	[3.98123932e+02 7.67608948e+02 4.30040121e-01]
[357.1578064 236.62408447 0.96099919]	[372.51104736 318.74627686 0.87771463]	[303.20700073 321.21609497 0.82072246]	[292.92071533 434.10125732 0.84161931]	[282.75509644 534.1105957 0.81291664]	[439.11251831 318.65432739 0.86352462]	[459.71795654 434.04400635 0.8594985 ]	[462.37283325 534.09503174 0.8659842 ]	[377.5852356 523.94677734 0.72119391]	[336.59115601 523.96856689 0.70397013]	[364.78646851 685.5760498 0.84823871]	[3.85381134e+02 7.67617798e+02 6.74232483e-01]	[418.57531738 523.86975098 0.69517827]	[418.76428223 690.62530518 0.8158828 ]	[4.21251251e+02 8.52191711e+02 8.33890259e-01]	[341.69851685 228.8225708 0.87699199]	[372.4753418 223.71786499 0.83939356]	[3.34064789e+02 2.33823685e+02 3.19977939e-01]	[398.05175781 226.2723999 0.89342535]	[4.21357452e+02 8.85567078e+02 7.04667866e-01]	[4.41732941e+02 8.77889893e+02 7.55297303e-01]	[4.18673431e+02 8.57406982e+02 7.02980340e-01]	[3.80155457e+02 8.03484314e+02 5.19033313e-01]	[3.64855927e+02 7.93340576e+02 5.11629522e-01]	[3.98110626e+02 7.70151794e+02 4.21867847e-01]
[357.15240479 236.64118958 0.95829624]	[372.51220703 318.76654053 0.87446409]	[303.19805908 321.23480225 0.81944102]	[292.89614868 434.08285522 0.83186072]	[282.70932007 534.10681152 0.81775826]	[439.1156311 318.67144775 0.86207545]	[459.71548462 434.0324707 0.85885096]	[462.40759277 534.15093994 0.86754096]	[377.57113647 526.40386963 0.72274715]	[336.58651733 526.42285156 0.70950812]	[362.26834106 685.45831299 0.85941613]	[3.85364258e+02 7.64987000e+02 7.23722458e-01]	[418.56100464 523.90148926 0.69787413]	[418.71768188 690.63415527 0.8117708 ]	[4.21223419e+02 8.52255432e+02 8.36248159e-01]	[341.70352173 228.85525513 0.87964427]	[372.45449829 223.75550842 0.83667248]	[3.36436584e+02 2.33847870e+02 2.96209961e-01]	[398.04776001 226.2677002 0.89377838]	[4.21248596e+02 8.85636597e+02 7.22496212e-01]	[4.39255463e+02 8.77947632e+02 7.50522316e-01]	[4.18682831e+02 8.59944641e+02 6.87207878e-01]	[3.80178894e+02 7.98430298e+02 6.23806357e-01]	[3.69919067e+02 7.93233826e+02 6.05293632e-01]	[3.98071381e+02 7.65033936e+02 5.02612531e-01]
[357.15719604 236.64414978 0.95814794]	[372.49920654 318.76889038 0.87242538]	[300.76867676 321.24847412 0.81927747]	[292.89730835 434.09576416 0.83224428]	[282.70788574 534.10211182 0.81770539]	[439.10879517 318.67025757 0.86092114]	[459.71377563 434.01919556 0.85731798]	[462.41436768 534.15100098 0.86685729]	[377.5635376 526.40802002 0.72156221]	[336.58200073 526.42810059 0.70875025]	[362.27398682 685.47241211 0.85956806]	[3.85352203e+02 7.65017700e+02 7.21263766e-01]	[418.55426025 523.90539551 0.69684839]	[418.71969604 690.64129639 0.81170982]	[4.21223358e+02 8.52250366e+02 8.35092247e-01]	[341.70965576 228.86123657 0.87795764]	[372.46115112 226.21676636 0.83699787]	[3.36432770e+02 2.33855743e+02 3.17069411e-01]	[398.04403687 226.27322388 0.89244038]	[4.21250275e+02 8.85640930e+02 7.23464072e-01]	[4.39259125e+02 8.77948425e+02 7.50889659e-01]	[4.18678375e+02 8.59935486e+02 6.88730299e-01]	[3.80179871e+02 7.98424072e+02 6.02635741e-01]	[3.69906189e+02 7.93237915e+02 5.84632576e-01]	[3.98062988e+02 7.65071167e+02 4.95676607e-01]
[357.14022827 236.66372681 0.95157111]	[372.49456787 321.15463257 0.86858559]	[300.75537109 321.25875854 0.82101047]	[290.43865967 434.03286743 0.81623018]	[280.25234985 534.12384033 0.82203007]	[439.10922241 318.69628906 0.85976356]	[459.70773315 434.09811401 0.86323661]	[462.40496826 536.64007568 0.86990601]	[377.51000977 526.45288086 0.70756257]	[336.53012085 526.47424316 0.69850957]	[359.82226562 685.51104736 0.86920208]	[3.85326294e+02 7.62428650e+02 7.27518678e-01]	[416.14633179 523.96069336 0.68457347]	[418.72952271 690.71862793 0.81025088]	[4.21179810e+02 8.52181274e+02 8.41817915e-01]	[341.69161987 228.86735535 0.88291848]	[372.44018555 226.24465942 0.8374334 ]	[3.34043182e+02 2.33821762e+02 2.92765677e-01]	[398.03918457 226.26542664 0.88986939]	[4.18747498e+02 8.85585510e+02 7.32632399e-01]	[4.39148193e+02 8.77925049e+02 7.51913309e-01]	[4.18669434e+02 8.57377563e+02 6.96387410e-01]	[3.80190399e+02 7.98423218e+02 6.49159431e-01]	[3.69932159e+02 7.93224670e+02 6.26425862e-01]	[3.98054382e+02 7.62473267e+02 5.28745711e-01]
[357.10879517 236.67178345 0.94528472]	[369.97537231 321.16653442 0.85768294]	[300.73400879 321.26928711 0.82316947]	[290.37408447 434.05673218 0.81177872]	[280.22409058 534.17327881 0.82570219]	[436.67391968 318.70953369 0.85292566]	[459.70941162 434.08602905 0.8602711 ]	[462.41140747 534.18060303 0.86517662]	[375.08657837 528.9909668 0.69808161]	[336.47512817 528.99920654 0.68853092]	[359.76055908 687.96520996 0.88058293]	[3.82846954e+02 7.67558167e+02 6.46480739e-01]	[416.09124756 526.48400879 0.67726982]	[418.70648193 695.7355957 0.80239624]	[4.21161224e+02 8.49726562e+02 8.12595129e-01]	[339.30426025 228.8576355 0.88599181]	[369.95126343 226.26176453 0.83694458]	[3.33984009e+02 2.31422623e+02 2.73519307e-01]	[398.02346802 226.26223755 0.88569385]	[4.18684357e+02 8.88098206e+02 7.08185077e-01]	[4.39109711e+02 8.77968384e+02 7.18666732e-01]	[4.18688629e+02 8.54831909e+02 6.87138319e-01]	[3.80129028e+02 8.03520081e+02 4.82162148e-01]	[3.64848694e+02 7.95836243e+02 4.82457668e-01]	[3.95614380e+02 7.67629639e+02 3.87480080e-01]
[357.0043335 239.0866394 0.91787171]	[367.3454895 321.22491455 0.84626168]	[298.2388916 326.29092407 0.8209163 ]	[287.81387329 436.59439087 0.82102472]	[280.19689941 536.74145508 0.84202617]	[436.5604248 318.71795654 0.84309185]	[459.70565796 436.56436157 0.86463237]	[464.94207764 534.16137695 0.83998096]	[374.97885132 529.0090332 0.68180948]	[334.01211548 529.00378418 0.67370683]	[359.62124634 688.03399658 0.88587308]	[3.82772125e+02 7.54779053e+02 6.81994200e-01]	[413.54345703 526.50524902 0.65793741]	[418.64050293 690.71783447 0.79325187]	[4.18750854e+02 8.52191223e+02 7.99844444e-01]	[339.20977783 231.31082153 0.90243292]	[364.86419678 226.31401062 0.84171009]	[3.28933868e+02 2.31362167e+02 2.18974218e-01]	[395.51135254 228.85229492 0.86515892]	[4.18714355e+02 8.93255127e+02 6.98186338e-01]	[4.36680511e+02 8.88155945e+02 6.96649075e-01]	[4.16152161e+02 8.57386597e+02 6.24603391e-01]	[3.80183319e+02 8.00963623e+02 5.40453851e-01]	[3.67376221e+02 7.93251160e+02 5.40611207e-01]	[3.95516571e+02 7.52248108e+02 4.36772525e-01]
[354.57144165 239.11012268 0.90027791]	[364.76715088 321.23962402 0.8580299 ]	[298.17800903 326.33343506 0.82795036]	[285.27600098 436.58297729 0.82159525]	[280.15493774 539.20507812 0.85454047]	[434.02313232 318.71594238 0.83904541]	[459.70373535 434.09301758 0.85988563]	[467.44711304 531.5960083 0.82240057]	[374.98724365 529.01947021 0.68169206]	[334.01849365 529.02319336 0.67871624]	[357.22982788 688.01422119 0.90618527]	[3.90434814e+02 7.64993591e+02 6.00215733e-01]	[413.55532837 528.9777832 0.65777904]	[418.55169678 693.2477417 0.78902668]	[4.18671234e+02 8.49771912e+02 7.99446464e-01]	[339.13946533 231.33599854 0.91266787]	[362.34140015 228.77546692 0.86408925]	[326.32333374 231.43571472 0.33403921]	[390.47924805 228.84944153 0.84409571]	[4.18748627e+02 8.93257629e+02 7.21404612e-01]	[4.36682434e+02 8.85657104e+02 7.19247580e-01]	[4.16112244e+02 8.54892883e+02 6.18843317e-01]	[3.77610840e+02 8.06031250e+02 4.51653332e-01]	[3.64841278e+02 7.95838501e+02 4.72536057e-01]	[0. 0. 0.]
[351.97451782 239.1688385 0.86765474]	[362.25537109 321.24224854 0.87715101]	[298.0743103 328.88156128 0.83764499]	[282.71130371 439.10403442 0.86358929]	[280.10018921 539.30792236 0.88249874]	[431.48898315 318.67956543 0.84386176]	[459.699646 431.47769165 0.86170232]	[475.06466675 529.05603027 0.82134289]	[375.01202393 528.98309326 0.6893329 ]	[334.05453491 526.50720215 0.68558341]	[357.15463257 685.59039307 0.90585446]	[3.90428040e+02 7.59900635e+02 6.15639269e-01]	[413.56088257 526.50372314 0.66077429]	[418.52529907 698.30401611 0.76833397]	[4.18574707e+02 8.52254333e+02 7.98702776e-01]	[336.68457031 231.38737488 0.92743307]	[359.81518555 228.82661438 0.89961874]	[321.23950195 233.8150177 0.456873 ]	[385.35552979 228.84849548 0.85040522]	[4.18715210e+02 8.90688232e+02 7.41998851e-01]	[4.36637146e+02 8.83021179e+02 7.49487042e-01]	[4.11019623e+02 8.59948547e+02 6.02360070e-01]	[3.77533905e+02 8.00949036e+02 4.32123899e-01]	[3.64785278e+02 7.90783203e+02 4.61589366e-01]	[3.98173218e+02 7.52244141e+02 3.17819148e-01]
[346.80828857 239.19445801 0.85233504]	[359.79571533 321.24685669 0.89071077]	[295.64608765 331.44619751 0.84084368]	[280.21923828 439.09976196 0.87484396]	[277.71096802 541.76477051 0.89613754]	[426.41036987 318.61047363 0.85596567]	[459.77633667 428.98681641 0.85940826]	[480.18453979 526.41229248 0.90182942]	[375.00735474 526.50109863 0.69529188]	[334.06881714 526.48309326 0.69107795]	[357.1307373 685.57165527 0.91336524]	[3.82876099e+02 7.49699707e+02 7.17414975e-01]	[413.51400757 526.480896 0.6615274 ]	[418.52984619 693.21960449 0.77489179]	[4.16146667e+02 8.52262146e+02 7.94480920e-01]	[336.52920532 231.4243927 0.93082082]	[359.6161499 231.29608154 0.92404783]	[318.75997925 233.88386536 0.41842163]	[380.35131836 231.3401947 0.90649277]	[4.18660583e+02 8.88167419e+02 7.09257543e-01]	[4.34103760e+02 8.80454163e+02 7.21398115e-01]	[4.08430450e+02 8.59968689e+02 5.99430680e-01]	[3.75104279e+02 7.93307068e+02 4.77925956e-01]	[3.62306091e+02 7.88155334e+02 5.07677019e-01]	[3.95613678e+02 7.47144470e+02 4.37635899e-01]
[341.77285767 241.65805054 0.86239785]	[359.74404907 321.22808838 0.902601 ]	[295.56661987 333.93008423 0.8482424 ]	[280.14047241 439.16497803 0.89964247]	[277.64550781 541.84790039 0.92237425]	[423.91687012 318.55581665 0.86722684]	[459.85321045 423.8548584 0.87914848]	[485.3465271 523.87963867 0.90041816]	[375.090271 526.45391846 0.71151042]	[336.53823853 526.42114258 0.70990205]	[357.08166504 685.53460693 0.9033621 ]	[382.79067993 749.63916016 0.75817633]	[413.59420776 526.4430542 0.67185092]	[418.56719971 693.26300049 0.77276975]	[4.13601990e+02 8.52304077e+02 7.67192960e-01]	[334.01522827 233.84861755 0.92302221]	[357.13101196 231.3139801 0.92403018]	[3.18660583e+02 2.33951538e+02 3.10698569e-01]	[380.14559937 228.79682922 0.9139834 ]	[4.16167938e+02 8.88133789e+02 6.93752766e-01]	[4.31554901e+02 8.77986572e+02 7.11590886e-01]	[4.05834961e+02 8.60002991e+02 6.08369589e-01]	[3.77585266e+02 7.93263733e+02 4.76749033e-01]	[3.64793060e+02 7.88107483e+02 4.86507058e-01]	[3.95544586e+02 7.47078308e+02 4.72491741e-01]
[339.15628052 241.72514343 0.89594203]	[359.62216187 321.21206665 0.91268718]	[295.44772339 333.99142456 0.84504539]	[277.70318604 439.24758911 0.91578114]	[277.59036255 541.91229248 0.92964405]	[421.35144043 316.12463379 0.87717116]	[462.35043335 418.76434326 0.88955033]	[498.12130737 521.4128418 0.87188888]	[375.09875488 526.45056152 0.70725793]	[336.57495117 526.43640137 0.70529717]	[357.11071777 685.56671143 0.90389675]	[3.82829071e+02 7.49702393e+02 7.16681719e-01]	[413.56573486 526.4362793 0.6663844 ]	[418.5675354 693.20379639 0.78361511]	[4.13540955e+02 8.52241028e+02 7.65879095e-01]	[326.32696533 233.88146973 0.88815451]	[354.54852295 231.37097168 0.88772607]	[316.03216553 234.00056458 0.37307316]	[377.64105225 228.85775757 0.90030271]	[4.16092499e+02 8.88137024e+02 6.81862056e-01]	[4.28993835e+02 8.80458557e+02 7.10047424e-01]	[4.05820953e+02 8.57408447e+02 6.25325024e-01]	[3.77532684e+02 7.93261658e+02 4.52247977e-01]	[3.62297089e+02 7.88110474e+02 4.80442226e-01]	[3.95599335e+02 7.47125732e+02 4.41992164e-01]
[336.59609985 241.71638489 0.9041068 ]	[357.18591309 321.25521851 0.90899426]	[292.91348267 336.50152588 0.8348099 ]	[277.61175537 441.74935913 0.93079531]	[277.51766968 544.35125732 0.94132757]	[421.22558594 316.0793457 0.88191861]	[464.90374756 418.62127686 0.86203802]	[503.32910156 516.19683838 0.87807637]	[377.51757812 526.42687988 0.72238731]	[336.63504028 526.46142578 0.71009499]	[357.16070557 685.54223633 0.89942646]	[3.85357300e+02 7.65042664e+02 5.54845750e-01]	[416.0682373 523.94934082 0.67928922]	[418.60061646 695.73248291 0.77891266]	[4.13530823e+02 8.49793335e+02 7.59029031e-01]	[318.75308228 233.92854309 0.94024229]	[346.88787842 231.35394287 0.85534334]	[313.42626953 236.49278259 0.32845855]	[375.02545166 231.33717346 0.88617623]	[4.16109161e+02 8.85615295e+02 6.77998662e-01]	[4.31472717e+02 8.77910400e+02 7.12543368e-01]	[4.03358887e+02 8.54819275e+02 6.59945309e-01]	[3.77593445e+02 8.08648560e+02 2.33272925e-01]	[3.59764099e+02 7.98408936e+02 2.73986042e-01]	[0. 0. 0.]
[333.93432617 244.25384521 0.85186881]	[357.05996704 323.72488403 0.88934124]	[290.35186768 336.65356445 0.82152343]	[277.58331299 441.82846069 0.91165173]	[275.0774231 544.46618652 0.93497962]	[418.73904419 316.01596069 0.8744179 ]	[467.45773315 413.58416748 0.80173421]	[513.60882568 503.46807861 0.83736086]	[377.64758301 523.95898438 0.74515057]	[339.06860352 526.44580078 0.72432649]	[357.15634155 685.53363037 0.9128654 ]	[3.87882294e+02 7.52199951e+02 6.95247710e-01]	[418.57485962 523.87799072 0.7086606 ]	[418.63745117 688.13049316 0.82763231]	[4.13556366e+02 8.52181213e+02 7.78673530e-01]	[316.15899658 233.97964478 0.95816612]	[339.29959106 231.42010498 0.90776038]	[300.70153809 236.44264221 0.43080345]	[364.86700439 231.33728027 0.85011369]	[4.16161713e+02 8.83019653e+02 6.84397757e-01]	[4.31503204e+02 8.75401672e+02 7.30269790e-01]	[4.03340424e+02 8.54886597e+02 6.60112679e-01]	[3.77596863e+02 7.98368774e+02 4.97316927e-01]	[3.67337891e+02 7.90692932e+02 5.04301786e-01]	[3.98137329e+02 7.49621216e+02 4.21061546e-01]
[326.30966187 246.81611633 0.83611786]	[354.54116821 323.73965454 0.85660869]	[285.28103638 339.08325195 0.82042396]	[277.52828979 444.3482666 0.90819293]	[275.07489014 546.95910645 0.92345154]	[418.58499146 315.92379761 0.85439157]	[477.62173462 416.02597046 0.79844677]	[521.3392334 500.86663818 0.92653859]	[377.72042847 523.83172607 0.75562543]	[339.09814453 523.91937256 0.73516762]	[357.15393066 685.46563721 0.90146101]	[3.85354797e+02 7.47077698e+02 7.20541716e-01]	[418.68716431 521.30993652 0.7217195 ]	[418.70462036 685.60595703 0.82436615]	[4.16018372e+02 8.49745544e+02 7.90192246e-01]	[315.96228027 234.07688904 0.9629516 ]	[336.69812012 233.84382629 0.94651949]	[298.18280029 236.60316467 0.50663644]	[359.63189697 231.30586243 0.9210391 ]	[4.18685333e+02 8.77981018e+02 6.69050515e-01]	[4.34100464e+02 8.72917114e+02 7.31163323e-01]	[4.03327911e+02 8.54869873e+02 6.65579319e-01]	[3.77541443e+02 7.93257507e+02 5.26261032e-01]	[3.64834625e+02 7.88109009e+02 5.29741228e-01]	[3.95627197e+02 7.41965576e+02 4.40258145e-01]
[318.66796875 249.34040833 0.89672077]	[349.38702393 321.29483032 0.83011538]	[282.7071228 339.15689087 0.83019382]	[277.51873779 446.91659546 0.88568354]	[275.10864258 549.49517822 0.90232593]	[413.5642395 313.4147644 0.80058694]	[477.67700195 403.34213257 0.81775677]	[523.98382568 495.70068359 0.87468082]	[380.16101074 521.33483887 0.75507617]	[339.17089844 523.84240723 0.73955297]	[357.19699097 685.41320801 0.88332772]	[3.85375946e+02 7.49722290e+02 7.31101871e-01]	[421.16333008 521.22167969 0.72107857]	[421.18225098 685.46191406 0.82910246]	[4.16147217e+02 8.47179688e+02 7.87966251e-01]	[305.77993774 236.40898132 0.90014035]	[334.02008057 233.85151672 0.91085541]	[295.52441406 236.64283752 0.34608564]	[357.09466553 231.31677246 0.9109782 ]	[4.21266266e+02 8.72846863e+02 7.10443139e-01]	[4.39128662e+02 8.70260864e+02 7.79562294e-01]	[4.05886292e+02 8.52365601e+02 6.53279483e-01]	[3.77646729e+02 7.95828064e+02 5.27232349e-01]	[3.67357391e+02 7.90637817e+02 5.39589047e-01]	[3.98135559e+02 7.49595520e+02 4.88044977e-01]
[318.66769409 249.34062195 0.89666778]	[349.38748169 321.29608154 0.83032018]	[282.70837402 339.15539551 0.83010447]	[277.51550293 446.91000366 0.88731289]	[275.10827637 549.49487305 0.90204281]	[413.56463623 313.41592407 0.80086625]	[477.65979004 403.31851196 0.81669909]	[523.980896 495.69564819 0.87387884]	[380.15951538 521.32720947 0.75564086]	[339.17401123 523.83691406 0.7402482 ]	[357.19650269 685.40936279 0.88299477]	[3.85357941e+02 7.49716980e+02 7.39507258e-01]	[421.15866089 518.78759766 0.7203331 ]	[421.17800903 685.46087646 0.82910073]	[4.16140778e+02 8.47161804e+02 7.85996318e-01]	[305.77862549 236.40890503 0.9001109 ]	[334.01931763 233.85040283 0.91040778]	[295.5223999 236.64241028 0.34607294]	[357.09524536 231.31546021 0.9104867 ]	[4.21237671e+02 8.72828003e+02 7.13283002e-01]	[4.39110748e+02 8.70247192e+02 7.76762366e-01]	[4.05891846e+02 8.52347351e+02 6.59760475e-01]	[3.77649933e+02 7.93342957e+02 5.33003509e-01]	[3.67350006e+02 7.88189026e+02 5.39572954e-01]	[3.98123291e+02 7.49603882e+02 4.97864097e-01]
[316.07650757 246.8319397 0.90777892]	[344.28533936 323.73873901 0.83853167]	[280.17990112 339.28109741 0.83259284]	[277.52584839 449.4961853 0.87782019]	[277.52380371 552.07452393 0.89191037]	[408.4262085 308.36795044 0.78585601]	[475.12557983 398.11117554 0.81899011]	[526.54638672 482.82330322 0.86313379]	[380.30783081 521.37371826 0.73765105]	[339.26638794 523.91387939 0.72360241]	[359.59368896 685.4744873 0.89230347]	[387.89767456 747.08068848 0.77376866]	[421.35464478 521.25408936 0.70464778]	[421.31665039 685.48956299 0.85123873]	[4.18737518e+02 8.36925232e+02 8.10953438e-01]	[298.18106079 236.46046448 0.95831531]	[323.80523682 233.81794739 0.88520235]	[290.35610962 239.04782104 0.37325379]	[351.95196533 228.86933899 0.86135751]	[4.23775848e+02 8.70176758e+02 7.67952681e-01]	[4.39282532e+02 8.65099243e+02 8.08216274e-01]	[4.13573853e+02 8.49663696e+02 6.84405088e-01]	[3.82730072e+02 7.95795471e+02 5.90078235e-01]	[3.72532990e+02 7.90666687e+02 6.08292341e-01]	[3.98169983e+02 7.44517700e+02 5.68799794e-01]
[313.43341064 246.80006409 0.85718584]	[341.70010376 321.27999878 0.87128067]	[277.67251587 341.72827148 0.84023815]	[277.5496521 449.52484131 0.87713414]	[277.64794922 554.67297363 0.8831163 ]	[403.33224487 303.22302246 0.81005841]	[477.72000122 398.06735229 0.82387936]	[531.55993652 480.16656494 0.84720469]	[382.81109619 521.2355957 0.7146306 ]	[341.81799316 521.36431885 0.69585568]	[357.13156128 680.33465576 0.85775208]	[393.01589966 749.55810547 0.82922059]	[423.81201172 518.6864624 0.67912292]	[423.87857056 682.94885254 0.79809827]	[421.26190186 834.3112793 0.85151374]	[295.61993408 234.08650208 0.96755695]	[318.70675659 231.43511963 0.92068571]	[280.13430786 236.57731628 0.52406377]	[341.78344727 228.83641052 0.85962278]	[4.31488800e+02 8.65124634e+02 7.37436295e-01]	[4.44393646e+02 8.57428040e+02 7.80725062e-01]	[4.16106171e+02 8.49589539e+02 7.35124886e-01]	[3.80278992e+02 7.93339905e+02 6.91681027e-01]	[3.67398163e+02 7.88195557e+02 6.76741242e-01]	[4.00710236e+02 7.49567017e+02 7.09937811e-01]
[300.65029907 241.72898865 0.85981452]	[336.70504761 318.56835938 0.92792261]	[275.0925293 339.24133301 0.8612805 ]	[277.57363892 449.46206665 0.87896627]	[280.16433716 549.59118652 0.85985327]	[398.25860596 295.60409546 0.86993492]	[472.59463501 380.12310791 0.81936038]	[536.67456055 462.37438965 0.85482627]	[387.89886475 511.0345459 0.67829311]	[349.45227051 518.70568848 0.67598718]	[357.08929443 667.58709717 0.88255322]	[393.00299072 749.71350098 0.77943856]	[428.95236206 503.44561768 0.66241753]	[439.10766602 664.97698975 0.82682753]	[4.36646423e+02 8.26522461e+02 7.59556651e-01]	[287.83544922 234.00297546 0.89964801]	[313.5447998 228.84225464 0.88869733]	[275.03710938 236.58493042 0.41810519]	[336.61679077 218.65870667 0.92558539]	[4.41805481e+02 8.52251770e+02 7.47579873e-01]	[4.59725586e+02 8.49593567e+02 8.14449668e-01]	[4.23879974e+02 8.31827148e+02 6.57048643e-01]	[3.64834320e+02 8.16371582e+02 5.13255060e-01]	[3.54539642e+02 8.03522766e+02 5.38200974e-01]	[4.03291687e+02 7.52239258e+02 6.45029247e-01]
[298.08016968 239.08674622 0.92611492]	[336.61859131 316.07424927 0.93156189]	[275.00360107 339.14196777 0.86389309]	[277.61761475 444.43103027 0.8877483 ]	[282.71466064 549.49084473 0.84562457]	[398.18289185 295.39993286 0.8581146 ]	[470.00286865 377.51553345 0.79950196]	[534.13793945 459.72436523 0.85245228]	[390.46536255 505.90097046 0.69082075]	[351.99798584 513.60186768 0.67775762]	[357.19747925 667.49835205 0.89577937]	[395.51580811 749.6663208 0.79336971]	[431.51159668 500.82546997 0.66600174]	[441.75564575 664.93579102 0.85201538]	[4.41805511e+02 8.16313904e+02 8.00463259e-01]	[280.17010498 233.86647034 0.9069047 ]	[308.41168213 221.18380737 0.8446871 ]	[272.42800903 236.50535583 0.46196166]	[336.43731689 216.11935425 0.93024719]	[4.52075623e+02 8.47151855e+02 7.07797766e-01]	[4.67405548e+02 8.39432434e+02 7.38023221e-01]	[4.36682739e+02 8.29163757e+02 7.03588545e-01]	[3.69976349e+02 8.08682861e+02 5.26552737e-01]	[3.57120972e+02 7.95821167e+02 5.63974619e-01]	[4.03399200e+02 7.52230713e+02 6.67460978e-01]
[295.53048706 236.53744507 0.95818496]	[336.50921631 313.53967285 0.91010535]	[274.92446899 336.65814209 0.86817837]	[277.6194458 441.79977417 0.91844434]	[285.30328369 546.9274292 0.85126728]	[398.03994751 287.8848877 0.80937767]	[467.46994019 372.46078491 0.77668011]	[531.62249756 454.53866577 0.81071156]	[393.05001831 503.38418579 0.70714229]	[354.49459839 508.52178955 0.69127578]	[357.22305298 667.47729492 0.89356554]	[390.48052979 749.54290771 0.79039103]	[436.59368896 500.72842407 0.67058933]	[444.32467651 657.28466797 0.80284488]	[4.49531403e+02 8.11304138e+02 7.53941000e-01]	[277.59063721 231.3004303 0.91177601]	[300.76742554 218.58251953 0.87882119]	[264.72335815 233.91664124 0.38188082]	[328.92294312 215.97163391 0.91055059]	[4.64869781e+02 8.44563477e+02 7.23534286e-01]	[4.80250092e+02 8.34312073e+02 8.14512730e-01]	[4.41752686e+02 8.29095032e+02 6.62931085e-01]	[3.77567474e+02 8.06059021e+02 5.69928646e-01]	[3.59615295e+02 7.93307617e+02 5.92449784e-01]	[4.03264923e+02 7.49615112e+02 6.91872656e-01]
[295.42770386 234.07157898 0.94429886]	[333.98745728 310.95703125 0.85477304]	[272.4442749 336.5710144 0.850595 ]	[277.64874268 439.31851196 0.91175818]	[292.87738037 544.394104 0.88882232]	[395.50488281 282.68878174 0.79820579]	[464.87097168 362.26055908 0.82182562]	[531.57196045 444.38452148 0.82838953]	[395.59085083 500.81549072 0.72003162]	[354.58447266 505.95184326 0.70002592]	[357.21347046 664.88623047 0.88185722]	[392.98822021 749.73181152 0.79889625]	[439.07498169 493.10955811 0.67072624]	[454.61859131 652.15551758 0.76359928]	[459.78942871 806.08544922 0.81798333]	[277.52432251 226.2495575 0.91525131]	[298.24505615 216.06666565 0.92478293]	[262.16674805 231.44024658 0.56010222]	[321.27584839 213.43002319 0.90582669]	[4.75125854e+02 8.34336670e+02 7.19515145e-01]	[4.85474091e+02 8.29214966e+02 7.94357181e-01]	[4.51990112e+02 8.13774658e+02 6.52312815e-01]	[3.80167908e+02 7.98418457e+02 6.95456862e-01]	[3.62235748e+02 7.90759399e+02 7.00069129e-01]	[4.03335175e+02 7.52257019e+02 7.42284000e-01]
[292.87301636 233.84771729 0.89160275]	[331.44259644 303.24612427 0.82813883]	[272.36038208 333.9979248 0.81840956]	[277.65231323 439.22909546 0.91065979]	[292.9447937 541.79840088 0.88913119]	[390.47305298 277.59957886 0.82477289]	[462.43087769 359.67297363 0.87669772]	[528.96484375 441.68563843 0.87126529]	[398.07211304 498.15588379 0.71575248]	[357.02780151 503.30734253 0.72337079]	[359.5869751 652.13830566 0.84134018]	[3.92990631e+02 7.54770752e+02 7.53098786e-01]	[439.18328857 485.42462158 0.68831074]	[459.74645996 644.41455078 0.83888316]	[4.67430267e+02 7.98372192e+02 7.52615213e-01]	[275.01913452 218.58248901 0.93310815]	[298.099823 213.48303223 0.96096325]	[257.18948364 228.82458496 0.59601229]	[318.77441406 210.9165802 0.9040581 ]	[4.80257507e+02 8.29078674e+02 7.49633670e-01]	[4.98194977e+02 8.21453369e+02 7.37356484e-01]	[4.62228027e+02 8.11154114e+02 7.24884331e-01]	[3.77562897e+02 8.03521240e+02 6.87062621e-01]	[3.59667969e+02 7.93288391e+02 6.87991261e-01]	[4.03331024e+02 7.62472656e+02 7.03511417e-01]
[287.88751221 228.82987976 0.84188968]	[328.90759277 298.16265869 0.86594236]	[269.91503906 328.85897827 0.79273564]	[277.66583252 439.07543945 0.89368892]	[292.99975586 539.23297119 0.86972916]	[387.87817383 274.97167969 0.8331666 ]	[462.43783569 357.06826782 0.86828029]	[526.50360107 436.69512939 0.87163234]	[398.13787842 487.92950439 0.7203002 ]	[357.11743164 498.21105957 0.71456742]	[359.61950684 647.14080811 0.86965621]	[390.50335693 754.77960205 0.76376498]	[439.22790527 480.25585938 0.69857019]	[462.22912598 641.86883545 0.84268081]	[480.18606567 793.21826172 0.81559962]	[274.94363403 215.99725342 0.95566177]	[295.6439209 210.92451477 0.93421113]	[257.08609009 218.66307068 0.68986565]	[318.62341309 205.71043396 0.89800864]	[4.93073669e+02 8.16351929e+02 5.32946229e-01]	[5.05904022e+02 8.11184143e+02 6.55974567e-01]	[4.67475555e+02 8.08689209e+02 6.71011448e-01]	[3.77640778e+02 8.00929138e+02 7.23493099e-01]	[3.59736420e+02 7.90802612e+02 7.20981956e-01]	[4.00868805e+02 7.64980835e+02 7.34859169e-01]
[282.77316284 218.66366577 0.8501932 ]	[328.90637207 295.63702393 0.8804456 ]	[269.87255859 323.72573853 0.79555517]	[277.67581177 431.56060791 0.85302126]	[295.51837158 534.15576172 0.87151325]	[387.89779663 272.37295532 0.80102384]	[462.23013306 349.4453125 0.85169041]	[526.41424561 431.50204468 0.84289509]	[398.20269775 485.41366577 0.73227537]	[357.14511108 498.17575073 0.71384889]	[359.64324951 646.98852539 0.89421749]	[390.45962524 754.75299072 0.772452 ]	[439.30358887 477.72003174 0.69751537]	[462.44927979 629.07196045 0.8250351 ]	[482.83566284 785.60028076 0.84244007]	[272.44134521 213.42124939 0.93082392]	[295.52157593 205.70010376 0.89707834]	[257.03012085 216.04501343 0.43948561]	[318.57147217 195.610672 0.95156729]	[4.98146393e+02 8.11229736e+02 7.59422839e-01]	[5.11078857e+02 8.08608276e+02 7.83542752e-01]	[4.80131989e+02 7.93358093e+02 7.36816764e-01]	[3.77662231e+02 7.98386108e+02 7.26669788e-01]	[3.59732025e+02 7.90739136e+02 7.28845060e-01]	[4.00809784e+02 7.62496887e+02 7.43035078e-01]
[280.23156738 216.0124054 0.90863514]	[326.29840088 295.39614868 0.85996675]	[264.80093384 318.70062256 0.80983049]	[277.69979858 431.47598267 0.84083629]	[298.00695801 526.51361084 0.89049506]	[385.29760742 264.70822144 0.79804671]	[459.78768921 341.76037598 0.88044769]	[523.94366455 423.81460571 0.88550907]	[400.64697266 482.8053894 0.7400195 ]	[359.57418823 493.09307861 0.69270808]	[359.67541504 641.92419434 0.86212862]	[393.05691528 752.26287842 0.80998892]	[441.7109375 472.55737305 0.68348372]	[475.1456604 626.49700928 0.80853212]	[4.90550293e+02 7.75306458e+02 7.63962984e-01]	[269.89199829 210.83187866 0.87465942]	[295.421875 198.00923157 0.91909385]	[256.94055176 215.93370056 0.51903582]	[316.15444946 195.44236755 0.98630506]	[5.08488678e+02 8.06125671e+02 7.07322299e-01]	[5.23864258e+02 7.98369446e+02 7.74603724e-01]	[4.82796051e+02 7.90667419e+02 7.72690773e-01]	[380.26037598 793.25787354 0.80715567]	[3.64831238e+02 7.88232300e+02 7.84050941e-01]	[400.8744812 762.45440674 0.78438509]
[280.13217163 213.47190857 0.93374026]	[323.75015259 290.42138672 0.84346193]	[264.72528076 318.56924438 0.818555 ]	[277.73291016 421.3873291 0.86876082]	[298.10455322 523.972229 0.91938841]	[382.77172852 257.19512939 0.83789742]	[459.6991272 339.13873291 0.88970113]	[523.87872314 421.2409668 0.91396916]	[400.70330811 480.27026367 0.74707615]	[359.63317871 487.97790527 0.70877641]	[359.75448608 641.87097168 0.8618657 ]	[395.49859619 752.28924561 0.8103981 ]	[441.79055786 467.4553833 0.68304402]	[480.20391846 623.91320801 0.85027421]	[500.70690918 772.79302979 0.81769353]	[267.35623169 203.17990112 0.84172732]	[292.95504761 195.43772888 0.93869346]	[254.54428101 213.3453064 0.47629166]	[316.01864624 192.87159729 0.95836526]	[5.18748047e+02 8.06117920e+02 7.37515807e-01]	[5.29030273e+02 7.95816650e+02 7.64131069e-01]	[4.85452606e+02 7.90639771e+02 7.53680050e-01]	[380.25933838 793.23248291 0.82287246]	[3.64835114e+02 7.88202759e+02 7.82368541e-01]	[400.86837769 762.48950195 0.80650115]
[277.67425537 210.87374878 0.92037243]	[321.25253296 282.76257324 0.84846795]	[262.16674805 316.07546997 0.82498145]	[280.12191772 421.25158691 0.88516307]	[298.20050049 523.84759521 0.92919642]	[380.32907104 254.57963562 0.87228835]	[459.7472229 339.046875 0.8891058]	[523.83300781 418.69033813 0.91468221]	[400.77716064 480.17559814 0.73972452]	[359.71435547 487.94024658 0.71382368]	[362.21981812 641.79510498 0.84204674]	[393.01135254 754.78265381 0.79957169]	[441.88088989 464.8425293 0.68074781]	[482.71609497 621.39208984 0.8461557 ]	[503.30334473 770.11547852 0.84991103]	[262.25115967 195.63664246 0.88227034]	[292.90530396 192.87879944 0.92313588]	[254.45904541 210.81144714 0.54205734]	[315.95449829 190.35868835 0.92777288]	[5.21372314e+02 8.03487183e+02 7.36607850e-01]	[5.39183716e+02 7.93225403e+02 7.92540669e-01]	[4.95625702e+02 7.85506287e+02 7.29561448e-01]	[380.33096313 790.81262207 0.85232204]	[367.36825562 788.18725586 0.81090939]	[400.75741577 765.00311279 0.79531276]
[277.63623047 208.26150513 0.89703476]	[321.2046814 280.11029053 0.88491976]	[259.72476196 315.94955444 0.81560928]	[280.19351196 421.19421387 0.88859677]	[300.61859131 521.3638916 0.9280144 ]	[380.28112793 254.35745239 0.85385251]	[459.59960938 334.05413818 0.8538329 ]	[521.38891602 413.54446411 0.86741149]	[400.84402466 470.02236938 0.71343505]	[359.81430054 482.80831909 0.71279085]	[362.21914673 634.24005127 0.81687063]	[392.96316528 752.29968262 0.79713202]	[444.30950928 459.69802856 0.67687178]	[482.91339111 611.15991211 0.82866144]	[508.52386475 767.68664551 0.79278833]	[262.17889404 195.49282837 0.90276033]	[290.4090271 190.39295959 0.8797636 ]	[254.41523743 203.20748901 0.53142816]	[313.52438354 187.73590088 0.89122474]	[5.26430603e+02 8.06111877e+02 7.32282102e-01]	[5.41907471e+02 7.93345398e+02 7.68928945e-01]	[500.87918091 780.43951416 0.78718668]	[380.30151367 790.82507324 0.85819376]	[364.85327148 788.20996094 0.81865448]	[400.7371521 762.50445557 0.77743697]
[277.6368103 208.26091003 0.89687783]	[321.20510864 280.1111145 0.884615 ]	[259.72445679 315.95205688 0.81621474]	[280.20022583 421.19436646 0.8857677 ]	[298.2611084 521.36181641 0.92818344]	[380.28018188 254.35678101 0.85357404]	[459.59741211 334.04754639 0.85450733]	[521.38049316 413.54040527 0.86669934]	[400.84146118 470.0189209 0.71401495]	[359.81201172 482.80484009 0.71329409]	[362.22717285 636.71618652 0.81672418]	[392.96246338 754.75158691 0.79513353]	[444.30783081 459.69607544 0.67715561]	[482.90859985 611.15435791 0.83023083]	[508.52557373 767.68707275 0.7930361 ]	[262.1807251 195.49234009 0.90264785]	[290.40924072 190.39364624 0.8798545 ]	[254.41677856 203.20600891 0.532776 ]	[313.5218811 187.7414856 0.89184451]	[5.26437317e+02 8.06110046e+02 7.32015014e-01]	[5.41914246e+02 7.93341919e+02 7.70597517e-01]	[500.88269043 780.44451904 0.78591102]	[380.30957031 790.82714844 0.85821986]	[364.86203003 788.21557617 0.81816661]	[400.73071289 764.97387695 0.78204817]
[277.63653564 208.2588501 0.89643294]	[321.20501709 280.11358643 0.88416898]	[259.72451782 315.95697021 0.81664521]	[280.2019043 421.19555664 0.88507664]	[300.61843872 521.362854 0.92791426]	[380.27923584 254.35525513 0.85325897]	[459.59793091 334.04837036 0.85490131]	[521.38085938 413.53872681 0.86613095]	[400.84210205 470.02053833 0.71387112]	[359.81304932 482.80493164 0.71320462]	[362.22732544 636.73138428 0.81800032]	[392.97955322 752.28521729 0.80219728]	[444.30938721 459.6991272 0.67705709]	[482.91281128 613.64099121 0.82832432]	[508.52523804 767.68701172 0.79299337]	[262.18026733 195.49198914 0.90275365]	[290.40814209 190.39234924 0.87948769]	[254.41793823 203.20654297 0.53080976]	[313.52383423 187.7331543 0.89085984]	[5.26435486e+02 8.06115417e+02 7.34444141e-01]	[5.41919678e+02 7.93346802e+02 7.71889091e-01]	[500.88037109 780.44537354 0.78730977]	[380.30236816 790.83392334 0.85857546]	[364.86105347 788.21502686 0.81878781]	[400.75231934 762.48193359 0.77799201]
[277.55966187 198.13354492 0.91500109]	[321.2227478 277.6121521 0.90276086]	[259.71157837 313.39196777 0.80141121]	[282.67678833 418.75473022 0.88124996]	[300.70077515 518.74432373 0.88875413]	[382.72610474 251.90161133 0.83662951]	[459.64483643 333.97143555 0.84044111]	[521.32537842 408.38442993 0.86244291]	[400.84292603 467.47018433 0.71676016]	[359.75527954 480.32067871 0.71026576]	[362.33511353 631.63977051 0.80747354]	[395.55984497 752.30218506 0.81568903]	[444.34338379 457.19363403 0.67423093]	[485.41009521 608.51879883 0.83008063]	[516.2052002 762.43774414 0.77366459]	[259.64367676 192.9503479 0.92480886]	[287.82028198 185.18553162 0.83925045]	[251.9278717 198.05374146 0.59650153]	[313.49298096 177.60266113 0.91020137]	[5.23933655e+02 7.98437195e+02 6.98773682e-01]	[5.41871643e+02 7.90693115e+02 7.43525803e-01]	[5.03466827e+02 7.70217896e+02 7.61619747e-01]	[380.25695801 790.78875732 0.87112135]	[367.36325073 788.14202881 0.80979133]	[403.25253296 765.00878906 0.7900573 ]
[277.52075195 195.55938721 0.95592159]	[321.20916748 275.11758423 0.91134572]	[262.15966797 305.84481812 0.78799713]	[282.74594116 418.57446289 0.8581605 ]	[303.19262695 516.11608887 0.84237963]	[380.3338623 246.81509399 0.8140564 ]	[459.60421753 328.9208374 0.81612498]	[521.25964355 405.87313843 0.86431867]	[403.31307983 464.89733887 0.70718431]	[362.21841431 480.2052002 0.69714147]	[367.390625 631.6305542 0.78711128]	[395.61712646 757.32043457 0.81359887]	[446.88546753 454.6260376 0.65576994]	[487.95947266 605.96612549 0.82143092]	[521.2902832 754.84216309 0.8046838 ]	[257.20834351 192.78501892 0.91788173]	[285.30664062 177.55822754 0.86727613]	[251.88691711 195.58206177 0.53419489]	[313.46621704 175.06260681 0.92327487]	[5.26466614e+02 7.93244263e+02 7.02546477e-01]	[5.44415894e+02 7.88082520e+02 7.30665028e-01]	[5.13605835e+02 7.70099182e+02 6.75890744e-01]	[380.20556641 790.8460083 0.83965337]	[367.33621216 788.18035889 0.795564 ]	[403.28488159 767.56494141 0.81322759]
[277.59970093 190.37915039 0.93995428]	[326.28234863 269.90258789 0.83133364]	[267.26855469 298.03277588 0.82663774]	[287.84698486 400.86172485 0.85093445]	[305.82598877 503.30511475 0.86930126]	[382.8012085 236.6472168 0.84993231]	[457.13217163 331.43606567 0.79875171]	[513.60144043 413.55358887 0.82084477]	[405.91571045 459.78155518 0.71029192]	[364.82406616 472.53649902 0.67390716]	[375.07769775 626.47851562 0.84472966]	[395.62142944 752.27178955 0.81607187]	[449.51278687 446.92025757 0.65506935]	[498.11904907 605.90661621 0.8264212 ]	[521.34716797 749.58807373 0.85234636]	[262.19171143 177.51907349 0.89268488]	[290.43856812 172.39248657 0.92170262]	[254.50952148 190.39105225 0.28596845]	[316.04885864 172.29992676 0.96475857]	[5.28966064e+02 7.90769592e+02 7.51304686e-01]	[5.44439880e+02 7.85549988e+02 7.55814493e-01]	[5.16179565e+02 7.59876160e+02 6.61982119e-01]	[3.82770233e+02 7.93281067e+02 7.92544127e-01]	[3.69941895e+02 7.88239624e+02 7.80179501e-01]	[403.27966309 762.50738525 0.79056543]
[280.0993042 190.26959229 0.89293295]	[326.35681152 267.26879883 0.81593972]	[267.33340454 295.51950073 0.82727915]	[290.38250732 400.73092651 0.86389953]	[305.8225708 500.73480225 0.86233377]	[385.29592896 236.58824158 0.84509563]	[454.61956787 331.4019165 0.78567064]	[506.01513672 416.16305542 0.86898398]	[405.91412354 459.73980713 0.71042448]	[364.85476685 469.99755859 0.67252004]	[377.58828735 624.02801514 0.86047566]	[398.0163269 752.30438232 0.81575096]	[449.46890259 446.88519287 0.66267323]	[493.06115723 603.47393799 0.81186831]	[521.25262451 747.02276611 0.83102643]	[267.32324219 175.04774475 0.90307784]	[293.01217651 172.32469177 0.94265759]	[254.6006012 190.28193665 0.29505849]	[318.51293945 172.24246216 0.94946456]	[526.43896484 790.72888184 0.79174852]	[5.44347168e+02 7.85515259e+02 7.80370951e-01]	[5.11097076e+02 7.52226379e+02 6.66090369e-01]	[382.81515503 790.83990479 0.81732982]	[372.44073486 788.18292236 0.79995513]	[403.28201294 765.04846191 0.79080796]
[282.71896362 182.68502808 0.84110296]	[328.92614746 262.24249268 0.82116246]	[269.87631226 295.4223938 0.82711083]	[290.42947388 398.24603271 0.87306702]	[308.35830688 498.25006104 0.84888506]	[387.91903687 236.54443359 0.84078097]	[457.06219482 336.46969604 0.82825041]	[503.49285889 418.76980591 0.91024542]	[408.42605591 459.74902344 0.70505309]	[367.39825439 470.00228882 0.67170376]	[377.68637085 623.96655273 0.86197472]	[398.04498291 752.206604 0.83342773]	[449.46917725 444.4078064 0.66195512]	[488.00158691 603.40466309 0.81339705]	[516.20574951 747.13708496 0.81122422]	[272.45697021 174.85681152 0.94385135]	[295.53103638 169.83404541 0.94245911]	[257.09408569 180.15658569 0.41815642]	[318.62985229 169.7507782 0.92656356]	[5.21400513e+02 7.93310547e+02 7.17217803e-01]	[5.39301880e+02 7.88066040e+02 7.25735545e-01]	[5.05996368e+02 7.52302673e+02 6.89639390e-01]	[385.30596924 793.22998047 0.80354351]	[372.48239136 788.19921875 0.80774707]	[403.29888916 762.5020752 0.77484334]
[287.87158203 177.60803223 0.86343783]	[333.95751953 262.18661499 0.84834552]	[272.46411133 292.95263672 0.83848262]	[292.9223938 398.19625854 0.87567335]	[308.40856934 498.13067627 0.83387232]	[393.04043579 236.51564026 0.84975475]	[454.62149048 336.52810669 0.84514213]	[503.28991699 421.25067139 0.92900211]	[408.46179199 459.73239136 0.70126557]	[367.41479492 467.47268677 0.6727469 ]	[377.74615479 623.90881348 0.83841133]	[398.04431152 752.19403076 0.8301729 ]	[449.51742554 446.88516235 0.6586113 ]	[487.96722412 603.48400879 0.82061797]	[508.5072937 747.0592041 0.80091959]	[274.97677612 172.40348816 0.97793567]	[298.06176758 164.70303345 0.91086102]	[259.65808105 177.516922 0.36966956]	[321.22998047 169.71875 0.8836031 ]	[5.18783386e+02 7.90778015e+02 7.74702132e-01]	[5.34133850e+02 7.85609680e+02 7.40630627e-01]	[503.37738037 752.17895508 0.77786523]	[385.36437988 790.84234619 0.80717713]	[372.53582764 788.18817139 0.81454039]	[403.31192017 762.4586792 0.77982134]
[295.44638062 175.04850769 0.95148379]	[334.07006836 259.64398193 0.88173693]	[274.94534302 290.41247559 0.83519244]	[292.89953613 395.63812256 0.86251938]	[310.88809204 495.60314941 0.82200789]	[395.61160278 236.44026184 0.8668617 ]	[457.07592773 336.57192993 0.85970223]	[500.80209351 421.39547729 0.90888685]	[410.95129395 459.6786499 0.69378048]	[369.90283203 464.92739868 0.68154156]	[377.74377441 621.28521729 0.79634023]	[398.05178833 749.72369385 0.84003258]	[451.9984436 444.38040161 0.65975893]	[485.38723755 603.44396973 0.83507204]	[503.48986816 744.53271484 0.81969923]	[277.50878906 172.2747345 0.96133471]	[300.71557617 159.57530212 0.86668348]	[267.27670288 175.07846069 0.40837431]	[328.9039917 162.15817261 0.84554553]	[5.16193726e+02 7.90784302e+02 7.74528265e-01]	[5.29058350e+02 7.85600159e+02 7.46869087e-01]	[500.82388306 749.70373535 0.77693444]	[385.40979004 790.80004883 0.82250828]	[374.99835205 788.16534424 0.82767886]	[403.33377075 759.92303467 0.76544166]
[295.60717773 174.96707153 0.98422301]	[336.59277344 257.18823242 0.91559964]	[275.05004883 285.31863403 0.82514769]	[292.96902466 395.51956177 0.84010935]	[310.88299561 493.08441162 0.81644964]	[398.15692139 236.42683411 0.88245541]	[457.14639282 336.65551758 0.87006891]	[500.76153564 426.37564087 0.87770027]	[408.45169067 459.675354 0.69842905]	[367.39151001 464.90591431 0.68795562]	[377.68466187 618.7902832 0.79000264]	[395.62567139 752.17816162 0.82143205]	[449.52294922 444.40484619 0.66285247]	[482.93179321 603.47161865 0.83283591]	[503.30502319 747.03991699 0.8548103 ]	[277.73052979 169.76600647 0.89940274]	[308.32452393 157.07858276 0.85625046]	[274.87878418 174.93675232 0.30277443]	[336.4798584 162.087677 0.9054305]	[505.98721313 788.1519165 0.80956531]	[5.23957825e+02 7.80447693e+02 7.63731122e-01]	[5.00664673e+02 7.52265442e+02 7.50557959e-01]	[385.39651489 790.80755615 0.82927418]	[372.52758789 788.18286133 0.82940555]	[4.03261658e+02 7.62454468e+02 7.52483010e-01]
[298.20614624 174.87213135 0.97405338]	[339.15298462 257.17852783 0.91508615]	[277.55300903 282.73983765 0.82754076]	[295.39505005 393.00531006 0.83811677]	[310.87710571 490.50588989 0.81576639]	[400.72634888 236.47813416 0.88553232]	[459.68115234 339.09597778 0.89535987]	[500.76068115 431.50360107 0.86800277]	[408.41467285 459.66506958 0.70112139]	[364.87228394 464.87277222 0.69502765]	[377.67996216 621.29956055 0.80677223]	[395.61920166 749.76501465 0.8259964 ]	[449.51919556 444.40762329 0.66243762]	[482.79849243 606.00531006 0.83916825]	[500.83676147 747.05847168 0.85228294]	[287.83010864 169.73152161 0.85514373]	[313.51119995 156.9622345 0.91422158]	[277.52011108 174.99710083 0.3882606 ]	[339.03683472 157.07125854 0.93282199]	[503.36358643 788.16845703 0.81661552]	[5.21382141e+02 7.80454285e+02 7.50491619e-01]	[4.98134735e+02 7.52275879e+02 6.84301138e-01]	[385.40576172 790.81982422 0.82121289]	[372.54400635 788.18865967 0.82571787]	[4.03250427e+02 7.59944824e+02 7.50882864e-01]
[303.23937988 172.45635986 0.92656386]	[341.690979 257.08465576 0.90467882]	[277.71429443 280.105896 0.83547735]	[295.45489502 387.90542603 0.85192209]	[308.3621521 487.95727539 0.82316548]	[403.26864624 236.44563293 0.87240583]	[459.73712158 339.07269287 0.90492296]	[500.71105957 431.55603027 0.85485744]	[408.40139771 459.72631836 0.70448363]	[364.85919189 464.91345215 0.68730259]	[377.7166748 621.40106201 0.8229894 ]	[398.03973389 752.20507812 0.83439034]	[449.50671387 449.44638062 0.65582091]	[482.71612549 608.62017822 0.82176507]	[500.63665771 747.02874756 0.8481977 ]	[293.01992798 164.71769714 0.87914354]	[316.08441162 154.53741455 0.95749408]	[277.70062256 174.88137817 0.36810493]	[339.19702148 157.00830078 0.93031096]	[500.82879639 788.1137085 0.86804765]	[5.21228210e+02 7.77919800e+02 7.73005188e-01]	[4.88015472e+02 7.52199646e+02 6.99534893e-01]	[385.39974976 790.78759766 0.82873791]	[375.00393677 788.15771484 0.83429778]	[403.31253052 762.51086426 0.76275885]
[310.97793579 172.38787842 0.92295033]	[341.81735229 257.01760864 0.89216298]	[280.20864868 277.62905884 0.84956944]	[295.47857666 382.86611938 0.86719114]	[305.80505371 485.46743774 0.83481151]	[405.85324097 236.44258118 0.86280406]	[459.81594849 336.644104 0.91271615]	[500.71133423 434.03765869 0.85793972]	[408.45843506 459.71414185 0.70470178]	[367.41894531 464.88284302 0.68779671]	[377.69985962 618.80053711 0.7968964 ]	[398.06448364 752.20123291 0.83279419]	[451.99649048 449.47735596 0.65661424]	[480.34591675 608.5892334 0.82541341]	[495.70092773 747.0201416 0.82665074]	[295.61514282 159.63279724 0.91615802]	[318.69058228 154.46821594 0.9545694 ]	[282.71722412 172.38354492 0.45828027]	[344.31716919 156.9881897 0.87704659]	[500.74783325 788.14886475 0.87933254]	[5.18707031e+02 7.80461426e+02 7.75028348e-01]	[485.42410278 752.17767334 0.75680506]	[385.38085938 790.76824951 0.8190583 ]	[374.99291992 788.14044189 0.82148743]	[403.37747192 762.51672363 0.76377529]
[316.01104736 172.32102966 0.95287204]	[346.89175415 256.95446777 0.87663341]	[282.74740601 277.5435791 0.84220541]	[295.56771851 382.83874512 0.88830835]	[305.7640686 485.39483643 0.84815019]	[411.02438354 236.44404602 0.85583866]	[462.21572876 336.63336182 0.91001511]	[500.70999146 434.11981201 0.86163723]	[408.46096802 459.65536499 0.70019209]	[367.40731812 462.37921143 0.69639158]	[377.67950439 618.75042725 0.79794353]	[398.03741455 749.74780273 0.83379292]	[452.04248047 449.44107056 0.65795422]	[480.32470703 605.90814209 0.84053785]	[493.10116577 746.95953369 0.79742306]	[298.15530396 157.09985352 0.91939807]	[323.7538147 154.40991211 0.89939302]	[292.90377808 172.33901978 0.42621002]	[352.02926636 157.00177002 0.90684265]	[498.18240356 788.12115479 0.85555375]	[5.13654053e+02 7.80477600e+02 7.58619845e-01]	[485.35760498 749.75836182 0.77334231]	[385.37173462 790.7598877 0.81996065]	[374.98120117 788.1307373 0.81654173]	[403.35003662 762.4597168 0.76620686]
[318.5630188 172.25762939 0.95276201]	[352.00836182 254.55445862 0.89405453]	[287.81045532 275.09298706 0.83515215]	[295.63082886 380.33255005 0.90631855]	[303.29364014 482.8996582 0.86957932]	[416.12411499 236.4432373 0.87758696]	[462.33215332 336.63769531 0.88527513]	[500.73205566 436.63534546 0.88164544]	[408.45330811 457.18035889 0.69122142]	[367.41513062 462.33895874 0.69336557]	[377.64886475 618.77923584 0.79356134]	[398.09909058 749.67834473 0.85182685]	[452.01550293 446.92272949 0.65658706]	[480.28601074 603.45654297 0.84531611]	[490.5083313 746.9776001 0.80384624]	[303.20648193 156.97628784 0.89540929]	[333.91287231 154.34288025 0.91501909]	[295.45932007 169.8684082 0.4787131 ]	[357.08587646 154.5202179 0.96562201]	[495.59780884 788.16271973 0.86337423]	[511.01141357 783.00567627 0.7853272 ]	[482.93490601 749.74255371 0.78734386]	[385.38876343 790.74414062 0.81174511]	[375.01287842 788.09887695 0.80568498]	[405.8536377 757.39459229 0.76698458]
[321.21112061 169.81842041 0.88983327]	[357.02740479 254.49237061 0.92602062]	[290.4407959 274.97518921 0.84616125]	[298.04144287 380.18811035 0.92299336]	[303.30685425 482.831604 0.87925857]	[418.71395874 236.4495697 0.88775295]	[462.45376587 336.690979 0.87467587]	[500.79519653 439.14678955 0.91261542]	[408.47521973 457.18734741 0.68746078]	[369.90039062 462.32644653 0.68989801]	[377.67169189 616.21551514 0.78699714]	[398.08099365 749.64556885 0.85034275]	[452.03063965 446.95016479 0.65191138]	[480.18884277 603.47406006 0.83736986]	[488.00057983 746.98944092 0.80738634]	[310.97210693 154.59107971 0.88470209]	[336.52575684 151.94841003 0.96744847]	[298.05252075 172.29229736 0.50563169]	[359.64227295 154.49440002 0.97571087]	[490.51800537 788.07788086 0.8626495 ]	[508.45794678 780.47570801 0.79384577]	[485.3449707 749.73608398 0.77457136]	[385.34179688 790.73144531 0.81630403]	[374.97262573 788.06329346 0.79327029]	[405.81768799 757.32202148 0.7734971 ]
[331.40536499 167.2827301 0.85861552]	[359.59793091 254.48739624 0.94116676]	[295.49331665 272.50143433 0.86075741]	[298.1088562 377.63903809 0.9228819 ]	[305.80368042 480.31695557 0.87331915]	[421.26986694 236.46244812 0.89444423]	[464.9362793 336.68106079 0.86581409]	[500.8225708 439.16714478 0.92118359]	[410.98391724 457.15335083 0.6809932 ]	[369.98187256 462.26739502 0.68194997]	[377.69454956 613.690979 0.78844452]	[398.05911255 749.61413574 0.8574329 ]	[452.0456543 446.91894531 0.6523847 ]	[477.71725464 605.91271973 0.82658118]	[487.94900513 747.01983643 0.81429875]	[316.07281494 154.46432495 0.97094667]	[339.17080688 151.86585999 0.97019279]	[300.67431641 169.82244873 0.63076878]	[362.29464722 154.48286438 0.93478686]	[487.99517822 788.13806152 0.87328887]	[505.99429321 782.98950195 0.81218278]	[482.94784546 749.76190186 0.77765542]	[385.33868408 790.70788574 0.82003474]	[374.9725647 788.05010986 0.79763174]	[403.35897827 754.82800293 0.79120409]
[336.48138428 164.71064758 0.89597076]	[359.76553345 254.49438477 0.93181449]	[298.00811768 272.44876099 0.86003458]	[298.22671509 377.70681763 0.90809572]	[308.39477539 480.15957642 0.86083859]	[423.86843872 236.48771667 0.8711946 ]	[469.98358154 339.13641357 0.85033715]	[500.87597656 439.24356079 0.93059111]	[413.50610352 457.16217041 0.6804055 ]	[372.49380493 462.24221802 0.68519258]	[377.70388794 613.70690918 0.78750324]	[398.05499268 749.62438965 0.86061984]	[454.61004639 449.44625854 0.65357411]	[475.16040039 606.02630615 0.8062858 ]	[487.97833252 747.08117676 0.81829524]	[318.67651367 154.39628601 0.968391 ]	[344.24203491 151.82284546 0.90665901]	[310.95266724 167.26780701 0.45965636]	[369.92489624 154.48661804 0.91754729]	[490.53048706 788.16723633 0.87810969]	[508.45812988 783.0178833 0.8162595 ]	[485.34362793 752.20147705 0.76822609]	[385.30947876 790.73034668 0.81733674]	[372.52404785 788.06176758 0.79449993]	[403.36212158 754.82647705 0.7935546 ]
[339.09213257 164.68650818 0.91140419]	[362.3225708 254.46832275 0.90632057]	[298.17578125 272.34643555 0.84625244]	[300.75793457 377.65570068 0.88395184]	[310.96405029 477.63043213 0.84649396]	[431.47662354 236.53149414 0.85636359]	[475.08911133 339.24545288 0.84312975]	[503.25393677 441.70071411 0.93479753]	[413.51699829 459.66174316 0.6814549 ]	[372.50180054 462.29370117 0.68318605]	[377.67950439 613.68817139 0.79299837]	[398.05911255 749.63012695 0.85969394]	[454.61889648 452.04522705 0.65146804]	[477.65802002 608.5567627 0.81700659]	[488.02093506 747.14849854 0.82179469]	[323.79699707 154.35749817 0.91273385]	[354.47457886 151.82369995 0.91570848]	[316.06097412 167.1947937 0.47473291]	[377.56658936 154.46957397 0.96652007]	[493.05432129 788.19335938 0.86398196]	[508.48788452 783.04052734 0.80951452]	[485.35620117 752.2565918 0.77927899]	[382.86419678 790.72644043 0.81783038]	[372.5098877 788.06048584 0.79108167]	[403.37088013 754.84765625 0.79411274]
[341.79983521 164.66453552 0.84943086]	[372.51312256 254.43907166 0.88998145]	[303.20587158 269.91726685 0.80810672]	[305.79992676 377.54019165 0.84187001]	[313.4934082 477.59118652 0.85576952]	[436.68945312 236.559021 0.8767913 ]	[480.14785767 341.79852295 0.87098217]	[503.32879639 441.80136108 0.9369092 ]	[413.50259399 459.68151855 0.68596643]	[372.46273804 462.29626465 0.68485254]	[377.64733887 613.70666504 0.79728466]	[398.06933594 749.62426758 0.86160702]	[454.63546753 454.56689453 0.65487921]	[480.15203857 608.55718994 0.82951111]	[490.52859497 747.14910889 0.81021029]	[334.03161621 154.33914185 0.9392274 ]	[357.13079834 151.82806396 0.97414291]	[318.61169434 164.73568726 0.57351124]	[380.13894653 154.43946838 0.97561377]	[493.07098389 788.23803711 0.84405673]	[508.54342651 785.51330566 0.79772025]	[482.96142578 752.2454834 0.76579189]	[382.87045288 790.72155762 0.82141376]	[372.52200317 788.05371094 0.79787195]	[403.38742065 754.83752441 0.78872818]
[351.97845459 162.18264771 0.85944229]	[377.54718018 254.41470337 0.92520112]	[308.40960693 267.34558105 0.79475439]	[313.42129517 374.99090576 0.82444084]	[315.93615723 475.112854 0.85441589]	[439.28012085 236.59494019 0.88488919]	[480.24191284 344.25042725 0.87981522]	[503.44464111 441.87658691 0.91348064]	[413.54000854 459.67562866 0.68728888]	[372.47229004 462.26446533 0.68095529]	[377.59579468 616.18798828 0.78908652]	[398.0609436 749.60473633 0.86143178]	[457.11950684 454.59487915 0.66399121]	[480.23471069 608.52984619 0.83298677]	[493.06011963 749.62506104 0.80521601]	[336.67410278 154.32859802 0.98747677]	[359.76177979 151.78765869 0.95061976]	[321.25268555 162.17295837 0.5280267 ]	[382.82595825 154.4420929 0.93183267]	[490.5093689 788.20001221 0.82301867]	[5.08528564e+02 7.85508240e+02 7.81709909e-01]	[4.85400787e+02 7.57356689e+02 7.13135421e-01]	[382.86923218 790.73840332 0.81552058]	[372.51745605 788.06896973 0.80185241]	[403.36929321 754.80566406 0.78493738]
[357.09829712 164.70779419 0.90989083]	[380.09014893 254.38476562 0.9290123 ]	[315.9624939 264.74127197 0.8294571 ]	[315.93466187 372.54040527 0.8507961 ]	[316.06481934 472.57479858 0.86528105]	[441.8420105 236.62165833 0.88156867]	[480.34408569 341.78591919 0.90187651]	[505.91812134 441.85394287 0.88679588]	[416.06411743 459.7026062 0.70187986]	[374.98059082 462.27740479 0.68483824]	[377.56573486 616.19787598 0.78616017]	[398.0609436 749.59533691 0.85999554]	[459.61914062 457.11083984 0.68038768]	[480.28283691 608.54394531 0.83354312]	[490.57940674 749.65081787 0.8058902 ]	[339.29083252 154.3500824 0.95431179]	[367.33959961 151.8132019 0.89028281]	[333.97351074 164.64920044 0.52378708]	[390.48468018 154.43811035 0.91803563]	[490.50793457 788.20074463 0.82631409]	[508.51602173 785.50744629 0.78662193]	[4.85383392e+02 7.59865234e+02 7.17050374e-01]	[382.86190796 790.7432251 0.81329745]	[372.51889038 788.0723877 0.79765308]	[403.38217163 754.79882812 0.77976173]
[359.70825195 167.2142334 0.90737605]	[380.27627563 254.43939209 0.93129605]	[316.1383667 262.23153687 0.84157407]	[316.09896851 372.50061035 0.86721933]	[318.53378296 470.03063965 0.87351322]	[446.89239502 236.6710968 0.84672582]	[482.76132202 341.78469849 0.89164478]	[506.00100708 441.92108154 0.85112661]	[416.16482544 457.20272827 0.7031225 ]	[375.08255005 459.79885864 0.69699472]	[377.52868652 613.64105225 0.77860445]	[398.04534912 749.58587646 0.85505456]	[459.67254639 454.56732178 0.68116575]	[480.29870605 608.49963379 0.83343357]	[490.53952026 749.68438721 0.8091706 ]	[349.4039917 154.34124756 0.90343416]	[375.10821533 151.89845276 0.94414419]	[336.59365845 162.1146698 0.60841048]	[398.09680176 154.4752655 0.96076429]	[490.55444336 790.66741943 0.82628703]	[508.54476929 787.99517822 0.7974987 ]	[4.82959076e+02 7.59875061e+02 7.35041857e-01]	[382.84402466 790.76678467 0.80884796]	[372.4883728 788.09454346 0.79391837]	[403.37982178 754.78265381 0.7828905 ]
[364.87765503 169.72662354 0.85161871]	[385.29608154 254.41485596 0.89853179]	[318.7409668 259.7121582 0.84029019]	[318.59469604 372.46578979 0.87146294]	[318.64605713 467.49829102 0.87567246]	[452.05020142 239.0549469 0.83561307]	[482.91479492 341.82281494 0.87399846]	[511.0171814 441.91845703 0.84127933]	[418.62106323 457.19345093 0.71437865]	[377.53225708 459.73794556 0.70197284]	[377.55911255 611.08984375 0.78828496]	[398.05703735 749.58496094 0.85758603]	[459.72290039 454.60668945 0.69557095]	[480.32870483 608.53466797 0.83360755]	[490.49642944 749.65679932 0.80922216]	[357.03479004 154.42689514 0.95751405]	[377.7611084 151.96034241 0.9723677 ]	[339.17337036 164.66900635 0.76218796]	[400.68643188 154.47694397 0.97316962]	[490.5645752 790.64178467 0.82500154]	[508.52713013 785.5758667 0.79629374]	[4.82927979e+02 7.57354004e+02 7.41675079e-01]	[382.83126831 790.75201416 0.81176019]	[372.49752808 788.08074951 0.79061985]	[403.39505005 754.79510498 0.77973163]
[375.05276489 169.84173584 0.90432328]	[393.03601074 254.37068176 0.88510627]	[323.76165771 259.6355896 0.82561737]	[318.72918701 369.89880371 0.87133515]	[318.73562622 467.45596313 0.87080055]	[459.59902954 239.1000061 0.85116714]	[485.47238159 346.82339478 0.82206017]	[513.61676025 444.33734131 0.83873665]	[418.68240356 457.19775391 0.72041672]	[377.58081055 459.72964478 0.7079708 ]	[377.53237915 608.61962891 0.78475928]	[398.06842041 749.5645752 0.86059195]	[459.7796936 454.63076782 0.70086962]	[480.34686279 608.54443359 0.83070552]	[490.49551392 749.6605835 0.80994087]	[359.5970459 154.55207825 0.95269662]	[382.72854614 154.33352661 0.93524462]	[341.81893921 164.67073059 0.66373497]	[403.33950806 154.46609497 0.92701918]	[490.55053711 790.66876221 0.8220048 ]	[508.52316284 785.6048584 0.79444772]	[4.82930359e+02 7.57340881e+02 7.39348829e-01]	[382.83502197 790.73699951 0.80702049]	[3.72493378e+02 7.88065369e+02 7.82683611e-01]	[403.40307617 754.78283691 0.78073746]
[377.66433716 172.33308411 0.94530165]	[398.099823 254.35667419 0.92164981]	[331.41973877 259.63671875 0.82068455]	[321.23364258 372.46350098 0.84679592]	[321.19235229 467.42300415 0.85594159]	[462.20471191 239.11418152 0.8689748 ]	[490.50100708 346.83242798 0.80960625]	[518.65704346 444.3237915 0.86604589]	[418.77487183 459.67080688 0.72299021]	[377.65362549 459.76766968 0.72100747]	[377.54626465 611.08483887 0.78589433]	[398.084198 749.57836914 0.86253434]	[462.22476196 457.11645508 0.69468302]	[480.37716675 608.612854 0.82392532]	[490.4815979 749.68933105 0.81009936]	[362.2527771 156.97975159 0.90538812]	[390.42617798 154.46977234 0.88219589]	[352.02850342 164.6739502 0.69213367]	[413.48944092 154.51618958 0.90294302]	[490.56765747 790.67022705 0.81920844]	[508.52563477 785.60565186 0.7905345 ]	[4.82909851e+02 7.59876892e+02 7.51810014e-01]	[382.84274292 790.74224854 0.8054347 ]	[3.72506531e+02 7.88073425e+02 7.86580145e-01]	[405.83322144 754.80670166 0.77583885]
[380.28515625 172.49359131 0.95270908]	[400.6210022 254.35939026 0.9286052 ]	[334.02041626 259.58761597 0.8453176 ]	[328.87518311 364.8453064 0.79469192]	[323.77825928 464.92861938 0.83457941]	[462.38150024 239.17025757 0.85525447]	[495.60440063 344.34274292 0.80969518]	[518.76660156 444.39373779 0.87038314]	[421.22631836 459.68222046 0.71936703]	[380.09939575 459.78427124 0.72233248]	[377.55664062 613.63623047 0.78707588]	[398.10269165 749.61340332 0.86006957]	[462.32797241 457.13806152 0.68732476]	[482.71090698 611.10839844 0.81511676]	[490.48410034 749.72833252 0.80957037]	[372.44366455 157.10810852 0.86021066]	[398.03030396 154.58641052 0.92041308]	[357.10134888 159.58155823 0.66977376]	[418.63143921 154.45144653 0.95203918]	[493.05316162 790.67749023 0.82264781]	[508.52694702 788.00030518 0.79520226]	[4.82906891e+02 7.62429077e+02 7.61467278e-01]	[382.83062744 790.73480225 0.80871797]	[372.49404907 788.06884766 0.78825021]	[405.85491943 757.32653809 0.76849657]
[387.94961548 174.91072083 0.89457411]	[400.765625 254.34515381 0.92471606]	[336.58776855 257.18579102 0.87205768]	[333.98422241 362.28225708 0.83584774]	[331.45254517 464.91299438 0.82572144]	[464.95602417 239.16581726 0.83099914]	[498.19259644 346.81802368 0.82824957]	[518.79248047 444.3934021 0.87068194]	[421.24703979 457.21118164 0.71720564]	[380.13729858 459.72943115 0.72142911]	[377.58477783 611.15563965 0.7812013 ]	[398.1015625 749.58782959 0.8601045 ]	[462.32693481 457.12908936 0.68898976]	[480.37857056 608.50115967 0.83099014]	[490.48678589 749.70581055 0.81113899]	[377.60116577 164.67980957 0.89969373]	[400.61700439 157.03649902 0.9258225 ]	[359.66003418 164.7177124 0.8012563 ]	[418.76428223 154.46600342 0.95440936]	[493.06036377 790.63806152 0.82125908]	[508.51846313 785.58422852 0.7955178 ]	[4.82903717e+02 7.59939697e+02 7.49420881e-01]	[382.83654785 790.73724365 0.80601418]	[3.72499176e+02 7.88067688e+02 7.83014357e-01]	[405.84341431 754.83416748 0.76720762]
[395.51754761 177.51844788 0.88869423]	[403.27215576 254.40415955 0.91143537]	[339.09371948 257.1885376 0.87357163]	[336.47402954 362.23898315 0.87835193]	[336.4498291 462.44448853 0.86969602]	[470.0256958 241.67793274 0.79949743]	[500.66107178 346.8800354 0.84604251]	[521.18835449 446.909729 0.86237049]	[423.78665161 457.159729 0.69527811]	[380.30401611 459.68713379 0.69687653]	[377.69436646 608.61181641 0.78476083]	[398.08468628 749.5736084 0.85834879]	[464.84088135 454.62286377 0.67275846]	[482.78588867 608.55377197 0.83062762]	[490.52334595 749.73968506 0.80571592]	[377.74456787 169.80677795 0.92844844]	[400.86410522 164.70765686 0.88003528]	[359.81872559 167.26893616 0.73569971]	[421.36761475 154.57617188 0.90960205]	[493.09197998 790.65222168 0.81446314]	[508.54736328 785.61126709 0.78642786]	[4.82897766e+02 7.62477661e+02 7.46953905e-01]	[382.86431885 790.71618652 0.81597531]	[372.52618408 788.05401611 0.79406869]	[403.38806152 754.81359863 0.77030933]
[398.1668396 180.07553101 0.90555668]	[408.41323853 254.38993835 0.88049293]	[341.72055054 257.07452393 0.85130781]	[336.64498901 362.24346924 0.88457483]	[336.53677368 462.41229248 0.89260727]	[475.17098999 244.22172546 0.79470968]	[500.78955078 349.41244507 0.86727059]	[521.21588135 446.96835327 0.86428326]	[423.90100098 457.13052368 0.67862844]	[382.78311157 459.67721558 0.68116862]	[380.1010437 608.51818848 0.79443574]	[398.08612061 749.56561279 0.85904539]	[464.96591187 454.56594849 0.65758687]	[482.8248291 606.05151367 0.83755159]	[490.52453613 749.71258545 0.80550724]	[382.73950195 172.28041077 0.91218042]	[405.88223267 169.78236389 0.87607175]	[367.4269104 164.6914978 0.6421476]	[426.38220215 154.58088684 0.86364299]	[493.0574646 790.62017822 0.81119895]	[508.5194397 785.5791626 0.78594679]	[4.82911011e+02 7.62425293e+02 7.35309780e-01]	[382.85025024 790.71307373 0.81301945]	[3.72513123e+02 7.88044678e+02 7.87659883e-01]	[403.38870239 754.80786133 0.77472156]
[400.75204468 182.69155884 0.89320219]	[413.58474731 254.35025024 0.88365149]	[344.33267212 257.03604126 0.83605909]	[339.11462402 359.76385498 0.90389591]	[336.63101196 462.3493042 0.92027932]	[480.14468384 244.19126892 0.81879807]	[500.89086914 351.9524231 0.86422509]	[521.23114014 449.51959229 0.86322969]	[426.43228149 457.12536621 0.66019595]	[385.34457397 459.67126465 0.66034222]	[380.13998413 606.08062744 0.78685236]	[398.07836914 749.5645752 0.85762954]	[467.48577881 452.06762695 0.64170033]	[482.87875366 608.58154297 0.82370377]	[490.51858521 749.71435547 0.80789059]	[390.41763306 172.4133606 0.89398837]	[416.02682495 172.24833679 0.88891268]	[375.01776123 167.28041077 0.72547162]	[434.03820801 154.58149719 0.85261494]	[493.08032227 790.63006592 0.81068075]	[5.08532806e+02 7.85589905e+02 7.82904208e-01]	[4.82896942e+02 7.59945496e+02 7.37190902e-01]	[385.30593872 790.71588135 0.82211787]	[372.52560425 788.05438232 0.80046266]	[403.36282349 754.80615234 0.78448576]
[403.2956543 190.24874878 0.8726688 ]	[418.55532837 254.36061096 0.91530776]	[349.41265869 257.03521729 0.83199126]	[339.23532104 362.19836426 0.89405918]	[339.12979126 462.34841919 0.92677093]	[480.28521729 244.24610901 0.83416009]	[503.29672241 352.01300049 0.86827731]	[521.24194336 452.03720093 0.86161947]	[428.92651367 457.12124634 0.65090132]	[387.86712646 459.66357422 0.65131116]	[380.21221924 606.04071045 0.79538107]	[398.09317017 749.56304932 0.86064076]	[469.99645996 454.56170654 0.63322639]	[482.8928833 608.58398438 0.82038844]	[490.52770996 749.72509766 0.80570614]	[395.56689453 174.90446472 0.91993248]	[418.61035156 172.43040466 0.9345299 ]	[377.63763428 167.28297424 0.75125134]	[439.06555176 157.02604675 0.87622339]	[493.06591797 790.6229248 0.80532342]	[5.08529510e+02 7.85584473e+02 7.78628945e-01]	[4.82905243e+02 7.62435608e+02 7.40403116e-01]	[385.30926514 790.73028564 0.82149971]	[372.52987671 788.05731201 0.79489768]	[403.36611938 754.81640625 0.78731847]
[408.41323853 190.40010071 0.86221594]	[418.68161011 254.34429932 0.9284218 ]	[354.46170044 257.00845337 0.84578395]	[341.68432617 359.78662109 0.8864904 ]	[339.22396851 462.23474121 0.92105436]	[482.787323 244.27137756 0.8318066 ]	[503.38891602 354.46115112 0.85581279]	[521.23675537 454.53668213 0.86078274]	[428.9178772 457.20465088 0.65910703]	[385.3934021 459.7300415 0.65644377]	[380.25683594 611.0737915 0.79441166]	[398.11654663 749.5960083 0.86926955]	[469.99310303 457.13006592 0.64392668]	[482.92755127 611.08929443 0.81159478]	[490.52728271 749.73400879 0.80723983]	[398.08648682 175.01248169 0.92763525]	[418.79797363 174.86364746 0.94483733]	[377.73797607 167.22593689 0.76681066]	[439.19943237 159.57644653 0.86025631]	[490.56829834 790.62652588 0.80691904]	[5.08521393e+02 7.85593811e+02 7.83706367e-01]	[4.82916718e+02 7.62431458e+02 7.40045369e-01]	[385.3380127 790.71447754 0.83227873]	[374.97888184 788.0524292 0.81276101]	[403.35897827 757.32019043 0.79282916]
[413.51498413 192.80371094 0.87742323]	[418.80508423 251.95887756 0.9254818 ]	[354.58282471 256.98074341 0.8615849 ]	[344.24780273 359.73684692 0.85916936]	[341.69104004 462.19512939 0.90255505]	[482.89733887 246.75627136 0.82498825]	[503.44702148 354.54556274 0.85682374]	[521.27392578 454.64434814 0.87471586]	[431.47363281 457.17544556 0.65156364]	[390.45019531 459.69656372 0.65004665]	[380.32260132 608.57879639 0.79113483]	[398.11706543 749.57525635 0.87032962]	[472.55792236 454.63269043 0.63384622]	[482.93295288 611.08074951 0.80871505]	[490.53546143 749.73553467 0.80334681]	[398.20263672 175.05560303 0.93324864]	[421.25485229 174.9352417 0.94955003]	[380.18527222 167.23794556 0.77551603]	[441.67996216 162.18214417 0.86540979]	[490.55761719 790.64727783 0.80479592]	[5.08529419e+02 7.85616760e+02 7.84673691e-01]	[4.82917603e+02 7.62434570e+02 7.26749897e-01]	[385.35427856 790.7175293 0.83473843]	[374.99227905 788.04638672 0.81415284]	[403.33798218 754.82617188 0.79431331]
[416.09332275 192.84863281 0.90934849]	[421.24832153 251.94815063 0.92437488]	[357.06118774 256.95617676 0.87539625]	[346.83740234 359.69796753 0.83903241]	[344.25097656 459.81124878 0.88091111]	[485.39944458 246.79577637 0.81250507]	[505.88876343 354.55813599 0.85118818]	[521.31719971 454.64022827 0.878277 ]	[431.51547241 457.14736938 0.64194697]	[390.47744751 457.20898438 0.64160126]	[380.33956909 613.64477539 0.78917903]	[398.10971069 749.63256836 0.86036211]	[475.08877563 454.60946655 0.63030213]	[485.3678894 608.55865479 0.80050886]	[490.56207275 749.72723389 0.80031288]	[400.64767456 175.10101318 0.92391455]	[423.77865601 174.9823761 0.91713452]	[380.25765991 164.68104553 0.76842415]	[441.84204102 164.64595032 0.87238485]	[490.54336548 790.63146973 0.80934113]	[508.52661133 785.60784912 0.79000878]	[4.82938385e+02 7.62441101e+02 7.28599310e-01]	[385.33349609 790.72302246 0.83735883]	[374.97366333 788.05718994 0.8145898 ]	[403.3430481 757.36474609 0.78842247]
[418.60293579 192.83720398 0.92880142]	[421.34991455 251.94502258 0.90964121]	[357.17745972 254.57765198 0.87898141]	[351.94369507 359.62945557 0.85204977]	[349.43844604 459.82183838 0.85387766]	[487.94857788 246.8336792 0.79965949]	[505.93789673 354.57653809 0.85097969]	[521.36663818 454.53692627 0.87063867]	[434.08486938 457.14541626 0.64983064]	[393.01269531 457.19470215 0.64969099]	[382.75842285 611.12542725 0.78540128]	[398.12023926 749.59393311 0.87000692]	[477.66564941 454.61022949 0.64697099]	[485.41104126 608.58563232 0.7961207 ]	[493.03710938 749.69372559 0.80197304]	[400.82272339 177.473526 0.90552258]	[426.35986328 175.00093079 0.891074 ]	[382.84872437 167.29174805 0.7226879 ]	[444.30099487 164.65805054 0.85328454]	[493.05004883 790.59210205 0.81047636]	[508.54489136 785.56884766 0.79129457]	[4.82932556e+02 7.59923035e+02 7.27720737e-01]	[385.35754395 790.75500488 0.83204561]	[374.9864502 788.07794189 0.81608915]	[403.34103394 754.84490967 0.79508895]
[418.7026062 192.85931396 0.93987632]	[423.80258179 251.91117859 0.88883728]	[359.61279297 254.5353241 0.8778789 ]	[354.4989624 359.66375732 0.86969507]	[354.44924927 459.76126099 0.86420518]	[490.50424194 246.760849 0.7921645 ]	[508.4546814 357.0062561 0.8503713]	[521.42523193 454.58425903 0.87351781]	[434.11981201 457.12493896 0.65116346]	[393.04925537 457.16439819 0.64861834]	[382.82489014 608.61029053 0.77924907]	[398.12179565 749.5581665 0.86733437]	[477.6756897 454.61065674 0.64956701]	[485.41577148 606.06646729 0.79861414]	[493.05554199 749.6439209 0.79992455]	[403.32943726 177.47683716 0.8833046 ]	[428.96932983 175.02700806 0.87593538]	[390.44610596 167.3006897 0.65138763]	[444.43231201 167.2061615 0.8271839 ]	[493.04473877 790.58837891 0.79993099]	[5.08543427e+02 7.85563599e+02 7.81105161e-01]	[4.82942780e+02 7.57373779e+02 7.23456621e-01]	[385.37310791 790.75164795 0.83964676]	[374.99102783 788.07067871 0.82172549]	[403.34228516 754.79345703 0.79093438]
[421.16784668 192.86054993 0.93777198]	[426.36196899 251.95913696 0.87436157]	[359.70370483 254.53683472 0.87151802]	[356.96148682 359.61798096 0.89405632]	[354.49822998 459.7850647 0.87097406]	[495.61587524 249.30986023 0.79012489]	[508.48532104 354.51763916 0.82705766]	[523.77246094 454.61987305 0.87609994]	[436.57971191 457.11151123 0.65705079]	[395.50265503 457.13574219 0.65097952]	[382.82348633 611.09783936 0.77392924]	[398.11761475 747.15765381 0.86998403]	[477.72033691 454.61404419 0.65865052]	[485.49423218 606.06408691 0.78513986]	[493.07794189 749.64587402 0.79989439]	[405.9197998 177.48233032 0.86169916]	[434.04541016 175.01753235 0.88351411]	[393.07528687 169.79896545 0.65885115]	[449.46353149 164.68850708 0.80430329]	[493.10827637 788.23657227 0.80558866]	[5.11032806e+02 7.85558167e+02 7.80084431e-01]	[4.82919098e+02 7.57383057e+02 7.30440438e-01]	[385.38653564 790.76806641 0.83673221]	[374.99072266 788.08520508 0.82294858]	[403.34130859 754.74389648 0.79579443]
[421.1809082 192.87113953 0.93826914]	[426.35461426 251.95939636 0.87620485]	[359.70223999 254.54553223 0.87398016]	[356.9703064 359.60412598 0.89754909]	[354.49563599 459.7755127 0.86945581]	[495.59338379 249.29399109 0.78941798]	[508.50161743 354.53897095 0.83118206]	[523.78057861 454.60528564 0.87321639]	[436.60009766 454.62338257 0.65974373]	[395.51803589 454.63876343 0.65129083]	[382.80957031 611.09710693 0.77445656]	[398.13452148 747.14196777 0.87380803]	[477.73535156 454.59460449 0.66040963]	[487.91482544 606.05053711 0.78485304]	[493.07635498 749.60650635 0.79971766]	[405.92926025 177.49679565 0.85910636]	[434.06304932 175.02268982 0.88514477]	[393.06677246 169.80451965 0.65756679]	[449.47644043 164.69392395 0.80311203]	[493.11166382 788.22735596 0.81597316]	[5.11044525e+02 7.85533020e+02 7.80914426e-01]	[4.82925751e+02 7.54837036e+02 7.29816437e-01]	[385.34176636 790.77648926 0.82920349]	[372.53729248 788.08422852 0.80900156]	[403.37252808 752.29992676 0.80274552]
[421.31503296 192.88844299 0.9271791 ]	[428.91238403 251.96531677 0.86609 ]	[359.79275513 254.52453613 0.860654 ]	[357.02789307 359.59594727 0.91224343]	[354.50982666 459.76879883 0.87260199]	[498.13015747 249.34481812 0.79953247]	[511.01037598 354.53488159 0.81694472]	[523.78790283 454.63366699 0.87298512]	[436.61346436 457.11444092 0.66303635]	[395.53057861 457.12387085 0.6543082 ]	[385.31106567 611.11053467 0.75713307]	[398.13635254 747.11938477 0.87149978]	[480.12631226 454.62463379 0.66113722]	[490.49087524 608.58959961 0.76794714]	[493.10827637 749.62506104 0.80101585]	[411.02575684 177.49386597 0.86896902]	[436.63482666 175.01966858 0.90683067]	[395.59811401 169.74143982 0.70446754]	[452.08441162 164.66879272 0.79711533]	[493.12435913 788.20202637 0.82150793]	[5.11034363e+02 7.85515198e+02 7.81058848e-01]	[4.82940948e+02 7.57328979e+02 7.23555684e-01]	[385.35339355 790.77490234 0.83176184]	[372.54263306 788.0737915 0.81317449]	[403.36462402 752.26000977 0.79519659]
[421.38693237 192.90200806 0.91783339]	[431.4732666 251.94668579 0.8583551 ]	[362.26757812 254.48535156 0.84304506]	[357.06768799 357.17953491 0.92104244]	[354.52133179 459.72186279 0.87075859]	[498.20962524 249.33183289 0.80916148]	[511.07595825 354.59710693 0.82852113]	[523.80371094 457.11038208 0.88181925]	[436.65551758 457.12493896 0.664029 ]	[395.54595947 457.12982178 0.65532207]	[385.33752441 611.13201904 0.75824034]	[398.14004517 747.08850098 0.87433946]	[480.17727661 454.63674927 0.6658318 ]	[490.50961304 611.16778564 0.75845933]	[493.10910034 749.62493896 0.80355507]	[413.56781006 177.50198364 0.87676787]	[439.07733154 175.02868652 0.92166507]	[398.09286499 167.2922821 0.69877535]	[454.61688232 162.16270447 0.80083466]	[495.61193848 788.18560791 0.8253864 ]	[5.11051178e+02 7.85494690e+02 7.80867457e-01]	[4.82937317e+02 7.57319641e+02 7.30888426e-01]	[385.33407593 790.78033447 0.82417995]	[372.52850342 788.06610107 0.802086 ]	[403.35336304 752.21557617 0.79834008]
[423.85827637 192.85813904 0.90106153]	[434.04229736 251.93301392 0.86663425]	[364.80813599 254.41365051 0.82148081]	[357.10507202 357.1335144 0.92521751]	[354.51681519 459.67224121 0.86506963]	[500.66690063 249.37937927 0.82135427]	[513.64416504 357.00723267 0.83462775]	[523.84851074 457.21905518 0.89562637]	[439.06750488 454.55862427 0.66414672]	[395.59158325 452.06893921 0.6560145 ]	[382.83172607 608.5413208 0.78917825]	[398.14660645 747.09472656 0.87207472]	[480.21185303 452.06665039 0.6688388 ]	[488.01589966 608.62365723 0.76808846]	[495.59463501 749.58996582 0.80245215]	[416.12252808 175.1146698 0.88959247]	[439.1656189 174.99606323 0.93223029]	[398.21514893 167.26655579 0.70532829]	[457.18057251 162.15174866 0.81620574]	[493.06530762 788.05749512 0.80927932]	[5.08524719e+02 7.82956604e+02 7.68304229e-01]	[4.85380707e+02 7.54786438e+02 7.16325998e-01]	[385.3260498 790.78143311 0.82737786]	[372.53118896 788.06329346 0.80087352]	[403.37945557 752.2388916 0.79633576]
[423.87814331 192.85325623 0.89676756]	[434.06063843 251.92398071 0.8674925 ]	[364.82077026 254.39004517 0.81693125]	[357.09649658 357.12402344 0.92499828]	[354.52633667 459.63378906 0.85908324]	[500.68276978 249.36897278 0.82317197]	[513.64447021 356.97796631 0.8294971 ]	[523.86572266 459.6003418 0.89880598]	[439.07659912 454.55804443 0.6669687 ]	[395.60342407 452.06768799 0.65785652]	[382.83380127 608.56011963 0.78984463]	[398.14151001 747.09179688 0.87001783]	[480.21578979 452.06695557 0.67233098]	[487.96237183 608.61169434 0.77445412]	[495.61138916 749.55822754 0.80541253]	[416.1456604 175.10760498 0.89282453]	[439.18502808 174.99693298 0.93494624]	[398.23605347 167.23904419 0.7104795 ]	[457.2204895 164.66989136 0.8244862 ]	[490.5645752 787.99487305 0.80592453]	[5.08507629e+02 7.80446167e+02 7.72309661e-01]	[4.85420471e+02 7.54768372e+02 7.10363746e-01]	[385.31781006 790.77709961 0.84105581]	[372.52780151 788.05633545 0.81050044]	[403.37197876 752.2366333 0.7955842 ]
[423.87484741 192.85826111 0.89752007]	[434.05322266 251.92913818 0.86664653]	[364.78915405 254.38990784 0.82053351]	[357.0670166 357.10366821 0.91732538]	[354.5083313 459.60891724 0.8553226 ]	[500.68136597 249.39614868 0.82482815]	[516.10754395 357.00765991 0.83906174]	[523.85772705 457.22528076 0.89944702]	[439.08175659 452.07183838 0.66314912]	[395.60870361 452.07592773 0.6559884 ]	[385.29135132 608.56140137 0.78321534]	[398.13708496 747.10717773 0.86790782]	[480.22113037 452.05404663 0.66834897]	[488.00854492 608.50366211 0.7766065 ]	[495.60842896 747.16674805 0.80577147]	[416.14422607 175.11611938 0.89156353]	[439.17599487 175.00756836 0.93383628]	[398.22631836 167.20465088 0.71930945]	[457.20065308 164.66744995 0.82238704]	[493.08258057 785.57995605 0.80308199]	[5.08534332e+02 7.80403076e+02 7.75980175e-01]	[4.85402893e+02 7.54746887e+02 7.20481217e-01]	[385.3531189 790.76818848 0.83305198]	[374.9637146 788.06408691 0.81083417]	[403.34869385 752.25079346 0.7959252 ]
[423.87316895 192.86753845 0.89951384]	[434.01974487 251.93270874 0.862786 ]	[362.34078979 254.40104675 0.82419872]	[357.04879761 357.09899902 0.91364634]	[354.51577759 457.20483398 0.85088575]	[500.66171265 249.39767456 0.82196689]	[516.10748291 357.00680542 0.8410033 ]	[523.85046387 457.18463135 0.8935554 ]	[439.0869751 452.06213379 0.66229808]	[395.61807251 452.06335449 0.65431136]	[382.85562134 608.56030273 0.78486133]	[398.14483643 747.09564209 0.86840057]	[480.22283936 452.04159546 0.66578931]	[490.50421143 608.55804443 0.76703191]	[495.61480713 749.5592041 0.80726248]	[416.13287354 177.48222351 0.88968825]	[439.17245483 175.01271057 0.93402427]	[398.2164917 167.23217773 0.71483266]	[457.17355347 162.17926025 0.810673 ]	[493.09603882 785.59387207 0.80480075]	[5.08532806e+02 7.80421692e+02 7.75411367e-01]	[4.85397675e+02 7.54774658e+02 7.26622760e-01]	[385.38305664 790.75750732 0.82571232]	[374.98800659 788.06048584 0.81492698]	[403.35964966 752.22967529 0.78916001]
[423.87509155 192.90444946 0.90209162]	[431.5078125 251.92796326 0.85729778]	[362.28024292 254.41149902 0.8338815 ]	[357.01040649 357.0965271 0.90767431]	[354.49807739 457.21224976 0.85020769]	[498.24212646 249.36886597 0.81522739]	[513.63085938 357.00375366 0.84349871]	[523.82989502 457.13897705 0.88833213]	[439.08981323 454.55847168 0.66169333]	[395.62649536 452.07321167 0.65393233]	[382.87182617 608.54669189 0.7851215 ]	[398.13577271 747.09539795 0.87081099]	[480.2170105 452.06835938 0.66495639]	[490.4836731 608.58563232 0.76425332]	[493.13735962 747.17175293 0.80214196]	[416.11206055 177.52464294 0.88420677]	[439.16851807 175.04211426 0.9335146 ]	[398.19155884 167.29013062 0.71164435]	[457.13076782 164.64831543 0.79903221]	[493.05200195 788.00238037 0.8069101 ]	[5.08505280e+02 7.80451538e+02 7.73002386e-01]	[4.85386841e+02 7.54743103e+02 7.30008841e-01]	[387.87054443 790.73602295 0.82986188]	[375.02279663 788.04248047 0.82508045]	[403.34658813 752.23498535 0.79108316]
[423.82528687 192.90811157 0.90975475]	[428.98007202 251.91830444 0.85596687]	[362.23052979 254.41278076 0.84190488]	[356.96112061 357.11508179 0.89551485]	[354.4836731 457.20843506 0.84848386]	[498.18930054 249.36740112 0.81093085]	[511.09637451 356.97457886 0.83250475]	[523.79284668 457.09106445 0.87898701]	[436.69573975 452.0128479 0.6586737 ]	[395.60134888 452.02706909 0.65316564]	[382.77545166 608.49462891 0.80038226]	[398.12402344 747.10150146 0.86965185]	[480.19805908 452.00439453 0.66395116]	[490.51766968 606.06365967 0.7762388 ]	[493.10397339 749.55792236 0.79771721]	[416.08029175 177.53733826 0.88025981]	[439.1192627 175.04649353 0.92598736]	[398.19763184 169.79046631 0.6853416 ]	[457.09274292 164.65861511 0.80609387]	[490.51596069 788.11755371 0.81837642]	[5.08478607e+02 7.83031738e+02 7.69875169e-01]	[4.85356842e+02 7.54752502e+02 7.28031635e-01]	[385.39370728 790.76293945 0.81808037]	[375.00808716 788.06982422 0.81702524]	[403.36322021 752.24719238 0.78908014]
[421.39468384 192.93011475 0.9170562 ]	[428.93325806 251.92723083 0.85997999]	[359.80862427 254.4473877 0.84856629]	[354.5607605 357.1468811 0.88608617]	[354.44796753 457.21450806 0.84491193]	[495.69506836 249.37747192 0.80203289]	[508.5171814 356.97857666 0.83880842]	[523.77197266 457.1456604 0.89054823]	[436.62997437 452.05938721 0.65318078]	[395.54022217 452.06988525 0.64479876]	[382.81311035 606.07629395 0.79840392]	[398.11761475 747.08825684 0.86772382]	[480.14273071 452.05560303 0.6587531 ]	[490.48428345 608.51080322 0.77594328]	[493.10736084 749.56811523 0.79993421]	[413.57751465 177.5463562 0.87133664]	[439.07348633 175.06335449 0.91931742]	[398.08328247 169.74635315 0.68180311]	[454.57037354 162.17236328 0.78599221]	[493.05374146 788.22052002 0.79992777]	[5.08514069e+02 7.85531799e+02 7.65546679e-01]	[4.82959076e+02 7.52305237e+02 7.34259665e-01]	[387.89047241 790.73358154 0.82379025]	[375.0463562 788.04650879 0.82269949]	[403.35192871 752.23498535 0.78874451]
[421.3409729 192.91430664 0.9251771 ]	[426.36712646 251.92176819 0.86876512]	[359.69952393 254.44647217 0.86529887]	[354.48706055 357.12417603 0.87588507]	[351.98605347 457.18197632 0.83798456]	[495.61758423 249.39428711 0.79761392]	[508.47525024 357.00805664 0.84446549]	[521.41265869 454.64880371 0.8753376 ]	[436.60229492 449.48123169 0.6521948 ]	[395.51272583 449.5140686 0.64437675]	[382.78234863 606.07672119 0.79097897]	[398.10784912 747.06872559 0.86809003]	[480.12850952 449.48043823 0.65776056]	[487.9203186 608.49584961 0.7961269 ]	[493.06982422 749.62701416 0.80173928]	[413.49487305 177.54660034 0.86114162]	[436.65560913 175.04652405 0.90958816]	[395.60031128 169.79371643 0.68076956]	[452.06390381 162.15718079 0.77706403]	[490.50860596 790.60443115 0.81427163]	[508.48403931 785.58117676 0.78937203]	[4.85352753e+02 7.54817078e+02 7.37916708e-01]	[387.87915039 790.72143555 0.82145113]	[375.03259277 788.02923584 0.81707346]	[403.33926392 752.20593262 0.79005909]
[421.25604248 192.91151428 0.92885023]	[423.87411499 251.91700745 0.87733054]	[359.61611938 254.47381592 0.87198615]	[351.97802734 357.12423706 0.85838473]	[351.93399048 457.19998169 0.83674049]	[493.09033203 249.37568665 0.79285985]	[505.99468994 357.0340271 0.86207128]	[521.4074707 457.11151123 0.8881107 ]	[436.61859131 449.50921631 0.65493017]	[395.53067017 452.04159546 0.64811248]	[382.74234009 608.52819824 0.79201776]	[398.09454346 747.08807373 0.86919868]	[480.13549805 449.47695923 0.6603387 ]	[485.44223022 608.5614624 0.81186408]	[490.57064819 749.68078613 0.80601293]	[408.47647095 177.55836487 0.85092771]	[436.56719971 175.07095337 0.88919806]	[395.4994812 169.81594849 0.69448721]	[449.50253296 164.65361023 0.78516918]	[487.9387207 790.62640381 0.81840682]	[506.00375366 785.60552979 0.78684956]	[4.85351929e+02 7.57334045e+02 7.33390808e-01]	[387.87844849 790.73614502 0.81529707]	[375.03900146 788.04193115 0.812657 ]	[403.33654785 752.22106934 0.7860238 ]
[421.15350342 192.91949463 0.93462837]	[423.83303833 251.89831543 0.88031572]	[359.58547974 254.45983887 0.86916268]	[349.43041992 357.07717896 0.83983302]	[349.38998413 457.20013428 0.83076322]	[490.56442261 249.34356689 0.79126406]	[505.94577026 356.98123169 0.85864067]	[521.38116455 454.64230347 0.87855589]	[436.6257019 449.45373535 0.65895939]	[395.55429077 449.51309204 0.64943051]	[382.74319458 606.01538086 0.79455525]	[398.07717896 747.07287598 0.86497557]	[480.1321106 446.9357605 0.66157544]	[485.39498901 606.07574463 0.82668823]	[490.54794312 749.67797852 0.80348432]	[405.89904785 177.56123352 0.85193717]	[434.04537964 175.08370972 0.87244326]	[393.00854492 169.81834412 0.66161734]	[449.44702148 164.7208252 0.79355347]	[485.42770386 790.59320068 0.82381624]	[505.95324707 785.57299805 0.78711325]	[4.85371338e+02 7.57333130e+02 7.20785618e-01]	[387.87539673 790.74932861 0.80644375]	[375.03640747 788.05383301 0.80712861]	[403.32241821 752.20483398 0.78542387]
[418.78359985 192.91696167 0.93549418]	[423.78683472 251.8870697 0.88592803]	[357.20114136 254.43495178 0.86516905]	[346.80569458 357.14108276 0.84627753]	[346.81292725 459.6194458 0.83489054]	[490.52267456 249.34458923 0.79395688]	[505.94119263 357.01004028 0.86319411]	[521.39068604 457.06835938 0.88020378]	[436.65557861 449.47702026 0.65602469]	[395.57046509 452.03543091 0.64744765]	[382.78237915 606.02148438 0.78080004]	[398.06787109 747.06878662 0.85593271]	[480.15707397 446.93792725 0.66253763]	[485.46887207 606.0869751 0.8099944 ]	[493.05206299 749.6875 0.80115134]	[405.84255981 177.5657196 0.85408878]	[431.52557373 175.08453369 0.86684793]	[390.50836182 169.7565155 0.66031504]	[446.92636108 164.68060303 0.80630827]	[487.94168091 790.62341309 0.81725258]	[505.99905396 785.60534668 0.79598212]	[4.85374817e+02 7.57359314e+02 7.30488300e-01]	[387.8918457 790.73962402 0.80920267]	[375.0513916 788.04650879 0.80919117]	[403.30105591 752.20611572 0.77879405]
[418.76150513 192.90644836 0.93977332]	[421.38909912 251.88142395 0.89174569]	[357.17803955 254.42198181 0.8634845 ]	[344.26583862 357.13900757 0.85810709]	[344.253479 459.60845947 0.84853005]	[488.02087402 249.34968567 0.79704338]	[505.92346191 356.99865723 0.86358392]	[521.37194824 457.08395386 0.88140357]	[436.63647461 449.46051025 0.64926285]	[395.54873657 452.03414917 0.64035922]	[382.7828064 606.05853271 0.78276175]	[398.07077026 747.08288574 0.85386765]	[480.15127563 446.91040039 0.65785277]	[485.48342896 608.52801514 0.80979145]	[493.08605957 749.64837646 0.80533344]	[403.38430786 177.55383301 0.86021143]	[431.49777222 175.06356812 0.87107044]	[390.42980957 169.77919006 0.68213844]	[446.87167358 164.68876648 0.81370789]	[490.48083496 788.23577881 0.81722355]	[508.4559021 785.57061768 0.79480946]	[4.85378510e+02 7.57339233e+02 7.36480176e-01]	[387.94232178 790.73638916 0.80683893]	[375.07794189 788.04956055 0.8096844 ]	[403.28500366 752.22436523 0.77795452]
[418.73501587 192.87812805 0.94098699]	[421.37188721 251.8969574 0.89787543]	[357.15557861 254.42575073 0.86386627]	[341.79614258 357.16061401 0.86972612]	[344.26382446 459.59838867 0.84767282]	[487.99807739 249.40245056 0.80150628]	[505.91714478 357.00469971 0.86421812]	[521.35473633 457.07650757 0.87928498]	[436.60778809 449.48114014 0.65054208]	[395.52737427 452.06704712 0.64458662]	[382.77633667 606.06750488 0.77929705]	[398.06729126 747.09545898 0.85206741]	[480.12475586 446.92434692 0.65895319]	[485.45339966 608.51611328 0.81652051]	[493.08676147 749.64074707 0.80149776]	[403.36279297 177.51228333 0.86898392]	[431.46951294 175.04330444 0.87329346]	[390.42092896 169.73638916 0.67250651]	[446.86386108 164.69819641 0.81458795]	[490.50057983 788.22796631 0.81172585]	[508.47207642 785.56115723 0.79126871]	[4.85379944e+02 7.57349731e+02 7.32890368e-01]	[390.45596313 790.76031494 0.8012743 ]	[375.09838867 788.07550049 0.81255549]	[403.26290894 752.24304199 0.76734114]
[418.71484375 192.85287476 0.94098264]	[421.36450195 251.90287781 0.9011957 ]	[357.14611816 254.43495178 0.86465812]	[341.76345825 357.19107056 0.8765105 ]	[341.81689453 459.6053772 0.85686088]	[487.99996948 251.82118225 0.80170017]	[505.90994263 357.01922607 0.86153418]	[521.34454346 457.08969116 0.88245219]	[436.62954712 449.47143555 0.65545553]	[395.5355835 452.06829834 0.65099835]	[382.75979614 605.9921875 0.78229684]	[398.06869507 747.08905029 0.85175419]	[480.15383911 446.90475464 0.66821998]	[485.47506714 608.49700928 0.8144359 ]	[490.5680542 749.64331055 0.79767406]	[403.35424805 177.47325134 0.87423348]	[428.98931885 175.02476501 0.87604195]	[390.42236328 167.28782654 0.68409395]	[444.42446899 167.19569397 0.81878203]	[488.00149536 788.22662354 0.8072319 ]	[5.06009644e+02 7.85555054e+02 7.81954706e-01]	[4.82958008e+02 7.57352112e+02 7.34038591e-01]	[3.90451111e+02 7.90802368e+02 7.84824252e-01]	[375.08526611 788.11785889 0.80465168]	[403.27423096 752.23071289 0.76623267]
[418.71118164 192.83078003 0.93899679]	[421.36801147 251.90611267 0.90044987]	[357.14382935 254.43461609 0.86380327]	[341.75402832 357.18429565 0.87887865]	[341.76843262 459.60614014 0.86809129]	[487.9987793 249.40501404 0.80130088]	[505.89468384 356.98254395 0.86256415]	[521.3270874 457.115448 0.88706702]	[436.64202881 449.45999146 0.65457094]	[395.5425415 452.07019043 0.65205652]	[382.76937866 606.07824707 0.78105593]	[398.08868408 747.10858154 0.85676992]	[480.16314697 446.88641357 0.669029 ]	[485.48605347 608.49682617 0.8147155 ]	[493.04000854 749.63696289 0.80017573]	[403.35787964 175.08634949 0.87989515]	[428.98629761 175.00746155 0.87945849]	[390.43774414 167.25488281 0.6865046 ]	[444.43328857 164.69593811 0.81769001]	[490.53631592 788.20697021 0.80415773]	[5.08471985e+02 7.85536804e+02 7.83335805e-01]	[4.82940033e+02 7.57341003e+02 7.46991932e-01]	[3.87931885e+02 7.90800964e+02 7.73988187e-01]	[375.03866577 788.11309814 0.79237002]	[403.29348755 752.24578857 0.77498895]
[418.73956299 192.81028748 0.93762535]	[421.3631897 251.90055847 0.89846003]	[357.15496826 254.43476868 0.86219567]	[341.75588989 357.19647217 0.87751806]	[341.75131226 459.59750366 0.86767024]	[487.98471069 249.37095642 0.80222255]	[505.89096069 357.00418091 0.86610639]	[521.32000732 457.14596558 0.89202881]	[436.63064575 449.50701904 0.65405869]	[395.54248047 454.58273315 0.65725082]	[382.78115845 606.09002686 0.78408509]	[398.08816528 747.09039307 0.85719782]	[480.14938354 446.94430542 0.66481256]	[487.92852783 608.5637207 0.80690968]	[493.05697632 749.62420654 0.80327815]	[403.38357544 175.06382751 0.88276809]	[431.48513794 174.97979736 0.88399953]	[390.46151733 167.24484253 0.70837605]	[444.43273926 162.18180847 0.81884676]	[495.60794067 788.20959473 0.81575751]	[511.02487183 785.5246582 0.78773957]	[4.82918915e+02 7.57328186e+02 7.57074654e-01]	[3.87925110e+02 7.90810974e+02 7.72547543e-01]	[375.03500366 788.12487793 0.7916404 ]	[403.29937744 752.23114014 0.77669185]
[418.75759888 192.80636597 0.9367004 ]	[421.38378906 251.89944458 0.89334255]	[357.17370605 254.44184875 0.86271143]	[341.78012085 357.18609619 0.87075031]	[341.74411011 457.22033691 0.8685804 ]	[488.01986694 249.34397888 0.79629862]	[505.89080811 357.01437378 0.86842263]	[521.32122803 457.14837646 0.89287478]	[436.62261963 452.01727295 0.65170395]	[395.52563477 454.60061646 0.65387368]	[382.7762146 608.54669189 0.78050661]	[398.09832764 747.1171875 0.85809714]	[480.15100098 449.44509888 0.66331661]	[487.94161987 611.1126709 0.78814924]	[493.06411743 749.68334961 0.80432367]	[405.8152771 175.05587769 0.88213015]	[431.51184082 174.96232605 0.88553154]	[390.47521973 164.72303772 0.70238489]	[446.87423706 162.1280365 0.81719291]	[498.15948486 790.58630371 0.8322165 ]	[513.58526611 785.55072021 0.79412317]	[482.87976074 759.92541504 0.76936251]	[3.87913727e+02 7.90834167e+02 7.66014695e-01]	[375.03366089 788.14471436 0.78888726]	[403.3163147 752.25695801 0.77613825]
[418.77822876 192.79646301 0.93514979]	[423.77444458 251.89682007 0.88805979]	[357.20932007 254.41792297 0.86407781]	[341.81686401 357.16351318 0.86491418]	[341.74313354 457.21987915 0.86984378]	[490.48471069 249.34518433 0.79655242]	[505.89346313 357.0385437 0.87140059]	[521.30950928 457.16729736 0.89102668]	[436.63772583 449.47555542 0.66113138]	[395.55209351 452.07287598 0.6573121 ]	[382.74740601 608.53662109 0.78048319]	[398.10586548 747.10968018 0.86148483]	[480.13977051 446.92230225 0.67091256]	[487.91879272 608.6229248 0.79569858]	[493.07077026 749.67144775 0.80789828]	[405.84259033 175.04724121 0.8812353 ]	[431.54388428 174.93844604 0.88801295]	[390.50665283 164.72537231 0.69519973]	[446.90530396 162.10574341 0.81574631]	[498.18557739 788.17675781 0.84038782]	[513.59906006 785.48278809 0.79219103]	[482.87857056 759.90368652 0.76942724]	[3.87929321e+02 7.90832947e+02 7.61637747e-01]	[3.75047943e+02 7.88142456e+02 7.85588264e-01]	[403.31973267 752.24676514 0.77916652]
[418.79730225 190.40013123 0.92822307]	[423.80618286 251.90675354 0.8840993 ]	[359.57833862 254.41696167 0.86638653]	[344.26412964 357.12997437 0.85990369]	[341.79376221 459.62988281 0.86340678]	[490.52749634 249.36553955 0.79470211]	[505.89898682 357.0262146 0.87144285]	[521.32305908 457.18167114 0.89794517]	[436.60217285 449.49856567 0.65864527]	[395.5333252 452.07141113 0.65579122]	[382.76397705 608.5279541 0.78205162]	[398.11047363 747.12353516 0.86075044]	[477.72283936 446.94503784 0.66357034]	[485.41339111 608.62799072 0.80602032]	[493.07177734 749.67803955 0.80929649]	[405.88098145 175.00227356 0.88130152]	[434.0123291 174.89614868 0.88928157]	[393.01272583 164.69882202 0.68178582]	[446.93936157 162.08470154 0.8074702 ]	[498.18347168 788.10925293 0.83443522]	[513.6050415 782.98937988 0.78472537]	[4.82886871e+02 7.59908386e+02 7.59192288e-01]	[3.87926056e+02 7.90807251e+02 7.61370718e-01]	[3.75049622e+02 7.88115295e+02 7.79236436e-01]	[403.31936646 752.28198242 0.77370626]
[421.20446777 190.30250549 0.92421317]	[423.86367798 251.9246521 0.87770998]	[359.61947632 254.39703369 0.86584491]	[344.30545044 357.06484985 0.84450769]	[344.25912476 459.63876343 0.84724069]	[493.07901001 249.39912415 0.79340637]	[505.91018677 357.02304077 0.87438643]	[521.32513428 457.2098999 0.90146029]	[436.59454346 452.02416992 0.65773076]	[395.55328369 454.58230591 0.65724224]	[382.79116821 608.53186035 0.79246759]	[398.12750244 747.04852295 0.86980104]	[477.69415283 449.46340942 0.65889806]	[485.40939331 611.06622314 0.80067074]	[493.05407715 749.67407227 0.80709606]	[408.42147827 174.89955139 0.88738364]	[434.11404419 172.46221924 0.90353847]	[393.0592041 164.65818787 0.68559021]	[451.99536133 157.08250427 0.80606824]	[498.18676758 788.12255859 0.83778715]	[513.60198975 782.99975586 0.78753281]	[482.88049316 759.89862061 0.76209152]	[3.87885101e+02 7.90779419e+02 7.77161241e-01]	[3.75027557e+02 7.88065247e+02 7.85291195e-01]	[403.32525635 752.19232178 0.79244649]
[421.22689819 187.77244568 0.90601623]	[423.86694336 251.92375183 0.876863 ]	[359.62091064 254.38313293 0.86326545]	[346.81954956 357.07672119 0.83785164]	[346.85733032 459.67352295 0.83834946]	[493.07785034 249.3903656 0.79393905]	[505.92251587 357.04019165 0.87468052]	[521.3348999 459.59555054 0.90352124]	[436.59631348 452.05184937 0.65954697]	[395.54605103 454.60903931 0.659347 ]	[382.80252075 611.1003418 0.78456175]	[398.146698 747.05877686 0.87659997]	[477.70300293 449.48654175 0.6599769 ]	[485.46398926 611.09191895 0.79412615]	[493.04550171 749.68725586 0.80472898]	[408.47573853 172.45103455 0.88775468]	[436.56774902 172.35772705 0.91111982]	[395.5062561 162.13497925 0.67662948]	[454.59002686 156.98129272 0.82614261]	[498.16723633 788.13250732 0.84263492]	[513.59399414 783.00396729 0.79058909]	[4.82881073e+02 7.59914734e+02 7.59601355e-01]	[387.887146 790.78118896 0.79153806]	[375.02459717 788.05657959 0.7924974 ]	[403.33480835 752.17266846 0.80037636]
[421.26086426 182.69232178 0.88812864]	[423.89398193 251.92453003 0.87216318]	[359.64852905 254.36346436 0.86232388]	[346.8526001 357.02163696 0.83078438]	[351.91549683 459.68740845 0.84284735]	[493.10107422 249.39468384 0.79452741]	[505.92608643 357.03619385 0.87550974]	[521.31964111 459.59683228 0.90374321]	[436.56796265 452.00488281 0.65982294]	[395.54876709 454.57327271 0.65974212]	[382.81240845 608.57641602 0.79009438]	[398.15429688 747.01898193 0.87614614]	[477.65875244 446.9508667 0.65713775]	[482.92776489 611.11517334 0.81693941]	[490.57617188 749.67138672 0.80567479]	[411.02313232 172.3518219 0.89203858]	[436.56100464 172.27909851 0.89557409]	[395.62072754 162.10838318 0.69494122]	[454.6451416 154.58605957 0.84604418]	[498.12631226 788.1385498 0.83896065]	[513.57183838 783.00598145 0.79144299]	[4.82903015e+02 7.59880493e+02 7.49461710e-01]	[3.85358307e+02 7.90801575e+02 7.86423922e-01]	[3.74971863e+02 7.88054749e+02 7.74211645e-01]	[403.34191895 749.7399292 0.81427616]
[421.27618408 180.13995361 0.89088374]	[423.88589478 251.92149353 0.87325764]	[359.64035034 254.35205078 0.86237395]	[346.85726929 357.02728271 0.82532233]	[351.99136353 459.60931396 0.84434825]	[493.09393311 251.8235321 0.79572558]	[505.9246521 357.02423096 0.87302279]	[521.31036377 459.60366821 0.90670967]	[436.55548096 452.01846313 0.6584295 ]	[395.54058838 454.58261108 0.65775496]	[382.78820801 608.59307861 0.7896024 ]	[398.15768433 747.0657959 0.87886906]	[477.64059448 449.44940186 0.65008569]	[482.887146 611.16680908 0.82134175]	[493.03939819 749.68530273 0.80793476]	[413.48599243 172.26434326 0.88632274]	[436.58636475 169.85470581 0.89210743]	[395.59091187 159.55511475 0.7438693 ]	[457.10241699 154.54997253 0.86327875]	[498.12753296 788.13659668 0.84041166]	[513.5703125 783.00622559 0.79274487]	[4.82913300e+02 7.59912231e+02 7.47086465e-01]	[385.35299683 790.80041504 0.79715228]	[3.74966827e+02 7.88072388e+02 7.84237146e-01]	[403.3543396 752.18786621 0.80910444]
[421.23446655 177.60038757 0.91266096]	[423.87945557 251.915802 0.87384278]	[359.63684082 251.96800232 0.86334419]	[346.88674927 357.00900269 0.82306832]	[351.99020386 459.61035156 0.84383595]	[493.09393311 251.82533264 0.79648823]	[505.91445923 357.02276611 0.87085378]	[521.32025146 459.64151001 0.91172326]	[436.54519653 452.05316162 0.65222186]	[395.51809692 454.59985352 0.65122521]	[382.79171753 608.60900879 0.7870447 ]	[398.17318726 747.07312012 0.88110268]	[477.65234375 449.47756958 0.64811474]	[482.90652466 611.16400146 0.81537652]	[493.04467773 749.68804932 0.81090009]	[410.94918823 169.75828552 0.85781252]	[436.59011841 169.72610474 0.88215494]	[395.54403687 157.02111816 0.74718708]	[457.15362549 154.55224609 0.88159448]	[498.13916016 788.13946533 0.84519005]	[513.57366943 783.01428223 0.79499924]	[4.82906372e+02 7.59931946e+02 7.52462983e-01]	[3.85373047e+02 7.93222473e+02 7.89323926e-01]	[3.74976593e+02 7.88114197e+02 7.85565734e-01]	[403.36270142 752.20025635 0.81155151]
[421.21554565 177.47703552 0.9344523 ]	[423.85894775 251.91905212 0.87900102]	[359.61154175 251.97270203 0.86251497]	[346.85757446 357.00753784 0.82399583]	[351.9354248 459.62573242 0.83704603]	[493.07241821 251.83729553 0.79799885]	[505.91601562 357.02059937 0.87088066]	[521.32281494 459.64837646 0.91092753]	[436.54370117 452.02560425 0.65346032]	[395.50582886 454.57247925 0.64999688]	[382.81564331 608.56420898 0.78410959]	[398.17703247 747.12335205 0.88227355]	[477.65963745 449.45635986 0.65214121]	[482.94265747 608.63214111 0.815525 ]	[493.04684448 749.68798828 0.80953556]	[408.45544434 167.19581604 0.83642763]	[436.60705566 164.73425293 0.87286681]	[393.07714844 154.57852173 0.73856604]	[457.14538574 154.56077576 0.88155192]	[498.15908813 788.16009521 0.84692675]	[513.59295654 783.03582764 0.7978307 ]	[4.82895111e+02 7.59934875e+02 7.56635070e-01]	[3.87873169e+02 7.93224365e+02 7.82427132e-01]	[375.00628662 788.12915039 0.79252756]	[403.36795044 752.25189209 0.8097862 ]
[421.22073364 175.01895142 0.94739711]	[423.84869385 251.91497803 0.87947404]	[359.60153198 251.96687317 0.86185944]	[344.35345459 357.01797485 0.83699107]	[349.3812561 459.60906982 0.82833409]	[493.0668335 251.84423828 0.79928726]	[505.92199707 357.05114746 0.87626237]	[521.31506348 459.68457031 0.91592383]	[436.55126953 449.50558472 0.65437734]	[395.51815796 452.05099487 0.65161049]	[382.82974243 608.4967041 0.78008151]	[398.17782593 747.12084961 0.88036162]	[477.66177368 446.95318604 0.65293139]	[482.94650269 608.58337402 0.81797463]	[493.04959106 749.67907715 0.80799627]	[408.40222168 162.1381073 0.83515936]	[436.63647461 162.10708618 0.87795854]	[393.04360962 154.55712891 0.76002574]	[457.12963867 154.50682068 0.88345134]	[498.18328857 788.18945312 0.8523683 ]	[513.62451172 785.48052979 0.80121058]	[4.82887299e+02 7.59919250e+02 7.59598255e-01]	[3.85397552e+02 7.93246155e+02 7.73693681e-01]	[3.74987579e+02 7.88145691e+02 7.85913706e-01]	[403.37698364 752.25543213 0.81182188]
[421.18032837 174.91946411 0.94992405]	[423.82513428 251.90623474 0.88175184]	[359.57437134 251.97457886 0.86141527]	[344.31622314 357.03424072 0.8415302 ]	[346.8210144 457.20941162 0.82406199]	[493.06100464 251.83595276 0.79844463]	[505.91229248 357.04724121 0.8734706 ]	[521.29620361 459.66534424 0.91165555]	[436.55786133 452.00515747 0.65811205]	[395.52050781 452.06918335 0.65706414]	[382.80603027 606.08099365 0.78403336]	[398.16891479 747.12713623 0.88490802]	[477.67105103 449.44985962 0.65741926]	[482.93725586 608.58197021 0.82192028]	[490.56793213 749.66455078 0.81017435]	[405.92486572 159.53466797 0.84603691]	[436.59515381 159.54844666 0.87823576]	[395.50152588 154.55636597 0.76652503]	[457.08239746 154.50395203 0.8841998 ]	[498.19485474 788.17150879 0.85365093]	[513.62097168 783.02716064 0.79709005]	[482.86691284 759.90002441 0.76503462]	[385.34191895 790.82025146 0.80010211]	[3.72540833e+02 7.88098633e+02 7.84249008e-01]	[403.37652588 752.2590332 0.82239211]
[421.18133545 174.86148071 0.9474771 ]	[423.80865479 251.91345215 0.88646185]	[357.21768188 254.35115051 0.86037225]	[344.26556396 357.0730896 0.84627581]	[344.27352905 457.2086792 0.83769763]	[490.57144165 251.84527588 0.79977906]	[505.90591431 357.05203247 0.87146169]	[521.29449463 459.66482544 0.90890515]	[436.54205322 452.02648926 0.65514839]	[395.49710083 454.56643677 0.65525311]	[382.78479004 606.06365967 0.78370738]	[398.1685791 747.16955566 0.88118541]	[477.65771484 449.4743042 0.65253264]	[485.36437988 608.58807373 0.8093586 ]	[493.06567383 749.69555664 0.8085109 ]	[405.91101074 157.06906128 0.85402471]	[436.59463501 157.03912354 0.88864452]	[393.07382202 156.96046448 0.78056306]	[457.08688354 154.4908905 0.89702338]	[498.21105957 788.17614746 0.84343791]	[513.65289307 783.03613281 0.78530467]	[4.82868134e+02 7.62420593e+02 7.60819018e-01]	[385.35794067 790.81011963 0.8214125 ]	[374.97705078 788.10235596 0.80764288]	[403.38708496 752.31695557 0.80672979]
[418.79867554 172.47319031 0.94745362]	[423.78411865 251.89987183 0.88683408]	[357.19274902 251.97076416 0.85782284]	[341.81677246 357.07727051 0.8565287 ]	[344.26470947 457.14004517 0.83549964]	[490.53549194 251.83274841 0.79974544]	[505.89620972 357.01583862 0.86622047]	[521.29388428 459.66165161 0.90689266]	[434.11407471 452.06362915 0.65436852]	[393.05514526 454.59951782 0.65636039]	[382.76431274 608.51300049 0.77678704]	[398.16827393 747.17102051 0.87957096]	[477.65927124 449.50897217 0.65269256]	[485.36898804 608.58117676 0.80845499]	[493.07232666 749.68969727 0.80889052]	[405.84658813 157.02261353 0.8645125 ]	[434.105896 156.98576355 0.87940538]	[393.07043457 156.97702026 0.77564877]	[454.60516357 154.50491333 0.89419848]	[498.20632935 788.17388916 0.84666729]	[513.65307617 783.03479004 0.78849155]	[4.82878296e+02 7.59949402e+02 7.59245992e-01]	[385.35940552 790.78393555 0.82714182]	[374.98150635 788.08074951 0.81047881]	[403.39428711 754.75341797 0.80319148]
[418.75238037 172.38435364 0.93694961]	[421.38745117 251.8928833 0.89178407]	[357.15246582 251.96757507 0.85618353]	[341.78903198 357.12255859 0.86949635]	[341.78677368 457.19763184 0.8567481 ]	[490.48321533 251.82539368 0.79990792]	[505.89343262 357.01824951 0.86257756]	[521.28936768 459.62631226 0.89898723]	[434.07357788 452.05432129 0.65117776]	[393.01895142 454.6036377 0.65504533]	[382.78216553 608.57745361 0.77724999]	[398.16943359 747.15887451 0.88191247]	[477.62695312 449.48641968 0.64926964]	[485.39788818 608.55603027 0.8119067 ]	[493.05969238 749.67779541 0.80951518]	[403.37469482 154.57629395 0.88490564]	[434.04425049 154.52568054 0.8829636 ]	[393.02603149 156.97843933 0.7612046 ]	[452.08425903 154.48901367 0.88407183]	[498.20785522 788.17047119 0.85004246]	[513.65649414 783.02532959 0.78781754]	[482.8678894 759.92993164 0.76172292]	[385.35546875 790.77246094 0.82880574]	[374.97940063 788.06738281 0.80895066]	[403.3921814 752.31066895 0.80648738]
[418.69296265 172.33033752 0.93412179]	[421.36526489 251.89796448 0.89770913]	[357.13134766 254.35569763 0.85685253]	[341.76721191 357.10424805 0.87408894]	[341.71969604 459.60665894 0.87426877]	[487.99838257 251.82278442 0.80328643]	[505.87103271 356.98269653 0.85547924]	[521.26574707 457.17370605 0.88350642]	[434.04464722 454.61273193 0.64954311]	[392.98709106 457.12564087 0.65394807]	[382.79071045 608.60723877 0.78280437]	[398.16583252 747.17224121 0.88206935]	[477.60635376 452.05163574 0.64182502]	[485.39291382 608.62738037 0.80605078]	[493.05957031 749.70581055 0.80740172]	[403.30395508 154.52096558 0.91145051]	[431.53787231 154.48275757 0.8832404 ]	[392.96566772 156.96551514 0.72998518]	[452.01104736 154.50289917 0.87670386]	[498.2258606 788.19195557 0.8425926 ]	[5.16142944e+02 7.85469055e+02 7.84002542e-01]	[482.86148071 762.43847656 0.76419896]	[385.30386353 790.76104736 0.83498996]	[372.53616333 788.05206299 0.8025893 ]	[403.3918457 754.75756836 0.80947298]
[418.63619995 172.29377747 0.92543519]	[421.33181763 251.88902283 0.90396541]	[357.10369873 254.35321045 0.85939288]	[341.74688721 357.12014771 0.88248587]	[341.6713562 457.20639038 0.87950641]	[487.97607422 249.39961243 0.80434179]	[503.50314331 354.55300903 0.85164499]	[521.24499512 457.09063721 0.86637986]	[431.48464966 454.60040283 0.64806938]	[390.43954468 457.10794067 0.64994228]	[382.73446655 608.58709717 0.78963178]	[398.1625061 747.15686035 0.88695353]	[475.06808472 452.03192139 0.62969357]	[482.96676636 608.55194092 0.82248777]	[493.04974365 749.68719482 0.80582207]	[400.86755371 154.49674988 0.92638189]	[428.99310303 154.43981934 0.88259149]	[390.4206543 154.55935669 0.71611047]	[449.51739502 154.47988892 0.88549644]	[498.2303772 788.22637939 0.84257483]	[516.15759277 785.49310303 0.78884643]	[482.86236572 759.93634033 0.76202476]	[382.82241821 790.72155762 0.85557705]	[372.50967407 788.00891113 0.80137467]	[405.8203125 754.74584961 0.82017899]
[418.61663818 172.25764465 0.91829115]	[421.30822754 251.88124084 0.9062646 ]	[357.08364868 254.35549927 0.8578347 ]	[341.71856689 357.14865112 0.88571697]	[339.29019165 457.17672729 0.87666142]	[487.94717407 249.37280273 0.8047502 ]	[503.47109985 354.52410889 0.84992969]	[521.20422363 457.10586548 0.86180115]	[428.95736694 457.1206665 0.64619428]	[387.9017334 457.16217041 0.65188807]	[380.32876587 608.56591797 0.79838336]	[398.15890503 747.14697266 0.88782948]	[470.04864502 454.57769775 0.6286931 ]	[482.90081787 608.5670166 0.83127719]	[493.04257202 749.66656494 0.80383462]	[400.84506226 154.47827148 0.93382347]	[428.95571899 154.41969299 0.8838563 ]	[387.89425659 154.53848267 0.74735951]	[449.45776367 154.47952271 0.88829875]	[498.25045776 788.20031738 0.84620255]	[516.1697998 783.03521729 0.79083937]	[482.85943604 759.90881348 0.76078868]	[382.84359741 790.71209717 0.84845561]	[372.52905273 788.00195312 0.79680079]	[403.40023804 752.29907227 0.82402813]
[418.58480835 169.83210754 0.90700072]	[421.27416992 251.87799072 0.90996236]	[357.03933716 254.36605835 0.8570748 ]	[341.69476318 357.14678955 0.89081234]	[339.25927734 457.20507812 0.88886178]	[485.47894287 249.37696838 0.8092612 ]	[503.43997192 354.57763672 0.86117721]	[518.75964355 454.58660889 0.8424859 ]	[426.44747925 457.10778809 0.65231133]	[385.38183594 457.17089844 0.65441167]	[380.28158569 608.58612061 0.80008811]	[398.15255737 747.16534424 0.88324094]	[469.98474121 454.56677246 0.63644403]	[482.88546753 608.59197998 0.83002782]	[493.03878784 749.65759277 0.80646986]	[400.81732178 154.42671204 0.94972503]	[426.44491577 154.36630249 0.88966471]	[385.38348389 154.53309631 0.7839064 ]	[446.93881226 154.47505188 0.89592433]	[498.24755859 788.19012451 0.8499617 ]	[516.15716553 783.03009033 0.79274541]	[482.86123657 759.88555908 0.75999236]	[385.30804443 790.73760986 0.84102726]	[374.97494507 788.04248047 0.80440211]	[405.83258057 754.74591064 0.81194472]
[418.55673218 169.78167725 0.89814293]	[421.2600708 251.87615967 0.90924704]	[357.01678467 254.38867188 0.85667098]	[341.68847656 357.15377808 0.89271605]	[339.25701904 457.20523071 0.88858491]	[485.46743774 249.34486389 0.80774379]	[503.42596436 354.51901245 0.86070591]	[518.74511719 452.03875732 0.84091443]	[428.90667725 454.60760498 0.65028232]	[387.85809326 457.14001465 0.6521166 ]	[380.27383423 606.0357666 0.79454011]	[398.13201904 749.56390381 0.87482893]	[469.97244263 452.04632568 0.63707215]	[482.86453247 608.61651611 0.82622385]	[493.04071045 749.65203857 0.80382639]	[400.77218628 154.38467407 0.9603796 ]	[426.40499878 151.97865295 0.89570439]	[385.29696655 154.5209198 0.78876895]	[446.90100098 154.4417572 0.90056741]	[498.22872925 788.18237305 0.84089887]	[516.15710449 783.03314209 0.78665215]	[4.82870483e+02 7.59892273e+02 7.54506052e-01]	[382.87130737 790.76513672 0.83270222]	[372.53674316 788.07476807 0.79967248]	[403.39013672 754.80895996 0.80556905]
[418.55862427 169.78027344 0.89782655]	[421.25469971 251.871521 0.90959215]	[357.01113892 254.38227844 0.85499388]	[341.68582153 357.15274048 0.89365244]	[339.24731445 457.20730591 0.89115858]	[485.46472168 249.33885193 0.80788928]	[503.41793823 354.49038696 0.8589958 ]	[518.74377441 452.03747559 0.84109771]	[428.90567017 454.62020874 0.65025997]	[385.40127563 457.15438843 0.65288997]	[380.27435303 606.02856445 0.79427254]	[398.13342285 749.56207275 0.87458569]	[469.97741699 452.05700684 0.63705248]	[482.87036133 608.56713867 0.82878989]	[493.04516602 749.65557861 0.80328137]	[400.76956177 154.38356018 0.96145433]	[426.40884399 151.97674561 0.8953774 ]	[382.87200928 154.53329468 0.80088162]	[446.90182495 154.44389343 0.90017486]	[498.23632812 788.17767334 0.83965802]	[516.16363525 783.0322876 0.78654754]	[4.82862244e+02 7.59908325e+02 7.58969009e-01]	[385.30395508 790.7598877 0.83131045]	[372.54141235 788.07397461 0.79947817]	[403.39025879 754.80804443 0.80486834]
[416.16870117 169.72463989 0.88468689]	[421.22894287 251.86653137 0.90986896]	[356.98187256 254.39848328 0.85246134]	[341.68954468 357.14248657 0.89201212]	[339.23648071 459.59658813 0.89424264]	[485.43664551 249.30651855 0.80882686]	[503.40707397 354.46847534 0.85887325]	[518.68786621 451.99099731 0.82961607]	[426.44119263 457.10848999 0.6492964 ]	[385.37792969 457.1836853 0.65297467]	[380.29547119 608.52349854 0.79537696]	[398.12033081 749.60131836 0.86748952]	[469.97058105 452.07434082 0.63416123]	[482.81552124 611.11730957 0.82511157]	[490.56454468 749.66778564 0.80477911]	[400.73208618 154.33622742 0.971003 ]	[426.38803101 151.9160614 0.8993063 ]	[382.80487061 154.53405762 0.84841096]	[446.86724854 154.45996094 0.9045158 ]	[498.21237183 788.17932129 0.834795 ]	[5.16144897e+02 7.85468933e+02 7.80061364e-01]	[4.82865540e+02 7.59918213e+02 7.55072951e-01]	[385.3427124 790.77728271 0.81497788]	[0. 0. 0.]	[403.35702515 757.31707764 0.80178142]
[truncated: 147 more rows]
