# Supplementary material for: Evaluation of functional tests performance using a camera-based and machine learning approach
Source: PLoS One. 2023 Nov 3;18(11):e0288279. doi: 10.1371/journal.pone.0288279 (PMC10624324; doi:10.1371/journal.pone.0288279)
Supplement: S1 Data — This dataset includes all the extracted keypoints of movements and the associated features and statistics, which were used for the analyses presented in the main manuscript. (ZIP) [file pone.0288279.s001.zip › PLOS_data_28032023/original_movement_data/CSV/000017_PNJN_P_crop.csv]

[544.3069458 264.7963562 0.8908509]	[541.73455811 339.28143311 0.92673177]	[475.13546753 341.76763916 0.81878942]	[457.21078491 446.87463379 0.85893744]	[457.16885376 547.01422119 0.85679799]	[605.88739014 339.09335327 0.88792378]	[626.42565918 444.34671021 0.89579183]	[631.64819336 541.85266113 0.88733155]	[544.30895996 546.94567871 0.75436014]	[500.7522583 549.54858398 0.70878094]	[490.52261353 708.52612305 0.77855355]	[4.77698975e+02 8.59967834e+02 8.32041323e-01]	[585.51257324 544.38806152 0.74271822]	[608.51293945 703.43640137 0.82009339]	[6.44384644e+02 8.67651367e+02 8.32391262e-01]	[526.50708008 254.43301392 0.90974385]	[557.27191162 254.37309265 0.88884246]	[503.41210938 254.58987427 0.97204614]	[570.04980469 254.50978088 0.82460201]	[6.46981689e+02 9.06142944e+02 7.75781691e-01]	[6.65007324e+02 8.93442932e+02 8.09887528e-01]	[6.39361267e+02 8.75410339e+02 6.61536098e-01]	[4.80305115e+02 8.95847778e+02 8.16667676e-01]	[4.62280518e+02 8.93252075e+02 8.16018283e-01]	[4.77710236e+02 8.70313354e+02 7.68844783e-01]
[544.36816406 264.80215454 0.88778806]	[541.78955078 339.28448486 0.93713653]	[477.61065674 341.75656128 0.82716823]	[457.2175293 446.91052246 0.85775751]	[459.58474731 547.02886963 0.86903828]	[605.95684814 339.1156311 0.88977373]	[626.46710205 441.9201355 0.9022215 ]	[634.16680908 541.82220459 0.87724173]	[544.32678223 546.97375488 0.75218606]	[500.77716064 549.57037354 0.71219963]	[490.51489258 708.51611328 0.7751801 ]	[4.77699829e+02 8.59960632e+02 8.31319392e-01]	[585.51928711 544.41882324 0.7434727 ]	[608.5411377 703.48010254 0.81972075]	[6.44386169e+02 8.67673035e+02 8.36378872e-01]	[529.00177002 254.43356323 0.90140593]	[559.75561523 254.38806152 0.90110147]	[503.453125 254.6091156 0.97464067]	[570.10180664 254.55950928 0.82467097]	[6.46989685e+02 9.06147583e+02 7.75043070e-01]	[6.65012695e+02 8.93447632e+02 8.08888197e-01]	[6.39358154e+02 8.75436401e+02 6.60848022e-01]	[4.80303406e+02 8.95851318e+02 8.15530777e-01]	[4.62277039e+02 8.93253174e+02 8.15147817e-01]	[4.77709747e+02 8.70309753e+02 7.67165661e-01]
[544.50994873 264.78683472 0.86491227]	[541.88690186 339.27481079 0.94600332]	[477.67272949 341.73623657 0.83913314]	[459.62145996 449.44085693 0.86734658]	[459.63848877 547.00646973 0.89013129]	[606.06634521 339.13925171 0.88547558]	[626.52648926 441.91049194 0.90449363]	[639.27984619 541.8848877 0.87478596]	[544.38537598 544.41400146 0.75861287]	[500.82546997 546.99572754 0.7195937 ]	[490.53967285 708.68115234 0.76459831]	[4.77701935e+02 8.59994019e+02 8.32698286e-01]	[585.5602417 541.88000488 0.74139637]	[608.55487061 703.42779541 0.81840539]	[6.44385315e+02 8.67678162e+02 8.37730289e-01]	[534.11376953 254.41067505 0.89137298]	[562.26416016 254.36314392 0.92745423]	[505.9777832 254.6061554 0.94070292]	[577.72460938 254.46398926 0.81158412]	[6.46988647e+02 9.06145996e+02 7.75678158e-01]	[6.65010620e+02 8.93446838e+02 8.09336185e-01]	[6.39354126e+02 8.75445129e+02 6.62834466e-01]	[4.80316193e+02 8.95866760e+02 8.13014269e-01]	[4.62286224e+02 8.93272522e+02 8.11771274e-01]	[4.77700134e+02 8.70332642e+02 7.67801523e-01]
[546.93951416 264.77679443 0.85163021]	[541.92871094 339.2749939 0.94802856]	[477.73226929 341.7270813 0.84491217]	[459.63546753 446.96054077 0.86979747]	[459.66702271 546.96276855 0.90259528]	[606.11499023 339.15289307 0.88092846]	[626.54418945 444.30874634 0.89789277]	[639.27532959 541.8994751 0.87469512]	[544.3717041 544.47973633 0.76002258]	[500.8145752 549.51324463 0.72231251]	[490.55456543 708.61499023 0.77107799]	[4.77710571e+02 8.59998291e+02 8.32008958e-01]	[585.57043457 544.33032227 0.74186575]	[608.59222412 703.4597168 0.81716049]	[6.44387024e+02 8.67686462e+02 8.39530349e-01]	[536.65472412 254.40548706 0.89903331]	[562.33398438 254.37225342 0.9433347 ]	[508.45654297 254.61932373 0.92915201]	[580.21014404 254.49580383 0.81426984]	[6.46986328e+02 9.06147766e+02 7.76909530e-01]	[6.65007629e+02 8.93449829e+02 8.09396923e-01]	[6.39361633e+02 8.75451782e+02 6.62705600e-01]	[4.80311554e+02 8.95872131e+02 8.09909821e-01]	[4.62283539e+02 8.93277039e+02 8.09185207e-01]	[4.77715576e+02 8.72695679e+02 7.62865543e-01]
[546.99517822 264.78182983 0.84464133]	[541.95501709 339.25299072 0.94794858]	[480.14239502 341.69039917 0.85267723]	[459.66748047 446.97473145 0.86683369]	[459.68707275 546.91772461 0.90460771]	[608.50378418 339.14465332 0.88060546]	[626.53875732 444.34524536 0.89582962]	[639.36712646 541.93902588 0.87589538]	[544.39978027 544.48913574 0.75320721]	[500.8416748 549.54412842 0.71889055]	[493.08929443 708.50842285 0.78880572]	[4.77703522e+02 8.59987976e+02 8.31275642e-01]	[587.9901123 544.33654785 0.73002118]	[608.64483643 705.90887451 0.81442231]	[6.44384827e+02 8.67695068e+02 8.41369569e-01]	[536.70202637 254.39640808 0.90251094]	[562.38562012 254.37406921 0.95251763]	[508.50228882 254.60014343 0.92528582]	[580.27313232 254.49784851 0.83186305]	[6.46993103e+02 9.06148193e+02 7.77297497e-01]	[6.65008057e+02 8.93446655e+02 8.09299827e-01]	[6.39352173e+02 8.75455933e+02 6.62725866e-01]	[4.80304291e+02 8.95877869e+02 8.08818519e-01]	[4.62277802e+02 8.93278381e+02 8.09038758e-01]	[4.77704376e+02 8.70331726e+02 7.61269748e-01]
[547.05865479 264.7946167 0.83809817]	[544.31390381 339.24700928 0.94876379]	[480.15090942 341.68069458 0.85645348]	[459.69915771 446.94750977 0.86905867]	[459.72506714 546.92980957 0.90115821]	[608.55487061 339.15267944 0.87795496]	[626.56921387 444.39932251 0.88059181]	[641.80700684 544.35107422 0.87784129]	[544.43499756 546.96435547 0.74432933]	[500.88833618 552.08880615 0.7175163 ]	[495.59158325 706.08569336 0.79520494]	[4.77707336e+02 8.59994263e+02 8.31126213e-01]	[588.00817871 544.37506104 0.72285491]	[611.09191895 705.93011475 0.81439072]	[6.44386230e+02 8.70106384e+02 8.42992306e-01]	[539.16931152 254.38276672 0.90580273]	[562.44311523 254.38034058 0.95997739]	[511.03079224 254.60522461 0.92060161]	[580.36328125 254.49754333 0.86347282]	[6.47009644e+02 9.06166443e+02 7.77194977e-01]	[6.65021423e+02 8.93457031e+02 8.05213332e-01]	[6.39331970e+02 8.77899292e+02 6.62217021e-01]	[4.80306549e+02 8.95884277e+02 8.06464791e-01]	[4.62278778e+02 8.93283325e+02 8.06773722e-01]	[4.77702271e+02 8.72695618e+02 7.58336186e-01]
[549.50036621 264.77334595 0.83631521]	[544.34039307 339.23922729 0.94848233]	[480.1736145 341.68121338 0.85879809]	[459.74121094 446.9588623 0.8656534 ]	[459.80477905 546.93280029 0.8996653 ]	[608.58441162 339.14263916 0.87638849]	[626.58447266 444.38241577 0.88138884]	[641.82666016 544.36315918 0.88114828]	[544.48370361 546.93041992 0.74590153]	[503.27243042 549.58404541 0.71930462]	[495.67807007 705.97174072 0.80563295]	[4.77702637e+02 8.59996094e+02 8.29653919e-01]	[588.04302979 544.33856201 0.7234835 ]	[611.09802246 703.50201416 0.80968851]	[6.44388184e+02 8.70116211e+02 8.43688846e-01]	[539.20294189 254.35183716 0.90545583]	[562.47705078 254.36360168 0.95904493]	[511.09680176 254.56246948 0.91721857]	[582.7590332 254.48960876 0.86138505]	[6.47002808e+02 9.06166382e+02 7.75508940e-01]	[6.65016602e+02 8.95836365e+02 8.04382086e-01]	[6.39339294e+02 8.77912415e+02 6.60452008e-01]	[4.80314545e+02 8.95896423e+02 8.02889109e-01]	[4.62282593e+02 8.93294495e+02 8.05524290e-01]	[4.77681458e+02 8.72696838e+02 7.56143630e-01]
[549.48760986 264.74380493 0.83870333]	[544.36749268 339.24127197 0.94739121]	[480.19650269 341.67724609 0.86357051]	[459.75775146 446.9211731 0.87185526]	[459.84658813 546.94281006 0.89654118]	[608.61505127 339.14770508 0.87157494]	[626.57305908 444.37243652 0.8859219 ]	[641.85650635 544.33312988 0.88608211]	[544.50762939 544.47393799 0.74854398]	[503.29934692 549.56066895 0.71830142]	[498.14401245 705.96038818 0.82180882]	[4.77707733e+02 8.59998413e+02 8.29167545e-01]	[588.06268311 541.90289307 0.72234541]	[611.13775635 705.9050293 0.80338818]	[6.44382874e+02 8.70109314e+02 8.42813611e-01]	[539.20812988 251.97721863 0.89973938]	[562.47680664 254.34269714 0.95473921]	[513.61175537 254.55996704 0.9170087 ]	[582.7923584 254.47663879 0.89935887]	[6.46997253e+02 9.06165405e+02 7.76160002e-01]	[6.65008301e+02 8.95835876e+02 8.04724038e-01]	[6.39333191e+02 8.77897705e+02 6.60923243e-01]	[4.80320953e+02 8.95904053e+02 8.01311135e-01]	[4.62287201e+02 8.93302246e+02 8.03717911e-01]	[4.77685150e+02 8.72702026e+02 7.55603969e-01]
[547.07403564 262.24658203 0.84379888]	[544.40679932 339.21987915 0.94786155]	[480.21798706 339.27832031 0.86992538]	[459.78903198 444.40750122 0.89012742]	[462.21905518 544.50402832 0.90930516]	[608.64160156 339.12918091 0.86954063]	[626.58520508 444.31768799 0.8831479 ]	[641.84960938 544.31567383 0.88235807]	[544.52880859 544.44641113 0.7442584 ]	[503.32318115 549.53485107 0.71695495]	[498.13903809 706.01617432 0.81660879]	[4.77707001e+02 8.59991577e+02 8.29304218e-01]	[588.07409668 541.87261963 0.72204942]	[613.6305542 705.94793701 0.80134344]	[6.44383789e+02 8.70111694e+02 8.44548285e-01]	[539.22637939 251.94264221 0.89945257]	[562.47784424 251.9619751 0.94855845]	[513.65289307 254.52807617 0.91952097]	[582.80511475 254.45509338 0.90782571]	[6.46998962e+02 9.06158203e+02 7.80714571e-01]	[6.65013123e+02 8.93455566e+02 8.08794081e-01]	[6.39325317e+02 8.77897400e+02 6.61831856e-01]	[4.80311279e+02 8.95892517e+02 8.01156044e-01]	[4.62276001e+02 8.93291382e+02 8.02788675e-01]	[4.77695007e+02 8.72704163e+02 7.54794300e-01]
[549.49859619 262.22949219 0.84581655]	[544.4185791 339.22012329 0.94615442]	[480.22988892 339.26184082 0.87520999]	[459.78707886 444.35531616 0.89249164]	[462.2265625 544.40289307 0.9310503 ]	[611.08630371 339.14001465 0.86670959]	[626.58624268 441.8885498 0.89096755]	[641.90557861 544.29052734 0.89862531]	[544.5234375 544.41955566 0.75027341]	[503.31829834 547.02716064 0.7208035 ]	[498.17056274 706.05279541 0.82043535]	[4.77708527e+02 8.59990051e+02 8.29402864e-01]	[588.08215332 541.87335205 0.72018826]	[613.66558838 705.95605469 0.79989421]	[6.44383423e+02 8.70106873e+02 8.43301356e-01]	[539.24383545 251.92623901 0.90007943]	[564.81066895 251.94935608 0.94690156]	[516.15222168 254.50801086 0.92383605]	[582.81555176 254.44963074 0.90720081]	[6.47001282e+02 9.06154053e+02 7.82133400e-01]	[6.65012756e+02 8.93449463e+02 8.11933517e-01]	[6.39325195e+02 8.75460815e+02 6.61636651e-01]	[4.80316772e+02 8.95890198e+02 7.99344063e-01]	[4.62282776e+02 8.93289673e+02 8.00027609e-01]	[4.77694153e+02 8.72703918e+02 7.54156232e-01]
[549.52313232 262.2414856 0.84325743]	[544.43121338 339.23165894 0.94442463]	[480.23095703 339.27859497 0.87287486]	[459.78952026 444.42840576 0.89049387]	[462.26187134 541.93493652 0.94249594]	[611.11022949 339.14425659 0.86505765]	[626.58325195 441.83605957 0.89390475]	[644.35461426 544.3404541 0.91410738]	[544.52880859 544.40185547 0.75520146]	[503.32192993 547.01086426 0.72727424]	[498.16897583 706.1026001 0.81712323]	[4.77711151e+02 8.60002014e+02 8.28904033e-01]	[588.09973145 541.85491943 0.71959448]	[613.67352295 705.93933105 0.79272527]	[6.44382935e+02 8.70112488e+02 8.43568087e-01]	[539.25445557 251.91783142 0.89947897]	[564.83416748 251.94372559 0.94588566]	[516.171875 254.50604248 0.92512226]	[582.8293457 254.44590759 0.90857375]	[6.46999878e+02 9.06151550e+02 7.83470631e-01]	[6.65010132e+02 8.93448425e+02 8.12708497e-01]	[6.39322327e+02 8.75460510e+02 6.61053181e-01]	[4.80320099e+02 8.95902588e+02 7.97066450e-01]	[4.62282745e+02 8.93300720e+02 7.98824191e-01]	[4.77695251e+02 8.72714233e+02 7.54440010e-01]
[549.52416992 262.25354004 0.84258664]	[544.44482422 339.23236084 0.94164485]	[480.24743652 339.27700806 0.8746317 ]	[459.77740479 444.40841675 0.89753777]	[462.31542969 544.30230713 0.93798494]	[611.12652588 339.14758301 0.86311221]	[626.60516357 441.79370117 0.8970958 ]	[644.38458252 541.86584473 0.92564112]	[544.51141357 544.37164307 0.76896477]	[503.3197937 546.98260498 0.73852062]	[498.18804932 706.11260986 0.81722492]	[4.77714630e+02 8.60005859e+02 8.30103219e-01]	[588.06671143 541.83398438 0.73184013]	[613.66644287 705.92974854 0.79159999]	[6.44385559e+02 8.70114563e+02 8.44270825e-01]	[539.26239014 251.93017578 0.90185606]	[564.83410645 251.96504211 0.94916558]	[516.18017578 254.51966858 0.92409736]	[582.82800293 254.45741272 0.9140591 ]	[6.46993591e+02 9.06150330e+02 7.82716632e-01]	[6.65003601e+02 8.93453735e+02 8.10108960e-01]	[6.39326050e+02 8.77889343e+02 6.62955344e-01]	[4.80312531e+02 8.95905884e+02 7.99032569e-01]	[4.62278198e+02 8.93300293e+02 8.01943481e-01]	[4.77699402e+02 8.72715027e+02 7.54880428e-01]
[549.55700684 264.74121094 0.83761483]	[544.45281982 339.2350769 0.94067526]	[480.25741577 339.27401733 0.87766731]	[459.77392578 444.37768555 0.90586144]	[462.35238647 541.93359375 0.93068147]	[611.13586426 339.1463623 0.86225617]	[626.61035156 441.77346802 0.89376324]	[644.47320557 541.8112793 0.93559599]	[544.51812744 544.37011719 0.7597273 ]	[503.3237915 546.98150635 0.7315166 ]	[498.20480347 706.10534668 0.82556307]	[4.77712830e+02 8.59997009e+02 8.31198990e-01]	[588.07897949 541.83111572 0.72287357]	[613.66912842 705.93170166 0.79483068]	[6.44384949e+02 8.70134338e+02 8.50162685e-01]	[539.27374268 251.96846008 0.9071697 ]	[564.85986328 254.34936523 0.95832944]	[516.17456055 254.54934692 0.92633092]	[582.84655762 254.49310303 0.91510856]	[6.46987122e+02 9.06149414e+02 7.86892891e-01]	[6.64997192e+02 8.93457031e+02 8.12884808e-01]	[6.39333801e+02 8.77904480e+02 6.64280951e-01]	[4.80300201e+02 8.95894775e+02 8.01716089e-01]	[4.62271698e+02 8.93288635e+02 8.05245578e-01]	[4.77696472e+02 8.72706360e+02 7.54791737e-01]
[549.53424072 267.28146362 0.83464593]	[544.4609375 339.24588013 0.93675077]	[480.25588989 339.29370117 0.87326086]	[459.75411987 444.41525269 0.90217739]	[462.37838745 541.85931396 0.93170559]	[611.15246582 339.15106201 0.8590346 ]	[626.65307617 441.76052856 0.8945812 ]	[644.54931641 541.73205566 0.92013651]	[544.49780273 544.37841797 0.76268452]	[503.29223633 546.9552002 0.73569196]	[498.21682739 706.05743408 0.82801652]	[4.77716949e+02 8.60004761e+02 8.32236171e-01]	[588.07165527 541.84381104 0.72537422]	[613.66809082 705.95391846 0.79453409]	[6.44388184e+02 8.70133118e+02 8.51343632e-01]	[539.24493408 254.37385559 0.90941906]	[564.84643555 254.39616394 0.96460754]	[516.1473999 254.55818176 0.91833186]	[582.8482666 254.47441101 0.90696871]	[6.46984680e+02 9.06150452e+02 7.89989412e-01]	[6.64993225e+02 8.93457031e+02 8.16719055e-01]	[6.39343689e+02 8.77895142e+02 6.66175663e-01]	[4.80305695e+02 8.95904602e+02 8.01329195e-01]	[4.62275818e+02 8.93296997e+02 8.05750310e-01]	[4.77694305e+02 8.72712769e+02 7.58157730e-01]
[549.51751709 269.82202148 0.84085596]	[544.47546387 339.23657227 0.93559515]	[480.28256226 339.28466797 0.87584025]	[459.75848389 444.40750122 0.90201068]	[462.38882446 541.7522583 0.92083311]	[611.15924072 339.14627075 0.85709506]	[629.04400635 439.29995728 0.8905282 ]	[646.95269775 539.21539307 0.89845222]	[544.53582764 544.40551758 0.75126892]	[503.34378052 546.97186279 0.73200047]	[498.25476074 705.96746826 0.83023745]	[4.77718231e+02 8.59981323e+02 8.32795739e-01]	[588.09863281 541.8828125 0.72221947]	[613.66308594 705.95892334 0.79387832]	[6.44388062e+02 8.70125732e+02 8.49143028e-01]	[539.21130371 254.44810486 0.91510987]	[564.83154297 254.46070862 0.97190237]	[513.65356445 254.61177063 0.91263688]	[582.81707764 254.51449585 0.89631629]	[6.46980591e+02 9.06148987e+02 7.91750610e-01]	[6.64989624e+02 8.93454224e+02 8.16270351e-01]	[6.39351807e+02 8.77887024e+02 6.65315866e-01]	[4.80303223e+02 8.95893677e+02 8.01270783e-01]	[4.62276276e+02 8.93283630e+02 8.05413067e-01]	[4.77697845e+02 8.72697510e+02 7.55272269e-01]
[549.50701904 269.88656616 0.84752375]	[544.47186279 339.24713135 0.93452793]	[480.27444458 341.67971802 0.87142211]	[459.77075195 444.38687134 0.90497231]	[462.36941528 541.72814941 0.91423118]	[611.14709473 339.14691162 0.85844111]	[629.12896729 439.28277588 0.89119595]	[647.15350342 539.26696777 0.90136182]	[544.54040527 544.42352295 0.75407463]	[503.33190918 546.99285889 0.7333889 ]	[498.24780273 705.98071289 0.82600546]	[4.77716553e+02 8.59992798e+02 8.31087589e-01]	[590.56079102 541.90124512 0.72152233]	[613.6786499 705.95306396 0.78958839]	[6.44384216e+02 8.70118042e+02 8.47452402e-01]	[539.20343018 254.47859192 0.91422355]	[564.82800293 254.4853363 0.97301114]	[513.64306641 254.61904907 0.91079652]	[582.8447876 254.50244141 0.89578831]	[6.46979675e+02 9.06145630e+02 7.89196312e-01]	[6.64988586e+02 8.93450378e+02 8.16882670e-01]	[6.39346130e+02 8.75454712e+02 6.68059289e-01]	[4.80301941e+02 8.95898682e+02 7.99752653e-01]	[4.62273926e+02 8.93287720e+02 8.03733945e-01]	[4.77695435e+02 8.72704529e+02 7.53008008e-01]
[547.0513916 269.85543823 0.84892488]	[544.4664917 339.26269531 0.93500221]	[480.2689209 341.70877075 0.8691572 ]	[459.76449585 444.34683228 0.90869832]	[462.29760742 539.20831299 0.88873839]	[611.14605713 339.16433716 0.85770577]	[634.18341064 441.66769409 0.87304646]	[649.58831787 539.22296143 0.87408459]	[544.54577637 544.48010254 0.75293571]	[503.30499268 549.49621582 0.72698748]	[498.24664307 706.00933838 0.82771373]	[4.77718689e+02 8.59996948e+02 8.33892941e-01]	[590.6159668 544.34356689 0.72058183]	[613.7064209 705.99969482 0.79662931]	[6.44386230e+02 8.70120239e+02 8.48493755e-01]	[539.17852783 254.46070862 0.91116256]	[562.47521973 254.47438049 0.969805 ]	[513.64416504 256.92953491 0.91313672]	[582.83752441 254.47718811 0.91371816]	[6.46984741e+02 9.06148499e+02 7.90685177e-01]	[6.64994019e+02 8.93449707e+02 8.18297863e-01]	[6.39349060e+02 8.75458069e+02 6.67890251e-01]	[4.80311127e+02 8.95906433e+02 8.01323473e-01]	[4.62280670e+02 8.93295776e+02 8.06292474e-01]	[4.77698029e+02 8.72704956e+02 7.59885430e-01]
[547.03137207 267.35266113 0.84503621]	[544.47076416 339.26416016 0.93403858]	[480.27758789 341.73312378 0.8641631 ]	[459.7605896 444.3142395 0.91619384]	[462.29138184 539.23486328 0.89547944]	[611.13397217 339.15917969 0.85941857]	[639.33416748 441.72375488 0.87671304]	[649.68035889 536.72167969 0.84186345]	[546.96826172 544.48284912 0.74557436]	[503.35702515 547.03216553 0.7245605 ]	[498.24429321 705.98382568 0.8159312 ]	[4.77717285e+02 8.60010071e+02 8.32671940e-01]	[593.13928223 544.37261963 0.7172991 ]	[616.20239258 706.07128906 0.80227488]	[6.44379150e+02 8.70129395e+02 8.51251602e-01]	[539.17944336 254.4302063 0.91007864]	[562.45214844 254.44273376 0.96834761]	[513.6373291 254.6091156 0.91325796]	[582.828125 254.47018433 0.92039186]	[6.46988892e+02 9.06147644e+02 7.87163556e-01]	[6.64995239e+02 8.93449524e+02 8.17527413e-01]	[6.39324280e+02 8.77887756e+02 6.66002691e-01]	[4.80298370e+02 8.95914246e+02 8.02173972e-01]	[4.62272247e+02 8.93299500e+02 8.06030333e-01]	[4.77698486e+02 8.72712219e+02 7.59328187e-01]
[547.00732422 267.27416992 0.84547782]	[544.47381592 339.26702881 0.93236154]	[480.28146362 341.73269653 0.86413974]	[459.78637695 441.88949585 0.92696917]	[462.21704102 536.72070312 0.88793582]	[611.13555908 339.15698242 0.8599813 ]	[639.36230469 439.27456665 0.87999618]	[652.1583252 528.99914551 0.82448965]	[546.97137451 544.46533203 0.74323106]	[503.40283203 549.50384521 0.71967256]	[498.19622803 705.98236084 0.79678053]	[4.77717133e+02 8.60001221e+02 8.31568122e-01]	[590.58233643 544.33117676 0.72354853]	[616.1854248 706.03857422 0.79680526]	[6.44375793e+02 8.70106995e+02 8.45437706e-01]	[536.7387085 254.4044342 0.9012596]	[562.42602539 254.4016571 0.95958138]	[513.63903809 254.60821533 0.91208279]	[582.83862305 254.45503235 0.94255662]	[6.46992371e+02 9.06144775e+02 7.86388814e-01]	[6.64999939e+02 8.93442261e+02 8.16295087e-01]	[6.39315430e+02 8.75442688e+02 6.69123173e-01]	[4.80298218e+02 8.95904846e+02 8.01879466e-01]	[4.62272369e+02 8.93291077e+02 8.04852128e-01]	[4.77704102e+02 8.72705627e+02 7.55540311e-01]
[546.99993896 267.2734375 0.84737861]	[544.47894287 339.26831055 0.93250847]	[480.28234863 341.73077393 0.86438537]	[459.76074219 441.89086914 0.93195897]	[459.80654907 531.54693604 0.87954563]	[611.14941406 339.15710449 0.85933661]	[641.79101562 439.1986084 0.87918764]	[652.15942383 523.83203125 0.86550677]	[546.95599365 544.35943604 0.75063312]	[503.38400269 546.93035889 0.73826414]	[498.24438477 703.41473389 0.79121232]	[4.77716675e+02 8.59976013e+02 8.32406223e-01]	[590.5625 541.83734131 0.72787404]	[616.21160889 706.04168701 0.7923125 ]	[6.44377197e+02 8.70114014e+02 8.46241534e-01]	[536.72827148 254.402771 0.90237033]	[562.42578125 254.40336609 0.96191704]	[513.63110352 256.93383789 0.91243649]	[582.84155273 254.45361328 0.94499362]	[6.46996460e+02 9.06148132e+02 7.85337806e-01]	[6.65001831e+02 8.93446655e+02 8.16435933e-01]	[6.39313538e+02 8.75452942e+02 6.66270792e-01]	[4.80301544e+02 8.95908081e+02 7.99891651e-01]	[4.62273865e+02 8.93292480e+02 8.04571450e-01]	[4.77701385e+02 8.70333069e+02 7.53332973e-01]
[546.97094727 267.27111816 0.85027599]	[544.48925781 339.26321411 0.93187428]	[480.28662109 341.72540283 0.86507529]	[459.73388672 441.87954712 0.92998111]	[459.71203613 529.02166748 0.88283193]	[611.16949463 339.15011597 0.85743445]	[639.35803223 439.17492676 0.87360364]	[652.11358643 521.3692627 0.88438737]	[546.91784668 544.34338379 0.75339013]	[503.34558105 544.46185303 0.74928826]	[498.23880005 703.41748047 0.79195195]	[4.77722260e+02 8.59956299e+02 8.32961082e-01]	[588.11303711 541.83050537 0.73207861]	[616.22381592 706.07989502 0.79408348]	[6.44371521e+02 8.67700012e+02 8.41916800e-01]	[536.70306396 254.39959717 0.9001857 ]	[562.40301514 254.39537048 0.95916259]	[513.60687256 254.62026978 0.91162986]	[582.84942627 254.44468689 0.94576013]	[6.46989075e+02 9.06140564e+02 7.83161521e-01]	[6.64994202e+02 8.93441833e+02 8.14081848e-01]	[6.39312988e+02 8.75434448e+02 6.67375863e-01]	[4.80288422e+02 8.95898193e+02 8.04111958e-01]	[4.62266571e+02 8.93279175e+02 8.07990015e-01]	[4.77712799e+02 8.70318481e+02 7.50726521e-01]
[546.93847656 267.28067017 0.85456169]	[544.48748779 339.25741577 0.93398225]	[480.28616333 341.72195435 0.86665463]	[459.71090698 441.88449097 0.92750871]	[459.66043091 529.01593018 0.87653905]	[611.1751709 339.14266968 0.85828042]	[639.35302734 439.22735596 0.8809551 ]	[649.54412842 521.36608887 0.90277427]	[546.93182373 544.37524414 0.74111658]	[503.36102295 544.46014404 0.74174821]	[498.27511597 700.90802002 0.79352331]	[4.77717865e+02 8.59961243e+02 8.33255053e-01]	[590.56604004 541.90209961 0.72221279]	[616.23840332 706.08331299 0.792575 ]	[6.44370605e+02 8.67694153e+02 8.41653347e-01]	[536.6774292 254.40362549 0.89884192]	[562.38037109 254.38945007 0.9553194 ]	[513.60449219 254.61305237 0.91030455]	[582.84484863 254.44465637 0.9488222 ]	[6.46993469e+02 9.06142822e+02 7.83334434e-01]	[6.64993103e+02 8.93441650e+02 8.13044012e-01]	[6.39308472e+02 8.75430481e+02 6.67884767e-01]	[4.80289520e+02 8.95906494e+02 8.02033663e-01]	[4.62269043e+02 8.93286743e+02 8.08252871e-01]	[4.77700287e+02 8.70318420e+02 7.51728773e-01]
[544.54870605 267.31707764 0.86160344]	[544.4821167 339.24975586 0.9357096 ]	[480.2796936 341.71765137 0.86734527]	[459.68511963 441.90872192 0.92111945]	[459.64810181 528.99859619 0.87591207]	[611.16894531 339.13861084 0.85942894]	[639.27838135 439.22296143 0.88385212]	[647.03155518 521.2512207 0.92340028]	[546.92315674 544.33032227 0.75032324]	[503.34289551 544.41656494 0.74821615]	[500.66818237 698.29486084 0.7964372 ]	[4.77723053e+02 8.59957397e+02 8.33479464e-01]	[590.57519531 541.87231445 0.72819495]	[616.21282959 706.0368042 0.79168046]	[6.44370422e+02 8.67687317e+02 8.41058373e-01]	[536.66668701 254.42741394 0.90033519]	[562.35235596 254.41619873 0.95431161]	[513.61437988 254.59080505 0.90359026]	[582.83087158 254.44529724 0.94505829]	[6.46984558e+02 9.06140198e+02 7.82878637e-01]	[6.64988831e+02 8.93441467e+02 8.12223434e-01]	[6.39315247e+02 8.75423157e+02 6.69279695e-01]	[4.80286865e+02 8.95899170e+02 8.02681863e-01]	[4.62267548e+02 8.93280518e+02 8.08087885e-01]	[4.77711426e+02 8.70319824e+02 7.48738408e-01]
[544.54095459 269.83123779 0.86826193]	[544.48522949 339.24710083 0.93520129]	[480.28521729 341.7036438 0.86947823]	[459.68713379 441.86599731 0.92532015]	[459.64956665 529.02728271 0.87136745]	[611.16601562 339.14300537 0.85853642]	[636.793396 441.68228149 0.87468624]	[644.38037109 521.38189697 0.90319836]	[546.9140625 544.43377686 0.7453422 ]	[503.33633423 544.49829102 0.73757452]	[500.67996216 695.78930664 0.79993618]	[4.77726501e+02 8.59946716e+02 8.33512783e-01]	[588.10754395 544.38110352 0.72153366]	[616.24530029 706.0411377 0.790609 ]	[6.44374146e+02 8.67697937e+02 8.42823267e-01]	[536.66223145 254.45970154 0.90438437]	[562.35095215 254.45429993 0.95875818]	[513.60791016 256.94006348 0.91213661]	[582.82342529 254.46202087 0.94096947]	[6.46986145e+02 9.06144714e+02 7.84693360e-01]	[6.64987732e+02 8.93445862e+02 8.11596334e-01]	[6.39318420e+02 8.75432007e+02 6.68870330e-01]	[4.80277893e+02 8.95904053e+02 8.03010583e-01]	[4.62259796e+02 8.93280151e+02 8.09799910e-01]	[4.77720978e+02 8.70313354e+02 7.48004794e-01]
[544.52734375 269.8968811 0.87987876]	[544.48901367 339.23730469 0.93449527]	[480.3006897 341.68014526 0.87241828]	[459.69238281 441.87149048 0.92487848]	[459.64593506 534.10852051 0.85489887]	[611.1605835 339.13961792 0.86011922]	[634.21276855 441.67221069 0.87983114]	[641.80914307 521.3939209 0.8775146 ]	[544.54309082 544.45111084 0.74600196]	[503.31634521 546.94915771 0.73478764]	[500.671875 698.31365967 0.79820013]	[4.77727661e+02 8.59976196e+02 8.33871841e-01]	[588.08026123 544.37841797 0.72844523]	[616.26190186 706.08123779 0.78800845]	[6.44373352e+02 8.67685608e+02 8.42572629e-01]	[534.18157959 254.50424194 0.90183431]	[562.34442139 254.48783875 0.96666062]	[513.58966064 256.95852661 0.90744603]	[582.83544922 254.46499634 0.93923962]	[6.46976501e+02 9.06140137e+02 7.83992767e-01]	[6.64984192e+02 8.93445557e+02 8.09862494e-01]	[6.39318420e+02 8.75409485e+02 6.68887854e-01]	[4.80275269e+02 8.95914734e+02 8.02681088e-01]	[4.62256622e+02 8.93290527e+02 8.10077906e-01]	[4.77727783e+02 8.70333679e+02 7.51554251e-01]
[544.51391602 269.91165161 0.8856982 ]	[544.4944458 339.2350769 0.93275356]	[480.30410767 341.67901611 0.87149209]	[459.70410156 441.85864258 0.92775047]	[459.74691772 536.66400146 0.87027836]	[611.15081787 339.12878418 0.86093289]	[631.68798828 441.75372314 0.88221943]	[629.17108154 523.8729248 0.8822366 ]	[546.95996094 544.47796631 0.73860145]	[503.35821533 547.01715088 0.72918767]	[500.64981079 700.87835693 0.79692942]	[4.77729553e+02 8.59984070e+02 8.34385335e-01]	[588.1060791 544.38427734 0.72668993]	[616.2208252 706.02313232 0.78496259]	[6.44372253e+02 8.67680420e+02 8.41770113e-01]	[534.18041992 254.53366089 0.902354 ]	[562.32562256 254.5118103 0.968705 ]	[513.59381104 256.98425293 0.90211362]	[582.83905029 254.48599243 0.94367254]	[6.46978821e+02 9.06136292e+02 7.82023549e-01]	[6.64990295e+02 8.93441956e+02 8.07618916e-01]	[6.39316467e+02 8.75403870e+02 6.69868469e-01]	[4.80281494e+02 8.95921875e+02 8.01067770e-01]	[4.62260193e+02 8.93297302e+02 8.08600664e-01]	[4.77727814e+02 8.72694824e+02 7.54867792e-01]
[544.51531982 272.37020874 0.89216578]	[544.4942627 339.22799683 0.93117118]	[480.31329346 341.6703186 0.87133509]	[459.72973633 441.8855896 0.92371893]	[459.7298584 539.19677734 0.88673955]	[611.12585449 339.11383057 0.86274964]	[631.6895752 441.85653687 0.8690384 ]	[626.38464355 534.13696289 0.88076168]	[546.9418335 544.45983887 0.74858308]	[503.37399292 547.01239014 0.72851163]	[498.27429199 703.38531494 0.79776525]	[4.77731415e+02 8.59974304e+02 8.34780812e-01]	[588.04571533 544.36517334 0.74127805]	[616.20593262 706.0645752 0.78972727]	[6.44371765e+02 8.67682617e+02 8.42900991e-01]	[536.65338135 254.56544495 0.90612203]	[562.32287598 254.54945374 0.96620834]	[513.62030029 256.99041748 0.90176624]	[582.83807373 254.47975159 0.94336438]	[6.46975647e+02 9.06135071e+02 7.81159997e-01]	[6.64987793e+02 8.93440979e+02 8.07442188e-01]	[6.39325806e+02 8.75410095e+02 6.70232356e-01]	[4.80275665e+02 8.95923523e+02 8.00115108e-01]	[4.62252899e+02 8.93295776e+02 8.09345782e-01]	[4.77738190e+02 8.70335083e+02 7.54890144e-01]
[544.4909668 272.43771362 0.90743732]	[544.48278809 339.23245239 0.93213332]	[480.32006836 341.68017578 0.87058318]	[459.76602173 441.8911438 0.92105776]	[459.7880249 539.26361084 0.90598619]	[611.10217285 339.11672974 0.86331403]	[631.64910889 441.91943359 0.8516922 ]	[623.80096436 539.30078125 0.90000278]	[546.92059326 544.46203613 0.75330955]	[503.37600708 547.02697754 0.73004562]	[500.62701416 700.91802979 0.79427886]	[4.77734894e+02 8.59966248e+02 8.34609687e-01]	[588.01306152 544.362854 0.73782396]	[616.1864624 706.03875732 0.79020941]	[6.44367798e+02 8.67670349e+02 8.41217101e-01]	[534.17297363 254.61531067 0.89912325]	[562.31292725 254.59294128 0.9640584 ]	[513.61578369 257.02783203 0.90244901]	[582.84039307 254.5168457 0.93885624]	[6.46967468e+02 9.06128784e+02 7.78261065e-01]	[6.64979065e+02 8.93439636e+02 8.05059552e-01]	[6.39328613e+02 8.75395081e+02 6.72373414e-01]	[4.80278412e+02 8.95909485e+02 8.01885903e-01]	[4.62255920e+02 8.93285645e+02 8.10378492e-01]	[4.80128510e+02 8.70332092e+02 7.54616618e-01]
[544.46069336 274.87841797 0.91876996]	[544.4909668 339.24179077 0.92781723]	[480.32861328 341.69012451 0.86848903]	[459.85693359 444.3258667 0.91509479]	[462.29052734 541.85009766 0.93833637]	[611.11175537 339.12792969 0.86298436]	[629.1338501 441.89645386 0.86089373]	[621.27728271 541.79724121 0.88140035]	[544.52288818 544.37493896 0.77319783]	[503.40957642 546.93890381 0.73502272]	[498.26025391 700.87023926 0.78639281]	[4.77732025e+02 8.59979614e+02 8.34017515e-01]	[585.57830811 541.88671875 0.75899541]	[613.71331787 706.02404785 0.79268575]	[6.44368591e+02 8.67678406e+02 8.42385888e-01]	[534.11737061 257.01303101 0.89371151]	[562.277771 256.97396851 0.95356208]	[513.62628174 257.03533936 0.87782168]	[582.83001709 254.53746033 0.93731594]	[6.46966248e+02 9.06128418e+02 7.76483893e-01]	[6.64980652e+02 8.93438660e+02 8.05868089e-01]	[6.39326172e+02 8.75406372e+02 6.70937300e-01]	[4.80274689e+02 8.95905945e+02 8.01928282e-01]	[4.62251465e+02 8.93280945e+02 8.09821069e-01]	[4.77736420e+02 8.72693726e+02 7.52823770e-01]
[544.42071533 274.94168091 0.9314456 ]	[544.50616455 339.23800659 0.92655408]	[480.33453369 341.67407227 0.86957216]	[462.24707031 444.36413574 0.90738505]	[462.38757324 541.91967773 0.91975725]	[611.11810303 339.1328125 0.85984129]	[626.51177979 441.89779663 0.89030701]	[618.73321533 544.3727417 0.85405093]	[544.51806641 544.36322021 0.77377814]	[503.4006958 544.48913574 0.73127568]	[498.27008057 700.88580322 0.78776187]	[4.77736908e+02 8.59991699e+02 8.34443212e-01]	[585.57159424 541.87701416 0.75708038]	[616.1973877 706.05969238 0.79342657]	[6.44369019e+02 8.67679932e+02 8.42528820e-01]	[531.62243652 257.08746338 0.89026392]	[562.2300415 257.04983521 0.94169652]	[513.65332031 257.05133057 0.86796165]	[582.81536865 254.5629425 0.94352132]	[6.46966797e+02 9.06129395e+02 7.77097046e-01]	[6.64981628e+02 8.93437805e+02 8.06488633e-01]	[6.39324524e+02 8.75403992e+02 6.69485986e-01]	[4.80266998e+02 8.95902649e+02 8.02475631e-01]	[4.62247986e+02 8.93277283e+02 8.11260939e-01]	[4.80130920e+02 8.72708313e+02 7.54374862e-01]
[544.31658936 275.05810547 0.94263351]	[544.50360107 339.25476074 0.92774743]	[480.35870361 341.69104004 0.86603254]	[462.29315186 444.40884399 0.89797634]	[462.44046021 544.4286499 0.90137351]	[611.07159424 339.14776611 0.86110586]	[623.98608398 446.88064575 0.85496837]	[618.73632812 544.51165771 0.84023255]	[544.51989746 544.36346436 0.78103381]	[503.41851807 544.46948242 0.73186314]	[498.2611084 700.89019775 0.78333282]	[4.77746338e+02 8.60000854e+02 8.32479417e-01]	[585.57519531 541.90484619 0.76548362]	[613.70172119 706.02020264 0.79614675]	[6.44379272e+02 8.67702942e+02 8.44597101e-01]	[529.06854248 257.16873169 0.88507903]	[559.80078125 257.15170288 0.91174334]	[516.16375732 257.04016113 0.81244153]	[582.83911133 256.93948364 0.9630909 ]	[6.46940063e+02 9.06126465e+02 7.80942082e-01]	[6.64960876e+02 8.93446472e+02 8.04903984e-01]	[6.41802917e+02 8.75426331e+02 6.66502059e-01]	[4.80281769e+02 8.95933777e+02 7.96615303e-01]	[4.62254700e+02 8.93295654e+02 8.05497169e-01]	[4.80142273e+02 8.72705933e+02 7.47131705e-01]
[544.31713867 275.05895996 0.94279343]	[544.50384521 339.25485229 0.92772812]	[480.3588562 341.69064331 0.86609757]	[462.29315186 444.41015625 0.89792091]	[462.44067383 544.42883301 0.90145028]	[611.07165527 339.14788818 0.86107957]	[623.98571777 446.88287354 0.85486281]	[618.73547363 544.51385498 0.83972174]	[544.51959229 544.36541748 0.78111947]	[503.41827393 544.47094727 0.73164558]	[498.26107788 700.88989258 0.78336799]	[4.77746246e+02 8.60000061e+02 8.32422316e-01]	[585.57495117 541.9074707 0.76546013]	[613.70697021 706.02075195 0.79557204]	[6.44379028e+02 8.67702576e+02 8.44471037e-01]	[529.0682373 257.16888428 0.88509631]	[559.80322266 257.15151978 0.91242999]	[516.16357422 257.04003906 0.81264418]	[582.84106445 256.94003296 0.96357381]	[6.46940613e+02 9.06126709e+02 7.80872047e-01]	[6.64961121e+02 8.93446289e+02 8.04891288e-01]	[6.41802246e+02 8.75426025e+02 6.66226983e-01]	[4.80282501e+02 8.95933838e+02 7.96626508e-01]	[4.62255615e+02 8.93295776e+02 8.05361331e-01]	[4.80142334e+02 8.72705383e+02 7.47083426e-01]
[541.87414551 277.46896362 0.94725448]	[544.47949219 339.25595093 0.93255347]	[480.3553772 341.69384766 0.86511111]	[462.37368774 444.44100952 0.88905722]	[464.87554932 544.49993896 0.87649924]	[608.62731934 339.15188599 0.86301345]	[623.91217041 446.91043091 0.85387403]	[616.18389893 547.00537109 0.81921256]	[544.47210693 544.40698242 0.78568578]	[503.38031006 546.9362793 0.73339784]	[498.26333618 700.93615723 0.79130596]	[4.77745911e+02 8.60016296e+02 8.32850575e-01]	[585.50854492 544.32885742 0.77249718]	[613.70269775 706.0289917 0.79893339]	[6.44380005e+02 8.67706665e+02 8.44501734e-01]	[526.50506592 259.56918335 0.89297706]	[559.722229 259.59829712 0.88740689]	[516.1708374 257.02581787 0.69873339]	[582.86206055 256.97076416 0.95002896]	[6.46941956e+02 9.06132324e+02 7.78743982e-01]	[6.64961670e+02 8.93447327e+02 8.02944005e-01]	[6.41802917e+02 8.75434204e+02 6.64536774e-01]	[4.80279602e+02 8.95935181e+02 7.92977333e-01]	[4.62252472e+02 8.93295654e+02 8.04428518e-01]	[4.80137665e+02 8.72720093e+02 7.47458577e-01]
[541.8237915 277.51763916 0.95347667]	[544.48150635 339.25769043 0.93241072]	[480.36541748 341.67721558 0.86777979]	[462.40673828 444.43063354 0.88679433]	[464.92214966 544.51361084 0.86607635]	[608.63598633 339.16976929 0.86157894]	[623.88995361 446.95333862 0.85285139]	[613.71881104 549.50177002 0.8115145 ]	[544.45495605 544.39056396 0.79410261]	[503.38497925 544.48406982 0.74020845]	[498.22198486 703.41137695 0.79142141]	[4.77744568e+02 8.60016968e+02 8.32849443e-01]	[585.46923828 541.9152832 0.78016245]	[613.6708374 705.99377441 0.80404919]	[6.44384949e+02 8.70109436e+02 8.45968127e-01]	[526.45513916 259.64920044 0.89062566]	[557.23651123 259.68640137 0.86755157]	[516.18927002 257.04711914 0.58161855]	[582.84143066 257.00143433 0.94789028]	[6.46962219e+02 9.06137085e+02 7.80098200e-01]	[6.64981201e+02 8.93445679e+02 8.03402603e-01]	[6.39358826e+02 8.75458069e+02 6.61898017e-01]	[4.80276123e+02 8.95928650e+02 7.94092059e-01]	[4.62248169e+02 8.93290955e+02 8.05329621e-01]	[4.80140991e+02 8.72719116e+02 7.47919023e-01]
[541.76385498 277.72424316 0.92609155]	[544.43518066 339.29425049 0.93218267]	[480.32229614 341.74563599 0.86210829]	[462.3604126 444.44815063 0.88815224]	[464.84259033 544.3739624 0.90812814]	[608.59484863 339.20239258 0.86537743]	[623.95556641 452.04745483 0.85398912]	[621.25714111 549.52380371 0.83459574]	[544.36468506 544.42687988 0.77905923]	[503.26843262 544.49395752 0.73595017]	[498.19943237 700.91906738 0.78869516]	[4.77742981e+02 8.60003601e+02 8.32386017e-01]	[585.42706299 544.37463379 0.76793092]	[611.15740967 706.02404785 0.81796026]	[6.44385864e+02 8.70120117e+02 8.48604679e-01]	[524.02270508 264.74591064 0.87728858]	[554.69506836 267.33944702 0.83842987]	[5.13621155e+02 2.57123901e+02 4.51900601e-01]	[582.81237793 257.14590454 0.91911411]	[6.46967163e+02 9.06135132e+02 7.78808296e-01]	[6.64986084e+02 8.93442505e+02 8.05585265e-01]	[6.39356506e+02 8.77897095e+02 6.62370086e-01]	[4.80283691e+02 8.95916748e+02 7.94036984e-01]	[4.62255981e+02 8.93284119e+02 8.03976774e-01]	[4.80138458e+02 8.72711609e+02 7.47147918e-01]
[541.77185059 280.19903564 0.91381007]	[544.44281006 341.67184448 0.92908436]	[480.3013916 341.73510742 0.86101186]	[462.26174927 446.89016724 0.89800155]	[462.39404297 544.34161377 0.92676347]	[608.60565186 339.21707153 0.86242169]	[624.01263428 446.92004395 0.86316538]	[623.78765869 549.51611328 0.86989146]	[544.43225098 544.44250488 0.76065415]	[503.28659058 546.97540283 0.72785997]	[498.20724487 703.39013672 0.80837709]	[4.77744843e+02 8.59997742e+02 8.33295405e-01]	[585.52520752 544.37524414 0.74468374]	[611.12652588 706.00067139 0.8203752 ]	[6.44380432e+02 8.70124695e+02 8.49331439e-01]	[526.3885498 269.85153198 0.87526464]	[554.65093994 269.91470337 0.85378182]	[513.57000732 259.65643311 0.51759166]	[582.78588867 257.19421387 0.91690081]	[6.46966614e+02 9.06136841e+02 7.79743791e-01]	[6.64993103e+02 8.93444275e+02 8.08486462e-01]	[6.39348633e+02 8.77901062e+02 6.61737144e-01]	[4.80282227e+02 8.95921143e+02 7.96811223e-01]	[4.62253448e+02 8.93288025e+02 8.05894375e-01]	[4.80140106e+02 8.72709229e+02 7.50940025e-01]
[541.7845459 282.7171936 0.89529282]	[544.44445801 341.6960144 0.92606759]	[480.29354858 341.75244141 0.85747457]	[462.21490479 444.35015869 0.90446258]	[462.25604248 544.34698486 0.93504214]	[608.60754395 339.24853516 0.85757798]	[626.44067383 446.9085083 0.86301517]	[623.97009277 549.56665039 0.88378656]	[544.47064209 546.94720459 0.75654358]	[503.25311279 547.03564453 0.72681183]	[498.19607544 700.94000244 0.80040288]	[4.77736755e+02 8.60007568e+02 8.32619905e-01]	[587.97967529 544.43084717 0.73449326]	[611.16723633 706.04333496 0.81468475]	[6.44379272e+02 8.70106873e+02 8.46062541e-01]	[524.02966309 272.40933228 0.88605094]	[554.63037109 272.43417358 0.8642745 ]	[511.03439331 262.19775391 0.52213079]	[582.7779541 257.19674683 0.92329955]	[6.46960938e+02 9.06138428e+02 7.78166234e-01]	[6.64990295e+02 8.93444275e+02 8.05884778e-01]	[6.39362305e+02 8.75455383e+02 6.61351144e-01]	[4.80285217e+02 8.95927002e+02 7.95839787e-01]	[4.62259857e+02 8.93296143e+02 8.04659784e-01]	[4.77740295e+02 8.72714233e+02 7.48856187e-01]
[541.79040527 285.28387451 0.88697022]	[544.40460205 341.68551636 0.93137413]	[480.26931763 341.76434326 0.85360265]	[459.78811646 444.35186768 0.89536107]	[459.73773193 544.33770752 0.92696369]	[608.56341553 339.22476196 0.86626887]	[626.4977417 441.88241577 0.89788127]	[626.58599854 552.05682373 0.86481857]	[544.47753906 546.93914795 0.75539595]	[503.24176025 547.01226807 0.7320016 ]	[498.18362427 698.38183594 0.79393172]	[4.77733612e+02 8.60010254e+02 8.32635105e-01]	[587.98162842 544.43878174 0.73367769]	[611.1305542 706.01348877 0.81165075]	[6.44366455e+02 8.67678711e+02 8.40299189e-01]	[524.00872803 274.9156189 0.91638958]	[552.1350708 274.8638916 0.87415111]	[508.52276611 264.80206299 0.5834235 ]	[582.72399902 257.1789856 0.91501939]	[6.46959900e+02 9.06126709e+02 7.76706576e-01]	[6.64989197e+02 8.93431702e+02 8.06185246e-01]	[6.39336304e+02 8.75419434e+02 6.64692640e-01]	[4.80291595e+02 8.95917725e+02 7.93058455e-01]	[4.62264160e+02 8.93291626e+02 8.03051472e-01]	[4.77735382e+02 8.72716980e+02 7.49285877e-01]
[541.80438232 287.87841797 0.8945964 ]	[544.37652588 341.68875122 0.93436778]	[480.24969482 341.78924561 0.84927422]	[459.71261597 444.38128662 0.90097249]	[459.64901733 544.3739624 0.92480475]	[608.53692627 339.21942139 0.87156647]	[626.57354736 444.36679077 0.87666893]	[629.16638184 552.08203125 0.82648551]	[544.48779297 546.96673584 0.75023955]	[500.88598633 549.49609375 0.72658646]	[495.58688354 705.91485596 0.77596378]	[4.77732117e+02 8.60009277e+02 8.32627714e-01]	[588.01940918 544.47875977 0.72171712]	[611.06854248 705.96508789 0.80750805]	[6.44364197e+02 8.67676819e+02 8.38016093e-01]	[524.01202393 275.07025146 0.9356786 ]	[552.10375977 274.95727539 0.89304858]	[508.54244995 272.43145752 0.68620628]	[580.27276611 259.58709717 0.89177614]	[6.46964966e+02 9.06125610e+02 7.75241137e-01]	[6.64991089e+02 8.93428406e+02 8.06818545e-01]	[6.39328918e+02 8.75420349e+02 6.63866818e-01]	[4.80300446e+02 8.95914490e+02 7.97268093e-01]	[4.62270538e+02 8.93291504e+02 8.05187285e-01]	[4.77730316e+02 8.72709839e+02 7.54602492e-01]
[541.79040527 292.89776611 0.90900022]	[544.33453369 341.72384644 0.93530053]	[480.19485474 341.78778076 0.84884113]	[459.65454102 444.39425659 0.88842487]	[457.17684937 544.41644287 0.8933841 ]	[608.50817871 339.25741577 0.86660844]	[626.57403564 444.38586426 0.86766243]	[639.29388428 549.50598145 0.83211207]	[544.39996338 546.9788208 0.75752348]	[500.79452515 549.54077148 0.72075373]	[493.10162354 705.92150879 0.77418649]	[4.77728668e+02 8.62485413e+02 8.32637191e-01]	[587.987854 544.46783447 0.7296949 ]	[608.58172607 703.47503662 0.81156814]	[6.44362671e+02 8.67643372e+02 8.32435489e-01]	[524.02142334 277.52349854 0.92805576]	[552.10858154 275.07015991 0.89565015]	[508.47369385 272.3835144 0.73323852]	[577.79034424 259.63549805 0.8654207 ]	[6.46967468e+02 9.06127380e+02 7.72714615e-01]	[6.64992249e+02 8.93423218e+02 8.02955270e-01]	[6.39331665e+02 8.75391418e+02 6.66615427e-01]	[4.80319031e+02 8.95911682e+02 7.93149590e-01]	[4.62285370e+02 8.93297729e+02 8.00271749e-01]	[4.77724731e+02 8.72717163e+02 7.55735755e-01]
[541.76483154 292.99411011 0.91560966]	[544.29016113 341.74243164 0.93785203]	[480.15496826 341.81002808 0.84253871]	[459.61914062 444.39175415 0.88830161]	[454.62606812 544.50964355 0.85698855]	[606.10223389 339.2722168 0.86712301]	[626.58239746 444.32510376 0.87118715]	[644.31591797 549.59796143 0.85774589]	[544.33258057 546.96765137 0.75889778]	[500.71835327 549.49908447 0.7142995 ]	[493.09344482 705.9274292 0.77157265]	[4.77736542e+02 8.59978149e+02 8.35361123e-01]	[585.58599854 544.47686768 0.72279125]	[608.61236572 705.94378662 0.81023788]	[6.44363037e+02 8.67655518e+02 8.34016383e-01]	[523.98425293 277.60379028 0.92786664]	[552.08685303 277.48632812 0.8946628 ]	[505.90332031 269.85928345 0.76872307]	[575.18780518 259.65713501 0.85189599]	[6.46968384e+02 9.06130432e+02 7.75539279e-01]	[6.64992798e+02 8.93426514e+02 8.06025267e-01]	[6.39336975e+02 8.75404419e+02 6.62245452e-01]	[4.80305115e+02 8.95900085e+02 8.00508678e-01]	[4.62276978e+02 8.93282288e+02 8.06937337e-01]	[4.80129089e+02 8.70332092e+02 7.57731318e-01]
[541.74981689 293.01623535 0.91744089]	[541.9175415 341.7510376 0.93872327]	[480.11541748 341.80426025 0.83706027]	[459.60394287 444.41369629 0.88478512]	[451.99285889 544.54223633 0.84225845]	[606.06799316 339.2828064 0.86827797]	[626.5916748 441.90280151 0.87628192]	[644.4520874 552.14910889 0.86741722]	[544.28466797 544.49163818 0.74908704]	[500.69506836 547.00054932 0.70952958]	[493.08837891 705.93145752 0.77692252]	[4.77736420e+02 8.59983643e+02 8.36496353e-01]	[585.52160645 544.4163208 0.72071451]	[608.59692383 706.02166748 0.81918228]	[6.44365540e+02 8.67646301e+02 8.32964003e-01]	[523.95349121 277.6619873 0.92772943]	[549.58544922 277.51638794 0.89578855]	[505.93438721 274.88922119 0.7905212 ]	[570.10437012 262.1522522 0.8421579 ]	[6.46970825e+02 9.06133667e+02 7.76106954e-01]	[6.64997986e+02 8.93425598e+02 8.05329680e-01]	[6.39340454e+02 8.75393127e+02 6.63432240e-01]	[4.80305969e+02 8.95890686e+02 7.99764097e-01]	[4.62279846e+02 8.93278137e+02 8.05600226e-01]	[4.77740204e+02 8.72696777e+02 7.57103443e-01]
[541.71221924 295.41650391 0.91557997]	[541.88830566 341.78201294 0.93629825]	[477.70837402 344.25064087 0.82810104]	[457.22265625 444.43292236 0.87489629]	[449.44403076 546.949646 0.83962017]	[606.04107666 339.30072021 0.86711437]	[626.57781982 444.30099487 0.87517852]	[644.55541992 552.0970459 0.87959534]	[544.28515625 547.03094482 0.7398724 ]	[500.68804932 549.57263184 0.69546884]	[493.08078003 705.97436523 0.78023601]	[4.77737762e+02 8.59963867e+02 8.35804641e-01]	[585.54425049 546.96588135 0.71114278]	[608.56762695 705.9901123 0.82806021]	[6.44369446e+02 8.67649109e+02 8.33611310e-01]	[523.89752197 277.69528198 0.92972714]	[549.52935791 277.52334595 0.89975566]	[505.86904907 274.8885498 0.79894775]	[570.0213623 259.71469116 0.86130357]	[6.46969543e+02 9.06134216e+02 7.74530828e-01]	[6.64999084e+02 8.93427917e+02 8.06580245e-01]	[6.39349609e+02 8.75398987e+02 6.63981080e-01]	[4.80298492e+02 8.95890930e+02 8.02143157e-01]	[4.62271576e+02 8.93274902e+02 8.08577001e-01]	[4.80135559e+02 8.70323792e+02 7.58229494e-01]
[539.27392578 295.44458008 0.9076575 ]	[541.85028076 341.82214355 0.92800903]	[477.67001343 344.2883606 0.82262909]	[457.20910645 444.41854858 0.87670392]	[446.88861084 546.96203613 0.85114533]	[606.00701904 341.69458008 0.86720783]	[626.5881958 444.39962769 0.8646965 ]	[646.92883301 552.14685059 0.8813687 ]	[541.91790771 549.51062012 0.74041265]	[500.64459229 552.08355713 0.69614375]	[490.53607178 706.09539795 0.76920581]	[4.77736908e+02 8.59979004e+02 8.35899770e-01]	[585.5189209 546.97515869 0.71623951]	[608.57824707 706.03039551 0.82584947]	[6.44366821e+02 8.67651917e+02 8.34007025e-01]	[523.80834961 277.68984985 0.93024713]	[547.04772949 277.5291748 0.90768808]	[503.40075684 272.42831421 0.78916675]	[567.57733154 259.71780396 0.8662554 ]	[6.46974426e+02 9.06141785e+02 7.73882151e-01]	[6.64997986e+02 8.93430481e+02 8.04735363e-01]	[6.39341919e+02 8.75405823e+02 6.67928457e-01]	[4.80305878e+02 8.95879517e+02 8.02706242e-01]	[4.62281403e+02 8.93268127e+02 8.06969464e-01]	[4.80132660e+02 8.70337158e+02 7.61357963e-01]
[539.19525146 295.44644165 0.89972037]	[541.7722168 341.81826782 0.92332011]	[475.16677856 344.31677246 0.80845368]	[457.18682861 446.87680054 0.86866343]	[444.43423462 546.97216797 0.85998207]	[605.94543457 341.67941284 0.86893851]	[626.55151367 444.30783081 0.87507617]	[646.91430664 552.14154053 0.87714636]	[541.89044189 549.51965332 0.74074531]	[498.24737549 552.08154297 0.69584459]	[490.49310303 706.034729 0.77020675]	[4.77737701e+02 8.57463928e+02 8.36420119e-01]	[585.49432373 547.00177002 0.7189275 ]	[608.54821777 706.01696777 0.82762176]	[6.44365845e+02 8.67641113e+02 8.33405614e-01]	[521.40997314 277.68106079 0.93128437]	[546.9508667 277.53363037 0.92117846]	[503.34945679 272.38220215 0.77595967]	[567.52648926 259.69488525 0.87900245]	[6.46963013e+02 9.06137024e+02 7.72732675e-01]	[6.64988220e+02 8.93428833e+02 8.06712568e-01]	[6.39348877e+02 8.75395386e+02 6.67430937e-01]	[4.80290771e+02 8.95872620e+02 8.07276189e-01]	[4.62268860e+02 8.93257446e+02 8.10686529e-01]	[4.80150024e+02 8.70298401e+02 7.61702418e-01]
[536.67694092 295.46228027 0.88809609]	[541.73419189 344.24200439 0.91591418]	[475.12261963 344.32489014 0.80719596]	[457.18450928 446.88024902 0.86627007]	[444.418396 546.99676514 0.85892886]	[605.90185547 341.67532349 0.86940569]	[626.54223633 446.86703491 0.86331749]	[644.51342773 552.10192871 0.88050926]	[541.83935547 549.50030518 0.7368412 ]	[498.19262695 549.58673096 0.69013393]	[488.00588989 706.05578613 0.78033829]	[4.77733765e+02 8.59936401e+02 8.36083770e-01]	[585.47460938 546.99468994 0.72141492]	[608.56884766 706.05175781 0.82568347]	[6.44367004e+02 8.67635925e+02 8.34737062e-01]	[521.32806396 277.68112183 0.92202842]	[544.50274658 277.54571533 0.93546069]	[503.28463745 272.3777771 0.74282432]	[567.47247314 259.71133423 0.88387531]	[6.46963745e+02 9.06137512e+02 7.73622453e-01]	[6.64987122e+02 8.93430908e+02 8.06668818e-01]	[6.39357910e+02 8.75382202e+02 6.66997373e-01]	[4.80285492e+02 8.95862915e+02 8.10882628e-01]	[4.62263733e+02 8.93250732e+02 8.14558983e-01]	[4.80146942e+02 8.70302002e+02 7.63774753e-01]
[534.12658691 295.46264648 0.88159609]	[541.69885254 341.82156372 0.90855151]	[475.07272339 346.81436157 0.79839671]	[457.15716553 446.88796997 0.86185741]	[444.41271973 547.01379395 0.85833657]	[603.51818848 339.27853394 0.8720727 ]	[626.46386719 444.36688232 0.88101858]	[644.42529297 552.13342285 0.87108248]	[541.79534912 546.99249268 0.74569601]	[498.16973877 549.52319336 0.69617361]	[487.97387695 705.94226074 0.76764798]	[4.77736359e+02 8.59952332e+02 8.34875762e-01]	[585.42877197 546.9442749 0.72765082]	[608.51660156 706.0168457 0.82926071]	[6.44368347e+02 8.67631714e+02 8.34124863e-01]	[521.27905273 277.67883301 0.91769373]	[544.43585205 277.56732178 0.94159597]	[503.23617554 272.38516235 0.75662839]	[565.07519531 262.15219116 0.8801555 ]	[6.46961243e+02 9.06129639e+02 7.75133848e-01]	[6.64984741e+02 8.93425354e+02 8.07207823e-01]	[6.39362549e+02 8.75380737e+02 6.67178631e-01]	[4.80286285e+02 8.95864868e+02 8.11557531e-01]	[4.6226239e+02 8.9325354e+02 8.1457442e-01]	[4.80157288e+02 8.70310669e+02 7.63188839e-01]
[531.60229492 295.49145508 0.88473737]	[539.31774902 341.79949951 0.90369892]	[472.57553101 344.3560791 0.79673082]	[457.11499023 446.8788147 0.85501117]	[444.38796997 547.03820801 0.85993606]	[603.47296143 339.26870728 0.87030506]	[626.39746094 444.38519287 0.88170522]	[641.9296875 552.13848877 0.85669672]	[541.74127197 546.98400879 0.74283403]	[498.11950684 549.54119873 0.6918534 ]	[487.98513794 703.48016357 0.77230442]	[4.77726166e+02 8.59983093e+02 8.33353162e-01]	[585.37634277 544.48480225 0.72853702]	[606.10968018 705.95605469 0.83037406]	[6.44366577e+02 8.67623657e+02 8.31669688e-01]	[521.24041748 277.70632935 0.90923965]	[544.38317871 277.59313965 0.9411183 ]	[500.90664673 272.46469116 0.76200145]	[565.04003906 262.15505981 0.88437647]	[6.4695459e+02 9.0612677e+02 7.7517426e-01]	[6.64979492e+02 8.93427002e+02 8.07638884e-01]	[6.41796814e+02 8.75366333e+02 6.66985095e-01]	[4.80301422e+02 8.95886475e+02 8.05285692e-01]	[4.62270874e+02 8.93278625e+02 8.11705410e-01]	[4.80138214e+02 8.70333069e+02 7.64056325e-01]
[529.07489014 295.50454712 0.8890022 ]	[539.26867676 341.79125977 0.89777368]	[472.51535034 346.81442261 0.79467833]	[457.10040283 446.8991394 0.84903932]	[444.4090271 547.05548096 0.85423881]	[603.43145752 339.26144409 0.87086767]	[624.03088379 444.40896606 0.87575364]	[639.33123779 549.52307129 0.83352697]	[541.74523926 546.94897461 0.74926394]	[498.11068726 549.51312256 0.69197845]	[487.93054199 706.02288818 0.79890609]	[4.77712433e+02 8.59974121e+02 8.30829799e-01]	[585.37542725 544.43719482 0.74079788]	[606.10272217 705.93444824 0.82891428]	[6.44384155e+02 8.67664368e+02 8.36940110e-01]	[521.19659424 277.72729492 0.89937705]	[544.31726074 277.61520386 0.93851459]	[500.89364624 274.8878479 0.76052576]	[565.01019287 259.7258606 0.88444549]	[6.46954895e+02 9.06134766e+02 7.76335597e-01]	[6.64983398e+02 8.93439026e+02 8.05602849e-01]	[6.41834656e+02 8.75408875e+02 6.67273462e-01]	[4.80293915e+02 8.95859863e+02 8.13425481e-01]	[4.62264862e+02 8.93261230e+02 8.17299485e-01]	[4.77742737e+02 8.70327820e+02 7.64614820e-01]
[529.02435303 295.51971436 0.89490163]	[539.19934082 341.7890625 0.88411093]	[469.98428345 346.82064819 0.79470456]	[457.07382202 446.93533325 0.84121889]	[444.40585327 547.05908203 0.85642111]	[603.39068604 339.25268555 0.87235254]	[623.96411133 444.43167114 0.87206084]	[634.1628418 552.10766602 0.82137871]	[541.71868896 546.98626709 0.74301088]	[495.67645264 549.5557251 0.68993896]	[485.49057007 706.04003906 0.80978787]	[4.77713623e+02 8.59999207e+02 8.29693258e-01]	[582.99603271 544.49261475 0.7413196 ]	[606.07299805 705.94055176 0.84316111]	[6.44389648e+02 8.67654968e+02 8.38076591e-01]	[518.78216553 277.73986816 0.89120525]	[541.95025635 277.62506104 0.93567181]	[500.84851074 274.87631226 0.76402104]	[564.94512939 259.72427368 0.89473265]	[6.46937073e+02 9.06119324e+02 7.75844038e-01]	[6.64967224e+02 8.93433716e+02 8.05326700e-01]	[6.41856567e+02 8.75391235e+02 6.69657946e-01]	[4.80289520e+02 8.95851562e+02 8.13595295e-01]	[4.62262299e+02 8.93255127e+02 8.17063987e-01]	[4.80134338e+02 8.72702637e+02 7.66982973e-01]
[528.99664307 295.52575684 0.8973189 ]	[539.16638184 341.78286743 0.87808996]	[467.48849487 346.83859253 0.79541415]	[454.61376953 446.9602356 0.8316735 ]	[444.38189697 549.48986816 0.85797155]	[603.36010742 339.23535156 0.87380624]	[623.85858154 441.91290283 0.87130976]	[629.04742432 549.58135986 0.84584385]	[541.73168945 546.98944092 0.74499136]	[495.66308594 549.56658936 0.68845427]	[485.46661377 706.06640625 0.81016684]	[4.77716156e+02 8.60006470e+02 8.30188334e-01]	[585.3682251 544.48461914 0.74503547]	[606.06982422 705.94061279 0.84287596]	[6.44393799e+02 8.67645325e+02 8.37062120e-01]	[518.76507568 280.099823 0.88916373]	[541.92645264 277.62902832 0.93649799]	[500.83389282 272.46359253 0.7552492 ]	[564.91601562 259.73046875 0.89390051]	[6.46937683e+02 9.06118958e+02 7.72473276e-01]	[6.64964661e+02 8.93434631e+02 8.03984225e-01]	[6.41859741e+02 8.75383850e+02 6.70037866e-01]	[4.80293823e+02 8.95851135e+02 8.12625647e-01]	[4.62265411e+02 8.93257568e+02 8.17677498e-01]	[4.80132111e+02 8.72709167e+02 7.68230200e-01]
[528.9765625 295.54876709 0.89993966]	[536.72894287 341.78656006 0.87311643]	[467.44403076 346.82601929 0.799797 ]	[454.56561279 446.91491699 0.83165723]	[444.35974121 549.4987793 0.86138952]	[603.34112549 339.24975586 0.87142086]	[623.79333496 444.43380737 0.84959233]	[626.4354248 549.53356934 0.88550317]	[541.73529053 546.97241211 0.74602491]	[495.68017578 549.52789307 0.6941551 ]	[485.45895386 706.01208496 0.80987036]	[4.77714813e+02 8.62490845e+02 8.30651224e-01]	[585.34973145 544.49743652 0.74268889]	[606.11248779 706.01654053 0.83192003]	[6.44392761e+02 8.67652954e+02 8.38934302e-01]	[518.74847412 280.12432861 0.88660473]	[541.90844727 277.64181519 0.93938726]	[500.83624268 272.49371338 0.7371394 ]	[564.88726807 259.72991943 0.89320594]	[6.46935608e+02 9.06117676e+02 7.72567868e-01]	[6.64962280e+02 8.93437134e+02 8.05025041e-01]	[6.41858582e+02 8.75382874e+02 6.67413652e-01]	[4.80299805e+02 8.95860657e+02 8.10050726e-01]	[4.62272217e+02 8.93267944e+02 8.14448357e-01]	[4.77738708e+02 8.72720215e+02 7.66243517e-01]
[526.53625488 295.56762695 0.90474522]	[536.69116211 341.77352905 0.87155515]	[464.96594238 344.34762573 0.80506951]	[452.06723022 446.92050171 0.82728606]	[444.34274292 549.49182129 0.86321688]	[603.3168335 339.25430298 0.86852092]	[621.30633545 444.31555176 0.83773845]	[623.87158203 547.01934814 0.88943434]	[541.71026611 544.48144531 0.75326353]	[495.67062378 547.01879883 0.7019487 ]	[485.44265747 705.94122314 0.80618614]	[4.77717255e+02 8.60004150e+02 8.31166983e-01]	[582.97406006 544.41101074 0.75476241]	[608.49603271 706.04888916 0.83129203]	[6.44403625e+02 8.67689331e+02 8.43636930e-01]	[518.72839355 280.13589478 0.88469869]	[541.88891602 277.65411377 0.94023395]	[500.85031128 274.90808105 0.72313911]	[564.86065674 262.15423584 0.89350563]	[6.44521362e+02 9.06123535e+02 7.76888311e-01]	[6.64947388e+02 8.93455933e+02 7.99210131e-01]	[6.41899780e+02 8.75417786e+02 6.66353583e-01]	[4.80289551e+02 8.95857239e+02 8.12697768e-01]	[4.62263794e+02 8.93263367e+02 8.17998409e-01]	[4.80134064e+02 8.72703186e+02 7.69403875e-01]
[526.52380371 295.55688477 0.90497339]	[534.16619873 341.75253296 0.86452436]	[464.89932251 344.34112549 0.81342137]	[452.02554321 446.92892456 0.82192981]	[444.31900024 549.50457764 0.86567664]	[603.2767334 339.23449707 0.86493134]	[618.79821777 441.91943359 0.82747149]	[621.36114502 546.97845459 0.86531031]	[539.28436279 544.50274658 0.74797988]	[495.65429688 547.02355957 0.70141047]	[485.43637085 705.97296143 0.81412375]	[4.77713409e+02 8.60015381e+02 8.30569088e-01]	[582.89233398 544.45025635 0.75292498]	[608.53527832 706.11529541 0.82556707]	[6.44416077e+02 8.67671814e+02 8.43714237e-01]	[518.71862793 280.13171387 0.88366705]	[541.87432861 277.64471436 0.94062078]	[500.84686279 274.94552612 0.71680385]	[564.83935547 259.73062134 0.89426953]	[6.44510315e+02 9.06121338e+02 7.79169440e-01]	[6.64946289e+02 8.95835388e+02 7.95273006e-01]	[6.41915833e+02 8.75394104e+02 6.72394812e-01]	[4.80297821e+02 8.95862793e+02 8.13554525e-01]	[4.62273712e+02 8.93271729e+02 8.17847908e-01]	[4.77736542e+02 8.72714539e+02 7.73877382e-01]
[526.50512695 295.54650879 0.90788585]	[534.09558105 341.75076294 0.85943872]	[464.84106445 344.33407593 0.81986624]	[449.51626587 446.88644409 0.8200475 ]	[444.29315186 549.50146484 0.86884928]	[600.88043213 339.23550415 0.86295843]	[616.21887207 441.86135864 0.83619016]	[618.7532959 546.95678711 0.83172482]	[539.24908447 544.46337891 0.7490651 ]	[495.65078735 546.97741699 0.70067328]	[485.45300293 703.47790527 0.79709941]	[4.77712799e+02 8.59966553e+02 8.30640435e-01]	[582.84063721 544.42077637 0.74674571]	[608.58789062 708.51806641 0.81364709]	[6.44418884e+02 8.67656616e+02 8.42435658e-01]	[518.70062256 280.12841797 0.88282156]	[541.85791016 277.63861084 0.94051969]	[500.81915283 274.96780396 0.7374692 ]	[564.81732178 259.71179199 0.88617194]	[6.44509277e+02 9.06117065e+02 7.83698916e-01]	[6.64935608e+02 8.93456421e+02 7.97861874e-01]	[6.41914246e+02 8.75378235e+02 6.77781701e-01]	[4.80298889e+02 8.95851562e+02 8.15293968e-01]	[4.62273193e+02 8.93259766e+02 8.18097830e-01]	[4.77742584e+02 8.70323792e+02 7.69192219e-01]
[526.48803711 295.54464722 0.90939009]	[531.60845947 341.74862671 0.86026597]	[462.43161011 344.33712769 0.82278103]	[449.42709351 446.88464355 0.82452846]	[441.9163208 547.04144287 0.87840998]	[600.86010742 339.24035645 0.86308062]	[613.70452881 444.38058472 0.80627686]	[613.69677734 546.96453857 0.82985896]	[539.21850586 544.47637939 0.73706126]	[495.65762329 546.96020508 0.69949561]	[485.41629028 703.40612793 0.79533315]	[4.77708160e+02 8.59932129e+02 8.29752862e-01]	[582.78741455 544.46343994 0.73963499]	[608.60552979 708.53411865 0.80617625]	[6.44434387e+02 8.67634949e+02 8.42067957e-01]	[518.67797852 280.13031006 0.87901855]	[541.84344482 277.62472534 0.94230092]	[500.79754639 274.98190308 0.72068506]	[562.47460938 259.6895752 0.88495016]	[6.44507202e+02 9.06107605e+02 7.81622708e-01]	[6.64934631e+02 8.93457520e+02 7.93130577e-01]	[6.41928711e+02 8.75343994e+02 6.80170119e-01]	[4.80298065e+02 8.95837708e+02 8.17870617e-01]	[4.62271423e+02 8.93250427e+02 8.20452750e-01]	[4.80130615e+02 8.70299377e+02 7.69108236e-01]
[526.46002197 295.5473938 0.91372263]	[531.55444336 341.74102783 0.86428404]	[462.38653564 344.32220459 0.83023101]	[446.89431763 446.94802856 0.83318013]	[441.89706421 547.04833984 0.88504934]	[600.82092285 339.23568726 0.85914916]	[613.64984131 449.48516846 0.78728878]	[611.08825684 546.92199707 0.84797841]	[539.16082764 546.9520874 0.71525151]	[493.12677002 547.04064941 0.68230522]	[485.38323975 703.51000977 0.8043201 ]	[4.77701447e+02 8.59945190e+02 8.29614937e-01]	[580.35693359 546.92919922 0.72809565]	[608.574646 706.12225342 0.8107568 ]	[6.44433167e+02 8.67637573e+02 8.43704939e-01]	[518.65380859 280.11941528 0.87800473]	[541.82824707 277.63262939 0.94387925]	[500.73425293 274.92562866 0.74025249]	[562.42230225 262.15228271 0.8818897 ]	[6.44510071e+02 9.06100525e+02 7.83234179e-01]	[6.64945374e+02 8.93446960e+02 7.98637986e-01]	[6.44335510e+02 8.75329407e+02 6.83050334e-01]	[4.80318359e+02 8.93444885e+02 8.25828373e-01]	[4.62288696e+02 8.93247375e+02 8.23992014e-01]	[4.77734161e+02 8.70301758e+02 7.72839189e-01]
[523.97888184 295.546875 0.93423653]	[529.04046631 341.72293091 0.87504709]	[462.35308838 344.29556274 0.83887708]	[444.3946228 449.44042969 0.85081053]	[441.88531494 547.06433105 0.88922876]	[600.76873779 339.23193359 0.85348821]	[611.11468506 449.4541626 0.7994287 ]	[608.56646729 544.49328613 0.88090068]	[536.67803955 547.02374268 0.70735353]	[493.03405762 549.56549072 0.68046099]	[482.95385742 705.99108887 0.82562155]	[4.77702484e+02 8.59988708e+02 8.28835666e-01]	[580.28656006 546.99139404 0.71733111]	[608.57489014 706.12896729 0.81153071]	[6.44442139e+02 8.67605896e+02 8.43065917e-01]	[516.11932373 277.73648071 0.87592769]	[541.75457764 277.63708496 0.93962216]	[500.6411438 272.49185181 0.69091541]	[562.37109375 262.2315979 0.87631387]	[6.44502319e+02 9.06089661e+02 7.80930281e-01]	[6.64938660e+02 8.93448425e+02 7.93160081e-01]	[6.44353943e+02 8.72926575e+02 6.90669000e-01]	[4.80321503e+02 8.93441711e+02 8.28229904e-01]	[4.62298065e+02 8.93247131e+02 8.26411307e-01]	[4.77733276e+02 8.70320435e+02 7.77284682e-01]
[523.93457031 295.52468872 0.94417495]	[526.52166748 341.73587036 0.88577539]	[462.24874878 344.31069946 0.84441924]	[444.31832886 449.50585938 0.86390793]	[441.86560059 549.5090332 0.88725257]	[598.28436279 339.24893188 0.84974295]	[608.64471436 454.55783081 0.80973572]	[608.49639893 544.49310303 0.89451182]	[536.65081787 546.95202637 0.71680039]	[490.56808472 549.51611328 0.68764108]	[482.93182373 706.01977539 0.83050042]	[4.77698029e+02 8.60014771e+02 8.26407373e-01]	[577.79162598 544.47729492 0.72327536]	[608.51898193 706.08190918 0.81776488]	[6.44447815e+02 8.67598267e+02 8.40088964e-01]	[513.60656738 277.73748779 0.87458277]	[541.70507812 277.61965942 0.93506473]	[498.21005249 274.8817749 0.69836009]	[562.30078125 262.17193604 0.87427783]	[6.44494141e+02 9.06089661e+02 7.79038668e-01]	[6.64940857e+02 8.93448608e+02 7.88894236e-01]	[6.44363586e+02 8.72926208e+02 6.89561844e-01]	[4.80325073e+02 8.93439270e+02 8.26103449e-01]	[4.62302948e+02 8.93249878e+02 8.23434055e-01]	[4.77717926e+02 8.72692017e+02 7.77457654e-01]
[523.84399414 295.51672363 0.95603591]	[526.42999268 341.72015381 0.90089786]	[462.19677734 344.28344727 0.84965551]	[441.90344238 446.9800415 0.87572116]	[441.80828857 547.03009033 0.90544736]	[595.68237305 339.22073364 0.84295011]	[608.59387207 452.05880737 0.81551838]	[606.11358643 544.49841309 0.89803469]	[531.61016846 547.04296875 0.70331532]	[487.97583008 552.1026001 0.69061041]	[482.91702271 705.98022461 0.82929182]	[4.77696259e+02 8.62512817e+02 8.26971054e-01]	[577.72167969 546.9786377 0.70654094]	[606.09875488 706.02783203 0.82364893]	[6.44457397e+02 8.65135132e+02 8.37120712e-01]	[511.04238892 277.71020508 0.8747654 ]	[539.27807617 277.62210083 0.91870701]	[495.63168335 272.36999512 0.70462704]	[562.24505615 259.72717285 0.87135136]	[6.44482605e+02 9.03626160e+02 7.83797860e-01]	[6.64929504e+02 8.93439880e+02 7.89071620e-01]	[6.44390503e+02 8.72895020e+02 6.90865934e-01]	[4.80318451e+02 8.93440186e+02 8.27984750e-01]	[4.62299927e+02 8.93252869e+02 8.24871898e-01]	[4.77724213e+02 8.72710022e+02 7.80317545e-01]
[523.79547119 295.49539185 0.95672536]	[523.97546387 341.71444702 0.92096758]	[459.77026367 344.29507446 0.84768528]	[441.83895874 449.48028564 0.87918693]	[441.7644043 547.05932617 0.9022941 ]	[590.61499023 339.18936157 0.85177058]	[608.56640625 449.47283936 0.81846738]	[606.1270752 544.47686768 0.89657748]	[531.56237793 544.47216797 0.72186571]	[487.92034912 547.03369141 0.70187771]	[482.90914917 705.94177246 0.84553838]	[4.77691284e+02 8.59970398e+02 8.24966013e-01]	[575.18994141 544.40222168 0.71299052]	[606.06304932 705.93780518 0.82046187]	[6.44449768e+02 8.62536377e+02 8.26476574e-01]	[508.49987793 277.70245361 0.88147551]	[539.20806885 277.5982666 0.9119848 ]	[490.52719116 269.84768677 0.72825885]	[559.81152344 259.64126587 0.88051355]	[6.44510925e+02 9.03612305e+02 7.86460519e-01]	[6.64923828e+02 8.93416199e+02 7.93299615e-01]	[6.44375305e+02 8.72766602e+02 6.94384158e-01]	[4.80337982e+02 8.95841003e+02 8.23357880e-01]	[4.62305817e+02 8.93262573e+02 8.23292553e-01]	[4.77716797e+02 8.70295532e+02 7.73382127e-01]
[521.37969971 295.45440674 0.95223719]	[523.88909912 339.2979126 0.94046021]	[459.68408203 344.25616455 0.84164912]	[441.75289917 449.47393799 0.87892598]	[439.28591919 546.98980713 0.91489929]	[588.07397461 339.1428833 0.86985266]	[608.49462891 444.37301636 0.85937476]	[608.49725342 544.44818115 0.89605093]	[526.54382324 544.49926758 0.73701966]	[482.9588623 549.52978516 0.71998042]	[482.87835693 705.92492676 0.84296417]	[4.77691833e+02 8.59970764e+02 8.24750304e-01]	[572.61700439 544.40093994 0.71383399]	[606.0234375 703.50396729 0.8317253 ]	[6.44452393e+02 8.62505737e+02 8.25645328e-01]	[505.97323608 277.67776489 0.90196908]	[536.67700195 277.58029175 0.89905423]	[487.97918701 269.92391968 0.74678493]	[559.69586182 259.5947876 0.87482744]	[6.44503174e+02 9.03603943e+02 7.87049234e-01]	[6.64919617e+02 8.93410950e+02 7.92816699e-01]	[6.44384583e+02 8.72739746e+02 6.95465326e-01]	[4.80327911e+02 8.93452332e+02 8.27405035e-01]	[4.62300323e+02 8.93256042e+02 8.26680899e-01]	[4.77731903e+02 8.70289856e+02 7.72423029e-01]
[521.29937744 295.4055481 0.93803167]	[523.7590332 339.27798462 0.94847149]	[457.19586182 344.24716187 0.82913172]	[439.30615234 446.95553589 0.88036543]	[439.19848633 546.99658203 0.91170698]	[585.56872559 339.10894775 0.88126826]	[606.02716064 444.34310913 0.87348932]	[606.12542725 544.3727417 0.90601689]	[526.49328613 544.45648193 0.74415624]	[482.86242676 547.0324707 0.73383355]	[482.80090332 705.93847656 0.84027863]	[4.77688019e+02 8.59940308e+02 8.21992993e-01]	[570.11688232 544.3427124 0.71778858]	[606.04724121 706.02368164 0.84529632]	[6.44453247e+02 8.62492615e+02 8.26012194e-01]	[503.49490356 277.64050293 0.92223495]	[534.10845947 277.53982544 0.89697212]	[482.92758179 264.77734375 0.80055118]	[554.67730713 259.58911133 0.85448033]	[6.44498291e+02 9.03586487e+02 7.89298892e-01]	[6.64919067e+02 8.93397827e+02 7.95896173e-01]	[6.44396606e+02 8.72728027e+02 6.97386980e-01]	[4.80313019e+02 8.93445862e+02 8.34124029e-01]	[4.62292023e+02 8.93244385e+02 8.33439887e-01]	[4.77742706e+02 8.70239746e+02 7.64938593e-01]
[518.79754639 293.01931763 0.91011316]	[521.30383301 339.29019165 0.94531053]	[454.64923096 344.29400635 0.81113619]	[439.14727783 446.94995117 0.88096774]	[439.12493896 547.05285645 0.88889629]	[585.44342041 339.10644531 0.88844681]	[605.90722656 441.81170654 0.89606601]	[606.12768555 541.94641113 0.90318334]	[526.46313477 544.47143555 0.74683464]	[482.8444519 547.0447998 0.73159885]	[482.75543213 703.49755859 0.83850741]	[4.77677307e+02 8.57437012e+02 8.22901130e-01]	[570.08184814 544.36334229 0.72486842]	[605.9942627 703.50830078 0.82790309]	[6.44458862e+02 8.59982361e+02 8.24813783e-01]	[503.31790161 277.5942688 0.94919044]	[529.03521729 277.50048828 0.90672481]	[482.78900146 262.23214722 0.84146857]	[549.53540039 259.63555908 0.8504082 ]	[6.44495117e+02 9.03576477e+02 7.92480230e-01]	[6.64924011e+02 8.93396606e+02 7.98330963e-01]	[6.44405090e+02 8.72703918e+02 6.93310499e-01]	[4.80306458e+02 8.93428955e+02 8.42753887e-01]	[4.62284027e+02 8.93227417e+02 8.38265359e-01]	[4.77735413e+02 8.70196350e+02 7.64868021e-01]
[516.20263672 293.00018311 0.88248408]	[518.78961182 339.28717041 0.92141235]	[452.04492188 344.31054688 0.80101877]	[436.66940308 444.4118042 0.87452012]	[436.66082764 547.03979492 0.86716384]	[582.94763184 339.08087158 0.88644785]	[603.5022583 441.77124023 0.89531529]	[606.10137939 541.88336182 0.90844411]	[524.00274658 544.46063232 0.75400543]	[482.74661255 549.49407959 0.72758281]	[480.36636353 705.98059082 0.82740688]	[4.77660614e+02 8.57423950e+02 8.16693127e-01]	[567.5592041 544.33795166 0.73648596]	[605.97436523 703.49072266 0.8216691 ]	[6.44459106e+02 8.59956238e+02 8.23680282e-01]	[500.81039429 277.55432129 0.94839215]	[526.40997314 277.46658325 0.93272412]	[480.31518555 259.69448853 0.84859943]	[544.54656982 259.62716675 0.87436652]	[6.44478455e+02 9.03562805e+02 7.93215871e-01]	[6.64911011e+02 8.93386841e+02 7.98436821e-01]	[6.44423462e+02 8.70332886e+02 6.90685272e-01]	[4.80309448e+02 8.93408630e+02 8.47744465e-01]	[4.62281952e+02 8.90845337e+02 8.38126540e-01]	[4.77723114e+02 8.70171631e+02 7.62709856e-01]
[516.20233154 292.99984741 0.8823927 ]	[518.78948975 339.28695679 0.92135268]	[452.04541016 344.31057739 0.80104297]	[436.66931152 444.41152954 0.87439239]	[436.66049194 547.04095459 0.86696047]	[582.94763184 339.08004761 0.88633311]	[603.50360107 441.76031494 0.89642382]	[606.10235596 541.88110352 0.9081732 ]	[524.00244141 544.46118164 0.75407583]	[482.74615479 549.49493408 0.72755527]	[480.36520386 705.98193359 0.82742995]	[4.77661774e+02 8.57416626e+02 8.16920161e-01]	[567.55755615 544.33721924 0.7368654 ]	[605.97442627 703.4901123 0.82163727]	[6.44459534e+02 8.59958984e+02 8.23766947e-01]	[500.81039429 277.55432129 0.94823837]	[526.40936279 277.46621704 0.93263143]	[480.31466675 259.69546509 0.84839541]	[544.54724121 259.62466431 0.87462676]	[6.44476624e+02 9.03564331e+02 7.93029487e-01]	[6.64908630e+02 8.93388123e+02 7.97589064e-01]	[6.44424683e+02 8.70333923e+02 6.90121293e-01]	[4.80308167e+02 8.93408264e+02 8.48150373e-01]	[4.62280518e+02 8.90843689e+02 8.38352084e-01]	[4.77724701e+02 8.70166687e+02 7.61880994e-01]
[516.20275879 293.00012207 0.88249695]	[518.78955078 339.28619385 0.92159003]	[452.04586792 344.30957031 0.80116069]	[436.6690979 444.41104126 0.87426889]	[436.66043091 547.03973389 0.86687291]	[582.94726562 339.07931519 0.88647336]	[603.50146484 441.75479126 0.89735961]	[606.1026001 541.87976074 0.90783346]	[524.00231934 544.4597168 0.75446039]	[482.74752808 547.04492188 0.72776139]	[480.36557007 705.97967529 0.82744521]	[4.77660797e+02 8.57430176e+02 8.15420091e-01]	[567.55767822 544.33575439 0.73715216]	[605.97564697 703.49029541 0.82156879]	[6.44458984e+02 8.59959045e+02 8.23779404e-01]	[500.81066895 277.55441284 0.94831872]	[526.40911865 277.46682739 0.93273288]	[480.31481934 259.69497681 0.84849924]	[544.54510498 259.6288147 0.8743428 ]	[6.44474426e+02 9.03563660e+02 7.92999208e-01]	[6.64906921e+02 8.93388306e+02 7.97160745e-01]	[6.44424866e+02 8.70333679e+02 6.90112293e-01]	[4.80312958e+02 8.93413269e+02 8.46512198e-01]	[4.62284424e+02 8.90851318e+02 8.36034060e-01]	[4.77722656e+02 8.70178589e+02 7.63106942e-01]
[516.20318604 292.99987793 0.88245082]	[518.78930664 339.2835083 0.92205971]	[452.04449463 344.30911255 0.80106789]	[436.66845703 444.41110229 0.87444854]	[436.6583252 547.04321289 0.86524069]	[582.94750977 339.07571411 0.88610232]	[603.49688721 441.74868774 0.89834559]	[606.10577393 541.88378906 0.90668315]	[524.00317383 544.4576416 0.75444287]	[482.74713135 547.04382324 0.72743887]	[480.36529541 705.9888916 0.82713532]	[4.77660370e+02 8.57430786e+02 8.15871716e-01]	[567.55950928 544.33398438 0.73680693]	[605.9710083 703.47753906 0.82006884]	[6.44462097e+02 8.59955750e+02 8.23902547e-01]	[500.81137085 277.55490112 0.94826931]	[526.40875244 277.46688843 0.93273914]	[480.31448364 259.69592285 0.84713757]	[544.54406738 259.62667847 0.87432641]	[6.44473145e+02 9.03559631e+02 7.90831387e-01]	[6.64907532e+02 8.93386108e+02 7.95125127e-01]	[6.44428894e+02 8.70332642e+02 6.89834476e-01]	[4.80321655e+02 8.93428284e+02 8.42703044e-01]	[4.62295044e+02 8.93228882e+02 8.35325301e-01]	[4.77722534e+02 8.70177490e+02 7.64550924e-01]
[513.56463623 292.97250366 0.86204052]	[516.20367432 339.26956177 0.89157236]	[446.88903809 344.27410889 0.81149822]	[434.06756592 446.89666748 0.83578008]	[431.55337524 549.51837158 0.82063931]	[582.82983398 339.06872559 0.88721937]	[603.38110352 441.90441895 0.87337452]	[606.04937744 544.31829834 0.91435659]	[523.92712402 544.45703125 0.76906145]	[480.32015991 549.49511719 0.73195255]	[480.34906006 705.9083252 0.82345647]	[4.77655365e+02 8.57433838e+02 8.15614343e-01]	[567.50323486 541.92053223 0.73807693]	[605.94329834 705.93035889 0.83393025]	[6.44474731e+02 8.59977051e+02 8.26012790e-01]	[500.69470215 277.50488281 0.93831831]	[523.87744141 275.0864563 0.94904733]	[480.19192505 262.23828125 0.81306726]	[544.39709473 257.15115356 0.92433655]	[6.44469910e+02 9.03548096e+02 7.92513609e-01]	[6.64913086e+02 8.93383118e+02 7.98126578e-01]	[6.44460999e+02 8.70335571e+02 6.92243695e-01]	[4.80315948e+02 8.93423462e+02 8.41859519e-01]	[4.62291992e+02 8.93223755e+02 8.34140122e-01]	[4.77705505e+02 8.70174988e+02 7.56211281e-01]
[506.0227356 292.87420654 0.85638237]	[511.03012085 339.25640869 0.88353246]	[441.8722229 344.26974487 0.83767825]	[426.43658447 446.88909912 0.83037841]	[423.92163086 547.03857422 0.84469789]	[580.30535889 336.68206787 0.87218726]	[600.81671143 441.74121094 0.87198049]	[605.98754883 541.88800049 0.92245364]	[523.78570557 544.50134277 0.77020186]	[480.20327759 549.53942871 0.72173142]	[480.32601929 703.46508789 0.82762885]	[4.77664886e+02 8.59947266e+02 8.08693945e-01]	[565.03314209 544.32275391 0.75242561]	[605.95373535 705.95355225 0.82938886]	[6.44482300e+02 8.57448181e+02 8.27202976e-01]	[498.19000244 275.13739014 0.91886711]	[521.37890625 275.02120972 0.95362586]	[477.70922852 267.35147095 0.7799927 ]	[541.89361572 257.14920044 0.91198879]	[6.44475891e+02 9.03528381e+02 7.90457666e-01]	[6.64920959e+02 8.93369385e+02 7.98091531e-01]	[6.44477417e+02 8.70286804e+02 6.92977607e-01]	[4.80306641e+02 8.93432678e+02 8.44541609e-01]	[4.62286743e+02 8.93234314e+02 8.36964786e-01]	[4.77721710e+02 8.70213440e+02 7.61459231e-01]
[500.66339111 290.41842651 0.89131522]	[500.8036499 339.19882202 0.95363867]	[434.1210022 341.79354858 0.82250053]	[418.57736206 444.44586182 0.87938106]	[418.60076904 546.9609375 0.89606917]	[564.93408203 336.68344116 0.88935614]	[585.50134277 439.22665405 0.90234852]	[600.86895752 539.30737305 0.88040519]	[513.58605957 544.34552002 0.7272889 ]	[467.38961792 546.98321533 0.70632899]	[477.72940063 703.41705322 0.78119302]	[4.77617828e+02 8.59969421e+02 7.96989202e-01]	[559.73175049 541.7701416 0.72045475]	[603.28399658 698.31872559 0.76287514]	[6.44501465e+02 8.54885376e+02 8.40143979e-01]	[482.81869507 277.4753418 0.95049608]	[508.47061157 275.0145874 0.91310889]	[462.29882812 262.25253296 0.83833468]	[528.96228027 259.57971191 0.84572834]	[6.44387756e+02 9.01053162e+02 7.92949855e-01]	[6.62435608e+02 8.93374573e+02 8.01002026e-01]	[6.46971130e+02 8.70144653e+02 6.72429502e-01]	[4.80332947e+02 8.93391113e+02 8.52322400e-01]	[4.62316132e+02 8.93222534e+02 8.37306678e-01]	[4.77702759e+02 8.70242188e+02 7.61016428e-01]
[498.1239624 290.35675049 0.85184681]	[500.64251709 339.21820068 0.93593949]	[431.54107666 344.26544189 0.80584043]	[416.10562134 444.36434937 0.87539333]	[416.1055603 546.96972656 0.86646235]	[562.38684082 336.65716553 0.88934511]	[585.39898682 439.27078247 0.91466355]	[598.25311279 539.29229736 0.85685861]	[508.50671387 544.40319824 0.73424864]	[464.8348999 549.50372314 0.7218619 ]	[475.10684204 703.44903564 0.76482868]	[4.77612488e+02 8.62514343e+02 7.95035064e-01]	[554.70452881 541.8270874 0.71375984]	[600.88458252 698.33843994 0.7700817 ]	[6.44499634e+02 8.54860535e+02 8.46338034e-01]	[480.29559326 275.08779907 0.9505952 ]	[505.87930298 274.94998169 0.92361182]	[459.81417847 262.23040771 0.83982146]	[523.99285889 259.58770752 0.88829237]	[6.44345398e+02 9.01014954e+02 7.89272428e-01]	[6.62406799e+02 8.93353699e+02 8.06482553e-01]	[6.46984802e+02 8.70112366e+02 6.77875638e-01]	[4.80342926e+02 8.93426514e+02 8.36059928e-01]	[4.62320953e+02 8.93267517e+02 8.25921714e-01]	[4.77703552e+02 8.70306152e+02 7.57357955e-01]
[493.05899048 287.88647461 0.83795512]	[495.64334106 339.18896484 0.90516424]	[423.90048218 344.26040649 0.81804037]	[411.0319519 444.43618774 0.83266735]	[408.45532227 547.04815674 0.82994789]	[562.24530029 336.59472656 0.88153559]	[582.89569092 439.19592285 0.89910936]	[593.14624023 539.25531006 0.85176563]	[505.98425293 544.4498291 0.74403208]	[462.35415649 549.5614624 0.72735047]	[469.99450684 703.45178223 0.76282156]	[4.77622742e+02 8.62518372e+02 7.98472106e-01]	[552.12701416 541.84216309 0.71622634]	[603.2746582 700.86804199 0.76282179]	[6.44489502e+02 8.54800720e+02 8.45436752e-01]	[480.18014526 275.06585693 0.94415611]	[503.33306885 274.92312622 0.95175707]	[459.64663696 264.80447388 0.80941159]	[523.81140137 257.17294312 0.92120665]	[6.44368042e+02 9.01035706e+02 7.93370605e-01]	[6.62428345e+02 8.93362000e+02 8.07795465e-01]	[6.46977234e+02 8.67668823e+02 6.54345036e-01]	[4.80318909e+02 8.93408020e+02 8.41338992e-01]	[4.62297974e+02 8.93249695e+02 8.30004215e-01]	[4.77744843e+02 8.70322754e+02 7.66041517e-01]
[487.93045044 287.84585571 0.84184438]	[490.48043823 339.17816162 0.89673334]	[421.33480835 341.81347656 0.84289706]	[403.40304565 446.94876099 0.84034932]	[403.36572266 547.01391602 0.86598825]	[559.73565674 336.56604004 0.86208272]	[580.36663818 439.15939331 0.88221669]	[590.57196045 539.20721436 0.85688883]	[505.91213989 544.42974854 0.747814 ]	[462.31637573 549.54632568 0.7206409 ]	[467.4382019 703.42352295 0.76398265]	[4.77630035e+02 8.62561646e+02 8.00654352e-01]	[549.54711914 541.7980957 0.71797389]	[598.26940918 698.31115723 0.7445538 ]	[6.44463745e+02 8.52366577e+02 8.50214660e-01]	[477.70010376 275.06939697 0.9254539 ]	[500.8453064 274.95700073 0.9527809 ]	[457.20053101 269.84515381 0.78321671]	[521.34082031 257.1713562 0.90422416]	[6.44353577e+02 9.01011169e+02 7.90306866e-01]	[6.62393677e+02 8.93330444e+02 8.06176126e-01]	[6.46969604e+02 8.67604370e+02 6.48076773e-01]	[4.80307495e+02 8.93420410e+02 8.39411259e-01]	[4.62285919e+02 8.93264526e+02 8.28944981e-01]	[4.80143890e+02 8.72715393e+02 7.72818863e-01]
[482.91921997 292.87393188 0.89848936]	[485.44299316 339.15524292 0.91644031]	[421.17489624 341.7722168 0.86572343]	[400.8833313 446.88311768 0.87624615]	[400.83917236 544.54602051 0.90201896]	[557.18212891 336.55682373 0.85005021]	[577.72625732 439.1673584 0.86970782]	[588.04351807 539.24847412 0.88571823]	[503.46505737 544.37371826 0.76581275]	[462.27578735 547.02459717 0.73076713]	[464.95629883 700.92260742 0.75713104]	[4.77617554e+02 8.62572937e+02 7.99115360e-01]	[547.01397705 541.76159668 0.7345112 ]	[595.68841553 695.73571777 0.75026184]	[644.42260742 852.37261963 0.85653609]	[472.58206177 275.13955688 0.89702255]	[500.67645264 275.00549316 0.94017684]	[454.63162231 269.86758423 0.75037408]	[521.23742676 257.13613892 0.90389729]	[6.44414490e+02 9.01061462e+02 7.99267113e-01]	[6.62425598e+02 8.93338379e+02 8.08948338e-01]	[6.44506714e+02 8.67607849e+02 6.40937150e-01]	[4.80309174e+02 8.93421814e+02 8.37576091e-01]	[4.62284637e+02 8.93268738e+02 8.26464593e-01]	[4.80136139e+02 8.72726379e+02 7.72002816e-01]
[482.8036499 292.87432861 0.91245782]	[482.96731567 339.19055176 0.9263345 ]	[418.71194458 341.80627441 0.85633576]	[400.77896118 446.89624023 0.88731009]	[400.73516846 546.94458008 0.91520351]	[552.10400391 336.60775757 0.85124171]	[575.13647461 439.23458862 0.86810625]	[585.5869751 539.23168945 0.88793296]	[503.3336792 541.88824463 0.79497027]	[462.19107056 546.93859863 0.7482903 ]	[464.96081543 698.35174561 0.76821303]	[4.77604462e+02 8.62523621e+02 7.97290683e-01]	[544.48529053 539.2578125 0.75955307]	[590.58898926 690.62744141 0.79001415]	[6.44367065e+02 8.52380066e+02 8.38357866e-01]	[469.96469116 277.47012329 0.88976949]	[498.18994141 275.02478027 0.92132938]	[446.97741699 264.75357056 0.76053685]	[518.73126221 257.15048218 0.88580072]	[6.44431091e+02 9.03554626e+02 7.90385187e-01]	[6.62433411e+02 8.93349365e+02 8.06074500e-01]	[6.44462097e+02 8.67622925e+02 6.33307993e-01]	[4.80305969e+02 8.93419556e+02 8.40842605e-01]	[4.62280243e+02 8.93263123e+02 8.30782175e-01]	[4.77742188e+02 8.72693970e+02 7.68644035e-01]
[480.34701538 290.43054199 0.91051197]	[482.86178589 339.17333984 0.94920278]	[418.59909058 341.79281616 0.84693921]	[400.61752319 444.44610596 0.88828129]	[398.23025513 544.54229736 0.91137141]	[547.05725098 336.61447144 0.86580384]	[567.54772949 439.1651001 0.87621093]	[585.39343262 536.72625732 0.88549459]	[503.24719238 541.89477539 0.79164743]	[459.75961304 546.94555664 0.74584854]	[464.9602356 698.34503174 0.77558804]	[4.7760379e+02 8.6253363e+02 7.9837811e-01]	[544.40319824 539.25994873 0.75677037]	[590.55444336 693.2411499 0.77671403]	[6.44314819e+02 8.52379395e+02 8.32446933e-01]	[464.94787598 277.4753418 0.9091953 ]	[493.13671875 275.0295105 0.90201902]	[444.43215942 264.7906189 0.77923781]	[516.10180664 257.19165039 0.83612502]	[6.44455139e+02 9.03565247e+02 7.99908996e-01]	[6.62444336e+02 8.93346680e+02 8.11881125e-01]	[6.44407532e+02 8.67668884e+02 6.39951408e-01]	[4.80297638e+02 8.93409546e+02 8.41422975e-01]	[4.62275299e+02 8.93249512e+02 8.29823256e-01]	[4.77736542e+02 8.72694763e+02 7.71798491e-01]
[480.34628296 290.42877197 0.90994292]	[482.86099243 339.17098999 0.94924724]	[418.59954834 341.79293823 0.84700072]	[400.61749268 444.44586182 0.88837391]	[398.23190308 544.54321289 0.91163242]	[547.05517578 336.61062622 0.86570364]	[567.54656982 439.16275024 0.87596691]	[585.39508057 536.722229 0.88496715]	[503.2479248 541.89556885 0.79141319]	[459.75967407 546.94561768 0.74552894]	[464.9593811 698.34228516 0.77565563]	[4.77605286e+02 8.62534607e+02 7.98720241e-01]	[544.40405273 539.26086426 0.7568059 ]	[590.55310059 693.23748779 0.77717555]	[6.44328491e+02 8.54791931e+02 8.30274999e-01]	[464.94696045 277.47360229 0.90928054]	[493.13552856 275.02832031 0.90170383]	[444.4289856 264.78845215 0.78035307]	[516.10351562 257.19039917 0.83625901]	[6.44453247e+02 9.03566956e+02 7.97726989e-01]	[6.62441650e+02 8.93350647e+02 8.08466792e-01]	[6.44413696e+02 8.67689758e+02 6.43922746e-01]	[4.80295898e+02 8.93407471e+02 8.41678917e-01]	[4.62273987e+02 8.93246887e+02 8.31286907e-01]	[4.77737915e+02 8.72694763e+02 7.70928502e-01]
[480.24789429 290.36987305 0.90384841]	[482.74353027 339.14221191 0.9556154 ]	[416.12139893 341.76254272 0.83769143]	[398.17150879 444.3999939 0.89753407]	[398.11160278 546.92181396 0.89653152]	[544.52197266 336.60723877 0.88395733]	[565.0670166 439.10714722 0.8745755 ]	[582.97027588 536.65869141 0.88127482]	[500.83721924 544.35430908 0.79065406]	[459.64526367 547.04095459 0.72854394]	[464.84793091 700.94000244 0.80245185]	[4.77590210e+02 8.62505554e+02 7.97745407e-01]	[544.33984375 539.2956543 0.76194912]	[588.11932373 698.31811523 0.77985615]	[6.41880554e+02 8.52317688e+02 8.32816422e-01]	[462.44439697 277.46813965 0.93098301]	[490.48565674 275.0135498 0.90547502]	[441.87280273 262.24481201 0.83290035]	[508.52526855 259.59231567 0.84226763]	[6.44410889e+02 9.01047729e+02 8.02424252e-01]	[6.62388550e+02 8.93309631e+02 8.10560405e-01]	[6.41922607e+02 8.67581604e+02 6.26847446e-01]	[4.80286072e+02 8.93400146e+02 8.40504050e-01]	[4.62267120e+02 8.93242615e+02 8.30025434e-01]	[4.77744019e+02 8.70325378e+02 7.74474323e-01]
[480.16210938 290.37869263 0.89142424]	[480.28042603 339.14440918 0.95693439]	[416.02941895 341.78158569 0.82747835]	[398.03598022 444.36010742 0.89460909]	[398.02078247 544.53631592 0.88324028]	[544.38873291 336.60165405 0.8903029 ]	[564.9743042 436.68374634 0.87952805]	[582.87878418 536.65313721 0.87846375]	[500.65176392 544.32342529 0.7704128 ]	[457.12167358 547.01477051 0.72291559]	[464.83087158 700.94396973 0.80001915]	[4.77594452e+02 8.62524841e+02 8.01423073e-01]	[541.83520508 539.23974609 0.74509209]	[585.55023193 693.24163818 0.8037408 ]	[6.39319336e+02 8.52208130e+02 8.05831730e-01]	[462.34072876 277.46505737 0.94386119]	[487.94763184 275.01797485 0.91632146]	[441.81188965 264.71960449 0.84541392]	[505.99447632 259.62783813 0.85555428]	[6.44460449e+02 9.01052246e+02 8.08200538e-01]	[6.62413757e+02 8.93288696e+02 8.08703363e-01]	[6.36783813e+02 8.62486633e+02 6.08650148e-01]	[4.80291199e+02 8.93409058e+02 8.37580442e-01]	[4.62276520e+02 8.93256592e+02 8.26598346e-01]	[4.80135132e+02 8.72691711e+02 7.83347726e-01]
[477.62179565 287.86352539 0.85166693]	[477.70217896 339.14328003 0.93250227]	[408.47311401 341.80987549 0.80645943]	[395.53057861 444.32757568 0.86878055]	[393.04199219 546.95288086 0.85118955]	[541.80279541 336.53924561 0.88768256]	[564.84442139 439.0927124 0.89403158]	[580.37231445 534.17486572 0.85709703]	[495.6663208 544.35949707 0.73567665]	[449.52032471 547.03118896 0.69524837]	[462.4090271 703.43218994 0.80876601]	[4.75176819e+02 8.57439026e+02 8.04057181e-01]	[541.71160889 539.30822754 0.72966278]	[585.41204834 698.37121582 0.81605965]	[6.36732300e+02 8.52276306e+02 8.00195992e-01]	[459.77966309 275.0579834 0.95404232]	[485.34069824 274.91497803 0.9245463 ]	[439.23724365 259.7315979 0.86482161]	[503.42248535 257.18444824 0.9096604 ]	[6.44394104e+02 9.01049500e+02 8.10800016e-01]	[6.62341125e+02 8.93287903e+02 7.99375355e-01]	[6.36728455e+02 8.62559082e+02 6.26389623e-01]	[4.80265411e+02 8.93384094e+02 8.50927770e-01]	[4.62257141e+02 8.90856262e+02 8.43380094e-01]	[4.80166504e+02 8.70222961e+02 7.72273958e-01]
[475.09057617 287.82797241 0.84020156]	[475.16061401 339.14703369 0.91132814]	[405.85934448 341.81521606 0.81750494]	[392.97537231 444.4414978 0.8340506 ]	[387.91030884 546.94799805 0.84963149]	[541.75299072 336.51800537 0.87750691]	[562.41992188 436.60299683 0.88877368]	[580.34320068 534.11578369 0.85344648]	[493.13140869 544.32830811 0.73190737]	[446.96450806 547.01739502 0.70089078]	[462.37811279 703.41088867 0.82066637]	[4.77590027e+02 8.57460938e+02 8.03642571e-01]	[539.26959229 539.28747559 0.72717565]	[585.35626221 693.2331543 0.80688369]	[6.34175659e+02 8.52224548e+02 7.96772361e-01]	[459.70727539 275.0116272 0.94640708]	[482.88104248 274.87521362 0.93766558]	[439.17492676 262.2059021 0.8523013 ]	[503.32327271 257.16247559 0.93244678]	[6.44433289e+02 9.01028198e+02 8.20216596e-01]	[6.62358826e+02 8.93258789e+02 8.03074658e-01]	[6.31635681e+02 8.59998901e+02 6.27883136e-01]	[4.80249756e+02 8.93388611e+02 8.50442171e-01]	[4.62247742e+02 8.90857971e+02 8.42769146e-01]	[4.80187958e+02 8.70236145e+02 7.78155804e-01]
[472.53463745 287.80795288 0.83646357]	[472.59503174 339.14801025 0.90267664]	[403.31915283 341.78973389 0.83557081]	[387.90783691 444.44515991 0.82419962]	[385.32830811 546.9553833 0.86310148]	[539.31719971 336.52508545 0.87364113]	[562.33770752 436.54119873 0.87523699]	[580.29821777 534.1151123 0.84673834]	[490.56234741 541.89300537 0.72615033]	[446.89242554 546.98162842 0.70350701]	[462.35708618 700.89312744 0.8142392 ]	[4.75166290e+02 8.57428589e+02 8.04193258e-01]	[536.71685791 539.24926758 0.70880759]	[585.3347168 698.36474609 0.80651188]	[6.31698425e+02 8.52187683e+02 7.92924285e-01]	[459.64889526 275.00741577 0.93819803]	[482.81018066 274.87463379 0.94795597]	[439.07958984 262.23120117 0.8227905 ]	[503.27774048 257.14993286 0.92976427]	[6.44436890e+02 9.01015808e+02 8.22645605e-01]	[6.62359375e+02 8.93249512e+02 8.05080533e-01]	[6.31615295e+02 8.59948547e+02 6.29685879e-01]	[4.80249542e+02 8.93390503e+02 8.50609481e-01]	[4.62251770e+02 8.93215454e+02 8.43689442e-01]	[4.80178955e+02 8.70216248e+02 7.76068926e-01]
[470.00289917 285.30984497 0.83699149]	[472.5222168 339.12734985 0.90144706]	[403.26843262 341.75 0.84328461]	[385.29718018 446.89422607 0.84266424]	[382.81921387 544.54907227 0.88097006]	[539.2520752 336.51333618 0.86539149]	[562.27032471 434.11349487 0.86623138]	[580.21838379 531.55065918 0.83392733]	[487.99539185 541.77783203 0.73223269]	[444.38189697 544.44976807 0.72507936]	[462.265625 703.44195557 0.81785703]	[4.75163391e+02 8.57433167e+02 8.03918362e-01]	[534.14630127 536.66693115 0.68867308]	[582.83673096 693.18469238 0.7946533 ]	[6.31674133e+02 8.49784668e+02 7.94007957e-01]	[459.62121582 275.00549316 0.93252343]	[482.75769043 274.8946228 0.94656289]	[439.06600952 264.74810791 0.80974334]	[500.88583374 257.15405273 0.91395926]	[6.44456116e+02 9.01028076e+02 8.26615095e-01]	[6.62379333e+02 8.93253784e+02 8.07096601e-01]	[6.31620056e+02 8.57452393e+02 6.30368650e-01]	[4.80251465e+02 8.93402893e+02 8.45263541e-01]	[4.62256561e+02 8.93231262e+02 8.37115526e-01]	[4.80193329e+02 8.70222595e+02 7.80689418e-01]
[467.48275757 285.30422974 0.83864325]	[469.97058105 339.12145996 0.90170383]	[400.80886841 341.70797729 0.85857403]	[382.77746582 446.89346313 0.86744082]	[382.75387573 544.48199463 0.90474862]	[539.19158936 336.52841187 0.85795414]	[562.20599365 436.60708618 0.86469769]	[577.722229 531.5557251 0.82376474]	[485.46670532 541.76171875 0.74726605]	[441.89160156 544.40393066 0.74420911]	[462.19018555 703.45996094 0.81603217]	[4.75174377e+02 8.59936096e+02 8.02175283e-01]	[531.56280518 536.66937256 0.69286209]	[582.8180542 695.72570801 0.78922123]	[6.31626160e+02 8.49788086e+02 8.02100837e-01]	[457.20376587 275.00073242 0.92294508]	[480.37677002 274.89852905 0.94421494]	[436.59655762 262.2298584 0.79477322]	[500.81167603 257.15423584 0.90958792]	[6.44443542e+02 8.98456482e+02 8.37685406e-01]	[6.62347290e+02 8.90801880e+02 7.95879722e-01]	[6.29150208e+02 8.57466797e+02 6.57551110e-01]	[4.80247742e+02 8.93402161e+02 8.39935720e-01]	[4.62251770e+02 8.93231079e+02 8.34012330e-01]	[4.80207397e+02 8.70255615e+02 7.84604430e-01]
[467.39450073 287.79364014 0.84184933]	[467.39224243 339.11053467 0.91199797]	[400.70721436 341.6831665 0.87230027]	[380.34738159 444.44415283 0.87761462]	[380.35742188 544.49493408 0.90518039]	[536.66638184 336.4972229 0.8450852 ]	[559.7633667 436.59310913 0.85428208]	[572.67175293 529.04248047 0.82242459]	[485.44030762 541.82617188 0.75646996]	[441.86938477 544.48724365 0.73988736]	[462.18655396 703.4039917 0.81560224]	[4.75141144e+02 8.57461121e+02 8.03613305e-01]	[531.53924561 536.71722412 0.69564128]	[582.796875 695.78979492 0.79281986]	[6.29124084e+02 8.49643005e+02 8.03808689e-01]	[457.15374756 275.01330566 0.91877621]	[480.31277466 274.93463135 0.95075715]	[434.13122559 262.21353149 0.78164798]	[500.75119019 257.16799927 0.89574569]	[6.44419800e+02 8.95940247e+02 8.39786053e-01]	[6.59889404e+02 8.90682373e+02 7.82612383e-01]	[6.29073425e+02 8.54872742e+02 6.83762252e-01]	[4.80240326e+02 8.93397827e+02 8.40529561e-01]	[4.62249390e+02 8.93229736e+02 8.32978964e-01]	[4.80182739e+02 8.70252441e+02 7.90275574e-01]
[464.90136719 287.80322266 0.84940219]	[464.90896606 339.10192871 0.91788673]	[400.65026855 341.67709351 0.87443525]	[380.27792358 444.43103027 0.88568139]	[380.33004761 544.45782471 0.91586286]	[534.13452148 336.50866699 0.8423624 ]	[559.70074463 436.64556885 0.85252285]	[570.10888672 528.98834229 0.8325662 ]	[485.42056274 541.85290527 0.75746536]	[441.86819458 546.94213867 0.73897666]	[462.19113159 700.87481689 0.81465483]	[4.75151947e+02 8.59939331e+02 8.04159999e-01]	[529.04284668 536.73504639 0.70207715]	[580.30523682 690.71429443 0.77002609]	[6.29014465e+02 8.47149353e+02 8.06140542e-01]	[457.07522583 274.99914551 0.90808237]	[480.2456665 274.92675781 0.94718015]	[431.56338501 262.18936157 0.78366154]	[500.70132446 257.13336182 0.88858837]	[6.44432922e+02 8.93312683e+02 8.61734271e-01]	[6.62339294e+02 8.85616943e+02 7.73640871e-01]	[6.26575012e+02 8.52393005e+02 7.08240807e-01]	[4.80236084e+02 8.93406128e+02 8.36188257e-01]	[4.62243835e+02 8.93235229e+02 8.31721604e-01]	[4.80179779e+02 8.70269470e+02 7.90178776e-01]
[464.82498169 287.84085083 0.86006683]	[464.84121704 339.10223389 0.92387551]	[398.24072266 339.29812622 0.87463272]	[380.21591187 444.40982056 0.88673943]	[380.2835083 544.4296875 0.92555451]	[531.6192627 336.52316284 0.84395391]	[554.70550537 436.61587524 0.83924681]	[570.01861572 529.05133057 0.83263332]	[485.3659668 541.88024902 0.7558803 ]	[441.81549072 546.95855713 0.74097055]	[462.19567871 698.38043213 0.81666034]	[4.75140350e+02 8.59922241e+02 8.04886043e-01]	[528.99401855 539.20617676 0.70210332]	[580.28222656 693.24285889 0.76514184]	[6.26497314e+02 8.47177612e+02 8.37579489e-01]	[454.5866394 275.02212524 0.90311193]	[480.18048096 274.94198608 0.93642199]	[431.51895142 262.17160034 0.77807701]	[498.26858521 257.15112305 0.88091028]	[6.39337646e+02 8.90734985e+02 8.10898781e-01]	[6.52159180e+02 8.80469666e+02 7.47793376e-01]	[6.26459534e+02 8.52385315e+02 7.10585415e-01]	[4.80237885e+02 8.93404358e+02 8.38557720e-01]	[4.62244263e+02 8.93237122e+02 8.34354162e-01]	[4.80177979e+02 8.70252197e+02 7.93861508e-01]
[462.38348389 287.8732605 0.87551141]	[462.44677734 339.10623169 0.92908722]	[398.18826294 341.69180298 0.86938965]	[380.16027832 444.43325806 0.88196695]	[380.24151611 544.47894287 0.92006481]	[531.58074951 336.51986694 0.84075528]	[552.09381104 436.62390137 0.8453517 ]	[567.54309082 529.06451416 0.83950776]	[485.35858154 541.85528564 0.7617352 ]	[441.8140564 546.92572021 0.74250305]	[462.19287109 698.36938477 0.81654012]	[4.75117645e+02 8.57398071e+02 8.10355306e-01]	[528.97283936 536.74285889 0.70450932]	[577.71655273 693.17810059 0.75798166]	[6.24005127e+02 8.47174988e+02 8.37485433e-01]	[452.02056885 275.02865601 0.88892215]	[480.11358643 274.94161987 0.92156726]	[428.92572021 259.72116089 0.7919513 ]	[498.23068237 257.08346558 0.8957693 ]	[6.31670044e+02 8.90681030e+02 8.04360628e-01]	[6.47113525e+02 8.77947266e+02 7.71519780e-01]	[6.23981873e+02 8.52392029e+02 6.83374882e-01]	[4.80256836e+02 8.93413452e+02 8.38170946e-01]	[4.62252899e+02 8.93242676e+02 8.37156892e-01]	[4.80163544e+02 8.70201355e+02 7.93504477e-01]
[462.32025146 287.88528442 0.88765305]	[462.40252686 339.1295166 0.93742317]	[398.13809204 341.74810791 0.85796255]	[380.14187622 446.90002441 0.87849092]	[380.16821289 544.50769043 0.921534 ]	[529.05493164 336.52810669 0.84395015]	[549.54370117 436.63531494 0.85444522]	[567.49078369 531.53216553 0.84645462]	[482.97943115 541.86401367 0.76557773]	[441.80245972 546.93334961 0.74383134]	[459.84671021 698.29901123 0.81730366]	[4.75118042e+02 8.57391357e+02 8.10131729e-01]	[526.5368042 539.19445801 0.71132934]	[575.17230225 695.76983643 0.75977015]	[6.21375854e+02 8.44581726e+02 8.06993544e-01]	[449.4765625 275.02548218 0.88939941]	[477.68435669 274.95556641 0.91589963]	[426.35894775 259.66842651 0.81355906]	[498.15670776 257.11856079 0.87309742]	[6.26566467e+02 8.90618896e+02 8.27296793e-01]	[6.44518127e+02 8.75428284e+02 7.88085520e-01]	[6.21352295e+02 8.52272156e+02 6.89311028e-01]	[4.80257019e+02 8.93412659e+02 8.36123586e-01]	[4.62254333e+02 8.93239075e+02 8.36051643e-01]	[4.80171753e+02 8.70188538e+02 7.88328469e-01]
[462.27468872 290.36257935 0.89469981]	[462.35906982 339.12472534 0.94625592]	[398.08834839 341.75570679 0.8536576 ]	[380.09463501 444.41168213 0.88820386]	[380.08822632 544.54589844 0.91191983]	[528.99981689 336.5369873 0.84867585]	[549.52203369 436.69769287 0.86258197]	[565.06903076 531.58117676 0.85644764]	[482.91271973 541.88708496 0.77246565]	[441.77075195 546.95855713 0.74436182]	[459.81787109 698.37823486 0.81769925]	[4.75110352e+02 8.57377502e+02 8.06594908e-01]	[526.42297363 539.21820068 0.72866696]	[570.12652588 693.17645264 0.7664783 ]	[6.13683899e+02 8.36864807e+02 7.85659075e-01]	[446.96508789 275.06057739 0.88989055]	[477.62774658 274.96905518 0.91042227]	[423.89923096 259.72714233 0.80472982]	[495.68399048 257.13171387 0.85009289]	[6.23945312e+02 8.88107605e+02 7.91758299e-01]	[6.41874817e+02 8.75348633e+02 7.38483906e-01]	[6.11159424e+02 8.49674683e+02 6.89957857e-01]	[4.80242920e+02 8.93417847e+02 8.30316961e-01]	[4.62237640e+02 8.93235474e+02 8.29851508e-01]	[4.80172974e+02 8.70179810e+02 7.74586141e-01]
[462.22283936 290.39950562 0.90448076]	[462.32611084 339.13726807 0.94963962]	[398.06689453 341.78890991 0.84665233]	[377.73916626 444.39733887 0.88417065]	[377.69104004 544.50537109 0.91981626]	[526.53399658 336.5447998 0.85594702]	[547.03527832 436.60900879 0.8592236 ]	[565.06652832 531.52990723 0.85678351]	[482.9019165 541.88031006 0.77430356]	[441.77072144 546.95092773 0.74259591]	[459.82098389 700.90802002 0.82348144]	[4.75113037e+02 8.57361389e+02 8.06367755e-01]	[526.41577148 539.19671631 0.7282002 ]	[567.48138428 690.61627197 0.81622863]	[6.08554993e+02 8.36872681e+02 8.00672948e-01]	[446.91085815 275.10791016 0.89535874]	[475.15936279 275.00048828 0.90736115]	[423.84286499 262.1958313 0.81613737]	[495.63198853 257.15634155 0.83997422]	[6.21272583e+02 8.85605286e+02 7.96916604e-01]	[6.34162659e+02 8.75319153e+02 7.60418773e-01]	[6.08540344e+02 8.49636780e+02 7.28443980e-01]	[4.80247314e+02 8.93423584e+02 8.28260660e-01]	[4.62245697e+02 8.93241028e+02 8.26929867e-01]	[4.80178101e+02 8.70168091e+02 7.70469606e-01]
[459.83535767 290.40328979 0.90513915]	[462.30319214 339.15588379 0.9523232 ]	[398.06478882 341.82366943 0.84037089]	[377.71398926 444.37371826 0.8813194 ]	[377.66763306 544.48309326 0.91917205]	[526.47705078 336.55691528 0.86721861]	[547.02960205 436.690979 0.87101877]	[565.05169678 531.54907227 0.85895002]	[482.87710571 541.86383057 0.77609456]	[441.76034546 546.93475342 0.74388379]	[459.81192017 700.85998535 0.82299554]	[4.75134094e+02 8.57401123e+02 8.05134714e-01]	[524.01190186 536.72564697 0.73262846]	[565.02471924 688.17346191 0.83575958]	[603.52111816 831.83068848 0.86542243]	[444.42990112 275.12963867 0.90355021]	[475.06387329 275.0199585 0.90081811]	[423.80078125 262.22723389 0.82706583]	[493.09609985 257.19967651 0.8358081 ]	[6.13705872e+02 8.77955566e+02 7.65985429e-01]	[6.29060120e+02 8.70292175e+02 7.73496985e-01]	[6.03396545e+02 8.47061584e+02 7.00318336e-01]	[4.80256866e+02 8.93431763e+02 8.23832631e-01]	[4.62249908e+02 8.93251831e+02 8.23110282e-01]	[4.80200500e+02 8.70202209e+02 7.73854673e-01]
[459.82577515 290.4125061 0.90830821]	[462.2852478 339.14846802 0.9535566 ]	[398.04086304 341.81555176 0.83878553]	[377.69204712 444.37283325 0.875202 ]	[377.63687134 544.49908447 0.91461915]	[526.44799805 336.55734253 0.86965466]	[547.00140381 439.07315063 0.88097036]	[565.04949951 534.13256836 0.86260986]	[482.84960938 541.90136719 0.77535629]	[441.73855591 546.97241211 0.73939002]	[459.81512451 698.36291504 0.82021904]	[4.75132263e+02 8.57370605e+02 8.07135940e-01]	[523.98059082 539.21380615 0.73654658]	[564.81256104 688.19628906 0.84414417]	[600.80938721 831.78125 0.83936864]	[444.41647339 277.46243286 0.90589541]	[472.58712769 275.01876831 0.89944965]	[423.82196045 262.2611084 0.82347614]	[493.06497192 257.1867981 0.8451888 ]	[6.05888672e+02 8.77919128e+02 8.16235304e-01]	[6.23847717e+02 8.70313721e+02 8.06641698e-01]	[5.98307556e+02 8.44579468e+02 6.57543957e-01]	[4.80259796e+02 8.93428833e+02 8.21590185e-01]	[4.62251984e+02 8.93249023e+02 8.25195670e-01]	[4.80188965e+02 8.70170227e+02 7.69738674e-01]
[459.82550049 290.43704224 0.91109997]	[462.26144409 339.15997314 0.95359433]	[398.02145386 341.82678223 0.83209014]	[377.66650391 444.40454102 0.87595028]	[377.62014771 544.49591064 0.91390622]	[526.43310547 336.56311035 0.87044394]	[546.98583984 439.08181763 0.88299096]	[565.03161621 534.15008545 0.86624414]	[482.81219482 541.88604736 0.77264935]	[441.70236206 546.93585205 0.74181235]	[459.80917358 698.32702637 0.82198864]	[4.75133087e+02 8.54930237e+02 8.10197592e-01]	[523.93780518 539.21905518 0.73367554]	[562.28967285 693.18884277 0.82874894]	[5.90636780e+02 8.31663086e+02 8.10191870e-01]	[444.42150879 277.48843384 0.90530956]	[472.58380127 275.04248047 0.8991676 ]	[423.7947998 262.24786377 0.83031768]	[493.0536499 257.18960571 0.84605843]	[6.03273743e+02 8.75308350e+02 8.41503263e-01]	[6.16273560e+02 8.70177490e+02 7.85862386e-01]	[5.88072815e+02 8.39405151e+02 6.84626997e-01]	[4.80235931e+02 8.93432434e+02 8.30140054e-01]	[4.62238464e+02 8.93234924e+02 8.25223744e-01]	[4.80214264e+02 8.70145203e+02 7.80522466e-01]
[459.81506348 292.88491821 0.91798574]	[462.2663269 339.16653442 0.95379102]	[398.02713013 341.81488037 0.8359651 ]	[377.64724731 444.36843872 0.88617384]	[377.5954895 544.51000977 0.90780842]	[526.42327881 336.57836914 0.8727181 ]	[546.96728516 436.69763184 0.87757546]	[564.99926758 536.6449585 0.86738139]	[482.81954956 544.37591553 0.77367103]	[441.69250488 547.03192139 0.7320503 ]	[459.84545898 695.8125 0.82618099]	[4.75138123e+02 8.54923950e+02 8.10031056e-01]	[523.94030762 539.30743408 0.74166566]	[559.7366333 690.68988037 0.80468017]	[585.53833008 829.09942627 0.83746564]	[444.41217041 277.52627563 0.90749592]	[472.57415771 275.07867432 0.89938927]	[423.7913208 262.26638794 0.82746989]	[493.04089355 257.1963501 0.84658974]	[5.93143799e+02 8.75312317e+02 7.92443931e-01]	[6.08581848e+02 8.70146484e+02 7.80995309e-01]	[5.85367981e+02 8.34289429e+02 7.47245371e-01]	[4.80253693e+02 8.93425232e+02 8.31867218e-01]	[4.62262390e+02 8.93229492e+02 8.23124170e-01]	[4.80208710e+02 8.70123840e+02 7.78372645e-01]
[459.81585693 292.92337036 0.92415738]	[462.25695801 339.1769104 0.95437795]	[398.02130127 341.82409668 0.83288795]	[377.64160156 444.40472412 0.88180172]	[377.59661865 544.52972412 0.90417659]	[526.41619873 336.58221436 0.87406385]	[546.96813965 439.07723999 0.87773669]	[564.98059082 536.69775391 0.87474275]	[482.79284668 544.4284668 0.76637203]	[439.31848145 549.56182861 0.72366661]	[459.83743286 698.32434082 0.82650518]	[4.75151825e+02 8.54871887e+02 8.17481935e-01]	[523.91967773 541.75866699 0.73939788]	[552.13317871 695.77233887 0.77246636]	[582.81744385 826.63916016 0.84503573]	[444.41445923 277.55267334 0.90657496]	[472.59518433 275.11425781 0.89783752]	[423.78411865 262.23504639 0.8278001 ]	[493.06271362 257.17779541 0.84881681]	[5.85396729e+02 8.70179199e+02 8.45867217e-01]	[6.03401794e+02 8.59941895e+02 7.80297279e-01]	[5.80314697e+02 8.31860779e+02 6.85873687e-01]	[4.80247620e+02 8.93423828e+02 8.34452868e-01]	[4.62257568e+02 8.93219116e+02 8.24517548e-01]	[4.80226105e+02 8.67699280e+02 7.72577286e-01]
[459.81408691 292.91946411 0.92316556]	[462.2482605 339.1789856 0.95424992]	[395.64562988 344.24551392 0.83128887]	[377.64102173 444.40914917 0.88095397]	[377.59848022 544.52801514 0.9047721 ]	[526.40301514 336.58099365 0.87573993]	[546.97045898 439.08139038 0.8783614 ]	[564.9810791 536.69750977 0.87460744]	[482.79367065 544.43060303 0.76612288]	[439.31695557 549.57110596 0.72305149]	[459.84115601 698.33666992 0.82567924]	[4.75154388e+02 8.54876831e+02 8.17406356e-01]	[523.92120361 541.7567749 0.73917371]	[552.12548828 695.76538086 0.77294123]	[582.81591797 826.63800049 0.84459925]	[444.4135437 277.55050659 0.90600449]	[472.59051514 275.11248779 0.89765227]	[423.7828064 262.23184204 0.82901865]	[493.05734253 257.18212891 0.84901625]	[5.85394348e+02 8.70182007e+02 8.47178578e-01]	[6.03398071e+02 8.59944885e+02 7.80398965e-01]	[5.80314392e+02 8.31858765e+02 6.85989916e-01]	[4.80252930e+02 8.93429565e+02 8.35346282e-01]	[4.62264099e+02 8.93227356e+02 8.26534569e-01]	[4.80223663e+02 8.67705688e+02 7.73661673e-01]
[459.81930542 292.96572876 0.93081474]	[462.25469971 339.18765259 0.95432341]	[395.64151001 344.25003052 0.83042967]	[377.64007568 444.41818237 0.87997329]	[377.57955933 546.93261719 0.89453274]	[526.42272949 336.58740234 0.87420642]	[546.96502686 439.12051392 0.88585114]	[564.95758057 539.16748047 0.88499296]	[482.78356934 544.48376465 0.76002049]	[439.31777954 552.12036133 0.72038263]	[459.83581543 700.84729004 0.82888585]	[4.75146088e+02 8.54813660e+02 8.22157145e-01]	[523.90026855 541.81103516 0.74447685]	[547.07183838 693.1741333 0.7889387 ]	[5.75186584e+02 8.24071167e+02 7.84309387e-01]	[444.41958618 277.58630371 0.90392125]	[475.06967163 277.47814941 0.90010667]	[423.7805481 262.25311279 0.8229242 ]	[493.06707764 259.57711792 0.84153056]	[5.82758057e+02 8.70188599e+02 8.24989438e-01]	[5.98254944e+02 8.59957031e+02 7.44111896e-01]	[5.70056641e+02 8.31707275e+02 6.98684871e-01]	[4.80265991e+02 8.93420227e+02 8.36422801e-01]	[4.62275299e+02 8.93218872e+02 8.21578503e-01]	[4.80216583e+02 8.67641296e+02 7.65436769e-01]
[459.8164978 292.99707031 0.93438905]	[462.25463867 339.20446777 0.95535058]	[395.64013672 344.24661255 0.83135754]	[377.62512207 444.434021 0.87817991]	[377.56079102 546.93609619 0.89098769]	[526.4163208 336.61700439 0.8776474 ]	[546.95166016 439.15655518 0.89031553]	[564.93554688 539.26159668 0.90143394]	[482.80215454 546.92657471 0.75534117]	[441.6651001 552.12774658 0.71638703]	[459.81594849 703.43115234 0.84387124]	[4.75138489e+02 8.54809326e+02 8.21883380e-01]	[523.8994751 541.83703613 0.73928642]	[544.50170898 693.25549316 0.80575764]	[5.67453430e+02 8.16391174e+02 8.08877289e-01]	[444.42184448 277.60797119 0.90145653]	[475.0881958 277.50875854 0.90391874]	[423.81332397 264.7230835 0.81367391]	[493.11279297 259.59622192 0.84420604]	[5.72607483e+02 8.67603149e+02 7.93060184e-01]	[5.88097534e+02 8.54882874e+02 7.51886487e-01]	[5.64962280e+02 8.29078796e+02 7.22028196e-01]	[4.80261993e+02 8.93420654e+02 8.33916247e-01]	[4.62275543e+02 8.93215820e+02 8.20004642e-01]	[4.80203247e+02 8.67620850e+02 7.68331528e-01]
[459.84393311 293.02383423 0.93818474]	[462.26309204 339.24642944 0.9519828 ]	[398.01965332 344.26721191 0.82991403]	[377.61700439 446.93862915 0.87406874]	[377.5128479 546.94244385 0.87704492]	[526.43286133 336.67871094 0.87806332]	[546.93823242 439.16616821 0.89157778]	[564.83514404 539.32061768 0.9036085 ]	[480.35137939 546.98583984 0.76410401]	[439.25024414 554.63293457 0.72970128]	[459.72949219 706.05755615 0.8484503 ]	[4.75154144e+02 8.54839722e+02 8.21917117e-01]	[523.80126953 544.33068848 0.73988688]	[541.91442871 703.46118164 0.83502805]	[559.82281494 811.31713867 0.85279548]	[446.87329102 277.63497925 0.89125258]	[475.1217041 277.53805542 0.9089818 ]	[423.89764404 267.28497314 0.78844416]	[493.12310791 259.65524292 0.83432442]	[5.62245056e+02 8.54908875e+02 8.22681963e-01]	[5.77742554e+02 8.49768982e+02 7.79897094e-01]	[5.59729736e+02 8.21512085e+02 6.33406937e-01]	[4.80267181e+02 8.93409912e+02 8.19138050e-01]	[4.62278412e+02 8.93219482e+02 8.19559693e-01]	[4.80216827e+02 8.67663818e+02 7.60451853e-01]
[459.84893799 295.39251709 0.94128954]	[462.26348877 339.26776123 0.94825155]	[398.01660156 344.29159546 0.82701522]	[377.58917236 446.96746826 0.86932284]	[375.11752319 547.0078125 0.86373585]	[526.43902588 336.70205688 0.87902933]	[544.53985596 439.15774536 0.89746207]	[562.45367432 541.71777344 0.90985215]	[480.28344727 546.98968506 0.75715721]	[439.1875 554.62615967 0.72419357]	[459.72598267 705.98254395 0.84965444]	[4.75140076e+02 8.54836243e+02 8.25429201e-01]	[521.41650391 544.3449707 0.73157519]	[541.83892822 698.35748291 0.82166111]	[552.15270996 811.18109131 0.83425993]	[446.87966919 277.63757324 0.8914119 ]	[475.13702393 277.54147339 0.90984398]	[426.34686279 267.36523438 0.78083891]	[495.60064697 259.64743042 0.84299308]	[5.52124695e+02 8.54895691e+02 8.14929962e-01]	[5.67557739e+02 8.49752075e+02 8.02952647e-01]	[5.49556946e+02 8.13855225e+02 6.85978472e-01]	[4.80249512e+02 8.93382019e+02 8.20415616e-01]	[4.62260834e+02 8.90833984e+02 8.23764801e-01]	[4.80213226e+02 8.67655396e+02 7.64812946e-01]
[462.18609619 295.41552734 0.94506466]	[462.26147461 339.28341675 0.94474214]	[395.6456604 344.31411743 0.82369804]	[377.55041504 449.49179077 0.86224949]	[375.08248901 547.03857422 0.8532061 ]	[526.4418335 339.06167603 0.88064986]	[544.5088501 439.17440796 0.90263975]	[562.42120361 541.79095459 0.92104667]	[480.27529907 544.42950439 0.77196199]	[439.1864624 549.53790283 0.729738 ]	[459.72216797 703.45214844 0.83988696]	[4.75108643e+02 8.54796509e+02 8.22645545e-01]	[521.38885498 541.80377197 0.7385025 ]	[541.74499512 690.63720703 0.830742 ]	[546.9821167 806.08935547 0.84311509]	[446.88439941 277.66049194 0.88840145]	[475.14572144 277.55715942 0.90768021]	[426.35354614 269.8387146 0.78122306]	[495.61618042 259.64682007 0.84863102]	[547.04553223 852.18878174 0.85878307]	[5.65013611e+02 8.44611694e+02 8.00899148e-01]	[5.44475159e+02 8.08741455e+02 7.62286782e-01]	[4.80299927e+02 8.93361145e+02 8.28892708e-01]	[4.62293701e+02 8.90825806e+02 8.19799900e-01]	[4.80180481e+02 8.67596436e+02 7.50697553e-01]
[462.19189453 295.44476318 0.94758093]	[462.24093628 341.67678833 0.94070154]	[395.62997437 346.81051636 0.81665695]	[377.55236816 449.47799683 0.86416692]	[375.08938599 549.49060059 0.84755182]	[526.4442749 339.09124756 0.88149744]	[544.48553467 439.17889404 0.90674138]	[562.39282227 541.82446289 0.92171109]	[480.25952148 544.42156982 0.7750451 ]	[439.21801758 549.50964355 0.73235112]	[459.67053223 700.92303467 0.82653695]	[4.75076569e+02 8.54828857e+02 8.21357727e-01]	[521.34533691 541.81970215 0.74046755]	[539.262146 685.56744385 0.79896343]	[544.38586426 793.27880859 0.86263144]	[446.89102173 277.68411255 0.88308394]	[475.15548706 277.58898926 0.90565324]	[426.34729004 269.85733032 0.78698975]	[495.62518311 259.67160034 0.84617388]	[5.44456604e+02 8.47086914e+02 7.77644992e-01]	[5.64884155e+02 8.34333679e+02 7.40450859e-01]	[5.41918274e+02 8.00990295e+02 6.74091697e-01]	[4.80357727e+02 8.93380066e+02 8.16502094e-01]	[4.62328308e+02 8.93231873e+02 8.07292283e-01]	[4.80151642e+02 8.67656128e+02 7.67129183e-01]
[459.85742188 295.48025513 0.95009685]	[462.22140503 341.71820068 0.93840545]	[395.6086731 346.85333252 0.81222701]	[377.53723145 452.01611328 0.86452949]	[375.06576538 549.50213623 0.84466475]	[526.43206787 339.13919067 0.88151479]	[544.47296143 439.22756958 0.90951943]	[562.37390137 541.88439941 0.92166364]	[480.22598267 546.98254395 0.75169384]	[439.18008423 554.62249756 0.71473485]	[459.65432739 705.92236328 0.82394785]	[4.75063202e+02 8.54866333e+02 8.18794191e-01]	[521.33105469 544.35070801 0.73163587]	[539.24450684 693.24169922 0.70532107]	[541.92156982 790.72033691 0.89017439]	[446.87313843 277.70965576 0.88158602]	[475.15963745 277.61169434 0.90783042]	[423.90893555 269.91195679 0.79417628]	[495.64205933 259.69110107 0.84896839]	[5.41893372e+02 8.39476257e+02 7.76261568e-01]	[5.59797058e+02 8.31738281e+02 7.45996773e-01]	[5.41778748e+02 7.93306824e+02 6.62252545e-01]	[4.80309204e+02 8.93393616e+02 8.26695561e-01]	[4.62300293e+02 8.93236511e+02 8.24447036e-01]	[4.80158661e+02 8.67680664e+02 7.77447104e-01]
[462.1914978 295.54272461 0.94957721]	[462.18435669 341.77706909 0.92887753]	[395.56652832 349.40115356 0.80485529]	[377.53997803 452.07003784 0.86512399]	[375.03659058 552.07672119 0.83191109]	[524.01586914 339.19720459 0.88392556]	[544.47283936 441.68200684 0.89963782]	[562.29101562 541.93450928 0.91834801]	[480.2038269 546.97644043 0.75088984]	[439.1468811 554.62469482 0.71653241]	[457.19259644 706.02368164 0.81209332]	[4.72568756e+02 8.54797913e+02 8.21890473e-01]	[521.31134033 544.3605957 0.72972131]	[5.39199707e+02 7.03407104e+02 6.56009078e-01]	[539.253479 785.50164795 0.81219137]	[444.44351196 280.12713623 0.87581038]	[475.15759277 277.66464233 0.90207899]	[423.89321899 272.4770813 0.82020593]	[495.59185791 262.25192261 0.82856697]	[5.34139526e+02 8.31820618e+02 7.80083179e-01]	[5.46958252e+02 8.29096497e+02 7.61654139e-01]	[5.34131348e+02 7.85592773e+02 6.38700843e-01]	[4.80291412e+02 8.93362061e+02 8.37537229e-01]	[4.62276367e+02 8.90846130e+02 8.33106160e-01]	[4.77708801e+02 8.67585144e+02 7.67869949e-01]
[462.1895752 295.54321289 0.94944549]	[462.18551636 341.77883911 0.92870522]	[395.56503296 349.40213013 0.80473274]	[377.5369873 452.06018066 0.86485314]	[375.03320312 552.0826416 0.83214867]	[526.39306641 339.19573975 0.88336933]	[544.46966553 441.67581177 0.90073818]	[562.29650879 541.92749023 0.91923326]	[480.20327759 546.98803711 0.74979663]	[439.14450073 554.64007568 0.71681708]	[457.19708252 706.04034424 0.81299299]	[4.72579529e+02 8.54808533e+02 8.20974946e-01]	[521.31140137 544.36962891 0.73004591]	[5.39195129e+02 7.00930786e+02 6.56475127e-01]	[539.25213623 785.51055908 0.8123256 ]	[444.44155884 280.12664795 0.87633955]	[475.15618896 277.66491699 0.90186226]	[423.89382935 272.48031616 0.82004082]	[495.59420776 262.25152588 0.82867134]	[5.34154846e+02 8.31823059e+02 7.84822643e-01]	[5.46980713e+02 8.29099121e+02 7.61121333e-01]	[5.34121216e+02 7.85609863e+02 6.39844179e-01]	[4.80288788e+02 8.93357239e+02 8.39575708e-01]	[4.62276337e+02 8.90840393e+02 8.36053252e-01]	[4.77715149e+02 8.67593811e+02 7.66221642e-01]
[459.82788086 295.57852173 0.94910133]	[459.85083008 341.8208313 0.9204129 ]	[395.5541687 349.44540405 0.80389738]	[377.5302124 454.59729004 0.87048739]	[375.01373291 552.09313965 0.83044469]	[524.01068115 339.23306274 0.88205808]	[544.45330811 441.71954346 0.89996862]	[562.29241943 544.36083984 0.91765463]	[480.12335205 546.99243164 0.73884678]	[439.07608032 554.63684082 0.70757151]	[457.14544678 705.96313477 0.79944444]	[4.72576233e+02 8.54857666e+02 8.14265311e-01]	[521.24554443 544.3850708 0.72395265]	[5.36705750e+02 6.93204895e+02 6.15463972e-01]	[536.68408203 782.96795654 0.7865386 ]	[444.41680908 280.15988159 0.87217665]	[475.13378906 277.71899414 0.88973862]	[423.86297607 272.46884155 0.82022512]	[493.08920288 267.27832031 0.82025594]	[5.26489197e+02 8.31739075e+02 8.03096533e-01]	[5.44359192e+02 8.26640808e+02 7.90549695e-01]	[5.29059753e+02 7.85548340e+02 6.76370859e-01]	[4.80300079e+02 8.93398071e+02 8.18287611e-01]	[4.62278564e+02 8.93245239e+02 8.20944488e-01]	[4.77707489e+02 8.67660950e+02 7.66938806e-01]
[459.80459595 295.60665894 0.94529235]	[459.84094238 344.27859497 0.9144749 ]	[395.52264404 351.94494629 0.80280572]	[377.51373291 454.60388184 0.87200105]	[374.9992981 552.12878418 0.82752752]	[524.00634766 339.25601196 0.87914807]	[544.43811035 441.76782227 0.90054965]	[562.25469971 544.3649292 0.91690266]	[477.71588135 544.47167969 0.74803251]	[436.68218994 549.5536499 0.71244001]	[457.11557007 700.92272949 0.78807867]	[4.70054108e+02 8.54823181e+02 8.09474587e-01]	[518.79217529 541.89044189 0.71808398]	[5.34136780e+02 6.85487000e+02 6.50365293e-01]	[534.09588623 775.3013916 0.79867172]	[444.39144897 280.20223999 0.86686558]	[475.10809326 280.11523438 0.87809062]	[423.82751465 274.87835693 0.82811129]	[493.056427 267.36273193 0.81178021]	[5.23924194e+02 8.29060913e+02 8.23312402e-01]	[5.41903503e+02 8.18929810e+02 7.67684102e-01]	[5.26523865e+02 7.82952576e+02 6.78605974e-01]	[4.80286041e+02 8.93428711e+02 8.06056738e-01]	[4.62263550e+02 8.93264465e+02 8.15996826e-01]	[4.77644562e+02 8.67620544e+02 7.61518598e-01]
[459.81219482 295.64260864 0.94258821]	[459.82553101 344.35623169 0.90501136]	[395.496521 351.98330688 0.80391121]	[377.50814819 457.08218384 0.878878 ]	[375.02108765 554.63476562 0.83514082]	[523.99237061 341.67990112 0.87120646]	[544.44073486 441.887146 0.89217782]	[562.2489624 544.42663574 0.91275626]	[477.69506836 546.97058105 0.74026299]	[436.66217041 552.10778809 0.70884562]	[457.06777954 703.40386963 0.79187638]	[4.70022125e+02 8.54824707e+02 8.08509946e-01]	[518.78137207 544.38903809 0.72588331]	[5.34116943e+02 6.90625916e+02 6.21369123e-01]	[528.97821045 770.29992676 0.82373303]	[444.36639404 280.25210571 0.86014229]	[475.10046387 280.14440918 0.87187856]	[421.39315796 272.49597168 0.83690429]	[490.56137085 269.87338257 0.82304788]	[5.21353699e+02 8.24049683e+02 8.00192833e-01]	[5.39297119e+02 8.13860046e+02 7.50785828e-01]	[5.26435608e+02 7.75273010e+02 7.26381123e-01]	[4.80282501e+02 8.93441406e+02 7.98825562e-01]	[4.62261047e+02 8.93276917e+02 8.10422301e-01]	[4.77637024e+02 8.67603821e+02 7.64384091e-01]
[459.75866699 298.01419067 0.94385272]	[459.80603027 346.84677124 0.90358591]	[393.03485107 352.02484131 0.80564803]	[377.512146 454.6416626 0.87584615]	[375.02328491 554.65661621 0.83692724]	[523.98223877 341.70809937 0.86963397]	[544.43603516 444.32479858 0.8902657 ]	[562.23516846 544.43762207 0.90808314]	[477.65576172 547.00646973 0.73185909]	[436.62057495 554.61651611 0.70406872]	[452.07925415 703.51080322 0.79690176]	[4.70049805e+02 8.54838684e+02 8.05002332e-01]	[518.76617432 544.42803955 0.72576934]	[5.34163696e+02 6.95750366e+02 6.50631309e-01]	[526.40393066 767.64849854 0.85748208]	[444.30599976 282.68832397 0.86522102]	[472.58630371 280.19711304 0.86087739]	[421.34994507 274.8772583 0.84818643]	[488.0071106 272.40560913 0.83638489]	[5.21320251e+02 8.18949951e+02 8.02547753e-01]	[5.39208008e+02 8.11319153e+02 7.67489552e-01]	[5.23872070e+02 7.67701660e+02 7.53668129e-01]	[4.80303345e+02 8.93442383e+02 7.95654774e-01]	[4.62281250e+02 8.93286621e+02 8.06346238e-01]	[4.77658325e+02 8.67622498e+02 7.63671637e-01]
[459.75405884 298.0642395 0.94549477]	[459.79144287 349.37878418 0.90317571]	[393.02957153 354.48425293 0.81312585]	[377.503479 457.16229248 0.88455373]	[375.03128052 554.70574951 0.84141225]	[523.96478271 341.75582886 0.86494911]	[544.39007568 441.8789978 0.90349758]	[562.25537109 544.40490723 0.91937304]	[477.61755371 549.53674316 0.71442801]	[436.58758545 557.20495605 0.70299518]	[454.60983276 706.04034424 0.78615731]	[4.70032166e+02 8.54845215e+02 8.04562569e-01]	[518.73144531 544.48779297 0.71090686]	[5.34153870e+02 7.03492310e+02 6.18702769e-01]	[523.96850586 765.02636719 0.84961796]	[441.91995239 282.77487183 0.8651669 ]	[472.53997803 282.67422485 0.85046434]	[421.33288574 274.95120239 0.85697204]	[487.9630127 272.4473877 0.84516382]	[521.27575684 813.87384033 0.82867461]	[5.36661682e+02 8.11166992e+02 7.77733088e-01]	[5.21352905e+02 7.65014038e+02 7.11045027e-01]	[4.80313019e+02 8.95871887e+02 7.93894589e-01]	[4.62284393e+02 8.93327026e+02 8.08242977e-01]	[4.77639069e+02 8.67627502e+02 7.62164116e-01]
[459.74838257 298.12850952 0.94097364]	[459.76879883 349.42724609 0.90356725]	[393.01678467 354.51870728 0.81661725]	[377.50897217 459.60150146 0.89486045]	[375.0184021 557.20019531 0.84302902]	[523.94122314 341.77536011 0.8639636 ]	[544.39807129 444.30239868 0.89533895]	[562.23400879 544.48901367 0.91083169]	[477.70782471 552.1239624 0.71734297]	[436.66040039 559.74865723 0.7184183 ]	[454.64602661 706.05529785 0.7999655 ]	[4.69996368e+02 8.54863037e+02 8.03682208e-01]	[521.1965332 549.49310303 0.70509964]	[5.34128479e+02 7.08623047e+02 6.88489079e-01]	[523.89782715 765.04992676 0.86120749]	[441.90878296 285.29763794 0.86463863]	[472.51885986 282.76763916 0.84157652]	[421.29428101 274.94378662 0.85466194]	[487.95571899 272.48165894 0.84769881]	[521.23590088 811.34692383 0.84029746]	[5.34107849e+02 8.08691895e+02 7.72728682e-01]	[5.21244873e+02 7.64989136e+02 7.24726081e-01]	[4.80322723e+02 8.95852905e+02 7.98893929e-01]	[4.62288055e+02 8.93319336e+02 8.06311309e-01]	[4.75148773e+02 8.67645630e+02 7.61838913e-01]
[459.72802734 298.19903564 0.93390006]	[459.74041748 351.96447754 0.90809798]	[392.96783447 356.97894287 0.81650597]	[377.50946045 459.6473999 0.90458155]	[375.01055908 559.68835449 0.85031474]	[523.92523193 341.80072021 0.86146605]	[544.39434814 444.32662964 0.89625204]	[562.22796631 544.5055542 0.90509152]	[477.65151978 552.11224365 0.71403372]	[436.58651733 559.74822998 0.70800048]	[454.5736084 706.11425781 0.79725814]	[4.69989960e+02 8.54858887e+02 8.04411113e-01]	[518.79241943 547.02453613 0.70661354]	[534.12316895 706.08312988 0.73467648]	[523.77581787 767.5369873 0.88338506]	[441.87445068 287.85583496 0.86804658]	[470.01208496 285.30020142 0.84315658]	[421.25671387 274.9887085 0.86812484]	[487.94067383 274.88674927 0.85717988]	[518.65515137 811.32055664 0.82115084]	[5.26537781e+02 8.08728455e+02 7.87392199e-01]	[5.18766418e+02 7.67522034e+02 7.13584781e-01]	[4.80309082e+02 8.95851807e+02 8.00099194e-01]	[4.62276367e+02 8.93308960e+02 8.10433626e-01]	[4.75136047e+02 8.67638794e+02 7.63037682e-01]
[459.73443604 300.64123535 0.92768794]	[459.7243042 352.02102661 0.91193199]	[390.51000977 357.01150513 0.81957978]	[377.50579834 459.68200684 0.90657645]	[375.01083374 559.75091553 0.8610512 ]	[523.8961792 341.82797241 0.85864586]	[544.39337158 444.36804199 0.89124739]	[562.2210083 544.53442383 0.90024155]	[477.67480469 552.07818604 0.72565466]	[436.62042236 559.72320557 0.71529675]	[454.55377197 706.10101318 0.80406427]	[4.69971039e+02 8.54887085e+02 8.02327335e-01]	[521.17822266 547.00469971 0.71549219]	[534.11669922 706.10168457 0.7333324 ]	[521.34228516 765.03765869 0.87336844]	[441.86083984 290.41192627 0.87933898]	[470.00158691 287.83605957 0.8479439 ]	[421.24282837 275.08517456 0.87265253]	[487.94940186 274.92419434 0.85812581]	[513.58953857 811.33624268 0.81779653]	[523.95935059 808.71862793 0.81407809]	[5.16172852e+02 7.64998535e+02 6.86740279e-01]	[4.80296478e+02 8.93446777e+02 8.03752661e-01]	[4.62272064e+02 8.93291992e+02 8.09293509e-01]	[4.75118958e+02 8.67687256e+02 7.70146489e-01]
[459.70288086 300.69647217 0.91758132]	[459.73236084 354.49530029 0.9243173 ]	[390.49545288 357.0534668 0.82330728]	[377.50222778 459.71676636 0.91109395]	[375.01977539 562.22070312 0.87655139]	[523.90563965 344.31494141 0.84711832]	[544.38378906 444.41555786 0.88563031]	[562.2288208 546.95300293 0.89212394]	[477.70489502 552.13720703 0.72353452]	[436.64028931 559.76239014 0.72290319]	[454.56448364 706.07629395 0.80987668]	[4.69963348e+02 8.54896179e+02 8.00313413e-01]	[521.21600342 549.52770996 0.71065068]	[531.57513428 705.99249268 0.71724188]	[521.20068359 762.45941162 0.83130854]	[441.81964111 292.90432739 0.89221132]	[467.49990845 290.35974121 0.85415941]	[421.22171021 277.48812866 0.8797648 ]	[487.95120239 274.9642334 0.86978805]	[508.48770142 811.30828857 0.82949626]	[523.82952881 808.66339111 0.81162333]	[5.08528870e+02 7.62415955e+02 6.47808373e-01]	[4.80290405e+02 8.93450073e+02 7.99535215e-01]	[4.62265717e+02 8.93299744e+02 8.01680028e-01]	[4.75111816e+02 8.70104065e+02 7.71402180e-01]
[459.69900513 300.73352051 0.91404408]	[459.73324585 354.54022217 0.93176913]	[390.50378418 357.09973145 0.82909971]	[377.5027771 459.79989624 0.91644931]	[375.03390503 562.31341553 0.89071584]	[523.89172363 344.35549927 0.84066451]	[544.40136719 446.90240479 0.87819636]	[562.22570801 547.00366211 0.88893628]	[477.71655273 557.20605469 0.72910047]	[436.662323 562.27142334 0.72762436]	[454.57937622 706.02636719 0.80671102]	[4.69959351e+02 8.54872253e+02 8.03343058e-01]	[521.20037842 552.12182617 0.70344812]	[531.6229248 706.05975342 0.74112028]	[518.78411865 757.37768555 0.82014769]	[441.80404663 292.96072388 0.90626842]	[467.46630859 290.38613892 0.86209357]	[421.23651123 277.59710693 0.88122052]	[487.92272949 274.96655273 0.87458038]	[505.96099854 811.19763184 0.86241657]	[5.21351990e+02 8.08564636e+02 8.08117151e-01]	[5.05983276e+02 7.57298401e+02 6.96571171e-01]	[4.80278442e+02 8.93446289e+02 8.02903116e-01]	[4.62253357e+02 8.93287292e+02 8.04311216e-01]	[4.75103027e+02 8.67705933e+02 7.63070345e-01]
[459.6628418 303.29266357 0.88599753]	[459.72131348 356.98904419 0.94233859]	[390.50860596 359.57785034 0.8360371 ]	[377.50723267 462.25991821 0.91464406]	[375.04748535 562.46350098 0.89640117]	[523.86914062 349.38656616 0.83625871]	[544.40899658 446.90377808 0.87722069]	[562.2421875 552.05603027 0.86230737]	[477.64523315 559.8338623 0.72857183]	[436.58880615 564.84820557 0.72274238]	[454.63781738 708.70770264 0.77771366]	[4.67506989e+02 8.54891479e+02 7.98784554e-01]	[518.79089355 557.21673584 0.70154405]	[531.55657959 711.13226318 0.76401186]	[518.76153564 752.28674316 0.82765609]	[441.78363037 295.4593811 0.92873091]	[467.42758179 292.95846558 0.8844915 ]	[421.22833252 277.72329712 0.8842442 ]	[485.49041748 275.10153198 0.87152815]	[503.47283936 808.61987305 0.88497329]	[521.2633667 803.49029541 0.80981946]	[5.06002594e+02 7.49716492e+02 7.37221777e-01]	[4.80273926e+02 8.93437927e+02 8.08415592e-01]	[4.62259796e+02 8.93291931e+02 8.14325690e-01]	[4.75123413e+02 8.67710938e+02 7.68270671e-01]
[459.65194702 305.77560425 0.88244408]	[459.72473145 357.04220581 0.94868517]	[392.97894287 359.64346313 0.84087098]	[377.49984741 462.27914429 0.91091877]	[375.07388306 564.86383057 0.89976412]	[523.86602783 349.45574951 0.8366037 ]	[544.41748047 446.92565918 0.87167579]	[562.25006104 552.05645752 0.86302924]	[477.6713562 562.24859619 0.74464726]	[436.60110474 562.4307251 0.7361778 ]	[457.08221436 708.62493896 0.80244017]	[4.67502106e+02 8.54928650e+02 7.95313299e-01]	[518.79095459 557.25299072 0.71095312]	[534.11932373 711.12890625 0.76091647]	[518.65148926 752.22460938 0.82931221]	[441.7696228 295.50509644 0.94302297]	[467.4135437 292.99838257 0.88935506]	[421.21444702 280.10906982 0.88088673]	[485.46115112 277.46606445 0.86909473]	[505.87423706 808.58398438 0.8918286 ]	[521.25927734 800.95129395 0.82000518]	[505.86981201 749.64233398 0.7787075 ]	[4.80277771e+02 8.93435303e+02 8.05486500e-01]	[4.62258057e+02 8.93295349e+02 8.09989572e-01]	[4.75097504e+02 8.70144348e+02 7.77890086e-01]
[459.65197754 305.7767334 0.88256389]	[459.72167969 357.0423584 0.94835043]	[392.97793579 359.64416504 0.84061754]	[377.49655151 462.28070068 0.91241407]	[375.07504272 564.87091064 0.90053481]	[523.86108398 349.45077515 0.8368808 ]	[544.41845703 446.93603516 0.86973929]	[562.24798584 552.05181885 0.86264664]	[477.66802979 559.83563232 0.74472588]	[436.60021973 562.4307251 0.73604131]	[457.07714844 708.62609863 0.80155021]	[4.69965729e+02 8.57406555e+02 7.90987015e-01]	[518.7946167 557.25146484 0.71047884]	[534.12219238 711.13824463 0.7654202 ]	[518.64916992 752.21569824 0.83184975]	[441.7694397 295.50613403 0.94314826]	[467.41369629 292.99899292 0.88945919]	[421.21316528 280.11053467 0.8808226 ]	[485.46313477 277.46694946 0.86940265]	[503.4793396 808.59429932 0.90082169]	[521.24957275 800.97680664 0.82421327]	[505.87185669 749.63684082 0.78963608]	[4.80267914e+02 8.95848755e+02 7.96319485e-01]	[4.62252899e+02 8.93322144e+02 8.03736866e-01]	[4.75100555e+02 8.70184143e+02 7.83179045e-01]
[459.67993164 305.85522461 0.88534749]	[459.73400879 357.06845093 0.95145881]	[392.99911499 359.68658447 0.83931738]	[377.49353027 462.33081055 0.9048779 ]	[375.09100342 564.95178223 0.89668542]	[523.85931396 351.94219971 0.83989549]	[544.42755127 446.95187378 0.86323923]	[562.23364258 552.08026123 0.85844094]	[477.6993103 559.82574463 0.74590075]	[436.64602661 562.41119385 0.74053431]	[454.62249756 708.64031982 0.79277611]	[4.70021118e+02 8.59933594e+02 7.86562681e-01]	[521.18225098 559.71453857 0.71362716]	[534.10540771 708.69042969 0.77305275]	[516.2131958 752.21087646 0.81839567]	[441.79064941 295.55813599 0.9525106 ]	[467.45422363 295.41497803 0.89716089]	[421.20730591 280.1567688 0.8821795 ]	[485.46832275 277.51348877 0.86000001]	[503.43023682 808.56793213 0.91487855]	[521.19885254 800.94573975 0.83077562]	[503.45336914 749.6038208 0.77110744]	[4.80255157e+02 8.95915344e+02 7.82275379e-01]	[4.62256561e+02 8.93367249e+02 7.92830646e-01]	[4.75149902e+02 8.70221252e+02 7.93034792e-01]
[459.66824341 308.39190674 0.88960338]	[459.73391724 357.1078186 0.95144856]	[393.00253296 359.73880005 0.83569658]	[377.48406982 462.3800354 0.90020496]	[377.4906311 565.04467773 0.89038241]	[523.84173584 352.00982666 0.84738779]	[544.43707275 449.45358276 0.85554016]	[562.25036621 554.61065674 0.86181438]	[480.14413452 559.83624268 0.76158702]	[439.07174683 562.41925049 0.74459124]	[457.21200562 708.53955078 0.82164496]	[4.70028015e+02 8.59954468e+02 7.83027351e-01]	[521.26800537 559.73175049 0.72936529]	[534.09655762 711.18768311 0.76323873]	[516.16192627 752.20501709 0.80548853]	[441.78964233 295.6237793 0.95626438]	[467.44680786 295.47802734 0.9092344 ]	[421.19961548 280.23440552 0.87373036]	[485.48001099 277.58206177 0.8523103 ]	[503.38092041 808.60400391 0.9321 ]	[518.74700928 803.47009277 0.82875228]	[503.43017578 749.58074951 0.77331585]	[4.80254120e+02 8.95879333e+02 7.93247461e-01]	[4.62255798e+02 8.93339844e+02 8.00982356e-01]	[4.75148743e+02 8.70245667e+02 7.90269911e-01]
[459.66894531 310.9102478 0.8983829 ]	[459.74078369 357.16174316 0.95625222]	[393.0479126 359.81686401 0.83087152]	[375.12252808 462.43365479 0.89322436]	[377.51223755 567.43920898 0.89103168]	[523.83551025 354.46087646 0.85242379]	[544.45166016 449.46813965 0.85437095]	[562.27667236 554.6315918 0.8656621 ]	[480.14904785 562.34350586 0.76364851]	[439.07623291 564.92559814 0.74241847]	[459.68649292 711.14385986 0.82759881]	[4.72520050e+02 8.59976807e+02 7.83265471e-01]	[521.27215576 559.79754639 0.73371339]	[531.61645508 713.69390869 0.77006257]	[513.64990234 752.29449463 0.77747983]	[441.8031311 297.98751831 0.95315629]	[467.45083618 295.52008057 0.91355848]	[421.21817017 282.68353271 0.87045193]	[485.47085571 277.61682129 0.85904551]	[503.35223389 808.62445068 0.91896635]	[518.71063232 803.50012207 0.81745327]	[5.03399567e+02 7.49645874e+02 7.49042749e-01]	[4.80260071e+02 8.95898438e+02 7.95620799e-01]	[4.62256836e+02 8.93343262e+02 8.04153144e-01]	[4.77634338e+02 8.70241089e+02 7.89186239e-01]
[459.70159912 313.41732788 0.91595459]	[459.74472046 357.21170044 0.95694911]	[393.03738403 362.26156616 0.82056564]	[375.11505127 464.8951416 0.87522972]	[377.53872681 567.4989624 0.88532281]	[523.85644531 354.49301147 0.85826892]	[544.45684814 449.45422363 0.84972483]	[562.2913208 554.66851807 0.86457497]	[480.12573242 562.39379883 0.76305342]	[439.07800293 564.98773193 0.73902422]	[459.69815063 711.22918701 0.82146043]	[4.72535065e+02 8.60007202e+02 7.85483658e-01]	[521.24261475 562.25830078 0.72974056]	[534.0904541 711.24639893 0.78626776]	[513.5725708 754.80059814 0.77634186]	[441.83969116 298.04931641 0.94638634]	[469.95370483 295.59005737 0.9081471 ]	[421.19650269 280.25897217 0.8770296 ]	[487.92318726 277.6368103 0.85169709]	[503.34906006 808.6362915 0.90959251]	[518.70574951 803.51525879 0.81551492]	[503.36984253 749.70202637 0.7609247 ]	[4.80254333e+02 8.95870667e+02 7.99414039e-01]	[4.62260773e+02 8.93322693e+02 8.07474554e-01]	[4.77632294e+02 8.70272827e+02 7.92603970e-01]
[459.70071411 313.5065918 0.93119192]	[459.74072266 359.60476685 0.96093833]	[393.01089478 362.32354736 0.8111518 ]	[375.11395264 464.92697144 0.86964512]	[377.55740356 567.57019043 0.87690681]	[523.87322998 354.55953979 0.86741596]	[544.47113037 449.49639893 0.84372133]	[562.31097412 554.66436768 0.86458719]	[480.11248779 562.41815186 0.7624886 ]	[436.67706299 565.02288818 0.73693556]	[459.71868896 711.24188232 0.81793088]	[4.72543274e+02 8.59962646e+02 7.87317276e-01]	[521.25256348 562.26739502 0.73374033]	[531.59429932 711.24291992 0.77393377]	[513.65570068 752.18359375 0.78940725]	[441.85998535 298.12734985 0.94091469]	[469.98025513 298.00427246 0.90911877]	[421.25057983 285.25799561 0.85140288]	[487.92840576 277.71289062 0.84593391]	[503.33169556 808.62084961 0.9159528 ]	[518.68157959 803.50683594 0.81205434]	[503.40905762 749.56451416 0.75892305]	[4.80250031e+02 8.95885620e+02 7.97142923e-01]	[4.62258087e+02 8.93324585e+02 8.04991841e-01]	[4.77640198e+02 8.70236450e+02 7.87731647e-01]
[459.75741577 315.9614563 0.95444143]	[459.75439453 359.66168213 0.9610672 ]	[392.98605347 364.82174683 0.79883265]	[375.12542725 467.40487671 0.86270899]	[377.56811523 570.09039307 0.865749 ]	[523.90197754 356.99243164 0.87683487]	[544.48571777 452.00247192 0.84041435]	[562.29803467 557.19927979 0.86852264]	[480.1940918 562.42034912 0.77433252]	[439.1151123 567.44677734 0.73846054]	[459.79678345 711.19525146 0.8328141 ]	[4.72541870e+02 8.59958252e+02 7.87450671e-01]	[521.30963135 562.26696777 0.7349453 ]	[531.59320068 711.23608398 0.74947572]	[513.64117432 749.74176025 0.79215676]	[441.89846802 298.22689819 0.92354715]	[470.04238892 298.07211304 0.9022907 ]	[421.24954224 287.83200073 0.84388208]	[487.9211731 280.12600708 0.84765816]	[503.31091309 808.66369629 0.92368817]	[516.22131348 803.55133057 0.8082158 ]	[503.38479614 747.11419678 0.76451075]	[4.80266632e+02 8.95872192e+02 8.08735013e-01]	[4.62272614e+02 8.93318726e+02 8.16523731e-01]	[4.77631836e+02 8.70228638e+02 7.88575172e-01]
[459.74707031 316.01229858 0.95976853]	[459.74694824 359.71429443 0.95896369]	[392.97207642 367.34118652 0.79138374]	[377.48806763 469.98696899 0.85349053]	[377.57763672 572.5880127 0.86613756]	[523.9152832 357.04376221 0.88299155]	[544.49023438 452.03689575 0.84022546]	[562.3135376 557.20690918 0.86987114]	[480.19543457 564.87744141 0.77253121]	[439.1003418 567.50366211 0.73135984]	[459.80535889 713.78900146 0.81573546]	[4.72587799e+02 8.59990173e+02 7.88883269e-01]	[521.31585693 562.32165527 0.73832738]	[529.07403564 718.89807129 0.74774843]	[513.58691406 749.77233887 0.77318043]	[441.89633179 300.62966919 0.91529775]	[470.050354 298.13232422 0.89875525]	[421.27120972 290.38616943 0.83328557]	[487.93463135 280.21429443 0.83923674]	[503.31478882 808.66546631 0.91583413]	[5.16181213e+02 8.03550476e+02 7.98127294e-01]	[503.3800354 747.13830566 0.77014351]	[4.80274719e+02 8.95893188e+02 8.07533801e-01]	[4.62276611e+02 8.93334106e+02 8.19384217e-01]	[4.77672089e+02 8.70253601e+02 7.92862654e-01]
[459.75634766 316.0753479 0.959113 ]	[459.75769043 359.76257324 0.95453489]	[392.98513794 367.37457275 0.79006684]	[377.52032471 472.52993774 0.85825956]	[377.58477783 572.62426758 0.86170161]	[523.9387207 357.09857178 0.8830539 ]	[544.49981689 454.57818604 0.83849788]	[562.31787109 559.70336914 0.87865698]	[480.1869812 564.94909668 0.75237179]	[439.09381104 570.05334473 0.71093893]	[459.82571411 718.86248779 0.79553527]	[4.72574829e+02 8.62486938e+02 7.85330713e-01]	[521.32617188 562.37213135 0.72556186]	[531.52612305 713.76074219 0.74420464]	[508.51641846 752.16577148 0.77845627]	[441.912323 300.67108154 0.90053028]	[472.5352478 298.19799805 0.89124906]	[421.28640747 290.45565796 0.83214366]	[487.96057129 282.72055054 0.82839084]	[503.30761719 808.67236328 0.90907502]	[5.16159973e+02 8.03545715e+02 7.89217234e-01]	[5.03304016e+02 7.47128418e+02 7.30991960e-01]	[4.80275970e+02 8.95889526e+02 8.01286101e-01]	[4.62272369e+02 8.93336243e+02 8.11849833e-01]	[4.77641724e+02 8.70278320e+02 7.80103624e-01]
[459.74343872 316.13711548 0.95500803]	[459.76223755 359.80984497 0.94808012]	[392.97711182 369.91223145 0.78777981]	[377.54608154 475.08566284 0.86826098]	[377.59692383 575.18371582 0.86110699]	[523.93951416 357.14306641 0.88719678]	[544.50488281 457.14990234 0.86407709]	[562.32843018 559.77783203 0.88928431]	[480.21200562 564.9574585 0.76398379]	[439.12652588 570.04876709 0.72126764]	[459.84005737 718.81640625 0.80842507]	[4.72579987e+02 8.60012512e+02 7.83614993e-01]	[521.32684326 562.39599609 0.73553777]	[529.00976562 718.87072754 0.74831623]	[505.99145508 749.69952393 0.81407571]	[441.90136719 300.74719238 0.88663727]	[472.52459717 300.62445068 0.87697089]	[421.31445312 292.95346069 0.83612639]	[487.95419312 285.2762146 0.82234323]	[503.26663208 808.59051514 0.91455078]	[5.11094696e+02 8.01003662e+02 7.82644093e-01]	[5.00857910e+02 7.47054626e+02 7.45221019e-01]	[4.80264343e+02 8.95897766e+02 7.99412370e-01]	[4.62256592e+02 8.93336365e+02 8.11252534e-01]	[4.77662445e+02 8.70274048e+02 7.80014038e-01]
[459.76678467 318.57025146 0.95232415]	[459.80960083 362.27160645 0.93483919]	[393.02752686 372.46762085 0.79654253]	[377.56433105 477.65270996 0.88696694]	[377.59509277 577.79162598 0.87470806]	[523.98358154 359.60803223 0.88899028]	[544.512146 459.60073853 0.86983657]	[562.36608887 562.34863281 0.91989028]	[480.31170654 565.01159668 0.75386733]	[439.22763062 572.58776855 0.70870155]	[462.2208252 724.02264404 0.80149347]	[4.75059998e+02 8.62566528e+02 7.85598576e-01]	[521.39898682 564.86157227 0.72820669]	[528.98632812 721.41894531 0.73900467]	[505.89834595 749.78186035 0.81877035]	[441.9085083 303.27957153 0.86947942]	[472.56140137 300.73806763 0.86564606]	[421.27340698 293.02752686 0.84195524]	[487.96246338 290.34689331 0.81517667]	[500.84777832 806.08496094 0.89882964]	[5.08483429e+02 7.98378357e+02 7.87433982e-01]	[5.00831604e+02 7.47130310e+02 7.19749212e-01]	[4.80307434e+02 8.95906128e+02 8.02088380e-01]	[4.62293854e+02 8.93353516e+02 8.18214118e-01]	[4.77682190e+02 8.70291382e+02 7.79674590e-01]
[459.77316284 318.63497925 0.94964635]	[459.82623291 362.31622314 0.9249534 ]	[393.05422974 372.49859619 0.80070937]	[377.56973267 480.14489746 0.90443337]	[377.58901978 580.25653076 0.88541502]	[524.00274658 359.65960693 0.88790572]	[544.54217529 459.77377319 0.89204216]	[562.35058594 562.46118164 0.92543262]	[480.23205566 567.46362305 0.76252991]	[439.14767456 572.65350342 0.72291392]	[459.79171753 721.4574585 0.79625374]	[4.75061951e+02 8.62548340e+02 7.86959112e-01]	[521.35211182 564.87304688 0.74144572]	[529.02496338 716.33605957 0.74876034]	[505.93887329 749.69769287 0.83466429]	[441.92425537 305.80511475 0.86105555]	[472.55804443 303.24868774 0.85438043]	[421.28182983 295.41259766 0.84577441]	[487.96929932 290.40335083 0.81775314]	[500.81680298 806.04638672 0.90502048]	[508.44143677 795.86688232 0.80418235]	[5.00850800e+02 7.47011292e+02 7.06926465e-01]	[4.80300446e+02 8.95898315e+02 8.07165384e-01]	[4.62281738e+02 8.93347351e+02 8.20292115e-01]	[4.77695282e+02 8.70273499e+02 7.81139255e-01]
[459.77218628 318.63583374 0.94957238]	[459.82592773 362.31573486 0.92524272]	[393.05728149 372.49588013 0.80082822]	[377.56774902 480.15011597 0.90620857]	[377.58712769 580.25585938 0.88560253]	[524.0020752 359.65951538 0.88835526]	[544.54284668 459.79660034 0.8914904 ]	[562.35125732 562.47015381 0.92510915]	[480.21569824 567.45727539 0.76165706]	[439.13659668 572.64654541 0.72311032]	[459.79318237 721.46685791 0.79532105]	[4.75077148e+02 8.62570251e+02 7.87329912e-01]	[521.33679199 564.86480713 0.74025565]	[529.02166748 718.81445312 0.74823511]	[505.93600464 749.68444824 0.83641738]	[441.92330933 305.8062439 0.86147898]	[472.55691528 303.25036621 0.85442084]	[421.28439331 295.41622925 0.8454082 ]	[487.97692871 290.40161133 0.81826991]	[500.80502319 806.03643799 0.90401232]	[506.01782227 795.85302734 0.80431104]	[5.00848114e+02 7.46992981e+02 7.10080266e-01]	[4.80286896e+02 8.95909424e+02 8.02241027e-01]	[4.62269897e+02 8.93354248e+02 8.19356740e-01]	[4.77718781e+02 8.70289673e+02 7.75439739e-01]
[459.80291748 318.70315552 0.94543767]	[459.84985352 364.79888916 0.91358823]	[395.51452637 372.54418945 0.80852109]	[377.58251953 480.22320557 0.91960841]	[377.62191772 580.34844971 0.89772278]	[526.40405273 359.71444702 0.88074923]	[546.91687012 459.84396362 0.8875199 ]	[562.34521484 564.89105225 0.92904228]	[480.20669556 567.52636719 0.74949586]	[439.13418579 575.1418457 0.71244133]	[459.81484985 726.46276855 0.80369532]	[4.75123993e+02 8.65106445e+02 8.00713539e-01]	[521.33026123 564.97875977 0.72401106]	[529.02020264 726.43804932 0.76763713]	[505.88021851 749.67907715 0.80906141]	[444.30630493 308.35189819 0.86134267]	[472.59423828 305.77337646 0.85199422]	[421.28942871 295.46984863 0.85695124]	[488.0062561 292.87411499 0.82072246]	[500.7883606 806.10296631 0.87549078]	[5.05964111e+02 7.98354492e+02 7.65968919e-01]	[5.00860504e+02 7.44561646e+02 6.66564047e-01]	[4.80288452e+02 8.95916870e+02 8.03423047e-01]	[4.62275146e+02 8.93361145e+02 8.20721626e-01]	[4.80145508e+02 8.72707214e+02 7.76576340e-01]
[459.79632568 318.7649231 0.93508261]	[462.18112183 367.34848022 0.90442979]	[395.51785278 375.02523804 0.82057035]	[377.57824707 480.24343872 0.92085028]	[377.6491394 582.82415771 0.916641 ]	[526.41479492 359.76803589 0.8731721 ]	[546.94763184 462.22180176 0.88730484]	[562.30877686 564.93133545 0.91913432]	[480.16363525 567.55822754 0.73850691]	[439.1192627 575.19030762 0.70941174]	[459.77255249 723.99945068 0.80377924]	[4.75164490e+02 8.67606750e+02 8.07896256e-01]	[521.2677002 564.99285889 0.72090888]	[529.04608154 723.95349121 0.75868309]	[505.89862061 749.69567871 0.82194728]	[444.30407715 310.89141846 0.86768872]	[472.58395386 308.33016968 0.85172307]	[421.30371094 295.53451538 0.85808396]	[490.50088501 292.92996216 0.82414305]	[500.74795532 808.53936768 0.8808322 ]	[5.05955627e+02 7.98414612e+02 7.62343884e-01]	[5.00829224e+02 7.46976868e+02 6.98577523e-01]	[4.80291016e+02 8.95950562e+02 7.90511608e-01]	[4.62284393e+02 8.93397522e+02 8.05595815e-01]	[4.80177063e+02 8.72782288e+02 7.79910266e-01]
[459.81903076 321.19491577 0.9281103 ]	[462.20437622 369.91055298 0.90056789]	[395.53219604 375.09732056 0.82737374]	[377.58322144 480.28869629 0.92292619]	[377.65057373 582.90704346 0.92184228]	[526.44586182 362.21347046 0.85755378]	[546.94122314 462.24276733 0.88491195]	[562.331604 564.95715332 0.92151177]	[480.14801025 570.07568359 0.73497504]	[439.11315918 577.71777344 0.71274918]	[459.76425171 724.01525879 0.80599171]	[4.75145416e+02 8.67590942e+02 8.03071856e-01]	[521.25463867 567.50250244 0.71587402]	[528.98596191 724.0324707 0.78285396]	[503.45123291 749.78399658 0.84876066]	[444.32168579 313.39752197 0.87313032]	[472.59585571 308.39614868 0.85278565]	[421.29525757 295.60299683 0.85694879]	[490.49856567 292.96520996 0.82622379]	[500.71557617 806.13262939 0.89374244]	[5.05882812e+02 7.98394165e+02 7.96061039e-01]	[5.00754059e+02 7.47044617e+02 7.23280847e-01]	[4.80285828e+02 8.95935852e+02 7.93181777e-01]	[4.62261261e+02 8.93388306e+02 8.09627891e-01]	[4.80162445e+02 8.72764221e+02 7.76744485e-01]
[459.81802368 321.21292114 0.92465472]	[462.21572876 372.44674683 0.90069973]	[395.54129028 377.50039673 0.83377796]	[377.58999634 480.33065796 0.92322385]	[377.64752197 585.33874512 0.92281157]	[526.4730835 362.27285767 0.84678054]	[546.92962646 462.27761841 0.88262767]	[562.34906006 564.99273682 0.92013383]	[480.19207764 575.14178467 0.7333653 ]	[439.13464355 580.2456665 0.7187866 ]	[459.78070068 726.54602051 0.80640626]	[4.75131012e+02 8.67608093e+02 8.05003822e-01]	[521.30316162 570.07598877 0.70946187]	[528.96850586 726.52807617 0.80103111]	[503.4203186 749.74359131 0.86540538]	[444.31750488 313.41726685 0.87789696]	[472.60427856 308.41064453 0.85188437]	[421.27862549 295.55255127 0.86006993]	[490.56832886 292.98703003 0.83098316]	[500.69979858 806.11572266 0.89820898]	[503.46664429 798.37219238 0.80513322]	[5.00730011e+02 7.46999023e+02 7.07192302e-01]	[4.80296204e+02 8.95937378e+02 7.94054925e-01]	[4.62273438e+02 8.93404175e+02 8.04656625e-01]	[4.80160889e+02 8.72768494e+02 7.83345997e-01]
[459.83374023 321.24649048 0.91714472]	[462.22970581 372.52429199 0.90585315]	[395.56634521 377.55453491 0.84534681]	[377.59289551 482.73345947 0.91765797]	[377.63372803 585.39117432 0.92113483]	[526.47845459 362.33312988 0.83808452]	[546.93572998 462.32888794 0.87738329]	[562.32611084 565.06512451 0.90495765]	[480.22363281 572.61248779 0.74289817]	[439.15551758 577.77471924 0.72267544]	[459.78744507 726.50384521 0.81502169]	[4.75129639e+02 8.67616821e+02 8.05387735e-01]	[521.32659912 567.53302002 0.72164637]	[528.97906494 726.52026367 0.78112829]	[503.4440918 749.70397949 0.85456723]	[444.32510376 313.47012329 0.88577968]	[472.60998535 310.89266968 0.85536718]	[421.30288696 298.0100708 0.86536276]	[490.57247925 292.99331665 0.83011675]	[500.67111206 806.12780762 0.88166654]	[5.03441650e+02 7.98403748e+02 7.92646766e-01]	[5.00750641e+02 7.46947632e+02 6.89026535e-01]	[4.80307129e+02 8.95948425e+02 7.92897522e-01]	[4.62283997e+02 8.93414551e+02 8.03535521e-01]	[4.80149048e+02 8.72773804e+02 7.76740372e-01]
[459.83288574 323.74581909 0.90090197]	[462.23919678 374.97921753 0.911192 ]	[395.57168579 377.59963989 0.85006058]	[377.57299805 482.84820557 0.91024286]	[377.61959839 585.39672852 0.92062867]	[526.48443604 364.76831055 0.83437413]	[546.93823242 462.30786133 0.88251299]	[562.31787109 567.4574585 0.89961946]	[480.19625854 572.64819336 0.73594427]	[439.13510132 580.2479248 0.72129452]	[459.80569458 726.53417969 0.8220036 ]	[4.75134674e+02 8.67585144e+02 7.99917519e-01]	[521.30535889 570.0335083 0.71608621]	[528.96948242 726.45861816 0.77848929]	[503.43847656 749.78295898 0.851385 ]	[444.33401489 313.52859497 0.89187145]	[472.60177612 310.95089722 0.8582685 ]	[421.30758667 298.04949951 0.87590837]	[493.04211426 292.99746704 0.83549231]	[500.63601685 806.12158203 0.86643183]	[5.03407318e+02 7.98412964e+02 7.98283577e-01]	[5.00739838e+02 7.47041748e+02 6.99241340e-01]	[4.80297852e+02 8.95948303e+02 7.87167490e-01]	[4.62275574e+02 8.93402649e+02 8.03637445e-01]	[4.80158539e+02 8.72735535e+02 7.69193590e-01]
[459.82357788 323.82751465 0.89240909]	[462.23693848 375.02612305 0.91998976]	[395.55795288 377.63845825 0.8502233 ]	[377.5725708 482.82662964 0.91009259]	[377.63049316 585.4230957 0.9214049 ]	[526.48425293 364.81118774 0.82968307]	[546.94488525 464.81915283 0.8647359 ]	[562.32305908 567.48010254 0.89930868]	[480.24575806 572.63220215 0.74411184]	[439.15762329 577.78924561 0.72094864]	[459.83117676 726.53393555 0.81808275]	[4.75126404e+02 8.67581299e+02 7.97965646e-01]	[521.35943604 570.0201416 0.72413343]	[526.53076172 721.39916992 0.7436372 ]	[503.43096924 752.18511963 0.84449667]	[444.32897949 315.95111084 0.90518939]	[472.58630371 313.43008423 0.8650409 ]	[421.32614136 298.12353516 0.87053031]	[493.0854187 293.01196289 0.84341311]	[500.62957764 806.13031006 0.86885226]	[503.41183472 798.4276123 0.80080199]	[5.00744843e+02 7.47091492e+02 6.81879163e-01]	[4.80289886e+02 8.95968506e+02 7.85584033e-01]	[4.62269653e+02 8.93417603e+02 8.02733183e-01]	[4.80152100e+02 8.72732239e+02 7.72092104e-01]
[459.80038452 326.37277222 0.88932788]	[462.22677612 375.05361938 0.92610252]	[395.53393555 377.6802063 0.84941334]	[377.5690918 482.86694336 0.90745384]	[377.62252808 585.44683838 0.92021912]	[526.47906494 364.83270264 0.8289392 ]	[546.94232178 464.87979126 0.8536709 ]	[562.31958008 567.52478027 0.89207572]	[480.24014282 575.15100098 0.74249655]	[439.15557861 580.24468994 0.72148299]	[459.81005859 726.58184814 0.81847751]	[4.75122040e+02 8.67578735e+02 7.97864676e-01]	[521.35058594 570.08648682 0.72175658]	[526.52838135 726.48236084 0.781986 ]	[503.40991211 752.25189209 0.82777882]	[444.32446289 316.01629639 0.91608453]	[472.54592896 313.51605225 0.87457508]	[421.36303711 298.23431396 0.84592509]	[493.06735229 295.45684814 0.85156572]	[500.63635254 808.54241943 0.85104638]	[5.03400482e+02 8.00919312e+02 7.89183378e-01]	[5.00747040e+02 7.47152710e+02 6.80831909e-01]	[4.80294800e+02 8.95965637e+02 7.86056995e-01]	[4.62268616e+02 8.93418762e+02 8.01617920e-01]	[4.80145935e+02 8.72731873e+02 7.71145344e-01]
[459.80438232 328.90158081 0.89327544]	[462.23413086 375.08987427 0.93080825]	[395.55331421 377.72305298 0.85411024]	[377.56185913 482.89666748 0.9043023 ]	[377.62002563 585.50427246 0.9133451 ]	[526.47686768 364.87030029 0.82602954]	[546.96313477 464.96411133 0.83508444]	[562.31195068 567.55725098 0.88578653]	[480.26141357 575.21466064 0.75216615]	[439.16644287 580.2901001 0.73095644]	[459.80630493 726.55828857 0.81435037]	[4.75112427e+02 8.65133240e+02 7.99175620e-01]	[521.3661499 572.628479 0.72337884]	[528.972229 726.58050537 0.77319098]	[503.47955322 749.70074463 0.81504923]	[444.33132935 316.04833984 0.92151999]	[472.56005859 315.91827393 0.87903357]	[421.35571289 298.24139404 0.85698497]	[493.10675049 295.5039978 0.86016881]	[500.65924072 806.12518311 0.85512918]	[5.03440277e+02 7.98405701e+02 7.72906661e-01]	[5.00813995e+02 7.44560913e+02 6.45449042e-01]	[4.80293304e+02 8.95970032e+02 7.87739873e-01]	[4.62262817e+02 8.93420776e+02 8.02967489e-01]	[4.80141724e+02 8.72721191e+02 7.78206706e-01]
[459.81997681 333.92819214 0.91989249]	[462.23638916 377.49526978 0.93688762]	[395.55749512 380.10641479 0.8574003 ]	[377.55194092 485.36602783 0.88736647]	[377.63626099 585.59875488 0.90740597]	[526.45953369 367.39398193 0.82314545]	[546.95507812 467.47561646 0.82906395]	[562.31274414 570.0380249 0.87839627]	[480.28344727 577.70629883 0.75466007]	[439.19024658 580.33850098 0.73705512]	[459.78414917 724.00579834 0.80479705]	[4.75106293e+02 8.67602966e+02 8.03789854e-01]	[521.37182617 572.64624023 0.7162832 ]	[526.53509521 724.00744629 0.73978686]	[505.88262939 749.66668701 0.82121372]	[444.35348511 318.51852417 0.92501903]	[472.61148071 316.06286621 0.90089077]	[421.34317017 300.6451416 0.8598668 ]	[495.60134888 295.62606812 0.84824294]	[500.66577148 806.07617188 0.86183125]	[5.03471130e+02 7.98351318e+02 7.78666794e-01]	[5.00831543e+02 7.44562927e+02 6.65125847e-01]	[4.80292145e+02 8.95954834e+02 7.96664000e-01]	[4.62266449e+02 8.93415955e+02 8.05299640e-01]	[4.77733368e+02 8.72759277e+02 7.84847438e-01]
[459.84197998 333.98706055 0.93093795]	[462.24673462 377.52206421 0.9412024 ]	[395.56100464 380.12817383 0.85840935]	[377.55596924 485.38201904 0.88771218]	[377.63842773 587.9664917 0.90872335]	[526.46313477 369.91912842 0.82108617]	[546.95239258 467.44085693 0.83100951]	[562.30877686 570.05865479 0.87458897]	[480.22116089 577.73675537 0.74884796]	[439.15447998 582.77398682 0.73702115]	[459.78799438 724.00439453 0.81777787]	[4.75091522e+02 8.67566101e+02 7.99566865e-01]	[521.29998779 575.16363525 0.71041733]	[5.26507324e+02 7.21409729e+02 7.08129823e-01]	[505.91256714 749.64752197 0.82183713]	[444.38546753 318.57974243 0.92004603]	[475.10067749 316.12051392 0.90612054]	[421.35812378 300.67105103 0.84697294]	[495.6138916 295.63012695 0.8420862 ]	[500.65161133 806.02606201 0.87343502]	[503.46603394 795.85498047 0.79737556]	[5.00835632e+02 7.44545227e+02 6.45844877e-01]	[4.80294403e+02 8.95954712e+02 8.01793337e-01]	[4.62265259e+02 8.93411560e+02 8.11144531e-01]	[4.77720490e+02 8.72718933e+02 7.85217643e-01]
[459.83676147 334.03143311 0.93809855]	[462.24832153 377.56591797 0.94940621]	[395.5680542 380.17266846 0.86064887]	[377.53448486 485.40380859 0.87980717]	[377.64758301 587.98284912 0.90905273]	[526.47406006 369.98025513 0.820647 ]	[546.92724609 467.46850586 0.83556843]	[562.28961182 570.10797119 0.86733902]	[480.19644165 577.78424072 0.74995786]	[439.12039185 582.82147217 0.73601878]	[459.79663086 726.46551514 0.82466257]	[4.75108429e+02 8.67585205e+02 8.07307303e-01]	[521.29296875 575.20025635 0.71614707]	[5.26543274e+02 7.21391174e+02 6.95414782e-01]	[505.92077637 749.59240723 0.80552197]	[444.39282227 318.61761475 0.91702092]	[475.10903931 316.18240356 0.90761876]	[421.34637451 300.66290283 0.84671426]	[495.5977478 298.02700806 0.8384788 ]	[500.71594238 806.0199585 0.85634351]	[5.05902405e+02 7.95833801e+02 7.66595304e-01]	[5.00854065e+02 7.44467285e+02 6.24806702e-01]	[4.80294342e+02 8.95947876e+02 8.05424750e-01]	[4.62272064e+02 8.93402100e+02 8.13581765e-01]	[4.77745331e+02 8.72737915e+02 7.96289563e-01]
[459.84579468 336.45285034 0.94756645]	[462.24850464 377.61672974 0.95459056]	[395.56842041 380.22006226 0.85919756]	[377.53475952 485.41452026 0.87776917]	[377.65368652 588.00750732 0.90574855]	[526.46899414 372.51400757 0.82569909]	[546.92755127 469.96640015 0.83281428]	[562.22528076 572.60821533 0.85527462]	[480.24185181 580.28204346 0.76529658]	[439.17047119 582.84912109 0.74984801]	[459.81512451 729.02679443 0.82145143]	[4.75107117e+02 8.67565247e+02 8.07320118e-01]	[521.31555176 577.74072266 0.73009962]	[5.29052063e+02 7.24012146e+02 7.10295737e-01]	[505.94204712 747.15222168 0.78601098]	[444.40890503 318.68566895 0.90791661]	[475.13516235 318.572052 0.91492516]	[421.33859253 300.73135376 0.83630812]	[495.58508301 298.15527344 0.8213979 ]	[500.72521973 803.49676514 0.85273463]	[5.05928375e+02 7.93325928e+02 7.68005729e-01]	[5.03269409e+02 7.41913147e+02 6.04713798e-01]	[4.80303223e+02 8.95938110e+02 8.06656003e-01]	[4.62280853e+02 8.93394226e+02 8.16073418e-01]	[4.77743286e+02 8.72721191e+02 7.98224747e-01]
[459.84570312 336.45321655 0.94807249]	[462.24853516 377.61584473 0.95453596]	[395.56427002 380.21676636 0.8591693 ]	[377.53521729 485.42437744 0.87629849]	[377.65301514 588.00518799 0.90605927]	[526.46948242 372.51535034 0.82586366]	[546.92712402 469.96798706 0.83193886]	[562.22900391 572.60412598 0.85656309]	[480.23706055 580.28796387 0.76555568]	[439.16564941 582.8560791 0.75018686]	[459.81289673 729.03216553 0.82375604]	[4.75112213e+02 8.67565796e+02 8.07321072e-01]	[521.31213379 577.74829102 0.73119879]	[5.29043030e+02 7.23971436e+02 6.99947000e-01]	[505.93927002 747.14544678 0.7853713 ]	[444.40899658 318.68789673 0.90800035]	[475.13500977 318.57345581 0.91515338]	[421.33956909 300.7348938 0.83464289]	[495.5836792 298.16030884 0.81993312]	[500.72186279 803.4755249 0.84939957]	[5.05932190e+02 7.93310181e+02 7.69607008e-01]	[5.03265930e+02 7.41906189e+02 5.97951949e-01]	[4.80300751e+02 8.95940247e+02 8.07157218e-01]	[4.62279480e+02 8.93394165e+02 8.16845953e-01]	[4.80147766e+02 8.72716736e+02 7.98080683e-01]
[462.18914795 336.48712158 0.9554131 ]	[462.27288818 377.63922119 0.95487541]	[395.58605957 380.26330566 0.85546672]	[377.52999878 485.4006958 0.8765043 ]	[377.6456604 588.03393555 0.90451175]	[526.48681641 372.55154419 0.82652098]	[546.92724609 469.99539185 0.83051306]	[562.20733643 572.64898682 0.8527627 ]	[480.24050903 580.28118896 0.76536047]	[439.17272949 582.859375 0.75286204]	[459.84185791 729.02331543 0.82015342]	[4.75110077e+02 8.65120850e+02 8.07856023e-01]	[521.32232666 577.7288208 0.72980398]	[5.3157428e+02 7.2400647e+02 7.0325309e-01]	[505.97900391 747.12561035 0.77206594]	[444.41278076 318.73675537 0.9028154 ]	[475.14593506 318.61044312 0.91456008]	[421.34255981 303.2277832 0.81922483]	[493.08605957 300.64968872 0.80537742]	[500.73052979 800.99133301 0.85605311]	[5.05955902e+02 7.93286621e+02 7.71452725e-01]	[5.03300568e+02 7.39382935e+02 5.98617554e-01]	[4.80289001e+02 8.95944885e+02 8.06140542e-01]	[4.62271851e+02 8.93392517e+02 8.16429734e-01]	[4.80156067e+02 8.72699829e+02 7.99785137e-01]
[462.18545532 336.50643921 0.95669293]	[462.27001953 377.66845703 0.95505571]	[395.58511353 380.28930664 0.85362542]	[377.52612305 485.46966553 0.86466593]	[377.63800049 588.07800293 0.89581549]	[526.4798584 374.9977417 0.83154732]	[546.92907715 472.51885986 0.82535118]	[559.84313965 575.13543701 0.85139847]	[480.23867798 580.30999756 0.76550692]	[439.19418335 582.89086914 0.75247395]	[462.21835327 729.10736084 0.81921101]	[4.75135559e+02 8.67566101e+02 8.09837878e-01]	[521.29736328 577.75213623 0.72846681]	[5.28979370e+02 7.24018799e+02 6.81491315e-01]	[505.96224976 747.13031006 0.76755887]	[444.41275024 318.75283813 0.9014194 ]	[475.14297485 318.62451172 0.91268259]	[421.34457397 303.25302124 0.8176856 ]	[493.1144104 300.63479614 0.82222176]	[500.72836304 803.46716309 0.84420478]	[5.05938324e+02 7.93306213e+02 7.59397686e-01]	[5.03275543e+02 7.41894348e+02 5.82529604e-01]	[4.80296021e+02 8.95960083e+02 8.02568555e-01]	[4.62279694e+02 8.93402161e+02 8.15833271e-01]	[4.80174530e+02 8.72701172e+02 8.05584371e-01]
[462.18637085 336.50540161 0.95643258]	[462.27194214 377.66802979 0.95492184]	[395.58374023 380.28961182 0.85326517]	[377.52981567 485.48779297 0.86181211]	[377.6395874 588.0960083 0.89289063]	[526.48345947 374.99807739 0.83115536]	[546.92724609 470.0513916 0.82503963]	[559.84350586 572.65460205 0.85265839]	[480.23654175 580.31610107 0.76612955]	[439.19564819 582.89691162 0.7531774 ]	[462.21676636 729.1104126 0.81959993]	[4.75130432e+02 8.67577942e+02 8.11947882e-01]	[521.29309082 577.75921631 0.72859806]	[5.28968140e+02 7.24032043e+02 6.82406068e-01]	[505.95217896 747.13421631 0.7642194 ]	[444.41275024 318.75189209 0.90154338]	[475.14407349 318.62225342 0.91260082]	[421.34118652 303.25634766 0.81764036]	[493.12005615 300.6265564 0.82396019]	[500.71948242 803.47650146 0.8386749 ]	[5.05926636e+02 7.93313477e+02 7.54047334e-01]	[5.03275482e+02 7.41899719e+02 5.79263628e-01]	[4.80300018e+02 8.95947693e+02 8.03930283e-01]	[4.62285156e+02 8.93398804e+02 8.17444265e-01]	[4.80165253e+02 8.72715881e+02 8.05562913e-01]
[462.18887329 336.5390625 0.95770931]	[462.27084351 377.69894409 0.9538995 ]	[395.57250977 380.33007812 0.84812808]	[377.52926636 487.93914795 0.85938853]	[377.63500977 588.11108398 0.88869804]	[526.48205566 375.02896118 0.83537072]	[546.94226074 475.1151123 0.83216918]	[559.81463623 577.69775391 0.85170841]	[480.20852661 580.35321045 0.77421093]	[439.16589355 582.92907715 0.75269008]	[462.22088623 729.12384033 0.81474733]	[4.75135834e+02 8.67566162e+02 8.12186122e-01]	[521.25567627 580.24951172 0.72815812]	[5.31529602e+02 7.26573425e+02 7.06458211e-01]	[505.97280884 747.07104492 0.7511071 ]	[444.40805054 318.77209473 0.89713573]	[475.15829468 318.65170288 0.91290396]	[421.33447266 303.28027344 0.81938928]	[495.59225464 300.65585327 0.82865638]	[500.72827148 803.45904541 0.8339867 ]	[5.05928467e+02 7.93304138e+02 7.42003620e-01]	[5.03332550e+02 7.36827576e+02 5.70978403e-01]	[4.80300598e+02 8.95945129e+02 8.01170230e-01]	[4.62286438e+02 8.93394653e+02 8.19578946e-01]	[4.80162750e+02 8.72703918e+02 8.04515660e-01]
[462.19418335 336.574646 0.96216166]	[462.27453613 377.75320435 0.95404685]	[395.57781982 382.75543213 0.84172344]	[377.52575684 487.9960022 0.85045409]	[377.64343262 590.5536499 0.89195806]	[526.50134277 375.09857178 0.83908474]	[546.93481445 477.63113403 0.8418445 ]	[559.7746582 580.23913574 0.85989547]	[480.23687744 582.81939697 0.78327668]	[439.17324829 585.38305664 0.75378442]	[462.20687866 729.203125 0.79165024]	[4.75108032e+02 8.65073059e+02 8.04029226e-01]	[521.29364014 580.2979126 0.74371678]	[528.99554443 726.58184814 0.74354941]	[505.88491821 747.17932129 0.78718245]	[444.41778564 321.16934204 0.88896883]	[475.16018677 318.690979 0.91067398]	[421.375 305.84527588 0.80267477]	[493.12548828 300.73730469 0.81723589]	[500.72555542 803.480896 0.84625429]	[5.05904358e+02 7.93313721e+02 7.63436079e-01]	[5.00855225e+02 7.41938721e+02 6.03825927e-01]	[4.80306030e+02 8.95960510e+02 8.00290704e-01]	[4.62279480e+02 8.93408508e+02 8.20790410e-01]	[4.80145447e+02 8.70289673e+02 7.97661901e-01]
[462.2149353 336.6333313 0.96343642]	[462.28390503 380.1388855 0.95692986]	[395.57989502 382.8236084 0.83459395]	[377.54220581 490.52456665 0.85160619]	[377.6300354 590.64703369 0.88189334]	[526.51416016 377.50762939 0.8426069 ]	[546.9666748 480.14306641 0.85980475]	[552.14666748 580.27740479 0.84688145]	[480.18099976 582.79534912 0.77030784]	[439.11868286 582.95623779 0.74592191]	[459.81445312 729.08453369 0.80133116]	[4.75092285e+02 8.65070312e+02 8.03014219e-01]	[521.23858643 580.2902832 0.72578603]	[528.99658203 726.59521484 0.72713542]	[505.87814331 747.15203857 0.77304268]	[444.41860962 321.22546387 0.87946308]	[477.59265137 318.73590088 0.90373588]	[421.38540649 308.39938354 0.79639208]	[495.58792114 300.73461914 0.81579524]	[500.69955444 800.93884277 0.81772864]	[5.03474731e+02 7.93252136e+02 7.65406370e-01]	[5.00865234e+02 7.41917358e+02 5.67077398e-01]	[4.80316620e+02 8.95937195e+02 8.03876042e-01]	[4.62289368e+02 8.93399170e+02 8.22801828e-01]	[4.77736267e+02 8.70283752e+02 7.97570825e-01]
[462.21286011 336.64923096 0.96025747]	[462.30480957 380.15914917 0.95740259]	[395.59588623 382.83139038 0.83538282]	[377.54620361 490.55892944 0.84783477]	[377.63092041 590.64892578 0.88211548]	[526.5423584 377.53942871 0.84139246]	[546.97119141 480.22158813 0.86775619]	[552.12255859 580.30432129 0.85510063]	[480.20770264 582.87322998 0.78434241]	[439.16677856 585.41558838 0.74816304]	[459.84036255 726.61871338 0.80593944]	[4.75067993e+02 8.62560852e+02 7.95871377e-01]	[521.23272705 582.79528809 0.73150998]	[529.03259277 729.07305908 0.75949454]	[503.4564209 747.15258789 0.79938507]	[444.4180603 321.24227905 0.87518954]	[477.59143066 318.75732422 0.89910668]	[423.76922607 310.92547607 0.79370117]	[495.61975098 300.74789429 0.8226952 ]	[500.68911743 798.39562988 0.84631455]	[503.42996216 790.8180542 0.81154084]	[5.00848358e+02 7.39423523e+02 5.87795973e-01]	[4.80334045e+02 8.95924438e+02 8.06669533e-01]	[4.62299500e+02 8.93389099e+02 8.22847962e-01]	[4.77716614e+02 8.70239075e+02 7.90758967e-01]
[462.1975708 336.69070435 0.95534664]	[462.31317139 380.21951294 0.95601308]	[395.59844971 385.3225708 0.82467532]	[377.57714844 493.08883667 0.85773754]	[377.63818359 593.16143799 0.87606072]	[528.97418213 377.59140015 0.8482784 ]	[547.01544189 480.33520508 0.88038576]	[547.00726318 582.93182373 0.89755666]	[480.14624023 582.86956787 0.76750505]	[439.13122559 585.43164062 0.7375896 ]	[459.81790161 729.22167969 0.78665078]	[4.75067474e+02 8.62557007e+02 7.94850707e-01]	[518.78790283 580.32171631 0.71493673]	[5.26423584e+02 7.26507690e+02 6.57927155e-01]	[503.40966797 747.06384277 0.75330245]	[444.41238403 321.29528809 0.86441594]	[475.16952515 321.17816162 0.89190191]	[423.79162598 313.46368408 0.79536223]	[495.6171875 303.24481201 0.80976903]	[5.00649445e+02 7.98382141e+02 7.92162538e-01]	[5.03362213e+02 7.90818298e+02 7.83159256e-01]	[5.00820892e+02 7.36837280e+02 5.34984171e-01]	[4.80322937e+02 8.95944336e+02 8.05847347e-01]	[4.62280640e+02 8.93405151e+02 8.22897732e-01]	[4.77735107e+02 8.70227600e+02 7.84021616e-01]
[462.19784546 336.69088745 0.95530069]	[462.31072998 380.21829224 0.9562394 ]	[395.59777832 385.3223877 0.82485545]	[377.57849121 493.08792114 0.85779464]	[377.63796997 593.1673584 0.87555027]	[528.96789551 377.58764648 0.84826094]	[547.0135498 480.33544922 0.88054562]	[547.0067749 582.93029785 0.89715481]	[480.14233398 582.86608887 0.76684403]	[439.12512207 585.42755127 0.73696047]	[459.81954956 729.21466064 0.78758281]	[4.75064026e+02 8.62567810e+02 7.94373035e-01]	[518.78668213 580.31896973 0.71490395]	[5.26431885e+02 7.26509766e+02 6.58392251e-01]	[503.41259766 747.05725098 0.7537576 ]	[444.41189575 321.29553223 0.86456585]	[475.16925049 321.17816162 0.89191586]	[423.78860474 313.46194458 0.79547036]	[495.62176514 303.24026489 0.81046808]	[5.00650757e+02 7.98380249e+02 7.92917550e-01]	[5.03363434e+02 7.90817200e+02 7.82869637e-01]	[5.00823273e+02 7.36828491e+02 5.36740959e-01]	[4.80327911e+02 8.95943604e+02 8.05847406e-01]	[4.62283752e+02 8.93409363e+02 8.21762443e-01]	[4.77730438e+02 8.70238098e+02 7.86080837e-01]
[462.18444824 336.7046814 0.95226628]	[462.30148315 380.24560547 0.95394045]	[395.60397339 385.34390259 0.82232815]	[377.58840942 493.10720825 0.86086661]	[377.6413269 593.16625977 0.87904978]	[526.54083252 377.62261963 0.85401708]	[547.00878906 480.30975342 0.88448894]	[546.93389893 582.90374756 0.91037405]	[477.72271729 582.87518311 0.76911443]	[436.68521118 585.41766357 0.73716319]	[462.18640137 729.21936035 0.79253435]	[4.75074585e+02 8.65050110e+02 7.99973071e-01]	[518.72918701 580.35235596 0.71869975]	[531.52941895 729.08587646 0.76265138]	[503.36105347 746.99829102 0.82577813]	[444.40634155 321.30548096 0.86276954]	[475.16009521 321.19400024 0.88843989]	[423.77090454 313.44155884 0.7966935 ]	[495.63525391 303.25189209 0.81018192]	[498.2093811 793.35235596 0.84403801]	[503.30969238 790.69836426 0.83807731]	[5.00774872e+02 7.34235229e+02 6.25471354e-01]	[4.80290314e+02 8.95945740e+02 8.07594419e-01]	[4.62258484e+02 8.93395874e+02 8.25046718e-01]	[4.77733093e+02 8.70250305e+02 7.91838646e-01]
[462.19036865 339.05383301 0.95256615]	[462.30059814 380.28610229 0.94911098]	[395.61227417 385.37353516 0.81770998]	[377.59579468 493.11865234 0.86040366]	[377.63497925 593.19677734 0.87771428]	[528.97436523 377.66748047 0.85792184]	[546.98413086 480.34396362 0.8843925 ]	[544.48590088 585.35180664 0.92653394]	[477.70559692 585.37792969 0.76603913]	[436.66238403 585.52026367 0.7263658 ]	[459.85006714 731.68182373 0.78828275]	[4.75104980e+02 8.65061584e+02 8.04973602e-01]	[518.7244873 582.90136719 0.72682452]	[531.5456543 729.13061523 0.76256603]	[503.36776733 744.51275635 0.83494931]	[444.41387939 323.72460938 0.85952365]	[475.16815186 321.20751953 0.88759249]	[423.78149414 313.44775391 0.80645943]	[495.64932251 303.25128174 0.81745446]	[498.23483276 790.80310059 0.87217766]	[503.29742432 788.22290039 0.82401669]	[5.00750793e+02 7.31659119e+02 6.73007905e-01]	[4.80288391e+02 8.95951111e+02 8.04928839e-01]	[4.62261749e+02 8.93398865e+02 8.22998524e-01]	[4.80158142e+02 8.70272644e+02 7.98507094e-01]
[462.19003296 339.05413818 0.95269811]	[462.30023193 380.28686523 0.94918013]	[395.61322021 385.37463379 0.81793809]	[377.59619141 493.11782837 0.8610577 ]	[377.63275146 593.19641113 0.87739021]	[528.97399902 377.6680603 0.85818243]	[546.98638916 480.35723877 0.88478899]	[544.48657227 585.35223389 0.9267565 ]	[477.70843506 585.38134766 0.7665295 ]	[436.66418457 585.52416992 0.72656626]	[459.85015869 731.67431641 0.78867251]	[4.75101868e+02 8.65057068e+02 8.04278970e-01]	[518.72875977 582.9050293 0.72763073]	[531.54785156 729.13342285 0.7639392 ]	[503.36801147 744.50628662 0.83266568]	[444.41220093 323.72338867 0.85995388]	[475.16918945 321.20822144 0.88783395]	[423.77783203 313.4460144 0.80717021]	[495.65509033 303.24777222 0.82040763]	[498.22979736 790.78808594 0.867203 ]	[503.28146362 788.21154785 0.82130802]	[5.00753967e+02 7.31651672e+02 6.72913253e-01]	[4.80287689e+02 8.95941711e+02 8.08550358e-01]	[4.62256500e+02 8.93390198e+02 8.26149642e-01]	[4.80158539e+02 8.70269470e+02 7.97575951e-01]
[462.23751831 339.09051514 0.95553321]	[462.2935791 380.33651733 0.94170934]	[395.60171509 387.89779663 0.80991638]	[377.61465454 495.68344116 0.87407744]	[377.64498901 595.73730469 0.87646633]	[528.97821045 377.70355225 0.86082679]	[544.5536499 482.77322388 0.88091058]	[544.40777588 585.394104 0.9356429 ]	[480.10900879 585.44647217 0.76993716]	[439.11972046 587.99694824 0.7275992 ]	[462.18792725 731.65600586 0.77604884]	[4.75063629e+02 8.62549927e+02 8.01458597e-01]	[518.7041626 585.37304688 0.72145087]	[529.02844238 729.20092773 0.7389347 ]	[503.36871338 741.91009521 0.80985898]	[446.87564087 323.78366089 0.85262406]	[477.62158203 321.25680542 0.88712007]	[423.81860352 313.52105713 0.81831682]	[495.65930176 305.80957031 0.80877084]	[498.22805786 790.70019531 0.86332309]	[500.86965942 788.13049316 0.80684435]	[5.00712006e+02 7.29098877e+02 6.66275918e-01]	[4.80296448e+02 8.95921021e+02 8.10721338e-01]	[4.62264160e+02 8.93373840e+02 8.25990915e-01]	[4.77729614e+02 8.70243408e+02 7.93389738e-01]
[462.22900391 339.09942627 0.95484316]	[462.29464722 382.72769165 0.93710458]	[395.60073853 387.91925049 0.80739087]	[377.61911011 495.69564819 0.87521744]	[377.63275146 598.2086792 0.87653202]	[528.98431396 377.7444458 0.86301142]	[544.54870605 482.83905029 0.88656956]	[544.3838501 585.4362793 0.9385466]	[477.70812988 585.4786377 0.76375663]	[439.09307861 588.04571533 0.71972919]	[459.83352661 729.18939209 0.79110348]	[4.75070770e+02 8.62545105e+02 8.02552819e-01]	[518.66357422 585.38348389 0.72225225]	[526.53887939 729.20361328 0.73575485]	[503.34918213 739.41137695 0.80952358]	[446.87121582 323.80029297 0.85062456]	[477.62380981 321.28158569 0.88355434]	[423.82318115 313.53045654 0.81613261]	[495.68856812 305.83932495 0.81486201]	[498.18704224 790.6741333 0.86467367]	[500.83502197 788.10070801 0.81824291]	[5.00704803e+02 7.29065247e+02 6.69851065e-01]	[4.80293304e+02 8.95919373e+02 8.09235275e-01]	[4.62261200e+02 8.93372314e+02 8.26068640e-01]	[4.77742462e+02 8.70240356e+02 7.92291641e-01]
[462.22518921 339.11599731 0.95367944]	[462.29592896 382.75387573 0.93486518]	[395.60064697 387.95449829 0.80458128]	[377.61560059 498.12454224 0.87655944]	[377.62753296 598.24475098 0.88040966]	[528.9822998 380.11193848 0.86503601]	[544.54156494 482.87103271 0.8838529 ]	[544.36566162 585.44500732 0.9412809 ]	[477.67755127 585.50250244 0.76157677]	[439.07830811 588.0569458 0.72095507]	[459.8302002 729.15942383 0.78711283]	[4.75074158e+02 8.62534241e+02 8.02409708e-01]	[516.20843506 585.42266846 0.72209436]	[528.98156738 731.70397949 0.73314804]	[503.32550049 739.36853027 0.81104678]	[446.87478638 323.82598877 0.84636104]	[477.62078857 323.7255249 0.87608057]	[423.83233643 313.53173828 0.81392407]	[495.67944336 308.34298706 0.81766963]	[498.1661377 790.66143799 0.86509794]	[500.80435181 788.09759521 0.81911945]	[5.00706024e+02 7.26628662e+02 6.55788600e-01]	[4.80309052e+02 8.95936523e+02 8.05721998e-01]	[4.62271576e+02 8.93391357e+02 8.22032750e-01]	[4.80140869e+02 8.70231445e+02 7.91853786e-01]
[462.24057007 339.12710571 0.95385462]	[462.30184937 382.76547241 0.9325456 ]	[395.61184692 390.42706299 0.80673188]	[377.62390137 498.14447021 0.87864709]	[377.63085938 598.21588135 0.87905633]	[528.98956299 380.11837769 0.86494994]	[544.53875732 482.8737793 0.88340712]	[544.37011719 585.4510498 0.93760109]	[477.67584229 585.49090576 0.75938946]	[436.68728638 588.03326416 0.71936202]	[459.78292847 731.66967773 0.78379983]	[4.75077271e+02 8.62539307e+02 8.04544389e-01]	[516.22906494 585.41644287 0.72079253]	[526.54980469 734.27105713 0.73829621]	[503.33062744 739.3371582 0.81610268]	[446.8951416 326.28466797 0.84436703]	[477.63638306 323.74188232 0.87846261]	[423.87316895 315.93438721 0.81010664]	[495.6730957 308.37512207 0.81556648]	[495.67214966 790.64624023 0.84785408]	[500.75128174 788.09368896 0.80495042]	[5.00689941e+02 7.26577881e+02 6.77004457e-01]	[4.80299805e+02 8.95927429e+02 8.04373562e-01]	[4.62266327e+02 8.93384644e+02 8.21234882e-01]	[4.80153687e+02 8.70235168e+02 7.93631852e-01]
[462.24719238 339.14230347 0.95375425]	[462.30737305 382.77368164 0.92974991]	[395.61907959 390.44625854 0.80814713]	[377.62097168 495.69671631 0.87440366]	[377.6338501 598.21875 0.87957132]	[528.996521 380.11740112 0.864425 ]	[544.54632568 482.88311768 0.88327432]	[544.36883545 585.45037842 0.93693095]	[477.68295288 585.49163818 0.76063049]	[436.69787598 588.03338623 0.72039378]	[459.78137207 729.22808838 0.7854721 ]	[4.75076050e+02 8.62528809e+02 8.05179000e-01]	[518.65570068 585.42120361 0.72192925]	[526.55065918 734.29217529 0.74503094]	[503.31417847 739.35046387 0.81366855]	[446.90139771 326.31201172 0.84283918]	[477.63742065 323.76571655 0.87616444]	[423.87924194 315.96478271 0.80953282]	[495.66146851 308.3939209 0.81497866]	[495.64950562 790.65979004 0.85056257]	[500.74050903 788.1137085 0.81144398]	[5.00685364e+02 7.26585999e+02 6.66014075e-01]	[4.80303650e+02 8.95914551e+02 8.04625392e-01]	[4.62271912e+02 8.93374207e+02 8.23071778e-01]	[4.80153748e+02 8.70230347e+02 7.91520953e-01]
[462.25219727 339.14086914 0.95348179]	[462.30914307 382.77349854 0.9297331 ]	[395.61978149 390.44674683 0.80863839]	[377.62667847 498.12036133 0.87687415]	[377.63467407 598.21942139 0.87932312]	[529.00018311 380.11590576 0.8637262 ]	[544.54754639 482.88601685 0.88145941]	[544.36895752 585.45654297 0.93629313]	[477.68377686 585.4987793 0.75981116]	[439.07125854 588.04785156 0.72048497]	[459.77380371 729.23291016 0.78467447]	[4.75070496e+02 8.62542236e+02 8.05603802e-01]	[518.65429688 585.42803955 0.7213769 ]	[526.54406738 734.30206299 0.74372965]	[503.32080078 739.35601807 0.81361431]	[446.90808105 326.30786133 0.8427822 ]	[477.64370728 323.7618103 0.87756985]	[423.88476562 315.95355225 0.80979156]	[495.66912842 308.38757324 0.81510633]	[495.64916992 790.66992188 0.85101599]	[500.74710083 788.1227417 0.81310666]	[5.00692169e+02 7.26593994e+02 6.66564345e-01]	[4.80306671e+02 8.95916504e+02 8.07297468e-01]	[4.62274170e+02 8.93378540e+02 8.25260103e-01]	[4.80144867e+02 8.70242493e+02 7.94694781e-01]
[462.25698853 339.14181519 0.95281214]	[462.31030273 382.77523804 0.92928791]	[395.61294556 390.45043945 0.80833864]	[377.62512207 495.69430542 0.87570339]	[377.63085938 598.22875977 0.87866455]	[529.00201416 380.11581421 0.86297745]	[546.92431641 482.88809204 0.88283098]	[544.37261963 585.46392822 0.93729663]	[477.68331909 585.48999023 0.75983685]	[439.06851196 588.03948975 0.72053641]	[459.77456665 729.18554688 0.79353881]	[4.75067596e+02 8.62553040e+02 8.03704023e-01]	[518.66052246 585.41741943 0.72028822]	[526.53027344 734.27026367 0.73975658]	[503.32769775 739.42834473 0.8143878 ]	[446.91000366 326.30499268 0.8422482 ]	[477.65203857 323.75567627 0.87771535]	[423.87854004 315.94760132 0.81072509]	[495.6847229 308.371521 0.816984 ]	[495.66314697 790.72302246 0.84340519]	[500.7727356 788.17260742 0.81996071]	[5.00707153e+02 7.29032654e+02 6.57005072e-01]	[4.80304474e+02 8.95925781e+02 8.06915402e-01]	[4.62270386e+02 8.93389221e+02 8.26502681e-01]	[4.80141205e+02 8.70252014e+02 7.91956544e-01]
[462.25744629 339.1421814 0.95278281]	[462.31140137 382.77703857 0.92921042]	[395.61175537 390.45672607 0.8080309 ]	[377.62640381 498.12860107 0.87768817]	[377.61846924 598.23706055 0.87746918]	[529.00524902 380.11508179 0.86232305]	[546.94970703 482.89587402 0.879008 ]	[544.37994385 585.44702148 0.93856895]	[477.69723511 585.46600342 0.76547706]	[439.07897949 588.02056885 0.72570443]	[459.78805542 729.06347656 0.8050161 ]	[4.75071594e+02 8.62559082e+02 8.04336488e-01]	[518.6730957 585.39477539 0.72209013]	[526.53192139 734.25390625 0.74067533]	[503.32595825 741.94067383 0.81876832]	[446.91036987 326.30166626 0.84226221]	[477.65548706 323.75692749 0.87790787]	[423.87594604 315.93157959 0.80772811]	[495.69137573 308.3765564 0.81786257]	[495.69677734 790.74932861 0.83684772]	[500.80752563 788.1940918 0.82164621]	[5.00714508e+02 7.29097229e+02 6.48798406e-01]	[4.80303925e+02 8.95929932e+02 8.06041002e-01]	[4.62271973e+02 8.93393555e+02 8.25298250e-01]	[4.80144806e+02 8.70259399e+02 7.92652607e-01]
[462.25805664 339.14385986 0.95252812]	[462.3117981 382.7784729 0.92865646]	[395.61499023 390.45404053 0.80825311]	[377.62310791 498.12597656 0.87674892]	[377.61706543 598.23693848 0.87779725]	[529.00286865 380.11895752 0.86253703]	[546.94976807 482.88626099 0.88097811]	[544.38513184 585.44592285 0.93839866]	[477.69778442 585.46173096 0.76550478]	[439.07992554 588.01623535 0.7254464 ]	[459.78640747 729.06616211 0.80470383]	[4.75065674e+02 8.62557556e+02 8.04292798e-01]	[518.67169189 585.38983154 0.72166377]	[526.53747559 734.25628662 0.73997426]	[503.32669067 741.93432617 0.81867814]	[446.91238403 326.30429077 0.84202278]	[477.65640259 323.76019287 0.87765694]	[423.894104 315.94784546 0.80504513]	[495.68850708 308.39245605 0.8174541 ]	[495.69894409 790.74768066 0.8382318 ]	[500.80856323 788.19116211 0.822142 ]	[5.00713257e+02 7.29090210e+02 6.48757517e-01]	[4.80306946e+02 8.95928772e+02 8.08198750e-01]	[4.62276062e+02 8.93393799e+02 8.27876866e-01]	[4.77742920e+02 8.70259827e+02 7.93915987e-01]
[462.26379395 339.10998535 0.95570266]	[462.3157959 382.72439575 0.93544805]	[395.61212158 387.92791748 0.81028789]	[377.63964844 495.6524353 0.87233257]	[377.62432861 595.75177002 0.87463963]	[529.03314209 377.71868896 0.85601068]	[546.96972656 482.87283325 0.8768397 ]	[544.45056152 582.99517822 0.92983449]	[480.11465454 585.44226074 0.77161098]	[439.10345459 587.99157715 0.72965199]	[459.81515503 729.07714844 0.79113907]	[4.72603516e+02 8.62571960e+02 8.01858723e-01]	[518.74621582 585.37451172 0.72946823]	[531.53363037 734.27215576 0.75387824]	[503.3192749 741.96252441 0.81398988]	[446.91275024 323.80511475 0.84769684]	[477.66424561 321.29119873 0.88578039]	[423.86639404 313.49172974 0.80624086]	[498.12698364 305.85754395 0.81384963]	[495.68099976 790.71472168 0.8337394 ]	[500.77178955 788.168396 0.80933976]	[5.00705200e+02 7.29097229e+02 6.20252550e-01]	[4.80295380e+02 8.95927185e+02 8.10244381e-01]	[4.62264893e+02 8.93389893e+02 8.28911841e-01]	[4.77728882e+02 8.70269165e+02 7.90623784e-01]
[462.24533081 336.69573975 0.95605803]	[462.35568237 380.21484375 0.95100647]	[395.6473999 382.86645508 0.83396995]	[377.64581299 493.04721069 0.85948312]	[377.67205811 590.64733887 0.88318747]	[529.07452393 377.59902954 0.84072673]	[546.99707031 480.27764893 0.8902179 ]	[544.51715088 582.81842041 0.91098338]	[480.15002441 582.84777832 0.77706379]	[439.12219238 585.38623047 0.74589926]	[462.18417358 729.10681152 0.81717288]	[4.75074677e+02 8.62566895e+02 7.98269749e-01]	[518.79388428 580.35369873 0.72860634]	[526.52410889 726.61730957 0.78320831]	[503.30529785 747.05407715 0.81830114]	[446.90252686 321.26950073 0.86155915]	[477.65396118 321.19058228 0.90152693]	[423.9145813 310.91091919 0.77440315]	[498.13623047 303.22354126 0.82761806]	[498.14044189 795.82409668 0.79860079]	[500.85665894 790.75488281 0.84390444]	[5.00733612e+02 7.34314331e+02 5.95685601e-01]	[4.80300507e+02 8.95911621e+02 8.11491847e-01]	[4.62273865e+02 8.93368408e+02 8.26833367e-01]	[4.77731567e+02 8.70257141e+02 7.77859211e-01]
[462.27957153 336.51882935 0.95900881]	[462.36355591 377.62405396 0.93786168]	[398.03274536 380.19943237 0.86955923]	[377.63540649 487.97045898 0.86539394]	[377.72595215 587.99395752 0.90548301]	[529.05993652 374.98556519 0.81112957]	[546.9954834 477.6819458 0.84859651]	[547.0647583 577.73632812 0.85096502]	[480.20172119 577.74835205 0.76453269]	[439.16494751 580.33795166 0.74502474]	[462.25613403 729.06542969 0.80839938]	[4.75086334e+02 8.62567810e+02 7.97255516e-01]	[521.24224854 575.1807251 0.72809297]	[526.45977783 723.90484619 0.7354818 ]	[503.44827271 749.59606934 0.81198716]	[446.94799805 318.7522583 0.8880586 ]	[477.68527222 318.61651611 0.93166995]	[423.90155029 303.28872681 0.76519197]	[498.21176147 298.16714478 0.86670977]	[500.6635437 800.97943115 0.84820598]	[503.46322632 793.27429199 0.79909319]	[5.00830750e+02 7.44453247e+02 6.20873690e-01]	[4.80339813e+02 8.95915771e+02 8.05886626e-01]	[4.62307800e+02 8.93373413e+02 8.24681520e-01]	[4.77709564e+02 8.70262878e+02 7.82168150e-01]
[462.27877808 336.52056885 0.95919889]	[462.3626709 377.62487793 0.93811613]	[398.03170776 380.20199585 0.86937273]	[377.63818359 487.97897339 0.86428154]	[377.72555542 587.99395752 0.90578312]	[529.05725098 374.98394775 0.81134886]	[546.99450684 477.68222046 0.84878141]	[547.06201172 577.73553467 0.85133839]	[480.20367432 577.74890137 0.76479197]	[439.16482544 580.33905029 0.74520284]	[462.26083374 729.065979 0.80789918]	[4.75087128e+02 8.62566956e+02 7.97324836e-01]	[521.24511719 575.18115234 0.72839665]	[526.46496582 723.91082764 0.73742783]	[503.44985962 749.58850098 0.81030375]	[446.94665527 318.75323486 0.88802165]	[477.68460083 318.61807251 0.93139815]	[423.89758301 303.28677368 0.76619589]	[498.20904541 298.17279053 0.86635333]	[500.66500854 800.96759033 0.84789145]	[503.46643066 793.265625 0.79890245]	[5.00832794e+02 7.44443420e+02 6.19769335e-01]	[4.80341980e+02 8.95914307e+02 8.06613326e-01]	[4.62308868e+02 8.93372559e+02 8.24938297e-01]	[4.77709747e+02 8.70263428e+02 7.82275379e-01]
[462.29705811 334.0168457 0.92849505]	[462.35858154 377.5328064 0.92927301]	[398.0447998 380.1031189 0.87305909]	[377.64398193 485.40100098 0.88742375]	[380.09466553 585.49517822 0.92348462]	[529.04498291 369.95599365 0.80550969]	[546.99865723 477.62796021 0.82998431]	[549.52764893 572.59338379 0.83184338]	[480.21362305 575.17419434 0.75814867]	[439.16235352 580.26904297 0.73353064]	[462.22763062 726.62005615 0.80764645]	[4.75121918e+02 8.65076782e+02 8.01384985e-01]	[521.25964355 570.08618164 0.73311561]	[526.53723145 716.32293701 0.72753537]	[505.92501831 749.55419922 0.79023951]	[446.96340942 318.56069946 0.90370089]	[477.72418213 316.13272095 0.92775977]	[423.84207153 298.23825073 0.79855192]	[500.64440918 295.650177 0.88181019]	[500.71838379 800.95397949 0.85359418]	[5.05952972e+02 7.93263489e+02 7.86480248e-01]	[5.03274689e+02 7.41980469e+02 6.10605061e-01]	[4.82736450e+02 8.95906189e+02 8.04949939e-01]	[4.62341675e+02 8.93374573e+02 8.15005541e-01]	[4.77717499e+02 8.70301453e+02 7.79679298e-01]
[462.37512207 328.85031128 0.86996973]	[462.36401367 375.03720093 0.90792221]	[398.04360962 377.61947632 0.86503172]	[377.68826294 482.78741455 0.91209978]	[380.11300659 585.38079834 0.93705398]	[531.52642822 364.83572388 0.8087908 ]	[547.0098877 472.59570312 0.80985439]	[552.07281494 567.51275635 0.84302551]	[480.24578857 572.63537598 0.75197101]	[439.18908691 577.77197266 0.72744423]	[462.24588013 729.03894043 0.82178569]	[4.75091858e+02 8.65068665e+02 7.92499840e-01]	[521.29705811 567.55523682 0.73114103]	[528.97833252 718.86151123 0.73301685]	[505.97406006 747.18365479 0.80387944]	[449.52163696 316.03326416 0.89659762]	[477.72061157 315.91964722 0.89802372]	[426.35571289 298.09143066 0.79918367]	[498.24053955 295.48403931 0.8827734 ]	[500.81286621 800.95562744 0.86059159]	[5.08549164e+02 7.93253052e+02 7.73193538e-01]	[5.03295441e+02 7.44428894e+02 6.44138992e-01]	[4.80365662e+02 8.95896545e+02 8.02462399e-01]	[4.62327423e+02 8.93369751e+02 8.09135795e-01]	[4.77690094e+02 8.70311035e+02 7.69759774e-01]
[462.38354492 323.77832031 0.88555843]	[462.34158325 372.44284058 0.88873458]	[398.03363037 375.10055542 0.85120749]	[377.7010498 480.28207397 0.91204149]	[380.1206665 582.87878418 0.9228183 ]	[529.06030273 362.28311157 0.82706362]	[547.00799561 464.9670105 0.82173008]	[552.14135742 565.05987549 0.84929758]	[480.24414062 570.07543945 0.75874412]	[439.18395996 577.70422363 0.72703952]	[462.22171021 726.45330811 0.82144368]	[4.75069336e+02 8.62517090e+02 7.88508892e-01]	[521.30706787 567.45770264 0.74463892]	[528.99908447 721.44238281 0.75272703]	[505.98971558 749.65124512 0.81155246]	[449.47793579 315.92727661 0.87334305]	[480.11651611 310.97558594 0.88571131]	[423.88040161 295.56594849 0.80487156]	[498.2199707 292.96780396 0.85920656]	[503.27526855 805.99993896 0.91030204]	[513.59741211 795.81939697 0.80753124]	[5.03265991e+02 7.46995178e+02 7.29186058e-01]	[4.80332550e+02 8.95860535e+02 8.08791339e-01]	[4.62308533e+02 8.93327942e+02 8.14583361e-01]	[4.77690521e+02 8.70247375e+02 7.79841244e-01]
[462.36010742 321.14828491 0.92116618]	[462.33178711 364.82391357 0.90357125]	[398.03097534 372.51272583 0.82679051]	[377.69522095 480.15460205 0.89863098]	[380.12124634 580.33093262 0.90141839]	[529.01519775 359.75320435 0.84970933]	[547.02124023 462.39318848 0.85520232]	[554.68768311 564.93829346 0.86507106]	[480.30361938 567.50006104 0.77274781]	[439.23623657 572.65039062 0.72790998]	[462.30401611 721.41925049 0.83059186]	[4.75065308e+02 8.59976135e+02 7.90078640e-01]	[521.36395264 564.90997314 0.76054221]	[531.543396 718.89898682 0.74403656]	[516.14361572 749.6987915 0.80591524]	[449.46469116 310.94439697 0.84195942]	[477.74050903 308.35803223 0.88029885]	[423.90197754 295.44647217 0.80037081]	[498.16159058 292.89047241 0.84258604]	[503.40725708 808.56817627 0.93250155]	[518.74304199 800.97503662 0.81871426]	[503.43600464 747.07330322 0.77554971]	[4.80366028e+02 8.95860229e+02 8.10677409e-01]	[4.62333557e+02 8.93329590e+02 8.16990316e-01]	[4.77659912e+02 8.70219604e+02 7.93628216e-01]
[462.36605835 318.63851929 0.93763775]	[462.3248291 362.26522827 0.92446488]	[395.62207031 369.95431519 0.81108403]	[377.67541504 477.6807251 0.88518405]	[380.12741089 577.78137207 0.88584149]	[529.02319336 359.59649658 0.85779536]	[546.98236084 462.2550354 0.88258612]	[557.19720459 562.41351318 0.87392902]	[480.29226685 564.90637207 0.78903288]	[439.20965576 567.55224609 0.7359401 ]	[462.25558472 718.88708496 0.81512898]	[4.75076874e+02 8.59946899e+02 7.85040855e-01]	[521.36102295 562.32232666 0.76094723]	[536.69195557 713.76812744 0.75278485]	[518.70910645 749.67822266 0.83416486]	[449.47335815 305.81329346 0.83350354]	[477.74884033 303.22817993 0.89284098]	[423.88327026 292.91412354 0.80394632]	[498.18289185 285.33172607 0.82878649]	[505.95529175 811.23675537 0.86278129]	[521.27679443 808.53521729 0.81770039]	[505.90310669 747.11169434 0.75457704]	[4.80347137e+02 8.95870117e+02 8.00696671e-01]	[4.62318054e+02 8.93322754e+02 8.13477457e-01]	[4.77708527e+02 8.70195679e+02 7.84233809e-01]
[462.34341431 318.52023315 0.94917935]	[462.31930542 359.77990723 0.94414926]	[395.5958252 364.87957764 0.81164092]	[377.66171265 472.58233643 0.86141312]	[380.12185669 572.66394043 0.87598246]	[529.00305176 357.13143921 0.85544276]	[546.99072266 459.74441528 0.87741715]	[559.77667236 559.79821777 0.87638378]	[480.32955933 562.4083252 0.7924397 ]	[439.243927 565.02911377 0.74728853]	[462.22512817 718.84197998 0.8174665 ]	[4.72595276e+02 8.57455017e+02 7.91002631e-01]	[521.39459229 559.79534912 0.749385 ]	[539.24676514 711.21270752 0.78153187]	[521.22924805 752.30853271 0.83112043]	[449.43237305 303.19381714 0.85145342]	[477.72515869 300.64611816 0.91391116]	[423.91247559 290.3744812 0.79358321]	[498.18041992 282.71600342 0.83950162]	[516.16015625 811.35284424 0.8314836 ]	[523.93890381 808.62634277 0.81708539]	[5.08461945e+02 7.49732788e+02 7.23373055e-01]	[4.80355988e+02 8.95846008e+02 8.14153552e-01]	[4.62317596e+02 8.93306274e+02 8.25615108e-01]	[4.77715057e+02 8.70163086e+02 7.83931613e-01]
[462.30407715 316.07067871 0.95945859]	[462.32928467 359.62878418 0.95322776]	[395.61196899 362.28051758 0.84098059]	[377.63983154 469.97207642 0.8564136 ]	[380.09417725 570.06561279 0.8831262 ]	[529.00280762 356.99822998 0.83576876]	[547.01965332 459.61911011 0.85219443]	[559.82843018 554.67633057 0.85792869]	[480.31744385 562.30432129 0.78787792]	[439.24688721 564.92431641 0.76292807]	[462.19378662 713.77069092 0.82743698]	[4.75075195e+02 8.57402161e+02 8.01530302e-01]	[521.38439941 557.23046875 0.73846263]	[541.77154541 711.23291016 0.8042199 ]	[523.75262451 764.99584961 0.89324927]	[446.96212769 300.65982056 0.875696 ]	[477.68920898 298.16729736 0.92629451]	[423.88983154 285.33135986 0.7849195 ]	[498.14193726 280.10604858 0.84493506]	[5.23807556e+02 8.18884460e+02 7.97005653e-01]	[5.39176208e+02 8.11170166e+02 7.81177819e-01]	[5.13616333e+02 7.57390259e+02 7.14969158e-01]	[4.80334290e+02 8.93447754e+02 8.27019632e-01]	[4.62316681e+02 8.93287598e+02 8.34873080e-01]	[4.80151123e+02 8.70107117e+02 7.88748860e-01]
[462.30725098 310.97747803 0.90788144]	[462.30160522 357.01235962 0.93765652]	[395.60241699 359.60388184 0.86360943]	[377.58636475 462.40286255 0.89045995]	[377.70040894 565.00720215 0.92037559]	[526.5345459 349.45254517 0.81427181]	[546.99456787 454.62664795 0.82018125]	[559.84289551 547.00970459 0.87622178]	[480.35388184 559.73303223 0.77259886]	[439.27539062 562.41387939 0.77234232]	[459.82595825 708.63128662 0.86621469]	[4.72609161e+02 8.54910400e+02 8.16394150e-01]	[521.42645264 549.56787109 0.73413599]	[544.45495605 705.93011475 0.75008327]	[536.68969727 775.36590576 0.80370265]	[446.9647522 295.62536621 0.90382302]	[477.69723511 295.52667236 0.9277702 ]	[423.82220459 280.11495972 0.82615542]	[498.17214966 275.11904907 0.84539664]	[541.77844238 829.20550537 0.83240885]	[5.54627197e+02 8.21446594e+02 7.09768236e-01]	[5.23983765e+02 7.77891663e+02 6.78929687e-01]	[4.80351074e+02 8.93448425e+02 8.21514249e-01]	[4.62330414e+02 8.93301086e+02 8.27996910e-01]	[4.77711029e+02 8.67700806e+02 7.85064936e-01]
[462.33242798 305.81411743 0.8818081 ]	[462.28479004 354.56109619 0.92579168]	[395.6031189 357.16751099 0.85777378]	[377.60510254 462.31030273 0.90975106]	[377.73162842 564.94000244 0.92695475]	[526.50708008 346.83877563 0.82025546]	[546.9786377 452.00634766 0.81335241]	[562.22058105 546.91717529 0.89304024]	[480.36303711 554.68621826 0.75816059]	[439.27026367 562.30126953 0.75773895]	[459.83609009 708.68664551 0.85549724]	[4.75070984e+02 8.57367004e+02 8.12214732e-01]	[523.78533936 547.00744629 0.73716366]	[549.51782227 706.00463867 0.71171415]	[541.87585449 788.04248047 0.89945924]	[449.43685913 295.48306274 0.89444315]	[477.66671753 292.9894104 0.89727378]	[423.85025024 277.66082764 0.83201432]	[495.68197632 274.96932983 0.84004354]	[544.44335938 831.81646729 0.86100084]	[5.62347351e+02 8.26623169e+02 8.18051875e-01]	[5.34146118e+02 7.88111389e+02 6.53625906e-01]	[4.80352203e+02 8.93449829e+02 8.20340991e-01]	[4.62333435e+02 8.93291931e+02 8.23596418e-01]	[4.77712524e+02 8.70101868e+02 7.89464295e-01]
[462.34603882 303.2361145 0.89195496]	[462.28408813 354.44894409 0.90596581]	[395.61547852 357.04898071 0.85270298]	[377.60647583 459.84213257 0.91951746]	[377.74581909 562.4519043 0.92564559]	[526.52697754 344.24310303 0.82823473]	[546.97344971 446.89047241 0.82285613]	[562.26525879 544.46936035 0.90773797]	[482.80020142 554.62799072 0.75457925]	[441.68173218 562.28845215 0.74736345]	[459.82653809 708.50213623 0.86659873]	[4.75075134e+02 8.57405518e+02 8.05363119e-01]	[523.90185547 544.46948242 0.74646616]	[5.52147400e+02 7.03411255e+02 6.63082838e-01]	[544.49798584 788.18237305 0.88431174]	[446.9675293 293.02349854 0.87229502]	[477.68640137 292.87411499 0.88444895]	[423.7951355 275.12609863 0.85177505]	[495.65856934 272.50228882 0.82928705]	[5.54670044e+02 8.36896057e+02 7.77916670e-01]	[5.67520203e+02 8.29233765e+02 7.81261206e-01]	[5.41748291e+02 7.90647522e+02 7.52012551e-01]	[4.80346436e+02 8.93443604e+02 8.11025381e-01]	[4.62321960e+02 8.93289795e+02 8.12025547e-01]	[4.77705688e+02 8.70136047e+02 7.64578104e-01]
[462.32336426 300.66680908 0.92263222]	[462.24020386 349.41845703 0.89928365]	[395.57156372 354.57241821 0.83568847]	[377.60946655 459.72134399 0.91993082]	[377.72714233 562.39758301 0.92602491]	[526.49328613 341.71685791 0.84770024]	[546.9588623 444.34658813 0.8431567 ]	[562.25341797 544.34796143 0.91493946]	[482.75158691 549.55761719 0.76147217]	[439.30978394 559.76123047 0.74618304]	[459.79400635 706.09545898 0.86978185]	[4.75062317e+02 8.57436157e+02 7.99518108e-01]	[523.85955811 544.37689209 0.76252675]	[557.21643066 688.12139893 0.71732312]	[5.57235352e+02 7.98420471e+02 7.85100996e-01]	[446.95568848 292.88647461 0.85190463]	[477.67633057 290.34576416 0.87593281]	[423.77755737 274.99066162 0.85224533]	[495.60653687 272.44677734 0.82632929]	[5.64823120e+02 8.47095947e+02 8.18836629e-01]	[5.82759155e+02 8.34267517e+02 7.76641726e-01]	[5.46977661e+02 8.06010498e+02 6.90423489e-01]	[4.80331635e+02 8.95854065e+02 8.02484393e-01]	[4.62315277e+02 8.93318298e+02 8.02731395e-01]	[4.77710327e+02 8.70176392e+02 7.57782578e-01]
[462.33300781 298.20181274 0.93333268]	[462.21524048 344.30819702 0.90769231]	[395.5484314 354.46844482 0.81874692]	[377.59512329 459.65783691 0.91404486]	[377.70782471 562.2756958 0.90984714]	[526.44348145 339.21502686 0.87182474]	[546.96643066 441.88848877 0.85917467]	[562.28582764 541.87261963 0.91125071]	[482.75036621 547.01879883 0.76336354]	[439.28417969 557.21173096 0.73267359]	[459.78842163 706.09729004 0.8642658 ]	[4.72585785e+02 8.57427124e+02 7.97894716e-01]	[523.87927246 541.91461182 0.75534445]	[562.25262451 695.76049805 0.74249768]	[562.40325928 808.58239746 0.87889409]	[446.98028564 287.88439941 0.83142138]	[477.69372559 285.29187012 0.87795401]	[423.79312134 274.91769409 0.85603213]	[493.12908936 272.35717773 0.80465841]	[5.70096130e+02 8.52184631e+02 8.37673366e-01]	[5.85526123e+02 8.42036682e+02 7.89873302e-01]	[5.57183594e+02 8.11211914e+02 6.94729745e-01]	[4.80340424e+02 8.95861267e+02 7.90207922e-01]	[4.62311676e+02 8.93331055e+02 7.93248355e-01]	[4.77650085e+02 8.70192444e+02 7.55885482e-01]
[462.33145142 298.20281982 0.93339688]	[462.2177124 344.31164551 0.90740311]	[395.54568481 354.46905518 0.8184672 ]	[377.59875488 459.65783691 0.91554427]	[377.70907593 562.27288818 0.90942621]	[526.45336914 339.21847534 0.86986107]	[546.96508789 441.8838501 0.8600142 ]	[562.28723145 541.87646484 0.91137946]	[482.74963379 547.01977539 0.76350397]	[439.28207397 557.21148682 0.73284113]	[459.78536987 706.09570312 0.86365634]	[4.72582214e+02 8.57399719e+02 7.98616052e-01]	[523.87902832 541.91693115 0.75519049]	[562.2520752 695.77172852 0.74138689]	[562.40203857 808.57647705 0.87821078]	[446.97930908 287.88613892 0.83174741]	[477.69299316 285.2925415 0.87774384]	[423.79547119 274.92077637 0.85611904]	[493.13397217 272.3515625 0.80462599]	[5.70104980e+02 8.52185730e+02 8.35716426e-01]	[5.85531311e+02 8.42032837e+02 7.88885117e-01]	[5.57179199e+02 8.11204163e+02 6.93018079e-01]	[4.80346008e+02 8.95857178e+02 7.88781464e-01]	[4.62310333e+02 8.93328247e+02 7.89765239e-01]	[4.77651917e+02 8.70169556e+02 7.50487328e-01]
[462.34707642 298.10510254 0.94322681]	[462.21560669 341.79199219 0.92396599]	[395.56472778 351.96502686 0.81025869]	[377.5942688 459.61206055 0.90701228]	[377.70715332 559.75317383 0.89091158]	[526.42547607 339.12265015 0.88123852]	[546.9576416 441.78070068 0.8753323 ]	[562.31207275 541.83184814 0.9095003 ]	[482.7857666 546.92669678 0.76749736]	[441.6857605 554.63000488 0.7260071 ]	[459.75137329 706.09008789 0.85761386]	[4.72599365e+02 8.57400146e+02 8.00046563e-01]	[523.87341309 541.84442139 0.75448263]	[562.35205078 690.66662598 0.81790107]	[567.54309082 811.16668701 0.84292495]	[449.43447876 285.28768921 0.83484155]	[477.71044922 282.69967651 0.8879559 ]	[423.82281494 272.49099731 0.83899629]	[493.09179688 269.86425781 0.78005731]	[5.82849854e+02 8.57412231e+02 8.02089393e-01]	[5.98297546e+02 8.49747742e+02 7.60461807e-01]	[5.62424438e+02 8.13852234e+02 7.46603012e-01]	[4.80332336e+02 8.95890137e+02 7.89144814e-01]	[4.62301971e+02 8.93341858e+02 7.93204546e-01]	[4.77672516e+02 8.70162537e+02 7.56271839e-01]
[462.36651611 298.02337646 0.94354028]	[462.21432495 341.7460022 0.93089581]	[395.55081177 351.93222046 0.80252564]	[377.61569214 457.11709595 0.89204133]	[377.74099731 559.70336914 0.88815153]	[526.42364502 339.07009888 0.88210267]	[546.9552002 441.69268799 0.88687766]	[562.3369751 541.70465088 0.90258557]	[482.89450073 544.47406006 0.77008873]	[441.77227783 552.10870361 0.72464764]	[459.80285645 706.02093506 0.85386908]	[4.72602905e+02 8.57361694e+02 7.99696207e-01]	[523.98547363 541.82666016 0.75501925]	[564.8237915 693.20983887 0.82142621]	[5.80276917e+02 8.18965027e+02 7.86845624e-01]	[449.45367432 282.73455811 0.84349519]	[477.71704102 280.1557312 0.90677297]	[423.86181641 272.44192505 0.83414268]	[495.61346436 264.78869629 0.79851913]	[5.88006409e+02 8.65053284e+02 7.75383592e-01]	[6.03500488e+02 8.52306946e+02 7.77991116e-01]	[5.70011230e+02 8.29173767e+02 6.92211032e-01]	[4.80341248e+02 8.95885315e+02 7.89043367e-01]	[4.62301025e+02 8.93336548e+02 7.89040685e-01]	[4.77688568e+02 8.70135986e+02 7.50491917e-01]
[462.38986206 295.65493774 0.93844581]	[462.25109863 341.69439697 0.93559378]	[395.58444214 349.4385376 0.80598271]	[377.63540649 457.12371826 0.89623541]	[380.11831665 557.265625 0.89333272]	[526.46459961 336.66439819 0.87941015]	[546.95306396 439.23602295 0.88842392]	[562.38311768 539.29553223 0.90036714]	[482.97238159 544.47241211 0.7563414 ]	[441.83526611 552.10754395 0.72008502]	[459.82080078 705.9140625 0.84609771]	[4.75060944e+02 8.57412903e+02 7.97616959e-01]	[526.4753418 541.8059082 0.73120654]	[565.00006104 693.17895508 0.80285978]	[5.85438660e+02 8.24039429e+02 8.22989225e-01]	[449.5012207 282.69189453 0.84471017]	[477.72381592 280.11315918 0.91364276]	[423.89776611 272.37545776 0.83069158]	[495.60321045 264.71716309 0.80460727]	[6.03300781e+02 8.70165894e+02 8.34264219e-01]	[6.13672058e+02 8.57412415e+02 7.43746161e-01]	[5.82766907e+02 8.31691467e+02 7.23493397e-01]	[4.80314301e+02 8.95894165e+02 7.90269911e-01]	[4.62275177e+02 8.93341614e+02 7.85854340e-01]	[4.77702057e+02 8.70195190e+02 7.54748225e-01]
[462.44259644 295.60934448 0.94083899]	[462.25628662 339.30245972 0.93798733]	[395.57183838 349.41381836 0.80354631]	[377.66299438 457.09945679 0.88962317]	[380.1675415 559.69219971 0.90218383]	[526.47790527 336.62960815 0.87564552]	[547.01031494 439.21914673 0.87043881]	[562.45135498 539.27557373 0.89657193]	[485.3711853 546.94049072 0.75441778]	[441.84545898 554.65332031 0.72424924]	[459.80578613 703.44720459 0.84128082]	[4.75073944e+02 8.54928528e+02 8.04176867e-01]	[526.51702881 541.83868408 0.73238081]	[570.07861328 693.20263672 0.77596933]	[5.93165466e+02 8.29219116e+02 8.16234410e-01]	[452.02532959 280.21615601 0.8611002 ]	[480.14581299 277.69186401 0.93137217]	[426.35864258 269.86959839 0.8133871 ]	[498.11236572 259.69796753 0.82122505]	[6.05973938e+02 8.72739685e+02 8.60567808e-01]	[6.23864258e+02 8.65073914e+02 8.04750800e-01]	[5.87992493e+02 8.34399597e+02 7.34787166e-01]	[4.80283051e+02 8.95881775e+02 8.01092029e-01]	[4.62248657e+02 8.93323730e+02 7.95032263e-01]	[4.77739441e+02 8.70143738e+02 7.57657647e-01]
[464.86779785 295.57583618 0.93426108]	[462.27502441 339.28591919 0.93913352]	[395.59210205 349.41976929 0.80592263]	[377.71005249 454.62512207 0.8805815 ]	[380.21139526 557.17614746 0.89093429]	[526.50769043 336.58255005 0.86737531]	[547.0168457 439.11260986 0.86396861]	[564.84490967 536.73883057 0.87875903]	[485.36871338 544.44067383 0.75438768]	[441.83456421 552.06939697 0.72188193]	[462.19711304 703.41607666 0.83407855]	[4.75106659e+02 8.54929260e+02 8.08190167e-01]	[526.54302979 541.75311279 0.71371031]	[572.58612061 690.65466309 0.77900815]	[603.4197998 831.80535889 0.88132334]	[454.54495239 280.19650269 0.86903518]	[480.18426514 277.64663696 0.94449145]	[426.41098022 269.90054321 0.81025398]	[498.15136719 259.65136719 0.82801497]	[6.11126465e+02 8.75379944e+02 8.11848819e-01]	[6.26516174e+02 8.70190430e+02 8.41310799e-01]	[6.00839355e+02 8.44607727e+02 7.07827210e-01]	[4.80314301e+02 8.95847656e+02 8.10019374e-01]	[4.62276886e+02 8.93294922e+02 8.04052353e-01]	[4.8013443e+02 8.7015564e+02 7.6197207e-01]
[467.46035767 295.45333862 0.89788622]	[462.36978149 339.23388672 0.93800604]	[398.10421753 346.89578247 0.82326329]	[380.13552856 449.52001953 0.87090945]	[380.33911133 554.67956543 0.87825739]	[529.012146 336.50656128 0.8485949 ]	[549.54754639 436.61428833 0.83838582]	[565.05474854 536.72442627 0.86981881]	[485.49285889 544.3671875 0.7489565 ]	[444.33981323 549.54925537 0.7124514 ]	[462.21768188 705.97241211 0.82911497]	[4.75138824e+02 8.57377075e+02 8.05794001e-01]	[529.0635376 539.26934814 0.70729482]	[582.79199219 698.31011963 0.78355753]	[6.16256714e+02 8.36906738e+02 7.82667637e-01]	[457.12646484 277.7041626 0.89610863]	[480.31570435 277.52108765 0.95809013]	[431.4758606 267.33959961 0.80134112]	[498.23776245 257.19891357 0.81939077]	[6.26575317e+02 8.85585388e+02 8.10307086e-01]	[6.44469360e+02 8.72863342e+02 8.25712442e-01]	[6.11156860e+02 8.49724304e+02 6.93444431e-01]	[4.80304840e+02 8.95843384e+02 8.14466476e-01]	[4.62269196e+02 8.93285278e+02 8.12338769e-01]	[4.80159668e+02 8.70162170e+02 7.60672808e-01]
[470.00036621 295.42611694 0.88817406]	[462.38781738 339.22296143 0.93558264]	[398.13040161 349.36660767 0.82219511]	[380.20330811 454.54647827 0.86992222]	[382.76223755 554.70697021 0.86871934]	[529.06140137 336.49298096 0.84156132]	[554.61468506 439.07815552 0.84202063]	[567.44989014 539.27978516 0.88978767]	[488.01455688 544.31982422 0.74234837]	[444.43505859 547.04956055 0.70607275]	[462.27554321 706.05535889 0.84309077]	[4.75137848e+02 8.57450439e+02 8.00371706e-01]	[534.09051514 539.25024414 0.70226842]	[582.87432861 690.71856689 0.8066259 ]	[6.23897766e+02 8.41990967e+02 8.16841900e-01]	[457.20443726 277.66259766 0.91264492]	[482.71762085 277.50592041 0.96161771]	[434.01547241 267.3210144 0.8040753 ]	[498.2381897 259.60629272 0.76332682]	[6.29159058e+02 8.85591187e+02 7.82279611e-01]	[6.47014832e+02 8.72866089e+02 7.98410952e-01]	[6.21406189e+02 8.52201233e+02 6.88175917e-01]	[4.80322357e+02 8.93433960e+02 8.28120887e-01]	[4.62280151e+02 8.93275696e+02 8.18833053e-01]	[4.80149689e+02 8.70222900e+02 7.77458787e-01]
[472.57373047 295.39395142 0.88238716]	[464.82037354 339.21429443 0.9267292 ]	[398.21704102 346.86422729 0.83421856]	[380.2487793 452.05352783 0.86952221]	[382.83834839 554.68048096 0.85656106]	[531.60131836 336.48937988 0.83931935]	[557.22937012 436.65560913 0.84012222]	[567.51605225 539.26300049 0.87845808]	[493.04278564 544.31829834 0.72911698]	[446.95953369 547.03466797 0.68639189]	[462.3739624 703.48455811 0.83431292]	[4.75136688e+02 8.57395508e+02 8.05821955e-01]	[536.66235352 539.22564697 0.70340884]	[582.92431641 690.63647461 0.82822311]	[6.26453674e+02 8.41989868e+02 8.30486000e-01]	[459.64755249 277.62457275 0.92665923]	[482.80862427 277.49188232 0.96832055]	[434.11724854 267.30514526 0.81957537]	[500.6998291 259.64315796 0.77875686]	[6.39272827e+02 8.88119995e+02 8.04528475e-01]	[6.49648621e+02 8.75364319e+02 7.73596764e-01]	[6.24003479e+02 8.49809021e+02 7.13900447e-01]	[4.80308319e+02 8.93416809e+02 8.33801448e-01]	[4.62265350e+02 8.93251587e+02 8.21093261e-01]	[4.80171112e+02 8.70178406e+02 7.73607552e-01]
[475.10775757 292.97537231 0.87960756]	[464.89996338 339.21472168 0.91998041]	[400.63442993 346.83776855 0.83854413]	[380.31414795 449.47406006 0.86386937]	[385.30209351 554.65924072 0.84565079]	[534.14520264 336.48693848 0.8395009 ]	[559.74591064 436.63031006 0.85420805]	[567.54211426 539.21917725 0.86784154]	[495.61022949 541.87866211 0.73395956]	[452.07226562 546.99273682 0.69514966]	[462.38409424 703.48651123 0.82438624]	[4.75167969e+02 8.57411316e+02 8.05281341e-01]	[536.72583008 536.72961426 0.69875836]	[585.45245361 688.16192627 0.83020705]	[6.29101868e+02 8.47112122e+02 7.96563923e-01]	[459.68881226 277.56018066 0.93578911]	[482.87619019 275.12075806 0.96267807]	[434.11776733 264.73596191 0.82360882]	[500.77832031 259.66995239 0.7691558 ]	[6.44380981e+02 8.90710205e+02 8.49949300e-01]	[6.59809204e+02 8.80464661e+02 7.60625005e-01]	[6.26574768e+02 8.52345764e+02 7.19022274e-01]	[4.80289062e+02 8.93401306e+02 8.38934422e-01]	[4.62262299e+02 8.93228271e+02 8.21687937e-01]	[4.80179871e+02 8.70189087e+02 7.77651846e-01]
[477.59890747 292.93365479 0.88127673]	[467.40530396 339.2015686 0.9066264 ]	[400.72009277 346.83346558 0.83507586]	[382.74365234 449.50698853 0.85318297]	[387.86834717 554.63708496 0.8308574 ]	[536.69848633 336.45272827 0.84024 ]	[562.23217773 436.55557251 0.85291141]	[570.04418945 536.71710205 0.83435953]	[498.10958862 544.35028076 0.73927808]	[454.60531616 549.52197266 0.69159365]	[462.43240356 703.51324463 0.83326203]	[4.75176727e+02 8.57441956e+02 7.99429655e-01]	[539.23913574 539.24316406 0.70652604]	[585.5201416 688.19006348 0.823569 ]	[6.31693359e+02 8.49635132e+02 7.90191591e-01]	[459.74276733 277.52075195 0.93774515]	[482.94174194 275.0697937 0.94651091]	[436.5763855 262.23101807 0.84716713]	[500.88262939 259.57214355 0.83291602]	[6.44448792e+02 8.93209961e+02 8.73938501e-01]	[6.62356873e+02 8.85579590e+02 7.75236070e-01]	[6.29127502e+02 8.54883118e+02 6.90387785e-01]	[4.80296570e+02 8.93404846e+02 8.37829471e-01]	[4.62264496e+02 8.93234924e+02 8.18743706e-01]	[4.80176666e+02 8.70217102e+02 7.76151299e-01]
[477.7041626 292.91772461 0.8947494 ]	[467.48919678 339.19403076 0.89762604]	[400.81216431 346.8298645 0.82887292]	[385.34054565 452.05505371 0.82403123]	[390.48434448 552.07281494 0.8235693 ]	[539.21228027 336.4546814 0.85064167]	[562.30859375 436.60391235 0.87085676]	[572.58447266 536.65539551 0.82126164]	[500.66213989 544.46960449 0.75777507]	[459.61340332 552.12634277 0.71005189]	[464.86965942 703.49285889 0.81017399]	[4.77587036e+02 8.57428772e+02 8.00468981e-01]	[541.74951172 541.78521729 0.73811865]	[587.98974609 688.11962891 0.7969321 ]	[6.36734558e+02 8.49654175e+02 7.88227558e-01]	[459.82949829 277.53134155 0.95219845]	[485.42834473 275.06762695 0.92429113]	[436.69607544 259.68487549 0.87995136]	[503.2829895 257.19256592 0.78260219]	[6.44485229e+02 8.93230957e+02 8.57800663e-01]	[6.62408325e+02 8.85608093e+02 7.72662401e-01]	[6.31661438e+02 8.54927185e+02 6.66987240e-01]	[4.80297974e+02 8.93377869e+02 8.41099918e-01]	[4.62262695e+02 8.90850891e+02 8.18267643e-01]	[4.80179016e+02 8.70201111e+02 7.69841015e-01]
[480.16342163 290.4487915 0.90146828]	[475.07754517 339.15774536 0.90118843]	[403.33932495 346.80911255 0.80693907]	[390.49029541 446.92590332 0.81518954]	[395.49871826 549.56793213 0.83391112]	[541.71386719 334.05789185 0.86575967]	[562.40765381 434.09341431 0.87040436]	[577.71063232 534.12280273 0.81877697]	[500.76989746 544.42327881 0.77587509]	[459.70608521 552.07849121 0.72293377]	[464.9286499 700.94360352 0.79462999]	[4.75173248e+02 8.57403320e+02 8.00393343e-01]	[541.83673096 541.73883057 0.7526834 ]	[588.04992676 688.07434082 0.80911374]	[6.39311646e+02 8.49784851e+02 8.05484176e-01]	[462.2722168 277.51589966 0.95821613]	[487.91976929 275.0512085 0.91655928]	[439.19018555 259.69491577 0.89714807]	[503.42169189 257.1701355 0.81546968]	[6.44527344e+02 8.93312134e+02 8.58803093e-01]	[6.62450684e+02 8.88148804e+02 7.94419467e-01]	[6.36729980e+02 8.62488037e+02 6.46543920e-01]	[4.80304474e+02 8.93379089e+02 8.37409198e-01]	[4.62262085e+02 8.90853271e+02 8.15053344e-01]	[4.80168976e+02 8.70185730e+02 7.65180349e-01]
[480.16394043 290.44812012 0.90147597]	[475.07510376 339.15756226 0.90088904]	[403.33651733 346.8085022 0.80725557]	[390.49533081 446.93240356 0.81461263]	[395.50042725 549.5680542 0.83396828]	[541.71289062 334.05883789 0.86568588]	[562.40759277 434.09243774 0.8703351 ]	[577.71136475 534.12884521 0.81931239]	[500.76959229 544.42468262 0.77604431]	[459.70410156 552.08074951 0.72324854]	[464.93185425 700.94311523 0.79422688]	[4.77600891e+02 8.59927063e+02 7.99431682e-01]	[541.83782959 541.74041748 0.75332749]	[588.03430176 688.05712891 0.81540841]	[6.39311768e+02 8.49786926e+02 8.04870129e-01]	[462.27261353 277.51574707 0.95826739]	[487.9197998 275.05032349 0.9165476 ]	[439.19018555 259.69482422 0.89668751]	[503.42266846 257.16525269 0.81757212]	[6.44526672e+02 8.93318909e+02 8.57954144e-01]	[6.62447693e+02 8.88154297e+02 7.94771910e-01]	[6.36729980e+02 8.62494080e+02 6.47874594e-01]	[4.80311371e+02 8.93390869e+02 8.29553366e-01]	[4.62273895e+02 8.93227722e+02 8.10132623e-01]	[4.80178528e+02 8.70238159e+02 7.72382438e-01]
[480.24313354 292.86895752 0.91417432]	[477.65551758 339.14910889 0.92152387]	[405.91427612 346.82785034 0.79099607]	[395.52572632 446.96646118 0.83276057]	[395.62792969 549.59796143 0.84671652]	[541.80554199 334.07055664 0.87902391]	[564.84460449 434.03634644 0.86674964]	[580.29534912 534.12091064 0.83826262]	[503.27206421 544.44580078 0.7815972 ]	[459.80673218 552.09466553 0.72395575]	[467.47845459 703.43255615 0.776501 ]	[4.77629059e+02 8.59969604e+02 8.02101493e-01]	[544.36578369 541.76147461 0.76749003]	[588.07189941 688.13903809 0.79857773]	[6.41784729e+02 8.52196777e+02 8.12963486e-01]	[462.39285278 277.52523804 0.95495892]	[488.0168457 275.06454468 0.90897173]	[439.33358765 262.17617798 0.88839144]	[505.89086914 257.17810059 0.81540102]	[6.44519531e+02 8.93441406e+02 8.62035811e-01]	[6.62451904e+02 8.90653992e+02 8.22285891e-01]	[6.39269226e+02 8.62557800e+02 6.45535529e-01]	[4.80313904e+02 8.93383423e+02 8.32771182e-01]	[4.62282745e+02 8.93219666e+02 8.15569997e-01]	[4.80187195e+02 8.70272278e+02 7.67224908e-01]
[480.35003662 292.91760254 0.92654341]	[480.20825195 339.14620972 0.94616956]	[411.01757812 346.82150269 0.79013634]	[398.01730347 446.87484741 0.8638038 ]	[398.09249878 549.59881592 0.86562496]	[544.33935547 336.45993042 0.88093752]	[564.9642334 436.56860352 0.86342514]	[580.35662842 536.67022705 0.84575117]	[503.41400146 544.38702393 0.77327597]	[462.2673645 549.54351807 0.72198284]	[467.4848938 703.45715332 0.7707969 ]	[4.77645721e+02 8.60004028e+02 8.04368436e-01]	[544.5166626 539.29498291 0.75126421]	[595.67089844 693.20733643 0.75663418]	[6.41891907e+02 8.52332092e+02 8.28314483e-01]	[464.87609863 277.53625488 0.93228024]	[493.09991455 275.06976318 0.89892346]	[441.73358154 262.1619873 0.89187133]	[508.45031738 257.12454224 0.8048659 ]	[6.46964600e+02 8.98460571e+02 8.08666945e-01]	[6.64917786e+02 8.90847107e+02 8.23110461e-01]	[6.41808533e+02 8.67649658e+02 6.51425719e-01]	[4.80333832e+02 8.93394409e+02 8.29956889e-01]	[4.62296753e+02 8.93227722e+02 8.16561818e-01]	[4.80180939e+02 8.70286621e+02 7.65464067e-01]
[482.76724243 292.86526489 0.91372907]	[482.73291016 339.14971924 0.95041037]	[416.07800293 344.32632446 0.8112548 ]	[398.2036438 452.01928711 0.863105 ]	[398.23449707 549.48980713 0.89479911]	[544.53466797 336.48495483 0.86725509]	[567.46313477 436.58126831 0.8446216 ]	[582.89562988 536.67407227 0.86560225]	[505.86645508 544.35791016 0.77051318]	[462.32467651 549.49639893 0.73541373]	[469.98199463 698.34057617 0.75347018]	[4.77651337e+02 8.59971863e+02 8.02095354e-01]	[547.01483154 539.293396 0.73482394]	[595.67242432 690.67706299 0.76530159]	[6.41881592e+02 8.52230042e+02 8.31722975e-01]	[467.44128418 277.46844482 0.89782649]	[498.1161499 275.03027344 0.91098797]	[441.87646484 262.1663208 0.86090916]	[511.09069824 257.15606689 0.78699744]	[6.46925781e+02 8.98514038e+02 8.23489904e-01]	[6.64927368e+02 8.93224182e+02 8.35942566e-01]	[6.39329346e+02 8.62539978e+02 6.10337019e-01]	[4.80325012e+02 8.93381775e+02 8.39496732e-01]	[4.62288330e+02 8.90855225e+02 8.19907665e-01]	[4.80183624e+02 8.70251343e+02 7.59896576e-01]
[482.94723511 290.39422607 0.8812201 ]	[482.90985107 339.17132568 0.93735057]	[418.64770508 344.3477478 0.83023614]	[400.74801636 449.45727539 0.86979681]	[400.78393555 549.55853271 0.8913753 ]	[549.55731201 336.48922729 0.83856004]	[575.18518066 436.61196899 0.82622743]	[585.51898193 539.19903564 0.87863994]	[508.44000244 544.33453369 0.75409836]	[464.86972046 547.01831055 0.72719377]	[475.09960938 698.3225708 0.76050991]	[4.77634460e+02 8.57435791e+02 8.03660035e-01]	[549.59881592 539.28137207 0.71172351]	[600.77886963 695.77978516 0.75307584]	[6.41922791e+02 8.52333984e+02 8.27152371e-01]	[472.58782959 275.09094238 0.89321518]	[500.65438843 274.98095703 0.93001795]	[444.45233154 259.73501587 0.82799834]	[518.66107178 257.07833862 0.83791238]	[6.44563538e+02 9.01001221e+02 8.11818540e-01]	[6.64930237e+02 8.93259094e+02 8.31655324e-01]	[6.41817993e+02 8.67628052e+02 6.18221641e-01]	[4.80312927e+02 8.93369995e+02 8.42589259e-01]	[4.62279877e+02 8.90837524e+02 8.20361614e-01]	[4.80171600e+02 8.70205566e+02 7.56732643e-01]
[487.9914856 287.86254883 0.8438257 ]	[485.48461914 339.17205811 0.912413 ]	[421.21591187 344.33584595 0.83943462]	[403.26046753 446.96530151 0.86146498]	[403.2829895 549.58911133 0.87114692]	[557.21136475 336.48434448 0.8406688 ]	[580.34490967 436.64199829 0.86199868]	[588.04492188 539.2991333 0.88371539]	[511.02206421 544.35961914 0.73303187]	[464.9390564 547.02575684 0.70516437]	[477.67895508 705.90997314 0.80080515]	[4.77645538e+02 8.59941162e+02 8.02337766e-01]	[557.18084717 539.30975342 0.71015847]	[600.78778076 698.29882812 0.7604503 ]	[6.44302185e+02 8.52385132e+02 8.21805894e-01]	[477.70855713 275.0586853 0.92951536]	[500.85787964 274.9447937 0.95156395]	[452.08984375 262.2164917 0.82037544]	[521.21386719 257.13076782 0.87969929]	[6.46937683e+02 9.01002563e+02 8.12172711e-01]	[6.64964844e+02 8.93256836e+02 8.37657094e-01]	[6.41826904e+02 8.67707092e+02 6.28037810e-01]	[4.80319275e+02 8.93358643e+02 8.52416575e-01]	[4.62295441e+02 8.90825928e+02 8.27318132e-01]	[4.80144287e+02 8.70227966e+02 7.64676929e-01]
[487.99313354 287.86346436 0.84390724]	[485.4826355 339.17016602 0.91262358]	[421.2137146 344.33169556 0.84022611]	[403.26303101 446.96713257 0.86065197]	[403.28128052 549.58929443 0.87149447]	[557.20959473 336.48330688 0.84028584]	[580.34661865 436.65829468 0.86164975]	[588.0456543 539.30603027 0.88536388]	[511.02215576 544.36218262 0.73309261]	[464.9362793 547.02801514 0.7055524 ]	[477.68292236 703.4977417 0.79948092]	[4.77647247e+02 8.57433105e+02 8.05602074e-01]	[557.19030762 541.72991943 0.71029025]	[600.77209473 695.7989502 0.76249099]	[6.44304688e+02 8.52372192e+02 8.23050678e-01]	[477.70706177 275.05941772 0.92957634]	[500.85888672 274.94445801 0.95182443]	[452.08538818 262.21557617 0.82051557]	[521.21496582 257.12640381 0.88034207]	[6.46946167e+02 9.01005310e+02 8.11607659e-01]	[6.64977173e+02 8.93258667e+02 8.38749170e-01]	[6.41828186e+02 8.67686157e+02 6.22598588e-01]	[4.80309784e+02 8.93345093e+02 8.54862392e-01]	[4.62290649e+02 8.90809326e+02 8.29181194e-01]	[4.80162292e+02 8.70188782e+02 7.60299504e-01]
[495.60083008 287.83883667 0.84137428]	[493.05316162 339.18521118 0.8922441 ]	[423.77279663 346.82324219 0.82237947]	[410.94055176 446.94500732 0.81307292]	[408.39642334 552.07580566 0.83059943]	[559.80755615 336.46749878 0.8538968 ]	[582.92523193 434.10641479 0.87436163]	[593.11999512 539.2177124 0.84072185]	[516.18310547 544.42724609 0.74241358]	[472.57485962 549.52441406 0.69450033]	[480.19189453 700.8536377 0.80504763]	[4.77660248e+02 8.57373657e+02 8.09518695e-01]	[559.78283691 541.81195068 0.73331076]	[603.26586914 695.74438477 0.77772653]	[6.44300476e+02 8.54794861e+02 8.15853655e-01]	[480.20532227 275.04647827 0.94357216]	[503.37976074 274.91366577 0.94584918]	[457.12081909 262.17584229 0.8476336 ]	[523.75805664 257.19458008 0.8948136 ]	[6.46950867e+02 9.01008423e+02 8.13392639e-01]	[6.64988953e+02 8.93258728e+02 8.45899284e-01]	[6.39356079e+02 8.70101685e+02 6.18440270e-01]	[4.80294464e+02 8.93345337e+02 8.64485204e-01]	[4.62273773e+02 8.90791321e+02 8.34990144e-01]	[4.80166138e+02 8.70149292e+02 7.53084779e-01]
[498.253479 287.84799194 0.86793542]	[500.65505981 339.16326904 0.93732196]	[428.99581909 346.82958984 0.78943002]	[416.1729126 444.43600464 0.86728019]	[416.07421875 549.54650879 0.8353371 ]	[562.41009521 336.50299072 0.88027173]	[585.46185303 436.65942383 0.88121921]	[600.8225708 539.24993896 0.86171377]	[521.21563721 544.41937256 0.77562582]	[477.68930054 549.52825928 0.71182704]	[480.31265259 695.78863525 0.81377208]	[4.77670044e+02 8.57381714e+02 8.12830329e-01]	[562.36791992 541.80200195 0.76549143]	[603.42822266 700.87493896 0.80717528]	[6.41921692e+02 8.52381409e+02 8.18996549e-01]	[482.7177124 275.08670044 0.9541238 ]	[505.95245361 274.92871094 0.91409844]	[459.73352051 259.68798828 0.88994163]	[523.94366455 257.19866943 0.87997037]	[6.46976746e+02 9.01019897e+02 8.16779673e-01]	[6.65010925e+02 8.93253540e+02 8.56095791e-01]	[6.39288879e+02 8.67689636e+02 6.17861629e-01]	[4.80332306e+02 8.93397461e+02 8.54128182e-01]	[4.62294708e+02 8.90834473e+02 8.29296231e-01]	[4.80149017e+02 8.70153687e+02 7.47797132e-01]
[505.98120117 287.79205322 0.84813327]	[508.47406006 339.16098022 0.90763867]	[441.77172852 344.30184937 0.84456778]	[423.85647583 449.49658203 0.8514176 ]	[421.38607788 549.51135254 0.88599539]	[577.78656006 336.50299072 0.84600031]	[603.29980469 439.09631348 0.88389361]	[608.58502197 541.77429199 0.89589441]	[526.52319336 544.41235352 0.74880302]	[482.91748047 547.04516602 0.72885221]	[482.94515991 700.8885498 0.8231374 ]	[4.77716309e+02 8.57390625e+02 8.28821182e-01]	[572.61499023 541.80578613 0.71197569]	[605.96081543 693.26202393 0.80592591]	[6.44357056e+02 8.54906860e+02 8.24553192e-01]	[498.15762329 275.0071106 0.91247708]	[521.29595947 274.91305542 0.94314039]	[475.08544922 262.20391846 0.79579115]	[541.74255371 257.12182617 0.90064859]	[6.46980347e+02 9.01023865e+02 8.19151282e-01]	[6.65024780e+02 8.93264221e+02 8.62500012e-01]	[6.39349854e+02 8.70200134e+02 6.50407314e-01]	[4.80287048e+02 8.93447571e+02 8.46721768e-01]	[4.62260040e+02 8.93217957e+02 8.32993269e-01]	[4.80190826e+02 8.70185303e+02 7.58803725e-01]
[513.57019043 285.31216431 0.83436394]	[516.19763184 339.17056274 0.90822154]	[444.41363525 344.31872559 0.81521994]	[434.06945801 446.89639282 0.82797706]	[426.42919922 549.54663086 0.83756733]	[582.76928711 336.50939941 0.86456442]	[605.87670898 439.11251831 0.89555961]	[616.19793701 541.77655029 0.86116958]	[531.53985596 544.4909668 0.72230601]	[485.47598267 549.55712891 0.70020801]	[485.45178223 700.92993164 0.79064393]	[4.77745117e+02 8.57436523e+02 8.36638272e-01]	[577.70037842 544.32659912 0.70992923]	[606.07922363 693.21478271 0.79190129]	[6.44377930e+02 8.57387024e+02 8.18905354e-01]	[500.69775391 274.9977417 0.93774521]	[523.84222412 272.49761963 0.94031745]	[477.73138428 262.17440796 0.83405739]	[544.30657959 257.09829712 0.94266921]	[6.46994263e+02 9.01016113e+02 8.16661000e-01]	[6.65028442e+02 8.93261780e+02 8.64443004e-01]	[6.39358398e+02 8.70249451e+02 6.56545699e-01]	[4.80285736e+02 8.95852783e+02 8.36538434e-01]	[4.6226181e+02 8.9323999e+02 8.3019340e-01]	[4.80211334e+02 8.70265442e+02 7.64563322e-01]
[518.74499512 285.3303833 0.85731006]	[521.25549316 339.1703186 0.94805276]	[454.59030151 344.30322266 0.80751425]	[439.10751343 446.93023682 0.87229091]	[436.66363525 547.03619385 0.85979116]	[585.34637451 336.58200073 0.88215882]	[606.04949951 439.13287354 0.88262659]	[621.35235596 541.77716064 0.88943803]	[539.17108154 544.40631104 0.74254507]	[493.10623169 547.01074219 0.70067823]	[487.98965454 705.93768311 0.78072035]	[4.80105530e+02 8.59966309e+02 8.37126732e-01]	[582.74975586 541.83843994 0.73391098]	[608.62835693 695.74066162 0.73471987]	[6.44397949e+02 8.59945801e+02 8.12458694e-01]	[500.88742065 275.00820923 0.94580138]	[526.46380615 272.503479 0.90452188]	[480.30337524 259.66168213 0.90076345]	[546.93304443 257.07513428 0.91149551]	[6.47013306e+02 9.01021240e+02 8.09476495e-01]	[6.65044128e+02 8.93263123e+02 8.63488555e-01]	[6.39349976e+02 8.70331909e+02 6.57189727e-01]	[4.80283478e+02 8.95875366e+02 8.25537622e-01]	[4.62261719e+02 8.93258118e+02 8.25034022e-01]	[4.80211426e+02 8.70338867e+02 7.62590647e-01]
[521.2722168 287.80667114 0.89158428]	[523.84545898 339.17144775 0.95317352]	[457.20977783 344.27453613 0.828587 ]	[439.30764771 446.91177368 0.87784922]	[439.18380737 547.01159668 0.89602792]	[588.00250244 336.60125732 0.86917561]	[611.08105469 439.23898315 0.87922436]	[623.90130615 541.79174805 0.91296291]	[541.80377197 544.34631348 0.78359246]	[498.23529053 546.97930908 0.72315657]	[490.54492188 703.49542236 0.75889766]	[4.80125153e+02 8.59961243e+02 8.41429830e-01]	[582.97875977 541.74713135 0.75527877]	[613.68859863 703.41125488 0.73537731]	[6.44402405e+02 8.62533447e+02 8.13321710e-01]	[503.45559692 275.0513916 0.93480194]	[529.04943848 274.9284668 0.89585721]	[482.87649536 262.16726685 0.85845298]	[549.53448486 257.13778687 0.86567152]	[6.47036316e+02 9.01038879e+02 8.06276381e-01]	[6.65052979e+02 8.93276489e+02 8.68811667e-01]	[6.39333801e+02 8.72775757e+02 6.68825746e-01]	[4.80264191e+02 8.95877686e+02 8.23390186e-01]	[4.62256958e+02 8.93252625e+02 8.25267732e-01]	[4.80230865e+02 8.72695618e+02 7.61108160e-01]
[521.27178955 287.80596924 0.89145577]	[523.84436035 339.16867065 0.9533059 ]	[457.20675659 344.27383423 0.82872635]	[439.30905151 446.90911865 0.87760794]	[439.18341064 547.00683594 0.89624697]	[588.00085449 336.59906006 0.86942649]	[611.07879639 439.23623657 0.87943822]	[623.90246582 541.78900146 0.91285825]	[541.80413818 544.34570312 0.78337866]	[498.23464966 546.9798584 0.72274941]	[490.5508728 703.49761963 0.75911391]	[4.80128967e+02 8.59963989e+02 8.42273474e-01]	[582.97930908 541.74591064 0.7545746 ]	[613.69732666 703.41912842 0.73576045]	[6.44406128e+02 8.62550110e+02 8.14517796e-01]	[503.45507812 275.05175781 0.93504173]	[529.04901123 274.92932129 0.89592898]	[482.87380981 262.16378784 0.86031598]	[549.52655029 257.14013672 0.86479461]	[6.47038879e+02 9.01039978e+02 8.07268381e-01]	[6.65052490e+02 8.93277954e+02 8.69486988e-01]	[6.39329346e+02 8.72787842e+02 6.69516921e-01]	[4.80257874e+02 8.95883118e+02 8.24243248e-01]	[4.62250122e+02 8.93255188e+02 8.27449501e-01]	[4.80238739e+02 8.72696533e+02 7.62392402e-01]
[523.79669189 285.29406738 0.89037859]	[524.02575684 339.19497681 0.92294705]	[459.78955078 344.293396 0.8439436 ]	[441.86929321 446.95611572 0.87333459]	[441.71328735 549.50744629 0.88528275]	[593.14605713 336.60955811 0.84558129]	[621.26043701 439.21795654 0.86509681]	[626.4675293 541.83416748 0.92161787]	[544.32342529 544.47888184 0.77020234]	[500.77178955 549.56396484 0.71948344]	[498.11300659 698.33123779 0.766828 ]	[4.80121979e+02 8.59927795e+02 8.41171026e-01]	[585.49060059 541.87609863 0.75672245]	[611.07531738 690.63861084 0.77977341]	[6.44402039e+02 8.62561096e+02 8.12322974e-01]	[508.50973511 274.96536255 0.8853128 ]	[536.69696045 274.88943481 0.88301301]	[487.96536255 262.19155884 0.79762679]	[557.24176025 257.11550903 0.8708604 ]	[6.47065613e+02 9.03555237e+02 8.02723527e-01]	[6.65076355e+02 8.93305786e+02 8.58232319e-01]	[6.39291992e+02 8.72801453e+02 6.71258509e-01]	[4.80244629e+02 8.95915588e+02 8.20170522e-01]	[4.62240662e+02 8.93265991e+02 8.16920280e-01]	[4.80231415e+02 8.70312805e+02 7.55535722e-01]
[526.43859863 287.79434204 0.85184854]	[528.98419189 339.1913147 0.90357381]	[462.30993652 344.27325439 0.8467989 ]	[444.40142822 449.4664917 0.84868938]	[441.88711548 549.53039551 0.87801564]	[598.2635498 336.57110596 0.84912634]	[623.83660889 439.25094604 0.89875728]	[629.0625 541.88769531 0.90202618]	[544.45843506 544.480896 0.77511674]	[500.87023926 549.54449463 0.73326659]	[498.26467896 698.3536377 0.79521114]	[4.80172913e+02 8.57406799e+02 8.55121017e-01]	[588.04351807 541.90423584 0.74027544]	[618.77203369 700.89190674 0.75644457]	[6.44384521e+02 8.62569214e+02 8.10927391e-01]	[518.64434814 274.99868774 0.90385062]	[541.77807617 274.91976929 0.93157572]	[495.62588501 262.21380615 0.79151094]	[562.25561523 257.10775757 0.90713561]	[6.47063232e+02 9.03567993e+02 8.00315738e-01]	[6.65072266e+02 8.93315430e+02 8.58162940e-01]	[6.39270386e+02 8.72800476e+02 6.73484623e-01]	[4.80223450e+02 8.95916138e+02 8.26307058e-01]	[4.62223267e+02 8.93249023e+02 8.17462742e-01]	[4.80295166e+02 8.70281677e+02 7.54982233e-01]
[531.58355713 285.26501465 0.83443964]	[536.69683838 339.20578003 0.8995086 ]	[464.94302368 344.34475708 0.80855834]	[452.06436157 446.89324951 0.82417899]	[444.39794922 549.57000732 0.84423238]	[603.28253174 336.59185791 0.86819637]	[624.01416016 439.14581299 0.89801025]	[631.60272217 541.91192627 0.88081026]	[546.93359375 544.47332764 0.75459099]	[503.33239746 549.53729248 0.72863412]	[500.69784546 693.25897217 0.80786324]	[4.80138092e+02 8.57411011e+02 8.45476985e-01]	[590.57202148 541.91784668 0.71514976]	[618.83532715 698.35791016 0.75224167]	[6.44351746e+02 8.65078369e+02 8.10326040e-01]	[521.22216797 274.98599243 0.93588114]	[544.32757568 272.49899292 0.93370819]	[500.68447876 264.73989868 0.81938887]	[562.44647217 257.12942505 0.92123687]	[6.47092712e+02 9.03598083e+02 7.95133054e-01]	[6.65086914e+02 8.93332397e+02 8.60673249e-01]	[6.34229126e+02 8.72846802e+02 6.86225057e-01]	[4.80216064e+02 8.95907043e+02 8.19666803e-01]	[4.62213776e+02 8.93246033e+02 8.12722921e-01]	[4.80244293e+02 8.70270752e+02 7.42729425e-01]
[541.68914795 287.80471802 0.87089068]	[541.84344482 339.24435425 0.95012623]	[477.59240723 344.32781982 0.80595309]	[459.68850708 449.44961548 0.87689102]	[457.21539307 549.51257324 0.85627264]	[605.95599365 336.69577026 0.88517201]	[629.03759766 441.70013428 0.88410509]	[641.82672119 544.32269287 0.88307339]	[552.04992676 546.94720459 0.7181533 ]	[505.94125366 549.57275391 0.70444572]	[500.78213501 700.88452148 0.82075 ]	[480.19924927 854.91552734 0.86051416]	[598.24975586 544.41503906 0.71693099]	[618.78887939 695.80102539 0.75447863]	[6.44316284e+02 8.65088684e+02 8.06904078e-01]	[523.85058594 275.03646851 0.94627064]	[547.06298828 274.92544556 0.90361941]	[503.31326294 262.19033813 0.865237 ]	[567.52215576 259.57653809 0.85877872]	[6.47118103e+02 9.03618713e+02 7.94401407e-01]	[6.67463196e+02 8.93347839e+02 8.62064481e-01]	[6.31674316e+02 8.72867676e+02 6.95871890e-01]	[4.80210480e+02 8.95907532e+02 8.25101495e-01]	[4.62214081e+02 8.93233643e+02 8.14470232e-01]	[4.80315094e+02 8.70215759e+02 7.40598083e-01]
[541.80535889 287.82415771 0.8906641 ]	[544.3828125 339.24951172 0.94455081]	[480.16049194 344.3286438 0.8269015 ]	[459.83007812 449.47970581 0.87458473]	[459.67840576 549.50274658 0.88550264]	[608.54364014 339.05987549 0.87896931]	[631.64508057 441.7539978 0.86461675]	[644.36505127 544.36273193 0.91158277]	[554.69726562 544.47705078 0.7279498 ]	[508.54129028 549.5100708 0.70120287]	[500.82449341 700.92102051 0.81452179]	[4.80192749e+02 8.57366638e+02 8.56320262e-01]	[600.82385254 544.36248779 0.7349152 ]	[621.34991455 700.89099121 0.77430391]	[6.44316528e+02 8.65062073e+02 8.03294778e-01]	[524.00787354 275.05813599 0.92239702]	[549.59210205 274.95401001 0.89801556]	[503.40582275 259.72171021 0.86019707]	[572.57409668 257.16329956 0.85326976]	[6.47123596e+02 9.03593628e+02 7.97133863e-01]	[6.67465515e+02 8.93330078e+02 8.67007911e-01]	[6.31648010e+02 8.72843567e+02 7.00942636e-01]	[4.80229736e+02 8.95931702e+02 8.18140030e-01]	[4.62223602e+02 8.93257446e+02 8.09521317e-01]	[4.80296448e+02 8.70240112e+02 7.37479091e-01]
[544.32885742 287.88079834 0.89288551]	[544.50714111 339.26983643 0.92143673]	[480.28811646 344.34780884 0.83649254]	[462.29144287 449.52755737 0.86801636]	[459.75946045 547.07299805 0.89142019]	[611.13916016 339.06185913 0.85867941]	[639.26391602 441.71206665 0.86101139]	[644.46972656 544.39575195 0.91997987]	[559.71990967 544.47808838 0.74152201]	[513.64300537 549.50164795 0.69796497]	[500.80758667 706.0032959 0.84645271]	[4.80172668e+02 8.57401184e+02 8.51595104e-01]	[603.35662842 544.36791992 0.74153101]	[621.32049561 698.30096436 0.7653479 ]	[6.44308105e+02 8.65066040e+02 8.03230643e-01]	[529.03479004 275.02008057 0.88582587]	[557.27233887 274.95062256 0.89913535]	[508.44464111 262.19830322 0.80207258]	[580.22125244 257.14498901 0.86685908]	[6.47118896e+02 9.03596252e+02 8.02450478e-01]	[6.67456543e+02 8.93332947e+02 8.66933048e-01]	[6.31624329e+02 8.72845703e+02 7.06299305e-01]	[4.80240814e+02 8.95943054e+02 8.16554904e-01]	[4.62228394e+02 8.93274475e+02 8.09328675e-01]	[4.80265289e+02 8.70264893e+02 7.40781784e-01]
[544.48681641 290.365448 0.88365889]	[546.94830322 339.25561523 0.9103418 ]	[482.74005127 344.3416748 0.84201491]	[462.39419556 449.4866333 0.86639017]	[462.2387085 552.06811523 0.87387425]	[616.20288086 336.67449951 0.84969038]	[639.35998535 439.31484985 0.87027597]	[647.01519775 544.33496094 0.91175288]	[559.82470703 544.42657471 0.75054491]	[518.64331055 546.95220947 0.7033118 ]	[500.85037231 705.99316406 0.85094821]	[4.80152100e+02 8.57410583e+02 8.47064078e-01]	[603.43286133 544.33776855 0.74429399]	[623.82733154 703.40093994 0.80218899]	[6.44307861e+02 8.65133972e+02 8.11086655e-01]	[534.17382812 275.05670166 0.8923412 ]	[562.22375488 274.97201538 0.92922252]	[513.61621094 264.74334717 0.76227063]	[580.35791016 257.17852783 0.875085 ]	[6.47124451e+02 9.03595459e+02 8.06170642e-01]	[6.67450562e+02 8.93335083e+02 8.69598329e-01]	[6.31614380e+02 8.72895325e+02 7.07272828e-01]	[4.80249969e+02 8.95954041e+02 8.12674940e-01]	[4.62231201e+02 8.93285583e+02 8.05009127e-01]	[4.80227783e+02 8.70265930e+02 7.44925976e-01]
[549.48999023 287.81304932 0.84233046]	[549.51153564 339.25949097 0.8914997 ]	[482.86624146 344.34460449 0.83569241]	[464.83636475 449.48638916 0.85970002]	[462.34365845 552.10888672 0.87660867]	[618.80780029 336.66778564 0.85699081]	[641.9175415 441.68664551 0.88393545]	[647.15216064 544.39251709 0.89905965]	[562.25549316 544.47174072 0.7572211 ]	[518.72460938 547.01104736 0.71044189]	[500.82852173 706.03942871 0.83031428]	[4.80144165e+02 8.57402405e+02 8.44446957e-01]	[603.4822998 544.38433838 0.75294906]	[623.8805542 703.38867188 0.8057996 ]	[6.44305237e+02 8.65072754e+02 8.04762721e-01]	[539.27874756 275.05169678 0.92273366]	[562.39312744 274.94818115 0.9453485 ]	[518.7300415 267.27545166 0.78704023]	[582.86230469 257.16168213 0.89426208]	[6.47115906e+02 9.03574585e+02 8.06797326e-01]	[6.65090393e+02 8.93314636e+02 8.72807205e-01]	[6.31617249e+02 8.72848511e+02 7.11005688e-01]	[4.80248718e+02 8.95960388e+02 8.12078655e-01]	[4.62226532e+02 8.93290283e+02 8.04843366e-01]	[4.80220551e+02 8.70248962e+02 7.42774367e-01]
[552.10461426 287.83340454 0.83649951]	[552.11206055 339.2769165 0.8743878 ]	[485.35635376 344.34906006 0.82003272]	[464.96051025 449.43188477 0.84150285]	[462.40567017 552.11193848 0.8705442 ]	[621.32659912 336.6920166 0.86954165]	[644.31842041 439.27212524 0.88561177]	[649.63592529 544.40771484 0.8788296 ]	[562.32684326 544.4831543 0.75946337]	[518.76727295 547.01568604 0.70682025]	[500.85775757 706.074646 0.82456958]	[4.80156067e+02 8.57448059e+02 8.47759843e-01]	[605.89758301 544.39624023 0.75693035]	[623.85876465 700.92993164 0.80670923]	[6.41941040e+02 8.62569763e+02 7.98231602e-01]	[541.74127197 275.05337524 0.94218743]	[564.86364746 274.93371582 0.94563484]	[521.15991211 264.76831055 0.80755061]	[585.33575439 259.57113647 0.89467013]	[6.47130859e+02 9.03574707e+02 8.01714361e-01]	[6.67448914e+02 8.93311584e+02 8.67283106e-01]	[6.31596924e+02 8.72820312e+02 7.07477093e-01]	[4.80235138e+02 8.95984009e+02 8.04473281e-01]	[4.62217651e+02 8.93302002e+02 8.03657115e-01]	[4.80231812e+02 8.70295654e+02 7.51562357e-01]
[557.22229004 287.85986328 0.84422541]	[557.20953369 339.27996826 0.88335013]	[487.92474365 346.80618286 0.80065483]	[469.95550537 449.49111938 0.8144989 ]	[462.45245361 552.12927246 0.85797614]	[623.81341553 339.05355835 0.87721169]	[644.44299316 441.71380615 0.90010345]	[652.15301514 544.39031982 0.86894268]	[562.37133789 544.46020508 0.76013899]	[521.17773438 547.02301025 0.71391511]	[503.24649048 703.48553467 0.81752276]	[4.80152649e+02 8.57425781e+02 8.47006261e-01]	[605.95367432 544.35394287 0.74659717]	[623.84014893 698.35803223 0.7886886 ]	[6.41926392e+02 8.62541748e+02 7.97247708e-01]	[541.83691406 275.06689453 0.94781089]	[565.02471924 274.94842529 0.92840648]	[521.26367188 262.19555664 0.84631687]	[585.45629883 259.61151123 0.87109619]	[6.47134338e+02 9.03576294e+02 7.98557281e-01]	[6.67449890e+02 8.93307434e+02 8.66899133e-01]	[6.29145386e+02 8.72787537e+02 7.14383543e-01]	[4.80239532e+02 8.95981506e+02 8.05040002e-01]	[4.62216766e+02 8.93297729e+02 8.00601244e-01]	[4.80219330e+02 8.70277832e+02 7.45896816e-01]
[559.78863525 290.38616943 0.87065816]	[559.74285889 339.29550171 0.90025657]	[490.53936768 344.28503418 0.79674339]	[472.58303833 446.9107666 0.81676823]	[464.84851074 552.1315918 0.85369796]	[623.89776611 339.12133789 0.88910288]	[644.51885986 441.77227783 0.8987785 ]	[654.73077393 544.40155029 0.85415828]	[562.425354 546.9375 0.75462967]	[521.22894287 549.51782227 0.71380132]	[503.28701782 703.49761963 0.83089858]	[4.80155518e+02 8.57408508e+02 8.48020315e-01]	[605.97845459 544.39172363 0.73865259]	[623.8828125 700.8739624 0.79347116]	[6.41925476e+02 8.62490417e+02 7.96053112e-01]	[541.94897461 275.12670898 0.94868731]	[567.54840088 275.00308228 0.91434491]	[521.43780518 262.2074585 0.84831029]	[587.99682617 259.60644531 0.8337732 ]	[6.47131653e+02 9.03562378e+02 7.96738386e-01]	[6.67450134e+02 8.93298584e+02 8.65937710e-01]	[6.29133606e+02 8.72748169e+02 7.19692409e-01]	[4.80235382e+02 8.95967163e+02 8.08425426e-01]	[4.62213409e+02 8.93285278e+02 8.03081930e-01]	[4.80218140e+02 8.70262756e+02 7.47242987e-01]
[562.23071289 290.43243408 0.89366901]	[559.84161377 341.68029785 0.91355205]	[495.58932495 344.2618103 0.80152327]	[475.15667725 444.4206543 0.83863723]	[464.91699219 552.08093262 0.84409505]	[623.97277832 339.13195801 0.89022177]	[646.93603516 441.88977051 0.90041709]	[657.24255371 544.53155518 0.84843618]	[562.46942139 546.92602539 0.75740135]	[521.26324463 549.50219727 0.72268844]	[503.29949951 705.95275879 0.84587067]	[4.80146515e+02 8.57402832e+02 8.49436939e-01]	[606.01501465 544.38336182 0.73830187]	[623.8961792 700.89886475 0.79475713]	[6.41911621e+02 8.62494873e+02 7.95964539e-01]	[544.39611816 277.47930908 0.95241177]	[570.04022217 275.05148315 0.91275704]	[523.85906982 262.24819946 0.84544241]	[590.54956055 259.62692261 0.82317537]	[6.47140259e+02 9.03568237e+02 7.97945976e-01]	[6.67455383e+02 8.93300049e+02 8.68498027e-01]	[6.29118408e+02 8.72746887e+02 7.27068663e-01]	[4.80235077e+02 8.95939209e+02 8.13960731e-01]	[4.62214508e+02 8.93266174e+02 8.08298409e-01]	[4.80198303e+02 8.70256775e+02 7.50140786e-01]
[562.22930908 290.43212891 0.89320266]	[559.84033203 341.68359375 0.91255689]	[495.59158325 344.27630615 0.80006069]	[475.15661621 444.42190552 0.83876514]	[464.91726685 552.08563232 0.84421867]	[623.96862793 339.12783813 0.88995928]	[646.93658447 441.88848877 0.90092534]	[657.24316406 544.52478027 0.8490814 ]	[562.46270752 546.93237305 0.75711793]	[521.26043701 549.50878906 0.72231519]	[503.29785156 705.95428467 0.84567142]	[4.80144623e+02 8.57379395e+02 8.48747373e-01]	[606.00482178 544.39263916 0.73912728]	[623.91033936 703.409729 0.80366415]	[6.41914734e+02 8.62529480e+02 7.98328996e-01]	[544.39337158 277.47833252 0.95238364]	[570.03991699 275.04977417 0.91243553]	[523.85791016 262.24710083 0.84613138]	[590.55407715 259.62460327 0.82400787]	[6.47136597e+02 9.03568787e+02 7.97399580e-01]	[6.67454834e+02 8.93304321e+02 8.69814217e-01]	[6.29122986e+02 8.72770386e+02 7.24347413e-01]	[4.80233063e+02 8.95949585e+02 8.11044276e-01]	[4.62205048e+02 8.93271545e+02 8.04121554e-01]	[4.80200226e+02 8.70239319e+02 7.45972812e-01]
[562.3168335 292.88162231 0.91060698]	[562.25933838 341.69537354 0.92637968]	[495.68148804 344.27233887 0.80825317]	[477.64956665 444.42758179 0.85376161]	[467.41287231 552.05548096 0.82587498]	[626.39813232 339.1524353 0.88946795]	[646.97192383 441.90109253 0.89620984]	[657.29187012 544.54705811 0.84840673]	[564.85852051 546.96490479 0.75397313]	[521.31951904 549.53515625 0.72726691]	[503.28341675 705.95422363 0.83646595]	[4.80149567e+02 8.57370850e+02 8.48539948e-01]	[606.0604248 544.43212891 0.72732377]	[623.91949463 703.42059326 0.81347978]	[6.41903931e+02 8.62551208e+02 8.00311089e-01]	[544.52984619 277.50411987 0.93727255]	[572.59851074 275.09408569 0.89910805]	[523.93286133 262.23016357 0.83746076]	[593.10498047 259.64163208 0.81237149]	[6.47138977e+02 9.03575195e+02 7.95517206e-01]	[6.67449768e+02 8.93308289e+02 8.68889391e-01]	[6.29105530e+02 8.72779297e+02 7.30025470e-01]	[4.80232361e+02 8.95947205e+02 8.11848104e-01]	[4.62206512e+02 8.93267395e+02 8.02703679e-01]	[4.80199921e+02 8.70236816e+02 7.41743982e-01]
[562.40020752 292.90631104 0.91806322]	[562.38305664 341.71173096 0.94088364]	[498.21212769 344.25271606 0.82468152]	[477.70809937 444.41271973 0.86706758]	[469.97640991 549.5881958 0.81359017]	[626.5055542 339.19784546 0.88745767]	[647.00604248 441.8706665 0.90047926]	[659.85064697 546.92895508 0.85585195]	[564.85626221 544.46191406 0.75619507]	[521.32495117 546.98638916 0.72872376]	[503.32788086 703.44171143 0.83033955]	[4.80148773e+02 8.54930664e+02 8.49822819e-01]	[606.04296875 544.3828125 0.7301169 ]	[623.97509766 703.390625 0.81362426]	[6.41905457e+02 8.62565063e+02 8.00691307e-01]	[547.0178833 277.51144409 0.91224539]	[575.19030762 275.12506104 0.89357513]	[524.03833008 262.21923828 0.82682419]	[593.19342041 259.66641235 0.8173908 ]	[6.47137817e+02 9.03578857e+02 7.97022223e-01]	[6.67449219e+02 8.93312683e+02 8.70194256e-01]	[6.29102295e+02 8.72788086e+02 7.31865168e-01]	[4.80240356e+02 8.95949829e+02 8.09784412e-01]	[4.62215332e+02 8.93270386e+02 8.00516307e-01]	[4.80187744e+02 8.70222534e+02 7.42493391e-01]
[564.84008789 292.97845459 0.92995161]	[564.80517578 341.72299194 0.93416327]	[500.67105103 341.8114624 0.83551061]	[480.12228394 446.91525269 0.86745352]	[475.08184814 547.06744385 0.82177365]	[626.63848877 339.23431396 0.87317842]	[647.07836914 444.39810181 0.87116259]	[662.36694336 547.05743408 0.85394019]	[564.91241455 544.40606689 0.76632637]	[521.36486816 546.93878174 0.73619246]	[503.36123657 703.44000244 0.83810449]	[4.80160645e+02 8.54923401e+02 8.52642834e-01]	[606.08959961 541.91247559 0.73083073]	[623.98687744 698.34918213 0.80660874]	[6.41907104e+02 8.65037476e+02 8.02217126e-01]	[549.58410645 277.50390625 0.88984013]	[580.27624512 277.4821167 0.91013747]	[529.04595947 262.19104004 0.79044145]	[600.7746582 259.59191895 0.84724671]	[6.47134705e+02 9.03572754e+02 7.97423899e-01]	[6.65090515e+02 8.93309204e+02 8.71130288e-01]	[6.29104919e+02 8.72793701e+02 7.35294104e-01]	[4.80246704e+02 8.95957703e+02 8.10715497e-01]	[4.62222015e+02 8.93274841e+02 8.01979065e-01]	[4.80194794e+02 8.70212402e+02 7.41306067e-01]
[564.88818359 292.97012329 0.93358111]	[564.86090088 341.73596191 0.93163723]	[500.70022583 341.81970215 0.83903074]	[480.15182495 446.95465088 0.87020504]	[475.12991333 547.06719971 0.82652026]	[629.07391357 339.23339844 0.86941582]	[647.08862305 444.41854858 0.87275904]	[662.42694092 549.49389648 0.85976326]	[564.95910645 544.37078857 0.76990944]	[521.39459229 544.48699951 0.74234205]	[503.36038208 703.47399902 0.8457374 ]	[4.80156219e+02 8.54924744e+02 8.51733088e-01]	[608.51800537 541.88775635 0.72661477]	[623.98162842 698.3737793 0.80876458]	[6.41908203e+02 8.62516235e+02 7.99425662e-01]	[552.09088135 277.48278809 0.8914994 ]	[580.34844971 277.46688843 0.92487049]	[531.61499023 264.71496582 0.78721863]	[600.85852051 259.59796143 0.86809373]	[6.47133850e+02 9.03559387e+02 8.02333415e-01]	[6.65090942e+02 8.93299927e+02 8.76087546e-01]	[6.29095642e+02 8.72745544e+02 7.35271513e-01]	[4.80239166e+02 8.95956848e+02 8.11076939e-01]	[4.62213348e+02 8.93273376e+02 8.01096678e-01]	[4.80197571e+02 8.70219482e+02 7.40889013e-01]
[564.88818359 292.96994019 0.93355066]	[564.86883545 341.73498535 0.93140519]	[500.71447754 341.81903076 0.84128034]	[480.15353394 446.95553589 0.8704946 ]	[475.13021851 547.06622314 0.82660133]	[629.07446289 339.23352051 0.86931711]	[647.090271 444.41879272 0.87279952]	[662.42700195 549.49517822 0.85920781]	[564.95922852 544.37609863 0.76943702]	[521.394104 544.48901367 0.74118954]	[503.35696411 703.48535156 0.84657174]	[4.80156677e+02 8.57368896e+02 8.50838244e-01]	[608.51873779 541.89373779 0.72635978]	[623.99310303 700.84979248 0.80842936]	[6.41912903e+02 8.62516479e+02 8.00203264e-01]	[552.09039307 277.48297119 0.89163119]	[580.34777832 277.46673584 0.92490268]	[531.61297607 264.71279907 0.78721148]	[600.85839844 259.59744263 0.86826575]	[6.47135376e+02 9.03559937e+02 8.02492023e-01]	[6.65092407e+02 8.93298706e+02 8.76136959e-01]	[6.29106995e+02 8.72745178e+02 7.33144104e-01]	[4.80239990e+02 8.95961609e+02 8.09390187e-01]	[4.62216431e+02 8.93277893e+02 8.00851405e-01]	[4.80199860e+02 8.70237549e+02 7.41022289e-01]
[564.9387207 292.96951294 0.92593515]	[564.91394043 341.72344971 0.93019855]	[500.73440552 341.79748535 0.84638625]	[480.19134521 446.94177246 0.8758443 ]	[477.58792114 547.0300293 0.83692598]	[629.11517334 339.22927856 0.86499488]	[647.11151123 444.38995361 0.86953366]	[662.4597168 547.06463623 0.86259586]	[564.97900391 544.38824463 0.7685895 ]	[521.40362549 546.92785645 0.74184692]	[503.36871338 703.47668457 0.84612739]	[4.80155426e+02 8.57366943e+02 8.50897729e-01]	[608.55108643 541.91021729 0.72406185]	[623.99468994 698.37286377 0.80050838]	[6.41896851e+02 8.60001221e+02 7.98323810e-01]	[554.6362915 277.46594238 0.8901729 ]	[582.7557373 277.46487427 0.93128765]	[534.13574219 264.71517944 0.79222381]	[603.2645874 259.6416626 0.86525542]	[6.47129761e+02 9.03539124e+02 8.03783536e-01]	[6.65086121e+02 8.93285278e+02 8.79675150e-01]	[6.29096375e+02 8.72709473e+02 7.34024286e-01]	[4.80239594e+02 8.95955811e+02 8.10563684e-01]	[4.62216949e+02 8.93273621e+02 8.02807629e-01]	[4.80192230e+02 8.70233215e+02 7.39232481e-01]
[565.02032471 292.94689941 0.91327959]	[564.94573975 341.75018311 0.92586869]	[500.76290894 341.80307007 0.84933138]	[480.2270813 446.90820312 0.88414508]	[477.59640503 547.04498291 0.836182 ]	[629.1505127 339.26638794 0.85396212]	[647.14709473 446.88772583 0.85114706]	[664.83233643 547.05493164 0.86665922]	[564.96588135 544.38922119 0.76851332]	[521.38494873 546.93505859 0.74277771]	[503.37329102 703.47509766 0.84864581]	[4.80164337e+02 8.54931335e+02 8.52933347e-01]	[608.54327393 541.9041748 0.72157443]	[624.00640869 698.35284424 0.80644816]	[6.41893799e+02 8.59992554e+02 7.98505902e-01]	[557.17852783 277.45895386 0.89561617]	[582.82086182 275.10220337 0.94414711]	[536.68859863 264.78973389 0.79571152]	[603.35150146 259.62582397 0.89462531]	[6.47136108e+02 9.03538696e+02 8.02942812e-01]	[6.65089844e+02 8.93281799e+02 8.79703462e-01]	[6.29084351e+02 8.72698425e+02 7.37088978e-01]	[4.80237091e+02 8.95955750e+02 8.11158836e-01]	[4.62214386e+02 8.93269287e+02 8.03941667e-01]	[4.80199768e+02 8.70221619e+02 7.38388538e-01]
[567.4909668 292.89779663 0.88299721]	[564.9956665 341.71386719 0.92554688]	[500.82366943 341.75473022 0.86310428]	[480.2550354 446.87042236 0.88503963]	[477.60253906 547.02764893 0.84173453]	[631.60858154 339.25546265 0.85330838]	[647.1449585 446.90441895 0.85029072]	[662.45800781 547.01794434 0.8706826 ]	[564.99536133 544.36364746 0.77462691]	[523.76672363 544.48388672 0.7514627 ]	[503.41635132 703.50891113 0.84826994]	[4.80148895e+02 8.57377319e+02 8.48804116e-01]	[608.55871582 541.89508057 0.72672594]	[626.37988281 703.44024658 0.83749866]	[6.41882324e+02 8.59949890e+02 7.98850179e-01]	[559.71386719 275.11605835 0.91775775]	[582.91345215 275.09338379 0.96022403]	[539.21264648 264.71429443 0.80937988]	[603.4085083 259.66711426 0.88315111]	[6.47140930e+02 9.03540222e+02 8.01823556e-01]	[6.67445984e+02 8.93283691e+02 8.79253507e-01]	[6.29066101e+02 8.70312256e+02 7.42505431e-01]	[4.80240082e+02 8.95951660e+02 8.11345696e-01]	[4.62213837e+02 8.93267822e+02 8.01342964e-01]	[4.80183655e+02 8.70230347e+02 7.37109065e-01]
[567.53759766 292.89910889 0.87711322]	[565.01605225 341.7322998 0.91972572]	[500.8432312 341.75567627 0.86338317]	[480.27127075 446.87567139 0.88403445]	[477.62741089 547.03375244 0.8445999 ]	[631.64178467 339.27676392 0.84803116]	[647.16387939 444.42700195 0.85229671]	[662.47186279 547.02154541 0.87217122]	[565.01940918 544.34057617 0.76746696]	[523.79736328 544.45324707 0.75220019]	[503.45294189 703.48736572 0.84054399]	[4.80149323e+02 8.57363953e+02 8.48883510e-01]	[608.58959961 541.87133789 0.7224853 ]	[626.3772583 703.4019165 0.83471143]	[6.41878235e+02 8.59929932e+02 7.98587441e-01]	[559.74645996 275.11904907 0.92441022]	[582.94830322 275.09439087 0.95980322]	[539.24359131 262.24432373 0.81166083]	[603.4286499 259.66540527 0.88146085]	[6.47136230e+02 9.03535400e+02 8.03359747e-01]	[6.65092041e+02 8.93274353e+02 8.79511833e-01]	[6.29061035e+02 8.70295105e+02 7.45161891e-01]	[4.80242401e+02 8.95952759e+02 8.12118471e-01]	[4.62212860e+02 8.93268127e+02 8.01247120e-01]	[4.80184174e+02 8.70217285e+02 7.34503984e-01]
[567.57183838 292.89315796 0.87081766]	[565.02496338 341.73928833 0.91700739]	[500.85812378 341.75366211 0.86328733]	[480.2829895 446.87664795 0.88306475]	[477.65423584 547.02416992 0.85133183]	[631.64910889 339.28433228 0.84604651]	[647.16809082 444.41708374 0.85025364]	[662.46343994 547.027771 0.86979967]	[565.02514648 541.90637207 0.76587617]	[523.80267334 544.42279053 0.75186366]	[503.4402771 705.92272949 0.84102011]	[4.80147614e+02 8.57372620e+02 8.47627938e-01]	[608.59350586 541.84490967 0.72170323]	[624.04925537 700.93225098 0.83070707]	[6.41889709e+02 8.59931030e+02 7.99375296e-01]	[559.77288818 275.11404419 0.92899704]	[582.97296143 275.08602905 0.95866966]	[539.26062012 262.243927 0.80471301]	[603.44287109 259.662323 0.87975419]	[6.47142151e+02 9.03538574e+02 8.03916097e-01]	[6.67446960e+02 8.93281616e+02 8.78858924e-01]	[6.29064758e+02 8.70297852e+02 7.45250225e-01]	[4.80250366e+02 8.95957336e+02 8.07767928e-01]	[4.62219757e+02 8.93272949e+02 7.98440099e-01]	[4.80179352e+02 8.70222351e+02 7.33161330e-01]
[567.58740234 292.881073 0.86578143]	[565.02655029 341.74487305 0.91546202]	[500.86761475 341.75164795 0.86327696]	[480.28015137 446.89202881 0.88241392]	[477.65533447 547.03179932 0.85064894]	[631.64129639 339.29241943 0.84550148]	[647.16888428 446.89013672 0.84092259]	[662.45513916 547.04498291 0.86819077]	[565.03399658 541.91589355 0.7654295 ]	[523.81097412 544.43084717 0.75317878]	[503.44094849 705.94567871 0.83903456]	[4.80146271e+02 8.57365295e+02 8.47282708e-01]	[608.61175537 541.85229492 0.72121763]	[626.38684082 703.39758301 0.83831751]	[6.41884338e+02 8.57457031e+02 8.00090790e-01]	[559.78753662 275.10977173 0.93004537]	[582.98254395 275.08337402 0.95816779]	[539.26855469 262.23532104 0.80193782]	[603.45159912 259.66833496 0.87819541]	[6.47147156e+02 9.03540894e+02 8.04521084e-01]	[6.67445984e+02 8.93282532e+02 8.80074739e-01]	[6.29062622e+02 8.70283813e+02 7.47170210e-01]	[4.80243195e+02 8.95953491e+02 8.10683548e-01]	[4.62211853e+02 8.93268127e+02 7.99413919e-01]	[4.80185608e+02 8.70216248e+02 7.32166767e-01]
[567.5904541 292.88195801 0.86506915]	[565.02679443 341.74890137 0.91475928]	[500.86569214 341.75820923 0.86200196]	[480.28091431 446.88937378 0.8829335 ]	[477.65109253 547.04162598 0.84869975]	[631.64312744 339.29226685 0.84524572]	[647.1618042 446.89138794 0.84325147]	[662.45935059 547.03564453 0.86972409]	[565.03479004 544.32745361 0.76573801]	[523.81402588 544.43615723 0.75356895]	[503.44937134 705.92962646 0.83629072]	[4.80144714e+02 8.57368652e+02 8.46918523e-01]	[608.60998535 541.85333252 0.72174275]	[626.38000488 703.39904785 0.8388288 ]	[6.41891907e+02 8.59948547e+02 8.00263286e-01]	[559.78881836 275.1088562 0.9295575 ]	[582.98443604 275.08078003 0.95835304]	[539.26226807 262.22891235 0.80599469]	[603.45513916 259.66430664 0.87952167]	[6.47145447e+02 9.03547119e+02 8.05950582e-01]	[6.65095093e+02 8.93281738e+02 8.80588174e-01]	[6.29067810e+02 8.70309509e+02 7.46662378e-01]	[4.80242279e+02 8.95954651e+02 8.10162902e-01]	[4.62211182e+02 8.93269836e+02 7.98405111e-01]	[4.80184540e+02 8.70220215e+02 7.33166456e-01]
[567.58935547 292.87976074 0.86467642]	[565.02734375 341.74316406 0.91577387]	[500.86450195 341.74990845 0.86361456]	[480.27694702 446.89355469 0.88230574]	[477.64505005 547.03527832 0.84868652]	[631.64849854 339.29418945 0.84462631]	[647.16448975 446.88574219 0.84387696]	[662.4487915 547.05548096 0.86617589]	[565.04510498 541.91357422 0.76716012]	[523.82971191 544.42980957 0.7554763 ]	[503.44540405 703.48071289 0.82413632]	[4.80146790e+02 8.57362244e+02 8.46841574e-01]	[608.61810303 541.84906006 0.72232002]	[624.04754639 700.92022705 0.83370829]	[6.41900208e+02 8.59968750e+02 8.00603092e-01]	[559.78967285 275.11004639 0.9290548 ]	[582.98388672 275.08007812 0.957569 ]	[539.25842285 262.2270813 0.80330384]	[603.45678711 259.65814209 0.87850583]	[6.47141235e+02 9.03553772e+02 8.05918813e-01]	[6.65095398e+02 8.93287354e+02 8.80629957e-01]	[6.29078613e+02 8.70326233e+02 7.41625667e-01]	[4.80241730e+02 8.95949951e+02 8.12474549e-01]	[4.62209930e+02 8.93265686e+02 7.98347831e-01]	[4.80188568e+02 8.70213196e+02 7.31810331e-01]
[567.59082031 292.88162231 0.86566734]	[565.0279541 341.74716187 0.91568244]	[500.85772705 341.74993896 0.86289817]	[480.27819824 446.88586426 0.88390279]	[477.64370728 547.02612305 0.84974509]	[631.65594482 339.29742432 0.8432954 ]	[647.16107178 446.91192627 0.84273505]	[662.41925049 547.06396484 0.86232686]	[565.04162598 541.90441895 0.76441157]	[523.82543945 544.42590332 0.75385731]	[503.47171021 700.93371582 0.80673909]	[4.80137573e+02 8.54930603e+02 8.46826077e-01]	[608.61846924 541.8348999 0.72416496]	[624.04785156 703.37506104 0.84294248]	[6.41922241e+02 8.60006042e+02 8.00708950e-01]	[559.78723145 275.11022949 0.92974734]	[582.98388672 275.07971191 0.95852041]	[539.26062012 262.234375 0.80368394]	[603.44189453 259.66876221 0.87645364]	[6.47134949e+02 9.03570557e+02 8.07680130e-01]	[6.65093445e+02 8.93302979e+02 8.80013764e-01]	[6.29111938e+02 8.72705811e+02 7.31338322e-01]	[4.80245270e+02 8.95940002e+02 8.11934412e-01]	[4.62212128e+02 8.93260620e+02 7.98689425e-01]	[4.80174438e+02 8.70213562e+02 7.29550421e-01]
[567.53369141 292.91567993 0.88057244]	[564.99798584 341.73748779 0.92302066]	[500.80877686 341.78283691 0.85639226]	[480.27017212 444.44265747 0.88909906]	[477.64224243 546.99487305 0.85415149]	[631.62561035 339.26858521 0.84996849]	[647.13342285 449.45700073 0.84271306]	[662.36450195 547.02642822 0.86001062]	[565.01391602 544.39489746 0.76024669]	[523.78497314 546.9442749 0.74202228]	[503.42498779 700.92883301 0.82523072]	[4.80143433e+02 8.57390808e+02 8.46018076e-01]	[608.57269287 541.90551758 0.72267413]	[624.0234375 703.45489502 0.85203391]	[6.41936340e+02 8.62527283e+02 8.03560913e-01]	[559.74041748 275.13290405 0.92145813]	[582.94537354 275.10452271 0.95718563]	[539.21606445 262.2298584 0.81406063]	[603.41687012 259.67236328 0.87374979]	[6.47122375e+02 9.03584961e+02 8.05966377e-01]	[6.6508606e+02 8.9331665e+02 8.7665230e-01]	[6.29143738e+02 8.72739929e+02 7.18442738e-01]	[4.80251312e+02 8.95950684e+02 8.10299098e-01]	[4.62222382e+02 8.93271240e+02 7.99184382e-01]	[4.80179932e+02 8.70240356e+02 7.34794378e-01]
[567.46734619 292.93304443 0.89139199]	[564.96148682 341.73410034 0.92768294]	[500.76751709 341.79669189 0.84993041]	[480.2510376 444.44790649 0.88722563]	[477.59020996 546.98925781 0.84491014]	[631.59350586 339.25817871 0.85195762]	[647.13067627 449.52478027 0.84011388]	[659.86169434 547.06622314 0.84031618]	[564.9777832 544.48278809 0.75591773]	[521.40325928 547.02581787 0.73326087]	[503.42663574 700.87799072 0.82373393]	[4.80149750e+02 8.57385559e+02 8.46635759e-01]	[608.53430176 544.41882324 0.72434992]	[624.01702881 703.46606445 0.84756035]	[6.41932495e+02 8.62516785e+02 8.02434683e-01]	[559.6920166 275.13095093 0.90976226]	[582.90246582 275.10818481 0.95497942]	[539.18029785 262.21060181 0.81335586]	[603.40545654 259.64749146 0.88272375]	[6.47124207e+02 9.03583191e+02 8.01678777e-01]	[6.65085388e+02 8.93314636e+02 8.75264287e-01]	[6.29140747e+02 8.72735962e+02 7.14711785e-01]	[4.80245758e+02 8.95933411e+02 8.11921597e-01]	[4.62222290e+02 8.93260193e+02 7.99239039e-01]	[4.80201233e+02 8.70246643e+02 7.34036326e-01]
[565.0269165 292.96002197 0.91165161]	[564.94207764 341.73922729 0.92733854]	[500.74276733 341.78579712 0.84943062]	[480.20614624 446.88589478 0.88520336]	[475.12496948 547.01824951 0.83396441]	[629.16827393 339.25927734 0.85241693]	[647.09100342 446.88418579 0.85693377]	[659.80908203 549.50714111 0.83462524]	[564.953125 544.44116211 0.76238662]	[521.37841797 546.95593262 0.73401672]	[503.44561768 700.85845947 0.82014811]	[4.80136169e+02 8.57408569e+02 8.45456839e-01]	[608.51031494 544.37677002 0.72937566]	[624.01635742 703.43585205 0.83423293]	[6.41931091e+02 8.60015381e+02 8.00836802e-01]	[557.1897583 277.46487427 0.89849144]	[582.82971191 275.12161255 0.94779772]	[536.68395996 264.73019409 0.7990858 ]	[603.34820557 259.64071655 0.88553262]	[6.47137451e+02 9.03584045e+02 8.02604377e-01]	[6.67444946e+02 8.93315430e+02 8.76691043e-01]	[6.29126892e+02 8.72718567e+02 7.21824884e-01]	[4.80249512e+02 8.95937561e+02 8.10939014e-01]	[4.62223724e+02 8.93268738e+02 8.00471008e-01]	[4.80174927e+02 8.70264343e+02 7.39142895e-01]
[564.92932129 292.99514771 0.92960209]	[564.86566162 341.75518799 0.9274745 ]	[500.6998291 341.81643677 0.83689523]	[480.15777588 446.88656616 0.8769384 ]	[472.60705566 547.02606201 0.82643825]	[629.08843994 339.26837158 0.85630345]	[647.07232666 444.43655396 0.86219513]	[659.79199219 549.5614624 0.8260603 ]	[564.90765381 544.44482422 0.75997883]	[521.34674072 546.96252441 0.72919154]	[503.39956665 703.39257812 0.84228492]	[4.80160736e+02 8.57424561e+02 8.45405340e-01]	[606.11242676 544.36877441 0.72550261]	[624.00549316 703.46508789 0.82543772]	[6.41942627e+02 8.62544983e+02 8.01791310e-01]	[554.6307373 277.48120117 0.89124399]	[582.75463867 277.49853516 0.93475717]	[534.10949707 262.20907593 0.79908252]	[600.86315918 259.67825317 0.84532183]	[6.47123718e+02 9.03568909e+02 8.03524911e-01]	[6.65077148e+02 8.93308105e+02 8.74158680e-01]	[6.29148132e+02 8.72765625e+02 7.13852406e-01]	[4.80268372e+02 8.95934998e+02 8.14902902e-01]	[4.62247345e+02 8.93269531e+02 8.03375244e-01]	[4.80200317e+02 8.70282532e+02 7.35203624e-01]
[564.8302002 293.02008057 0.93840563]	[562.42248535 341.715271 0.93968338]	[498.25820923 341.78521729 0.83486122]	[477.73446655 446.87756348 0.86643928]	[467.50299072 547.02050781 0.83395237]	[626.59405518 339.21679688 0.87526637]	[646.99023438 444.3734436 0.87759864]	[654.76086426 549.52636719 0.82627314]	[564.82647705 544.45013428 0.756015 ]	[521.28149414 546.97503662 0.72370368]	[503.34268188 703.51226807 0.85298842]	[4.80141418e+02 8.57466125e+02 8.37756634e-01]	[606.03375244 544.38537598 0.73327518]	[624.00354004 705.93530273 0.84295565]	[6.41946655e+02 8.62543640e+02 8.03509295e-01]	[549.59210205 277.52227783 0.89232665]	[580.28948975 277.54003906 0.91822237]	[529.0625 262.16918945 0.80254066]	[600.78338623 259.66241455 0.84089428]	[6.47125977e+02 9.03574402e+02 8.05257857e-01]	[6.65075989e+02 8.93311279e+02 8.74497354e-01]	[6.29145630e+02 8.72763672e+02 7.15254962e-01]	[4.80269226e+02 8.95936829e+02 8.11191738e-01]	[4.62246460e+02 8.93280884e+02 8.01501751e-01]	[4.80187195e+02 8.70309814e+02 7.33484387e-01]
[562.44421387 295.39938354 0.93721092]	[562.32519531 341.74365234 0.93195093]	[498.15380859 341.82275391 0.81794429]	[477.64474487 444.37896729 0.86688673]	[464.95739746 547.04772949 0.85080397]	[626.48828125 339.23312378 0.87815511]	[646.92828369 444.30044556 0.88899803]	[654.74078369 547.05487061 0.8260051 ]	[562.42657471 544.49407959 0.75136548]	[521.18713379 547.03155518 0.70763654]	[500.8873291 708.56671143 0.84994453]	[4.80127808e+02 8.59928833e+02 8.37168276e-01]	[606.00952148 544.3973999 0.73845416]	[623.99536133 706.0244751 0.84640729]	[6.44297546e+02 8.65045959e+02 8.04595351e-01]	[549.50805664 277.56204224 0.89669186]	[577.78729248 277.55432129 0.90505177]	[526.5 262.15048218 0.83370447]	[598.2545166 259.66693115 0.83282185]	[6.47134949e+02 9.03579041e+02 8.04687023e-01]	[6.65085022e+02 8.93313293e+02 8.75785768e-01]	[6.29145569e+02 8.72801331e+02 7.12969124e-01]	[4.80283539e+02 8.95935303e+02 8.09336662e-01]	[4.62256317e+02 8.93288818e+02 8.02265346e-01]	[4.80179626e+02 8.70314575e+02 7.36192822e-01]
[562.35980225 295.41546631 0.93780518]	[562.23706055 341.74938965 0.91749549]	[495.64828491 344.25512695 0.80886263]	[475.15045166 444.43130493 0.84668583]	[464.85220337 549.51049805 0.86200327]	[626.39910889 339.24020386 0.88053387]	[644.54290771 444.36807251 0.88240898]	[652.15460205 549.50354004 0.83327842]	[562.28405762 544.355896 0.7716158 ]	[518.71838379 544.48565674 0.71641338]	[500.89559937 705.9833374 0.8694396 ]	[4.80137329e+02 8.57423523e+02 8.39738190e-01]	[605.88366699 541.85290527 0.75441474]	[623.89904785 705.93676758 0.82263553]	[6.41943420e+02 8.65050964e+02 8.05172145e-01]	[546.97717285 277.60064697 0.91451281]	[575.20440674 277.58502197 0.88763422]	[523.95996094 262.19055176 0.84439343]	[593.15985107 262.15826416 0.78976524]	[6.47133911e+02 9.03584412e+02 8.03434849e-01]	[6.65085022e+02 8.93318848e+02 8.74817967e-01]	[6.29151733e+02 8.72808411e+02 7.10265040e-01]	[4.80285736e+02 8.95930298e+02 8.09450805e-01]	[4.62253021e+02 8.93285339e+02 8.01580012e-01]	[4.80194580e+02 8.70275330e+02 7.31280446e-01]
[562.27734375 293.01916504 0.92163986]	[559.71679688 341.76654053 0.88196564]	[490.52133179 344.30996704 0.79593402]	[469.97839355 446.89041138 0.83445221]	[462.39529419 547.07080078 0.88341206]	[623.89746094 339.26889038 0.86989999]	[644.42559814 444.42987061 0.86048812]	[649.62573242 552.05737305 0.83911282]	[559.79827881 544.38464355 0.74970955]	[516.18591309 544.50427246 0.69929409]	[500.86172485 705.92407227 0.85576522]	[4.80131897e+02 8.57426086e+02 8.38579834e-01]	[603.41339111 541.87493896 0.74083632]	[623.78198242 705.9810791 0.82307863]	[6.41925659e+02 8.62552795e+02 8.02594543e-01]	[544.48400879 277.58447266 0.94001347]	[572.6161499 277.55224609 0.89387995]	[523.85577393 262.21603394 0.85237432]	[590.6338501 259.71444702 0.79233176]	[6.47126160e+02 9.03584351e+02 8.04912627e-01]	[6.65079346e+02 8.93317627e+02 8.74613762e-01]	[6.29147766e+02 8.72779480e+02 7.10154712e-01]	[4.80288879e+02 8.95930603e+02 8.09878528e-01]	[4.62255920e+02 8.93287537e+02 8.01679373e-01]	[4.80192291e+02 8.70274780e+02 7.30082750e-01]
[559.71716309 292.99255371 0.89185077]	[554.66345215 341.78082275 0.85424238]	[485.41122437 346.81469727 0.81298292]	[464.96994019 446.92904663 0.85094869]	[462.31503296 547.04492188 0.8986854 ]	[621.41473389 339.26779175 0.86641258]	[641.91998291 444.38827515 0.84414208]	[647.08654785 549.50134277 0.86977845]	[559.76019287 544.37677002 0.74621922]	[516.14196777 544.47833252 0.70074904]	[500.83148193 700.85180664 0.82932019]	[4.80130920e+02 8.57413025e+02 8.38753700e-01]	[603.40447998 544.32757568 0.74260277]	[621.30523682 706.02020264 0.8135184 ]	[6.41916504e+02 8.65041626e+02 8.02225828e-01]	[544.28723145 277.572052 0.95142168]	[567.50701904 277.51852417 0.92526472]	[521.43450928 262.22833252 0.85892308]	[585.55682373 262.24423218 0.81491661]	[6.47119873e+02 9.03590515e+02 8.08703482e-01]	[6.65072388e+02 8.93317383e+02 8.77385616e-01]	[6.31622375e+02 8.72811584e+02 7.04005659e-01]	[4.80280792e+02 8.95930725e+02 8.09099793e-01]	[4.62250366e+02 8.93290833e+02 8.01870108e-01]	[4.80206909e+02 8.70271973e+02 7.28161216e-01]
[554.6192627 292.97711182 0.86513615]	[549.55889893 341.82617188 0.85150617]	[482.89767456 346.82974243 0.83215421]	[462.40124512 449.46405029 0.87796009]	[459.83758545 547.00848389 0.91471493]	[621.27398682 341.69741821 0.84081745]	[639.35455322 444.38961792 0.81699049]	[646.91540527 547.02172852 0.89397436]	[557.2208252 544.34613037 0.73310798]	[513.58624268 544.47515869 0.70147789]	[500.7727356 700.93096924 0.83307219]	[4.80117767e+02 8.57410034e+02 8.33845496e-01]	[600.87023926 541.86816406 0.72101206]	[618.79187012 705.91564941 0.79377615]	[6.41923584e+02 8.62527527e+02 8.01047087e-01]	[541.78753662 277.52752686 0.9408105 ]	[564.93493652 277.47705078 0.95111609]	[521.2421875 264.73770142 0.8378976 ]	[585.41046143 259.72625732 0.85829079]	[6.47109558e+02 9.03576660e+02 8.11328530e-01]	[6.65065735e+02 8.93311829e+02 8.80920410e-01]	[6.31620850e+02 8.72769226e+02 7.04487503e-01]	[4.80278320e+02 8.95915894e+02 8.08458567e-01]	[4.62248596e+02 8.93283691e+02 8.00221860e-01]	[4.80194580e+02 8.70262451e+02 7.21529603e-01]
[554.62109375 292.97817993 0.8654725 ]	[549.56121826 341.82577515 0.85117853]	[482.89929199 346.83078003 0.83167648]	[462.40158081 449.46496582 0.878245 ]	[459.83755493 547.00805664 0.91457814]	[621.27612305 341.69537354 0.84137201]	[639.35455322 444.39282227 0.8166523 ]	[646.91760254 547.01873779 0.89475995]	[557.22723389 544.3503418 0.73410589]	[513.59289551 544.47674561 0.70209593]	[500.77246094 700.91516113 0.83207285]	[4.80119415e+02 8.57412781e+02 8.33960712e-01]	[600.87756348 541.87304688 0.72190607]	[618.79095459 705.92053223 0.79453528]	[6.41927185e+02 8.62535828e+02 8.01576853e-01]	[541.78808594 277.52749634 0.94063866]	[564.9364624 277.47610474 0.95125276]	[521.24334717 264.73953247 0.83840132]	[585.41131592 259.72570801 0.85866225]	[6.47115173e+02 9.03582947e+02 8.09775710e-01]	[6.65071106e+02 8.93312378e+02 8.78356516e-01]	[6.31629639e+02 8.72778931e+02 7.02646911e-01]	[4.80275177e+02 8.95922058e+02 8.07927012e-01]	[4.62245392e+02 8.93286072e+02 8.00081611e-01]	[4.80201233e+02 8.70266418e+02 7.23428845e-01]
[554.61712646 292.97711182 0.86498284]	[549.56262207 341.82751465 0.85052431]	[482.8999939 346.83227539 0.83134991]	[462.39996338 449.46463013 0.87796319]	[459.83630371 546.99969482 0.91583061]	[621.2767334 341.69470215 0.84127486]	[639.34832764 444.38546753 0.81800497]	[646.92358398 547.02801514 0.89279354]	[557.23419189 544.36157227 0.73573881]	[513.59399414 544.48364258 0.70207012]	[500.78131104 700.93103027 0.83605039]	[4.80120636e+02 8.57399170e+02 8.34964275e-01]	[600.88525391 541.8848877 0.72444195]	[618.81512451 705.92480469 0.79513425]	[6.41906738e+02 8.62498840e+02 7.98383474e-01]	[541.78686523 277.52774048 0.94063234]	[564.93328857 277.47650146 0.95110965]	[521.24346924 264.75140381 0.83822924]	[585.41424561 259.72387695 0.8602336 ]	[6.47122803e+02 9.03584778e+02 8.08819413e-01]	[6.65074402e+02 8.93310425e+02 8.78798962e-01]	[6.31603394e+02 8.72749451e+02 7.07347691e-01]	[4.80284515e+02 8.95916870e+02 8.08252811e-01]	[4.62252472e+02 8.93284668e+02 8.00605178e-01]	[4.80200562e+02 8.70258972e+02 7.24155605e-01]
[547.06610107 293.02331543 0.88662326]	[546.96032715 341.81011963 0.88440013]	[482.75582886 344.31787109 0.84414321]	[462.27801514 446.96160889 0.88295662]	[459.71496582 547.06048584 0.90250826]	[616.21002197 341.6809082 0.83519757]	[634.17059326 444.39447021 0.80930471]	[644.43737793 546.94854736 0.89943957]	[549.56622314 544.40734863 0.72548044]	[503.49102783 547.0302124 0.71568501]	[500.67385864 705.97460938 0.83879256]	[4.80103760e+02 8.57449158e+02 8.36944282e-01]	[598.24133301 541.85528564 0.70948768]	[616.26947021 700.90429688 0.76449656]	[6.44330017e+02 8.62514038e+02 8.04467440e-01]	[539.25921631 277.56311035 0.91362381]	[562.44287109 277.49002075 0.96348834]	[518.76013184 267.33462524 0.80161071]	[582.92651367 259.73080444 0.86041909]	[6.47098938e+02 9.03580505e+02 8.12644303e-01]	[6.65073486e+02 8.93313660e+02 8.77186537e-01]	[6.34188293e+02 8.72774719e+02 6.91559494e-01]	[4.80259064e+02 8.95900696e+02 8.06113005e-01]	[4.62242615e+02 8.93267883e+02 8.06765974e-01]	[4.80166504e+02 8.70298828e+02 7.37155497e-01]
[541.74072266 295.47079468 0.93153822]	[539.2869873 341.81555176 0.89227331]	[472.5296936 346.85162354 0.78821295]	[454.55126953 446.89035034 0.83446246]	[444.30737305 552.05670166 0.85541224]	[603.45776367 339.28204346 0.87609667]	[624.02258301 446.89352417 0.86324042]	[631.60333252 546.9777832 0.84726119]	[541.91638184 546.97277832 0.7560153 ]	[500.67388916 552.06384277 0.70710957]	[493.06930542 706.09851074 0.80594039]	[4.77716431e+02 8.57432434e+02 8.39546740e-01]	[585.49621582 544.37420654 0.74477565]	[611.15411377 705.92895508 0.7977047 ]	[6.41908630e+02 8.57457886e+02 8.01277280e-01]	[523.92785645 277.67407227 0.93567181]	[552.08148193 277.61898804 0.89598346]	[503.31762695 267.29440308 0.84188789]	[570.05090332 262.24737549 0.80243659]	[6.47116150e+02 9.03570557e+02 8.12280655e-01]	[6.65076294e+02 8.93286926e+02 8.74838591e-01]	[6.31652161e+02 8.70307556e+02 7.01478601e-01]	[4.80266296e+02 8.95890930e+02 8.15788686e-01]	[4.62255981e+02 8.93271484e+02 8.18132281e-01]	[4.80144073e+02 8.70264099e+02 7.59537220e-01]
[536.67773438 295.42758179 0.88711357]	[534.17230225 341.80731201 0.85162884]	[464.87207031 346.86572266 0.81240141]	[446.8789978 446.9559021 0.84345704]	[441.818573 549.57495117 0.87505805]	[603.31195068 339.27346802 0.86955428]	[621.3828125 444.36651611 0.84581339]	[626.59332275 546.956604 0.88298494]	[541.76763916 544.46325684 0.76106143]	[498.20288086 547.02130127 0.71463418]	[490.47848511 706.04650879 0.80422801]	[4.77702576e+02 8.57447937e+02 8.34606349e-01]	[582.97137451 544.35076904 0.75280988]	[608.62860107 705.99963379 0.80771965]	[6.41945740e+02 8.59934204e+02 8.00907969e-01]	[521.3338623 277.61108398 0.9424032 ]	[544.52337646 277.56225586 0.93823206]	[500.75827026 262.19042969 0.86194962]	[564.95349121 264.7388916 0.84205234]	[6.47105652e+02 9.03579590e+02 8.07173967e-01]	[6.65065063e+02 8.93296936e+02 8.69943857e-01]	[6.34186462e+02 8.72690369e+02 6.90298975e-01]	[4.80283813e+02 8.95865662e+02 8.17384481e-01]	[4.62270264e+02 8.93260498e+02 8.21155190e-01]	[4.77736359e+02 8.70279602e+02 7.62277603e-01]
[529.07617188 295.42111206 0.88153988]	[529.00653076 341.82009888 0.85871816]	[462.33096313 346.824646 0.83336556]	[441.87979126 446.95623779 0.87775338]	[439.26687622 549.50775146 0.89567465]	[598.30749512 341.69448853 0.8416329 ]	[616.22442627 444.37112427 0.80332416]	[623.9430542 544.5456543 0.9065215]	[539.17523193 544.40283203 0.73529452]	[493.12463379 546.92572021 0.70262265]	[485.44525146 706.01239014 0.82543993]	[4.77696930e+02 8.57424072e+02 8.34811807e-01]	[582.78186035 544.34887695 0.73575753]	[606.08325195 703.3838501 0.81906247]	[6.41939636e+02 8.57440857e+02 8.01292181e-01]	[521.20220947 277.62197876 0.91936916]	[544.31439209 277.53842163 0.96152085]	[500.71304321 269.86514282 0.83345699]	[562.4420166 262.24743652 0.86340648]	[6.47104248e+02 9.03588562e+02 8.05268168e-01]	[6.65064209e+02 8.93299500e+02 8.64978611e-01]	[6.34196289e+02 8.70313721e+02 6.85880542e-01]	[4.80292328e+02 8.95869324e+02 8.19090068e-01]	[4.62272400e+02 8.93262573e+02 8.25340331e-01]	[4.77742310e+02 8.70238953e+02 7.60718226e-01]
[523.93408203 295.46984863 0.93992126]	[523.99633789 341.80822754 0.90291923]	[459.78027344 344.34384155 0.84158081]	[439.32473755 449.50689697 0.87425518]	[439.14001465 549.4956665 0.88660771]	[593.11132812 341.68252563 0.83419621]	[608.59375 449.45666504 0.8088578 ]	[621.40679932 546.93511963 0.8784892 ]	[531.5982666 544.37280273 0.71858692]	[485.48913574 546.96502686 0.71042615]	[485.34686279 706.01715088 0.8376776 ]	[4.77678680e+02 8.57415710e+02 8.32827747e-01]	[577.73632812 541.83276367 0.70439667]	[606.03765869 705.95477295 0.8454597 ]	[6.44310608e+02 8.62564453e+02 8.05762708e-01]	[513.64581299 277.65887451 0.88759017]	[541.70892334 277.59414673 0.94423133]	[495.69030762 272.35836792 0.79217923]	[559.81048584 264.71954346 0.8399688 ]	[6.47115051e+02 9.06088806e+02 8.05003047e-01]	[6.65072144e+02 8.93330811e+02 8.62235487e-01]	[6.36721252e+02 8.72813538e+02 6.87444031e-01]	[4.80304840e+02 8.95860962e+02 8.24455976e-01]	[4.62271545e+02 8.93259827e+02 8.30152094e-01]	[4.77730133e+02 8.70220093e+02 7.62504518e-01]
[523.93341064 295.4710083 0.94014299]	[523.99798584 341.80435181 0.90324068]	[459.78222656 344.33987427 0.84201187]	[439.32434082 449.50393677 0.87399411]	[439.13922119 549.49481201 0.88673121]	[593.11425781 341.67913818 0.83489037]	[608.57647705 446.92245483 0.8185513 ]	[621.40948486 546.92022705 0.87930626]	[531.5960083 544.36804199 0.71863461]	[485.48855591 546.95983887 0.71010536]	[482.97363281 706.0289917 0.83920401]	[4.77675293e+02 8.57416321e+02 8.31651926e-01]	[577.73162842 541.82678223 0.70319068]	[606.03656006 705.94946289 0.84524691]	[6.44314819e+02 8.62571960e+02 8.06035161e-01]	[513.64453125 277.66021729 0.88739026]	[541.70758057 277.59597778 0.94453365]	[495.69195557 272.35891724 0.79135972]	[559.82330322 262.2616272 0.84091401]	[6.47106140e+02 9.06082886e+02 8.06880236e-01]	[6.65067749e+02 8.93333130e+02 8.63688946e-01]	[6.36736389e+02 8.72821655e+02 6.87374234e-01]	[4.80301941e+02 8.95854309e+02 8.24624717e-01]	[4.62270203e+02 8.93254883e+02 8.30056906e-01]	[4.77726654e+02 8.70218933e+02 7.61565804e-01]
[521.42633057 295.46166992 0.94802856]	[523.80645752 341.77728271 0.92765629]	[459.60745239 346.80978394 0.81539512]	[439.11862183 449.45196533 0.87350082]	[434.11380005 549.53015137 0.83615196]	[588.00738525 339.27145386 0.86501241]	[606.00823975 444.41952515 0.8666023 ]	[616.21899414 547.00421143 0.83691925]	[526.52392578 544.4821167 0.73596376]	[482.91461182 549.51043701 0.72120249]	[482.88015747 705.9644165 0.85091013]	[4.77674896e+02 8.57417114e+02 8.31266701e-01]	[572.60461426 544.35430908 0.70764452]	[605.98608398 706.05267334 0.85350025]	[6.44303406e+02 8.65041748e+02 8.04530740e-01]	[508.45327759 277.66915894 0.88802999]	[536.73681641 277.59585571 0.90956765]	[485.47814941 264.79644775 0.79575098]	[557.19555664 259.70346069 0.84457892]	[6.47097290e+02 9.03613770e+02 8.11217666e-01]	[6.65052979e+02 8.93326477e+02 8.69898498e-01]	[6.36743225e+02 8.72806274e+02 6.87348366e-01]	[4.80323029e+02 8.95852112e+02 8.23414385e-01]	[4.62291656e+02 8.93250061e+02 8.30293119e-01]	[4.77720734e+02 8.70188599e+02 7.62511373e-01]
[521.26452637 295.47268677 0.94229609]	[521.22973633 341.78186035 0.91876984]	[454.56430054 346.81771851 0.7960251 ]	[436.56542969 444.44995117 0.85207289]	[423.86569214 549.58581543 0.85028851]	[585.38287354 339.26269531 0.88427895]	[603.50915527 444.38589478 0.88433826]	[611.08447266 546.9899292 0.84881455]	[526.39337158 546.94042969 0.74672896]	[482.79977417 549.55090332 0.72178292]	[482.80303955 705.93927002 0.84207481]	[4.77675690e+02 8.57428711e+02 8.22978318e-01]	[570.01605225 544.38964844 0.72415394]	[605.95904541 706.03753662 0.86064929]	[6.41942810e+02 8.62534546e+02 8.02340627e-01]	[503.46603394 277.67645264 0.9233709 ]	[531.62145996 277.62200928 0.89335656]	[482.84265137 264.78326416 0.84378034]	[549.5881958 262.21582031 0.82873279]	[6.47077026e+02 9.03601807e+02 8.16250384e-01]	[6.65039001e+02 8.93317932e+02 8.72576594e-01]	[6.36763733e+02 8.72756592e+02 6.81145906e-01]	[4.80328247e+02 8.95850708e+02 8.32231939e-01]	[4.62294189e+02 8.93253662e+02 8.31917048e-01]	[4.77738556e+02 8.70193298e+02 7.65223980e-01]
[511.06677246 295.39065552 0.87285268]	[508.5451355 341.8001709 0.8556233]	[441.83514404 346.81881714 0.83220053]	[421.36340332 449.46765137 0.87287164]	[418.79571533 549.57122803 0.87869823]	[580.28399658 341.67416382 0.8514111 ]	[598.21429443 444.42462158 0.80486554]	[603.41778564 546.93884277 0.90455961]	[521.3125 544.45239258 0.76874489]	[480.14886475 547.03649902 0.72038305]	[480.2862854 703.48529053 0.82425493]	[4.77615417e+02 8.54890503e+02 8.16236675e-01]	[564.82287598 541.89141846 0.76099169]	[603.35534668 703.50012207 0.83337623]	[6.44307068e+02 8.62535706e+02 8.02257955e-01]	[500.72113037 277.59368896 0.93392384]	[523.84387207 277.52694702 0.95712638]	[480.20715332 267.27987671 0.83882999]	[544.31719971 262.2170105 0.86419123]	[6.47066528e+02 9.03588440e+02 8.08997512e-01]	[6.65033997e+02 8.93310974e+02 8.60815704e-01]	[6.39272034e+02 8.72757874e+02 6.69556737e-01]	[4.80341858e+02 8.93434509e+02 8.38731706e-01]	[4.62307495e+02 8.93228088e+02 8.32726419e-01]	[4.77706146e+02 8.67673706e+02 7.49488235e-01]
[505.91064453 295.44857788 0.91401803]	[505.88330078 341.80551147 0.89267743]	[439.2980957 344.35028076 0.84087235]	[421.18978882 449.43002319 0.87656444]	[418.64849854 547.05847168 0.88777858]	[575.14276123 341.67208862 0.8373183 ]	[590.53808594 444.3637085 0.82610154]	[603.28649902 544.48931885 0.89914119]	[521.20288086 544.48028564 0.75608557]	[477.64804077 549.52337646 0.69981414]	[480.20101929 703.50079346 0.81695938]	[4.77627258e+02 8.57424316e+02 8.07321191e-01]	[562.38665771 541.91223145 0.76423204]	[603.37127686 706.00231934 0.83570194]	[6.41924927e+02 8.59966797e+02 7.97909617e-01]	[498.12689209 277.62417603 0.89986897]	[521.3137207 277.54821777 0.96078241]	[477.67245483 269.84985352 0.80804169]	[541.79504395 262.19692993 0.86875606]	[6.47031616e+02 9.03567810e+02 8.14784408e-01]	[6.65015381e+02 8.93299805e+02 8.61961722e-01]	[6.39290588e+02 8.72684021e+02 6.60220325e-01]	[4.80338989e+02 8.93449890e+02 8.28130245e-01]	[4.62313019e+02 8.93255188e+02 8.29118192e-01]	[4.77720551e+02 8.70162781e+02 7.65185237e-01]
[503.32171631 295.45782471 0.94718587]	[503.35775757 341.77804565 0.92340225]	[439.14105225 344.3565979 0.82631135]	[418.64007568 446.94927979 0.87934273]	[416.099823 547.07330322 0.84904873]	[567.56866455 339.25308228 0.85937762]	[585.51275635 441.88531494 0.89157164]	[600.83093262 544.48443604 0.89093095]	[516.11090088 546.93725586 0.71408004]	[469.96737671 552.06890869 0.68231452]	[477.65881348 706.08575439 0.7982685 ]	[4.77620636e+02 8.57382629e+02 8.09725404e-01]	[559.77191162 544.3614502 0.73241013]	[603.25762939 703.49456787 0.77948123]	[6.41884277e+02 8.57380920e+02 7.94397533e-01]	[490.53005981 277.64498901 0.88288909]	[518.75170898 277.59197998 0.92794228]	[470.02600098 267.28149414 0.79241812]	[539.22918701 262.16757202 0.85811949]	[6.47006592e+02 9.03539246e+02 8.08960140e-01]	[6.64999268e+02 8.93282349e+02 8.53791893e-01]	[6.36792419e+02 8.70243042e+02 6.42243981e-01]	[4.80316467e+02 8.93444275e+02 8.31384063e-01]	[4.62297333e+02 8.93247742e+02 8.30577433e-01]	[4.80144867e+02 8.70129395e+02 7.56952405e-01]
[500.847229 295.4342041 0.94519591]	[500.81079102 341.73171997 0.93683231]	[436.55548096 344.31265259 0.80797696]	[416.11859131 446.87719727 0.86392581]	[405.92971802 549.53295898 0.83368796]	[564.95709229 339.22622681 0.88684726]	[585.39849854 444.33804321 0.89346284]	[593.16351318 546.93731689 0.84545195]	[506.02154541 544.50378418 0.73458093]	[462.42434692 549.5838623 0.71458799]	[475.12533569 705.97131348 0.78828168]	[4.77609863e+02 8.57359253e+02 8.12711060e-01]	[552.13323975 544.33068848 0.71355951]	[600.76422119 703.49041748 0.77023309]	[6.41876953e+02 8.57376892e+02 7.95016766e-01]	[485.45727539 277.67645264 0.89749724]	[516.12438965 277.59820557 0.897762 ]	[464.86730957 267.31417847 0.81762606]	[534.15570068 262.15512085 0.83942008]	[6.46977478e+02 9.01062317e+02 8.15572679e-01]	[6.64973816e+02 8.93278137e+02 8.53433311e-01]	[6.39292786e+02 8.70226501e+02 6.39840841e-01]	[4.80318359e+02 8.93428223e+02 8.37013960e-01]	[4.62301392e+02 8.93236328e+02 8.31958175e-01]	[4.77741028e+02 8.70125671e+02 7.62619078e-01]
[500.68356323 295.42398071 0.92442977]	[498.21334839 341.74450684 0.89734429]	[431.46841431 344.35540771 0.79082823]	[408.47717285 446.96786499 0.82439923]	[400.8800354 549.49389648 0.88650286]	[562.40301514 339.24261475 0.88750362]	[582.88421631 441.85626221 0.89895689]	[588.06713867 544.48358154 0.87321454]	[505.91870117 544.49078369 0.74408752]	[462.34710693 549.57470703 0.71622097]	[469.9520874 706.03479004 0.77349818]	[4.77604309e+02 8.57390076e+02 8.11300278e-01]	[549.52954102 541.8939209 0.72183943]	[598.24145508 703.42803955 0.76738894]	[6.41841125e+02 8.54878723e+02 8.00753415e-01]	[482.87954712 277.64886475 0.9362644 ]	[508.54806519 277.58422852 0.89887041]	[462.27731323 267.28649902 0.84916806]	[528.99688721 262.22128296 0.81546855]	[6.46974915e+02 9.01058411e+02 8.10182631e-01]	[6.64974243e+02 8.93262634e+02 8.49202037e-01]	[6.39270386e+02 8.70168823e+02 6.38333559e-01]	[4.80318695e+02 8.93427063e+02 8.35816801e-01]	[4.62298981e+02 8.93247192e+02 8.31831336e-01]	[4.80151550e+02 8.70146729e+02 7.67388463e-01]
[495.69259644 293.02032471 0.88816583]	[493.10501099 341.74075317 0.86354697]	[423.8381958 346.80917358 0.81295002]	[403.32263184 446.94900513 0.86602336]	[400.72714233 547.04034424 0.90393788]	[562.26983643 339.22113037 0.8882907 ]	[580.27203369 441.75765991 0.88085169]	[585.53216553 544.4776001 0.9042114 ]	[503.49276733 544.49078369 0.75804275]	[462.34863281 549.56939697 0.72141075]	[467.46640015 706.08660889 0.7820431 ]	[4.77626190e+02 8.57427063e+02 8.14015031e-01]	[546.97058105 541.89837646 0.75098085]	[595.74633789 705.9197998 0.78174746]	[6.41815979e+02 8.54825012e+02 8.01624656e-01]	[480.31329346 277.57577515 0.94926381]	[505.88931274 277.5138855 0.93598151]	[459.79315186 262.19857788 0.86996323]	[523.99066162 262.18280029 0.85297513]	[6.46958801e+02 9.01032959e+02 8.15367162e-01]	[6.64952332e+02 8.93251038e+02 8.49304795e-01]	[6.36798828e+02 8.70117371e+02 6.34306014e-01]	[4.80302795e+02 8.93406616e+02 8.45661044e-01]	[4.62289825e+02 8.93228821e+02 8.36610377e-01]	[4.80180573e+02 8.70191589e+02 7.82321632e-01]
[493.03604126 292.96459961 0.8625074 ]	[487.97872925 341.72891235 0.87352914]	[421.28540039 344.31906128 0.83898425]	[400.82165527 446.8762207 0.88722157]	[398.21014404 547.05780029 0.90195382]	[559.76208496 339.20077515 0.86885226]	[577.71960449 441.8916626 0.83046222]	[585.32965088 544.47875977 0.91513318]	[503.36206055 546.97570801 0.76130277]	[462.20996094 552.12786865 0.71990311]	[467.43847656 708.50415039 0.78312999]	[4.77642822e+02 8.59930847e+02 8.12376618e-01]	[544.49688721 544.33636475 0.75414973]	[593.13366699 703.50164795 0.7809853 ]	[6.41808350e+02 8.54791321e+02 8.06793213e-01]	[480.19677734 277.5239563 0.93540698]	[503.34405518 277.46411133 0.95323706]	[459.6678772 264.7696228 0.83942199]	[523.81433105 259.72280884 0.86842793]	[6.46954712e+02 9.01030273e+02 8.18245053e-01]	[6.64947876e+02 8.93250610e+02 8.44870031e-01]	[6.39281616e+02 8.67707092e+02 6.33368373e-01]	[4.80300446e+02 8.93408325e+02 8.47584546e-01]	[4.62290466e+02 8.93234009e+02 8.36215913e-01]	[4.80187134e+02 8.70238220e+02 7.82669008e-01]
[485.47753906 292.99301147 0.88097274]	[485.37536621 341.73687744 0.89659035]	[418.78527832 344.29797363 0.84578139]	[400.66775513 446.91928101 0.88372719]	[398.07470703 547.04840088 0.88136816]	[554.6918335 339.23330688 0.85062397]	[570.09893799 441.78820801 0.85546237]	[582.80914307 544.45483398 0.9062084 ]	[500.86743164 546.95214844 0.76629418]	[459.75296021 552.11853027 0.72313261]	[464.92477417 706.05065918 0.79271924]	[4.77640625e+02 8.59946594e+02 8.14375579e-01]	[544.32330322 541.90814209 0.7628836 ]	[590.57086182 703.43847656 0.79641211]	[6.39351013e+02 8.52356567e+02 8.10835481e-01]	[477.67858887 277.56021118 0.91178745]	[500.84472656 277.46572876 0.95793682]	[457.19073486 267.33575439 0.80230194]	[521.35321045 259.67745972 0.88682181]	[6.46927734e+02 9.01028198e+02 8.24625492e-01]	[6.64919128e+02 8.93254089e+02 8.42103124e-01]	[6.39277710e+02 8.67644104e+02 6.37000084e-01]	[4.80300049e+02 8.93417908e+02 8.47060144e-01]	[4.62297699e+02 8.93245544e+02 8.40205014e-01]	[4.80184906e+02 8.70248169e+02 7.87878036e-01]
[482.89343262 293.01922607 0.92666334]	[482.89709473 341.72766113 0.92206228]	[418.66702271 344.31130981 0.83865976]	[398.16448975 446.90103149 0.88372684]	[395.58319092 547.03167725 0.85040486]	[549.5769043 339.19918823 0.85257512]	[567.48162842 441.72521973 0.88210416]	[580.36859131 544.31524658 0.89423501]	[500.76199341 544.49176025 0.77340066]	[459.65423584 552.09326172 0.72239119]	[464.85293579 705.91052246 0.81802982]	[4.77617218e+02 8.62494080e+02 8.07686925e-01]	[541.89422607 541.86151123 0.76955116]	[588.05554199 705.91619873 0.81262505]	[6.39321899e+02 8.52393433e+02 8.08766186e-01]	[472.59555054 277.56808472 0.89192921]	[500.66870117 277.50509644 0.94273484]	[454.56488037 267.3470459 0.78202045]	[518.76715088 259.68835449 0.85694385]	[6.44551514e+02 9.01031006e+02 8.23088408e-01]	[6.64890625e+02 8.93264282e+02 8.34589779e-01]	[6.39282715e+02 8.67675537e+02 6.36642635e-01]	[4.80304077e+02 8.95845642e+02 8.31230760e-01]	[4.62297729e+02 8.93299744e+02 8.21668208e-01]	[4.80154999e+02 8.70319580e+02 7.93282807e-01]
[482.76879883 295.39968872 0.9393189 ]	[482.79632568 341.71850586 0.93127227]	[418.55227661 344.31497192 0.82132405]	[398.04302979 446.93804932 0.86900491]	[392.98632812 549.56011963 0.82185769]	[547.02264404 339.18341064 0.87250447]	[564.96856689 441.70846558 0.91114122]	[580.30505371 544.29925537 0.889754 ]	[498.26959229 544.47119141 0.76013488]	[457.15335083 549.5725708 0.70672107]	[464.87142944 705.93811035 0.8188374 ]	[4.77592499e+02 8.59967041e+02 8.04768145e-01]	[541.7557373 541.8560791 0.76061922]	[585.56420898 703.40924072 0.80835474]	[6.36719849e+02 8.52397156e+02 7.95292616e-01]	[469.96673584 277.57992554 0.8817516 ]	[498.19354248 277.52801514 0.91709608]	[446.93484497 262.18850708 0.81516558]	[518.68225098 259.6010437 0.87991989]	[6.44527649e+02 9.00968933e+02 8.22307825e-01]	[6.62453247e+02 8.93223083e+02 8.32578599e-01]	[6.31692444e+02 8.67627991e+02 6.49693727e-01]	[4.80304749e+02 8.93433655e+02 8.31027746e-01]	[4.62297150e+02 8.93276978e+02 8.22280586e-01]	[4.80148987e+02 8.70270020e+02 7.88961470e-01]
[480.3583374 293.02557373 0.9384557 ]	[480.34277344 339.30731201 0.94338048]	[416.05551147 344.2946167 0.8125025 ]	[395.59484863 444.41815186 0.86998355]	[387.88031006 549.56976318 0.8285706 ]	[544.51177979 339.15063477 0.88803279]	[564.93109131 441.84054565 0.9090274 ]	[580.21398926 544.34503174 0.87867624]	[498.19161987 544.49822998 0.74342817]	[457.08648682 552.12011719 0.69546169]	[462.43063354 706.03155518 0.8359108 ]	[4.77589386e+02 8.59925110e+02 8.03182900e-01]	[541.7019043 541.84753418 0.74463415]	[585.50634766 705.94818115 0.8290351 ]	[6.31641907e+02 8.52255432e+02 8.04646730e-01]	[467.3956604 277.61901855 0.89291948]	[495.64086914 277.54602051 0.90664262]	[444.41162109 264.76217651 0.8207764 ]	[513.64007568 259.67495728 0.84683317]	[6.44545044e+02 8.98452515e+02 8.48169923e-01]	[6.62427795e+02 8.90811035e+02 8.40655267e-01]	[6.29085693e+02 8.62536682e+02 6.76800966e-01]	[4.80286774e+02 8.93421814e+02 8.35266650e-01]	[4.62283264e+02 8.93264526e+02 8.22965980e-01]	[4.80181793e+02 8.70240967e+02 7.87643552e-01]
[480.26235962 293.02435303 0.93407166]	[480.21218872 341.67184448 0.93535149]	[413.50457764 344.31680298 0.79873401]	[393.06314087 444.42364502 0.84752321]	[382.871521 549.56982422 0.84941727]	[544.38592529 339.15258789 0.89810914]	[564.86291504 441.88961792 0.90916455]	[575.16314697 544.35778809 0.866431 ]	[495.66061401 544.48382568 0.73307258]	[454.56365967 552.08673096 0.68498993]	[462.38800049 706.04864502 0.83837026]	[4.77588745e+02 8.57449158e+02 8.03890228e-01]	[539.19940186 541.84729004 0.7327227 ]	[585.36901855 705.94750977 0.84135824]	[6.29145020e+02 8.52239929e+02 8.06325793e-01]	[464.8487854 277.61361694 0.91367966]	[493.05236816 277.53881836 0.89623749]	[441.8404541 262.2175293 0.85685134]	[511.04797363 259.64822388 0.84597558]	[6.44517029e+02 8.95984863e+02 8.45139742e-01]	[6.62406738e+02 8.90757507e+02 8.29182148e-01]	[6.29028687e+02 8.62530457e+02 6.73576057e-01]	[4.80289703e+02 8.93424011e+02 8.33108366e-01]	[4.62286743e+02 8.93266785e+02 8.22086334e-01]	[4.80194092e+02 8.70227112e+02 7.89397240e-01]
[480.16793823 292.96154785 0.91730678]	[480.10717773 341.68319702 0.91285443]	[410.95855713 344.33685303 0.79176491]	[390.41677856 446.89334106 0.82945174]	[382.76675415 549.59375 0.86830235]	[541.94311523 339.15881348 0.8998611 ]	[562.45440674 441.73828125 0.9179346 ]	[572.58148193 544.33953857 0.8703416 ]	[490.55249023 544.45941162 0.72653532]	[449.43331909 552.08587646 0.68532056]	[462.3817749 705.9730835 0.83604974]	[4.75175171e+02 8.57428223e+02 8.02153111e-01]	[536.6461792 541.81988525 0.71428537]	[582.828125 703.44104004 0.79804277]	[6.26602478e+02 8.49670898e+02 8.33206832e-01]	[462.35665894 277.57202148 0.94071966]	[488.00976562 277.49853516 0.90548825]	[441.75216675 262.25878906 0.86520594]	[508.48605347 259.66641235 0.83988804]	[6.44375671e+02 8.95839905e+02 8.56251001e-01]	[6.59821411e+02 8.88210327e+02 7.95691252e-01]	[6.26505249e+02 8.54888184e+02 7.13413537e-01]	[4.80293549e+02 8.93433960e+02 8.31119716e-01]	[4.62284790e+02 8.93276001e+02 8.17597389e-01]	[4.80187225e+02 8.70212219e+02 7.83802032e-01]
[477.73526001 292.95657349 0.90321338]	[477.64123535 339.30288696 0.90082955]	[405.90249634 344.3347168 0.79776442]	[385.37765503 444.44363403 0.84235972]	[380.30566406 549.54656982 0.88887274]	[541.8604126 339.13723755 0.90338326]	[562.39849854 441.79507446 0.91647553]	[570.03466797 544.34033203 0.88062108]	[488.00942993 544.46887207 0.72895354]	[446.88467407 552.07141113 0.69182974]	[462.39221191 705.94396973 0.83188736]	[4.75175140e+02 8.57449036e+02 7.98685133e-01]	[531.62719727 541.84466553 0.71625483]	[582.80493164 705.9130249 0.81662726]	[626.42858887 849.77862549 0.85588878]	[462.26199341 277.56246948 0.94864911]	[487.92077637 277.49624634 0.91536605]	[441.70913696 262.20092773 0.87198293]	[505.93060303 259.70501709 0.8475334 ]	[6.34215027e+02 8.93248413e+02 8.24734807e-01]	[6.49603210e+02 8.85631775e+02 7.83308268e-01]	[6.24032288e+02 8.59956604e+02 6.89309716e-01]	[4.80320160e+02 8.93426208e+02 8.30395162e-01]	[4.62295441e+02 8.93269165e+02 8.20091367e-01]	[4.80165649e+02 8.70212341e+02 7.72567511e-01]
[477.62594604 292.95462036 0.88695139]	[475.12124634 341.67788696 0.88222706]	[403.37127686 346.81369019 0.80537862]	[382.8677063 446.93887329 0.85076964]	[380.27880859 549.54846191 0.89289111]	[541.81054688 339.1317749 0.8994323 ]	[562.30718994 441.70367432 0.91166246]	[567.56292725 544.36871338 0.88966393]	[487.94076538 544.43725586 0.7400676 ]	[444.39505005 549.55743408 0.70316201]	[462.35614014 706.01757812 0.84003621]	[4.75177429e+02 8.57452820e+02 8.00679743e-01]	[531.55444336 541.80505371 0.71626765]	[577.76916504 703.39733887 0.77398241]	[623.92352295 849.68682861 0.85671294]	[459.82165527 277.55105591 0.94664246]	[485.38644409 277.47518921 0.93306947]	[439.30807495 262.15292358 0.87385452]	[503.48693848 259.71887207 0.85664791]	[6.29044312e+02 8.90725037e+02 8.39331388e-01]	[6.46968323e+02 8.80483398e+02 7.98945069e-01]	[6.23898743e+02 8.54929382e+02 6.91641271e-01]	[4.80320770e+02 8.93428955e+02 8.28492105e-01]	[4.62298279e+02 8.93273499e+02 8.19121599e-01]	[4.80161652e+02 8.70219360e+02 7.76249647e-01]
[475.14096069 292.96563721 0.87690544]	[472.59844971 341.70352173 0.86856437]	[403.30078125 346.80941772 0.81606138]	[382.82754517 446.9185791 0.85635072]	[380.23959351 549.54345703 0.8962357 ]	[541.77020264 339.15124512 0.89727044]	[562.25891113 441.74868774 0.90883595]	[567.5112915 544.31756592 0.89845049]	[485.50244141 544.44476318 0.73676801]	[444.36212158 549.57312012 0.70597011]	[462.31707764 706.03869629 0.84130728]	[4.75175232e+02 8.57447632e+02 8.00738931e-01]	[531.5333252 541.79510498 0.71248394]	[572.64849854 705.92053223 0.80249321]	[6.18779663e+02 8.49579712e+02 8.02038252e-01]	[459.76031494 277.53674316 0.94336474]	[482.9682312 277.46994019 0.93464464]	[439.19598389 259.68218994 0.87254328]	[503.44854736 259.69177246 0.85743821]	[6.26401794e+02 8.90711487e+02 8.76599789e-01]	[6.44386536e+02 8.80466431e+02 7.91583061e-01]	[6.16208496e+02 8.54808533e+02 6.87335849e-01]	[4.80322021e+02 8.93431274e+02 8.24887455e-01]	[4.62297241e+02 8.93273499e+02 8.17797840e-01]	[4.80164429e+02 8.70208801e+02 7.76323199e-01]
[475.06155396 292.94607544 0.86331308]	[470.04428101 341.71130371 0.8658272 ]	[400.85409546 346.80773926 0.82407498]	[382.72164917 449.43740845 0.86259735]	[380.20831299 549.54797363 0.90026647]	[541.72723389 339.16293335 0.89252454]	[559.81671143 441.75939941 0.89712679]	[567.47888184 544.36785889 0.90252954]	[485.48498535 544.49371338 0.73831201]	[444.35824585 552.09985352 0.70435578]	[462.26965332 706.12890625 0.84398496]	[4.77585785e+02 8.57429382e+02 8.00521076e-01]	[529.065979 541.85736084 0.72301584]	[572.60571289 706.04400635 0.81846184]	[6.08613098e+02 8.47102844e+02 7.98321486e-01]	[459.71395874 277.51147461 0.93891037]	[482.89129639 275.13259888 0.94255382]	[439.18716431 262.15795898 0.85358644]	[503.37585449 259.69265747 0.87383342]	[6.23801819e+02 8.90660278e+02 8.65992606e-01]	[6.36785889e+02 8.77981445e+02 7.72973657e-01]	[6.06106445e+02 8.52312500e+02 7.34622419e-01]	[4.80314117e+02 8.93435120e+02 8.22807610e-01]	[4.62289825e+02 8.93276245e+02 8.11141908e-01]	[4.80191956e+02 8.70195862e+02 7.71454573e-01]
[472.57873535 292.94784546 0.86276835]	[469.99816895 341.71627808 0.87020379]	[400.81030273 346.80944824 0.83010703]	[380.32806396 449.48141479 0.87082207]	[380.17718506 549.5793457 0.89414603]	[541.70269775 339.17749023 0.8879202 ]	[559.76538086 441.71905518 0.88906896]	[567.44940186 544.35375977 0.90553588]	[485.45571899 544.44519043 0.75114757]	[444.32620239 549.53936768 0.71484232]	[462.23522949 706.05975342 0.84408557]	[4.75166473e+02 8.57399109e+02 8.04336369e-01]	[529.02337646 541.84002686 0.72811395]	[567.48553467 703.48455811 0.82613736]	[605.87390137 836.85272217 0.85424119]	[459.6907959 277.51055908 0.93863535]	[482.86154175 275.1156311 0.94897735]	[439.17922974 264.75897217 0.83752656]	[503.34262085 259.69293213 0.87936378]	[6.16190552e+02 8.88093811e+02 8.03108156e-01]	[6.29053040e+02 8.75330017e+02 7.83552408e-01]	[6.03396606e+02 8.49584167e+02 7.18785882e-01]	[4.80289520e+02 8.95841858e+02 8.12923312e-01]	[4.62278015e+02 8.93288574e+02 8.05487514e-01]	[4.80188049e+02 8.70172791e+02 7.80585289e-01]
[472.55349731 292.96728516 0.86365646]	[467.48812866 341.7315979 0.8705523 ]	[400.75787354 346.81759644 0.83488744]	[380.29760742 449.48181152 0.87594295]	[380.11697388 549.57513428 0.88826579]	[539.30133057 339.18499756 0.88204026]	[559.72216797 441.72631836 0.88300389]	[565.04718018 544.38146973 0.91017175]	[485.41012573 544.45166016 0.74865234]	[441.89797974 549.54711914 0.71749187]	[462.25805664 708.53912354 0.84028906]	[4.75163239e+02 8.57420715e+02 8.01041484e-01]	[526.54498291 541.84161377 0.72385484]	[564.99108887 705.98828125 0.86208951]	[6.00869202e+02 8.34401855e+02 8.20086658e-01]	[459.67376709 277.52801514 0.93393904]	[482.84042358 275.12426758 0.95448577]	[439.13137817 264.79693604 0.83678973]	[503.31063843 259.66659546 0.88069898]	[6.06041443e+02 8.83049805e+02 7.99416661e-01]	[6.23958374e+02 8.72783081e+02 8.18923771e-01]	[5.98296265e+02 8.49595825e+02 6.73416376e-01]	[4.80307343e+02 8.95846863e+02 8.06382298e-01]	[4.62290527e+02 8.93296021e+02 8.02143633e-01]	[4.80176392e+02 8.70189697e+02 7.78059721e-01]
[470.02807617 292.96835327 0.86322874]	[467.4309082 341.73355103 0.87846136]	[400.73187256 344.35650635 0.83649111]	[380.2878418 446.95843506 0.87428403]	[377.730896 549.53070068 0.89158422]	[539.2286377 339.18225098 0.87372172]	[559.68804932 441.76654053 0.87071985]	[565.02532959 544.4185791 0.90987056]	[485.35794067 544.44317627 0.75453061]	[441.86697388 549.54992676 0.71987778]	[462.22848511 708.5223999 0.85168648]	[4.75163116e+02 8.57387146e+02 8.07385981e-01]	[526.48126221 541.81793213 0.73052454]	[564.80688477 703.45611572 0.85119444]	[5.95690552e+02 8.34273254e+02 8.13944161e-01]	[459.65100098 277.54788208 0.93060929]	[482.77999878 275.1333313 0.95984077]	[439.09716797 264.80453491 0.83098865]	[503.26681519 259.67263794 0.88666368]	[6.03402100e+02 8.80501953e+02 8.19818079e-01]	[6.21290161e+02 8.72794250e+02 7.91005373e-01]	[5.90610046e+02 8.47071655e+02 6.83990121e-01]	[4.80292419e+02 8.95879028e+02 8.07528317e-01]	[4.62271912e+02 8.93304626e+02 8.09171259e-01]	[4.80177155e+02 8.70145325e+02 7.74805069e-01]
[469.99551392 293.00869751 0.86936885]	[467.4197998 341.75997925 0.87619191]	[400.7102356 346.83450317 0.83612055]	[380.2734375 446.96807861 0.87821406]	[377.70584106 549.56488037 0.89159775]	[539.21588135 339.20684814 0.87074643]	[557.23651123 441.74182129 0.87322611]	[565.02154541 544.42211914 0.9055149 ]	[485.34597778 544.48657227 0.75767118]	[441.8531189 552.08428955 0.7210266 ]	[462.22903442 706.12512207 0.85194468]	[4.75148621e+02 8.57365845e+02 8.08314681e-01]	[526.47662354 541.86315918 0.73712385]	[562.36376953 703.42169189 0.84691334]	[5.88083618e+02 8.31699341e+02 8.28697622e-01]	[459.63406372 277.58447266 0.92383116]	[482.75491333 277.47888184 0.9608714 ]	[439.11679077 269.82113647 0.82844901]	[503.24658203 259.6539917 0.8943404 ]	[6.00750183e+02 8.75362244e+02 8.16070497e-01]	[6.13650269e+02 8.70217163e+02 7.82615960e-01]	[5.85538818e+02 8.39423889e+02 7.27480650e-01]	[4.80279114e+02 8.95907349e+02 8.05498779e-01]	[4.62264648e+02 8.93318298e+02 8.06378722e-01]	[4.80179932e+02 8.70116211e+02 7.67032087e-01]
[467.50289917 295.41558838 0.87818754]	[464.96398926 341.78335571 0.87745631]	[400.6925354 346.87619019 0.83539224]	[380.25692749 446.96795654 0.87940687]	[377.67807007 549.56378174 0.89194679]	[536.74133301 339.21615601 0.8632862 ]	[557.23596191 441.76394653 0.8678354 ]	[564.97442627 544.43670654 0.91420555]	[485.34680176 546.99462891 0.75129431]	[441.8470459 554.67547607 0.72294265]	[462.23013306 706.10473633 0.86114013]	[4.75146576e+02 8.54916504e+02 8.06405365e-01]	[526.47283936 544.33911133 0.73802447]	[562.31842041 705.90802002 0.84655827]	[585.48779297 829.1864624 0.85889828]	[459.60406494 277.62506104 0.91373664]	[482.72543335 277.50827026 0.9584316 ]	[439.10119629 269.84127808 0.82077789]	[500.87930298 259.6444397 0.89213216]	[5.90637146e+02 8.72820740e+02 8.29659820e-01]	[6.08564941e+02 8.67653198e+02 7.96309829e-01]	[5.82958130e+02 8.34378601e+02 7.43676901e-01]	[4.80295563e+02 8.95866516e+02 8.15662920e-01]	[4.62280365e+02 8.93291626e+02 8.10935199e-01]	[4.80190033e+02 8.70098816e+02 7.58431792e-01]
[467.45111084 295.44198608 0.88844955]	[464.92602539 341.79849243 0.88060254]	[400.67285156 346.88696289 0.83417404]	[380.23501587 446.93780518 0.87941629]	[377.65078735 549.57580566 0.88697994]	[536.70111084 339.22692871 0.85908228]	[557.20245361 441.87506104 0.8463167 ]	[564.94732666 544.47631836 0.91253579]	[482.92910767 547.00640869 0.75289339]	[441.80773926 554.6842041 0.72555852]	[462.22921753 706.08990479 0.86425543]	[4.75139099e+02 8.54930481e+02 8.09857488e-01]	[524.02319336 544.33782959 0.75029826]	[562.23986816 700.91455078 0.80736274]	[582.83422852 826.64367676 0.84740639]	[457.19265747 277.64694214 0.90619725]	[480.37164307 277.5375061 0.95760155]	[439.09033203 269.88623047 0.82120103]	[500.85739136 259.70700073 0.88062215]	[5.85550293e+02 8.70152832e+02 8.37419271e-01]	[6.03499023e+02 8.57452271e+02 7.89743125e-01]	[5.80245239e+02 8.31824768e+02 6.80239499e-01]	[4.80287415e+02 8.95861328e+02 8.16389263e-01]	[4.62272400e+02 8.93288940e+02 8.15500796e-01]	[4.80181244e+02 8.70109131e+02 7.73073435e-01]
[467.42861938 295.46591187 0.89463031]	[464.89880371 341.80444336 0.88248545]	[400.64007568 346.89862061 0.83305562]	[380.21789551 449.49301147 0.87334561]	[377.63870239 552.06500244 0.88080585]	[536.68408203 339.23413086 0.85533005]	[557.16625977 441.88131714 0.84057236]	[564.90374756 544.52752686 0.90967661]	[482.8692627 549.51672363 0.74673188]	[441.74002075 557.21282959 0.72728115]	[462.20852661 706.1239624 0.86197698]	[4.75150116e+02 8.54883484e+02 8.15302312e-01]	[523.96807861 544.38104248 0.74667412]	[559.7677002 700.871521 0.78218412]	[5.80221863e+02 8.18901428e+02 7.94904590e-01]	[457.17703247 277.67062378 0.9035722 ]	[480.35406494 277.56259155 0.95805556]	[439.06335449 269.87423706 0.8169024 ]	[500.82452393 262.1494751 0.87450129]	[5.82920288e+02 8.65114990e+02 8.23023379e-01]	[6.00850708e+02 8.54790283e+02 7.73045599e-01]	[5.70114990e+02 8.29127686e+02 6.97227359e-01]	[4.80299072e+02 8.95836182e+02 8.15942645e-01]	[4.62284546e+02 8.93267029e+02 8.14402699e-01]	[4.80194366e+02 8.67677307e+02 7.57991791e-01]
[467.40661621 295.49014282 0.89863914]	[464.88348389 341.82116699 0.88217986]	[400.62960815 349.37982178 0.83220559]	[380.20248413 449.5128479 0.87033492]	[377.61184692 552.11981201 0.87545294]	[536.66174316 339.24310303 0.8518635 ]	[554.68933105 441.87234497 0.84185708]	[564.91278076 544.48114014 0.91370523]	[482.87841797 549.56567383 0.73877293]	[441.72128296 557.26251221 0.7301088 ]	[462.21798706 708.54547119 0.86600333]	[4.75159241e+02 8.57361755e+02 8.09454978e-01]	[524.00830078 544.43060303 0.73108792]	[559.72607422 700.91815186 0.77583545]	[572.61645508 813.77996826 0.81743419]	[457.15136719 277.70440674 0.89580315]	[480.3352356 277.58358765 0.95644855]	[436.68917847 269.91595459 0.81135827]	[500.81564331 262.1590271 0.87178946]	[5.80284912e+02 8.59925537e+02 8.05020571e-01]	[5.95681030e+02 8.52250549e+02 7.68151224e-01]	[5.67503113e+02 8.24055542e+02 7.34056175e-01]	[4.80326508e+02 8.93439453e+02 8.13053250e-01]	[4.62310059e+02 8.93268433e+02 8.11330259e-01]	[4.80186096e+02 8.70104919e+02 7.64537454e-01]
[467.40423584 295.50268555 0.89957607]	[464.86135864 344.26211548 0.88240522]	[400.62185669 349.42544556 0.83241677]	[380.20263672 449.49890137 0.86590284]	[377.59771729 554.62164307 0.87345147]	[536.63946533 339.25408936 0.84837085]	[554.6807251 441.88793945 0.83805531]	[564.89154053 544.51055908 0.91373193]	[482.89276123 549.54406738 0.7416563 ]	[441.72445679 557.24719238 0.73167211]	[462.22055054 708.49871826 0.86377841]	[4.75174347e+02 8.57405823e+02 8.05301666e-01]	[526.39831543 544.40960693 0.73341721]	[557.2086792 693.24267578 0.75557071]	[567.46087646 811.14550781 0.85615367]	[457.13937378 277.72637939 0.88967502]	[480.32537842 277.58914185 0.95438814]	[436.66390991 272.38909912 0.81446922]	[500.79754639 262.18441772 0.86491221]	[5.72606873e+02 8.54849548e+02 8.26662242e-01]	[5.88091980e+02 8.49711060e+02 7.99997449e-01]	[5.64854004e+02 8.13857422e+02 7.58472323e-01]	[4.80322418e+02 8.93440308e+02 8.06934714e-01]	[4.62310425e+02 8.93275146e+02 8.05108070e-01]	[4.80193878e+02 8.70142822e+02 7.60507286e-01]
[467.40112305 295.52923584 0.90318495]	[464.85198975 344.29089355 0.87943327]	[398.23867798 351.92016602 0.83248055]	[380.19213867 452.00839233 0.86573189]	[377.59277344 554.67755127 0.87487882]	[536.64074707 339.27334595 0.8448813 ]	[554.68994141 444.30932617 0.82668453]	[564.86444092 544.50750732 0.91511905]	[482.87036133 552.08374023 0.74012744]	[441.72445679 559.7644043 0.73822421]	[462.21142578 706.06964111 0.8622998 ]	[4.75162537e+02 8.57416382e+02 8.01515162e-01]	[523.99377441 544.45336914 0.73257804]	[554.66577148 690.61181641 0.69459939]	[564.81085205 806.00390625 0.84541661]	[457.13128662 280.11236572 0.88502657]	[480.32061768 277.61114502 0.95212847]	[436.63586426 272.40786743 0.81575 ]	[500.79226685 262.19317627 0.86828953]	[5.67486816e+02 8.49667358e+02 8.12863111e-01]	[5.85472778e+02 8.39427979e+02 7.45921433e-01]	[5.62233948e+02 8.08700562e+02 6.97862089e-01]	[4.80333832e+02 8.93447571e+02 8.01316082e-01]	[4.62315582e+02 8.93289490e+02 7.98269153e-01]	[4.80166138e+02 8.70166931e+02 7.51845241e-01]
[464.96960449 295.56207275 0.9055239 ]	[464.84173584 344.32702637 0.87718624]	[398.22091675 351.94488525 0.83524287]	[380.15280151 454.54370117 0.87344295]	[377.57763672 557.1697998 0.87229455]	[534.15478516 341.68026733 0.83997196]	[554.6895752 444.38479614 0.8150425 ]	[564.81652832 544.53198242 0.91071951]	[482.85089111 554.62805176 0.74357492]	[441.73260498 559.80224609 0.74052674]	[462.2010498 706.08111572 0.86527979]	[4.77591400e+02 8.59930359e+02 7.99218416e-01]	[523.95373535 546.9654541 0.73523527]	[552.09997559 688.17614746 0.72202164]	[562.30792236 793.35174561 0.85294104]	[457.12643433 280.15969849 0.87744164]	[480.31027222 277.66372681 0.94431794]	[436.63076782 272.45874023 0.82303858]	[500.76528931 264.73083496 0.86367661]	[5.62375000e+02 8.39480652e+02 7.89238572e-01]	[5.80307495e+02 8.31750488e+02 7.60277152e-01]	[5.57263184e+02 8.03502686e+02 6.46506608e-01]	[4.80338348e+02 8.93449219e+02 7.99784660e-01]	[4.62321808e+02 8.93299622e+02 8.01862240e-01]	[4.80183228e+02 8.70211487e+02 7.58643985e-01]
[464.93133545 295.59277344 0.91313541]	[464.83786011 346.82681274 0.87017477]	[398.19863892 351.99472046 0.83842981]	[380.15328979 452.08343506 0.87284786]	[377.57125854 557.21600342 0.87533718]	[534.14672852 341.7171936 0.83494115]	[554.7064209 446.88034058 0.80691063]	[562.47857666 546.95233154 0.90745252]	[482.86026001 557.25378418 0.7518748 ]	[441.75567627 562.34136963 0.75114119]	[462.21011353 708.61224365 0.86133695]	[4.77596710e+02 8.57436707e+02 8.03790808e-01]	[523.96398926 549.57781982 0.7217834 ]	[5.54640747e+02 7.06080688e+02 6.54721022e-01]	[557.26031494 790.6159668 0.83302957]	[457.10049438 280.19598389 0.86899471]	[480.28689575 277.70010376 0.93969673]	[436.59378052 272.45828247 0.81517982]	[500.75836182 264.77502441 0.86677635]	[5.59796265e+02 8.34341675e+02 8.07679415e-01]	[5.72675537e+02 8.29200317e+02 7.55344152e-01]	[5.47069458e+02 7.90766541e+02 6.79896414e-01]	[4.80325409e+02 8.93448914e+02 8.03489804e-01]	[4.62309021e+02 8.93284546e+02 8.08780730e-01]	[4.80196503e+02 8.70172485e+02 7.62532592e-01]
[464.94259644 295.61325073 0.91163486]	[464.84609985 346.85653687 0.86813068]	[398.19866943 352.00317383 0.83860832]	[380.12860107 454.62063599 0.87653846]	[377.56808472 557.2545166 0.87802827]	[534.14819336 341.74542236 0.83143198]	[554.66870117 446.8671875 0.80442214]	[562.47558594 546.98510742 0.90266889]	[482.85198975 557.23834229 0.75716662]	[441.75436401 562.32287598 0.75645483]	[462.24838257 708.63049316 0.8684175 ]	[4.77600800e+02 8.57434631e+02 8.09215069e-01]	[523.94787598 549.57806396 0.72564572]	[5.49597168e+02 7.03483459e+02 6.22522295e-01]	[549.57769775 788.00183105 0.82649869]	[457.10778809 280.23428345 0.86667204]	[480.28775024 277.72460938 0.93445045]	[436.58691406 274.88058472 0.81915486]	[500.74893188 267.28479004 0.86725724]	[5.54629395e+02 8.31740601e+02 8.30287278e-01]	[5.67512939e+02 8.26588989e+02 7.77147532e-01]	[5.44454163e+02 7.88088135e+02 7.54989386e-01]	[4.80327423e+02 8.93450134e+02 8.04408014e-01]	[4.62317505e+02 8.93281250e+02 8.06696951e-01]	[4.80197601e+02 8.70159973e+02 7.68858314e-01]
[464.95452881 295.64382935 0.91118866]	[464.83947754 346.89108276 0.86623299]	[398.18249512 352.01800537 0.84396243]	[380.11291504 454.6446228 0.87761009]	[377.55966187 559.70355225 0.88275206]	[534.16027832 341.78143311 0.82592368]	[554.62158203 444.43267822 0.8067472 ]	[562.47296143 547.04443359 0.89706331]	[482.77935791 557.22637939 0.76138747]	[441.70474243 562.29815674 0.75919122]	[462.24395752 708.59020996 0.87224692]	[4.77607208e+02 8.57460327e+02 8.11990321e-01]	[523.86901855 552.06018066 0.72935057]	[5.47047485e+02 6.98309631e+02 6.53673768e-01]	[544.48791504 777.8303833 0.85655105]	[457.1060791 282.69500732 0.86149919]	[480.29489136 280.11801147 0.93036574]	[436.5435791 274.90188599 0.80880743]	[500.75033569 267.31436157 0.85994303]	[544.50463867 829.10333252 0.86754411]	[5.62466003e+02 8.18895996e+02 7.82016754e-01]	[5.41859680e+02 7.80403076e+02 7.14175522e-01]	[4.80312042e+02 8.95846863e+02 8.03984284e-01]	[4.62316559e+02 8.93294739e+02 8.08484554e-01]	[4.80205627e+02 8.70187500e+02 7.92267561e-01]
[464.95455933 298.03713989 0.90918708]	[464.85183716 349.3961792 0.86514175]	[398.18759155 354.45056152 0.84547615]	[380.10241699 457.1081543 0.88184792]	[377.550354 559.73791504 0.887375 ]	[534.17297363 344.24798584 0.81715226]	[552.15161133 446.93740845 0.79562455]	[564.82281494 549.54180908 0.88149816]	[482.75085449 557.22906494 0.75979203]	[441.67327881 562.32067871 0.76157248]	[462.22628784 708.597229 0.8585971 ]	[4.75177917e+02 8.57434265e+02 8.09120297e-01]	[523.85455322 549.56903076 0.72604722]	[5.46938660e+02 6.90700317e+02 6.73919499e-01]	[544.29119873 770.18518066 0.90301651]	[457.11126709 282.7515564 0.85939586]	[480.30529785 280.20440674 0.92107749]	[436.550354 274.92086792 0.80886436]	[500.76873779 269.84823608 0.87382168]	[5.41785645e+02 8.21439209e+02 8.14080596e-01]	[5.57250244e+02 8.11325806e+02 7.70560622e-01]	[5.39267639e+02 7.70279663e+02 6.68369710e-01]	[4.80303253e+02 8.93452515e+02 8.06902647e-01]	[4.62305847e+02 8.93294434e+02 8.06217432e-01]	[4.80206635e+02 8.70189697e+02 8.00847054e-01]
[467.39630127 298.072052 0.90106821]	[464.86480713 349.44604492 0.86467606]	[398.20379639 354.46643066 0.84972143]	[380.09912109 457.16604614 0.89270663]	[377.54925537 559.78979492 0.89403594]	[536.63873291 344.29129028 0.8116526 ]	[552.13647461 449.51901245 0.79162735]	[562.45367432 549.5637207 0.88165557]	[482.71554565 557.18737793 0.75203294]	[439.30691528 562.26751709 0.75532818]	[462.22851562 708.58868408 0.87124687]	[4.75146240e+02 8.54933044e+02 8.14760983e-01]	[523.8114624 549.53503418 0.72750223]	[5.44330322e+02 6.88093079e+02 6.86429203e-01]	[539.29418945 767.58105469 0.85062408]	[457.12649536 285.24093628 0.85840404]	[480.3197937 282.67565918 0.90603709]	[434.1072998 274.96841431 0.80850124]	[500.76693726 269.92837524 0.88075441]	[5.31563354e+02 8.13878540e+02 7.91157544e-01]	[5.44504639e+02 8.11175293e+02 8.10514629e-01]	[5.29069031e+02 7.67664612e+02 6.52412057e-01]	[4.80273926e+02 8.93428711e+02 8.19914997e-01]	[4.62286865e+02 8.93260315e+02 8.14882040e-01]	[4.80212860e+02 8.70114563e+02 8.00370336e-01]
[464.96469116 298.16781616 0.89461887]	[464.8543396 351.94918823 0.87207335]	[398.1987915 354.51803589 0.85713917]	[380.08856201 459.60583496 0.89831311]	[377.5567627 562.23565674 0.89997977]	[534.17773438 344.32684326 0.80756879]	[552.12329102 449.51199341 0.78896379]	[562.44665527 552.09484863 0.86924988]	[480.37564087 557.19317627 0.74932319]	[439.29098511 562.26806641 0.75311399]	[462.21725464 708.65637207 0.86603367]	[4.75134644e+02 8.57390869e+02 8.13778043e-01]	[523.7855835 549.55145264 0.71933854]	[5.41942261e+02 7.03422241e+02 6.36470318e-01]	[536.68231201 759.92169189 0.78070784]	[457.11599731 285.318573 0.85433185]	[480.32675171 285.27542114 0.89539546]	[434.06936646 274.96087646 0.80220616]	[500.76638794 272.48544312 0.8884396 ]	[526.50976562 811.22845459 0.81755781]	[5.44340271e+02 8.06128723e+02 7.93779731e-01]	[5.26395691e+02 7.57350647e+02 6.70637667e-01]	[4.80278473e+02 8.93451721e+02 8.12209964e-01]	[4.62291443e+02 8.93286255e+02 8.11990321e-01]	[4.80196930e+02 8.70142944e+02 8.12246203e-01]
[467.43209839 298.25421143 0.87711591]	[464.862854 352.02441406 0.87740934]	[398.20101929 354.57870483 0.86472571]	[377.75863647 459.66192627 0.90828598]	[377.57266235 562.30718994 0.90920532]	[536.63781738 346.8493042 0.79813647]	[552.09393311 449.51861572 0.78940529]	[562.43487549 552.14337158 0.86902505]	[480.36288452 557.24371338 0.75345337]	[439.28515625 562.31793213 0.76041996]	[462.1993103 708.61212158 0.85669214]	[4.75124908e+02 8.57427063e+02 8.06473732e-01]	[523.77478027 552.06854248 0.71869427]	[5.41909119e+02 7.00910217e+02 7.00685382e-01]	[534.10540771 752.29632568 0.79219264]	[457.14581299 290.34118652 0.86325538]	[480.37258911 287.83294678 0.89267856]	[434.06350708 274.98419189 0.80009854]	[500.82437134 274.91333008 0.90399945]	[523.97998047 808.62487793 0.86474764]	[5.41844849e+02 8.00968445e+02 7.94773102e-01]	[5.23999084e+02 7.52247925e+02 7.34134257e-01]	[4.80255432e+02 8.95853271e+02 8.04624856e-01]	[4.62281281e+02 8.93298828e+02 8.02103341e-01]	[4.80197571e+02 8.70182434e+02 8.03748608e-01]
[467.45608521 300.67456055 0.87250507]	[464.87322998 354.47454834 0.88088739]	[398.21066284 356.98394775 0.87091064]	[377.75170898 459.67895508 0.90943855]	[377.56576538 562.34710693 0.91511071]	[536.65100098 346.87042236 0.7989018 ]	[549.59613037 454.58407593 0.79989064]	[562.42596436 554.69677734 0.87142944]	[482.74905396 559.82928467 0.7714932 ]	[441.67718506 562.43994141 0.76329893]	[462.20510864 708.62701416 0.86181462]	[4.75127136e+02 8.59923035e+02 7.95827627e-01]	[523.8381958 557.19232178 0.72897887]	[541.8739624 708.5435791 0.78509921]	[526.48846436 752.18225098 0.80559492]	[457.15057373 290.41818237 0.87434953]	[482.72790527 287.87054443 0.89634615]	[434.01809692 275.06863403 0.80847943]	[500.85189819 274.94537354 0.90819418]	[521.37133789 806.12463379 0.80771351]	[5.36718567e+02 7.98382202e+02 7.38871574e-01]	[5.23795898e+02 7.49582153e+02 7.10499406e-01]	[4.80284515e+02 8.95884033e+02 8.05340946e-01]	[4.62280273e+02 8.93335205e+02 8.04339528e-01]	[4.80179443e+02 8.70193848e+02 7.93508112e-01]
[467.43630981 300.71987915 0.86934876]	[464.86151123 354.53057861 0.89091849]	[398.20288086 357.04367065 0.8740077 ]	[377.73968506 459.70907593 0.91102529]	[377.56671143 562.40637207 0.91462183]	[536.64251709 349.38043213 0.79648089]	[549.57232666 454.57272339 0.80105281]	[562.42022705 557.22540283 0.87695396]	[482.71942139 562.31799316 0.78325957]	[439.31112671 564.91571045 0.76049882]	[459.84020996 713.76501465 0.82117271]	[4.75143372e+02 8.59949585e+02 7.95789421e-01]	[523.80377197 557.25024414 0.7348721 ]	[541.87145996 706.07000732 0.78691876]	[523.98248291 749.68225098 0.86161005]	[457.14752197 292.86871338 0.87795234]	[482.72250366 290.37197876 0.90060401]	[434.03469849 275.08068848 0.81229854]	[500.8710022 274.97280884 0.92221427]	[5.18747498e+02 8.03546692e+02 7.85846889e-01]	[5.29073914e+02 7.95817566e+02 7.47419059e-01]	[5.21214661e+02 7.47081299e+02 7.22043216e-01]	[4.80286072e+02 8.95872375e+02 8.14794302e-01]	[4.62280701e+02 8.93320190e+02 8.14849615e-01]	[4.80188446e+02 8.70224365e+02 7.92430401e-01]
[467.44308472 303.19393921 0.85637921]	[464.86026001 354.58312988 0.90006185]	[398.19467163 357.08462524 0.87714982]	[377.7199707 459.79608154 0.91908157]	[377.55587769 562.46130371 0.9171524 ]	[534.18145752 351.94067383 0.79899156]	[549.57263184 454.6395874 0.81185758]	[562.38122559 557.23400879 0.87606066]	[480.29977417 562.28625488 0.78201872]	[439.23654175 564.89447021 0.76573169]	[459.80282593 708.71020508 0.84263945]	[4.75123016e+02 8.59924927e+02 7.93913245e-01]	[521.3770752 557.20727539 0.73363018]	[541.7364502 706.09429932 0.81034422]	[523.82537842 749.74584961 0.87609363]	[457.14901733 292.93118286 0.88724631]	[482.71878052 290.42700195 0.90539294]	[434.04940796 277.49194336 0.8162533 ]	[500.86990356 274.99090576 0.92487371]	[5.13592834e+02 8.00981506e+02 7.58656502e-01]	[5.26413879e+02 7.93333740e+02 7.78744638e-01]	[5.18711792e+02 7.49588318e+02 7.12246060e-01]	[4.80296753e+02 8.95873230e+02 8.07736099e-01]	[4.62286072e+02 8.93313354e+02 8.11196089e-01]	[4.80151062e+02 8.70199280e+02 7.82229900e-01]
[467.41824341 305.76675415 0.84432924]	[464.8550415 356.99438477 0.90744674]	[398.18676758 357.14437866 0.88207972]	[377.69702148 462.23931885 0.90993851]	[377.55493164 564.91247559 0.9172768 ]	[534.18066406 352.02218628 0.80572408]	[549.59326172 457.16271973 0.83553612]	[562.35803223 559.74145508 0.88363016]	[480.29467773 562.29241943 0.77994466]	[439.21685791 564.88867188 0.76172405]	[459.8338623 711.18060303 0.83538574]	[4.75115814e+02 8.59952637e+02 7.90243149e-01]	[521.38659668 557.22515869 0.73584163]	[541.70941162 708.52069092 0.82008362]	[521.37194824 747.15722656 0.87449038]	[457.14526367 295.39276123 0.89954197]	[480.3571167 292.95706177 0.92503208]	[434.05102539 277.55847168 0.82250959]	[500.85641479 275.04705811 0.9362601 ]	[5.08473694e+02 7.98416321e+02 7.92693079e-01]	[523.8626709 790.82946777 0.81897134]	[5.16120667e+02 7.44533875e+02 6.88250542e-01]	[4.80314026e+02 8.95882690e+02 7.96687961e-01]	[4.62295776e+02 8.93331848e+02 8.03649604e-01]	[4.77741302e+02 8.70217102e+02 7.83155382e-01]
[467.40786743 305.81387329 0.84294522]	[464.84063721 357.05480957 0.91372263]	[398.16885376 357.20336914 0.88501555]	[377.69348145 462.28930664 0.9101066 ]	[377.55560303 564.9901123 0.91033196]	[534.15667725 354.5390625 0.81973624]	[549.53051758 457.20825195 0.84669602]	[562.31207275 559.81463623 0.89653552]	[480.28094482 562.33276367 0.7817418 ]	[439.20123291 564.93768311 0.75687933]	[459.82501221 713.7074585 0.82877183]	[4.75110107e+02 8.59950806e+02 7.89765596e-01]	[521.36968994 559.72943115 0.7324878 ]	[541.68310547 700.93206787 0.74978614]	[521.26641846 747.04156494 0.8798784 ]	[457.13574219 295.46008301 0.91040003]	[480.33621216 293.02017212 0.92932451]	[431.54898071 277.64373779 0.81893486]	[500.8343811 275.07141113 0.93029386]	[505.96929932 795.85626221 0.82914346]	[521.39654541 790.7310791 0.85912853]	[5.11055237e+02 7.44479248e+02 7.03097522e-01]	[4.80308533e+02 8.95873596e+02 7.94403374e-01]	[4.62284149e+02 8.93324951e+02 8.06820035e-01]	[4.80136780e+02 8.70220215e+02 7.78946161e-01]
[464.96661377 308.35025024 0.8457908 ]	[464.85083008 357.10745239 0.91493368]	[398.17230225 359.58691406 0.88670957]	[377.67169189 462.36428833 0.89706671]	[377.56188965 565.03485107 0.90553409]	[534.17193604 354.58963013 0.82759595]	[549.50213623 459.63848877 0.86093831]	[562.28918457 559.82305908 0.89583898]	[480.32189941 562.37493896 0.79001653]	[439.21414185 564.98492432 0.75717235]	[459.81976318 711.19677734 0.81798154]	[4.75115936e+02 8.59979370e+02 7.87661850e-01]	[521.42211914 559.79315186 0.75088382]	[539.30743408 700.89642334 0.74269331]	[521.22711182 744.49694824 0.84880555]	[457.12423706 295.52627563 0.91915941]	[480.32293701 295.45419312 0.94285804]	[431.55453491 277.69659424 0.81463903]	[500.83300781 275.11727905 0.92920566]	[505.93719482 793.31207275 0.83745807]	[521.34643555 790.63293457 0.87337261]	[5.11018829e+02 7.39360413e+02 6.87951386e-01]	[4.80297516e+02 8.95889771e+02 7.94729114e-01]	[4.62271637e+02 8.93337280e+02 8.09538424e-01]	[4.80139984e+02 8.70241394e+02 7.83680797e-01]
[464.9703064 310.88269043 0.8492763 ]	[464.8236084 357.18045044 0.92087954]	[398.14422607 359.65634155 0.88638049]	[377.66418457 464.8520813 0.88052881]	[377.55426025 567.44104004 0.8939684 ]	[534.15087891 357.00512695 0.83430505]	[549.48760986 459.70068359 0.86823392]	[562.21960449 562.23382568 0.88527793]	[480.29095459 564.86383057 0.7877593 ]	[439.18896484 567.50646973 0.7439571 ]	[459.8069458 711.18426514 0.83693057]	[4.75131012e+02 8.59998169e+02 7.93175757e-01]	[521.40112305 562.28747559 0.75236058]	[539.23675537 705.94140625 0.75549883]	[521.23309326 734.30889893 0.81406933]	[457.12884521 295.58413696 0.9235698 ]	[480.32772827 295.49493408 0.95388347]	[434.04104614 280.21871948 0.8091343 ]	[500.81729126 277.51547241 0.91408402]	[503.46707153 793.24243164 0.83915329]	[521.27264404 788.17681885 0.82735765]	[5.11030640e+02 7.29177856e+02 7.04584181e-01]	[4.80295319e+02 8.95881897e+02 7.93740749e-01]	[4.62275452e+02 8.93329529e+02 8.11995208e-01]	[4.80170502e+02 8.70250793e+02 7.96093702e-01]
[464.90487671 313.46932983 0.88786209]	[462.45040894 359.57894897 0.92290682]	[398.13674927 359.69760132 0.88678581]	[377.64642334 464.95632935 0.8705858 ]	[377.55041504 567.49438477 0.89064753]	[534.1350708 357.06066895 0.84412313]	[549.48919678 459.77288818 0.87644744]	[559.84686279 562.22772217 0.8808496 ]	[480.24996948 564.92712402 0.77835214]	[439.15454102 567.56158447 0.73095447]	[462.21670532 721.36810303 0.81335849]	[4.75126434e+02 8.60011353e+02 7.90047526e-01]	[521.35443115 562.36853027 0.75678372]	[539.24157715 706.1072998 0.78120077]	[521.1831665 739.34796143 0.80487406]	[457.07058716 297.98147583 0.91276962]	[480.30596924 295.59140015 0.96177202]	[434.04721069 282.70339966 0.80741966]	[500.78259277 277.60922241 0.90298831]	[503.40545654 790.76324463 0.86589408]	[521.22729492 788.14276123 0.83551538]	[5.08520081e+02 7.31642517e+02 6.72627270e-01]	[4.80302399e+02 8.95899231e+02 7.86429048e-01]	[4.62275513e+02 8.93344604e+02 8.05675507e-01]	[4.80147644e+02 8.70248962e+02 7.86841393e-01]
[464.940979 315.92990112 0.9024595 ]	[462.43035889 359.65216064 0.93390775]	[398.10549927 359.80471802 0.87017763]	[377.6701355 467.49438477 0.86661571]	[377.55307007 567.56097412 0.8816818 ]	[534.1340332 357.09512329 0.84764671]	[549.50219727 459.81335449 0.87953663]	[559.81842041 562.3560791 0.88917357]	[480.26779175 564.87158203 0.79057413]	[439.17300415 567.49603271 0.74380499]	[459.82720947 716.3324585 0.80115116]	[4.75144867e+02 8.60009949e+02 7.93727040e-01]	[521.35296631 562.32879639 0.75961614]	[5.36639221e+02 7.06100159e+02 6.94979668e-01]	[518.78521729 734.24945068 0.78844744]	[457.08508301 298.11547852 0.9084819 ]	[480.30908203 297.99865723 0.96541059]	[434.09573364 287.82650757 0.79675442]	[500.75738525 277.7043457 0.87945616]	[503.38623047 790.7487793 0.85366714]	[518.78027344 788.12738037 0.8021546 ]	[5.08491089e+02 7.29117188e+02 6.63535595e-01]	[4.80297150e+02 8.95917542e+02 7.77144074e-01]	[4.62277771e+02 8.93352661e+02 8.01109910e-01]	[4.80174744e+02 8.70241272e+02 7.83351421e-01]
[464.89962769 316.02050781 0.92005908]	[462.41555786 359.72845459 0.93708426]	[398.11587524 362.28036499 0.8570348 ]	[377.67004395 469.98709106 0.86863071]	[377.56344604 570.0244751 0.87533319]	[531.62243652 357.150177 0.84934592]	[547.04852295 459.800354 0.88890553]	[559.81219482 562.34393311 0.89256185]	[480.24053955 564.94134521 0.77694213]	[439.150177 570.01837158 0.7280069 ]	[459.8086853 721.40655518 0.81367874]	[4.75148468e+02 8.60011414e+02 7.95299709e-01]	[521.33648682 562.38201904 0.75170112]	[539.17132568 708.61694336 0.7625711 ]	[518.76812744 734.24865723 0.80083847]	[454.62857056 298.22113037 0.89132041]	[480.27627563 298.09140015 0.96442032]	[434.07424927 290.36154175 0.79355329]	[500.73223877 280.17181396 0.86556256]	[503.37338257 790.6885376 0.88084424]	[518.76171875 788.06286621 0.80896497]	[5.08461731e+02 7.29040405e+02 6.80646300e-01]	[4.80285522e+02 8.95927429e+02 7.76318014e-01]	[4.62271576e+02 8.93357788e+02 8.02874804e-01]	[4.80192017e+02 8.70233093e+02 7.86831677e-01]
[464.89541626 316.09237671 0.9243958 ]	[462.40664673 359.77679443 0.93368673]	[398.1242981 362.35339355 0.84356421]	[377.66531372 470.05062866 0.86652601]	[377.5703125 570.0703125 0.87236667]	[531.62493896 357.20397949 0.84790993]	[547.05023193 462.20727539 0.88355273]	[559.76000977 564.85687256 0.89157879]	[480.24899292 567.45263672 0.76334214]	[439.1541748 572.59887695 0.71931523]	[462.18927002 723.91717529 0.81848872]	[4.75157440e+02 8.62494141e+02 7.97092199e-01]	[521.34606934 564.87561035 0.75026989]	[536.71459961 708.70800781 0.75327092]	[518.6895752 731.78173828 0.77607012]	[454.60473633 300.66055298 0.87432957]	[480.26699829 298.16955566 0.953668 ]	[434.05230713 290.44515991 0.78949839]	[500.70123291 282.70263672 0.85696799]	[503.36105347 790.68695068 0.85975498]	[5.18737732e+02 7.88050720e+02 7.84308493e-01]	[5.08437042e+02 7.26626160e+02 6.66824341e-01]	[4.80288177e+02 8.95906921e+02 7.86556840e-01]	[4.62283569e+02 8.93336914e+02 8.10242951e-01]	[4.80187042e+02 8.70243774e+02 7.91880965e-01]
[464.85473633 316.13702393 0.93017715]	[462.40774536 362.20629883 0.92239189]	[398.11886597 364.84072876 0.8354184 ]	[377.65805054 475.06564331 0.86888742]	[377.56387329 572.63018799 0.86720848]	[531.61407471 359.62844849 0.84881622]	[547.06402588 462.37246704 0.86112809]	[557.20111084 564.99078369 0.86359447]	[480.19110107 570.03735352 0.75473255]	[439.12249756 575.20568848 0.72020918]	[459.84399414 723.90228271 0.81627065]	[4.75144012e+02 8.62482544e+02 7.96971381e-01]	[521.28076172 565.02423096 0.74378997]	[539.18048096 713.71801758 0.7578162 ]	[516.1842041 731.66479492 0.78649467]	[454.57977295 300.71783447 0.86566019]	[480.23596191 298.23129272 0.94400853]	[434.0307312 292.91027832 0.7860024 ]	[500.67358398 282.77761841 0.85372347]	[503.33444214 788.19525146 0.89009821]	[5.18670898e+02 7.85545715e+02 7.77112067e-01]	[5.05939514e+02 7.26457275e+02 6.77983403e-01]	[4.80283813e+02 8.95895569e+02 7.92457283e-01]	[4.62278076e+02 8.93327393e+02 8.15787375e-01]	[4.80175568e+02 8.70242371e+02 7.95158803e-01]
[464.86608887 316.1812439 0.9248879 ]	[462.39846802 362.29284668 0.91423571]	[398.11636353 367.34994507 0.83009696]	[377.67098999 475.12301636 0.87349093]	[377.55361938 575.15942383 0.8660484 ]	[531.58569336 359.72799683 0.84541601]	[549.49871826 464.92086792 0.83117521]	[554.65179443 565.00897217 0.85471982]	[480.16290283 567.54376221 0.7547726 ]	[439.09945679 575.15222168 0.71297538]	[459.79522705 718.8649292 0.80475354]	[4.75150238e+02 8.59996277e+02 7.98139572e-01]	[521.25189209 564.98925781 0.73933029]	[534.17675781 708.70465088 0.74398381]	[516.17315674 729.2454834 0.79496145]	[454.59002686 303.20849609 0.853957 ]	[480.22515869 300.65328979 0.92756277]	[434.02044678 292.99734497 0.78704011]	[500.66339111 285.31066895 0.85186577]	[503.31057739 788.20227051 0.89366794]	[5.18654846e+02 7.85546509e+02 7.78490424e-01]	[5.05913422e+02 7.26444885e+02 6.92106545e-01]	[4.80269196e+02 8.95894226e+02 7.88971782e-01]	[4.62273865e+02 8.93325562e+02 8.10507715e-01]	[4.80201843e+02 8.70228699e+02 7.90658414e-01]
[464.86550903 316.18127441 0.92490697]	[462.39819336 362.29193115 0.91445351]	[398.11474609 367.3510437 0.82989419]	[377.67419434 475.11737061 0.87373668]	[377.5539856 575.15808105 0.8666212 ]	[531.58935547 359.72592163 0.8456772 ]	[549.49243164 464.87283325 0.83956718]	[554.6574707 565.01025391 0.85451543]	[480.1651001 567.54364014 0.75495255]	[439.09945679 575.15136719 0.71277076]	[459.79516602 718.87017822 0.8048054 ]	[4.75167938e+02 8.62483582e+02 7.98357904e-01]	[521.25518799 564.98986816 0.73905849]	[534.17480469 708.70556641 0.74429929]	[516.1762085 729.24676514 0.79503751]	[454.58908081 303.20858765 0.85381198]	[480.224823 300.65383911 0.9274978 ]	[434.01889038 292.99667358 0.78729498]	[500.66455078 285.31259155 0.85179424]	[503.31045532 788.2019043 0.89351332]	[5.18656677e+02 7.85546692e+02 7.78932095e-01]	[5.05916321e+02 7.26446655e+02 6.92410707e-01]	[4.80264709e+02 8.95893127e+02 7.88570464e-01]	[4.62275848e+02 8.93323181e+02 8.09273422e-01]	[4.80212311e+02 8.70245422e+02 7.91581511e-01]
[464.87277222 318.53918457 0.92228973]	[462.39794922 362.34344482 0.90661728]	[398.11889648 367.42550659 0.82527101]	[377.66442871 475.16769409 0.87931597]	[377.55712891 575.23162842 0.86711085]	[531.56610107 359.76364136 0.84209704]	[547.05023193 467.42727661 0.82259679]	[552.10089111 567.48016357 0.84505224]	[480.18490601 567.5378418 0.75976056]	[439.14788818 575.1463623 0.72099221]	[459.82632446 721.36566162 0.81576687]	[4.75158600e+02 8.60009766e+02 7.97764003e-01]	[521.24090576 564.97088623 0.74031872]	[536.67230225 711.24371338 0.72409624]	[513.6585083 729.17858887 0.77394307]	[454.60922241 303.26062012 0.85017663]	[480.21569824 300.71170044 0.9180578 ]	[431.55783081 295.40805054 0.79598069]	[498.26223755 287.8868103 0.84019685]	[503.29208374 788.2131958 0.86455351]	[5.16195679e+02 7.85550415e+02 7.47382462e-01]	[5.05916870e+02 7.23924683e+02 6.50509000e-01]	[4.80257233e+02 8.95902222e+02 7.90508687e-01]	[4.62263184e+02 8.93327332e+02 8.14437270e-01]	[4.80225739e+02 8.70228088e+02 7.91585207e-01]
[464.87808228 318.57946777 0.92206419]	[462.40203857 364.83877563 0.89456707]	[398.11447144 369.95346069 0.82602334]	[377.66015625 477.66711426 0.89063936]	[377.55703735 577.77539062 0.87328923]	[531.55419922 362.22375488 0.83270943]	[547.04724121 470.01077271 0.81092221]	[549.48760986 567.527771 0.8479346 ]	[477.7477417 570.06262207 0.7434867 ]	[439.08508301 577.7088623 0.71192503]	[459.82455444 721.45648193 0.82059056]	[4.75156677e+02 8.62498596e+02 8.01095068e-01]	[518.79370117 567.45825195 0.7333017 ]	[5.34165466e+02 7.11187500e+02 6.93586111e-01]	[513.6262207 729.05877686 0.77696687]	[454.62188721 305.77365112 0.84506327]	[480.21841431 303.19610596 0.90501511]	[431.55764771 295.4704895 0.80384958]	[498.22592163 290.43017578 0.83822012]	[503.28253174 788.1282959 0.87005055]	[5.16170349e+02 7.83037781e+02 7.34936476e-01]	[5.05871704e+02 7.21401550e+02 6.38664901e-01]	[4.80242310e+02 8.95898743e+02 7.93684185e-01]	[4.62252136e+02 8.93322327e+02 8.18932593e-01]	[4.80215607e+02 8.70246521e+02 7.97350943e-01]
[464.8578186 318.72805786 0.90540683]	[462.40606689 367.41845703 0.88049495]	[398.09518433 372.5335083 0.83550358]	[377.65341187 480.20504761 0.91319585]	[377.55163574 580.3302002 0.88884789]	[531.57702637 362.31048584 0.82026106]	[547.04711914 472.57980347 0.80742371]	[544.50427246 570.05834961 0.87179434]	[477.72692871 572.65643311 0.73441666]	[436.69198608 580.25061035 0.71959871]	[459.70913696 721.38299561 0.80731815]	[4.77584656e+02 8.62566895e+02 8.07584286e-01]	[518.78344727 570.05480957 0.71250337]	[534.17785645 711.21520996 0.73595786]	[508.49798584 729.02886963 0.8168698 ]	[454.58547974 308.3977356 0.83728045]	[480.2197876 308.32440186 0.8896054 ]	[431.51037598 295.50683594 0.79782093]	[498.22470093 293.00524902 0.84589994]	[500.8710022 785.56427002 0.87851632]	[5.11048859e+02 7.77908752e+02 7.19695210e-01]	[5.03312439e+02 7.18845276e+02 7.00191915e-01]	[4.80231934e+02 8.95930359e+02 7.90486693e-01]	[4.62246460e+02 8.93341003e+02 8.20717633e-01]	[4.80242462e+02 8.70281616e+02 7.96357036e-01]
[464.84875488 321.16101074 0.90014529]	[462.41760254 369.96868896 0.87812078]	[398.11416626 374.9934082 0.84623218]	[377.64898682 480.24145508 0.91718781]	[377.56234741 580.36383057 0.8943851 ]	[531.57824707 364.80389404 0.81143206]	[547.02209473 472.5715332 0.81115586]	[544.46801758 572.63964844 0.85923856]	[477.6730957 575.22045898 0.7295813 ]	[436.64251709 580.32012939 0.72416478]	[459.71551514 726.45556641 0.82357407]	[4.77589539e+02 8.65041382e+02 8.09742153e-01]	[518.71002197 572.61889648 0.69687498]	[534.17102051 711.20007324 0.71635652]	[506.03051758 726.64318848 0.83082479]	[454.57745361 310.92501831 0.84864694]	[480.21697998 308.3873291 0.89189494]	[431.48449707 295.56661987 0.79515493]	[498.2277832 295.42306519 0.85611582]	[500.87811279 785.47589111 0.86237985]	[5.08548798e+02 7.75322510e+02 7.16616273e-01]	[5.03272339e+02 7.16311035e+02 6.91973448e-01]	[4.80232361e+02 8.95926331e+02 7.95098543e-01]	[4.62240479e+02 8.93336487e+02 8.26404393e-01]	[4.80242340e+02 8.70284546e+02 7.91314006e-01]
[464.85101318 321.22601318 0.88924319]	[462.40869141 372.47906494 0.88397497]	[398.09851074 375.04260254 0.85229033]	[377.63970947 480.27304077 0.921 ]	[377.56488037 582.79217529 0.90265548]	[531.56195068 364.84829712 0.80818385]	[547.01953125 475.11639404 0.82059288]	[544.39422607 572.65332031 0.8642028 ]	[477.69845581 577.69714355 0.73348343]	[436.67358398 580.29937744 0.72199285]	[459.71295166 723.98303223 0.81328547]	[4.75165253e+02 8.62534729e+02 8.06860149e-01]	[518.70910645 572.66357422 0.69401425]	[539.22473145 723.94799805 0.76193261]	[505.9921875 726.43426514 0.81342351]	[454.56280518 313.40853882 0.85500515]	[480.22402954 310.9006958 0.89537007]	[428.96356201 295.61016846 0.80243105]	[500.63955688 295.46957397 0.8634032 ]	[500.83709717 780.45593262 0.84916681]	[5.08474152e+02 7.72760925e+02 7.19456434e-01]	[5.00858337e+02 7.08650818e+02 6.91957712e-01]	[4.80226715e+02 8.95922058e+02 7.94008672e-01]	[4.62238586e+02 8.93331299e+02 8.20062220e-01]	[4.80242767e+02 8.70249451e+02 7.90034592e-01]
[464.84307861 321.22592163 0.88966334]	[462.40820312 372.48468018 0.8844102 ]	[398.09414673 375.05096436 0.85208941]	[377.64242554 480.26696777 0.92001843]	[377.56518555 582.78948975 0.9023391 ]	[531.56427002 364.85421753 0.80753607]	[547.01794434 475.10791016 0.8210451 ]	[544.39318848 572.65289307 0.86423457]	[477.69714355 577.69567871 0.73311478]	[436.67300415 580.29870605 0.72206056]	[459.70800781 723.97723389 0.81234914]	[4.75160614e+02 8.62534851e+02 8.06369960e-01]	[518.70684814 572.66119385 0.69391656]	[539.22344971 723.95269775 0.76213646]	[505.99658203 726.43511963 0.81233186]	[454.55673218 313.40667725 0.85313857]	[480.21951294 310.90313721 0.89506066]	[428.97128296 295.60775757 0.80156064]	[500.64041138 295.47143555 0.86489755]	[500.83685303 780.46557617 0.84895593]	[5.08474335e+02 7.72770142e+02 7.17940331e-01]	[5.00862152e+02 7.08651794e+02 6.91105902e-01]	[4.80229065e+02 8.95916443e+02 7.94246376e-01]	[4.62240479e+02 8.93328430e+02 8.18788826e-01]	[4.80240204e+02 8.70251099e+02 7.91249871e-01]
[464.85101318 321.22467041 0.88944656]	[462.40802002 372.48425293 0.88439453]	[398.09414673 375.0513916 0.8522014 ]	[377.64093018 480.27664185 0.92069471]	[377.56427002 582.79290771 0.90311849]	[531.56488037 364.85305786 0.80773854]	[547.01715088 475.09616089 0.82053608]	[544.39129639 572.65673828 0.86433089]	[477.69717407 577.69439697 0.73285252]	[436.67327881 580.29760742 0.7221089 ]	[459.70785522 723.97259521 0.81217128]	[4.75156219e+02 8.62532837e+02 8.05949688e-01]	[518.70697021 572.65875244 0.69422084]	[539.22186279 723.94970703 0.76190996]	[505.99765015 726.43823242 0.81189227]	[454.56295776 313.40646362 0.85456896]	[480.22473145 310.89938354 0.89560592]	[428.9682312 295.60955811 0.80220318]	[500.63973999 295.46969604 0.86337626]	[500.83822632 780.46343994 0.84824181]	[5.08476074e+02 7.72769165e+02 7.18247652e-01]	[5.00863617e+02 7.08654602e+02 6.90306485e-01]	[4.80230652e+02 8.95914978e+02 7.93678284e-01]	[4.62242218e+02 8.93328247e+02 8.17625463e-01]	[4.80236877e+02 8.70248596e+02 7.91267097e-01]
[464.83004761 321.25195312 0.88406074]	[462.40386963 374.9692688 0.88995343]	[398.08398438 375.11810303 0.85390687]	[377.65713501 480.29708862 0.92407775]	[377.60134888 582.88708496 0.91677272]	[531.57098389 367.38549805 0.80026281]	[547.0166626 477.60369873 0.83346957]	[544.32647705 575.15197754 0.8664428 ]	[480.10910034 580.30267334 0.74949843]	[439.07626343 582.88000488 0.73138523]	[459.75177002 726.59698486 0.83024567]	[4.75154968e+02 8.62543762e+02 8.07158351e-01]	[518.7791748 577.73901367 0.70166093]	[539.22021484 726.5100708 0.80437231]	[505.90292358 726.50531006 0.83261889]	[454.55783081 313.43045044 0.85383391]	[480.20523071 310.93655396 0.89652216]	[428.99267578 298.01455688 0.81262267]	[500.63751221 295.503479 0.874879 ]	[500.806427 780.43878174 0.86811793]	[5.05952118e+02 7.72752014e+02 7.40734100e-01]	[5.00826416e+02 7.11167297e+02 6.66458547e-01]	[4.80231537e+02 8.95902466e+02 7.98500597e-01]	[4.62243256e+02 8.93316345e+02 8.18890035e-01]	[4.80240143e+02 8.70261780e+02 7.90668845e-01]
[464.85623169 323.77334595 0.86628926]	[462.40530396 375.0244751 0.90037972]	[398.09991455 377.51647949 0.86275136]	[377.67300415 480.3208313 0.92313397]	[377.62683105 582.96655273 0.92552358]	[531.54730225 369.90908813 0.80012006]	[547.01647949 477.70758057 0.85519922]	[541.94207764 577.72442627 0.87922287]	[477.70498657 580.2487793 0.73590207]	[436.6829834 582.81884766 0.72011256]	[459.75979614 726.59503174 0.82720006]	[4.75147766e+02 8.62563965e+02 8.06318104e-01]	[518.69390869 575.21954346 0.68550748]	[536.68835449 726.45227051 0.76742649]	[505.93182373 726.61773682 0.81564379]	[454.56408691 313.54107666 0.87437969]	[480.21627808 313.41195679 0.90473253]	[428.98535156 298.07540894 0.80809301]	[500.65179443 295.49786377 0.8774569 ]	[500.8180542 780.39086914 0.86870652]	[5.05964081e+02 7.72702209e+02 7.56273389e-01]	[5.00841187e+02 7.13751221e+02 6.50197268e-01]	[4.80240082e+02 8.95921997e+02 7.98798680e-01]	[4.62242432e+02 8.93340454e+02 8.21416914e-01]	[4.80234528e+02 8.70273926e+02 7.94127822e-01]
[464.87106323 326.36853027 0.85200447]	[462.40911865 377.50552368 0.91586304]	[398.10943604 377.65661621 0.87371147]	[377.66348267 482.83190918 0.91312325]	[377.61645508 585.42974854 0.92962992]	[531.55078125 372.53152466 0.80435777]	[547.03338623 480.25030518 0.8851012 ]	[541.90014648 580.28289795 0.9010011 ]	[477.60449219 582.79626465 0.74301827]	[436.57415771 582.92529297 0.72288978]	[459.66574097 726.64904785 0.82621717]	[4.77584137e+02 8.65060608e+02 8.10574353e-01]	[516.14959717 580.30358887 0.6920054 ]	[5.31544006e+02 7.18866272e+02 6.70071661e-01]	[505.93249512 726.57983398 0.82426655]	[454.61862183 316.0194397 0.90308964]	[480.22109985 315.94573975 0.92727929]	[431.50619507 298.22387695 0.80054331]	[500.68154907 295.62945557 0.89305878]	[500.66162109 777.84344482 0.8046037 ]	[5.03414215e+02 7.70290771e+02 7.44493365e-01]	[5.00810516e+02 7.13745117e+02 6.82263792e-01]	[4.80235138e+02 8.95932434e+02 7.97098935e-01]	[4.62232910e+02 8.93354248e+02 8.20586026e-01]	[4.80287842e+02 8.70288879e+02 7.92959094e-01]
[464.83843994 328.9208374 0.85938668]	[462.40942383 377.5446167 0.92016709]	[398.09988403 377.7119751 0.87525642]	[377.64898682 482.91409302 0.90163738]	[377.59869385 585.45336914 0.923998 ]	[531.55419922 374.98648071 0.80916524]	[547.03277588 480.26028442 0.88602483]	[541.92578125 580.32849121 0.90169799]	[477.65924072 582.79559326 0.74686784]	[436.64093018 582.91680908 0.72436202]	[459.69430542 726.5333252 0.82660639]	[4.75161438e+02 8.62555664e+02 8.09228420e-01]	[516.22076416 580.30883789 0.69677001]	[531.61230469 726.45062256 0.72683311]	[503.42340088 726.46112061 0.84061509]	[454.58883667 316.05654907 0.89894533]	[480.22650146 316.00842285 0.94633484]	[431.47943115 300.68539429 0.80035317]	[500.70584106 298.04638672 0.89163727]	[498.24798584 775.32202148 0.80237025]	[5.03292511e+02 7.70238647e+02 7.60453999e-01]	[5.00730652e+02 7.11116638e+02 6.95924759e-01]	[4.80221375e+02 8.95942932e+02 7.95357049e-01]	[4.62211884e+02 8.93358948e+02 8.19273174e-01]	[4.80285370e+02 8.70262878e+02 8.03035140e-01]
[464.83953857 331.44735718 0.87223756]	[462.40957642 377.58551025 0.92451161]	[398.08163452 380.09500122 0.87758017]	[377.64776611 485.40985107 0.88538212]	[377.60394287 585.52410889 0.92117929]	[531.56115723 375.02539062 0.81399477]	[547.04846191 480.31265259 0.88362777]	[544.29376221 582.83148193 0.9156785 ]	[477.65084839 582.84655762 0.74538612]	[436.64001465 585.38421631 0.71847355]	[459.70800781 726.53057861 0.81695223]	[4.75158813e+02 8.62541382e+02 8.07989776e-01]	[516.22436523 580.33239746 0.69497567]	[531.5579834 726.65197754 0.78482765]	[503.39993286 726.52282715 0.83332229]	[454.58441162 316.11468506 0.90453649]	[480.23883057 316.0461731 0.95483971]	[431.48928833 300.77294922 0.79120129]	[500.70431519 298.09960938 0.87298793]	[498.20376587 777.83123779 0.78837276]	[5.00866333e+02 7.70306274e+02 7.47017741e-01]	[5.00725311e+02 7.11170959e+02 6.64627671e-01]	[4.80230530e+02 8.95954407e+02 7.92962193e-01]	[4.62222015e+02 8.93366516e+02 8.16850841e-01]	[4.80282715e+02 8.70250793e+02 8.01953495e-01]
[462.42630005 334.03387451 0.91506398]	[462.41311646 377.63677979 0.92765343]	[398.06417847 380.13031006 0.87719566]	[377.64804077 485.43814087 0.88731945]	[377.5921936 585.53704834 0.92110717]	[531.57714844 375.07183838 0.8184911 ]	[547.03442383 480.36608887 0.88572121]	[544.34686279 582.79425049 0.91975009]	[477.58837891 582.81512451 0.73183393]	[436.57473755 582.93273926 0.72043556]	[459.67480469 729.10803223 0.81826216]	[4.75153412e+02 8.62527771e+02 8.06235433e-01]	[516.14770508 580.32177734 0.68860245]	[529.07574463 726.61791992 0.77859992]	[503.40823364 726.63848877 0.85172808]	[452.08312988 318.55368042 0.89826429]	[480.22186279 316.16918945 0.95754844]	[431.47772217 303.20162964 0.78991842]	[500.70852661 298.14526367 0.86855549]	[498.14627075 777.90692139 0.7968576 ]	[5.00856232e+02 7.72726135e+02 7.61718631e-01]	[5.00728699e+02 7.13760498e+02 6.64790511e-01]	[4.80253235e+02 8.95942200e+02 7.97682464e-01]	[4.62239410e+02 8.93363403e+02 8.20237398e-01]	[4.80273315e+02 8.70222839e+02 7.97732115e-01]
[464.81774902 334.07635498 0.91408849]	[462.41769409 377.67977905 0.93041915]	[398.06646729 380.16616821 0.87775701]	[377.62976074 485.44995117 0.87829798]	[377.60006714 585.56872559 0.91732574]	[531.59033203 375.12103271 0.82451582]	[547.03070068 480.33795166 0.88723111]	[544.35028076 582.83642578 0.93087864]	[477.63241577 582.89764404 0.74198484]	[436.61373901 585.4006958 0.72193933]	[459.75897217 729.12884521 0.82498485]	[4.75143738e+02 8.62549683e+02 8.05366039e-01]	[516.22344971 582.83612061 0.69861615]	[528.99261475 729.13336182 0.8082062 ]	[503.36135864 729.07476807 0.82049286]	[454.57009888 318.63021851 0.90039134]	[480.2244873 318.54702759 0.9611606 ]	[431.55752563 305.77255249 0.7809056 ]	[500.68313599 298.21737671 0.85530025]	[4.98119690e+02 7.80430176e+02 7.78692126e-01]	[5.00796478e+02 7.72762634e+02 7.26749659e-01]	[5.00775665e+02 7.16270874e+02 6.15038753e-01]	[4.80259735e+02 8.95928406e+02 8.01037192e-01]	[4.62238739e+02 8.93357300e+02 8.24298561e-01]	[4.80250366e+02 8.70235718e+02 7.92077780e-01]
[462.4524231 336.47946167 0.92383409]	[462.41824341 377.72134399 0.9315865 ]	[398.06558228 380.21438599 0.87511361]	[377.61795044 487.92480469 0.87281644]	[377.59667969 587.98400879 0.9123832 ]	[531.59686279 377.51278687 0.82832181]	[547.0402832 482.73501587 0.88096261]	[544.39910889 582.84796143 0.9273349 ]	[477.6897583 582.90356445 0.75567579]	[436.66659546 585.40484619 0.72809452]	[459.71148682 729.19714355 0.811652 ]	[4.75151672e+02 8.65065125e+02 8.09565783e-01]	[518.70697021 582.84375 0.71098256]	[529.02941895 729.13818359 0.82413578]	[500.86907959 726.59033203 0.82079113]	[454.54980469 318.6902771 0.89513427]	[480.22021484 318.57147217 0.96078581]	[434.04223633 308.40438843 0.77899736]	[500.6914978 298.23480225 0.85360318]	[495.67556763 780.41107178 0.78454173]	[5.00787933e+02 7.72719360e+02 7.24577904e-01]	[4.98188568e+02 7.11186768e+02 6.44388616e-01]	[4.80266296e+02 8.95933594e+02 7.99622595e-01]	[4.62252686e+02 8.93370789e+02 8.21285307e-01]	[4.80242432e+02 8.70287170e+02 7.98361540e-01]
[464.8338623 336.52261353 0.92678118]	[462.41104126 380.11740112 0.93656677]	[398.06326294 380.28713989 0.86667168]	[377.61688232 487.98257446 0.87115264]	[377.5930481 588.0201416 0.90717024]	[531.58618164 377.55825806 0.8377856 ]	[547.0402832 480.3508606 0.88401532]	[544.42785645 582.86218262 0.92255169]	[477.67337036 582.96612549 0.75598013]	[436.64767456 585.47753906 0.72374165]	[459.64434814 729.20935059 0.79817158]	[4.75145935e+02 8.65068420e+02 8.09767127e-01]	[518.6963501 582.88568115 0.71385127]	[529.04754639 729.0904541 0.8116802 ]	[500.89526367 726.55279541 0.83748055]	[454.55541992 318.73947144 0.88661718]	[480.22573853 318.59527588 0.96010983]	[434.02514648 310.86682129 0.77749062]	[500.7015686 298.22940063 0.86356956]	[4.95591461e+02 7.80409790e+02 7.74620354e-01]	[5.00737610e+02 7.72732117e+02 7.31562793e-01]	[4.95694397e+02 7.11167114e+02 6.72752023e-01]	[4.80271484e+02 8.95924988e+02 8.01051855e-01]	[4.62254211e+02 8.93366455e+02 8.21469843e-01]	[4.80238770e+02 8.70289917e+02 7.94091105e-01]
[464.84024048 336.52981567 0.92764616]	[462.40914917 380.11935425 0.93722272]	[398.06271362 380.284729 0.86711138]	[377.61672974 487.98010254 0.87074006]	[377.59579468 588.01989746 0.90795684]	[531.58477783 377.56713867 0.83960569]	[547.03027344 480.31289673 0.88427818]	[544.43237305 582.85577393 0.92103249]	[477.67727661 585.36639404 0.75702345]	[436.6473999 585.48254395 0.72420317]	[459.64385986 729.21374512 0.79677314]	[4.75145691e+02 8.65069763e+02 8.11579108e-01]	[518.70068359 582.88989258 0.71484435]	[529.04766846 729.09387207 0.81024003]	[500.89126587 726.54388428 0.83631629]	[454.55584717 318.74511719 0.88625699]	[480.23184204 318.60305786 0.96188694]	[434.02020264 310.8704834 0.77725816]	[500.68212891 300.63110352 0.8538475 ]	[4.95595245e+02 7.80416321e+02 7.75665760e-01]	[5.00732697e+02 7.72739075e+02 7.31678367e-01]	[4.95692596e+02 7.11153748e+02 6.68953478e-01]	[4.80282318e+02 8.95915222e+02 8.03696752e-01]	[4.62269012e+02 8.93362793e+02 8.24270904e-01]	[4.80232880e+02 8.70289612e+02 7.97599316e-01]
[464.83447266 336.54138184 0.92688757]	[462.40496826 380.14480591 0.93872941]	[398.05657959 380.30078125 0.86307424]	[377.61190796 490.48574829 0.86455649]	[377.59399414 588.05761719 0.90108263]	[531.590271 377.59597778 0.84378576]	[547.02789307 480.3243103 0.88141459]	[544.44195557 582.87744141 0.92553073]	[477.68722534 582.96624756 0.75774539]	[436.63793945 585.48968506 0.71930873]	[459.64428711 731.69927979 0.78973508]	[4.75150452e+02 8.65096313e+02 8.15953732e-01]	[518.71832275 582.87902832 0.71718705]	[529.05316162 729.08050537 0.81778401]	[500.81176758 726.65332031 0.85371041]	[454.57489014 318.76025391 0.88499379]	[480.2208252 318.62927246 0.95643014]	[434.03237915 310.90643311 0.78253466]	[500.66171265 300.66546631 0.85056895]	[493.12936401 780.40075684 0.80160087]	[5.00723022e+02 7.72737061e+02 7.57205606e-01]	[4.93097412e+02 7.13736511e+02 6.56675279e-01]	[4.80284729e+02 8.95902649e+02 8.07889044e-01]	[4.62276550e+02 8.93355835e+02 8.27769339e-01]	[4.80222778e+02 8.70309937e+02 7.98398256e-01]
[464.83300781 336.54360962 0.92736018]	[462.40274048 380.14337158 0.93928283]	[398.0536499 380.30300903 0.8626014 ]	[377.61431885 490.48400879 0.86441773]	[377.59237671 588.06176758 0.89990109]	[531.5836792 377.59429932 0.8437016 ]	[547.01989746 480.30905151 0.88036525]	[544.44458008 582.8704834 0.92517203]	[477.67614746 582.9598999 0.75599372]	[436.62771606 585.4831543 0.71855539]	[459.64920044 731.68035889 0.79011363]	[4.75141693e+02 8.65099670e+02 8.15224409e-01]	[518.70770264 582.87243652 0.71564972]	[529.06085205 729.07556152 0.81546515]	[500.81567383 726.66229248 0.85476696]	[454.57437134 318.76278687 0.88462567]	[480.21963501 318.63232422 0.95594335]	[434.03347778 310.90829468 0.7823354 ]	[500.65997314 300.67288208 0.84854895]	[493.12493896 780.40612793 0.79943168]	[5.00720398e+02 7.72743530e+02 7.55059659e-01]	[4.93104340e+02 7.13744263e+02 6.58866763e-01]	[4.80284698e+02 8.95900452e+02 8.09549451e-01]	[4.62275848e+02 8.93356689e+02 8.26925099e-01]	[4.80208374e+02 8.70317505e+02 7.97309816e-01]
[462.44848633 336.5630188 0.93323636]	[462.40097046 380.15740967 0.94106632]	[398.06140137 380.31939697 0.86227256]	[377.61129761 490.47900391 0.86482048]	[377.59191895 588.07867432 0.89683282]	[531.58526611 377.60440063 0.84487975]	[547.01281738 480.31896973 0.88576734]	[544.46917725 582.8739624 0.91974747]	[477.65829468 582.94390869 0.74930286]	[436.61260986 585.45947266 0.71600318]	[459.70126343 729.20257568 0.78588825]	[4.75126892e+02 8.65083923e+02 8.10143888e-01]	[518.69396973 582.86907959 0.70804691]	[528.97692871 729.18884277 0.80624527]	[500.75201416 726.58905029 0.82001626]	[454.55154419 318.7822876 0.87950546]	[480.2081604 318.66140747 0.95473915]	[434.02737427 310.95407104 0.78007722]	[500.63760376 300.74035645 0.84011239]	[4.95640381e+02 7.80420227e+02 7.77864516e-01]	[5.00758087e+02 7.72736267e+02 7.10674644e-01]	[4.93125732e+02 7.11190369e+02 6.10990644e-01]	[4.80276917e+02 8.95915222e+02 8.05722713e-01]	[4.62266418e+02 8.93365601e+02 8.25534403e-01]	[4.80203247e+02 8.70294983e+02 7.93983579e-01]
[462.42855835 336.62338257 0.94090742]	[462.39672852 380.19946289 0.94238329]	[398.05429077 382.75970459 0.85348219]	[377.63928223 490.52017212 0.86743665]	[377.61437988 588.11779785 0.89385098]	[531.5904541 377.62463379 0.84493792]	[547.00396729 480.35305786 0.88639081]	[544.52539062 582.87731934 0.91311067]	[477.66592407 585.37713623 0.75267988]	[436.61126709 585.49981689 0.71120435]	[459.78146362 729.06616211 0.80158055]	[4.75143616e+02 8.65066956e+02 8.10174584e-01]	[518.69555664 582.89862061 0.71118736]	[528.98431396 731.64373779 0.78502053]	[500.78808594 726.62139893 0.8264963 ]	[452.07940674 321.19833374 0.87142366]	[480.18380737 318.72338867 0.94596845]	[431.54541016 310.94046021 0.7804879 ]	[500.6307373 300.76895142 0.84252673]	[4.95689850e+02 7.82950867e+02 7.70506501e-01]	[5.00774017e+02 7.72804749e+02 6.86240435e-01]	[4.95638306e+02 7.11194885e+02 6.06969059e-01]	[4.80299255e+02 8.95918274e+02 8.04913402e-01]	[4.62289001e+02 8.93368958e+02 8.26372445e-01]	[4.80209656e+02 8.70280579e+02 7.89136767e-01]
[462.44235229 336.64492798 0.93901223]	[462.39852905 380.23547363 0.94111705]	[398.07055664 382.81369019 0.84920537]	[377.64468384 493.0769043 0.86492473]	[377.62304688 590.56903076 0.89169061]	[531.58709717 377.64672852 0.84735328]	[547.02514648 482.73370361 0.88473409]	[544.52960205 582.92993164 0.92057854]	[477.67245483 585.45922852 0.74820441]	[436.63702393 587.996521 0.70511049]	[459.79156494 731.71240234 0.79618567]	[4.75132690e+02 8.65062561e+02 8.10552657e-01]	[518.69708252 585.37744141 0.71053261]	[528.9765625 729.20605469 0.80227315]	[500.76901245 726.64916992 0.83783889]	[452.07232666 321.21957397 0.86958939]	[480.20010376 318.73208618 0.94947278]	[431.50674438 310.95230103 0.78501159]	[500.64083862 300.77716064 0.84478235]	[4.95661591e+02 7.82995911e+02 7.82734931e-01]	[5.00743317e+02 7.75267517e+02 6.95091188e-01]	[4.93132019e+02 7.13721130e+02 6.12532079e-01]	[4.80314575e+02 8.95917480e+02 8.04391325e-01]	[4.62299683e+02 8.93373962e+02 8.25777888e-01]	[4.80193573e+02 8.70276062e+02 7.89451480e-01]
[462.44421387 336.64266968 0.93820345]	[462.40194702 380.23696899 0.9400661 ]	[398.07891846 382.81109619 0.85015553]	[377.65365601 493.05963135 0.86591685]	[377.62460327 590.56048584 0.89349031]	[531.59619141 377.64813232 0.84718865]	[547.03607178 482.79241943 0.88407046]	[544.52929688 582.94311523 0.92212683]	[477.69818115 585.46166992 0.75038368]	[436.65875244 587.99462891 0.70954978]	[459.7880249 731.74298096 0.78997719]	[4.75144989e+02 8.65056885e+02 8.08732986e-01]	[518.72167969 585.38922119 0.71381348]	[528.97613525 729.16589355 0.8052972 ]	[500.75827026 726.6472168 0.83602846]	[452.07470703 321.21298218 0.87006652]	[480.20327759 318.728302 0.95049924]	[431.51281738 310.95141602 0.78588247]	[500.64401245 300.77740479 0.84749007]	[495.65374756 782.97436523 0.78411126]	[5.00734711e+02 7.72828979e+02 7.02189505e-01]	[4.95608582e+02 7.13740417e+02 6.16820395e-01]	[4.80314056e+02 8.95902466e+02 8.04172575e-01]	[4.62298767e+02 8.93356506e+02 8.26797962e-01]	[4.80216339e+02 8.70264709e+02 7.83023357e-01]
[462.44818115 336.64001465 0.93756831]	[462.40374756 380.24127197 0.93900973]	[398.08401489 382.80892944 0.85121518]	[377.65591431 493.07492065 0.86535478]	[377.6388855 588.11474609 0.8985579 ]	[531.59936523 377.65487671 0.84763706]	[547.03851318 482.80471802 0.8834725 ]	[544.53302002 582.95727539 0.9217869 ]	[477.68722534 585.4598999 0.75008923]	[436.65463257 587.99725342 0.71061665]	[459.78314209 734.2791748 0.79470372]	[4.75116394e+02 8.65063110e+02 8.08346093e-01]	[518.70306396 585.38293457 0.71433407]	[526.53161621 729.11566162 0.81496441]	[500.74786377 726.63305664 0.83311534]	[452.07839966 321.20892334 0.87062699]	[480.20770264 318.72454834 0.95128721]	[431.52050781 310.9468689 0.78491807]	[500.64511108 300.77508545 0.84644073]	[4.95618530e+02 7.82957214e+02 7.77408779e-01]	[5.00702026e+02 7.72816101e+02 7.07224965e-01]	[4.93100739e+02 7.13743408e+02 6.17021978e-01]	[4.80319305e+02 8.95900085e+02 8.06757271e-01]	[4.62305206e+02 8.93363098e+02 8.24633718e-01]	[4.80175751e+02 8.70270447e+02 7.85456061e-01]
[464.83050537 336.63763428 0.93544006]	[462.41033936 380.23245239 0.9381243 ]	[398.10824585 382.79446411 0.85600978]	[377.65585327 490.54159546 0.85933274]	[377.64205933 590.53991699 0.89795661]	[531.59973145 377.65618896 0.84676665]	[547.05621338 482.81951904 0.8768909 ]	[544.52941895 582.94915771 0.9210059 ]	[477.67477417 585.47296143 0.74638057]	[436.64334106 588.00921631 0.70628554]	[459.77624512 734.30645752 0.79463303]	[4.75123413e+02 8.65073242e+02 8.10234189e-01]	[518.69903564 585.40368652 0.71297783]	[526.54406738 729.13726807 0.81575912]	[500.74954224 726.6282959 0.83894432]	[454.54769897 321.21530151 0.87207872]	[480.21575928 318.72589111 0.94899452]	[434.00866699 313.42410278 0.78159225]	[500.65490723 300.73556519 0.84263986]	[4.95583221e+02 7.82950256e+02 7.82586098e-01]	[5.00686249e+02 7.72807983e+02 7.13433325e-01]	[4.93087219e+02 7.13751709e+02 6.23378515e-01]	[4.80292938e+02 8.95907349e+02 8.01781654e-01]	[4.62273987e+02 8.93365662e+02 8.23635995e-01]	[4.80185272e+02 8.70270752e+02 7.87782311e-01]
[464.84915161 336.62823486 0.93302095]	[462.41268921 380.22885132 0.93837512]	[398.11062622 382.78106689 0.85843736]	[377.66247559 490.52355957 0.86303085]	[377.64199829 588.08184814 0.90371162]	[531.59759521 377.65634155 0.84792864]	[547.06140137 482.84793091 0.87424314]	[544.52508545 582.94274902 0.92045212]	[477.65679932 585.47814941 0.74180913]	[436.61343384 588.00897217 0.70193422]	[459.75369263 734.28387451 0.79040802]	[4.75112915e+02 8.62569885e+02 8.03899467e-01]	[518.69885254 585.41162109 0.71101791]	[526.48913574 729.16583252 0.80647987]	[500.77209473 726.5871582 0.82819158]	[454.56802368 321.20370483 0.87510061]	[480.23092651 318.71859741 0.95107228]	[434.02752686 313.39981079 0.78109324]	[500.66702271 300.7401123 0.8464545 ]	[4.93112885e+02 7.80440552e+02 7.64765382e-01]	[5.00697479e+02 7.72783325e+02 7.04783022e-01]	[4.93134247e+02 7.11233276e+02 6.19484663e-01]	[4.80282288e+02 8.95899841e+02 8.04288685e-01]	[4.62261292e+02 8.93354370e+02 8.24534595e-01]	[4.80199371e+02 8.70229919e+02 7.84088075e-01]
[464.86935425 336.61419678 0.93072677]	[462.42367554 380.22689819 0.93578148]	[398.11663818 382.78283691 0.85875559]	[377.67724609 490.52536011 0.86040968]	[377.65319824 588.0680542 0.90703601]	[531.61901855 377.64706421 0.84590018]	[547.07635498 482.86776733 0.86875129]	[544.53533936 582.94073486 0.91797459]	[477.72851562 585.46917725 0.74887633]	[436.67752075 587.99133301 0.70916367]	[459.77401733 734.30480957 0.78681505]	[4.75105713e+02 8.62574463e+02 8.04241180e-01]	[518.76409912 585.40789795 0.71820295]	[526.47351074 729.18389893 0.8164258 ]	[500.73995972 726.56939697 0.79791212]	[454.58078003 321.19692993 0.87714291]	[480.24172974 318.6993103 0.95276564]	[434.02963257 313.40618896 0.78117311]	[500.67663574 300.73120117 0.84916562]	[4.95616852e+02 7.80414917e+02 7.66875923e-01]	[5.00716858e+02 7.72753784e+02 6.99543893e-01]	[4.93135132e+02 7.11201477e+02 6.00803554e-01]	[4.80282013e+02 8.95893494e+02 8.06107104e-01]	[4.62258423e+02 8.93348938e+02 8.26216578e-01]	[4.80194672e+02 8.70232788e+02 7.85504699e-01]
[464.88296509 336.60342407 0.92937922]	[462.43600464 380.22039795 0.93366957]	[398.13146973 382.77105713 0.86168563]	[377.69976807 490.5123291 0.86195028]	[377.67190552 588.03436279 0.9136765 ]	[534.09057617 377.6463623 0.84635663]	[549.50927734 482.84393311 0.86944455]	[544.53759766 582.91992188 0.92053044]	[477.72613525 585.41369629 0.76314741]	[436.66635132 585.53094482 0.72066379]	[459.79107666 734.25140381 0.80517811]	[4.75125916e+02 8.62568298e+02 8.05923343e-01]	[518.76617432 582.94903564 0.7252717 ]	[528.97192383 729.14624023 0.81459194]	[500.78305054 726.53912354 0.8002429 ]	[454.59213257 321.18621826 0.8789162 ]	[480.25195312 318.68463135 0.95439595]	[434.05322266 313.41162109 0.78217113]	[500.684021 300.74679565 0.84105384]	[4.95630554e+02 7.77897766e+02 7.73455560e-01]	[5.00703979e+02 7.72714172e+02 7.08898246e-01]	[4.95638794e+02 7.11120056e+02 6.29793227e-01]	[4.80283295e+02 8.95879578e+02 8.08024585e-01]	[4.62259796e+02 8.93337891e+02 8.27901721e-01]	[4.80219879e+02 8.70232117e+02 7.87190080e-01]
[464.89599609 336.59970093 0.9260782 ]	[462.44454956 380.21856689 0.93018699]	[398.14660645 382.76467896 0.86296088]	[377.70147705 488.00299072 0.86408663]	[377.66696167 588.03118896 0.91166252]	[534.10211182 377.65045166 0.84621692]	[549.53161621 482.82736206 0.87263083]	[544.54302979 582.89898682 0.92085338]	[477.73275757 585.37756348 0.76993686]	[436.67138672 585.49316406 0.72737294]	[459.7661438 731.74432373 0.80594569]	[4.75137146e+02 8.62572205e+02 8.06682944e-01]	[518.77227783 582.91943359 0.72984457]	[526.55865479 729.08477783 0.82236731]	[500.80255127 726.57000732 0.80929917]	[454.60656738 321.17733765 0.87970644]	[480.26309204 318.68191528 0.95553356]	[434.08511353 313.4190979 0.78476959]	[500.6975708 300.74298096 0.84183657]	[495.60150146 777.894104 0.78329086]	[5.00696472e+02 7.72723755e+02 7.36459970e-01]	[4.95658997e+02 7.11134705e+02 6.35802925e-01]	[4.80293427e+02 8.95890686e+02 8.09513748e-01]	[4.62263885e+02 8.93346313e+02 8.27398479e-01]	[4.80217072e+02 8.70243042e+02 7.91322351e-01]
[464.91271973 336.59442139 0.9233129 ]	[462.44573975 380.2164917 0.92963159]	[398.15032959 382.76135254 0.8627544 ]	[377.70706177 488.00448608 0.86342448]	[377.66860962 588.02746582 0.91211629]	[534.10223389 377.64477539 0.84650701]	[549.53771973 482.8404541 0.86893177]	[544.54760742 582.88806152 0.91570258]	[480.11160278 585.3862915 0.77417874]	[439.07272339 585.51403809 0.72987616]	[459.76507568 731.76617432 0.81455058]	[4.75159973e+02 8.65042908e+02 8.10024679e-01]	[518.78381348 582.91479492 0.73177898]	[526.53295898 729.09558105 0.82908291]	[500.79776001 726.55310059 0.80567402]	[454.61904907 321.16607666 0.88253653]	[480.27966309 318.67611694 0.95751375]	[434.09613037 313.40463257 0.78342032]	[500.72186279 300.74777222 0.84572816]	[495.59506226 777.87469482 0.78247797]	[5.00694672e+02 7.72712158e+02 7.41179705e-01]	[4.95631439e+02 7.11138794e+02 6.23388052e-01]	[4.80293640e+02 8.95890869e+02 8.10426116e-01]	[4.62267334e+02 8.93347107e+02 8.25500727e-01]	[4.80224274e+02 8.70262878e+02 7.93398023e-01]
[464.9307251 336.59140015 0.91939598]	[462.4524231 380.21017456 0.9287827 ]	[398.15713501 382.75415039 0.8638137 ]	[377.72671509 487.99468994 0.86511499]	[377.67288208 588.01434326 0.91527951]	[534.11700439 377.64227295 0.84644574]	[549.54071045 482.84069824 0.86814773]	[544.54315186 582.88739014 0.91564965]	[480.11019897 585.37072754 0.77061486]	[439.0758667 585.48638916 0.72876245]	[459.75863647 731.7510376 0.80846745]	[4.75163940e+02 8.62543335e+02 8.06461751e-01]	[518.7767334 582.90124512 0.72818917]	[526.5123291 729.10113525 0.82291979]	[500.82202148 726.55395508 0.79535294]	[454.63375854 321.15823364 0.88379019]	[480.29769897 318.66781616 0.95917362]	[434.12149048 313.4119873 0.78543544]	[500.74502563 300.72033691 0.85070312]	[4.95649139e+02 7.77860474e+02 7.75018930e-01]	[5.00732635e+02 7.72710632e+02 7.35529661e-01]	[4.95695770e+02 7.11164673e+02 5.96374929e-01]	[4.80290527e+02 8.95895142e+02 8.11438441e-01]	[4.62260834e+02 8.93341553e+02 8.27330768e-01]	[4.80241058e+02 8.70237793e+02 7.82623112e-01]
[464.95193481 336.58224487 0.91467643]	[464.8236084 380.19924927 0.92745394]	[398.16625977 382.73742676 0.86582887]	[377.73294067 487.97540283 0.8684994 ]	[377.67315674 588.01147461 0.91842288]	[534.12316895 377.63967896 0.84668076]	[549.55224609 482.84698486 0.86710501]	[544.55212402 582.89727783 0.91366655]	[480.11773682 585.38043213 0.77049458]	[439.08413696 585.48583984 0.7294482 ]	[459.76528931 731.69195557 0.80200255]	[4.75155518e+02 8.62555237e+02 8.05467725e-01]	[518.78240967 582.92120361 0.73025787]	[526.51171875 729.15026855 0.81753874]	[500.81286621 726.48431396 0.77310848]	[454.64859009 321.14453125 0.88582093]	[480.31430054 318.65368652 0.959943 ]	[436.55255127 313.41226196 0.78807855]	[500.76028442 300.69644165 0.85481745]	[4.95668274e+02 7.77864136e+02 7.68071115e-01]	[5.00743866e+02 7.72708374e+02 7.20455766e-01]	[4.98189301e+02 7.11113770e+02 5.64232111e-01]	[4.80282654e+02 8.95904175e+02 8.13740432e-01]	[4.62253387e+02 8.93348938e+02 8.29596937e-01]	[4.80229156e+02 8.70242004e+02 7.86096811e-01]
[464.97265625 336.56692505 0.90954977]	[464.83441162 380.19232178 0.9264735 ]	[398.17453003 382.73779297 0.86565077]	[377.73672485 487.99319458 0.86871034]	[377.67877197 588.00164795 0.92010725]	[534.14599609 377.62722778 0.84674716]	[549.54852295 482.82119751 0.8705554 ]	[546.92089844 582.88885498 0.91386598]	[477.74954224 582.9664917 0.76787281]	[439.07403564 585.45697021 0.72860396]	[459.77154541 729.22851562 0.79894042]	[4.75136414e+02 8.62548645e+02 8.05967927e-01]	[518.76629639 582.91033936 0.72754312]	[526.53192139 729.15362549 0.81992608]	[500.83956909 726.51812744 0.77898562]	[457.08886719 318.78121948 0.89019829]	[480.32519531 318.63967896 0.96025157]	[436.55728149 313.40304565 0.79108357]	[500.78170776 300.66201782 0.86028761]	[4.95642670e+02 7.77870178e+02 7.54205108e-01]	[5.00737457e+02 7.72716919e+02 7.11877942e-01]	[4.98214447e+02 7.11133423e+02 5.75669646e-01]	[4.80269775e+02 8.95894775e+02 8.09683681e-01]	[4.62243134e+02 8.93338684e+02 8.27828526e-01]	[4.80207855e+02 8.70243469e+02 7.87027180e-01]
[467.40045166 336.55725098 0.907884 ]	[464.84280396 380.1796875 0.92544395]	[398.18688965 382.72662354 0.8674711 ]	[380.08621216 487.9909668 0.86887693]	[377.68966675 588.0111084 0.91846681]	[534.15240479 377.61352539 0.84609115]	[549.54888916 482.76974487 0.87248558]	[546.92919922 582.87902832 0.9114908 ]	[480.10980225 582.93487549 0.76991832]	[439.07974243 585.42449951 0.73055118]	[459.78704834 729.17047119 0.79332399]	[4.75144562e+02 8.62540894e+02 8.05449843e-01]	[518.76367188 582.87780762 0.72543943]	[526.55340576 729.1270752 0.82540947]	[500.83352661 726.5291748 0.77964073]	[457.10394287 318.77230835 0.89407188]	[480.33352661 318.63656616 0.95988554]	[436.57427979 310.96557617 0.79104161]	[500.80667114 300.64401245 0.86526883]	[4.95645813e+02 7.77905151e+02 7.56377697e-01]	[5.00743683e+02 7.72735168e+02 7.08067060e-01]	[4.98205231e+02 7.11150818e+02 5.89588463e-01]	[4.80276947e+02 8.95900391e+02 8.04089308e-01]	[4.62246033e+02 8.93339844e+02 8.22099209e-01]	[4.80218109e+02 8.70238159e+02 7.84381688e-01]
[467.41793823 336.54092407 0.90485477]	[464.85559082 380.16537476 0.92306024]	[398.20223999 380.33972168 0.87049198]	[380.09997559 487.99267578 0.86913645]	[377.69473267 588.00543213 0.9174915 ]	[534.16870117 377.60424805 0.84468526]	[549.56304932 482.73522949 0.87309736]	[546.9352417 582.85455322 0.91152704]	[477.74508667 582.91931152 0.77065325]	[436.69656372 585.39971924 0.73039323]	[459.82110596 729.07891846 0.78642666]	[4.75140442e+02 8.65032410e+02 8.04598927e-01]	[518.7588501 582.87054443 0.72716475]	[528.98309326 729.12432861 0.82231867]	[500.86010742 726.54724121 0.7746554 ]	[457.12347412 318.75650024 0.89893568]	[480.34112549 318.6267395 0.96052325]	[436.58843994 310.9614563 0.79546052]	[500.81271362 300.63659668 0.86604148]	[4.95660797e+02 7.77909668e+02 7.58134604e-01]	[5.00757385e+02 7.72737976e+02 7.07287371e-01]	[4.98258881e+02 7.11159851e+02 5.95573664e-01]	[4.80277924e+02 8.95892151e+02 8.00729573e-01]	[4.62247894e+02 8.93338684e+02 8.15942585e-01]	[4.80193085e+02 8.70279663e+02 7.79557943e-01]
[467.42907715 336.5378418 0.90322322]	[464.85934448 380.15274048 0.92247462]	[398.2081604 380.32452393 0.87395585]	[380.11508179 487.94873047 0.8725816 ]	[377.7015686 587.97387695 0.92053485]	[534.16491699 377.59817505 0.84438741]	[549.56158447 482.73361206 0.8720116 ]	[546.92749023 582.84490967 0.91198277]	[477.71322632 582.90637207 0.76628095]	[436.67797852 585.38189697 0.7296232 ]	[459.81552124 729.0925293 0.79643005]	[4.75164093e+02 8.65050171e+02 8.06907117e-01]	[518.71588135 582.87664795 0.72552323]	[529.00061035 729.11132812 0.81838495]	[500.87866211 726.54370117 0.79006743]	[457.12991333 318.75576782 0.90007019]	[480.34591675 318.61898804 0.96164066]	[436.60070801 310.97573853 0.79806024]	[500.81735229 300.62969971 0.86730611]	[4.95655487e+02 7.80425964e+02 7.72098184e-01]	[5.00757385e+02 7.72766113e+02 7.12135732e-01]	[4.98254944e+02 7.11168457e+02 6.16436362e-01]	[4.80282867e+02 8.95890137e+02 8.00662577e-01]	[4.62253540e+02 8.93337036e+02 8.15364718e-01]	[4.80213074e+02 8.70295471e+02 7.79090106e-01]
[467.4335022 336.53063965 0.90292156]	[464.86480713 380.13562012 0.9208495 ]	[398.20446777 380.31658936 0.87494832]	[380.11721802 487.94534302 0.8718738 ]	[377.70431519 585.59637451 0.92252117]	[534.17089844 377.58071899 0.84143347]	[549.55322266 482.76275635 0.86704671]	[544.55627441 582.8293457 0.91121328]	[477.70730591 582.91589355 0.76841199]	[436.67974854 585.39123535 0.73379827]	[459.81030273 729.15673828 0.81014216]	[4.75160400e+02 8.65051880e+02 8.07914495e-01]	[518.71289062 582.88146973 0.72667384]	[529.02807617 729.10852051 0.81320351]	[503.25726318 726.55090332 0.81956506]	[457.13201904 318.74029541 0.90505862]	[480.35415649 318.61380005 0.96345693]	[436.57901001 310.91592407 0.79166436]	[500.8348999 300.62719727 0.8665998 ]	[495.65075684 780.41717529 0.7810812 ]	[5.00757812e+02 7.72742554e+02 7.25094557e-01]	[4.98237610e+02 7.11177063e+02 6.48852408e-01]	[4.80280914e+02 8.95885071e+02 8.06916773e-01]	[4.62252747e+02 8.93335144e+02 8.22734177e-01]	[4.80209381e+02 8.70294067e+02 7.82202065e-01]
[467.46072388 336.51086426 0.89763856]	[464.87203979 380.10327148 0.91677237]	[398.21612549 380.28479004 0.87958324]	[380.12731934 487.93130493 0.87385559]	[377.71453857 585.58813477 0.92353803]	[534.1817627 377.55508423 0.83776957]	[549.54260254 482.72171021 0.86737937]	[546.93212891 582.79986572 0.90695953]	[477.74795532 582.90161133 0.76876688]	[439.07162476 585.38323975 0.73309737]	[459.81274414 729.13964844 0.81763887]	[4.75130981e+02 8.62543152e+02 8.03554356e-01]	[518.77612305 582.86584473 0.72708672]	[529.03259277 729.08612061 0.81151634]	[503.27279663 726.56115723 0.82145083]	[457.14776611 318.71630859 0.91162354]	[480.37503052 318.59255981 0.96321976]	[436.57730103 310.87008667 0.7874921 ]	[500.8425293 298.24282837 0.86362553]	[4.95659912e+02 7.80404724e+02 7.76486218e-01]	[5.00774261e+02 7.72724548e+02 7.22354352e-01]	[4.98250977e+02 7.11170715e+02 6.54778004e-01]	[4.80288788e+02 8.95887024e+02 8.07998657e-01]	[4.62251648e+02 8.93336182e+02 8.25033545e-01]	[4.80190857e+02 8.70248047e+02 7.81421185e-01]
[467.47003174 336.49136353 0.89378285]	[464.87457275 380.09381104 0.91513693]	[398.21563721 380.2807312 0.88008898]	[380.15740967 487.91629028 0.87415248]	[377.72418213 587.97723389 0.91861409]	[536.64880371 377.54489136 0.83673483]	[549.55340576 480.35818481 0.86548543]	[546.92163086 582.79309082 0.90783066]	[480.14263916 582.87939453 0.77759957]	[439.0993042 582.96783447 0.73958737]	[459.77960205 729.23321533 0.8177796 ]	[4.75114838e+02 8.62568787e+02 8.04966331e-01]	[521.19195557 582.84490967 0.73378444]	[531.54669189 729.04907227 0.81039441]	[500.87036133 726.55505371 0.82488835]	[457.15579224 318.69921875 0.91687822]	[480.37905884 318.56878662 0.96336961]	[436.55426025 308.39709473 0.7865206 ]	[500.84317017 298.22076416 0.86393398]	[495.65606689 780.40081787 0.78672922]	[5.00750153e+02 7.72726257e+02 7.26556778e-01]	[4.98155548e+02 7.11162781e+02 6.65001810e-01]	[4.80289368e+02 8.95884521e+02 8.09934616e-01]	[4.62251892e+02 8.93338379e+02 8.27028692e-01]	[4.80175568e+02 8.70263611e+02 7.85940528e-01]
[467.50045776 336.46432495 0.88379759]	[464.88088989 380.08740234 0.91119695]	[398.21990967 380.28616333 0.87886935]	[380.1619873 485.44085693 0.8819142 ]	[377.72381592 585.59234619 0.91898918]	[536.66448975 377.53469849 0.83509797]	[549.52636719 480.30084229 0.86319792]	[546.94268799 582.74658203 0.8992818 ]	[480.16259766 582.82525635 0.77633154]	[439.12490845 582.91522217 0.7474103 ]	[459.75448608 729.12353516 0.82687676]	[4.75091339e+02 8.62548889e+02 8.01146448e-01]	[521.20666504 582.79046631 0.73347723]	[531.58703613 726.61773682 0.79351282]	[503.29110718 726.60974121 0.83906209]	[457.17141724 318.6706543 0.92300403]	[482.72808838 318.5284729 0.9632929 ]	[436.55517578 308.37768555 0.78481996]	[500.86798096 298.18707275 0.869313 ]	[495.68185425 780.39624023 0.78429151]	[5.00767731e+02 7.72742676e+02 7.39059091e-01]	[4.98194641e+02 7.11213562e+02 6.62983775e-01]	[4.80290924e+02 8.95884399e+02 8.11613619e-01]	[4.62250214e+02 8.93338745e+02 8.26516867e-01]	[4.80161194e+02 8.70238464e+02 7.80711591e-01]
[469.96990967 334.05560303 0.8745845 ]	[464.89807129 377.69519043 0.90669453]	[398.23709106 380.22549438 0.88538438]	[380.17370605 485.38851929 0.88704526]	[377.73657227 585.56207275 0.92309093]	[536.68157959 375.09945679 0.82581496]	[549.54772949 480.2928772 0.86495996]	[546.96307373 580.35559082 0.89186817]	[480.18487549 582.78704834 0.7816726 ]	[439.16311646 582.8883667 0.75703233]	[459.77655029 726.58172607 0.83236086]	[4.75104828e+02 8.62531189e+02 8.02438021e-01]	[521.20465088 580.32330322 0.73265713]	[531.61950684 726.57263184 0.78165436]	[503.3286438 726.65002441 0.84451294]	[457.1847229 318.61813354 0.93193656]	[482.74780273 316.1630249 0.96548676]	[436.55737305 308.33261108 0.77937603]	[500.87896729 298.17019653 0.86824316]	[4.98173553e+02 7.80416565e+02 7.74668455e-01]	[5.00827972e+02 7.72749878e+02 7.31519938e-01]	[4.98249329e+02 7.13742615e+02 6.35129929e-01]	[4.80277740e+02 8.95886292e+02 8.14514160e-01]	[4.62241638e+02 8.93331177e+02 8.30092728e-01]	[4.80178619e+02 8.70229187e+02 7.78832912e-01]
[467.50006104 333.96685791 0.86242723]	[464.9147644 377.63687134 0.9020322 ]	[398.26480103 380.15167236 0.8873322 ]	[380.19610596 485.34686279 0.89221221]	[380.10668945 585.51416016 0.92742556]	[536.68737793 375.0574646 0.82180476]	[549.56365967 480.20187378 0.86048639]	[547.00244141 580.27581787 0.87410259]	[480.19024658 580.3449707 0.77189684]	[439.16842651 582.84783936 0.74516845]	[462.19415283 726.48162842 0.80652857]	[4.75105957e+02 8.62548706e+02 8.00397038e-01]	[521.22058105 580.28161621 0.72712457]	[531.62475586 726.62365723 0.78126752]	[503.38293457 726.53417969 0.83012795]	[457.16760254 318.53759766 0.9323321 ]	[482.74478149 316.10296631 0.96774518]	[434.11502075 303.28100586 0.7687881 ]	[503.23687744 298.08850098 0.8895731 ]	[4.98222656e+02 7.80410828e+02 7.74379015e-01]	[5.00851959e+02 7.72733459e+02 7.08971500e-01]	[5.00735260e+02 7.11188721e+02 6.47161961e-01]	[4.80301697e+02 8.95899231e+02 8.10000658e-01]	[4.62261719e+02 8.93346252e+02 8.25439632e-01]	[4.80156158e+02 8.70239441e+02 7.78086185e-01]
[469.96957397 331.43917847 0.84739721]	[464.93054199 377.57849121 0.89705348]	[400.63409424 377.74078369 0.88625246]	[380.21182251 482.75970459 0.90215105]	[380.13986206 582.99328613 0.9323281 ]	[536.67810059 374.98950195 0.81092793]	[549.59442139 480.2175293 0.86212802]	[547.06054688 580.23242188 0.86118007]	[480.16842651 577.71209717 0.75338817]	[439.14202881 580.24621582 0.72731042]	[459.83111572 726.4699707 0.80562639]	[4.75124359e+02 8.62512451e+02 8.02942097e-01]	[521.21685791 575.19781494 0.72327906]	[534.1137085 724.02020264 0.74184161]	[503.43707275 729.03985596 0.82775271]	[457.1739502 316.13711548 0.93414491]	[482.75140381 316.009552 0.9540689 ]	[434.06021118 300.69042969 0.78784472]	[503.26651001 295.63183594 0.90317523]	[498.24966431 780.45092773 0.79379243]	[5.03265015e+02 7.72777893e+02 7.41961241e-01]	[5.00773712e+02 7.16311707e+02 6.44233465e-01]	[4.80307678e+02 8.95892395e+02 8.10291052e-01]	[4.62276123e+02 8.93333557e+02 8.23818862e-01]	[4.80156311e+02 8.70229797e+02 7.81877398e-01]
[469.96963501 328.88540649 0.84109199]	[464.93685913 377.5100708 0.88807905]	[400.64508057 377.66934204 0.88282967]	[380.22943115 480.32037354 0.91551733]	[380.17910767 582.91357422 0.93101555]	[536.7199707 372.46258545 0.80325097]	[549.5892334 477.7041626 0.83437073]	[549.54949951 575.190979 0.8276329 ]	[480.24734497 575.19512939 0.75925899]	[439.20153809 577.7723999 0.73439759]	[459.84951782 723.94958496 0.78518701]	[4.75125397e+02 8.62501526e+02 8.00247967e-01]	[521.27783203 572.65881348 0.72707468]	[5.31601318e+02 7.23992310e+02 7.18847334e-01]	[505.87200928 729.05517578 0.80910361]	[457.17947388 316.0607605 0.93131036]	[482.74578857 315.94198608 0.94085616]	[434.01745605 298.21282959 0.79781491]	[503.25064087 295.60583496 0.91066313]	[5.00649811e+02 7.82958496e+02 7.79981613e-01]	[5.03294922e+02 7.72810730e+02 7.25128114e-01]	[5.00839447e+02 7.16333008e+02 6.40506089e-01]	[4.80311157e+02 8.95883362e+02 8.07765543e-01]	[4.62289215e+02 8.93325806e+02 8.19519639e-01]	[4.80148621e+02 8.70233459e+02 7.73035765e-01]
[470.05325317 326.30517578 0.83877909]	[464.94638062 375.06338501 0.87535918]	[400.63885498 377.56634521 0.87501085]	[380.23226929 480.23065186 0.91228354]	[380.22277832 582.80224609 0.9141376 ]	[536.7244873 367.41629028 0.80098724]	[552.08984375 475.17315674 0.81062406]	[552.12426758 567.578125 0.82772648]	[480.24230957 572.62780762 0.76198357]	[439.2137146 577.70739746 0.73132944]	[462.19470215 726.47186279 0.80787992]	[4.75114044e+02 8.62542603e+02 8.01219761e-01]	[521.26586914 570.05554199 0.73850006]	[5.29057861e+02 7.13768250e+02 7.11715341e-01]	[503.49090576 729.15612793 0.847543 ]	[459.60400391 315.95239258 0.92055964]	[482.80517578 313.45477295 0.92055058]	[434.05944824 298.03250122 0.80405831]	[503.2746582 295.50418091 0.91194826]	[500.73498535 785.47637939 0.86000276]	[5.05878510e+02 7.75304871e+02 7.50615954e-01]	[5.00801544e+02 7.21436157e+02 6.87917471e-01]	[4.80299347e+02 8.95890381e+02 7.99562514e-01]	[4.62272461e+02 8.93336731e+02 8.14920425e-01]	[4.80147125e+02 8.70260864e+02 7.81227767e-01]
[472.52966309 321.23577881 0.8557322 ]	[467.43115234 372.46170044 0.84070396]	[400.66845703 375.02697754 0.85670179]	[380.25109863 480.16247559 0.90437227]	[380.26846313 580.3223877 0.90223324]	[536.746521 364.81811523 0.81528354]	[554.67779541 470.02194214 0.79140639]	[554.69091797 567.51306152 0.83817643]	[480.28457642 570.06738281 0.76375401]	[439.23471069 575.15875244 0.72604746]	[462.25613403 724.0055542 0.8246752 ]	[4.75117065e+02 8.62538025e+02 7.95813024e-01]	[521.3215332 567.49975586 0.75135446]	[5.29074890e+02 7.13689758e+02 7.10245550e-01]	[505.89263916 731.67407227 0.80769509]	[459.60842896 313.38946533 0.8881312 ]	[482.83840942 310.88250732 0.89175057]	[436.56063843 295.58502197 0.80338424]	[503.24453735 295.40072632 0.88289928]	[500.79971313 788.12023926 0.88650465]	[5.08506744e+02 7.83000061e+02 7.29111731e-01]	[5.00835419e+02 7.24011475e+02 6.68556690e-01]	[4.80289795e+02 8.95908020e+02 7.87532806e-01]	[4.62259491e+02 8.93343506e+02 8.08597505e-01]	[4.80150360e+02 8.70263550e+02 7.68036366e-01]
[472.56890869 318.76708984 0.87161213]	[467.43487549 364.84402466 0.84668028]	[400.67694092 372.46081543 0.8326059 ]	[380.27270508 477.5977478 0.87884831]	[380.29873657 580.21270752 0.8868041 ]	[536.73822021 362.20507812 0.84180307]	[557.18811035 464.84127808 0.8277117 ]	[557.19458008 565.06170654 0.84832561]	[482.71014404 567.50952148 0.76955688]	[439.29037476 572.58319092 0.72833067]	[462.24749756 718.8480835 0.80879521]	[4.75090790e+02 8.62548035e+02 7.93289483e-01]	[523.76348877 564.95507812 0.76858705]	[528.99981689 708.64685059 0.7200315 ]	[508.43551636 734.29327393 0.76235086]	[459.63018799 308.37564087 0.87902212]	[482.86169434 305.85183716 0.88815248]	[436.60046387 295.40960693 0.80381864]	[503.24420166 290.44995117 0.85995102]	[500.88116455 790.74664307 0.9315204 ]	[513.64611816 788.10290527 0.82935899]	[5.03283661e+02 7.29054871e+02 6.62317514e-01]	[4.80300629e+02 8.95879395e+02 7.94584811e-01]	[4.62278046e+02 8.93336365e+02 8.09442282e-01]	[4.77718811e+02 8.70284363e+02 7.77592778e-01]
[472.5770874 318.55361938 0.89123398]	[467.4067688 362.21398926 0.88565934]	[400.68704224 367.35775757 0.83357722]	[380.29953003 469.9984436 0.8677488 ]	[380.26901245 572.64111328 0.87824506]	[536.74310303 359.61669922 0.86184579]	[557.25793457 462.3208313 0.85490978]	[559.78302002 564.83441162 0.88863307]	[482.71643066 564.85888672 0.79167581]	[439.31396484 565.00592041 0.75371277]	[462.23721313 713.77685547 0.81034184]	[4.75097137e+02 8.62531128e+02 7.92343855e-01]	[523.77886963 562.33685303 0.7749961 ]	[531.57873535 708.52539062 0.74690443]	[513.62591553 744.52960205 0.76947933]	[459.63833618 303.23171997 0.88545871]	[482.82098389 300.68945312 0.91780108]	[439.08230591 292.96624756 0.81550264]	[503.26495361 285.30151367 0.85314703]	[503.26702881 795.83642578 0.90469849]	[518.65454102 790.73718262 0.8473326 ]	[5.03445221e+02 7.36858398e+02 6.63413405e-01]	[4.80313019e+02 8.95864014e+02 7.98407972e-01]	[4.62309357e+02 8.93327209e+02 8.06827724e-01]	[4.77687744e+02 8.70293335e+02 7.85413444e-01]
[475.07037354 316.01672363 0.89663559]	[467.45108032 359.70617676 0.90122265]	[400.72711182 362.2946167 0.85662031]	[380.30453491 467.47518921 0.87480956]	[380.27313232 567.597229 0.88367409]	[539.21179199 357.1005249 0.86151433]	[557.25640869 462.2038269 0.85203648]	[562.21655273 562.24664307 0.8870697 ]	[482.73184204 562.34771729 0.78618085]	[439.31088257 564.89550781 0.76398247]	[462.27801514 711.21539307 0.81241834]	[4.75066559e+02 8.59982300e+02 7.83904016e-01]	[523.83532715 559.79315186 0.75141406]	[536.71630859 708.62091064 0.7917797 ]	[516.18579102 747.0748291 0.82497823]	[459.69802856 298.24124146 0.92132562]	[482.87091064 298.12954712 0.94698578]	[439.12524414 287.82147217 0.81240642]	[503.32992554 280.23324585 0.86022258]	[505.88742065 803.51531982 0.86091578]	[521.27386475 793.28863525 0.85153401]	[5.03441406e+02 7.41981689e+02 7.04850614e-01]	[4.80330872e+02 8.95870483e+02 7.95698464e-01]	[4.62307831e+02 8.93338379e+02 8.04606497e-01]	[4.77666840e+02 8.70229065e+02 7.82253861e-01]
[475.14749146 313.46820068 0.87787104]	[469.95449829 357.18225098 0.89464033]	[400.78778076 359.64459229 0.87845874]	[380.3274231 464.88156128 0.89000154]	[380.28735352 565.00024414 0.91876298]	[539.23156738 354.58251953 0.84172529]	[559.71563721 459.66842651 0.85915202]	[562.33258057 559.73913574 0.88204706]	[482.72158813 559.79388428 0.76784682]	[441.66540527 562.38861084 0.76631844]	[462.25842285 711.190979 0.83258229]	[4.75070099e+02 8.57449890e+02 7.89291918e-01]	[523.80975342 557.18127441 0.73667538]	[539.27160645 708.55096436 0.79096669]	[521.20532227 749.61572266 0.88112783]	[459.71405029 298.04067993 0.950243 ]	[482.96740723 295.61624146 0.94525838]	[439.07302856 280.21697998 0.82029861]	[503.35952759 277.62136841 0.86193806]	[513.63769531 808.53546143 0.84125125]	[523.97186279 798.3838501 0.81010163]	[505.93786621 747.06317139 0.78514141]	[4.80329620e+02 8.95863281e+02 7.88942754e-01]	[4.62305847e+02 8.93324402e+02 7.97551990e-01]	[4.77710846e+02 8.70188538e+02 7.69662261e-01]
[477.6288147 308.34573364 0.85643446]	[467.49133301 357.05401611 0.89072144]	[400.75979614 357.18417358 0.87751186]	[380.34848022 462.2784729 0.90891981]	[380.29803467 562.46740723 0.93004686]	[539.22644043 352.0015564 0.8217023 ]	[559.82421875 457.07217407 0.84089899]	[562.47503662 557.1651001 0.86865306]	[482.83074951 559.77813721 0.75706506]	[441.74066162 562.36901855 0.75763887]	[462.27682495 711.1328125 0.83606869]	[4.75131256e+02 8.57398682e+02 8.03772569e-01]	[523.92175293 554.65325928 0.71960902]	[544.30352783 708.55267334 0.83878791]	[523.83050537 752.24633789 0.87708485]	[459.73306274 295.53686523 0.94605267]	[485.36651611 293.01748657 0.90938759]	[436.68215942 277.68307495 0.83724117]	[503.41409302 275.097229 0.87074578]	[523.85974121 811.1340332 0.86761767]	[5.39274048e+02 8.03552979e+02 7.82727420e-01]	[513.62353516 749.61218262 0.75456023]	[4.80289825e+02 8.95852417e+02 7.93590784e-01]	[4.62285828e+02 8.93301331e+02 8.04430246e-01]	[4.80208313e+02 8.70141968e+02 7.84368396e-01]
[477.62063599 303.27630615 0.86078519]	[469.96792603 354.57546997 0.86994302]	[400.75720215 357.06661987 0.87149727]	[380.31124878 459.78274536 0.91406614]	[380.33099365 562.3380127 0.92705286]	[539.23895264 349.37213135 0.81421316]	[562.19732666 452.02758789 0.82637411]	[564.95812988 549.59381104 0.87153769]	[482.83071899 554.65344238 0.74454522]	[441.71661377 559.75823975 0.73845434]	[462.29476929 708.51239014 0.85214311]	[4.75145416e+02 8.54928955e+02 8.15609932e-01]	[523.94683838 547.02478027 0.72515225]	[544.38244629 708.66143799 0.82499963]	[528.96350098 762.45025635 0.81765985]	[459.73788452 293.00039673 0.91997087]	[485.36865234 290.45504761 0.88890743]	[439.08093262 275.09512329 0.85431498]	[503.44009399 274.90390015 0.85947776]	[5.36653198e+02 8.13803162e+02 7.99801052e-01]	[5.44518433e+02 8.08614502e+02 7.98152149e-01]	[5.21325989e+02 7.54789673e+02 7.06356108e-01]	[4.80289337e+02 8.93435181e+02 8.04841816e-01]	[4.62287170e+02 8.93268372e+02 8.13199818e-01]	[4.80186920e+02 8.70109985e+02 7.84327984e-01]
[477.6472168 300.72021484 0.88391268]	[470.00808716 354.45169067 0.84719193]	[400.7755127 354.57992554 0.85606611]	[380.28338623 459.62051392 0.90880245]	[380.33477783 562.23077393 0.91559452]	[539.26422119 344.31802368 0.82697916]	[559.83306885 444.37969971 0.84753871]	[567.45385742 546.96600342 0.87086689]	[482.91772461 552.05957031 0.73372865]	[441.79541016 557.2300415 0.72568655]	[462.30310059 708.52630615 0.85726154]	[4.75134796e+02 8.54851074e+02 8.23034346e-01]	[526.39794922 544.48669434 0.72496903]	[547.07141113 706.0045166 0.74587893]	[541.69622803 770.12921143 0.85805482]	[459.76672363 292.87670898 0.90535617]	[485.41281128 290.35128784 0.87570339]	[439.16693115 274.9732666 0.8529563 ]	[503.50064087 272.46109009 0.84023297]	[541.91442871 824.0178833 0.83007574]	[5.59723328e+02 8.11336304e+02 7.74954796e-01]	[5.26479065e+02 7.70124207e+02 6.69776499e-01]	[4.80298767e+02 8.93424377e+02 8.04706693e-01]	[4.62296204e+02 8.93255432e+02 8.08351994e-01]	[4.80175690e+02 8.67676880e+02 7.78717875e-01]
[477.73419189 298.23550415 0.91375214]	[470.01742554 349.41687012 0.83032525]	[400.78146362 354.50143433 0.84511954]	[380.29031372 457.15673828 0.89448428]	[380.33053589 559.70690918 0.89710426]	[539.27142334 341.77694702 0.84579545]	[562.20935059 441.82192993 0.88271451]	[567.55108643 544.47076416 0.87606537]	[482.97195435 549.51629639 0.74040455]	[441.84866333 554.70275879 0.72642696]	[462.26699829 705.98913574 0.8503536 ]	[4.75125519e+02 8.54868591e+02 8.19896817e-01]	[526.4901123 544.42120361 0.72285861]	[557.20220947 700.89416504 0.73228574]	[544.47052002 783.04473877 0.86667764]	[459.83370972 290.33813477 0.88617682]	[485.48162842 285.32119751 0.8603102 ]	[439.20367432 272.48989868 0.8531509 ]	[503.50231934 272.34890747 0.82575852]	[5.54630188e+02 8.31714233e+02 8.27990770e-01]	[5.67463013e+02 8.24054382e+02 7.65141129e-01]	[5.41717163e+02 7.85548401e+02 6.99955523e-01]	[4.80298523e+02 8.93419434e+02 8.09281945e-01]	[4.62291656e+02 8.93243591e+02 8.06312978e-01]	[4.80162109e+02 8.67667786e+02 7.66003311e-01]
[480.13223267 298.08267212 0.94030881]	[470.03326416 344.30252075 0.83946663]	[400.81182861 351.953125 0.82506812]	[380.30023193 454.61529541 0.87748504]	[380.32254028 557.18292236 0.88442355]	[541.69494629 339.27731323 0.87004989]	[562.23126221 441.70343018 0.8951773 ]	[570.05682373 544.36987305 0.87269962]	[485.3621521 549.49816895 0.72954863]	[441.86904907 554.68066406 0.71397573]	[462.22137451 705.97998047 0.83595788]	[4.75109192e+02 8.54862976e+02 8.17719638e-01]	[528.96722412 544.41052246 0.70421678]	[562.23596191 695.74261475 0.73571748]	[559.77368164 790.75750732 0.83663779]	[462.21505737 285.23101807 0.88459599]	[487.9402771 282.67959595 0.8613078 ]	[439.23471069 272.41345215 0.8549118 ]	[503.50820923 269.88626099 0.81828475]	[5.64879395e+02 8.36899902e+02 8.12119126e-01]	[5.82807312e+02 8.29260376e+02 8.08370829e-01]	[5.47043945e+02 7.93356934e+02 6.72488272e-01]	[4.80311584e+02 8.93427002e+02 8.16854417e-01]	[4.62297272e+02 8.93250366e+02 8.12631309e-01]	[4.77728485e+02 8.67656921e+02 7.58175373e-01]
[480.17010498 298.03210449 0.94317925]	[472.52426147 341.80233765 0.85035515]	[400.83346558 349.41558838 0.81997943]	[380.32015991 452.06039429 0.87067676]	[380.31936646 554.63104248 0.88440126]	[541.73828125 339.21630859 0.88882291]	[562.2456665 439.31280518 0.89893878]	[570.12182617 544.29101562 0.87228715]	[485.42785645 544.47741699 0.74973851]	[444.32995605 549.57098389 0.71240598]	[462.21588135 703.4342041 0.8319608 ]	[4.75100189e+02 8.54878967e+02 8.14135909e-01]	[529.00646973 541.87200928 0.71688855]	[564.85137939 690.67980957 0.78978539]	[564.89331055 798.41070557 0.85242909]	[462.27416992 282.69631958 0.89106882]	[487.99966431 280.20962524 0.86588901]	[439.28918457 269.87860107 0.85001916]	[505.9175415 269.81533813 0.81490254]	[5.77777466e+02 8.47164368e+02 8.26842308e-01]	[5.90568481e+02 8.34341248e+02 7.58137405e-01]	[5.59754761e+02 8.06054199e+02 6.83002055e-01]	[4.80283844e+02 8.93430176e+02 8.09524059e-01]	[4.62269226e+02 8.93244080e+02 8.05842400e-01]	[4.77736053e+02 8.67675964e+02 7.54661262e-01]
[480.20843506 295.65493774 0.95050776]	[472.5552063 341.73019409 0.86510742]	[403.25042725 349.37445068 0.81295145]	[380.32730103 452.07141113 0.87202311]	[380.32669067 552.10888672 0.88235676]	[541.74700928 339.12588501 0.8961128 ]	[562.27856445 441.66995239 0.90531671]	[572.63140869 541.90765381 0.87175405]	[485.4861145 544.4664917 0.74288815]	[444.3604126 549.57672119 0.7101202 ]	[462.27905273 703.43713379 0.83770621]	[4.75103455e+02 8.54899292e+02 8.06860268e-01]	[531.56011963 541.83532715 0.71272087]	[564.99542236 695.80828857 0.78270829]	[575.16973877 811.12341309 0.81954867]	[462.32150269 280.22351074 0.90030724]	[490.51156616 280.15631104 0.87060881]	[439.31207275 267.35372925 0.8601265 ]	[505.95245361 267.35220337 0.8091712 ]	[585.47247314 852.35559082 0.87139618]	[6.03364136e+02 8.47140381e+02 8.22990894e-01]	[5.65038879e+02 8.13800293e+02 7.14378893e-01]	[4.80303497e+02 8.93451111e+02 8.07098567e-01]	[4.62282227e+02 8.93264343e+02 8.01162720e-01]	[4.77742615e+02 8.67705811e+02 7.58608282e-01]
[480.26657104 295.62011719 0.95952487]	[472.59475708 341.67004395 0.87239438]	[403.29040527 346.8477478 0.81220973]	[382.71820068 452.06292725 0.86484414]	[380.34939575 552.05291748 0.87815046]	[541.77069092 339.06860352 0.8970027 ]	[562.29699707 439.3057251 0.9045527 ]	[577.73687744 541.7444458 0.86868244]	[487.91253662 544.50152588 0.72962052]	[444.34576416 552.09326172 0.70682323]	[462.26049805 703.49890137 0.8420642 ]	[4.75130646e+02 8.54823730e+02 8.16797674e-01]	[531.62451172 541.87371826 0.71017641]	[567.57855225 693.17041016 0.754816 ]	[582.95843506 811.26867676 0.87752223]	[462.3963623 280.17810059 0.90640384]	[493.06079102 280.1109314 0.88068056]	[441.67407227 267.36169434 0.86843956]	[506.01611328 264.78067017 0.80393392]	[6.00790466e+02 8.57467834e+02 7.88513899e-01]	[6.11104797e+02 8.49745361e+02 7.47688472e-01]	[5.75230835e+02 8.18937256e+02 6.48397326e-01]	[4.80297363e+02 8.93433105e+02 8.23259711e-01]	[4.62270721e+02 8.93236694e+02 8.09336364e-01]	[4.80162170e+02 8.67614624e+02 7.58940816e-01]
[480.32775879 295.59832764 0.96409333]	[475.13696289 339.27093506 0.89041162]	[403.37005615 346.81219482 0.80085903]	[382.78216553 449.47360229 0.85686547]	[380.35906982 549.57891846 0.87739724]	[541.78765869 336.67489624 0.8961758 ]	[562.3348999 439.23510742 0.90753788]	[580.27935791 541.69366455 0.87434208]	[490.47879028 544.41485596 0.72572297]	[446.87179565 549.53753662 0.6960724 ]	[462.29922485 703.43078613 0.82296854]	[4.75130463e+02 8.54837036e+02 8.19839001e-01]	[536.69763184 541.7878418 0.71404058]	[575.23193359 690.71191406 0.74253744]	[5.90545227e+02 8.21439758e+02 7.94441700e-01]	[462.45016479 280.15353394 0.90673679]	[495.58721924 277.70895386 0.89114898]	[441.72561646 267.29443359 0.86960316]	[508.46347046 264.71725464 0.80555236]	[6.06061890e+02 8.65133728e+02 8.08033168e-01]	[6.23918823e+02 8.52358093e+02 7.85828173e-01]	[5.85444275e+02 8.29194946e+02 7.58593321e-01]	[4.80291290e+02 8.93433533e+02 8.27834487e-01]	[4.62273529e+02 8.93238525e+02 8.10384274e-01]	[4.80150543e+02 8.67642822e+02 7.66277671e-01]
[482.70755005 295.57116699 0.96378791]	[477.60397339 339.25692749 0.89930654]	[405.83752441 344.35452271 0.79769284]	[382.82073975 449.4670105 0.85209614]	[382.78530884 552.08557129 0.86741275]	[541.81835938 336.64978027 0.90002447]	[562.40203857 439.28622437 0.91975224]	[580.3416748 539.31359863 0.88276005]	[493.05905151 544.34204102 0.72836459]	[446.95529175 547.0279541 0.6949203 ]	[462.37911987 703.48101807 0.81573761]	[4.75134735e+02 8.54862183e+02 8.20991814e-01]	[539.21398926 539.28979492 0.71575147]	[580.36407471 698.32012939 0.77991009]	[603.27203369 829.09802246 0.84747028]	[464.88641357 280.12658691 0.90023381]	[495.66036987 277.67324829 0.9026379 ]	[441.76342773 267.31097412 0.86392933]	[508.48245239 264.74267578 0.77444935]	[6.13710083e+02 8.70295471e+02 8.18409741e-01]	[6.26517761e+02 8.62496643e+02 7.90050089e-01]	[5.93198608e+02 8.34321045e+02 6.94567800e-01]	[4.80297943e+02 8.93421082e+02 8.37232590e-01]	[4.62280487e+02 8.93236267e+02 8.20774078e-01]	[4.80140839e+02 8.67671204e+02 7.74639726e-01]
[482.70779419 295.57061768 0.96340251]	[477.60430908 339.26177979 0.89859265]	[405.83132935 346.80889893 0.79713684]	[382.82141113 449.46463013 0.85206616]	[382.78323364 552.08666992 0.86750925]	[541.8223877 336.6567688 0.89989948]	[562.40002441 439.29370117 0.92077285]	[580.34875488 539.29083252 0.88073707]	[493.05789185 544.34173584 0.72843373]	[446.95303345 547.02807617 0.69534922]	[462.37997437 703.48059082 0.81583095]	[4.75126282e+02 8.54848511e+02 8.19756389e-01]	[539.21716309 539.28985596 0.71611452]	[580.36541748 698.31726074 0.77941155]	[603.27111816 829.10089111 0.84738719]	[464.88592529 280.12490845 0.90025216]	[495.66192627 277.67248535 0.90307111]	[441.76287842 267.31054688 0.86442864]	[508.47946167 264.74755859 0.77465051]	[6.13720825e+02 8.70303833e+02 8.19784164e-01]	[6.26518066e+02 8.62505432e+02 7.92573571e-01]	[5.93194702e+02 8.34326172e+02 6.92092061e-01]	[4.80288513e+02 8.93419128e+02 8.33133757e-01]	[4.62270111e+02 8.93235229e+02 8.16984951e-01]	[4.80145294e+02 8.67661133e+02 7.71449268e-01]
[482.74743652 295.55105591 0.96014988]	[477.69189453 339.24783325 0.91350037]	[408.39080811 344.34609985 0.7887342 ]	[385.32577515 449.46575928 0.83640796]	[382.84735107 552.06323242 0.8561644 ]	[541.85559082 336.63912964 0.90261889]	[562.46600342 439.26187134 0.91629106]	[582.73162842 539.27758789 0.87943089]	[495.62695312 544.39202881 0.73214781]	[452.04852295 549.51971436 0.68979895]	[462.43807983 703.46838379 0.82475072]	[4.75133423e+02 8.54871216e+02 8.16873848e-01]	[539.27423096 541.74731445 0.72445369]	[582.84277344 693.21154785 0.81518221]	[606.04516602 829.18530273 0.85289478]	[464.95770264 280.11416626 0.88393289]	[495.69537354 277.65579224 0.90685099]	[441.86248779 267.33624268 0.85562569]	[508.46002197 264.72167969 0.74363887]	[6.26449280e+02 8.75311707e+02 8.34570646e-01]	[6.41905762e+02 8.67661865e+02 7.99818397e-01]	[6.03419739e+02 8.34359924e+02 7.36783803e-01]	[4.80313751e+02 8.93403198e+02 8.32476616e-01]	[4.62285370e+02 8.93231262e+02 8.19939792e-01]	[4.77737762e+02 8.67706177e+02 7.73401856e-01]
[482.78179932 295.51425171 0.95767713]	[480.12051392 339.24053955 0.92446113]	[408.44943237 344.31652832 0.79090816]	[390.42654419 446.94625854 0.82265443]	[385.36865234 552.08685303 0.83739156]	[541.92553711 336.65298462 0.90232396]	[564.85113525 439.22079468 0.91312975]	[582.75531006 539.23138428 0.87341475]	[498.14099121 544.43255615 0.74633551]	[454.59988403 552.07220459 0.69256055]	[464.84976196 703.38977051 0.80826306]	[4.75144897e+02 8.54911438e+02 8.13668907e-01]	[541.72918701 541.74865723 0.73643851]	[585.38085938 693.24334717 0.81836158]	[6.13694336e+02 8.31804565e+02 8.14095020e-01]	[467.44494629 280.09411621 0.8730166 ]	[498.15112305 277.63528442 0.91622263]	[444.31845093 267.29278564 0.84486955]	[508.54901123 262.24475098 0.75090629]	[6.29091370e+02 8.77926819e+02 7.71813869e-01]	[6.44521851e+02 8.70263123e+02 8.03609371e-01]	[6.08530334e+02 8.44541687e+02 6.97080493e-01]	[4.80305145e+02 8.93386658e+02 8.41780186e-01]	[4.62274719e+02 8.90854431e+02 8.27305079e-01]	[4.80148224e+02 8.70112244e+02 7.73502707e-01]
[485.41378784 295.4190979 0.91328108]	[480.34960938 339.228302 0.94819713]	[416.04519653 344.24807739 0.81527895]	[395.58364868 446.89779663 0.85072094]	[395.49401855 549.56640625 0.83245987]	[544.49371338 336.65835571 0.89743471]	[565.00891113 439.21340942 0.89315057]	[585.3381958 539.23370361 0.88504767]	[500.87561035 544.43670654 0.79145342]	[459.74383545 552.08959961 0.73671043]	[467.45324707 703.40081787 0.77982438]	[4.77619843e+02 8.54847778e+02 8.26760650e-01]	[544.38201904 541.75054932 0.77004254]	[588.01318359 690.59594727 0.81684089]	[626.4397583 834.36016846 0.85163516]	[475.11328125 277.63449097 0.88986892]	[500.76000977 277.49816895 0.95841217]	[446.91790771 262.25930786 0.8294301 ]	[516.19622803 257.1651001 0.7266525 ]	[6.44378601e+02 8.85628784e+02 7.99666822e-01]	[6.57255615e+02 8.72849487e+02 7.49712467e-01]	[6.23921692e+02 8.49629578e+02 7.30927467e-01]	[4.80302155e+02 8.93353088e+02 8.50897670e-01]	[4.62280701e+02 8.90804810e+02 8.30437601e-01]	[4.80193848e+02 8.67694336e+02 7.57282257e-01]
[487.98257446 295.39657593 0.88951582]	[482.81814575 339.22583008 0.94280213]	[416.16296387 344.26013184 0.82834828]	[398.05606079 444.42913818 0.87820917]	[395.58358765 549.51501465 0.846205 ]	[547.01928711 336.64071655 0.87972975]	[567.50866699 439.22903442 0.884691 ]	[585.54119873 539.2210083 0.88476568]	[503.35888672 544.40008545 0.7869823 ]	[462.19235229 549.50738525 0.73054844]	[467.47894287 700.89202881 0.7715404 ]	[4.77651123e+02 8.54871338e+02 8.27124298e-01]	[544.50457764 541.7598877 0.76558626]	[590.63513184 693.18865967 0.7696448 ]	[6.31603210e+02 8.47082336e+02 7.87347317e-01]	[477.67398071 277.6022644 0.90769511]	[500.86816406 277.49084473 0.96457171]	[449.52685547 262.25286865 0.82163835]	[518.7401123 257.15786743 0.78714466]	[6.46934021e+02 8.90712097e+02 8.43941212e-01]	[6.62460693e+02 8.80450684e+02 7.75360167e-01]	[6.2903717e+02 8.5236084e+02 7.2809279e-01]	[4.80315643e+02 8.93337463e+02 8.53652954e-01]	[4.62302429e+02 8.90798950e+02 8.35678697e-01]	[4.80216614e+02 8.70101074e+02 7.60564625e-01]
[493.0479126 293.01690674 0.87748104]	[482.92721558 339.20556641 0.93155265]	[418.65872192 344.24365234 0.84539366]	[398.16635132 446.94110107 0.87567323]	[398.09014893 549.49523926 0.88051599]	[549.60101318 336.60177612 0.85643673]	[572.62286377 439.25628662 0.87193155]	[588.01885986 539.31958008 0.88418734]	[503.4586792 544.42272949 0.76981342]	[462.28411865 549.55010986 0.72743922]	[467.49700928 700.90264893 0.76266146]	[4.77640137e+02 8.54869080e+02 8.23946118e-01]	[546.9732666 541.79754639 0.75235522]	[595.72198486 693.26025391 0.76066303]	[6.34220947e+02 8.47155212e+02 7.79321432e-01]	[480.15658569 277.5831604 0.92734891]	[503.32369995 277.49484253 0.96826911]	[454.62332153 264.75128174 0.82491243]	[521.23962402 259.60003662 0.7936793 ]	[6.47039734e+02 8.93209778e+02 8.51305604e-01]	[6.64971741e+02 8.83089233e+02 7.92276621e-01]	[6.29127136e+02 8.54833496e+02 6.93502963e-01]	[4.80317230e+02 8.93345764e+02 8.52924764e-01]	[4.62299622e+02 8.90804810e+02 8.34623218e-01]	[4.80200043e+02 8.67703735e+02 7.57654071e-01]
[495.68539429 292.9715271 0.88352728]	[485.39764404 339.21447754 0.91716981]	[418.79425049 344.27633667 0.84392226]	[400.68585205 449.4446106 0.87910628]	[398.20248413 547.04345703 0.90318298]	[554.65777588 336.59033203 0.85371733]	[577.79351807 439.26226807 0.87855363]	[588.1003418 541.69555664 0.87556332]	[505.86437988 544.4050293 0.77066791]	[462.31237793 549.52185059 0.73137677]	[472.55352783 695.78009033 0.76339477]	[4.77631714e+02 8.54855774e+02 8.22553515e-01]	[547.06970215 541.76574707 0.74000847]	[600.76605225 695.7833252 0.76468241]	[6.41882935e+02 8.52204407e+02 8.31107974e-01]	[480.26022339 277.54177856 0.93888414]	[503.46432495 275.11804199 0.94693208]	[457.12802124 262.18493652 0.84989756]	[521.4083252 259.57348633 0.8263188 ]	[6.47106689e+02 8.93410767e+02 8.45177710e-01]	[6.65019836e+02 8.88220642e+02 8.42546880e-01]	[6.39311096e+02 8.65048462e+02 6.42220378e-01]	[4.80300720e+02 8.93355286e+02 8.48578990e-01]	[4.62278412e+02 8.90814026e+02 8.30204070e-01]	[4.80190277e+02 8.67700073e+02 7.57165611e-01]
[500.64749146 292.94976807 0.90989023]	[490.48123169 339.19180298 0.89629793]	[421.32180786 344.2461853 0.83948004]	[400.81451416 446.93405151 0.8786757 ]	[400.73999023 549.49908447 0.90088123]	[559.74353027 336.57949829 0.87111092]	[582.76202393 439.12741089 0.88503456]	[593.16577148 539.28961182 0.84913921]	[506.01528931 544.42333984 0.75045848]	[464.82382202 549.5045166 0.72263497]	[472.61026001 693.20355225 0.75773633]	[4.77648499e+02 8.54863037e+02 8.25231612e-01]	[552.1362915 541.81420898 0.7199592 ]	[600.88220215 695.74151611 0.77085406]	[644.38330078 852.21704102 0.85448492]	[482.77792358 277.57592773 0.95390862]	[506.01324463 277.4637146 0.91799051]	[459.67840576 259.715271 0.89473152]	[523.87841797 257.20855713 0.76636928]	[6.47068115e+02 8.95876892e+02 8.36234033e-01]	[6.65031189e+02 8.90680603e+02 8.52515101e-01]	[6.41918823e+02 8.62553833e+02 6.42013848e-01]	[4.80292664e+02 8.93346313e+02 8.54049683e-01]	[4.62276093e+02 8.90798584e+02 8.32533717e-01]	[4.80192749e+02 8.67705566e+02 7.61423111e-01]
[500.78720093 293.00671387 0.9408623 ]	[495.65618896 339.18862915 0.90263653]	[423.88296509 344.28726196 0.81124824]	[403.38150024 446.92022705 0.85370791]	[400.86019897 549.49029541 0.89199281]	[562.29949951 336.57980347 0.89297891]	[582.89672852 439.11608887 0.89025968]	[600.80114746 541.70581055 0.87042361]	[511.009552 544.40960693 0.73051238]	[464.92797852 547.04516602 0.70739186]	[477.69314575 703.44360352 0.78471071]	[4.77656311e+02 8.54859497e+02 8.25846553e-01]	[557.23455811 541.80938721 0.71987796]	[603.32641602 695.76934814 0.78545582]	[644.45935059 852.26623535 0.86374182]	[482.95257568 277.60971069 0.94448441]	[511.06140137 277.51489258 0.90281105]	[462.19567871 262.19500732 0.89617538]	[526.43139648 259.62072754 0.80210388]	[6.47098022e+02 8.95964661e+02 8.10965657e-01]	[6.65073364e+02 8.90767456e+02 8.45705986e-01]	[6.44393005e+02 8.65092529e+02 6.54784381e-01]	[4.80296173e+02 8.93353760e+02 8.47749829e-01]	[4.62288300e+02 8.90806213e+02 8.29464614e-01]	[4.80177368e+02 8.67705811e+02 7.61071980e-01]
[503.24700928 293.0291748 0.94727492]	[500.68011475 339.19830322 0.93446392]	[431.5218811 344.25088501 0.79980588]	[413.54232788 444.44946289 0.84091479]	[405.85708618 549.55975342 0.84874207]	[564.8447876 336.61032104 0.89525414]	[585.39025879 439.22259521 0.90809196]	[600.87298584 539.30505371 0.87656122]	[516.12634277 544.47918701 0.72565526]	[470.04876709 552.06414795 0.68202049]	[480.22531128 698.33148193 0.80605614]	[4.77670013e+02 8.54882446e+02 8.25080454e-01]	[559.80126953 541.86621094 0.74563336]	[603.40533447 693.21478271 0.80526137]	[644.5144043 852.24224854 0.86410016]	[487.92218018 277.61022949 0.89588249]	[516.19726562 277.53012085 0.91237134]	[462.35464478 262.17092896 0.88465488]	[529.0723877 259.66821289 0.78929943]	[6.47051270e+02 8.95957947e+02 8.15937519e-01]	[6.65079346e+02 8.90775513e+02 8.32637429e-01]	[6.44439270e+02 8.62566345e+02 6.67896926e-01]	[4.80310120e+02 8.93362793e+02 8.55670273e-01]	[4.62299774e+02 8.90797119e+02 8.37341964e-01]	[4.80150696e+02 8.67703430e+02 7.52191663e-01]
[503.41238403 292.98016357 0.92279452]	[503.32522583 339.21408081 0.94743562]	[436.67337036 341.8046875 0.8329519 ]	[418.5718689 444.40768433 0.88244188]	[413.56112671 547.07385254 0.83267963]	[567.51434326 336.6545105 0.87874252]	[588.00042725 439.2298584 0.87883395]	[603.44567871 539.31213379 0.8890301 ]	[521.25384521 544.38531494 0.77794272]	[477.66772461 547.0256958 0.71466702]	[480.28665161 695.79840088 0.80998123]	[4.77703125e+02 8.54857849e+02 8.31590295e-01]	[562.47021484 541.73828125 0.75778764]	[603.51251221 693.2520752 0.81051666]	[646.91033936 852.18927002 0.859465 ]	[493.08312988 277.52682495 0.88830411]	[521.17901611 277.46820068 0.93910331]	[467.4156189 262.16043091 0.84004271]	[539.18469238 257.20126343 0.82915628]	[6.47028137e+02 8.95949707e+02 8.29156399e-01]	[6.67474243e+02 8.90794861e+02 8.29077244e-01]	[6.44501404e+02 8.60001892e+02 6.78947747e-01]	[4.80314270e+02 8.93369873e+02 8.50946546e-01]	[4.62298676e+02 8.90796021e+02 8.31638813e-01]	[4.80171997e+02 8.67693604e+02 7.40986705e-01]
[508.54293823 292.92709351 0.86401176]	[503.49502563 339.20849609 0.92047644]	[439.27072144 341.78863525 0.85651129]	[418.77655029 446.91760254 0.87662125]	[418.58868408 547.02886963 0.87967265]	[572.61828613 336.63626099 0.85492349]	[598.25500488 439.29992676 0.87431836]	[608.54211426 541.74072266 0.88849521]	[523.81640625 544.47735596 0.7896263 ]	[480.30465698 549.57635498 0.73700953]	[482.73632812 698.36102295 0.81666857]	[4.77736237e+02 8.54844360e+02 8.39301348e-01]	[564.99475098 541.85583496 0.77453661]	[605.99224854 690.65209961 0.83106929]	[6.46964172e+02 8.52176025e+02 8.51793528e-01]	[498.24316406 277.50134277 0.92575341]	[523.7598877 275.08956909 0.96305364]	[475.08688354 262.24090576 0.81816292]	[541.78106689 259.58505249 0.84716171]	[6.47046082e+02 8.95947144e+02 8.25328231e-01]	[6.67506348e+02 8.90801147e+02 8.22163105e-01]	[6.44524414e+02 8.59970886e+02 6.76815391e-01]	[4.80278412e+02 8.93383606e+02 8.61090183e-01]	[4.62277374e+02 8.90794617e+02 8.43419611e-01]	[4.80212860e+02 8.67685608e+02 7.42518544e-01]
[508.53424072 292.93234253 0.86503315]	[503.49899292 339.20599365 0.91961628]	[439.27502441 341.78106689 0.85743803]	[418.77645874 446.91497803 0.87658173]	[418.58700562 547.03125 0.87841249]	[572.6293335 336.63711548 0.85386503]	[598.25402832 439.3024292 0.87390697]	[608.53686523 541.74316406 0.88925761]	[523.8145752 544.48016357 0.78981662]	[480.3059082 549.58013916 0.73751599]	[482.73492432 698.37957764 0.81619191]	[4.77725128e+02 8.54860901e+02 8.37318659e-01]	[564.99163818 541.85931396 0.77602375]	[605.99414062 690.67205811 0.82753795]	[646.9720459 852.19732666 0.85551518]	[498.24160767 277.50460815 0.92589343]	[521.4239502 275.09429932 0.96333033]	[475.09643555 262.24786377 0.81688613]	[541.79364014 257.20239258 0.85420245]	[6.47051819e+02 8.95946045e+02 8.27778995e-01]	[6.67506653e+02 8.90804382e+02 8.25924873e-01]	[6.44529297e+02 8.60000916e+02 6.83316112e-01]	[4.80287750e+02 8.93394104e+02 8.58181834e-01]	[4.62284454e+02 8.90807922e+02 8.42216611e-01]	[4.80191559e+02 8.67701416e+02 7.47878015e-01]
[518.65228271 292.91500854 0.87693143]	[511.03466797 339.21792603 0.89054406]	[441.88006592 341.80917358 0.84180343]	[421.35723877 444.44671631 0.8793512 ]	[418.75979614 547.02020264 0.90634537]	[580.28851318 336.65063477 0.87613678]	[603.31896973 439.23199463 0.89531827]	[611.08349609 541.85595703 0.88156295]	[526.4185791 544.43890381 0.7550258 ]	[482.8637085 547.0380249 0.72951013]	[482.84033203 698.33398438 0.81448245]	[4.77735382e+02 8.54867493e+02 8.41576636e-01]	[570.02716064 541.85754395 0.71882647]	[608.62512207 695.77838135 0.76892209]	[646.96356201 852.20587158 0.85904795]	[500.83557129 277.5138855 0.94540751]	[526.39135742 275.09127808 0.9345361 ]	[480.15826416 259.68002319 0.88536924]	[544.39276123 257.19360352 0.86708814]	[6.47088501e+02 8.95930847e+02 8.22437763e-01]	[6.67543457e+02 8.90784302e+02 8.28880429e-01]	[6.44480347e+02 8.60011597e+02 6.83264732e-01]	[4.80272095e+02 8.93425598e+02 8.52202415e-01]	[4.62273865e+02 8.90825928e+02 8.41290116e-01]	[4.80199860e+02 8.67709473e+02 7.48530209e-01]
[521.25030518 292.91055298 0.91469979]	[518.74682617 339.19894409 0.92301857]	[449.45953369 341.80273438 0.80580884]	[426.43756104 446.86437988 0.83620626]	[421.32647705 546.98986816 0.90693015]	[582.89221191 336.65429688 0.89273357]	[605.8973999 441.72140503 0.90819377]	[618.83953857 541.82470703 0.8784132 ]	[528.97979736 544.43041992 0.74421537]	[485.3458252 547.01934814 0.72802627]	[485.39193726 695.8069458 0.80320776]	[4.77735962e+02 8.54907837e+02 8.39058638e-01]	[575.19207764 541.85827637 0.71975231]	[611.10369873 693.24731445 0.75854689]	[646.94891357 852.23687744 0.85909808]	[503.42144775 277.54312134 0.9452188 ]	[529.06567383 275.11651611 0.90559381]	[482.74578857 262.16491699 0.8882814 ]	[547.03607178 259.6272583 0.81653267]	[6.47075317e+02 8.95942993e+02 8.22824180e-01]	[6.67530334e+02 8.90795471e+02 8.32257509e-01]	[6.44456299e+02 8.62522278e+02 6.75491631e-01]	[4.80284393e+02 8.93443970e+02 8.54436517e-01]	[4.62276154e+02 8.90845764e+02 8.37134480e-01]	[4.80187408e+02 8.70135620e+02 7.54831314e-01]
[526.44250488 292.8727417 0.87476033]	[523.99627686 339.21075439 0.92570394]	[459.74920654 341.7835083 0.85702175]	[439.23782349 446.9034729 0.88305807]	[436.59170532 546.98937988 0.85239542]	[593.11816406 336.66162109 0.85415286]	[616.26196289 441.72476196 0.85844928]	[626.46612549 541.87261963 0.92274058]	[541.80755615 544.44488525 0.76752442]	[498.2258606 547.02166748 0.71221983]	[490.56237793 698.29431152 0.75810564]	[4.80155548e+02 8.54927185e+02 8.50423157e-01]	[585.36425781 541.87927246 0.75071001]	[621.31140137 703.39324951 0.76180029]	[646.93151855 852.32550049 0.86123616]	[518.65081787 275.12692261 0.90516829]	[541.81762695 275.06854248 0.95971847]	[493.12039185 262.23956299 0.81236869]	[559.84130859 259.59268188 0.85176551]	[6.47125793e+02 8.95982910e+02 8.11116040e-01]	[6.67541565e+02 8.90820679e+02 8.37436676e-01]	[6.44426025e+02 8.65096436e+02 6.79097414e-01]	[4.80276947e+02 8.95855591e+02 8.40852320e-01]	[4.62276794e+02 8.93227234e+02 8.29707384e-01]	[4.80260193e+02 8.70190857e+02 7.45725155e-01]
[534.17877197 292.87591553 0.85462904]	[529.03912354 339.24136353 0.89116806]	[462.3515625 344.27172852 0.84205151]	[441.84802246 446.88796997 0.88863587]	[439.17230225 546.99584961 0.89932239]	[600.7678833 336.66934204 0.86484218]	[623.81884766 439.30786133 0.88625503]	[629.16821289 541.92346191 0.87543213]	[544.34082031 546.94506836 0.7641747 ]	[500.79797363 549.53424072 0.72541386]	[495.67504883 703.40496826 0.7849431 ]	[4.80156067e+02 8.57387512e+02 8.48337889e-01]	[585.55041504 544.3380127 0.74412829]	[621.3661499 703.4006958 0.77430844]	[6.46933105e+02 8.52400330e+02 8.51962268e-01]	[521.26947021 277.47079468 0.93939483]	[544.43530273 275.07150269 0.95418584]	[498.24380493 262.14920044 0.85458863]	[564.81182861 259.60681152 0.87709749]	[6.47142456e+02 8.95982483e+02 8.08603287e-01]	[6.67548157e+02 8.90820801e+02 8.42856526e-01]	[6.44428589e+02 8.67632324e+02 6.90415382e-01]	[4.80266449e+02 8.95879028e+02 8.29930842e-01]	[4.62269745e+02 8.93243286e+02 8.18490148e-01]	[4.80262421e+02 8.70237671e+02 7.46255636e-01]
[541.69610596 292.86987305 0.89415538]	[539.21325684 339.22259521 0.91408032]	[467.46578979 344.28192139 0.80198079]	[446.93835449 444.44665527 0.84871602]	[441.72213745 547.00500488 0.90804136]	[603.37420654 336.6628418 0.89073586]	[626.39788818 441.73669434 0.91261113]	[639.28979492 544.29986572 0.86647224]	[546.93395996 544.44812012 0.75689387]	[503.36914062 547.01251221 0.72857374]	[500.68157959 700.85614014 0.8116703 ]	[4.80161469e+02 8.57388245e+02 8.48307908e-01]	[590.57092285 541.90112305 0.72043014]	[621.41723633 700.92407227 0.78275061]	[646.92401123 852.37841797 0.85485619]	[523.85003662 277.52282715 0.95068318]	[547.06695557 275.09078979 0.91880953]	[500.89205933 262.15127563 0.89069766]	[565.06915283 259.63449097 0.84671682]	[6.47144836e+02 8.95975769e+02 8.02314401e-01]	[6.67555054e+02 8.90816528e+02 8.40681493e-01]	[6.44391785e+02 8.67601196e+02 6.86210990e-01]	[4.80267822e+02 8.95895142e+02 8.17708433e-01]	[4.62269653e+02 8.93252869e+02 8.07404041e-01]	[4.80259460e+02 8.70240417e+02 7.38233328e-01]
[541.89086914 292.94308472 0.93243629]	[541.83441162 339.23843384 0.95073301]	[475.16448975 344.24777222 0.81323242]	[457.13842773 444.37512207 0.87325603]	[444.31298828 547.0401001 0.88152593]	[605.97210693 339.04940796 0.89545244]	[626.58947754 441.76016235 0.88892746]	[644.34967041 544.34295654 0.90617985]	[549.53118896 544.38659668 0.74033618]	[505.89752197 546.97515869 0.72393721]	[500.70910645 703.48364258 0.81583881]	[4.80161346e+02 8.54932434e+02 8.49049687e-01]	[598.2310791 541.80999756 0.70941496]	[623.90771484 700.9342041 0.81878263]	[6.46907593e+02 8.54838440e+02 8.48877668e-01]	[526.50616455 277.54867554 0.90764368]	[554.66174316 277.48150635 0.89794081]	[503.40893555 259.72253418 0.88298213]	[570.04522705 259.68817139 0.8106755 ]	[6.49567139e+02 8.98425720e+02 7.93784916e-01]	[6.67569824e+02 8.90830505e+02 8.40155482e-01]	[6.44342896e+02 8.67702087e+02 6.90632045e-01]	[4.80280640e+02 8.95884216e+02 8.17973733e-01]	[4.62278168e+02 8.93247131e+02 8.06307316e-01]	[4.80246613e+02 8.70228271e+02 7.33566403e-01]
[truncated: 276 more rows]
