# Supplementary material for: Evaluation of functional tests performance using a camera-based and machine learning approach
Source: PLoS One. 2023 Nov 3;18(11):e0288279. doi: 10.1371/journal.pone.0288279 (PMC10624324; doi:10.1371/journal.pone.0288279)
Supplement: S1 Data — This dataset includes all the extracted keypoints of movements and the associated features and statistics, which were used for the analyses presented in the main manuscript. (ZIP) [file pone.0288279.s001.zip › PLOS_data_28032023/original_movement_data/CSV/000017_SDT_P_crop.csv]

[485.35968018 216.01750183 0.9198488 ]	[480.29907227 267.36291504 0.92044359]	[418.73266602 264.73126221 0.84154123]	[400.65359497 359.70465088 0.91300786]	[398.15457153 459.62203979 0.92208296]	[541.87426758 269.8727417 0.8547371 ]	[557.24359131 362.27090454 0.83011389]	[564.8637085 462.32757568 0.92225885]	[480.17974854 459.64227295 0.75339001]	[439.09890747 459.69348145 0.72901922]	[431.55593872 606.05474854 0.77971816]	[418.69708252 754.75274658 0.84912366]	[521.296875 457.16836548 0.74199826]	[523.82617188 605.99206543 0.86141521]	[526.54040527 767.51904297 0.81308949]	[477.60919189 203.17193604 0.85681772]	[500.70285034 205.70031738 0.88706863]	[454.63265991 192.8522644 0.8152796 ]	[518.67077637 192.87487793 0.82923257]	[5.31576416e+02 7.95842712e+02 6.93549514e-01]	[5.49519470e+02 7.90779419e+02 7.20194995e-01]	[5.23902527e+02 7.72698853e+02 7.44480014e-01]	[418.77243042 793.2119751 0.79545128]	[400.76629639 790.6206665 0.81841922]	[4.21267151e+02 7.67520386e+02 7.52891541e-01]
[485.34100342 216.00990295 0.92184365]	[480.29156494 269.81994629 0.92082679]	[418.71438599 264.75183105 0.84034526]	[400.6473999 359.70822144 0.91097611]	[398.15444946 459.61807251 0.9203006 ]	[541.87402344 269.87423706 0.85385585]	[557.22784424 362.23184204 0.83734757]	[564.91094971 462.31057739 0.92391938]	[480.19259644 459.64556885 0.75502557]	[439.12039185 459.6963501 0.73359245]	[434.02548218 606.01196289 0.78559262]	[418.69445801 754.75341797 0.84896815]	[521.30230713 457.17150879 0.74398351]	[523.85113525 605.99194336 0.86221522]	[526.54180908 767.51251221 0.81170285]	[477.59613037 203.16168213 0.85389197]	[500.69451904 203.21942139 0.887272 ]	[454.63833618 192.85586548 0.81557727]	[518.65496826 192.86843872 0.82962739]	[5.31584717e+02 7.95843079e+02 6.93357587e-01]	[5.49525574e+02 7.90778870e+02 7.21267462e-01]	[5.23898987e+02 7.72695068e+02 7.45303273e-01]	[418.77984619 793.22241211 0.79452735]	[400.77059937 790.62805176 0.81715649]	[4.21260406e+02 7.67519531e+02 7.53977656e-01]
[482.96432495 216.00375366 0.92431545]	[480.27554321 267.36260986 0.92033672]	[418.70452881 264.75006104 0.84034193]	[400.64035034 359.73498535 0.90642452]	[398.15429688 459.62414551 0.92238617]	[541.85650635 269.85580444 0.85295296]	[557.269104 362.21768188 0.84596831]	[564.95941162 462.26083374 0.92303652]	[480.17230225 459.64450073 0.75109464]	[439.10583496 459.68988037 0.73017216]	[434.01409912 605.97961426 0.78362203]	[418.70266724 754.76660156 0.84683645]	[521.28027344 457.18005371 0.74098122]	[523.8638916 605.99798584 0.8557995 ]	[526.54852295 767.52813721 0.81152904]	[475.16659546 203.1595459 0.85269958]	[500.68371582 203.21496582 0.88638294]	[454.60293579 192.87303162 0.81484121]	[518.64715576 192.86915588 0.83067089]	[5.34098389e+02 7.95856201e+02 6.87464952e-01]	[5.49554749e+02 7.90789856e+02 7.18729973e-01]	[5.23892700e+02 7.72722351e+02 7.42743969e-01]	[418.76477051 790.81695557 0.7972644 ]	[400.76696777 790.59991455 0.81708705]	[4.21279144e+02 7.67534363e+02 7.48218656e-01]
[482.94152832 216.00558472 0.92782193]	[480.26409912 269.81439209 0.91992897]	[418.68597412 264.75650024 0.83916032]	[400.63858032 359.73947144 0.90665519]	[398.15270996 459.62756348 0.92299092]	[541.84570312 269.85275269 0.85205251]	[557.26446533 362.24462891 0.84453511]	[564.98419189 462.21563721 0.92498666]	[480.15859985 459.64401245 0.74399441]	[439.09420776 459.68972778 0.72446883]	[434.01300049 605.98181152 0.78573644]	[418.71066284 754.75579834 0.84536225]	[521.26080322 457.1706543 0.73565316]	[523.87927246 605.99353027 0.85562867]	[526.54644775 767.51654053 0.81280315]	[475.14440918 203.15098572 0.85035771]	[500.67150879 203.2199707 0.88371509]	[454.58959961 192.86187744 0.81408787]	[518.63861084 192.88850403 0.83329117]	[5.31598389e+02 7.95829468e+02 6.91927314e-01]	[5.49540161e+02 7.90782104e+02 7.26696312e-01]	[5.23878418e+02 7.72709106e+02 7.46139228e-01]	[4.18763153e+02 7.90796021e+02 7.88138330e-01]	[400.76629639 788.22271729 0.80590779]	[4.21300140e+02 7.67520325e+02 7.39006281e-01]
[482.931427 216.00926208 0.92734414]	[480.2539978 267.36065674 0.91830194]	[418.68344116 264.7612915 0.838422 ]	[400.62832642 359.74472046 0.91100663]	[398.14880371 459.62658691 0.92325246]	[541.82122803 269.83615112 0.85035056]	[559.69616699 362.26184082 0.84306103]	[564.99298096 462.19897461 0.92073733]	[480.14886475 459.64819336 0.74085855]	[439.08346558 459.68756104 0.72221005]	[434.01647949 605.97924805 0.78521925]	[418.7180481 752.2989502 0.85079277]	[521.26104736 457.18685913 0.73374486]	[523.88513184 605.97650146 0.85567468]	[528.96929932 767.48510742 0.80871356]	[475.13101196 203.15740967 0.84585506]	[500.66412354 203.22772217 0.88172609]	[454.57965088 192.86056519 0.81044245]	[516.21575928 192.88572693 0.83017623]	[5.31574585e+02 7.95811951e+02 6.90224946e-01]	[5.49502747e+02 7.90770447e+02 7.21718669e-01]	[5.23885925e+02 7.70301270e+02 7.56006837e-01]	[4.18760071e+02 7.90782654e+02 7.89185524e-01]	[400.7739563 788.21466064 0.80618781]	[4.21317169e+02 7.67489807e+02 7.36438334e-01]
[482.92279053 216.01045227 0.9274016 ]	[480.2406311 267.35131836 0.91835016]	[418.67208862 264.76675415 0.83707339]	[400.61956787 359.72723389 0.91439861]	[398.14993286 459.63256836 0.92469704]	[541.81396484 267.36453247 0.84841299]	[557.25622559 362.22091675 0.84640223]	[565.00567627 459.78994751 0.92543459]	[480.12814331 459.65908813 0.73639238]	[436.69665527 459.69064331 0.71581471]	[434.01382446 605.99871826 0.78619748]	[418.71182251 754.76074219 0.84947991]	[521.25061035 457.21328735 0.73018467]	[523.88549805 605.9699707 0.85490775]	[528.97088623 767.50091553 0.80983078]	[475.1177063 203.16313171 0.84370923]	[500.65203857 203.23251343 0.87909651]	[454.56710815 192.87286377 0.81443739]	[516.19042969 192.88713074 0.82901466]	[5.31610718e+02 7.95823303e+02 6.84679806e-01]	[5.49524597e+02 7.90774109e+02 7.15914786e-01]	[5.23870667e+02 7.72696106e+02 7.54096687e-01]	[418.78005981 790.79345703 0.7955758 ]	[400.79263306 788.23071289 0.80896497]	[4.21295807e+02 7.67515869e+02 7.45130599e-01]
[482.90292358 216.01824951 0.92827833]	[480.22796631 267.34197998 0.91713226]	[418.6574707 264.77294922 0.83582878]	[400.61700439 359.72555542 0.91182101]	[398.13885498 459.63485718 0.92485619]	[541.80743408 267.34420776 0.84861958]	[557.26544189 362.19451904 0.85354161]	[565.00836182 459.76086426 0.92870295]	[480.11288452 457.19384766 0.72674918]	[436.68515015 459.64651489 0.70979929]	[434.01309204 605.93481445 0.79097533]	[418.71759033 754.78106689 0.8503589 ]	[521.23834229 457.16647339 0.72416931]	[523.855896 605.91931152 0.8559134 ]	[528.97003174 767.51391602 0.81052744]	[475.08953857 203.17271423 0.84011215]	[498.27001953 205.69656372 0.87719887]	[454.54525757 192.88111877 0.81151819]	[516.16308594 192.87457275 0.82738936]	[5.31612915e+02 7.95849365e+02 6.84457719e-01]	[5.49527527e+02 7.90789856e+02 7.15054095e-01]	[5.23879700e+02 7.72709229e+02 7.51088440e-01]	[421.17129517 790.80371094 0.79121691]	[400.80368042 790.59454346 0.80707389]	[4.21306427e+02 7.67532471e+02 7.50977874e-01]
[482.87792969 216.03234863 0.9298498 ]	[480.22509766 267.34536743 0.9166643 ]	[418.65472412 264.78564453 0.83609629]	[400.61248779 359.72238159 0.91646075]	[398.14456177 459.65350342 0.92795593]	[541.79833984 267.33642578 0.84806818]	[557.26293945 359.78652954 0.86662465]	[565.01104736 459.67538452 0.93029302]	[480.10717773 457.1980896 0.72601891]	[436.68060303 459.64794922 0.71033752]	[434.03027344 605.95300293 0.79044849]	[418.72299194 754.76916504 0.85038793]	[521.23736572 457.17349243 0.72596526]	[523.86126709 605.91204834 0.85677344]	[528.98266602 767.51385498 0.8098191 ]	[472.60671997 203.17437744 0.83547467]	[498.25445557 205.71240234 0.87676924]	[452.07592773 192.84274292 0.80988753]	[516.14892578 192.86802673 0.83082664]	[5.34100891e+02 7.95853027e+02 6.85069621e-01]	[5.49545593e+02 7.90792358e+02 7.15580046e-01]	[5.23888306e+02 7.72712708e+02 7.48637140e-01]	[421.18188477 790.79541016 0.79602396]	[400.8059082 788.23480225 0.80825257]	[4.21306030e+02 7.67521790e+02 7.52945781e-01]
[482.84844971 216.01986694 0.93710637]	[480.21218872 267.3565979 0.91537368]	[418.6385498 264.79983521 0.83448577]	[398.25924683 359.76101685 0.91351348]	[398.14852905 459.66513062 0.92942482]	[541.7855835 267.34182739 0.84741193]	[557.26513672 359.7911377 0.86276537]	[564.92724609 457.22485352 0.91947329]	[480.11187744 457.17779541 0.72449863]	[436.68920898 457.19876099 0.70863092]	[434.05566406 605.89898682 0.80187976]	[418.73291016 754.77563477 0.8471278 ]	[521.23352051 457.16607666 0.72419864]	[523.84313965 605.88696289 0.85955369]	[528.97033691 767.51086426 0.81099665]	[472.57263184 203.17085266 0.83563185]	[498.22555542 205.69776917 0.87182641]	[452.05145264 192.82891846 0.81021583]	[516.12524414 192.86894226 0.83248985]	[5.34122620e+02 7.95851318e+02 6.86266184e-01]	[5.49552979e+02 7.90783508e+02 7.13346899e-01]	[5.23881836e+02 7.72701843e+02 7.51762986e-01]	[421.20083618 790.80584717 0.80306715]	[400.82312012 788.24005127 0.80665374]	[4.21319885e+02 7.67522583e+02 7.51297653e-01]
[482.82693481 216.01655579 0.94062716]	[480.20291138 267.36187744 0.91443002]	[418.62405396 264.80819702 0.83409834]	[398.23062134 359.74935913 0.91339123]	[398.14590454 459.66464233 0.92861795]	[541.77130127 267.34194946 0.84571207]	[559.69030762 359.80072021 0.86568272]	[564.9072876 454.62365723 0.89761078]	[480.128479 457.16638184 0.73129928]	[439.06552124 457.19317627 0.71292657]	[434.02874756 605.90435791 0.79918015]	[418.73419189 754.79974365 0.8460471 ]	[521.24963379 457.15628052 0.73193914]	[523.82263184 603.48565674 0.86117172]	[528.97088623 767.50878906 0.81261158]	[472.53851318 203.16801453 0.8345049 ]	[498.20687866 203.22894287 0.86936611]	[452.02359009 192.82978821 0.81205815]	[513.65600586 192.87191772 0.83684486]	[5.34118958e+02 7.95831970e+02 6.87607169e-01]	[5.49555298e+02 7.90774963e+02 7.13275969e-01]	[5.23873291e+02 7.72700256e+02 7.53826737e-01]	[421.16775513 790.80230713 0.80757856]	[400.79779053 788.23065186 0.81222332]	[4.21323944e+02 7.67548340e+02 7.54577458e-01]
[482.7935791 215.9962616 0.9461897]	[480.19482422 267.34371948 0.91421795]	[418.60946655 264.78881836 0.83296698]	[398.20788574 359.7350769 0.91597426]	[398.13510132 459.66998291 0.9291476 ]	[541.7668457 267.32888794 0.84582347]	[559.70300293 359.82324219 0.86239326]	[564.89282227 454.64422607 0.89683264]	[480.13018799 457.10830688 0.72796535]	[436.68942261 457.15023804 0.7105577 ]	[434.04922485 603.48828125 0.79896057]	[418.73580933 754.77270508 0.84728301]	[521.25646973 454.6416626 0.73082566]	[523.78979492 603.45605469 0.86113203]	[528.98297119 767.49847412 0.81246084]	[470.0368042 203.15904236 0.83469325]	[498.16259766 203.20611572 0.86442918]	[451.99176025 192.86477661 0.81345481]	[513.5814209 192.88511658 0.83683264]	[5.34106934e+02 7.95840027e+02 6.86925709e-01]	[5.49549866e+02 7.90783691e+02 7.11990774e-01]	[5.23890442e+02 7.72688904e+02 7.55742192e-01]	[418.78262329 790.78839111 0.80574322]	[400.79397583 788.21557617 0.8084197 ]	[4.21326355e+02 7.67530090e+02 7.51469553e-01]
[482.76583862 215.97090149 0.94850343]	[480.18927002 267.3265686 0.91293555]	[418.60583496 264.76824951 0.83303475]	[398.18548584 359.71566772 0.91818982]	[398.12356567 459.68109131 0.92710942]	[541.75976562 267.32241821 0.8441776 ]	[559.70727539 362.20706177 0.86079758]	[564.83056641 454.59140015 0.88984776]	[480.10913086 454.64334106 0.72256619]	[436.66827393 457.12649536 0.70559782]	[434.05963135 603.47235107 0.80502206]	[418.73168945 754.77380371 0.84700149]	[521.24072266 454.63336182 0.72765744]	[523.76940918 603.41900635 0.8614887 ]	[528.98254395 767.48455811 0.81186384]	[469.99539185 200.68771362 0.83662933]	[498.12127686 203.18756104 0.85592973]	[449.50991821 192.8601532 0.81236285]	[511.04406738 192.89924622 0.82732797]	[5.34101746e+02 7.95840820e+02 6.90343559e-01]	[5.49548706e+02 7.90782715e+02 7.15637922e-01]	[5.23900818e+02 7.70300476e+02 7.61732817e-01]	[418.77285767 790.78869629 0.80960262]	[400.78323364 788.21643066 0.8148573 ]	[4.21320129e+02 7.67536316e+02 7.53034711e-01]
[482.73312378 215.95309448 0.94468534]	[480.17822266 267.31820679 0.91002017]	[418.58755493 264.77954102 0.82963693]	[398.1763916 359.70446777 0.91906363]	[398.10626221 459.6869812 0.92567766]	[541.7487793 267.29492188 0.8413744 ]	[559.68859863 362.19839478 0.85765463]	[562.42486572 452.08499146 0.87834233]	[477.69372559 454.62179565 0.71378773]	[436.62582397 457.10571289 0.69858426]	[434.02581787 603.50134277 0.80110776]	[418.72930908 754.80047607 0.84553379]	[521.18792725 454.60971069 0.71867019]	[521.42523193 603.42437744 0.8647331 ]	[528.96618652 767.51318359 0.81324059]	[469.95535278 200.66651917 0.83566904]	[495.66494751 203.14361572 0.85107207]	[449.47937012 192.85884094 0.80983865]	[511.02450562 192.88444519 0.83588648]	[5.31613586e+02 7.95842163e+02 6.84157372e-01]	[5.49530273e+02 7.90789612e+02 7.15052128e-01]	[5.23875305e+02 7.72691772e+02 7.50705659e-01]	[421.18417358 790.80950928 0.80609542]	[400.80670166 790.59655762 0.81436515]	[4.21306152e+02 7.67558167e+02 7.55939186e-01]
[480.36242676 215.93804932 0.94499147]	[480.16729736 267.32687378 0.90813231]	[418.57199097 264.78866577 0.82855916]	[398.15890503 359.75518799 0.92006004]	[398.09963989 459.68151855 0.92638242]	[541.73529053 267.28451538 0.83974165]	[557.21453857 359.7890625 0.85819113]	[562.39630127 452.05108643 0.87959659]	[477.67840576 457.10144043 0.71498179]	[436.63406372 457.1362915 0.70076442]	[431.54754639 605.89550781 0.79971296]	[418.72338867 754.81524658 0.84314102]	[521.16448975 454.64303589 0.71538466]	[521.41699219 603.38189697 0.85930765]	[526.53100586 767.54278564 0.8163662 ]	[467.46377563 200.65000916 0.84071308]	[495.60803223 200.67607117 0.84853679]	[449.45422363 192.87086487 0.81541485]	[508.54464722 192.89932251 0.85023767]	[5.31601562e+02 7.95861633e+02 6.76224768e-01]	[5.49522339e+02 7.90807068e+02 7.14034021e-01]	[5.23842468e+02 7.72727051e+02 7.42186546e-01]	[421.18814087 790.8125 0.80768514]	[400.80670166 790.60229492 0.81573027]	[4.21295898e+02 7.67573120e+02 7.54601181e-01]
[480.33059692 215.91604614 0.94274616]	[480.16009521 267.33938599 0.90646601]	[418.55072021 264.80010986 0.82534683]	[398.14108276 359.76950073 0.91523165]	[398.08288574 459.66397095 0.92280877]	[541.72802734 267.29577637 0.83751905]	[557.19262695 359.8097229 0.84885556]	[562.33856201 454.59320068 0.87963456]	[477.64108276 457.09088135 0.71497434]	[436.60449219 457.14050293 0.70366073]	[431.52944946 605.89691162 0.8010875 ]	[418.72702026 754.83758545 0.84139693]	[518.76171875 454.62435913 0.71415889]	[521.42114258 603.40539551 0.86225796]	[526.52514648 767.56628418 0.81575841]	[467.41137695 200.61149597 0.8467164 ]	[493.12182617 200.62168884 0.84654123]	[446.95388794 192.8303833 0.81973845]	[508.5168457 192.87916565 0.85910982]	[5.34101440e+02 7.98363953e+02 6.65451407e-01]	[5.49537964e+02 7.93225220e+02 7.06774235e-01]	[5.23835632e+02 7.72756592e+02 7.38160372e-01]	[421.19927979 790.81390381 0.80752236]	[400.81674194 790.60852051 0.81611443]	[4.21306213e+02 7.67594543e+02 7.57413685e-01]
[480.31417847 213.54528809 0.93777227]	[480.14666748 267.34069824 0.90279824]	[416.17092896 264.78839111 0.82471371]	[398.10586548 359.81066895 0.9112677 ]	[398.07574463 459.68960571 0.92416215]	[541.70507812 267.30508423 0.8350395 ]	[557.18939209 362.20458984 0.84385741]	[562.31304932 454.60101318 0.88004947]	[477.63308716 457.0914917 0.71474701]	[436.60430908 457.14572144 0.70172596]	[431.52603149 605.89099121 0.80235744]	[418.72171021 757.31903076 0.84089625]	[518.75152588 454.61212158 0.71594983]	[523.76159668 603.32348633 0.85330844]	[526.52056885 767.55084229 0.81558943]	[467.40124512 200.58622742 0.84508884]	[493.08093262 200.57254028 0.84272486]	[446.94885254 192.83502197 0.82480884]	[508.46664429 192.84996033 0.86056924]	[5.34094116e+02 7.98351196e+02 6.66470289e-01]	[5.49519958e+02 7.93217346e+02 7.10516274e-01]	[5.23843262e+02 7.72737000e+02 7.42492259e-01]	[421.21264648 790.82080078 0.80721766]	[400.82086182 790.61572266 0.81476408]	[4.21284760e+02 7.67609863e+02 7.60813117e-01]
[480.30929565 213.51295471 0.93745315]	[480.1322937 267.33380127 0.89790452]	[416.14916992 264.78088379 0.82216406]	[398.09121704 359.81555176 0.90258056]	[398.0531311 459.69454956 0.92017114]	[541.69775391 267.29586792 0.83387101]	[554.67266846 359.81869507 0.83885652]	[562.24645996 457.07830811 0.87110305]	[475.17437744 457.09887695 0.70481199]	[436.56326294 457.14822388 0.69177383]	[431.4786377 605.92785645 0.79662502]	[418.71051025 757.35266113 0.84079915]	[518.70953369 454.60379028 0.70751619]	[523.75799561 603.28479004 0.84357846]	[526.5067749 767.50598145 0.81345969]	[467.38833618 198.13565063 0.85195225]	[493.07513428 198.11018372 0.8489722 ]	[446.87689209 192.84700012 0.8268801 ]	[505.99841309 192.82948303 0.84700471]	[5.31584534e+02 7.95856567e+02 6.72215521e-01]	[5.49493286e+02 7.90797058e+02 7.16987252e-01]	[5.23835632e+02 7.70291138e+02 7.41793275e-01]	[421.20858765 790.82244873 0.8064571 ]	[400.82043457 790.62420654 0.81324703]	[4.21267273e+02 7.67638000e+02 7.65595913e-01]
[480.30871582 213.45341492 0.9440459 ]	[480.10812378 267.31271362 0.89141989]	[416.11621094 264.77230835 0.8185063 ]	[398.08590698 359.77783203 0.90553606]	[398.03533936 459.68807983 0.91235411]	[539.30102539 267.27148438 0.83324724]	[554.6227417 362.19857788 0.83496904]	[559.81799316 457.16000366 0.87206584]	[475.14849854 457.13989258 0.70789468]	[436.54217529 457.1953125 0.69100422]	[431.48873901 603.50262451 0.79629421]	[418.70980835 757.33947754 0.84009922]	[518.69171143 454.621521 0.70676577]	[521.41021729 603.36883545 0.85647571]	[526.48864746 765.07061768 0.8093642 ]	[464.96932983 198.06260681 0.86730927]	[493.09143066 198.02597046 0.8652004 ]	[444.43591309 192.82939148 0.83979487]	[505.98635864 192.77340698 0.83149379]	[5.31545227e+02 7.95820007e+02 6.69518471e-01]	[5.47043213e+02 7.90763794e+02 7.16792881e-01]	[5.23815979e+02 7.70248291e+02 7.39450276e-01]	[421.20294189 790.82080078 0.80518389]	[400.81744385 790.62341309 0.81284785]	[4.21269684e+02 7.67631714e+02 7.61648655e-01]
[480.26028442 213.35769653 0.93395919]	[477.74398804 267.2991333 0.88569051]	[416.10140991 264.78182983 0.81723607]	[398.07067871 359.76126099 0.90724075]	[395.63824463 459.63977051 0.89710855]	[539.28442383 264.79180908 0.83211482]	[552.13500977 362.25390625 0.82743531]	[559.77264404 459.74154663 0.88688248]	[475.11737061 457.12994385 0.70544744]	[434.11691284 457.18466187 0.68981367]	[431.48291016 603.484375 0.79956377]	[418.70498657 757.37341309 0.83899748]	[518.66851807 454.6184082 0.70336068]	[521.41113281 603.40631104 0.85519087]	[526.4989624 765.0458374 0.8067956]	[464.91381836 195.59298706 0.89964032]	[493.0418396 195.57595825 0.87374079]	[444.37136841 190.40414429 0.84523702]	[505.99606323 190.34594727 0.82171655]	[5.31597717e+02 7.95821289e+02 6.67356730e-01]	[5.49518188e+02 7.90765015e+02 7.11550295e-01]	[5.23827942e+02 7.70230530e+02 7.46165156e-01]	[421.20779419 790.83630371 0.80160159]	[400.82089233 790.64202881 0.8122406 ]	[4.21263458e+02 7.67658691e+02 7.64442205e-01]
[480.2414856 208.32902527 0.90248233]	[477.7081604 267.29226685 0.87482595]	[416.06231689 264.78915405 0.81188607]	[398.03530884 359.81240845 0.89840007]	[395.61999512 459.64102173 0.89314973]	[539.23791504 264.76443481 0.82688653]	[552.1229248 362.31921387 0.81708163]	[559.7376709 459.81552124 0.8783052 ]	[475.08215332 454.62466431 0.69516474]	[434.07211304 457.13256836 0.68231791]	[428.99081421 605.8815918 0.80530107]	[418.7069397 759.89312744 0.84009939]	[516.21881104 452.07943726 0.69102269]	[521.38220215 603.39404297 0.85869968]	[526.50769043 765.02307129 0.80878294]	[464.88140869 195.36552429 0.92187035]	[490.48800659 193.02287292 0.89457053]	[444.37094116 190.31118774 0.83649802]	[505.87475586 190.31793213 0.8204419 ]	[5.31568237e+02 7.93364441e+02 6.74013257e-01]	[5.49495972e+02 7.90741333e+02 7.13421524e-01]	[5.23859253e+02 7.70205322e+02 7.52432346e-01]	[421.22888184 790.83709717 0.80186951]	[400.84020996 790.65197754 0.81114936]	[4.21261230e+02 7.67686707e+02 7.66378403e-01]
[480.18048096 203.20901489 0.88210672]	[477.68054199 267.30911255 0.86903447]	[416.03359985 264.78811646 0.80897176]	[395.63995361 359.79727173 0.89114267]	[395.61685181 459.65863037 0.8932265 ]	[539.2243042 264.76205444 0.82702667]	[549.57873535 362.3343811 0.8177979 ]	[559.69555664 462.19647217 0.87027246]	[472.59942627 454.62136841 0.69515455]	[431.55062866 457.1418457 0.67977214]	[428.96102905 605.94940186 0.80235904]	[418.70098877 759.87255859 0.83990544]	[516.22436523 452.07095337 0.69118404]	[521.34832764 603.39746094 0.85229766]	[526.52319336 765.05560303 0.8136645 ]	[462.43347168 192.90470886 0.92987537]	[487.95904541 192.88168335 0.90707946]	[444.31152344 187.79786682 0.8285172 ]	[503.49856567 187.79380798 0.81091607]	[5.31607239e+02 7.95788147e+02 6.80144489e-01]	[5.49507568e+02 7.90741577e+02 7.11508572e-01]	[5.23890198e+02 7.70233582e+02 7.54302919e-01]	[421.2046814 793.22497559 0.80265635]	[400.81655884 790.65246582 0.81348372]	[421.25762939 767.66992188 0.76841462]
[480.14956665 198.15567017 0.89189452]	[477.64413452 267.29821777 0.85971308]	[416.03259277 264.7741394 0.81009924]	[395.61514282 359.77587891 0.89238757]	[395.58508301 459.65826416 0.886213 ]	[539.17608643 264.75094604 0.82069302]	[549.51745605 362.328125 0.82778996]	[557.19842529 462.23626709 0.86801201]	[475.06832886 454.63284302 0.69922417]	[434.03125 457.15509033 0.68672687]	[428.94540405 605.95507812 0.79794455]	[418.70114136 759.87658691 0.84023082]	[516.2076416 454.55078125 0.69281048]	[521.31671143 603.43585205 0.84911144]	[526.53594971 765.05621338 0.81522024]	[462.4050293 190.39855957 0.9141705 ]	[487.94381714 190.39891052 0.88472146]	[441.88571167 185.22966003 0.85249162]	[503.46881104 185.25921631 0.80100715]	[5.31598328e+02 7.95796448e+02 6.89794123e-01]	[5.49500977e+02 7.90747925e+02 7.11791754e-01]	[5.23904724e+02 7.70235535e+02 7.63006508e-01]	[421.20770264 793.22436523 0.80181569]	[400.81948853 790.6517334 0.81377542]	[421.25878906 767.66864014 0.76817679]
[480.14883423 198.15519714 0.89175904]	[477.63195801 267.30462646 0.85696965]	[413.59954834 264.78051758 0.80721819]	[395.6166687 359.78170776 0.89229625]	[395.58334351 459.65701294 0.88639331]	[539.17047119 264.76052856 0.81914353]	[549.50787354 362.32073975 0.83105254]	[557.19519043 462.23303223 0.86810035]	[475.06607056 454.63400269 0.69831973]	[434.02984619 457.1590271 0.68657315]	[428.93551636 605.96209717 0.79787129]	[418.69677734 759.8862915 0.84045267]	[516.20599365 454.55245972 0.69148952]	[521.31634521 603.44744873 0.85022295]	[526.53540039 765.05914307 0.81544179]	[462.4057312 190.39959717 0.91393602]	[487.94259644 190.4004364 0.88497871]	[441.88827515 185.23431396 0.85253483]	[503.46768188 185.26034546 0.80118662]	[5.31582397e+02 7.93369141e+02 6.94365203e-01]	[5.49491760e+02 7.90741455e+02 7.15856254e-01]	[5.23903564e+02 7.70239197e+02 7.63738453e-01]	[421.20446777 793.22625732 0.80374783]	[400.81768799 790.65252686 0.81478733]	[421.25250244 767.67456055 0.77010709]
[477.71643066 198.07820129 0.89810771]	[477.59683228 267.30496216 0.84966588]	[413.58358765 264.75994873 0.80731833]	[395.59872437 359.79257202 0.88479406]	[395.55249023 459.69009399 0.89069343]	[536.71691895 264.769104 0.81584132]	[547.00891113 364.80148315 0.83945173]	[554.6607666 462.27462769 0.86634517]	[472.55999756 457.17828369 0.70852232]	[431.53320312 459.67825317 0.691351 ]	[428.93585205 605.98187256 0.79721612]	[418.69534302 759.86981201 0.8401947 ]	[513.66412354 457.11364746 0.69176733]	[521.27911377 605.93695068 0.84868342]	[526.53308105 765.00219727 0.81167334]	[462.33200073 190.26318359 0.90919876]	[485.49829102 190.2827301 0.87324905]	[441.86642456 182.65480042 0.85406727]	[503.47982788 185.16474915 0.80663913]	[5.29061279e+02 7.93341736e+02 7.07474053e-01]	[5.47020691e+02 7.90717285e+02 7.28924632e-01]	[523.92041016 770.17626953 0.77216661]	[421.19842529 793.21490479 0.80689722]	[400.81185913 790.6428833 0.81849772]	[421.24536133 767.66162109 0.76886082]
[477.66955566 198.00183105 0.90246886]	[475.17211914 267.32067871 0.84654152]	[413.5512085 264.76293945 0.80609387]	[395.59893799 359.76419067 0.88807905]	[395.53546143 459.68463135 0.88811982]	[536.70385742 267.27462769 0.81097984]	[546.96069336 364.78717041 0.85148954]	[552.13195801 462.30203247 0.86008167]	[472.53015137 457.14367676 0.70654774]	[431.51174927 459.64407349 0.68862867]	[428.90264893 605.91229248 0.78991497]	[418.69125366 759.89080811 0.84071076]	[513.62054443 457.10076904 0.6879189 ]	[521.31817627 605.89855957 0.8492825 ]	[526.52636719 762.50500488 0.80073571]	[462.28375244 187.7822876 0.90251338]	[485.43640137 187.78117371 0.86572707]	[441.8460083 182.64611816 0.85571307]	[503.43716431 182.64541626 0.81733716]	[5.29022522e+02 7.93309570e+02 7.16319978e-01]	[5.46998413e+02 7.90692322e+02 7.35075295e-01]	[523.92016602 770.12384033 0.77452487]	[421.21084595 793.2276001 0.80341578]	[400.82128906 790.65447998 0.81672204]	[421.23455811 767.67449951 0.77177155]
[475.08908081 195.55024719 0.89592957]	[475.11090088 267.33621216 0.83968425]	[413.51452637 264.76119995 0.8041051 ]	[395.56134033 359.78210449 0.88009912]	[393.06912231 459.68676758 0.87849259]	[534.17224121 267.31048584 0.80545032]	[544.54760742 364.79067993 0.85977477]	[552.09899902 462.29351807 0.86410052]	[467.47805786 454.61071777 0.69902831]	[428.94525146 457.16372681 0.68492317]	[426.44580078 603.40209961 0.80160779]	[418.69058228 757.38494873 0.84140843]	[508.52484131 454.55892944 0.68145347]	[521.32489014 603.43389893 0.84565198]	[526.50427246 759.94927979 0.79431307]	[459.84570312 185.17056274 0.89450246]	[482.97265625 185.2039032 0.86545211]	[441.80218506 180.1363678 0.851641 ]	[503.41424561 182.63310242 0.83065885]	[5.29035278e+02 7.93284912e+02 7.16975510e-01]	[5.47001587e+02 7.90658142e+02 7.37600684e-01]	[523.90246582 770.06799316 0.77890748]	[421.21578979 793.22369385 0.80577248]	[400.82376099 790.64916992 0.81647509]	[421.23657227 767.64990234 0.7762177 ]
[472.6076355 195.52236938 0.89569771]	[475.09341431 269.8203125 0.83985817]	[411.02416992 264.79248047 0.79958194]	[395.55783081 359.77355957 0.88330132]	[393.05651855 459.69070435 0.87732065]	[534.15136719 267.36218262 0.8067522 ]	[544.54956055 364.79333496 0.85431725]	[552.06958008 462.26486206 0.86713022]	[467.48916626 457.09362793 0.70430863]	[428.94927979 457.19265747 0.69400632]	[426.41687012 603.41027832 0.80111742]	[418.69381714 759.89013672 0.84550256]	[508.54476929 454.59713745 0.68607485]	[521.25372314 603.42712402 0.83755523]	[526.4989624 759.91687012 0.7917853 ]	[459.80560303 182.69035339 0.89536357]	[482.93505859 182.6787262 0.87166333]	[441.77792358 182.61929321 0.83308893]	[503.36724854 182.63235474 0.84238708]	[5.28987122e+02 7.93264587e+02 7.17657685e-01]	[5.46960327e+02 7.90637268e+02 7.39075720e-01]	[523.92687988 767.68737793 0.77491587]	[421.22024536 793.21710205 0.80711347]	[400.83721924 790.64978027 0.81510627]	[421.23181152 767.67346191 0.78314584]
[472.60787964 195.52426147 0.89555067]	[475.09024048 269.81790161 0.83932936]	[411.01895142 264.78897095 0.79939288]	[395.55877686 359.77468872 0.88301766]	[393.05508423 459.69030762 0.87731409]	[534.14898682 267.36361694 0.8068127 ]	[544.55078125 364.793396 0.85391319]	[552.06732178 462.26321411 0.8672235 ]	[467.49035645 457.09329224 0.70417911]	[428.95065308 457.1918335 0.69392174]	[426.42800903 603.4095459 0.80047578]	[418.69628906 759.89331055 0.8448211 ]	[508.54693604 454.5980835 0.68587244]	[521.24859619 603.44342041 0.84107101]	[526.49859619 759.92938232 0.79264241]	[459.80493164 182.6925354 0.89583647]	[482.93530273 182.68048096 0.87208247]	[441.77737427 182.63818359 0.83270973]	[503.36859131 182.64175415 0.84211057]	[5.28991821e+02 7.93269226e+02 7.18349934e-01]	[5.46962463e+02 7.90643372e+02 7.41570830e-01]	[523.92633057 767.69549561 0.77641737]	[421.22546387 793.22442627 0.80504942]	[400.83746338 790.65612793 0.81441438]	[421.23480225 767.67926025 0.78347373]
[469.98937988 195.44746399 0.9031499 ]	[475.06185913 267.36071777 0.83742237]	[411.0012207 264.77648926 0.79907441]	[395.54928589 359.79269409 0.87733191]	[393.01217651 459.68899536 0.87289584]	[534.10778809 267.34429932 0.80792093]	[544.55200195 364.77630615 0.85286105]	[552.09906006 462.24246216 0.86644107]	[467.47601318 457.10940552 0.70793533]	[428.94006348 459.640625 0.69743568]	[426.42138672 603.40844727 0.80045468]	[418.69244385 759.86932373 0.84315276]	[508.52999878 454.60476685 0.68815464]	[521.22387695 603.49560547 0.84262478]	[526.49365234 759.93133545 0.79391217]	[459.71868896 180.10343933 0.89619833]	[482.85690308 180.14836121 0.88801712]	[441.74819946 180.05908203 0.81368262]	[503.3369751 182.6494751 0.85729933]	[5.28995117e+02 7.93265503e+02 7.25656450e-01]	[5.46963501e+02 7.90640259e+02 7.47382045e-01]	[523.91925049 767.70080566 0.78428227]	[421.21258545 793.2232666 0.80499387]	[400.82791138 790.65167236 0.81414604]	[421.22589111 767.65881348 0.78138673]
[467.39602661 195.4002533 0.91916955]	[472.53146362 269.82373047 0.836182 ]	[408.45904541 264.80197144 0.79653686]	[395.5088501 359.79464722 0.86915094]	[392.96789551 459.68515015 0.86966294]	[531.60430908 267.33810425 0.80897182]	[544.54620361 362.322052 0.85983223]	[552.10406494 462.19207764 0.86858743]	[467.44876099 457.14013672 0.71496344]	[426.45040894 459.67684937 0.70504397]	[426.4430542 603.30419922 0.79511237]	[418.69076538 759.87457275 0.84161526]	[508.50408936 454.640625 0.69232547]	[521.20269775 605.90905762 0.84093648]	[526.49017334 759.9163208 0.79449391]	[459.60253906 177.59635925 0.892658 ]	[482.76754761 177.63043213 0.91085023]	[439.30432129 177.56538391 0.83789289]	[503.28302002 180.11196899 0.8749792 ]	[5.28974976e+02 7.93245422e+02 7.32168615e-01]	[5.46942322e+02 7.90623779e+02 7.52145588e-01]	[523.9239502 767.68701172 0.7845695 ]	[421.2192688 790.83496094 0.80949932]	[400.83404541 790.64373779 0.81496638]	[421.22073364 767.66522217 0.77863753]
[467.39248657 195.39512634 0.91835821]	[472.52230835 269.83837891 0.83738601]	[408.43359375 267.26779175 0.79713398]	[395.51483154 359.81451416 0.86592972]	[392.96029663 459.68405151 0.86854315]	[531.60778809 267.35977173 0.80868816]	[544.55938721 364.82217407 0.84469014]	[552.08105469 462.20602417 0.86689305]	[467.41812134 457.16549683 0.71904308]	[426.43572998 459.70715332 0.71170801]	[426.42922974 603.31066895 0.79546052]	[418.69586182 759.92004395 0.84469378]	[508.45849609 457.09466553 0.69703388]	[521.18188477 605.9105835 0.83450484]	[526.49816895 764.97369385 0.8084299 ]	[459.6010437 177.59417725 0.89283979]	[482.76989746 177.63169861 0.90996671]	[439.31445312 177.59043884 0.82954341]	[503.28765869 182.61233521 0.87893051]	[5.29010803e+02 7.93327942e+02 7.17278898e-01]	[5.46979187e+02 7.90705627e+02 7.47953236e-01]	[523.92791748 770.15118408 0.78572327]	[421.1618042 790.82751465 0.8089807 ]	[400.78863525 790.63000488 0.82129419]	[421.2333374 767.70129395 0.77752459]
[464.85284424 192.96044922 0.93952906]	[467.49957275 269.85266113 0.84099114]	[405.88647461 267.30621338 0.803702 ]	[395.49246216 359.73925781 0.87418115]	[390.47235107 459.6678772 0.8683542 ]	[531.53857422 267.33978271 0.8120144 ]	[546.92034912 362.33047485 0.8506465 ]	[552.06835938 459.77816772 0.87265605]	[464.95132446 457.18460083 0.72893727]	[426.3711853 459.73065186 0.72469026]	[426.42956543 600.88903809 0.80423963]	[418.69915771 759.87268066 0.84226322]	[506.01553345 457.11346436 0.70690799]	[521.20574951 605.95019531 0.83920544]	[526.49755859 764.97668457 0.80889738]	[457.13461304 175.10087585 0.90655839]	[480.35211182 177.54316711 0.93398869]	[439.22021484 177.55545044 0.84671658]	[500.89321899 182.68962097 0.88060218]	[5.29021973e+02 7.93324829e+02 7.16355979e-01]	[5.46984680e+02 7.90698853e+02 7.44979322e-01]	[523.92468262 770.15478516 0.78337646]	[418.78613281 790.8137207 0.81133735]	[400.7835083 790.61688232 0.82143623]	[421.23754883 767.67004395 0.77618444]
[464.83026123 192.94346619 0.93648243]	[467.45608521 269.86416626 0.8489573 ]	[405.85183716 267.31878662 0.80835998]	[393.03683472 359.74755859 0.86557519]	[390.47079468 459.64144897 0.86572015]	[529.04174805 267.33737183 0.81825411]	[546.92303467 362.26651001 0.86132592]	[549.5892334 459.72860718 0.87632287]	[464.92889404 459.63973999 0.73427671]	[426.34463501 459.77322388 0.72733116]	[426.35397339 603.39666748 0.80935645]	[418.70172119 759.89007568 0.84171504]	[506.00253296 457.13543701 0.71446818]	[521.18005371 605.98718262 0.83742142]	[526.50384521 764.98370361 0.80934083]	[457.09094238 175.07928467 0.90555179]	[480.32345581 177.49385071 0.94044697]	[439.15100098 177.5841217 0.85744578]	[500.85678101 182.60679626 0.88588643]	[5.29019043e+02 7.93325134e+02 7.16473162e-01]	[5.46976990e+02 7.90699402e+02 7.44342566e-01]	[523.93963623 770.16442871 0.78262043]	[418.78445435 790.81054688 0.81557214]	[400.78063965 790.61535645 0.82623172]	[421.24737549 767.68218994 0.77727926]
[464.88342285 192.80158997 0.90988868]	[464.97103882 269.85516357 0.85820347]	[403.3571167 267.3152771 0.81856292]	[387.91821289 359.75720215 0.85955167]	[395.50341797 457.18188477 0.86646241]	[528.99517822 267.31304932 0.82083815]	[544.54284668 359.79281616 0.88563204]	[549.53497314 459.62380981 0.8710627 ]	[464.85668945 457.11923218 0.74001402]	[423.8536377 459.66879272 0.73151129]	[423.91564941 603.28198242 0.80064571]	[418.69683838 759.91387939 0.84332675]	[505.92318726 454.5723877 0.72312135]	[521.18676758 605.94342041 0.83930486]	[526.51586914 764.98675537 0.80483764]	[457.11831665 174.97027588 0.92636669]	[480.33114624 175.02029419 0.95900321]	[439.12011719 180.10168457 0.86753482]	[500.8130188 180.14439392 0.89297485]	[5.29048401e+02 7.93335571e+02 7.09845006e-01]	[5.47001038e+02 7.90704834e+02 7.39718676e-01]	[523.94598389 770.17462158 0.77598435]	[418.7845459 790.80566406 0.81801337]	[400.78387451 790.6151123 0.82784897]	[421.24234009 767.69506836 0.77874577]
[464.82492065 190.32264709 0.89383805]	[467.39028931 269.84155273 0.8561464 ]	[403.36090088 267.29690552 0.81616867]	[385.38949585 359.73416138 0.8691318 ]	[395.53082275 452.03527832 0.8214047 ]	[528.97753906 267.3253479 0.82247168]	[544.51428223 359.78695679 0.89233613]	[547.0769043 457.22079468 0.87287581]	[464.92556763 457.15661621 0.73729014]	[426.36593628 459.68676758 0.72378421]	[423.9229126 600.8848877 0.80213988]	[418.69714355 759.90356445 0.84346831]	[505.96847534 454.62759399 0.72353786]	[521.17651367 605.95092773 0.84181195]	[526.51239014 764.99639893 0.80809301]	[454.64422607 174.88812256 0.91720778]	[480.25515747 174.89627075 0.96321738]	[439.11209106 182.60850525 0.85016304]	[500.76599121 177.61100769 0.9095279 ]	[5.29021301e+02 7.93308472e+02 7.12784767e-01]	[5.46984131e+02 7.90689148e+02 7.40891218e-01]	[523.95715332 770.1786499 0.77395314]	[418.78598022 790.8026123 0.81652349]	[400.78540039 790.61016846 0.82601911]	[421.23834229 767.69024658 0.77668923]
[462.38095093 190.31066895 0.90846354]	[467.39718628 269.85565186 0.85734504]	[403.37121582 267.29016113 0.81426859]	[385.30200195 359.65316772 0.88600665]	[395.63986206 446.9670105 0.83221024]	[528.97418213 267.33480835 0.8216247 ]	[544.47271729 359.80831909 0.89624751]	[547.00714111 457.22363281 0.88983178]	[464.94100952 457.10357666 0.73565853]	[426.41720581 457.17663574 0.71780831]	[423.9085083 600.78717041 0.79367173]	[418.70904541 759.87158203 0.84337562]	[505.95806885 454.60534668 0.72663546]	[521.16455078 605.93487549 0.84309542]	[526.51177979 765.02563477 0.81497765]	[452.05587769 174.90029907 0.91126561]	[480.17477417 174.86140442 0.960123 ]	[436.6567688 182.62400818 0.82657188]	[500.73791504 177.54641724 0.92421973]	[5.29020630e+02 7.93305786e+02 7.14682817e-01]	[5.46983215e+02 7.90699036e+02 7.47058511e-01]	[523.95953369 770.206604 0.77731979]	[421.1663208 790.79376221 0.81550366]	[400.79168701 790.60241699 0.82342958]	[421.2484436 767.66619873 0.7735343 ]
[462.25143433 190.34475708 0.92023158]	[467.39703369 269.8666687 0.85812175]	[403.37057495 267.3039856 0.8130011 ]	[382.85153198 359.63577271 0.89292723]	[398.21786499 446.89431763 0.87938666]	[528.97033691 267.34268188 0.82091141]	[544.43322754 359.77700806 0.911466 ]	[546.94622803 459.59210205 0.90110785]	[464.92626953 457.13806152 0.74822867]	[426.41577148 457.1887207 0.72476399]	[426.3427124 600.78198242 0.79370892]	[418.71466064 757.38793945 0.84439701]	[505.91213989 457.10324097 0.74320674]	[521.18475342 605.93432617 0.840487 ]	[526.51013184 765.01947021 0.8137753 ]	[446.96401978 174.96575928 0.90684313]	[477.68670654 174.87272644 0.93834072]	[436.63406372 185.18869019 0.75971383]	[500.6907959 177.51174927 0.92585748]	[5.29024841e+02 7.93305725e+02 7.12187469e-01]	[5.46984436e+02 7.90697998e+02 7.43712962e-01]	[523.95220947 770.20507812 0.77550328]	[421.17434692 790.79595947 0.81281495]	[400.80221558 790.60400391 0.82230449]	[421.24954224 767.65551758 0.77627766]
[459.7545166 192.78927612 0.92160153]	[464.96661377 269.87228394 0.85946715]	[403.36737061 267.29681396 0.81302363]	[382.77770996 359.69055176 0.89906871]	[400.82943726 441.82113647 0.90265918]	[526.54046631 269.83782959 0.8217659 ]	[544.40582275 359.78286743 0.91532904]	[544.55358887 457.17797852 0.90444821]	[464.94876099 454.59463501 0.73548406]	[426.39877319 454.62545776 0.70388502]	[426.34005737 600.76898193 0.79684258]	[418.71313477 757.3805542 0.84579593]	[505.90112305 454.57543945 0.7390672 ]	[521.20147705 605.89874268 0.83928591]	[526.51947021 765.01385498 0.81090426]	[444.40020752 175.03112793 0.91693586]	[475.1081543 174.96162415 0.90194178]	[436.6008606 185.18338013 0.65061527]	[498.26876831 177.55448914 0.90991032]	[5.29026367e+02 7.93299622e+02 7.10265040e-01]	[5.46988342e+02 7.90697632e+02 7.40119219e-01]	[523.96112061 770.20672607 0.77389473]	[421.1862793 790.7925415 0.81251442]	[400.8107605 790.60443115 0.81898248]	[421.24255371 767.64971924 0.77697617]
[459.59838867 192.86578369 0.92261231]	[464.90762329 269.84768677 0.86572474]	[403.33883667 267.29840088 0.81896275]	[382.73382568 359.62893677 0.90706176]	[403.29937744 441.7321167 0.90535575]	[526.50891113 267.32092285 0.82307351]	[544.37121582 359.77102661 0.92166847]	[544.53771973 454.6227417 0.8832888 ]	[464.95385742 457.10223389 0.74049544]	[426.43972778 457.13937378 0.70873058]	[423.87869263 600.85534668 0.815669 ]	[418.71066284 759.90643311 0.84602565]	[505.88552856 454.62243652 0.75060791]	[518.79333496 603.48681641 0.83255875]	[526.51245117 764.97540283 0.80333292]	[441.88476562 175.10360718 0.9244929 ]	[467.50198364 175.05984497 0.88587558]	[4.36581390e+02 1.85221039e+02 4.25623417e-01]	[498.12966919 177.56369019 0.88330323]	[5.28990051e+02 7.93283081e+02 7.15097427e-01]	[5.46969604e+02 7.90682068e+02 7.46638656e-01]	[5.23964966e+02 7.70171875e+02 7.69704103e-01]	[421.18423462 790.79174805 0.81426978]	[400.80255127 790.61090088 0.82156599]	[421.24606323 767.68762207 0.77017832]
[454.60192871 192.93475342 0.90764499]	[464.87710571 269.83908081 0.86865145]	[403.32345581 267.29168701 0.82302791]	[380.3374939 359.64398193 0.91770619]	[405.81311035 439.14657593 0.88927847]	[526.46807861 267.2878418 0.82970303]	[544.35235596 359.80862427 0.91315824]	[544.50970459 457.10043335 0.89585525]	[464.94082642 457.16088867 0.74871117]	[426.44958496 457.17288208 0.71128291]	[423.87466431 603.28149414 0.8186056 ]	[418.71359253 759.88891602 0.84397316]	[505.8661499 457.13421631 0.76128578]	[518.79492188 605.9800415 0.8300373 ]	[526.49511719 765.01751709 0.81470108]	[441.69528198 177.52001953 0.94188225]	[464.85281372 175.11941528 0.90881896]	[4.28945587e+02 1.85193832e+02 2.29793847e-01]	[493.11743164 177.58958435 0.85816813]	[5.29012939e+02 7.93307983e+02 7.13703811e-01]	[5.46981079e+02 7.90703369e+02 7.43677318e-01]	[523.93450928 770.21655273 0.78030932]	[421.18515015 790.7869873 0.81758589]	[400.80123901 790.60644531 0.82331151]	[4.21252472e+02 7.67674561e+02 7.65424967e-01]
[449.4458313 192.99530029 0.90969473]	[464.82595825 269.87966919 0.88003916]	[403.24597168 267.32235718 0.83419549]	[380.34606934 359.64263916 0.91623074]	[405.88565063 436.6730957 0.86307991]	[526.43585205 267.33642578 0.83009189]	[544.3314209 362.21905518 0.90678227]	[544.46398926 457.08895874 0.88903022]	[464.86846924 459.65371704 0.77126569]	[426.35891724 459.66049194 0.73296797]	[423.85675049 603.32403564 0.82672191]	[418.71417236 759.87982178 0.84439039]	[503.47393799 459.63296509 0.78019518]	[518.72991943 605.96264648 0.82489109]	[526.49633789 765.00854492 0.81418353]	[439.26327515 177.53665161 0.94361144]	[462.337677 177.5262146 0.9291833]	[4.23906097e+02 1.82668716e+02 1.15700997e-01]	[493.07098389 177.55375671 0.86551172]	[5.28974060e+02 7.93298035e+02 7.28015065e-01]	[5.46942261e+02 7.90689270e+02 7.53457427e-01]	[523.96154785 770.2010498 0.78359908]	[421.19219971 790.77838135 0.81721056]	[400.80892944 790.60400391 0.82136816]	[4.21255554e+02 7.67668640e+02 7.67207146e-01]
[446.90847778 192.98762512 0.91917217]	[462.40640259 269.89865112 0.89407873]	[400.81338501 267.35745239 0.84726936]	[380.34777832 359.68859863 0.91679794]	[403.39352417 436.63659668 0.87201905]	[526.40679932 267.35314941 0.8325817 ]	[544.32659912 362.25875854 0.89879459]	[544.40386963 452.05300903 0.87146372]	[464.87753296 459.65722656 0.76796556]	[426.34838867 459.67477417 0.73637342]	[423.82635498 603.28778076 0.82932591]	[418.71200562 759.89538574 0.84485281]	[503.46975708 457.20883179 0.77729124]	[518.69512939 605.97003174 0.81648093]	[526.49456787 765.05584717 0.81949854]	[439.20675659 177.53083801 0.93251061]	[462.27761841 177.5209198 0.93615001]	[4.23858124e+02 1.82639404e+02 1.04910612e-01]	[490.55081177 177.57546997 0.85390371]	[5.28984741e+02 7.93308044e+02 7.23958910e-01]	[5.46950684e+02 7.90698669e+02 7.54776835e-01]	[523.9644165 770.23223877 0.77773452]	[421.20205688 790.78656006 0.8138476 ]	[400.81808472 790.61541748 0.82000715]	[421.24911499 767.6762085 0.77212203]
[446.87768555 192.96549988 0.92305499]	[462.34616089 269.84863281 0.9024967 ]	[400.74664307 269.81674194 0.85310328]	[382.72540283 359.65072632 0.91352665]	[400.85253906 436.67337036 0.89698207]	[523.98510742 264.80749512 0.83634591]	[544.32171631 359.81195068 0.9066534 ]	[544.37738037 449.47763062 0.87907326]	[464.84890747 454.63809204 0.75879663]	[423.91598511 457.12033081 0.72495127]	[423.82623291 600.87792969 0.82454765]	[418.71124268 759.88153076 0.84186673]	[503.42590332 454.60891724 0.76239872]	[516.22039795 605.88415527 0.80865037]	[526.50909424 767.49572754 0.82157922]	[439.17697144 177.52363586 0.92457753]	[462.25137329 177.4967041 0.93311983]	[4.23839294e+02 1.82662338e+02 1.25607163e-01]	[488.0227356 177.60626221 0.84784436]	[5.28986328e+02 7.93306335e+02 7.25518405e-01]	[5.46959961e+02 7.90701538e+02 7.55867898e-01]	[5.23979431e+02 7.70285645e+02 7.65251815e-01]	[421.20336914 790.80487061 0.80913728]	[400.81396484 790.62432861 0.81957036]	[421.24462891 767.66125488 0.76881623]
[446.87518311 192.96008301 0.92099279]	[462.30270386 269.82150269 0.90576965]	[400.68774414 269.82147217 0.85676694]	[380.33911133 359.74645996 0.91009808]	[400.71481323 439.25588989 0.93916678]	[523.95166016 264.76895142 0.84241331]	[544.32873535 359.81600952 0.90332496]	[544.45983887 449.43460083 0.86813891]	[462.41842651 457.15856934 0.77542579]	[423.82376099 457.20523071 0.74204457]	[423.8053894 603.31384277 0.83607817]	[418.70986938 759.8848877 0.8425321 ]	[503.40591431 457.11447144 0.76797193]	[518.652771 605.88000488 0.81519735]	[526.50811768 765.06402588 0.81372267]	[439.17315674 177.50785828 0.9278633 ]	[462.25006104 177.49662781 0.93858039]	[4.23842163e+02 1.82620163e+02 1.33647591e-01]	[488.01159668 177.5934906 0.85361004]	[5.29028625e+02 7.93320129e+02 7.23218679e-01]	[5.46987915e+02 7.90702454e+02 7.48560488e-01]	[5.23968018e+02 7.70254150e+02 7.62343049e-01]	[421.19790649 790.81835938 0.80557948]	[400.80712891 790.63476562 0.81885725]	[421.24655151 767.66241455 0.77057278]
[446.89889526 193.00508118 0.91973346]	[462.28509521 267.35943604 0.90758198]	[400.66635132 269.82693481 0.8579179 ]	[380.29571533 359.75836182 0.91982037]	[400.67700195 441.69628906 0.91666323]	[523.92431641 264.7512207 0.84812319]	[544.32366943 359.77035522 0.91549993]	[544.51989746 449.50714111 0.86304587]	[462.38922119 457.18069458 0.78580666]	[423.7699585 459.65194702 0.74935251]	[421.40216064 603.36108398 0.83704299]	[418.7208252 762.44024658 0.84782207]	[503.4130249 457.13217163 0.77200258]	[516.20910645 605.87939453 0.80713397]	[526.50543213 765.04089355 0.81381887]	[439.16247559 177.54167175 0.92035019]	[462.27316284 177.52319336 0.93247581]	[4.23822327e+02 1.82626450e+02 1.76804215e-01]	[487.96783447 177.62376404 0.85253173]	[5.29013123e+02 7.93324219e+02 7.26916969e-01]	[5.46971436e+02 7.90700500e+02 7.53133059e-01]	[5.23980225e+02 7.70222595e+02 7.70111322e-01]	[421.23654175 790.8293457 0.79797429]	[400.83514404 790.65795898 0.81443238]	[421.25222778 770.08978271 0.77564871]
[444.44598389 195.37678528 0.92387295]	[462.23703003 267.34835815 0.91033143]	[400.6350708 269.82827759 0.8577221 ]	[380.19482422 359.70568848 0.94679743]	[398.17996216 439.22698975 0.92547119]	[523.87243652 264.72198486 0.85222536]	[541.94702148 359.75958252 0.91378248]	[544.53363037 454.61828613 0.87736237]	[462.32513428 457.11108398 0.77773738]	[421.3296814 457.18331909 0.75293022]	[421.37164307 603.33703613 0.83262718]	[418.70074463 759.90014648 0.84210473]	[503.35263062 454.57446289 0.7541495 ]	[516.1416626 603.43103027 0.79747659]	[526.50024414 764.95770264 0.79877234]	[439.12921143 177.60656738 0.90410447]	[462.23760986 177.59103394 0.92213655]	[4.23788635e+02 1.82681091e+02 1.96938649e-01]	[485.45922852 180.07800293 0.85760826]	[5.29012329e+02 7.93298462e+02 7.27180362e-01]	[5.46983704e+02 7.90669983e+02 7.53729522e-01]	[5.23963928e+02 7.70155212e+02 7.68759906e-01]	[421.23220825 790.80474854 0.80422711]	[400.8314209 790.63537598 0.81311077]	[421.22286987 767.65661621 0.77862221]
[444.37768555 193.02334595 0.94033778]	[462.1918335 267.36096191 0.91322315]	[398.24755859 269.84503174 0.85752714]	[380.13998413 359.73669434 0.94534379]	[398.0770874 439.28909302 0.93047512]	[523.83190918 264.72653198 0.85442895]	[541.82818604 362.23464966 0.90027928]	[544.51629639 454.55673218 0.87708008]	[462.30770874 457.19445801 0.79292178]	[421.28057861 459.6685791 0.76607966]	[423.77215576 600.88873291 0.82245857]	[418.70928955 759.88287354 0.83837295]	[503.38000488 457.1293335 0.76205039]	[516.14416504 605.88348389 0.80188841]	[526.51300049 764.99963379 0.80577344]	[439.06643677 180.05149841 0.88495386]	[459.83346558 177.54522705 0.9320001 ]	[4.23770905e+02 1.87729324e+02 2.01573133e-01]	[485.35739136 180.06509399 0.87817997]	[5.29035156e+02 7.93313293e+02 7.22219944e-01]	[5.46994873e+02 7.90686340e+02 7.51568794e-01]	[5.23979553e+02 7.70195190e+02 7.68737078e-01]	[421.24719238 790.78924561 0.80565506]	[400.84094238 790.62261963 0.80903012]	[421.23806763 767.64916992 0.76961732]
[441.87023926 193.01683044 0.96415472]	[459.82910156 269.84051514 0.91655177]	[398.21347046 269.84439087 0.85852033]	[380.11392212 359.7225647 0.94750601]	[395.63577271 441.84405518 0.90228009]	[523.78381348 264.75656128 0.85528755]	[541.72058105 359.79336548 0.90524256]	[544.49084473 454.57769775 0.88969737]	[462.25994873 459.63934326 0.79373169]	[421.22198486 459.7109375 0.77506745]	[421.39099121 603.27801514 0.82312244]	[418.6958313 759.89440918 0.83681494]	[503.3515625 457.13314819 0.76181859]	[516.14892578 605.94970703 0.80154884]	[526.50402832 764.99719238 0.8079474 ]	[436.5736084 177.62329102 0.87517446]	[459.71170044 177.53305054 0.93492526]	[4.21310425e+02 1.85220383e+02 1.68198511e-01]	[482.93084717 177.61776733 0.90640593]	[5.29000488e+02 7.93302917e+02 7.25395501e-01]	[5.46966064e+02 7.90682678e+02 7.54896402e-01]	[523.97753906 770.18786621 0.77224576]	[421.22140503 790.78588867 0.81760138]	[400.82034302 790.6137085 0.81747341]	[4.21226196e+02 7.67649353e+02 7.66782761e-01]
[441.7600708 193.03289795 0.96664405]	[459.75973511 269.83773804 0.91749352]	[398.17080688 269.834198 0.85735941]	[377.75360107 359.72747803 0.94844425]	[393.06030273 441.7258606 0.88642061]	[521.36022949 264.77130127 0.85585982]	[539.28771973 359.75247192 0.89618087]	[544.49633789 457.10018921 0.90582156]	[459.85791016 457.16107178 0.78612709]	[421.14660645 459.66824341 0.77381802]	[421.37854004 600.85620117 0.83331305]	[418.70666504 759.88946533 0.83722091]	[503.27920532 454.62594604 0.75330031]	[513.65197754 605.93731689 0.79631084]	[526.50970459 765.02508545 0.81362933]	[431.53707886 177.61906433 0.86055946]	[459.61410522 177.54702759 0.9168092 ]	[4.21193604e+02 1.85227585e+02 1.40244097e-01]	[482.86871338 177.6312561 0.91605198]	[5.29011169e+02 7.93313293e+02 7.24051416e-01]	[5.46967041e+02 7.90696777e+02 7.56079078e-01]	[523.98242188 770.21228027 0.77633637]	[421.23687744 790.76934814 0.81220651]	[400.83914185 790.60565186 0.81173074]	[421.2371521 767.64111328 0.77115405]
[441.75924683 193.0329895 0.96676087]	[459.75964355 269.84301758 0.91781712]	[398.17025757 269.83621216 0.85702878]	[377.75445557 359.72756958 0.947999 ]	[393.05969238 441.72879028 0.88604546]	[521.36236572 264.77963257 0.85593879]	[539.27941895 359.7427063 0.8968513 ]	[544.50427246 457.12481689 0.90718883]	[462.19009399 457.16757202 0.78773403]	[421.14694214 459.67315674 0.77460653]	[421.37606812 600.86486816 0.83362848]	[418.70611572 759.89337158 0.83685583]	[503.29101562 454.63821411 0.75464797]	[513.64465332 605.94049072 0.79650575]	[526.50939941 765.01855469 0.81423736]	[431.53060913 177.61810303 0.86111385]	[459.61483765 177.54534912 0.91698349]	[4.21187927e+02 1.85223038e+02 1.39865831e-01]	[482.86825562 177.62844849 0.91653013]	[5.29005493e+02 7.93305481e+02 7.28673398e-01]	[5.46965820e+02 7.90688049e+02 7.57606268e-01]	[523.98376465 770.2064209 0.77922517]	[421.23388672 790.76708984 0.81459069]	[400.83691406 790.60351562 0.81476921]	[421.2361145 767.64440918 0.7698077 ]
[441.68511963 193.01980591 0.96863854]	[459.72683716 269.83285522 0.91570085]	[398.14752197 267.32910156 0.84881228]	[377.70837402 359.72109985 0.94746172]	[392.99746704 441.78070068 0.88235658]	[521.31500244 264.80197144 0.84992051]	[539.27764893 359.73046875 0.89280808]	[544.51916504 459.63348389 0.92672789]	[459.8392334 457.15097046 0.78221709]	[421.14471436 459.65835571 0.76659614]	[421.34869385 603.2947998 0.84340954]	[418.70553589 759.86895752 0.83610934]	[503.23788452 454.61981201 0.74938905]	[513.64569092 605.93969727 0.79769474]	[526.50537109 765.00933838 0.81538141]	[428.98348999 177.60017395 0.86913806]	[457.17218018 177.53414917 0.90112025]	[4.18806366e+02 1.85201035e+02 1.08248994e-01]	[482.79556274 177.61839294 0.92006308]	[5.28982056e+02 7.93291809e+02 7.33750582e-01]	[5.46952087e+02 7.90680298e+02 7.60869384e-01]	[523.98272705 770.19519043 0.78298879]	[421.22061157 790.77606201 0.81489831]	[400.82723999 790.60510254 0.81991923]	[421.24206543 767.62573242 0.7703802 ]
[441.65966797 193.03741455 0.96942562]	[459.67324829 269.86328125 0.91043395]	[398.08563232 269.82672119 0.83940697]	[377.69918823 362.21887207 0.92655426]	[390.4743042 441.86245728 0.86957276]	[521.23980713 267.27941895 0.83565652]	[541.68450928 359.77856445 0.88644195]	[544.51098633 459.68167114 0.92999357]	[459.80688477 457.20510864 0.79020745]	[418.79302979 459.69995117 0.76982939]	[421.29992676 603.31085205 0.84762526]	[418.70669556 759.87261963 0.83522755]	[500.88064575 457.11709595 0.75223702]	[513.58929443 605.90246582 0.80144268]	[526.4979248 764.99023438 0.81238562]	[428.9390564 177.63006592 0.8657226 ]	[457.13366699 177.56524658 0.8938688 ]	[4.18787750e+02 1.82709183e+02 1.10364616e-01]	[482.75186157 177.59313965 0.92770976]	[5.28972839e+02 7.93297180e+02 7.32412696e-01]	[5.46947144e+02 7.90677185e+02 7.56950974e-01]	[523.9800415 770.18579102 0.78280264]	[421.22589111 790.78033447 0.81474739]	[400.83114624 790.60900879 0.81930476]	[421.23596191 767.62139893 0.77125239]
[441.74523926 195.4413147 0.96802169]	[459.59848022 267.34628296 0.89077365]	[398.02658081 269.84564209 0.82953364]	[380.10702515 362.27560425 0.91887832]	[387.91677856 452.00302124 0.81934291]	[518.74926758 262.24636841 0.82868272]	[541.68463135 359.62741089 0.89003193]	[544.40515137 459.81417847 0.92705417]	[459.73812866 457.11950684 0.76724201]	[418.69277954 459.63980103 0.75206268]	[421.24081421 603.3145752 0.8458758 ]	[418.6882019 757.34283447 0.83068383]	[500.83758545 454.56970215 0.73514569]	[511.08184814 603.4197998 0.80088395]	[526.4854126 762.47918701 0.79934973]	[431.47323608 182.63887024 0.84188336]	[457.19314575 180.05838013 0.8918252 ]	[4.21129364e+02 1.90310730e+02 3.04943562e-01]	[482.70910645 180.05131531 0.91016668]	[5.29039978e+02 7.93325928e+02 7.27644444e-01]	[5.47005798e+02 7.90676392e+02 7.46457040e-01]	[523.95233154 770.12957764 0.78123045]	[421.21893311 790.78643799 0.81927335]	[400.81454468 790.60748291 0.82022518]	[4.21210480e+02 7.67555298e+02 7.64315605e-01]
[441.76370239 195.50279236 0.9667275 ]	[459.57330322 267.35345459 0.8826353 ]	[395.62213135 269.85595703 0.82774246]	[380.13818359 362.21691895 0.92000175]	[385.35601807 454.61489868 0.84412181]	[518.7333374 262.23025513 0.82764459]	[541.67816162 359.62216187 0.88272607]	[541.92016602 459.71551514 0.92723429]	[459.71560669 457.16824341 0.77737015]	[418.6734314 459.71835327 0.76416361]	[421.24484253 603.3380127 0.85379583]	[418.68701172 754.82611084 0.83533692]	[500.83007812 454.61129761 0.74654001]	[511.00460815 603.34643555 0.8008039 ]	[526.46582031 762.44689941 0.80135679]	[431.50305176 185.20898438 0.84316802]	[457.21188354 180.12908936 0.88848716]	[4.18795074e+02 1.90344406e+02 3.82878304e-01]	[482.71057129 177.6245575 0.91487569]	[5.29017822e+02 7.93339783e+02 7.22656548e-01]	[5.46977905e+02 7.90682617e+02 7.44905412e-01]	[523.93719482 770.10223389 0.78820753]	[421.22921753 790.76031494 0.82495421]	[400.82336426 788.22637939 0.82210708]	[4.21204407e+02 7.67509766e+02 7.64223516e-01]
[441.80422974 195.53869629 0.95719343]	[457.20773315 267.34625244 0.87835908]	[395.58648682 269.87234497 0.82621443]	[380.16140747 359.76321411 0.92947984]	[382.84747314 454.62374878 0.85269499]	[518.72161865 262.19918823 0.83016622]	[539.30664062 359.60714722 0.87888002]	[541.80194092 459.74163818 0.91547579]	[459.72320557 454.63293457 0.76267737]	[418.67056274 457.2102356 0.75211424]	[421.22979736 603.29003906 0.85190511]	[418.68930054 754.82366943 0.83635592]	[500.84338379 452.04977417 0.73968816]	[508.54675293 603.37182617 0.80922878]	[526.47009277 762.48046875 0.80339348]	[431.53536987 187.72122192 0.84820604]	[459.59976196 182.62181091 0.88981235]	[418.7388916 192.76316833 0.52956057]	[480.37011719 180.07707214 0.90750426]	[5.29031555e+02 7.93361511e+02 7.19967246e-01]	[5.46978210e+02 7.90703491e+02 7.44289637e-01]	[523.94152832 770.13397217 0.78862005]	[421.24899292 790.74523926 0.82666487]	[400.84130859 788.22058105 0.8194567 ]	[4.21208710e+02 7.67511230e+02 7.59606838e-01]
[441.81988525 195.56025696 0.9525581 ]	[457.19470215 267.34436035 0.87646383]	[395.56143188 269.88232422 0.82577431]	[380.16448975 359.78094482 0.92318577]	[382.80856323 457.10256958 0.86798549]	[518.71240234 262.17938232 0.83340275]	[539.19348145 357.18606567 0.86484289]	[539.21612549 459.61590576 0.86474729]	[459.69296265 457.11801147 0.77219784]	[418.66964722 459.64718628 0.75928688]	[421.22592163 603.30535889 0.85674161]	[418.69104004 754.81500244 0.83788359]	[500.79086304 454.56781006 0.74257505]	[508.53674316 603.41015625 0.80711329]	[526.45959473 762.46691895 0.80395615]	[431.5177002 187.74528503 0.85119188]	[459.60961914 180.16151428 0.89255548]	[418.66952515 190.39979553 0.61031574]	[480.34960938 177.61601257 0.91611838]	[5.29024841e+02 7.93347107e+02 7.21271098e-01]	[5.46977417e+02 7.90688721e+02 7.44615972e-01]	[523.92779541 770.12432861 0.78958184]	[421.26480103 790.73553467 0.82608247]	[400.85177612 788.21777344 0.8183822 ]	[4.21213379e+02 7.67496216e+02 7.59579420e-01]
[441.79727173 195.50396729 0.96403718]	[457.17919922 267.33926392 0.87318891]	[395.54260254 269.88842773 0.82359385]	[380.15838623 359.81964111 0.91619718]	[382.7767334 457.12734985 0.87754452]	[518.71948242 262.17294312 0.83498591]	[534.16070557 357.14672852 0.8688131 ]	[529.02929688 459.73684692 0.86433852]	[459.67010498 454.60415649 0.75815678]	[418.65875244 457.18099976 0.74488956]	[421.20874023 603.29278564 0.85555923]	[418.69714355 754.828125 0.83719051]	[500.74768066 452.01748657 0.73315412]	[508.49359131 603.37011719 0.80963194]	[526.47198486 762.50646973 0.80591035]	[429.00054932 185.23403931 0.84288728]	[457.21972656 180.08467102 0.89143181]	[418.63995361 192.76274109 0.59029502]	[480.29220581 177.60176086 0.91050667]	[5.29039246e+02 7.93348450e+02 7.20716357e-01]	[5.46981934e+02 7.90694336e+02 7.45291591e-01]	[523.94152832 770.1494751 0.78630435]	[421.26715088 790.72723389 0.82441515]	[400.85778809 788.2121582 0.81501377]	[4.21223511e+02 7.67495911e+02 7.65020847e-01]
[441.75939941 195.39509583 0.9698506 ]	[457.16622925 267.33123779 0.8700999 ]	[395.52032471 269.8739624 0.81659627]	[380.16159058 362.28143311 0.9061752 ]	[382.72076416 457.19668579 0.89504886]	[518.71820068 262.16986084 0.834539 ]	[529.04144287 359.74639893 0.85386705]	[523.95458984 459.71688843 0.91069746]	[459.61553955 457.09439087 0.7440564 ]	[418.63549805 457.17907715 0.72620487]	[421.20193481 600.87994385 0.84893864]	[418.69989014 754.83685303 0.83846599]	[500.64331055 454.58441162 0.71572727]	[508.4644165 603.39648438 0.81652546]	[526.46704102 762.49645996 0.80640209]	[428.96582031 182.63310242 0.84382915]	[457.14831543 177.54838562 0.89838928]	[418.66137695 190.36343384 0.49515754]	[480.24591064 177.54762268 0.91575933]	[5.29032227e+02 7.93343445e+02 7.23762155e-01]	[5.46988281e+02 7.90689636e+02 7.46691585e-01]	[523.93475342 770.13891602 0.78895241]	[421.27819824 790.70898438 0.82598984]	[403.25704956 788.206604 0.81464022]	[421.23556519 767.50714111 0.77323699]
[441.68200684 193.01861572 0.96536487]	[457.12936401 267.30999756 0.86079764]	[393.07739258 269.87097168 0.81151128]	[380.15200806 362.32006836 0.90154397]	[380.32641602 459.61273193 0.90805566]	[518.68847656 262.15093994 0.82979655]	[526.5423584 359.74905396 0.8603949 ]	[521.38787842 459.81207275 0.91047561]	[459.63641357 457.11749268 0.75496024]	[418.66854858 457.19116211 0.73246455]	[421.19534302 600.87884521 0.85095847]	[418.70516968 754.84112549 0.83835435]	[498.26223755 454.60870361 0.71494454]	[508.46060181 603.47351074 0.81622958]	[526.47625732 762.51397705 0.80526334]	[426.3835144 180.07704163 0.86547065]	[457.08911133 177.48727417 0.88731873]	[4.18638306e+02 1.90316650e+02 3.97186518e-01]	[480.24386597 177.51913452 0.91687918]	[5.29023376e+02 7.93350159e+02 7.22466528e-01]	[5.46979370e+02 7.90698669e+02 7.45967984e-01]	[523.94763184 770.1583252 0.78997034]	[421.27752686 790.71429443 0.82489842]	[403.25775146 788.20910645 0.81403327]	[421.23904419 767.51940918 0.77217686]
[439.26229858 192.96446228 0.96010995]	[457.08932495 267.32901001 0.85196364]	[393.04556274 269.87493896 0.81017262]	[380.13256836 364.80584717 0.89614123]	[380.26165771 459.67993164 0.92829627]	[518.65856934 262.16381836 0.82471526]	[524.03253174 359.70697021 0.88582712]	[518.777771 459.72225952 0.88958251]	[459.58004761 454.58325195 0.73390317]	[418.62313843 457.09640503 0.71625948]	[421.19100952 600.88690186 0.84967256]	[418.70874023 757.32537842 0.83929932]	[498.19052124 452.065979 0.69710594]	[508.46350098 603.49578857 0.81783164]	[526.48803711 764.98699951 0.81125188]	[423.87985229 177.6036377 0.88472271]	[454.54275513 175.10220337 0.8747111 ]	[4.18596405e+02 1.87811707e+02 3.39940488e-01]	[480.16033936 177.53800964 0.90768319]	[5.29010803e+02 7.95784058e+02 7.20080733e-01]	[5.46972290e+02 7.90717651e+02 7.47192919e-01]	[523.9609375 770.19207764 0.78565121]	[421.28930664 790.71942139 0.82584167]	[403.27185059 788.22045898 0.8144176 ]	[421.24221802 767.54309082 0.77719438]
[439.18795776 192.99069214 0.95573473]	[454.61550903 267.36520386 0.84154856]	[392.97988892 269.90634155 0.80566049]	[380.11105347 364.81466675 0.89363658]	[380.12005615 459.70819092 0.93298072]	[516.16778564 262.18746948 0.81867945]	[523.94158936 359.73858643 0.89423829]	[516.13299561 459.71261597 0.85031313]	[457.14996338 454.55279541 0.73077255]	[418.58609009 454.62200928 0.7161783 ]	[421.15170288 603.3581543 0.85765493]	[418.71444702 757.37084961 0.83815444]	[495.62896729 452.02502441 0.68729305]	[508.44549561 603.50683594 0.81469101]	[526.49157715 762.48693848 0.80367434]	[423.78515625 177.61442566 0.8940593 ]	[452.00161743 177.47227478 0.86947095]	[4.16155823e+02 1.87805786e+02 3.07753772e-01]	[480.11581421 177.53590393 0.90143126]	[5.31583740e+02 7.93346985e+02 7.22300470e-01]	[5.47046631e+02 7.90690918e+02 7.44363666e-01]	[523.91210938 770.15783691 0.79505944]	[421.27874756 790.75720215 0.82110113]	[403.27139282 790.60272217 0.81458855]	[421.24484253 767.57373047 0.77801269]
[439.11886597 193.00761414 0.94558787]	[452.06011963 269.82434082 0.82896823]	[390.43664551 272.3666687 0.8062169 ]	[377.7434082 364.82199097 0.89231372]	[377.69256592 459.76022339 0.9326517 ]	[513.64556885 262.17056274 0.81497544]	[523.87548828 359.74557495 0.89460832]	[513.56604004 459.6343689 0.83296233]	[457.11196899 452.07260132 0.71984124]	[418.56381226 454.61816406 0.70274311]	[418.78927612 603.40692139 0.85103548]	[418.71078491 757.37969971 0.83625859]	[493.10253906 449.51480103 0.67815351]	[506.00866699 605.90338135 0.81819516]	[526.49237061 762.48083496 0.8024953 ]	[421.34301758 180.05174255 0.89646339]	[449.43258667 177.47422791 0.87135792]	[4.16072876e+02 1.90289520e+02 2.67295033e-01]	[477.68734741 177.51863098 0.89572525]	[5.31572937e+02 7.93347351e+02 7.25182295e-01]	[5.47045471e+02 7.90690674e+02 7.47194052e-01]	[523.91699219 770.15716553 0.79427409]	[421.27200317 790.76000977 0.8237083 ]	[403.26593018 790.60192871 0.81841856]	[421.24023438 767.57568359 0.78041482]
[436.66229248 195.36273193 0.93707842]	[451.98776245 267.33724976 0.82524818]	[387.93649292 269.89657593 0.80323994]	[377.7015686 364.83782959 0.89162415]	[377.64797974 459.79257202 0.92500967]	[513.57897949 262.15158081 0.81570542]	[523.79797363 359.78115845 0.897021 ]	[511.02734375 459.64428711 0.83708096]	[454.62716675 454.60073853 0.70906013]	[416.13504028 457.10394287 0.68978834]	[418.74624634 603.44592285 0.8552227 ]	[418.71707153 757.3805542 0.83714843]	[490.53466797 452.06698608 0.6766246 ]	[505.97802734 605.88665771 0.81896889]	[526.50939941 764.95422363 0.80385137]	[421.24234009 180.10697937 0.90502751]	[444.42050171 177.51451111 0.89056689]	[4.10959839e+02 1.90279266e+02 1.45741016e-01]	[477.58874512 177.50418091 0.88246357]	[5.31561462e+02 7.93368103e+02 7.24983275e-01]	[5.47035645e+02 7.90709351e+02 7.49976337e-01]	[523.94793701 770.17523193 0.78947479]	[421.2612915 790.75500488 0.82440501]	[403.26263428 790.59631348 0.81743473]	[421.26086426 767.57403564 0.78639078]
[436.54962158 193.03663635 0.92207468]	[449.44192505 269.8192749 0.82971156]	[387.86737061 272.34799194 0.81108224]	[377.6550293 367.34963989 0.88641411]	[377.57473755 459.7918396 0.9108181 ]	[511.05581665 262.15255737 0.81577605]	[523.75952148 359.7538147 0.90194821]	[511.06210327 457.20901489 0.82871348]	[452.07043457 457.10708618 0.71510315]	[416.04721069 457.17834473 0.69770408]	[418.72576904 603.39996338 0.85687375]	[418.71090698 757.33129883 0.83671862]	[487.99853516 454.58004761 0.69561756]	[506.01763916 605.92449951 0.80590397]	[526.51397705 764.97692871 0.80709302]	[421.14703369 180.09660339 0.91523194]	[444.31561279 177.52516174 0.90468502]	[4.05891327e+02 1.87825302e+02 1.51596263e-01]	[472.59390259 177.54399109 0.86257786]	[5.31544678e+02 7.95816040e+02 7.19306827e-01]	[5.47019348e+02 7.90735840e+02 7.45879114e-01]	[523.95965576 770.18981934 0.78689039]	[421.25967407 790.74468994 0.82530278]	[403.25317383 788.22680664 0.82076025]	[421.25552368 767.54309082 0.78486365]
[436.54901123 193.0370636 0.92209476]	[449.43807983 269.81765747 0.82972014]	[387.86071777 272.34716797 0.8111828 ]	[377.65438843 367.34829712 0.88646388]	[377.57501221 459.79022217 0.9104073 ]	[511.05474854 262.15289307 0.81603485]	[521.43811035 359.72195435 0.90391886]	[511.06588745 457.20666504 0.82712954]	[452.06848145 457.09472656 0.71381563]	[416.04464722 457.16842651 0.69715118]	[418.72839355 603.40063477 0.85662615]	[418.71038818 757.32757568 0.83526474]	[487.99716187 454.56173706 0.6944356 ]	[506.0189209 605.91644287 0.80538499]	[526.51452637 764.96862793 0.80619085]	[421.14657593 180.09663391 0.91521871]	[444.31582642 177.52557373 0.90461379]	[4.05888702e+02 1.87827744e+02 1.51882574e-01]	[472.59646606 177.54597473 0.8624391 ]	[5.29062927e+02 7.95817749e+02 7.18159616e-01]	[5.47007141e+02 7.90737183e+02 7.46205449e-01]	[523.96435547 770.18078613 0.78723699]	[421.26144409 790.74285889 0.82415938]	[403.25479126 788.22625732 0.81891274]	[421.25753784 767.53808594 0.78173065]
[434.11633301 195.40603638 0.9195478 ]	[446.8991394 267.34078979 0.83878547]	[385.34872437 269.90057373 0.81315374]	[377.61029053 367.33135986 0.88696378]	[377.50793457 459.82522583 0.90363938]	[508.51541138 259.72625732 0.82200241]	[521.4140625 359.76828003 0.89790392]	[513.60150146 457.20040894 0.82371074]	[449.52444458 454.62680054 0.70611358]	[413.55194092 457.1656189 0.68809819]	[418.72131348 603.36566162 0.85648113]	[418.70901489 757.32025146 0.83510476]	[487.91992188 452.04434204 0.69632494]	[505.99710083 603.50372314 0.8111425 ]	[526.52288818 765.00366211 0.8092218 ]	[421.13134766 182.62385559 0.90453339]	[441.92987061 177.57929993 0.8985002 ]	[4.05872375e+02 1.90282333e+02 1.89816311e-01]	[470.04058838 177.56164551 0.85332739]	[5.31538574e+02 7.95817200e+02 7.13981509e-01]	[5.47022827e+02 7.90741699e+02 7.44534612e-01]	[523.97302246 770.21038818 0.78001332]	[421.25247192 790.74389648 0.82668048]	[403.24655151 788.22515869 0.82079601]	[421.25878906 767.52728271 0.78230494]
[434.11099243 195.45840454 0.91608948]	[444.41329956 267.32351685 0.84913486]	[382.86340332 269.89248657 0.82021511]	[377.51565552 364.86465454 0.87092954]	[375.08016968 459.796875 0.89591825]	[508.44659424 259.70721436 0.82894766]	[521.37768555 359.77148438 0.8910085 ]	[518.66741943 459.66549683 0.85200667]	[446.95718384 457.10583496 0.71031791]	[410.97317505 457.18899536 0.67964292]	[418.72357178 603.31494141 0.85373914]	[418.71786499 757.30609131 0.83655953]	[485.42129517 454.57769775 0.7159903 ]	[505.9921875 603.50250244 0.81512189]	[526.52337646 765.02844238 0.81129736]	[421.13217163 185.16966248 0.9055503 ]	[444.29370117 180.06265259 0.89050639]	[4.05846985e+02 1.90378601e+02 2.95315862e-01]	[470.00949097 177.62710571 0.84167832]	[5.31578369e+02 7.95806946e+02 7.13678956e-01]	[5.47049072e+02 7.90740356e+02 7.40980208e-01]	[523.953125 770.24688721 0.77935469]	[421.24938965 790.74328613 0.8238194 ]	[403.24530029 788.22192383 0.82047462]	[421.27313232 767.52532959 0.78401965]
[434.08984375 195.58384705 0.90101606]	[441.92630005 267.33102417 0.87068033]	[380.31408691 269.8789978 0.84613013]	[372.54205322 364.83908081 0.82743669]	[372.54946899 462.18829346 0.87836951]	[505.89041138 262.16763306 0.83810568]	[521.42962646 359.80023193 0.89313567]	[521.37695312 459.66278076 0.90881467]	[446.92947388 454.6239624 0.70186299]	[405.91622925 457.16061401 0.68275172]	[418.70758057 603.33605957 0.86319965]	[418.70495605 757.30889893 0.83353037]	[487.92520142 452.05725098 0.68660796]	[505.95297241 603.43218994 0.82508564]	[526.5279541 765.02050781 0.80670506]	[421.14611816 185.26115417 0.90693194]	[444.33660889 182.707901 0.87385857]	[405.8187561 190.35527039 0.47416025]	[469.9984436 182.6832428 0.81500733]	[5.31583008e+02 7.95825012e+02 7.13506997e-01]	[5.47059875e+02 7.90748596e+02 7.39546418e-01]	[523.95343018 770.24853516 0.77709609]	[421.25906372 790.73278809 0.82590008]	[403.24926758 788.21917725 0.82260787]	[421.24993896 767.51940918 0.78111887]
[436.5519104 198.0328064 0.89021075]	[441.85513306 267.32937622 0.88851953]	[380.22421265 269.88058472 0.85516 ]	[372.54891968 364.78588867 0.83352351]	[372.50125122 459.84292603 0.88104367]	[503.44314575 262.17510986 0.85138208]	[523.75756836 359.7963562 0.90274054]	[523.85571289 459.7409668 0.92298555]	[446.95278931 457.09979248 0.70949531]	[405.90655518 459.63827515 0.69747996]	[418.69113159 603.41656494 0.8684839 ]	[418.71026611 757.3303833 0.83711469]	[488.00756836 454.55148315 0.68754625]	[505.92886353 603.46789551 0.82667363]	[526.54663086 765.0614624 0.80895638]	[421.18493652 187.81399536 0.90985972]	[444.37133789 187.73048401 0.87664884]	[405.87469482 190.37446594 0.51925963]	[469.95535278 185.19708252 0.81565917]	[5.31603455e+02 7.95872253e+02 7.05364287e-01]	[5.49500488e+02 7.90784790e+02 7.33237565e-01]	[5.23981995e+02 7.70285889e+02 7.69681752e-01]	[421.25149536 790.73504639 0.82683009]	[400.85861206 788.21691895 0.82277423]	[421.25830078 767.53924561 0.79025614]
[436.54605103 198.09077454 0.8842113 ]	[441.81027222 267.31283569 0.89722174]	[380.17578125 269.91040039 0.85851616]	[372.47140503 364.80178833 0.8212983 ]	[369.98739624 459.82168579 0.87555212]	[503.40536499 259.71743774 0.85998887]	[523.76849365 359.70574951 0.91250533]	[523.98419189 459.68768311 0.9248153 ]	[444.44833374 457.10269165 0.7161535 ]	[405.84561157 459.64361572 0.70234561]	[418.67858887 603.37670898 0.86212993]	[418.69085693 757.3392334 0.83936083]	[485.46508789 454.55169678 0.70224833]	[505.93618774 605.89569092 0.82691693]	[526.52630615 765.05352783 0.81246245]	[421.17263794 190.29350281 0.91771793]	[444.38522339 187.82879639 0.88540024]	[403.39849854 190.38275146 0.57136619]	[467.47851562 187.79325867 0.82373172]	[5.31588684e+02 7.95871582e+02 7.05850422e-01]	[5.47057373e+02 7.90778687e+02 7.33819187e-01]	[523.96673584 770.2723999 0.77521133]	[421.25012207 790.72314453 0.82800221]	[403.24502563 788.21655273 0.82623529]	[421.22976685 767.54974365 0.79790401]
[436.5428772 200.65412903 0.85604346]	[441.74511719 267.31210327 0.90605158]	[380.10836792 269.90795898 0.86052537]	[369.94366455 364.84124756 0.81419891]	[367.37322998 462.25323486 0.88115048]	[503.34667969 259.71206665 0.86824489]	[523.77886963 359.69613647 0.90986747]	[526.47766113 459.67739868 0.89940542]	[444.37866211 459.65386963 0.73694366]	[403.35635376 459.77392578 0.7207458 ]	[418.63470459 603.4105835 0.85536683]	[418.68936157 757.3392334 0.83991605]	[485.4107666 457.12991333 0.72135395]	[505.98300171 606.01629639 0.81241411]	[526.51757812 765.07080078 0.81576401]	[421.15420532 192.78179932 0.92934787]	[444.3432312 190.36233521 0.90258497]	[403.35076904 190.34153748 0.56974208]	[464.97131348 187.76187134 0.82265067]	[5.31570862e+02 7.95877319e+02 7.05040574e-01]	[5.47044373e+02 7.90782715e+02 7.34052837e-01]	[523.96832275 770.28393555 0.7706989 ]	[421.24649048 790.72149658 0.82989097]	[400.85687256 788.21081543 0.82988691]	[421.23590088 767.53869629 0.80337226]
[434.08117676 203.21113586 0.8444407 ]	[441.72357178 264.80548096 0.90626693]	[377.73974609 269.86907959 0.85788143]	[367.34869385 364.837677 0.82020491]	[364.81863403 462.24145508 0.89510173]	[503.30999756 259.69754028 0.87581527]	[523.7835083 359.6809082 0.90868646]	[529.05316162 457.22198486 0.86579871]	[444.37783813 459.64941406 0.72871447]	[403.35183716 459.77740479 0.71838623]	[418.63394165 603.4486084 0.85551798]	[418.6817627 757.355896 0.83969373]	[485.42333984 457.12466431 0.71055013]	[505.962677 606.03656006 0.81704694]	[526.51519775 765.0680542 0.81601983]	[418.8039856 192.91151428 0.94827044]	[441.87823486 192.82707214 0.9304381 ]	[403.30578613 192.80491638 0.61106819]	[464.83862305 187.75518799 0.8375088 ]	[5.31568420e+02 7.95878784e+02 7.02629268e-01]	[5.47038269e+02 7.90779968e+02 7.33753562e-01]	[523.96960449 770.27661133 0.77136141]	[421.24832153 790.71331787 0.83055353]	[400.85913086 788.20831299 0.83113611]	[421.2230835 767.55291748 0.80780339]
[431.46679688 210.85250854 0.86073399]	[441.67297363 264.76116943 0.9100135 ]	[377.71185303 269.84945679 0.8575325 ]	[362.30224609 367.35754395 0.84401828]	[362.30593872 462.30050659 0.90951556]	[503.26702881 259.68502808 0.87496382]	[523.75567627 359.64172363 0.91416973]	[536.69458008 459.64962769 0.86857647]	[444.31124878 457.2081604 0.7335009 ]	[403.31283569 459.79388428 0.72387445]	[418.60437012 603.48919678 0.84610343]	[418.67657471 757.35595703 0.83921242]	[485.35470581 454.62219238 0.71569252]	[505.92935181 606.01000977 0.82225609]	[526.52893066 767.49023438 0.81808347]	[418.70037842 195.4385376 0.94835597]	[441.78259277 195.3961792 0.94872212]	[400.80715942 192.89909363 0.62120491]	[462.40563965 190.30593872 0.8692196 ]	[5.31584778e+02 7.98360901e+02 7.03243375e-01]	[5.47042114e+02 7.90803711e+02 7.33023643e-01]	[5.23984131e+02 7.70292664e+02 7.70173907e-01]	[421.25479126 790.72265625 0.83195335]	[403.24636841 788.22180176 0.83212483]	[421.21951294 767.54876709 0.80862796]
[423.92193604 213.4069519 0.90388405]	[439.2913208 264.73364258 0.91642439]	[377.67385864 269.86798096 0.85868037]	[362.23864746 364.86477661 0.86333334]	[362.21676636 462.22860718 0.92919093]	[500.85348511 259.66882324 0.87612313]	[521.42248535 359.61352539 0.92498869]	[539.2321167 459.64224243 0.88149774]	[441.92178345 457.1579895 0.73563421]	[403.2840271 459.76416016 0.72587293]	[418.5423584 605.94671631 0.81753862]	[418.67123413 757.36279297 0.83874989]	[482.94174194 452.06408691 0.7211206 ]	[505.94754028 605.98931885 0.82585311]	[526.53057861 765.07397461 0.81302661]	[418.55905151 198.00309753 0.89384001]	[439.29873657 195.5922699 0.92817312]	[400.70889282 192.96632385 0.51069027]	[462.3253479 190.34481812 0.89112103]	[5.31569641e+02 7.98352844e+02 6.97239339e-01]	[5.47036194e+02 7.90799011e+02 7.26129293e-01]	[5.23979919e+02 7.70275513e+02 7.67377734e-01]	[421.2276001 790.72479248 0.83406568]	[400.84030151 788.21362305 0.83617473]	[421.2253418 767.54779053 0.80899692]
[423.8347168 215.89033508 0.92059207]	[439.2545166 264.75759888 0.91645253]	[377.63977051 269.90792847 0.86204338]	[359.83294678 367.33929443 0.87194556]	[359.8260498 462.21563721 0.93342215]	[500.81964111 259.6776123 0.87464225]	[521.41760254 359.61849976 0.92817968]	[539.25848389 459.59472656 0.88314188]	[441.91027832 457.11672974 0.73644698]	[403.28933716 459.74139404 0.7242713 ]	[416.16418457 605.9730835 0.80152923]	[418.66317749 757.34240723 0.83663124]	[482.92434692 452.01022339 0.7230711 ]	[505.94067383 605.95385742 0.82672805]	[526.5489502 767.50012207 0.81345576]	[416.09899902 200.60795593 0.86097735]	[439.20303345 198.13500977 0.89015794]	[400.68261719 195.49841309 0.43423551]	[462.26699829 192.79747009 0.91573632]	[5.31600891e+02 7.98380676e+02 6.90949142e-01]	[5.47054260e+02 7.90820862e+02 7.16579258e-01]	[5.23989197e+02 7.72690369e+02 7.55037725e-01]	[421.21817017 790.730896 0.8377136 ]	[400.83004761 788.21557617 0.84078062]	[421.21539307 767.53491211 0.80313659]
[423.8006897 216.01655579 0.91524363]	[439.212677 264.7585144 0.91688937]	[377.59384155 269.90750122 0.8567667 ]	[359.78634644 367.4039917 0.88196206]	[359.81906128 462.24865723 0.93440151]	[500.78982544 259.67245483 0.87474656]	[521.38415527 359.57382202 0.9309988 ]	[539.23754883 459.62905884 0.88366145]	[441.90151978 457.17828369 0.74369466]	[403.2684021 459.80065918 0.72976607]	[416.1557312 606.04840088 0.78821433]	[418.66183472 757.33905029 0.83643347]	[482.92208862 452.07287598 0.72428328]	[505.92456055 605.94580078 0.82440823]	[528.96191406 765.05969238 0.8074221 ]	[416.06692505 205.69326782 0.84269679]	[439.16052246 203.23188782 0.87217927]	[4.00685730e+02 1.95612717e+02 3.66025865e-01]	[462.21731567 192.89151001 0.94117469]	[5.31605957e+02 7.98396790e+02 6.90482557e-01]	[5.47057800e+02 7.93217407e+02 7.13206768e-01]	[5.23991272e+02 7.70271790e+02 7.60996997e-01]	[421.21746826 790.73590088 0.83746153]	[400.82904053 788.21820068 0.84204388]	[421.21725464 767.53204346 0.80186713]
[423.88247681 218.53907776 0.87792879]	[439.17474365 264.76473999 0.91759592]	[377.54925537 269.91589355 0.85307783]	[359.7527771 367.37390137 0.88600361]	[359.80465698 462.23199463 0.9378984 ]	[500.75430298 259.66531372 0.87379372]	[521.33081055 359.59765625 0.93365431]	[539.1940918 459.61929321 0.8749665 ]	[441.91192627 457.18389893 0.74232316]	[403.26849365 462.22903442 0.73371041]	[416.16424561 606.02789307 0.79556406]	[418.65542603 757.30963135 0.83587307]	[482.94113159 452.06890869 0.71914554]	[505.92282104 605.99121094 0.82904172]	[528.96264648 765.05950928 0.80717093]	[416.13787842 210.81095886 0.87890619]	[439.18881226 208.29829407 0.89266604]	[4.00719360e+02 1.98117661e+02 3.99073482e-01]	[462.20187378 192.94450378 0.95796841]	[5.31573486e+02 7.98385254e+02 6.93101168e-01]	[5.47043030e+02 7.90825867e+02 7.17008591e-01]	[5.26393188e+02 7.70269653e+02 7.59712458e-01]	[421.21398926 790.73022461 0.83936954]	[400.82672119 788.20977783 0.84274805]	[421.20550537 767.50891113 0.7976442 ]
[423.89562988 218.6321106 0.86103332]	[439.16485596 264.80197144 0.91095299]	[377.50952148 272.37307739 0.85332453]	[359.74453735 364.85546875 0.88421094]	[359.78839111 459.83914185 0.93600202]	[500.74768066 259.67404175 0.87170798]	[521.27996826 359.58248901 0.93196213]	[536.7253418 457.15112305 0.85326296]	[441.91363525 457.15539551 0.74209809]	[403.27072144 459.79849243 0.73358059]	[416.16488647 605.98303223 0.80174416]	[418.66418457 757.32434082 0.83703142]	[482.93405151 452.03125 0.7169351 ]	[505.92941284 606.00799561 0.82714784]	[528.97851562 765.05377197 0.80224156]	[416.14724731 210.91256714 0.89329791]	[439.19595337 210.7844696 0.90299898]	[400.73147583 200.62440491 0.41006839]	[462.21362305 192.94104004 0.94856083]	[5.31608215e+02 7.98410095e+02 6.87974215e-01]	[5.49497559e+02 7.93228699e+02 7.11768091e-01]	[5.26401428e+02 7.70271912e+02 7.51484931e-01]	[421.2154541 790.73248291 0.83487314]	[400.82794189 788.21405029 0.84076333]	[421.22155762 767.52233887 0.80182862]
[423.86236572 218.65441895 0.86355519]	[439.13397217 267.26681519 0.90648735]	[375.09423828 272.38952637 0.85220909]	[359.71524048 367.35299683 0.88377899]	[359.75732422 459.84350586 0.93717921]	[500.72744751 259.65814209 0.87403965]	[521.25982666 359.60055542 0.92481428]	[536.67175293 457.11871338 0.84766275]	[441.9145813 457.19760132 0.74388003]	[403.25912476 462.24401855 0.73617941]	[418.52655029 606.01843262 0.80019861]	[418.67330933 757.33288574 0.83666766]	[482.94387817 452.06719971 0.71664667]	[505.92684937 606.00311279 0.8292948 ]	[529.00048828 765.02581787 0.79642403]	[416.12295532 213.28991699 0.89265871]	[439.17526245 210.81147766 0.90675801]	[400.69033813 200.61499023 0.4396286 ]	[462.18835449 192.95275879 0.94907272]	[5.34118896e+02 7.98439453e+02 6.86256170e-01]	[5.49531372e+02 7.93243774e+02 7.08571136e-01]	[5.26407837e+02 7.70255432e+02 7.53370523e-01]	[421.21051025 790.74462891 0.83402979]	[400.82269287 788.22210693 0.8421315 ]	[421.23324585 767.53436279 0.79992664]
[423.86178589 218.67388916 0.86158425]	[439.1178894 267.26950073 0.90329659]	[375.08505249 272.39086914 0.85169327]	[359.70623779 364.83435059 0.88755983]	[359.73092651 462.20254517 0.93964887]	[500.70281982 259.65240479 0.8707245 ]	[521.22839355 359.61645508 0.92152071]	[534.1696167 457.15087891 0.84809518]	[441.90768433 457.13922119 0.74050152]	[403.26010132 459.78320312 0.73203027]	[418.54354858 606.01373291 0.8029446 ]	[418.66894531 757.36749268 0.83575833]	[482.92285156 449.5039978 0.71718013]	[505.91296387 605.96038818 0.83439445]	[529.00531006 765.0256958 0.79758191]	[416.1133728 213.30126953 0.89638889]	[439.17892456 210.81030273 0.90621471]	[400.67404175 200.60595703 0.4496679 ]	[462.18667603 192.9417572 0.94437414]	[5.34119446e+02 7.98421997e+02 6.86420619e-01]	[5.49537903e+02 7.93232727e+02 7.09225714e-01]	[5.26413452e+02 7.70259094e+02 7.53609121e-01]	[421.21057129 790.75378418 0.83450025]	[400.82070923 788.23175049 0.84101808]	[421.23199463 767.559021 0.80621541]
[423.85946655 218.67436218 0.86192495]	[439.09823608 264.80307007 0.89844602]	[375.0614624 272.3762207 0.84639168]	[359.6652832 364.81149292 0.89141768]	[359.70227051 462.22805786 0.93890303]	[500.6807251 259.6583252 0.86738342]	[521.21868896 359.6579895 0.91881216]	[534.11126709 457.16036987 0.84887064]	[441.91317749 457.19308472 0.74505258]	[400.86724854 462.23806763 0.73902321]	[418.54852295 606.01928711 0.80287272]	[418.67367554 757.35552979 0.83480674]	[482.96118164 452.05657959 0.71517175]	[505.91091919 605.93890381 0.8359918 ]	[529.00695801 765.01965332 0.79832602]	[416.10766602 213.29490662 0.89472175]	[439.1769104 210.80493164 0.9046188 ]	[400.64071655 198.12217712 0.48133925]	[462.17837524 192.91960144 0.94568825]	[5.34101257e+02 7.98394348e+02 6.85201883e-01]	[5.49525146e+02 7.93217407e+02 7.09501565e-01]	[5.26413696e+02 7.70250488e+02 7.57293642e-01]	[421.20666504 790.75323486 0.83466244]	[400.81866455 788.22399902 0.83956587]	[421.24237061 767.54138184 0.80287969]
[423.85845947 218.66474915 0.86430693]	[439.06735229 267.28363037 0.89155364]	[375.02508545 272.37890625 0.8437171 ]	[359.63250732 364.78833008 0.88776588]	[359.66818237 462.24658203 0.93656731]	[500.65255737 259.66937256 0.86125422]	[521.19415283 359.62878418 0.91509616]	[531.61303711 457.1390686 0.84461027]	[441.9090271 457.12689209 0.74003327]	[400.86962891 459.77096558 0.73277748]	[418.54782104 605.99798584 0.8038488 ]	[418.68682861 757.32366943 0.83393484]	[482.93838501 449.49871826 0.7147423 ]	[505.89807129 605.94049072 0.83742714]	[529.00952148 765.0279541 0.79912615]	[416.10479736 210.92346191 0.89249146]	[439.1789856 210.79168701 0.90310478]	[398.28085327 198.05006409 0.53658521]	[459.84506226 192.89051819 0.93986559]	[5.34101440e+02 7.98398865e+02 6.79902375e-01]	[5.49532166e+02 7.93221008e+02 7.06757009e-01]	[5.26417419e+02 7.70257141e+02 7.56624401e-01]	[421.19171143 790.75634766 0.83568799]	[400.80877686 788.22076416 0.84063148]	[421.26171875 767.51599121 0.79575431]
[423.87820435 218.6554718 0.86291385]	[436.69116211 267.2875061 0.88469112]	[374.99533081 272.37545776 0.83568299]	[359.60061646 362.31027222 0.89221966]	[359.60250854 462.3086853 0.93600571]	[498.25656128 259.67980957 0.85784638]	[521.18603516 359.62457275 0.91232222]	[531.5770874 457.16729736 0.84963697]	[441.89285278 457.15609741 0.74358135]	[400.84967041 459.78070068 0.73310643]	[418.54095459 606.02905273 0.79570091]	[418.69207764 757.33544922 0.8347131 ]	[482.92840576 452.03689575 0.71792257]	[505.8916626 605.93847656 0.83540225]	[528.99926758 764.99865723 0.79353583]	[416.11804199 210.91168213 0.89236116]	[439.18640137 210.7755127 0.90062821]	[398.26895142 198.03186035 0.58201891]	[459.82949829 192.88108826 0.94058764]	[5.31618164e+02 7.98387695e+02 6.80862367e-01]	[5.49520996e+02 7.90822449e+02 7.07293630e-01]	[5.26410400e+02 7.70233582e+02 7.56539404e-01]	[421.19995117 790.7588501 0.83549601]	[400.81713867 788.22595215 0.83928239]	[421.26947021 767.52203369 0.79779178]
[423.90036011 218.64785767 0.86178201]	[436.66986084 267.28167725 0.88159275]	[374.97341919 272.35919189 0.82803077]	[359.57342529 364.80166626 0.88109028]	[357.22958374 462.32940674 0.93574303]	[498.23937988 259.68676758 0.85483599]	[521.19647217 359.65246582 0.9130677 ]	[531.57092285 457.15219116 0.84800529]	[441.86685181 457.16760254 0.75042814]	[400.82321167 459.79788208 0.7389732 ]	[416.16638184 605.94799805 0.80167943]	[418.69293213 757.32897949 0.83583981]	[482.90893555 452.05245972 0.72318649]	[505.90368652 605.9196167 0.83237034]	[529.00366211 764.99993896 0.793374 ]	[416.13204956 210.90478516 0.89355838]	[439.20373535 208.34700012 0.8995961 ]	[398.26525879 198.02914429 0.6023199 ]	[459.81793213 192.87918091 0.93942046]	[5.34105164e+02 7.98393860e+02 6.81958437e-01]	[5.49528992e+02 7.90825378e+02 7.08044589e-01]	[5.26409729e+02 7.70239685e+02 7.58407474e-01]	[421.18807983 790.75976562 0.83457255]	[400.8081665 788.22381592 0.84001172]	[421.27392578 767.51654053 0.80097795]
[423.89379883 218.65505981 0.8619287 ]	[436.64978027 267.3097229 0.87722558]	[372.54846191 272.38027954 0.83142376]	[357.20547485 364.84341431 0.87897706]	[357.18258667 462.31777954 0.93659347]	[498.22131348 259.69467163 0.85087174]	[521.20001221 359.65267944 0.91133678]	[531.5512085 457.14822388 0.84818065]	[441.84869385 457.15563965 0.75566566]	[400.81161499 459.79144287 0.74651867]	[418.54464722 603.45697021 0.82254922]	[418.69223022 757.32598877 0.83538288]	[482.8868103 452.04162598 0.72887737]	[505.91162109 605.89697266 0.83016509]	[529.01184082 765.03399658 0.79843044]	[416.11654663 210.90550232 0.89201325]	[439.20397949 208.35166931 0.89832705]	[398.24362183 198.02206421 0.61393863]	[459.81060791 192.88565063 0.93791366]	[5.31612000e+02 7.98386414e+02 6.80589736e-01]	[5.49510010e+02 7.93216553e+02 7.09514976e-01]	[5.26432556e+02 7.70273254e+02 7.55068839e-01]	[421.1842041 790.75775146 0.83413452]	[400.80657959 788.22363281 0.83952153]	[421.27615356 767.5178833 0.80071265]
[423.87405396 218.6776123 0.86023641]	[436.61642456 267.30142212 0.87006998]	[372.51889038 272.37075806 0.82898897]	[357.13156128 364.8449707 0.88070554]	[357.14477539 462.35418701 0.92367631]	[498.19113159 259.68106079 0.85141534]	[521.1998291 359.60095215 0.91513169]	[531.5791626 457.15957642 0.8503347 ]	[441.85256958 457.17477417 0.75908822]	[400.80740356 459.79406738 0.74953604]	[418.54272461 603.37585449 0.82593495]	[418.69076538 757.35040283 0.83413732]	[482.88864136 452.07794189 0.73182392]	[505.9039917 603.50091553 0.83431911]	[529.01745605 765.03649902 0.798208 ]	[416.09622192 210.92433167 0.8908428 ]	[439.1930542 210.78184509 0.90114003]	[398.21722412 198.02033997 0.61209154]	[459.79452515 192.88903809 0.93404001]	[5.31606201e+02 7.98369629e+02 6.79092646e-01]	[5.49495667e+02 7.90820618e+02 7.08369374e-01]	[5.26435059e+02 7.70275085e+02 7.52694964e-01]	[421.18182373 790.76013184 0.83753663]	[400.80795288 788.22827148 0.84068596]	[421.2756958 767.534729 0.80128568]
[423.8815918 218.67565918 0.85872948]	[436.56060791 267.29046631 0.85890913]	[372.47357178 269.92703247 0.82040203]	[357.09701538 364.83322144 0.87967837]	[357.10879517 462.3520813 0.9207536 ]	[498.1394043 259.69415283 0.84042037]	[521.17266846 357.22207642 0.91076148]	[531.56408691 457.17446899 0.85109305]	[441.80853271 457.17904663 0.76449776]	[400.76828003 459.78833008 0.75448614]	[416.15292358 603.40594482 0.82120883]	[418.68115234 757.37475586 0.83385348]	[482.84490967 452.07495117 0.73478609]	[505.88421631 605.89208984 0.83759838]	[529.01727295 765.05010986 0.79862463]	[416.10406494 213.28967285 0.89293611]	[439.19256592 210.7875824 0.90373999]	[398.20297241 198.03788757 0.63293421]	[459.78128052 192.89149475 0.92887318]	[5.31584106e+02 7.98365601e+02 6.75976038e-01]	[5.47047363e+02 7.90818176e+02 7.07568705e-01]	[5.26449036e+02 7.70287720e+02 7.46586859e-01]	[421.17269897 790.77069092 0.83915067]	[400.79641724 788.23522949 0.84330809]	[421.26174927 767.54431152 0.80898833]
[423.82568359 221.12582397 0.86094725]	[434.09274292 267.27612305 0.84890276]	[369.95196533 269.92160034 0.8153789 ]	[357.05264282 364.78543091 0.88085282]	[357.07260132 462.35220337 0.91666448]	[495.69564819 259.6852417 0.83811802]	[518.76422119 357.15377808 0.90363204]	[531.54766846 457.15307617 0.85440999]	[441.76846313 457.14431763 0.76402789]	[400.71817017 459.75161743 0.75702447]	[416.11779785 603.42169189 0.81404173]	[418.67974854 757.3795166 0.83283931]	[482.81988525 452.02514648 0.73035872]	[503.45352173 603.4631958 0.85279626]	[529.02520752 765.07299805 0.80062985]	[416.05508423 213.31143188 0.89042234]	[439.14880371 210.81781006 0.90464008]	[398.18093872 198.05207825 0.60520208]	[459.75408936 192.8908844 0.92384589]	[5.31574158e+02 7.98382690e+02 6.76283538e-01]	[5.47043274e+02 7.93219666e+02 7.06161499e-01]	[5.26466492e+02 7.70300903e+02 7.42164373e-01]	[421.17480469 790.76300049 0.83931559]	[400.79873657 788.23162842 0.84261453]	[421.2628479 767.54699707 0.80318791]
[423.78262329 221.15771484 0.8634606 ]	[431.54577637 264.79919434 0.83528441]	[367.40881348 269.91552734 0.81352794]	[357.00759888 362.32577515 0.87633044]	[357.05780029 462.30819702 0.9174068 ]	[495.64764404 259.66436768 0.83875167]	[518.69708252 357.1071167 0.89442694]	[529.05895996 457.08673096 0.84691048]	[441.76806641 457.20196533 0.76924956]	[400.7137146 459.79385376 0.75696951]	[416.05871582 603.43096924 0.7936517 ]	[418.67285156 754.83215332 0.83519083]	[482.82028198 454.56307983 0.73238575]	[503.40713501 603.41461182 0.85865909]	[529.02850342 765.05957031 0.79787081]	[416.01712036 213.3321991 0.88992846]	[439.11123657 210.83624268 0.90393412]	[398.1675415 198.0927124 0.57538033]	[459.72790527 192.9019928 0.92490661]	[5.31596130e+02 7.98389099e+02 6.78397238e-01]	[5.47057007e+02 7.93219360e+02 7.05427229e-01]	[5.26461609e+02 7.70292114e+02 7.43621469e-01]	[421.16555786 790.74639893 0.83947831]	[400.79391479 788.21044922 0.84592503]	[421.25769043 765.09082031 0.79731745]
[421.39254761 221.17724609 0.86462969]	[431.48712158 264.7562561 0.83400989]	[367.37020874 269.88864136 0.81276381]	[356.98953247 362.32614136 0.87268668]	[357.04693604 462.29937744 0.91269946]	[495.60827637 259.64575195 0.83977711]	[518.659729 357.12832642 0.89627671]	[526.52722168 457.09146118 0.87185878]	[441.74450684 457.19030762 0.76140618]	[400.68170166 459.78552246 0.75515258]	[416.05996704 603.41931152 0.79756641]	[418.66888428 757.33813477 0.83167309]	[482.79425049 452.06433105 0.72900212]	[503.43566895 603.47399902 0.8517338 ]	[529.0244751 765.06085205 0.79873228]	[413.55343628 213.33943176 0.8880744 ]	[439.0947876 210.83535767 0.90231746]	[398.08770752 198.04368591 0.56422871]	[459.71520996 192.85762024 0.91792047]	[5.31618225e+02 7.98401306e+02 6.74900889e-01]	[5.49492859e+02 7.93224548e+02 7.02687263e-01]	[5.26453186e+02 7.70291199e+02 7.43901312e-01]	[421.1751709 790.74285889 0.83668971]	[400.79953003 788.2175293 0.84132731]	[421.25274658 767.51794434 0.79559058]
[421.32696533 221.14833069 0.87994021]	[428.965271 264.74908447 0.83665407]	[364.82305908 269.87820435 0.81450117]	[354.5769043 362.30654907 0.86299944]	[357.00595093 462.25741577 0.90982586]	[493.12411499 259.65115356 0.83672523]	[516.15948486 357.14346313 0.88763595]	[526.45361328 457.12774658 0.88635433]	[441.72271729 459.64779663 0.76642466]	[400.65686035 462.22763062 0.76065046]	[416.0489502 603.50030518 0.79655635]	[418.65750122 757.33648682 0.83318579]	[482.79394531 454.55545044 0.73400605]	[503.43099976 603.46984863 0.84800625]	[529.02386475 765.01281738 0.79020739]	[411.00085449 213.30506897 0.86895609]	[436.66912842 210.81864929 0.8909871 ]	[395.60241699 198.00941467 0.5541324 ]	[459.66720581 192.85554504 0.9107945 ]	[5.34152771e+02 7.98379944e+02 6.85460448e-01]	[5.49532288e+02 7.90814148e+02 7.07965791e-01]	[5.26414490e+02 7.70258484e+02 7.50407815e-01]	[421.16012573 790.75213623 0.83887029]	[400.78726196 788.22436523 0.84256148]	[421.24301147 767.52032471 0.80431437]
[421.27737427 221.13331604 0.88681471]	[426.44125366 264.72979736 0.84248674]	[362.33630371 269.84783936 0.81718814]	[354.50488281 362.28433228 0.85559076]	[354.58987427 462.22790527 0.90075433]	[493.05603027 259.6373291 0.83631432]	[513.66027832 357.14993286 0.88152504]	[524.02935791 457.07980347 0.8763541 ]	[441.67800903 457.19393921 0.76535499]	[400.63067627 459.78839111 0.76545036]	[416.10241699 603.39764404 0.81663448]	[418.65216064 757.35479736 0.83021849]	[482.72567749 452.0770874 0.72985119]	[503.40914917 603.45812988 0.85248095]	[529.02160645 765.02844238 0.79245877]	[410.93988037 213.29562378 0.86358488]	[436.61999512 210.81448364 0.88470447]	[395.59054565 198.06204224 0.52296984]	[459.63406372 192.86663818 0.90661705]	[5.34133850e+02 7.98382263e+02 6.84754312e-01]	[5.49518494e+02 7.90817444e+02 7.07364619e-01]	[5.26425232e+02 7.70263245e+02 7.47147262e-01]	[421.16821289 790.75653076 0.83616084]	[400.78994751 788.23187256 0.84147561]	[421.23083496 767.53491211 0.80013859]
[421.23901367 218.66142273 0.89509153]	[426.35272217 264.71084595 0.85247242]	[362.26608276 269.82794189 0.82462835]	[354.47058105 362.29681396 0.84333533]	[354.55731201 462.19750977 0.8913064 ]	[490.5022583 259.61660767 0.83934134]	[513.56713867 357.09927368 0.88031268]	[523.92980957 454.54144287 0.86876899]	[441.67382812 457.20791626 0.76729882]	[400.62268066 459.79855347 0.76769882]	[416.01373291 603.41436768 0.79913378]	[418.65463257 757.37322998 0.83164984]	[482.73260498 454.58328247 0.7335813 ]	[503.38256836 603.42260742 0.85422361]	[529.02233887 765.01391602 0.7907747 ]	[408.43881226 210.89002991 0.85753393]	[436.5713501 210.79133606 0.87541121]	[395.51800537 198.01829529 0.61440563]	[457.19107056 192.86329651 0.9003703 ]	[5.34094116e+02 7.98356384e+02 6.87265694e-01]	[5.49497192e+02 7.90801575e+02 7.13064432e-01]	[5.26437439e+02 7.70250793e+02 7.48095632e-01]	[421.18173218 790.77325439 0.82840306]	[400.80282593 790.61120605 0.83710456]	[421.23492432 767.54931641 0.80850905]
[421.19668579 218.57569885 0.91587633]	[423.87710571 264.70907593 0.86058217]	[359.82299805 269.84143066 0.8331148 ]	[352.0272522 362.23782349 0.84582412]	[354.47744751 459.81817627 0.87698364]	[488.01086426 259.61471558 0.84192473]	[508.55029297 357.10760498 0.88397044]	[523.76171875 452.03009033 0.87142986]	[441.67272949 457.20495605 0.76880735]	[400.61865234 459.81903076 0.7695781 ]	[413.57138062 603.41662598 0.80599761]	[418.66052246 757.38256836 0.83171493]	[482.73651123 454.54849243 0.7341001 ]	[503.35272217 603.3895874 0.85293519]	[529.02886963 765.0010376 0.78475857]	[408.39694214 210.82400513 0.85286045]	[434.09298706 208.31376648 0.86441582]	[393.02709961 197.99684143 0.6503222 ]	[457.10406494 192.84375 0.88729316]	[5.34163330e+02 7.98380493e+02 6.86585963e-01]	[5.49547424e+02 7.90808105e+02 7.08844841e-01]	[5.26421448e+02 7.70247559e+02 7.44312525e-01]	[421.19833374 790.76550293 0.82377392]	[400.82028198 790.61053467 0.83154684]	[421.23928833 767.55273438 0.80653191]
[418.80883789 218.53794861 0.92551315]	[423.83404541 262.23718262 0.87076843]	[359.74859619 267.35809326 0.83848405]	[351.96365356 362.20687866 0.84252048]	[352.00634766 459.81268311 0.87064838]	[487.98883057 259.62069702 0.84261727]	[506.00656128 357.07745361 0.89700723]	[521.32727051 449.49520874 0.87871528]	[439.27416992 457.20721436 0.76755315]	[398.23104858 459.80987549 0.77154648]	[413.52203369 603.36993408 0.80326295]	[418.66067505 759.86273193 0.83262146]	[480.33242798 454.5604248 0.73546016]	[503.35372925 603.46685791 0.85823023]	[529.03381348 765.02276611 0.7892952 ]	[405.86434937 210.77828979 0.85372108]	[434.01971436 208.27166748 0.85957664]	[390.4954834 195.58308411 0.61862528]	[454.64724731 192.81661987 0.87985355]	[5.34170410e+02 7.98366638e+02 6.89148903e-01]	[5.49560059e+02 7.90800903e+02 7.11621702e-01]	[5.26421326e+02 7.70265320e+02 7.48616219e-01]	[421.18310547 790.75299072 0.82851541]	[400.8086853 790.60070801 0.83297718]	[421.23635864 767.56567383 0.81444168]
[418.7684021 218.56283569 0.92291093]	[423.78546143 262.22860718 0.87900704]	[359.70391846 267.35736084 0.84340847]	[351.91378784 362.25515747 0.82378542]	[351.93341064 462.27679443 0.86101127]	[487.93902588 259.6164856 0.84517592]	[505.92669678 357.13928223 0.90362042]	[521.19445801 449.51977539 0.86011678]	[439.17474365 457.15753174 0.76062894]	[398.15975952 459.7616272 0.76236141]	[411.01760864 603.37011719 0.80178583]	[418.6678772 759.88317871 0.83499068]	[480.22183228 452.05325317 0.72525144]	[503.31192017 603.50518799 0.85953534]	[529.04217529 765.0322876 0.78943306]	[403.38250732 210.79348755 0.8634274 ]	[431.51391602 208.28161621 0.86099344]	[387.95831299 195.55206299 0.58670151]	[454.59350586 192.81114197 0.86787987]	[5.34169556e+02 7.98364685e+02 6.87575996e-01]	[5.49557129e+02 7.90799988e+02 7.09962606e-01]	[5.26435120e+02 7.70273254e+02 7.44367480e-01]	[421.19876099 790.75665283 0.82716221]	[400.82003784 790.60705566 0.83179188]	[421.24453735 767.5803833 0.81502247]
[418.71563721 218.54760742 0.92351305]	[421.37359619 262.23947144 0.88653374]	[359.65991211 269.81842041 0.84656471]	[349.38983154 362.27160645 0.81974286]	[349.39001465 462.28625488 0.8511551 ]	[485.47567749 259.62591553 0.846834 ]	[503.50204468 357.15011597 0.90321636]	[518.76934814 449.52502441 0.85270673]	[439.13189697 457.14880371 0.75770843]	[398.13220215 459.75411987 0.76066905]	[410.93676758 603.39837646 0.80163777]	[418.66717529 759.86785889 0.83180344]	[480.1647644 452.05084229 0.72249049]	[503.32510376 605.88116455 0.86556131]	[529.03515625 765.03521729 0.79099739]	[403.31393433 210.78294373 0.86559856]	[428.98754883 208.26446533 0.856125 ]	[387.86837769 195.5305481 0.61674374]	[454.54769897 192.78494263 0.86118805]	[5.34172974e+02 7.98367554e+02 6.88301444e-01]	[5.49553894e+02 7.90804138e+02 7.09843695e-01]	[5.26425720e+02 7.70279236e+02 7.45829701e-01]	[421.20761108 790.7633667 0.83153331]	[400.82064819 790.61254883 0.83255255]	[421.2479248 767.55566406 0.81080234]
[418.67559814 216.14239502 0.92675197]	[421.31439209 262.23852539 0.90046805]	[359.60565186 269.83596802 0.84999198]	[344.34872437 364.77282715 0.82276708]	[346.81774902 462.28121948 0.85845065]	[485.40759277 259.60437012 0.85773247]	[503.4196167 357.17556763 0.90906477]	[518.68792725 452.0085144 0.84614545]	[439.08505249 457.09121704 0.74830496]	[398.10214233 459.71072388 0.75906694]	[408.47164917 603.3291626 0.80313075]	[418.66830444 759.88409424 0.8332755 ]	[477.74258423 449.49819946 0.71573877]	[503.26541138 603.46148682 0.86568284]	[529.0401001 765.02539062 0.791336 ]	[403.25112915 208.33633423 0.86410105]	[428.94012451 205.7593689 0.85235655]	[385.3381958 195.49154663 0.66137576]	[452.0291748 192.77940369 0.85377717]	[5.34153625e+02 7.98382812e+02 6.87624335e-01]	[5.49533997e+02 7.90810669e+02 7.11984575e-01]	[5.26447388e+02 7.70261108e+02 7.45225489e-01]	[421.20507812 790.75976562 0.83298916]	[400.82507324 790.61236572 0.83217001]	[421.24734497 767.56536865 0.81454468]
[418.63601685 216.14233398 0.92205626]	[421.26516724 262.24710083 0.9067803 ]	[357.21090698 269.84289551 0.85500836]	[344.26272583 364.79510498 0.83200473]	[344.25543213 462.25704956 0.87579179]	[482.9553833 259.61273193 0.8662827 ]	[503.37646484 357.11325073 0.92035639]	[516.1618042 449.50534058 0.82773471]	[439.09420776 457.21157837 0.76579016]	[398.09680176 462.2215271 0.76381773]	[408.46630859 603.3102417 0.80176401]	[418.66583252 759.89996338 0.83526665]	[480.13092041 454.59542847 0.72628963]	[500.89459229 605.9375 0.8634485 ]	[529.04522705 765.03259277 0.79043645]	[400.86236572 208.32626343 0.86669707]	[426.42703247 205.77661133 0.85678566]	[382.85647583 195.43377686 0.69265473]	[449.46173096 192.84416199 0.85684776]	[5.34146118e+02 7.98384888e+02 6.84186637e-01]	[5.49530701e+02 7.90811890e+02 7.07843661e-01]	[5.2645282e+02 7.7026416e+02 7.3960495e-01]	[421.22424316 790.77191162 0.83076525]	[400.84094238 790.62457275 0.83128172]	[421.2364502 767.56188965 0.81508476]
[418.60617065 216.1421814 0.91990584]	[421.22537231 262.23483276 0.91340405]	[357.17156982 269.83657837 0.85532582]	[341.78890991 364.78070068 0.84514481]	[341.77593994 462.25839233 0.89123601]	[482.89041138 259.60339355 0.87944585]	[503.33395386 357.16415405 0.92791933]	[513.59509277 452.04440308 0.82036209]	[436.64126587 457.10040283 0.73905993]	[395.62536621 459.72558594 0.74560034]	[408.39825439 603.32647705 0.80560726]	[418.67062378 757.37640381 0.83414245]	[477.67459106 451.99459839 0.70792067]	[500.87380981 605.88519287 0.86532277]	[529.05603027 765.06201172 0.79564613]	[400.82815552 208.33273315 0.87106335]	[426.37606812 205.78543091 0.86098069]	[382.77380371 195.37876892 0.72789055]	[446.90359497 192.87033081 0.86402321]	[5.34119019e+02 7.98370789e+02 6.84379578e-01]	[5.49512085e+02 7.90810608e+02 7.09564984e-01]	[5.26472656e+02 7.70283447e+02 7.38442898e-01]	[421.23568726 790.75390625 0.82914668]	[400.85177612 790.60986328 0.82890779]	[421.25079346 767.52606201 0.80581629]
[418.57391357 216.14459229 0.91370785]	[421.17910767 262.24383545 0.91450238]	[357.13189697 269.87615967 0.85617024]	[341.68606567 362.34042358 0.86845988]	[341.72668457 462.25521851 0.90172112]	[482.82287598 259.59609985 0.8862825 ]	[503.28005981 357.19244385 0.92480761]	[511.08822632 454.54470825 0.82252455]	[436.54855347 457.1882019 0.73209101]	[393.05883789 459.78842163 0.72499484]	[405.91094971 603.43109131 0.80277038]	[418.67489624 759.86651611 0.83468926]	[477.65841675 454.55819702 0.70738041]	[500.85095215 605.9720459 0.86293143]	[529.06268311 765.03991699 0.79532886]	[400.77523804 208.34622192 0.8773737 ]	[423.92160034 205.7718811 0.86306822]	[382.72409058 195.39993286 0.73716104]	[444.42233276 192.85458374 0.86696565]	[5.34141541e+02 7.98401306e+02 6.90951824e-01]	[5.49518494e+02 7.90822754e+02 7.11903393e-01]	[5.26470764e+02 7.70271790e+02 7.46129572e-01]	[421.23312378 790.75421143 0.82816952]	[400.84777832 790.6116333 0.82800937]	[421.25546265 767.5369873 0.80720246]
[416.14215088 218.58905029 0.89306259]	[418.7928772 264.7366333 0.91395754]	[357.06491089 269.92129517 0.85513598]	[339.25753784 364.83139038 0.88115638]	[341.69342041 462.31140137 0.89995456]	[482.74865723 259.59933472 0.89175832]	[503.2427063 359.57348633 0.91487688]	[511.03585815 454.64553833 0.83842337]	[434.06402588 459.69476318 0.7354244 ]	[393.0111084 462.32391357 0.72220778]	[405.86361694 603.45489502 0.80073786]	[418.66345215 757.35839844 0.83554775]	[475.14102173 454.60540771 0.70286763]	[500.83978271 606.01190186 0.85029078]	[531.54553223 767.49261475 0.79827321]	[400.68838501 210.79600525 0.89277059]	[423.87329102 208.2742157 0.87887061]	[380.30566406 195.39744568 0.74058563]	[444.38577271 192.8768158 0.86655152]	[5.34132690e+02 7.98364807e+02 6.85008883e-01]	[5.49512512e+02 7.90811401e+02 7.09488094e-01]	[5.26507629e+02 7.70310425e+02 7.29027927e-01]	[421.22299194 790.73303223 0.82702923]	[400.83764648 788.23260498 0.83475864]	[421.25219727 767.51745605 0.80830234]
[416.07528687 218.57673645 0.88704735]	[418.71359253 264.7585144 0.91227627]	[357.01855469 269.92608643 0.84773397]	[339.19470215 364.87945557 0.8818351 ]	[339.29135132 462.23812866 0.91730094]	[480.31933594 259.63824463 0.88830632]	[500.83685303 357.21710205 0.91967332]	[508.50299072 457.09225464 0.85225809]	[428.99279785 459.73153687 0.73036742]	[387.87518311 462.35940552 0.7125138 ]	[403.2852478 603.50408936 0.80069131]	[418.64099121 757.30438232 0.8332659 ]	[472.57104492 457.10488892 0.69949937]	[500.69699097 606.02008057 0.84758455]	[531.56976318 765.05932617 0.79430056]	[400.62780762 210.80831909 0.89261758]	[423.80050659 208.26538086 0.88231158]	[380.27807617 195.43266296 0.73121792]	[444.33074951 192.85870361 0.86963212]	[5.31563232e+02 7.95872681e+02 6.79650128e-01]	[5.46997986e+02 7.90786133e+02 7.12956786e-01]	[5.29007751e+02 7.70266846e+02 7.27632880e-01]	[421.19973755 790.72747803 0.8248837 ]	[400.81976318 788.22058105 0.83362418]	[421.25137329 765.08416748 0.80422932]
[413.60058594 218.62187195 0.868572 ]	[418.64697266 264.79373169 0.90923601]	[354.57202148 272.36242676 0.84354734]	[339.15032959 367.33374023 0.88458765]	[339.25280762 462.22128296 0.92688817]	[480.27804565 259.65042114 0.88277894]	[500.78231812 357.20324707 0.91899157]	[508.52633667 457.11166382 0.85537738]	[426.38635254 459.74624634 0.7414434 ]	[382.81137085 462.37997437 0.736803 ]	[403.243927 603.47894287 0.81653523]	[418.59780884 754.77984619 0.83315504]	[470.01318359 457.12774658 0.70144141]	[498.16381836 603.47619629 0.83157271]	[529.0645752 765.00665283 0.78767574]	[398.25488281 210.80883789 0.89660746]	[421.40582275 208.3001709 0.88811707]	[380.25466919 195.52290344 0.76764232]	[441.921875 192.90660095 0.88487512]	[5.29066284e+02 7.95810852e+02 6.89909041e-01]	[5.46966553e+02 7.90741150e+02 7.26208687e-01]	[5.28963074e+02 7.70208130e+02 7.38398850e-01]	[418.73144531 790.70819092 0.82929885]	[400.74157715 788.17785645 0.84419549]	[421.21505737 765.04229736 0.79990649]
[413.51815796 218.63911438 0.85759413]	[418.58203125 267.30307007 0.90203691]	[354.52615356 272.36123657 0.84108019]	[339.09619141 362.32418823 0.89465868]	[339.20495605 462.24081421 0.93104798]	[480.19696045 259.69863892 0.86763346]	[500.72070312 359.57107544 0.9164871 ]	[508.5269165 457.12301636 0.85504746]	[423.83139038 459.69470215 0.74243021]	[380.33615112 462.33581543 0.74213725]	[400.79931641 606.0413208 0.80994356]	[418.60202026 757.34759521 0.82949311]	[464.96279907 454.59112549 0.70119667]	[495.68951416 606.03277588 0.81196249]	[528.96942139 764.96563721 0.78112531]	[398.1925354 210.81196594 0.89926475]	[421.34115601 208.32249451 0.89619601]	[380.18798828 195.49835205 0.770944 ]	[441.83825684 192.93351746 0.90745467]	[5.28980408e+02 7.93251526e+02 7.36857474e-01]	[5.44526550e+02 7.90627319e+02 7.50755906e-01]	[5.26454407e+02 7.70165283e+02 7.42631435e-01]	[418.75653076 790.71972656 0.82655722]	[400.76409912 788.21130371 0.83916163]	[421.22576904 767.53143311 0.81203103]
[410.99346924 218.645401 0.84825438]	[418.54608154 267.35772705 0.89427799]	[354.49417114 272.35977173 0.83508366]	[339.03793335 364.83807373 0.8790347 ]	[339.16616821 462.35946655 0.91749138]	[480.12353516 262.19274902 0.84364599]	[500.69284058 359.64883423 0.91952878]	[508.52154541 457.18457031 0.86457098]	[421.37265015 459.65716553 0.75362909]	[380.29998779 462.31057739 0.74671608]	[400.74966431 606.0144043 0.82462889]	[418.59066772 757.3326416 0.82779837]	[462.43014526 454.56518555 0.72361618]	[495.61422729 605.97442627 0.81196016]	[526.41693115 762.50183105 0.79532313]	[398.140625 210.81300354 0.89885545]	[421.29043579 208.3164978 0.90240926]	[380.1439209 195.5766449 0.71273142]	[441.78790283 192.91113281 0.91348994]	[5.31531799e+02 7.93352844e+02 6.85099840e-01]	[5.46958923e+02 7.90664246e+02 7.16079950e-01]	[5.23958862e+02 7.70124756e+02 7.19531834e-01]	[418.74194336 790.72772217 0.8198089 ]	[400.74539185 788.21472168 0.82834846]	[421.24066162 767.52258301 0.81196105]
[410.99508667 218.64692688 0.84802258]	[418.5463562 267.35830688 0.89436227]	[354.49465942 272.36053467 0.83591235]	[336.70687866 364.84771729 0.87874937]	[339.16693115 462.35977173 0.9169873 ]	[480.12414551 262.19351196 0.84350586]	[500.69546509 359.64923096 0.91938931]	[508.52023315 457.18487549 0.86555582]	[421.37542725 459.67446899 0.75510556]	[380.3031311 462.32443237 0.74569571]	[400.74905396 606.04125977 0.82057613]	[418.58486938 757.33508301 0.82711738]	[462.43408203 454.58813477 0.72528273]	[495.5994873 605.97467041 0.81086081]	[526.41351318 762.4956665 0.79481983]	[398.14199829 210.81504822 0.89905953]	[421.29083252 208.31864929 0.90252221]	[380.14767456 195.58334351 0.71135223]	[441.78829956 192.91514587 0.91364348]	[5.31540771e+02 7.93357239e+02 6.84133649e-01]	[5.46963257e+02 7.90666870e+02 7.16225624e-01]	[5.23954712e+02 7.70121704e+02 7.19717860e-01]	[418.73028564 790.74395752 0.82002473]	[400.73703003 788.22485352 0.82858241]	[421.24066162 767.52410889 0.81815714]
[410.95053101 218.60424805 0.8528232 ]	[416.137146 269.84039307 0.88388175]	[354.45654297 272.37310791 0.83154613]	[336.63156128 367.36431885 0.87911391]	[339.09857178 462.3260498 0.92264891]	[477.67419434 262.22567749 0.83402658]	[500.62957764 359.6388855 0.91205859]	[508.53823853 457.16671753 0.86029041]	[421.33178711 459.73730469 0.76718432]	[380.27365112 462.34402466 0.74593526]	[400.68304443 608.5725708 0.81281012]	[418.59634399 759.91217041 0.83348137]	[462.38323975 457.11312866 0.73868465]	[488.01776123 605.95373535 0.80789196]	[523.80651855 754.81970215 0.82398832]	[398.11776733 210.79136658 0.89788783]	[421.23794556 208.29324341 0.90043032]	[380.08731079 195.54771423 0.7580632 ]	[441.72674561 192.88684082 0.92317349]	[5.26499023e+02 7.90801453e+02 7.16248035e-01]	[5.44422180e+02 7.88065186e+02 7.50836730e-01]	[5.21364014e+02 7.67586670e+02 7.14764714e-01]	[421.17919922 790.79425049 0.80679178]	[400.80316162 790.64910889 0.82278597]	[421.24765015 767.5960083 0.84508586]
[408.45336914 218.58895874 0.85574335]	[416.06036377 269.85726929 0.87120646]	[351.98843384 272.37423706 0.82696176]	[336.54595947 367.35354614 0.87412107]	[336.63510132 462.29827881 0.92172772]	[477.61108398 262.21813965 0.82796705]	[498.20806885 359.62460327 0.91209543]	[508.51098633 457.14996338 0.85879648]	[421.27963257 457.16549683 0.76557463]	[380.24771118 462.23468018 0.75690669]	[400.68478394 606.04870605 0.84785771]	[418.58557129 759.93634033 0.83562183]	[462.31933594 452.00848389 0.73603499]	[485.44073486 605.9309082 0.83772445]	[521.20245361 752.17364502 0.82513136]	[398.08682251 210.80046082 0.89426351]	[421.19692993 208.29534912 0.90033066]	[377.73535156 195.57232666 0.74837589]	[441.68185425 192.91584778 0.92664814]	[521.39312744 790.60125732 0.8030014 ]	[5.41750244e+02 7.82991821e+02 7.61271179e-01]	[5.16211365e+02 7.65049072e+02 6.42092943e-01]	[421.18103027 790.81152344 0.80258507]	[400.80838013 790.66156006 0.81904751]	[421.23199463 767.61138916 0.85780406]
[405.87738037 218.57391357 0.865951 ]	[413.53463745 269.90219116 0.85717529]	[349.41928101 272.42364502 0.82542986]	[334.07641602 367.33761597 0.85572517]	[336.54788208 462.35058594 0.91678667]	[475.13043213 262.22943115 0.82075363]	[498.16934204 359.72363281 0.8980757 ]	[508.45355225 457.1890564 0.8705641 ]	[421.17935181 457.18197632 0.77551323]	[380.16040039 462.22570801 0.76596785]	[398.26330566 608.57904053 0.83360547]	[418.6121521 759.91937256 0.84133118]	[462.2114563 449.51062012 0.73691475]	[482.79794312 606.09484863 0.86950845]	[505.92028809 747.15014648 0.84697926]	[395.64547729 210.82032776 0.88772964]	[418.75015259 208.2938385 0.90022105]	[377.6204834 195.57962036 0.76153755]	[439.24368286 192.9491272 0.93233871]	[505.97192383 788.21490479 0.84359252]	[523.99688721 783.02636719 0.7877664 ]	[5.03397369e+02 7.52275574e+02 7.47733235e-01]	[421.18795776 790.78106689 0.80180228]	[400.80935669 790.64929199 0.81390047]	[421.28842163 767.61584473 0.84810376]
[403.3927002 218.58642578 0.87022358]	[411.00357056 269.92977905 0.85145968]	[346.87985229 272.4336853 0.82457274]	[334.03826904 367.33691406 0.85203618]	[336.52954102 462.39117432 0.90816063]	[475.08465576 264.71060181 0.81311047]	[498.13995361 359.73199463 0.88973606]	[506.02871704 457.20028687 0.88006693]	[418.80249023 459.64837646 0.77881336]	[380.12683105 462.23587036 0.76975006]	[398.24884033 606.04919434 0.84600389]	[418.61682129 757.38439941 0.83811897]	[459.82571411 454.55230713 0.73406368]	[480.3215332 603.49133301 0.87477922]	[503.28567505 749.65093994 0.87082565]	[395.59506226 210.83192444 0.88562965]	[418.68896484 208.29888916 0.89963073]	[377.57894897 198.00865173 0.74516875]	[439.17669678 192.97509766 0.92430645]	[503.4463501 790.69921875 0.83810872]	[523.80358887 785.55474854 0.80095309]	[5.00814667e+02 7.57378601e+02 7.23886669e-01]	[421.17193604 790.8046875 0.7921465 ]	[400.78900146 790.66223145 0.8090688 ]	[421.29367065 767.58990479 0.84271413]
[403.30911255 218.59144592 0.88366586]	[408.47357178 272.35379028 0.85073066]	[346.81692505 272.45605469 0.82756484]	[334.01861572 367.34759521 0.84545135]	[336.49157715 462.36239624 0.9028607 ]	[472.57369995 264.73171997 0.81073743]	[495.69168091 359.72341919 0.88184744]	[506.02362061 459.60696411 0.88039547]	[421.13781738 459.75299072 0.79445934]	[380.12390137 462.33633423 0.76622504]	[398.23077393 606.04669189 0.83173388]	[418.63259888 759.89263916 0.83771366]	[462.19564819 457.1192627 0.75101411]	[480.13165283 605.96875 0.84912223]	[498.24090576 752.20227051 0.84725416]	[395.52713013 210.82327271 0.87712574]	[418.63922119 208.31880188 0.898808 ]	[377.54473877 198.01753235 0.73222774]	[439.14920044 192.99594116 0.92052484]	[500.66546631 790.83197021 0.82914615]	[516.16790771 788.1171875 0.81774843]	[4.95647461e+02 7.64985229e+02 6.89133704e-01]	[4.18721710e+02 7.90808472e+02 7.81530499e-01]	[400.73443604 790.65667725 0.80379581]	[421.33294678 767.62145996 0.84818447]
[403.27972412 218.60244751 0.88709164]	[408.43936157 272.37167358 0.85675555]	[344.33099365 272.4508667 0.83053279]	[333.96279907 367.40740967 0.83519959]	[336.46057129 462.34072876 0.90161836]	[472.52886963 264.78045654 0.80883026]	[495.64996338 359.77844238 0.86919981]	[506.01095581 459.61233521 0.88508749]	[418.78848267 459.74505615 0.79320204]	[380.10882568 462.34265137 0.76801294]	[398.22143555 608.58441162 0.80609864]	[418.65859985 759.91772461 0.8406077 ]	[459.82336426 457.10778809 0.74915916]	[477.71118164 608.54986572 0.81918013]	[493.11325073 757.31347656 0.78758705]	[393.07849121 210.84544373 0.87611818]	[418.60574341 208.32684326 0.8940739 ]	[377.50567627 198.01528931 0.72227818]	[439.11282349 192.94921875 0.92024243]	[4.85379211e+02 7.93275635e+02 7.74588883e-01]	[503.48303223 790.6159668 0.79341149]	[4.93042786e+02 7.67519714e+02 7.34482348e-01]	[418.75289917 790.76495361 0.79642677]	[400.74234009 790.61724854 0.81651461]	[421.37664795 767.63006592 0.8399452 ]
[400.85733032 218.59669495 0.89649838]	[408.41183472 272.39978027 0.86282444]	[344.30929565 272.4677124 0.8329311 ]	[331.49813843 369.92208862 0.82476121]	[334.06640625 462.32617188 0.89619625]	[470.0269165 267.29400635 0.80818075]	[495.6149292 362.22732544 0.85386741]	[506.00750732 459.68963623 0.89121652]	[418.743927 459.69497681 0.78053349]	[377.74902344 462.29626465 0.76687944]	[398.22601318 611.07116699 0.80584806]	[418.6595459 759.89916992 0.83751392]	[459.75878906 454.58758545 0.73573512]	[475.07611084 608.56103516 0.77247471]	[485.4899292 765.01049805 0.81105673]	[393.02001953 210.84399414 0.86949527]	[418.56655884 208.340271 0.89055336]	[375.09136963 198.0307312 0.70970398]	[439.11303711 192.97225952 0.92178905]	[4.82835571e+02 7.98412537e+02 7.78615296e-01]	[503.30184937 793.22351074 0.80907166]	[485.43795776 770.13110352 0.77111304]	[421.19555664 790.74859619 0.80596256]	[400.77651978 790.61199951 0.81130844]	[421.35342407 767.62451172 0.83601236]
[400.82525635 218.602005 0.90113354]	[408.38311768 272.42724609 0.86954319]	[344.27825928 272.4942627 0.83719689]	[331.46862793 369.91333008 0.82338995]	[334.02984619 462.28314209 0.89453244]	[469.99539185 267.33462524 0.80895907]	[493.09060669 362.21011353 0.85320985]	[506.01702881 459.76864624 0.88757026]	[418.67721558 459.66702271 0.77259421]	[377.69641113 462.28851318 0.77001435]	[398.16488647 611.09881592 0.81410676]	[418.6461792 757.36273193 0.83333629]	[459.68487549 452.02932739 0.72069079]	[464.92218018 606.01123047 0.82581359]	[482.90859985 767.51702881 0.82638496]	[392.98043823 210.86572266 0.86494768]	[416.16357422 208.35682678 0.88527155]	[375.09091187 198.1053772 0.69244313]	[439.11004639 192.98265076 0.92311716]	[4.82797424e+02 8.06061340e+02 8.05631399e-01]	[5.03303864e+02 7.95826721e+02 7.81072617e-01]	[4.82801239e+02 7.70274963e+02 7.51257300e-01]	[421.19540405 790.74450684 0.81646311]	[400.78045654 790.61779785 0.8123554 ]	[421.3614502 767.59503174 0.82865828]
[400.80264282 218.60955811 0.90510756]	[405.89144897 272.44628906 0.87875938]	[344.25158691 274.87637329 0.84227031]	[331.44326782 367.4206543 0.82244813]	[333.97265625 462.26141357 0.88812798]	[467.49511719 269.8137207 0.81010312]	[490.56845093 362.21759033 0.8495304 ]	[505.99530029 459.79574585 0.89362442]	[418.67092896 459.72402954 0.77495688]	[377.68136597 462.31307983 0.76069927]	[398.13845825 611.1328125 0.80930716]	[418.62817383 757.31768799 0.83307248]	[459.69064331 454.61508179 0.72570807]	[464.85449219 605.90869141 0.83630544]	[480.33288574 767.64233398 0.85616946]	[390.50402832 210.86878967 0.86140937]	[416.13803101 210.77388 0.88465548]	[375.06314087 198.13294983 0.69228983]	[439.10333252 192.98617554 0.92181242]	[4.80157440e+02 8.08575684e+02 7.96343327e-01]	[4.98245453e+02 8.00961670e+02 7.63750553e-01]	[4.80283813e+02 7.75333557e+02 7.15881884e-01]	[421.1998291 790.75201416 0.79895192]	[400.77880859 790.60601807 0.80349588]	[421.32650757 767.57958984 0.80278659]
[400.78381348 218.62921143 0.90623486]	[405.85888672 272.46557617 0.88512433]	[341.80004883 274.88238525 0.84699708]	[331.41107178 367.39190674 0.82109731]	[331.48477173 462.27929688 0.87851149]	[467.45373535 269.85650635 0.81820756]	[490.49423218 362.2749939 0.84268361]	[505.97338867 459.79656982 0.89892471]	[418.65588379 459.69985962 0.77383399]	[377.67926025 462.27462769 0.76769722]	[398.10308838 606.0871582 0.83584619]	[418.61364746 754.81420898 0.84258044]	[459.67333984 454.63522339 0.73127866]	[462.32833862 606.07952881 0.85360003]	[480.19015503 770.23699951 0.85477298]	[390.46841431 210.87992859 0.8614642 ]	[416.12249756 210.78285217 0.88606054]	[375.0553894 200.57670593 0.68628061]	[439.08877563 193.01545715 0.92226887]	[4.67429321e+02 8.11189331e+02 7.63410807e-01]	[4.87980255e+02 8.08646790e+02 7.58064866e-01]	[4.80218079e+02 7.85498413e+02 7.26216078e-01]	[4.18772217e+02 7.93212524e+02 7.92185247e-01]	[400.77114868 790.63287354 0.80153441]	[421.32098389 767.52050781 0.79437208]
[400.75524902 218.65716553 0.90554446]	[405.83581543 272.48690796 0.89186245]	[341.77578735 274.8972168 0.85364425]	[331.40090942 367.42086792 0.81635815]	[331.4128418 462.34970093 0.8597191 ]	[467.44372559 269.89248657 0.81998301]	[487.96591187 362.3347168 0.83851379]	[505.95578003 459.81637573 0.89766687]	[418.6031189 459.73919678 0.76371187]	[377.62420654 462.30584717 0.75609511]	[395.56729126 608.52246094 0.8007409 ]	[418.58123779 754.81347656 0.83767384]	[459.64376831 457.13699341 0.72609568]	[462.23846436 608.54528809 0.84665209]	[477.65914917 770.19647217 0.81948119]	[390.43093872 210.90910339 0.86363262]	[416.09222412 210.81430054 0.88730693]	[375.04675293 200.63557434 0.678397 ]	[439.07525635 195.37593079 0.91739923]	[464.90969849 811.15081787 0.81141728]	[4.85442657e+02 8.08595886e+02 7.96289206e-01]	[4.75110382e+02 7.83016907e+02 6.69307053e-01]	[4.18754730e+02 7.93286438e+02 7.82202005e-01]	[400.74307251 790.68499756 0.80559671]	[421.31530762 767.49462891 0.7974956 ]
[400.75418091 218.6600647 0.90545017]	[405.83209229 272.48904419 0.89217746]	[341.77276611 274.89788818 0.85377729]	[331.39459229 369.90216064 0.81632137]	[331.40896606 462.35177612 0.8593353 ]	[467.43505859 269.89883423 0.82137954]	[487.96542358 362.32867432 0.84087586]	[505.96139526 459.81967163 0.89656949]	[418.60540771 459.73947144 0.76437914]	[377.62722778 462.30569458 0.75651115]	[395.56408691 608.52276611 0.80056405]	[418.5803833 754.81433105 0.83790034]	[459.64364624 457.13952637 0.72643536]	[462.23831177 608.54846191 0.84657091]	[477.66131592 770.18939209 0.8190167 ]	[390.42700195 210.91215515 0.86370564]	[416.09069824 210.81410217 0.88727641]	[375.04333496 200.64154053 0.67431009]	[439.07498169 195.37127686 0.91548991]	[464.90356445 811.14831543 0.81164134]	[4.85437592e+02 8.08594482e+02 7.95607209e-01]	[4.75111908e+02 7.83009033e+02 6.67335927e-01]	[4.18754700e+02 7.93289185e+02 7.80738890e-01]	[400.74252319 790.68768311 0.80525005]	[421.3147583 767.49438477 0.79788482]
[400.75466919 218.65931702 0.90549535]	[405.83206177 272.48904419 0.89211214]	[341.77331543 274.89672852 0.85350859]	[331.39385986 369.90228271 0.81626403]	[331.40841675 462.35144043 0.85921031]	[467.43569946 269.90106201 0.82127297]	[487.96615601 362.33584595 0.83981317]	[505.96258545 459.82058716 0.89638829]	[418.6050415 459.73666382 0.76434821]	[377.62649536 462.3024292 0.75697047]	[395.56292725 608.51861572 0.80121207]	[418.57913208 754.83477783 0.83449727]	[459.64324951 457.13778687 0.72631449]	[462.23776245 608.54608154 0.84720361]	[477.6600647 770.18902588 0.8197875 ]	[390.42803955 210.91163635 0.86370724]	[416.09091187 210.81312561 0.88710815]	[375.04342651 200.64050293 0.67478669]	[439.07415771 195.37069702 0.91560447]	[464.89706421 811.1519165 0.81564939]	[4.85428894e+02 8.08596741e+02 7.99606264e-01]	[4.75108582e+02 7.83007690e+02 6.68560922e-01]	[4.18737274e+02 7.93302612e+02 7.83533871e-01]	[400.7230835 790.69366455 0.80809355]	[421.32449341 767.52026367 0.79992527]
[400.74206543 221.09487915 0.90300375]	[403.38796997 272.49969482 0.89493799]	[341.73092651 274.91534424 0.8627125 ]	[328.93319702 369.95004272 0.81294191]	[331.38928223 464.81848145 0.84201413]	[467.43374634 272.34146118 0.82238841]	[487.91674805 364.80096436 0.8375507 ]	[505.9442749 462.19522095 0.89717001]	[418.53933716 459.74151611 0.75555187]	[377.54711914 462.32287598 0.7513209 ]	[395.51013184 608.58178711 0.80068856]	[418.58508301 757.37298584 0.82548952]	[459.60647583 457.13980103 0.71634793]	[459.81182861 606.09448242 0.84705323]	[472.57437134 770.28741455 0.8011533 ]	[387.94403076 213.29666138 0.86958283]	[416.06781006 210.82800293 0.88395262]	[375.04898071 203.19042969 0.6737169 ]	[439.06234741 195.37454224 0.90928364]	[459.68652344 811.23858643 0.83430046]	[480.27111816 811.1137085 0.83973253]	[4.72524628e+02 7.85505859e+02 6.87233388e-01]	[4.18744080e+02 7.95883362e+02 7.59486318e-01]	[4.00713593e+02 7.90802002e+02 7.71170378e-01]	[421.32891846 767.58288574 0.79689586]
[400.71347046 218.67121887 0.90542364]	[403.36428833 274.88949585 0.90279788]	[341.68322754 274.9815979 0.86969757]	[328.89624023 372.46789551 0.81725538]	[326.34893799 464.85284424 0.83990633]	[467.42425537 272.38711548 0.82843012]	[485.46200562 364.84362793 0.84414798]	[505.90036011 462.20800781 0.90523535]	[416.14944458 459.78735352 0.75020915]	[377.49395752 462.35665894 0.74296457]	[392.99484253 606.03826904 0.79775614]	[418.59371948 759.8604126 0.82034975]	[459.60122681 457.20953369 0.72164422]	[459.74542236 611.07794189 0.81957549]	[467.47998047 777.855896 0.78100437]	[387.91485596 213.30192566 0.87392461]	[416.02255249 210.83453369 0.8798272 ]	[375.05609131 205.68824768 0.68110776]	[436.63406372 195.38638306 0.8954609 ]	[459.72738647 811.34307861 0.82581133]	[480.26568604 811.22412109 0.84348553]	[4.64908356e+02 7.88117798e+02 7.23209262e-01]	[4.21214447e+02 7.98392151e+02 7.65068114e-01]	[4.00795715e+02 7.93220703e+02 7.64743447e-01]	[421.32870483 767.57037354 0.7984606 ]
[398.2802124 223.70201111 0.89198726]	[403.32843018 274.99298096 0.91909117]	[339.24649048 277.47610474 0.88269639]	[323.76657104 377.60137939 0.88112152]	[321.22946167 469.99923706 0.84594965]	[467.39877319 272.4876709 0.84046435]	[485.38110352 364.85693359 0.85853398]	[503.45620728 462.24746704 0.92320669]	[418.53457642 462.2635498 0.75968415]	[377.56729126 464.85205078 0.75406784]	[385.38119507 613.63726807 0.76978761]	[418.53619385 759.86065674 0.8104853 ]	[457.2154541 459.71368408 0.72532231]	[459.63006592 608.59106445 0.79384989]	[462.35333252 782.98815918 0.82144195]	[385.32928467 213.39888 0.89629996]	[411.0305481 213.32507324 0.88529277]	[372.43692017 205.73403931 0.70220435]	[434.09771729 195.49369812 0.8643564 ]	[4.52076752e+02 8.16322510e+02 7.66063571e-01]	[4.72545746e+02 8.13831848e+02 7.81084597e-01]	[4.62268890e+02 7.90668213e+02 7.65119851e-01]	[4.21205292e+02 8.00909973e+02 7.41437137e-01]	[4.00787384e+02 7.93222656e+02 7.57317066e-01]	[421.19949341 767.57781982 0.77171022]
[398.21737671 226.25965881 0.89236283]	[403.30935669 275.06607056 0.92052835]	[339.22912598 277.57543945 0.88384318]	[323.76226807 377.7243042 0.88467228]	[321.22393799 472.59060669 0.84881395]	[464.95361328 274.88085938 0.84841979]	[485.39071655 367.35858154 0.84963709]	[503.43847656 462.2973938 0.91860348]	[416.14468384 462.31124878 0.75404572]	[377.54608154 464.92987061 0.74318564]	[387.87567139 611.14996338 0.77210677]	[416.17330933 757.35095215 0.80558574]	[457.15969849 459.74508667 0.71862721]	[457.19473267 613.65057373 0.77999902]	[462.30197144 782.99737549 0.81963229]	[382.84979248 213.47886658 0.90837479]	[410.95129395 213.38690186 0.89414275]	[369.91073608 208.29446411 0.6717304 ]	[434.08172607 195.52616882 0.85612196]	[4.49493164e+02 8.13875061e+02 7.76540279e-01]	[4.69993530e+02 8.13833374e+02 7.86526024e-01]	[4.59804108e+02 7.90651428e+02 7.36496091e-01]	[4.18761230e+02 7.98407043e+02 7.34899461e-01]	[4.00743469e+02 7.90812622e+02 7.50046730e-01]	[4.21227020e+02 7.67535889e+02 7.63632357e-01]
[398.23022461 228.84169006 0.907579 ]	[403.28903198 275.12734985 0.92265916]	[339.21871948 277.63537598 0.88333631]	[323.77996826 380.12088013 0.87961841]	[321.17886353 475.12020874 0.87081671]	[464.9239502 274.91983032 0.85822034]	[485.39663696 369.91146851 0.84877372]	[503.43960571 462.43502808 0.90005124]	[416.14215088 462.34793091 0.74918884]	[377.51812744 464.93789673 0.74022704]	[385.36508179 613.70031738 0.75399733]	[418.53427124 759.87316895 0.80895513]	[457.18917847 459.79504395 0.71881104]	[457.14077759 618.74645996 0.75099927]	[462.23709106 785.55596924 0.8409422 ]	[382.84799194 215.9098053 0.91568613]	[410.98196411 213.46662903 0.90284169]	[367.40600586 208.32115173 0.70459026]	[434.03970337 195.58381653 0.84096652]	[4.46931763e+02 8.16411865e+02 7.72017539e-01]	[4.67395844e+02 8.16395874e+02 7.74509668e-01]	[4.59787201e+02 7.90747131e+02 7.31303394e-01]	[4.18632538e+02 7.98356384e+02 7.27568328e-01]	[4.00668274e+02 7.90759460e+02 7.59817958e-01]	[4.21231476e+02 7.67568176e+02 7.55008817e-01]
[398.25042725 231.41236877 0.93482625]	[403.24713135 277.57385254 0.93045378]	[339.1958313 280.1663208 0.86681825]	[323.76126099 380.22375488 0.87546593]	[321.17254639 475.1725769 0.87903064]	[464.90524292 274.98693848 0.86898053]	[485.41271973 372.53140259 0.85991651]	[503.44497681 464.92150879 0.87840194]	[416.10891724 464.83621216 0.7348116 ]	[377.49224854 467.46600342 0.73028266]	[387.87490845 613.71740723 0.75988537]	[418.55419922 759.88311768 0.81383663]	[457.16119385 462.28137207 0.72145653]	[457.11416626 621.39355469 0.76544923]	[462.19207764 788.01470947 0.83834493]	[385.29400635 216.04452515 0.90856135]	[413.49435425 215.91781616 0.90533364]	[369.95462036 210.89285278 0.72382009]	[434.01647949 198.03108215 0.82325143]	[4.44382446e+02 8.16399658e+02 7.76464641e-01]	[4.64879364e+02 8.18880981e+02 7.74515867e-01]	[4.59787079e+02 7.90817200e+02 7.12314248e-01]	[4.18580994e+02 7.98359741e+02 7.23831415e-01]	[4.00642029e+02 7.90750854e+02 7.58620501e-01]	[4.21267700e+02 7.67569824e+02 7.49507129e-01]
[398.2583313 233.84542847 0.94381964]	[400.87350464 277.62832642 0.93122447]	[339.19610596 280.20568848 0.86229551]	[323.75881958 380.27603149 0.87109202]	[321.18527222 477.66122437 0.89190465]	[464.8944397 275.06665039 0.87988496]	[485.41452026 374.97338867 0.86355877]	[503.45565796 467.46463013 0.86796701]	[416.08535767 464.93692017 0.71937656]	[377.48312378 472.53979492 0.72506601]	[387.87606812 618.84222412 0.76520562]	[418.60403442 759.86413574 0.82278061]	[457.15127563 462.32815552 0.71725589]	[457.06268311 621.34472656 0.76811701]	[459.83389282 788.07843018 0.8605305 ]	[385.29055786 216.11593628 0.89855951]	[413.51654053 215.98905945 0.90218949]	[369.91427612 213.34815979 0.71332502]	[431.55133057 198.14033508 0.80557752]	[4.44383301e+02 8.18898926e+02 7.56816924e-01]	[4.64834351e+02 8.18920959e+02 7.63707340e-01]	[4.59759125e+02 7.93225098e+02 7.26970375e-01]	[4.16097260e+02 7.95855469e+02 7.45999455e-01]	[3.98251709e+02 7.90701843e+02 7.79908359e-01]	[4.21337830e+02 7.67543518e+02 7.48994708e-01]
[398.25839233 233.8441925 0.94347167]	[400.87518311 277.62802124 0.93067884]	[339.19610596 280.20175171 0.8624332 ]	[323.76467896 380.2694397 0.87037081]	[321.18695068 477.66107178 0.89074111]	[464.89755249 275.06808472 0.87946367]	[485.41372681 374.96981812 0.86321998]	[503.45336914 467.46591187 0.86873221]	[416.08856201 464.92141724 0.720676 ]	[377.48355103 472.52886963 0.72447395]	[387.87976074 621.29437256 0.7655493 ]	[418.61178589 759.85778809 0.82572067]	[457.15454102 462.30917358 0.71633172]	[454.64102173 621.34082031 0.76756555]	[459.82897949 788.10864258 0.86686778]	[385.2911377 216.11499023 0.89851123]	[413.51727295 215.98815918 0.90233743]	[369.91558838 213.34757996 0.71227205]	[434.00387573 198.12806702 0.80565912]	[4.44394592e+02 8.18923035e+02 7.52463520e-01]	[4.64834961e+02 8.18950439e+02 7.61787057e-01]	[4.59755920e+02 7.93251770e+02 7.28563547e-01]	[4.16102539e+02 7.95851501e+02 7.46009886e-01]	[3.98261169e+02 7.90697998e+02 7.81657577e-01]	[4.21341034e+02 7.67533630e+02 7.49091148e-01]
[398.24182129 233.88761902 0.94910532]	[400.86297607 277.68334961 0.92716187]	[339.18209839 282.69271851 0.85399467]	[323.74740601 380.31567383 0.86594003]	[321.16384888 477.68920898 0.89670813]	[464.90072632 277.47402954 0.88462657]	[485.41268921 375.03234863 0.8757869 ]	[503.42706299 467.46343994 0.87576115]	[416.12496948 464.91705322 0.73031276]	[377.52584839 470.03985596 0.73344654]	[390.41879272 623.83215332 0.79513681]	[418.62680054 757.3638916 0.83274138]	[457.17593384 462.34048462 0.72362429]	[457.07174683 623.83843994 0.76965988]	[459.80065918 790.60333252 0.87167978]	[382.8732605 216.15870667 0.88904971]	[413.50131226 216.05593872 0.89426076]	[369.94067383 213.41363525 0.74409598]	[431.46893311 203.15518188 0.79369676]	[4.51991882e+02 8.26567749e+02 7.40658998e-01]	[4.64947662e+02 8.24047058e+02 7.57721663e-01]	[4.59665375e+02 7.95825623e+02 7.26648331e-01]	[4.16119354e+02 7.95836426e+02 7.50942409e-01]	[398.26693726 790.68933105 0.79244977]	[4.21362762e+02 7.67511780e+02 7.46539950e-01]
[398.27758789 233.93341064 0.94840693]	[400.85192871 280.13101196 0.9167816 ]	[339.17752075 285.25964355 0.84124762]	[323.77374268 382.74185181 0.85227346]	[321.15753174 480.11962891 0.90114933]	[464.89349365 277.56280518 0.88566118]	[485.39532471 377.48907471 0.8915087 ]	[503.40853882 470.015625 0.87399393]	[416.13040161 464.92495728 0.73224008]	[377.52938843 472.55749512 0.74013913]	[390.49264526 618.7479248 0.7764219 ]	[418.61486816 757.35968018 0.82594609]	[457.16705322 462.30548096 0.72603655]	[454.6015625 621.38574219 0.76418048]	[459.78414917 790.5960083 0.87951124]	[385.31903076 218.54995728 0.8774001 ]	[413.54772949 216.08209229 0.89456749]	[369.97869873 213.47094727 0.74698585]	[431.53347778 203.21499634 0.79507017]	[4.49452484e+02 8.26525085e+02 7.43090510e-01]	[4.64862610e+02 8.24040283e+02 7.74955094e-01]	[4.59679230e+02 7.95839600e+02 7.15185285e-01]	[4.16136322e+02 7.95863464e+02 7.42084086e-01]	[4.00641968e+02 7.90723877e+02 7.72714496e-01]	[4.21328857e+02 7.67518066e+02 7.50143349e-01]
[398.24935913 234.02761841 0.94457948]	[400.87585449 282.73007202 0.88377297]	[339.18319702 287.87921143 0.84100842]	[323.74276733 382.87414551 0.84314227]	[321.18453979 480.30123901 0.9157902 ]	[464.94125366 280.12887573 0.85863316]	[485.38653564 377.6545105 0.91440618]	[503.34533691 472.53591919 0.88405097]	[416.13323975 472.58670044 0.72897983]	[377.5340271 477.68386841 0.75492281]	[390.4821167 623.93511963 0.80529338]	[418.62484741 759.89135742 0.8351301 ]	[457.16430664 467.46856689 0.70324922]	[457.11251831 626.47247314 0.78499389]	[459.79412842 790.82611084 0.85570282]	[385.29425049 218.6499176 0.85984045]	[413.54293823 218.56440735 0.87149858]	[369.95321655 213.50520325 0.7406441 ]	[431.55145264 210.79020691 0.82183111]	[4.49450714e+02 8.29104187e+02 7.39697695e-01]	[4.64849457e+02 8.29036682e+02 7.60227501e-01]	[4.59637726e+02 8.03529663e+02 7.27135956e-01]	[4.18567657e+02 7.98374023e+02 7.39331961e-01]	[4.00648499e+02 7.90752258e+02 7.78589368e-01]	[4.21330872e+02 7.67568970e+02 7.48784661e-01]
[398.2116394 236.43867493 0.93830544]	[400.86853027 285.28335571 0.87567151]	[339.16159058 290.41381836 0.8518362 ]	[321.28338623 385.40020752 0.84194118]	[321.17495728 482.73196411 0.91476089]	[464.94488525 280.21142578 0.84725219]	[485.37258911 380.11557007 0.91082621]	[503.32315063 472.55554199 0.88890475]	[416.17062378 475.10018921 0.73723102]	[377.56903076 477.69662476 0.76043838]	[393.02340698 623.80487061 0.79189372]	[418.62356567 757.38128662 0.82472509]	[457.18231201 470.01818848 0.70519322]	[454.62734985 624.02728271 0.78274828]	[459.79580688 793.26538086 0.84066582]	[382.84811401 221.15483093 0.85219973]	[413.50082397 218.66963196 0.85177785]	[369.89138794 213.51791382 0.7311697 ]	[431.51089478 210.88586426 0.83502871]	[4.46951263e+02 8.29071228e+02 7.26591706e-01]	[4.64824524e+02 8.29051636e+02 7.51167357e-01]	[4.59668152e+02 8.06050598e+02 7.14720428e-01]	[4.18585846e+02 7.98414917e+02 7.38644540e-01]	[4.00672760e+02 7.90778687e+02 7.61549890e-01]	[4.21340759e+02 7.67531372e+02 7.32411146e-01]
[398.23156738 236.55578613 0.94146144]	[403.24740601 287.88973999 0.87409449]	[339.18356323 292.90869141 0.86106789]	[321.28167725 387.90310669 0.84242409]	[321.1472168 482.7878418 0.9189055]	[464.94512939 282.74221802 0.8333084 ]	[485.34902954 380.19464111 0.90727955]	[503.28723145 475.11120605 0.89553463]	[416.152771 475.08270264 0.73983949]	[377.55340576 477.70214844 0.76107335]	[395.50805664 623.97485352 0.83209956]	[418.61898804 757.32348633 0.82852173]	[457.14718628 470.00323486 0.70519543]	[457.19961548 626.54766846 0.78764117]	[459.82620239 790.82855225 0.84895068]	[382.84375 223.74853516 0.85319948]	[413.51449585 223.70024109 0.84848046]	[369.89978027 215.93205261 0.69224447]	[434.01425171 213.33517456 0.85853982]	[4.49484314e+02 8.29202515e+02 7.53528953e-01]	[4.64905914e+02 8.29134949e+02 7.75922537e-01]	[4.59664276e+02 8.03543579e+02 7.28921354e-01]	[4.18570190e+02 7.98384277e+02 7.41883159e-01]	[4.00668274e+02 7.90759277e+02 7.73378611e-01]	[4.21329437e+02 7.67487976e+02 7.45889306e-01]
[398.22775269 236.65032959 0.933034 ]	[403.28311157 292.87329102 0.88439316]	[339.20147705 292.96398926 0.86950052]	[321.26989746 390.4151001 0.84081131]	[318.76611328 482.8578186 0.91395348]	[464.93777466 287.79388428 0.82316482]	[485.353302 380.24658203 0.89911169]	[503.2572937 477.63104248 0.91050112]	[416.15179443 480.25671387 0.75210989]	[377.53915405 482.79672241 0.75811821]	[393.06130981 626.52642822 0.79695141]	[418.60140991 754.81542969 0.82840031]	[457.14819336 477.73709106 0.71829474]	[457.06726074 626.58520508 0.77518862]	[459.83132935 795.79351807 0.82988232]	[382.85290527 228.79675293 0.85860646]	[411.02389526 228.7686615 0.85452127]	[367.41519165 216.00546265 0.69697535]	[434.02850342 213.40612793 0.87947488]	[4.46906128e+02 8.29261536e+02 7.25219846e-01]	[4.62437469e+02 8.29232056e+02 7.70176768e-01]	[4.59731415e+02 8.08527466e+02 7.53871799e-01]	[4.16149872e+02 7.95867065e+02 7.56643176e-01]	[4.00667816e+02 7.90738831e+02 7.76695430e-01]	[4.21337860e+02 7.65040955e+02 7.28288889e-01]
[398.27453613 239.10842896 0.92275119]	[403.2880249 292.97442627 0.90054649]	[339.19763184 295.42944336 0.88060832]	[321.2204895 392.97766113 0.85616386]	[318.75482178 482.96716309 0.89550799]	[464.93881226 290.3973999 0.82909322]	[482.98931885 382.77316284 0.88059288]	[500.89553833 477.70248413 0.91536474]	[416.15567017 477.6998291 0.74569309]	[377.5395813 480.27624512 0.76311564]	[395.56341553 624.01989746 0.8335427 ]	[418.59317017 757.33795166 0.82034492]	[457.15649414 475.13287354 0.70633221]	[457.1239624 629.12298584 0.77053374]	[459.85562134 795.82592773 0.82498735]	[385.3348999 231.34495544 0.86588162]	[413.50204468 228.86891174 0.86325073]	[369.96038818 218.59065247 0.68857968]	[434.09197998 213.47575378 0.88341784]	[4.46920074e+02 8.31723633e+02 7.32805431e-01]	[4.64827698e+02 8.31663635e+02 7.71263540e-01]	[4.59710327e+02 8.06130310e+02 7.49122322e-01]	[4.16120819e+02 7.98356934e+02 7.45177567e-01]	[4.00628326e+02 7.90760315e+02 7.75510013e-01]	[4.21340088e+02 7.67480774e+02 7.44721770e-01]
[398.28289795 241.63160706 0.90395111]	[403.28393555 295.40344238 0.91107726]	[339.18356323 295.53436279 0.88791996]	[321.22012329 393.05535889 0.86042458]	[318.74697876 485.44839478 0.88138103]	[464.93823242 292.90805054 0.83795512]	[482.98638916 382.87393188 0.86648834]	[500.88525391 480.28063965 0.94465685]	[416.15484619 480.27648926 0.76153302]	[377.54275513 482.83639526 0.75873601]	[395.61297607 629.0166626 0.83947647]	[418.60324097 757.36328125 0.82318962]	[457.1595459 477.72875977 0.71585006]	[457.11499023 639.30651855 0.74687934]	[462.18344116 798.39776611 0.81740499]	[385.34631348 231.43391418 0.88068759]	[413.50180054 231.38626099 0.87737149]	[372.46673584 221.09320068 0.70150596]	[434.08966064 215.9261322 0.87216252]	[4.49441437e+02 8.31761841e+02 7.38631129e-01]	[4.64913696e+02 8.31684937e+02 7.87264585e-01]	[4.59743988e+02 8.08596130e+02 7.67998695e-01]	[4.16163086e+02 7.98376953e+02 7.41510987e-01]	[4.00659149e+02 7.90778442e+02 7.70245552e-01]	[4.21344635e+02 7.67481079e+02 7.60586619e-01]
[400.64602661 244.24659729 0.8910197 ]	[403.30383301 295.49221802 0.9185791 ]	[339.19274902 295.62878418 0.8897922 ]	[321.18447876 395.58901978 0.88382459]	[318.73809814 487.9871521 0.87286627]	[467.39248657 292.9961853 0.84044325]	[485.34573364 385.39703369 0.85754585]	[500.8659668 482.76318359 0.94718295]	[416.1451416 482.74649048 0.76516026]	[377.5390625 482.93515015 0.75534362]	[398.02978516 626.5479126 0.86095601]	[418.59075928 757.31799316 0.81923234]	[457.13275146 480.19708252 0.71989202]	[457.06524658 636.73327637 0.73523611]	[462.19458008 803.48919678 0.8165468 ]	[385.3963623 233.92507935 0.89065933]	[413.5413208 233.87345886 0.89689279]	[372.51831055 223.7335968 0.71340662]	[434.09933472 216.04846191 0.86023688]	[4.49507812e+02 8.34268433e+02 7.59458125e-01]	[4.67415741e+02 8.31794495e+02 8.01815152e-01]	[4.59775665e+02 8.08734070e+02 7.61193812e-01]	[4.16166199e+02 7.95855347e+02 7.55943358e-01]	[4.00665588e+02 7.90746338e+02 7.79950857e-01]	[4.21329285e+02 7.65059143e+02 7.57577837e-01]
[400.64007568 249.37055969 0.90577352]	[403.29403687 295.61251831 0.92068619]	[339.19049072 298.10241699 0.88852984]	[321.2131958 398.16323853 0.89857125]	[318.72332764 493.05935669 0.8747915 ]	[464.96713257 295.42037964 0.85009259]	[485.36514282 387.94586182 0.85258442]	[500.88262939 482.94244385 0.92410618]	[418.58139038 482.7958374 0.77396512]	[377.60079956 485.41329956 0.75536221]	[395.61807251 629.15032959 0.82261109]	[418.60018921 757.31243896 0.82424217]	[459.6000061 480.24093628 0.72794008]	[457.1322937 641.81842041 0.75316918]	[462.22668457 806.08666992 0.83574522]	[385.37966919 234.06523132 0.90024853]	[413.57852173 233.99133301 0.91476512]	[372.4597168 226.27323914 0.71821225]	[436.53814697 216.10656738 0.85564119]	[4.54643768e+02 8.36890320e+02 7.62701273e-01]	[4.72563629e+02 8.34309143e+02 7.90185571e-01]	[4.59793701e+02 8.11210144e+02 7.80046821e-01]	[4.18588989e+02 7.95869019e+02 7.65901446e-01]	[4.00679962e+02 7.90758728e+02 7.90179253e-01]	[4.21331360e+02 7.65055603e+02 7.61055112e-01]
[400.64819336 251.97174072 0.94159603]	[403.28305054 298.06762695 0.92572415]	[339.19689941 298.22628784 0.87650961]	[321.19750977 398.23245239 0.90677691]	[318.73666382 495.66018677 0.8871392 ]	[464.95300293 295.53027344 0.86898983]	[485.38961792 392.97720337 0.85442501]	[500.87799072 485.38076782 0.92038596]	[416.10647583 482.89593506 0.75458884]	[377.49865723 487.93136597 0.74356949]	[395.56436157 631.6784668 0.81144094]	[418.61135864 757.32965088 0.8355881 ]	[457.13101196 482.77194214 0.73127073]	[457.19046021 644.48187256 0.80039936]	[462.21987915 808.59234619 0.85582238]	[385.3984375 236.57928467 0.89780742]	[416.01834106 236.47465515 0.92329246]	[372.48226929 231.38778687 0.72740388]	[434.08898926 218.62437439 0.8184123 ]	[4.54583649e+02 8.39477356e+02 7.69965351e-01]	[4.69984161e+02 8.36849854e+02 8.00143719e-01]	[4.62218811e+02 8.11308044e+02 7.72245407e-01]	[4.16146606e+02 7.95856567e+02 7.55502939e-01]	[4.00647430e+02 7.90751892e+02 7.89070308e-01]	[421.3553772 765.05834961 0.77911156]
[400.67263794 254.4281311 0.94727743]	[403.25424194 298.2109375 0.92069596]	[339.1940918 303.2137146 0.84923309]	[321.19769287 400.80566406 0.90213734]	[318.75784302 498.23132324 0.90605837]	[464.92904663 298.00125122 0.8826766 ]	[485.38504028 395.55664062 0.87867194]	[500.8795166 485.4510498 0.91112423]	[416.13452148 485.36758423 0.75000656]	[377.51083374 490.49923706 0.74083817]	[395.61984253 639.27429199 0.81284255]	[418.59423828 757.34588623 0.82895762]	[457.14971924 482.81033325 0.72984654]	[457.17260742 644.4855957 0.78437769]	[462.22695923 808.63427734 0.86010247]	[387.87872314 236.68536377 0.87397879]	[416.03198242 236.57614136 0.90954345]	[372.53143311 233.91435242 0.75093269]	[434.10021973 221.14050293 0.814336 ]	[4.54618713e+02 8.41989441e+02 7.77318895e-01]	[4.70017273e+02 8.36914062e+02 7.98259437e-01]	[4.59810181e+02 8.11339478e+02 7.53438890e-01]	[4.18599762e+02 7.98368652e+02 7.52015710e-01]	[4.00678314e+02 7.90792664e+02 7.80145228e-01]	[421.3303833 765.05206299 0.77496159]
[400.64605713 254.53012085 0.94318342]	[400.87536621 300.73791504 0.90095788]	[339.17236328 308.32302856 0.83468223]	[321.17947388 403.33694458 0.88033795]	[318.73147583 500.71710205 0.91841853]	[464.93255615 298.17721558 0.87412822]	[485.40179443 398.0947876 0.89781952]	[500.89956665 488.00286865 0.89309371]	[416.16067505 490.50292969 0.73819882]	[377.55532837 495.62924194 0.75301129]	[398.09951782 639.32781982 0.83641958]	[418.61523438 757.35858154 0.82661593]	[457.17828369 485.45629883 0.71645766]	[457.20056152 647.13604736 0.78522295]	[462.24731445 811.12011719 0.86212897]	[385.40393066 239.11280823 0.8625918 ]	[416.03155518 239.0629425 0.89167112]	[372.46539307 233.91029358 0.7524848 ]	[434.06460571 226.30607605 0.81035894]	[4.54633820e+02 8.47046387e+02 7.74862051e-01]	[4.70045929e+02 8.42032898e+02 7.76965439e-01]	[4.62224854e+02 8.13853882e+02 7.31057405e-01]	[4.18633667e+02 7.95888916e+02 7.67706513e-01]	[4.00724670e+02 7.90791138e+02 7.79396474e-01]	[4.21336609e+02 7.65044250e+02 7.57214785e-01]
[400.64547729 256.96881104 0.94121999]	[403.27587891 303.27426147 0.87693787]	[339.18798828 310.86422729 0.8374806 ]	[321.16494751 405.84970093 0.87083894]	[318.71548462 500.84225464 0.92905027]	[467.40139771 300.67471313 0.84998322]	[485.41287231 398.22854614 0.90155876]	[503.23300171 493.09228516 0.886127 ]	[418.53555298 493.11605835 0.73461342]	[377.55630493 498.18469238 0.75699484]	[398.05587769 644.39422607 0.84306753]	[418.62277222 757.32293701 0.83508664]	[457.20568848 490.53369141 0.70677102]	[457.19192505 647.02233887 0.79425788]	[462.21496582 811.33984375 0.85235399]	[385.40066528 241.65853882 0.84491813]	[416.02230835 241.62495422 0.86134857]	[369.9822998 233.93447876 0.74653322]	[434.10479736 231.30340576 0.83730304]	[4.57075928e+02 8.49607483e+02 7.56219089e-01]	[4.70044403e+02 8.47109802e+02 7.62712955e-01]	[4.59794525e+02 8.21485901e+02 7.11876035e-01]	[4.18651917e+02 7.98358643e+02 7.61797309e-01]	[4.00732025e+02 7.90796021e+02 7.79225349e-01]	[421.34918213 765.00531006 0.77097267]
[400.62683105 257.09564209 0.93581808]	[403.28643799 308.39578247 0.8687945 ]	[339.17984009 313.42034912 0.85512221]	[318.78393555 408.47106934 0.86333954]	[318.72427368 503.27084351 0.92746705]	[467.40609741 303.24462891 0.82821357]	[485.41479492 400.70080566 0.89569098]	[500.88885498 498.13476562 0.90217543]	[416.17694092 498.24835205 0.7524364 ]	[377.52072144 500.79217529 0.76891196]	[398.06838989 644.46856689 0.84629637]	[418.59579468 757.34729004 0.82824785]	[457.20159912 498.16186523 0.72199517]	[459.58175659 652.11999512 0.75580382]	[462.19876099 816.38513184 0.83419544]	[385.36465454 244.27644348 0.8379361 ]	[413.59069824 244.27113342 0.85033607]	[369.93746948 234.0050354 0.73175395]	[434.10574341 233.82667542 0.87702912]	[4.54631439e+02 8.49743042e+02 7.47659326e-01]	[4.69982391e+02 8.49637756e+02 7.76043177e-01]	[4.59785980e+02 8.29052917e+02 7.38081753e-01]	[4.18659729e+02 7.98360046e+02 7.62638927e-01]	[4.00735748e+02 7.90807068e+02 7.82989383e-01]	[421.3053894 765.00671387 0.77113652]
[400.69320679 259.57342529 0.92905265]	[403.3286438 313.44369507 0.88524997]	[339.24191284 313.53305054 0.86529291]	[321.1499939 410.96957397 0.86546636]	[318.72946167 503.42733765 0.9102118 ]	[467.39434814 308.36999512 0.81811732]	[485.35791016 403.25192261 0.87312043]	[500.87875366 500.64834595 0.91880828]	[416.16122437 498.24212646 0.75459117]	[377.52133179 500.75946045 0.76783574]	[398.10772705 644.52990723 0.86234498]	[418.5970459 757.38830566 0.83113974]	[457.16836548 498.18264771 0.7201764 ]	[457.21658325 652.20397949 0.76306778]	[4.59841858e+02 8.24006653e+02 8.17025244e-01]	[387.90930176 249.40238953 0.84910309]	[416.02658081 249.35910034 0.86427486]	[372.4960022 236.66183472 0.73294646]	[434.1260376 233.98097229 0.89380312]	[4.54641754e+02 8.49722839e+02 7.20535159e-01]	[4.67436981e+02 8.49670654e+02 7.61186361e-01]	[4.59749756e+02 8.31651306e+02 6.98861480e-01]	[4.18699402e+02 7.95849121e+02 7.68290102e-01]	[4.00807190e+02 7.90790344e+02 7.77447522e-01]	[421.29986572 765.04205322 0.78083432]
[400.70657349 259.72161865 0.90026712]	[403.34411621 315.92663574 0.90207171]	[339.20770264 316.04058838 0.88288319]	[318.7822876 413.57034302 0.8767435 ]	[318.75112915 506.00933838 0.87669986]	[467.42050171 313.41339111 0.8248629 ]	[485.35037231 405.88916016 0.85663003]	[500.86022949 503.2494812 0.94056612]	[416.1762085 498.25479126 0.75546688]	[377.54406738 500.7833252 0.76737136]	[398.14764404 644.54199219 0.86378747]	[418.59432983 757.38275146 0.82172483]	[457.16802979 498.1668396 0.71540666]	[457.17562866 657.30908203 0.72729522]	[459.83496094 826.62072754 0.84438765]	[387.93893433 251.95980835 0.86791766]	[416.03222656 251.92134094 0.88344544]	[372.55371094 239.18652344 0.72540128]	[436.59066772 236.50170898 0.89072305]	[4.54544128e+02 8.52249268e+02 7.24363923e-01]	[4.64957428e+02 8.52175781e+02 7.77498722e-01]	[4.59817505e+02 8.31788757e+02 7.26009905e-01]	[4.18708496e+02 7.95880615e+02 7.60896146e-01]	[4.00813385e+02 7.90815002e+02 7.67434180e-01]	[4.21291901e+02 7.65045471e+02 7.62324452e-01]
[400.73904419 264.77752686 0.88344634]	[403.34112549 316.02822876 0.9109363 ]	[339.24121094 316.13641357 0.88166571]	[321.14556885 416.08978271 0.89099985]	[318.72189331 511.01828003 0.87203765]	[467.4309082 313.54251099 0.83546329]	[485.37783813 410.95709229 0.84820974]	[500.85440063 503.4276123 0.92692435]	[416.14743042 500.80670166 0.77041882]	[377.50738525 503.29751587 0.77102745]	[398.12158203 646.91723633 0.87339681]	[418.62069702 757.37091064 0.83347589]	[457.18844604 500.74459839 0.73144716]	[457.1340332 664.86694336 0.76088822]	[459.83105469 829.12994385 0.86228085]	[390.45028687 254.45927429 0.89310139]	[416.06265259 254.42700195 0.91038191]	[374.97824097 244.23805237 0.73003083]	[436.58718872 236.63525391 0.85928071]	[4.49472412e+02 8.54865845e+02 7.37881005e-01]	[4.64959076e+02 8.52374573e+02 7.82636642e-01]	[4.62230560e+02 8.34278381e+02 7.34896660e-01]	[4.18690002e+02 7.98396179e+02 7.34023511e-01]	[4.00808685e+02 7.90835327e+02 7.62737811e-01]	[421.31491089 765.00213623 0.77644008]
[400.7265625 272.3788147 0.92022622]	[403.31378174 316.14706421 0.91848367]	[339.21517944 318.61453247 0.88254613]	[318.78347778 418.66894531 0.90936637]	[318.72927856 513.65460205 0.87644535]	[467.4125061 315.96975708 0.84976304]	[485.39413452 413.52618408 0.85011643]	[500.82913208 505.87301636 0.91567969]	[416.14904785 503.3717041 0.75761831]	[377.52584839 505.90255737 0.75145316]	[398.1111145 646.95062256 0.87295407]	[418.66714478 759.89202881 0.83135331]	[457.17453003 503.29034424 0.72989082]	[457.18057251 667.56616211 0.74753648]	[459.8119812 829.28381348 0.87206072]	[390.41625977 256.97460938 0.89693707]	[416.1076355 254.57107544 0.92814696]	[374.98757935 249.36616516 0.71650285]	[436.63766479 239.05300903 0.85365707]	[4.46883728e+02 8.57402100e+02 7.39554286e-01]	[4.64867065e+02 8.54876831e+02 7.88015008e-01]	[4.62264435e+02 8.36893982e+02 7.31067896e-01]	[4.18648621e+02 8.00968689e+02 7.12115228e-01]	[4.00781830e+02 7.93264526e+02 7.36342609e-01]	[4.21362000e+02 7.65052795e+02 7.60547996e-01]
[400.75384521 274.90853882 0.93716395]	[403.30343628 318.67498779 0.91950852]	[339.23907471 321.20199585 0.85709578]	[321.14465332 421.17749023 0.9188562 ]	[318.73779297 518.66589355 0.88982558]	[467.39764404 316.15435791 0.86969471]	[485.38461304 418.56271362 0.88508022]	[500.82012939 508.44274902 0.89142817]	[416.14105225 503.43746948 0.74913925]	[377.52700806 505.97601318 0.73889756]	[398.1484375 647.05639648 0.88391685]	[418.6652832 759.89910889 0.84038234]	[457.15127563 503.35009766 0.72723168]	[457.20648193 667.50372314 0.77508587]	[459.79165649 831.81005859 0.87188649]	[390.47097778 257.16156006 0.88293117]	[416.12109375 257.07443237 0.93213779]	[375.06604004 254.45933533 0.79008466]	[436.62561035 241.71179199 0.82324272]	[4.44344238e+02 8.60018555e+02 7.17152774e-01]	[4.62382233e+02 8.59926758e+02 7.36920416e-01]	[4.62287048e+02 8.42040710e+02 7.07579374e-01]	[4.18626801e+02 8.00983643e+02 6.99572921e-01]	[4.00764130e+02 7.93268921e+02 7.40608513e-01]	[421.36141968 765.050354 0.77895224]
[400.74966431 275.05108643 0.93867958]	[403.28201294 321.20236206 0.90129429]	[339.21594238 323.80847168 0.83703643]	[321.17001343 421.36669922 0.90060753]	[318.72735596 518.77783203 0.91014099]	[467.39297485 318.665802 0.87111628]	[485.41351318 418.75289917 0.90323883]	[500.79827881 511.0680542 0.8795206 ]	[416.14196777 508.48919678 0.73160422]	[377.53207397 511.05569458 0.73536742]	[398.15740967 654.6796875 0.83839536]	[418.6885376 759.94927979 0.84448379]	[457.16491699 505.96862793 0.71540719]	[457.16589355 670.07775879 0.73824704]	[459.79568481 834.26824951 0.86386395]	[390.44821167 259.61672974 0.86626512]	[416.13980103 259.59124756 0.90491766]	[374.99160767 254.46598816 0.79613656]	[436.62902832 249.34738159 0.83701581]	[4.46896301e+02 8.65049500e+02 7.09259510e-01]	[4.62407349e+02 8.62497864e+02 7.32402861e-01]	[4.62251038e+02 8.44585022e+02 7.04827130e-01]	[4.18618561e+02 8.00983276e+02 7.05814481e-01]	[4.00767181e+02 7.93246155e+02 7.50741422e-01]	[421.37088013 765.078125 0.78006303]
[400.77841187 277.47982788 0.9336859 ]	[403.32077026 323.81967163 0.86748332]	[339.20214844 328.89077759 0.83368492]	[321.16171265 423.89852905 0.8796531 ]	[318.72332764 521.26049805 0.92296767]	[467.44958496 321.22888184 0.84245998]	[485.40039062 421.23638916 0.89536411]	[500.82440186 516.22198486 0.89389944]	[416.15029907 513.58221436 0.72855341]	[377.56161499 516.14379883 0.73783249]	[398.13717651 649.61639404 0.85111403]	[418.67831421 759.93084717 0.84387016]	[457.12133789 511.04684448 0.70058262]	[457.10015869 670.10668945 0.7126441 ]	[459.78231812 836.84234619 0.85194302]	[390.47961426 262.15817261 0.84985131]	[416.15808105 259.71789551 0.88760883]	[372.5446167 254.50822449 0.7908684 ]	[436.62362671 251.91117859 0.86330384]	[4.46913452e+02 8.70104736e+02 6.93835497e-01]	[4.62389587e+02 8.67665710e+02 7.27171123e-01]	[4.62203247e+02 8.47167786e+02 7.28916526e-01]	[4.18653259e+02 8.00964172e+02 7.25961447e-01]	[4.00800079e+02 7.93244629e+02 7.59885490e-01]	[421.35894775 765.06451416 0.78088599]
[400.74996948 277.62380981 0.92973095]	[403.34625244 328.88763428 0.85595298]	[339.21652222 331.47705078 0.84623563]	[318.7588501 426.43185425 0.87336612]	[318.71990967 523.77618408 0.92416596]	[467.46575928 323.78637695 0.81998491]	[485.37356567 421.39535522 0.87360513]	[500.80551147 521.20306396 0.92186177]	[418.55197144 516.14666748 0.74582565]	[377.58746338 518.66064453 0.75400853]	[398.15576172 654.73059082 0.83504957]	[418.6546936 759.95092773 0.84449482]	[457.17504883 513.62579346 0.71303308]	[457.07192993 670.08996582 0.70238954]	[459.76806641 836.84960938 0.84232801]	[390.45648193 264.80853271 0.82990891]	[416.14169312 267.28646851 0.86778688]	[372.51681519 254.57756042 0.75799477]	[436.67138672 254.42301941 0.90242404]	[4.44409943e+02 8.70183533e+02 7.12248087e-01]	[4.62316254e+02 8.70118835e+02 7.26420641e-01]	[4.59813385e+02 8.47185913e+02 7.00171947e-01]	[4.18643768e+02 8.03475403e+02 7.41400421e-01]	[4.00781921e+02 7.93288330e+02 7.68869042e-01]	[421.31048584 765.03948975 0.78102028]
[400.80233765 280.09881592 0.91752702]	[403.36645508 333.95681763 0.87704331]	[339.2671814 334.00326538 0.85795969]	[318.78097534 429.00024414 0.86458898]	[318.72473145 523.87054443 0.92294008]	[467.45980835 328.9085083 0.81365335]	[485.37509155 423.90917969 0.85334206]	[500.79431152 521.37316895 0.93973339]	[418.53060913 518.68029785 0.74370021]	[377.57473755 518.75799561 0.75689626]	[398.18157959 652.17993164 0.84767705]	[418.66195679 759.92657471 0.84544939]	[457.13140869 516.19281006 0.71026903]	[454.62463379 672.7020874 0.71610284]	[4.59702148e+02 8.44565613e+02 8.27973723e-01]	[392.98043823 272.34057617 0.85141575]	[416.15194702 269.90356445 0.88282692]	[374.9906311 257.18283081 0.76342601]	[436.66555786 256.94445801 0.90885258]	[4.52013245e+02 8.72700989e+02 6.74459457e-01]	[4.64868958e+02 8.70248047e+02 7.10735798e-01]	[4.59660431e+02 8.52218262e+02 6.92106485e-01]	[4.18625702e+02 8.03492859e+02 7.45518625e-01]	[4.00770996e+02 7.93287231e+02 7.66409218e-01]	[421.32199097 765.02606201 0.78110433]
[400.8109436 282.68276978 0.88550359]	[403.38327026 334.0718689 0.8927983 ]	[339.27401733 336.48706055 0.86716628]	[318.77880859 434.03598022 0.87446815]	[318.71902466 526.4175415 0.89601475]	[467.48468018 333.91860962 0.8153339 ]	[485.3553772 426.41482544 0.8533771 ]	[500.78466797 523.84466553 0.93588138]	[416.1713562 518.77246094 0.75633025]	[377.56338501 521.29846191 0.77556533]	[398.24981689 662.42248535 0.86007178]	[418.67306519 762.41052246 0.84768677]	[457.1378479 518.68225098 0.72074139]	[457.072052 672.70153809 0.70421338]	[4.59671051e+02 8.49598694e+02 8.35762560e-01]	[392.97631836 274.87219238 0.8799082 ]	[416.1434021 272.46231079 0.9007718 ]	[375.00857544 259.68341064 0.75759399]	[436.67807007 257.03625488 0.90544933]	[4.51990417e+02 8.72856445e+02 6.41918480e-01]	[4.64855469e+02 8.72755432e+02 7.07588613e-01]	[4.59651978e+02 8.52398010e+02 6.57660067e-01]	[4.18592957e+02 8.03510681e+02 7.25800574e-01]	[4.00752441e+02 7.93293213e+02 7.47522593e-01]	[421.34631348 765.04846191 0.77972722]
[400.84231567 285.27401733 0.86840814]	[403.38616943 336.52920532 0.90610421]	[339.27929688 336.61407471 0.87643403]	[318.78204346 436.59713745 0.89484072]	[318.72393799 529.00714111 0.87625569]	[467.49465942 334.04803467 0.82966769]	[485.36715698 428.98016357 0.84486693]	[500.78924561 523.91717529 0.93137002]	[416.12387085 521.29321289 0.7546488 ]	[377.52590942 521.38427734 0.7666921 ]	[398.23696899 662.40032959 0.83199137]	[418.66940308 759.92449951 0.83921075]	[457.10681152 521.21936035 0.72069293]	[457.14151001 682.88525391 0.71906734]	[4.59653442e+02 8.49797302e+02 8.45285416e-01]	[393.03005981 274.98788452 0.90284508]	[416.17388916 274.9430542 0.92234147]	[375.03833008 262.19973755 0.7559123 ]	[436.67050171 257.15713501 0.8792944 ]	[4.54622498e+02 8.75447754e+02 6.48979247e-01]	[4.67455231e+02 8.72891907e+02 7.15224445e-01]	[4.57201477e+02 8.59936890e+02 6.36759043e-01]	[4.18577179e+02 8.03490051e+02 7.19846249e-01]	[4.00743500e+02 7.93279419e+02 7.42929339e-01]	[4.21358276e+02 7.65033264e+02 7.57739007e-01]
[400.84597778 290.39248657 0.88406545]	[405.82693481 336.61297607 0.90710795]	[339.29257202 336.70349121 0.87375867]	[321.15539551 439.07647705 0.90455371]	[318.72982788 534.09344482 0.86950195]	[469.99130249 336.48605347 0.83927679]	[485.38088989 431.53723145 0.84864175]	[500.80734253 526.39593506 0.91858935]	[416.175354 521.3338623 0.76823556]	[377.56964111 523.8180542 0.77944475]	[398.25274658 662.39007568 0.8483367 ]	[418.66815186 762.41680908 0.84221655]	[457.15014648 521.27062988 0.73183805]	[457.14761353 685.46838379 0.729249 ]	[459.6651001 852.27392578 0.8531096 ]	[393.03076172 275.12097168 0.91084385]	[418.55740356 275.04742432 0.94046843]	[375.06106567 267.31375122 0.73487443]	[439.08496094 257.20812988 0.87016743]	[4.57086548e+02 8.83080383e+02 6.59158289e-01]	[4.69972137e+02 8.77927551e+02 6.95917368e-01]	[4.57180695e+02 8.62549927e+02 6.56518936e-01]	[4.18574036e+02 8.03490723e+02 7.23851621e-01]	[4.00731812e+02 7.93281006e+02 7.47190356e-01]	[421.35723877 765.0456543 0.77054733]
[400.84222412 292.98953247 0.91816151]	[405.84140015 339.06228638 0.90747315]	[341.6980896 339.17532349 0.86620444]	[321.17166138 439.20889282 0.91449201]	[318.74285889 536.6651001 0.87544912]	[470.006073 336.56134033 0.84927297]	[485.37103271 434.02160645 0.84536433]	[500.80981445 526.50366211 0.90291762]	[416.15512085 523.82989502 0.76030248]	[377.54876709 523.92974854 0.76625115]	[398.27603149 662.41149902 0.85363233]	[418.66894531 762.43835449 0.8459841 ]	[457.14694214 521.34423828 0.72749221]	[457.13562012 685.56964111 0.75004697]	[4.59681091e+02 8.52312561e+02 8.42968345e-01]	[393.03598022 277.58575439 0.90686131]	[418.58096313 277.52456665 0.95320815]	[377.51699829 272.38815308 0.76262724]	[439.07376099 262.1612854 0.84138614]	[4.59627380e+02 8.88212891e+02 7.13037491e-01]	[4.75079956e+02 8.83028992e+02 6.98837101e-01]	[4.57111053e+02 8.65097717e+02 6.64746165e-01]	[4.18614777e+02 8.03478577e+02 7.33125210e-01]	[4.00758392e+02 7.93276672e+02 7.48710692e-01]	[421.34545898 765.046875 0.77650887]
[400.86248779 295.45620728 0.91996336]	[405.82977295 339.18014526 0.90884316]	[341.70394897 341.6697998 0.85065848]	[321.18640137 441.66772461 0.91426313]	[318.71282959 539.21478271 0.8955363 ]	[469.9828186 336.66571045 0.85759836]	[485.38946533 436.60583496 0.86484933]	[500.79696655 529.06213379 0.88372201]	[418.5619812 523.94598389 0.76052624]	[377.61700439 526.43328857 0.75743705]	[400.67797852 665.00683594 0.83448625]	[418.66793823 762.42510986 0.84014213]	[457.18505859 523.88140869 0.73793095]	[457.06332397 685.54815674 0.72763735]	[4.59694000e+02 8.52366943e+02 8.34571719e-01]	[393.06878662 277.70361328 0.8891843 ]	[418.59313965 277.62850952 0.94247991]	[377.60562134 274.94549561 0.7965973 ]	[439.08938599 264.78363037 0.83794028]	[4.59707916e+02 8.90743286e+02 7.23585188e-01]	[4.75149994e+02 8.85627319e+02 6.99265122e-01]	[4.54649445e+02 8.67589966e+02 6.79804325e-01]	[4.18603699e+02 8.03518982e+02 7.14091241e-01]	[4.00746124e+02 7.93315247e+02 7.27276683e-01]	[4.21343262e+02 7.65012268e+02 7.57015407e-01]
[403.28390503 295.56793213 0.91782087]	[405.83105469 339.30322266 0.89465505]	[341.70727539 341.82009888 0.83555883]	[321.20129395 441.81988525 0.90678769]	[318.69882202 539.25231934 0.90459204]	[469.9833374 339.15118408 0.86085224]	[485.39758301 439.08758545 0.88336861]	[500.81079102 531.57836914 0.88032734]	[418.53710938 523.9788208 0.75984627]	[377.57272339 526.47619629 0.75515568]	[400.69573975 664.99383545 0.85181844]	[418.66305542 762.45379639 0.84500664]	[457.15429688 523.91162109 0.73865467]	[457.16140747 685.48382568 0.7463311 ]	[4.59684326e+02 8.52312866e+02 8.30680788e-01]	[395.52078247 280.16296387 0.87621123]	[418.63754272 277.7371521 0.93341756]	[377.59591675 275.05053711 0.82582378]	[439.09542847 269.91531372 0.85492313]	[4.59644592e+02 8.90738770e+02 7.07930923e-01]	[4.75129181e+02 8.85633728e+02 6.89234853e-01]	[4.57080261e+02 8.65068970e+02 6.54709816e-01]	[4.16142334e+02 8.06030640e+02 6.81654930e-01]	[4.00684753e+02 7.93371399e+02 6.97531223e-01]	[4.21345673e+02 7.65037842e+02 7.61924982e-01]
[403.32324219 295.61450195 0.91497999]	[405.84231567 341.80166626 0.87379396]	[341.72558594 344.35519409 0.81980884]	[321.22171021 444.3008728 0.88895535]	[318.70410156 541.7154541 0.91774952]	[470.01351929 339.27984619 0.84844923]	[485.40899658 439.07235718 0.87600237]	[500.81619263 531.62231445 0.88503742]	[416.1595459 526.42492676 0.75491059]	[377.57162476 526.4765625 0.75609475]	[400.73605347 664.95959473 0.85759223]	[418.68035889 762.50848389 0.85410178]	[457.12411499 523.96893311 0.72816283]	[457.10971069 688.04406738 0.74369121]	[4.59670349e+02 8.52322754e+02 8.29531193e-01]	[395.53961182 280.25247192 0.86425471]	[418.65985107 280.14541626 0.92123407]	[377.56976318 275.06420898 0.80281681]	[439.11279297 272.40960693 0.87273395]	[4.57112640e+02 8.90699036e+02 6.96285129e-01]	[4.72530548e+02 8.85628540e+02 6.82819307e-01]	[4.57109619e+02 8.65063660e+02 6.45260930e-01]	[4.16101715e+02 8.06034485e+02 6.64857388e-01]	[4.00635468e+02 7.93364807e+02 6.87774956e-01]	[421.36352539 767.48010254 0.7730692 ]
[403.35662842 297.99865723 0.91232735]	[405.85592651 344.31982422 0.85444057]	[341.72927856 349.37075806 0.81453234]	[321.21307373 444.40960693 0.87653261]	[318.70681763 541.77081299 0.92502499]	[469.99679565 341.73495483 0.83886254]	[485.44869995 439.25192261 0.89753067]	[500.8427124 534.1706543 0.89027148]	[416.14746094 528.98455811 0.74385309]	[377.57241821 529.05065918 0.74166578]	[400.83261108 667.48986816 0.84134018]	[418.66757202 762.48907471 0.84788835]	[457.09213257 526.50048828 0.71209204]	[457.07443237 688.05126953 0.7445997 ]	[4.59665497e+02 8.54827393e+02 8.19341481e-01]	[395.58416748 282.74255371 0.86482048]	[418.68405151 280.25018311 0.90047592]	[377.59042358 275.08462524 0.79687554]	[439.13696289 272.48742676 0.88271773]	[4.57156525e+02 8.90802185e+02 7.34648824e-01]	[4.72564056e+02 8.88144226e+02 7.20690846e-01]	[4.57126068e+02 8.67630066e+02 6.80840790e-01]	[4.16129395e+02 8.03532104e+02 6.79136157e-01]	[4.00684479e+02 7.93311829e+02 7.05206931e-01]	[4.21341522e+02 7.65080566e+02 7.57114470e-01]
[403.38607788 298.09420776 0.8999505 ]	[405.90023804 346.89715576 0.84155661]	[341.75515747 349.45535278 0.81661284]	[321.23001099 444.41912842 0.87373894]	[318.71401978 541.83752441 0.92874092]	[470.03619385 344.27093506 0.82146239]	[485.49337769 441.70550537 0.89038473]	[500.84475708 539.18725586 0.90245157]	[418.56103516 531.55535889 0.74962556]	[377.64364624 531.5682373 0.74528134]	[400.86132812 667.49914551 0.84695071]	[418.66958618 762.51971436 0.855968 ]	[457.14047241 531.57067871 0.71297377]	[457.09143066 688.09606934 0.76152098]	[4.59664673e+02 8.54907654e+02 8.11103642e-01]	[395.61740112 285.29821777 0.86288679]	[418.71478271 285.30096436 0.88423657]	[377.59414673 275.05401611 0.80695164]	[439.19598389 274.96310425 0.91791123]	[4.59629944e+02 8.90853088e+02 7.39735305e-01]	[4.72593658e+02 8.88179199e+02 7.32825935e-01]	[4.57117798e+02 8.70100342e+02 6.80518389e-01]	[4.16115753e+02 8.03498779e+02 6.76739335e-01]	[4.00685028e+02 7.93295593e+02 7.12702155e-01]	[421.34506226 767.48236084 0.77089399]
[403.38659668 298.09381104 0.89978743]	[405.89639282 346.89520264 0.84249246]	[341.75326538 349.45767212 0.81687528]	[321.23321533 444.41369629 0.87408006]	[318.71224976 541.8359375 0.92929554]	[470.03082275 344.26785278 0.82201415]	[485.49789429 441.67141724 0.89367723]	[500.84350586 539.18432617 0.90232027]	[418.56063843 531.56378174 0.75092018]	[377.64981079 531.57745361 0.74700987]	[400.85977173 667.49475098 0.84775054]	[418.66659546 762.50933838 0.85353053]	[457.13375854 531.5737915 0.71286988]	[457.08883667 688.10449219 0.75735813]	[4.59660828e+02 8.54929932e+02 8.08860362e-01]	[395.61627197 285.29763794 0.86268848]	[418.71499634 285.29919434 0.88428771]	[377.59002686 275.05267334 0.80741221]	[439.1963501 274.96118164 0.91800308]	[4.59647003e+02 8.93226990e+02 7.44148850e-01]	[4.72596039e+02 8.88195618e+02 7.36455083e-01]	[4.57117798e+02 8.70118774e+02 6.83386743e-01]	[4.16117493e+02 8.03491516e+02 6.77839458e-01]	[4.00684906e+02 7.93288940e+02 7.13983417e-01]	[421.34375 765.08654785 0.76761258]
[405.8861084 298.2147522 0.8777265]	[408.40823364 351.92111206 0.83710694]	[341.80877686 351.97363281 0.81787175]	[321.23483276 446.9357605 0.86369157]	[318.72119141 541.85681152 0.92765898]	[472.55349731 344.35687256 0.80855685]	[485.49795532 441.71395874 0.88871473]	[500.82290649 541.69085693 0.92012835]	[418.58639526 536.65155029 0.75458729]	[377.65438843 536.65783691 0.75312364]	[403.2661438 667.52191162 0.84381622]	[418.66744995 762.51367188 0.85493892]	[457.16912842 536.66497803 0.71363473]	[457.11221313 688.1194458 0.74382824]	[4.59669464e+02 8.54898071e+02 8.09990823e-01]	[398.02435303 290.37167358 0.87883949]	[418.76516724 290.3458252 0.88920707]	[377.60534668 277.54336548 0.79406065]	[439.24719238 275.01916504 0.92781019]	[4.57171234e+02 8.93231506e+02 7.24739671e-01]	[4.72527649e+02 8.88217590e+02 7.18348861e-01]	[4.57142242e+02 8.67700439e+02 6.78982854e-01]	[4.16095337e+02 8.03523621e+02 6.85399055e-01]	[4.00666748e+02 7.93301086e+02 7.18683720e-01]	[421.33139038 765.07617188 0.7750895 ]
[405.88464355 298.21347046 0.8781181 ]	[408.41387939 351.92626953 0.83751303]	[341.80966187 351.97360229 0.81748265]	[321.23535156 446.93029785 0.86398077]	[318.72128296 541.86181641 0.92742342]	[472.55291748 346.81838989 0.80766594]	[487.91241455 441.7154541 0.88914061]	[500.82067871 541.69439697 0.92096537]	[418.58746338 536.6519165 0.75478077]	[377.65505981 536.65863037 0.75337309]	[403.26467896 667.51416016 0.84477168]	[418.66766357 762.50085449 0.85438973]	[457.17190552 536.6661377 0.71420121]	[457.11218262 688.12841797 0.74031287]	[4.59663391e+02 8.54911743e+02 8.07220697e-01]	[398.02426147 290.37179565 0.8787871 ]	[418.76367188 290.34576416 0.88926727]	[377.60455322 277.54037476 0.79118282]	[439.24789429 275.0201416 0.92814386]	[4.57154480e+02 8.93248047e+02 7.23147333e-01]	[4.70035370e+02 8.88226379e+02 7.18036056e-01]	[4.57139313e+02 8.67708191e+02 6.78024292e-01]	[4.16098450e+02 8.03510071e+02 6.85369134e-01]	[4.00668732e+02 7.93290161e+02 7.20143259e-01]	[421.33181763 765.06671143 0.77530199]
[405.88537598 300.66268921 0.86515844]	[410.9397583 354.48495483 0.85500669]	[344.28146362 354.48049927 0.82200456]	[321.24258423 446.94848633 0.85929817]	[318.70959473 541.90063477 0.93036246]	[475.06652832 349.40615845 0.8020193 ]	[487.94897461 441.81811523 0.87536842]	[500.81411743 541.77709961 0.93147409]	[418.59439087 539.19714355 0.76435149]	[377.6394043 539.20471191 0.76134074]	[400.8742981 667.47967529 0.86288947]	[418.69152832 762.48620605 0.8574481 ]	[457.17410278 539.21472168 0.7231887 ]	[457.10818481 700.86108398 0.70227075]	[4.59652649e+02 8.57382751e+02 8.07892919e-01]	[398.03817749 292.86639404 0.88623631]	[418.78872681 290.431427 0.89792043]	[377.63043213 277.61004639 0.77574086]	[439.27124023 275.09765625 0.9302206 ]	[4.57163544e+02 8.93278442e+02 7.23300457e-01]	[4.70028778e+02 8.90634766e+02 7.20359385e-01]	[4.57103638e+02 8.70111938e+02 6.84856653e-01]	[4.16097382e+02 8.03466858e+02 6.71178222e-01]	[4.00670166e+02 7.93255554e+02 7.14622021e-01]	[421.35546875 765.04876709 0.77230263]
[405.9281311 303.20227051 0.84717077]	[410.95706177 356.95916748 0.87567168]	[344.33935547 356.96664429 0.82773674]	[321.25201416 449.50854492 0.85520601]	[318.70837402 544.3536377 0.9287858 ]	[475.09872437 352.00543213 0.81151497]	[487.97705078 444.37332153 0.83154047]	[500.80596924 544.29663086 0.9364816 ]	[418.55230713 539.24743652 0.76535404]	[377.60546875 539.2243042 0.76519537]	[400.81185913 667.55957031 0.85918719]	[418.69299316 762.41308594 0.84872907]	[457.13537598 539.28881836 0.71877468]	[4.57060211e+02 7.00870850e+02 6.83499455e-01]	[4.59633118e+02 8.59976318e+02 7.89103925e-01]	[398.07183838 293.01895142 0.91312575]	[421.15734863 292.98757935 0.92798394]	[377.59091187 277.67608643 0.81203413]	[439.31777954 277.55838013 0.92102456]	[4.52080505e+02 8.93342834e+02 6.99810982e-01]	[4.64934021e+02 8.90747498e+02 7.21504390e-01]	[4.57140747e+02 8.70208740e+02 6.75057173e-01]	[4.16134277e+02 8.03473145e+02 6.89704716e-01]	[4.00723419e+02 7.93274536e+02 7.27790177e-01]	[4.21370789e+02 7.64977051e+02 7.58405983e-01]
[408.43032837 305.76138306 0.83930749]	[410.99588013 357.03771973 0.89619088]	[344.33990479 357.03131104 0.83492982]	[321.24172974 454.56738281 0.86180747]	[318.67263794 544.48419189 0.91924852]	[475.15719604 354.56811523 0.83582342]	[490.50546265 449.43502808 0.80842793]	[500.81100464 544.45629883 0.92726833]	[418.55587769 541.73718262 0.7754271 ]	[377.60083008 541.78845215 0.78100282]	[400.83813477 667.63818359 0.83730662]	[418.68603516 762.43121338 0.84862268]	[457.14559937 539.30615234 0.72010362]	[4.54640717e+02 7.00906616e+02 6.84052348e-01]	[4.59621735e+02 8.67616211e+02 7.91412354e-01]	[398.10574341 295.49053955 0.93655074]	[421.177948 295.42556763 0.94424129]	[377.70672607 282.68008423 0.78439748]	[441.67877197 277.6468811 0.91756356]	[4.54593781e+02 8.98434753e+02 6.55879498e-01]	[4.64957214e+02 8.93344604e+02 7.01634824e-01]	[4.57120148e+02 8.72786743e+02 6.59907043e-01]	[4.16130829e+02 8.00976196e+02 6.91703558e-01]	[4.00732391e+02 7.93247803e+02 7.31084883e-01]	[4.21372620e+02 7.64982544e+02 7.61448145e-01]
[408.45721436 308.31616211 0.83882487]	[410.99530029 357.0682373 0.89898181]	[344.34228516 357.06851196 0.83988917]	[321.24945068 457.0715332 0.86861873]	[318.65228271 544.52081299 0.91228783]	[475.15875244 356.97103882 0.84287894]	[490.53649902 452.01922607 0.80728221]	[500.7986145 544.51422119 0.9215194 ]	[418.56335449 541.79150391 0.78197658]	[377.60406494 541.85522461 0.7823928 ]	[400.85580444 667.65991211 0.84304821]	[418.69223022 762.50115967 0.85957921]	[457.14807129 541.77191162 0.72794712]	[4.54579865e+02 7.00859802e+02 6.73877001e-01]	[4.59630768e+02 8.70150085e+02 7.89068937e-01]	[398.10342407 295.53387451 0.9416092 ]	[421.2121582 295.47930908 0.95451087]	[377.72763062 282.69400024 0.77002025]	[441.72250366 277.69390869 0.89984703]	[4.57155640e+02 9.03610168e+02 6.56982958e-01]	[4.69998779e+02 8.95894348e+02 6.82090759e-01]	[4.57100983e+02 8.75321655e+02 6.27090394e-01]	[4.16132690e+02 8.00955994e+02 6.98239565e-01]	[4.00744476e+02 7.93235535e+02 7.40389168e-01]	[421.36346436 765.05377197 0.78923786]
[408.47683716 310.86364746 0.84097159]	[413.48794556 357.08035278 0.901685 ]	[346.83303833 357.06814575 0.83769751]	[321.26287842 457.08145142 0.86816531]	[318.62927246 546.96191406 0.90700698]	[477.6027832 357.01083374 0.85374415]	[490.55560303 454.55560303 0.81362802]	[500.79812622 546.96691895 0.9094435 ]	[418.590271 541.74676514 0.78361905]	[377.6423645 541.81060791 0.78778112]	[400.86029053 670.11315918 0.83250159]	[418.70019531 762.5168457 0.86110568]	[457.18249512 539.30322266 0.72378826]	[4.54606628e+02 7.03420105e+02 6.64390326e-01]	[4.59626709e+02 8.70285522e+02 8.18207026e-01]	[398.11740112 295.59542847 0.9479661 ]	[421.23727417 295.55328369 0.95812154]	[377.75878906 282.67773438 0.77406591]	[441.76022339 277.73120117 0.89001614]	[4.54624695e+02 9.03547180e+02 6.86259329e-01]	[4.67474182e+02 8.95895996e+02 7.15940654e-01]	[4.57140320e+02 8.77915161e+02 6.20984137e-01]	[4.16105743e+02 8.00981934e+02 6.93043351e-01]	[4.00720459e+02 7.93237732e+02 7.33523607e-01]	[421.39016724 765.06365967 0.77296817]
[410.97299194 313.41201782 0.85783684]	[413.53204346 357.11242676 0.91028154]	[349.37014771 357.09066772 0.83424681]	[321.27716064 457.12088013 0.8720662 ]	[318.60702515 547.04510498 0.90055507]	[477.63021851 357.06829834 0.86683476]	[490.56430054 457.07803345 0.82296854]	[500.78775024 549.51348877 0.88461709]	[418.57061768 541.74761963 0.77841079]	[377.61791992 541.78424072 0.7808547 ]	[400.87350464 667.65124512 0.83732873]	[418.68548584 764.96282959 0.86888111]	[457.1628418 541.7421875 0.72795641]	[4.57075562e+02 7.05973022e+02 6.86124563e-01]	[4.59665741e+02 8.70191284e+02 8.11903477e-01]	[398.14816284 297.98397827 0.94844222]	[421.28231812 295.65835571 0.95825076]	[380.10757446 282.68063354 0.78610325]	[441.78997803 280.17245483 0.8725093 ]	[4.54577515e+02 9.01037354e+02 7.15911865e-01]	[4.67477234e+02 8.95870911e+02 7.41162896e-01]	[4.59634125e+02 8.75392029e+02 6.38949990e-01]	[4.16159912e+02 8.00977051e+02 7.13045120e-01]	[4.00756744e+02 7.93248901e+02 7.43504465e-01]	[421.34539795 767.49121094 0.80096352]
[410.99456787 313.45703125 0.86344266]	[413.5574646 357.16140747 0.91476315]	[349.38973999 357.14584351 0.83989376]	[321.27960205 457.14944458 0.87657142]	[318.56509399 549.51568604 0.89655685]	[477.6569519 357.11837769 0.8759141 ]	[493.04837036 457.15805054 0.84064394]	[500.77276611 552.06060791 0.87246794]	[418.56124878 541.82275391 0.79087156]	[377.59423828 541.8848877 0.78163189]	[403.26663208 667.63995361 0.84054142]	[418.68005371 762.47216797 0.85540926]	[457.15393066 541.80218506 0.74475849]	[4.54638947e+02 7.06015869e+02 6.99146152e-01]	[4.59704376e+02 8.70125732e+02 8.06265295e-01]	[398.17453003 298.02661133 0.94827777]	[421.28225708 298.02456665 0.95487154]	[380.10427856 282.71563721 0.80040383]	[441.78939819 280.22958374 0.8645336 ]	[4.52047974e+02 9.03535339e+02 7.21779227e-01]	[4.67417419e+02 8.95909302e+02 7.48416781e-01]	[4.59696930e+02 8.72915833e+02 6.44726157e-01]	[4.18569031e+02 7.98440857e+02 7.07279086e-01]	[4.00787781e+02 7.90825623e+02 7.47543275e-01]	[421.33816528 765.04455566 0.78687352]
[410.98544312 313.49401855 0.86679578]	[413.58163452 357.20681763 0.91682589]	[349.42663574 357.17349243 0.84229755]	[321.27111816 457.16949463 0.88339841]	[318.54418945 549.5269165 0.89434159]	[477.6703186 357.18386841 0.88046455]	[490.55975342 457.19689941 0.84927869]	[500.76516724 552.13085938 0.87036699]	[416.17245483 541.91296387 0.77867568]	[377.60565186 544.31640625 0.7792896 ]	[400.84649658 667.67578125 0.8474946 ]	[418.69406128 762.50604248 0.86783403]	[457.08837891 544.33050537 0.72729087]	[4.57100159e+02 7.08544922e+02 6.93974197e-01]	[4.59738647e+02 8.65101746e+02 7.89481878e-01]	[398.18258667 298.06378174 0.94677973]	[421.26968384 298.06469727 0.95196784]	[380.15423584 285.27670288 0.78202242]	[441.81448364 280.24926758 0.86358231]	[4.57078522e+02 9.03585083e+02 7.35818386e-01]	[4.70038818e+02 8.95886414e+02 7.37622142e-01]	[4.59705597e+02 8.72747925e+02 6.57537401e-01]	[4.18595917e+02 7.98443848e+02 7.21247435e-01]	[4.00803467e+02 7.90836365e+02 7.50539958e-01]	[421.35452271 765.07672119 0.8040871 ]
[410.9949646 313.51507568 0.86916029]	[416.00726318 359.57086182 0.91865933]	[349.44781494 357.20437622 0.84276915]	[321.26028442 457.18173218 0.88638806]	[318.53643799 549.56213379 0.89282215]	[477.68588257 359.57540894 0.88300824]	[490.55084229 459.65197754 0.87475085]	[500.76803589 552.14154053 0.87148744]	[416.17236328 541.86828613 0.78385448]	[377.58981323 541.87512207 0.78280711]	[400.83950806 670.13916016 0.83709961]	[418.70016479 762.44403076 0.85723722]	[457.1008606 541.89196777 0.73514956]	[4.54581787e+02 7.03494263e+02 6.94817364e-01]	[4.59762695e+02 8.67642700e+02 8.02481115e-01]	[398.1897583 298.08776855 0.94368517]	[421.28414917 298.08428955 0.94866037]	[380.17666626 287.87557983 0.77661437]	[441.8420105 282.71884155 0.85688972]	[4.57081757e+02 9.03580078e+02 7.44775474e-01]	[4.70047699e+02 8.95902527e+02 7.44410992e-01]	[4.59763763e+02 8.72834351e+02 6.64208770e-01]	[4.18612244e+02 7.98404785e+02 7.31461108e-01]	[4.00839233e+02 7.90807495e+02 7.59641409e-01]	[421.3583374 765.02325439 0.78363568]
[411.01144409 313.51455688 0.86981839]	[416.02313232 359.58047485 0.92206454]	[351.92333984 357.21075439 0.8445217 ]	[321.25463867 457.16442871 0.884637 ]	[318.53314209 549.55969238 0.89390564]	[477.70330811 359.59487915 0.88578743]	[490.52789307 459.64025879 0.87625945]	[500.75863647 554.61175537 0.87231827]	[416.16567993 544.33105469 0.77791834]	[377.59042358 544.347229 0.77941316]	[400.82623291 670.10955811 0.84454042]	[418.68411255 762.46392822 0.85961789]	[457.10443115 544.34857178 0.73696989]	[4.57060059e+02 7.06047424e+02 6.97226405e-01]	[4.59769348e+02 8.67708130e+02 8.06336761e-01]	[398.19970703 298.0899353 0.94243145]	[421.29733276 298.0809021 0.94840479]	[380.19338989 290.35595703 0.77219689]	[441.85809326 282.7348938 0.85375482]	[4.57134796e+02 9.03584656e+02 7.51976013e-01]	[4.72567627e+02 8.95904236e+02 7.47968972e-01]	[4.59766663e+02 8.72902832e+02 6.61140203e-01]	[4.18583038e+02 8.00928833e+02 7.51563430e-01]	[4.00795563e+02 7.90842773e+02 7.82083392e-01]	[421.35879517 765.03466797 0.79213816]
[411.01248169 313.5133667 0.86955398]	[416.02490234 359.57992554 0.92235446]	[351.92556763 357.21005249 0.84465611]	[321.25411987 457.16424561 0.88439202]	[318.53057861 549.5557251 0.89446038]	[477.70303345 359.59625244 0.88574362]	[490.52807617 459.63949585 0.87623835]	[500.7571106 554.62237549 0.87248933]	[416.16790771 544.347229 0.77800852]	[377.58932495 544.35974121 0.77861744]	[400.82913208 670.11260986 0.84425825]	[418.68325806 762.45935059 0.85913897]	[457.11175537 544.3682251 0.73805761]	[4.57063385e+02 7.06062195e+02 6.97737217e-01]	[4.59768219e+02 8.67710327e+02 8.08520794e-01]	[398.20095825 298.08926392 0.94252408]	[421.29718018 298.07983398 0.94820082]	[380.19476318 290.35006714 0.77129006]	[441.8616333 282.73129272 0.85356134]	[4.57131470e+02 9.03586914e+02 7.55782604e-01]	[4.72566681e+02 8.95907471e+02 7.51353443e-01]	[4.59766968e+02 8.72902954e+02 6.63820744e-01]	[4.18608673e+02 7.98441406e+02 7.52558112e-01]	[4.00821960e+02 7.90837524e+02 7.79268742e-01]	[421.35189819 765.02984619 0.79134953]
[411.02520752 313.50057983 0.86898148]	[416.02600098 359.57952881 0.92149627]	[351.92248535 357.21212769 0.84429544]	[321.26296997 457.16094971 0.88283092]	[318.52755737 549.55712891 0.8943612 ]	[477.70495605 359.59689331 0.88489485]	[490.52087402 459.6446228 0.87742484]	[500.74575806 552.14910889 0.8711561 ]	[416.15567017 544.35601807 0.7746743 ]	[377.58081055 544.3684082 0.7769708 ]	[400.80276489 667.67730713 0.84944546]	[418.68826294 762.45111084 0.85726446]	[457.09918213 544.3706665 0.73671865]	[4.54640686e+02 7.06063232e+02 6.90553904e-01]	[4.59762939e+02 8.67710388e+02 8.08463275e-01]	[398.20962524 298.07681274 0.94419003]	[421.30661011 298.06481934 0.94816226]	[380.19683838 287.8817749 0.76776123]	[441.85803223 282.74377441 0.85247946]	[4.57163879e+02 9.03579590e+02 7.55752206e-01]	[4.72601929e+02 8.95895142e+02 7.53126144e-01]	[4.59750183e+02 8.72908264e+02 6.60016954e-01]	[4.18594940e+02 8.00923096e+02 7.52745986e-01]	[4.00812744e+02 7.93217712e+02 7.79933691e-01]	[421.36193848 765.02734375 0.79078656]
[413.49902344 313.46569824 0.86786008]	[416.02328491 357.22457886 0.92008847]	[349.44769287 357.19143677 0.84186018]	[321.25952148 457.16729736 0.88403422]	[318.5317688 549.56182861 0.89374489]	[477.6993103 357.21932983 0.88353086]	[490.52432251 459.61889648 0.86969161]	[500.75198364 552.13592529 0.8712967 ]	[416.17019653 541.91491699 0.78257132]	[377.58731079 544.32733154 0.77921999]	[400.81216431 670.09429932 0.84082484]	[418.69836426 762.43060303 0.85690713]	[457.10995483 541.9197998 0.74084312]	[454.5932312 703.39819336 0.70464742]	[4.59770477e+02 8.67603760e+02 7.94442117e-01]	[398.22839355 298.05654907 0.94524431]	[421.31671143 298.03961182 0.95026451]	[380.20046997 287.80386353 0.76960349]	[441.83886719 282.68450928 0.85824311]	[4.57164825e+02 9.03552002e+02 7.57811546e-01]	[4.75092529e+02 8.95869019e+02 7.55225003e-01]	[4.59751007e+02 8.72815491e+02 6.65975332e-01]	[4.18587738e+02 7.98431152e+02 7.43268251e-01]	[4.00809906e+02 7.90821716e+02 7.77107596e-01]	[421.36505127 765.00848389 0.7855835 ]
[411.03741455 308.33190918 0.83901608]	[416.01602173 357.09503174 0.91843235]	[349.45632935 357.07434082 0.83784515]	[321.27078247 457.09463501 0.87273985]	[318.53546143 549.49438477 0.8989442 ]	[477.66482544 357.07440186 0.87304771]	[490.50305176 457.06976318 0.82926065]	[500.76040649 549.5067749 0.88451928]	[418.57748413 541.78771973 0.78713709]	[377.61935425 541.85803223 0.78068697]	[403.25845337 670.19714355 0.82200146]	[418.6980896 762.49829102 0.86129016]	[457.16235352 541.75939941 0.73631525]	[4.54599091e+02 6.95793274e+02 6.88803971e-01]	[4.59707977e+02 8.67638367e+02 8.03270698e-01]	[398.22143555 295.55285645 0.94721276]	[421.30062866 295.52206421 0.94244599]	[380.21182251 282.72039795 0.78145707]	[441.83703613 280.14205933 0.87195855]	[4.52030945e+02 9.01036621e+02 7.28123248e-01]	[4.67411438e+02 8.95878784e+02 7.55404472e-01]	[4.59733215e+02 8.72854492e+02 6.63075805e-01]	[4.18572418e+02 8.00924683e+02 7.28135705e-01]	[4.00788849e+02 7.90835815e+02 7.62261450e-01]	[421.35693359 765.05718994 0.77852166]
[410.98181152 303.25961304 0.83887595]	[416.02346802 357.02615356 0.91434383]	[349.42541504 356.99642944 0.82793105]	[321.24649048 454.60229492 0.86319953]	[318.56381226 546.9362793 0.9171856 ]	[477.67251587 356.9810791 0.85766232]	[488.02709961 452.02941895 0.81594634]	[500.78613281 544.51885986 0.91968858]	[418.58401489 539.24432373 0.76935387]	[377.64440918 539.30957031 0.77076972]	[403.24533081 667.52471924 0.85064495]	[418.69696045 762.50097656 0.85656142]	[457.15771484 539.19934082 0.71532035]	[4.54539673e+02 6.95783386e+02 6.56368911e-01]	[4.59654297e+02 8.67678223e+02 7.93307185e-01]	[398.20883179 295.43014526 0.92191529]	[421.25402832 295.40792847 0.92843401]	[380.22348022 280.20278931 0.76737815]	[441.79995728 277.64990234 0.91165012]	[4.49520172e+02 8.98490112e+02 7.00528264e-01]	[4.64931458e+02 8.93442078e+02 7.46948123e-01]	[4.59652100e+02 8.72902649e+02 6.36499941e-01]	[4.16105621e+02 8.00988342e+02 7.08715260e-01]	[4.00729675e+02 7.93242065e+02 7.47006118e-01]	[421.36776733 765.07336426 0.77671766]
[411.02474976 300.71963501 0.85974354]	[416.06112671 354.57852173 0.90752816]	[349.46054077 354.48184204 0.81469107]	[321.28210449 449.50909424 0.85152274]	[318.60690308 544.36480713 0.94089371]	[477.69668579 354.49475098 0.84095901]	[488.01541138 446.93258667 0.82041103]	[500.8046875 544.35864258 0.93673903]	[418.59924316 539.26147461 0.77485353]	[377.64752197 539.3059082 0.7727977 ]	[400.82739258 667.62799072 0.84627569]	[418.68478394 762.49761963 0.86033225]	[457.17807007 539.22723389 0.72222602]	[4.52063110e+02 6.90676208e+02 6.65546060e-01]	[4.59630219e+02 8.67606812e+02 8.03449929e-01]	[398.20025635 292.91668701 0.89980292]	[421.31637573 292.88388062 0.89820564]	[380.23757935 277.73345947 0.75567293]	[441.84725952 277.49890137 0.89601403]	[4.54618561e+02 9.00996216e+02 6.59730673e-01]	[4.67419556e+02 8.93413208e+02 6.98598266e-01]	[4.57170929e+02 8.72783691e+02 6.82496250e-01]	[4.16062531e+02 8.03501160e+02 6.86263323e-01]	[4.00708008e+02 7.93296387e+02 7.29160726e-01]	[421.3694458 765.05157471 0.78669578]
[410.99560547 298.16394043 0.88261056]	[416.04898071 351.94180298 0.8727951 ]	[349.42678833 349.40304565 0.79637843]	[323.73135376 444.3565979 0.87085623]	[318.6439209 541.81213379 0.93650568]	[477.67657471 349.38241577 0.82394338]	[490.50558472 441.87844849 0.85842288]	[500.82733154 541.81274414 0.93509996]	[418.54174805 531.53106689 0.74163771]	[377.60247803 531.56890869 0.74637234]	[400.75384521 667.46099854 0.86352068]	[418.66253662 764.94525146 0.8573302 ]	[457.15359497 529.04840088 0.70669234]	[454.63699341 690.64202881 0.69303942]	[4.59629791e+02 8.57387878e+02 8.01555276e-01]	[398.17776489 285.3031311 0.87617755]	[421.32705688 287.8265686 0.88076729]	[380.19625854 275.08886719 0.78330874]	[441.87667847 274.95272827 0.88151324]	[4.52000214e+02 8.90834839e+02 7.01084495e-01]	[4.64932709e+02 8.90624878e+02 7.19971836e-01]	[4.57154480e+02 8.70107727e+02 6.67320609e-01]	[4.16047699e+02 8.03561035e+02 6.55462086e-01]	[4.00655029e+02 7.93350586e+02 6.92199528e-01]	[421.32235718 767.49395752 0.80468857]
[410.97460938 295.53555298 0.88797331]	[413.58056641 341.80352783 0.87897569]	[349.38543701 341.81707764 0.81027788]	[323.73980713 441.75814819 0.89647377]	[318.67861938 539.20880127 0.90263176]	[477.66143799 341.77078247 0.85390413]	[488.00778198 439.29421997 0.89561844]	[500.82992554 536.706604 0.88964921]	[418.54092407 526.43389893 0.75976664]	[377.60131836 526.45092773 0.76685911]	[400.71124268 665.03094482 0.86443365]	[418.6625061 762.48797607 0.84687132]	[457.14041138 526.42358398 0.72341675]	[454.65332031 688.0682373 0.70232457]	[4.59667267e+02 8.54839478e+02 8.21900189e-01]	[398.18994141 280.12619019 0.9074598 ]	[421.26947021 280.11627197 0.91063094]	[380.18130493 274.90557861 0.81812274]	[441.77703857 272.40661621 0.86935103]	[4.52047211e+02 8.90641418e+02 6.96237087e-01]	[4.67420715e+02 8.85623474e+02 6.92298591e-01]	[4.57184631e+02 8.67590942e+02 6.77589297e-01]	[4.16096741e+02 8.03537109e+02 6.75049961e-01]	[4.00680328e+02 7.93330750e+02 7.15445399e-01]	[421.3371582 765.07647705 0.78875321]
[411.03842163 292.90112305 0.86021245]	[413.55413818 339.14797974 0.90880179]	[349.39840698 339.1711731 0.83913392]	[323.71630859 439.16622925 0.89878166]	[318.7166748 534.16223145 0.88012791]	[477.6027832 339.09371948 0.8681882 ]	[487.97473145 436.66275024 0.86198401]	[500.8392334 529.04937744 0.88694787]	[418.57919312 521.37030029 0.77868563]	[377.6401062 523.81793213 0.77833802]	[400.61962891 665.01763916 0.85962176]	[418.64208984 762.41546631 0.8287012 ]	[457.17037964 521.33947754 0.73244101]	[457.12808228 682.95721436 0.72518098]	[4.59734772e+02 8.52333435e+02 8.35596144e-01]	[398.20968628 277.50210571 0.94540423]	[421.30648804 277.48739624 0.94235361]	[380.1366272 264.72119141 0.78595877]	[441.79620361 262.22875977 0.8397572 ]	[4.57192963e+02 8.88141602e+02 6.92400932e-01]	[4.72608429e+02 8.80490356e+02 6.87519670e-01]	[4.57211975e+02 8.65063660e+02 6.67244077e-01]	[4.16140076e+02 8.03552185e+02 6.88343644e-01]	[4.00696838e+02 7.93333618e+02 7.14792967e-01]	[421.32067871 765.02703857 0.77815509]
[410.99087524 282.71566772 0.84336889]	[413.54138184 336.56616211 0.91042626]	[346.90087891 336.57284546 0.83265924]	[323.72735596 436.56124878 0.85805875]	[318.74468994 528.96417236 0.87385225]	[477.61663818 336.48822021 0.85552698]	[487.97640991 428.99432373 0.81520033]	[500.84143066 523.9810791 0.92419511]	[418.53240967 518.6730957 0.74429148]	[377.59332275 518.72644043 0.75562835]	[398.27935791 662.44696045 0.85722715]	[418.6242981 762.44586182 0.84373927]	[457.14779663 516.20910645 0.7086646 ]	[457.21044922 677.83117676 0.72339702]	[4.59784790e+02 8.49589722e+02 8.29731703e-01]	[398.19448853 274.91421509 0.92619205]	[421.23999023 274.8883667 0.93086076]	[380.12496948 259.66387939 0.82103956]	[441.71774292 259.581604 0.8822912 ]	[4.57211212e+02 8.75347595e+02 6.82977140e-01]	[4.72601105e+02 8.72776001e+02 7.12952375e-01]	[4.59669800e+02 8.52350464e+02 6.81814134e-01]	[4.18659485e+02 8.01000610e+02 7.05669701e-01]	[4.00743317e+02 7.93294373e+02 7.34810829e-01]	[421.28213501 767.47833252 0.80062473]
[410.97036743 277.66833496 0.87789786]	[413.55703735 333.98013306 0.87283564]	[346.89257812 333.95126343 0.80629438]	[323.77755737 426.37689209 0.84200275]	[318.74816895 523.80712891 0.92703235]	[477.6149292 331.42205811 0.81254292]	[490.50375366 421.33703613 0.859721 ]	[500.89279175 521.24383545 0.9268167 ]	[418.55426025 511.06652832 0.73549032]	[377.60775757 513.57714844 0.74164712]	[398.19232178 654.70776367 0.83551335]	[418.58621216 762.45092773 0.83491886]	[457.18237305 511.05661011 0.70485282]	[459.59060669 672.69110107 0.72811496]	[4.62192749e+02 8.34360779e+02 8.25160146e-01]	[398.15365601 267.29919434 0.88109225]	[421.29055786 267.33297729 0.88579017]	[380.12786865 254.59645081 0.78579617]	[441.78927612 254.53395081 0.89680302]	[4.49492798e+02 8.67574646e+02 6.45603418e-01]	[4.67442932e+02 8.65069153e+02 6.62860990e-01]	[4.62234894e+02 8.47113220e+02 6.77284360e-01]	[4.18685638e+02 8.01005859e+02 7.07276225e-01]	[4.00752655e+02 7.93293762e+02 7.33655393e-01]	[421.24404907 767.48565674 0.80047989]
[410.96929932 274.94979858 0.88264751]	[413.50387573 321.29611206 0.86035627]	[346.87506104 323.80218506 0.79826891]	[323.79632568 421.26358032 0.88243705]	[321.1751709 521.17150879 0.89481747]	[475.15466309 321.19708252 0.84993088]	[487.98886108 418.67398071 0.89473319]	[503.26428223 513.60943604 0.88175464]	[418.58676147 505.90283203 0.75538343]	[377.62643433 505.96224976 0.75247526]	[398.20898438 649.55633545 0.85452175]	[418.60076904 759.93273926 0.82924914]	[457.20278931 503.44549561 0.72783965]	[457.16098022 664.95892334 0.74292582]	[462.22705078 829.13433838 0.83331442]	[398.17230225 257.20397949 0.91638762]	[421.23309326 257.15338135 0.93481541]	[380.08996582 251.94631958 0.81662905]	[441.69775391 251.84950256 0.85507655]	[4.52039368e+02 8.57360107e+02 7.08982587e-01]	[4.70032074e+02 8.54811829e+02 7.49355078e-01]	[4.62276123e+02 8.31874207e+02 7.07134724e-01]	[4.18683960e+02 7.98437866e+02 7.08936214e-01]	[4.00786957e+02 7.93220947e+02 7.43093908e-01]	[421.29125977 765.08197021 0.77915102]
[411.02374268 264.79849243 0.83725214]	[413.48461914 318.52359009 0.89928401]	[346.8421936 318.59396362 0.83611369]	[323.79943848 418.59848022 0.87135655]	[321.19378662 513.61584473 0.8412109 ]	[475.10101318 316.08267212 0.85901868]	[487.9826355 413.54238892 0.82696849]	[503.23809814 505.89770508 0.908503 ]	[418.67272949 500.77593994 0.79420626]	[377.6987915 500.86407471 0.78463537]	[398.20223999 646.97991943 0.86634457]	[418.62261963 762.40899658 0.82962984]	[459.63684082 500.71160889 0.74179971]	[457.17233276 654.69146729 0.73720574]	[4.62305054e+02 8.18945496e+02 8.11399460e-01]	[398.18032837 254.53715515 0.94517791]	[421.23535156 254.4715271 0.94828892]	[377.73013306 241.68824768 0.80704683]	[441.69281006 239.16748047 0.85745335]	[4.59621063e+02 8.52259827e+02 7.84969866e-01]	[4.75164764e+02 8.49747498e+02 8.08277249e-01]	[4.59829407e+02 8.29095215e+02 7.47515619e-01]	[4.21180176e+02 8.00936340e+02 7.21817791e-01]	[4.00834869e+02 7.93251404e+02 7.40470707e-01]	[4.21332886e+02 7.67481873e+02 7.57097244e-01]
[410.97268677 259.59057617 0.86644727]	[410.99032593 315.92498779 0.87923717]	[344.34176636 315.95593262 0.83086878]	[323.82348633 408.47662354 0.82219893]	[321.2461853 503.40133667 0.88427782]	[475.13052368 313.41641235 0.81532013]	[490.50079346 403.36380005 0.8265878 ]	[503.28640747 500.79101562 0.92896616]	[418.60519409 495.65560913 0.74691957]	[377.63113403 498.18447876 0.75721836]	[398.18991089 644.36334229 0.86354548]	[418.62258911 759.86901855 0.82379329]	[459.60467529 493.12533569 0.71282971]	[457.17575073 644.52398682 0.80041432]	[462.34851074 811.24682617 0.83574468]	[398.14575195 249.40063477 0.89499915]	[421.24057007 249.3697052 0.89409757]	[377.72555542 236.5748291 0.83218181]	[441.69039917 236.4445343 0.91528445]	[4.59694061e+02 8.47172729e+02 7.83198357e-01]	[4.77712433e+02 8.44541016e+02 7.72552490e-01]	[4.59813477e+02 8.18914612e+02 7.34510481e-01]	[4.21203278e+02 8.00986023e+02 7.37024784e-01]	[4.00842743e+02 7.93286926e+02 7.40012228e-01]	[421.33782959 765.03344727 0.76562476]
[408.46224976 254.48805237 0.88310301]	[411.0128479 305.77331543 0.84054112]	[344.34255981 308.38391113 0.79436779]	[328.86923218 400.79833984 0.85823721]	[321.30108643 500.77444458 0.88687426]	[475.11526489 300.73693848 0.83587492]	[490.52618408 400.61462402 0.88490844]	[503.34802246 493.06454468 0.87311971]	[418.62918091 487.97268677 0.73499686]	[377.64712524 490.53894043 0.73821503]	[398.13204956 634.16821289 0.83631462]	[418.63702393 762.41687012 0.83488536]	[459.63980103 485.44381714 0.7161029 ]	[459.68341064 644.44934082 0.82038188]	[462.39202881 806.11047363 0.83962202]	[398.12249756 239.12609863 0.89787173]	[421.17254639 236.69276428 0.92202502]	[377.70697021 233.866745 0.84263587]	[439.28842163 231.39076233 0.86997116]	[4.59785950e+02 8.39458191e+02 7.85458207e-01]	[4.80215485e+02 8.34356323e+02 8.19543421e-01]	[4.59808594e+02 8.11234131e+02 7.95828640e-01]	[4.18732086e+02 8.03494873e+02 7.30841875e-01]	[4.00741821e+02 7.93315613e+02 7.26856351e-01]	[421.38491821 767.55078125 0.78185493]
[411.00271606 249.35401917 0.84549356]	[410.99993896 298.14941406 0.89151764]	[346.82852173 300.63986206 0.82196236]	[328.85134888 398.19696045 0.87102467]	[323.79916382 495.65112305 0.82399797]	[475.07775879 295.63217163 0.85940897]	[488.00878906 395.49142456 0.83120596]	[503.39248657 485.40783691 0.89105183]	[418.6595459 482.80484009 0.77673692]	[377.70401001 482.92327881 0.75893253]	[398.17764282 626.57006836 0.85947502]	[418.64550781 762.48596191 0.84584218]	[459.63879395 480.32339478 0.72927517]	[459.71325684 639.34063721 0.7939629 ]	[4.64842651e+02 8.03471191e+02 8.01956177e-01]	[398.15875244 236.43083191 0.94606727]	[421.22674561 234.04492188 0.94978642]	[377.65350342 223.73614502 0.8126142 ]	[439.32348633 221.12527466 0.84266627]	[4.59743683e+02 8.31856628e+02 7.93132901e-01]	[4.80152039e+02 8.31743774e+02 8.26811135e-01]	[4.62311127e+02 8.08735657e+02 7.94924021e-01]	[4.21195343e+02 8.06034790e+02 7.47610211e-01]	[4.00779175e+02 7.95798157e+02 7.19149113e-01]	[421.37155151 767.61468506 0.80514419]
[410.96679688 239.13067627 0.85806239]	[410.98962402 295.47247314 0.89577138]	[344.3145752 295.55935669 0.84457546]	[328.86270142 393.03631592 0.82467622]	[326.32662964 485.49285889 0.81620854]	[475.1322937 292.94302368 0.82603478]	[490.53283691 382.81588745 0.83582932]	[503.42868042 480.36526489 0.92200422]	[418.71078491 477.6784668 0.76609433]	[377.7270813 480.23846436 0.77166551]	[398.15402222 624.00860596 0.86380523]	[418.61349487 762.45904541 0.83550465]	[459.70483398 475.10516357 0.72435349]	[459.83285522 626.58850098 0.82785714]	[464.92132568 790.82519531 0.82919508]	[398.12802124 231.39906311 0.90792686]	[421.1991272 231.33638 0.90695298]	[377.59002686 216.1496582 0.84782863]	[439.30160522 216.01972961 0.91197735]	[4.62209534e+02 8.29157898e+02 8.09543729e-01]	[4.80243439e+02 8.26654480e+02 7.90694833e-01]	[4.62289795e+02 8.03523315e+02 7.70732582e-01]	[4.21247040e+02 8.06019714e+02 7.61990428e-01]	[4.00772522e+02 7.95808899e+02 7.18686938e-01]	[421.32791138 767.6338501 0.81706351]
[408.4588623 236.45153809 0.88387752]	[410.98007202 290.39160156 0.84158218]	[344.31774902 292.93222046 0.81387323]	[331.40618896 385.29248047 0.82483315]	[328.87094116 482.82095337 0.86667806]	[475.11077881 282.74972534 0.81693178]	[490.56723022 380.16769409 0.8798002 ]	[503.48937988 477.67282104 0.89390981]	[418.72918701 475.10308838 0.75321221]	[377.72305298 477.65072632 0.75806564]	[398.20181274 621.34832764 0.84497291]	[418.6114502 762.43487549 0.83735168]	[459.73666382 472.52813721 0.71851981]	[459.82409668 626.45849609 0.84224707]	[469.95782471 790.6295166 0.8243922 ]	[398.10501099 221.19538879 0.8780942 ]	[421.17962646 221.14151001 0.89506871]	[377.7008667 213.46765137 0.83571517]	[439.287323 213.35824585 0.88566518]	[4.62282196e+02 8.24046082e+02 7.22822666e-01]	[4.82742401e+02 8.18962097e+02 7.38614261e-01]	[4.62398071e+02 7.95859253e+02 7.27168798e-01]	[4.21225800e+02 8.00983582e+02 7.45340765e-01]	[4.00788605e+02 7.93276062e+02 7.31592834e-01]	[421.30343628 767.65130615 0.81443846]
[410.96203613 233.83930969 0.87373275]	[410.96520996 280.21386719 0.85662335]	[344.34393311 285.27337646 0.796332 ]	[331.41394043 380.30569458 0.86064208]	[331.40551758 480.13137817 0.86278766]	[475.0932312 277.69046021 0.85794866]	[490.56668091 377.49514771 0.86088455]	[503.50543213 467.4831543 0.84994024]	[418.72821045 467.39752197 0.75242341]	[377.74102783 470.0352478 0.74430454]	[398.20608521 613.66412354 0.83631557]	[418.60266113 759.92059326 0.83871973]	[459.72244263 462.34310913 0.73961556]	[462.19204712 621.37750244 0.83208114]	[4.75120880e+02 7.85480286e+02 7.80874610e-01]	[398.15002441 216.12979126 0.92067093]	[421.19598389 216.03884888 0.94676614]	[377.68093872 210.90005493 0.84309053]	[439.29052734 208.28123474 0.84375662]	[4.59783203e+02 8.13839294e+02 7.63840973e-01]	[4.80300903e+02 8.13760986e+02 7.91759908e-01]	[4.72547729e+02 7.90679688e+02 6.96548343e-01]	[4.21309479e+02 7.98430359e+02 7.58327842e-01]	[4.03255280e+02 7.93262756e+02 7.43793070e-01]	[421.29159546 767.59960938 0.82155156]
[411.03164673 226.27748108 0.83920085]	[411.00262451 277.56716919 0.9010098 ]	[346.82910156 277.7230835 0.82784837]	[331.39584351 377.70376587 0.87614512]	[331.4331665 475.15527344 0.83358389]	[475.09197998 275.02789307 0.85818183]	[493.06536865 372.44546509 0.81284809]	[505.90222168 462.43487549 0.87655771]	[418.79718018 462.37817383 0.77347893]	[380.10324097 467.40679932 0.74842173]	[398.2043457 608.62133789 0.84231156]	[418.58276367 757.32043457 0.83992797]	[459.81323242 459.81027222 0.75955713]	[462.31121826 611.07769775 0.83122313]	[480.10516357 772.81933594 0.80806506]	[398.16586304 213.5463562 0.95019853]	[421.22756958 213.44995117 0.95086646]	[377.6307373 203.1603241 0.81395054]	[439.32446289 198.11042786 0.85077065]	[4.62254761e+02 8.13753662e+02 7.80774236e-01]	[4.82795898e+02 8.11235779e+02 7.92745292e-01]	[4.77724731e+02 7.88070129e+02 6.98414207e-01]	[4.21176147e+02 7.95890625e+02 7.51063943e-01]	[4.00760376e+02 7.90808716e+02 7.64871120e-01]	[421.2913208 767.4987793 0.82101655]
[410.99581909 216.14512634 0.87366521]	[411.00811768 274.86660767 0.88192487]	[346.80996704 274.93768311 0.83609533]	[331.43917847 369.95346069 0.81776381]	[333.94067383 464.88183594 0.84391993]	[477.60577393 269.87838745 0.81452239]	[495.60321045 362.21408081 0.84998083]	[505.96585083 459.6060791 0.89174211]	[421.13742065 459.70162964 0.78468204]	[380.11227417 462.24716187 0.76909256]	[400.61141968 606.00030518 0.83966905]	[418.60977173 754.81195068 0.83956671]	[462.18914795 457.12075806 0.74964631]	[464.9196167 603.47174072 0.82177472]	[482.74975586 767.6784668 0.83556223]	[398.13208008 208.30505371 0.89507121]	[421.25811768 208.2517395 0.89017296]	[377.64318848 195.52944946 0.84399188]	[441.671875 193.03010559 0.90895754]	[4.75072571e+02 8.08539368e+02 7.55647480e-01]	[4.95616333e+02 8.03531921e+02 7.46416569e-01]	[4.82818268e+02 7.80400391e+02 6.90170467e-01]	[421.18273926 790.77624512 0.82232964]	[400.77090454 790.60644531 0.81248522]	[421.32019043 767.53436279 0.81049877]
[410.97521973 216.0296936 0.88806415]	[410.97930908 272.39944458 0.86153162]	[344.32562256 272.50161743 0.82634676]	[331.42047119 367.33920288 0.81949919]	[333.95578003 462.3868103 0.86684495]	[475.15414429 264.79553223 0.80753464]	[495.60913086 359.70562744 0.875305 ]	[508.44174194 457.10177612 0.8562839 ]	[421.14697266 459.70452881 0.77889192]	[380.11999512 462.26791382 0.76507729]	[400.63491821 606.06976318 0.83663797]	[418.61764526 757.31402588 0.82954317]	[462.2038269 454.62759399 0.74525279]	[469.98165894 605.91003418 0.78633612]	[482.9574585 770.19067383 0.82108527]	[398.12612915 203.20532227 0.883807 ]	[421.27749634 203.18264771 0.88802475]	[377.7124939 193.03257751 0.83278596]	[441.71636963 192.88208008 0.8951323 ]	[4.80218109e+02 8.08532837e+02 7.83521771e-01]	[5.00729401e+02 8.03504456e+02 7.75639594e-01]	[4.82854736e+02 7.83003235e+02 7.15831757e-01]	[421.19641113 790.7857666 0.79833263]	[400.77404785 790.64587402 0.80071807]	[421.32720947 767.56713867 0.821594 ]
[410.97824097 216.03262329 0.88838071]	[410.98190308 272.39984131 0.8618865 ]	[344.32269287 272.50234985 0.8272841 ]	[331.41934204 367.35357666 0.8204453 ]	[333.95578003 462.37493896 0.86882395]	[475.15686035 264.79415894 0.80832452]	[495.59921265 359.68664551 0.87768316]	[506.02926636 457.10098267 0.85682243]	[421.14712524 459.70913696 0.77903247]	[380.11895752 462.27151489 0.76499641]	[400.62469482 606.07983398 0.83419478]	[418.62426758 757.32330322 0.83003789]	[462.20407104 454.63357544 0.7455197 ]	[469.97280884 605.91229248 0.78685254]	[482.94488525 770.19842529 0.82402921]	[398.1305542 203.20770264 0.88481969]	[421.27896118 203.18731689 0.88846695]	[377.73114014 195.37223816 0.83559024]	[441.71231079 192.89147949 0.89530623]	[4.80217407e+02 8.08543457e+02 7.89660692e-01]	[5.00726898e+02 8.03516479e+02 7.79271364e-01]	[4.82843903e+02 7.83012756e+02 7.21082270e-01]	[4.18778046e+02 7.90794189e+02 7.86124647e-01]	[400.74938965 790.64782715 0.7946431 ]	[421.34512329 767.56903076 0.81853861]
[410.95474243 215.91667175 0.88813281]	[411.01031494 269.81817627 0.84173852]	[346.81130981 272.36746216 0.81008381]	[331.47061157 364.86392212 0.8279193 ]	[334.0173645 462.30352783 0.88719964]	[475.16494751 262.20812988 0.8262319 ]	[495.66366577 359.65396118 0.88720399]	[508.4954834 454.64678955 0.84164751]	[421.22445679 457.10333252 0.76357234]	[380.16583252 459.72415161 0.76624036]	[400.67541504 603.43505859 0.84386182]	[418.62426758 759.8649292 0.82685095]	[462.26846313 449.43988037 0.73769552]	[475.11898804 603.44256592 0.77980703]	[487.96765137 767.69561768 0.80559158]	[398.12649536 200.60795593 0.88730991]	[421.24960327 198.15977478 0.89769197]	[377.73529053 192.98318481 0.84665728]	[441.67745972 192.8379364 0.88487148]	[4.82741943e+02 8.06061462e+02 8.01372588e-01]	[5.00853516e+02 8.00921387e+02 7.70749927e-01]	[4.85419128e+02 7.75333923e+02 7.15710223e-01]	[4.21187256e+02 7.90778503e+02 7.90236354e-01]	[400.74655151 790.65222168 0.79864174]	[421.33984375 767.59320068 0.83753884]
[410.96734619 213.5307312 0.88937235]	[411.0144043 267.30606079 0.84083873]	[346.83477783 269.90957642 0.80509382]	[331.49493408 364.76846313 0.83835745]	[334.04476929 462.1946106 0.89810014]	[475.15856934 262.16937256 0.8306759 ]	[495.65866089 357.21212769 0.89297903]	[508.52688599 454.60144043 0.8320567 ]	[421.26528931 457.1618042 0.76660758]	[380.20584106 459.77905273 0.76432705]	[400.67349243 603.45446777 0.8424468 ]	[418.6289978 759.90484619 0.83239019]	[462.31829834 452.01004028 0.73626029]	[477.69952393 603.48675537 0.81867039]	[495.64080811 767.49298096 0.81840765]	[398.13995361 198.12593079 0.89894807]	[421.26303101 198.085495 0.90774465]	[380.0854187 192.9299469 0.84009552]	[441.70214844 192.78601074 0.87298989]	[4.82858154e+02 8.06062439e+02 7.95229137e-01]	[5.03349945e+02 7.98418640e+02 7.57366598e-01]	[4.93119385e+02 7.70292358e+02 7.15051055e-01]	[418.76428223 790.80401611 0.79489577]	[400.75073242 790.6741333 0.81294847]	[421.33792114 767.64630127 0.84849411]
[411.01144409 213.50471497 0.89329779]	[411.02078247 264.80419922 0.83910066]	[346.85189819 269.86932373 0.80192101]	[331.50292969 362.33401489 0.84390986]	[336.45327759 462.19067383 0.90672129]	[475.15457153 262.14596558 0.83578151]	[495.68566895 357.224823 0.89041895]	[508.53747559 454.56542969 0.82967085]	[421.30221558 459.66662598 0.7638588 ]	[380.23010254 462.22567749 0.75904644]	[400.70932007 603.46746826 0.83906716]	[418.61221313 759.90551758 0.83059281]	[462.37033081 454.5953064 0.73392755]	[480.16995239 605.90789795 0.84941876]	[500.63967896 762.42816162 0.83186704]	[398.17855835 198.07495117 0.90580511]	[421.30133057 198.05731201 0.90323436]	[380.09936523 192.90246582 0.85907876]	[441.7182312 190.39274597 0.87749201]	[4.85385956e+02 8.00924866e+02 7.35859931e-01]	[5.05908234e+02 7.93284485e+02 7.37216830e-01]	[4.98262665e+02 7.70095459e+02 6.89242244e-01]	[4.21189606e+02 7.90792969e+02 7.83205330e-01]	[400.75741577 790.67828369 0.80441612]	[421.30996704 767.66271973 0.83226812]
[413.49993896 213.49530029 0.8934142 ]	[413.50939941 264.75210571 0.8442409 ]	[346.89529419 269.83773804 0.79942012]	[333.93377686 364.76782227 0.84905761]	[336.46969604 459.82113647 0.90927994]	[477.61022949 259.70120239 0.84368747]	[498.11358643 357.19781494 0.89269483]	[508.4758606 454.54327393 0.83237994]	[421.30328369 457.20187378 0.76086843]	[380.24197388 459.81707764 0.75850362]	[400.81365967 605.91082764 0.84012192]	[418.62332153 757.38848877 0.83304322]	[462.37277222 452.0484314 0.72910708]	[480.36175537 603.42767334 0.86045623]	[500.79776001 759.94274902 0.83019924]	[398.22024536 198.0561676 0.9081462 ]	[421.33276367 198.0662384 0.89418834]	[380.13208008 192.83758545 0.85161752]	[441.7477417 190.37268066 0.86709422]	[4.93081879e+02 7.98406067e+02 7.11767554e-01]	[5.11099060e+02 7.93227356e+02 7.23847806e-01]	[5.00793762e+02 7.70096375e+02 7.04125822e-01]	[421.17495728 790.77935791 0.79614103]	[400.76837158 790.65313721 0.81033027]	[421.29922485 767.61553955 0.81924486]
[413.56729126 213.50442505 0.90310514]	[413.5796814 264.72424316 0.85146439]	[349.40441895 269.8203125 0.79959249]	[334.00109863 362.3086853 0.86855406]	[336.47418213 459.76806641 0.91138959]	[477.66290283 259.68737793 0.85311455]	[498.14950562 357.17724609 0.89976323]	[508.46737671 454.53970337 0.83425081]	[421.34844971 457.17572021 0.76011652]	[380.28405762 459.79119873 0.75896132]	[400.77651978 605.93011475 0.84333432]	[418.61843872 757.35095215 0.83018273]	[462.42852783 452.05105591 0.7264632 ]	[482.79672241 603.30523682 0.85906017]	[503.39401245 759.92437744 0.82577091]	[398.25814819 198.05690002 0.90661991]	[421.3890686 198.06481934 0.88332516]	[380.14743042 192.81291199 0.85857201]	[441.79388428 190.32261658 0.87205738]	[5.00846100e+02 7.95839050e+02 7.92012274e-01]	[521.30712891 790.71710205 0.80639505]	[503.38540649 767.68817139 0.76795441]	[421.17687988 790.75695801 0.79492396]	[400.77267456 790.62652588 0.81377894]	[421.28961182 767.58850098 0.81972694]
[416.06619263 213.51109314 0.91389304]	[416.08068848 264.71408081 0.86846918]	[351.95285034 267.36230469 0.80329049]	[334.0690918 362.26437378 0.88427532]	[336.49099731 459.79632568 0.91231436]	[477.72000122 259.68896484 0.86016339]	[498.20480347 357.20977783 0.90442258]	[508.46990967 454.55917358 0.83761859]	[421.40957642 457.09741211 0.74236202]	[380.33035278 459.72229004 0.74710828]	[400.81509399 603.35968018 0.8379389 ]	[418.60568237 757.30004883 0.82524407]	[464.84509277 449.48776245 0.71956098]	[482.8800354 603.34606934 0.84428036]	[505.96548462 757.32165527 0.79310775]	[400.65823364 198.08169556 0.90322846]	[423.8359375 198.06687927 0.87400568]	[380.18756104 192.80235291 0.85664523]	[441.86108398 190.32911682 0.85924703]	[503.44680786 795.79156494 0.8093096 ]	[523.91253662 790.68084717 0.82008183]	[5.05921844e+02 7.67571777e+02 7.57887840e-01]	[4.21189728e+02 7.90780945e+02 7.84709096e-01]	[400.7800293 790.64141846 0.81163377]	[421.27215576 767.53942871 0.80709374]
[416.14880371 213.54646301 0.9275282 ]	[418.5272522 262.24612427 0.88933724]	[354.44519043 269.83618164 0.81055301]	[336.44665527 362.30581665 0.88097811]	[336.55508423 459.83566284 0.91849285]	[480.1630249 259.63064575 0.87949979]	[498.23922729 357.16720581 0.90933007]	[508.45681763 452.06170654 0.83283591]	[423.81268311 454.6036377 0.73547697]	[382.76089478 459.68185425 0.73399073]	[400.87722778 600.77893066 0.8214668 ]	[418.61862183 757.35015869 0.82464993]	[464.88674927 449.44735718 0.71898109]	[485.38943481 603.34277344 0.83410841]	[508.54083252 754.78399658 0.79220241]	[400.70358276 198.13859558 0.89813757]	[423.90216064 198.09738159 0.86462629]	[380.2194519 192.79699707 0.85375488]	[441.91079712 190.31840515 0.86281371]	[505.92132568 793.31341553 0.80751419]	[524.00927734 790.65313721 0.79847693]	[5.08466675e+02 7.67514587e+02 7.53573895e-01]	[4.21182129e+02 7.90826965e+02 7.83623278e-01]	[400.77716064 790.67126465 0.81113434]	[421.27270508 767.57208252 0.8129977 ]
[418.57232666 213.51573181 0.93531537]	[418.62460327 262.20947266 0.91352439]	[354.52548218 267.35296631 0.81533897]	[336.5145874 362.30786133 0.88458174]	[336.63644409 462.19815063 0.92552191]	[480.24551392 259.6272583 0.88851452]	[500.67913818 357.19741821 0.92136329]	[508.49099731 452.03372192 0.82840258]	[426.38378906 457.14303589 0.72188842]	[385.32556152 459.79122925 0.7200104 ]	[403.24667358 603.38806152 0.83135486]	[418.5942688 757.30053711 0.81996995]	[467.44168091 452.02108765 0.69870442]	[485.47906494 600.81860352 0.80634326]	[513.65533447 754.82720947 0.78474993]	[400.78851318 198.12289429 0.89803857]	[426.37814331 198.07138062 0.85985619]	[380.32376099 192.86010742 0.85294366]	[444.29815674 190.32240295 0.8525632 ]	[5.11093475e+02 7.93341248e+02 7.69025326e-01]	[5.29021973e+02 7.90641968e+02 7.77663112e-01]	[5.08521820e+02 7.67624878e+02 7.30607510e-01]	[421.16931152 790.8102417 0.79907799]	[400.77432251 790.64624023 0.82301289]	[421.24487305 767.5357666 0.80974406]
[418.60934448 213.48713684 0.93688971]	[418.70074463 262.21588135 0.9192847 ]	[356.984375 269.82693481 0.82727474]	[336.60870361 364.76873779 0.87738657]	[339.0607605 462.24145508 0.93087828]	[480.3225708 259.62710571 0.89215356]	[500.72897339 357.21487427 0.92298925]	[511.03918457 452.07388306 0.82052648]	[428.96148682 454.60281372 0.70765108]	[387.91143799 459.71008301 0.70928919]	[403.30130005 600.84710693 0.81247878]	[418.58694458 754.76019287 0.82208061]	[470.01516724 446.94366455 0.69546026]	[493.04214478 603.36877441 0.79350829]	[516.22515869 757.31262207 0.79853755]	[400.85699463 198.11763 0.88929284]	[426.42398071 198.06100464 0.85774219]	[382.77322388 192.91165161 0.84088814]	[444.36074829 190.38076782 0.85108268]	[5.18751038e+02 7.95857178e+02 7.71370947e-01]	[5.36677307e+02 7.90694580e+02 7.72472739e-01]	[5.11004974e+02 7.67657715e+02 7.28798091e-01]	[421.18405151 790.79870605 0.79475266]	[400.78927612 790.63000488 0.81776321]	[421.23571777 765.05999756 0.79265702]
[418.67645264 213.49269104 0.94009578]	[418.75845337 262.24353027 0.91581541]	[357.04345703 269.84371948 0.83546185]	[339.06646729 362.2555542 0.89667898]	[339.16339111 462.21154785 0.93599254]	[482.71640015 259.62557983 0.89338636]	[500.80926514 357.17663574 0.92363137]	[511.03561401 454.64450073 0.84157079]	[434.03857422 457.08840942 0.71768546]	[393.00271606 459.73345947 0.72537243]	[403.36630249 600.88446045 0.80845594]	[418.58575439 752.26373291 0.82542962]	[475.1234436 449.46054077 0.70526487]	[493.10623169 603.32025146 0.79655111]	[521.1854248 765.01409912 0.83411664]	[403.31716919 198.12289429 0.87155259]	[428.96337891 198.06828308 0.85312122]	[385.29318237 192.89935303 0.82339472]	[444.44088745 190.38305664 0.83909315]	[5.21367981e+02 8.00967590e+02 7.27648377e-01]	[5.39290955e+02 7.90805115e+02 7.57057667e-01]	[5.16195557e+02 7.72702271e+02 6.67313218e-01]	[421.16360474 790.77185059 0.80491829]	[400.77575684 790.60540771 0.82107753]	[421.24584961 764.98724365 0.79324371]
[418.75637817 213.50788879 0.94170129]	[421.19210815 264.75747681 0.90888041]	[357.12893677 269.88894653 0.84529197]	[339.16946411 364.81988525 0.88038033]	[339.23962402 462.21203613 0.93172914]	[482.82733154 259.67263794 0.88531202]	[500.87023926 359.61959839 0.92848164]	[513.56030273 454.64596558 0.8367064 ]	[436.61245728 454.59869385 0.72856081]	[395.59454346 459.66897583 0.72791487]	[405.89825439 598.28863525 0.78291023]	[418.60769653 752.27313232 0.82620806]	[477.65133667 449.4576416 0.71198177]	[495.60281372 603.37445068 0.79750693]	[521.25445557 759.93273926 0.82575572]	[405.82345581 198.13215637 0.86096025]	[434.01669312 198.07165527 0.85977566]	[385.38818359 192.86836243 0.80133241]	[449.47186279 190.32615662 0.81714493]	[5.23795349e+02 7.95889404e+02 7.38285899e-01]	[5.41758911e+02 7.90670471e+02 7.72580743e-01]	[5.18742188e+02 7.70118652e+02 6.89429939e-01]	[421.16894531 790.76580811 0.8059938 ]	[400.78781128 790.60211182 0.81684071]	[421.24942017 764.98925781 0.79847175]
[421.375 213.51434326 0.92839003]	[423.7694397 264.71533203 0.87989736]	[359.71435547 267.35610962 0.83929366]	[341.74694824 364.80593872 0.85129923]	[341.7338562 462.20288086 0.90184915]	[485.44302368 259.6739502 0.85554135]	[503.38589478 359.61224365 0.91939598]	[518.66088867 454.5657959 0.83931559]	[439.1539917 457.11230469 0.77144456]	[398.18966675 459.70840454 0.77668768]	[410.95983887 600.80609131 0.78427911]	[418.6234436 752.29754639 0.82788777]	[480.15136719 452.03912354 0.72734851]	[500.76849365 605.9598999 0.84182167]	[521.38708496 762.47906494 0.84004676]	[413.54388428 198.14372253 0.8587957 ]	[439.0887146 198.06208801 0.90805084]	[395.52713013 192.92636108 0.81542277]	[457.10928345 190.27668762 0.84093404]	[5.26398621e+02 7.93337341e+02 7.52197862e-01]	[5.41904541e+02 7.88206360e+02 7.83691049e-01]	[5.21233643e+02 7.70137390e+02 7.26685941e-01]	[418.77130127 790.78344727 0.80448455]	[400.76480103 790.60620117 0.81877047]	[421.24752808 765.01446533 0.79458725]
[421.37530518 213.51428223 0.92818362]	[423.76977539 264.71594238 0.87988609]	[359.71585083 267.35543823 0.83921731]	[341.74337769 364.80349731 0.85249412]	[341.73504639 462.20553589 0.90143859]	[485.44506836 259.67642212 0.85496628]	[503.38708496 359.61572266 0.91864777]	[518.65893555 454.57437134 0.83920217]	[439.15499878 457.11694336 0.77271068]	[398.19015503 459.70993042 0.77718097]	[410.96948242 600.80584717 0.78490603]	[418.63522339 752.29406738 0.82870597]	[480.15109253 452.04727173 0.72748679]	[500.75418091 605.96173096 0.84106404]	[521.3850708 762.4699707 0.83967304]	[413.54467773 198.14312744 0.85887063]	[439.08886719 198.06147766 0.90847468]	[395.52911377 192.92749023 0.8154211 ]	[457.10748291 190.27217102 0.83978271]	[5.23996704e+02 7.93337646e+02 7.51410067e-01]	[5.41891846e+02 7.88205200e+02 7.81874061e-01]	[5.21231934e+02 7.70127563e+02 7.25619555e-01]	[418.77859497 790.79089355 0.80434585]	[400.76977539 790.61096191 0.81864768]	[421.25909424 765.00634766 0.79392356]
[423.86987305 213.46458435 0.9089911 ]	[423.91012573 264.77658081 0.85571569]	[362.23532104 269.83203125 0.8232168 ]	[346.85440063 364.78536987 0.8177076 ]	[344.28146362 462.27648926 0.87282771]	[488.00286865 259.71560669 0.83259779]	[503.49230957 359.64022827 0.90513831]	[518.76513672 454.60147095 0.85118783]	[439.23336792 457.15844727 0.78389955]	[398.24127197 459.74893188 0.78396499]	[411.00436401 603.32537842 0.80076873]	[418.65740967 754.7633667 0.83182478]	[480.25286865 454.56997681 0.73787093]	[503.25393677 605.99737549 0.84968817]	[523.81524658 765.04492188 0.84600693]	[416.09933472 198.08084106 0.8784247 ]	[439.20458984 198.00390625 0.928653 ]	[398.07022095 192.88043213 0.84473437]	[459.60888672 190.32617188 0.8614164 ]	[5.26515198e+02 7.95829773e+02 7.32640564e-01]	[5.44390015e+02 7.90645935e+02 7.65629172e-01]	[5.21313171e+02 7.70221680e+02 7.54471064e-01]	[418.77880859 790.77770996 0.80448043]	[400.77325439 790.59844971 0.8219822 ]	[421.25784302 765.03411865 0.79579461]
[428.9309082 213.45277405 0.88903999]	[428.97702026 264.80502319 0.83753628]	[364.84829712 269.83480835 0.80357814]	[351.97473145 362.28085327 0.83603716]	[351.92877197 462.20532227 0.86880851]	[493.10232544 262.17678833 0.82428843]	[508.51864624 359.66311646 0.87893319]	[521.21820068 454.62136841 0.8684113 ]	[441.69973755 459.70159912 0.77811897]	[400.64404297 462.26504517 0.76708305]	[413.59683228 603.34057617 0.80456209]	[418.66915894 754.74768066 0.83136451]	[482.74743652 457.13702393 0.74500459]	[503.27062988 605.97491455 0.87266278]	[523.85449219 762.47998047 0.82689679]	[418.61090088 198.04920959 0.90043342]	[441.69448853 195.61624146 0.9316783 ]	[398.16418457 192.78431702 0.86175674]	[459.78967285 190.32330322 0.87074435]	[5.26504211e+02 7.95812012e+02 7.21333444e-01]	[5.44398743e+02 7.90641724e+02 7.54801989e-01]	[5.21340271e+02 7.70118164e+02 7.47440159e-01]	[418.78540039 790.79241943 0.79962695]	[400.77624512 790.61077881 0.82015324]	[421.27624512 765.01330566 0.78968894]
[431.53094482 213.49308777 0.89120102]	[436.56613159 264.76641846 0.86068583]	[372.4954834 267.347229 0.80579722]	[354.56317139 362.24645996 0.87457055]	[354.578125 459.7824707 0.89553314]	[498.17752075 262.18518066 0.83683968]	[516.11737061 359.73599243 0.86103666]	[521.34411621 457.21313477 0.89615244]	[441.81112671 459.64816284 0.77410567]	[400.74490356 462.22558594 0.76504409]	[416.10949707 603.32989502 0.81191325]	[418.66821289 752.28845215 0.83523375]	[482.84390259 454.64257812 0.75036627]	[503.37286377 603.49377441 0.86630869]	[523.90637207 764.98809814 0.82446897]	[418.74578857 198.05792236 0.9083519 ]	[441.82785034 198.08055115 0.89844239]	[400.70074463 192.80885315 0.84488565]	[462.25396729 192.77902222 0.88132513]	[5.28997498e+02 7.95880920e+02 7.06753433e-01]	[5.44459595e+02 7.90714294e+02 7.43962646e-01]	[5.21351440e+02 7.70194336e+02 7.62772560e-01]	[418.78930664 790.76629639 0.8052628 ]	[400.7850647 788.22711182 0.82146704]	[421.2696228 764.98651123 0.7871688 ]
[436.65582275 213.50636292 0.92489052]	[439.14382935 264.77069092 0.90634096]	[375.10632324 269.82382202 0.82533723]	[357.09707642 362.34112549 0.88607442]	[357.07894897 462.19787598 0.92080581]	[500.72634888 262.18380737 0.86207992]	[518.75714111 359.68429565 0.90286279]	[523.91235352 457.20776367 0.89598167]	[444.34991455 459.68804932 0.74772018]	[403.29632568 462.25128174 0.73177749]	[418.53390503 603.48254395 0.8212899 ]	[418.68695068 752.23242188 0.84480053]	[485.38586426 457.13034058 0.73013341]	[503.38973999 605.91162109 0.8456021 ]	[523.90826416 764.99029541 0.83442903]	[421.25888062 198.1007843 0.90706241]	[444.41177368 198.06996155 0.86816251]	[400.84042358 192.81790161 0.84157658]	[462.42312622 192.78688049 0.87336016]	[5.26467041e+02 7.95879822e+02 7.39588916e-01]	[5.44385986e+02 7.90727478e+02 7.72270441e-01]	[523.80218506 770.16674805 0.77658117]	[418.77572632 790.75805664 0.80637878]	[400.77883911 788.20269775 0.82051289]	[421.27471924 762.49127197 0.77952754]
[439.15484619 213.47351074 0.93624061]	[439.32791138 264.78024292 0.91060454]	[377.6321106 269.85256958 0.84221804]	[359.66543579 362.31268311 0.88400596]	[359.59341431 462.20007324 0.93709397]	[503.25628662 262.14611816 0.87857747]	[521.3059082 359.80441284 0.91311568]	[526.41772461 459.66796875 0.90517187]	[446.90002441 459.6590271 0.73514855]	[405.85064697 459.79425049 0.72023976]	[418.66333008 603.33563232 0.84446567]	[418.71673584 752.24572754 0.84101683]	[487.93969727 457.1366272 0.7217505 ]	[505.89627075 605.94232178 0.83263743]	[523.91442871 764.97698975 0.83732778]	[423.78656006 198.08717346 0.8857168 ]	[449.4541626 198.04508972 0.8580237 ]	[403.38034058 192.86967468 0.82125038]	[464.93457031 192.80625916 0.85731548]	[5.26453308e+02 7.95848450e+02 7.59665370e-01]	[544.3782959 790.71582031 0.79151362]	[523.79803467 770.15380859 0.7942487 ]	[418.78375244 790.77209473 0.80051494]	[400.77478027 788.21881104 0.81688535]	[421.31365967 762.51831055 0.76649761]
[439.15429688 213.47375488 0.93616962]	[439.32830811 264.7828064 0.91054523]	[377.63092041 269.85140991 0.84208214]	[359.66668701 362.31176758 0.88368583]	[359.59500122 462.20083618 0.93729448]	[503.25793457 262.15026855 0.87792587]	[521.29608154 359.77642822 0.91690075]	[526.41491699 459.66964722 0.90521526]	[446.89871216 459.66064453 0.73511589]	[405.84963989 459.79421997 0.71986639]	[418.66235352 603.33514404 0.84438801]	[418.71911621 752.24066162 0.84171295]	[487.94009399 457.13769531 0.72140718]	[505.89785767 605.94396973 0.83237755]	[523.91534424 764.9753418 0.83741319]	[423.78607178 198.08702087 0.88577831]	[449.45385742 198.04530334 0.85792369]	[403.37689209 192.86883545 0.82188988]	[464.93554688 192.8056488 0.85700721]	[5.26451843e+02 7.95847107e+02 7.60448396e-01]	[544.37872314 790.71484375 0.79219723]	[523.79882812 770.15222168 0.7956087 ]	[418.78329468 790.77490234 0.79926795]	[400.77365112 788.21917725 0.81550825]	[421.31741333 762.51373291 0.76798636]
[439.31887817 213.47866821 0.93636358]	[441.83963013 264.79992676 0.89309788]	[380.15606689 269.86169434 0.84665805]	[362.19967651 362.32406616 0.87453973]	[359.72058105 459.8135376 0.93648946]	[503.44174194 262.1645813 0.85893524]	[523.8104248 359.77383423 0.91795141]	[529.06304932 459.6390686 0.87155753]	[452.07342529 459.71530151 0.71831387]	[410.99310303 462.23831177 0.7013678 ]	[418.71139526 603.38262939 0.84344113]	[418.7255249 752.26531982 0.83666503]	[495.63180542 457.18643188 0.70396042]	[505.94769287 605.93383789 0.8251816 ]	[523.93725586 764.96124268 0.83403611]	[426.43051147 198.06964111 0.85849786]	[454.61608887 198.03286743 0.87700617]	[411.02279663 192.87898254 0.78437024]	[472.57202148 190.35354614 0.83720279]	[5.26471985e+02 7.98356750e+02 7.67399549e-01]	[544.41326904 790.74603271 0.79337317]	[523.83270264 770.13421631 0.80400115]	[4.21166138e+02 7.90809814e+02 7.86610365e-01]	[400.76705933 790.61724854 0.8052417 ]	[4.21343689e+02 7.64990540e+02 7.57505059e-01]
[441.88659668 213.47332764 0.92785656]	[444.40127563 264.79644775 0.85926807]	[380.34622192 269.84875488 0.83168525]	[364.85409546 364.78729248 0.82834536]	[362.22399902 462.2182312 0.91649872]	[508.4699707 262.17150879 0.83253974]	[524.03222656 359.72576904 0.89620566]	[536.71362305 457.16110229 0.85629439]	[457.21505737 457.1647644 0.74983436]	[418.55480957 459.67947388 0.73963779]	[421.19393921 600.87042236 0.83639526]	[418.7590332 757.38970947 0.8284955 ]	[498.27218628 454.64279175 0.72069901]	[508.49420166 605.96154785 0.78742409]	[523.96099854 762.48565674 0.82662338]	[434.07342529 198.06851196 0.87047744]	[459.61315918 198.03407288 0.91492939]	[416.12902832 192.92095947 0.82199395]	[477.65585327 190.31451416 0.84542465]	[5.26461060e+02 7.98347778e+02 7.71606207e-01]	[544.41046143 790.74853516 0.79795891]	[523.86651611 770.10510254 0.79892105]	[4.21213806e+02 7.93284607e+02 7.63256669e-01]	[4.00798767e+02 7.90704529e+02 7.85586238e-01]	[421.37011719 767.62231445 0.77663136]
[449.51153564 213.44496155 0.88731492]	[457.13690186 264.79589844 0.86673123]	[393.06661987 267.36019897 0.807895 ]	[377.5262146 362.24307251 0.89279276]	[375.01040649 462.21932983 0.88323796]	[518.70770264 262.18737793 0.83491564]	[536.67382812 359.65463257 0.87584227]	[541.83087158 457.1897583 0.89631999]	[459.85153198 457.16674805 0.76573336]	[418.77090454 459.70953369 0.76929891]	[421.34213257 603.35614014 0.830073 ]	[418.7930603 754.80200195 0.83481097]	[503.26141357 454.61453247 0.73830152]	[511.05001831 605.88861084 0.79611689]	[524.02008057 762.46392822 0.82178771]	[439.21414185 198.02403259 0.91039604]	[462.28134155 197.9990387 0.92415881]	[421.1472168 192.80955505 0.83548272]	[482.74234009 190.38961792 0.87619412]	[5.26426758e+02 7.95879822e+02 7.70571589e-01]	[544.39874268 790.77062988 0.7951501 ]	[523.91674805 770.10125732 0.81679523]	[4.21219788e+02 7.93235962e+02 7.72490799e-01]	[4.00804504e+02 7.90660889e+02 7.88346887e-01]	[4.23811035e+02 7.67553223e+02 7.45230079e-01]
[459.60620117 213.46690369 0.92744005]	[459.78866577 264.71743774 0.91829777]	[398.11761475 269.82620239 0.8361944 ]	[380.21087646 359.75842285 0.91061044]	[377.66638184 462.19277954 0.93557096]	[521.39324951 259.68890381 0.87591749]	[541.81903076 359.67868042 0.91290051]	[544.54785156 457.19665527 0.89767361]	[462.40689087 459.65927124 0.76135749]	[421.35177612 459.78063965 0.74766135]	[423.8678894 603.37432861 0.80485952]	[421.15994263 752.25897217 0.84450912]	[503.43612671 457.15707397 0.7576915 ]	[518.70404053 605.93414307 0.81567752]	[526.41522217 762.42004395 0.81369191]	[441.86334229 198.0765686 0.90199697]	[467.40985107 198.03739929 0.8648541 ]	[423.84442139 192.8458252 0.80713964]	[485.39346313 190.35708618 0.85825062]	[5.26403870e+02 7.95841125e+02 7.64607608e-01]	[5.44399231e+02 7.90757690e+02 7.85885632e-01]	[523.92987061 770.08074951 0.8181684 ]	[4.21237335e+02 7.90822021e+02 7.73320615e-01]	[4.00825470e+02 7.90627502e+02 7.84402132e-01]	[4.23861176e+02 7.65064819e+02 7.28148103e-01]
[459.70706177 213.44491577 0.93926036]	[462.24942017 264.71374512 0.91271687]	[398.23516846 267.33850098 0.84460008]	[380.30633545 362.30618286 0.88638473]	[380.1885376 462.23696899 0.9461832 ]	[523.87176514 259.70077515 0.8759706 ]	[541.94915771 359.59649658 0.91458148]	[549.48809814 459.60302734 0.87375832]	[464.83401489 457.10794067 0.74350983]	[423.79608154 459.65820312 0.73316777]	[426.39379883 603.33959961 0.79569924]	[421.16833496 754.77484131 0.83724403]	[505.87091064 454.55770874 0.7279247 ]	[518.74176025 605.92016602 0.81865722]	[526.44329834 764.99169922 0.82219237]	[444.34301758 198.05270386 0.8878215 ]	[470.02868652 198.00131226 0.86538017]	[426.35403442 192.85650635 0.79122984]	[487.9291687 190.3401947 0.83337212]	[5.26458801e+02 7.98379578e+02 7.40482271e-01]	[5.44436707e+02 7.90821594e+02 7.64622033e-01]	[523.94555664 770.18927002 0.80210775]	[4.21220032e+02 7.93244629e+02 7.65302122e-01]	[4.00814972e+02 7.90653931e+02 7.81710863e-01]	[4.23874603e+02 7.67549194e+02 7.35439539e-01]
[459.78912354 213.42546082 0.93990576]	[462.34646606 264.71353149 0.90096432]	[400.67080688 267.32577515 0.84329921]	[382.73458862 362.212677 0.88553333]	[380.24636841 459.80960083 0.93897665]	[523.97161865 259.68661499 0.86444575]	[544.34875488 359.58447266 0.9191426 ]	[549.559021 457.181427 0.86803114]	[464.87173462 457.13314819 0.74054885]	[423.84857178 459.7046814 0.73369157]	[426.44464111 603.41534424 0.78350562]	[421.17608643 752.28179932 0.84500623]	[505.89993286 454.5796814 0.72499621]	[518.79705811 603.46069336 0.82398701]	[526.47814941 765.03045654 0.82355559]	[446.8848877 198.01591492 0.87153411]	[475.08074951 195.62442017 0.87461174]	[431.47763062 192.88475037 0.75511265]	[490.5630188 190.31733704 0.81589103]	[5.26478699e+02 7.98363586e+02 7.38911331e-01]	[5.44445129e+02 7.90823120e+02 7.60676861e-01]	[523.95941162 770.2230835 0.79684943]	[4.21229523e+02 7.90826721e+02 7.76649714e-01]	[4.00825012e+02 7.90621399e+02 7.85128832e-01]	[4.23891907e+02 7.65073914e+02 7.25781202e-01]
[459.78939819 213.42575073 0.9404496 ]	[462.34634399 264.71234131 0.90086913]	[400.66882324 267.32730103 0.84374732]	[382.73449707 362.21054077 0.88563937]	[380.24490356 459.81015015 0.93891168]	[523.97741699 259.68264771 0.86432731]	[544.35119629 359.58267212 0.91937011]	[549.56103516 457.18157959 0.8678599 ]	[464.87756348 457.146698 0.74207777]	[423.85244751 459.71722412 0.73513699]	[426.44448853 603.41119385 0.78432643]	[421.17645264 752.25762939 0.84775537]	[505.91079712 454.59561157 0.72555703]	[521.15637207 603.47680664 0.82304823]	[526.47851562 767.48083496 0.83012909]	[446.88510132 198.01586914 0.87188256]	[475.08108521 195.6244812 0.87440377]	[431.47045898 192.87763977 0.75619888]	[490.56622314 190.30879211 0.81401831]	[5.26484863e+02 7.98382080e+02 7.36012518e-01]	[5.44454834e+02 7.93221680e+02 7.57711112e-01]	[523.9597168 770.26959229 0.79508191]	[4.21241913e+02 7.90816040e+02 7.79268444e-01]	[4.00836670e+02 7.90615234e+02 7.83756077e-01]	[4.23887726e+02 7.65043518e+02 7.22783148e-01]
[462.23666382 213.45236206 0.93830574]	[462.41421509 264.71685791 0.88809055]	[400.74703979 267.30499268 0.83838367]	[382.80249023 362.29528809 0.86638409]	[380.32504272 459.7772522 0.93238544]	[526.394104 259.70144653 0.85661662]	[544.39038086 359.59667969 0.92059928]	[552.08557129 457.17840576 0.8613444 ]	[464.95495605 457.17550659 0.72415388]	[426.33859253 459.74423218 0.71832705]	[426.42330933 605.99224854 0.77632529]	[421.18353271 752.25366211 0.85081774]	[505.99505615 454.62023926 0.70598078]	[521.20550537 603.49121094 0.83045959]	[526.48846436 767.5402832 0.83617455]	[449.46231079 198.05072021 0.86121291]	[477.59414673 197.99737549 0.88382673]	[434.05160522 192.95295715 0.77987003]	[493.11373901 190.26745605 0.81191236]	[5.26497498e+02 7.98400696e+02 7.32472956e-01]	[5.44457886e+02 7.93243103e+02 7.54831731e-01]	[523.97210693 772.7019043 0.78678548]	[4.21254852e+02 7.90815796e+02 7.82399595e-01]	[4.00849487e+02 7.90611572e+02 7.86313534e-01]	[4.23889557e+02 7.65035645e+02 7.28416324e-01]
[462.29800415 213.45472717 0.93753219]	[464.81951904 262.2449646 0.88152879]	[400.76742554 267.26998901 0.83657801]	[382.87637329 362.31906128 0.85257149]	[382.7215271 459.77850342 0.92641807]	[526.46478271 259.68411255 0.85362703]	[544.43768311 359.5791626 0.91462964]	[554.68389893 457.17077637 0.8566308 ]	[464.94821167 457.21075439 0.72654587]	[426.34793091 459.76937866 0.71868449]	[426.42214966 605.96655273 0.78128386]	[421.17028809 752.29693604 0.84383154]	[505.97134399 457.1164856 0.71534431]	[521.24658203 605.89398193 0.83360416]	[526.51605225 767.57647705 0.83519828]	[452.00091553 198.02636719 0.8644613 ]	[477.66842651 195.63423157 0.8980546 ]	[436.55722046 192.92643738 0.80272776]	[495.69610596 187.82701111 0.82240516]	[5.28999695e+02 7.98394165e+02 7.26659536e-01]	[5.44516785e+02 7.93238953e+02 7.48418570e-01]	[523.98291016 772.75158691 0.77414304]	[4.21254730e+02 7.90807617e+02 7.83490539e-01]	[4.00852875e+02 7.90611755e+02 7.84900963e-01]	[4.23875488e+02 7.65080078e+02 7.27376819e-01]
[462.33651733 213.45230103 0.9380812 ]	[464.82376099 262.23855591 0.8829022 ]	[400.78424072 264.79544067 0.83671194]	[385.29876709 362.32281494 0.84840554]	[382.75830078 459.7769165 0.92139286]	[526.4720459 259.67233276 0.85620219]	[544.45605469 359.57980347 0.91386068]	[557.26434326 457.14593506 0.85967088]	[464.94818115 459.64846802 0.72783136]	[426.35116577 459.77972412 0.71962953]	[426.4022522 606.01373291 0.78205633]	[421.15625 752.25964355 0.84918612]	[505.98214722 457.1362915 0.71763915]	[521.30187988 605.90856934 0.83657455]	[526.53845215 767.62341309 0.82696247]	[452.04812622 198.02072144 0.86902934]	[477.71557617 195.63291931 0.90749276]	[436.57800293 192.8992157 0.80924904]	[498.16690063 187.77203369 0.82698148]	[5.34158752e+02 7.98349731e+02 7.10857630e-01]	[5.49504028e+02 7.90810059e+02 7.35987425e-01]	[5.23924255e+02 7.75266418e+02 7.52091646e-01]	[421.25650024 790.78460693 0.79133934]	[400.85635376 790.60015869 0.7915982 ]	[4.23866699e+02 7.65034851e+02 7.19492376e-01]
[462.34698486 213.46879578 0.93827015]	[462.44772339 262.24810791 0.88619125]	[400.76333618 264.8057251 0.83765054]	[382.85925293 362.31369019 0.85423201]	[382.77038574 459.75216675 0.91974974]	[526.45129395 259.68127441 0.85723197]	[544.42407227 359.59112549 0.91744709]	[559.68640137 457.20925903 0.86805236]	[464.91424561 457.17144775 0.73192912]	[423.91748047 459.73516846 0.72335988]	[426.40570068 603.4430542 0.79487646]	[421.14758301 752.27154541 0.84823847]	[505.94110107 454.62472534 0.72027975]	[521.27246094 603.50146484 0.8362729 ]	[526.53430176 767.62365723 0.82438058]	[452.05841064 198.04541016 0.86750501]	[477.72436523 198.02215576 0.90578979]	[436.58319092 192.92295837 0.81316036]	[498.14389038 190.2532196 0.82909775]	[5.36696533e+02 7.95897217e+02 7.16696262e-01]	[5.49564026e+02 7.90795654e+02 7.38264024e-01]	[5.23890991e+02 7.75289062e+02 7.48104692e-01]	[4.21243378e+02 7.90794006e+02 7.84683347e-01]	[4.00849518e+02 7.90606506e+02 7.84146309e-01]	[4.23857727e+02 7.65061829e+02 7.27675557e-01]
[462.33892822 213.48530579 0.93722045]	[462.4197998 262.25491333 0.8902331 ]	[400.73434448 264.80233765 0.83882248]	[382.78186035 362.24182129 0.87650436]	[382.7623291 459.706604 0.91577792]	[526.4128418 259.68331909 0.85932922]	[544.39404297 359.64770508 0.92135441]	[557.24005127 457.21160889 0.86580825]	[464.84835815 459.64312744 0.75167143]	[423.85943604 459.76019287 0.73863113]	[426.39007568 603.34411621 0.80404872]	[421.13433838 754.74121094 0.84232771]	[505.87808228 457.15496826 0.74097705]	[521.22088623 605.91290283 0.84073669]	[526.55078125 767.67224121 0.81964719]	[452.05502319 198.05862427 0.86643314]	[477.71984863 198.0471344 0.90133959]	[436.56652832 192.89433289 0.80684167]	[498.13339233 190.3006897 0.83624434]	[5.36739685e+02 7.98393188e+02 6.93426549e-01]	[5.49586060e+02 7.90826416e+02 7.22606957e-01]	[5.23907410e+02 7.75349670e+02 7.25917637e-01]	[4.21264648e+02 7.90809998e+02 7.77910650e-01]	[4.03255005e+02 7.90629883e+02 7.78090239e-01]	[4.23834259e+02 7.67504211e+02 7.32316017e-01]
[462.27926636 213.51794434 0.93845391]	[462.30825806 262.23678589 0.90930039]	[400.62896729 267.28359985 0.84029531]	[380.34368896 362.23040771 0.89019936]	[382.73440552 459.70404053 0.91914147]	[523.94812012 259.66409302 0.87779611]	[544.33435059 359.61978149 0.92493755]	[557.25146484 457.16366577 0.8613795 ]	[462.39074707 457.17453003 0.75312042]	[421.34609985 459.74179077 0.743025 ]	[426.34951782 600.89123535 0.81084442]	[418.80941772 752.29748535 0.84359723]	[503.4382019 454.62936401 0.73587412]	[521.17004395 606.03045654 0.83070207]	[528.97851562 767.66241455 0.82107258]	[451.99942017 198.10073853 0.85756981]	[477.65631104 198.10076904 0.88231295]	[434.07348633 192.85231018 0.79200876]	[495.61920166 190.38346863 0.82737136]	[5.34137207e+02 7.98356934e+02 6.87276423e-01]	[5.49500244e+02 7.90820923e+02 7.31927693e-01]	[5.23955933e+02 7.75304443e+02 7.16492116e-01]	[4.21256256e+02 7.90802795e+02 7.77959526e-01]	[4.00857880e+02 7.90622681e+02 7.76982546e-01]	[4.23818726e+02 7.65087708e+02 7.30856419e-01]
[462.24093628 213.52700806 0.93874228]	[459.83651733 262.25720215 0.91609091]	[398.18927002 264.80813599 0.83590782]	[380.25378418 362.20834351 0.90265095]	[380.33169556 459.64620972 0.92108661]	[523.77697754 259.70605469 0.87997222]	[541.9553833 359.75164795 0.92062664]	[554.64959717 457.17327881 0.85940778]	[462.27252197 459.65646362 0.76721287]	[421.23986816 459.77993774 0.75646907]	[423.80511475 600.87438965 0.82723725]	[418.7746582 754.73675537 0.84643131]	[503.34970093 457.10385132 0.73880267]	[518.75164795 606.02276611 0.83476681]	[529.0012207 767.62109375 0.81988215]	[449.480896 198.13331604 0.85043615]	[477.60403442 198.12260437 0.86650151]	[431.53317261 192.84152222 0.79224682]	[493.07226562 190.40010071 0.81886232]	[5.29060181e+02 7.95826843e+02 6.96417451e-01]	[5.46994995e+02 7.90774597e+02 7.48791337e-01]	[5.26428711e+02 7.72820190e+02 7.13868618e-01]	[4.21260376e+02 7.90787964e+02 7.77755618e-01]	[4.03248169e+02 7.90615112e+02 7.74157822e-01]	[4.21378601e+02 7.65078369e+02 7.40614235e-01]
[459.85214233 213.55329895 0.93652701]	[459.70172119 264.75283813 0.91215521]	[398.05560303 267.27246094 0.82403487]	[380.11160278 362.2644043 0.89657819]	[380.27523804 459.70147705 0.935691 ]	[521.30737305 262.18249512 0.86431706]	[541.80151367 359.78445435 0.91365159]	[552.08837891 457.13397217 0.85421586]	[462.18731689 457.15826416 0.76620704]	[421.16287231 459.70761108 0.75702268]	[421.30575562 603.2923584 0.85050696]	[418.73822021 754.81085205 0.83731514]	[503.27716064 454.57913208 0.73631632]	[518.67315674 605.96264648 0.81500149]	[529.00854492 767.63049316 0.81116104]	[446.93063354 200.5927124 0.84671915]	[475.10443115 198.15379333 0.85356796]	[428.91217041 192.83166504 0.80290872]	[490.48165894 192.79103088 0.82466859]	[5.34090820e+02 7.95885681e+02 6.89833999e-01]	[5.47030029e+02 7.90803162e+02 7.36834407e-01]	[5.26422180e+02 7.72840088e+02 7.07762182e-01]	[4.21217072e+02 7.90813965e+02 7.77790606e-01]	[4.00811584e+02 7.90627869e+02 7.78786600e-01]	[4.21355896e+02 7.67528931e+02 7.50639021e-01]
[459.73318481 213.54983521 0.94486988]	[457.06863403 264.78625488 0.85522377]	[392.98074341 264.77932739 0.79901069]	[375.03265381 362.23855591 0.86766016]	[377.62200928 459.72299194 0.92357355]	[516.18994141 262.24523926 0.82010114]	[536.67956543 359.79159546 0.85985535]	[546.97375488 457.08447266 0.88371861]	[459.60467529 457.16082764 0.74271286]	[418.5632019 459.70278931 0.7278235 ]	[418.74807739 603.3883667 0.85302132]	[418.71081543 752.2520752 0.8454386 ]	[500.72979736 454.58895874 0.71907628]	[513.58843994 605.97631836 0.7837624 ]	[529.01782227 767.66949463 0.80324906]	[444.34655762 200.57331848 0.86797887]	[470.01361084 198.14933777 0.8448633 ]	[423.79043579 192.81785583 0.84365356]	[485.43331909 192.78562927 0.83454233]	[5.29019043e+02 7.95860718e+02 6.46813631e-01]	[5.44509094e+02 7.90801147e+02 7.17502952e-01]	[5.26504517e+02 7.75303223e+02 6.75566494e-01]	[421.20291138 790.72528076 0.80034095]	[400.82019043 788.18457031 0.79168683]	[4.21318207e+02 7.64975281e+02 7.62879372e-01]
[459.69198608 213.54678345 0.94885242]	[452.00994873 264.76049805 0.83547711]	[387.85940552 264.77139282 0.79412448]	[372.53543091 359.80709839 0.84950674]	[377.49835205 459.69094849 0.89412111]	[513.59185791 262.2427063 0.81756175]	[531.54510498 359.74853516 0.87190729]	[546.91693115 459.61404419 0.90763628]	[454.64810181 454.62466431 0.69610679]	[413.59158325 457.18130493 0.68413687]	[418.68579102 603.38574219 0.84950233]	[418.71417236 752.25683594 0.84368956]	[498.18518066 452.03845215 0.68535054]	[511.0637207 600.87609863 0.76577222]	[526.53363037 767.55944824 0.79509687]	[441.91555786 200.57173157 0.87679321]	[467.49264526 198.14631653 0.85046977]	[421.3208313 192.82345581 0.86889172]	[482.96737671 192.8278656 0.82365775]	[5.26519104e+02 7.95854675e+02 6.50618792e-01]	[5.44468811e+02 7.90772339e+02 7.09610164e-01]	[5.26436646e+02 7.72743713e+02 6.89123631e-01]	[421.20431519 790.6807251 0.81349212]	[400.83282471 788.14849854 0.79859549]	[4.21324005e+02 7.64975586e+02 7.63385713e-01]
[459.62216187 215.89411926 0.93901736]	[446.88806152 264.74230957 0.85376209]	[382.83010864 264.74411011 0.81029558]	[367.39199829 362.28924561 0.83085763]	[375.02767944 459.67306519 0.88828897]	[508.50341797 262.20016479 0.83201897]	[526.44561768 359.7305603 0.88468504]	[544.41650391 457.15930176 0.90212131]	[451.98916626 452.06030273 0.67963547]	[410.95025635 457.146698 0.67553198]	[418.65444946 603.43994141 0.84214699]	[418.70986938 752.25396729 0.84467453]	[493.08435059 446.9354248 0.6677742 ]	[508.49783325 600.84362793 0.78790438]	[526.5032959 767.49926758 0.80087721]	[441.83566284 200.570755 0.88423812]	[467.4039917 200.58740234 0.85532218]	[421.23751831 192.81311035 0.87377131]	[482.90441895 192.80841064 0.81859922]	[5.26395508e+02 7.93308777e+02 7.06700087e-01]	[5.44376892e+02 7.90705688e+02 7.50940382e-01]	[5.26447388e+02 7.70277893e+02 7.02328622e-01]	[421.21258545 790.69628906 0.81367069]	[400.83364868 788.16418457 0.80190563]	[421.31942749 764.96893311 0.76730156]
[459.62191772 215.89416504 0.93897468]	[446.88806152 264.74530029 0.85366124]	[382.83047485 264.74536133 0.81015778]	[367.39074707 362.28656006 0.83141851]	[375.0279541 459.67382812 0.88841099]	[508.50256348 262.20431519 0.83164251]	[526.44525146 359.73034668 0.8849346 ]	[544.41729736 457.16119385 0.90224856]	[451.98983765 452.06253052 0.67970306]	[410.95065308 457.14834595 0.67569673]	[418.65390015 603.43988037 0.84224749]	[418.70983887 752.2543335 0.84465438]	[493.08563232 446.93768311 0.66769141]	[508.49755859 600.84527588 0.78822672]	[526.50415039 767.49975586 0.80068743]	[441.83535767 200.57038879 0.88424438]	[467.40402222 200.58770752 0.85524797]	[421.23724365 192.8122406 0.87348402]	[482.90594482 192.80953979 0.81937927]	[5.26395020e+02 7.93311279e+02 7.06358492e-01]	[5.44376343e+02 7.90707397e+02 7.50747263e-01]	[5.26449524e+02 7.70278870e+02 7.01836288e-01]	[421.21316528 790.69537354 0.81418324]	[400.83468628 788.16345215 0.80245221]	[421.31896973 764.96807861 0.7670998 ]
[459.62176514 215.8938446 0.93881971]	[446.88864136 264.74786377 0.85350168]	[382.83029175 264.74514771 0.81013703]	[367.39080811 362.28851318 0.83101571]	[375.02850342 459.6786499 0.88921118]	[508.50369263 262.21014404 0.83087522]	[526.44525146 359.72958374 0.88497812]	[544.41589355 457.15908813 0.90163428]	[451.99029541 452.06512451 0.67963356]	[410.95233154 457.15097046 0.67586958]	[418.65319824 603.44091797 0.84214425]	[418.70932007 752.2567749 0.84426928]	[493.08557129 446.93991089 0.66728133]	[508.49783325 600.84631348 0.78796768]	[526.50585938 767.50390625 0.80147225]	[441.83468628 200.56933594 0.88417161]	[467.40411377 200.58688354 0.85520363]	[421.2366333 192.80978394 0.87372774]	[482.90548706 192.80717468 0.82007033]	[5.26403076e+02 7.93306335e+02 7.05951512e-01]	[5.44381226e+02 7.90705017e+02 7.51293659e-01]	[5.26450317e+02 7.70284119e+02 7.01106310e-01]	[421.21118164 790.69604492 0.81452292]	[400.83303833 788.16375732 0.80270028]	[421.31918335 764.97015381 0.76717341]
[457.15548706 215.89141846 0.92621565]	[444.36895752 264.7986145 0.86911416]	[382.7321167 264.77236938 0.82037371]	[362.2980957 364.76705933 0.85067493]	[372.48394775 459.69342041 0.8802979 ]	[505.96188354 262.23352051 0.84131354]	[523.95495605 359.73660278 0.90215355]	[541.95654297 454.62966919 0.890486 ]	[449.45037842 454.62774658 0.68835509]	[408.4331665 459.66098022 0.68604887]	[418.64230347 603.37365723 0.83753121]	[418.71554565 752.25201416 0.84292972]	[490.53634644 449.48446655 0.67150795]	[511.02639771 603.47692871 0.7684691 ]	[526.43157959 765.08355713 0.8047471 ]	[441.7428894 198.15177917 0.88931137]	[464.89352417 200.60543823 0.86100334]	[421.17886353 190.39608765 0.86488038]	[482.77304077 192.86294556 0.80715775]	[5.26498230e+02 7.93357544e+02 6.60887778e-01]	[5.44433411e+02 7.90714783e+02 7.18583643e-01]	[5.23930359e+02 7.70286987e+02 7.01910138e-01]	[421.23568726 790.7199707 0.81163985]	[400.849823 788.18676758 0.79888719]	[4.21316193e+02 7.64962341e+02 7.61198163e-01]
[454.63916016 215.89451599 0.90652466]	[441.92800903 264.80154419 0.88336802]	[380.28387451 264.77877808 0.82735014]	[362.23553467 362.29614258 0.86914778]	[367.42843628 459.72937012 0.87508982]	[503.49295044 262.24969482 0.84986705]	[523.86364746 359.74868774 0.90894443]	[541.81085205 457.10403442 0.89381987]	[446.94497681 457.10488892 0.69607437]	[405.92565918 459.68948364 0.69336212]	[418.62957764 603.34405518 0.83916593]	[418.70925903 752.26446533 0.84023654]	[487.9954834 452.01757812 0.6808393 ]	[508.53796387 603.48376465 0.76512134]	[524.0291748 764.99353027 0.80401295]	[441.6663208 198.14978027 0.89568985]	[462.4347229 200.62548828 0.87060177]	[421.13381958 190.38949585 0.85964179]	[480.35913086 192.93034363 0.80145746]	[5.23979553e+02 7.95788391e+02 6.88900411e-01]	[5.44358948e+02 7.90710083e+02 7.20173895e-01]	[5.23891113e+02 7.70209656e+02 7.35763848e-01]	[421.2315979 790.73547363 0.81164223]	[400.84664917 788.19812012 0.79968047]	[421.30401611 764.97668457 0.7667433 ]
[454.63949585 215.89445496 0.90645683]	[441.92773438 264.80264282 0.88334405]	[380.28424072 264.78244019 0.82720441]	[362.23233032 362.29656982 0.87022418]	[367.42156982 459.73040771 0.87513375]	[503.49310303 262.24780273 0.85015547]	[523.86437988 359.74606323 0.9086507 ]	[541.80725098 457.09973145 0.89403081]	[446.93890381 454.63647461 0.69403976]	[405.92242432 459.67944336 0.69186932]	[418.62731934 603.33416748 0.83853298]	[418.70404053 752.2902832 0.83700132]	[487.98776245 449.51257324 0.67925227]	[508.5418396 603.47302246 0.76355487]	[524.0300293 764.98925781 0.8020646 ]	[441.66650391 198.15008545 0.89569384]	[462.43493652 200.62583923 0.87071091]	[421.13336182 190.39151001 0.85945344]	[480.35928345 192.93095398 0.80071568]	[5.26398926e+02 7.93345642e+02 6.90881968e-01]	[5.44368286e+02 7.90698242e+02 7.18955636e-01]	[5.23893372e+02 7.70215027e+02 7.30411530e-01]	[421.23138428 790.73809814 0.81415898]	[400.83950806 788.20257568 0.8032043 ]	[421.30352783 765.0057373 0.7702058 ]
[454.63943481 215.894104 0.90626329]	[441.92785645 264.80273438 0.88331246]	[380.28445435 264.78271484 0.82713401]	[362.23336792 362.2958374 0.87009716]	[367.42169189 459.73052979 0.87520534]	[503.49246216 262.24771118 0.85024571]	[523.86456299 359.74447632 0.90876853]	[541.8059082 457.09921265 0.89361972]	[446.94046021 454.64199829 0.69445401]	[405.9234314 459.68310547 0.69225657]	[418.62524414 603.33966064 0.8377611 ]	[418.70806885 754.74780273 0.83516747]	[487.99609375 451.99938965 0.67924464]	[508.54092407 603.46899414 0.76443338]	[524.0279541 764.99279785 0.80306143]	[441.6675415 198.14997864 0.89551079]	[462.43539429 200.6254425 0.87039131]	[421.1348877 190.38899231 0.85890824]	[480.35983276 192.93029785 0.80077672]	[5.23987122e+02 7.93353638e+02 6.91252172e-01]	[5.44365295e+02 7.90702698e+02 7.19883502e-01]	[5.23893005e+02 7.70216431e+02 7.31381953e-01]	[421.2298584 790.73944092 0.81374198]	[400.83776855 788.20581055 0.8040067 ]	[421.30450439 765.02966309 0.77093202]
[452.0741272 213.53390503 0.89778835]	[441.82336426 267.28131104 0.90338224]	[380.2071228 264.79962158 0.8338716 ]	[359.78756714 364.77557373 0.88326001]	[362.33016968 459.76528931 0.90025413]	[503.38320923 264.71405029 0.86250293]	[523.77874756 359.69577026 0.91678017]	[541.69708252 457.18200684 0.88687456]	[444.44564819 457.09683228 0.71099353]	[403.3939209 459.72491455 0.71032703]	[418.55587769 603.42016602 0.81965387]	[418.69955444 754.74975586 0.83206195]	[487.96286011 449.50137329 0.69077516]	[505.87002563 603.35339355 0.81694591]	[523.96276855 765.00018311 0.815808 ]	[439.23455811 198.1206665 0.90386212]	[462.34024048 198.14190674 0.89464343]	[418.70397949 192.79840088 0.87649417]	[480.23294067 192.88237 0.77498794]	[5.23825134e+02 7.93352722e+02 7.03787684e-01]	[5.41865845e+02 7.90710571e+02 7.15055048e-01]	[5.23906433e+02 7.70206299e+02 7.50651419e-01]	[421.21664429 790.75201416 0.82009828]	[400.82556152 788.21331787 0.81247711]	[421.29223633 765.03155518 0.76792437]
[452.03625488 213.51628113 0.89642799]	[441.81713867 267.27655029 0.90456128]	[380.20184326 264.80670166 0.83365071]	[359.78347778 364.79086304 0.88406342]	[362.31451416 459.80297852 0.90457535]	[503.38284302 262.25280762 0.86437124]	[523.76068115 359.7416687 0.91331261]	[539.31616211 459.61679077 0.89075541]	[446.88217163 454.58758545 0.70713234]	[405.86569214 459.66616821 0.70379126]	[416.16732788 603.46899414 0.80522776]	[418.70059204 754.76605225 0.83192158]	[487.96411133 446.9473877 0.69549537]	[503.49203491 603.33911133 0.8281846 ]	[523.87005615 762.49505615 0.81576908]	[439.20541382 198.10775757 0.90441072]	[462.31689453 198.11524963 0.90144843]	[418.65252686 192.79571533 0.86762953]	[480.23361206 192.85113525 0.78019017]	[5.23841431e+02 7.95796143e+02 7.11023986e-01]	[5.41879395e+02 7.90690735e+02 7.21990943e-01]	[5.21400879e+02 7.70164429e+02 7.55755723e-01]	[421.20861816 790.75543213 0.81858653]	[400.82077026 788.21466064 0.81013924]	[421.29760742 765.03924561 0.77121383]
[451.9934082 213.51281738 0.8916887 ]	[441.92602539 267.32833862 0.88415712]	[380.29522705 267.31216431 0.82915616]	[362.32629395 362.3319397 0.84995979]	[367.36523438 459.84643555 0.87915027]	[505.88049316 264.79379272 0.84057105]	[523.80688477 359.79443359 0.90635264]	[539.16339111 459.64898682 0.86495543]	[449.49716187 457.20983887 0.70397806]	[410.93792725 459.77252197 0.69224173]	[418.60836792 603.45288086 0.83281267]	[418.7104187 754.74243164 0.83303058]	[490.57196045 454.61776733 0.68470174]	[503.44873047 603.45697021 0.83637857]	[523.75933838 767.53839111 0.85699606]	[439.18002319 198.10914612 0.9012804 ]	[462.29129028 198.10652161 0.9074083 ]	[418.67193604 192.81425476 0.8635363 ]	[480.24884033 192.85845947 0.82991248]	[5.23877686e+02 7.95806946e+02 7.33468294e-01]	[5.41883606e+02 7.90671570e+02 7.65538454e-01]	[5.21327393e+02 7.72730774e+02 7.11689889e-01]	[421.215271 790.75079346 0.81681418]	[400.82034302 788.2130127 0.80722749]	[421.3147583 765.04449463 0.76874501]
[451.99996948 213.49673462 0.89034104]	[446.87817383 267.29782104 0.85238802]	[382.82867432 269.82043457 0.81292176]	[372.52398682 359.75268555 0.85151494]	[372.50613403 459.74520874 0.88205671]	[508.51651001 262.24710083 0.82241327]	[523.8762207 359.74758911 0.90400058]	[539.1605835 459.70645142 0.87253958]	[454.62426758 457.20291138 0.71346474]	[413.58190918 459.72460938 0.69796968]	[418.70129395 605.87353516 0.84022588]	[418.72793579 752.29827881 0.83847344]	[498.16799927 457.10971069 0.70481873]	[505.93405151 605.98852539 0.81996983]	[523.78167725 767.58898926 0.8641156 ]	[439.20108032 198.10557556 0.90233159]	[462.28799438 198.1072998 0.90405649]	[418.76065063 192.84637451 0.85832429]	[480.29483032 192.82711792 0.85511446]	[5.23884766e+02 7.93360901e+02 7.40773082e-01]	[5.41899597e+02 7.90667114e+02 7.68778563e-01]	[5.21327759e+02 7.72816040e+02 7.18437731e-01]	[421.2210083 790.74963379 0.81568879]	[400.82449341 788.2098999 0.80733645]	[4.21319916e+02 7.65044006e+02 7.59733796e-01]
[452.04272461 213.49752808 0.8893919 ]	[449.43804932 264.78039551 0.83921421]	[385.35992432 267.33447266 0.80078322]	[374.98129272 362.31195068 0.84358126]	[375.0559082 459.75991821 0.89664006]	[511.05944824 262.18359375 0.82375973]	[523.95098877 359.73983765 0.90096605]	[539.18035889 459.70953369 0.8754828 ]	[457.13534546 457.14025879 0.72482884]	[416.07403564 459.65771484 0.70453155]	[418.74240112 605.88208008 0.84094876]	[418.73657227 754.74798584 0.83633929]	[498.25808716 454.61022949 0.71474171]	[505.94744873 603.50366211 0.8138454 ]	[523.80938721 767.59014893 0.86314237]	[439.24032593 198.10658264 0.90264881]	[462.31420898 198.1133728 0.90199041]	[421.13879395 192.88146973 0.85996068]	[480.31903076 192.8624115 0.86215687]	[5.23884644e+02 7.93362183e+02 7.42635250e-01]	[5.41905212e+02 7.90681519e+02 7.67366588e-01]	[5.21342896e+02 7.72817322e+02 7.27238059e-01]	[421.2232666 790.73742676 0.81945235]	[400.82766724 788.20629883 0.8076297 ]	[4.21327515e+02 7.65058411e+02 7.56172717e-01]
[454.55255127 213.50816345 0.89296377]	[449.52331543 264.79040527 0.83486396]	[387.86349487 267.3260498 0.79696071]	[375.08474731 362.24035645 0.87241745]	[375.11434937 459.77359009 0.90506148]	[513.61010742 262.18969727 0.82073611]	[526.40692139 359.75125122 0.88004881]	[539.24810791 459.66815186 0.88150793]	[457.18478394 457.14831543 0.73958719]	[416.13330078 459.67532349 0.72186351]	[421.15170288 603.37670898 0.85138184]	[418.75521851 752.28497314 0.84047306]	[500.64776611 454.61679077 0.72344321]	[505.96850586 605.89984131 0.81540591]	[523.83300781 767.56182861 0.85506034]	[439.28509521 198.09877014 0.90388125]	[462.37371826 198.11933899 0.88845563]	[421.16067505 192.83834839 0.85978734]	[482.71411133 192.85844421 0.85547549]	[5.23875488e+02 7.93357849e+02 7.44346976e-01]	[5.41897278e+02 7.90683289e+02 7.70201445e-01]	[5.21384949e+02 7.72772339e+02 7.28632569e-01]	[421.2477417 790.72650146 0.81553608]	[400.84829712 788.20050049 0.80442458]	[4.21343597e+02 7.65039917e+02 7.49512494e-01]
[454.60110474 213.52598572 0.89795405]	[454.54119873 264.78887939 0.8413679 ]	[390.43865967 267.31729126 0.79617858]	[377.51907349 362.24514771 0.88607115]	[377.52252197 459.77087402 0.91306627]	[516.13549805 262.19497681 0.8233946 ]	[526.51385498 359.72073364 0.87858725]	[539.29431152 459.67565918 0.8888402 ]	[459.66809082 457.09408569 0.74601096]	[418.63409424 459.63998413 0.73831826]	[421.22174072 600.86541748 0.84338593]	[418.76531982 752.22912598 0.8489089 ]	[500.73519897 452.07653809 0.72371191]	[506.01446533 605.89294434 0.81154239]	[523.84674072 767.51538086 0.84595692]	[439.31521606 198.10438538 0.90251875]	[462.42791748 198.12298584 0.87891871]	[421.19763184 192.84024048 0.85743546]	[482.77111816 192.8430481 0.85291785]	[5.23852661e+02 7.93319885e+02 7.53587544e-01]	[5.41888611e+02 7.90652039e+02 7.75191486e-01]	[5.21395874e+02 7.72713562e+02 7.30880737e-01]	[421.25454712 790.73693848 0.80638677]	[400.85314941 788.20629883 0.79398668]	[4.21351837e+02 7.64982788e+02 7.41981506e-01]
[457.08294678 213.52168274 0.90665245]	[457.07168579 264.79095459 0.85587335]	[393.0246582 267.3369751 0.8050552]	[377.58444214 362.31686401 0.88434017]	[377.57110596 459.75094604 0.92078537]	[518.65368652 262.18200684 0.83091295]	[529.07214355 359.65979004 0.86831897]	[541.69091797 459.66094971 0.89249694]	[459.72567749 457.12548828 0.75442147]	[418.69293213 459.66799927 0.74784583]	[421.25643921 600.86981201 0.84097546]	[418.77050781 752.29974365 0.84141976]	[500.78384399 454.56796265 0.73011512]	[508.52774048 603.49523926 0.79355669]	[523.85620117 767.51239014 0.84338248]	[441.69750977 198.09751892 0.90311325]	[464.8510437 198.10339355 0.8724857 ]	[421.25427246 192.8535614 0.8569895 ]	[482.83880615 192.82574463 0.85892022]	[5.23856689e+02 7.93330444e+02 7.49813497e-01]	[5.41892639e+02 7.90668030e+02 7.73316324e-01]	[5.21394226e+02 7.72706604e+02 7.31557488e-01]	[421.2633667 790.76086426 0.8029263 ]	[403.24801636 788.23400879 0.79429102]	[4.21353119e+02 7.65065796e+02 7.48160303e-01]
[457.10284424 213.53092957 0.91125566]	[457.06994629 264.79473877 0.85574841]	[393.021698 267.34417725 0.80513757]	[377.58206177 362.31161499 0.88594794]	[377.57687378 459.76266479 0.92055404]	[518.65551758 262.18301392 0.83185041]	[529.06018066 359.6434021 0.86975116]	[541.69042969 459.65734863 0.89198148]	[459.72314453 457.12384033 0.75331652]	[418.69406128 459.66305542 0.74728489]	[421.25027466 603.28424072 0.84302604]	[418.77050781 752.24615479 0.84800959]	[500.77911377 454.57067871 0.72884417]	[508.52172852 605.88879395 0.79284537]	[523.8605957 767.49932861 0.84066403]	[441.70809937 198.11325073 0.90300542]	[464.85986328 198.11656189 0.87041491]	[421.26342773 192.86637878 0.86091018]	[482.83435059 192.82206726 0.86306047]	[5.23856445e+02 7.93326477e+02 7.53011525e-01]	[5.41894470e+02 7.90663635e+02 7.73319125e-01]	[5.21397461e+02 7.72694641e+02 7.34591901e-01]	[421.26211548 790.72790527 0.81080103]	[403.24822998 788.20495605 0.79843175]	[4.21349884e+02 7.65008789e+02 7.49196231e-01]
[457.12219238 213.51669312 0.91580671]	[457.18417358 267.26760864 0.87558651]	[395.52435303 267.34884644 0.8112877 ]	[377.6685791 362.31518555 0.89030844]	[377.62731934 459.74023438 0.92679584]	[518.74151611 262.20315552 0.83902174]	[534.14727783 359.68328857 0.86207986]	[541.79699707 457.21511841 0.90046436]	[459.81558228 457.14694214 0.76727241]	[418.79949951 459.72155762 0.76671827]	[421.34710693 600.86437988 0.83929098]	[418.75921631 754.77740479 0.84219927]	[500.85012817 454.56762695 0.74305761]	[508.54278564 603.50598145 0.80413371]	[523.85284424 765.02996826 0.84134346]	[441.7270813 198.09912109 0.90531993]	[464.89266968 198.08886719 0.87117851]	[421.26895142 192.82060242 0.85050708]	[482.88027954 192.80644226 0.86071581]	[5.23825745e+02 7.93347534e+02 7.47109950e-01]	[5.41865051e+02 7.90670288e+02 7.80908406e-01]	[5.23782898e+02 7.70227356e+02 7.58558691e-01]	[421.35144043 790.75244141 0.79170054]	[4.03317963e+02 7.90604980e+02 7.87319005e-01]	[4.21318390e+02 7.67525513e+02 7.48270869e-01]
[457.1703186 213.52479553 0.92421639]	[459.58175659 264.80480957 0.88741052]	[395.56268311 267.34143066 0.81778377]	[380.09085083 362.20922852 0.90116018]	[377.71438599 459.77389526 0.93680751]	[518.79193115 262.22061157 0.84193641]	[536.71691895 359.70895386 0.86759919]	[541.83990479 459.62713623 0.90966213]	[462.2305603 454.62014771 0.75558734]	[421.19488525 459.66525269 0.75486147]	[421.38900757 600.84533691 0.83608925]	[418.76864624 754.82220459 0.84107327]	[503.27426147 449.49703979 0.73588455]	[508.54284668 603.40966797 0.81448644]	[523.88751221 765.01025391 0.83652323]	[441.76202393 198.13552856 0.90136153]	[464.92800903 198.09643555 0.86697 ]	[421.34838867 192.88845825 0.84742451]	[482.91564941 192.789505 0.86248744]	[5.23807007e+02 7.93331299e+02 7.55293190e-01]	[5.41855591e+02 7.90672424e+02 7.83473730e-01]	[5.23817139e+02 7.70207886e+02 7.61774600e-01]	[421.32946777 790.75457764 0.79375631]	[4.03299957e+02 7.90601196e+02 7.87795663e-01]	[4.21331757e+02 7.67563171e+02 7.56110907e-01]
[457.20977783 213.51245117 0.92785847]	[459.61431885 267.2789917 0.89621985]	[395.60067749 267.3503418 0.82219356]	[380.14657593 359.79797363 0.90429085]	[380.12515259 459.81616211 0.94717383]	[521.19683838 262.23010254 0.84398764]	[536.74121094 359.65838623 0.87644923]	[541.89880371 459.60870361 0.90960354]	[462.28039551 457.16867065 0.76335174]	[421.23596191 459.72485352 0.75364816]	[421.37957764 603.30126953 0.83547789]	[418.77111816 757.32299805 0.84191322]	[503.32339478 454.59518433 0.73955959]	[511.06085205 603.47332764 0.80140257]	[523.89654541 765.02307129 0.83733785]	[441.79885864 198.12458801 0.90190136]	[464.95870972 198.07858276 0.86447644]	[421.37084961 192.88632202 0.84512198]	[482.9369812 192.77830505 0.86046159]	[5.23807800e+02 7.93331177e+02 7.54517078e-01]	[5.41850464e+02 7.90678223e+02 7.83459663e-01]	[5.23830322e+02 7.70215454e+02 7.62443364e-01]	[421.32940674 790.76879883 0.79273856]	[403.30093384 790.61505127 0.79064167]	[4.21336761e+02 7.67596008e+02 7.63084173e-01]
[459.59777832 213.49534607 0.93129396]	[459.64196777 264.79672241 0.90281773]	[395.63067627 267.36331177 0.82365221]	[380.19186401 359.775177 0.90542006]	[380.15646362 459.81332397 0.94889235]	[521.22918701 262.19863892 0.85124719]	[539.23126221 359.64117432 0.88899714]	[544.29064941 459.5909729 0.90816963]	[462.28817749 457.21560669 0.77609694]	[421.24606323 459.76507568 0.76329112]	[423.80172729 600.87115479 0.82019079]	[418.77502441 757.32269287 0.84132832]	[503.33114624 457.10375977 0.7533586 ]	[513.60803223 605.9241333 0.7975015 ]	[523.92053223 765.06195068 0.83711743]	[441.83422852 198.10473633 0.90247732]	[467.4022522 198.06529236 0.86375523]	[421.38858032 192.870224 0.84159172]	[482.95892334 192.79374695 0.85874951]	[5.23828674e+02 7.95786743e+02 7.43003130e-01]	[5.41867310e+02 7.90710083e+02 7.74764359e-01]	[5.23851257e+02 7.70258362e+02 7.57500589e-01]	[4.21361542e+02 7.90774048e+02 7.85202265e-01]	[4.03327698e+02 7.90625427e+02 7.86693811e-01]	[4.21325928e+02 7.67610352e+02 7.61063576e-01]
[459.60955811 213.48048401 0.93224823]	[459.6651001 264.77050781 0.90927857]	[398.01696777 269.82214355 0.82630706]	[380.20291138 359.75637817 0.90739137]	[380.16870117 459.79696655 0.94949508]	[521.26324463 262.1612854 0.85748428]	[539.26092529 359.61352539 0.89450824]	[544.38427734 457.16217041 0.90591031]	[462.3112793 457.21026611 0.77347064]	[421.2635498 459.74978638 0.76169151]	[423.83209229 600.84863281 0.81405562]	[418.77697754 757.31433105 0.83930284]	[503.35592651 457.11184692 0.75383985]	[516.12994385 605.93084717 0.79707074]	[523.9251709 765.05126953 0.83433628]	[441.85064697 198.08653259 0.90112609]	[467.42352295 198.04798889 0.86474723]	[421.40255737 192.83547974 0.83520484]	[482.97900391 190.39216614 0.85519201]	[5.23841553e+02 7.93359009e+02 7.46537387e-01]	[5.41872620e+02 7.90704651e+02 7.76932895e-01]	[5.23843689e+02 7.70247864e+02 7.58792520e-01]	[4.21370697e+02 7.90770630e+02 7.84951210e-01]	[4.03335999e+02 7.90622986e+02 7.84184039e-01]	[4.21323608e+02 7.67607361e+02 7.57423043e-01]
[459.61096191 213.46504211 0.93117678]	[459.6630249 264.77044678 0.90758246]	[395.63607788 269.82891846 0.8238489 ]	[380.19946289 359.69378662 0.91459394]	[380.17114258 459.80908203 0.95006263]	[521.26177979 262.16525269 0.8569085 ]	[539.30200195 359.63485718 0.90178853]	[544.43713379 457.13412476 0.9033246 ]	[462.32513428 457.21118164 0.77307308]	[421.26565552 459.75439453 0.76296759]	[423.83328247 600.83679199 0.81446403]	[418.77651978 754.83032227 0.83844399]	[503.37451172 457.11639404 0.75467706]	[516.14727783 605.92407227 0.80238867]	[523.95080566 765.01049805 0.83114731]	[441.85653687 198.07600403 0.90293211]	[467.42590332 198.03303528 0.86566287]	[421.40612793 192.84669495 0.83834457]	[482.98376465 190.4005127 0.85858059]	[5.23862854e+02 7.95819702e+02 7.46628344e-01]	[5.41901611e+02 7.90734436e+02 7.70001829e-01]	[523.85626221 770.20489502 0.78177392]	[4.21359741e+02 7.90765015e+02 7.81853437e-01]	[4.03326508e+02 7.90615173e+02 7.81904757e-01]	[4.21323090e+02 7.67584656e+02 7.50895858e-01]
[457.19116211 213.47225952 0.92412841]	[459.64584351 264.769104 0.90456343]	[395.62240601 267.36120605 0.82228798]	[380.18136597 359.65792847 0.91428059]	[380.11688232 459.79104614 0.9431088 ]	[521.24902344 262.16244507 0.85578448]	[541.67614746 359.58676147 0.9047187 ]	[544.46453857 454.63339233 0.88307935]	[462.26965332 457.17019653 0.76986146]	[421.22293091 459.70855713 0.75515145]	[421.38027954 603.2902832 0.83520782]	[418.77297974 754.83477783 0.83751243]	[503.31304932 454.63061523 0.75006551]	[513.63769531 605.92218018 0.80011547]	[523.95800781 765.03302002 0.83349109]	[441.79675293 198.07615662 0.91101038]	[464.95040894 198.0304718 0.87039518]	[421.37258911 192.87489319 0.84126472]	[482.95785522 190.38061523 0.86190802]	[5.23869995e+02 7.95830200e+02 7.43269563e-01]	[5.41909119e+02 7.90744507e+02 7.70829499e-01]	[523.86737061 770.21832275 0.77993292]	[4.21347595e+02 7.90755798e+02 7.86652863e-01]	[4.03315033e+02 7.90611816e+02 7.84522057e-01]	[4.21333313e+02 7.67576172e+02 7.52745330e-01]
[457.11138916 213.47189331 0.9140721 ]	[459.60946655 264.7729187 0.8961733 ]	[395.59020996 267.33050537 0.8205691 ]	[380.12850952 359.73303223 0.91196108]	[377.70004272 459.72644043 0.93167341]	[521.20056152 262.19750977 0.84790581]	[539.28594971 359.57461548 0.9034465 ]	[544.44763184 454.64123535 0.8866455 ]	[462.2338562 457.16622925 0.76961666]	[421.18481445 459.71170044 0.7627458 ]	[421.37634277 603.28521729 0.8372007 ]	[418.77334595 754.81054688 0.83852375]	[503.29708862 454.60821533 0.74862349]	[511.10037231 603.49102783 0.81179917]	[523.95556641 765.02386475 0.83298987]	[441.72946167 198.06169128 0.91376978]	[464.8855896 198.02636719 0.87787324]	[421.32095337 192.85348511 0.84527481]	[482.92181396 190.38983154 0.86579478]	[5.23853577e+02 7.95828247e+02 7.46571720e-01]	[5.41900818e+02 7.90740173e+02 7.72344053e-01]	[523.87219238 770.2043457 0.78330988]	[4.21340942e+02 7.90756409e+02 7.89285958e-01]	[4.03309906e+02 7.90610168e+02 7.86942601e-01]	[4.21336090e+02 7.67552063e+02 7.49564409e-01]
[454.60043335 213.48655701 0.90162855]	[457.19250488 264.77230835 0.87806839]	[395.5302124 267.34933472 0.81353796]	[377.71875 362.20422363 0.9033336 ]	[377.60424805 459.75823975 0.9308995 ]	[518.75305176 262.17776489 0.84139132]	[536.7512207 359.5909729 0.88586259]	[544.39477539 454.65264893 0.88480926]	[459.82876587 457.18334961 0.77121651]	[418.7689209 459.72271729 0.76765198]	[421.30963135 603.37615967 0.84896564]	[418.76437378 754.79156494 0.83909136]	[500.90423584 454.63787842 0.75108838]	[511.02603149 603.49310303 0.81238329]	[523.94458008 765.02911377 0.8389737 ]	[441.66616821 198.05436707 0.91015649]	[462.44763184 198.05706787 0.88394547]	[421.287323 192.87716675 0.85512155]	[482.86911011 192.81117249 0.87440717]	[5.23859741e+02 7.95826843e+02 7.57271409e-01]	[5.41912170e+02 7.90733276e+02 7.81582594e-01]	[523.85113525 770.20513916 0.79267687]	[421.33071899 790.73950195 0.79294318]	[4.03296112e+02 7.90598999e+02 7.87787914e-01]	[4.21330872e+02 7.67520325e+02 7.46468008e-01]
[452.0140686 213.42373657 0.88814294]	[457.1053772 264.7878418 0.86061561]	[393.04830933 267.36578369 0.80823833]	[377.60992432 362.29470825 0.89174479]	[377.540802 459.78588867 0.92837977]	[518.69281006 262.16741943 0.8355121 ]	[536.63287354 359.61654663 0.87369603]	[544.33288574 454.65014648 0.89144725]	[459.78915405 457.19918823 0.76745683]	[418.73168945 459.71328735 0.76235187]	[421.25012207 603.34259033 0.84618843]	[418.7784729 754.74395752 0.84506363]	[500.84683228 457.12518311 0.7499733 ]	[508.52279663 603.50665283 0.81176788]	[523.93127441 765.00390625 0.8336426 ]	[439.24475098 197.9960022 0.917234 ]	[462.32833862 195.6138916 0.91919523]	[421.20495605 192.8785553 0.85576874]	[482.76980591 192.78916931 0.88064957]	[5.23872192e+02 7.95800171e+02 7.52011657e-01]	[5.41911926e+02 7.90705444e+02 7.75547206e-01]	[523.83728027 770.19189453 0.78557056]	[4.21353210e+02 7.90769592e+02 7.89645851e-01]	[4.03318420e+02 7.90615906e+02 7.85826027e-01]	[4.21338531e+02 7.65071350e+02 7.51573205e-01]
[446.97625732 213.43598938 0.89184046]	[454.54925537 267.29193115 0.83811665]	[390.46459961 267.34332275 0.80037224]	[377.4850769 362.24307251 0.88143069]	[375.07577515 459.73513794 0.90251911]	[516.1675415 262.23672485 0.81855977]	[531.55657959 359.59362793 0.88228148]	[541.92706299 454.5932312 0.88700676]	[457.18893433 457.197052 0.73988605]	[416.14309692 459.6958313 0.72255278]	[421.20196533 600.88549805 0.84267992]	[418.77252197 754.76519775 0.83963025]	[500.65139771 457.12979126 0.72527301]	[505.98672485 603.4296875 0.81888962]	[523.90899658 762.49572754 0.82763827]	[439.14242554 197.99668884 0.90939713]	[462.24728394 195.60403442 0.93390441]	[418.76312256 192.83023071 0.85530996]	[480.37081909 190.37730408 0.87538421]	[5.23890869e+02 7.93347107e+02 7.59855926e-01]	[5.44313477e+02 7.90664795e+02 7.83168137e-01]	[523.80517578 770.13952637 0.78442079]	[4.21357178e+02 7.90775452e+02 7.87869036e-01]	[4.03320496e+02 7.90623413e+02 7.88074970e-01]	[4.21326996e+02 7.67492615e+02 7.51681805e-01]
[444.42572021 213.43190002 0.90468556]	[449.43157959 267.29364014 0.83995819]	[385.32131958 269.82058716 0.80580544]	[375.01760864 362.20809937 0.86513001]	[372.48812866 459.75515747 0.88147521]	[511.07751465 262.23434448 0.8142404 ]	[526.51922607 359.63189697 0.89722729]	[541.80657959 457.08706665 0.88878214]	[454.62338257 459.69348145 0.71968079]	[413.58056641 459.77279663 0.70467484]	[418.76248169 603.50958252 0.84672111]	[418.75778198 754.76184082 0.83978581]	[498.14834595 459.63818359 0.71166891]	[505.92544556 605.87896729 0.83290249]	[523.88360596 764.97265625 0.83395153]	[436.68753052 198.0075531 0.89430642]	[459.79290771 195.61251831 0.93541211]	[418.67871094 192.85273743 0.86649191]	[480.2454834 190.3915863 0.88500386]	[5.23888733e+02 7.93353027e+02 7.57498205e-01]	[5.41930969e+02 7.90660461e+02 7.81879783e-01]	[523.7880249 770.17474365 0.78258461]	[421.36138916 790.76275635 0.79358548]	[4.03330719e+02 7.90617554e+02 7.89793491e-01]	[421.31130981 765.06835938 0.76728892]
[444.42562866 213.43217468 0.90467346]	[449.43203735 267.29537964 0.83996987]	[385.32055664 269.82086182 0.80594462]	[375.0184021 362.2069397 0.86553276]	[372.48419189 459.75588989 0.88126981]	[511.08001709 262.23672485 0.81380409]	[526.51922607 359.63235474 0.89698809]	[541.80517578 457.08575439 0.88863552]	[454.61804199 459.69442749 0.71934342]	[413.57626343 459.77471924 0.70424455]	[418.76119995 605.87506104 0.84662265]	[418.75424194 754.76824951 0.83966887]	[498.14480591 459.63766479 0.71065974]	[505.9223938 603.51062012 0.83438027]	[523.87640381 765.00036621 0.8395915 ]	[436.6875 198.00741577 0.89434046]	[459.79232788 195.61238098 0.93562865]	[418.67858887 192.85107422 0.86685586]	[480.24331665 190.38777161 0.88432562]	[5.23893555e+02 7.95782532e+02 7.59045064e-01]	[5.44317688e+02 7.90674194e+02 7.83546150e-01]	[521.40142822 770.20489502 0.78552926]	[421.35467529 790.75305176 0.79798263]	[403.32876587 790.61010742 0.79109693]	[421.30435181 765.07189941 0.76705396]
[444.29830933 213.4705658 0.92088759]	[444.38146973 267.28530884 0.86453503]	[380.33233643 267.35012817 0.82809484]	[369.95874023 359.73690796 0.84718674]	[364.79483032 459.78353882 0.89031935]	[508.46206665 262.23956299 0.82645911]	[523.98510742 359.70397949 0.90494472]	[541.71069336 457.14953613 0.88720781]	[446.96899414 457.18908691 0.71731639]	[405.91223145 459.73135376 0.71169734]	[418.70217896 600.88928223 0.8400864 ]	[418.7361145 754.7454834 0.83383656]	[490.52688599 457.10266113 0.69686198]	[505.87991333 605.98596191 0.83413607]	[523.86456299 765.0088501 0.84112477]	[436.56503296 198.05303955 0.87631243]	[459.67114258 198.02153015 0.92719662]	[418.56692505 192.90525818 0.84721518]	[477.71685791 192.77394104 0.87543792]	[5.23866699e+02 7.93349182e+02 7.63868690e-01]	[5.41909424e+02 7.90659973e+02 7.84141958e-01]	[523.77905273 770.19921875 0.77871811]	[421.371521 790.77124023 0.79557413]	[4.03340759e+02 7.90627075e+02 7.90017903e-01]	[4.21279724e+02 7.65040344e+02 7.60528147e-01]
[441.73352051 213.50056458 0.93596971]	[441.8614502 267.26879883 0.89195859]	[380.1869812 267.35778809 0.845047 ]	[362.33200073 362.25582886 0.85969132]	[359.83068848 459.77694702 0.924613 ]	[503.49176025 262.20516968 0.84653485]	[523.8404541 359.67288208 0.92434055]	[539.27563477 457.21990967 0.88458163]	[444.34072876 459.6758728 0.75362384]	[403.29141235 459.81665039 0.74148476]	[418.64486694 600.80828857 0.83089513]	[418.71020508 752.23443604 0.83873767]	[485.41784668 457.16067505 0.7382344 ]	[503.45462036 608.49475098 0.83460706]	[523.84942627 765.02593994 0.84897166]	[428.99456787 198.06542969 0.86018616]	[457.13204956 198.07194519 0.88790977]	[416.02001953 192.88703918 0.80314469]	[475.10891724 192.79014587 0.85350436]	[5.23848389e+02 7.93340027e+02 7.75751412e-01]	[541.88372803 790.64923096 0.79317498]	[523.78399658 770.2053833 0.77891999]	[421.33029175 790.7755127 0.79593253]	[403.30743408 790.61486816 0.79572618]	[4.21270874e+02 7.62503235e+02 7.56981790e-01]
[439.25811768 213.4752655 0.93833148]	[441.70223999 267.30065918 0.91060889]	[377.69839478 269.84188843 0.84803426]	[359.82589722 362.32019043 0.87692595]	[359.75588989 459.72076416 0.92939615]	[503.32519531 262.25494385 0.85777283]	[521.42034912 359.70806885 0.92929405]	[536.68493652 457.21795654 0.85754073]	[441.85317993 459.7293396 0.77622569]	[400.80200195 462.29241943 0.75528133]	[416.17123413 603.41967773 0.81599033]	[418.69528198 754.78210449 0.83598399]	[482.92404175 457.17071533 0.75947154]	[503.37130737 605.96350098 0.8631478 ]	[523.79351807 764.96820068 0.84691042]	[426.3578186 198.07568359 0.86144453]	[454.55697632 198.05256653 0.86528695]	[410.93988037 192.89448547 0.78506148]	[470.00631714 192.8074646 0.85247827]	[5.23836670e+02 7.93333374e+02 7.79200673e-01]	[541.87756348 790.6293335 0.79360902]	[521.33166504 770.18603516 0.78701371]	[421.28952026 790.77319336 0.80729765]	[403.27023315 790.61175537 0.80697298]	[421.26586914 765.05340576 0.77884901]
[439.13037109 213.48191833 0.93040234]	[439.18789673 267.33404541 0.90975034]	[377.54473877 269.82501221 0.83161879]	[359.65127563 359.69137573 0.91083586]	[359.57244873 459.77020264 0.93527687]	[500.80621338 264.74536133 0.84846878]	[521.28918457 359.7694397 0.91993552]	[531.55200195 459.59213257 0.86126167]	[441.7628479 459.80615234 0.76942921]	[400.71459961 462.35736084 0.74623376]	[416.02435303 603.40643311 0.80372143]	[418.67263794 754.80487061 0.82951629]	[482.82733154 459.64538574 0.75323176]	[503.27261353 608.50360107 0.85400391]	[523.75506592 764.99554443 0.8515718 ]	[423.77877808 198.07907104 0.88365012]	[449.43185425 198.06993103 0.85359007]	[403.3921814 192.8661499 0.81366086]	[464.95559692 192.84138489 0.85645646]	[5.23845642e+02 7.93342957e+02 7.72755206e-01]	[541.86828613 790.62213135 0.79531479]	[5.21281860e+02 7.70202698e+02 7.68553197e-01]	[421.2756958 790.78643799 0.80482513]	[403.25686646 790.62554932 0.8075735 ]	[421.24679565 765.06677246 0.78729957]
[436.6583252 213.53613281 0.92148107]	[439.07357788 269.85400391 0.89839858]	[375.05908203 269.83984375 0.82456106]	[357.13842773 362.25372314 0.89457881]	[357.06188965 459.7980957 0.92705703]	[500.65402222 267.27288818 0.8294667 ]	[518.74914551 359.74395752 0.89517128]	[526.50311279 459.61257935 0.89372754]	[439.29275513 459.77029419 0.78576195]	[398.26483154 462.30633545 0.76336169]	[410.95611572 603.44799805 0.7957105 ]	[418.63919067 752.2857666 0.83699584]	[480.35131836 457.2071228 0.75679636]	[500.80789185 606.078125 0.84895271]	[521.4274292 767.50823975 0.85609221]	[421.27346802 198.11146545 0.90127569]	[444.45303345 198.12423706 0.85733795]	[400.86709595 192.85072327 0.83240378]	[464.84121704 192.85127258 0.8610425 ]	[5.23894958e+02 7.93359741e+02 7.23413527e-01]	[5.41867676e+02 7.90653564e+02 7.63028622e-01]	[5.21282349e+02 7.72704224e+02 7.18469024e-01]	[421.24230957 790.74243164 0.81485593]	[400.84191895 788.2208252 0.81683129]	[421.22143555 764.98144531 0.79813325]
[428.97964478 213.53233337 0.88934833]	[434.03344727 269.85186768 0.85076594]	[369.90496826 267.34286499 0.79896641]	[354.50222778 362.24337769 0.85675216]	[346.90118408 459.80050659 0.85826933]	[495.63366699 267.29220581 0.80814111]	[511.0574646 362.19726562 0.84804976]	[523.92791748 459.66757202 0.91986519]	[436.69268799 459.75466919 0.75349033]	[398.03234863 462.27957153 0.74347013]	[405.90908813 600.8572998 0.7816354 ]	[418.60415649 754.75109863 0.83294928]	[480.12667847 457.19473267 0.72183192]	[500.75250244 611.06970215 0.82376111]	[521.30175781 765.03771973 0.85076207]	[418.68231201 198.1068573 0.90158612]	[441.78460693 198.13789368 0.89513755]	[400.68408203 192.94319153 0.85278821]	[462.23114014 192.90493774 0.9021908 ]	[5.23809692e+02 7.93276123e+02 7.79634535e-01]	[541.77789307 788.222229 0.80454785]	[5.18739563e+02 7.72706909e+02 6.85821652e-01]	[421.2432251 790.75445557 0.81397164]	[400.84463501 788.23730469 0.81614423]	[421.1713562 765.00311279 0.80811793]
[426.40713501 213.5007782 0.89421207]	[428.92041016 269.86618042 0.84737396]	[364.80456543 269.85009766 0.80873418]	[351.97930908 359.77261353 0.85228986]	[341.77615356 459.83786011 0.89457953]	[490.55691528 267.30731201 0.80443239]	[505.99682617 362.26135254 0.85728818]	[521.42181396 457.18917847 0.9039579 ]	[436.62930298 459.77209473 0.75093687]	[395.62365723 462.31802368 0.7445364 ]	[405.85861206 603.30065918 0.80030167]	[418.59603882 754.80157471 0.82893944]	[477.72735596 457.20428467 0.7234531 ]	[498.26116943 606.0567627 0.82871032]	[521.20581055 762.45288086 0.82142949]	[418.5880127 198.10440063 0.88963908]	[439.32952881 198.07797241 0.90943921]	[398.21121216 192.85301208 0.852557 ]	[459.80267334 190.39442444 0.8841933 ]	[5.21391663e+02 7.93340576e+02 7.47821689e-01]	[5.41736389e+02 7.90614929e+02 7.78153360e-01]	[5.16158752e+02 7.70205322e+02 6.76560938e-01]	[421.2411499 790.74377441 0.82045156]	[400.83926392 788.23535156 0.82175291]	[421.18063354 765.05554199 0.81729901]
[423.86584473 213.47805786 0.90942967]	[423.89987183 269.88580322 0.86719644]	[362.25442505 269.87893677 0.82582021]	[346.8034668 362.28051758 0.84089839]	[341.67596436 459.79202271 0.90971339]	[487.95370483 267.33145142 0.81701362]	[503.49603271 362.24951172 0.8808037 ]	[521.3067627 457.2109375 0.90548056]	[434.07113647 459.7585144 0.73051822]	[395.48754883 462.31570435 0.72575706]	[403.35940552 603.29394531 0.8105576 ]	[418.5803833 754.75036621 0.83316988]	[475.12619019 457.17584229 0.70499063]	[498.21563721 605.98052979 0.83718926]	[516.20245361 754.7598877 0.80699211]	[416.1242981 198.08743286 0.8808499 ]	[439.22286987 198.04832458 0.9173581 ]	[398.13796997 192.87709045 0.84981716]	[459.66912842 190.39894104 0.8733837 ]	[5.21231689e+02 7.93289429e+02 7.86263764e-01]	[5.36729858e+02 7.88233032e+02 7.81086862e-01]	[5.08466125e+02 7.67588196e+02 7.37010181e-01]	[421.23257446 790.74725342 0.81843132]	[400.83746338 788.22888184 0.82175291]	[421.16442871 765.01348877 0.81037533]
[421.39666748 213.49980164 0.92359412]	[423.79525757 269.8326416 0.87957883]	[359.78210449 269.84350586 0.83519012]	[341.75088501 362.31900024 0.86160356]	[339.25180054 459.74624634 0.92277503]	[485.43667603 264.80371094 0.82913399]	[503.35720825 359.77880859 0.91129982]	[521.19775391 459.60830688 0.89989513]	[431.52264404 459.70675659 0.72635144]	[392.97393799 462.27709961 0.72124743]	[403.35247803 603.28314209 0.8155418 ]	[418.59228516 752.22546387 0.84177548]	[472.54476929 457.1282959 0.69881421]	[498.1257019 606.05383301 0.80038446]	[513.61621094 759.92376709 0.78023767]	[416.03933716 198.09080505 0.87226009]	[439.14031982 198.07563782 0.91822714]	[398.05743408 192.91651917 0.83734691]	[457.16824341 192.79873657 0.85848975]	[5.18682434e+02 7.93304077e+02 7.44318902e-01]	[5.31600769e+02 7.90609558e+02 7.42124975e-01]	[5.05968658e+02 7.67700012e+02 7.38191843e-01]	[421.25167847 790.74951172 0.82018226]	[400.84362793 788.2232666 0.82448804]	[421.18395996 762.48828125 0.79235846]
[421.3036499 213.5171814 0.93490702]	[421.35903931 269.82702637 0.89375961]	[359.68942261 267.36495972 0.84134167]	[339.29348755 362.25704956 0.88638467]	[339.21020508 459.71340942 0.92315435]	[482.9730835 267.27224731 0.83528554]	[503.27804565 359.7298584 0.92109984]	[521.159729 457.18899536 0.88558769]	[426.36975098 459.75259399 0.73561674]	[385.33538818 462.31402588 0.72648227]	[403.3326416 603.4263916 0.81866252]	[418.61291504 752.24285889 0.84126252]	[467.40939331 457.19073486 0.71542257]	[488.01846313 605.91949463 0.8053202 ]	[508.46890259 752.21661377 0.80719852]	[413.49389648 198.09783936 0.86259532]	[436.68490601 198.07635498 0.90241748]	[395.56549072 192.94036865 0.81626642]	[457.09255981 190.4052124 0.85367429]	[5.08471069e+02 7.93211426e+02 7.92231083e-01]	[5.26469849e+02 7.88167297e+02 7.87932873e-01]	[5.05872467e+02 7.64974976e+02 7.37855077e-01]	[421.25643921 790.76916504 0.81072563]	[400.849823 790.60247803 0.81896538]	[421.23706055 762.50231934 0.78961003]
[421.22164917 213.51625061 0.93420011]	[421.27529907 267.34313965 0.9043389 ]	[359.58843994 267.35397339 0.84370029]	[339.22872925 362.31497192 0.88895303]	[339.16397095 459.80029297 0.93254471]	[482.89282227 264.77459717 0.8462292 ]	[500.90878296 359.80508423 0.9114942 ]	[518.75708008 459.62997437 0.88813818]	[426.38357544 459.65386963 0.72712666]	[385.39837646 462.23980713 0.71677488]	[403.3059082 603.4598999 0.82210141]	[418.605896 752.27423096 0.83727431]	[464.96044922 454.64215088 0.71246612]	[485.3994751 605.98022461 0.84430349]	[505.92034912 754.76385498 0.81391335]	[410.93881226 198.09481812 0.85437846]	[436.61044312 198.0816803 0.88823187]	[393.06176758 192.93359375 0.80286705]	[454.59924316 192.79071045 0.85150576]	[503.43490601 793.31048584 0.82041663]	[523.90948486 790.60186768 0.82600087]	[5.03455872e+02 7.65077271e+02 7.59101391e-01]	[421.21536255 790.74859619 0.8203519 ]	[400.81509399 788.22967529 0.82843983]	[421.24835205 764.97473145 0.78514493]
[418.78399658 213.49215698 0.94026822]	[421.2149353 267.33718872 0.90886325]	[357.20343018 269.81707764 0.84215945]	[339.19207764 362.23654175 0.89821792]	[339.10745239 459.81182861 0.93649739]	[482.82427979 264.76480103 0.85134131]	[500.87161255 359.74673462 0.92688519]	[518.69104004 457.14874268 0.86391807]	[423.88284302 459.66299438 0.73863256]	[385.30429077 462.27655029 0.72713441]	[403.24710083 603.37200928 0.82133049]	[418.61816406 752.26263428 0.84203494]	[464.88970947 454.61328125 0.72257936]	[482.91772461 603.47692871 0.87631929]	[503.36340332 752.28381348 0.83854944]	[405.90582275 198.08195496 0.85604906]	[434.09954834 198.06031799 0.87478352]	[392.97244263 192.93525696 0.77884066]	[452.08496094 192.78515625 0.84904289]	[503.3732605 793.35473633 0.79833794]	[523.82476807 790.59869385 0.80792868]	[5.03270508e+02 7.65061646e+02 7.51853347e-01]	[421.20001221 790.76293945 0.82307148]	[400.80914307 790.59667969 0.8293888 ]	[421.29202271 764.97753906 0.78651315]
[418.78512573 213.49107361 0.94002753]	[421.21688843 267.33123779 0.90929788]	[357.20422363 267.35131836 0.8419165 ]	[339.19631958 362.23397827 0.89756149]	[339.10671997 459.81118774 0.93666565]	[482.82592773 264.77032471 0.85113847]	[500.8682251 359.73828125 0.92753726]	[518.68585205 457.14712524 0.86307311]	[423.88635254 459.66677856 0.73789179]	[385.31063843 462.27401733 0.7266686 ]	[403.24731445 603.38696289 0.82181031]	[418.61810303 752.28466797 0.83927351]	[464.88934326 454.62124634 0.72325712]	[482.91622925 603.48065186 0.87674141]	[503.36407471 752.28259277 0.84050429]	[405.90652466 198.08030701 0.85628098]	[434.10214233 198.05865479 0.87563288]	[392.97940063 192.93917847 0.77940875]	[452.08776855 192.78607178 0.84954214]	[503.37823486 793.33831787 0.80382049]	[523.82165527 788.22436523 0.81115979]	[5.03267914e+02 7.65061951e+02 7.56868541e-01]	[421.20800781 790.76690674 0.8182556 ]	[400.81524658 790.60675049 0.82627308]	[421.29077148 765.00140381 0.79144752]
[418.72052002 213.46760559 0.9394362 ]	[421.1656189 267.3380127 0.9086358]	[357.15701294 267.36502075 0.84006423]	[339.16699219 359.77630615 0.90383643]	[336.68826294 459.72808838 0.93103188]	[482.79006958 264.77313232 0.85404122]	[500.82852173 359.6892395 0.92209244]	[513.64575195 457.12341309 0.84747392]	[423.80545044 459.69992065 0.74727368]	[382.8210144 462.27029419 0.7316137 ]	[400.83032227 603.50518799 0.83023369]	[418.634552 754.77563477 0.83984661]	[462.44799805 457.12051392 0.73545116]	[482.7989502 606.00830078 0.86847329]	[500.87756348 759.91998291 0.82406235]	[405.81613159 198.05503845 0.86665809]	[434.02468872 198.03227234 0.86672992]	[387.93673706 192.88323975 0.77684617]	[451.99685669 192.79238892 0.8469466 ]	[5.00687714e+02 7.95823608e+02 7.64470339e-01]	[518.77374268 790.71447754 0.79282212]	[5.00813965e+02 7.70092468e+02 7.16354370e-01]	[421.23306274 790.76965332 0.81581831]	[400.83251953 790.63250732 0.81980103]	[421.28564453 765.06561279 0.80022806]
[418.71795654 213.47460938 0.9407779 ]	[421.16140747 267.33242798 0.90915692]	[357.15509033 267.3616333 0.84104735]	[339.16702271 359.77868652 0.90400535]	[336.69119263 459.73269653 0.93146598]	[482.78771973 264.76779175 0.85458297]	[500.81854248 359.63745117 0.92087042]	[516.1083374 457.14321899 0.85006344]	[423.80593872 459.70278931 0.74756622]	[382.81793213 462.27471924 0.73185146]	[400.83047485 603.50531006 0.83029044]	[418.63409424 754.78631592 0.8393299 ]	[462.45181274 457.11978149 0.73432988]	[482.79632568 606.01348877 0.86914533]	[500.87579346 759.93774414 0.82419759]	[403.3961792 198.06182861 0.86784285]	[434.021698 198.0375061 0.86584401]	[387.93331909 192.87898254 0.77738976]	[449.52407837 192.79722595 0.84621423]	[5.00698029e+02 7.95833496e+02 7.63393760e-01]	[518.78411865 790.71813965 0.79143941]	[5.00809753e+02 7.70112000e+02 7.16805398e-01]	[421.23410034 790.76959229 0.81496871]	[400.83239746 790.6361084 0.81940454]	[421.28619385 765.07910156 0.80203986]
[418.66400146 213.47044373 0.93673682]	[418.78186035 267.32827759 0.91050595]	[357.10360718 269.81958008 0.83776689]	[339.10137939 359.7807312 0.90540278]	[336.63879395 459.72451782 0.92715406]	[482.73446655 264.74224854 0.85874993]	[500.78662109 359.71389771 0.91920245]	[511.08938599 457.13735962 0.85154808]	[423.78634644 459.65887451 0.75186825]	[382.8114624 459.81643677 0.73484266]	[400.8392334 603.46643066 0.83309853]	[418.628479 754.73968506 0.83463031]	[462.39859009 454.63656616 0.74003094]	[480.29315186 605.97363281 0.859909 ]	[500.68832397 762.42102051 0.84046602]	[403.32067871 198.06741333 0.8808201 ]	[431.48391724 198.03494263 0.85873008]	[385.34609985 192.86787415 0.79696524]	[446.98199463 192.79785156 0.8403852 ]	[4.90520294e+02 7.98375610e+02 7.39640594e-01]	[5.08494141e+02 7.90829712e+02 7.58267105e-01]	[5.00663849e+02 7.67698853e+02 7.22840250e-01]	[421.22912598 790.78753662 0.81041765]	[400.81149292 790.65063477 0.81896281]	[421.30508423 765.03179932 0.79019779]
[418.63262939 213.48527527 0.93262982]	[418.7376709 267.3387146 0.9123221]	[357.06204224 269.82589722 0.83616012]	[339.05151367 359.7961731 0.90138894]	[336.58956909 459.75726318 0.92316926]	[480.35696411 264.7472229 0.85669696]	[500.74206543 359.76846313 0.91280723]	[511.04693604 457.14031982 0.85358441]	[421.38519287 459.70977783 0.76136881]	[382.75994873 462.28109741 0.73977363]	[400.81585693 605.90783691 0.8307054 ]	[418.62667847 754.80792236 0.83199608]	[462.38238525 457.12716675 0.74597609]	[480.21444702 606.04418945 0.84119278]	[498.14761353 767.57489014 0.83693022]	[403.27835083 198.08724976 0.87912738]	[428.94955444 198.0561676 0.85241318]	[385.29812622 192.8795166 0.80903846]	[446.8762207 192.80461121 0.85028791]	[4.85459503e+02 8.03471008e+02 7.23162055e-01]	[5.05949066e+02 7.95808960e+02 7.41915464e-01]	[4.95610565e+02 7.72772522e+02 6.88923717e-01]	[421.23144531 790.75415039 0.81937051]	[400.81323242 790.62750244 0.8203913 ]	[421.29992676 767.49017334 0.81316018]
[418.57788086 213.51673889 0.92995423]	[418.68121338 269.86553955 0.91595781]	[357.02670288 269.89221191 0.8409611 ]	[336.66351318 362.32492065 0.88448888]	[336.53564453 459.80154419 0.92050725]	[480.27716064 267.28985596 0.84875292]	[500.70794678 359.76480103 0.90598571]	[508.5 457.15454102 0.86078227]	[421.3548584 459.7805481 0.76448584]	[380.31991577 462.3132019 0.74344289]	[400.76190186 606.06591797 0.82692951]	[418.65414429 754.80871582 0.83716267]	[462.38366699 459.66339111 0.75203872]	[477.60543823 605.9967041 0.7885285 ]	[485.42404175 767.59643555 0.82387078]	[400.85012817 198.13096619 0.88537234]	[426.40838623 198.10681152 0.85354251]	[382.86880493 192.90629578 0.8072744 ]	[444.41699219 192.8132782 0.86346447]	[4.80163635e+02 8.03530457e+02 7.37706065e-01]	[5.00741730e+02 7.98355225e+02 7.58143783e-01]	[4.82937592e+02 7.72760559e+02 7.16691613e-01]	[421.22619629 790.76196289 0.8300581 ]	[400.79266357 790.61230469 0.83130848]	[421.36434937 767.5010376 0.8011843 ]
[418.54064941 213.53468323 0.92721027]	[418.66827393 269.92010498 0.92029953]	[357.01446533 269.92645264 0.84387195]	[336.66574097 362.29995728 0.88659048]	[336.51119995 459.77886963 0.91280305]	[480.27453613 267.33996582 0.8487168 ]	[500.67953491 359.75741577 0.90291548]	[508.49847412 459.59051514 0.86391425]	[421.30096436 459.69198608 0.76645541]	[380.27536011 462.25274658 0.74932015]	[400.7272644 608.5335083 0.81600749]	[418.6557312 754.80786133 0.8365382 ]	[462.32598877 457.12374878 0.74804741]	[472.53292847 605.94830322 0.79558021]	[482.81387329 767.65234375 0.8586778 ]	[400.80010986 198.15722656 0.89003748]	[426.34741211 198.13476562 0.85386908]	[382.83694458 192.95840454 0.80319589]	[444.36288452 192.85897827 0.87718511]	[4.69990479e+02 8.03507812e+02 6.96150005e-01]	[4.95618774e+02 7.98384277e+02 7.17665911e-01]	[4.82845673e+02 7.75360962e+02 7.32151449e-01]	[421.24847412 790.76593018 0.8250652 ]	[400.81930542 790.62402344 0.82439929]	[421.37139893 767.50250244 0.77730286]
[416.13345337 215.90449524 0.92635572]	[418.64602661 272.36776733 0.92410839]	[357.00973511 272.36730957 0.85033643]	[336.65087891 362.30581665 0.8899582 ]	[336.50500488 459.79406738 0.91875547]	[480.24871826 269.84960938 0.84949625]	[500.69577026 362.22332764 0.89190382]	[508.472229 459.62539673 0.87136245]	[421.30923462 459.66790771 0.75975233]	[380.27426147 462.23059082 0.74452418]	[400.65631104 608.58898926 0.81342727]	[418.66390991 752.26544189 0.85019308]	[462.33483887 457.09893799 0.73833632]	[464.97186279 605.92901611 0.8108328 ]	[480.26031494 770.16851807 0.82295012]	[400.75653076 200.61558533 0.89080113]	[423.89492798 200.60412598 0.85631484]	[382.8130188 192.97227478 0.79948378]	[444.3399353 192.89369202 0.88158214]	[4.62305176e+02 8.03470276e+02 6.97703838e-01]	[4.82889221e+02 8.00993774e+02 7.41028190e-01]	[4.82766083e+02 7.85524536e+02 6.68476939e-01]	[421.24237061 790.80535889 0.81780249]	[400.83004761 790.64862061 0.80932862]	[4.23769714e+02 7.65019714e+02 7.61611104e-01]
[416.1451416 216.02313232 0.92203557]	[418.61947632 272.45394897 0.93320537]	[356.99176025 272.43136597 0.8603847 ]	[336.63128662 364.81494141 0.88285065]	[336.46600342 462.23553467 0.91332793]	[480.21920776 272.40805054 0.85614365]	[500.69000244 364.80343628 0.87265134]	[508.44393921 462.23812866 0.87660962]	[421.2444458 459.80410767 0.76864803]	[380.21237183 462.35595703 0.74605411]	[400.64950562 613.65722656 0.79842061]	[418.6100769 752.18780518 0.84900337]	[462.25689697 459.65237427 0.74811292]	[462.3770752 608.6149292 0.81680346]	[475.07458496 770.08154297 0.8143369 ]	[400.76083374 203.23258972 0.8727904 ]	[423.88909912 203.21133423 0.85494167]	[382.78820801 193.0291748 0.786183 ]	[444.38531494 192.96287537 0.87719321]	[4.59647736e+02 8.06052856e+02 7.77432084e-01]	[4.80220398e+02 8.06012146e+02 7.95396626e-01]	[4.72576508e+02 7.77878845e+02 6.41754746e-01]	[421.30123901 793.23577881 0.82109714]	[403.29769897 790.68963623 0.7953338 ]	[4.21304565e+02 7.64952026e+02 7.64708042e-01]
[416.15539551 216.10949707 0.91047126]	[418.62750244 272.49325562 0.93806374]	[356.9916687 272.48275757 0.86519909]	[336.61981201 364.86727905 0.87738574]	[334.02923584 462.25119019 0.89904922]	[480.24468994 272.45147705 0.86638981]	[500.64694214 364.77786255 0.86572969]	[506.003479 462.27084351 0.88274461]	[421.21850586 459.77722168 0.78217572]	[380.21890259 462.3500061 0.75258243]	[400.62759399 611.14245605 0.81076121]	[418.63619995 752.27703857 0.83926642]	[462.19940186 457.18463135 0.75358492]	[462.19204712 608.56689453 0.83919406]	[464.88937378 772.78717041 0.83257997]	[400.78085327 208.25323486 0.87624824]	[423.89312744 205.78684998 0.86796051]	[382.83444214 195.44473267 0.73216671]	[444.4309082 193.02339172 0.87236279]	[4.49505310e+02 8.08600098e+02 7.51847386e-01]	[4.70018372e+02 8.08632202e+02 7.76471019e-01]	[4.64890594e+02 7.88040344e+02 7.43084848e-01]	[421.19580078 795.85852051 0.80031216]	[4.00841919e+02 7.90781311e+02 7.70175338e-01]	[421.33575439 765.0791626 0.7686187 ]
[418.56124878 218.56517029 0.90088725]	[418.64807129 274.88424683 0.94746906]	[357.02087402 274.88372803 0.87070978]	[336.60940552 367.394104 0.87622184]	[334.00006104 462.32113647 0.88588047]	[480.23956299 274.87088013 0.87477803]	[500.64178467 364.8531189 0.85808647]	[506.00820923 462.3324585 0.87718302]	[421.19119263 459.78997803 0.77567476]	[380.1824646 462.34738159 0.74879414]	[400.62683105 611.11578369 0.81376803]	[418.61914062 752.2958374 0.83889657]	[459.85598755 457.1993103 0.74738467]	[459.84313965 613.66772461 0.80498183]	[462.33920288 777.82684326 0.83081305]	[400.82839966 210.78834534 0.88282156]	[423.92285156 208.32897949 0.87181187]	[382.84118652 195.5721283 0.74688292]	[446.88406372 195.44407654 0.87165588]	[4.41816376e+02 8.08518372e+02 7.66467035e-01]	[4.62239136e+02 8.08655151e+02 7.88607836e-01]	[4.64840637e+02 7.90627930e+02 7.34067380e-01]	[418.68688965 793.33642578 0.81855917]	[4.00788788e+02 7.90703125e+02 7.75066972e-01]	[4.21301788e+02 7.67481018e+02 7.65680015e-01]
[418.56106567 218.56503296 0.90093321]	[418.64865112 274.88464355 0.94767201]	[357.02105713 274.88494873 0.87072527]	[336.60681152 367.42330933 0.87497491]	[333.99987793 462.3269043 0.88554078]	[480.2401123 274.8704834 0.8746587]	[500.64303589 364.8510437 0.85859275]	[506.00631714 462.331604 0.87750578]	[421.19229126 459.78744507 0.77578008]	[380.18331909 462.34588623 0.74874908]	[400.62332153 611.10644531 0.8133741 ]	[418.61898804 752.28955078 0.84024119]	[459.85653687 457.1963501 0.74712908]	[459.84170532 613.65490723 0.80481178]	[462.34173584 775.35827637 0.83172721]	[400.82891846 210.78901672 0.88286209]	[423.92227173 208.32891846 0.8720454 ]	[382.8409729 195.57202148 0.74701446]	[446.88293457 195.44352722 0.8711257 ]	[4.41824249e+02 8.08519531e+02 7.66088009e-01]	[4.62247192e+02 8.08652039e+02 7.88255751e-01]	[4.64836029e+02 7.90620667e+02 7.33105898e-01]	[418.69012451 793.33728027 0.81651121]	[4.00793060e+02 7.90703491e+02 7.73646057e-01]	[4.21300873e+02 7.67473999e+02 7.64628112e-01]
[418.56188965 218.56607056 0.90091413]	[418.64654541 274.88717651 0.94762981]	[357.02081299 274.88815308 0.87123781]	[336.60534668 369.89953613 0.87505901]	[334.0007019 462.32611084 0.88542724]	[480.23654175 274.87295532 0.87511837]	[500.64260864 364.84909058 0.85963136]	[506.00970459 462.33908081 0.87636244]	[421.19250488 459.78894043 0.77621222]	[380.18353271 462.34701538 0.74950123]	[400.62628174 611.11108398 0.81509304]	[418.62265015 752.29534912 0.83939642]	[459.85635376 457.19818115 0.74761277]	[459.84005737 613.65466309 0.80514902]	[462.33932495 777.84179688 0.83127987]	[400.82943726 210.7905426 0.88278717]	[423.92324829 208.3288269 0.87176156]	[382.84375 195.57795715 0.746557 ]	[446.88439941 195.44180298 0.87123805]	[4.41819214e+02 8.08527832e+02 7.65497506e-01]	[4.62243011e+02 8.08663147e+02 7.88523555e-01]	[4.64843536e+02 7.90639404e+02 7.34182119e-01]	[418.706604 793.35449219 0.81386924]	[4.00805817e+02 7.90719482e+02 7.69571304e-01]	[4.21299774e+02 7.67478821e+02 7.62850285e-01]
[418.59228516 218.64021301 0.8926481 ]	[418.65002441 274.93075562 0.95310915]	[357.03717041 274.93612671 0.87616861]	[336.59640503 367.41677856 0.87496692]	[333.92129517 462.36346436 0.86268765]	[480.25204468 274.93096924 0.8847146 ]	[500.63449097 367.41168213 0.84874213]	[505.98580933 464.82025146 0.86551189]	[421.16409302 464.85321045 0.74731469]	[380.11367798 467.45526123 0.72537112]	[398.25695801 621.33514404 0.81669492]	[418.6178894 754.75616455 0.84180373]	[459.84841919 462.25994873 0.74324924]	[459.71157837 618.84277344 0.801952 ]	[459.82971191 785.49914551 0.84600663]	[400.87060547 210.85647583 0.88714242]	[426.36483765 210.81684875 0.87897652]	[382.86605835 195.60922241 0.7681163 ]	[446.92877197 195.48762512 0.86586291]	[4.39144867e+02 8.08565735e+02 7.54518270e-01]	[4.57165802e+02 8.11106445e+02 7.71684468e-01]	[4.62359955e+02 7.93278442e+02 7.65362561e-01]	[418.55862427 793.28826904 0.81611925]	[4.00729889e+02 7.90663208e+02 7.72141814e-01]	[4.21295135e+02 7.67495667e+02 7.37444639e-01]
[418.58181763 221.17907715 0.87777257]	[418.68988037 274.96038818 0.96099973]	[357.06228638 274.97570801 0.88334155]	[336.58203125 372.44400024 0.87324846]	[331.44036865 464.83828735 0.84394777]	[480.28436279 274.98620605 0.89355731]	[500.64694214 372.5055542 0.85929793]	[506.00061035 464.92910767 0.84693813]	[421.20025635 462.33734131 0.77137876]	[380.13616943 464.90881348 0.74382228]	[398.22573853 616.23468018 0.80672008]	[418.60748291 752.2756958 0.85096174]	[462.23526001 459.77233887 0.76184273]	[459.70089722 621.36224365 0.79244816]	[459.67477417 788.09143066 0.85311633]	[400.87945557 213.31367493 0.9013378 ]	[426.36941528 213.31358337 0.89586538]	[382.88613892 195.61645508 0.76579112]	[449.43127441 195.59222412 0.84918213]	[4.39226593e+02 8.08706360e+02 7.46673584e-01]	[4.57217377e+02 8.11231445e+02 7.59775043e-01]	[4.59720978e+02 7.95861511e+02 7.16092825e-01]	[418.63479614 793.33728027 0.82573086]	[4.00778229e+02 7.90685120e+02 7.88642824e-01]	[4.21277557e+02 7.65043152e+02 7.28086591e-01]
[418.61117554 226.30914307 0.88406622]	[418.69949341 277.46743774 0.95858824]	[357.0602417 275.11590576 0.89140296]	[336.54891968 375.01107788 0.89287162]	[326.35253906 464.95910645 0.83003545]	[480.32070923 277.52005005 0.89669293]	[498.24172974 377.51742554 0.88441473]	[505.92214966 469.99707031 0.84842223]	[418.75494385 464.87716675 0.7560752 ]	[377.74707031 467.4793396 0.73572481]	[398.09701538 621.30072021 0.79456413]	[418.58978271 752.19500732 0.85460138]	[459.73623657 462.3062439 0.74153775]	[454.56027222 623.82849121 0.72065836]	[459.58535767 788.16711426 0.8286339 ]	[403.2633667 213.52088928 0.92398959]	[426.39337158 213.47010803 0.91410446]	[385.384552 203.1816864 0.69944662]	[449.50234985 198.12541199 0.81306064]	[4.39109863e+02 8.11209534e+02 7.27000535e-01]	[4.57146088e+02 8.13785522e+02 7.12592304e-01]	[4.59668793e+02 7.98411743e+02 6.89602494e-01]	[418.57342529 793.28997803 0.8154155 ]	[4.00737976e+02 7.90649719e+02 7.86357343e-01]	[4.21257050e+02 7.64943848e+02 7.03313291e-01]
[418.62860107 231.30874634 0.9053672 ]	[418.69216919 277.61291504 0.96182233]	[357.0411377 277.58303833 0.89072782]	[336.53030396 377.5423584 0.90899765]	[326.293396 469.9730835 0.8184976]	[480.32730103 277.61224365 0.89333582]	[498.21548462 377.64837646 0.90132391]	[505.86953735 472.58081055 0.86090368]	[418.78012085 469.99777222 0.7448042 ]	[380.09625244 475.09423828 0.73569334]	[398.09075928 621.35290527 0.77741206]	[418.5920105 752.237854 0.8417955]	[459.77114868 464.91601562 0.72475076]	[452.07516479 623.92645264 0.73385108]	[457.16622925 790.66357422 0.82950771]	[403.28665161 215.94107056 0.92629546]	[426.43688965 215.89451599 0.90724605]	[387.88699341 205.78184509 0.70422488]	[449.46661377 200.65931702 0.79781234]	[4.36658569e+02 8.11310852e+02 7.24911094e-01]	[4.54644745e+02 8.16340698e+02 6.93140626e-01]	[4.57206390e+02 8.00983582e+02 7.14303732e-01]	[416.14892578 793.31481934 0.80674779]	[4.00702637e+02 7.90642273e+02 7.82040954e-01]	[4.21279602e+02 7.64968933e+02 7.09176540e-01]
[418.63485718 231.45085144 0.92224705]	[418.68588257 277.72259521 0.95632994]	[357.03710938 277.67666626 0.88353771]	[336.52001953 377.6463623 0.91936523]	[323.74841309 472.53204346 0.8256436 ]	[480.34347534 277.71405029 0.88675255]	[498.20413208 377.71102905 0.89890361]	[503.48248291 475.13259888 0.88018227]	[418.76425171 472.55728149 0.74984783]	[380.08914185 475.16744995 0.75254846]	[398.08111572 623.88519287 0.80678123]	[418.58056641 752.23596191 0.84658659]	[459.7456665 467.44708252 0.72059417]	[449.5213623 623.99359131 0.76388288]	[457.08258057 790.70068359 0.81297231]	[403.29232788 216.06437683 0.91728038]	[428.915802 216.01841736 0.89230764]	[385.38137817 208.2975769 0.72277856]	[449.48544312 203.1804657 0.79704773]	[4.39072174e+02 8.13756104e+02 7.20321298e-01]	[4.57129395e+02 8.18870850e+02 6.96378708e-01]	[4.57094330e+02 8.03464355e+02 6.96477532e-01]	[416.13464355 793.32958984 0.82060868]	[400.690979 790.63653564 0.80247366]	[4.21261780e+02 7.64947449e+02 7.08644867e-01]
[418.61773682 233.87506104 0.92597032]	[418.66226196 280.20858765 0.9442066 ]	[357.01757812 280.17910767 0.8650918 ]	[336.49349976 377.7444458 0.92460722]	[321.29055786 475.16647339 0.85134506]	[480.30859375 280.18515015 0.87706649]	[498.17196655 380.13452148 0.89526427]	[503.44247437 477.69372559 0.90654469]	[418.71386719 475.15908813 0.75743532]	[377.72546387 477.72994995 0.76927608]	[398.04840088 626.47595215 0.80078459]	[418.5960083 754.76599121 0.83286089]	[459.70797729 472.55291748 0.71454811]	[452.02075195 626.55255127 0.74346751]	[454.64880371 790.76330566 0.81628317]	[403.27090454 216.13145447 0.90694392]	[426.44555664 216.08396912 0.88457429]	[385.39385986 213.3059845 0.76169568]	[446.94897461 208.27539062 0.80509877]	[4.36674377e+02 8.13791382e+02 7.10827172e-01]	[4.57114868e+02 8.18940735e+02 6.93668664e-01]	[4.54622284e+02 8.03521118e+02 7.23051846e-01]	[416.06518555 793.34680176 0.81755513]	[400.6477356 790.63806152 0.81383908]	[4.21265289e+02 7.65071594e+02 7.14275658e-01]
[418.57333374 233.95237732 0.92683285]	[418.66659546 282.75860596 0.9284113 ]	[357.01699829 282.67800903 0.84852803]	[336.47647095 380.1494751 0.91892499]	[321.27597046 477.70880127 0.87507582]	[480.31332397 282.75289917 0.85825098]	[498.13586426 380.22976685 0.87918305]	[503.42733765 477.71807861 0.90578818]	[418.73532104 475.15826416 0.76653981]	[377.74069214 480.15716553 0.77909493]	[398.09506226 623.99395752 0.82845366]	[418.60324097 752.29516602 0.84256887]	[459.72531128 472.55490112 0.72296596]	[454.54324341 626.50811768 0.76366627]	[454.6444397 790.80615234 0.81179178]	[400.865448 218.54521179 0.89938581]	[426.41253662 218.5368042 0.86893237]	[385.37167358 213.33323669 0.75664854]	[446.92254639 210.89741516 0.83818924]	[4.36664032e+02 8.16346741e+02 7.00508237e-01]	[4.57105865e+02 8.23986145e+02 7.06062019e-01]	[4.54585541e+02 8.03528259e+02 7.28375316e-01]	[416.05844116 795.78851318 0.80906117]	[398.27172852 790.62347412 0.80525386]	[4.21296783e+02 7.65021484e+02 7.20096350e-01]
[416.17230225 236.45115662 0.92235166]	[418.61209106 290.43301392 0.91823399]	[356.98913574 287.8374939 0.83424628]	[336.43936157 380.3034668 0.90429753]	[321.24536133 480.21878052 0.90302694]	[480.23382568 290.44192505 0.84879196]	[495.60604858 382.82363892 0.8305881 ]	[503.28482056 480.34088135 0.93137395]	[418.69299316 477.71520996 0.77952474]	[377.7255249 480.24401855 0.79246843]	[398.10742188 623.95947266 0.82579124]	[418.59298706 754.79290771 0.83786285]	[459.68807983 477.63171387 0.73824471]	[452.02471924 629.03796387 0.74635303]	[4.54626984e+02 7.93353149e+02 7.77102649e-01]	[400.81808472 221.14543152 0.88309985]	[426.36303711 221.17056274 0.846982 ]	[385.2946167 213.41148376 0.76463985]	[446.87255859 213.4445343 0.86691439]	[4.36628754e+02 8.18924011e+02 6.86985135e-01]	[4.57083588e+02 8.26576355e+02 7.29357958e-01]	[4.57089142e+02 8.08549866e+02 7.12875545e-01]	[416.0385437 795.87841797 0.80234826]	[400.6289978 790.70092773 0.81320441]	[4.21281799e+02 7.65052673e+02 7.31372595e-01]
[416.15423584 236.57775879 0.91530877]	[418.61181641 292.92501831 0.92876041]	[356.98626709 290.38665771 0.8420881 ]	[334.0680542 382.75320435 0.89097852]	[321.24530029 480.36294556 0.91094643]	[480.23773193 292.94985962 0.85800588]	[493.1109314 385.3286438 0.81267333]	[503.23605347 482.75750732 0.92939615]	[418.68811035 480.2204895 0.78629893]	[377.69058228 480.33544922 0.78705931]	[398.05273438 629.14904785 0.80002022]	[418.62249756 754.82336426 0.84291852]	[459.69992065 477.71966553 0.74307972]	[452.03161621 636.7855835 0.70181727]	[4.54637299e+02 7.93342346e+02 7.80313730e-01]	[400.79916382 226.2204895 0.87196839]	[423.92590332 226.25619507 0.8530252 ]	[382.8782959 213.47624207 0.74611109]	[446.87982178 213.53601074 0.87782812]	[4.36669922e+02 8.21475403e+02 6.82652891e-01]	[4.57097992e+02 8.26624756e+02 7.37363100e-01]	[4.57090576e+02 8.08546936e+02 7.16503501e-01]	[416.03707886 798.34442139 0.79998392]	[400.62426758 790.69537354 0.81247294]	[4.21323303e+02 7.65064453e+02 7.30443597e-01]
[418.53683472 239.08222961 0.89734274]	[418.60809326 293.00552368 0.93730569]	[357.00131226 292.91271973 0.85962111]	[334.06442261 382.84109497 0.87423944]	[321.24194336 482.80996704 0.89903903]	[480.23153687 293.01382446 0.86788023]	[493.11358643 387.86340332 0.80598396]	[500.84448242 482.90579224 0.91577208]	[418.6651001 480.2762146 0.78749001]	[377.68719482 482.76519775 0.78301585]	[395.64385986 626.59130859 0.82016504]	[418.60778809 754.79217529 0.8441143 ]	[459.67434692 480.1930542 0.74806714]	[452.04046631 639.31365967 0.72899753]	[4.54624023e+02 7.95856934e+02 7.70879388e-01]	[400.81182861 228.87153625 0.88080919]	[423.92037964 228.84423828 0.86838126]	[385.33081055 216.06576538 0.69088012]	[446.95077515 215.9566803 0.87451565]	[4.39227295e+02 8.24049255e+02 6.95656359e-01]	[4.57210266e+02 8.29058777e+02 7.55448818e-01]	[4.54541107e+02 8.08554321e+02 6.84587359e-01]	[4.16111328e+02 7.98351196e+02 7.95932055e-01]	[400.68008423 790.70178223 0.80916274]	[4.21302277e+02 7.65024658e+02 7.39244103e-01]
[416.17559814 241.62835693 0.87445986]	[418.61303711 295.42651367 0.9472636 ]	[357.00323486 292.98916626 0.86672658]	[334.04721069 385.36099243 0.85383284]	[321.24822998 482.91564941 0.88081002]	[480.22607422 295.45794678 0.88145649]	[493.13583374 390.48434448 0.80748755]	[500.84500122 485.37246704 0.90771127]	[418.68835449 480.32189941 0.78363109]	[377.68496704 482.81402588 0.77769566]	[398.02258301 626.60784912 0.82550251]	[418.59082031 754.76385498 0.84329242]	[459.72076416 480.25366211 0.75253099]	[452.05874634 641.86004639 0.73777807]	[4.57057953e+02 7.93348999e+02 7.80441403e-01]	[400.81481934 231.42553711 0.90125871]	[423.90423584 231.41241455 0.88981009]	[382.86282349 216.11634827 0.71970928]	[446.94488525 216.06669617 0.85578442]	[4.41700836e+02 8.26608459e+02 7.26178169e-01]	[4.59677856e+02 8.29120728e+02 8.00140083e-01]	[4.52005493e+02 8.06058044e+02 6.83388054e-01]	[416.10324097 798.39056396 0.79936826]	[400.67062378 790.71569824 0.80935174]	[4.21284637e+02 7.65012756e+02 7.46469080e-01]
[416.15863037 244.25006104 0.86089611]	[418.60546875 295.51272583 0.9525454 ]	[356.99487305 295.4887085 0.87507451]	[334.05429077 390.4291687 0.85195196]	[321.24087524 485.41119385 0.86995459]	[480.22018433 295.54660034 0.89162844]	[493.13290405 393.07055664 0.82313538]	[500.83218384 485.48086548 0.89178157]	[418.64547729 482.8828125 0.77506995]	[377.65655518 485.42141724 0.76232427]	[398.03656006 626.63031006 0.82960814]	[418.60006714 754.77819824 0.84187174]	[459.67544556 482.7911377 0.75088561]	[454.54354858 644.37036133 0.72833669]	[4.57067322e+02 8.00957336e+02 7.73159504e-01]	[400.796875 233.94595337 0.92869234]	[423.88934326 233.92019653 0.91101819]	[382.86187744 218.68017578 0.69593048]	[446.8800354 218.60083008 0.82453328]	[4.41832581e+02 8.29094971e+02 7.32806087e-01]	[4.59771912e+02 8.29217651e+02 8.11940432e-01]	[4.49481415e+02 8.08651001e+02 6.81321681e-01]	[418.57440186 800.95123291 0.81527275]	[400.74725342 790.7857666 0.80868524]	[4.21284698e+02 7.64979126e+02 7.40133345e-01]
[416.15884399 244.24923706 0.86088383]	[418.60202026 295.51171875 0.95208716]	[356.99258423 295.48806763 0.87458563]	[334.05502319 387.95449829 0.85160524]	[321.23272705 485.41308594 0.87152076]	[480.21652222 295.54263306 0.89141494]	[493.13214111 395.49856567 0.82549328]	[500.83615112 485.48455811 0.89109439]	[418.64254761 482.87924194 0.77579594]	[377.65252686 485.42227173 0.7624737 ]	[398.03460693 626.62786865 0.83038324]	[418.59124756 754.78210449 0.83979487]	[459.67355347 482.78158569 0.7499271 ]	[454.54315186 644.36694336 0.72726226]	[4.57063873e+02 8.00942871e+02 7.72735238e-01]	[400.79705811 233.94538879 0.92864865]	[423.88961792 233.9200592 0.9109484 ]	[382.86361694 218.67900085 0.694305 ]	[446.87896729 218.60105896 0.82439518]	[4.41838165e+02 8.29101196e+02 7.35904455e-01]	[4.59778839e+02 8.29219971e+02 8.14769030e-01]	[4.49472107e+02 8.08641541e+02 6.82671070e-01]	[418.5645752 800.94647217 0.81578648]	[400.73703003 790.78283691 0.81092691]	[4.21274933e+02 7.64988586e+02 7.39268184e-01]
[418.5345459 249.33305359 0.87751925]	[418.57019043 295.64453125 0.94646537]	[354.58374023 295.61920166 0.87942076]	[334.03601074 393.07290649 0.85771555]	[321.24349976 488.02081299 0.84687591]	[480.18759155 298.00811768 0.8935293 ]	[493.08895874 398.09213257 0.87504339]	[500.78665161 490.52706909 0.86866224]	[418.61505127 485.3656311 0.75721669]	[377.63861084 487.96005249 0.75407892]	[398.06707764 629.07879639 0.84700686]	[418.5791626 754.75109863 0.84036881]	[459.64294434 482.85162354 0.73675686]	[452.08795166 644.47509766 0.76617181]	[4.54624969e+02 8.06075623e+02 7.97203660e-01]	[400.82040405 236.41911316 0.93207675]	[423.89129639 234.06105042 0.92177725]	[382.86959839 223.71907043 0.74258238]	[444.41888428 221.1942749 0.80445963]	[4.41839691e+02 8.31644775e+02 7.37844765e-01]	[4.59775269e+02 8.31709473e+02 8.21298659e-01]	[4.49485046e+02 8.11188721e+02 7.09830284e-01]	[418.56106567 800.98083496 0.80974436]	[400.73849487 790.80999756 0.80432206]	[4.21257965e+02 7.64955505e+02 7.49849081e-01]
[416.15737915 251.91439819 0.89672589]	[418.57446289 298.14358521 0.94547397]	[354.56622314 298.08261108 0.87813985]	[334.01501465 395.63796997 0.87503862]	[321.23239136 493.06170654 0.84823483]	[480.23355103 298.18103027 0.88892716]	[493.07769775 398.21569824 0.88312489]	[500.80343628 495.58666992 0.86719668]	[418.58300781 487.95318604 0.74338681]	[377.60549927 490.54898071 0.74548811]	[398.04592896 631.60455322 0.82935113]	[418.60064697 754.77575684 0.83668375]	[459.61993408 485.42910767 0.71957666]	[454.55307007 644.480896 0.75374889]	[4.57116180e+02 8.06056396e+02 7.97625482e-01]	[400.80249023 236.53248596 0.93804777]	[423.90878296 236.51457214 0.91358441]	[382.8482666 228.7933197 0.73665011]	[444.40148926 226.29423523 0.80593491]	[4.44295227e+02 8.31768311e+02 7.69092917e-01]	[462.2442627 831.77703857 0.851762 ]	[4.52041229e+02 8.11218079e+02 7.02093303e-01]	[4.18554810e+02 8.00943726e+02 7.97252476e-01]	[400.71707153 790.78863525 0.80080742]	[4.21304413e+02 7.64972046e+02 7.50713706e-01]
[416.09851074 254.45726013 0.91083574]	[418.55645752 300.70187378 0.93195456]	[354.55181885 300.66125488 0.86052036]	[333.9850769 398.19171143 0.89630711]	[321.2043457 495.69369507 0.86625147]	[480.20452881 300.69628906 0.8745091 ]	[493.12506104 400.7253418 0.86736119]	[500.76815796 495.68704224 0.87348539]	[418.58410645 490.5553894 0.74532551]	[377.62808228 495.62280273 0.76075929]	[398.10113525 631.62384033 0.82803971]	[418.61322021 754.82067871 0.82719421]	[459.60348511 490.48666382 0.7124185 ]	[454.55371094 647.00378418 0.76287019]	[4.57118408e+02 8.08576172e+02 8.07315707e-01]	[400.74435425 236.684021 0.92015463]	[423.87081909 236.68943787 0.87810731]	[382.78500366 231.39271545 0.78277951]	[444.34524536 231.39074707 0.84782577]	[4.44306671e+02 8.34321228e+02 7.62949646e-01]	[462.29953003 834.27331543 0.83723736]	[4.51992737e+02 8.11302551e+02 6.77430511e-01]	[4.18562836e+02 8.00948975e+02 7.77051866e-01]	[4.00737549e+02 7.90814453e+02 7.76449561e-01]	[4.21313202e+02 7.65024353e+02 7.51417935e-01]
[416.02001953 257.01708984 0.90405738]	[418.52456665 310.93084717 0.89866877]	[354.51553345 308.3760376 0.82375902]	[333.97451782 400.80163574 0.88770932]	[321.21817017 500.70321655 0.89698476]	[480.12466431 310.87924194 0.82975292]	[493.0927124 403.39578247 0.81629658]	[500.70718384 500.79156494 0.91005743]	[418.65557861 498.22515869 0.76512843]	[377.66821289 500.71362305 0.77923489]	[398.10302734 644.39544678 0.84194028]	[418.62356567 757.29864502 0.82598257]	[459.64401245 498.16271973 0.72395575]	[454.65084839 657.30853271 0.71560329]	[457.17883301 811.32958984 0.81602091]	[400.6651001 241.67765808 0.88504905]	[423.82055664 244.21107483 0.85530269]	[380.31365967 233.88928223 0.8259303 ]	[444.32800293 234.00032043 0.88851523]	[4.41704041e+02 8.36947510e+02 7.31620908e-01]	[4.59774292e+02 8.39433105e+02 7.77374208e-01]	[4.59603455e+02 8.24029785e+02 6.83734119e-01]	[4.16152100e+02 7.98415405e+02 7.44894028e-01]	[4.00760132e+02 7.90802246e+02 7.65885353e-01]	[4.21345734e+02 7.64998413e+02 7.56438315e-01]
[413.59136963 257.17950439 0.88737804]	[418.52474976 313.43548584 0.91061163]	[354.51675415 310.90371704 0.82832652]	[333.97695923 403.26815796 0.86572605]	[321.21447754 500.86346436 0.90784216]	[480.15280151 313.43600464 0.84792984]	[493.0760498 408.39770508 0.8018949 ]	[500.69763184 503.33291626 0.91075498]	[418.60836792 500.68688965 0.778786 ]	[377.63134766 500.73898315 0.78420806]	[398.11795044 644.37084961 0.8537131 ]	[418.60986328 757.31658936 0.82505447]	[459.60635376 498.24813843 0.73389983]	[454.55657959 649.61889648 0.71927631]	[4.57140289e+02 8.13803223e+02 8.07231545e-01]	[400.65029907 246.82470703 0.88061881]	[423.80102539 249.32963562 0.8783564 ]	[380.31588745 234.0539856 0.78646654]	[444.37121582 236.43804932 0.87150532]	[4.41813385e+02 8.42039001e+02 7.26494372e-01]	[4.59828308e+02 8.42046082e+02 7.68709064e-01]	[4.57077362e+02 8.24054993e+02 6.55417144e-01]	[4.18586243e+02 7.95874878e+02 7.47663379e-01]	[4.00798126e+02 7.90764709e+02 7.69252717e-01]	[4.21326569e+02 7.64999451e+02 7.57418096e-01]
[416.01986694 259.69839478 0.86777902]	[416.16793823 315.9364624 0.92983818]	[354.52133179 313.50485229 0.85378981]	[333.96377563 405.82589722 0.84762317]	[321.20193481 503.36300659 0.90204591]	[480.15692139 315.92651367 0.86709934]	[490.57232666 413.49206543 0.8048743 ]	[500.67541504 503.46694946 0.89909118]	[418.59082031 500.72802734 0.76994485]	[377.62387085 500.80838013 0.77779967]	[398.10559082 646.92504883 0.86019897]	[418.61904907 757.34753418 0.8245818 ]	[457.22134399 498.25256348 0.72242826]	[454.64041138 662.40374756 0.72542584]	[4.57121674e+02 8.18953308e+02 7.78020263e-01]	[400.66629028 251.89723206 0.90532249]	[423.79858398 251.90266418 0.89753437]	[380.33432007 236.56497192 0.78035432]	[444.38562012 236.61265564 0.85466856]	[4.41836517e+02 8.47192017e+02 7.31390834e-01]	[4.59773743e+02 8.47192993e+02 7.76919603e-01]	[4.57081055e+02 8.29088013e+02 6.69139743e-01]	[4.18596558e+02 7.98404846e+02 7.45246351e-01]	[4.00839417e+02 7.90823059e+02 7.51310647e-01]	[4.21351288e+02 7.65015991e+02 7.58745134e-01]
[416.02557373 264.71664429 0.8454802 ]	[416.15933228 316.02011108 0.9342941 ]	[354.53915405 315.98388672 0.86361873]	[333.93399048 408.42111206 0.83326524]	[321.18707275 503.48165894 0.88700807]	[477.73428345 316.04684448 0.88008606]	[490.49786377 416.02722168 0.82477915]	[500.65014648 505.93762207 0.87804717]	[418.58581543 503.27340698 0.77576655]	[377.62228394 503.33935547 0.77934182]	[398.07073975 644.35021973 0.8311913 ]	[418.65026855 757.35284424 0.81962395]	[457.21563721 500.84790039 0.74097842]	[454.56335449 664.88092041 0.72286892]	[4.57109680e+02 8.24056519e+02 7.85867572e-01]	[400.68081665 254.43849182 0.93122911]	[421.4102478 254.41690063 0.91750145]	[380.31344604 239.105896 0.79507768]	[444.33499146 239.13035583 0.83785564]	[4.41786469e+02 8.49754578e+02 7.51795113e-01]	[4.59762848e+02 8.49760071e+02 7.97130227e-01]	[4.54637695e+02 8.29242004e+02 6.87377870e-01]	[4.18585144e+02 7.98402405e+02 7.38323569e-01]	[4.00826172e+02 7.90819153e+02 7.50615656e-01]	[4.23777649e+02 7.65027771e+02 7.33224750e-01]
[416.08346558 269.84896851 0.86517519]	[416.13601685 316.1461792 0.93800437]	[354.50820923 316.12203979 0.87041605]	[333.93106079 413.5932312 0.8454687 ]	[321.15460205 508.50598145 0.86295235]	[477.71405029 316.17785645 0.88592368]	[490.52108765 416.15048218 0.85428488]	[500.6428833 508.54092407 0.84990478]	[418.59109497 503.31100464 0.78524911]	[377.62417603 503.40551758 0.77875996]	[398.10205078 646.94903564 0.86598432]	[418.65380859 757.38348389 0.82842171]	[457.22085571 500.86428833 0.74945259]	[454.56988525 667.46813965 0.75004947]	[4.57126099e+02 8.26637756e+02 8.05606723e-01]	[400.71630859 254.60121155 0.94631898]	[423.81417847 254.57423401 0.93029869]	[380.31344604 241.66531372 0.77875775]	[444.34439087 241.72296143 0.81283993]	[4.44348419e+02 8.52188477e+02 7.68732846e-01]	[4.62279694e+02 8.49819824e+02 8.09021950e-01]	[4.54591187e+02 8.31789551e+02 6.63771987e-01]	[4.16149811e+02 7.98427368e+02 7.25391150e-01]	[4.00801758e+02 7.90810120e+02 7.55278885e-01]	[4.21377014e+02 7.65045593e+02 7.44628847e-01]
[416.01672363 272.48974609 0.88322121]	[416.14169312 318.7071228 0.9327125 ]	[354.46670532 318.66873169 0.86061931]	[331.47900391 418.68426514 0.88662422]	[321.15036011 513.6293335 0.8597517 ]	[480.13806152 318.73248291 0.87750977]	[490.51159668 418.72131348 0.88489652]	[498.27236938 516.13366699 0.84608573]	[418.55950928 503.39221191 0.76639086]	[377.60870361 505.90097046 0.7641629 ]	[398.06167603 647.02856445 0.84368187]	[418.67126465 757.37463379 0.8317917 ]	[457.16687012 503.33273315 0.74132031]	[454.55029297 665.03643799 0.73451501]	[457.13537598 829.20581055 0.83291793]	[400.6685791 257.08401489 0.94571012]	[423.76953125 257.08407593 0.92287654]	[380.32452393 249.34820557 0.775756 ]	[441.90130615 249.33750916 0.84551209]	[4.44374237e+02 8.52314087e+02 7.44186103e-01]	[4.62326324e+02 8.52253235e+02 8.05158973e-01]	[4.57098755e+02 8.34401550e+02 6.52910948e-01]	[4.16151947e+02 7.98430420e+02 7.34588027e-01]	[4.00807190e+02 7.90815063e+02 7.66812146e-01]	[4.23776825e+02 7.65038452e+02 7.41829932e-01]
[413.56079102 275.01913452 0.89675713]	[416.13076782 321.27334595 0.90764767]	[354.46420288 321.22183228 0.84421587]	[331.46847534 421.17382812 0.89206564]	[321.14465332 518.66870117 0.88455725]	[477.71755981 321.30038452 0.85142511]	[490.53964233 421.24447632 0.87207425]	[498.26980591 518.71020508 0.87041163]	[416.17062378 511.02636719 0.73173308]	[377.58828735 513.56774902 0.74377584]	[398.02139282 652.18908691 0.80127198]	[418.6473999 757.37579346 0.8279466 ]	[457.14926147 508.52841187 0.7055043 ]	[452.05645752 667.56848145 0.71460342]	[457.11923218 829.28479004 0.83737791]	[400.63952637 259.57751465 0.92321831]	[423.77020264 259.61425781 0.88565648]	[380.29089355 251.9394989 0.80598426]	[441.91400146 251.92779541 0.85571891]	[4.41889252e+02 8.54869019e+02 7.74713874e-01]	[4.62298523e+02 8.52407715e+02 8.18336010e-01]	[4.57106812e+02 8.36883667e+02 6.58396423e-01]	[4.16155457e+02 8.00921082e+02 7.27865815e-01]	[4.00798615e+02 7.90829346e+02 7.57596850e-01]	[4.21368164e+02 7.65006104e+02 7.56668508e-01]
[413.55172729 277.51071167 0.89975399]	[416.09686279 328.89556885 0.87589049]	[352.00723267 326.32788086 0.81442022]	[331.44717407 421.34564209 0.87856424]	[318.76678467 521.17089844 0.90632153]	[477.67626953 328.86691284 0.82380509]	[490.52871704 423.7833252 0.83865619]	[498.26123047 521.29785156 0.89333481]	[418.57601929 513.62817383 0.74618042]	[377.62927246 516.14776611 0.7522471 ]	[398.04769897 659.80731201 0.80938578]	[418.66369629 759.89221191 0.83233446]	[457.193573 513.60852051 0.71464658]	[452.06039429 667.63238525 0.70462501]	[4.54608093e+02 8.34273926e+02 8.15635443e-01]	[400.62487793 262.17202759 0.89373171]	[421.40008545 262.25115967 0.86576718]	[380.27059937 254.43351746 0.8365922 ]	[441.88796997 254.51573181 0.88874269]	[4.39298187e+02 8.57404175e+02 7.52689242e-01]	[4.59748749e+02 8.57374695e+02 7.78321028e-01]	[4.57086731e+02 8.44607788e+02 6.76701844e-01]	[4.18576660e+02 8.00973938e+02 7.28377223e-01]	[4.00835297e+02 7.93240356e+02 7.47691989e-01]	[4.21348236e+02 7.65018311e+02 7.61340857e-01]
[413.51821899 277.67773438 0.88130659]	[416.11260986 333.94284058 0.89632672]	[352.02053833 331.41717529 0.81818151]	[331.44491577 423.82940674 0.8597427 ]	[318.74719238 521.28985596 0.92175996]	[477.70672607 331.49508667 0.83183485]	[490.52520752 426.41278076 0.81076527]	[500.64880371 523.86938477 0.90373313]	[418.56549072 513.65045166 0.74672502]	[377.61645508 516.18005371 0.7529 ]	[398.04626465 659.87664795 0.8095845 ]	[418.67712402 759.88708496 0.83446282]	[457.17868042 513.61004639 0.71232218]	[449.51376343 672.65240479 0.69050515]	[4.54536621e+02 8.36862671e+02 7.88828015e-01]	[398.24517822 267.27352905 0.87731397]	[421.394104 267.34841919 0.87764841]	[380.21743774 254.5368042 0.81610447]	[441.9229126 254.57466125 0.87790304]	[4.39147614e+02 8.62523376e+02 7.12559581e-01]	[4.57197632e+02 8.62576050e+02 7.09440708e-01]	[4.54598602e+02 8.47170532e+02 6.72894359e-01]	[4.18597748e+02 8.00964539e+02 7.15135276e-01]	[4.00852478e+02 7.93241882e+02 7.30202377e-01]	[4.21343140e+02 7.65009155e+02 7.36564994e-01]
[413.51907349 277.67828369 0.88108766]	[416.10986328 333.94622803 0.89627111]	[352.01535034 331.42123413 0.8179217 ]	[331.443573 423.82516479 0.86043811]	[318.746521 521.29748535 0.92287517]	[477.70843506 331.49841309 0.8325845 ]	[490.51852417 428.90890503 0.80642855]	[500.65176392 523.87078857 0.90451199]	[418.56838989 516.12054443 0.74740666]	[377.61810303 516.18048096 0.7529909 ]	[398.0553894 659.87811279 0.81126273]	[418.6734314 759.890625 0.83354557]	[457.18334961 513.61578369 0.71369487]	[449.51296997 672.64550781 0.69114393]	[4.52087006e+02 8.36847107e+02 7.89211690e-01]	[398.24569702 267.27505493 0.87760913]	[421.39422607 267.34841919 0.87775898]	[380.21688843 254.53581238 0.81630671]	[441.92056274 254.57495117 0.87755144]	[4.39136719e+02 8.62513550e+02 7.14753628e-01]	[4.57189178e+02 8.62567505e+02 7.10572183e-01]	[4.54597534e+02 8.47158264e+02 6.72200382e-01]	[4.18599731e+02 8.00949890e+02 7.14647949e-01]	[4.00852051e+02 7.93231812e+02 7.30525255e-01]	[4.21337097e+02 7.65020813e+02 7.35311031e-01]
[413.53738403 280.17904663 0.86658841]	[416.10232544 334.07138062 0.91478586]	[352.00622559 333.984375 0.83409584]	[331.45288086 423.91110229 0.84752607]	[318.75686646 523.81134033 0.92237616]	[477.72085571 334.04748535 0.85428715]	[490.5218811 431.46829224 0.80306643]	[500.6652832 523.99639893 0.90180588]	[418.59313965 518.70172119 0.76007724]	[377.63900757 518.74194336 0.76555729]	[398.20352173 662.32806396 0.8314653 ]	[418.67202759 759.90283203 0.83125114]	[457.19259644 518.66949463 0.71780688]	[452.04592896 670.16986084 0.68796277]	[4.52017395e+02 8.39437317e+02 7.70089149e-01]	[398.25793457 272.36660767 0.8973434 ]	[421.37762451 272.36245728 0.89675742]	[380.24960327 257.0562439 0.80888188]	[441.89974976 257.06921387 0.88712168]	[4.39255768e+02 8.67607300e+02 7.19354510e-01]	[4.59654266e+02 8.67645752e+02 7.20895648e-01]	[4.49437500e+02 8.49669556e+02 6.55223191e-01]	[4.16164032e+02 8.03480225e+02 6.72437668e-01]	[4.00808685e+02 7.93268311e+02 6.94006503e-01]	[4.21333954e+02 7.65035156e+02 7.30115771e-01]
[413.51367188 282.72543335 0.84449267]	[416.09725952 336.51660156 0.92770106]	[354.46832275 336.47488403 0.85224521]	[331.43438721 431.47756958 0.83207285]	[318.76345825 524.01623535 0.89788681]	[477.70788574 336.51239014 0.87060392]	[490.51620483 434.04345703 0.81044263]	[500.66088867 526.44378662 0.8875066 ]	[418.63272095 521.28942871 0.78852504]	[377.65866089 521.35723877 0.78584927]	[398.26275635 662.39733887 0.83815253]	[418.65692139 759.91351318 0.83159202]	[459.60366821 521.24414062 0.74170637]	[4.49514526e+02 6.77793274e+02 6.36273265e-01]	[4.52014374e+02 8.47065552e+02 7.80357003e-01]	[398.25811768 274.88320923 0.91824508]	[421.33468628 274.86740112 0.92594999]	[380.24691772 257.18011475 0.80206746]	[441.89144897 257.19067383 0.86913407]	[4.39288879e+02 8.70204895e+02 7.52074003e-01]	[4.59663788e+02 8.70236450e+02 7.46626198e-01]	[4.49468506e+02 8.52237427e+02 6.71833813e-01]	[4.16168427e+02 8.00964478e+02 6.69484317e-01]	[4.00801788e+02 7.93251038e+02 6.97978079e-01]	[4.21319611e+02 7.65041687e+02 7.40563214e-01]
[413.5645752 292.91455078 0.87000251]	[416.09039307 339.08230591 0.93102556]	[354.44628906 336.69528198 0.85575652]	[331.47772217 436.61959839 0.85712862]	[318.73406982 531.56652832 0.87027603]	[477.72747803 339.13372803 0.88395649]	[490.55007935 439.16549683 0.87634999]	[500.68466187 534.12023926 0.85922867]	[418.5954895 523.85681152 0.77485013]	[377.63848877 523.90252686 0.76870728]	[400.73849487 665.04370117 0.82569838]	[418.6461792 759.93774414 0.81524777]	[457.20135498 523.83526611 0.73998052]	[446.9614563 677.81726074 0.67937934]	[4.49500519e+02 8.49739441e+02 7.90226936e-01]	[398.27630615 277.51022339 0.94913119]	[421.3850708 277.49472046 0.94203711]	[380.20761108 262.23043823 0.78242207]	[441.87515259 267.26425171 0.83820927]	[4.39275543e+02 8.72804443e+02 7.22138345e-01]	[4.59685150e+02 8.72800049e+02 7.23888278e-01]	[4.46926025e+02 8.54924255e+02 6.45690858e-01]	[4.18591309e+02 8.00985779e+02 6.69194221e-01]	[4.00847076e+02 7.93287964e+02 6.76061809e-01]	[4.21293762e+02 7.65067261e+02 7.05101371e-01]
[413.56600952 295.42211914 0.88650113]	[416.10522461 339.21609497 0.92771405]	[352.02090454 339.14138794 0.85938013]	[331.46936035 439.159729 0.88367152]	[318.72906494 534.12261963 0.87134922]	[480.12792969 339.26541138 0.87505376]	[490.5227356 439.24569702 0.87880206]	[500.6786499 536.72265625 0.86776227]	[418.55673218 526.40588379 0.7570067 ]	[377.62219238 526.42370605 0.76149648]	[400.71478271 664.90283203 0.8435961 ]	[418.65731812 762.41772461 0.82713521]	[457.15994263 526.41943359 0.72044045]	[4.46965576e+02 6.80361572e+02 6.79831326e-01]	[4.52045502e+02 8.49700195e+02 7.86367536e-01]	[400.62771606 277.63491821 0.94112253]	[421.40087891 277.6378479 0.92163295]	[380.25308228 269.86282349 0.78948331]	[441.88745117 269.90945435 0.8516444 ]	[4.39224579e+02 8.72868164e+02 7.54214764e-01]	[4.59676575e+02 8.72845459e+02 7.64242768e-01]	[4.52019318e+02 8.54875793e+02 6.55775309e-01]	[4.18590240e+02 8.00928894e+02 6.64094269e-01]	[4.00820312e+02 7.93248962e+02 6.86634183e-01]	[4.21308502e+02 7.65086914e+02 7.31150985e-01]
[413.53128052 295.56497192 0.89773816]	[416.10189819 341.73892212 0.90941089]	[352.01480103 341.68457031 0.84441572]	[331.42681885 439.27764893 0.88924336]	[318.73010254 536.72961426 0.88215923]	[477.72531128 341.77038574 0.86015987]	[490.5652771 441.70169067 0.87217689]	[500.67553711 539.18640137 0.87677908]	[418.55316162 526.43896484 0.75596011]	[377.61978149 526.46661377 0.7594046 ]	[400.74911499 664.91247559 0.84485865]	[418.67514038 762.43322754 0.83547461]	[457.16564941 526.45245361 0.7192443 ]	[4.49524078e+02 6.85489868e+02 6.70010984e-01]	[4.52048157e+02 8.52236633e+02 8.00128043e-01]	[400.62265015 280.11749268 0.91908592]	[421.3968811 280.16955566 0.88701129]	[380.26672363 272.47964478 0.81059808]	[441.90859985 272.49005127 0.86108881]	[4.41723083e+02 8.75460144e+02 7.33336985e-01]	[4.59810181e+02 8.75414429e+02 7.47055173e-01]	[4.49510895e+02 8.59974792e+02 6.47987723e-01]	[4.16169128e+02 7.98423950e+02 6.82894230e-01]	[4.00778564e+02 7.90817322e+02 7.17500746e-01]	[4.21347198e+02 7.65075562e+02 7.37545311e-01]
[413.57138062 298.00030518 0.90362376]	[416.10617065 344.30169678 0.88852149]	[352.02761841 341.81881714 0.8293103 ]	[331.44116211 441.69107056 0.89097881]	[318.72677612 539.25689697 0.90064865]	[477.69610596 344.32632446 0.83715332]	[490.5753479 441.81118774 0.85908145]	[498.26843262 541.73083496 0.8865521 ]	[416.16931152 528.97515869 0.7477234 ]	[377.5914917 529.00939941 0.74736744]	[400.74594116 667.53302002 0.85528183]	[418.66290283 762.42700195 0.8350566 ]	[457.12332153 528.98809814 0.71237391]	[449.45065308 682.90740967 0.69238573]	[4.52056244e+02 8.52352051e+02 8.01533580e-01]	[400.63592529 280.23602295 0.8996582 ]	[423.78320312 282.72302246 0.86748385]	[380.29916382 274.94830322 0.82974899]	[441.91702271 274.9928894 0.88143981]	[4.41789032e+02 8.77991089e+02 7.26251483e-01]	[4.62232452e+02 8.77910156e+02 7.46525943e-01]	[4.49458282e+02 8.65068665e+02 6.67256117e-01]	[4.16159302e+02 7.98421204e+02 6.78407133e-01]	[4.00765808e+02 7.90825012e+02 7.22592294e-01]	[4.21335815e+02 7.65065613e+02 7.46458948e-01]
[413.5513916 298.1027832 0.89519578]	[416.09979248 349.38375854 0.87412405]	[351.99822998 346.81484985 0.81362468]	[331.45169067 441.79782104 0.88862741]	[318.72442627 539.31652832 0.91265398]	[477.68276978 349.37127686 0.82441521]	[493.08392334 444.35705566 0.83032489]	[498.27249146 541.88989258 0.89981574]	[418.56655884 531.5736084 0.74764651]	[377.6182251 531.59796143 0.74173099]	[400.76263428 665.07312012 0.84671795]	[418.68688965 762.44836426 0.84040278]	[457.18341064 531.58203125 0.7112385 ]	[4.49529205e+02 6.88138306e+02 6.49300218e-01]	[4.52067871e+02 8.52398499e+02 7.99623311e-01]	[400.62374878 282.77944946 0.88018733]	[421.4046936 285.31561279 0.86891085]	[380.28146362 274.98080444 0.81808841]	[441.93618774 274.99301147 0.87723708]	[4.41689850e+02 8.80506897e+02 7.45899200e-01]	[4.59751068e+02 8.80470642e+02 7.63925374e-01]	[4.49500763e+02 8.65131592e+02 6.75714493e-01]	[4.16129547e+02 7.98417786e+02 6.62478745e-01]	[4.00734161e+02 7.90807312e+02 7.16235697e-01]	[4.21370453e+02 7.65063843e+02 7.52041280e-01]
[413.54263306 298.23184204 0.88159853]	[416.12841797 352.02230835 0.89593166]	[352.01779175 349.43231201 0.81305355]	[331.43411255 444.31408691 0.86806196]	[318.70767212 541.7845459 0.92810965]	[477.71310425 351.98226929 0.83146852]	[493.05075073 446.89736938 0.81080449]	[500.65835571 544.36138916 0.90902698]	[418.54980469 536.67559814 0.74511749]	[377.57693481 536.68988037 0.74835563]	[400.66262817 664.97229004 0.84981424]	[418.66757202 762.41711426 0.82961088]	[457.17807007 536.70111084 0.71241838]	[4.46980591e+02 6.90647400e+02 6.68400705e-01]	[4.52050018e+02 8.54873474e+02 7.84167945e-01]	[398.28005981 287.86151123 0.88118184]	[421.40475464 290.36251831 0.87906444]	[380.28921509 275.08486938 0.79196131]	[444.30514526 275.07351685 0.88286549]	[4.41726837e+02 8.85601074e+02 7.42379904e-01]	[4.59776245e+02 8.83071777e+02 7.44691312e-01]	[4.49446503e+02 8.67641907e+02 6.73630357e-01]	[4.16145081e+02 7.98443359e+02 6.50858819e-01]	[4.00750793e+02 7.93223022e+02 6.97378039e-01]	[4.21344849e+02 7.65035156e+02 7.48062372e-01]
[413.55422974 300.70159912 0.870197 ]	[416.13775635 354.53646851 0.91476774]	[352.01522827 351.99572754 0.81939292]	[331.41174316 444.37094116 0.85830247]	[318.69293213 541.83898926 0.93219638]	[477.73638916 354.51873779 0.84931624]	[490.55526733 449.45916748 0.80312663]	[500.64556885 544.4296875 0.90431476]	[418.57897949 539.18884277 0.76021266]	[377.62734985 536.71234131 0.75623339]	[400.6696167 664.95794678 0.84832394]	[418.65377808 759.92034912 0.82404721]	[457.16970825 539.24206543 0.7162081 ]	[4.49454254e+02 6.90611450e+02 6.54248774e-01]	[4.52052399e+02 8.54896179e+02 7.79352188e-01]	[398.27786255 292.87280273 0.89464068]	[421.39505005 292.88259888 0.89117056]	[380.29376221 277.54019165 0.79302293]	[444.30404663 277.54516602 0.89382792]	[4.39212341e+02 8.85642883e+02 7.37500668e-01]	[4.59639252e+02 8.85635376e+02 7.41329134e-01]	[4.52018555e+02 8.67665222e+02 6.69423461e-01]	[4.18563507e+02 7.98409058e+02 6.61479712e-01]	[4.00777557e+02 7.90821472e+02 7.01733947e-01]	[4.21338898e+02 7.65014099e+02 7.37091899e-01]
[413.53579712 303.2510376 0.84824109]	[416.12115479 356.97644043 0.92254305]	[354.44580078 354.53424072 0.83570945]	[328.93664551 446.90444946 0.83870369]	[318.69644165 541.93896484 0.93498194]	[477.71868896 354.59750366 0.85780656]	[490.53884888 452.078125 0.80608809]	[500.64901733 544.52709961 0.8933512 ]	[418.55981445 536.72521973 0.76484126]	[377.62484741 536.73858643 0.7628603 ]	[400.70068359 664.96472168 0.84378392]	[418.64819336 762.47045898 0.83896959]	[457.12997437 539.19482422 0.71696031]	[4.49481934e+02 6.90607117e+02 6.57865107e-01]	[4.52058685e+02 8.62537476e+02 7.66246200e-01]	[398.27438354 295.38845825 0.91350049]	[421.3727417 293.02380371 0.91667318]	[380.27145386 277.63058472 0.79277742]	[444.32788086 277.65939331 0.87112826]	[4.39152649e+02 8.88228760e+02 7.25016177e-01]	[4.57116791e+02 8.90639587e+02 7.38888919e-01]	[4.54563904e+02 8.70327820e+02 6.87020123e-01]	[4.16105347e+02 8.00942627e+02 6.65991783e-01]	[4.00721039e+02 7.93256714e+02 7.12356091e-01]	[4.21335632e+02 7.65086304e+02 7.57905781e-01]
[413.54727173 305.77456665 0.84138364]	[416.09115601 357.04672241 0.92624861]	[354.45941162 357.00274658 0.84884119]	[328.92807007 446.92645264 0.83751857]	[318.68621826 544.36212158 0.93835962]	[477.69067383 357.02981567 0.86691999]	[490.5149231 454.61904907 0.81967223]	[500.63415527 546.97009277 0.88108969]	[418.54040527 539.25183105 0.76062584]	[377.62948608 539.25360107 0.76558119]	[400.72433472 665.0579834 0.86005569]	[418.64889526 762.44262695 0.83689147]	[457.08886719 539.29217529 0.71052212]	[4.46927032e+02 6.95763489e+02 6.48763716e-01]	[4.52025696e+02 8.65105835e+02 7.76196241e-01]	[400.62939453 295.47598267 0.93072641]	[421.37036133 295.47442627 0.92983425]	[380.28790283 280.11715698 0.79732853]	[444.29650879 280.1746521 0.84576988]	[4.39244934e+02 8.90756104e+02 7.70033062e-01]	[4.57212830e+02 8.90744446e+02 7.79554605e-01]	[4.52017426e+02 8.72738220e+02 7.08397269e-01]	[4.16101074e+02 8.00943970e+02 6.68040276e-01]	[4.00719391e+02 7.93256836e+02 7.15466142e-01]	[4.21321991e+02 7.65078613e+02 7.55241871e-01]
[416.02175903 310.87701416 0.85086429]	[416.11178589 357.09667969 0.9324075 ]	[354.47570801 357.05160522 0.85450363]	[328.91592407 452.05758667 0.82995635]	[318.6697998 544.45465088 0.93324751]	[477.69689941 357.11486816 0.87938499]	[490.50762939 457.10641479 0.83625507]	[498.25488281 547.02252197 0.87395346]	[416.13208008 539.21868896 0.75624663]	[377.58654785 539.21386719 0.76421905]	[400.73431396 665.07415771 0.86628675]	[418.66995239 762.44476318 0.83723372]	[454.61022949 539.2769165 0.71208346]	[444.41748047 693.18328857 0.70945716]	[4.49504761e+02 8.67651855e+02 7.77624607e-01]	[400.64022827 295.61743164 0.94460481]	[423.76879883 295.58551025 0.93388015]	[380.23797607 280.21578979 0.79807514]	[444.31225586 280.22372437 0.83616441]	[4.39250366e+02 8.93283386e+02 7.69260645e-01]	[4.59657227e+02 8.93243225e+02 7.66647935e-01]	[4.49436310e+02 8.72817688e+02 7.05317140e-01]	[4.16152008e+02 7.98428406e+02 6.98096514e-01]	[4.00774048e+02 7.93241455e+02 7.38132775e-01]	[4.21351257e+02 7.67480835e+02 7.43888438e-01]
[416.02072144 310.87631226 0.850582 ]	[416.11151123 357.09973145 0.93260223]	[354.47723389 357.05667114 0.85522491]	[328.90734863 452.08105469 0.82954609]	[318.67004395 544.4597168 0.9330247 ]	[477.69772339 357.11602783 0.879619 ]	[490.51361084 457.16275024 0.84757048]	[498.25405884 547.03656006 0.87106776]	[416.13790894 539.2298584 0.7581892 ]	[377.59011841 539.22302246 0.76582289]	[400.73907471 665.07141113 0.86603832]	[418.67379761 762.44000244 0.83733195]	[454.61938477 539.29119873 0.71426094]	[444.43017578 693.22253418 0.69764012]	[4.49499939e+02 8.67701782e+02 7.85494983e-01]	[400.63845825 295.61645508 0.94455171]	[423.76715088 295.58447266 0.93383312]	[380.23342896 280.21539307 0.80104458]	[444.31124878 280.21960449 0.83672619]	[4.39246887e+02 8.93312195e+02 7.71307170e-01]	[4.59654297e+02 8.93273743e+02 7.68469572e-01]	[4.49443359e+02 8.72858948e+02 7.09959626e-01]	[4.16160095e+02 7.98433167e+02 7.03534365e-01]	[4.00778625e+02 7.93242859e+02 7.39909708e-01]	[4.21356110e+02 7.67482910e+02 7.43852854e-01]
[413.57177734 313.4190979 0.87028861]	[416.11477661 357.16720581 0.93811852]	[354.48577881 357.11010742 0.8620683 ]	[328.92709351 454.65130615 0.83998281]	[318.71151733 546.96063232 0.9035784 ]	[477.70697021 357.20809937 0.88337076]	[490.49276733 457.19143677 0.85665166]	[498.22625732 549.53771973 0.8611486 ]	[416.15615845 541.75958252 0.77241111]	[377.59597778 541.7444458 0.77646554]	[400.75302124 667.45214844 0.86274278]	[418.67312622 762.48577881 0.84133309]	[454.62731934 541.83312988 0.72258013]	[4.44399567e+02 7.06024231e+02 6.87922001e-01]	[4.46947601e+02 8.70282166e+02 8.01440358e-01]	[400.61831665 298.02655029 0.95062226]	[421.39019775 298.01583862 0.94502354]	[380.21520996 282.71557617 0.79580098]	[441.91107178 285.2986145 0.83418953]	[4.39247803e+02 8.98411621e+02 7.47983873e-01]	[4.59702240e+02 8.95873230e+02 7.70243406e-01]	[4.46870850e+02 8.75406921e+02 6.91469967e-01]	[4.16151459e+02 8.00922791e+02 7.14541316e-01]	[4.00799438e+02 7.93254028e+02 7.41163433e-01]	[4.21338409e+02 7.67516541e+02 7.44902492e-01]
[413.57086182 313.52563477 0.88048208]	[416.12664795 359.60021973 0.94185418]	[354.47744751 357.19827271 0.86268115]	[328.92312622 457.12567139 0.84876478]	[318.70993042 547.04968262 0.89042515]	[480.14279175 359.67495728 0.88716751]	[490.48370361 459.66207886 0.88186109]	[498.21722412 552.08093262 0.85043788]	[416.10784912 541.85186768 0.77251101]	[377.56793213 541.84997559 0.78154683]	[400.75692749 667.47247314 0.87397617]	[418.67538452 764.94256592 0.83754754]	[454.59411621 541.91473389 0.72357929]	[444.29568481 705.98254395 0.71395564]	[4.46941437e+02 8.70304321e+02 7.98721671e-01]	[400.62719727 298.11361694 0.94491827]	[421.38790894 298.11367798 0.93130845]	[380.26425171 287.84063721 0.78069705]	[441.90332031 287.8828125 0.8485539 ]	[4.36641266e+02 8.95919983e+02 7.58410633e-01]	[4.57116119e+02 8.95900879e+02 7.54629612e-01]	[4.46938782e+02 8.77924622e+02 6.61188483e-01]	[4.18588745e+02 7.98447327e+02 7.35487223e-01]	[4.03257172e+02 7.93281067e+02 7.40646422e-01]	[4.21342896e+02 7.67545166e+02 7.36431599e-01]
[413.52877808 315.96722412 0.8846426 ]	[416.13470459 359.70227051 0.93829733]	[354.47036743 359.61709595 0.864887 ]	[331.42138672 457.19793701 0.86368269]	[318.70269775 549.57550049 0.87679183]	[480.14996338 359.77310181 0.8778286 ]	[488.02520752 459.73745728 0.88801277]	[498.2180481 554.63867188 0.85087276]	[416.09854126 541.88916016 0.77963197]	[377.57595825 541.88696289 0.79064476]	[400.74523926 667.55273438 0.87728709]	[418.67745972 762.51483154 0.84169042]	[454.54608154 544.34942627 0.72349161]	[444.29977417 693.25457764 0.72172755]	[4.46927429e+02 8.72707642e+02 7.83783913e-01]	[398.2727356 298.17861938 0.93600476]	[421.36364746 298.197052 0.9191857 ]	[380.256073 290.3637085 0.79082739]	[441.89920044 290.43280029 0.85419059]	[4.36676300e+02 8.95956543e+02 7.44703293e-01]	[4.57134644e+02 8.95919922e+02 7.58533835e-01]	[4.46919678e+02 8.77984192e+02 6.41322613e-01]	[4.16169312e+02 8.00912659e+02 7.35581517e-01]	[4.00822784e+02 7.93253723e+02 7.54789233e-01]	[4.21344269e+02 7.67519836e+02 7.40693569e-01]
[411.02542114 316.06710815 0.89189714]	[416.134552 362.1993103 0.92399889]	[354.47055054 359.73300171 0.86091787]	[331.45053101 459.67669678 0.88219857]	[318.68777466 552.11413574 0.874951 ]	[480.12182617 362.27713013 0.85966349]	[488.02648926 459.85192871 0.88426042]	[498.19769287 559.78320312 0.87255657]	[416.09359741 544.38543701 0.77286899]	[377.57687378 544.35388184 0.78812784]	[400.77987671 670.06671143 0.85468823]	[418.66986084 764.97662354 0.84030032]	[454.54669189 544.45794678 0.72029251]	[441.8442688 693.23010254 0.75016874]	[4.46939850e+02 8.72768494e+02 7.93583393e-01]	[398.25308228 300.61740112 0.91926676]	[421.34310913 300.67376709 0.89849949]	[380.27770996 292.98965454 0.79744613]	[441.89712524 292.98773193 0.86475396]	[4.36643250e+02 8.98454834e+02 7.43744254e-01]	[4.57101379e+02 8.98410217e+02 7.55074501e-01]	[4.49442749e+02 8.80530518e+02 6.43036366e-01]	[4.16136200e+02 8.00966919e+02 7.35159934e-01]	[4.00817169e+02 7.93290222e+02 7.52059758e-01]	[4.21318909e+02 7.67549438e+02 7.35823750e-01]
[410.98605347 316.08099365 0.89082652]	[416.11560059 362.20379639 0.92085528]	[354.4597168 359.72259521 0.86127615]	[331.4335022 459.68881226 0.88200951]	[318.67880249 552.07342529 0.87806213]	[477.73059082 362.30718994 0.85448241]	[490.47860718 462.26101685 0.87955135]	[498.14779663 559.82220459 0.8699159 ]	[416.05783081 544.34313965 0.76446259]	[377.55776978 541.91027832 0.78034461]	[400.77236938 667.68383789 0.8580066 ]	[418.64743042 764.94940186 0.83049244]	[452.00415039 544.44122314 0.71493155]	[441.84494019 698.36242676 0.74028134]	[4.49433472e+02 8.72847717e+02 8.01416874e-01]	[398.23965454 300.62557983 0.91774005]	[421.32254028 300.70269775 0.89747322]	[380.27410889 292.99649048 0.7923286 ]	[441.87701416 293.01724243 0.86966157]	[4.34114990e+02 8.98436523e+02 7.35487342e-01]	[4.54559448e+02 8.98472107e+02 7.41329551e-01]	[4.52074310e+02 8.85636230e+02 6.65406406e-01]	[4.18562225e+02 8.00942871e+02 7.48201013e-01]	[4.00834808e+02 7.93277832e+02 7.57307291e-01]	[4.21285645e+02 7.67519409e+02 7.26177335e-01]
[410.97299194 316.06964111 0.89056361]	[416.09786987 359.81176758 0.92165583]	[354.46170044 359.67733765 0.86568242]	[331.41949463 459.62359619 0.8738085 ]	[318.68099976 549.60272217 0.87578994]	[477.71749878 362.28778076 0.85502654]	[488.00064087 462.25979614 0.88353765]	[498.14578247 559.75079346 0.86490321]	[416.03985596 541.88647461 0.76388794]	[377.53985596 541.84851074 0.77963114]	[400.73171997 667.68231201 0.86698562]	[418.65435791 764.94439697 0.83686984]	[449.51980591 544.36621094 0.71555036]	[441.91784668 700.92510986 0.74337661]	[4.49453491e+02 8.72775879e+02 8.00583303e-01]	[398.23007202 298.25802612 0.91976112]	[421.31555176 300.69094849 0.90123582]	[380.26107788 292.98403931 0.79632628]	[441.87359619 293.00073242 0.86700195]	[4.34100464e+02 8.98420959e+02 7.39860713e-01]	[4.54561829e+02 8.98439697e+02 7.45853364e-01]	[4.54548096e+02 8.83068481e+02 6.57166600e-01]	[4.16170654e+02 8.00918640e+02 7.45220363e-01]	[4.00809296e+02 7.93251709e+02 7.70298183e-01]	[4.21304535e+02 7.67508423e+02 7.36874402e-01]
[410.99145508 316.00686646 0.88548726]	[416.08963013 359.7666626 0.92594278]	[354.44857788 359.63729858 0.86366713]	[328.91384888 457.17889404 0.8565762 ]	[318.67398071 549.55377197 0.88245988]	[477.72445679 362.23922729 0.86027187]	[487.94760132 459.80709839 0.89875805]	[498.15066528 557.24456787 0.85650969]	[416.01980591 541.81323242 0.76317322]	[377.53134155 541.78540039 0.77047902]	[400.70233154 667.59228516 0.88094437]	[418.67370605 764.99841309 0.84870613]	[449.46191406 541.88726807 0.71808785]	[441.88879395 695.73828125 0.72606349]	[4.49458313e+02 8.72799133e+02 8.08311939e-01]	[398.24423218 298.21209717 0.93270475]	[421.31713867 298.2507019 0.91496074]	[380.26956177 292.91052246 0.78879428]	[441.88067627 292.93499756 0.86071968]	[4.31553101e+02 8.95972900e+02 7.23994732e-01]	[4.52053833e+02 8.98459534e+02 7.33866394e-01]	[4.54580658e+02 8.85585022e+02 6.81392193e-01]	[4.16169922e+02 7.98434753e+02 7.38822937e-01]	[4.00824005e+02 7.93256714e+02 7.56333649e-01]	[4.21347015e+02 7.67572449e+02 7.46967673e-01]
[410.9979248 315.93005371 0.87225658]	[416.07775879 359.64056396 0.93116367]	[354.44546509 357.20404053 0.86006129]	[328.87615967 457.08700562 0.84173727]	[318.67416382 547.04614258 0.88888502]	[477.71655273 359.72854614 0.87507784]	[487.92279053 459.76638794 0.90124094]	[495.68743896 554.69854736 0.83779955]	[416.01608276 541.84790039 0.75805986]	[377.5020752 541.84259033 0.76533872]	[400.69973755 667.6451416 0.86675721]	[418.62585449 762.51208496 0.83640665]	[449.50643921 544.32092285 0.71207964]	[444.30108643 705.9800415 0.73380744]	[4.46971832e+02 8.72851196e+02 8.09473932e-01]	[398.23773193 298.13183594 0.94142324]	[421.30856323 298.17132568 0.93438923]	[380.22384644 287.83178711 0.78537518]	[441.85821533 290.40826416 0.85401618]	[4.36690002e+02 8.98462463e+02 7.25354075e-01]	[4.57138916e+02 8.98440430e+02 7.19431877e-01]	[4.49488342e+02 8.83080078e+02 6.70891583e-01]	[4.18566925e+02 7.98359131e+02 7.43286133e-01]	[4.00827332e+02 7.90830444e+02 7.73602605e-01]	[4.21305054e+02 7.67503906e+02 7.57930040e-01]
[411.01913452 313.41757202 0.85616982]	[416.04528809 357.19204712 0.9242304 ]	[351.99185181 357.1171875 0.85595584]	[328.85437012 452.04153442 0.82828867]	[318.65423584 544.52947998 0.91381305]	[477.66131592 359.5741272 0.87376565]	[485.48416138 459.65008545 0.89100111]	[495.67498779 552.06634521 0.83615214]	[413.56716919 541.7265625 0.74352694]	[375.11227417 539.29278564 0.75164557]	[398.2331543 667.45019531 0.87912649]	[418.59616089 762.43865967 0.82871348]	[449.43710327 541.81018066 0.71091843]	[441.91717529 693.24884033 0.69943148]	[4.49466278e+02 8.70116028e+02 7.91873753e-01]	[398.22576904 298.01171875 0.94818717]	[421.30310059 298.02767944 0.95153123]	[380.17080688 280.26397705 0.79127002]	[441.83538818 285.26992798 0.85024983]	[4.34108368e+02 8.90835388e+02 7.39404678e-01]	[4.52067871e+02 8.93241211e+02 7.33592331e-01]	[4.52043518e+02 8.72908264e+02 7.12479711e-01]	[4.18565613e+02 7.98359436e+02 7.09218860e-01]	[4.00795258e+02 7.90832092e+02 7.47540772e-01]	[4.21282745e+02 7.65066467e+02 7.44438529e-01]
[410.98266602 305.76400757 0.83629316]	[416.02893066 357.06866455 0.91824269]	[351.96850586 357.00570679 0.84337449]	[328.86575317 446.93466187 0.83540851]	[318.65722656 544.34643555 0.93552023]	[477.64752197 357.07037354 0.86614734]	[485.42974854 454.6461792 0.85922885]	[495.6723938 547.01306152 0.85461152]	[413.57150269 539.18530273 0.73865485]	[375.11740112 539.21038818 0.75171971]	[398.20440674 664.99005127 0.89293933]	[418.60693359 762.45056152 0.83271706]	[446.97686768 539.23150635 0.70513004]	[444.36071777 688.09234619 0.71638656]	[4.49480804e+02 8.67657715e+02 7.90093422e-01]	[398.22277832 295.4697876 0.92964393]	[421.26879883 295.48178101 0.94372356]	[380.22549438 280.19287109 0.78694457]	[441.82513428 280.1763916 0.86808538]	[4.34059174e+02 8.88213928e+02 6.51234448e-01]	[4.46952759e+02 8.90692749e+02 6.87840819e-01]	[4.54557587e+02 8.72924255e+02 7.06252992e-01]	[4.16155548e+02 7.98426941e+02 6.98873103e-01]	[4.00789001e+02 7.93263489e+02 7.32421041e-01]	[4.21301025e+02 7.65081360e+02 7.45958626e-01]
[410.95046997 300.74002075 0.84990591]	[416.08395386 354.57931519 0.91470748]	[351.97930908 354.44985962 0.82292426]	[328.88598633 444.35202026 0.8604185 ]	[318.66729736 541.78961182 0.93419498]	[477.68725586 354.55957031 0.84679902]	[485.41635132 449.44863892 0.84987009]	[495.62548828 544.44232178 0.87354642]	[416.04824829 531.60742188 0.72741055]	[377.52865601 531.61126709 0.73917651]	[398.10397339 664.98449707 0.87324673]	[418.57723999 759.8739624 0.81527197]	[449.52114868 534.12249756 0.68998432]	[441.90475464 682.90112305 0.74289989]	[4.49515594e+02 8.54790222e+02 7.91777730e-01]	[398.18682861 292.93930054 0.90316969]	[421.26226807 292.93713379 0.91516888]	[380.24307251 277.69918823 0.74196988]	[441.81945801 277.60824585 0.9201802 ]	[4.36625366e+02 8.80522949e+02 7.31844544e-01]	[4.54637543e+02 8.83041077e+02 7.27889001e-01]	[4.52020813e+02 8.65134705e+02 6.80008113e-01]	[4.16141296e+02 8.00919678e+02 6.79876924e-01]	[4.00783875e+02 7.93269836e+02 7.10693479e-01]	[4.21286682e+02 7.64983276e+02 7.36450195e-01]
[408.44064331 298.15600586 0.88017493]	[416.05880737 351.92663574 0.87570316]	[351.95932007 346.87466431 0.80567873]	[331.42276001 441.72241211 0.89472479]	[318.66848755 539.20587158 0.9084751 ]	[477.63656616 349.45309448 0.81562841]	[485.44915771 444.3631897 0.86599517]	[493.12814331 541.87536621 0.87087882]	[416.05450439 526.42944336 0.74161619]	[377.52377319 526.44555664 0.75119537]	[398.05664062 665.04760742 0.85654891]	[418.56906128 757.36676025 0.81632835]	[452.03414917 526.44720459 0.69896597]	[441.91744995 682.88964844 0.73441136]	[4.49520813e+02 8.52267639e+02 8.13769758e-01]	[398.15133667 285.26522827 0.87924814]	[421.27340698 287.85327148 0.88730228]	[380.23019409 275.05847168 0.75090635]	[441.82681274 275.03970337 0.90577996]	[4.39125763e+02 8.75420288e+02 7.38929689e-01]	[4.57183075e+02 8.75420288e+02 7.25596368e-01]	[4.51997223e+02 8.62498901e+02 6.78475738e-01]	[4.18571167e+02 7.98447327e+02 6.95459306e-01]	[4.00817596e+02 7.93277832e+02 7.23052263e-01]	[4.21281128e+02 7.62517212e+02 7.35797226e-01]
[408.42272949 295.4994812 0.88537335]	[416.02862549 341.74676514 0.89760119]	[351.93688965 341.69378662 0.83367157]	[328.9140625 439.17364502 0.88577265]	[318.70529175 534.12780762 0.87059343]	[477.63262939 341.7829895 0.8456468 ]	[485.45465088 441.73016357 0.90378386]	[495.62200928 536.70684814 0.84216052]	[416.0112915 521.38092041 0.75217074]	[377.50610352 523.79608154 0.76689613]	[398.06826782 664.84576416 0.86311895]	[418.59481812 759.89984131 0.83111721]	[449.47647095 523.81188965 0.71486956]	[441.91567993 670.13171387 0.75829542]	[4.49467163e+02 8.52188538e+02 8.13434064e-01]	[398.17416382 277.72796631 0.92255068]	[421.21200562 280.10089111 0.92110229]	[380.22885132 274.89865112 0.78894746]	[441.77206421 272.43844604 0.87696981]	[4.36650604e+02 8.72803894e+02 6.56880915e-01]	[4.54601410e+02 8.72881592e+02 6.65737331e-01]	[4.49508728e+02 8.60010376e+02 6.53014839e-01]	[4.18596039e+02 8.00962036e+02 7.16702998e-01]	[4.00842834e+02 7.93298035e+02 7.25504935e-01]	[4.21275055e+02 7.65034241e+02 7.54421294e-01]
[410.9758606 290.36914062 0.84048003]	[413.5854187 336.67532349 0.91651285]	[349.45983887 336.63110352 0.84569687]	[328.88171387 434.03521729 0.83340079]	[318.74725342 523.99615479 0.90483093]	[475.15792847 336.68377686 0.8634913 ]	[485.43017578 436.67544556 0.88299769]	[495.66107178 526.51959229 0.85155356]	[413.56668091 518.7442627 0.73372233]	[375.11993408 518.75 0.74919081]	[398.10064697 662.37823486 0.83678317]	[418.59771729 757.39031982 0.82145721]	[446.97531128 521.22668457 0.70089722]	[444.31604004 672.71246338 0.72132027]	[4.49477661e+02 8.41996277e+02 7.76184380e-01]	[398.20373535 275.10021973 0.95320171]	[421.256073 275.10003662 0.95218587]	[380.20489502 262.19506836 0.78407526]	[441.78222656 262.15060425 0.85929972]	[4.39127563e+02 8.70098145e+02 6.95594430e-01]	[4.57147461e+02 8.70180054e+02 7.00708270e-01]	[4.46953583e+02 8.52171509e+02 6.72857225e-01]	[4.18635803e+02 8.03471680e+02 7.15354681e-01]	[4.00853973e+02 7.93303589e+02 7.09838927e-01]	[4.21273224e+02 7.64989380e+02 7.27905035e-01]
[410.94100952 280.20825195 0.84857637]	[413.58349609 336.48001099 0.90680194]	[349.44754028 334.05633545 0.82703328]	[328.9057312 423.84371948 0.85084748]	[321.15151978 521.34429932 0.91842151]	[477.62045288 336.44650269 0.84514332]	[485.43005371 428.93185425 0.84387451]	[495.67196655 523.90612793 0.87682807]	[413.59814453 511.0802002 0.72072887]	[377.50610352 513.57611084 0.7304039 ]	[398.03076172 649.6217041 0.82590145]	[418.58428955 757.34460449 0.8172527 ]	[449.51199341 511.0909729 0.69106573]	[446.86715698 667.51727295 0.73602724]	[4.49528839e+02 8.34304993e+02 8.02497506e-01]	[398.18218994 272.43344116 0.90621686]	[421.22918701 272.42657471 0.91676205]	[380.22756958 257.19775391 0.75595814]	[441.7505188 257.09527588 0.92230648]	[4.31524780e+02 8.57415100e+02 7.01794386e-01]	[4.52000916e+02 8.59991211e+02 6.89153135e-01]	[4.57092987e+02 8.47127625e+02 7.08433449e-01]	[4.18625519e+02 7.98418518e+02 7.41683006e-01]	[4.00863800e+02 7.93231506e+02 7.46559322e-01]	[4.21277161e+02 7.65004395e+02 7.48104572e-01]
[408.40557861 277.47460938 0.88732982]	[413.57498169 326.34439087 0.85479659]	[349.44815063 323.83267212 0.80129308]	[328.93405151 421.16174316 0.88157022]	[321.18746948 518.69140625 0.87949795]	[477.60067749 326.28820801 0.81688821]	[485.48370361 421.29678345 0.88703275]	[498.12347412 518.71673584 0.85835755]	[413.58132935 505.90600586 0.72912186]	[375.10220337 505.93554688 0.73481035]	[395.50460815 646.9331665 0.82161659]	[418.58343506 754.83782959 0.82480252]	[449.51617432 505.9317627 0.69923228]	[446.96231079 665.0244751 0.71411538]	[4.52081055e+02 8.29203064e+02 8.04082394e-01]	[398.14837646 259.73120117 0.89128929]	[421.20922852 262.21350098 0.88951874]	[380.19894409 254.43211365 0.78710783]	[441.76144409 254.43983459 0.90057784]	[4.36657898e+02 8.52354858e+02 7.07023680e-01]	[4.57141510e+02 8.52364746e+02 7.45628834e-01]	[4.57074799e+02 8.34398987e+02 6.95469022e-01]	[4.18576569e+02 7.98381409e+02 7.54568577e-01]	[4.00830200e+02 7.90811707e+02 7.80128479e-01]	[4.21314117e+02 7.62501892e+02 7.28574514e-01]
[410.99057007 272.37197876 0.85334331]	[413.55371094 318.61035156 0.90881062]	[349.44683838 318.62026978 0.84442616]	[328.91311646 418.54403687 0.86165714]	[321.25213623 508.5017395 0.8410182 ]	[475.15652466 318.60281372 0.86093146]	[485.47775269 418.62191772 0.89319122]	[498.12600708 508.54391479 0.83956486]	[416.02124023 500.79840088 0.73725587]	[377.50964355 500.85119629 0.75127459]	[395.55932617 644.45806885 0.84654844]	[418.60079956 754.81115723 0.81967497]	[449.5300293 500.81738281 0.70175409]	[446.88897705 664.89581299 0.73250085]	[4.57082458e+02 8.16347351e+02 7.65318036e-01]	[398.21026611 256.99935913 0.94597864]	[421.24563599 256.98074341 0.95077419]	[380.17346191 246.79910278 0.77232122]	[441.76101685 244.23272705 0.8428492 ]	[4.39288879e+02 8.47139709e+02 7.18479395e-01]	[4.59621063e+02 8.47168152e+02 7.40083575e-01]	[4.57101959e+02 8.26618164e+02 6.51895642e-01]	[4.18599792e+02 7.95861877e+02 7.50690222e-01]	[4.00826721e+02 7.90776062e+02 7.76509225e-01]	[4.21366791e+02 7.62519043e+02 6.99766040e-01]
[410.9666748 259.71878052 0.84451753]	[413.51412964 315.97531128 0.89917564]	[349.36740112 315.93197632 0.82349616]	[328.90634155 403.37985229 0.83500606]	[321.22525024 503.24639893 0.90441883]	[475.16659546 315.93493652 0.84143519]	[485.47491455 408.42745972 0.83140838]	[498.19024658 503.32910156 0.89637101]	[413.5227356 498.1769104 0.72386193]	[375.07958984 498.2154541 0.73938376]	[393.00332642 636.78491211 0.79840952]	[418.60214233 754.73968506 0.8383866 ]	[449.46191406 498.18981934 0.69483173]	[446.9487915 649.5725708 0.72742724]	[457.18405151 811.18408203 0.82247472]	[398.21051025 254.33625793 0.91302824]	[421.21954346 251.95887756 0.92745697]	[380.20809937 239.11175537 0.78103966]	[441.70965576 236.67019653 0.88746315]	[4.41761444e+02 8.39498596e+02 7.15981305e-01]	[4.59831909e+02 8.39443604e+02 7.49696732e-01]	[4.57137085e+02 8.13874329e+02 6.75217509e-01]	[4.18595612e+02 7.95838806e+02 7.51605093e-01]	[4.00780029e+02 7.90739990e+02 7.75550842e-01]	[4.21360626e+02 7.62433960e+02 7.30419576e-01]
[408.45614624 254.60398865 0.88335395]	[413.54916382 305.84451294 0.84761882]	[349.39120483 305.81460571 0.79545474]	[331.39001465 400.72290039 0.86989421]	[321.2663269 500.65310669 0.88148487]	[475.16409302 305.76751709 0.81484354]	[487.93582153 400.74212646 0.87719727]	[498.209198 495.68408203 0.85362762]	[416.06860352 487.96240234 0.71723735]	[377.50680542 490.51403809 0.72189009]	[395.5987854 631.68713379 0.812172 ]	[418.63290405 754.77026367 0.83592826]	[454.58728027 487.93374634 0.69750339]	[452.0010376 644.53112793 0.72622514]	[459.60391235 808.58709717 0.82949769]	[398.18841553 241.63671875 0.89209807]	[421.2041626 241.66506958 0.89385676]	[380.22592163 234.00421143 0.79791117]	[441.68295288 233.98138428 0.89386952]	[4.44398315e+02 8.31855347e+02 7.19944835e-01]	[4.62326447e+02 8.31799255e+02 7.96775281e-01]	[4.57126282e+02 8.11292664e+02 7.15420425e-01]	[4.18577057e+02 7.98365723e+02 7.31826425e-01]	[4.00730011e+02 7.90751587e+02 7.64359057e-01]	[4.23794281e+02 7.62496338e+02 7.20653415e-01]
[410.98019409 251.85157776 0.85247338]	[411.03039551 298.15701294 0.89293361]	[346.89001465 298.19116211 0.83229125]	[328.90463257 395.64657593 0.85173529]	[323.75238037 490.51608276 0.8228122 ]	[475.12045288 298.10900879 0.85842919]	[487.91491699 398.02267456 0.87258303]	[498.24530029 487.98562622 0.85664886]	[416.06744385 482.92492676 0.72324818]	[377.49111938 485.46517944 0.71806109]	[395.59701538 626.6081543 0.83297777]	[418.63766479 754.80169678 0.84023976]	[454.6048584 482.84823608 0.70358962]	[457.07345581 644.39483643 0.73378849]	[459.72460938 803.49755859 0.82310104]	[398.20407104 236.47514343 0.94480193]	[421.24246216 236.45980835 0.95246118]	[380.14953613 226.30436707 0.77267855]	[441.69482422 228.76629639 0.83439952]	[4.41899017e+02 8.29139832e+02 7.15199232e-01]	[4.62220459e+02 8.29201294e+02 7.80589461e-01]	[4.59728455e+02 8.08738220e+02 7.52221107e-01]	[4.18581329e+02 8.00959167e+02 7.28707314e-01]	[4.00699036e+02 7.90812866e+02 7.40482390e-01]	[4.21384674e+02 7.65014038e+02 7.27282226e-01]
[410.9871521 241.62088013 0.84446794]	[410.98626709 295.50247192 0.89643848]	[346.8132019 295.4954834 0.83419287]	[328.90020752 387.87774658 0.81857133]	[323.77090454 485.37243652 0.84888315]	[475.1307373 295.425354 0.84200335]	[485.47235107 387.91311646 0.83141994]	[500.6395874 482.83746338 0.9031468 ]	[416.16113281 477.72790527 0.75775969]	[377.57626343 480.27194214 0.77316004]	[395.56787109 623.92236328 0.85474592]	[418.60479736 757.33752441 0.83726901]	[457.0852356 477.64025879 0.7125212 ]	[457.09793091 626.52612305 0.76891011]	[459.83422852 790.71008301 0.87109786]	[398.20184326 233.83239746 0.91705585]	[421.2260437 231.45158386 0.92883295]	[380.12954712 218.60238647 0.81016123]	[441.69100952 218.54623413 0.8749485 ]	[4.44343231e+02 8.21486633e+02 7.08780468e-01]	[4.64822052e+02 8.24000000e+02 7.31493652e-01]	[4.59772461e+02 8.00937988e+02 7.22721934e-01]	[4.18648102e+02 8.03495178e+02 7.50390530e-01]	[4.00710144e+02 7.93248169e+02 7.35212505e-01]	[4.21325653e+02 7.67491211e+02 7.56599426e-01]
[410.94213867 236.53727722 0.88338143]	[410.96307373 292.90438843 0.85467368]	[344.32992554 292.89025879 0.81123114]	[328.91586304 382.84689331 0.83266354]	[323.77133179 482.74539185 0.8756398 ]	[475.07269287 287.87716675 0.79903424]	[487.92892456 380.32116699 0.86200303]	[500.63110352 477.69631958 0.87778544]	[416.16622925 477.65386963 0.74184227]	[377.57424927 480.18899536 0.76152682]	[395.60620117 623.89251709 0.83141714]	[418.62350464 757.37664795 0.83161181]	[457.11502075 475.13739014 0.70283473]	[457.15438843 626.40997314 0.77775162]	[462.25741577 788.17980957 0.87707084]	[398.15603638 223.7167511 0.87865835]	[421.24194336 223.74908447 0.8852284 ]	[380.14428711 213.54139709 0.78745103]	[441.69906616 213.48841858 0.89372337]	[4.46963989e+02 8.13869141e+02 7.24730194e-01]	[4.67467804e+02 8.13866577e+02 7.55004227e-01]	[4.62228455e+02 7.95790283e+02 7.41676450e-01]	[4.18694885e+02 8.03475647e+02 7.73738325e-01]	[4.00708557e+02 7.93258423e+02 7.70081580e-01]	[421.35342407 767.51342773 0.77144611]
[408.44540405 233.87510681 0.87681937]	[408.47009277 280.24343872 0.85207796]	[344.29699707 285.23544312 0.80123699]	[328.91897583 380.1305542 0.86628354]	[326.32296753 477.71005249 0.84607762]	[475.06820679 280.11453247 0.84602469]	[485.47824097 377.64233398 0.89500749]	[500.66079712 472.52038574 0.85448992]	[418.58285522 467.45645142 0.74719644]	[377.62585449 472.60131836 0.74527442]	[398.04147339 618.8416748 0.80734462]	[418.64508057 757.3392334 0.82793772]	[459.59762573 464.85391235 0.73077285]	[459.68774414 618.83172607 0.79784513]	[462.44165039 785.49755859 0.82195067]	[398.15176392 216.13502502 0.9181481 ]	[421.18548584 216.09512329 0.94144326]	[377.72888184 210.831604 0.82069808]	[439.30703735 210.81723022 0.8574549 ]	[4.57142548e+02 8.13734070e+02 7.62242675e-01]	[4.77678528e+02 8.11300171e+02 7.94121265e-01]	[4.62285370e+02 7.90700928e+02 7.65720844e-01]	[4.21180878e+02 8.00988586e+02 7.61216700e-01]	[4.00773346e+02 7.93268677e+02 7.54888296e-01]	[421.39044189 767.51361084 0.79461533]
[410.97634888 228.81835938 0.84155202]	[408.40515137 277.62625122 0.89280003]	[344.27496338 280.09698486 0.83418435]	[331.42456055 377.60455322 0.87363029]	[328.8600769 475.13015747 0.82690561]	[472.5609436 277.47714233 0.8565681 ]	[485.47000122 374.98641968 0.85076612]	[500.68988037 464.86486816 0.88005728]	[418.64648438 462.35238647 0.77564663]	[377.67333984 467.43927002 0.75083852]	[398.09866333 611.09527588 0.82475525]	[418.57876587 752.29412842 0.82571691]	[459.65682983 459.77294922 0.75341278]	[459.83706665 621.300354 0.80768996]	[4.64940460e+02 7.77859741e+02 7.76089847e-01]	[398.15756226 213.56480408 0.94144118]	[421.21896362 213.52236938 0.94889283]	[377.65689087 203.14567566 0.82200325]	[439.28979492 203.15301514 0.83609474]	[4.57205261e+02 8.11117126e+02 8.04150164e-01]	[477.66534424 808.75531006 0.81979883]	[4.62368591e+02 7.88127441e+02 7.16097832e-01]	[4.21283722e+02 7.95864868e+02 7.71628618e-01]	[4.03258881e+02 7.90829956e+02 7.51170397e-01]	[421.31713867 765.0581665 0.78456581]
[408.47839355 221.14019775 0.83983845]	[408.43756104 275.05718994 0.89709783]	[344.28048706 277.47375488 0.84564638]	[331.4442749 375.04904175 0.84794557]	[328.90518188 470.04241943 0.81224704]	[472.58633423 274.92001343 0.83932364]	[485.45800781 367.38156128 0.83325922]	[500.68566895 462.2947998 0.91031939]	[418.71746826 459.80310059 0.79301846]	[380.08636475 462.38973999 0.77143461]	[398.18939209 606.09594727 0.83114529]	[418.56872559 752.25061035 0.8311944 ]	[459.69711304 459.64416504 0.75292516]	[459.8086853 606.04241943 0.85134548]	[472.58502197 767.65234375 0.80225539]	[398.13189697 213.34335327 0.91698086]	[421.18334961 213.32070923 0.93143535]	[377.53756714 198.0146637 0.84316891]	[439.27462769 198.00567627 0.87446338]	[4.59625946e+02 8.03566467e+02 7.65318215e-01]	[4.80194550e+02 8.03510437e+02 7.75604844e-01]	[4.75084778e+02 7.77911011e+02 6.22195899e-01]	[4.21243195e+02 7.93291626e+02 7.63680100e-01]	[4.00830688e+02 7.90736633e+02 7.52165556e-01]	[421.29956055 765.03436279 0.77615988]
[408.45083618 218.54682922 0.86587775]	[408.44198608 274.9055481 0.88758743]	[344.29830933 274.94366455 0.84180605]	[331.43572998 367.40515137 0.81665158]	[331.43484497 464.87188721 0.83435303]	[472.5909729 272.40661621 0.81904715]	[485.47338867 364.79736328 0.83493018]	[500.728302 459.80340576 0.91708291]	[418.72390747 459.73370361 0.79167521]	[377.7482605 462.30651855 0.77856475]	[398.24624634 606.07171631 0.84250671]	[418.58135986 752.2668457 0.83844149]	[459.72518921 457.14746094 0.74582016]	[462.28833008 605.92907715 0.84897166]	[477.67037964 767.64678955 0.81698513]	[398.11569214 210.76454163 0.89528972]	[421.21191406 208.35882568 0.90222704]	[377.6088562 195.50010681 0.84599847]	[439.30099487 195.50909424 0.90933824]	[4.59735260e+02 8.00988586e+02 7.56173491e-01]	[4.80319427e+02 8.00937439e+02 7.71473110e-01]	[4.80178680e+02 7.80448853e+02 6.46097481e-01]	[4.21253876e+02 7.90834045e+02 7.70867527e-01]	[4.00850891e+02 7.90692383e+02 7.55543411e-01]	[421.26205444 765.06182861 0.77792501]
[408.42208862 216.05653381 0.87993246]	[408.45333862 272.44470215 0.86860967]	[344.28866577 272.48104858 0.82872474]	[331.46118164 364.84378052 0.82327777]	[333.93692017 462.44360352 0.85473758]	[472.57125854 269.84106445 0.80439526]	[487.97537231 359.79721069 0.85860646]	[500.79376221 457.15484619 0.8910234 ]	[418.79211426 459.72802734 0.78327835]	[380.10464478 462.27560425 0.76172805]	[398.24822998 605.94012451 0.84380406]	[418.59338379 754.7434082 0.83857405]	[459.82211304 457.15814209 0.75000501]	[464.88458252 606.01177979 0.82775605]	[480.2338562 772.69952393 0.83582443]	[398.08056641 203.21237183 0.88043511]	[421.22732544 205.7247467 0.88811111]	[377.59924316 192.94146729 0.85803366]	[439.31802368 192.9488678 0.90893275]	[4.59669067e+02 8.00962952e+02 6.79512143e-01]	[4.80235809e+02 8.03466797e+02 7.00802207e-01]	[4.82817047e+02 7.88039429e+02 7.38095641e-01]	[418.75909424 790.7713623 0.8035261 ]	[400.75839233 790.60870361 0.79300463]	[421.29162598 767.5111084 0.78744662]
[408.38583374 215.914505 0.8891198 ]	[408.45571899 269.88739014 0.84524286]	[344.32327271 272.35635376 0.81236178]	[331.45849609 362.31314087 0.83803427]	[333.99755859 462.22207642 0.89662135]	[472.56192017 264.75909424 0.80867732]	[488.02069092 359.70812988 0.86909163]	[500.85125732 457.103302 0.89208758]	[421.16427612 459.75701904 0.77926522]	[380.12994385 462.2973938 0.76559782]	[400.61773682 605.93353271 0.8373372 ]	[418.62811279 754.82507324 0.8387363 ]	[462.20928955 457.19390869 0.75056595]	[464.91656494 603.4574585 0.82415688]	[482.81756592 767.57067871 0.84760153]	[398.08206177 200.5995636 0.88558477]	[421.18063354 200.59768677 0.89689356]	[377.71060181 192.89770508 0.85548162]	[439.30505371 192.84204102 0.90723962]	[4.64914856e+02 7.98422668e+02 6.93523228e-01]	[4.87978638e+02 7.95811462e+02 6.97174251e-01]	[4.85406769e+02 7.75263611e+02 7.23449588e-01]	[418.75970459 790.77258301 0.81662649]	[400.75369263 790.62011719 0.8168152 ]	[421.33239746 767.54144287 0.82178974]
[408.46218872 213.50448608 0.88795972]	[408.43814087 267.33987427 0.84022218]	[344.29672241 269.90432739 0.81154752]	[331.45681763 362.25094604 0.84872884]	[334.03570557 459.79968262 0.89860594]	[472.55584717 262.20834351 0.82033533]	[490.51239014 359.67456055 0.87739003]	[503.26412964 454.63348389 0.88138521]	[421.22036743 459.67584229 0.77434194]	[380.1789856 462.23361206 0.76385105]	[400.67044067 605.92199707 0.83433533]	[418.64416504 759.8717041 0.83776867]	[462.24401855 457.10418701 0.74380559]	[470.0350647 605.99261475 0.78339344]	[485.40164185 767.69854736 0.8460266 ]	[398.11181641 198.10592651 0.89596331]	[421.22192383 198.06716919 0.91101378]	[377.69793701 192.8901825 0.86680961]	[439.31045532 192.81394958 0.88461667]	[4.67489532e+02 7.98399231e+02 6.99199915e-01]	[4.90563873e+02 7.95877014e+02 7.22055078e-01]	[4.90484161e+02 7.75353882e+02 7.12144554e-01]	[418.76644897 790.7979126 0.80344987]	[400.74484253 790.63970947 0.80784988]	[421.3442688 767.60443115 0.8322013 ]
[408.46722412 213.47822571 0.88799393]	[408.45812988 267.2713623 0.83838844]	[344.32022095 269.85769653 0.80550855]	[331.47927856 362.2532959 0.85265219]	[334.07382202 459.83129883 0.90140998]	[472.55474854 262.17849731 0.82406962]	[490.52612305 359.70462036 0.87379986]	[503.30761719 454.60736084 0.879673 ]	[421.24765015 457.15429688 0.763592 ]	[380.20623779 459.7590332 0.7602312 ]	[400.72024536 603.36895752 0.84230125]	[418.64282227 759.88946533 0.83919173]	[462.25952148 452.03277588 0.73971969]	[475.12060547 603.47442627 0.79734325]	[490.55215454 767.56182861 0.82311451]	[398.13079834 198.05758667 0.90544158]	[421.24758911 198.04968262 0.91373813]	[377.71383667 192.8477478 0.85801148]	[441.6618042 192.80177307 0.86609393]	[4.80159821e+02 7.98408142e+02 7.44226992e-01]	[5.00681671e+02 7.95799744e+02 7.70520270e-01]	[4.93049896e+02 7.72722351e+02 7.28722811e-01]	[4.21215607e+02 7.90796753e+02 7.88775325e-01]	[400.77752686 790.66943359 0.79765815]	[421.31430054 767.62280273 0.85465181]
[410.97192383 213.456604 0.89031851]	[410.95758057 264.77960205 0.83964044]	[346.82189941 269.8223877 0.79749447]	[333.92108154 362.26416016 0.85982525]	[336.45806885 459.82733154 0.90941662]	[472.58352661 262.16943359 0.82513785]	[490.5713501 359.67712402 0.87517375]	[503.31777954 454.55679321 0.87506795]	[421.29412842 454.63757324 0.75150269]	[380.24169922 459.70706177 0.7540983 ]	[400.77966309 603.36932373 0.84269822]	[418.62576294 757.37860107 0.83463454]	[462.30618286 449.47894287 0.73626226]	[477.74429321 603.34906006 0.80981624]	[498.19338989 765.03356934 0.83877885]	[398.1619873 198.01348877 0.91297263]	[421.29092407 198.01618958 0.91443497]	[377.69729614 190.39199829 0.85273695]	[441.67977905 192.79664612 0.85421503]	[4.82867432e+02 7.98363037e+02 7.27309823e-01]	[5.03385803e+02 7.93267578e+02 7.50951231e-01]	[4.98155212e+02 7.70269104e+02 7.23830581e-01]	[421.23547363 790.79089355 0.79131395]	[400.80230713 790.67004395 0.79421622]	[421.30032349 767.59057617 0.8436206 ]
[411.01712036 213.46220398 0.89114702]	[410.98834229 264.75283813 0.84034628]	[346.86242676 267.35128784 0.79667932]	[333.93347168 362.30899048 0.85277611]	[336.49237061 459.80352783 0.91530073]	[475.07769775 262.14950562 0.82848978]	[493.06848145 359.66333008 0.87791169]	[503.340271 452.0859375 0.87645257]	[421.27044678 457.15646362 0.75801039]	[380.23696899 459.78308105 0.75683534]	[400.7822876 603.48284912 0.84025133]	[418.63345337 757.37701416 0.83571911]	[462.27572632 452.0088501 0.73433703]	[480.2081604 603.48712158 0.83852375]	[500.74398804 754.79199219 0.84589481]	[398.19726562 198.02581787 0.91241938]	[421.32058716 198.03289795 0.90518087]	[380.08758545 192.82733154 0.85488069]	[441.71484375 192.78129578 0.85469919]	[4.85355164e+02 7.95818726e+02 7.80741096e-01]	[5.03479248e+02 7.90749695e+02 7.86853969e-01]	[5.00826172e+02 7.67555115e+02 7.22004056e-01]	[4.21268005e+02 7.90827271e+02 7.66577899e-01]	[4.00822784e+02 7.90712036e+02 7.85625339e-01]	[421.29745483 767.58789062 0.81978834]
[413.52783203 213.48394775 0.89688152]	[411.03222656 264.7074585 0.84293562]	[349.3739624 267.33422852 0.79701883]	[333.96154785 362.29336548 0.86353534]	[336.51803589 459.80453491 0.91859186]	[475.10723877 259.70346069 0.83741456]	[493.11883545 359.64486694 0.88005567]	[503.35992432 454.56170654 0.87812698]	[421.29708862 454.6413269 0.74912488]	[380.27398682 459.7593689 0.75040889]	[400.83221436 603.45629883 0.83858788]	[418.64074707 757.32904053 0.83980602]	[462.28735352 446.93588257 0.73505688]	[482.72302246 603.33172607 0.8499397 ]	[503.24667358 754.82745361 0.8280412 ]	[398.23184204 198.05038452 0.90912211]	[421.3614502 198.05751038 0.89159894]	[380.11849976 192.83079529 0.85772812]	[441.75378418 190.39712524 0.86334854]	[4.88009979e+02 7.93275818e+02 7.49819696e-01]	[5.08540192e+02 7.90691101e+02 7.64208853e-01]	[5.03387756e+02 7.67650085e+02 7.26858079e-01]	[4.21296387e+02 7.90806702e+02 7.63100982e-01]	[4.03261902e+02 7.90698120e+02 7.83613801e-01]	[421.27990723 767.55889893 0.81569517]
[413.57614136 213.51774597 0.90348625]	[413.53738403 262.25106812 0.85033941]	[349.41699219 267.31762695 0.79970199]	[333.99533081 362.29443359 0.86510402]	[336.54452515 459.77084351 0.91754901]	[475.17077637 259.70321655 0.84249955]	[495.64776611 359.69546509 0.88046539]	[503.3777771 454.57095337 0.87340838]	[421.40414429 454.60748291 0.74095356]	[382.77459717 459.71051025 0.73599422]	[400.85842896 603.33953857 0.82836276]	[418.62182617 754.82952881 0.82849932]	[462.3843689 446.94262695 0.73114008]	[482.87368774 603.32666016 0.83651918]	[503.48388672 752.27984619 0.81312203]	[398.25888062 198.07557678 0.90540993]	[421.3994751 198.09609985 0.87814063]	[380.13702393 192.79945374 0.85915887]	[441.78582764 192.7827301 0.87459689]	[4.98230408e+02 7.90761597e+02 7.85790801e-01]	[518.76147461 788.20489502 0.81188571]	[5.05912048e+02 7.67510986e+02 7.61357486e-01]	[4.21246704e+02 7.90763916e+02 7.84377575e-01]	[400.83013916 790.63977051 0.79567164]	[421.28707886 767.52441406 0.79723567]
[416.06210327 213.50906372 0.91408741]	[416.01171875 262.24487305 0.85849267]	[349.46005249 267.32696533 0.79999709]	[334.04574585 362.19827271 0.8844102 ]	[336.57592773 459.75076294 0.91545743]	[477.64385986 259.68765259 0.85190487]	[495.67044067 359.63946533 0.88950258]	[503.37228394 452.04559326 0.86387873]	[423.82556152 454.62188721 0.7370826 ]	[382.81768799 459.72988892 0.73296773]	[400.86230469 603.32714844 0.82840776]	[418.62527466 754.73522949 0.83037448]	[464.82507324 446.96090698 0.7238428 ]	[485.45593262 603.35400391 0.79953891]	[508.48754883 749.74859619 0.81388628]	[400.66116333 198.08030701 0.90232801]	[423.81881714 198.09461975 0.87039757]	[380.17218018 190.37971497 0.86062235]	[441.83145142 190.38601685 0.86786598]	[503.46682739 790.68951416 0.84261453]	[523.89916992 788.04943848 0.83339667]	[5.05978821e+02 7.62449524e+02 7.44266808e-01]	[421.22445679 790.79711914 0.7935341 ]	[400.81253052 790.63256836 0.80117148]	[421.28213501 765.04376221 0.78545225]
[416.11132812 213.52276611 0.92410624]	[416.07788086 262.24151611 0.87295663]	[351.96871948 267.33499146 0.80506223]	[336.43377686 362.2038269 0.89389068]	[336.56079102 459.73864746 0.9182052 ]	[477.69046021 259.68032837 0.86037618]	[495.6913147 359.6289978 0.89869654]	[503.418396 454.54727173 0.86942363]	[423.87539673 454.64193726 0.73854375]	[385.32476807 459.74441528 0.73529297]	[403.27896118 600.85125732 0.82716483]	[418.63388062 752.27856445 0.83426481]	[464.87194824 449.45645142 0.72556466]	[490.48291016 603.41546631 0.78774434]	[513.57928467 752.29882812 0.78473592]	[400.69354248 198.09689331 0.90193409]	[423.87332153 198.10057068 0.86661291]	[380.18466187 190.36160278 0.85794568]	[441.88546753 190.35879517 0.85836059]	[5.05987976e+02 7.90813660e+02 7.71919727e-01]	[5.26406067e+02 7.88188416e+02 7.73519635e-01]	[5.08488373e+02 7.67479858e+02 7.27058530e-01]	[421.25372314 790.79077148 0.79342473]	[400.83624268 790.6293335 0.80453825]	[421.29220581 765.01818848 0.78679919]
[416.16418457 213.51824951 0.93012077]	[416.17080688 262.2305603 0.89185238]	[354.45776367 267.33059692 0.8100698 ]	[336.46386719 362.26550293 0.88855439]	[336.61755371 459.78009033 0.92465544]	[480.12561035 259.67675781 0.86888337]	[495.69207764 359.5914917 0.89810371]	[503.4251709 452.08157349 0.86679167]	[426.34951782 454.63534546 0.73283273]	[385.37402344 459.77075195 0.73531532]	[403.34039307 603.31646729 0.82481903]	[418.65393066 752.23498535 0.84341556]	[464.96157837 446.93792725 0.72050983]	[495.58694458 603.39379883 0.78127426]	[516.14575195 752.29663086 0.79234296]	[400.73388672 198.09500122 0.90391439]	[423.91360474 198.08306885 0.8639096 ]	[380.20794678 190.36329651 0.85814071]	[441.9241333 190.35003662 0.85916203]	[5.18656982e+02 7.93252014e+02 7.35463679e-01]	[5.34105774e+02 7.88203247e+02 7.39585638e-01]	[5.06004211e+02 7.67548950e+02 7.18952537e-01]	[421.25180054 790.77349854 0.8004691 ]	[400.8399353 790.60266113 0.80856299]	[421.30273438 764.9664917 0.77757394]
[418.57778931 213.49630737 0.93691528]	[418.59771729 262.20437622 0.9102242 ]	[354.52545166 267.31518555 0.81611931]	[336.52700806 362.27297974 0.88779461]	[339.03912354 459.83026123 0.92472935]	[480.1902771 259.65039062 0.8848756 ]	[498.14480591 357.20001221 0.90213096]	[503.50741577 452.07717896 0.85382766]	[428.91854858 457.09750366 0.72593451]	[390.43753052 459.77886963 0.72561038]	[403.34109497 600.85498047 0.81279284]	[418.64480591 752.24371338 0.83837193]	[467.42147827 449.43493652 0.71642172]	[498.22485352 603.49017334 0.79465008]	[518.73834229 757.36865234 0.7960341 ]	[400.80670166 198.09428406 0.90004683]	[426.3928833 198.06118774 0.86304414]	[380.28659058 190.40110779 0.84888142]	[444.3163147 190.38247681 0.85182023]	[5.21246887e+02 7.93286926e+02 7.72328973e-01]	[5.36741516e+02 7.88235657e+02 7.74301946e-01]	[5.11035217e+02 7.70109619e+02 6.98663950e-01]	[421.25192261 790.76123047 0.80071372]	[400.84631348 790.5993042 0.80234128]	[421.28817749 764.97363281 0.78542459]
[418.62405396 213.49729919 0.94423759]	[418.65518188 262.16836548 0.92163914]	[354.59350586 267.33480835 0.81993246]	[336.63082886 362.26306152 0.90021503]	[339.1242981 459.84545898 0.93231845]	[480.2428894 259.59286499 0.89477271]	[498.23205566 357.19567871 0.90624905]	[505.9354248 454.61819458 0.85834855]	[434.01229858 457.16921997 0.72348535]	[393.07196045 459.81750488 0.72586834]	[405.90881348 600.79962158 0.79262233]	[418.64962769 752.23883057 0.83606112]	[470.03771973 451.99661255 0.70068288]	[498.24151611 605.90960693 0.80086315]	[521.19525146 759.91131592 0.80281878]	[400.86453247 198.09872437 0.89109784]	[426.45147705 198.06263733 0.8601433 ]	[380.35934448 192.78466797 0.84222531]	[444.36376953 192.77949524 0.84753835]	[5.21286438e+02 7.90755310e+02 7.81333208e-01]	[5.39228638e+02 7.88097534e+02 7.56768525e-01]	[5.16115723e+02 7.70191650e+02 6.75883532e-01]	[421.28723145 790.79492188 0.79199702]	[403.25488281 790.63360596 0.79853439]	[421.26409912 762.5201416 0.78167105]
[418.68389893 213.49391174 0.94367993]	[418.72094727 262.19726562 0.92116404]	[357.02313232 267.36404419 0.82928658]	[339.06427002 362.19918823 0.89746171]	[339.20233154 459.84286499 0.92996979]	[480.3213501 259.60650635 0.89652503]	[500.69088745 359.62136841 0.91743952]	[505.95077515 457.1567688 0.88394618]	[434.03924561 457.18991089 0.72740221]	[395.51013184 462.22250366 0.72914958]	[405.88659668 598.25976562 0.78045356]	[418.65289307 752.24145508 0.83451748]	[472.53744507 452.05462646 0.69935238]	[500.72039795 605.91131592 0.82161576]	[521.2791748 759.87371826 0.81031024]	[403.31503296 198.09788513 0.87474763]	[428.99835205 198.05966187 0.85618973]	[382.80456543 190.40679932 0.8285839 ]	[444.45092773 190.36604309 0.83608735]	[5.23780518e+02 7.90750610e+02 7.69956708e-01]	[5.41776001e+02 7.88062378e+02 7.60430098e-01]	[5.16195312e+02 7.70167786e+02 6.71682894e-01]	[4.21281311e+02 7.90822571e+02 7.83871233e-01]	[403.24749756 790.65270996 0.79337227]	[421.27096558 762.50427246 0.78116179]
[418.75949097 213.51086426 0.94216669]	[418.77438354 262.17727661 0.92265487]	[357.08984375 267.34439087 0.83561337]	[339.13391113 359.80545044 0.90055084]	[339.23178101 459.78713989 0.92593092]	[482.71673584 259.58679199 0.89779133]	[500.77355957 357.22442627 0.92114151]	[508.44699097 454.62533569 0.85296458]	[436.61767578 457.16027832 0.74232781]	[395.63400269 459.78219604 0.74401009]	[405.87875366 598.27252197 0.78395921]	[418.6789856 752.20068359 0.84359914]	[477.62307739 452.02850342 0.71077985]	[500.65060425 603.49786377 0.83324122]	[521.29449463 754.83081055 0.81301355]	[405.82513428 198.11772156 0.86106998]	[434.03100586 198.07920837 0.86334693]	[385.31698608 192.78434753 0.8104732 ]	[446.97491455 190.35606384 0.82236499]	[5.23840881e+02 7.90589355e+02 7.83717692e-01]	[5.41823853e+02 7.85510010e+02 7.59204686e-01]	[5.18656128e+02 7.70095459e+02 6.60748899e-01]	[4.21264740e+02 7.90810608e+02 7.87926316e-01]	[400.8487854 790.63287354 0.79526472]	[421.30105591 762.45495605 0.78610814]
[418.76065063 213.51177979 0.94213986]	[418.77682495 262.17922974 0.92243946]	[357.08953857 267.34487915 0.83545125]	[339.1295166 359.80895996 0.90008807]	[339.23269653 459.78625488 0.92518109]	[482.7220459 259.58837891 0.89756149]	[500.77456665 357.22219849 0.92113173]	[508.44677734 454.62384033 0.85205543]	[436.61752319 457.16616821 0.74231642]	[395.63232422 459.78771973 0.74400216]	[405.87496948 598.28479004 0.78454125]	[418.67706299 752.18121338 0.84679282]	[477.62271118 452.03253174 0.71029782]	[500.66046143 605.88299561 0.8348977 ]	[521.2989502 754.81152344 0.81491756]	[405.82736206 198.11877441 0.86091733]	[434.03216553 198.08100891 0.86327934]	[385.31921387 192.78431702 0.81040525]	[446.97546387 190.35444641 0.82156062]	[5.23844238e+02 7.88214355e+02 7.83328772e-01]	[5.41839233e+02 7.85481934e+02 7.57044733e-01]	[5.18674072e+02 7.67695557e+02 6.54190004e-01]	[4.21273102e+02 7.90796997e+02 7.88629949e-01]	[400.85778809 790.62286377 0.79595745]	[421.29064941 762.43054199 0.78513283]
[421.21975708 213.52250671 0.94073755]	[421.16729736 262.21560669 0.91571426]	[357.14260864 269.84100342 0.83985114]	[339.20874023 364.76748657 0.88771725]	[339.29534912 459.7868042 0.91270345]	[482.79763794 259.59399414 0.89710957]	[500.84228516 359.57910156 0.92093998]	[508.54354858 454.59811401 0.83673495]	[439.08065796 454.64263916 0.7465831 ]	[398.10586548 459.70935059 0.75838429]	[408.40005493 600.83300781 0.79437542]	[418.69168091 752.25256348 0.84210545]	[477.70785522 449.47671509 0.71423864]	[500.65106201 605.8862915 0.82682186]	[521.36706543 757.31610107 0.81555521]	[408.4440918 198.13348389 0.852359 ]	[436.58441162 198.09451294 0.88123018]	[387.94244385 192.83512878 0.80083454]	[452.06381226 190.3216095 0.80617481]	[5.23889587e+02 7.88218933e+02 7.69904256e-01]	[5.41861816e+02 7.85481079e+02 7.50424504e-01]	[5.18781799e+02 7.67674561e+02 6.64368868e-01]	[4.21276642e+02 7.90807861e+02 7.88845956e-01]	[403.24902344 790.64086914 0.8008948 ]	[421.31896973 762.50714111 0.78392446]
[421.34634399 213.5025177 0.93717796]	[421.26092529 262.24108887 0.90972292]	[357.22161865 269.81994629 0.83748913]	[341.67376709 362.23550415 0.88691229]	[341.69873047 459.78359985 0.90226436]	[482.89181519 259.62219238 0.88287371]	[503.26495361 359.65072632 0.92426407]	[513.63360596 454.5552063 0.82397091]	[439.10946655 457.10321045 0.75400329]	[398.1227417 459.7121582 0.76617897]	[408.47103882 603.328125 0.79350507]	[418.69082642 752.25653076 0.83995658]	[477.7421875 449.51412964 0.71250367]	[500.78622437 606.02215576 0.83305764]	[523.78875732 754.83306885 0.80798894]	[413.51669312 198.10487366 0.86723083]	[439.07199097 198.05276489 0.90937907]	[393.00222778 192.81086731 0.80844641]	[454.65078735 190.25674438 0.81877244]	[5.23950317e+02 7.90656128e+02 7.61285901e-01]	[5.41917603e+02 7.85574951e+02 7.43963778e-01]	[5.21328430e+02 7.67609436e+02 6.91563606e-01]	[4.21279358e+02 7.90818176e+02 7.79182792e-01]	[403.24740601 790.64562988 0.80087787]	[421.30697632 762.50762939 0.77223825]
[428.91854858 213.42678833 0.89238012]	[423.82907104 264.72821045 0.86998421]	[359.81341553 269.82211304 0.82542896]	[346.81451416 362.2940979 0.83500785]	[344.30337524 459.81256104 0.87807351]	[485.4961853 259.65631104 0.85127419]	[503.43899536 359.60720825 0.91624576]	[518.78106689 454.57675171 0.85455436]	[439.26818848 457.18945312 0.78168827]	[400.62887573 459.76864624 0.77773386]	[413.5803833 603.37530518 0.80850273]	[418.70593262 757.30541992 0.82635361]	[480.24136353 454.60931396 0.73784399]	[503.2986145 603.47973633 0.86176997]	[523.9239502 754.75238037 0.81102663]	[418.60821533 198.01931763 0.90430468]	[441.69207764 195.60501099 0.93749124]	[398.10476685 190.32919312 0.85343277]	[459.73031616 190.31686401 0.84560323]	[5.28984558e+02 7.90737244e+02 7.27135837e-01]	[5.44481262e+02 7.88044495e+02 7.39667892e-01]	[5.21369263e+02 7.67555969e+02 7.16553450e-01]	[421.28707886 793.21862793 0.7948947 ]	[403.25228882 790.66497803 0.80674124]	[421.29754639 767.50750732 0.78440428]
[428.9805603 213.43225098 0.89003623]	[426.41702271 264.74639893 0.84812039]	[362.33877563 267.35400391 0.80703348]	[351.96417236 362.23190308 0.83612782]	[351.92919922 459.78955078 0.8687129 ]	[490.51809692 259.70437622 0.83292717]	[505.94799805 359.65353394 0.89776641]	[521.24359131 454.57437134 0.86851025]	[441.73153687 457.21109009 0.77741808]	[400.71432495 459.80130005 0.76874447]	[416.01828003 603.38677979 0.80556923]	[418.70999146 757.31481934 0.82204783]	[482.73727417 454.60198975 0.74353427]	[503.35708618 603.45489502 0.85935569]	[523.96331787 754.79486084 0.79639161]	[418.69238281 195.60960388 0.92727757]	[441.79745483 198.00857544 0.91678929]	[398.2562561 187.81613159 0.85967112]	[459.83685303 192.78018188 0.84997386]	[5.31540039e+02 7.90779968e+02 7.18312502e-01]	[5.46988892e+02 7.88083496e+02 7.33523488e-01]	[5.21396301e+02 7.67589233e+02 7.08271563e-01]	[421.27935791 790.81854248 0.7974779 ]	[400.8560791 790.65075684 0.80519313]	[421.30718994 767.51220703 0.76985466]
[434.1257019 213.45384216 0.90156204]	[434.01947021 264.7796936 0.83782482]	[369.91906738 267.35412598 0.79668069]	[354.46511841 362.29486084 0.85360724]	[354.54144287 459.706604 0.8912344 ]	[495.63360596 262.17840576 0.82806486]	[508.53701782 359.61532593 0.88758171]	[521.35003662 457.14358521 0.89126563]	[441.86074829 457.17303467 0.76343811]	[400.80273438 459.79580688 0.75958741]	[416.06997681 603.38317871 0.81587553]	[418.69900513 754.80090332 0.82664639]	[482.88183594 454.55908203 0.73805249]	[503.38241577 603.33294678 0.84608495]	[523.996521 754.83453369 0.78940988]	[421.20806885 195.6158905 0.92499399]	[444.37332153 198.03701782 0.88076603]	[400.71057129 187.80470276 0.85075343]	[462.3536377 192.91877747 0.8292166 ]	[5.29046204e+02 7.90776001e+02 7.33970821e-01]	[5.46985962e+02 7.88087524e+02 7.52534807e-01]	[5.23818359e+02 7.67596802e+02 7.20466971e-01]	[421.25497437 790.79406738 0.80283207]	[400.8442688 790.62597656 0.80711508]	[421.29681396 765.07989502 0.77006531]
[439.10159302 213.45628357 0.9353379 ]	[436.67068481 264.75534058 0.87472123]	[375.00018311 269.82647705 0.80982518]	[357.02120972 362.28573608 0.88820511]	[356.98626709 459.6991272 0.9056772 ]	[498.21063232 262.17434692 0.84455073]	[518.6350708 359.63500977 0.89142972]	[523.88171387 457.16241455 0.89440364]	[444.390625 457.18313599 0.7386651 ]	[403.35449219 459.78207397 0.73033416]	[418.54660034 603.4375 0.83355129]	[418.69406128 754.78106689 0.82790822]	[485.3944397 454.58810425 0.72603178]	[503.44342041 603.38964844 0.83694327]	[524.02532959 757.3225708 0.78220159]	[421.39224243 195.63375854 0.90844482]	[449.4312439 198.04470825 0.86229545]	[400.88430786 187.73892212 0.81641322]	[464.97515869 192.77680969 0.82726383]	[5.29059082e+02 7.93221680e+02 7.15682149e-01]	[5.47002441e+02 7.88150818e+02 7.47604847e-01]	[5.23853271e+02 7.67628601e+02 7.17416763e-01]	[421.27236938 790.80670166 0.79996884]	[403.24725342 790.64251709 0.80217201]	[421.28860474 765.04815674 0.766927 ]
[439.18783569 213.43833923 0.93939447]	[439.17382812 262.25845337 0.90317756]	[377.50418091 269.82479858 0.82240337]	[357.21389771 362.23986816 0.89485812]	[357.12780762 459.72875977 0.91657424]	[500.75201416 259.70742798 0.87205309]	[518.78027344 359.59957886 0.91103542]	[526.39685059 457.1857605 0.889943 ]	[446.887146 459.72558594 0.74129462]	[405.8265686 462.27426147 0.72649884]	[418.6439209 603.29315186 0.83510602]	[418.70184326 754.83148193 0.82190716]	[487.92990112 457.18960571 0.72690362]	[505.93707275 605.89532471 0.82658893]	[524.01843262 757.31774902 0.78938884]	[423.89175415 195.59173584 0.89913476]	[452.06921387 198.03981018 0.86188793]	[405.90637207 187.73666382 0.77413821]	[470.04174805 190.39926147 0.82530808]	[5.28993652e+02 7.93226196e+02 7.37030208e-01]	[5.46930298e+02 7.88168762e+02 7.63770223e-01]	[5.23876648e+02 7.67616577e+02 7.37599850e-01]	[421.2862854 793.21661377 0.79732972]	[403.2494812 790.66693115 0.79795283]	[4.21295410e+02 7.67497314e+02 7.62463808e-01]
[441.69638062 213.44699097 0.94166899]	[441.67507935 264.73754883 0.90914923]	[377.68606567 269.87026978 0.84492058]	[359.71707153 364.79672241 0.88293594]	[359.67648315 459.81912231 0.93851697]	[503.2616272 259.68673706 0.88530219]	[521.3137207 357.20309448 0.92170566]	[529.02026367 457.15536499 0.85878658]	[449.50918579 459.73208618 0.73115796]	[408.44610596 462.28149414 0.71239364]	[418.69845581 603.32696533 0.84146464]	[418.7281189 757.30560303 0.82530802]	[493.04736328 457.18789673 0.71155977]	[505.99862671 605.93920898 0.81720871]	[526.44049072 759.9005127 0.78434002]	[431.52392578 195.5846405 0.89075226]	[457.17700195 198.08821106 0.89229602]	[416.07528687 187.79879761 0.79956317]	[475.16278076 192.82388306 0.83456016]	[5.28974487e+02 7.93244019e+02 7.39862919e-01]	[5.46934265e+02 7.88208130e+02 7.70022869e-01]	[5.23949280e+02 7.67695312e+02 7.41929650e-01]	[421.28656006 790.82751465 0.79118121]	[403.25610352 790.66003418 0.79575461]	[4.21311127e+02 7.67515930e+02 7.59073138e-01]
[441.88009644 213.43223572 0.93056452]	[441.85809326 264.80178833 0.89030921]	[380.22012329 269.88253784 0.84851742]	[362.22930908 364.83251953 0.86815339]	[359.77508545 459.83035278 0.93335253]	[503.45495605 259.7171936 0.85957181]	[523.84613037 359.6421814 0.92285413]	[531.62652588 457.20135498 0.85402644]	[454.63253784 459.68856812 0.73697126]	[413.58538818 459.8008728 0.72026038]	[418.76824951 603.43444824 0.85108435]	[418.72869873 754.7557373 0.83571136]	[498.14193726 457.168396 0.71589679]	[506.02520752 603.47045898 0.82445025]	[526.43243408 757.31243896 0.78923637]	[436.61901855 195.56791687 0.91786623]	[459.71011353 198.04934692 0.92537129]	[418.6479187 185.24977112 0.83833158]	[480.16424561 192.77961731 0.84985054]	[5.28963257e+02 7.90827820e+02 7.61079729e-01]	[5.46953857e+02 7.88165710e+02 7.74486780e-01]	[5.23905945e+02 7.67617432e+02 7.46987700e-01]	[4.21311066e+02 7.90822205e+02 7.89501011e-01]	[403.27362061 790.64929199 0.79650503]	[4.21287476e+02 7.65034668e+02 7.55283415e-01]
[446.96368408 213.41624451 0.89261919]	[446.92355347 267.29025269 0.8457725 ]	[385.32928467 269.85955811 0.80848277]	[372.45187378 362.22732544 0.84241712]	[362.30316162 462.23800659 0.9010402 ]	[508.52963257 262.17282104 0.82568455]	[523.9987793 359.65423584 0.90647221]	[539.24371338 459.59564209 0.87527418]	[459.65805054 457.19107056 0.76935464]	[418.61138916 459.71173096 0.75777066]	[421.20513916 600.85687256 0.83193666]	[418.73580933 754.78601074 0.83266646]	[500.74850464 457.11688232 0.73695177]	[511.07571411 603.43743896 0.81051278]	[526.40783691 754.82318115 0.79211563]	[439.20568848 195.56340027 0.93962187]	[462.30236816 198.03283691 0.91639531]	[421.15802002 187.76217651 0.84574771]	[482.71688843 192.85816956 0.85547328]	[5.26524475e+02 7.90827454e+02 7.54045665e-01]	[5.46949280e+02 7.88167603e+02 7.67201245e-01]	[5.23860535e+02 7.67589478e+02 7.44922996e-01]	[4.21315277e+02 7.93225464e+02 7.79675841e-01]	[4.03266144e+02 7.90666931e+02 7.88812101e-01]	[4.21297852e+02 7.65074707e+02 7.46337116e-01]
[446.96340942 213.41641235 0.89292014]	[446.92422485 267.29177856 0.84563607]	[385.33032227 269.85818481 0.8083638 ]	[372.45501709 362.2166748 0.84360784]	[362.30319214 462.23724365 0.90151095]	[508.52902222 262.17739868 0.82547891]	[524.00195312 359.66268921 0.90546 ]	[539.2512207 457.21588135 0.87596357]	[459.66015625 457.18859863 0.76959002]	[418.61395264 459.71047974 0.75827342]	[421.20950317 600.85205078 0.83224159]	[418.73602295 754.75366211 0.83537531]	[500.75033569 457.11392212 0.73710376]	[511.07208252 603.43359375 0.81047726]	[526.41442871 754.83813477 0.79078525]	[439.20535278 195.56375122 0.93988377]	[462.30148315 198.03239441 0.91642022]	[421.15487671 187.76747131 0.84542668]	[482.71166992 192.86187744 0.85285753]	[5.26520508e+02 7.90829956e+02 7.55023479e-01]	[5.46946045e+02 7.88173767e+02 7.68198252e-01]	[5.23872314e+02 7.67605286e+02 7.46424735e-01]	[4.21299561e+02 7.90831543e+02 7.82663643e-01]	[4.03258423e+02 7.90653931e+02 7.90637970e-01]	[4.21296753e+02 7.65043762e+02 7.45246351e-01]
[457.13354492 213.44284058 0.91505373]	[457.07913208 267.33572388 0.85275513]	[393.04428101 269.85992432 0.80869299]	[377.47894287 362.32745361 0.87051654]	[372.5032959 459.83908081 0.87188333]	[518.64794922 262.21664429 0.82557052]	[531.57568359 359.64382935 0.87993032]	[541.78796387 457.21081543 0.8960501 ]	[459.82489014 457.17935181 0.77351183]	[418.76480103 459.72103882 0.77404225]	[421.2951355 600.83300781 0.82952273]	[418.75442505 752.27532959 0.84084725]	[500.90042114 454.63247681 0.74189997]	[518.66577148 603.44549561 0.8178494 ]	[526.45458984 754.7979126 0.78782552]	[441.79962158 195.61749268 0.92548352]	[464.95980835 198.04415894 0.87083441]	[421.30401611 187.78749084 0.83556086]	[482.95483398 192.91531372 0.83750141]	[5.29023499e+02 7.90806213e+02 7.57487178e-01]	[5.47005310e+02 7.88155334e+02 7.69694567e-01]	[5.23847717e+02 7.67581848e+02 7.39257991e-01]	[4.21325104e+02 7.90780762e+02 7.88046062e-01]	[4.03284363e+02 7.90615173e+02 7.88320243e-01]	[4.21322632e+02 7.65021606e+02 7.36128867e-01]
[459.69281006 213.39935303 0.93816984]	[459.66317749 264.7845459 0.90098536]	[398.0531311 269.82794189 0.8316623 ]	[377.74484253 362.20803833 0.90356058]	[377.56796265 459.78936768 0.92106116]	[521.23492432 262.19567871 0.85398716]	[539.20617676 359.56842041 0.88779402]	[544.30810547 459.63555908 0.91216749]	[462.33428955 457.1980896 0.77244288]	[421.26800537 459.75018311 0.7627399 ]	[423.81280518 600.79168701 0.81751454]	[418.7661438 752.24603271 0.84928274]	[503.37255859 457.10656738 0.74822062]	[521.16174316 605.97717285 0.82637161]	[526.49249268 757.30792236 0.77787048]	[444.36428833 195.60832214 0.89887613]	[470.05212402 195.62289429 0.86643231]	[423.89169312 187.81808472 0.80055439]	[487.95053101 190.39854431 0.82872915]	[5.28982544e+02 7.90781250e+02 7.59715021e-01]	[5.46972107e+02 7.88155457e+02 7.71898746e-01]	[5.23892639e+02 7.67600403e+02 7.32839465e-01]	[421.29467773 790.75726318 0.79564691]	[403.25567627 788.23175049 0.79121113]	[4.21346710e+02 7.65024170e+02 7.34790742e-01]
[462.4319458 213.36836243 0.91811025]	[462.40106201 264.75939941 0.89243996]	[400.78552246 267.36035156 0.83947051]	[382.86038208 362.33309937 0.85790616]	[380.30541992 459.72763062 0.93416268]	[524.00256348 259.70944214 0.85858876]	[544.378479 359.59344482 0.92027473]	[549.57696533 459.60357666 0.86627972]	[467.40640259 454.62948608 0.72041392]	[426.40982056 459.65606689 0.71806371]	[426.40234375 603.46917725 0.7799688 ]	[418.77264404 757.35253906 0.83296782]	[508.45022583 452.0279541 0.70002437]	[521.34466553 603.41815186 0.85685396]	[526.49639893 759.88946533 0.77573884]	[457.10623169 195.58618164 0.90117842]	[480.19262695 195.58700562 0.93480837]	[439.12930298 192.80270386 0.8506698 ]	[498.20629883 190.36228943 0.84198511]	[5.29019104e+02 7.90796204e+02 7.40836084e-01]	[5.47006409e+02 7.88184998e+02 7.55926728e-01]	[5.23871948e+02 7.67695068e+02 7.31652498e-01]	[4.21254242e+02 7.93248413e+02 7.77125359e-01]	[400.83605957 790.66552734 0.79085577]	[4.21360565e+02 7.67623413e+02 7.51148462e-01]
[467.44763184 213.3274231 0.88706797]	[467.4307251 267.2963562 0.84766155]	[405.86074829 269.83340454 0.80912215]	[393.06164551 359.78509521 0.86158532]	[382.80691528 459.78512573 0.91356778]	[529.00982666 262.20861816 0.8266049 ]	[544.54205322 359.62145996 0.89992821]	[559.6940918 459.60348511 0.86781812]	[470.00643921 457.15844727 0.71004474]	[428.97509766 459.68859863 0.70661247]	[431.47744751 603.39428711 0.79194152]	[418.78601074 759.8861084 0.83756614]	[513.59747314 454.62942505 0.69112206]	[521.40710449 603.3583374 0.84742033]	[526.48840332 759.92144775 0.78187555]	[459.66116333 195.54548645 0.92525756]	[482.73376465 195.54936218 0.9445771 ]	[439.25192261 190.28321838 0.832614 ]	[500.76916504 190.38520813 0.84149379]	[5.29018066e+02 7.90822876e+02 7.33418703e-01]	[5.46995667e+02 7.88211975e+02 7.53191710e-01]	[5.23860535e+02 7.67710999e+02 7.39430189e-01]	[4.21252106e+02 7.93281067e+02 7.71314383e-01]	[4.00837708e+02 7.90690430e+02 7.88459361e-01]	[4.21368378e+02 7.67685791e+02 7.48295546e-01]
[472.58004761 213.36654663 0.88480699]	[475.10946655 267.34622192 0.84459865]	[413.51202393 269.83084106 0.80647337]	[398.0211792 362.21792603 0.8928144 ]	[393.02853394 459.69897461 0.87820601]	[536.65319824 262.25219727 0.81510687]	[552.07025146 359.60913086 0.86877757]	[559.8369751 459.64581299 0.87291259]	[477.60903931 457.15472412 0.72032404]	[436.55883789 459.64099121 0.71037328]	[434.08587646 603.36535645 0.80882704]	[418.78814697 759.91088867 0.83553845]	[518.73529053 457.10626221 0.7130518 ]	[523.78387451 603.42712402 0.86421818]	[526.5022583 762.49920654 0.79709792]	[459.8125 195.56932068 0.93734056]	[482.90713501 195.57884216 0.91852242]	[441.74194336 190.36221313 0.84524727]	[503.32922363 190.38562012 0.86328721]	[5.29056946e+02 7.90823059e+02 7.38435626e-01]	[5.47015015e+02 7.88226501e+02 7.60951281e-01]	[5.23843384e+02 7.70157043e+02 7.60283053e-01]	[4.21248199e+02 7.93288513e+02 7.67073095e-01]	[4.00828766e+02 7.90689026e+02 7.88010836e-01]	[4.21366150e+02 7.70083313e+02 7.44152665e-01]
[477.67770386 213.3959198 0.91193378]	[477.73278809 267.33789062 0.88027018]	[416.1071167 269.8248291 0.82241106]	[398.18881226 362.25112915 0.90827411]	[395.62594604 459.6895752 0.90880644]	[539.26452637 264.71774292 0.83043492]	[557.2041626 359.64187622 0.86560386]	[562.43450928 459.59631348 0.9015187 ]	[480.16635132 457.17755127 0.75058508]	[439.09411621 459.65481567 0.73444402]	[434.12078857 603.46984863 0.81479013]	[418.79119873 759.94824219 0.83707643]	[521.27532959 457.134552 0.73628402]	[523.89538574 603.49560547 0.84806478]	[526.50280762 764.9755249 0.80517316]	[462.3270874 195.6072998 0.92592597]	[485.47497559 195.62202454 0.87762725]	[441.88580322 190.3372345 0.83092886]	[503.50350952 190.38027954 0.85272092]	[5.29055664e+02 7.90830994e+02 7.42731333e-01]	[5.47007812e+02 7.90606262e+02 7.65370131e-01]	[5.23844849e+02 7.70189270e+02 7.61123717e-01]	[4.21247498e+02 7.93324646e+02 7.54640400e-01]	[4.00821472e+02 7.90717834e+02 7.83423603e-01]	[4.21366943e+02 7.70118958e+02 7.45933831e-01]
[480.18417358 213.38514709 0.92826647]	[480.19940186 267.3453064 0.9083696 ]	[418.61569214 269.85241699 0.84146953]	[400.7041626 359.80776978 0.90713805]	[398.1496582 459.66918945 0.92328322]	[541.77056885 264.72161865 0.84156436]	[562.20367432 359.68536377 0.89093506]	[564.95721436 459.63162231 0.90764022]	[480.24301147 459.6322937 0.77068973]	[439.22531128 459.70050049 0.76579058]	[439.06323242 603.36175537 0.85377812]	[418.78610229 759.92822266 0.83394533]	[521.28314209 457.16079712 0.7452172 ]	[523.97119141 605.93164062 0.85179901]	[526.49707031 764.95257568 0.80701172]	[464.82492065 195.6197052 0.90057528]	[490.48590088 195.59846497 0.87194085]	[444.41494751 192.77937317 0.81162798]	[506.00299072 190.33094788 0.83910072]	[5.29035828e+02 7.90805359e+02 7.58596957e-01]	[5.46978638e+02 7.88227722e+02 7.76518583e-01]	[523.84393311 770.1739502 0.77527803]	[4.21269958e+02 7.93297913e+02 7.62348652e-01]	[4.00847321e+02 7.90700684e+02 7.84247816e-01]	[4.21339386e+02 7.70103333e+02 7.41990745e-01]
[480.29321289 213.38879395 0.9377476 ]	[480.33352661 267.34588623 0.90996146]	[418.73129272 269.89712524 0.85382718]	[400.83328247 362.31176758 0.88987201]	[400.70333862 459.69729614 0.93888956]	[541.93066406 262.24307251 0.85306388]	[562.3505249 359.73287964 0.90396732]	[567.52502441 459.69619751 0.8972463 ]	[480.35717773 457.19033813 0.77690065]	[441.6711731 459.68734741 0.76834816]	[439.14157104 600.86865234 0.85739058]	[418.78518677 759.87042236 0.83289665]	[521.38989258 457.12283325 0.75728166]	[523.99578857 603.33984375 0.83287799]	[526.5065918 762.45477295 0.80248284]	[464.97103882 195.6171875 0.87976342]	[493.12142944 195.59085083 0.87292844]	[449.47076416 192.78468323 0.78550762]	[508.55239868 190.32191467 0.82763177]	[5.29034180e+02 7.90788269e+02 7.62344241e-01]	[5.46985352e+02 7.88210266e+02 7.75973797e-01]	[523.84100342 770.12683105 0.77673048]	[4.21266144e+02 7.93276367e+02 7.64931619e-01]	[4.00848236e+02 7.90682129e+02 7.86898494e-01]	[4.21337006e+02 7.67702454e+02 7.38481402e-01]
[482.74734497 213.38348389 0.93543547]	[482.82131958 267.3416748 0.90403676]	[421.18908691 269.89682007 0.85278147]	[403.27587891 364.76815796 0.86461151]	[400.81158447 459.67156982 0.92909294]	[544.44348145 262.22772217 0.84875149]	[564.80834961 359.72662354 0.91159141]	[570.06884766 459.71411133 0.87607908]	[482.75985718 457.21395874 0.76324207]	[441.72793579 459.70758057 0.76367241]	[439.17745972 603.30499268 0.86084592]	[418.78421021 757.36981201 0.8324405 ]	[523.79760742 457.15621948 0.74403805]	[526.4161377 605.95349121 0.83354855]	[526.5166626 762.47991943 0.80457664]	[470.01821899 195.61238098 0.87308091]	[498.13168335 195.5954895 0.89615035]	[454.61026001 192.8727417 0.80127722]	[516.13867188 190.33250427 0.8378315 ]	[5.29036682e+02 7.90805603e+02 7.53294945e-01]	[5.46979858e+02 7.90592529e+02 7.74443388e-01]	[5.23846558e+02 7.70146057e+02 7.69480050e-01]	[4.21265594e+02 7.93248535e+02 7.68981934e-01]	[4.00852020e+02 7.90657837e+02 7.85805643e-01]	[4.21332794e+02 7.67661499e+02 7.36443520e-01]
[482.89639282 213.36871338 0.92647529]	[482.92889404 267.3616333 0.88894743]	[421.32357788 269.87234497 0.84428453]	[405.81768799 362.33087158 0.84898865]	[400.83789062 459.68945312 0.93174851]	[544.52197266 262.25338745 0.8408522 ]	[564.91546631 359.66049194 0.91181928]	[575.22473145 459.73352051 0.86770874]	[482.85845947 459.65426636 0.76936114]	[441.8182373 459.75259399 0.7616142 ]	[439.23712158 603.28918457 0.864173 ]	[418.79376221 757.36663818 0.83230758]	[523.9263916 457.16357422 0.75019121]	[526.48846436 603.49987793 0.83774114]	[526.51690674 762.4979248 0.80481184]	[475.12213135 195.58674622 0.88538653]	[500.6545105 195.57449341 0.92811257]	[457.21447754 192.85868835 0.83049184]	[518.71087646 190.33921814 0.85312021]	[5.29044617e+02 7.90805542e+02 7.51641750e-01]	[5.46997314e+02 7.90598511e+02 7.72587001e-01]	[5.23834961e+02 7.70168091e+02 7.67995179e-01]	[4.21272491e+02 7.93271790e+02 7.64520824e-01]	[4.00853912e+02 7.90671997e+02 7.83023417e-01]	[4.21340546e+02 7.67659058e+02 7.34571517e-01]
[485.39172363 213.3815155 0.9135071 ]	[485.41552734 269.86923218 0.87396604]	[423.8352356 269.90057373 0.83172405]	[408.39556885 362.29400635 0.8385365 ]	[403.27722168 459.70257568 0.92518461]	[547.02960205 264.80197144 0.82438934]	[565.00378418 359.65808105 0.90366405]	[580.22821045 459.77032471 0.88026851]	[482.89318848 459.70492554 0.77527529]	[441.85055542 459.81567383 0.76542097]	[439.23849487 603.42260742 0.85887897]	[418.80636597 757.31030273 0.83253753]	[523.97314453 459.64697266 0.75506771]	[528.99603271 605.95153809 0.81769103]	[526.51141357 762.47021484 0.801642 ]	[477.65966797 195.62503052 0.89278573]	[500.76351929 195.57194519 0.93994075]	[459.66033936 192.87898254 0.84253854]	[521.19458008 190.32440186 0.86384022]	[5.29003540e+02 7.90776306e+02 7.67214596e-01]	[5.46951721e+02 7.88220703e+02 7.84820497e-01]	[523.85339355 770.14337158 0.77035213]	[4.21257294e+02 7.93247559e+02 7.76730597e-01]	[400.8487854 790.6463623 0.79138505]	[4.21355652e+02 7.67613953e+02 7.29692221e-01]
[487.93927002 213.36816406 0.89610833]	[487.98568726 269.91131592 0.85697699]	[426.43765259 269.8777771 0.8103807 ]	[413.50497437 362.24273682 0.85182208]	[403.35302734 459.72409058 0.906802 ]	[549.56469727 267.35128784 0.81452203]	[567.52526855 359.79089355 0.86956131]	[580.31665039 459.7612915 0.89286649]	[482.96612549 459.73223877 0.75610352]	[441.90332031 462.23226929 0.7496537 ]	[439.26199341 603.45489502 0.86376697]	[418.79632568 759.92938232 0.83175665]	[526.42382812 459.70812988 0.73905039]	[531.57305908 606.0602417 0.78107053]	[528.97210693 762.51721191 0.78993136]	[480.13272095 195.60620117 0.90279794]	[500.87939453 195.54969788 0.94392562]	[459.72515869 192.79885864 0.84537643]	[521.30084229 190.32830811 0.85988075]	[5.29062500e+02 7.93221130e+02 7.36538172e-01]	[5.46998718e+02 7.90630005e+02 7.68941820e-01]	[5.23892944e+02 7.70179016e+02 7.53044069e-01]	[4.21220520e+02 7.93263977e+02 7.74860442e-01]	[400.81463623 790.6574707 0.7947129 ]	[4.21353546e+02 7.70082825e+02 7.34849215e-01]
[488.01876831 213.34114075 0.88371021]	[493.05044556 269.88534546 0.84558171]	[431.49389648 269.82562256 0.80442894]	[413.59213257 362.28079224 0.85679632]	[408.38095093 459.71939087 0.87580454]	[552.13677979 267.33312988 0.80543399]	[570.10198975 359.70568848 0.85767579]	[582.77496338 459.74499512 0.90849638]	[485.34729004 459.64892578 0.75076783]	[441.91900635 459.74499512 0.74737859]	[439.31558228 603.37182617 0.86759305]	[418.79425049 762.43322754 0.83614618]	[526.47149658 457.2116394 0.72976339]	[531.55426025 605.98162842 0.79980278]	[528.97918701 764.97888184 0.79516065]	[480.20718384 195.55995178 0.9262507 ]	[503.28359985 195.53111267 0.9451279 ]	[459.81820679 190.35693359 0.83610952]	[521.39294434 190.29142761 0.86271781]	[5.31559998e+02 7.93232849e+02 7.36789346e-01]	[5.47017822e+02 7.90646606e+02 7.71352053e-01]	[5.23888672e+02 7.70199829e+02 7.60455310e-01]	[4.21224121e+02 7.93267883e+02 7.79641271e-01]	[400.82156372 790.6640625 0.79787439]	[4.21338409e+02 7.70115967e+02 7.34212697e-01]
[490.53063965 213.33815002 0.8815223 ]	[495.62463379 269.88943481 0.85242319]	[434.02365112 269.83685303 0.80818284]	[416.04980469 362.24078369 0.86732084]	[410.95223999 459.68389893 0.86590695]	[557.20703125 267.32189941 0.80846751]	[575.14959717 359.65841675 0.86104095]	[582.84967041 459.70367432 0.90985394]	[485.39932251 457.16934204 0.73582023]	[444.36627197 459.68652344 0.73220778]	[441.69869995 603.36560059 0.85968721]	[418.80267334 762.418396 0.83472586]	[526.49926758 457.1506958 0.71603477]	[534.10491943 605.99530029 0.78362399]	[528.97546387 764.98162842 0.79317778]	[480.24987793 195.54501343 0.93613857]	[503.34399414 195.52986145 0.94189507]	[462.20980835 190.39393616 0.82477623]	[523.8203125 190.32130432 0.87666559]	[5.31568481e+02 7.93233215e+02 7.33215630e-01]	[5.47024963e+02 7.90649658e+02 7.68271446e-01]	[5.23873108e+02 7.70205322e+02 7.59025514e-01]	[4.21230042e+02 7.93278992e+02 7.78079331e-01]	[400.82873535 790.66503906 0.79615802]	[4.21334473e+02 7.70109314e+02 7.35633373e-01]
[truncated: 238 more rows]
