# Supplementary material for: Evaluation of functional tests performance using a camera-based and machine learning approach
Source: PLoS One. 2023 Nov 3;18(11):e0288279. doi: 10.1371/journal.pone.0288279 (PMC10624324; doi:10.1371/journal.pone.0288279)
Supplement: S1 Data — This dataset includes all the extracted keypoints of movements and the associated features and statistics, which were used for the analyses presented in the main manuscript. (ZIP) [file pone.0288279.s001.zip › PLOS_data_28032023/original_movement_data/CSV/000018_PNJN_P_crop.csv]

[523.90667725 249.30560303 0.8804701 ]	[526.40570068 326.29714966 0.85789591]	[462.19543457 326.3711853 0.8251977 ]	[439.21801758 436.6730957 0.90362632]	[439.11917114 541.77905273 0.89927137]	[593.19207764 321.28137207 0.80837852]	[621.28222656 436.61746216 0.85159862]	[621.29614258 536.63848877 0.83051169]	[523.92852783 544.36791992 0.73835051]	[480.34698486 544.35772705 0.72073191]	[480.29779053 693.22546387 0.86240619]	[480.12011719 847.14422607 0.85703295]	[567.45355225 544.4019165 0.69886696]	[564.96453857 705.95587158 0.90318501]	[562.36791992 849.68865967 0.8707068 ]	[513.60839844 234.04682922 0.90593249]	[539.32000732 233.98722839 0.93982828]	[495.6859436 241.70057678 0.84732413]	[559.84393311 239.09051514 0.93576741]	[5.64846863e+02 8.95923523e+02 8.51326764e-01]	[5.82879333e+02 8.90798706e+02 8.42256546e-01]	[5.49567871e+02 8.57442322e+02 7.12654710e-01]	[4.82749695e+02 8.93437012e+02 8.31252575e-01]	[4.62334534e+02 8.90804321e+02 7.75532007e-01]	[4.80291321e+02 8.52347290e+02 7.61845827e-01]
[523.90686035 249.30535889 0.88043338]	[526.40447998 326.29837036 0.85782927]	[459.84378052 326.378479 0.82461911]	[439.215271 436.68612671 0.90453559]	[439.11895752 541.78009033 0.89873683]	[593.19006348 321.28048706 0.80846298]	[621.27490234 436.61724854 0.84987223]	[621.29614258 536.63964844 0.83057916]	[523.92767334 544.36682129 0.73858154]	[480.34613037 544.35662842 0.72064483]	[480.29589844 693.22869873 0.8624227 ]	[480.11984253 847.13525391 0.85660189]	[567.45275879 544.40045166 0.6990006 ]	[564.96405029 705.9475708 0.90230483]	[562.36773682 849.6862793 0.87054682]	[513.60943604 234.0466156 0.90593827]	[539.32019043 233.98725891 0.93991256]	[495.68527222 241.69856262 0.84731305]	[559.84417725 239.09048462 0.93549544]	[5.64847046e+02 8.95924194e+02 8.51646006e-01]	[5.82879272e+02 8.90798767e+02 8.42608333e-01]	[5.49568298e+02 8.57436584e+02 7.11714506e-01]	[4.82745880e+02 8.93433533e+02 8.31923485e-01]	[4.62333191e+02 8.90798157e+02 7.74976730e-01]	[4.80293304e+02 8.52337036e+02 7.62981176e-01]
[523.90533447 249.29403687 0.87754053]	[526.40112305 326.29751587 0.85827607]	[459.84197998 326.37631226 0.8247115 ]	[439.19793701 439.07406616 0.90646911]	[439.11480713 541.73669434 0.89051586]	[593.18182373 321.27832031 0.80862492]	[621.26959229 436.63641357 0.85102147]	[621.33032227 536.64141846 0.83592057]	[523.92773438 544.40155029 0.74079174]	[480.34747314 544.39733887 0.72437489]	[480.30114746 693.23370361 0.86346358]	[480.12026978 847.13012695 0.8568415 ]	[567.46380615 544.43475342 0.6975047 ]	[564.96594238 705.95361328 0.90326345]	[562.36938477 849.6953125 0.87212276]	[513.60272217 234.040802 0.90462077]	[539.31298828 233.9770813 0.93758571]	[495.67297363 241.69621277 0.84770823]	[559.83660889 239.07853699 0.93346441]	[5.64849609e+02 8.95921082e+02 8.52440715e-01]	[5.82880432e+02 8.90796021e+02 8.44517827e-01]	[5.49571899e+02 8.57443237e+02 7.12762773e-01]	[4.82737457e+02 8.93420959e+02 8.35681021e-01]	[4.62327087e+02 8.90782959e+02 7.77186513e-01]	[4.80291870e+02 8.52330261e+02 7.67794549e-01]
[523.90130615 249.29136658 0.8765558 ]	[526.40325928 326.30105591 0.85810512]	[459.84213257 326.3812561 0.82418913]	[439.19049072 439.07614136 0.90796566]	[439.11239624 541.74859619 0.8951351 ]	[593.18450928 321.2802124 0.80798197]	[621.27648926 436.64962769 0.8514744 ]	[621.35797119 534.16485596 0.83967352]	[523.94042969 544.40460205 0.73877507]	[480.3678894 544.39837646 0.72541428]	[480.29751587 693.24749756 0.86050421]	[480.12023926 847.12957764 0.85690135]	[567.46893311 544.43060303 0.69850349]	[564.96386719 705.94873047 0.90306467]	[562.37042236 849.69720459 0.87283319]	[513.59301758 234.03839111 0.90282118]	[539.30462646 233.97142029 0.93450487]	[495.66772461 241.69020081 0.84689593]	[559.83111572 239.06774902 0.93381619]	[5.64845276e+02 8.95915405e+02 8.54573011e-01]	[5.82876831e+02 8.90795532e+02 8.47025037e-01]	[5.49575256e+02 8.57445374e+02 7.12577820e-01]	[4.80368134e+02 8.93418762e+02 8.36235523e-01]	[4.62325378e+02 8.90779846e+02 7.77063072e-01]	[4.80293091e+02 8.52330994e+02 7.66938806e-01]
[523.90649414 246.83345032 0.87552261]	[526.40576172 326.2890625 0.85808825]	[459.84088135 326.36968994 0.82480615]	[439.18902588 439.09448242 0.91025579]	[439.11416626 541.73193359 0.89369738]	[593.18927002 321.27392578 0.80871743]	[621.29711914 436.62030029 0.85023659]	[621.37298584 534.1809082 0.84192133]	[523.94519043 544.39373779 0.73555905]	[480.36911011 544.38574219 0.72372591]	[480.2880249 695.74102783 0.85570979]	[480.11962891 847.12915039 0.85800523]	[567.47821045 544.42596436 0.69495541]	[564.95812988 705.95678711 0.90555716]	[562.36541748 849.70019531 0.87318933]	[513.60223389 234.03457642 0.90183592]	[539.30267334 233.96983337 0.93276381]	[495.67819214 241.69282532 0.84721839]	[559.81817627 239.0710144 0.93175286]	[5.62448608e+02 8.95905640e+02 8.52720737e-01]	[5.82850464e+02 8.90793396e+02 8.42676759e-01]	[5.49577698e+02 8.57442505e+02 7.15833068e-01]	[4.82735535e+02 8.93412354e+02 8.37554693e-01]	[4.62332764e+02 8.90773254e+02 7.75146067e-01]	[4.80283936e+02 8.52329956e+02 7.71678627e-01]
[523.90496826 246.83926392 0.87677437]	[526.40704346 323.82788086 0.85877949]	[459.83743286 326.35934448 0.82546604]	[439.19799805 439.12619019 0.91805196]	[439.12078857 541.76855469 0.90172446]	[593.18475342 321.26873779 0.8098681 ]	[621.30560303 436.60031128 0.84771806]	[621.39642334 536.6383667 0.84471995]	[523.94842529 544.402771 0.73647231]	[480.36343384 544.38543701 0.72420162]	[480.28201294 695.73828125 0.85614091]	[480.11801147 847.1206665 0.85844016]	[567.49127197 544.4465332 0.69341075]	[564.96075439 705.95758057 0.90528572]	[562.36914062 849.69604492 0.87183279]	[513.59844971 234.04008484 0.90266985]	[539.30273438 233.97175598 0.93222326]	[495.67596436 241.71228027 0.84607732]	[559.8213501 239.07627869 0.93244064]	[5.62436401e+02 8.95909180e+02 8.52826834e-01]	[5.82848877e+02 8.90798157e+02 8.41652215e-01]	[5.49584290e+02 8.57439819e+02 7.13307798e-01]	[4.80367310e+02 8.93406311e+02 8.36975038e-01]	[4.62330261e+02 8.90767944e+02 7.74081826e-01]	[4.80282471e+02 8.52321716e+02 7.72110224e-01]
[523.90515137 246.83384705 0.87608498]	[526.40197754 323.81829834 0.86104679]	[459.83145142 326.35308838 0.8262136 ]	[439.20388794 439.13336182 0.92051446]	[439.11846924 541.75091553 0.89724243]	[593.18359375 321.25915527 0.8118965 ]	[621.31011963 436.60183716 0.84862542]	[621.42053223 534.18292236 0.84856075]	[523.94970703 544.40570068 0.73594898]	[480.35775757 544.38848877 0.72248101]	[480.27905273 695.73571777 0.85595274]	[480.12008667 847.12237549 0.8586185 ]	[567.49798584 544.4486084 0.69127727]	[564.96032715 705.96087646 0.9058646 ]	[562.36773682 849.68774414 0.87087619]	[513.59521484 234.03378296 0.90151489]	[539.30023193 233.96888733 0.93070471]	[495.67098999 241.70706177 0.84689522]	[559.80853271 239.07743835 0.9307549 ]	[5.62437256e+02 8.95907776e+02 8.53503227e-01]	[5.82845947e+02 8.90795471e+02 8.41565549e-01]	[5.49583679e+02 8.57431458e+02 7.13642597e-01]	[4.82742035e+02 8.93416626e+02 8.33329558e-01]	[4.62336914e+02 8.90776611e+02 7.71024287e-01]	[4.80284149e+02 8.52323669e+02 7.71175802e-01]
[523.90509033 246.82922363 0.87573576]	[526.3972168 323.81674194 0.86180091]	[459.8241272 326.35977173 0.82612711]	[439.19946289 439.1350708 0.92094672]	[439.13345337 541.76989746 0.90225488]	[593.18115234 321.25427246 0.81284726]	[621.32727051 436.59588623 0.85107088]	[623.78778076 536.65057373 0.85301024]	[523.95245361 544.4152832 0.73677194]	[480.35662842 544.39801025 0.72278625]	[480.27774048 695.74462891 0.85528618]	[480.11703491 847.11816406 0.85808563]	[567.50567627 544.45794678 0.69029796]	[564.96307373 705.95941162 0.90517765]	[562.3684082 849.68804932 0.87046951]	[513.59313965 234.02842712 0.90090752]	[539.29876709 233.96765137 0.92928767]	[495.67074585 241.69691467 0.84816456]	[559.8026123 239.07862854 0.93142027]	[5.62443237e+02 8.95905701e+02 8.53397787e-01]	[5.82851440e+02 8.90792847e+02 8.41260433e-01]	[5.49583130e+02 8.57438721e+02 7.13786185e-01]	[4.82737000e+02 8.93412659e+02 8.34535122e-01]	[4.62332306e+02 8.90772766e+02 7.72039115e-01]	[4.80281769e+02 8.52322693e+02 7.71736622e-01]
[523.90203857 246.83190918 0.87610364]	[526.39874268 323.81018066 0.86236858]	[459.82748413 326.35122681 0.82576036]	[439.20294189 439.11203003 0.92159152]	[439.14309692 541.69909668 0.89281666]	[593.17651367 321.24768066 0.81399161]	[621.32177734 436.57568359 0.84525615]	[623.78613281 536.67022705 0.85572428]	[523.95098877 544.41992188 0.73898435]	[480.36346436 544.40454102 0.72568178]	[480.27798462 695.75354004 0.85356265]	[480.11776733 847.12359619 0.85917509]	[567.49829102 544.46057129 0.69217563]	[564.96148682 705.95330811 0.90530831]	[562.36627197 849.68920898 0.87111807]	[513.58807373 234.02845764 0.89962041]	[539.29815674 233.96907043 0.92966819]	[495.67651367 241.69032288 0.84656382]	[559.80639648 239.07955933 0.93176311]	[5.62442017e+02 8.95899536e+02 8.54252160e-01]	[5.82846375e+02 8.90786621e+02 8.41544032e-01]	[5.49585083e+02 8.57439026e+02 7.15016603e-01]	[4.82743103e+02 8.93423767e+02 8.29661131e-01]	[4.62336304e+02 8.90779602e+02 7.67369568e-01]	[4.80275146e+02 8.52327271e+02 7.71962583e-01]
[523.89880371 246.83178711 0.87632352]	[526.39746094 323.8079834 0.86276525]	[459.82522583 326.34994507 0.82566071]	[439.20358276 439.11236572 0.920596 ]	[439.14465332 541.71307373 0.89628619]	[593.17663574 321.2449646 0.81432217]	[621.31695557 436.57693481 0.84434927]	[623.7880249 536.66345215 0.85554022]	[523.95178223 544.41912842 0.73911172]	[480.36300659 544.4041748 0.72550297]	[480.27862549 695.75299072 0.85383642]	[480.11767578 847.12255859 0.85889512]	[567.49871826 544.45965576 0.69231647]	[564.96142578 705.95141602 0.90506512]	[562.36645508 849.68841553 0.87087065]	[513.58300781 234.0292511 0.89901173]	[539.29467773 233.96929932 0.92902398]	[495.67318726 241.69213867 0.845474 ]	[559.80505371 239.08177185 0.93146211]	[5.62443787e+02 8.95901245e+02 8.54495168e-01]	[5.82847290e+02 8.90787598e+02 8.41108263e-01]	[5.49583984e+02 8.57438904e+02 7.15061545e-01]	[4.82745605e+02 8.93426025e+02 8.28810096e-01]	[4.62337982e+02 8.90781799e+02 7.66944885e-01]	[4.80274384e+02 8.52326050e+02 7.71200001e-01]
[523.89782715 246.82345581 0.87556255]	[526.39831543 323.80291748 0.86353767]	[459.822052 326.34692383 0.82588327]	[439.24807739 439.0947876 0.91443813]	[439.16390991 539.27911377 0.89240003]	[593.17999268 321.24246216 0.81466633]	[621.31939697 436.57247925 0.84411347]	[623.77880859 536.6842041 0.85479951]	[523.95916748 544.38128662 0.73828381]	[480.36880493 544.36755371 0.72525781]	[480.27966309 695.7565918 0.85268682]	[480.11706543 847.12506104 0.85849637]	[567.50549316 544.42053223 0.69288749]	[564.96282959 705.94897461 0.90448368]	[562.3637085 849.69006348 0.87076259]	[513.58294678 234.02482605 0.89938092]	[539.29382324 233.96740723 0.92907196]	[495.67410278 241.69168091 0.84513861]	[559.80340576 239.08374023 0.9315567 ]	[5.62440186e+02 8.95902466e+02 8.53573442e-01]	[5.82845276e+02 8.90789307e+02 8.40735793e-01]	[5.49576721e+02 8.57439880e+02 7.15893269e-01]	[4.82740112e+02 8.93421997e+02 8.31197083e-01]	[4.62336426e+02 8.90776428e+02 7.68986046e-01]	[4.80275299e+02 8.52328186e+02 7.71622062e-01]
[523.89648438 246.81982422 0.87521982]	[526.39379883 323.80606079 0.86363262]	[459.81970215 326.34817505 0.82537431]	[439.2935791 439.08026123 0.90971625]	[439.19726562 541.76593018 0.91784239]	[593.16998291 321.24130249 0.81506717]	[621.31866455 436.55963135 0.84166002]	[623.78546143 536.67938232 0.85789216]	[523.9609375 544.36578369 0.73477232]	[480.36990356 544.35180664 0.71962285]	[480.28240967 695.74627686 0.85418111]	[480.11657715 847.12011719 0.85774529]	[567.50384521 544.40509033 0.69100326]	[564.96063232 705.95098877 0.90525448]	[562.36456299 849.69488525 0.87110835]	[513.58563232 234.0231781 0.89892519]	[539.29034424 233.96421814 0.9279635 ]	[495.67474365 241.69100952 0.84549713]	[559.80151367 239.08093262 0.93117696]	[5.62441223e+02 8.95907837e+02 8.51752222e-01]	[5.82843811e+02 8.90792969e+02 8.38723660e-01]	[5.49576355e+02 8.57445618e+02 7.14568794e-01]	[4.80366760e+02 8.93424133e+02 8.28981936e-01]	[4.62328735e+02 8.90774963e+02 7.67867029e-01]	[4.80276978e+02 8.52324646e+02 7.70131826e-01]
[523.90869141 246.81982422 0.87450004]	[526.40155029 323.7979126 0.86419284]	[459.82388306 326.35174561 0.82600707]	[441.68127441 436.67068481 0.89889562]	[439.25479126 541.83551025 0.93303585]	[593.18438721 321.22891235 0.81620282]	[621.3326416 436.56277466 0.84625643]	[621.40600586 536.67285156 0.85326988]	[523.95513916 544.3470459 0.7306571 ]	[480.36096191 544.34484863 0.71382612]	[480.27319336 695.75994873 0.85086244]	[480.12286377 847.13586426 0.86072868]	[567.50299072 544.37823486 0.69102955]	[564.96185303 705.95300293 0.90427887]	[562.36663818 849.70800781 0.87393594]	[513.60693359 234.02116394 0.90139902]	[539.30688477 233.95979309 0.93174857]	[495.68234253 241.69020081 0.84718215]	[559.83074951 239.06362915 0.93346065]	[5.62433777e+02 8.95904236e+02 8.51059735e-01]	[5.82833496e+02 8.90797607e+02 8.40941191e-01]	[5.49584656e+02 8.57456787e+02 7.13605881e-01]	[4.82741302e+02 8.93440674e+02 8.27642262e-01]	[4.62335449e+02 8.90791748e+02 7.70529032e-01]	[4.80280945e+02 8.52330750e+02 7.71888733e-01]
[523.91387939 246.81692505 0.87288237]	[526.40643311 323.7973938 0.86383116]	[459.83203125 326.34661865 0.82561481]	[441.68719482 436.68630981 0.90198755]	[439.29449463 541.83685303 0.93202591]	[593.18743896 321.23022461 0.81562132]	[621.32537842 436.54476929 0.84145772]	[621.38543701 534.17907715 0.84501755]	[523.96075439 541.90057373 0.72940552]	[482.71609497 544.33691406 0.71332079]	[480.27978516 695.76324463 0.85336244]	[480.12158203 847.13769531 0.8603518 ]	[567.50201416 544.36517334 0.69169736]	[564.96179199 705.95861816 0.90525299]	[562.36639404 849.70568848 0.87354803]	[513.61767578 234.02082825 0.90104204]	[539.31237793 233.95420837 0.9323566 ]	[495.69866943 241.69694519 0.84829122]	[559.831604 239.05976868 0.93189889]	[5.62434875e+02 8.95905396e+02 8.50117087e-01]	[5.82834839e+02 8.90797363e+02 8.39855194e-01]	[5.49584778e+02 8.57455688e+02 7.13147104e-01]	[4.82736267e+02 8.93440735e+02 8.26578677e-01]	[4.62327301e+02 8.90792847e+02 7.70967960e-01]	[4.80283051e+02 8.52338562e+02 7.67702758e-01]
[523.91485596 246.81158447 0.87246311]	[526.40997314 323.78878784 0.86488593]	[459.83068848 326.33865356 0.82654852]	[441.69052124 436.61508179 0.89672649]	[441.67785645 541.80273438 0.92913371]	[593.19470215 321.22839355 0.81584162]	[621.3260498 436.5430603 0.84166527]	[621.36517334 534.18243408 0.84196424]	[523.96374512 541.87109375 0.72644806]	[482.728302 541.87841797 0.71075261]	[480.28289795 695.75549316 0.85239881]	[480.12255859 847.14312744 0.86171174]	[567.50427246 544.33660889 0.69000816]	[564.96173096 705.9564209 0.90505457]	[562.36505127 849.70281982 0.87310755]	[513.62438965 234.01899719 0.90125442]	[539.3135376 233.95277405 0.93306595]	[498.12237549 241.68974304 0.85014594]	[559.83453369 239.06419373 0.93153763]	[5.62439453e+02 8.95904602e+02 8.51496637e-01]	[5.82835999e+02 8.90794617e+02 8.40825498e-01]	[5.49581482e+02 8.57451233e+02 7.14052975e-01]	[4.82744202e+02 8.93449463e+02 8.24316144e-01]	[4.62333160e+02 8.90799316e+02 7.69496322e-01]	[4.80279938e+02 8.52339050e+02 7.68345952e-01]
[523.92993164 246.82028198 0.87079585]	[526.40643311 323.78262329 0.86625528]	[459.82965088 326.33886719 0.82665277]	[441.69592285 436.58236694 0.89126515]	[441.72558594 541.81115723 0.93709064]	[593.19415283 321.22149658 0.81656289]	[621.32830811 436.53759766 0.84205878]	[621.35205078 534.18493652 0.83878905]	[523.96405029 541.87109375 0.72680354]	[482.74133301 541.88317871 0.71092337]	[480.2845459 695.74816895 0.85173243]	[480.1217041 847.13513184 0.86099285]	[567.49761963 541.90484619 0.69260192]	[564.96185303 705.95648193 0.90637386]	[562.36346436 849.70495605 0.87329853]	[513.6439209 234.02648926 0.90253162]	[541.68127441 233.95874023 0.93703967]	[498.1355896 241.69674683 0.85267454]	[559.84289551 239.06407166 0.93126076]	[5.62438904e+02 8.95900146e+02 8.51427257e-01]	[5.82836304e+02 8.90791931e+02 8.40810239e-01]	[5.49576233e+02 8.57453735e+02 7.15256751e-01]	[4.82741577e+02 8.93447388e+02 8.23093414e-01]	[4.62330109e+02 8.90794617e+02 7.67107725e-01]	[4.80281738e+02 8.52329407e+02 7.68629313e-01]
[523.93640137 246.83114624 0.87089902]	[526.4130249 323.76800537 0.86635756]	[459.83062744 326.32635498 0.82733142]	[441.69567871 436.60406494 0.89625204]	[441.73623657 541.82037354 0.93695599]	[595.6763916 321.21203613 0.81769615]	[621.33624268 436.5559082 0.84507132]	[621.35437012 534.16107178 0.84058195]	[523.97125244 541.8659668 0.72613651]	[482.7505188 541.8807373 0.71052563]	[480.28442383 695.75036621 0.85234988]	[480.12078857 847.15740967 0.86291099]	[567.5057373 541.89666748 0.69220877]	[564.96276855 705.95758057 0.90587211]	[562.35900879 849.69335938 0.87359774]	[513.65698242 234.03045654 0.90232676]	[541.68865967 233.96516418 0.93991721]	[498.14584351 241.68684387 0.85474753]	[562.21246338 239.06021118 0.93277037]	[5.62441833e+02 8.95890320e+02 8.53826165e-01]	[5.82834595e+02 8.90782715e+02 8.44093204e-01]	[5.49569641e+02 8.57433716e+02 7.23795712e-01]	[4.82738861e+02 8.93450806e+02 8.22785079e-01]	[4.62329956e+02 8.90801697e+02 7.67594337e-01]	[4.80274719e+02 8.52346802e+02 7.69568145e-01]
[523.96716309 249.30471802 0.8687011 ]	[526.40612793 323.75765991 0.86875057]	[459.82998657 326.30712891 0.82918721]	[441.69165039 436.62136841 0.90161055]	[441.73641968 541.84277344 0.94000119]	[595.67089844 321.20541382 0.81847113]	[621.33837891 436.55532837 0.84629464]	[621.35473633 534.1574707 0.840343 ]	[523.96868896 541.85644531 0.72686034]	[482.7487793 541.87493896 0.71064377]	[480.28533936 695.72912598 0.85229295]	[480.12234497 847.15905762 0.86331969]	[567.50323486 541.88372803 0.69207418]	[564.96313477 705.95635986 0.9052825 ]	[562.36560059 849.69750977 0.87288105]	[516.14508057 234.04588318 0.90832984]	[541.71820068 233.98609924 0.94885242]	[498.14788818 241.68060303 0.85812044]	[562.21936035 239.06082153 0.93216681]	[5.62443604e+02 8.95888672e+02 8.52658629e-01]	[5.82841858e+02 8.90782104e+02 8.43886256e-01]	[5.49579834e+02 8.57450073e+02 7.19241560e-01]	[4.80364716e+02 8.93450439e+02 8.23866129e-01]	[4.62325562e+02 8.90799805e+02 7.68327773e-01]	[4.80276245e+02 8.52347168e+02 7.70138502e-01]
[523.97491455 249.29998779 0.86653614]	[526.40325928 323.75006104 0.87028003]	[459.83200073 326.30285645 0.82916325]	[441.693573 436.60021973 0.89729297]	[441.74484253 541.86169434 0.94112301]	[595.66546631 321.19763184 0.81969857]	[621.34442139 436.55130005 0.84628618]	[621.35662842 534.16156006 0.8410055 ]	[523.97369385 541.85375977 0.72532535]	[482.75769043 541.87335205 0.70959073]	[480.28619385 695.73516846 0.85224968]	[480.12371826 847.16601562 0.86473101]	[567.50378418 541.88000488 0.69089162]	[564.96435547 705.95385742 0.90458322]	[562.36749268 849.70269775 0.87350988]	[516.15698242 234.04533386 0.90892452]	[541.72399902 233.98594666 0.95143056]	[498.15942383 241.67857361 0.85983419]	[562.22277832 239.06323242 0.93146396]	[5.62437927e+02 8.95888550e+02 8.52107644e-01]	[5.82841003e+02 8.90785095e+02 8.43154013e-01]	[5.49579407e+02 8.57456360e+02 7.18265235e-01]	[4.80361603e+02 8.93453003e+02 8.25618565e-01]	[4.62324677e+02 8.90800964e+02 7.71012545e-01]	[4.80278168e+02 8.52350769e+02 7.71759212e-01]
[523.98114014 249.31954956 0.86923075]	[526.40209961 323.74337769 0.87081355]	[459.83312988 326.29354858 0.82963669]	[441.67672729 436.64517212 0.90080637]	[441.7507019 541.88079834 0.94255477]	[595.66699219 321.19458008 0.8200314 ]	[621.35107422 436.54928589 0.84851426]	[621.35540771 534.17669678 0.84077483]	[523.96911621 541.85272217 0.72909153]	[482.75311279 541.87451172 0.71204591]	[480.29040527 695.73406982 0.85387892]	[480.1255188 847.16766357 0.8652938 ]	[567.50054932 541.8770752 0.6945014 ]	[564.96618652 705.95532227 0.9047308 ]	[562.36828613 849.70239258 0.87370735]	[516.16601562 234.05397034 0.91020286]	[541.73706055 233.99971008 0.95444524]	[498.17584229 241.68041992 0.86121494]	[562.23272705 239.07022095 0.93501145]	[5.62432007e+02 8.95886047e+02 8.52562666e-01]	[5.82838440e+02 8.90784058e+02 8.42044234e-01]	[5.49581848e+02 8.57458069e+02 7.18223095e-01]	[4.80362244e+02 8.93454529e+02 8.25739086e-01]	[4.62325348e+02 8.90802185e+02 7.71667600e-01]	[4.80281799e+02 8.52352051e+02 7.70944238e-01]
[523.98358154 249.31459045 0.8680467 ]	[526.40356445 323.74502563 0.87071484]	[459.83517456 326.29135132 0.83020473]	[441.6741333 436.64379883 0.90152758]	[441.74856567 541.87719727 0.94259673]	[595.66973877 321.19604492 0.82039016]	[621.35180664 436.55621338 0.84997815]	[621.35852051 534.15875244 0.84075594]	[523.97290039 541.85546875 0.72738296]	[482.75735474 541.87469482 0.7111659 ]	[480.29174805 695.73474121 0.85380352]	[480.12268066 847.16027832 0.86299378]	[567.50189209 541.88128662 0.6928165 ]	[564.96697998 705.95812988 0.90493584]	[562.36425781 849.69769287 0.87380451]	[516.1706543 234.05531311 0.91035104]	[541.73736572 233.99797058 0.95416391]	[498.18273926 241.6842041 0.86258548]	[562.23114014 239.07025146 0.93531621]	[5.62432800e+02 8.95884766e+02 8.53409171e-01]	[5.82836609e+02 8.90780945e+02 8.43141079e-01]	[5.49573853e+02 8.57452576e+02 7.21102655e-01]	[4.80360565e+02 8.93446838e+02 8.27447951e-01]	[4.62322388e+02 8.90796448e+02 7.72678733e-01]	[4.80282074e+02 8.52349060e+02 7.70209551e-01]
[523.99029541 249.31556702 0.86695802]	[526.40405273 323.74926758 0.87022215]	[459.83395386 326.29916382 0.82989514]	[441.66955566 436.67062378 0.90308529]	[441.73843384 541.88757324 0.94171888]	[595.66912842 321.19625854 0.82038301]	[621.36639404 436.56686401 0.8523289 ]	[621.37591553 534.1473999 0.84298569]	[523.97735596 541.87103271 0.72491395]	[482.75930786 541.88482666 0.70821583]	[480.29315186 695.73999023 0.85456777]	[480.1211853 847.15185547 0.86166573]	[567.5100708 541.90026855 0.6906482 ]	[564.96862793 705.96331787 0.90473759]	[562.36437988 849.699646 0.87411714]	[516.17767334 234.05397034 0.91102797]	[541.74786377 234.00146484 0.95744944]	[498.18170166 241.68670654 0.86177695]	[562.24255371 239.08677673 0.93518311]	[5.62435486e+02 8.95884888e+02 8.54367018e-01]	[5.82835388e+02 8.90781555e+02 8.44733715e-01]	[5.49575623e+02 8.57455078e+02 7.20874846e-01]	[4.80367737e+02 8.93444458e+02 8.27043295e-01]	[4.62331177e+02 8.90795471e+02 7.70549417e-01]	[4.80275970e+02 8.52340271e+02 7.70105422e-01]
[523.99267578 249.31922913 0.867091 ]	[526.40264893 323.7515564 0.87018943]	[459.83337402 326.30865479 0.82903993]	[441.66860962 436.69030762 0.90385735]	[441.70339966 541.87005615 0.93889362]	[595.66571045 321.19506836 0.82045257]	[621.36273193 436.56030273 0.85149676]	[621.38977051 534.13586426 0.84512371]	[523.9732666 541.85668945 0.72285384]	[482.75106812 541.87133789 0.70527375]	[480.29232788 695.74609375 0.85311359]	[480.12121582 847.15545654 0.86199993]	[567.51293945 541.88470459 0.68781859]	[564.96716309 705.96051025 0.90402102]	[562.36462402 849.69995117 0.87366009]	[516.18035889 234.05973816 0.91174519]	[541.75128174 234.00810242 0.95878351]	[498.18518066 241.69206238 0.86130428]	[562.24603271 239.09335327 0.93628728]	[5.62435974e+02 8.95884216e+02 8.54548633e-01]	[5.82836731e+02 8.90781677e+02 8.45338464e-01]	[5.49574768e+02 8.57457520e+02 7.20780849e-01]	[4.82739532e+02 8.93443665e+02 8.27065110e-01]	[4.62335266e+02 8.90795715e+02 7.70191312e-01]	[4.80276001e+02 8.52342957e+02 7.69753337e-01]
[523.98925781 249.33232117 0.86997104]	[526.40252686 323.75259399 0.86962485]	[459.83023071 326.32220459 0.82769263]	[439.33007812 439.11068726 0.91011417]	[439.30151367 541.87835693 0.93353951]	[595.66888428 321.19009399 0.82124329]	[621.37084961 436.55603027 0.85267866]	[623.79162598 534.0927124 0.85038328]	[523.97412109 541.83618164 0.72505254]	[482.73168945 541.84832764 0.70645845]	[480.28652954 695.74078369 0.85300231]	[480.12002563 847.14276123 0.86047399]	[567.53204346 541.8729248 0.68570107]	[564.96893311 705.95361328 0.90162444]	[562.36334229 849.68682861 0.87177861]	[516.17382812 234.07113647 0.91099274]	[541.75006104 234.01748657 0.95918584]	[498.18859863 241.68664551 0.86150289]	[562.25579834 239.09535217 0.93937796]	[5.62432922e+02 8.95878784e+02 8.54590356e-01]	[5.82833496e+02 8.90776611e+02 8.43563259e-01]	[5.49570007e+02 8.57443726e+02 7.21979022e-01]	[4.82748932e+02 8.93442261e+02 8.25547576e-01]	[4.62344788e+02 8.90794373e+02 7.65711904e-01]	[4.80270599e+02 8.52328735e+02 7.70612299e-01]
[523.98822021 249.33843994 0.87056267]	[526.39892578 323.75918579 0.86953318]	[459.83010864 326.32318115 0.82791519]	[441.6652832 436.70013428 0.90250617]	[439.3031311 541.88568115 0.9337132 ]	[595.66442871 321.19415283 0.82028592]	[621.38104248 436.54672241 0.85105151]	[623.79876709 534.11621094 0.8518942 ]	[523.96624756 541.8503418 0.72657514]	[482.71826172 541.8605957 0.70551991]	[480.28787231 695.74517822 0.85288507]	[480.12002563 847.14276123 0.86019868]	[567.52441406 541.88531494 0.68609667]	[564.97003174 705.95800781 0.90195572]	[562.36108398 849.69696045 0.87366152]	[516.17327881 234.07341003 0.91078162]	[541.74731445 234.01742554 0.95735234]	[498.17996216 241.68997192 0.86165333]	[562.24884033 239.08358765 0.9381395 ]	[5.62430359e+02 8.95892639e+02 8.53905320e-01]	[5.82831970e+02 8.90786743e+02 8.43464613e-01]	[5.49565918e+02 8.57442383e+02 7.21340358e-01]	[4.82741394e+02 8.93446289e+02 8.23991656e-01]	[4.62335602e+02 8.90799011e+02 7.67065048e-01]	[4.80276642e+02 8.52325439e+02 7.70201683e-01]
[523.98028564 249.35246277 0.87331778]	[526.39935303 323.76040649 0.86952269]	[459.83221436 326.32672119 0.82775033]	[439.3286438 436.68875122 0.90249407]	[439.30297852 541.89746094 0.9352802 ]	[595.66345215 321.18917847 0.82106072]	[621.37963867 434.12020874 0.84910095]	[623.81988525 534.11260986 0.85414946]	[523.96466064 541.87609863 0.72977185]	[482.71728516 541.88323975 0.70768875]	[480.29006958 695.74682617 0.85280901]	[480.12136841 847.15026855 0.85999835]	[567.52178955 544.33691406 0.68732083]	[564.97241211 705.96112061 0.90236849]	[562.35583496 849.69885254 0.87363851]	[516.1605835 234.08102417 0.90973455]	[541.73956299 234.02128601 0.95565391]	[498.17004395 241.69467163 0.86008292]	[562.24407959 239.07475281 0.93760598]	[5.62440308e+02 8.95885620e+02 8.55757475e-01]	[5.82832520e+02 8.90779602e+02 8.45607579e-01]	[5.49549744e+02 8.57449890e+02 7.25495815e-01]	[4.82752289e+02 8.93450378e+02 8.22236240e-01]	[4.62341675e+02 8.90803467e+02 7.65507460e-01]	[4.80276611e+02 8.52335388e+02 7.68851936e-01]
[523.98040771 249.3515625 0.87321061]	[526.3984375 323.76452637 0.86934024]	[459.83285522 326.33624268 0.82693607]	[439.32791138 436.68713379 0.90170538]	[439.29467773 541.89630127 0.93417168]	[593.1975708 321.1864624 0.82160825]	[621.38092041 434.11190796 0.84825283]	[623.82116699 534.14013672 0.85567349]	[523.96868896 541.87353516 0.72779083]	[482.72564697 541.88330078 0.70683497]	[480.29150391 695.74676514 0.85309899]	[480.12231445 847.15026855 0.86030197]	[567.51818848 544.33270264 0.68706465]	[564.97174072 705.96075439 0.90238714]	[562.35583496 849.70135498 0.87352151]	[516.15997314 234.08023071 0.91008353]	[541.73901367 234.02006531 0.95586157]	[498.16433716 241.69361877 0.86006463]	[562.24230957 239.07211304 0.93708795]	[5.62440308e+02 8.95889343e+02 8.55394900e-01]	[5.82828857e+02 8.90782166e+02 8.45778704e-01]	[5.49551270e+02 8.57455261e+02 7.23270833e-01]	[4.82754333e+02 8.93451904e+02 8.21514785e-01]	[4.62342987e+02 8.90804871e+02 7.65258312e-01]	[4.80276642e+02 8.52335571e+02 7.68836379e-01]
[523.9788208 249.3494873 0.8742615]	[526.39874268 323.77001953 0.86868554]	[459.83413696 326.34246826 0.82631516]	[441.66085815 439.09503174 0.90417671]	[439.29110718 541.90179443 0.93496042]	[593.1930542 321.18878174 0.82142419]	[621.38043213 434.10629272 0.84742898]	[623.82421875 534.14764404 0.85637337]	[523.9621582 541.87811279 0.73113191]	[482.72427368 541.88909912 0.70925331]	[480.2918396 695.74389648 0.85305446]	[480.12072754 847.1472168 0.85924017]	[567.50848389 544.33966064 0.69104475]	[564.97143555 705.96704102 0.90355062]	[562.35650635 849.70404053 0.87363553]	[516.15612793 234.08187866 0.91028953]	[541.73693848 234.0193634 0.95599055]	[498.16390991 241.69465637 0.8601163 ]	[562.23925781 239.06962585 0.93692207]	[5.62443481e+02 8.95890442e+02 8.54691923e-01]	[5.82830444e+02 8.90782898e+02 8.45399380e-01]	[5.49553833e+02 8.57459290e+02 7.23027885e-01]	[4.82754791e+02 8.93448303e+02 8.21662366e-01]	[4.62343506e+02 8.90802185e+02 7.64615893e-01]	[4.80272675e+02 8.52335449e+02 7.67716169e-01]
[523.9833374 249.35357666 0.87424868]	[526.40466309 323.77539062 0.86722577]	[459.8420105 326.34274292 0.82753432]	[441.66131592 439.087677 0.90567541]	[439.28677368 541.89569092 0.93592149]	[593.18920898 321.19064331 0.821724 ]	[621.37976074 436.55300903 0.85054666]	[623.82653809 534.14959717 0.85751539]	[523.96478271 541.87878418 0.73224449]	[482.72409058 541.88946533 0.71140206]	[480.28509521 695.75976562 0.8521775 ]	[480.11816406 847.16021729 0.86123341]	[567.51568604 544.33813477 0.69220436]	[564.97723389 705.94641113 0.8999756 ]	[562.35253906 849.70074463 0.87447482]	[516.16082764 234.08631897 0.91086745]	[541.73999023 234.02197266 0.95778143]	[498.15551758 241.70492554 0.85963774]	[562.23937988 239.07035828 0.93767297]	[5.62447754e+02 8.95882874e+02 8.51741493e-01]	[5.82836304e+02 8.90778198e+02 8.44130874e-01]	[5.49535828e+02 8.57448669e+02 7.25663424e-01]	[4.82746216e+02 8.93443054e+02 8.25639606e-01]	[4.62332581e+02 8.90796570e+02 7.69933581e-01]	[4.80270264e+02 8.52341064e+02 7.65569150e-01]
[523.98040771 249.35266113 0.87509584]	[526.40496826 323.77584839 0.86732471]	[459.84390259 326.33584595 0.8283217 ]	[441.66140747 439.08776855 0.90492731]	[439.28762817 541.89117432 0.93579286]	[593.1897583 321.19497681 0.82086974]	[621.3828125 436.55117798 0.85096794]	[623.82470703 534.1529541 0.85771841]	[523.96447754 541.87353516 0.73429227]	[482.72296143 541.88452148 0.71307385]	[480.28536987 695.76593018 0.85160071]	[480.11901855 847.15551758 0.86064082]	[567.51922607 544.33398438 0.69274843]	[564.96868896 705.95678711 0.90180886]	[562.35583496 849.71044922 0.87597382]	[516.15881348 234.08302307 0.91081238]	[541.73925781 234.02204895 0.95762575]	[498.15774536 241.69987488 0.86042136]	[562.24237061 239.07150269 0.93813843]	[5.62450256e+02 8.95882446e+02 8.52290154e-01]	[5.82841187e+02 8.90777649e+02 8.44197452e-01]	[5.49551819e+02 8.57458313e+02 7.22916663e-01]	[4.82745331e+02 8.93436829e+02 8.27706933e-01]	[4.62334137e+02 8.90792969e+02 7.71191120e-01]	[4.80270325e+02 8.52342651e+02 7.66908765e-01]
[523.98199463 249.35522461 0.87486649]	[526.40240479 323.77313232 0.86798638]	[459.84243774 326.34555054 0.82739824]	[439.32531738 439.07806396 0.90347862]	[439.27886963 541.87823486 0.93380392]	[593.1885376 321.18649292 0.82254624]	[621.37652588 436.55627441 0.85188073]	[623.8157959 536.64880371 0.86136538]	[523.96704102 541.87091064 0.73600578]	[482.71905518 541.87982178 0.71210742]	[480.28457642 695.76074219 0.85250759]	[480.11914062 847.16955566 0.86185861]	[567.52496338 544.33276367 0.6939733 ]	[564.96453857 705.93865967 0.89988959]	[562.35040283 849.71081543 0.87652993]	[516.16113281 234.08604431 0.91108835]	[541.74053955 234.02441406 0.95772082]	[498.15893555 241.70797729 0.85975242]	[562.24249268 239.0791626 0.93936592]	[5.62445435e+02 8.95878662e+02 8.52561653e-01]	[5.82835999e+02 8.90775146e+02 8.44677746e-01]	[5.49539856e+02 8.57455078e+02 7.25496292e-01]	[4.82747742e+02 8.93433228e+02 8.28116059e-01]	[4.62336212e+02 8.90791626e+02 7.73138285e-01]	[4.80271790e+02 8.52355042e+02 7.69049764e-01]
[523.97735596 249.35525513 0.87654591]	[526.40930176 323.79653931 0.86427373]	[462.20333862 326.35412598 0.82749712]	[439.31695557 436.69140625 0.90324044]	[439.27783203 541.86627197 0.93054193]	[593.18475342 321.21536255 0.8181591 ]	[621.33581543 436.55505371 0.8485595 ]	[623.79803467 534.17669678 0.85282248]	[523.95263672 541.85699463 0.73784173]	[482.72293091 541.8649292 0.71616513]	[480.27801514 698.30322266 0.84910458]	[480.11331177 847.15655518 0.85529065]	[567.5067749 541.89703369 0.69665694]	[564.98553467 705.9597168 0.89688301]	[562.315979 849.73120117 0.87473488]	[516.15722656 234.08747864 0.91084534]	[541.73278809 234.02531433 0.95541954]	[498.1583252 241.70942688 0.85979813]	[562.2387085 239.07975769 0.9381777 ]	[5.62436584e+02 8.95889282e+02 8.52106035e-01]	[5.82836975e+02 8.90789612e+02 8.47470939e-01]	[5.47059448e+02 8.59941040e+02 7.26510882e-01]	[4.82743988e+02 8.93443054e+02 8.21148336e-01]	[4.62329498e+02 8.90807922e+02 7.67076492e-01]	[4.80268707e+02 8.52363342e+02 7.52930403e-01]
[523.97949219 249.35726929 0.87625206]	[526.41229248 323.80310059 0.86300772]	[462.20620728 326.353302 0.82757407]	[439.3175354 436.68411255 0.90377659]	[439.262146 541.83569336 0.92711133]	[593.1817627 321.22579956 0.81731915]	[621.32977295 436.54632568 0.84431976]	[623.78326416 536.65002441 0.85173643]	[523.94464111 541.84509277 0.73730564]	[482.71932983 541.84936523 0.71606803]	[480.28063965 695.80828857 0.85027385]	[480.12063599 847.16290283 0.86092472]	[567.49468994 541.88677979 0.69721985]	[564.97210693 705.93591309 0.8962183 ]	[562.31890869 849.72406006 0.87451375]	[516.1605835 234.08908081 0.91031611]	[541.73474121 234.02748108 0.95557439]	[498.15829468 241.71542358 0.85887587]	[562.24078369 239.08097839 0.93886149]	[5.62442322e+02 8.95887939e+02 8.53619218e-01]	[5.82842651e+02 8.90786560e+02 8.47828627e-01]	[5.47056824e+02 8.59933594e+02 7.28119075e-01]	[4.82739563e+02 8.93438660e+02 8.24560404e-01]	[4.62324921e+02 8.90801819e+02 7.72019684e-01]	[4.80282440e+02 8.52367920e+02 7.61389554e-01]
[523.98181152 249.35778809 0.87563872]	[526.41143799 323.80276489 0.86320013]	[462.20672607 326.34951782 0.82786024]	[439.31848145 436.68640137 0.90430194]	[439.27160645 541.8237915 0.92480516]	[593.18115234 321.23065186 0.81668693]	[621.29650879 434.11419678 0.83669853]	[621.39923096 534.18212891 0.84640926]	[523.94775391 541.82965088 0.73459971]	[482.7270813 541.83740234 0.71381819]	[480.28372192 695.78863525 0.85079014]	[480.12033081 847.16851807 0.86200887]	[567.49310303 541.8692627 0.69680208]	[564.9708252 705.93670654 0.89598727]	[562.31695557 849.70953369 0.87269187]	[516.16546631 234.08914185 0.91053915]	[541.73547363 234.02891541 0.95551836]	[498.16052246 241.70962524 0.85995239]	[562.23999023 239.07888794 0.93901199]	[5.62445679e+02 8.95890625e+02 8.52362096e-01]	[5.82844055e+02 8.90786194e+02 8.47280025e-01]	[5.47048950e+02 8.57455566e+02 7.28321314e-01]	[4.82739380e+02 8.93436523e+02 8.25935423e-01]	[4.62325806e+02 8.90801208e+02 7.73677945e-01]	[4.80278473e+02 8.52377625e+02 7.61047065e-01]
[523.98065186 249.35739136 0.87594885]	[526.41009521 323.80447388 0.86310047]	[462.20449829 326.3416748 0.82834131]	[439.32019043 436.6958313 0.90624726]	[439.27694702 541.83343506 0.92534971]	[593.18322754 321.23797607 0.81572938]	[621.29034424 434.11639404 0.8343758 ]	[621.36724854 536.65203857 0.84310055]	[523.94140625 541.81958008 0.73507518]	[482.72277832 541.82763672 0.71211213]	[480.28512573 695.77294922 0.85119098]	[480.1237793 847.17010498 0.86306453]	[567.4810791 541.85888672 0.6981259 ]	[564.97027588 705.93426514 0.89595556]	[562.31982422 849.70959473 0.87249726]	[516.16619873 234.0896759 0.9104768 ]	[541.73498535 234.0297699 0.95552814]	[498.16418457 241.71177673 0.85964054]	[562.24169922 239.08143616 0.93940985]	[5.62443848e+02 8.95891235e+02 8.49990547e-01]	[5.82843262e+02 8.90785156e+02 8.45412374e-01]	[5.47054504e+02 8.57458374e+02 7.27942824e-01]	[4.80364929e+02 8.93429382e+02 8.27050567e-01]	[4.62325836e+02 8.90796326e+02 7.74298549e-01]	[4.80284424e+02 8.52379761e+02 7.62918890e-01]
[523.97802734 249.3560791 0.87605304]	[526.41400146 323.81399536 0.86113214]	[462.20111084 326.34643555 0.827519 ]	[439.32305908 439.08129883 0.90854204]	[439.28808594 541.83435059 0.92553902]	[593.19256592 321.25091553 0.81263882]	[621.2779541 434.10766602 0.83095908]	[621.34490967 534.18206787 0.83896983]	[523.93890381 541.81103516 0.73322153]	[482.72207642 541.81781006 0.70928371]	[480.28491211 695.76647949 0.84993345]	[480.11920166 847.17401123 0.86233598]	[567.47320557 541.85125732 0.69718236]	[564.97180176 705.93353271 0.89467674]	[562.3213501 849.70751953 0.87219054]	[516.16070557 234.09080505 0.91001487]	[541.73364258 234.02862549 0.95574391]	[498.1661377 241.71888733 0.85840112]	[562.24053955 239.08378601 0.93951529]	[5.62442932e+02 8.95893799e+02 8.50874364e-01]	[5.82844482e+02 8.90787659e+02 8.45536947e-01]	[5.47056519e+02 8.57457336e+02 7.27552891e-01]	[4.80361206e+02 8.93427612e+02 8.29058468e-01]	[4.62320526e+02 8.90795166e+02 7.76438415e-01]	[4.80281464e+02 8.52380310e+02 7.64344394e-01]
[523.9833374 249.34402466 0.87343383]	[526.40484619 323.81292725 0.86239958]	[459.84100342 326.35522461 0.8273437 ]	[441.65942383 439.07827759 0.90725994]	[439.27920532 541.81188965 0.92185688]	[593.18835449 321.24514771 0.8139323 ]	[621.28100586 434.12008667 0.83221638]	[621.31970215 536.65179443 0.83622229]	[523.94793701 541.81738281 0.73343867]	[482.7250061 541.82696533 0.71165508]	[480.28619385 695.76483154 0.85048556]	[480.11767578 847.15802002 0.8617872 ]	[567.48815918 541.85858154 0.69663149]	[564.97460938 705.93725586 0.89509964]	[562.33270264 849.72436523 0.87428135]	[516.16693115 234.08221436 0.91054285]	[541.7331543 234.02502441 0.95604694]	[498.15463257 241.70098877 0.86061513]	[562.22937012 239.07896423 0.93760777]	[5.62448425e+02 8.95893677e+02 8.50405455e-01]	[5.82844849e+02 8.90789001e+02 8.46566916e-01]	[5.49505432e+02 8.59937195e+02 7.23340213e-01]	[4.80356262e+02 8.93421326e+02 8.32629621e-01]	[4.62317902e+02 8.90783752e+02 7.77571201e-01]	[4.80272491e+02 8.52361145e+02 7.63391972e-01]
[523.97808838 249.33322144 0.87257946]	[526.3928833 323.8125 0.86380541]	[459.82940674 326.35699463 0.82711899]	[441.65869141 436.69818115 0.90341723]	[439.27752686 541.80584717 0.92174637]	[593.1776123 321.24371338 0.81496716]	[621.27947998 434.1098938 0.83186376]	[621.32061768 534.16864014 0.83455443]	[523.94934082 541.81677246 0.73125052]	[482.72155762 541.82446289 0.70869035]	[480.28283691 695.74493408 0.85074621]	[480.11499023 847.15838623 0.86116564]	[567.48699951 541.85888672 0.69489133]	[564.96917725 705.93927002 0.89259529]	[562.33782959 849.71929932 0.87427044]	[516.16027832 234.07015991 0.91005647]	[541.72723389 234.01708984 0.95435798]	[498.1423645 241.69329834 0.86046463]	[562.21313477 239.07757568 0.93363219]	[5.62451050e+02 8.95895874e+02 8.49295497e-01]	[5.82846619e+02 8.90789062e+02 8.44985187e-01]	[5.49513489e+02 8.59929749e+02 7.21821308e-01]	[4.80356964e+02 8.93425964e+02 8.30386341e-01]	[4.62320679e+02 8.90786743e+02 7.75127292e-01]	[4.80266296e+02 8.52357727e+02 7.63099968e-01]
[523.97821045 249.33276367 0.87276196]	[526.39117432 323.81570435 0.86346149]	[459.82495117 326.36303711 0.82670212]	[441.66000366 439.07693481 0.90521049]	[439.2789917 541.80560303 0.92301607]	[593.1796875 321.24630737 0.8142488 ]	[621.27490234 434.11190796 0.83145523]	[621.32348633 534.17523193 0.83560193]	[523.94708252 541.81512451 0.73234785]	[482.71572876 541.82073975 0.70832509]	[480.28399658 695.75341797 0.85104126]	[480.11444092 847.15881348 0.86070114]	[567.49029541 541.85980225 0.69470221]	[564.9697876 705.93341064 0.89146698]	[562.33563232 849.71673584 0.87418783]	[516.16107178 234.06932068 0.91024828]	[541.72631836 234.01763916 0.95440978]	[498.13787842 241.69003296 0.86045665]	[562.21008301 239.07528687 0.93340254]	[5.62450928e+02 8.95895630e+02 8.50214422e-01]	[5.82846924e+02 8.90788696e+02 8.45610619e-01]	[5.49509888e+02 8.59929810e+02 7.23660707e-01]	[4.80358856e+02 8.93423767e+02 8.30613613e-01]	[4.62321838e+02 8.90785400e+02 7.74874210e-01]	[4.80264771e+02 8.52360901e+02 7.62075603e-01]
[523.96990967 249.32771301 0.87325329]	[524.02044678 323.81878662 0.86535823]	[459.81680298 326.37475586 0.82579237]	[441.65841675 436.69186401 0.90316653]	[439.27487183 541.8036499 0.92322898]	[593.16595459 321.24649048 0.81522787]	[621.25469971 436.55865479 0.83474815]	[621.30023193 534.18493652 0.83253574]	[523.9473877 541.82458496 0.73200291]	[480.37353516 541.83300781 0.70800161]	[480.27941895 695.7600708 0.84972191]	[480.11273193 847.15856934 0.86078882]	[567.48883057 541.86578369 0.69406319]	[564.96765137 705.94683838 0.89518183]	[562.34289551 849.72180176 0.87448263]	[516.14331055 234.06367493 0.9082098 ]	[541.71691895 234.01255798 0.95163953]	[498.12973022 241.68933105 0.85953552]	[559.83648682 239.07731628 0.9308188 ]	[5.62451233e+02 8.95896240e+02 8.49802434e-01]	[5.82846008e+02 8.90788879e+02 8.46143961e-01]	[5.49524048e+02 8.59928833e+02 7.22751975e-01]	[4.80359802e+02 8.93421814e+02 8.33432138e-01]	[4.62323639e+02 8.90783569e+02 7.77032852e-01]	[4.80260895e+02 8.52359375e+02 7.63579249e-01]
[523.94677734 249.31130981 0.87458944]	[524.02032471 323.80895996 0.86706001]	[459.81283569 326.36587524 0.82819831]	[441.67190552 436.65579224 0.89652437]	[439.25881958 541.81262207 0.92487741]	[593.17126465 321.23782349 0.81708795]	[621.26397705 434.11032104 0.82971817]	[621.29956055 536.64251709 0.83167875]	[523.94207764 541.8347168 0.73505998]	[480.36593628 541.84222412 0.70992362]	[480.27612305 695.78625488 0.84884822]	[480.11398315 847.1529541 0.86016035]	[567.48986816 541.87774658 0.69510603]	[564.96588135 705.96868896 0.90169525]	[562.34259033 849.73583984 0.8754096 ]	[516.11029053 234.04571533 0.90454 ]	[541.69799805 234.00205994 0.9472484 ]	[495.68032837 241.67330933 0.85461819]	[559.82458496 239.07757568 0.92904639]	[5.62453735e+02 8.95897522e+02 8.47872019e-01]	[5.82849915e+02 8.90793274e+02 8.46345365e-01]	[5.49526794e+02 8.59955139e+02 7.22683966e-01]	[4.80364685e+02 8.93425049e+02 8.32298398e-01]	[4.62326813e+02 8.90787598e+02 7.75121450e-01]	[4.80262756e+02 8.52351562e+02 7.62019575e-01]
[523.87402344 249.32681274 0.88532197]	[523.940979 323.8210144 0.87772018]	[459.74954224 328.90286255 0.82833195]	[439.32681274 436.69055176 0.90079361]	[439.25540161 541.88574219 0.93417478]	[590.64801025 321.21484375 0.82270193]	[618.82855225 436.56164551 0.83479512]	[621.28289795 534.15472412 0.8276248 ]	[523.91192627 541.87121582 0.7350741 ]	[480.34140015 541.88116455 0.70789683]	[480.25946045 695.79779053 0.84385854]	[480.10931396 847.15887451 0.85973954]	[567.45202637 544.33605957 0.69731891]	[564.95880127 705.97589111 0.9056353 ]	[562.34490967 849.73986816 0.87745762]	[511.06872559 234.05776978 0.89600998]	[539.28082275 233.99758911 0.93107653]	[495.59240723 241.70214844 0.83792371]	[559.7890625 239.08222961 0.92966843]	[5.62452637e+02 8.95893921e+02 8.49401534e-01]	[5.82848633e+02 8.90792603e+02 8.48912835e-01]	[5.49541504e+02 8.59962036e+02 7.25181580e-01]	[4.80363342e+02 8.93428101e+02 8.32166672e-01]	[4.62324005e+02 8.90793823e+02 7.76896000e-01]	[4.80259796e+02 8.52360168e+02 7.60978818e-01]
[523.84710693 249.33705139 0.88918179]	[523.91113281 323.80783081 0.8847214 ]	[459.74328613 328.88317871 0.82662976]	[439.29177856 439.12271118 0.90941054]	[439.23608398 541.89862061 0.93259293]	[590.59625244 321.20358276 0.83014524]	[621.25427246 436.57571411 0.83978939]	[621.26049805 534.16589355 0.82455617]	[523.87860107 544.36138916 0.73572654]	[480.30102539 544.35913086 0.70631212]	[480.24188232 698.28759766 0.8436892 ]	[480.11135864 847.16876221 0.86120272]	[565.06359863 544.39886475 0.69831324]	[564.95019531 705.99511719 0.91090971]	[562.34442139 849.74365234 0.87746322]	[508.54644775 234.07943726 0.89773905]	[539.24871826 233.9954834 0.92337811]	[493.11099243 244.19662476 0.83269757]	[559.76794434 239.08677673 0.92939615]	[5.62453125e+02 8.95896973e+02 8.49833369e-01]	[5.82850159e+02 8.90794678e+02 8.49482536e-01]	[5.49539246e+02 8.59962158e+02 7.23080933e-01]	[4.80362457e+02 8.93421021e+02 8.34257543e-01]	[4.62322357e+02 8.90789062e+02 7.79063702e-01]	[4.80270508e+02 8.52366516e+02 7.62255728e-01]
[523.82281494 249.3296814 0.88610083]	[523.88189697 323.81317139 0.88733369]	[459.7286377 328.88360596 0.82571405]	[439.25845337 439.12506104 0.91665244]	[439.20578003 541.88287354 0.92875409]	[590.55743408 321.20477295 0.83258724]	[618.81536865 436.58328247 0.83859885]	[618.79089355 536.66821289 0.82565385]	[523.84753418 544.35845947 0.73842853]	[480.28131104 544.35797119 0.71190047]	[480.22900391 698.31652832 0.84366584]	[480.10760498 847.15942383 0.85870183]	[565.03259277 544.38946533 0.70508671]	[564.95257568 706.02697754 0.91507232]	[562.33331299 849.75036621 0.87681633]	[508.50747681 236.41520691 0.89927149]	[539.20281982 233.99729919 0.91221273]	[493.05517578 244.18652344 0.83419567]	[559.69372559 239.09423828 0.91564393]	[5.64833679e+02 8.95905823e+02 8.50125313e-01]	[5.82850342e+02 8.90799683e+02 8.52352381e-01]	[5.49516418e+02 8.59962585e+02 7.25746155e-01]	[4.80366638e+02 8.93422668e+02 8.33688498e-01]	[4.62325653e+02 8.90791077e+02 7.77156949e-01]	[4.80266174e+02 8.52361511e+02 7.61523068e-01]
[523.76293945 249.3188324 0.88454247]	[523.85748291 323.80401611 0.88982511]	[459.71316528 328.89346313 0.82551432]	[439.2477417 439.18835449 0.92701262]	[439.18130493 541.89331055 0.92619431]	[588.09143066 321.17767334 0.84100229]	[618.78704834 436.59622192 0.83757371]	[618.74401855 536.70440674 0.8226015 ]	[523.8324585 544.3684082 0.74238366]	[480.27960205 544.36883545 0.71468389]	[480.21847534 698.31988525 0.8424232 ]	[480.10598755 847.14611816 0.85822725]	[565.01806641 544.40936279 0.70789015]	[564.94934082 706.00634766 0.91092277]	[562.33563232 849.72351074 0.87461048]	[506.01303101 236.41523743 0.91138893]	[536.69622803 233.98704529 0.89345974]	[490.51748657 241.7338562 0.83134723]	[554.69512939 239.08103943 0.8986277 ]	[5.62452820e+02 8.95907288e+02 8.52059901e-01]	[5.82853394e+02 8.90798096e+02 8.49805117e-01]	[5.49528564e+02 8.59926880e+02 7.21842766e-01]	[4.80365082e+02 8.93420105e+02 8.32226574e-01]	[4.62323212e+02 8.90787415e+02 7.76151896e-01]	[4.80261810e+02 8.52349121e+02 7.63395607e-01]
[521.37872314 249.32023621 0.88589621]	[523.82489014 323.8053894 0.89152825]	[459.68374634 328.89901733 0.82509673]	[439.21014404 439.17755127 0.9259752 ]	[439.15655518 541.92773438 0.92100751]	[588.06622314 321.17077637 0.84578454]	[616.26190186 436.5769043 0.82884431]	[616.26696777 536.67926025 0.81815374]	[523.80157471 544.37042236 0.74068958]	[480.25854492 544.36669922 0.71463013]	[480.20553589 698.3414917 0.84004116]	[480.10162354 847.15698242 0.85762829]	[564.97814941 544.41027832 0.71123141]	[564.92407227 706.01922607 0.91072667]	[562.32025146 849.72460938 0.87082386]	[505.93280029 236.42767334 0.93091708]	[534.13775635 233.97941589 0.88304281]	[488.00143433 244.23826599 0.82642221]	[552.10760498 239.06295776 0.89511365]	[5.62452576e+02 8.95908020e+02 8.51481199e-01]	[5.82850159e+02 8.90797119e+02 8.48421812e-01]	[5.49504089e+02 8.59930054e+02 7.20139623e-01]	[4.80362427e+02 8.93407715e+02 8.33311915e-01]	[4.62321686e+02 8.90779175e+02 7.76311636e-01]	[4.80255280e+02 8.52367798e+02 7.62127578e-01]
[521.30755615 249.33546448 0.87837487]	[523.7800293 323.80197144 0.89503866]	[459.63656616 328.90505981 0.81993121]	[439.17462158 439.15814209 0.92125469]	[439.09738159 541.88598633 0.91199613]	[588.02685547 321.1567688 0.8522296 ]	[613.70355225 436.5546875 0.81950468]	[616.27233887 534.1652832 0.81453371]	[521.42199707 544.37359619 0.73893189]	[480.22109985 544.37683105 0.71311212]	[480.18847656 698.33105469 0.83954453]	[480.09918213 847.16040039 0.85655832]	[564.95111084 544.40338135 0.71377003]	[564.91851807 705.9855957 0.90629691]	[562.32318115 849.73425293 0.87091202]	[505.86865234 236.44247437 0.93803096]	[531.59564209 233.98448181 0.88459289]	[487.93536377 244.24700928 0.82620198]	[552.06115723 239.09254456 0.89088655]	[5.62447021e+02 8.95914978e+02 8.49035859e-01]	[5.82845825e+02 8.90806763e+02 8.46933365e-01]	[5.49512268e+02 8.59943298e+02 7.16763020e-01]	[4.80363007e+02 8.93407043e+02 8.33072841e-01]	[4.62324158e+02 8.90780457e+02 7.76066065e-01]	[4.80255493e+02 8.52372864e+02 7.64090121e-01]
[521.22930908 249.29299927 0.8669697 ]	[521.42047119 323.81329346 0.89642835]	[459.60754395 328.91827393 0.81695551]	[439.09823608 439.25732422 0.91339123]	[439.07815552 544.29449463 0.90677893]	[587.96875 321.15002441 0.85957372]	[613.62957764 436.57965088 0.82472193]	[616.24456787 536.65777588 0.81853855]	[521.40563965 544.35498047 0.73592597]	[480.20574951 544.35406494 0.7030766 ]	[480.16622925 698.3583374 0.83817035]	[477.74359131 847.15252686 0.85431451]	[564.92999268 544.38372803 0.71288818]	[564.88653564 705.99206543 0.91169542]	[562.32385254 849.73791504 0.86905956]	[503.4303894 236.42462158 0.95681256]	[529.04577637 233.95147705 0.89032423]	[485.46487427 244.25979614 0.82926524]	[549.5559082 239.05450439 0.90423667]	[5.62444031e+02 8.95928650e+02 8.44536901e-01]	[5.82848206e+02 8.90816528e+02 8.43976438e-01]	[5.49516174e+02 8.59947388e+02 7.09089637e-01]	[4.80355408e+02 8.93407471e+02 8.32185388e-01]	[4.62313232e+02 8.90780579e+02 7.74758697e-01]	[4.80247833e+02 8.52379761e+02 7.60367274e-01]
[521.16912842 246.81178284 0.85888219]	[521.38665771 323.80938721 0.89958215]	[457.19970703 328.88269043 0.80995655]	[439.08233643 439.07571411 0.87909174]	[436.61816406 541.83685303 0.88820338]	[585.54571533 321.16665649 0.86351651]	[611.09503174 434.10742188 0.82446074]	[613.699646 536.68499756 0.82306129]	[521.36083984 544.37298584 0.736292 ]	[480.15438843 544.37579346 0.69424051]	[480.15093994 698.33093262 0.83637816]	[477.74499512 847.17260742 0.85708272]	[564.90161133 544.4005127 0.71575987]	[564.87658691 705.99017334 0.9105745 ]	[562.32055664 849.74255371 0.87011331]	[503.36816406 234.08638 0.96651679]	[528.97784424 233.93867493 0.89850664]	[485.41146851 244.27041626 0.82903153]	[549.50067139 239.05491638 0.90897763]	[5.62434998e+02 8.95928040e+02 8.45684528e-01]	[5.82839905e+02 8.90819031e+02 8.42807651e-01]	[5.49518616e+02 8.59943909e+02 7.06714511e-01]	[4.80353088e+02 8.93406128e+02 8.32625806e-01]	[4.62315735e+02 8.90780945e+02 7.77608335e-01]	[4.80252991e+02 8.52386047e+02 7.64952004e-01]
[518.76818848 246.76005554 0.85057092]	[521.34661865 323.80706787 0.90160102]	[457.16021729 328.86508179 0.80551529]	[436.67205811 439.10046387 0.879632 ]	[436.56576538 541.86645508 0.88484764]	[585.50109863 321.15942383 0.86720669]	[608.63336182 434.0710144 0.82358259]	[613.66363525 536.71569824 0.83016253]	[521.35144043 544.34057617 0.73450786]	[480.14883423 544.34204102 0.69054019]	[480.1456604 698.3258667 0.83606678]	[477.7482605 847.17602539 0.85946542]	[564.88903809 544.37145996 0.71732622]	[564.86663818 705.99230957 0.91195047]	[562.31140137 849.74822998 0.86978972]	[503.32595825 234.05804443 0.97028291]	[526.51171875 233.90916443 0.90566963]	[482.98846436 244.26373291 0.84193969]	[547.02038574 236.69462585 0.91632295]	[5.62433350e+02 8.95936523e+02 8.44711900e-01]	[5.82837585e+02 8.90826782e+02 8.44246268e-01]	[5.49507141e+02 8.59945007e+02 7.06876338e-01]	[4.80353882e+02 8.93404602e+02 8.33246410e-01]	[4.62318329e+02 8.90781250e+02 7.78355956e-01]	[4.80259186e+02 8.52380371e+02 7.71474838e-01]
[518.7232666 246.76901245 0.84582174]	[521.28277588 326.31030273 0.89496553]	[457.11456299 328.89123535 0.80017817]	[436.66223145 439.18048096 0.88476926]	[434.10910034 544.33056641 0.87830091]	[585.44207764 321.19470215 0.86607718]	[608.59783936 434.01589966 0.82334846]	[611.16381836 539.16607666 0.83905458]	[521.30688477 544.38604736 0.73921001]	[477.73095703 544.39373779 0.68657684]	[480.10787964 700.88000488 0.83419853]	[477.73937988 847.16851807 0.85829115]	[564.86297607 544.41540527 0.71914554]	[564.83203125 705.97088623 0.91120887]	[562.31445312 849.74255371 0.86846793]	[503.2901001 234.04827881 0.97228867]	[526.47503662 233.9115448 0.90976107]	[482.93243408 244.22805786 0.85191876]	[546.97772217 236.6869812 0.92326158]	[5.62435181e+02 8.95940735e+02 8.44001830e-01]	[5.82839111e+02 8.90828003e+02 8.43152523e-01]	[5.49508911e+02 8.59929138e+02 7.02964544e-01]	[4.80366180e+02 8.93409912e+02 8.30365956e-01]	[4.62326752e+02 8.90790100e+02 7.77024090e-01]	[4.80249420e+02 8.52371521e+02 7.74818182e-01]
[518.70141602 244.28605652 0.84010106]	[521.24822998 326.33334351 0.88888669]	[457.08200073 328.89651489 0.79568261]	[436.6522522 439.2182312 0.88614333]	[434.0135498 544.36175537 0.87044221]	[585.40960693 321.22619629 0.86226052]	[608.55554199 434.06201172 0.83285236]	[611.10552979 539.17822266 0.84921122]	[521.25634766 544.34368896 0.73808974]	[477.67861938 544.34466553 0.6790213 ]	[480.11154175 700.86181641 0.82922351]	[477.73748779 847.17651367 0.85820043]	[564.8203125 544.38092041 0.72264314]	[562.47290039 706.00567627 0.91716748]	[562.30297852 849.72869873 0.86329544]	[503.25805664 234.05589294 0.97215784]	[526.43188477 233.90313721 0.91509771]	[482.88671875 246.76754761 0.85582507]	[546.93713379 236.68458557 0.92915773]	[5.62436707e+02 8.95953552e+02 8.41214895e-01]	[5.82838928e+02 8.90833191e+02 8.40992689e-01]	[5.49504089e+02 8.57457031e+02 6.97653234e-01]	[4.80362579e+02 8.93410278e+02 8.29496682e-01]	[4.62327515e+02 8.90790405e+02 7.75864899e-01]	[4.80247986e+02 8.52380005e+02 7.75210977e-01]
[518.6439209 244.28225708 0.83179295]	[521.18792725 326.32012939 0.87615091]	[454.56787109 328.8614502 0.7883333 ]	[436.59274292 439.19833374 0.87726593]	[431.47921753 544.35552979 0.86932117]	[585.37432861 321.22824097 0.85733294]	[608.50665283 431.5375061 0.8297919 ]	[608.60638428 539.28417969 0.86567563]	[521.16607666 541.88592529 0.7239182 ]	[477.59213257 541.87908936 0.66230607]	[477.71755981 700.87670898 0.82313395]	[477.74462891 849.58026123 0.85945773]	[562.42657471 544.35186768 0.7181477 ]	[562.4519043 705.89172363 0.9014973 ]	[562.29754639 849.72607422 0.86245966]	[500.90527344 234.04249573 0.96366739]	[524.01971436 233.89808655 0.92129576]	[482.82168579 244.22158813 0.86873549]	[544.54022217 236.68615723 0.92908823]	[5.62437378e+02 8.95946045e+02 8.41182947e-01]	[5.82835693e+02 8.90822266e+02 8.38434458e-01]	[5.49498474e+02 8.57438416e+02 7.01953113e-01]	[4.82744110e+02 8.93416321e+02 8.30484271e-01]	[4.62334412e+02 8.90796875e+02 7.78585196e-01]	[4.80250641e+02 8.52382446e+02 7.76420653e-01]
[516.12896729 246.77586365 0.82302624]	[518.79815674 326.36611938 0.86264229]	[452.04766846 328.91400146 0.7850396 ]	[434.09432983 441.68692017 0.86949837]	[428.95153809 544.4208374 0.86673981]	[582.98278809 321.23706055 0.8557893 ]	[606.09863281 431.54525757 0.84222466]	[608.55627441 539.22058105 0.87014091]	[518.76904297 544.35852051 0.71861112]	[475.12796021 544.36016846 0.66018456]	[477.67883301 700.88269043 0.81666392]	[477.71209717 847.17687988 0.85450238]	[562.40966797 544.39715576 0.71777022]	[562.43664551 705.88635254 0.89901292]	[562.30334473 849.70355225 0.85940194]	[500.84933472 234.03771973 0.96672928]	[523.96832275 233.92248535 0.93424618]	[482.77789307 244.20101929 0.86937284]	[544.50799561 239.07429504 0.92949885]	[5.62431030e+02 8.95943848e+02 8.38711262e-01]	[5.82835144e+02 8.90819580e+02 8.32903028e-01]	[5.49504211e+02 8.57416260e+02 7.00425029e-01]	[4.82747711e+02 8.93435730e+02 8.23910475e-01]	[4.62330139e+02 8.90813721e+02 7.74889469e-01]	[4.80219727e+02 8.52364319e+02 7.71006644e-01]
[513.56958008 246.79159546 0.82197767]	[518.74078369 326.33459473 0.8545742 ]	[449.51348877 328.89868164 0.78370202]	[434.08926392 439.21551514 0.86711943]	[426.38366699 544.40777588 0.8781389 ]	[582.94787598 321.22399902 0.85416466]	[606.03643799 428.99389648 0.85064399]	[608.48937988 536.74078369 0.86207128]	[518.70349121 544.34381104 0.71232599]	[472.5887146 544.34326172 0.65694988]	[477.65722656 698.35437012 0.81188083]	[477.71090698 849.58508301 0.85345769]	[562.3795166 544.38964844 0.72136569]	[562.41424561 705.89215088 0.89940989]	[562.29101562 849.70129395 0.85836542]	[500.79406738 234.05053711 0.96678042]	[523.89569092 233.94546509 0.95219767]	[482.72744751 244.21447754 0.87216002]	[544.44641113 239.09228516 0.93464184]	[5.62433899e+02 8.95939148e+02 8.40265095e-01]	[5.82832825e+02 8.90811951e+02 8.34107041e-01]	[5.47057312e+02 8.57408020e+02 7.05798805e-01]	[4.82758942e+02 8.93432922e+02 8.22860658e-01]	[4.62335907e+02 8.90815918e+02 7.74623752e-01]	[4.80212952e+02 8.52377502e+02 7.67309129e-01]
[508.54293823 246.76116943 0.82250673]	[518.67425537 326.32177734 0.84317708]	[449.43197632 328.90261841 0.78509891]	[431.5088501 439.2270813 0.85514885]	[423.87374878 544.35906982 0.89801449]	[582.87744141 321.22149658 0.85401869]	[605.98809814 428.97064209 0.85378057]	[606.05389404 539.19055176 0.87945795]	[518.69281006 544.34197998 0.71085811]	[472.56488037 544.33477783 0.65841979]	[475.14096069 700.85021973 0.79965949]	[477.71481323 849.60876465 0.85757899]	[562.36462402 544.3895874 0.71610171]	[562.38983154 703.47070312 0.89045841]	[562.2822876 849.69549561 0.85557985]	[500.73883057 234.03285217 0.95911729]	[523.81500244 233.94308472 0.95824307]	[480.37023926 241.72805786 0.88093573]	[544.36529541 239.0814209 0.94808692]	[5.62426514e+02 8.95953857e+02 8.39158952e-01]	[5.82826416e+02 8.90821838e+02 8.32909822e-01]	[5.47055603e+02 8.57396667e+02 7.04423428e-01]	[4.82759613e+02 8.93437500e+02 8.18839848e-01]	[4.62336975e+02 8.90823181e+02 7.72917509e-01]	[4.80224762e+02 8.54800903e+02 7.71395683e-01]
[506.02911377 244.26278687 0.8298158 ]	[516.20605469 326.31793213 0.83223617]	[446.90930176 331.39126587 0.78968996]	[426.42471313 441.71081543 0.85999322]	[423.83477783 544.34368896 0.90652716]	[582.82324219 321.20544434 0.84835368]	[605.97357178 431.46810913 0.85330415]	[605.99700928 539.18707275 0.88340122]	[518.65783691 544.37854004 0.70498365]	[472.52508545 544.38452148 0.65834486]	[475.11749268 695.79858398 0.79937023]	[477.71466064 849.61608887 0.85652894]	[562.33166504 544.42150879 0.71696788]	[562.37420654 703.47680664 0.88996947]	[562.27874756 849.70220947 0.85362065]	[500.66836548 234.00810242 0.94428897]	[521.42272949 233.92601013 0.95607269]	[480.33349609 241.71850586 0.88143802]	[544.31524658 239.07118225 0.95303369]	[5.62423767e+02 8.95957886e+02 8.36838424e-01]	[5.82828064e+02 8.90820374e+02 8.30692589e-01]	[5.49488342e+02 8.57402832e+02 6.97928429e-01]	[4.82769012e+02 8.93430969e+02 8.17831635e-01]	[4.62341400e+02 8.90825317e+02 7.72349834e-01]	[4.80231262e+02 8.54815918e+02 7.70168066e-01]
[505.95452881 244.25302124 0.84235525]	[516.12591553 326.28665161 0.82352585]	[444.39547729 331.4079895 0.8002125 ]	[426.35397339 441.746521 0.86442512]	[423.77230835 544.36914062 0.91531378]	[582.77563477 321.16760254 0.84467375]	[605.94598389 431.50497437 0.85633993]	[605.96166992 539.18792725 0.87934327]	[516.20709229 544.37304688 0.69645834]	[470.02255249 544.37866211 0.65859532]	[475.06930542 695.75042725 0.79502058]	[477.72113037 849.61651611 0.85819656]	[562.29156494 544.40576172 0.70909595]	[562.35900879 703.45849609 0.88524377]	[562.28234863 849.69946289 0.85238504]	[498.24789429 233.99147034 0.93103588]	[521.36248779 233.92205811 0.95729911]	[480.27041626 241.64456177 0.88909191]	[541.92376709 239.06109619 0.9559105 ]	[5.62425720e+02 8.95952942e+02 8.34531128e-01]	[5.82829102e+02 8.90815552e+02 8.29179883e-01]	[5.49491455e+02 8.57407654e+02 6.94577098e-01]	[4.82765320e+02 8.93429199e+02 8.18354070e-01]	[4.62340302e+02 8.90822876e+02 7.72473812e-01]	[4.80238159e+02 8.54818909e+02 7.73230195e-01]
[505.89758301 244.20387268 0.85067385]	[513.61151123 326.28384399 0.81887811]	[444.33413696 331.40060425 0.8067506 ]	[423.83837891 441.69000244 0.88676757]	[421.36019897 544.3359375 0.92413998]	[580.3550415 321.19055176 0.83913612]	[605.90545654 434.01675415 0.8572619 ]	[605.91601562 536.72155762 0.87266278]	[516.19726562 541.90655518 0.69020236]	[470.03039551 544.34088135 0.65509504]	[472.54675293 698.32037354 0.7869246 ]	[477.72235107 849.60632324 0.85801762]	[562.27069092 544.35101318 0.69811904]	[562.35498047 703.43359375 0.88039219]	[562.27874756 849.68450928 0.85110432]	[498.17138672 233.97865295 0.91924822]	[521.29284668 233.89347839 0.94774795]	[480.23931885 241.72116089 0.87261599]	[541.86010742 236.6791687 0.96123588]	[5.62425171e+02 8.95954346e+02 8.35474312e-01]	[5.82829651e+02 8.90815613e+02 8.28121424e-01]	[5.47059814e+02 8.57389221e+02 6.96633101e-01]	[4.82762909e+02 8.93426025e+02 8.18967104e-01]	[4.62339966e+02 8.90819275e+02 7.72129178e-01]	[4.80243164e+02 8.54808716e+02 7.71775246e-01]
[503.48980713 244.20410156 0.85652107]	[511.08163452 326.28656006 0.81566525]	[441.91513062 331.42541504 0.81437516]	[421.39605713 439.31396484 0.90422928]	[421.32723999 544.37823486 0.93124461]	[580.2991333 321.19021606 0.83519363]	[603.52868652 434.02337646 0.86225706]	[605.86877441 539.1739502 0.87980258]	[516.18878174 541.90802002 0.69453394]	[470.02526855 544.34448242 0.66016889]	[470.04031372 698.31640625 0.78573054]	[477.72238159 849.61993408 0.8608014 ]	[562.25616455 544.35931396 0.69952804]	[562.33081055 703.41748047 0.87894368]	[5.62281799e+02 8.49676636e+02 8.49146962e-01]	[495.68084717 233.98184204 0.91108859]	[521.22875977 233.88717651 0.94083405]	[480.12808228 241.72061157 0.86167961]	[541.78692627 236.65127563 0.9606393 ]	[5.62413330e+02 8.95960205e+02 8.33650529e-01]	[5.82818604e+02 8.90820251e+02 8.27853203e-01]	[5.49503357e+02 8.57376221e+02 6.91279352e-01]	[4.82769348e+02 8.93427002e+02 8.19897592e-01]	[4.62345062e+02 8.90824951e+02 7.72804618e-01]	[4.80248779e+02 8.54818176e+02 7.74178088e-01]
[503.43508911 244.18513489 0.86506277]	[508.51266479 326.28579712 0.8217414 ]	[441.83154297 331.48892212 0.82957399]	[421.37536621 439.28942871 0.91361988]	[421.28024292 544.33050537 0.9362483 ]	[580.25866699 321.15963745 0.83633816]	[603.48193359 434.01449585 0.86176097]	[603.50964355 539.17120361 0.87730879]	[516.1114502 541.83416748 0.68469685]	[469.96890259 541.85308838 0.65925968]	[469.99951172 695.79632568 0.79174834]	[477.71630859 849.61486816 0.85994828]	[559.81152344 541.85131836 0.68496048]	[562.3170166 703.38708496 0.87390321]	[562.29656982 849.6930542 0.8524313 ]	[495.61209106 233.95895386 0.90360653]	[521.17547607 233.85557556 0.9237951 ]	[477.73245239 241.69625854 0.85769701]	[541.74884033 236.62477112 0.96072078]	[5.62406494e+02 8.95971130e+02 8.31274867e-01]	[5.82815247e+02 8.90834290e+02 8.27697694e-01]	[5.49541809e+02 8.57398071e+02 6.81543350e-01]	[4.82764587e+02 8.93426880e+02 8.24925184e-01]	[4.62336273e+02 8.90827881e+02 7.77560830e-01]	[4.80261444e+02 8.54812866e+02 7.74996281e-01]
[503.38378906 244.19921875 0.87082112]	[506.0072937 326.3053894 0.83458132]	[441.77108765 331.47723389 0.83309132]	[421.36044312 439.24456787 0.90893054]	[421.22991943 544.29650879 0.93854177]	[577.75164795 321.18469238 0.82730925]	[603.41174316 434.03445435 0.85864812]	[603.45513916 536.71478271 0.87128401]	[513.64916992 541.86645508 0.68359703]	[467.49029541 541.88781738 0.65918165]	[467.49957275 698.3515625 0.79306597]	[477.70690918 847.18109131 0.85077977]	[559.79345703 541.86535645 0.68618673]	[562.29071045 700.94378662 0.86620224]	[562.30834961 849.73242188 0.85520613]	[493.08001709 233.96812439 0.8992846 ]	[518.76629639 233.8454895 0.91250145]	[477.67312622 241.69737244 0.84754014]	[541.70605469 236.61587524 0.95359969]	[5.62419495e+02 8.95954834e+02 8.33851993e-01]	[5.82819702e+02 8.90819336e+02 8.25220108e-01]	[5.49565247e+02 8.57457275e+02 6.76691294e-01]	[4.82740479e+02 8.93392456e+02 8.29590142e-01]	[4.62316437e+02 8.90795898e+02 7.80358672e-01]	[4.80288177e+02 8.54807434e+02 7.74607420e-01]
[503.33956909 244.20825195 0.87186211]	[505.94818115 326.29794312 0.84692878]	[441.72320557 331.478302 0.8382417 ]	[421.31948853 439.19491577 0.90774429]	[421.2053833 544.30358887 0.94047773]	[575.20977783 321.1701355 0.82704175]	[603.38555908 434.03106689 0.85197216]	[603.3963623 536.64599609 0.85925782]	[513.56738281 541.82928467 0.68316704]	[467.43920898 541.86169434 0.67060828]	[467.43875122 700.86315918 0.80565363]	[477.72839355 849.59356689 0.85711378]	[559.72296143 541.81860352 0.67627788]	[562.26196289 700.90777588 0.86333406]	[562.31713867 849.73065186 0.85527414]	[490.51904297 233.96276855 0.90062851]	[518.71557617 233.83580017 0.90212715]	[475.15856934 244.21743774 0.82826018]	[539.29193115 236.63845825 0.94436127]	[5.62418213e+02 8.95952515e+02 8.35979402e-01]	[5.82818115e+02 8.90818359e+02 8.26213121e-01]	[5.52052979e+02 8.57454895e+02 6.73205793e-01]	[4.80362488e+02 8.93389099e+02 8.33957672e-01]	[4.62314209e+02 8.90795654e+02 7.83025682e-01]	[4.80313599e+02 8.54818970e+02 7.79770017e-01]
[503.24023438 244.25393677 0.87179041]	[505.86868286 326.30044556 0.85813075]	[439.30944824 333.94146729 0.84316897]	[421.29275513 439.23788452 0.91515768]	[421.1776123 544.34381104 0.94262654]	[572.6505127 318.76861572 0.82942623]	[603.27368164 434.03317261 0.83621854]	[603.34307861 536.64227295 0.85296857]	[511.02236938 541.85516357 0.68762636]	[464.89752197 544.33605957 0.68459255]	[467.39505005 700.86791992 0.81118262]	[477.72796631 849.59576416 0.85878491]	[557.23638916 541.82965088 0.67102253]	[562.23748779 700.89874268 0.85824764]	[562.32000732 849.71472168 0.85415137]	[485.48178101 233.99371338 0.91914982]	[516.16473389 233.84646606 0.88191724]	[472.5585022 244.23168945 0.81369507]	[539.17108154 236.65705872 0.92157531]	[5.62410339e+02 8.95956238e+02 8.35012615e-01]	[5.82815552e+02 8.90820129e+02 8.24287415e-01]	[5.52068298e+02 8.57431824e+02 6.69213593e-01]	[4.80356903e+02 8.93383850e+02 8.37029636e-01]	[4.62309052e+02 8.90789368e+02 7.86743641e-01]	[4.80313843e+02 8.54825073e+02 7.81009316e-01]
[500.77755737 241.71482849 0.86688715]	[503.43041992 326.29498291 0.87281013]	[439.23016357 333.95175171 0.8460955 ]	[421.26220703 439.24328613 0.91998911]	[418.77301025 544.35150146 0.93904191]	[570.12536621 318.74832153 0.83726084]	[600.8727417 434.04595947 0.83227521]	[603.27392578 536.65844727 0.84129238]	[508.47314453 541.83099365 0.69614261]	[464.83447266 541.88226318 0.69363284]	[464.9513855 698.35229492 0.81583208]	[477.70870972 847.17047119 0.85617125]	[552.13861084 541.80438232 0.66672069]	[562.21203613 700.86560059 0.85125029]	[562.31427002 849.715271 0.8569262 ]	[482.96661377 233.95736694 0.94034827]	[511.08978271 231.44598389 0.87090504]	[467.46490479 246.78642273 0.80694085]	[534.11590576 236.65248108 0.90358692]	[5.62405823e+02 8.95954651e+02 8.37043405e-01]	[5.82812073e+02 8.90819153e+02 8.27582359e-01]	[5.52065063e+02 8.57425903e+02 6.75342321e-01]	[4.80354706e+02 8.93393616e+02 8.33866656e-01]	[4.62305847e+02 8.90791931e+02 7.85462499e-01]	[4.80314545e+02 8.52385376e+02 7.85920560e-01]
[500.68365479 241.68078613 0.8659693 ]	[503.36010742 326.29202271 0.88221705]	[439.16387939 333.95266724 0.83972752]	[421.18548584 439.28887939 0.93073994]	[418.74624634 544.39141846 0.93664563]	[570.04241943 318.74291992 0.84749585]	[600.77978516 434.03182983 0.81762666]	[600.89025879 534.14660645 0.83540511]	[505.987854 541.83135986 0.70833409]	[462.38598633 541.88201904 0.70541519]	[464.91748047 698.3114624 0.8169418 ]	[477.68557739 847.16296387 0.84965742]	[552.08221436 541.81207275 0.67351675]	[559.82470703 700.85821533 0.83905458]	[562.30163574 849.75469971 0.85659981]	[482.8734436 233.9533844 0.95786452]	[508.52050781 231.43916321 0.8781482 ]	[464.96228027 246.78955078 0.81109786]	[529.04193115 236.66387939 0.90233594]	[5.62406067e+02 8.95963806e+02 8.33630621e-01]	[5.82803772e+02 8.90826721e+02 8.28398168e-01]	[5.52062256e+02 8.59937378e+02 6.70837462e-01]	[4.80358612e+02 8.93395996e+02 8.31424534e-01]	[4.62307007e+02 8.90798950e+02 7.84502625e-01]	[4.80295624e+02 8.52380798e+02 7.79557228e-01]
[498.18887329 241.67683411 0.84708178]	[503.24911499 323.81735229 0.89028221]	[439.0741272 333.93554688 0.82314587]	[418.75137329 439.31069946 0.93404007]	[418.70223999 544.41607666 0.9283635 ]	[567.50024414 318.71405029 0.86540276]	[600.73187256 434.03744507 0.81337976]	[600.85223389 534.10595703 0.83807611]	[505.88793945 541.80267334 0.71614158]	[462.30014038 541.84771729 0.70808995]	[464.87533569 695.79772949 0.82309389]	[477.68527222 849.6083374 0.8497501 ]	[549.49053955 541.78637695 0.68071234]	[559.79742432 700.87750244 0.84014374]	[562.26623535 849.77087402 0.85235214]	[482.76205444 233.9420929 0.96437067]	[505.97836304 231.43359375 0.88883519]	[462.43170166 246.74278259 0.83746082]	[526.51922607 236.65704346 0.91736788]	[5.62381165e+02 8.95963806e+02 8.34463239e-01]	[5.82782349e+02 8.90827087e+02 8.25881541e-01]	[5.49560486e+02 8.59950439e+02 6.74073279e-01]	[4.80363983e+02 8.93375122e+02 8.34135532e-01]	[4.62309418e+02 8.90799866e+02 7.89880276e-01]	[4.80290375e+02 8.54849731e+02 7.73364902e-01]
[495.65841675 239.18505859 0.83748949]	[500.81280518 323.81140137 0.89454311]	[436.61138916 331.49176025 0.80970919]	[418.6809082 439.30709839 0.93982798]	[418.62966919 544.41217041 0.92229158]	[564.97247314 318.72070312 0.87782478]	[595.72247314 434.01156616 0.79571235]	[600.75878906 531.59576416 0.82496387]	[503.44674683 541.79327393 0.71994019]	[462.24838257 541.83789062 0.70730942]	[462.44372559 695.80163574 0.82523894]	[4.77665802e+02 8.49620789e+02 8.44646811e-01]	[546.97186279 541.75592041 0.68215102]	[559.73706055 700.89416504 0.82821178]	[562.2677002 849.78210449 0.8515538 ]	[480.37329102 233.89202881 0.95298189]	[505.86697388 231.40475464 0.89952528]	[462.36386108 244.26596069 0.84408569]	[526.42156982 236.68286133 0.92436391]	[5.62383545e+02 8.95963379e+02 8.31444204e-01]	[5.82783508e+02 8.90827820e+02 8.25947642e-01]	[5.49566650e+02 8.59992371e+02 6.73300207e-01]	[4.82749817e+02 8.93373657e+02 8.33249211e-01]	[4.62315948e+02 8.90804871e+02 7.90143132e-01]	[4.80265686e+02 8.54876587e+02 7.59618640e-01]
[493.06387329 241.67710876 0.82246774]	[500.69851685 326.28314209 0.88547128]	[434.056427 331.45666504 0.7942723 ]	[418.57614136 439.27560425 0.92017496]	[418.55142212 544.41442871 0.91012955]	[564.8951416 318.7350769 0.87523282]	[590.6072998 431.53082275 0.8006447 ]	[598.23352051 531.60516357 0.81854737]	[503.33688354 541.80114746 0.73284632]	[459.80322266 541.85955811 0.7113564 ]	[462.36053467 695.81695557 0.83698612]	[4.77640594e+02 8.49593872e+02 8.35259080e-01]	[544.49981689 539.29394531 0.69276977]	[559.70037842 700.94195557 0.82205904]	[5.62243713e+02 8.49752075e+02 8.46537709e-01]	[480.29690552 233.93228149 0.95662755]	[503.39434814 233.84024048 0.93272686]	[462.26065063 244.21363831 0.86671287]	[523.95330811 239.05433655 0.93888152]	[5.62397705e+02 8.95954834e+02 8.34600985e-01]	[5.82787292e+02 8.90807617e+02 8.29505801e-01]	[5.49521545e+02 8.59960693e+02 6.79531455e-01]	[4.82746643e+02 8.93394958e+02 8.26314747e-01]	[4.62303131e+02 8.90817200e+02 7.87112594e-01]	[4.80266022e+02 8.54831116e+02 7.61818826e-01]
[485.50106812 241.62446594 0.84014463]	[498.19567871 326.36038208 0.8487727 ]	[428.93170166 333.95043945 0.79197276]	[416.1312561 439.19644165 0.88937497]	[416.10516357 544.42852783 0.88818276]	[562.42004395 318.77133179 0.86097842]	[588.02539062 428.96130371 0.81987476]	[593.19396973 534.11785889 0.80948722]	[503.29098511 544.35101318 0.74320287]	[459.74624634 544.39373779 0.71685064]	[462.30813599 698.36907959 0.8440277 ]	[4.77620514e+02 8.49585571e+02 8.28885198e-01]	[544.48718262 541.86102295 0.71504951]	[557.19555664 703.37286377 0.81112415]	[5.62234009e+02 8.49772522e+02 8.46476912e-01]	[480.12460327 233.87400818 0.92247993]	[500.90707397 231.45329285 0.94007432]	[459.82681274 241.73345947 0.87284714]	[523.82470703 239.06074524 0.94914711]	[5.62392212e+02 8.95964111e+02 8.31662536e-01]	[5.82778625e+02 8.90817322e+02 8.27435017e-01]	[5.49522400e+02 8.59992126e+02 6.81332350e-01]	[4.82747528e+02 8.93405212e+02 8.22921097e-01]	[4.62303955e+02 8.90827454e+02 7.84152448e-01]	[4.80249420e+02 8.54808289e+02 7.57980883e-01]
[485.36953735 241.67420959 0.85481215]	[495.61758423 328.83978271 0.82255936]	[423.89477539 334.03155518 0.81705934]	[413.5475769 441.78598022 0.85385692]	[413.60369873 544.49713135 0.86249983]	[562.27630615 318.76165771 0.85396785]	[585.55102539 426.43618774 0.84677273]	[590.62402344 531.58190918 0.81718636]	[503.26449585 541.88494873 0.74333513]	[459.7298584 544.34234619 0.71689516]	[462.26861572 695.78265381 0.84474981]	[4.77616852e+02 8.49596375e+02 8.28043461e-01]	[544.45697021 541.83569336 0.71762228]	[554.63201904 700.94128418 0.80791706]	[5.62216858e+02 8.49739197e+02 8.42327237e-01]	[477.62078857 233.93386841 0.91141701]	[500.74786377 233.83720398 0.93506491]	[459.67590332 244.24693298 0.862459 ]	[521.33276367 236.67497253 0.95786113]	[5.62396973e+02 8.95954834e+02 8.37005496e-01]	[5.82779114e+02 8.90799072e+02 8.28701258e-01]	[5.49514465e+02 8.59951050e+02 6.86408937e-01]	[4.82750916e+02 8.93412720e+02 8.19154739e-01]	[4.62303070e+02 8.90834656e+02 7.81626344e-01]	[4.80248444e+02 8.54821838e+02 7.51754761e-01]
[482.85897827 241.64863586 0.87648308]	[490.51248169 326.33267212 0.81826931]	[421.37771606 334.02008057 0.83301193]	[410.94628906 441.69775391 0.8413502 ]	[410.9382019 546.93212891 0.84088117]	[559.75958252 318.73202515 0.84754127]	[585.46356201 428.90414429 0.8615523 ]	[588.0513916 534.17211914 0.84336579]	[500.79977417 541.89599609 0.75188977]	[457.21917725 544.3324585 0.6972543 ]	[462.22848511 695.78588867 0.8513124 ]	[4.77582123e+02 8.47174805e+02 8.19604516e-01]	[544.36010742 541.86468506 0.73704869]	[552.08422852 700.93383789 0.81680679]	[5.62218628e+02 8.49761719e+02 8.46185207e-01]	[472.56790161 233.91645813 0.89387476]	[498.24572754 231.42887878 0.90341324]	[457.19192505 241.72457886 0.84679276]	[521.20629883 236.62948608 0.95717633]	[5.62392395e+02 8.95952393e+02 8.40616286e-01]	[5.82770874e+02 8.90799377e+02 8.33767176e-01]	[5.49518372e+02 8.59984314e+02 6.90168083e-01]	[4.80350311e+02 8.93379944e+02 8.27922523e-01]	[4.62290497e+02 8.90804077e+02 7.82829762e-01]	[4.80236237e+02 8.54801270e+02 7.48320043e-01]
[482.76748657 241.73075867 0.87329566]	[485.42474365 326.31506348 0.84417009]	[421.20535278 334.04321289 0.85280657]	[403.36529541 441.78900146 0.86789513]	[403.37652588 544.53210449 0.86855507]	[554.6932373 318.70330811 0.84471273]	[585.36743164 426.43237305 0.86960775]	[585.54296875 531.58984375 0.8592996 ]	[500.699646 541.86309814 0.74287927]	[457.12927246 541.87084961 0.68660349]	[462.19177246 695.76934814 0.85525298]	[4.77600586e+02 8.49593262e+02 8.22960734e-01]	[541.94555664 541.85748291 0.73827595]	[549.58929443 700.94171143 0.82247674]	[5.62230408e+02 8.49737366e+02 8.48311961e-01]	[467.44790649 233.959198 0.91080201]	[495.68994141 231.44207764 0.87900317]	[454.56417847 244.23356628 0.82371831]	[518.66229248 236.64251709 0.92561525]	[5.62366333e+02 8.95940247e+02 8.48450482e-01]	[5.80363159e+02 8.90793945e+02 8.32127094e-01]	[5.49559082e+02 8.59944458e+02 6.84011042e-01]	[4.80352783e+02 8.93392456e+02 8.23995113e-01]	[4.62290222e+02 8.90817200e+02 7.80820727e-01]	[4.80243866e+02 8.54818542e+02 7.50990629e-01]
[480.25100708 241.65814209 0.87521821]	[482.95117188 323.82046509 0.864577 ]	[418.76480103 333.9961853 0.85586298]	[400.84887695 441.69692993 0.90458077]	[400.84951782 544.46594238 0.90751016]	[552.10687256 318.67456055 0.84972888]	[582.87640381 426.44500732 0.86497307]	[585.40802002 531.5635376 0.86537659]	[498.22537231 541.82189941 0.71751964]	[454.60101318 541.83862305 0.66607213]	[459.84820557 695.72875977 0.85904735]	[4.77607117e+02 8.49590271e+02 8.19713354e-01]	[541.84777832 541.81359863 0.72170281]	[549.5680542 703.40258789 0.83442521]	[562.25415039 849.73168945 0.85203749]	[462.42773438 233.94636536 0.94612348]	[490.5255127 231.41351318 0.86895645]	[446.91860962 249.29156494 0.80990607]	[511.0519104 236.62915039 0.90719265]	[5.62375610e+02 8.95939880e+02 8.43091607e-01]	[5.82775391e+02 8.90796448e+02 8.26671720e-01]	[5.52084106e+02 8.59937378e+02 6.72779083e-01]	[4.80348816e+02 8.93382751e+02 8.23688269e-01]	[4.62282867e+02 8.90810669e+02 7.79983163e-01]	[4.80258942e+02 8.54818237e+02 7.44584382e-01]
[477.70977783 241.65708923 0.85525805]	[482.85308838 323.82513428 0.88214171]	[418.6739502 334.01068115 0.85194933]	[400.75247192 439.31817627 0.91711789]	[400.74917603 544.45629883 0.92402655]	[549.5112915 318.66882324 0.86257434]	[582.72900391 426.35519409 0.84541857]	[582.95477295 529.01635742 0.87846172]	[498.18798828 541.75921631 0.70374286]	[454.58691406 541.81195068 0.66341144]	[459.8253479 695.74554443 0.85566521]	[4.77594330e+02 8.49611938e+02 8.19085002e-01]	[541.79327393 539.26916504 0.70010042]	[547.05267334 700.92877197 0.8368277 ]	[5.62274048e+02 8.49672485e+02 8.45114470e-01]	[462.2638855 233.97131348 0.97240371]	[485.46408081 231.42570496 0.88725036]	[441.94277954 249.30854797 0.84177333]	[505.9758606 236.66467285 0.92222041]	[5.62348083e+02 8.95926880e+02 8.38677526e-01]	[5.82778137e+02 8.90782410e+02 8.17903519e-01]	[5.54617432e+02 8.57424805e+02 6.67855501e-01]	[4.80347290e+02 8.93375549e+02 8.22645485e-01]	[4.62285156e+02 8.90811218e+02 7.79801607e-01]	[4.80242035e+02 8.54851990e+02 7.45996773e-01]
[475.12548828 239.18690491 0.83844686]	[482.75189209 323.80957031 0.89106518]	[418.58035278 334.05371094 0.84260094]	[400.64974976 441.85818481 0.91189611]	[400.62960815 544.51867676 0.92039281]	[546.9397583 318.64300537 0.88288915]	[580.27600098 426.43283081 0.82162297]	[582.80584717 529.02154541 0.86542219]	[495.62884521 541.78070068 0.68298715]	[449.49996948 541.85516357 0.65455872]	[459.8059082 695.78955078 0.85104394]	[4.77588989e+02 8.49632935e+02 8.22889209e-01]	[541.69586182 539.26873779 0.68306547]	[547.0345459 700.8817749 0.83480561]	[5.62302979e+02 8.49622253e+02 8.39532554e-01]	[459.8366394 233.91279602 0.95391345]	[482.95632935 231.40509033 0.90594238]	[441.83480835 246.82125854 0.85459572]	[505.86523438 236.69158936 0.9281894 ]	[5.62353577e+02 8.95925659e+02 8.35957110e-01]	[5.82799377e+02 8.90772217e+02 8.13681245e-01]	[5.54659912e+02 8.57372620e+02 6.66690767e-01]	[4.80360809e+02 8.93372559e+02 8.19004774e-01]	[4.62301483e+02 8.90813904e+02 7.76918173e-01]	[4.80226257e+02 8.54878479e+02 7.42368042e-01]
[472.51202393 241.67019653 0.8254953 ]	[480.33227539 323.76669312 0.90013134]	[416.11679077 334.00473022 0.82711798]	[398.22296143 441.69277954 0.92437953]	[398.16281128 544.51062012 0.91602945]	[544.45623779 318.63983154 0.89747822]	[575.13928223 426.3968811 0.80031282]	[580.31719971 526.53302002 0.85685921]	[493.07922363 541.77801514 0.67973948]	[446.94372559 541.84790039 0.66296333]	[459.77938843 693.23529053 0.86017513]	[4.77591553e+02 8.49647034e+02 8.23396146e-01]	[539.24389648 539.26617432 0.67229253]	[547.02929688 700.8727417 0.83803844]	[5.62334778e+02 8.49670654e+02 8.45854402e-01]	[459.74200439 233.94226074 0.95177603]	[482.83190918 233.82989502 0.93340659]	[441.71768188 246.77613831 0.87568372]	[503.40206909 239.05361938 0.94071472]	[5.62352112e+02 8.95920776e+02 8.31460118e-01]	[5.82824158e+02 8.90781250e+02 8.04142654e-01]	[5.57178772e+02 8.57454590e+02 6.68568194e-01]	[4.82741760e+02 8.93366516e+02 8.20793211e-01]	[4.62306549e+02 8.90813110e+02 7.77996898e-01]	[4.80232635e+02 8.54907959e+02 7.35535562e-01]
[464.92425537 241.66590881 0.84433615]	[480.20492554 323.79660034 0.89176178]	[413.56350708 334.03106689 0.81176078]	[398.13619995 439.31549072 0.92940575]	[398.06887817 544.52282715 0.89720964]	[544.34100342 318.65057373 0.9010427 ]	[567.59155273 426.40966797 0.81502867]	[577.77813721 526.53112793 0.84249985]	[490.55419922 539.27886963 0.68252885]	[446.88598633 541.79284668 0.67463702]	[459.77676392 693.24005127 0.85924566]	[4.77590851e+02 8.49688538e+02 8.31518352e-01]	[539.18133545 536.73352051 0.66611814]	[546.9708252 698.36724854 0.8371737 ]	[562.35168457 849.73156738 0.85794008]	[457.17907715 233.93209839 0.91822326]	[480.32125854 233.83155823 0.93907356]	[439.2668457 246.75273132 0.87737375]	[503.26324463 239.07617188 0.9508552 ]	[5.62333618e+02 8.95888977e+02 8.29703450e-01]	[5.82805603e+02 8.90761353e+02 7.98586011e-01]	[5.57221252e+02 8.59983215e+02 6.75283432e-01]	[4.82742706e+02 8.93380188e+02 8.20586920e-01]	[4.62308868e+02 8.90824951e+02 7.80392170e-01]	[4.80231079e+02 8.57385803e+02 7.35125601e-01]
[464.84375 241.68463135 0.85341328]	[477.71481323 326.3125 0.85931796]	[410.96783447 336.45910645 0.80692196]	[398.00778198 439.31512451 0.90138459]	[395.58834839 544.53198242 0.87646866]	[541.86834717 318.64779663 0.88948858]	[567.46020508 423.81930542 0.85625476]	[575.15704346 526.51727295 0.82860053]	[487.99484253 539.29083252 0.69260025]	[444.3788147 541.83441162 0.69263715]	[459.75643921 693.17962646 0.86009723]	[4.77597504e+02 8.49695007e+02 8.33589017e-01]	[534.15979004 536.70623779 0.65665835]	[546.94348145 698.37133789 0.84546721]	[5.62351440e+02 8.49585693e+02 8.33016932e-01]	[457.06195068 233.96342468 0.90503073]	[480.1986084 233.82785034 0.93089014]	[439.11715698 246.80250549 0.86568463]	[500.78125 236.65403748 0.95978856]	[5.62347839e+02 8.93433228e+02 8.31526995e-01]	[5.82825867e+02 8.90663696e+02 7.83298850e-01]	[5.57234314e+02 8.54890442e+02 6.65060461e-01]	[4.82758759e+02 8.93376770e+02 8.19646835e-01]	[4.62324829e+02 8.90825623e+02 7.83129871e-01]	[4.80229553e+02 8.57402832e+02 7.36625016e-01]
[462.35449219 241.67237854 0.87209505]	[475.16702271 326.35906982 0.83392316]	[405.91204834 336.51135254 0.81767398]	[395.54382324 441.70050049 0.87397355]	[393.07913208 544.50958252 0.86649877]	[541.77087402 318.66268921 0.883412 ]	[565.04089355 423.84594727 0.86784565]	[570.10095215 526.53552246 0.83031934]	[487.91687012 539.31091309 0.70900154]	[444.30685425 541.86749268 0.71255553]	[459.71246338 693.19805908 0.85966235]	[4.77593964e+02 8.49682434e+02 8.34522665e-01]	[531.61791992 536.72045898 0.66503626]	[546.92370605 700.85314941 0.85018355]	[5.62370850e+02 8.47182556e+02 8.40428829e-01]	[452.05209351 233.94993591 0.89285874]	[477.71725464 231.42085266 0.90115333]	[439.05859375 246.7477417 0.84964484]	[500.67129517 236.61662292 0.95711923]	[5.62385437e+02 8.93375793e+02 8.42892706e-01]	[5.82826599e+02 8.88214539e+02 7.76734948e-01]	[5.59721680e+02 8.54855713e+02 6.78520739e-01]	[4.80355438e+02 8.93364441e+02 8.29208910e-01]	[4.62304779e+02 8.90810852e+02 7.88287282e-01]	[4.80237854e+02 8.57373352e+02 7.40170896e-01]
[462.30438232 241.69766235 0.87673491]	[475.0630188 326.33334351 0.82589447]	[403.3868103 336.5317688 0.83208382]	[393.04141235 441.77944946 0.85366493]	[390.48986816 546.94158936 0.84433073]	[539.30340576 318.62280273 0.87225235]	[564.98651123 423.78820801 0.87892872]	[567.57470703 526.50469971 0.84258765]	[485.46783447 539.22839355 0.70544457]	[444.29467773 541.79211426 0.70662284]	[459.70040894 693.1807251 0.85924196]	[4.77582001e+02 8.49659851e+02 8.30805004e-01]	[529.07592773 534.16204834 0.65961796]	[544.53521729 700.85113525 0.8573525 ]	[5.62383850e+02 8.47125549e+02 8.43708873e-01]	[449.48287964 233.97042847 0.90128714]	[477.65112305 231.4228363 0.89089954]	[436.58279419 246.77682495 0.83788687]	[498.23248291 236.62355042 0.94534987]	[5.64832275e+02 8.90858215e+02 8.63429666e-01]	[5.82862854e+02 8.85639343e+02 7.85780907e-01]	[5.59716980e+02 8.52390625e+02 6.86411440e-01]	[4.80348541e+02 8.93359253e+02 8.35548997e-01]	[4.62293640e+02 8.90798157e+02 7.92708874e-01]	[4.80235168e+02 8.54897888e+02 7.52189279e-01]
[459.84588623 244.18521118 0.88047636]	[470.03216553 326.32055664 0.82464635]	[403.2923584 336.52288818 0.8428874 ]	[390.49090576 441.7805481 0.83821744]	[385.36859131 546.98217773 0.84480107]	[539.23193359 318.61303711 0.87003356]	[564.93389893 423.78433228 0.88999844]	[567.49090576 526.44659424 0.86389208]	[485.42156982 539.21258545 0.71345836]	[441.88577271 541.76940918 0.71363568]	[459.65637207 693.26525879 0.84367961]	[4.75167999e+02 8.49655823e+02 8.32023978e-01]	[529.01855469 534.14324951 0.66749477]	[544.51977539 700.83270264 0.85751855]	[5.62356140e+02 8.44558838e+02 8.36880803e-01]	[444.38739014 234.02163696 0.9311235 ]	[472.59536743 231.4309082 0.86734599]	[431.51434326 249.2986145 0.81414741]	[495.64938354 236.6098938 0.92119104]	[5.64872253e+02 8.90736450e+02 8.57043505e-01]	[5.82886047e+02 8.83028198e+02 7.77311087e-01]	[5.57239441e+02 8.52275940e+02 6.88315630e-01]	[4.80333679e+02 8.93356506e+02 8.35998833e-01]	[4.62284943e+02 8.90793579e+02 7.96274304e-01]	[4.80230591e+02 8.54908386e+02 7.56295085e-01]
[459.72616577 241.72639465 0.87481087]	[467.47418213 326.32766724 0.8276943 ]	[400.82388306 336.53216553 0.85258603]	[390.42205811 441.72393799 0.83832234]	[382.83068848 547.03936768 0.85755575]	[536.74749756 318.61734009 0.8609333 ]	[564.87426758 421.34176636 0.8981967 ]	[565.05865479 524.01660156 0.88084704]	[485.40188599 539.2489624 0.7214306 ]	[441.90344238 541.79510498 0.71585453]	[459.64358521 693.22924805 0.84466261]	[4.75168152e+02 8.49652100e+02 8.31060112e-01]	[526.54681396 536.66381836 0.67153072]	[544.52166748 700.88464355 0.86492121]	[5.62318420e+02 8.42014954e+02 8.31067741e-01]	[441.8944397 234.04566956 0.9517085 ]	[469.9659729 231.43913269 0.87181729]	[426.44491577 251.8296051 0.81412363]	[490.5562439 236.59405518 0.91400099]	[5.64865784e+02 8.90651489e+02 8.37631524e-01]	[5.82876892e+02 8.77966614e+02 7.71221280e-01]	[5.57162964e+02 8.52202637e+02 6.85411453e-01]	[4.80344391e+02 8.93361694e+02 8.30481470e-01]	[4.62292542e+02 8.90800903e+02 7.93495893e-01]	[4.80223236e+02 8.54910706e+02 7.52611578e-01]
[459.65231323 241.73670959 0.86952823]	[464.94274902 326.3092041 0.84224802]	[400.72177124 336.53601074 0.86608911]	[387.85437012 441.77005005 0.83763421]	[382.77532959 547.03869629 0.86962163]	[536.64501953 318.5871582 0.85859466]	[564.83538818 421.3258667 0.90078872]	[565.00976562 524.00860596 0.88828826]	[485.40927124 539.26641846 0.72297114]	[441.90722656 541.80609131 0.71736455]	[459.6211853 693.26745605 0.84271336]	[4.75131256e+02 8.49622803e+02 8.24151695e-01]	[526.54760742 536.68719482 0.67447954]	[544.4788208 700.85455322 0.86959767]	[5.62279602e+02 8.39491821e+02 8.31670821e-01]	[441.81958008 234.05839539 0.96691263]	[467.4286499 233.82290649 0.88449442]	[426.35028076 251.82138062 0.81886613]	[487.97229004 236.60458374 0.92200679]	[5.64844177e+02 8.88162598e+02 8.22891772e-01]	[5.82813110e+02 8.75407532e+02 7.75746405e-01]	[5.54635071e+02 8.49787109e+02 6.98381186e-01]	[4.80347229e+02 8.93349487e+02 8.29564452e-01]	[4.62291321e+02 8.90789917e+02 7.91748643e-01]	[4.80183594e+02 8.54874939e+02 7.59876132e-01]
[459.59365845 241.69985962 0.86293614]	[464.85476685 326.32931519 0.85307157]	[400.65692139 336.55456543 0.8698774 ]	[382.87530518 444.30282593 0.83629411]	[382.74761963 547.02752686 0.87503254]	[534.1036377 318.58782959 0.8542186 ]	[562.47888184 423.80303955 0.88999623]	[564.9564209 526.43988037 0.89195877]	[485.39056396 539.29370117 0.7270304 ]	[441.90570068 541.83276367 0.71861023]	[459.61239624 695.77850342 0.84061688]	[4.75125580e+02 8.49615967e+02 8.19627762e-01]	[526.49511719 536.72198486 0.68220085]	[544.48034668 700.87646484 0.87222087]	[5.62250793e+02 8.36936707e+02 8.31618071e-01]	[441.77182007 234.0340271 0.97112453]	[464.95758057 231.45217896 0.88757449]	[423.85418701 249.35847473 0.83244026]	[485.46459961 236.60600281 0.93505496]	[5.64837463e+02 8.85631470e+02 8.11860740e-01]	[5.82804077e+02 8.75313232e+02 7.79178679e-01]	[5.54624512e+02 8.49700500e+02 6.88984931e-01]	[4.80362305e+02 8.93341003e+02 8.28700900e-01]	[4.62296844e+02 8.90791260e+02 7.90810943e-01]	[4.80182068e+02 8.54868652e+02 7.50749648e-01]
[457.14559937 241.71421814 0.85092109]	[462.41293335 326.31930542 0.86579812]	[398.25891113 336.54299927 0.86860561]	[382.84646606 441.85714722 0.85755813]	[382.72259521 547.05450439 0.87421614]	[529.06402588 318.5904541 0.8578555 ]	[562.42376709 423.79776001 0.89709741]	[564.94598389 526.41094971 0.89890361]	[485.38299561 539.29345703 0.73025084]	[441.89587402 541.84423828 0.72429293]	[459.60552979 695.76464844 0.84432626]	[4.75118713e+02 8.47170715e+02 8.17471027e-01]	[526.49603271 536.72131348 0.68425828]	[544.44836426 700.8571167 0.87008512]	[559.84307861 834.34118652 0.84766042]	[441.70251465 234.03427124 0.97238642]	[464.8600769 233.82002258 0.90063226]	[421.41000366 249.3487854 0.83655381]	[485.39730835 236.62538147 0.93850052]	[5.62384338e+02 8.83068176e+02 8.06753755e-01]	[5.80337830e+02 8.72853210e+02 7.86457658e-01]	[5.52096863e+02 8.47162964e+02 6.87718749e-01]	[4.80357025e+02 8.93333984e+02 8.31078112e-01]	[4.62295715e+02 8.90777649e+02 7.92897820e-01]	[4.80192657e+02 8.54806274e+02 7.53732979e-01]
[454.64083862 241.72636414 0.83808804]	[462.38919067 326.32476807 0.86958289]	[398.23587036 336.55447388 0.86879694]	[382.77877808 441.86663818 0.86938852]	[380.33602905 547.04144287 0.87937641]	[529.03656006 318.58450317 0.86072552]	[562.4017334 421.37734985 0.90251541]	[564.94104004 526.42315674 0.89935935]	[485.3614502 541.76373291 0.73732096]	[441.8659668 541.88067627 0.73353469]	[459.61053467 695.78607178 0.84247047]	[4.75108032e+02 8.47172119e+02 8.13616753e-01]	[526.47717285 539.22167969 0.69021988]	[544.4630127 703.4206543 0.88345444]	[559.83154297 831.81286621 0.8634972 ]	[439.30874634 234.04560852 0.96452999]	[462.4203186 233.82937622 0.91591656]	[421.35168457 249.40100098 0.84679461]	[485.36468506 236.63832092 0.93256754]	[5.62331055e+02 8.77956177e+02 8.02337289e-01]	[5.80304321e+02 8.72739075e+02 8.00413072e-01]	[5.52109924e+02 8.44603882e+02 6.72092617e-01]	[4.82769897e+02 8.93340088e+02 8.21583390e-01]	[4.62319458e+02 8.90790833e+02 7.89990544e-01]	[4.80178864e+02 8.54809814e+02 7.51793385e-01]
[454.57437134 244.19984436 0.83374804]	[462.33111572 326.34671021 0.87799329]	[398.16967773 336.59790039 0.87309539]	[382.74404907 441.8972168 0.87250286]	[380.31338501 547.03222656 0.88489026]	[528.99401855 318.57623291 0.86507159]	[562.36401367 421.3757019 0.8982017 ]	[564.93713379 526.43054199 0.89677024]	[485.35162354 541.75518799 0.73727643]	[441.86639404 541.86676025 0.73261905]	[459.60317993 695.78674316 0.84147376]	[4.75107544e+02 8.47169128e+02 8.13005865e-01]	[526.46008301 539.21429443 0.69047832]	[544.44403076 703.43695068 0.88396502]	[559.76477051 829.21875 0.85385478]	[439.26867676 234.05168152 0.96690381]	[462.36654663 233.85081482 0.92993188]	[421.28320312 249.35122681 0.86426961]	[482.96002197 236.64567566 0.94016272]	[5.62351379e+02 8.75374695e+02 8.12644541e-01]	[5.80311279e+02 8.70213745e+02 7.86508024e-01]	[5.49541382e+02 8.36859192e+02 6.86374545e-01]	[4.82781921e+02 8.93352234e+02 8.19076777e-01]	[4.62333862e+02 8.90798950e+02 7.88736939e-01]	[4.80171478e+02 8.54791321e+02 7.48514235e-01]
[452.00204468 244.27009583 0.82690287]	[462.29931641 326.33364868 0.88338029]	[398.15548706 336.60189819 0.87240523]	[382.7171936 441.79412842 0.88902694]	[380.30895996 547.02386475 0.88558358]	[526.50714111 318.56576538 0.87427115]	[562.35131836 421.38104248 0.89672863]	[564.93945312 526.40478516 0.90037197]	[485.34603882 541.80267334 0.7408722 ]	[441.86138916 541.90887451 0.73306084]	[459.60284424 695.79144287 0.84404641]	[4.75093964e+02 8.47173767e+02 8.12733531e-01]	[526.43792725 539.26251221 0.69665819]	[544.44952393 703.50695801 0.89358366]	[5.59683350e+02 8.26577209e+02 8.18109751e-01]	[439.18887329 234.07302856 0.96521837]	[462.28616333 233.89193726 0.95148706]	[421.18701172 249.37025452 0.8694737 ]	[482.90270996 236.66323853 0.94217503]	[5.62371155e+02 8.72703674e+02 8.25079918e-01]	[5.80342957e+02 8.65043823e+02 7.56960988e-01]	[5.47056458e+02 8.31785950e+02 6.89746022e-01]	[4.82774475e+02 8.93330994e+02 8.28482747e-01]	[4.62332550e+02 8.90786072e+02 7.95366526e-01]	[4.80167511e+02 8.54801208e+02 7.48993516e-01]
[446.9335022 244.27674866 0.82508981]	[462.27984619 326.35092163 0.88397074]	[398.13076782 336.62811279 0.87173462]	[380.3414917 441.77069092 0.88533789]	[380.3067627 547.0335083 0.8835972]	[526.49957275 318.57263184 0.87382072]	[562.32226562 421.36734009 0.89525837]	[564.94262695 526.39489746 0.90120453]	[482.95135498 541.81970215 0.74585527]	[441.82342529 544.35174561 0.73737937]	[459.60968018 698.34332275 0.84594131]	[4.75107910e+02 8.47144348e+02 8.17208707e-01]	[526.41766357 539.27020264 0.69763964]	[544.42449951 703.42913818 0.88528931]	[5.59770813e+02 8.24025879e+02 8.12382460e-01]	[439.11178589 234.06973267 0.9504379 ]	[462.18670654 233.90710449 0.94860864]	[418.81088257 249.31802368 0.8724736 ]	[482.83218384 236.66677856 0.95047855]	[5.62447449e+02 8.70129944e+02 7.87388444e-01]	[5.82823547e+02 8.57422729e+02 7.46838033e-01]	[5.52069153e+02 8.31727478e+02 6.66219950e-01]	[4.82747040e+02 8.93348999e+02 8.20725322e-01]	[4.62308960e+02 8.90786072e+02 7.94282436e-01]	[4.80218201e+02 8.52333984e+02 7.68178463e-01]
[444.44900513 244.24810791 0.82891279]	[462.26876831 326.37796021 0.88227856]	[398.12734985 336.65979004 0.87060475]	[380.33795166 441.78689575 0.87722892]	[380.31622314 549.50848389 0.87782919]	[526.48712158 318.57745361 0.87533301]	[562.31933594 423.77157593 0.89069074]	[564.93218994 524.00927734 0.9070096 ]	[482.94036865 541.80609131 0.74548793]	[441.82156372 544.34313965 0.73766494]	[459.60870361 698.34552002 0.84430563]	[4.75101685e+02 8.47121460e+02 8.16325307e-01]	[526.40142822 539.25054932 0.69598848]	[544.41162109 703.40600586 0.87356532]	[557.22845459 811.35174561 0.83133465]	[439.06097412 234.0589447 0.93808627]	[459.81103516 233.89471436 0.95074278]	[418.78704834 249.33496094 0.86839056]	[482.78894043 236.6566925 0.95697927]	[5.62333862e+02 8.59927551e+02 7.81021893e-01]	[5.80311035e+02 8.52230164e+02 7.69346237e-01]	[5.49540039e+02 8.24085327e+02 6.43903255e-01]	[4.82745605e+02 8.93329285e+02 8.17527652e-01]	[4.62310211e+02 8.90765015e+02 7.96498775e-01]	[4.80205597e+02 8.52304382e+02 7.70205379e-01]
[444.40518188 244.25938416 0.8351379 ]	[462.23873901 328.86746216 0.88379514]	[398.09033203 336.69885254 0.86676675]	[380.35400391 441.86981201 0.86536258]	[380.32391357 549.54846191 0.8721633 ]	[526.46887207 318.57858276 0.87653089]	[562.31292725 421.37197876 0.89594364]	[564.92626953 523.9942627 0.9112004 ]	[482.89178467 541.81195068 0.75175977]	[441.78396606 544.35266113 0.74001539]	[459.60003662 698.36871338 0.84019256]	[4.75114868e+02 8.47101440e+02 8.12706053e-01]	[523.97674561 539.24859619 0.70645136]	[544.41131592 703.42004395 0.85367668]	[557.16534424 808.58758545 0.81741893]	[436.65002441 234.07737732 0.93044859]	[459.77249146 233.90361023 0.95261848]	[418.74020386 249.37919617 0.88019812]	[482.76055908 236.6693573 0.96075326]	[5.62358459e+02 8.52273926e+02 8.23609650e-01]	[5.80331909e+02 8.44564209e+02 7.54105508e-01]	[5.47017395e+02 8.11286316e+02 6.67555332e-01]	[4.82747009e+02 8.93310730e+02 8.12854588e-01]	[4.62323456e+02 8.90742554e+02 7.90936947e-01]	[4.80203003e+02 8.52272705e+02 7.65195787e-01]
[444.37258911 246.77557373 0.84206748]	[462.23516846 328.88500977 0.88344157]	[398.09341431 339.04623413 0.86736143]	[380.3531189 444.32568359 0.86355418]	[380.33721924 549.55334473 0.86963314]	[526.4621582 318.58453369 0.87684983]	[562.3104248 421.3671875 0.89534253]	[564.92657471 523.996521 0.91053307]	[482.88848877 541.81994629 0.75181121]	[441.76727295 544.35778809 0.74047011]	[459.59570312 698.28723145 0.83994746]	[4.75109161e+02 8.47093994e+02 8.11679840e-01]	[523.98223877 539.26074219 0.7053535 ]	[544.38092041 705.98577881 0.88303185]	[552.1472168 793.35247803 0.80756563]	[436.60159302 236.42390442 0.92632842]	[459.74685669 233.92903137 0.95555604]	[418.71304321 249.39720154 0.88236833]	[482.75079346 236.66174316 0.96596509]	[5.62273682e+02 8.47096802e+02 7.68783629e-01]	[5.80247437e+02 8.34273560e+02 7.24845111e-01]	[5.46991333e+02 8.03498108e+02 6.46375120e-01]	[4.82763336e+02 8.93336304e+02 8.04028392e-01]	[4.62331085e+02 8.90767944e+02 7.83848345e-01]	[4.80191956e+02 8.52256653e+02 7.62921810e-01]
[444.33618164 246.82191467 0.85004544]	[462.23001099 328.88671875 0.88420904]	[398.09292603 339.05053711 0.86767441]	[380.35424805 444.32403564 0.862028 ]	[380.35437012 549.57037354 0.86166441]	[526.45288086 318.58285522 0.87792987]	[562.3057251 421.37194824 0.89335495]	[564.92919922 523.99609375 0.907166 ]	[482.87149048 541.83569336 0.74963427]	[441.72680664 544.37493896 0.73322219]	[459.60070801 695.78973389 0.84277654]	[4.75117462e+02 8.47084167e+02 8.09707165e-01]	[523.98291016 539.26348877 0.70033681]	[544.40740967 706.13800049 0.8845154 ]	[549.56170654 788.14440918 0.83038545]	[436.56100464 236.44537354 0.92365134]	[459.72225952 233.94433594 0.95595336]	[418.70098877 251.82324219 0.87982583]	[482.74630737 236.66323853 0.96520877]	[5.57182678e+02 8.34354553e+02 7.84413576e-01]	[5.72642395e+02 8.29145508e+02 7.57745147e-01]	[5.44530701e+02 7.90647339e+02 6.94098115e-01]	[4.82750031e+02 8.93329834e+02 8.00922155e-01]	[4.62314453e+02 8.90756775e+02 7.85356402e-01]	[4.80184540e+02 8.52246094e+02 7.61436284e-01]
[444.33624268 246.81297302 0.84958261]	[462.22918701 328.8883667 0.88420022]	[398.09039307 339.05392456 0.86699611]	[380.35061646 444.39154053 0.85900354]	[380.34689331 549.5447998 0.86449695]	[526.45349121 318.58172607 0.87800401]	[562.30352783 421.38064575 0.89111757]	[564.9151001 524.00946045 0.90570349]	[482.85821533 541.84228516 0.7524662 ]	[441.72540283 544.37591553 0.73458713]	[459.58630371 698.29345703 0.83631212]	[4.75074799e+02 8.47064697e+02 8.01434815e-01]	[523.95983887 539.27294922 0.70693225]	[544.37164307 705.94451904 0.84645796]	[547.03405762 772.73175049 0.83639377]	[436.56304932 236.43609619 0.92349321]	[459.7237854 233.9387207 0.95454389]	[418.70507812 249.39407349 0.87643856]	[482.74868774 236.66287231 0.96471947]	[5.57186279e+02 8.26533813e+02 7.42595136e-01]	[5.70116638e+02 8.11322021e+02 7.18504667e-01]	[5.44393555e+02 7.72814026e+02 6.78756475e-01]	[4.82745819e+02 8.93337036e+02 7.93910861e-01]	[4.62308075e+02 8.90764526e+02 7.74666488e-01]	[4.77734680e+02 8.52234497e+02 7.56265461e-01]
[444.34439087 246.7975769 0.84768409]	[462.23196411 328.89221191 0.88438219]	[398.08856201 339.05490112 0.86540782]	[380.35415649 444.41217041 0.85489559]	[380.349823 549.52197266 0.86529291]	[526.46075439 318.58459473 0.87666565]	[562.30529785 421.38388062 0.89147061]	[564.90539551 526.40216064 0.90326411]	[482.86340332 541.84472656 0.75505883]	[441.73110962 544.37054443 0.7354843 ]	[459.58383179 695.78790283 0.83553326]	[4.75100342e+02 8.47060791e+02 8.01789165e-01]	[523.965271 539.28918457 0.71091896]	[544.36248779 705.94152832 0.83309233]	[546.91925049 767.50897217 0.84104526]	[436.57931519 236.42826843 0.92514032]	[459.73019409 233.93104553 0.95418084]	[418.71704102 249.39959717 0.87691945]	[482.75604248 236.66314697 0.96377826]	[5.52095642e+02 8.11271545e+02 7.44653940e-01]	[5.67510620e+02 8.06073364e+02 7.22952843e-01]	[5.41876343e+02 7.67500061e+02 6.80246711e-01]	[4.80342499e+02 8.93360291e+02 7.97578990e-01]	[4.62302734e+02 8.90777100e+02 7.72899628e-01]	[4.80175842e+02 8.52223633e+02 7.63770103e-01]
[444.34811401 246.79457092 0.84725583]	[462.23287964 328.88491821 0.88377506]	[398.08621216 339.04806519 0.86533785]	[380.35186768 444.38562012 0.8589021 ]	[380.35256958 549.52301025 0.86561096]	[526.46081543 318.58361816 0.87649024]	[562.30181885 421.39312744 0.88944608]	[564.90411377 526.40252686 0.90312666]	[482.85446167 541.83813477 0.75703824]	[441.71813965 544.36608887 0.73682225]	[459.58297729 695.76641846 0.83456099]	[4.75090210e+02 8.47062683e+02 8.02497864e-01]	[523.96124268 539.28118896 0.71234894]	[544.34710693 703.45849609 0.82216275]	[546.93676758 767.53631592 0.84252679]	[436.58395386 236.42411804 0.92564964]	[459.73254395 233.92753601 0.95376313]	[418.7220459 249.38613892 0.87461174]	[482.75836182 236.65054321 0.96594894]	[5.52085632e+02 8.11275940e+02 7.48982906e-01]	[5.67513977e+02 8.06086792e+02 7.26496339e-01]	[5.41904297e+02 7.67547241e+02 6.80345416e-01]	[4.80339874e+02 8.93367249e+02 7.97668695e-01]	[4.62301331e+02 8.90778015e+02 7.72964239e-01]	[4.80167725e+02 8.52219910e+02 7.67377555e-01]
[444.35394287 246.78411865 0.84549481]	[462.23501587 328.87362671 0.88356453]	[398.09146118 336.69607544 0.86572337]	[380.3600769 444.32348633 0.85798866]	[382.7192688 547.03729248 0.87122661]	[526.46258545 318.58486938 0.87558717]	[562.31378174 423.80419922 0.88597834]	[564.88256836 526.40979004 0.9021166 ]	[482.86209106 541.8404541 0.75440383]	[441.72433472 544.3671875 0.73510265]	[457.21142578 695.75775146 0.83131176]	[4.75083679e+02 8.47063904e+02 8.01221788e-01]	[523.97576904 539.28979492 0.71007395]	[544.35064697 705.96691895 0.84817123]	[544.43804932 749.66943359 0.86594766]	[436.60174561 236.40994263 0.92763907]	[459.74053955 233.92105103 0.95301157]	[418.73580933 249.35630798 0.86722213]	[482.76733398 236.64112854 0.96489429]	[5.49529846e+02 7.98435547e+02 7.19619989e-01]	[5.65027649e+02 7.90649292e+02 7.42896557e-01]	[5.41770935e+02 7.49553467e+02 6.77970588e-01]	[4.80332001e+02 8.93389465e+02 7.99602449e-01]	[4.62297577e+02 8.90791565e+02 7.73239851e-01]	[4.80173065e+02 8.52212891e+02 7.61611938e-01]
[444.37298584 246.76528931 0.84115481]	[462.2406311 328.87963867 0.8840133 ]	[398.09060669 336.68930054 0.866157 ]	[380.34057617 444.34509277 0.86117476]	[380.34786987 547.05352783 0.87138331]	[526.47625732 318.59390259 0.8741284 ]	[562.2947998 423.80288696 0.88355833]	[564.86138916 526.4385376 0.89643061]	[482.86080933 541.82763672 0.75368023]	[441.72460938 544.36035156 0.73379201]	[457.2020874 695.75933838 0.82594752]	[4.75071411e+02 8.44592529e+02 7.99152017e-01]	[523.97503662 539.26190186 0.70639336]	[541.9309082 705.93499756 0.86367941]	[544.31231689 741.89379883 0.8039819 ]	[436.63150024 234.08409119 0.93175435]	[459.75686646 233.91519165 0.95307374]	[418.74694824 249.32893372 0.86190051]	[482.77880859 236.64219666 0.96310407]	[544.51306152 790.74890137 0.79313898]	[5.62402344e+02 7.85486450e+02 7.47054577e-01]	[5.39311584e+02 7.31750366e+02 6.26780748e-01]	[4.80325073e+02 8.93364014e+02 8.04973960e-01]	[4.62305084e+02 8.90763672e+02 7.74126768e-01]	[4.80162720e+02 8.52195679e+02 7.61444449e-01]
[444.41827393 244.27920532 0.8323158 ]	[462.24920654 328.86047363 0.88381875]	[398.09677124 336.66537476 0.86637712]	[380.32098389 441.8380127 0.8854326 ]	[380.34078979 549.50201416 0.87362403]	[526.47814941 318.59643555 0.87321621]	[562.27954102 423.80316162 0.88007575]	[562.47497559 526.44378662 0.89725631]	[482.78491211 541.78192139 0.75949293]	[441.69168091 544.3359375 0.73677456]	[457.19900513 693.25372314 0.82361078]	[4.75096313e+02 8.47107117e+02 7.98717141e-01]	[523.88110352 539.20318604 0.71147925]	[541.85058594 698.31481934 0.69939709]	[541.95666504 726.4387207 0.83304083]	[436.68075562 234.07029724 0.93831277]	[459.79745483 233.91221619 0.95397282]	[418.76654053 246.83834839 0.85996288]	[482.800354 236.66134644 0.95490706]	[544.35296631 770.14978027 0.82943422]	[5.59801453e+02 7.62511475e+02 7.27921784e-01]	[5.41764587e+02 7.16261169e+02 6.20201886e-01]	[4.80331604e+02 8.93342957e+02 8.06257010e-01]	[4.62304504e+02 8.90757690e+02 7.79260814e-01]	[4.80175201e+02 8.52304443e+02 7.40319610e-01]
[444.42095947 244.27415466 0.83235174]	[462.25378418 328.85482788 0.88329929]	[398.10366821 336.65496826 0.86645925]	[380.32281494 441.84408569 0.88463378]	[380.3197937 547.03265381 0.8829664 ]	[526.48364258 318.59658813 0.87260908]	[562.25854492 423.77529907 0.87776661]	[562.46984863 526.4598999 0.899966 ]	[482.79550171 541.76031494 0.75645745]	[441.69570923 541.91162109 0.73650831]	[457.18493652 693.23510742 0.82400846]	[4.75102783e+02 8.47122559e+02 8.02197218e-01]	[523.88513184 536.71099854 0.70720804]	[5.39296265e+02 6.52189026e+02 4.25715506e-01]	[0. 0. 0.]	[436.68585205 234.06115723 0.93838871]	[459.80279541 233.91278076 0.95476931]	[418.76296997 246.81103516 0.85937178]	[482.80264282 236.66714478 0.95132893]	[0. 0. 0.]	[0. 0. 0.]	[0. 0. 0.]	[4.80327576e+02 8.93360840e+02 8.12400877e-01]	[4.62300293e+02 8.90773254e+02 7.85119712e-01]	[4.80182007e+02 8.52322632e+02 7.37811625e-01]
[444.43423462 244.27441406 0.83120155]	[462.25765991 328.85888672 0.88324636]	[398.10604858 336.65313721 0.86712015]	[380.31594849 441.80328369 0.88606226]	[380.29251099 549.4956665 0.87463695]	[526.49304199 318.60266113 0.87114817]	[562.25811768 423.78924561 0.87389863]	[562.44592285 526.45800781 0.89959097]	[482.78268433 541.78240967 0.75510347]	[441.69033813 544.32885742 0.73240882]	[457.1862793 693.19158936 0.82635862]	[4.75107330e+02 8.47135620e+02 8.01205218e-01]	[523.86755371 539.20239258 0.70570517]	[5.41774292e+02 6.93197815e+02 6.85850739e-01]	[544.31677246 716.29107666 0.76017344]	[436.70025635 234.05635071 0.93996596]	[459.8147583 233.91424561 0.95475101]	[418.76690674 246.77816772 0.86071563]	[482.80636597 236.66549683 0.95099032]	[5.41878174e+02 7.57367859e+02 7.34574497e-01]	[5.57222290e+02 7.49650940e+02 6.93219066e-01]	[5.41861084e+02 7.08647888e+02 6.06805205e-01]	[4.80306305e+02 8.93351807e+02 8.17220390e-01]	[4.62284027e+02 8.90764954e+02 7.89902925e-01]	[4.80198181e+02 8.52343323e+02 7.29716420e-01]
[444.44302368 244.26173401 0.82700604]	[462.25857544 328.86465454 0.88148582]	[398.10534668 336.65338135 0.86829644]	[380.29705811 441.77905273 0.91399086]	[380.27087402 549.48925781 0.88207364]	[526.496521 318.60342407 0.88122469]	[562.26898193 423.84274292 0.87231195]	[562.38848877 526.48028564 0.89602554]	[482.7762146 541.87744141 0.76525462]	[441.67163086 544.39050293 0.72291881]	[457.18554688 695.77862549 0.81822026]	[4.75109100e+02 8.47127380e+02 7.93697894e-01]	[523.87145996 541.76147461 0.70734954]	[541.72644043 703.41107178 0.84193897]	[5.41868896e+02 7.16316406e+02 2.66714007e-01]	[436.70056152 234.05316162 0.93860704]	[459.818573 233.90673828 0.95367217]	[418.76950073 246.82705688 0.86333096]	[482.822052 236.67744446 0.94652247]	[5.41853333e+02 7.47003784e+02 2.79416233e-01]	[5.49560852e+02 7.36859680e+02 2.72307873e-01]	[5.44398621e+02 7.18838684e+02 2.47111142e-01]	[4.80315582e+02 8.93328735e+02 8.26882124e-01]	[4.62287842e+02 8.90747742e+02 7.93459415e-01]	[4.80193756e+02 8.52377014e+02 7.14816511e-01]
[444.44436646 244.26168823 0.82649553]	[462.2666626 328.87683105 0.88115799]	[398.1105957 336.66226196 0.86820084]	[380.28723145 441.76394653 0.91470897]	[380.24795532 547.05847168 0.88605189]	[526.50146484 318.60946655 0.88214064]	[562.27349854 423.86599731 0.86992913]	[562.36621094 526.47338867 0.89477271]	[482.77023315 541.85638428 0.7664113 ]	[441.67022705 544.37060547 0.72173983]	[457.18722534 695.78552246 0.81503427]	[4.75110657e+02 8.47106750e+02 7.91885436e-01]	[523.85089111 539.30206299 0.71050274]	[541.70129395 703.38891602 0.8158381 ]	[5.41867310e+02 7.16333740e+02 2.51667023e-01]	[436.70120239 234.05270386 0.93799126]	[459.82064819 233.90715027 0.95265186]	[418.77297974 246.83006287 0.86200321]	[482.82717896 236.68070984 0.94553179]	[5.41791565e+02 7.44528015e+02 2.64349699e-01]	[5.49520325e+02 7.34293274e+02 2.65696287e-01]	[5.44415039e+02 7.18884399e+02 2.43725359e-01]	[4.80323883e+02 8.93332703e+02 8.21969509e-01]	[4.62298065e+02 8.90746887e+02 7.90596485e-01]	[4.80190704e+02 8.52352905e+02 7.15486765e-01]
[444.45251465 244.27009583 0.82518858]	[462.27185059 328.87945557 0.88207322]	[398.11376953 336.65927124 0.87236136]	[380.30160522 441.7550354 0.90702683]	[380.23144531 549.52001953 0.88396066]	[526.5201416 318.62664795 0.88211036]	[562.27471924 423.87857056 0.87535167]	[562.38592529 526.49310303 0.89083529]	[482.7649231 541.85400391 0.75906587]	[441.68505859 544.35943604 0.71409076]	[457.18161011 693.26062012 0.81109321]	[4.75097107e+02 8.47125977e+02 7.92137265e-01]	[523.83416748 539.30047607 0.70935518]	[541.72491455 703.3972168 0.77585042]	[5.41806458e+02 7.13706482e+02 3.25911969e-01]	[439.06268311 234.05024719 0.93935406]	[459.82769775 233.91026306 0.95355952]	[418.77505493 246.82347107 0.86223024]	[482.82980347 236.67460632 0.94658291]	[5.39307922e+02 7.39412903e+02 3.31017643e-01]	[5.49500366e+02 7.29225159e+02 3.64889026e-01]	[5.41873352e+02 7.11187500e+02 2.88929582e-01]	[4.80324829e+02 8.93348511e+02 8.17770123e-01]	[4.62290649e+02 8.90761597e+02 7.91372657e-01]	[4.80190491e+02 8.52347656e+02 7.11147428e-01]
[444.4491272 246.75572205 0.82407612]	[462.27972412 328.86965942 0.87750959]	[398.12130737 336.66320801 0.87412888]	[380.29760742 441.70245361 0.9154045 ]	[380.18130493 549.512146 0.88992804]	[526.52471924 318.61553955 0.88029164]	[562.28039551 423.88616943 0.87336612]	[562.38476562 526.50756836 0.88556224]	[482.78527832 544.33972168 0.74935675]	[441.68051147 544.40405273 0.70130193]	[457.19403076 695.78088379 0.81385732]	[4.75124786e+02 8.47151123e+02 7.96760201e-01]	[523.85736084 541.80926514 0.70197082]	[541.70562744 706.05157471 0.81792319]	[5.39309204e+02 7.11140991e+02 2.24544704e-01]	[439.06680298 234.06008911 0.93901849]	[459.83648682 233.92735291 0.95356417]	[418.77246094 246.82017517 0.86508179]	[482.83892822 239.04808044 0.93940359]	[5.36700500e+02 7.31730530e+02 2.91805804e-01]	[5.46922974e+02 7.29097229e+02 3.31331670e-01]	[5.41770081e+02 7.13709656e+02 2.09408835e-01]	[4.80310425e+02 8.93331787e+02 8.26770842e-01]	[4.62282196e+02 8.90740967e+02 7.96773791e-01]	[4.80219513e+02 8.52370300e+02 7.17884362e-01]
[444.4281311 246.80567932 0.82615697]	[462.28555298 328.84896851 0.87149268]	[398.13195801 336.652771 0.88116252]	[380.31289673 441.70581055 0.91030699]	[380.16809082 549.50866699 0.88738114]	[526.54345703 318.60412598 0.86822653]	[562.28356934 423.85992432 0.88641542]	[562.3895874 526.52142334 0.87979949]	[482.78787231 544.3493042 0.7468977 ]	[441.68151855 544.40246582 0.70085418]	[457.19226074 695.81378174 0.81414044]	[4.75134491e+02 8.47159119e+02 8.00248265e-01]	[523.86035156 541.83605957 0.70275646]	[541.69805908 708.56707764 0.80801386]	[5.23914612e+02 6.90655273e+02 1.67199165e-01]	[436.69851685 234.07835388 0.93625987]	[459.82540894 233.95469666 0.9565655 ]	[418.77142334 246.81608582 0.86007738]	[482.8487854 239.05937195 0.93433636]	[5.26528625e+02 7.24034668e+02 2.17864886e-01]	[5.44316833e+02 7.23955750e+02 2.36449972e-01]	[0. 0. 0.]	[4.80309906e+02 8.93334595e+02 8.22579086e-01]	[4.62284729e+02 8.90742249e+02 7.96488643e-01]	[4.80229950e+02 8.52367065e+02 7.17705369e-01]
[444.4319458 246.80671692 0.8257038 ]	[462.28796387 328.84725952 0.87140566]	[398.13635254 336.65359497 0.88158679]	[380.31448364 441.70788574 0.9106518 ]	[380.16946411 549.51959229 0.88709331]	[526.54431152 318.60266113 0.86778373]	[562.28277588 423.86773682 0.88563347]	[562.3885498 526.52697754 0.87834305]	[482.78900146 544.34295654 0.74718547]	[441.68231201 544.39666748 0.70117188]	[457.19110107 695.80187988 0.81444621]	[4.75133942e+02 8.47155029e+02 7.99266875e-01]	[523.85968018 541.828125 0.70320404]	[541.6930542 708.57513428 0.80573916]	[5.23902588e+02 6.90634949e+02 1.80374384e-01]	[439.05688477 234.07728577 0.93712437]	[459.82870483 233.95352173 0.95635307]	[418.77200317 246.81637573 0.86001724]	[482.85195923 239.05990601 0.93390995]	[5.26523376e+02 7.24029724e+02 2.29679137e-01]	[5.44293396e+02 7.23925293e+02 2.48587430e-01]	[0. 0. 0.]	[4.80312958e+02 8.93335510e+02 8.20175946e-01]	[4.62284973e+02 8.90743591e+02 7.95072913e-01]	[4.80228851e+02 8.52365906e+02 7.17682958e-01]
[444.42034912 246.83885193 0.82948852]	[462.30187988 328.86187744 0.8700251 ]	[398.14715576 336.65844727 0.88124722]	[380.31796265 441.75918579 0.90492964]	[380.15835571 549.48931885 0.88984072]	[528.99078369 318.61068726 0.86397707]	[562.30285645 426.34954834 0.88020414]	[562.3795166 528.98999023 0.87373757]	[482.75292969 544.40142822 0.75249487]	[439.29937744 544.46136475 0.69797355]	[457.18188477 695.75830078 0.81778008]	[4.75129120e+02 8.47138733e+02 7.96456039e-01]	[523.83563232 541.88671875 0.71266806]	[539.27587891 708.49584961 0.83793259]	[5.21318542e+02 6.93252258e+02 1.76449060e-01]	[436.68795776 236.4108429 0.93589336]	[459.83242798 233.96412659 0.95529163]	[418.79248047 249.29978943 0.84882373]	[482.87481689 239.0773468 0.92758483]	[5.23944702e+02 7.23969482e+02 1.55800894e-01]	[5.41838501e+02 7.23987610e+02 1.69372231e-01]	[0. 0. 0.]	[4.80312469e+02 8.93322327e+02 8.20506990e-01]	[4.62290649e+02 8.90733154e+02 7.95274913e-01]	[4.80220276e+02 8.52354797e+02 7.08711565e-01]
[444.40731812 249.33706665 0.83701009]	[462.31634521 328.87670898 0.86957252]	[398.162323 336.64620972 0.88337183]	[380.31436157 441.72860718 0.90632266]	[380.15023804 547.07220459 0.8880251 ]	[529.00744629 318.62966919 0.86136615]	[562.3168335 426.36212158 0.88442934]	[562.38616943 529.0211792 0.86984468]	[482.73098755 544.40612793 0.75686044]	[439.29788208 544.47265625 0.70083004]	[457.16656494 695.77368164 0.81473237]	[4.75129822e+02 8.47133606e+02 7.95012295e-01]	[523.81066895 541.89044189 0.71239579]	[539.20013428 706.08734131 0.82932109]	[5.21206360e+02 6.90663757e+02 2.50768393e-01]	[436.67980957 236.43505859 0.93629265]	[459.83380127 233.98678589 0.95638406]	[421.13952637 249.37893677 0.83534878]	[482.90090942 239.07691956 0.92517936]	[5.23878540e+02 7.13711853e+02 2.00329944e-01]	[5.41820068e+02 7.11182861e+02 2.10536808e-01]	[0. 0. 0.]	[4.80304047e+02 8.93326477e+02 8.19611490e-01]	[4.62281036e+02 8.90733093e+02 7.96617031e-01]	[4.80223083e+02 8.52342468e+02 7.17426479e-01]
[446.91717529 249.32740784 0.82628459]	[462.33184814 328.89273071 0.87114871]	[398.17098999 336.63085938 0.88264537]	[380.32879639 441.74084473 0.90763181]	[380.17486572 549.5177002 0.88803089]	[529.03863525 318.65197754 0.85804152]	[562.34625244 428.92675781 0.88243413]	[562.43847656 534.09234619 0.86832863]	[480.35513306 544.43157959 0.76196659]	[439.25149536 546.94091797 0.70305479]	[454.64569092 695.730896 0.8066873 ]	[4.75118591e+02 8.47104065e+02 7.92257011e-01]	[523.77490234 544.3536377 0.71880072]	[534.17602539 706.04492188 0.82038713]	[5.13579163e+02 6.88059875e+02 2.39760518e-01]	[439.11972046 236.42997742 0.9582969 ]	[462.22692871 233.98124695 0.95713723]	[421.20623779 249.36917114 0.84318918]	[482.93969727 239.08351135 0.92187357]	[5.21415222e+02 7.11223022e+02 2.02736229e-01]	[5.39302856e+02 7.08690491e+02 1.81696579e-01]	[5.16147461e+02 6.88106689e+02 1.54227957e-01]	[4.80289398e+02 8.93333496e+02 8.19774091e-01]	[4.62270386e+02 8.90730164e+02 7.94372678e-01]	[4.80224579e+02 8.52303589e+02 7.15769529e-01]
[449.45687866 249.30967712 0.82016462]	[462.331604 328.9052124 0.87363255]	[398.17037964 336.63986206 0.88093919]	[380.32159424 441.75384521 0.90919805]	[380.17492676 547.05987549 0.89443862]	[529.0244751 318.65563965 0.8655858 ]	[562.35559082 428.93661499 0.8846103 ]	[562.48034668 534.16430664 0.87292629]	[480.36248779 544.42120361 0.75848097]	[439.25872803 546.92730713 0.70442128]	[454.61972046 693.16802979 0.81479383]	[4.75082458e+02 8.47103638e+02 7.86644459e-01]	[523.78570557 544.34313965 0.7132504 ]	[531.58215332 706.03747559 0.81532758]	[5.11092804e+02 6.88000610e+02 2.82853752e-01]	[439.16653442 236.43305969 0.9681595 ]	[462.26507568 233.96017456 0.95500529]	[421.23034668 249.39248657 0.85620844]	[482.96200562 239.06221008 0.9219417 ]	[5.21351624e+02 7.11250000e+02 2.00275242e-01]	[5.39239197e+02 7.08705933e+02 1.76141128e-01]	[5.13625244e+02 6.85505676e+02 1.80796817e-01]	[4.80288086e+02 8.93335999e+02 8.17895830e-01]	[4.62268341e+02 8.90737488e+02 7.91823387e-01]	[4.80190430e+02 8.52301514e+02 7.05758214e-01]
[449.51245117 249.29170227 0.81823903]	[462.33786011 328.91934204 0.87748957]	[398.17190552 336.63626099 0.87994611]	[380.30645752 441.77401733 0.91114873]	[380.19064331 549.51672363 0.89370322]	[529.02490234 318.67504883 0.87269574]	[562.36193848 428.98394775 0.87755591]	[562.47570801 536.7019043 0.87982607]	[480.35089111 544.41796875 0.762146 ]	[439.26089478 544.48803711 0.70781463]	[454.58477783 693.19195557 0.80649626]	[4.75109253e+02 8.49592041e+02 8.00198138e-01]	[521.42248535 544.34796143 0.71514428]	[529.08081055 705.97930908 0.81758422]	[5.11051575e+02 6.88023804e+02 3.53035241e-01]	[439.19393921 236.42663574 0.9687748 ]	[462.2947998 233.95027161 0.95233971]	[421.24371338 249.38835144 0.85870343]	[482.97540283 239.06690979 0.92303598]	[5.21321655e+02 7.11207214e+02 2.17466205e-01]	[5.39189209e+02 7.08640442e+02 1.94086999e-01]	[5.11040070e+02 6.85467468e+02 2.18232498e-01]	[4.80314301e+02 8.93352112e+02 8.16775084e-01]	[4.62291473e+02 8.90766724e+02 7.95206010e-01]	[4.80191223e+02 8.54793274e+02 7.07650244e-01]
[452.06442261 246.80886841 0.82444084]	[462.34146118 328.91021729 0.87414175]	[398.17300415 336.63531494 0.88149476]	[380.30749512 441.82678223 0.91067523]	[380.19204712 549.54278564 0.89298689]	[529.03137207 318.67504883 0.87016976]	[562.35845947 428.97628784 0.87898976]	[562.47149658 536.70056152 0.87845016]	[480.33145142 544.38189697 0.76217598]	[439.25006104 544.43432617 0.7087903 ]	[454.55957031 690.72436523 0.80473495]	[4.75089935e+02 8.49599731e+02 7.97312677e-01]	[521.39324951 541.89916992 0.71386921]	[529.02478027 706.03234863 0.82654899]	[5.11081818e+02 6.85580261e+02 3.41588289e-01]	[439.23205566 236.42929077 0.97186875]	[462.34716797 233.93534851 0.94871712]	[421.27651978 249.40092468 0.85998756]	[485.36022949 239.04830933 0.92469847]	[5.21326111e+02 7.11226135e+02 2.37912759e-01]	[5.39200684e+02 7.08629028e+02 2.17024028e-01]	[5.13603760e+02 6.85535339e+02 2.07763672e-01]	[4.80332306e+02 8.93352844e+02 8.14343214e-01]	[4.62301300e+02 8.90772278e+02 7.93829918e-01]	[4.80157440e+02 8.54808167e+02 7.00550616e-01]
[454.56015015 246.80874634 0.83137929]	[462.35061646 328.9072876 0.8754518 ]	[398.18365479 336.61303711 0.87975693]	[380.30334473 441.80172729 0.91208237]	[380.21060181 549.5501709 0.89137977]	[529.03631592 318.69146729 0.8694514 ]	[562.35858154 428.99246216 0.87393594]	[562.46508789 536.69415283 0.87570846]	[480.30014038 544.36444092 0.76100874]	[439.22277832 544.42340088 0.70599502]	[452.03192139 693.18157959 0.79728746]	[4.75079224e+02 8.49584534e+02 7.98574805e-01]	[521.37646484 541.87786865 0.7186296 ]	[529.01361084 705.95117188 0.81607777]	[5.08506866e+02 6.85488220e+02 4.19703186e-01]	[439.25213623 236.43907166 0.97432464]	[462.37341309 233.92285156 0.94448245]	[421.29013062 251.86650085 0.86738825]	[485.3760376 239.04620361 0.92187595]	[5.21320129e+02 7.11156128e+02 2.65446782e-01]	[5.36719788e+02 7.08508118e+02 2.51367897e-01]	[0. 0. 0.]	[4.80330627e+02 8.93370911e+02 8.10810566e-01]	[4.62300354e+02 8.90787781e+02 7.94292808e-01]	[4.77731537e+02 8.52385559e+02 7.04554915e-01]
[454.59616089 246.80187988 0.83668268]	[462.36273193 328.90042114 0.87226605]	[398.19326782 336.60092163 0.88090134]	[380.30661011 441.77166748 0.91444331]	[380.22055054 549.578125 0.88829994]	[529.04589844 318.6913147 0.86900681]	[562.35424805 428.99417114 0.875202 ]	[562.46295166 536.67779541 0.87361872]	[480.29086304 544.34423828 0.76094729]	[439.21340942 544.40374756 0.70709473]	[449.51739502 693.17858887 0.79417831]	[4.72604919e+02 8.49611938e+02 8.01335692e-01]	[521.36889648 541.86486816 0.71741027]	[526.54577637 705.97601318 0.81910717]	[5.05981323e+02 6.85444519e+02 4.39845592e-01]	[439.27133179 236.44073486 0.97457677]	[462.39672852 233.91790771 0.94158697]	[421.31521606 251.87997437 0.86815929]	[485.38684082 236.69087219 0.92279357]	[5.21262695e+02 7.08743774e+02 2.90794402e-01]	[5.36644531e+02 7.06083862e+02 2.77264357e-01]	[5.03386627e+02 6.75250000e+02 2.29799032e-01]	[4.80326935e+02 8.93367493e+02 8.10513139e-01]	[4.62292145e+02 8.90791504e+02 7.95198560e-01]	[4.77711639e+02 8.54831421e+02 7.00140595e-01]
[454.62786865 246.81059265 0.83919895]	[462.36581421 328.89916992 0.87094909]	[398.18548584 336.59487915 0.88183606]	[380.29956055 441.70556641 0.91880947]	[380.2361145 549.56317139 0.88690907]	[529.05175781 318.69174194 0.86909992]	[562.36761475 431.47964478 0.87832046]	[562.45471191 536.67803955 0.87578034]	[480.29504395 544.35742188 0.76392311]	[439.21524048 544.42193604 0.70512581]	[451.99133301 693.21600342 0.79031199]	[4.72599487e+02 8.49618896e+02 7.99704194e-01]	[521.37158203 541.87481689 0.71923107]	[528.97729492 705.95843506 0.81247407]	[5.05889221e+02 6.85419800e+02 4.17018563e-01]	[439.28704834 236.44468689 0.97217506]	[462.41937256 233.92147827 0.93603659]	[421.32751465 251.86799622 0.86852956]	[485.38989258 236.68615723 0.92500222]	[5.21268250e+02 7.08690979e+02 2.60217339e-01]	[5.36654236e+02 7.06032654e+02 2.45075464e-01]	[4.98239838e+02 6.72720520e+02 2.17560947e-01]	[4.80339874e+02 8.93368958e+02 8.06582987e-01]	[4.62299500e+02 8.90793701e+02 7.94013143e-01]	[4.77698578e+02 8.54839111e+02 6.95520580e-01]
[454.64569092 246.82751465 0.83975244]	[462.36743164 328.88589478 0.86953032]	[398.18206787 336.57046509 0.88211298]	[380.29406738 439.31637573 0.91535091]	[380.23843384 549.55041504 0.88773781]	[529.05926514 318.69403076 0.8653627 ]	[562.35882568 431.47616577 0.88060313]	[562.44995117 536.64031982 0.87553501]	[480.30160522 544.3503418 0.76434368]	[439.22396851 544.41387939 0.70693177]	[452.0133667 698.30987549 0.78040099]	[4.72599701e+02 8.49602783e+02 7.97890663e-01]	[521.36737061 541.86431885 0.71838295]	[526.55523682 705.92437744 0.81109488]	[5.05893372e+02 6.85455261e+02 4.16977882e-01]	[439.30053711 236.45002747 0.96963274]	[462.44125366 233.93809509 0.9316147 ]	[421.3263855 251.84442139 0.86449349]	[485.39138794 239.04586792 0.92150754]	[5.21244080e+02 7.08623291e+02 2.60091573e-01]	[5.36645508e+02 7.05977539e+02 2.43884385e-01]	[5.00763885e+02 6.77833008e+02 2.22460851e-01]	[4.80343597e+02 8.93354614e+02 8.06061804e-01]	[4.62301208e+02 8.90777710e+02 7.94028640e-01]	[4.77689667e+02 8.54827820e+02 6.98259056e-01]
[457.06890869 246.84359741 0.84116149]	[462.35852051 328.88046265 0.86931711]	[398.17208862 336.56951904 0.88462198]	[380.29095459 441.68521118 0.91992193]	[380.24609375 549.58508301 0.8817783 ]	[529.05310059 318.69665527 0.86101007]	[562.34558105 428.99041748 0.88090754]	[562.440979 534.17736816 0.87485087]	[480.29745483 544.35449219 0.76255083]	[439.2137146 544.41741943 0.70446038]	[451.99688721 698.30145264 0.77768183]	[4.72608643e+02 8.49617126e+02 7.99633741e-01]	[521.36572266 541.86724854 0.71610028]	[529.00537109 705.93621826 0.8095547 ]	[5.03467560e+02 6.85461426e+02 4.09548998e-01]	[439.30999756 236.45733643 0.96883082]	[462.45950317 233.94259644 0.92889118]	[421.33535767 251.85191345 0.86485803]	[485.40481567 239.0514679 0.91691786]	[5.21247986e+02 7.08567688e+02 2.32698664e-01]	[5.36699585e+02 7.05934875e+02 2.14978307e-01]	[4.98220825e+02 6.77825867e+02 2.20683083e-01]	[4.80340057e+02 8.93346680e+02 8.07944179e-01]	[4.62300171e+02 8.90769958e+02 7.95058846e-01]	[4.77699707e+02 8.54850342e+02 6.99276924e-01]
[457.068573 249.31564331 0.84575856]	[462.35324097 328.88781738 0.87484032]	[398.16574097 336.57052612 0.87856334]	[380.29141235 441.730896 0.91919303]	[380.24517822 552.06774902 0.88156807]	[529.05041504 318.69143677 0.86860317]	[562.32714844 428.97244263 0.8745321 ]	[562.43096924 534.14593506 0.87138575]	[480.30706787 544.34448242 0.76192194]	[439.22680664 544.40826416 0.70510447]	[451.99301147 695.78070068 0.77801067]	[4.72605469e+02 8.49627441e+02 8.02953362e-01]	[521.37835693 541.85186768 0.7166208 ]	[528.97174072 705.91235352 0.81322312]	[5.03343231e+02 6.85407410e+02 4.74880219e-01]	[439.30773926 236.46228027 0.97306603]	[464.82119751 233.94882202 0.92708117]	[421.32736206 251.85968018 0.8652879 ]	[485.41091919 239.05438232 0.91569054]	[5.18746216e+02 7.08656982e+02 2.49891177e-01]	[5.31551880e+02 7.05961914e+02 2.33290315e-01]	[4.93076477e+02 6.70140259e+02 2.46398151e-01]	[4.80338287e+02 8.93342651e+02 8.10923934e-01]	[4.62298981e+02 8.90765320e+02 7.95644999e-01]	[4.77703461e+02 8.54856567e+02 7.00343132e-01]
[457.07192993 249.31835938 0.84602737]	[462.35498047 328.87924194 0.87366855]	[398.16439819 336.56539917 0.87746966]	[380.28573608 441.69726562 0.91862178]	[380.23391724 549.5244751 0.88586044]	[529.05639648 318.68692017 0.868366 ]	[562.32513428 428.97436523 0.87362474]	[562.43212891 534.13433838 0.87059289]	[480.28125 544.33618164 0.75895345]	[439.20797729 544.39916992 0.70339024]	[451.99740601 695.80169678 0.77844346]	[4.72603760e+02 8.49618042e+02 8.03197563e-01]	[521.35900879 541.84283447 0.71698636]	[528.9708252 705.91546631 0.81625468]	[5.03358215e+02 6.85404663e+02 4.85260785e-01]	[439.31063843 236.46313477 0.97328311]	[464.82427979 233.95228577 0.92701024]	[421.3269043 251.85662842 0.86483777]	[485.40994263 239.05014038 0.91662592]	[5.18752869e+02 7.08645081e+02 2.54704773e-01]	[5.31563049e+02 7.05953674e+02 2.39844054e-01]	[4.93114655e+02 6.70147827e+02 2.50873268e-01]	[4.80319885e+02 8.93360962e+02 8.12248826e-01]	[4.62284943e+02 8.90775330e+02 7.96310186e-01]	[4.77711578e+02 8.54836914e+02 7.03306913e-01]
[457.07229614 249.32585144 0.84489942]	[462.34814453 328.87921143 0.87414801]	[398.16418457 336.56445312 0.87369847]	[380.24819946 441.75097656 0.9179517 ]	[380.23828125 549.49621582 0.88383275]	[529.04980469 318.68490601 0.86862046]	[562.32525635 428.99563599 0.87126595]	[562.42785645 534.15014648 0.86853683]	[480.31982422 544.35174561 0.75231427]	[439.24472046 544.41326904 0.70206833]	[454.55007935 698.37127686 0.78414905]	[4.72590973e+02 8.49595337e+02 8.05595219e-01]	[521.38653564 541.85614014 0.71401167]	[528.99676514 705.93487549 0.80574197]	[5.05878387e+02 6.85469727e+02 5.36475658e-01]	[439.31237793 236.46473694 0.97240943]	[464.82507324 233.95414734 0.92405534]	[421.31988525 251.85920715 0.86463797]	[485.41009521 239.05195618 0.91530442]	[5.18759399e+02 7.11137146e+02 3.24967682e-01]	[5.29031311e+02 7.06084839e+02 3.14910948e-01]	[4.98249878e+02 6.72698547e+02 2.92240679e-01]	[4.80326721e+02 8.93387024e+02 8.17388892e-01]	[4.62289642e+02 8.90792175e+02 7.97623873e-01]	[4.77701660e+02 8.52386597e+02 7.11330175e-01]
[457.07452393 249.3344574 0.84636348]	[462.34301758 328.87994385 0.87476552]	[398.15429688 336.57635498 0.87124306]	[380.2361145 441.77084351 0.91706932]	[380.23413086 549.51672363 0.88292861]	[529.05096436 318.67999268 0.86901498]	[562.31585693 431.46688843 0.86676037]	[562.4197998 534.14776611 0.86979359]	[480.31558228 544.36602783 0.752496 ]	[439.23751831 544.42431641 0.70209062]	[454.53564453 698.33392334 0.78489602]	[4.72608765e+02 8.49610474e+02 8.07795107e-01]	[521.38604736 541.87133789 0.71423018]	[528.97576904 705.95495605 0.81135076]	[5.03446930e+02 6.85459473e+02 5.54252446e-01]	[439.31079102 236.46957397 0.97233772]	[464.82162476 233.95651245 0.92354363]	[421.29772949 251.86576843 0.87323785]	[485.40588379 239.05133057 0.9153654 ]	[5.18739563e+02 7.11194519e+02 3.04834038e-01]	[5.29016174e+02 7.06123718e+02 3.02644253e-01]	[4.98190094e+02 6.70180542e+02 3.05662334e-01]	[4.80320557e+02 8.93389404e+02 8.19021523e-01]	[4.62283447e+02 8.90792969e+02 7.98342109e-01]	[4.77721680e+02 8.54800415e+02 7.12412477e-01]
[454.6472168 249.30358887 0.83999538]	[462.33651733 328.87454224 0.87498534]	[398.14837646 336.58639526 0.87080753]	[380.23178101 441.81738281 0.90313834]	[380.2387085 549.5836792 0.87912172]	[529.04968262 318.67874146 0.86971164]	[562.29437256 428.97631836 0.86320662]	[562.41387939 534.11975098 0.86420286]	[480.32550049 544.35290527 0.74923718]	[439.24978638 544.41571045 0.70327234]	[452.08395386 700.85040283 0.78588247]	[4.72596588e+02 8.49598267e+02 8.07160914e-01]	[521.38720703 541.85174561 0.7142005 ]	[526.52435303 705.9395752 0.81570268]	[5.03424652e+02 6.85447510e+02 5.96128166e-01]	[439.30410767 236.45146179 0.97126538]	[462.4407959 233.93643188 0.92793369]	[421.28826904 251.86013794 0.87258673]	[485.38342285 236.69177246 0.92050326]	[5.16135193e+02 7.13717896e+02 3.60818952e-01]	[5.23912842e+02 7.08603271e+02 3.66517633e-01]	[4.98179352e+02 6.70134766e+02 3.23314458e-01]	[4.80304352e+02 8.93395142e+02 8.19529474e-01]	[4.62272522e+02 8.90791016e+02 7.97954977e-01]	[4.77718353e+02 8.54797058e+02 7.15246260e-01]
[454.62713623 249.29849243 0.83739609]	[462.34170532 328.88824463 0.87352675]	[398.13729858 336.6020813 0.87062347]	[380.24725342 441.72769165 0.91316849]	[380.2355957 549.55670166 0.88218373]	[529.05981445 318.68301392 0.86847723]	[562.30499268 428.97674561 0.8637231 ]	[562.41809082 534.11700439 0.86453044]	[480.30407715 544.37139893 0.74757975]	[439.21398926 544.42797852 0.69757241]	[452.0824585 700.8583374 0.78539371]	[4.72605042e+02 8.47175415e+02 8.04282904e-01]	[521.38458252 541.87915039 0.71422005]	[526.47735596 705.93066406 0.8203876 ]	[5.03467896e+02 6.85584412e+02 5.85612535e-01]	[439.29312134 236.44723511 0.97520489]	[462.41995239 233.93963623 0.93145472]	[421.28149414 251.85456848 0.87589455]	[485.37341309 239.04634094 0.92277163]	[5.16121094e+02 7.13751709e+02 3.42892945e-01]	[5.23890259e+02 7.08666138e+02 3.44294876e-01]	[5.00756104e+02 6.77798828e+02 3.33341748e-01]	[4.80309265e+02 8.93395874e+02 8.15577984e-01]	[4.62282318e+02 8.90790466e+02 7.94574738e-01]	[4.77733826e+02 8.52373413e+02 7.17891395e-01]
[454.62756348 246.83828735 0.83663344]	[462.35202026 328.8977356 0.87207222]	[398.14178467 336.60516357 0.87020123]	[380.24816895 441.73815918 0.91796362]	[380.23492432 549.55944824 0.88220555]	[531.53155518 318.68429565 0.86496139]	[562.31774902 431.46337891 0.86347997]	[562.41888428 534.14599609 0.86758143]	[480.31259155 544.3604126 0.747926 ]	[439.22756958 544.42047119 0.69933313]	[452.07562256 700.87384033 0.78804791]	[4.75087463e+02 8.49613892e+02 8.11952591e-01]	[521.38519287 541.87286377 0.71223474]	[526.46063232 705.96362305 0.83352399]	[5.03354584e+02 6.87994324e+02 5.73148429e-01]	[439.28857422 236.44230652 0.97433525]	[462.41830444 233.93109131 0.93161619]	[421.28359985 251.85412598 0.87129658]	[485.37179565 239.04705811 0.92246085]	[5.11049774e+02 7.16296387e+02 3.22799623e-01]	[5.23813538e+02 7.08684753e+02 3.18080842e-01]	[4.95660217e+02 6.72706665e+02 3.15463215e-01]	[4.80300079e+02 8.93405823e+02 8.15138161e-01]	[4.62281464e+02 8.90798767e+02 7.95804083e-01]	[4.80163971e+02 8.54790222e+02 7.18853772e-01]
[454.62136841 249.29438782 0.83640271]	[462.35821533 328.90319824 0.87133723]	[398.1446228 336.60440063 0.87220466]	[380.25759888 441.74563599 0.91889298]	[380.23736572 549.58520508 0.88088763]	[531.54370117 318.69030762 0.86281127]	[562.340271 431.48547363 0.8685481 ]	[562.41204834 534.18353271 0.86754119]	[480.30532837 544.35754395 0.74505365]	[439.23141479 544.41046143 0.69491732]	[452.07583618 700.89349365 0.79262477]	[4.75101990e+02 8.49606140e+02 8.13165545e-01]	[521.36859131 541.87835693 0.70906103]	[526.42028809 705.97991943 0.83699775]	[5.03341370e+02 6.88021973e+02 5.42185605e-01]	[439.28668213 236.44506836 0.97590071]	[462.41699219 233.9347229 0.9328022 ]	[421.28295898 251.84954834 0.86988419]	[485.37185669 236.69200134 0.92483836]	[5.13588745e+02 7.13763916e+02 2.78046548e-01]	[5.23845764e+02 7.08669800e+02 2.75641918e-01]	[4.95669403e+02 6.75226562e+02 2.97632813e-01]	[4.80304016e+02 8.93407654e+02 8.13988626e-01]	[4.62287323e+02 8.90799683e+02 7.95850396e-01]	[4.80173889e+02 8.52386963e+02 7.21556008e-01]
[454.63238525 249.31106567 0.83766824]	[462.36968994 328.9201355 0.87001806]	[398.14993286 336.61087036 0.87276095]	[380.26370239 441.75479126 0.91874063]	[380.2361145 549.59020996 0.87972605]	[531.5635376 318.70056152 0.85986412]	[562.36407471 431.53710938 0.87233001]	[562.41149902 536.69262695 0.87522578]	[480.27026367 544.36480713 0.74050438]	[439.2010498 544.41986084 0.6882382 ]	[452.07772827 700.87219238 0.79162717]	[4.75115082e+02 8.49579285e+02 8.10478568e-01]	[521.33978271 541.89044189 0.70530248]	[526.4274292 705.9744873 0.84056759]	[5.03331482e+02 6.88033264e+02 5.64474523e-01]	[439.28842163 236.45429993 0.97630179]	[462.42419434 233.94078064 0.93107921]	[421.28167725 251.85528564 0.87233829]	[485.38217163 236.69114685 0.92409301]	[5.11038361e+02 7.16261780e+02 2.90805221e-01]	[5.23796082e+02 7.08676331e+02 2.88430095e-01]	[4.95671570e+02 6.75240173e+02 3.13362926e-01]	[4.80296600e+02 8.93412109e+02 8.09182823e-01]	[4.62285431e+02 8.90794006e+02 7.89835453e-01]	[4.80187195e+02 8.52348938e+02 7.26436734e-01]
[454.640625 249.32167053 0.8390674 ]	[462.37243652 328.93157959 0.87024629]	[398.16989136 336.6038208 0.87379426]	[380.26251221 441.75924683 0.91840255]	[380.22195435 549.50537109 0.88600838]	[531.53588867 318.71554565 0.85968572]	[562.36712646 434.02206421 0.87389845]	[562.41760254 536.71459961 0.87665415]	[480.22668457 544.37982178 0.73486012]	[439.1578064 544.4286499 0.68180996]	[452.06002808 700.9197998 0.79905134]	[4.75113220e+02 8.49583069e+02 8.12675774e-01]	[521.31408691 544.34082031 0.70137256]	[526.41088867 706.00708008 0.84138477]	[5.03345612e+02 6.88049072e+02 5.79444170e-01]	[439.29537964 236.45988464 0.97582895]	[462.43560791 233.94752502 0.92746729]	[421.29025269 251.86048889 0.86966741]	[485.39303589 239.05380249 0.91937953]	[5.11007782e+02 7.16276917e+02 3.08471382e-01]	[5.21364136e+02 7.08713745e+02 3.11562836e-01]	[4.95667725e+02 6.75273193e+02 3.19275230e-01]	[4.80301056e+02 8.93421875e+02 8.12644958e-01]	[4.62283295e+02 8.90808716e+02 7.93009281e-01]	[4.80191010e+02 8.52352722e+02 7.27956295e-01]
[457.06704712 249.30999756 0.84119213]	[462.3742981 328.93591309 0.87061816]	[398.18170166 336.59622192 0.87510264]	[380.25857544 441.76049805 0.91915059]	[380.22158813 549.50360107 0.88594419]	[529.07403564 318.72314453 0.85834479]	[562.37207031 434.01916504 0.87410182]	[562.42559814 539.17352295 0.8809011 ]	[480.22402954 544.36737061 0.73408949]	[439.1522522 544.41766357 0.68321753]	[454.53561401 700.90380859 0.79746872]	[4.75117432e+02 8.49590576e+02 8.13292801e-01]	[521.31256104 541.89434814 0.70075178]	[524.03918457 706.01507568 0.84598994]	[5.03366516e+02 6.88063354e+02 5.69307387e-01]	[439.3135376 236.45753479 0.97526169]	[462.45529175 233.94404602 0.92418277]	[421.31851196 251.85536194 0.86364996]	[485.40826416 239.05371094 0.91840559]	[5.08497009e+02 7.16322388e+02 2.98560649e-01]	[5.21353394e+02 7.08721436e+02 2.95897037e-01]	[4.98199341e+02 6.77838135e+02 3.18705142e-01]	[4.80299438e+02 8.93420166e+02 8.10823143e-01]	[4.62282013e+02 8.90807007e+02 7.93249965e-01]	[4.80194275e+02 8.52368652e+02 7.26299524e-01]
[457.07971191 249.32144165 0.84524834]	[462.38534546 328.92459106 0.86829716]	[398.19906616 336.56936646 0.87557912]	[380.25854492 441.76104736 0.920506 ]	[380.22219849 549.52282715 0.8854019 ]	[529.07489014 318.73120117 0.85738486]	[562.37609863 434.01327515 0.87461984]	[562.43237305 539.1807251 0.88038886]	[480.2159729 544.36206055 0.73201847]	[439.14254761 544.40667725 0.67934847]	[452.08370972 700.91070557 0.79789335]	[4.75115021e+02 8.49609070e+02 8.16467881e-01]	[521.30639648 541.89263916 0.69729984]	[524.02215576 706.02685547 0.84998506]	[5.03311554e+02 6.88012695e+02 5.67608416e-01]	[439.32623291 236.46549988 0.97458476]	[464.82556152 233.95373535 0.92322147]	[421.32989502 251.84092712 0.85987318]	[485.42459106 239.05238342 0.91413271]	[5.08489349e+02 7.16262878e+02 2.98310041e-01]	[5.21333435e+02 7.08661072e+02 3.02977473e-01]	[4.95646393e+02 6.75262756e+02 3.08601618e-01]	[4.80309875e+02 8.93418823e+02 8.11585367e-01]	[4.62285278e+02 8.90813965e+02 7.95477808e-01]	[4.80188751e+02 8.52388123e+02 7.23706663e-01]
[457.08926392 249.3130188 0.84597075]	[462.4022522 328.92538452 0.86528438]	[398.20648193 336.5657959 0.87669802]	[380.25314331 441.82363892 0.92013371]	[380.22286987 549.5246582 0.88785839]	[531.55761719 318.73007202 0.85555643]	[562.38311768 434.02349854 0.87804443]	[562.43829346 539.1986084 0.8829121 ]	[480.23425293 544.35449219 0.73357695]	[439.15600586 544.39782715 0.68142658]	[454.55273438 703.37567139 0.80027175]	[4.75103149e+02 8.49632080e+02 8.15877438e-01]	[521.32250977 541.88476562 0.69770682]	[524.02325439 706.04107666 0.84975415]	[5.03352234e+02 6.88080383e+02 5.37732601e-01]	[441.66314697 236.45553589 0.97349674]	[464.84384155 233.94943237 0.92288429]	[421.3543396 251.83911133 0.84878182]	[485.45690918 239.04771423 0.90866899]	[5.11034515e+02 7.13789429e+02 2.95997769e-01]	[5.21370667e+02 7.08690552e+02 2.99259394e-01]	[4.95677673e+02 6.77813965e+02 2.93421388e-01]	[4.80329681e+02 8.93416321e+02 8.11193109e-01]	[4.62293304e+02 8.90819885e+02 7.96504498e-01]	[4.80172638e+02 8.54803284e+02 7.17213929e-01]
[457.09942627 249.329422 0.85211003]	[462.40661621 328.92947388 0.86562884]	[398.20526123 336.56741333 0.87601888]	[380.25732422 441.80438232 0.91995126]	[380.21859741 549.57818604 0.88639164]	[531.5737915 318.73684692 0.85394782]	[562.39208984 434.04611206 0.87594932]	[562.43786621 539.16900635 0.87793899]	[480.21246338 544.37786865 0.72858632]	[439.13052368 544.40826416 0.67845196]	[454.54730225 703.37036133 0.79506052]	[4.75104034e+02 8.49624939e+02 8.13544869e-01]	[521.3125 544.34466553 0.69645965]	[524.01342773 706.01574707 0.83171338]	[5.03404846e+02 6.88112793e+02 5.52079678e-01]	[441.67608643 236.45687866 0.97355336]	[464.86276245 233.95671082 0.92215657]	[421.36026001 251.82859802 0.8460229 ]	[485.47860718 239.04660034 0.90372831]	[5.05962494e+02 7.21390198e+02 3.19200665e-01]	[5.21313477e+02 7.11202820e+02 3.11907351e-01]	[4.98245880e+02 6.80363342e+02 3.16894561e-01]	[4.80313904e+02 8.93408752e+02 8.11323643e-01]	[4.62284088e+02 8.90807556e+02 7.96415567e-01]	[4.80170502e+02 8.52396912e+02 7.16473341e-01]
[457.13342285 249.3605957 0.86188442]	[462.41824341 331.3984375 0.86492199]	[398.21258545 336.57635498 0.87327361]	[380.2588501 441.7791748 0.92164069]	[380.20474243 549.55487061 0.88900614]	[531.60791016 318.74798584 0.84864533]	[562.38989258 434.05709839 0.87610316]	[562.44403076 536.74829102 0.87837625]	[480.21011353 544.3583374 0.72748172]	[439.13659668 544.38824463 0.68038458]	[454.56292725 700.92303467 0.78745186]	[4.75105286e+02 8.49651306e+02 8.15651774e-01]	[521.30340576 541.89404297 0.69607568]	[524.03143311 706.00762939 0.8263123 ]	[5.03402771e+02 6.88075684e+02 5.65031171e-01]	[441.69821167 236.47644043 0.97352386]	[464.89331055 233.97164917 0.91980672]	[421.37524414 251.84222412 0.84295493]	[485.5039978 236.69386292 0.89823276]	[5.03449615e+02 7.21447388e+02 3.84998739e-01]	[5.21197632e+02 7.11222778e+02 3.50274950e-01]	[5.00718506e+02 6.80367126e+02 3.28738034e-01]	[4.80298615e+02 8.93413879e+02 8.12818289e-01]	[4.62270874e+02 8.90812805e+02 7.98565805e-01]	[4.80178650e+02 8.54823059e+02 7.16486335e-01]
[457.13644409 251.83039856 0.86510831]	[462.41809082 331.40924072 0.86553478]	[398.21487427 336.5710144 0.87340194]	[380.26092529 441.7484436 0.92422247]	[380.17626953 549.55230713 0.88909781]	[531.61199951 318.76062012 0.842852 ]	[562.38977051 434.07678223 0.8775028 ]	[562.44354248 539.20318604 0.88531542]	[480.20355225 544.37689209 0.72620952]	[439.13299561 544.40100098 0.68129295]	[454.53741455 703.37072754 0.78690505]	[4.75112579e+02 8.49641235e+02 8.14123511e-01]	[521.29711914 544.33978271 0.69486082]	[524.03826904 705.99938965 0.83003509]	[5.03424438e+02 6.88119873e+02 5.78490853e-01]	[441.7104187 236.51885986 0.97102123]	[464.9019165 234.04251099 0.92069757]	[421.39846802 251.88301086 0.85301912]	[487.92382812 239.12661743 0.88523132]	[5.03381256e+02 7.23936035e+02 3.89901996e-01]	[5.18714111e+02 7.13711731e+02 3.40650976e-01]	[5.00748840e+02 6.82887146e+02 3.44613463e-01]	[4.80302002e+02 8.93415161e+02 8.08631539e-01]	[4.62273773e+02 8.90810608e+02 7.94032574e-01]	[4.80193329e+02 8.54813110e+02 7.14285374e-01]
[457.13711548 251.9704895 0.88084626]	[462.42529297 331.46322632 0.87015474]	[398.22393799 336.58956909 0.87053031]	[380.25973511 441.76907349 0.91257995]	[380.15200806 549.54193115 0.88768405]	[534.09179688 321.17123413 0.82753807]	[562.3939209 434.10778809 0.87956178]	[562.45245361 539.25061035 0.8929435 ]	[480.20877075 544.40753174 0.72284424]	[439.13690186 544.4296875 0.67922837]	[454.57058716 700.93572998 0.78453785]	[4.75108185e+02 8.49625427e+02 8.13651025e-01]	[521.29992676 544.37359619 0.69484884]	[524.01147461 706.00073242 0.8432464 ]	[5.03431122e+02 6.90641174e+02 5.73343754e-01]	[441.7286377 236.62466431 0.95715868]	[464.90808105 236.48225403 0.91256094]	[423.78598022 251.8874054 0.85245264]	[487.95080566 239.15937805 0.87344867]	[5.03310730e+02 7.24008789e+02 3.62910807e-01]	[5.16186279e+02 7.16314697e+02 3.01388860e-01]	[5.00752319e+02 6.82962769e+02 3.56604308e-01]	[4.80303040e+02 8.93437500e+02 8.07396054e-01]	[4.62275238e+02 8.90828979e+02 7.94677258e-01]	[4.80182831e+02 8.52384827e+02 7.21430779e-01]
[457.13735962 251.96813965 0.88073945]	[462.42391968 331.45980835 0.86985135]	[398.22476196 336.58755493 0.87029469]	[380.25726318 441.76675415 0.91327107]	[380.15112305 549.54907227 0.88688964]	[531.62304688 321.17126465 0.82761514]	[562.39373779 434.09545898 0.87808877]	[562.45239258 539.2510376 0.89262873]	[480.20065308 544.39996338 0.72193033]	[439.13378906 544.42315674 0.67859954]	[454.57791138 703.39709473 0.79333448]	[4.75110535e+02 8.49637634e+02 8.16052139e-01]	[521.29241943 544.36663818 0.69374532]	[524.01495361 706.00079346 0.84145063]	[5.03434113e+02 6.90628052e+02 5.73677480e-01]	[441.72866821 236.62258911 0.95737046]	[464.9074707 236.47900391 0.9131158 ]	[423.78662109 251.88612366 0.85053861]	[487.95007324 239.16007996 0.87273628]	[5.03317932e+02 7.24026245e+02 3.72264355e-01]	[5.16188232e+02 7.16328491e+02 3.08587134e-01]	[5.00755493e+02 6.82956482e+02 3.54947627e-01]	[4.80302948e+02 8.93430115e+02 8.10163975e-01]	[4.62273468e+02 8.90826660e+02 7.98832417e-01]	[4.80183807e+02 8.52398499e+02 7.20292211e-01]
[457.14901733 254.46549988 0.90695375]	[462.42453003 331.48721313 0.87144232]	[398.22216797 336.61495972 0.87037456]	[380.27450562 441.73855591 0.9108817 ]	[380.12246704 549.50537109 0.88805431]	[531.62231445 321.19195557 0.82203358]	[562.38604736 434.12289429 0.88005328]	[562.45202637 539.26220703 0.89375818]	[480.17504883 544.41381836 0.71692199]	[439.11984253 544.43426514 0.67561483]	[454.64431763 703.45996094 0.81510687]	[4.75120789e+02 8.49653442e+02 8.20624113e-01]	[521.25982666 544.3782959 0.68929344]	[526.41400146 705.94842529 0.83405638]	[5.03449829e+02 6.88136780e+02 6.49989188e-01]	[441.72766113 239.12025452 0.93576825]	[464.91955566 236.60345459 0.89871901]	[421.41555786 251.93084717 0.86103106]	[487.94467163 239.19259644 0.86496377]	[5.00876465e+02 7.26565247e+02 4.69034433e-01]	[5.08514008e+02 7.23913879e+02 3.88830006e-01]	[5.00750031e+02 6.82905640e+02 4.26929742e-01]	[4.80302399e+02 8.93429565e+02 8.10632467e-01]	[4.62271118e+02 8.90831238e+02 8.01613688e-01]	[4.80207062e+02 8.54792908e+02 7.24105239e-01]
[457.18237305 256.95599365 0.9195683 ]	[462.42330933 333.93167114 0.87530178]	[398.22741699 336.63320923 0.87110633]	[380.27151489 441.77047729 0.90777385]	[380.11978149 549.53723145 0.88789082]	[531.59594727 321.2255249 0.81790882]	[562.38482666 436.5402832 0.88152182]	[562.44818115 539.30822754 0.9000901 ]	[480.20492554 544.40222168 0.71939039]	[439.16464233 544.42138672 0.68105376]	[457.10235596 705.94647217 0.83107877]	[4.75162354e+02 8.49691589e+02 8.31439018e-01]	[521.26904297 544.37133789 0.68887043]	[526.4420166 705.9387207 0.82745242]	[5.05871826e+02 6.90683289e+02 6.73448265e-01]	[441.74023438 244.19245911 0.91322553]	[464.91830444 239.12055969 0.87266588]	[423.777771 251.96757507 0.86906171]	[487.931427 239.18563843 0.8616401 ]	[5.00853058e+02 7.29192627e+02 5.42610705e-01]	[5.05984253e+02 7.26638245e+02 4.69935536e-01]	[5.00805511e+02 6.85419556e+02 4.81032491e-01]	[4.80308807e+02 8.93411621e+02 8.15720677e-01]	[4.62282623e+02 8.90830688e+02 8.07420135e-01]	[4.80241913e+02 8.54868591e+02 7.26516783e-01]
[457.13876343 259.69403076 0.86812991]	[462.42468262 333.97210693 0.88164353]	[398.23312378 336.67724609 0.87017715]	[380.26797485 441.7482605 0.90387791]	[380.09356689 549.56054688 0.88790226]	[531.58856201 321.26754761 0.80878907]	[562.38824463 436.55307007 0.8837626 ]	[562.43615723 539.31628418 0.9001435 ]	[480.21118164 544.37188721 0.72230667]	[439.16247559 544.39135742 0.68207103]	[459.5774231 703.44372559 0.8320483 ]	[4.75167206e+02 8.49694885e+02 8.30733180e-01]	[521.27661133 544.34020996 0.68705994]	[526.515625 705.92956543 0.82776028]	[5.03467285e+02 6.90671570e+02 6.86064601e-01]	[441.71954346 251.90048218 0.92224872]	[464.87954712 249.3768158 0.87187046]	[421.34469604 254.39144897 0.88785672]	[487.93704224 249.30580139 0.8450433 ]	[5.00849426e+02 7.29184753e+02 5.88779747e-01]	[5.05954102e+02 7.26611938e+02 5.16378403e-01]	[5.00779083e+02 6.85413025e+02 4.88483310e-01]	[4.80325226e+02 8.93401245e+02 8.13310564e-01]	[4.62292480e+02 8.90825134e+02 8.04582119e-01]	[4.80238831e+02 8.54875732e+02 7.22989380e-01]
[457.11428833 264.75149536 0.84343898]	[462.4281311 334.00234985 0.88644195]	[398.23440552 339.05569458 0.8683567 ]	[380.25637817 441.83154297 0.89385527]	[380.10400391 549.58276367 0.88570356]	[531.60681152 321.28500366 0.80326915]	[562.38726807 436.55004883 0.88014674]	[562.41601562 541.69708252 0.90162551]	[480.2590332 544.41326904 0.73195744]	[439.19509888 544.4375 0.68854523]	[459.59487915 703.40838623 0.82687736]	[4.75163574e+02 8.49685486e+02 8.28551650e-01]	[521.32666016 544.37213135 0.69642383]	[526.55267334 706.00183105 0.84175688]	[5.03475159e+02 6.93236511e+02 6.46737874e-01]	[441.71157837 254.46086121 0.94471735]	[464.83590698 254.3611908 0.8977952 ]	[421.31216431 254.4045105 0.88781226]	[487.92007446 251.82176208 0.86120659]	[5.00828979e+02 7.31744324e+02 5.05193353e-01]	[5.05955872e+02 7.29144226e+02 4.56094950e-01]	[5.00784546e+02 6.85500549e+02 4.79016900e-01]	[4.80338928e+02 8.93414978e+02 8.07747364e-01]	[4.62302734e+02 8.90832764e+02 8.03629160e-01]	[4.80230530e+02 8.54848694e+02 7.22403944e-01]
[454.64337158 269.92166138 0.83808887]	[462.42367554 334.0218811 0.88901371]	[398.23364258 339.10998535 0.8701334 ]	[380.26296997 441.85794067 0.87996161]	[380.09841919 552.07745361 0.88143146]	[531.58551025 321.28683472 0.80178142]	[562.39099121 436.57443237 0.88368767]	[562.40130615 541.72546387 0.90421653]	[480.24420166 544.4342041 0.73079908]	[439.17526245 544.46728516 0.68900704]	[459.60421753 703.48846436 0.8318947 ]	[4.77595184e+02 8.49700867e+02 8.30949724e-01]	[521.3170166 544.38684082 0.69464779]	[529.00341797 706.05157471 0.84406745]	[5.05913239e+02 6.95778992e+02 6.18568420e-01]	[441.68118286 256.97943115 0.93938756]	[462.40377808 254.54695129 0.9153775 ]	[421.3458252 254.54981995 0.8752811 ]	[485.43719482 251.96133423 0.89264095]	[5.00857758e+02 7.31758179e+02 4.15572405e-01]	[5.08501312e+02 7.29165588e+02 3.73242766e-01]	[5.00843353e+02 6.85550354e+02 4.56434131e-01]	[4.80319519e+02 8.93401123e+02 8.14155340e-01]	[4.62289581e+02 8.90817871e+02 8.08404565e-01]	[4.80252167e+02 8.54870789e+02 7.22745419e-01]
[454.54037476 274.91177368 0.86391997]	[462.4329834 334.05401611 0.8901605 ]	[398.23464966 339.15298462 0.86959493]	[380.25125122 444.3480835 0.87619072]	[380.10519409 552.12573242 0.879951 ]	[534.09106445 323.75009155 0.78964442]	[562.39538574 436.60479736 0.89016736]	[562.39489746 541.75054932 0.90643758]	[480.24951172 546.93847656 0.72506618]	[439.18045044 546.96850586 0.68452853]	[459.62966919 705.90325928 0.84456211]	[4.77594910e+02 8.49699951e+02 8.29033196e-01]	[521.32543945 544.44824219 0.69004112]	[529.04248047 706.04315186 0.83975112]	[5.05984222e+02 6.93251465e+02 6.26902699e-01]	[439.28292847 257.16168213 0.91914028]	[462.33813477 257.10119629 0.91373956]	[421.28598022 256.94714355 0.84378392]	[485.44137573 254.37466431 0.89205396]	[5.03315552e+02 7.31702332e+02 4.18021381e-01]	[5.11057648e+02 7.29088318e+02 3.73194188e-01]	[5.03303894e+02 6.85545593e+02 4.59156096e-01]	[4.80322906e+02 8.93414307e+02 8.10650826e-01]	[4.62292877e+02 8.90828064e+02 8.05099249e-01]	[4.80260864e+02 8.54855469e+02 7.23264575e-01]
[452.04827881 275.1015625 0.87911373]	[462.43444824 336.44412231 0.89436537]	[398.24337769 339.17282104 0.87187582]	[380.24377441 444.37182617 0.87136638]	[380.09790039 552.1506958 0.87898278]	[534.11553955 323.8236084 0.78037828]	[562.38378906 436.60110474 0.88439882]	[562.39910889 541.77276611 0.91135633]	[480.26089478 546.99084473 0.71851796]	[439.19000244 547.03405762 0.67953199]	[459.63363647 705.93847656 0.84974974]	[4.77604736e+02 8.49703247e+02 8.32401812e-01]	[521.33746338 546.9418335 0.68477011]	[529.02716064 706.04962158 0.83002132]	[5.05976624e+02 6.93263123e+02 6.23918593e-01]	[439.26287842 259.71380615 0.88378567]	[462.3196106 259.67810059 0.88678974]	[421.29855347 256.96621704 0.78999817]	[485.42687988 254.44035339 0.90863431]	[5.03314453e+02 7.34228210e+02 3.97799492e-01]	[5.13585449e+02 7.29140076e+02 3.62570405e-01]	[5.03290436e+02 6.85538940e+02 4.62181926e-01]	[4.80326385e+02 8.93427063e+02 8.06183219e-01]	[4.62296417e+02 8.90834412e+02 8.00255537e-01]	[4.80273468e+02 8.54850281e+02 7.26345181e-01]
[452.03939819 277.60427856 0.87333655]	[462.4364624 336.46817017 0.89765096]	[398.24963379 339.19775391 0.87011117]	[380.26022339 444.41326904 0.85995561]	[380.09335327 554.67663574 0.87772053]	[534.12286377 326.31954956 0.78217614]	[562.38214111 436.58303833 0.87928712]	[562.39642334 541.8112793 0.9174875 ]	[480.28817749 549.50427246 0.71791136]	[439.21038818 549.53735352 0.67765486]	[459.6265564 706.00823975 0.85406685]	[4.77616882e+02 8.49713562e+02 8.36927295e-01]	[521.36309814 546.99346924 0.68440855]	[529.03729248 706.07122803 0.82822716]	[5.05999542e+02 6.98315125e+02 6.38451934e-01]	[439.24291992 267.31344604 0.86969602]	[462.32571411 267.28582764 0.87587535]	[421.30889893 257.02337646 0.64938098]	[485.48605347 254.55400085 0.91329294]	[5.00865875e+02 7.39357727e+02 4.20873761e-01]	[5.11023163e+02 7.31723572e+02 3.83430809e-01]	[5.03326294e+02 6.88049927e+02 4.89435375e-01]	[4.80318909e+02 8.93418396e+02 8.06843042e-01]	[4.62292297e+02 8.90833984e+02 8.02783728e-01]	[4.80298767e+02 8.54856689e+02 7.27692723e-01]
[452.03952026 280.12158203 0.85236973]	[462.44250488 336.5088501 0.90192747]	[398.25271606 339.24841309 0.86450154]	[380.2616272 449.49688721 0.85136342]	[377.73968506 557.21868896 0.88371837]	[534.12438965 326.37011719 0.77971852]	[562.39404297 436.68267822 0.88917059]	[562.39355469 541.87432861 0.92120957]	[480.29736328 549.56835938 0.71775341]	[439.20413208 552.09655762 0.6805402 ]	[459.61801147 706.08575439 0.86180794]	[4.77632935e+02 8.49720093e+02 8.40361953e-01]	[521.37994385 549.51361084 0.68530184]	[528.97735596 706.14654541 0.82940125]	[5.08458496e+02 6.98352844e+02 6.22583091e-01]	[439.23324585 272.38110352 0.89323211]	[462.3298645 269.9211731 0.8991577]	[421.27575684 257.07327271 0.60516125]	[485.49560547 256.95037842 0.91110426]	[5.03325867e+02 7.39354065e+02 4.08007979e-01]	[5.13587708e+02 7.31689575e+02 3.73363853e-01]	[5.03386230e+02 6.88104675e+02 4.74540144e-01]	[4.80306702e+02 8.93421753e+02 8.10786784e-01]	[4.62283722e+02 8.90831238e+02 8.09089124e-01]	[4.80328094e+02 8.54860596e+02 7.26874411e-01]
[454.56054688 282.69940186 0.83329505]	[462.43640137 336.55664062 0.90941989]	[398.25097656 341.67260742 0.86024129]	[380.27047729 452.03561401 0.8528952 ]	[377.72805786 557.26184082 0.886832 ]	[534.10931396 328.90435791 0.7817964 ]	[562.39654541 436.63772583 0.8834995 ]	[562.39532471 541.85626221 0.9199537 ]	[480.32650757 552.10253906 0.71745926]	[439.22879028 554.64154053 0.67891359]	[459.60720825 708.49554443 0.86182708]	[4.77637848e+02 8.49717712e+02 8.41516376e-01]	[521.39477539 549.54577637 0.68437278]	[526.54589844 708.57806396 0.82183242]	[5.08441467e+02 6.98363342e+02 6.13654792e-01]	[439.27560425 274.89755249 0.91845012]	[462.34454346 272.45083618 0.91418624]	[421.27709961 257.16134644 0.64174181]	[487.91549683 256.98895264 0.90457547]	[5.03379181e+02 7.39342773e+02 4.00981367e-01]	[5.16179932e+02 7.29252563e+02 3.78667146e-01]	[5.03371307e+02 6.88124146e+02 4.67299640e-01]	[4.80283875e+02 8.93420654e+02 8.12646031e-01]	[4.62266602e+02 8.90822632e+02 8.09984803e-01]	[4.80344727e+02 8.54859375e+02 7.26477921e-01]
[452.08798218 285.2694397 0.82090187]	[462.42080688 336.61065674 0.91869158]	[398.24325562 341.73464966 0.85858387]	[380.28134155 452.04989624 0.85739243]	[377.72039795 559.73468018 0.89272654]	[531.61981201 331.40924072 0.78748494]	[562.38946533 436.63897705 0.88486177]	[562.39959717 541.88146973 0.92432189]	[480.30123901 554.62823486 0.71993321]	[439.21200562 554.68286133 0.67709196]	[459.60073853 708.53179932 0.86211061]	[4.77640472e+02 8.49718506e+02 8.40055108e-01]	[521.37231445 552.06420898 0.68344527]	[528.96234131 708.64337158 0.81060636]	[5.08480377e+02 6.98322815e+02 5.91864645e-01]	[439.25842285 274.99023438 0.93575031]	[462.31594849 274.90872192 0.93203157]	[421.19961548 257.20721436 0.70666802]	[485.49462891 257.04437256 0.90804499]	[5.05953583e+02 7.36832581e+02 3.69656563e-01]	[5.21193604e+02 7.29147522e+02 3.74405801e-01]	[5.03402069e+02 6.88121338e+02 4.47508335e-01]	[4.80281952e+02 8.93407043e+02 8.11049342e-01]	[4.62268463e+02 8.90803467e+02 8.07633519e-01]	[4.80342957e+02 8.54861694e+02 7.20939398e-01]
[452.06335449 290.39938354 0.82098883]	[462.41616821 336.65496826 0.92346072]	[398.24987793 341.75585938 0.8597365 ]	[380.28826904 452.02658081 0.86092341]	[377.69528198 557.24279785 0.88692439]	[531.61248779 331.45571899 0.79431468]	[562.39941406 439.13619995 0.90596217]	[562.39099121 544.29754639 0.920959 ]	[480.30303955 554.65740967 0.72215843]	[439.21591187 557.18499756 0.67770183]	[459.59475708 708.61047363 0.85760629]	[4.77643219e+02 8.49694946e+02 8.40199351e-01]	[521.3671875 552.10083008 0.68036795]	[526.53033447 708.70452881 0.81169522]	[5.08516113e+02 7.00888367e+02 4.81433988e-01]	[439.23492432 277.47683716 0.9326247 ]	[462.29156494 275.06811523 0.92996716]	[421.1802063 259.59698486 0.69785297]	[487.91394043 257.105896 0.89470381]	[5.11045166e+02 7.34291809e+02 3.19413155e-01]	[5.21325378e+02 7.29135620e+02 3.39884311e-01]	[5.05954803e+02 6.90696655e+02 3.51947516e-01]	[4.80297821e+02 8.93405273e+02 8.12134504e-01]	[4.62281067e+02 8.90805664e+02 8.12776744e-01]	[4.80345917e+02 8.54833496e+02 7.16114700e-01]
[452.06265259 293.00344849 0.84713286]	[462.42462158 336.67694092 0.92736483]	[398.25830078 341.76248169 0.85855484]	[380.28286743 452.08624268 0.86702979]	[377.66055298 557.25024414 0.88448048]	[531.62219238 331.4942627 0.7985509 ]	[562.40771484 439.19186401 0.91233581]	[562.40454102 544.37561035 0.91853815]	[480.26849365 554.67077637 0.71785748]	[439.18734741 557.19213867 0.67432809]	[457.21585083 708.65710449 0.8521722 ]	[4.77655914e+02 8.49716492e+02 8.46788883e-01]	[521.34399414 552.11743164 0.67696375]	[526.53356934 708.72393799 0.81839347]	[5.06007660e+02 7.00870544e+02 4.27942961e-01]	[439.22003174 277.61203003 0.92252237]	[462.29177856 277.54241943 0.93477851]	[421.20220947 262.22442627 0.63509077]	[485.49411011 257.1980896 0.87698311]	[5.08489197e+02 7.39368591e+02 2.65306026e-01]	[5.21344910e+02 7.29248169e+02 2.76811540e-01]	[5.08455475e+02 6.93199463e+02 3.12650770e-01]	[4.80307220e+02 8.93399048e+02 8.17577481e-01]	[4.62285828e+02 8.90805359e+02 8.17892790e-01]	[4.80353760e+02 8.54864197e+02 7.19654143e-01]
[451.99362183 295.43978882 0.86292648]	[462.43078613 339.06051636 0.92694342]	[398.25738525 341.79367065 0.85414267]	[380.25247192 457.09555054 0.89690089]	[377.62902832 559.71783447 0.88658988]	[534.10736084 333.95672607 0.80409944]	[562.42010498 439.2052002 0.91689718]	[562.42205811 544.39215088 0.91663891]	[480.28219604 557.1907959 0.71994025]	[439.19897461 557.25006104 0.67882061]	[459.6076355 711.11737061 0.8492955 ]	[4.77657074e+02 8.49720520e+02 8.48519087e-01]	[521.34399414 554.63018799 0.67329925]	[526.5269165 711.1595459 0.80784458]	[5.08524689e+02 7.00928833e+02 4.97151375e-01]	[439.19717407 277.67456055 0.91549474]	[462.26092529 277.63964844 0.94012648]	[421.20703125 262.21682739 0.63458413]	[485.46286011 259.67419434 0.86407763]	[5.11054138e+02 7.39342957e+02 3.07828128e-01]	[5.21357910e+02 7.31649963e+02 3.15678209e-01]	[5.08481506e+02 6.95748169e+02 3.62364024e-01]	[4.80312103e+02 8.93400879e+02 8.15580189e-01]	[4.62290619e+02 8.90809204e+02 8.17466915e-01]	[4.80357025e+02 8.54859375e+02 7.21823454e-01]
[449.47018433 295.57736206 0.87871361]	[462.45135498 339.09655762 0.92466772]	[400.62634277 341.81335449 0.84688532]	[380.22729492 457.21865845 0.91434997]	[377.6159668 562.24914551 0.90020204]	[534.14849854 334.04342651 0.81119782]	[562.43493652 439.26367188 0.91570789]	[562.43695068 544.40441895 0.91700512]	[480.25714111 554.69604492 0.71458209]	[439.16571045 557.24884033 0.6749444 ]	[459.65853882 708.64282227 0.85854363]	[477.69680786 849.71130371 0.86092281]	[521.33795166 552.11206055 0.67398733]	[528.96398926 711.12963867 0.80385041]	[5.06004486e+02 7.03393494e+02 6.21256948e-01]	[439.16589355 280.15405273 0.8959682 ]	[462.23687744 280.17642212 0.9182108 ]	[421.22521973 264.74505615 0.56894761]	[485.48428345 262.17602539 0.84754139]	[5.08493652e+02 7.39349915e+02 4.05871600e-01]	[5.21234436e+02 7.29217651e+02 4.19280171e-01]	[5.03403046e+02 6.90659302e+02 4.31068480e-01]	[4.80315552e+02 8.93408081e+02 8.18617702e-01]	[4.62303101e+02 8.90801819e+02 8.19318175e-01]	[4.82764038e+02 8.54815063e+02 7.37698436e-01]
[451.98666382 295.63894653 0.88630825]	[462.44030762 339.12988281 0.92621845]	[400.6289978 344.25668335 0.84272146]	[380.20166016 459.60128784 0.91160119]	[377.60784912 562.29211426 0.9014169 ]	[534.14141846 336.44714355 0.81604016]	[562.44140625 439.24362183 0.91428739]	[562.44622803 544.42980957 0.9137345 ]	[480.277771 557.18060303 0.71440387]	[439.19128418 557.23468018 0.67060298]	[459.69039917 708.71899414 0.85434765]	[477.70248413 849.71704102 0.86464477]	[521.34063721 552.13391113 0.6731863 ]	[529.00201416 711.16064453 0.80213732]	[5.05965546e+02 7.03480103e+02 6.35260463e-01]	[439.20605469 280.23815918 0.88914889]	[462.293396 280.25524902 0.90118355]	[421.26812744 267.32644653 0.5719105 ]	[485.46905518 264.75704956 0.83503717]	[5.05966431e+02 7.41960205e+02 3.77546728e-01]	[5.18782532e+02 7.31716614e+02 3.70482236e-01]	[5.03376617e+02 6.93174744e+02 4.29018229e-01]	[4.80320374e+02 8.93401062e+02 8.20504308e-01]	[4.62304871e+02 8.90802124e+02 8.21155071e-01]	[4.82762360e+02 8.54829895e+02 7.39911795e-01]
[451.99664307 298.03372192 0.88276124]	[462.43768311 339.15823364 0.92853308]	[398.26773071 344.30984497 0.84092969]	[380.16836548 459.70605469 0.93685794]	[377.58773804 562.36126709 0.91396368]	[534.14227295 336.46640015 0.8248446 ]	[562.44818115 439.3163147 0.91728127]	[562.45806885 544.4786377 0.90911317]	[480.2925415 557.20611572 0.71660709]	[439.21688843 557.26086426 0.66957903]	[459.67532349 711.14990234 0.84988928]	[477.69567871 849.73852539 0.86118698]	[521.34606934 554.63531494 0.67492944]	[529.02905273 711.21496582 0.80197155]	[5.05973724e+02 7.03490601e+02 6.09521866e-01]	[439.21398926 282.71981812 0.8793065 ]	[462.32040405 282.75924683 0.88965905]	[421.27050781 269.83889771 0.57952464]	[485.48156738 267.29922485 0.83224195]	[5.08507477e+02 7.44525818e+02 3.49355012e-01]	[5.21281433e+02 7.34245911e+02 3.43697518e-01]	[5.03367065e+02 6.93192505e+02 3.99766952e-01]	[4.80323029e+02 8.93393494e+02 8.21735978e-01]	[4.62303497e+02 8.90801331e+02 8.21217418e-01]	[4.82758789e+02 8.54861389e+02 7.39081979e-01]
[451.98739624 298.0430603 0.88616717]	[462.44692993 339.18765259 0.92301291]	[398.25610352 346.81176758 0.83170968]	[380.14373779 459.67855835 0.93213964]	[377.5479126 562.41882324 0.90574497]	[534.15240479 336.50631714 0.8287037 ]	[562.44262695 441.7177124 0.91563028]	[562.46411133 544.52929688 0.90456414]	[480.2749939 557.25018311 0.71791178]	[439.21109009 559.75396729 0.67335325]	[459.67376709 711.18322754 0.84910387]	[477.69473267 849.75439453 0.86124545]	[521.32891846 554.68414307 0.67873126]	[529.05908203 711.2142334 0.81024116]	[5.05880157e+02 7.03470947e+02 6.78699315e-01]	[439.20889282 282.73614502 0.88121861]	[462.3291626 285.24029541 0.89023435]	[421.26147461 269.83349609 0.59850997]	[485.4887085 267.34072876 0.8309505 ]	[5.05929474e+02 7.46972656e+02 4.03865933e-01]	[5.18754395e+02 7.34321716e+02 3.79072011e-01]	[5.00848358e+02 6.90690735e+02 4.46442902e-01]	[4.80318542e+02 8.93385803e+02 8.25555623e-01]	[4.62302795e+02 8.90797607e+02 8.23964834e-01]	[4.82759766e+02 8.54883850e+02 7.35728741e-01]
[452.04623413 298.11676025 0.87896949]	[464.81787109 339.22143555 0.91418391]	[398.25418091 346.88504028 0.82710379]	[380.12338257 459.69665527 0.91816521]	[377.53271484 564.83605957 0.9093678 ]	[534.152771 336.52868652 0.82722384]	[562.44476318 441.73794556 0.91471398]	[562.46063232 544.54748535 0.89995474]	[480.26858521 557.23510742 0.71587235]	[439.19192505 559.75158691 0.6748898 ]	[459.69369507 711.14776611 0.84730262]	[477.69677734 849.74310303 0.86252642]	[521.33117676 554.66400146 0.68069601]	[531.58880615 711.20367432 0.80604368]	[505.8968811 703.48175049 0.72523487]	[439.21810913 285.28677368 0.87016004]	[462.36593628 285.32217407 0.88424873]	[421.21310425 269.87594604 0.62801802]	[487.93157959 267.33258057 0.82847035]	[5.03385681e+02 7.47088074e+02 4.77062911e-01]	[5.13618347e+02 7.41948669e+02 4.23570186e-01]	[5.00848511e+02 6.90669128e+02 5.06806016e-01]	[4.80315399e+02 8.93389893e+02 8.21488619e-01]	[4.62298492e+02 8.90799011e+02 8.22599411e-01]	[4.82751770e+02 8.54865967e+02 7.36097157e-01]
[454.55371094 298.19390869 0.86545241]	[464.8223877 339.25726318 0.90778768]	[398.24377441 349.42044067 0.82474327]	[380.11917114 459.64663696 0.91057742]	[377.53811646 564.89141846 0.90790129]	[534.15490723 336.55667114 0.82804644]	[562.44897461 441.76846313 0.91460633]	[564.80700684 544.53356934 0.90722865]	[480.30780029 559.75640869 0.72289884]	[439.21636963 559.80963135 0.68295819]	[459.72158813 711.25866699 0.84712529]	[477.703125 849.76281738 0.86322355]	[521.36340332 557.19573975 0.68475837]	[534.12719727 711.16326904 0.81476551]	[503.48126221 705.97851562 0.73486662]	[439.23953247 287.84396362 0.86660045]	[462.40087891 287.85446167 0.88220155]	[421.19308472 269.85064697 0.65317082]	[487.93389893 267.35223389 0.82856512]	[5.03313721e+02 7.49704529e+02 5.72695732e-01]	[5.08513641e+02 7.47097290e+02 5.09490132e-01]	[5.00781860e+02 6.93228210e+02 5.06624699e-01]	[4.80311981e+02 8.93384705e+02 8.21273923e-01]	[4.62300323e+02 8.90789612e+02 8.18923473e-01]	[4.82749268e+02 8.54887878e+02 7.37969160e-01]
[457.07107544 300.64135742 0.85657215]	[462.45425415 339.29342651 0.90414053]	[398.22906494 351.94821167 0.83254945]	[380.10339355 459.66497803 0.9133566 ]	[377.52352905 564.95147705 0.90114146]	[534.13708496 336.59207153 0.83824444]	[562.43554688 441.75305176 0.91858852]	[564.82452393 544.53912354 0.90602082]	[480.30560303 559.76800537 0.72458613]	[439.22033691 559.81652832 0.68256718]	[459.73681641 713.69677734 0.84904248]	[477.70553589 849.77978516 0.86419106]	[521.3638916 557.21185303 0.68553925]	[534.1663208 711.26324463 0.80445403]	[503.45852661 703.49249268 0.74633288]	[439.30657959 290.43054199 0.88007194]	[462.44219971 290.36975098 0.87911439]	[421.19802856 269.91714478 0.69648278]	[487.93212891 269.82513428 0.82907045]	[5.03363800e+02 7.49665100e+02 5.58872879e-01]	[5.11075439e+02 7.47026978e+02 4.93234932e-01]	[5.00757385e+02 6.90692139e+02 5.11634827e-01]	[4.80320618e+02 8.93391907e+02 8.23103726e-01]	[4.62305176e+02 8.90799377e+02 8.22178900e-01]	[4.82745728e+02 8.54904053e+02 7.37918794e-01]
[457.08081055 300.63354492 0.86104214]	[462.42962646 341.67776489 0.9044401 ]	[398.19851685 352.00140381 0.83586627]	[377.74194336 462.21188354 0.92161912]	[377.49908447 565.00823975 0.88934141]	[534.10186768 336.60528564 0.83651626]	[562.44219971 441.77676392 0.91842932]	[564.82318115 546.96759033 0.89711618]	[480.31079102 559.78491211 0.72785985]	[439.21676636 562.28411865 0.68660939]	[459.73745728 711.24902344 0.85528415]	[477.69003296 849.77587891 0.86077511]	[521.38165283 557.2130127 0.68666708]	[536.67669678 713.6895752 0.81042612]	[503.44689941 703.45581055 0.75778097]	[439.31808472 290.44467163 0.87945884]	[462.43710327 290.38085938 0.88097942]	[421.21777344 272.36233521 0.72024393]	[485.48703003 269.85720825 0.83887047]	[5.03403046e+02 7.49667419e+02 5.24295151e-01]	[5.13612122e+02 7.47008057e+02 4.62187409e-01]	[5.00747040e+02 6.90667175e+02 5.17400086e-01]	[4.80313507e+02 8.93405579e+02 8.21721137e-01]	[4.62294373e+02 8.90805054e+02 8.20958972e-01]	[4.82738464e+02 8.54884949e+02 7.42339730e-01]
[454.65332031 300.6862793 0.85152823]	[462.4175415 341.77822876 0.89073366]	[398.19152832 354.53421021 0.85408396]	[377.67230225 464.86196899 0.90165442]	[375.0411377 567.50128174 0.85654151]	[531.61193848 336.68377686 0.85231674]	[562.46276855 444.3706665 0.89056784]	[564.83319092 547.0355835 0.88682485]	[480.36898804 562.40631104 0.75004214]	[439.26745605 564.9005127 0.70548135]	[459.76171875 716.30072021 0.84871382]	[477.71585083 849.79711914 0.86630499]	[523.79248047 562.30438232 0.70891714]	[539.16833496 716.27581787 0.8126753 ]	[503.42791748 703.45343018 0.78089112]	[439.32000732 292.93588257 0.88739526]	[462.42092896 290.45401001 0.88240701]	[421.19857788 272.43658447 0.7278471 ]	[485.47793579 269.91586304 0.84523219]	[5.03352936e+02 7.52240173e+02 5.58127999e-01]	[5.11039612e+02 7.49553955e+02 4.95408088e-01]	[5.00732635e+02 6.90628357e+02 5.47497392e-01]	[4.80291748e+02 8.93396545e+02 8.27447712e-01]	[4.62286072e+02 8.90790222e+02 8.24231505e-01]	[4.82764893e+02 8.54913940e+02 7.38542557e-01]
[454.65194702 300.68005371 0.85186809]	[462.41690063 341.77975464 0.89065552]	[398.18981934 354.53668213 0.85426712]	[377.67236328 464.85348511 0.8991248 ]	[375.04016113 567.5090332 0.8549602 ]	[531.61816406 336.6847229 0.85215092]	[562.46075439 444.3770752 0.89154667]	[564.8336792 547.03857422 0.8865729 ]	[480.36465454 562.40637207 0.75038457]	[439.25994873 564.90435791 0.70509315]	[459.76223755 716.3135376 0.84690666]	[477.70767212 849.79858398 0.86539817]	[523.79223633 562.30200195 0.7095691 ]	[539.17297363 716.25231934 0.81393152]	[503.42575073 703.4487915 0.78203189]	[439.31997681 292.9309082 0.88686144]	[462.42019653 290.4503479 0.88196242]	[421.19845581 272.42602539 0.73288 ]	[485.47531128 269.91235352 0.84691685]	[5.03346527e+02 7.52236267e+02 5.68471253e-01]	[5.11027679e+02 7.49553772e+02 5.02912343e-01]	[5.00730225e+02 6.90618896e+02 5.50656676e-01]	[4.80290802e+02 8.93401001e+02 8.25933993e-01]	[4.62283966e+02 8.90795166e+02 8.24364066e-01]	[4.82758881e+02 8.54917603e+02 7.37648308e-01]
[454.63851929 300.73080444 0.84495574]	[462.4152832 341.82510376 0.88282323]	[398.17437744 354.59234619 0.85618627]	[377.6161499 467.46865845 0.8820011 ]	[375.00430298 567.51654053 0.84820086]	[534.09576416 339.07107544 0.85265404]	[562.46600342 444.42907715 0.88421261]	[564.85876465 547.04571533 0.88313216]	[480.37661743 564.86700439 0.74445701]	[439.26495361 564.93267822 0.70002788]	[459.75350952 718.8447876 0.84962201]	[477.69680786 849.78637695 0.86364496]	[523.80908203 562.33105469 0.70306522]	[539.22851562 716.27783203 0.81816375]	[503.46231079 705.93334961 0.77234298]	[439.30813599 292.98629761 0.89951587]	[462.40597534 292.89849854 0.89066362]	[421.17581177 272.47186279 0.72801846]	[485.47073364 269.92895508 0.84501779]	[5.03353485e+02 7.54777893e+02 5.38572371e-01]	[5.11055450e+02 7.49654968e+02 4.80819970e-01]	[5.00749237e+02 6.90701538e+02 5.46045363e-01]	[4.80267395e+02 8.93405273e+02 8.23828161e-01]	[4.62259460e+02 8.90785522e+02 8.21059227e-01]	[4.82756104e+02 8.54894592e+02 7.44062662e-01]
[454.6307373 303.19763184 0.83714944]	[462.4046936 344.26553345 0.88051587]	[398.1685791 356.99520874 0.85652804]	[377.61529541 467.39587402 0.89144355]	[372.53198242 567.53491211 0.83955109]	[531.60198975 339.09637451 0.85536921]	[562.44897461 446.90722656 0.88086098]	[564.85479736 547.0703125 0.87923717]	[482.72085571 564.93218994 0.74250305]	[439.2828064 565.00012207 0.69016898]	[459.77523804 723.92895508 0.86825979]	[477.706604 849.78057861 0.86485833]	[523.82598877 562.38446045 0.70406616]	[539.24328613 716.32940674 0.81511337]	[503.43203735 705.98999023 0.7729727 ]	[439.28527832 293.02124023 0.89846098]	[462.40084839 292.91641235 0.8961404 ]	[421.16983032 274.88562012 0.71586537]	[485.46246338 272.35128784 0.84446299]	[5.03399811e+02 7.52291992e+02 5.74925482e-01]	[5.11063416e+02 7.49600220e+02 5.11992991e-01]	[5.00716278e+02 6.93202881e+02 5.26838303e-01]	[4.80273499e+02 8.93415710e+02 8.19869757e-01]	[4.62266785e+02 8.90791260e+02 8.18145514e-01]	[4.82773560e+02 8.54872681e+02 7.46180832e-01]
[454.63238525 300.77468872 0.83725774]	[462.39672852 344.29748535 0.87706143]	[398.16348267 357.03338623 0.85931784]	[377.63217163 464.90472412 0.90270936]	[372.50842285 567.54876709 0.83554643]	[531.57446289 339.11645508 0.85421377]	[562.43652344 446.92941284 0.87877214]	[564.86676025 549.51385498 0.87627649]	[482.76556396 564.92169189 0.73488718]	[441.67248535 564.98321533 0.68832844]	[459.77780151 723.9921875 0.87205029]	[477.71102905 849.78625488 0.86589909]	[523.84857178 562.37866211 0.69822937]	[539.23431396 721.35723877 0.8151775 ]	[503.4475708 706.10571289 0.76259392]	[439.29150391 293.01501465 0.89822668]	[462.40109253 292.90258789 0.89318365]	[421.17175293 274.88265991 0.74800432]	[485.43780518 269.92337036 0.84831953]	[5.03349487e+02 7.57301270e+02 5.43281555e-01]	[5.11021637e+02 7.49717407e+02 4.88271713e-01]	[5.00734497e+02 6.95787354e+02 5.19611180e-01]	[4.80279327e+02 8.93409180e+02 8.21041703e-01]	[4.62271912e+02 8.90785156e+02 8.15685868e-01]	[4.82777161e+02 8.54880432e+02 7.48629153e-01]
[457.07427979 300.75640869 0.84059823]	[462.39569092 344.33752441 0.86967695]	[398.17453003 357.07644653 0.86262643]	[377.60913086 467.45507812 0.88097644]	[372.47744751 570.02905273 0.82293707]	[531.55957031 339.1211853 0.8534041 ]	[562.44525146 449.43032837 0.87622976]	[564.88812256 549.52185059 0.87375152]	[482.79141235 564.95233154 0.72780132]	[441.69674683 565.01361084 0.68272102]	[459.77197266 724.0145874 0.87194383]	[477.70800781 849.77990723 0.86617255]	[523.87609863 562.41247559 0.69539493]	[539.27819824 721.39337158 0.82553822]	[503.41213989 706.11572266 0.77068055]	[439.32019043 295.3996582 0.90054584]	[462.41000366 292.90524292 0.88799584]	[421.18728638 274.95480347 0.77835751]	[485.40985107 269.91934204 0.85121453]	[5.03386414e+02 7.57330750e+02 5.52678049e-01]	[5.11066162e+02 7.49739685e+02 4.92469579e-01]	[5.00690338e+02 6.95786804e+02 5.06123483e-01]	[4.80288574e+02 8.93410522e+02 8.21203768e-01]	[4.62281616e+02 8.90792053e+02 8.16837013e-01]	[4.82774841e+02 8.54879456e+02 7.43059158e-01]
[454.61138916 303.19714355 0.83857107]	[462.39572144 346.84555054 0.86388975]	[398.18215942 357.12072754 0.86413527]	[377.5942688 469.96087646 0.87827611]	[369.96661377 572.5838623 0.81458157]	[531.55114746 339.14547729 0.84955794]	[562.44433594 449.45404053 0.87669212]	[564.88531494 549.57244873 0.86720479]	[482.79370117 564.98431396 0.72380674]	[441.69143677 567.48925781 0.67829132]	[459.77822876 724.01062012 0.87473124]	[477.70440674 849.79211426 0.86676788]	[523.88989258 564.86401367 0.69269538]	[541.68103027 721.41900635 0.82963389]	[503.31521606 705.97912598 0.78240597]	[439.27554321 295.4118042 0.91250837]	[462.36334229 292.92446899 0.90237767]	[421.20751953 275.05670166 0.70902538]	[485.38806152 272.39486694 0.85678989]	[5.03459625e+02 7.54771057e+02 5.37143648e-01]	[5.13638428e+02 7.49604065e+02 4.83623207e-01]	[4.98164520e+02 6.90706543e+02 4.81983572e-01]	[4.80295166e+02 8.93410828e+02 8.20121646e-01]	[4.62282898e+02 8.90797852e+02 8.17738533e-01]	[4.82773743e+02 8.54892395e+02 7.42178202e-01]
[454.58578491 303.23629761 0.83381766]	[462.39111328 346.88574219 0.86611825]	[398.18670654 357.15081787 0.86278391]	[377.58251953 469.99304199 0.87022197]	[369.96871948 572.60357666 0.8144629 ]	[531.54577637 339.17062378 0.84265983]	[562.44464111 449.47817993 0.87334698]	[564.88195801 552.10717773 0.86285967]	[482.81555176 567.45935059 0.71636486]	[441.69747925 567.5145874 0.67481232]	[459.77984619 724.03070068 0.87308151]	[477.70046997 849.8001709 0.86531448]	[523.91088867 564.89508057 0.69202942]	[541.69573975 723.88781738 0.83436966]	[503.29055786 703.51000977 0.78481138]	[439.2545166 295.4352417 0.91981113]	[462.35476685 292.9604187 0.91414475]	[421.20425415 275.1020813 0.69299978]	[485.41162109 272.4017334 0.85352635]	[5.05891266e+02 7.52261169e+02 5.45773089e-01]	[5.16159607e+02 7.47145874e+02 4.89684910e-01]	[4.95684418e+02 6.90606262e+02 4.75750536e-01]	[4.80292389e+02 8.93412964e+02 8.16770554e-01]	[4.62277100e+02 8.90798401e+02 8.16465735e-01]	[4.82772400e+02 8.54903748e+02 7.38322496e-01]
[454.56567383 303.25952148 0.8296302 ]	[462.38864136 349.38861084 0.86650294]	[398.18075562 357.16976929 0.86101866]	[377.56726074 472.55941772 0.85851997]	[369.96484375 572.63623047 0.81529379]	[531.56835938 339.20681763 0.83539867]	[562.45129395 449.45333862 0.87143725]	[564.8883667 552.1270752 0.86321282]	[482.79574585 564.99401855 0.72255671]	[441.6864624 567.50848389 0.67957807]	[459.7824707 726.45855713 0.87362945]	[477.69689941 849.80023193 0.86571097]	[523.88903809 564.87463379 0.69635695]	[541.72753906 723.88336182 0.83486289]	[503.29379272 705.9230957 0.79574877]	[439.23678589 295.4430542 0.91798484]	[462.34298706 292.97052002 0.91553932]	[421.21453857 277.49209595 0.65507543]	[485.41775513 272.46643066 0.86220545]	[5.03449860e+02 7.52296143e+02 5.90351760e-01]	[5.13645325e+02 7.49552124e+02 5.19816339e-01]	[4.95676300e+02 6.90630920e+02 4.79359865e-01]	[4.80300446e+02 8.93410706e+02 8.17667007e-01]	[4.62287018e+02 8.90800964e+02 8.17340314e-01]	[4.82760895e+02 8.54901184e+02 7.34919369e-01]
[454.55282593 303.28652954 0.82381266]	[462.37835693 349.41986084 0.86870754]	[398.16470337 357.18637085 0.86097747]	[377.57669067 472.58261108 0.85873181]	[372.43753052 572.67462158 0.81521356]	[531.55932617 339.2210083 0.83229959]	[562.45648193 449.44619751 0.8721543 ]	[564.9128418 554.69293213 0.86513627]	[482.80056763 565.00476074 0.72107416]	[441.69448853 567.52124023 0.67849541]	[459.7878418 726.49633789 0.87650239]	[477.69161987 852.18652344 0.86428308]	[523.88867188 564.89013672 0.69938761]	[541.70562744 721.41571045 0.82652551]	[503.31326294 706.05786133 0.8087163 ]	[439.2277832 295.45767212 0.91647243]	[462.33724976 292.98376465 0.91266638]	[421.1942749 277.50186157 0.6852904 ]	[485.43475342 272.47894287 0.86466432]	[5.03371368e+02 7.59867981e+02 6.27821743e-01]	[5.13562012e+02 7.49732300e+02 5.45967340e-01]	[4.95683105e+02 6.93239319e+02 5.01943767e-01]	[4.80300476e+02 8.93403748e+02 8.17380011e-01]	[4.62286743e+02 8.90804749e+02 8.18706632e-01]	[4.82750427e+02 8.54931030e+02 7.33910680e-01]
[454.53964233 303.29852295 0.81955981]	[462.36404419 351.93182373 0.87481815]	[398.13415527 359.5763855 0.8620494 ]	[377.58657837 475.06887817 0.86536777]	[372.45159912 575.1552124 0.81782627]	[531.54718018 339.23443604 0.83169496]	[562.45581055 449.47158813 0.87240493]	[564.92456055 557.24780273 0.87464046]	[482.7996521 567.4855957 0.72168815]	[441.68664551 570.02661133 0.67481232]	[459.81005859 726.53674316 0.87815976]	[477.68997192 852.18841553 0.8654654 ]	[523.89672852 564.91851807 0.69899571]	[541.74688721 723.90802002 0.84174788]	[503.32385254 706.09356689 0.81091231]	[439.22406006 295.47055054 0.91847497]	[462.32705688 293.00674438 0.91531634]	[421.16403198 277.493927 0.7324993 ]	[485.42285156 274.87176514 0.86940491]	[5.03356934e+02 7.57369385e+02 6.41409278e-01]	[5.11027313e+02 7.49743042e+02 5.55907130e-01]	[4.98146454e+02 6.95765625e+02 5.14568150e-01]	[4.80310150e+02 8.93410095e+02 8.19294930e-01]	[4.62289917e+02 8.90810303e+02 8.19185853e-01]	[4.82753082e+02 8.54921143e+02 7.39483595e-01]
[454.53814697 305.76046753 0.81600523]	[462.37802124 351.98342896 0.87860513]	[398.15255737 359.61587524 0.86392307]	[377.58654785 475.16983032 0.87672091]	[372.46710205 575.20355225 0.8223474 ]	[531.58172607 339.2616272 0.82586211]	[564.80828857 449.51647949 0.86727303]	[564.96258545 557.21270752 0.86614639]	[482.80636597 567.50909424 0.72133368]	[441.68725586 570.04858398 0.67672855]	[459.80395508 726.44085693 0.86820322]	[477.70062256 852.19287109 0.86517286]	[523.90319824 564.93353271 0.69907737]	[541.76019287 723.95550537 0.85304135]	[503.33831787 706.06072998 0.8039912 ]	[439.22558594 295.48284912 0.91892874]	[462.3243103 293.02557373 0.91558683]	[421.1517334 277.49066162 0.75830597]	[485.42388916 272.49966431 0.87219179]	[5.03422821e+02 7.57385010e+02 6.37465119e-01]	[5.13610168e+02 7.49743408e+02 5.57262361e-01]	[4.98162018e+02 6.93247253e+02 5.07529736e-01]	[4.80330261e+02 8.93409180e+02 8.14735949e-01]	[4.62310120e+02 8.90815918e+02 8.13971937e-01]	[4.82756836e+02 8.57377197e+02 7.35083878e-01]
[452.06271362 305.7796936 0.81273913]	[462.38986206 354.45574951 0.88175762]	[398.17501831 359.668396 0.87018275]	[377.62069702 475.12475586 0.87754011]	[372.49935913 575.22595215 0.8228265 ]	[531.60809326 339.27270508 0.82867241]	[564.8493042 451.98773193 0.86597139]	[564.99963379 554.68365479 0.85333771]	[482.79489136 570.02410889 0.71142179]	[441.68145752 570.09790039 0.66098177]	[462.23120117 726.63793945 0.88646567]	[477.73513794 852.19927979 0.87357682]	[523.89697266 564.97955322 0.68853611]	[541.74755859 726.50512695 0.88209343]	[503.24847412 705.95306396 0.77075505]	[439.21643066 295.50143433 0.91921437]	[462.29876709 295.40679932 0.91361213]	[421.13903809 277.49645996 0.76332021]	[485.42147827 274.94720459 0.8875013 ]	[5.05989166e+02 7.52205566e+02 5.59489012e-01]	[5.16213379e+02 7.47120850e+02 5.04513919e-01]	[4.98135315e+02 6.90678162e+02 4.36731100e-01]	[4.80356079e+02 8.93421631e+02 8.18267345e-01]	[4.62333527e+02 8.90829407e+02 8.19342017e-01]	[4.82767670e+02 8.57379211e+02 7.34161198e-01]
[452.0536499 305.80105591 0.81606001]	[462.39846802 354.49017334 0.88215661]	[398.17590332 359.68774414 0.87098461]	[377.64871216 477.62796021 0.89474517]	[372.50665283 577.71826172 0.82747865]	[534.09851074 339.28701782 0.82431614]	[564.87756348 451.99819946 0.86843079]	[565.01306152 559.73168945 0.87985659]	[482.80819702 567.50848389 0.71618825]	[441.71466064 570.04309082 0.66941226]	[462.25543213 726.56158447 0.88830531]	[477.73687744 852.16888428 0.87421554]	[523.88641357 564.9407959 0.6895203 ]	[541.72991943 726.50811768 0.88564134]	[503.30319214 706.02905273 0.73308706]	[439.21408081 295.51745605 0.92251623]	[462.29534912 295.42227173 0.91479683]	[421.13052368 277.51455688 0.74325585]	[485.43997192 274.94558716 0.87728691]	[5.05992401e+02 7.52205811e+02 5.26325524e-01]	[5.16203979e+02 7.47130188e+02 4.80196327e-01]	[4.98203766e+02 6.93190796e+02 4.06355917e-01]	[4.80336853e+02 8.93416931e+02 8.23521197e-01]	[4.62323273e+02 8.90814453e+02 8.22826862e-01]	[4.82770813e+02 8.54906555e+02 7.49065340e-01]
[452.05661011 305.80505371 0.81698763]	[462.40432739 354.49404907 0.88170791]	[398.19250488 359.68676758 0.87221473]	[377.64715576 477.62695312 0.89452362]	[372.51470947 577.72015381 0.82754278]	[534.10070801 339.29129028 0.82390332]	[564.87683105 452.0043335 0.86854553]	[565.02124023 559.71173096 0.87478846]	[482.81164551 567.50775146 0.7157855 ]	[441.71936035 570.04077148 0.6688711 ]	[462.25604248 726.56109619 0.88812912]	[477.73764038 852.17401123 0.87473398]	[523.89038086 564.9407959 0.68968379]	[541.72485352 726.50866699 0.88501126]	[503.29962158 706.02294922 0.73112655]	[439.21768188 295.52053833 0.92334902]	[462.29644775 295.4241333 0.91623002]	[421.13775635 277.5289917 0.74297971]	[485.43994141 274.94219971 0.87670112]	[5.06002930e+02 7.52187866e+02 5.15020967e-01]	[5.16217529e+02 7.47111084e+02 4.71140385e-01]	[4.98201080e+02 6.93187805e+02 4.01763082e-01]	[4.80335785e+02 8.93414551e+02 8.21550071e-01]	[4.62322510e+02 8.90812378e+02 8.21727395e-01]	[4.82769287e+02 8.54914246e+02 7.49181449e-01]
[452.0848999 305.79797363 0.81765288]	[462.41421509 354.51556396 0.88277632]	[398.20526123 359.71017456 0.87027425]	[377.66967773 477.7326355 0.90783805]	[372.54345703 577.73577881 0.83106267]	[534.12023926 341.67971802 0.82066357]	[564.89257812 451.990448 0.86611354]	[565.02740479 559.76708984 0.88315016]	[482.8302002 567.52166748 0.71341211]	[441.7394104 570.06591797 0.66822606]	[462.28466797 726.60455322 0.89373785]	[480.10681152 849.80413818 0.87925166]	[523.90716553 564.95001221 0.68746507]	[541.74053955 726.55859375 0.88962615]	[503.25610352 706.01702881 0.72349441]	[439.22808838 295.50881958 0.91823226]	[462.31573486 295.40838623 0.90970242]	[421.13360596 277.50967407 0.74550402]	[485.45477295 274.91064453 0.86696219]	[5.08451569e+02 7.52179199e+02 5.48427463e-01]	[5.16202332e+02 7.47111084e+02 4.93570447e-01]	[4.98173340e+02 6.93186340e+02 3.94772291e-01]	[4.80332031e+02 8.93412598e+02 8.26143920e-01]	[4.62324646e+02 8.90805420e+02 8.23263168e-01]	[4.82783051e+02 8.54893005e+02 7.55815148e-01]
[454.58340454 303.30264282 0.8302182 ]	[462.43450928 354.5218811 0.88032603]	[398.22799683 359.7182312 0.86854368]	[377.69836426 477.73446655 0.90510172]	[374.97702026 577.75921631 0.83677113]	[534.15808105 341.68676758 0.8195433 ]	[564.91088867 452.00012207 0.86555642]	[565.0592041 559.80267334 0.88334447]	[482.82629395 567.46820068 0.71545893]	[441.75021362 567.53894043 0.67437446]	[462.28527832 726.60028076 0.89173388]	[480.10577393 852.18487549 0.87693512]	[523.89318848 564.90454102 0.69089752]	[541.75970459 726.54992676 0.8886106 ]	[503.27319336 706.06695557 0.7431109 ]	[439.26754761 295.48086548 0.91867113]	[462.34439087 293.01596069 0.90791619]	[421.20516968 277.58657837 0.69816029]	[485.46890259 274.98019409 0.88121742]	[5.08459656e+02 7.52246887e+02 5.61132729e-01]	[5.16211792e+02 7.47155396e+02 5.07794738e-01]	[4.98178650e+02 6.93213196e+02 4.21610802e-01]	[4.80346527e+02 8.93416199e+02 8.21535349e-01]	[4.62333557e+02 8.90817261e+02 8.18574727e-01]	[4.82773590e+02 8.54918457e+02 7.45313466e-01]
[454.62493896 303.22366333 0.84346932]	[462.45111084 354.51455688 0.87556601]	[398.24429321 359.71151733 0.86787879]	[377.70935059 480.19854736 0.92794895]	[372.55328369 580.2244873 0.84131008]	[536.64251709 341.69082642 0.82081097]	[564.92987061 452.02627563 0.86389446]	[567.44689941 559.84368896 0.88462996]	[482.84436035 567.47064209 0.71165276]	[441.7633667 567.54034424 0.67167425]	[462.2729187 726.57574463 0.88299179]	[477.74981689 852.21502686 0.87685281]	[523.91467285 564.89776611 0.68697363]	[541.7699585 726.57745361 0.88747621]	[503.2835083 706.05822754 0.78432757]	[439.2694397 295.41116333 0.90719736]	[462.38516235 292.91885376 0.89790714]	[421.21328735 277.58734131 0.6732676 ]	[485.50048828 275.01022339 0.87926406]	[5.06001801e+02 7.52257385e+02 5.91634572e-01]	[5.16186462e+02 7.47130066e+02 5.25487304e-01]	[4.98184387e+02 6.93209045e+02 4.55497921e-01]	[4.80349487e+02 8.93431824e+02 8.15019131e-01]	[4.62333832e+02 8.90834717e+02 8.18472505e-01]	[4.82756287e+02 8.57392456e+02 7.40779340e-01]
[454.57763672 300.65359497 0.85750204]	[464.82165527 354.52008057 0.87634128]	[398.2590332 359.70043945 0.86859047]	[377.73745728 480.14370728 0.91192174]	[374.96884155 580.23114014 0.84435642]	[534.18206787 341.70797729 0.8193233 ]	[564.94610596 452.06124878 0.86383867]	[567.46099854 562.23376465 0.88364232]	[482.822052 565.00085449 0.71565419]	[441.7605896 567.52526855 0.67341316]	[462.28912354 726.52856445 0.88119853]	[477.7310791 852.25238037 0.87116492]	[523.88122559 564.8772583 0.68875945]	[541.7645874 726.56207275 0.88933581]	[503.29019165 706.08135986 0.79280037]	[439.25869751 292.88467407 0.8827194 ]	[462.38223267 290.38925171 0.87749946]	[421.27017212 277.56939697 0.65722936]	[487.91995239 275.01605225 0.88572443]	[5.05992401e+02 7.54796204e+02 5.65335333e-01]	[5.16182129e+02 7.49582031e+02 5.07069647e-01]	[4.98185455e+02 6.93237549e+02 4.68515277e-01]	[4.80359039e+02 8.93426758e+02 8.15204680e-01]	[4.62346069e+02 8.90841492e+02 8.19624186e-01]	[4.80343842e+02 8.57455383e+02 7.32514977e-01]
[454.55584717 298.05407715 0.89406687]	[464.83395386 354.54263306 0.87876952]	[400.62628174 359.69741821 0.87207371]	[377.7484436 477.64697266 0.88999295]	[374.97412109 577.79974365 0.84052634]	[536.65313721 341.7215271 0.81950229]	[564.94702148 454.54281616 0.864501 ]	[567.44622803 562.24401855 0.88695598]	[482.82247925 567.47900391 0.71385294]	[441.74911499 567.55151367 0.66923708]	[462.33047485 726.50311279 0.87852859]	[477.74139404 852.24902344 0.87116748]	[523.88531494 564.90814209 0.68669707]	[541.75567627 726.55505371 0.88533461]	[503.31588745 706.12579346 0.7826913 ]	[439.2769165 285.26278687 0.86807871]	[462.37493896 282.74975586 0.86440891]	[421.32995605 277.54428101 0.65144676]	[485.49734497 274.99215698 0.88563037]	[5.05986603e+02 7.54803467e+02 5.75830221e-01]	[5.16172180e+02 7.49604553e+02 5.14973402e-01]	[4.98212219e+02 6.95781189e+02 4.70961034e-01]	[4.82743256e+02 8.93422668e+02 8.17483902e-01]	[4.62351990e+02 8.90830505e+02 8.19050193e-01]	[4.80344360e+02 8.57437988e+02 7.34972239e-01]
[454.56588745 295.5791626 0.88963974]	[464.86557007 354.56665039 0.87811089]	[400.63677979 359.69613647 0.87517124]	[377.75100708 477.69577026 0.90039372]	[372.55471802 580.23883057 0.844046 ]	[536.69891357 341.75262451 0.81726253]	[564.93432617 452.06451416 0.86214042]	[567.44122314 562.26556396 0.88864815]	[482.82189941 567.49084473 0.7143991 ]	[441.74450684 567.55767822 0.67077625]	[462.34674072 726.55322266 0.88295424]	[480.11178589 852.24707031 0.87319762]	[523.89068604 564.91662598 0.68603909]	[541.75506592 726.53283691 0.88166893]	[503.37979126 708.53607178 0.75080866]	[439.27432251 280.16091919 0.89337343]	[462.38467407 277.71807861 0.88890904]	[421.29174805 277.47052002 0.76999241]	[487.96517944 274.8807373 0.86893857]	[5.05978973e+02 7.57315735e+02 5.68664670e-01]	[5.16191528e+02 7.49678528e+02 5.09559751e-01]	[5.00694672e+02 6.98305054e+02 4.67071623e-01]	[4.82742828e+02 8.93424011e+02 8.17630649e-01]	[4.62350983e+02 8.90828064e+02 8.16739082e-01]	[4.80358643e+02 8.57441467e+02 7.34552264e-01]
[457.11880493 293.01705933 0.87738049]	[464.88656616 354.5786438 0.87659442]	[400.63693237 359.67941284 0.87628746]	[380.09616089 475.11962891 0.87670785]	[374.97247314 577.76495361 0.83886302]	[536.7121582 341.77453613 0.81305891]	[564.93884277 454.5730896 0.86383545]	[565.05596924 562.28253174 0.89524305]	[482.8314209 567.49938965 0.71205831]	[441.7649231 567.55419922 0.66932517]	[462.36471558 726.52386475 0.87770927]	[480.10668945 852.2288208 0.87237424]	[523.8862915 564.93609619 0.68599731]	[541.75024414 726.5737915 0.88032699]	[503.43487549 708.61169434 0.73193347]	[441.67007446 277.63134766 0.93738669]	[464.83328247 277.47027588 0.90766394]	[421.29840088 277.56842041 0.87226057]	[487.94445801 274.89505005 0.88302171]	[5.05995300e+02 7.59879578e+02 5.88854492e-01]	[5.18658936e+02 7.49742798e+02 5.26449323e-01]	[5.00753052e+02 6.98376465e+02 4.85400438e-01]	[4.80361084e+02 8.93419312e+02 8.16553473e-01]	[4.62350983e+02 8.90823120e+02 8.13900471e-01]	[4.80351227e+02 8.57417908e+02 7.34920621e-01]
[457.14630127 290.40344238 0.85642433]	[464.9203186 356.96743774 0.87663966]	[400.66085815 359.6880188 0.87381661]	[380.09255981 475.15759277 0.8837378 ]	[372.54251099 577.76373291 0.83377361]	[539.17547607 341.80886841 0.81260192]	[564.94042969 454.61761475 0.86632067]	[565.04443359 562.25720215 0.89812505]	[482.84091187 567.5133667 0.70996863]	[441.7571106 570.02642822 0.66422749]	[462.34405518 726.6104126 0.87811303]	[477.73895264 852.2677002 0.87006754]	[523.90460205 564.93890381 0.68494171]	[541.77722168 726.62194824 0.87680453]	[505.9197998 708.61315918 0.72417486]	[441.69482422 275.10906982 0.94982553]	[464.92657471 274.96740723 0.89958513]	[421.3314209 275.1166687 0.8723762]	[490.51416016 272.4994812 0.88026059]	[5.11033691e+02 7.57371338e+02 5.75737953e-01]	[5.21190063e+02 7.49708374e+02 5.33367574e-01]	[5.00809601e+02 6.98369995e+02 5.07234514e-01]	[4.80356018e+02 8.93424927e+02 8.21687639e-01]	[4.62346527e+02 8.90835510e+02 8.17833304e-01]	[4.80350006e+02 8.57466797e+02 7.37157583e-01]
[457.19641113 282.77648926 0.86187273]	[467.4069519 356.99920654 0.87086242]	[400.68908691 359.69522095 0.87221247]	[380.10604858 475.10574341 0.87603432]	[369.96569824 577.70806885 0.8210668 ]	[539.24816895 344.25946045 0.81657505]	[564.93041992 454.61694336 0.87203163]	[565.00366211 562.28485107 0.91062903]	[482.83602905 567.54736328 0.71165758]	[441.73849487 570.06829834 0.6672433 ]	[462.3041687 726.6050415 0.86624634]	[477.72531128 852.25384521 0.87022948]	[523.90930176 564.97528076 0.68346024]	[541.78375244 726.66345215 0.87469506]	[5.08485413e+02 7.08602417e+02 6.72527730e-01]	[441.7442627 274.88250732 0.93474138]	[467.42089844 272.39041138 0.86904126]	[423.7928772 275.08847046 0.83858669]	[493.11346436 272.43319702 0.87214005]	[5.13622620e+02 7.54824463e+02 5.27976513e-01]	[5.21257935e+02 7.49698730e+02 4.91473138e-01]	[5.03285950e+02 6.98315857e+02 4.50286329e-01]	[4.80343628e+02 8.93428528e+02 8.22516143e-01]	[4.62334839e+02 8.90835754e+02 8.20019901e-01]	[4.80359192e+02 8.57436829e+02 7.38983631e-01]
[459.60079956 282.74383545 0.86797476]	[467.44363403 357.02243042 0.87114322]	[400.70928955 359.70010376 0.87313282]	[380.09957886 475.15377808 0.88698977]	[369.90737915 577.71343994 0.82408983]	[539.27972412 344.31286621 0.8146643 ]	[564.9329834 457.06765747 0.87289453]	[564.96411133 562.29901123 0.91268778]	[482.83572388 567.53692627 0.71307534]	[441.74304199 570.04290771 0.67013401]	[462.30157471 726.62860107 0.86713994]	[477.72363281 852.25402832 0.87081134]	[523.90472412 564.97967529 0.68617541]	[541.78826904 729.02545166 0.87762481]	[5.05941681e+02 7.06065491e+02 6.88902617e-01]	[441.77639771 272.4647522 0.92775214]	[467.49649048 269.91949463 0.85803628]	[423.85113525 275.06384277 0.81295455]	[495.65762329 272.4468689 0.88569343]	[5.18708313e+02 7.49741882e+02 5.22861302e-01]	[5.21363159e+02 7.47159607e+02 4.73822057e-01]	[5.00790863e+02 6.93224609e+02 4.21032846e-01]	[4.80351379e+02 8.93430054e+02 8.20618391e-01]	[4.62336578e+02 8.90838989e+02 8.20664048e-01]	[4.80356354e+02 8.57437317e+02 7.38557220e-01]
[459.7052002 280.2232666 0.88848031]	[469.96142578 357.03604126 0.86705726]	[400.7321167 359.6913147 0.87032151]	[380.09414673 475.1416626 0.88781732]	[367.4050293 577.73291016 0.82514054]	[541.7154541 344.35855103 0.81794882]	[564.94262695 457.10385132 0.87736851]	[564.94543457 562.30987549 0.91247886]	[482.83370972 567.5300293 0.71394384]	[441.73220825 570.02850342 0.67190778]	[462.30941772 726.57818604 0.86458242]	[477.73522949 852.24029541 0.87311685]	[523.91339111 564.97174072 0.68498564]	[541.79156494 729.03869629 0.87763757]	[5.05983124e+02 7.06125122e+02 6.93611503e-01]	[441.88244629 272.40390015 0.91158175]	[470.02954102 269.81542969 0.83871973]	[426.3843689 275.04806519 0.85178524]	[495.69555664 272.44433594 0.89508241]	[5.16214600e+02 7.52261536e+02 5.35559297e-01]	[5.21329041e+02 7.49603088e+02 4.90578085e-01]	[5.00833771e+02 6.95770020e+02 4.46741253e-01]	[4.80322876e+02 8.93412598e+02 8.24092567e-01]	[4.62322876e+02 8.90815308e+02 8.21711063e-01]	[4.82738953e+02 8.57415100e+02 7.46573031e-01]
[459.73550415 280.12515259 0.90458751]	[470.03070068 357.04553223 0.86461174]	[400.77645874 359.684021 0.86235273]	[380.09637451 475.14620972 0.88892817]	[367.37088013 577.73510742 0.82618785]	[541.74450684 346.86981201 0.81747037]	[564.96038818 457.13482666 0.87780976]	[564.94354248 562.32543945 0.91409838]	[482.84521484 567.54595947 0.71204138]	[441.73413086 570.03967285 0.67227584]	[462.32452393 726.64935303 0.8710137 ]	[477.73065186 852.25158691 0.87318867]	[523.93518066 564.99090576 0.68190122]	[541.76715088 729.05236816 0.87033355]	[505.9180603 706.0690918 0.70949912]	[441.90606689 269.90994263 0.89878076]	[472.54925537 264.79153442 0.83598566]	[426.44885254 275.04656982 0.84497273]	[498.15200806 272.42156982 0.90239531]	[5.18749939e+02 7.49707153e+02 5.52683353e-01]	[5.21406189e+02 7.47106384e+02 4.93924558e-01]	[5.00780121e+02 6.93248169e+02 4.32577521e-01]	[4.80336548e+02 8.93419128e+02 8.24224889e-01]	[4.62328125e+02 8.90824524e+02 8.22851777e-01]	[4.82734192e+02 8.57422974e+02 7.45085955e-01]
[459.73254395 280.12524414 0.90412921]	[470.02856445 357.04464722 0.86416274]	[400.77639771 359.68228149 0.86190182]	[380.09561157 475.16021729 0.88923812]	[367.36224365 577.74188232 0.82707632]	[541.74163818 346.86856079 0.81687713]	[564.95599365 457.12521362 0.87577856]	[564.94342041 562.3269043 0.91480243]	[482.84780884 570.02386475 0.71264762]	[441.73724365 570.0559082 0.67336404]	[462.32492065 726.64208984 0.87126523]	[477.7321167 852.24621582 0.87205166]	[523.93353271 564.99859619 0.682244 ]	[541.78466797 729.05029297 0.87261814]	[5.05951996e+02 7.06093567e+02 6.97679043e-01]	[441.90481567 269.91348267 0.89950222]	[472.54516602 264.79592896 0.83574039]	[426.44958496 275.04992676 0.84550279]	[498.15292358 272.4258728 0.90379637]	[5.18739685e+02 7.49730042e+02 5.42629540e-01]	[5.21401245e+02 7.47128357e+02 4.86479223e-01]	[5.00809845e+02 6.95740723e+02 4.30786520e-01]	[4.80333588e+02 8.93423462e+02 8.24375868e-01]	[4.62326538e+02 8.90828430e+02 8.22955370e-01]	[4.82737518e+02 8.57411682e+02 7.44104981e-01]
[459.78442383 277.70736694 0.90898758]	[472.53109741 357.04641724 0.86394334]	[400.82293701 359.69226074 0.85447246]	[380.08413696 477.64657593 0.90073568]	[364.84634399 580.2399292 0.84060478]	[541.75531006 346.85995483 0.81993991]	[564.97528076 457.15072632 0.87701744]	[564.95098877 562.32720947 0.91256344]	[482.86825562 570.04864502 0.71221256]	[441.76071167 570.08013916 0.67274511]	[462.32720947 729.02667236 0.87251079]	[477.74777222 852.2288208 0.87574595]	[523.95111084 567.4621582 0.68165058]	[541.75067139 729.09997559 0.86084038]	[5.05901398e+02 7.06081543e+02 6.89534187e-01]	[444.30722046 269.84750366 0.88797283]	[475.08172607 264.72949219 0.84543568]	[428.9453125 275.02890015 0.84684038]	[498.21960449 272.41299438 0.91137701]	[5.18714417e+02 7.52195251e+02 5.42239785e-01]	[5.21379761e+02 7.49546326e+02 4.88955796e-01]	[5.00774231e+02 6.93263000e+02 4.16920781e-01]	[4.80327728e+02 8.93433960e+02 8.23396087e-01]	[4.62327362e+02 8.90830688e+02 8.22335005e-01]	[4.82748535e+02 8.57390259e+02 7.51346350e-01]
[459.80978394 277.69671631 0.91487873]	[472.55493164 357.04205322 0.86311299]	[400.84915161 359.68658447 0.84984881]	[380.08496094 477.62857056 0.9002946 ]	[362.35229492 580.24859619 0.85060173]	[541.76824951 346.87521362 0.81997138]	[564.99829102 457.19296265 0.87909609]	[564.95587158 562.34680176 0.91541755]	[482.85897827 570.05932617 0.70774621]	[441.75018311 570.07580566 0.66927034]	[462.33816528 729.04901123 0.86950076]	[480.10360718 852.25708008 0.87124878]	[523.94226074 567.4822998 0.67701864]	[541.69921875 729.12658691 0.85479409]	[5.06014282e+02 7.08660645e+02 6.44506991e-01]	[444.32772827 269.84872437 0.88475287]	[475.12869263 264.71722412 0.8538965 ]	[428.99978638 275.02697754 0.84259486]	[498.26477051 272.40505981 0.9151898 ]	[5.11031189e+02 7.62427490e+02 5.33871531e-01]	[5.21266541e+02 7.52271912e+02 4.87909853e-01]	[5.03318817e+02 7.00862366e+02 4.29992050e-01]	[4.80352142e+02 8.93437622e+02 8.14633489e-01]	[4.62344879e+02 8.90842224e+02 8.15635562e-01]	[4.82748993e+02 8.57425476e+02 7.44920492e-01]
[462.20291138 277.67263794 0.920093 ]	[475.07443237 357.03265381 0.86702847]	[403.32376099 359.65197754 0.84107131]	[377.76126099 477.64071655 0.90637094]	[362.25939941 577.71240234 0.85365325]	[541.8024292 346.89349365 0.82409674]	[565.00628662 459.6111145 0.88593161]	[564.96575928 562.37322998 0.91571462]	[482.86431885 567.55157471 0.70667255]	[441.76849365 570.03082275 0.6744765 ]	[462.35769653 729.03845215 0.87200063]	[477.74996948 852.27172852 0.87079954]	[523.94030762 567.45599365 0.67739159]	[539.3145752 729.08966064 0.85648715]	[5.05888641e+02 7.08553101e+02 6.84866250e-01]	[444.39941406 269.84591675 0.87382096]	[477.59820557 262.25210571 0.86154705]	[431.50616455 275.02981567 0.84784937]	[500.64285278 272.40188599 0.91873515]	[5.13604187e+02 7.59925171e+02 5.30157924e-01]	[5.21323730e+02 7.52218933e+02 4.87625778e-01]	[5.00805847e+02 6.98364746e+02 4.06948596e-01]	[4.82744751e+02 8.93441223e+02 8.15396905e-01]	[4.62355743e+02 8.90843933e+02 8.12596321e-01]	[4.82733643e+02 8.57449463e+02 7.43543625e-01]
[462.22741699 277.64950562 0.9264431 ]	[475.12802124 357.04125977 0.87460029]	[403.37280273 359.65740967 0.83627754]	[377.71707153 475.15637207 0.90270585]	[359.80102539 577.69140625 0.86562669]	[541.82287598 349.3934021 0.82529926]	[565.00671387 459.62365723 0.88510841]	[564.96789551 562.40539551 0.91551358]	[482.878479 570.03259277 0.70707363]	[441.78692627 570.03936768 0.67700213]	[462.40499878 729.0357666 0.85762489]	[480.13119507 852.28845215 0.87013429]	[523.94171143 567.4833374 0.67844051]	[539.26934814 729.04510498 0.84779656]	[5.08521454e+02 7.11203918e+02 5.98640442e-01]	[444.4442749 267.36529541 0.86235327]	[477.63217163 262.2366333 0.8726846 ]	[431.55889893 274.99145508 0.84523672]	[500.66668701 272.37677002 0.91793376]	[5.08476257e+02 7.67491821e+02 5.53795993e-01]	[5.18783630e+02 7.59903381e+02 4.90424812e-01]	[5.03329132e+02 7.00944885e+02 3.97614330e-01]	[4.82763184e+02 8.95837585e+02 8.13939691e-01]	[4.62376434e+02 8.93221436e+02 8.07922006e-01]	[4.82741730e+02 8.59932495e+02 7.40584970e-01]
[462.25628662 277.62664795 0.93167883]	[477.61035156 357.04171753 0.88373256]	[405.87585449 359.64013672 0.8301937 ]	[377.65231323 472.55410767 0.88853782]	[359.59646606 572.66552734 0.88735259]	[541.85437012 349.4239502 0.82782358]	[565.03094482 459.69863892 0.89833808]	[564.98095703 562.47198486 0.91346598]	[482.86956787 567.53900146 0.70885539]	[441.79623413 567.55218506 0.67602807]	[462.4173584 726.65106201 0.85363507]	[480.12857056 852.32409668 0.8656249 ]	[523.90930176 567.46295166 0.68051535]	[539.22198486 729.02124023 0.84399456]	[5.18660095e+02 7.21383667e+02 5.95742047e-01]	[446.9079895 267.3145752 0.85563445]	[477.68643188 262.23394775 0.88286442]	[434.0401001 274.97015381 0.85499412]	[500.69567871 272.41281128 0.92487168]	[5.05994049e+02 7.67664246e+02 5.46484232e-01]	[5.18730957e+02 7.65028992e+02 5.02554417e-01]	[5.05921936e+02 7.05974121e+02 3.99839401e-01]	[4.82767090e+02 8.93441162e+02 8.19153965e-01]	[4.62377716e+02 8.90849792e+02 8.12748075e-01]	[4.80354950e+02 8.60005371e+02 7.32217610e-01]
[462.2901001 277.61895752 0.92926782]	[477.63977051 357.04257202 0.88787705]	[405.91143799 359.62805176 0.82579237]	[377.5675354 472.57672119 0.8700695 ]	[357.07327271 572.60162354 0.88068658]	[541.8793335 349.4520874 0.83263659]	[565.03118896 459.70108032 0.89473951]	[564.99554443 564.89587402 0.90830022]	[482.87207031 572.58868408 0.70186269]	[441.79064941 570.09228516 0.66594231]	[462.41644287 729.01861572 0.85433084]	[480.13531494 852.31524658 0.8689512 ]	[523.91815186 570.03076172 0.66916382]	[536.71008301 729.06774902 0.83759385]	[5.16175476e+02 7.18846313e+02 5.77409983e-01]	[446.98101807 267.27734375 0.84365511]	[477.73431396 262.24102783 0.89162314]	[434.09912109 274.96670532 0.85637152]	[500.74530029 272.42593384 0.93471557]	[5.08501343e+02 7.67636047e+02 4.95983720e-01]	[5.18774963e+02 7.65003967e+02 4.60032046e-01]	[5.05928192e+02 7.05981140e+02 3.82920712e-01]	[4.82783691e+02 8.93437317e+02 8.23379338e-01]	[4.62389343e+02 8.90853638e+02 8.11478496e-01]	[4.82727203e+02 8.59990540e+02 7.37355590e-01]
[462.3404541 277.55822754 0.92257535]	[477.66995239 357.0541687 0.89548564]	[408.42831421 359.60827637 0.82292879]	[375.08990479 470.00656128 0.852153 ]	[351.9420166 572.58947754 0.83230764]	[541.88397217 351.96343994 0.84140468]	[565.01849365 459.76727295 0.90115058]	[565.01098633 564.96105957 0.90122354]	[482.8522644 570.07312012 0.70330256]	[441.7701416 570.07196045 0.66680169]	[462.41729736 729.05548096 0.85285622]	[480.13549805 852.31463623 0.86964118]	[523.90753174 567.53106689 0.6697787 ]	[534.16870117 729.12158203 0.82823962]	[5.16171997e+02 7.18830261e+02 5.60019612e-01]	[449.52920532 264.74612427 0.83842212]	[480.13757324 262.21429443 0.90118629]	[436.57150269 274.94833374 0.86947048]	[500.77935791 272.43740845 0.93857867]	[5.11028656e+02 7.67562744e+02 4.55155730e-01]	[5.21247131e+02 7.62486572e+02 4.28092033e-01]	[5.05916962e+02 7.05996948e+02 3.62259269e-01]	[4.82771637e+02 8.93454163e+02 8.20907593e-01]	[4.62382812e+02 8.93224609e+02 8.12085867e-01]	[4.82739410e+02 8.59988220e+02 7.38028765e-01]
[462.36633301 277.54382324 0.9203729 ]	[477.71502686 357.0385437 0.89907622]	[410.96499634 357.21530151 0.81791168]	[369.95040894 472.55252075 0.81320965]	[341.71350098 567.57312012 0.8835566 ]	[541.93249512 352.00112915 0.84182501]	[565.00366211 462.25842285 0.90484774]	[565.01586914 565.02044678 0.89410484]	[482.82839966 570.03796387 0.70526952]	[441.74667358 570.02502441 0.66990739]	[462.39761353 729.03375244 0.84988183]	[480.11328125 852.31585693 0.86648422]	[523.89135742 567.49768066 0.66953355]	[531.63226318 729.11291504 0.82489431]	[5.16110229e+02 7.18852173e+02 5.81753373e-01]	[452.05215454 264.7461853 0.83933908]	[480.16616821 262.21328735 0.90509194]	[436.65362549 274.94873047 0.86910486]	[500.84262085 272.46322632 0.94220889]	[5.05938812e+02 7.67688965e+02 5.06779909e-01]	[5.18677979e+02 7.65079529e+02 4.65790510e-01]	[5.05904633e+02 7.06043579e+02 3.89007568e-01]	[4.82765594e+02 8.93446960e+02 8.19854259e-01]	[4.62374573e+02 8.93219482e+02 8.13383281e-01]	[4.80347565e+02 8.59994019e+02 7.34309018e-01]
[464.87869263 277.53881836 0.90383565]	[480.10684204 357.02481079 0.90560937]	[411.02099609 357.16223145 0.82311535]	[364.76638794 464.87643433 0.85399044]	[336.46096802 565.07043457 0.89164311]	[544.3180542 354.45101929 0.85180908]	[564.94793701 462.28457642 0.9116171 ]	[565.00299072 565.05285645 0.89004314]	[482.83782959 570.09490967 0.69962132]	[441.74053955 570.05743408 0.66519183]	[462.37637329 729.10888672 0.86530322]	[480.10415649 852.29284668 0.8723821 ]	[523.91412354 570.04162598 0.65799844]	[531.58221436 729.14251709 0.83711356]	[5.05949677e+02 7.16270935e+02 6.06348276e-01]	[457.09890747 264.73391724 0.85453641]	[480.30505371 262.19714355 0.91492522]	[439.11386108 274.90634155 0.90101975]	[503.27160645 272.47277832 0.95066774]	[5.05900848e+02 7.67571899e+02 4.72722173e-01]	[5.16191406e+02 7.62478516e+02 4.17660892e-01]	[5.03282959e+02 7.06022034e+02 3.93792748e-01]	[4.80336761e+02 8.93424561e+02 8.26696157e-01]	[4.62325134e+02 8.90834717e+02 8.25349927e-01]	[4.82731232e+02 8.59927246e+02 7.42529571e-01]
[464.96765137 277.54177856 0.89339429]	[480.11746216 357.00332642 0.90459198]	[413.49841309 357.11279297 0.82564616]	[362.21847534 464.94265747 0.86282527]	[328.91842651 567.49224854 0.84782457]	[544.34460449 352.02056885 0.85418481]	[564.94677734 462.24865723 0.91601032]	[564.98944092 565.03094482 0.89996088]	[482.80380249 572.59313965 0.70651197]	[441.70828247 570.07855225 0.66881746]	[462.38690186 729.10083008 0.8636784 ]	[477.7277832 852.31170654 0.8654781 ]	[523.88903809 570.05688477 0.66303176]	[531.55615234 729.12774658 0.84391963]	[5.05873108e+02 7.18882263e+02 6.21863484e-01]	[457.17822266 264.73919678 0.86889458]	[480.36889648 262.15115356 0.91853565]	[439.17559814 274.90249634 0.9184258 ]	[503.30517578 272.40829468 0.94767666]	[5.03386536e+02 7.67534973e+02 5.27504742e-01]	[5.11041840e+02 7.62479309e+02 4.59221244e-01]	[5.00849426e+02 7.08547607e+02 4.23515409e-01]	[4.80342499e+02 8.93425232e+02 8.24578047e-01]	[4.62327881e+02 8.90845276e+02 8.27380896e-01]	[4.80348755e+02 8.59986023e+02 7.34455287e-01]
[467.40625 277.51315308 0.89312327]	[480.10958862 356.99014282 0.90185928]	[411.03460693 357.08792114 0.82284921]	[362.21615601 462.39178467 0.89186352]	[323.79864502 564.90380859 0.89414382]	[544.34674072 352.01431274 0.85237974]	[564.96148682 459.83496094 0.91789114]	[564.97875977 564.96435547 0.90845805]	[482.77752686 570.04302979 0.69920033]	[441.6973877 567.53741455 0.66615891]	[462.30334473 729.10180664 0.87205374]	[477.72793579 852.32714844 0.86303216]	[523.85333252 567.52996826 0.66521657]	[531.56225586 729.08691406 0.85732132]	[5.03373688e+02 7.11166748e+02 6.45267665e-01]	[457.19372559 262.25964355 0.87170196]	[482.71075439 259.70321655 0.92057472]	[439.20401001 274.87173462 0.91289699]	[503.32385254 272.34225464 0.93337804]	[5.03391113e+02 7.67512878e+02 4.99096483e-01]	[5.13569763e+02 7.59911438e+02 4.17336613e-01]	[5.00774994e+02 7.05963928e+02 3.70768249e-01]	[4.80326202e+02 8.93431458e+02 8.25927019e-01]	[4.62317535e+02 8.90851624e+02 8.28331947e-01]	[4.82743439e+02 8.59988953e+02 7.35092938e-01]
[467.39498901 277.48074341 0.89499563]	[477.74124146 356.97802734 0.89716876]	[410.99938965 357.07156372 0.81658661]	[359.7555542 464.83990479 0.89897406]	[323.72579956 564.8770752 0.90429556]	[544.33911133 351.97445679 0.84713292]	[564.97491455 459.83364868 0.91401374]	[564.9588623 564.92150879 0.91487271]	[482.7833252 570.02606201 0.6990394 ]	[441.69827271 567.5199585 0.66687191]	[462.25961304 729.08123779 0.87786824]	[477.72088623 852.29138184 0.86722171]	[523.86529541 567.51391602 0.66627556]	[531.59088135 729.07427979 0.84705478]	[5.03287231e+02 7.11144165e+02 7.03008235e-01]	[457.16687012 262.20928955 0.87196785]	[482.71832275 259.66125488 0.92422575]	[439.19540405 274.86410522 0.90793324]	[503.33145142 269.92449951 0.93020558]	[5.03370178e+02 7.65078003e+02 6.00147426e-01]	[5.08536438e+02 7.59891113e+02 4.95681912e-01]	[4.98216797e+02 7.03454102e+02 4.18860495e-01]	[4.80320129e+02 8.93421265e+02 8.25618029e-01]	[4.62315521e+02 8.90838379e+02 8.26620460e-01]	[4.82757355e+02 8.59936279e+02 7.44856298e-01]
[467.39416504 277.48031616 0.89529848]	[477.74301147 356.97647095 0.89711678]	[411.00125122 357.07119751 0.8162021 ]	[359.75662231 464.837677 0.89878041]	[323.72564697 564.87719727 0.90475309]	[544.33776855 351.97354126 0.84733945]	[564.97619629 459.83053589 0.91363883]	[564.95922852 564.92547607 0.91442019]	[482.78439331 570.03240967 0.6987223 ]	[441.69836426 567.52539062 0.66603762]	[462.25750732 729.07147217 0.87689513]	[477.70977783 852.28204346 0.86658454]	[523.86724854 567.5199585 0.66607749]	[531.59033203 729.07208252 0.84808171]	[5.03287720e+02 7.11142639e+02 7.05265403e-01]	[457.16629028 262.20880127 0.87186146]	[482.71850586 259.66165161 0.9240132 ]	[439.1937561 274.86489868 0.90794724]	[503.33084106 269.92391968 0.93033886]	[5.03357788e+02 7.67472473e+02 6.01143897e-01]	[5.08531036e+02 7.59900818e+02 4.97593582e-01]	[4.98216309e+02 7.03449829e+02 4.20294106e-01]	[4.80317627e+02 8.93422180e+02 8.26666117e-01]	[4.62311676e+02 8.90837830e+02 8.28086436e-01]	[4.82753571e+02 8.57463379e+02 7.42430687e-01]
[464.95220947 275.12124634 0.90000588]	[477.73931885 354.59719849 0.89287138]	[410.99511719 357.0369873 0.81506622]	[362.21792603 462.19696045 0.90278351]	[323.73556519 562.47515869 0.89906156]	[544.33966064 351.95184326 0.84479237]	[564.98956299 459.83630371 0.90930068]	[564.9395752 564.88726807 0.91995877]	[482.73080444 567.49438477 0.70056701]	[439.31625366 565.00909424 0.66314334]	[462.28598022 729.04827881 0.87529016]	[477.7270813 852.28045654 0.86826736]	[523.8092041 567.45300293 0.6685499 ]	[531.57080078 729.04522705 0.85170346]	[5.03311371e+02 7.13690186e+02 6.97053909e-01]	[457.1446228 262.15432739 0.87344086]	[482.71478271 259.62225342 0.93385941]	[439.18588257 272.4887085 0.90141273]	[503.32937622 269.90603638 0.92986405]	[5.03256989e+02 7.67594482e+02 6.39621317e-01]	[5.05920593e+02 7.64975891e+02 5.51300406e-01]	[5.00713898e+02 7.06012390e+02 4.65857029e-01]	[4.80327545e+02 8.93416565e+02 8.24922442e-01]	[4.62319061e+02 8.90835754e+02 8.23851943e-01]	[4.82754822e+02 8.59933899e+02 7.47621357e-01]
[464.95690918 275.09939575 0.90077364]	[477.72515869 354.59472656 0.89073527]	[410.95913696 357.03887939 0.81334341]	[359.83282471 462.27871704 0.90354317]	[323.74508667 564.82373047 0.89987063]	[544.33123779 351.93429565 0.84106559]	[564.98455811 459.81304932 0.9101429 ]	[564.93695068 562.47216797 0.9203589 ]	[482.71252441 567.49383545 0.70168954]	[439.29812622 565.00280762 0.66421247]	[462.31671143 726.66052246 0.87465423]	[477.71740723 852.30328369 0.86369389]	[523.79425049 567.45892334 0.66705835]	[531.53137207 729.03149414 0.85353225]	[5.03329559e+02 7.13766418e+02 7.00937450e-01]	[457.14920044 259.70370483 0.88170755]	[482.72705078 259.59951782 0.936822 ]	[439.18740845 272.45196533 0.895818 ]	[503.32702637 269.894104 0.92995334]	[5.00863159e+02 7.67690247e+02 6.88832819e-01]	[5.05897583e+02 7.65074219e+02 6.08129084e-01]	[5.00737366e+02 7.06101990e+02 5.11876523e-01]	[4.80337646e+02 8.93404724e+02 8.26175630e-01]	[4.62327332e+02 8.90826477e+02 8.21715236e-01]	[4.82734650e+02 8.59969238e+02 7.46072054e-01]
[464.95217896 275.09246826 0.90103745]	[477.71560669 354.5916748 0.8898105 ]	[408.45211792 357.03713989 0.81059939]	[359.82266235 462.3168335 0.90972364]	[326.30709839 564.824646 0.89081603]	[544.32836914 351.92642212 0.8383891 ]	[564.97174072 459.78137207 0.91280371]	[564.92687988 562.45812988 0.92162359]	[480.38153076 567.49987793 0.70229489]	[439.29830933 567.45440674 0.66189712]	[462.27224731 729.02429199 0.87910903]	[477.7270813 852.29943848 0.86655968]	[523.78692627 567.47290039 0.66970164]	[529.07800293 726.67724609 0.85536361]	[503.27084351 711.24688721 0.7313922 ]	[457.14779663 259.6869812 0.88434732]	[482.72277832 259.59335327 0.93674928]	[439.19168091 272.42181396 0.89048094]	[503.31262207 269.87765503 0.93056983]	[5.00802368e+02 7.70068665e+02 7.01471984e-01]	[5.03441254e+02 7.67471130e+02 6.19472980e-01]	[4.98256012e+02 7.06010376e+02 5.18272638e-01]	[4.80335754e+02 8.93408020e+02 8.25800598e-01]	[4.62327057e+02 8.90826660e+02 8.21166635e-01]	[4.82745483e+02 8.59955688e+02 7.50874996e-01]
[464.95123291 275.0925293 0.90118432]	[477.71768188 354.5897522 0.89037716]	[408.45556641 357.03735352 0.81216276]	[359.81948853 462.33425903 0.90842736]	[326.30697632 564.8215332 0.89043617]	[544.32763672 351.92733765 0.83960426]	[564.97436523 459.78466797 0.91286945]	[564.92297363 562.45709229 0.92239934]	[482.70779419 567.51861572 0.70124084]	[439.29275513 567.4697876 0.66106337]	[462.27227783 729.0302124 0.87891757]	[477.72033691 852.30200195 0.864793 ]	[523.79589844 567.48712158 0.66847056]	[529.08343506 729.0088501 0.85556638]	[503.2699585 711.253479 0.73149592]	[457.1473999 259.68560791 0.8847335 ]	[482.72171021 259.59439087 0.93704611]	[439.19284058 272.41772461 0.89126736]	[503.30960083 269.8762207 0.93117809]	[5.00801361e+02 7.70071655e+02 7.02978313e-01]	[5.03437439e+02 7.67473999e+02 6.20184779e-01]	[4.98253326e+02 7.06017090e+02 5.20206392e-01]	[4.80336212e+02 8.93411499e+02 8.24149609e-01]	[4.62326721e+02 8.90827820e+02 8.18519473e-01]	[4.82733032e+02 8.59952759e+02 7.50146568e-01]
[464.92681885 275.08279419 0.9063068 ]	[477.69802856 354.59609985 0.8863861 ]	[408.44589233 357.03833008 0.80668789]	[362.24099731 462.33340454 0.88501269]	[328.90838623 564.86505127 0.88279021]	[544.30255127 351.93783569 0.83231908]	[564.95178223 459.78207397 0.91066808]	[564.93847656 564.82659912 0.92350215]	[482.71530151 567.51794434 0.69506133]	[439.30307007 567.46478271 0.6639573 ]	[462.21078491 726.65704346 0.86967033]	[477.71426392 852.30657959 0.86218423]	[523.79785156 567.49066162 0.66995287]	[531.57025146 726.6159668 0.84980679]	[503.35870361 718.86706543 0.74187154]	[457.12069702 259.66729736 0.88239056]	[482.71298218 259.58065796 0.93684536]	[439.17642212 272.42233276 0.8835243 ]	[503.29598999 269.88638306 0.93097329]	[5.00761993e+02 7.70179626e+02 7.37011909e-01]	[5.03422668e+02 7.67584839e+02 6.76110208e-01]	[5.00727478e+02 7.08612122e+02 6.04145110e-01]	[4.80338531e+02 8.93408447e+02 8.18917572e-01]	[4.62325500e+02 8.90829773e+02 8.17882180e-01]	[4.82739929e+02 8.59960510e+02 7.43470311e-01]
[464.90493774 275.07623291 0.90895391]	[477.67910767 356.96221924 0.88475126]	[408.4303894 357.04623413 0.80803728]	[362.24273682 462.43695068 0.86434215]	[333.94845581 564.97930908 0.88496083]	[541.93353271 351.94577026 0.82778096]	[564.93847656 459.80410767 0.91200781]	[564.94390869 562.46917725 0.92329484]	[480.35681152 570.0324707 0.70070583]	[439.2567749 567.53082275 0.66725099]	[459.82821655 729.12200928 0.86918283]	[477.64373779 852.33123779 0.85287148]	[523.78887939 567.53967285 0.67321169]	[531.6307373 726.62634277 0.84778988]	[503.39126587 716.30310059 0.76478225]	[457.09411621 259.6619873 0.87875819]	[480.36917114 257.21560669 0.93724233]	[439.15545654 272.42184448 0.8776027 ]	[503.28036499 269.85598755 0.9276433 ]	[5.00766266e+02 7.67700806e+02 7.41250098e-01]	[5.03409210e+02 7.67476318e+02 6.58651769e-01]	[5.00741638e+02 7.08556885e+02 6.09738648e-01]	[4.80336090e+02 8.93394592e+02 8.27006578e-01]	[4.62311951e+02 8.90833923e+02 8.26846242e-01]	[4.80319702e+02 8.60001465e+02 7.29327559e-01]
[464.87512207 275.05889893 0.91384518]	[477.64080811 356.96228027 0.87901491]	[405.91943359 357.06854248 0.811095 ]	[364.84112549 462.41720581 0.85113615]	[336.63418579 564.89996338 0.93112862]	[541.89654541 349.46600342 0.83014768]	[564.89715576 459.84255981 0.91742659]	[564.95690918 562.45629883 0.91849172]	[480.36804199 570.06335449 0.6954847 ]	[439.26586914 570.03613281 0.66297364]	[459.68917847 729.25701904 0.86134624]	[4.77601898e+02 8.52314697e+02 8.46819222e-01]	[523.79602051 570.02844238 0.66707563]	[531.60913086 726.65020752 0.85810566]	[503.33917236 718.89263916 0.76708692]	[454.64749146 259.67532349 0.87285626]	[480.32748413 259.57015991 0.94104886]	[439.1126709 272.4828186 0.87806249]	[503.24240112 269.8576355 0.92657244]	[5.00831696e+02 7.67672913e+02 7.54903376e-01]	[5.05896454e+02 7.65047607e+02 6.43714011e-01]	[4.98234314e+02 7.08615967e+02 5.98450840e-01]	[4.80284973e+02 8.93403259e+02 8.26904297e-01]	[4.62269226e+02 8.90832581e+02 8.28368425e-01]	[4.80320648e+02 8.59957336e+02 7.26946414e-01]
[464.82525635 275.06890869 0.91723651]	[475.17407227 356.9777832 0.87064719]	[405.85925293 357.11981201 0.82119638]	[367.37225342 467.43649292 0.82475072]	[339.19921875 570.02478027 0.89519089]	[541.84448242 351.91958618 0.8340528 ]	[564.88891602 459.8425293 0.92172521]	[564.95123291 562.42358398 0.92034811]	[480.34963989 570.04223633 0.6994853 ]	[439.25314331 567.54547119 0.66157764]	[459.68499756 729.23516846 0.8629446 ]	[4.77604858e+02 8.52315430e+02 8.47586215e-01]	[523.77581787 567.54571533 0.66739112]	[531.55108643 729.00671387 0.86182779]	[503.3442688 721.37890625 0.77131224]	[454.59292603 259.70855713 0.86487782]	[480.26531982 259.59222412 0.93932831]	[436.68728638 274.86181641 0.87949723]	[500.84451294 269.85900879 0.92708963]	[500.80200195 770.15484619 0.78147542]	[5.03460144e+02 7.67564331e+02 6.82523489e-01]	[4.98221527e+02 7.08627075e+02 6.08739674e-01]	[4.80279694e+02 8.93396057e+02 8.30234230e-01]	[4.62263794e+02 8.90827820e+02 8.32196236e-01]	[4.80327423e+02 8.59961060e+02 7.25881636e-01]
[462.43096924 275.06582642 0.91853827]	[475.14996338 356.9911499 0.87273407]	[405.83337402 357.15316772 0.82634681]	[372.46218872 464.88546753 0.84392607]	[341.70269775 567.59320068 0.87820774]	[541.83508301 351.93011475 0.835473 ]	[564.88562012 462.19897461 0.92438143]	[564.95422363 562.44085693 0.91763747]	[480.32113647 570.07733154 0.70027351]	[439.22106934 570.06689453 0.65793681]	[459.66372681 729.24578857 0.86191201]	[4.77624786e+02 8.52324463e+02 8.52269113e-01]	[521.42120361 570.05108643 0.66991097]	[531.53253174 726.67382812 0.86763179]	[503.36160278 721.40155029 0.78220093]	[454.56954956 259.70620728 0.86369628]	[480.23846436 259.59927368 0.93617785]	[436.66714478 272.50317383 0.8791579 ]	[500.80844116 269.8817749 0.92958689]	[500.8041687 770.27233887 0.79834747]	[5.05897888e+02 7.67663086e+02 7.08048999e-01]	[4.98242889e+02 7.08639648e+02 6.18361890e-01]	[4.80299103e+02 8.93393677e+02 8.29913497e-01]	[4.62281525e+02 8.90828674e+02 8.29480052e-01]	[4.80344391e+02 8.59979919e+02 7.29708850e-01]
[462.40280151 275.07717896 0.9222247 ]	[475.12689209 357.01031494 0.87406039]	[403.39190674 357.18359375 0.82935703]	[372.47906494 467.41537476 0.83255357]	[344.24795532 570.07385254 0.84824032]	[541.82421875 351.95986938 0.83276159]	[564.87683105 462.23095703 0.9257322 ]	[564.95483398 562.43658447 0.91862762]	[480.31274414 572.59417725 0.70134151]	[439.21325684 570.09527588 0.65975994]	[459.63024902 729.25213623 0.85906631]	[477.6307373 852.32849121 0.85326278]	[521.4128418 570.08496094 0.67255259]	[529.06292725 726.65637207 0.869789 ]	[503.3692627 721.38977051 0.77762574]	[454.54623413 259.71359253 0.8588987 ]	[480.21508789 259.6178894 0.93120193]	[436.65246582 272.47909546 0.87391001]	[500.79086304 269.90081787 0.92995644]	[5.00786560e+02 7.72703552e+02 7.46222258e-01]	[5.05898346e+02 7.70064575e+02 6.74496830e-01]	[4.98247986e+02 7.08634644e+02 6.14005387e-01]	[4.80298218e+02 8.93406494e+02 8.28952014e-01]	[4.62279816e+02 8.90841370e+02 8.28601360e-01]	[4.80354675e+02 8.59987000e+02 7.27810144e-01]
[462.40701294 275.06552124 0.9209972 ]	[475.10266113 357.01879883 0.87217951]	[403.37307739 357.19863892 0.83310717]	[375.03643799 464.92492676 0.85769242]	[346.82348633 570.12646484 0.83242476]	[541.81402588 351.97702026 0.83084905]	[564.86566162 462.22348022 0.92790794]	[564.9543457 562.44848633 0.91684067]	[480.28857422 572.59594727 0.69904059]	[439.19650269 570.0914917 0.65672797]	[459.62738037 729.25775146 0.85872555]	[477.64550781 852.31628418 0.85857463]	[521.39404297 570.08691406 0.67341822]	[529.07299805 726.65899658 0.87159836]	[503.38778687 721.41357422 0.77653134]	[454.54934692 259.7097168 0.85988921]	[480.21377563 259.59985352 0.93142074]	[436.64962769 272.48718262 0.87558275]	[500.78591919 269.88238525 0.92757046]	[5.00791290e+02 7.72706726e+02 7.44805872e-01]	[5.05904236e+02 7.70071777e+02 6.73446894e-01]	[4.98266815e+02 7.08646240e+02 6.07741833e-01]	[4.80293640e+02 8.93405762e+02 8.31534564e-01]	[4.62276154e+02 8.90833740e+02 8.30582082e-01]	[4.82740143e+02 8.59962891e+02 7.31125593e-01]
[462.41165161 275.04226685 0.91897619]	[472.60665894 357.02798462 0.86680543]	[403.3543396 357.21759033 0.83634627]	[375.04251099 467.39898682 0.85272694]	[349.44213867 572.66870117 0.82790244]	[541.7769165 351.99551392 0.82812274]	[564.85455322 462.22027588 0.92911363]	[564.95526123 562.4486084 0.91638649]	[480.26394653 572.58636475 0.71177107]	[439.17507935 572.60223389 0.66391492]	[459.62988281 729.24804688 0.86524463]	[477.66290283 852.27770996 0.86244714]	[521.37438965 570.05810547 0.68351561]	[529.0604248 726.64794922 0.87168884]	[503.40768433 721.39440918 0.77203447]	[454.55084229 259.69680786 0.86244744]	[480.21673584 259.5758667 0.93470359]	[436.64450073 274.86550903 0.88090825]	[500.77441406 269.89770508 0.9292106 ]	[5.00770020e+02 7.72724548e+02 7.20372260e-01]	[5.05895660e+02 7.70094055e+02 6.59965932e-01]	[5.00732147e+02 7.08645996e+02 6.15626693e-01]	[4.80293304e+02 8.93382324e+02 8.28442872e-01]	[4.62277222e+02 8.90805054e+02 8.26057911e-01]	[4.82757385e+02 8.57444763e+02 7.34403610e-01]
[462.38717651 275.02435303 0.91972673]	[472.59658813 357.01937866 0.8650412 ]	[403.34524536 357.20687866 0.83818829]	[375.09124756 467.41894531 0.85829818]	[354.46380615 575.14434814 0.84284347]	[541.76586914 351.97772217 0.82592523]	[564.84771729 459.83602905 0.92807233]	[564.95263672 562.42437744 0.91613126]	[480.23223877 570.05737305 0.70954216]	[439.1585083 570.04663086 0.66310114]	[459.63659668 729.20465088 0.86779433]	[477.65026855 852.28063965 0.85938984]	[521.34436035 570.02502441 0.68292415]	[531.52716064 726.64941406 0.86666512]	[503.41879272 721.41741943 0.7812314 ]	[452.0831604 259.65588379 0.86894846]	[480.20614624 257.21383667 0.93454421]	[436.62884521 272.48416138 0.87443137]	[500.77246094 269.90097046 0.92969608]	[5.00810730e+02 7.70268494e+02 7.43082643e-01]	[5.05930054e+02 7.67673950e+02 6.70985579e-01]	[5.00730408e+02 7.08645081e+02 6.25289142e-01]	[4.80282074e+02 8.93374268e+02 8.29447746e-01]	[4.62264252e+02 8.90794800e+02 8.25610518e-01]	[4.82753662e+02 8.57461670e+02 7.30624914e-01]
[462.38769531 275.02380371 0.92020583]	[472.59146118 357.01580811 0.86471236]	[403.34509277 357.20703125 0.8377676 ]	[375.09259033 467.4161377 0.8582027 ]	[354.46182251 575.14331055 0.84188849]	[541.76348877 351.96710205 0.82430822]	[564.84552002 459.84088135 0.9282071 ]	[564.94940186 562.42962646 0.91704369]	[480.23178101 570.05810547 0.71061182]	[439.15664673 570.04736328 0.66420203]	[459.63409424 729.20220947 0.86818534]	[477.6491394 852.27947998 0.85929763]	[521.34698486 570.02722168 0.68437606]	[529.07635498 726.64959717 0.86499476]	[503.42041016 721.43756104 0.78086251]	[452.08493042 259.65826416 0.8689878 ]	[480.20437622 257.21548462 0.93389839]	[436.62887573 272.4831543 0.87536287]	[500.77133179 269.89990234 0.93070817]	[5.00794586e+02 7.70274170e+02 7.46245503e-01]	[5.05908325e+02 7.67679443e+02 6.77722752e-01]	[5.00730225e+02 7.08658752e+02 6.27089500e-01]	[4.80285767e+02 8.93377502e+02 8.28077674e-01]	[4.62266296e+02 8.90798218e+02 8.24764490e-01]	[4.82751831e+02 8.57458923e+02 7.31383443e-01]
[462.38369751 275.01049805 0.92012596]	[472.58511353 356.9994812 0.86255842]	[403.33447266 357.18893433 0.83947432]	[375.10147095 464.9737854 0.86160833]	[354.51177979 572.66705322 0.84886271]	[541.76208496 351.93469238 0.82253486]	[564.85253906 459.83230591 0.93003833]	[564.94213867 562.38153076 0.91694725]	[480.21313477 570.03753662 0.71116507]	[439.13391113 570.02471924 0.66410828]	[459.62466431 729.18939209 0.86647117]	[477.64083862 852.27307129 0.85697079]	[521.33959961 567.5355835 0.68690753]	[529.07867432 726.62976074 0.86651236]	[503.44467163 721.44873047 0.78572303]	[452.0831604 259.64935303 0.87024981]	[480.19802856 257.20495605 0.93456632]	[436.63287354 272.48052979 0.87870193]	[500.76657104 269.8973999 0.93039703]	[5.00804291e+02 7.70291565e+02 7.44416058e-01]	[5.05935913e+02 7.67694214e+02 6.77804410e-01]	[5.00745117e+02 7.08670593e+02 6.42297924e-01]	[4.80281921e+02 8.93374573e+02 8.27748120e-01]	[4.62262451e+02 8.90795654e+02 8.24437857e-01]	[4.82744568e+02 8.57454773e+02 7.26123095e-01]
[462.37387085 275.00668335 0.92156869]	[472.58261108 356.9934082 0.86082405]	[403.32989502 357.18554688 0.83871561]	[375.08325195 467.44970703 0.85411084]	[354.53604126 575.14941406 0.8531993 ]	[541.76306152 351.92037964 0.82044607]	[564.84570312 459.82009888 0.92794633]	[564.93322754 562.37200928 0.91951203]	[480.22125244 570.06335449 0.71392763]	[439.13989258 570.05914307 0.66726249]	[459.62246704 729.18444824 0.86966354]	[477.63519287 852.25939941 0.85641623]	[521.34887695 570.02478027 0.68609506]	[531.53088379 726.61090088 0.87040186]	[503.42935181 721.37945557 0.78905284]	[452.06976318 259.64178467 0.87159854]	[480.1914978 257.19732666 0.93400842]	[436.62506104 272.47891235 0.87518197]	[500.76358032 269.89437866 0.9279781 ]	[5.00822571e+02 7.70230347e+02 7.57334888e-01]	[5.05952423e+02 7.67635132e+02 6.77582026e-01]	[5.00733856e+02 7.08623169e+02 6.45224512e-01]	[4.80278168e+02 8.93354614e+02 8.31897616e-01]	[4.62259308e+02 8.90776001e+02 8.25299740e-01]	[4.82733765e+02 8.57425720e+02 7.33108759e-01]
[462.37060547 274.99227905 0.92198205]	[472.58282471 356.9822998 0.86027884]	[403.32940674 357.17749023 0.83837628]	[375.07501221 467.44015503 0.85476017]	[354.54794312 572.65765381 0.854177 ]	[541.76135254 349.43789673 0.82113773]	[564.8493042 459.79492188 0.92712426]	[564.92657471 562.3404541 0.91944098]	[480.25119019 570.08685303 0.712466 ]	[439.15731812 570.07714844 0.66549468]	[459.60183716 729.17590332 0.86947036]	[477.64212036 852.2510376 0.85828936]	[521.3729248 570.04626465 0.68595463]	[531.5479126 726.60083008 0.87172329]	[503.4074707 718.88116455 0.79425055]	[452.0682373 259.63720703 0.8732689 ]	[480.18157959 257.17987061 0.93588454]	[436.62924194 272.47982788 0.87882441]	[500.75653076 269.86941528 0.92711699]	[5.00834747e+02 7.70162598e+02 7.54604518e-01]	[5.05960724e+02 7.67570740e+02 6.67414606e-01]	[5.00701355e+02 7.08584229e+02 6.46518648e-01]	[4.80280243e+02 8.93352844e+02 8.31520498e-01]	[4.62261017e+02 8.90774658e+02 8.24775994e-01]	[4.82735992e+02 8.57423523e+02 7.33767569e-01]
[462.3644104 274.97595215 0.92017925]	[472.57745361 356.97555542 0.85864186]	[403.32183838 357.17019653 0.83893251]	[375.06481934 467.44924927 0.8537935 ]	[354.54956055 572.66729736 0.8557449 ]	[541.7612915 349.4258728 0.82169712]	[564.84570312 459.77865601 0.92670476]	[564.92462158 562.31262207 0.91955662]	[480.25906372 570.09393311 0.71642715]	[439.1630249 570.08758545 0.66918129]	[459.62997437 729.1661377 0.87258303]	[477.65023804 852.25384521 0.85911536]	[521.37774658 570.04821777 0.68894351]	[529.06842041 726.60101318 0.87360287]	[503.38070679 716.33618164 0.79023439]	[452.05181885 259.62133789 0.87588751]	[480.17630005 257.16073608 0.93770897]	[436.61456299 272.49694824 0.8782292 ]	[500.75656128 269.88052368 0.92642415]	[5.00867401e+02 7.70106873e+02 7.44458139e-01]	[5.05989288e+02 7.67519287e+02 6.46697462e-01]	[5.00704407e+02 7.08538269e+02 6.25986934e-01]	[4.80282867e+02 8.93357544e+02 8.32983494e-01]	[4.62265015e+02 8.90777466e+02 8.25382233e-01]	[4.82738037e+02 8.57438721e+02 7.34613717e-01]
[462.3598938 274.97589111 0.92110878]	[472.57977295 356.97164917 0.85702211]	[403.31826782 357.16970825 0.83811396]	[375.04696655 467.42999268 0.8513025 ]	[354.50814819 572.58270264 0.85109645]	[541.76403809 349.41113281 0.81934446]	[564.85083008 459.72866821 0.91832697]	[564.91235352 562.29278564 0.91894507]	[480.28085327 570.09838867 0.71561503]	[439.18093872 570.09527588 0.6688773 ]	[459.68228149 729.14892578 0.87576395]	[477.65606689 852.22692871 0.86080694]	[521.39904785 570.04620361 0.68997234]	[529.06445312 726.59405518 0.87390077]	[503.3888855 718.85888672 0.78534949]	[452.03036499 259.61590576 0.87583268]	[480.17486572 257.14901733 0.93884885]	[436.60140991 272.49325562 0.87524807]	[500.75476074 269.8637085 0.92635304]	[5.00850555e+02 7.70153809e+02 7.50866830e-01]	[5.05960205e+02 7.67568970e+02 6.64428949e-01]	[5.00720856e+02 7.08576233e+02 6.34325504e-01]	[4.80278351e+02 8.93360962e+02 8.33443880e-01]	[4.62268036e+02 8.90777344e+02 8.27518344e-01]	[4.82736938e+02 8.57397949e+02 7.41973221e-01]
[462.35552979 274.97418213 0.92059422]	[472.58740234 356.97180176 0.85782433]	[403.33334351 357.16534424 0.83572125]	[375.04748535 464.9664917 0.85553873]	[354.47052002 570.11236572 0.84618509]	[541.76519775 349.41278076 0.82031506]	[564.85552979 459.7489624 0.91914666]	[564.91522217 562.29431152 0.91801763]	[480.29736328 570.08782959 0.71372187]	[439.20230103 570.07641602 0.66933531]	[459.70532227 729.09918213 0.87669569]	[477.67245483 852.2333374 0.86145991]	[521.40435791 570.03900146 0.6875692 ]	[529.05596924 726.5838623 0.86978602]	[503.3711853 716.26599121 0.78897166]	[452.02194214 259.6178894 0.87533987]	[480.16601562 257.1439209 0.93835002]	[436.59863281 272.49377441 0.87543947]	[500.74905396 269.86117554 0.92571861]	[5.00866486e+02 7.67702332e+02 7.24866390e-01]	[5.05966125e+02 7.67480164e+02 6.29916906e-01]	[5.00705017e+02 7.06091309e+02 6.19111478e-01]	[4.80283173e+02 8.93365417e+02 8.32516789e-01]	[4.62272247e+02 8.90778320e+02 8.22905302e-01]	[4.82741028e+02 8.57412476e+02 7.34656632e-01]
[462.35644531 274.96911621 0.91962612]	[472.58096313 354.60021973 0.85521722]	[403.32382202 357.14324951 0.83623403]	[375.03125 467.4211731 0.85263228]	[351.96414185 570.09509277 0.83573794]	[541.75756836 349.3807373 0.81964922]	[564.85540771 459.72943115 0.92032969]	[564.92089844 562.30566406 0.91701144]	[480.29632568 570.06903076 0.71435893]	[439.19476318 570.06488037 0.66821814]	[459.74606323 729.03259277 0.87796885]	[477.69662476 852.21881104 0.86870509]	[521.41107178 570.02636719 0.68465585]	[529.06854248 726.59020996 0.87109685]	[503.38027954 716.25878906 0.78561008]	[452.02294922 259.61520386 0.87585026]	[480.16384888 257.14068604 0.93788189]	[436.59725952 272.49154663 0.87573016]	[500.74481201 269.85580444 0.92442179]	[5.00863434e+02 7.67680420e+02 7.11144209e-01]	[5.05972107e+02 7.65080811e+02 6.17287517e-01]	[5.00725250e+02 7.06089600e+02 6.18709087e-01]	[4.80285736e+02 8.93376099e+02 8.30288529e-01]	[4.62280090e+02 8.90781311e+02 8.23048949e-01]	[4.82751495e+02 8.57386719e+02 7.42402971e-01]
[462.35690308 274.96603394 0.91916716]	[472.5770874 356.95950317 0.85535115]	[403.31973267 357.14770508 0.83614439]	[375.00747681 467.43237305 0.84427333]	[351.91534424 570.09832764 0.83050245]	[541.75689697 349.38650513 0.81857181]	[564.85736084 459.72521973 0.9195407 ]	[564.92749023 562.31140137 0.91686237]	[480.29672241 570.07122803 0.71523577]	[439.19433594 570.06903076 0.66974175]	[459.74707031 729.06060791 0.87906832]	[477.69369507 852.22607422 0.86778897]	[521.41320801 570.02746582 0.68583173]	[531.53717041 726.58935547 0.86883354]	[503.38528442 716.27484131 0.78574139]	[452.02337646 259.61181641 0.87582332]	[480.16427612 257.14050293 0.93749958]	[436.59524536 272.48706055 0.87495506]	[500.74349976 269.86282349 0.92457914]	[5.00834869e+02 7.67707153e+02 7.13910818e-01]	[5.05937927e+02 7.67485352e+02 6.23320222e-01]	[5.00728699e+02 7.06107666e+02 6.21009707e-01]	[4.80289337e+02 8.93370667e+02 8.30537915e-01]	[4.62283173e+02 8.90778442e+02 8.23372841e-01]	[4.82752716e+02 8.57389954e+02 7.40475357e-01]
[462.35638428 274.96563721 0.91854644]	[472.56906128 354.59432983 0.85399258]	[403.30899048 357.14068604 0.83733928]	[374.98458862 467.40054321 0.84585112]	[349.43798828 570.04156494 0.83936554]	[541.75280762 349.3694458 0.8173604 ]	[564.85955811 459.72680664 0.92086983]	[564.93432617 562.29412842 0.91368937]	[480.29168701 570.04278564 0.71512508]	[439.19692993 570.03393555 0.670228 ]	[459.75213623 729.06646729 0.88282776]	[477.69384766 852.22979736 0.86713737]	[521.40270996 567.53588867 0.68777859]	[531.54077148 726.58093262 0.86574769]	[503.36883545 716.26531982 0.78476584]	[452.02227783 259.61068726 0.87572998]	[480.16461182 257.14157104 0.93770701]	[436.59481812 272.4855957 0.87586987]	[500.74197388 269.87145996 0.92540085]	[5.00861359e+02 7.67687317e+02 7.08190084e-01]	[5.05974274e+02 7.67465210e+02 6.13055229e-01]	[5.00714783e+02 7.06101562e+02 6.15089059e-01]	[4.80281647e+02 8.93367737e+02 8.31713557e-01]	[4.62276947e+02 8.90773865e+02 8.23763371e-01]	[4.82756134e+02 8.57391663e+02 7.41620898e-01]
[462.35580444 274.96694946 0.91753805]	[472.57595825 354.5930481 0.85442877]	[403.31616211 357.14041138 0.83628166]	[372.49142456 467.4493103 0.83317977]	[349.3777771 570.01940918 0.83715272]	[541.75927734 346.89871216 0.8193289 ]	[564.8604126 459.72109985 0.91958946]	[564.9362793 562.29064941 0.91282868]	[480.31759644 570.04162598 0.71528578]	[439.22128296 570.03179932 0.67130268]	[459.75323486 729.05371094 0.8806774 ]	[477.69320679 852.2366333 0.86704111]	[521.41888428 567.53417969 0.68749183]	[531.55438232 726.56390381 0.86533099]	[503.3772583 716.26513672 0.78759915]	[452.02227783 259.61047363 0.8753494 ]	[480.16345215 257.14431763 0.9373107 ]	[436.59518433 272.48516846 0.87643611]	[500.73858643 269.87738037 0.92585421]	[5.00862732e+02 7.67699463e+02 7.13328123e-01]	[5.05976379e+02 7.67477722e+02 6.19684696e-01]	[5.00723175e+02 7.06095337e+02 6.16234660e-01]	[4.80280640e+02 8.93369019e+02 8.30711007e-01]	[4.62276398e+02 8.90776306e+02 8.23372364e-01]	[4.82755981e+02 8.57399902e+02 7.42192566e-01]
[462.35836792 274.97116089 0.91878462]	[472.56375122 354.59759521 0.8542071 ]	[403.30813599 357.13873291 0.83721399]	[372.4883728 464.97161865 0.83755499]	[346.84835815 570.02099609 0.8394329 ]	[541.75250244 349.37954712 0.81779122]	[564.86297607 459.7328186 0.92060769]	[564.93304443 562.269104 0.91007948]	[480.31292725 570.04559326 0.711317 ]	[439.21884155 570.03344727 0.66605133]	[459.76351929 729.03796387 0.87858033]	[477.69903564 852.23809814 0.86905938]	[521.41473389 567.53826904 0.68521726]	[531.57830811 726.58081055 0.86187214]	[503.38711548 716.27386475 0.78404474]	[452.02059937 259.6133728 0.87499666]	[480.16760254 257.1473999 0.93757141]	[436.58804321 272.48477173 0.87546486]	[500.73742676 269.88528442 0.92646945]	[5.03264008e+02 7.67682556e+02 7.01061964e-01]	[5.08459167e+02 7.65082275e+02 6.06865466e-01]	[5.00729950e+02 7.06099304e+02 6.13277376e-01]	[4.80288666e+02 8.93380920e+02 8.32411647e-01]	[4.62284454e+02 8.90787109e+02 8.26942086e-01]	[4.82757904e+02 8.57403564e+02 7.41640627e-01]
[462.35696411 274.97384644 0.92005801]	[472.55990601 354.59793091 0.85391003]	[403.30609131 357.13821411 0.83745325]	[372.47912598 464.96951294 0.83646131]	[346.85250854 570.01879883 0.83942956]	[541.75061035 349.38323975 0.81720692]	[564.8659668 459.73110962 0.91963971]	[564.93475342 562.27191162 0.91052568]	[480.30880737 570.05047607 0.71027398]	[439.21450806 570.03741455 0.66484547]	[459.76119995 729.04522705 0.87701631]	[477.69821167 852.2399292 0.86760837]	[521.41333008 567.5447998 0.68448937]	[531.56835938 726.5803833 0.86187589]	[503.39181519 716.2880249 0.78094858]	[452.01507568 259.61535645 0.87494045]	[480.16726685 257.14755249 0.93766046]	[436.58279419 272.48583984 0.87397623]	[500.73812866 269.88021851 0.92618901]	[5.03269714e+02 7.67682251e+02 6.95007622e-01]	[5.08461121e+02 7.65081726e+02 6.03799641e-01]	[5.00735748e+02 7.06104919e+02 6.07717872e-01]	[4.80284027e+02 8.93381409e+02 8.30726683e-01]	[4.62280304e+02 8.90786255e+02 8.24011147e-01]	[4.82762787e+02 8.57404297e+02 7.40093112e-01]
[462.35211182 274.9730835 0.91972327]	[472.55047607 354.60089111 0.85386586]	[403.29800415 357.14028931 0.83846509]	[372.46994019 464.97140503 0.8302027 ]	[346.81509399 570.02038574 0.83870381]	[541.74530029 349.39541626 0.81401682]	[564.86199951 459.72595215 0.91692889]	[564.93389893 562.27075195 0.91100049]	[480.31060791 570.0378418 0.71176124]	[439.21890259 570.02636719 0.66659725]	[459.77206421 726.66107178 0.87485802]	[477.70950317 852.23809814 0.86949098]	[521.41833496 567.52746582 0.68774724]	[531.58905029 726.55432129 0.8588047 ]	[503.39535522 716.32342529 0.78535122]	[452.00881958 259.61743164 0.87441403]	[480.16040039 257.14651489 0.93667823]	[436.58126831 272.49014282 0.87410796]	[500.7338562 269.87069702 0.92588747]	[5.00865601e+02 7.70110229e+02 7.27126598e-01]	[5.05975372e+02 7.67535217e+02 6.41048670e-01]	[5.00727936e+02 7.06115417e+02 6.28943324e-01]	[4.80286499e+02 8.93391968e+02 8.29052389e-01]	[4.62285370e+02 8.90796021e+02 8.23391199e-01]	[4.82770538e+02 8.57402405e+02 7.41125822e-01]
[462.34671021 274.97253418 0.91985238]	[472.54537964 354.60028076 0.85325539]	[403.29653931 357.13375854 0.83775586]	[372.48904419 464.93145752 0.83724654]	[344.34664917 570.03106689 0.83861399]	[541.7366333 349.41183472 0.81067306]	[564.86193848 459.72296143 0.91558528]	[564.93347168 562.27520752 0.91147983]	[480.30383301 570.03869629 0.7130034 ]	[439.21478271 570.0269165 0.66759026]	[459.7348938 729.02648926 0.8742696 ]	[477.70675659 852.23742676 0.86936909]	[521.41912842 567.53277588 0.68896872]	[531.60028076 726.5345459 0.85915375]	[503.37585449 716.25561523 0.7928319 ]	[451.99594116 259.61627197 0.87384576]	[480.15618896 257.14590454 0.93664044]	[436.56677246 272.49066162 0.87003779]	[500.73257446 269.87680054 0.92570305]	[5.00866577e+02 7.67685852e+02 7.19952226e-01]	[5.05963837e+02 7.67470459e+02 6.29440188e-01]	[5.00705383e+02 7.06063477e+02 6.16120398e-01]	[4.80286774e+02 8.93389099e+02 8.29080045e-01]	[4.62286377e+02 8.90792175e+02 8.22274387e-01]	[4.82768585e+02 8.57395752e+02 7.38847196e-01]
[462.34454346 274.97091675 0.91962963]	[472.53399658 354.59738159 0.85253215]	[403.28182983 357.12969971 0.83922416]	[372.48321533 467.39556885 0.82492393]	[344.34152222 570.04064941 0.83818072]	[541.73083496 349.4074707 0.80937046]	[564.86401367 459.70361328 0.91306674]	[564.93347168 562.27886963 0.91161752]	[480.29840088 570.0513916 0.71303898]	[439.21066284 570.03936768 0.66837388]	[459.72955322 729.0423584 0.87164646]	[477.7081604 852.23199463 0.86974603]	[521.41827393 567.54785156 0.68855393]	[531.61065674 726.53063965 0.86018133]	[503.38214111 716.26464844 0.79230887]	[451.98831177 259.61499023 0.87317723]	[480.14926147 257.14257812 0.93626684]	[436.55239868 272.48446655 0.86823291]	[500.72598267 269.86581421 0.92388517]	[5.00874542e+02 7.70078857e+02 7.34296024e-01]	[5.05975708e+02 7.67501282e+02 6.43540561e-01]	[5.00714478e+02 7.06063843e+02 6.16441667e-01]	[4.80287598e+02 8.93392273e+02 8.27386856e-01]	[4.62285675e+02 8.90794312e+02 8.20508420e-01]	[4.82774841e+02 8.57383545e+02 7.39574313e-01]
[462.34460449 274.97238159 0.92007327]	[472.52185059 354.59002686 0.85189044]	[403.27157593 357.12313843 0.83921641]	[372.50717163 464.95648193 0.82567912]	[344.33798218 570.04473877 0.83832842]	[541.72241211 349.39291382 0.80857152]	[564.85986328 459.69882202 0.91207671]	[564.93322754 562.27606201 0.91161227]	[480.2980957 570.04888916 0.7146402 ]	[439.20770264 570.03234863 0.66995877]	[459.72622681 729.04766846 0.86991042]	[477.70507812 852.23931885 0.86877167]	[521.42144775 567.54748535 0.69009781]	[531.581604 726.51568604 0.85628062]	[503.39953613 716.27398682 0.79034424]	[449.52157593 259.61904907 0.87352562]	[480.14968872 257.1399231 0.93705475]	[436.54498291 272.50259399 0.87032187]	[500.72439575 269.85900879 0.92312777]	[5.00879852e+02 7.70094849e+02 7.26454616e-01]	[5.05993835e+02 7.67523621e+02 6.44100666e-01]	[5.00732788e+02 7.06073608e+02 6.21961594e-01]	[4.80290741e+02 8.93390442e+02 8.27896535e-01]	[4.62285767e+02 8.90795105e+02 8.21356297e-01]	[4.82774750e+02 8.57396301e+02 7.35570729e-01]
[462.32348633 274.98291016 0.92250067]	[470.04382324 354.58950806 0.85195744]	[400.86325073 357.12890625 0.84221983]	[372.4871521 467.42382812 0.81812966]	[346.84515381 570.11932373 0.82916772]	[541.71960449 349.40673828 0.80685937]	[564.86273193 459.71786499 0.9155699 ]	[564.9364624 562.27026367 0.91124058]	[480.29162598 570.05743408 0.71536106]	[439.20159912 570.04589844 0.66998893]	[459.72622681 729.05908203 0.8726837 ]	[477.70358276 852.23638916 0.86852169]	[521.41680908 567.55078125 0.69045246]	[531.60058594 726.51708984 0.85929 ]	[503.39761353 716.26849365 0.79019153]	[449.48733521 259.6239624 0.87264526]	[480.13046265 257.14126587 0.93110406]	[434.10641479 272.48095703 0.86287111]	[500.71832275 269.81771851 0.91790134]	[5.03299866e+02 7.67690125e+02 7.18878806e-01]	[5.08482758e+02 7.67472900e+02 6.30832970e-01]	[5.00731049e+02 7.06058777e+02 6.11501992e-01]	[4.80291016e+02 8.93388306e+02 8.28550756e-01]	[4.62285919e+02 8.90792053e+02 8.21508765e-01]	[4.82774323e+02 8.57389771e+02 7.35346556e-01]
[462.29421997 274.96939087 0.92165804]	[470.03533936 354.58499146 0.85183465]	[400.8487854 357.13095093 0.84400892]	[372.53311157 464.91772461 0.83369195]	[349.36425781 570.09185791 0.82975733]	[541.71484375 349.39355469 0.80581254]	[564.85986328 459.71673584 0.91614974]	[564.93664551 562.27667236 0.91181278]	[480.27456665 570.06787109 0.71437842]	[439.18685913 570.06109619 0.66844654]	[459.71633911 729.08605957 0.87004358]	[477.70507812 852.23937988 0.86864007]	[521.40454102 570.02740479 0.69056165]	[531.597229 726.50921631 0.86016363]	[503.40740967 716.28204346 0.78398663]	[449.44122314 259.60861206 0.87589473]	[480.10577393 257.11978149 0.92895132]	[434.09094238 272.47839355 0.86011845]	[500.70950317 267.32635498 0.91585094]	[5.03316345e+02 7.70082397e+02 7.21920669e-01]	[5.08516083e+02 7.67507507e+02 6.32103562e-01]	[5.00747162e+02 7.06072510e+02 6.03343248e-01]	[4.80288300e+02 8.93387024e+02 8.28673482e-01]	[4.62283844e+02 8.90790344e+02 8.21931601e-01]	[4.82778442e+02 8.57395630e+02 7.35475242e-01]
[462.26809692 274.9414978 0.91976929]	[470.02386475 354.57522583 0.85054052]	[400.84011841 357.12353516 0.84448189]	[372.49624634 464.95819092 0.82912046]	[349.41036987 570.06707764 0.8345347 ]	[541.70996094 349.36950684 0.80562437]	[564.85522461 459.68154907 0.91339773]	[564.9331665 562.25408936 0.90897393]	[480.27362061 570.06445312 0.71205705]	[439.17871094 570.05871582 0.66554207]	[459.70095825 729.10583496 0.86965066]	[477.71209717 852.22198486 0.87257689]	[521.40515137 567.55181885 0.68911391]	[531.62335205 726.52874756 0.86053669]	[503.40359497 716.3036499 0.78910363]	[446.96368408 259.57946777 0.87991041]	[477.73080444 257.09884644 0.92876852]	[434.06292725 272.43865967 0.85320789]	[500.69851685 267.28594971 0.91223228]	[5.03311066e+02 7.70078796e+02 7.23392963e-01]	[5.08513214e+02 7.67501404e+02 6.36101902e-01]	[5.00738983e+02 7.06079834e+02 6.13278508e-01]	[4.80280090e+02 8.93392090e+02 8.31424892e-01]	[4.62280914e+02 8.90790405e+02 8.24465930e-01]	[4.82786285e+02 8.57368408e+02 7.41155684e-01]
[462.26461792 274.90133667 0.91856349]	[469.9992981 354.55856323 0.8481285 ]	[400.82449341 357.11343384 0.8449738 ]	[372.46789551 467.42431641 0.82295436]	[349.44244385 570.07781982 0.83272451]	[541.70477295 346.86587524 0.80720109]	[564.85913086 459.64492798 0.90878838]	[564.91906738 562.22131348 0.90728307]	[480.28866577 570.07037354 0.71246791]	[439.18130493 570.07080078 0.66508263]	[459.67288208 729.07891846 0.8726812 ]	[477.71575928 852.22827148 0.87356645]	[523.76940918 570.02264404 0.69093668]	[534.10211182 726.50817871 0.85961175]	[503.41464233 716.33465576 0.78318995]	[446.96768188 257.18264771 0.88610119]	[477.72305298 257.06390381 0.93214947]	[434.05825806 272.39041138 0.84377062]	[500.6852417 264.77401733 0.91010952]	[5.03319702e+02 7.70117371e+02 7.28981435e-01]	[5.11012115e+02 7.67523376e+02 6.44088030e-01]	[5.00752930e+02 7.08526428e+02 6.23814344e-01]	[4.80287201e+02 8.93403992e+02 8.31182599e-01]	[4.62290192e+02 8.90806824e+02 8.25108171e-01]	[4.82786774e+02 8.57386230e+02 7.41917312e-01]
[462.27444458 272.48953247 0.91696441]	[469.98141479 354.50531006 0.83856851]	[400.8258667 357.06503296 0.84116185]	[372.51553345 464.96218872 0.82850623]	[349.44989014 570.05584717 0.83368069]	[539.30487061 344.33294678 0.8123163 ]	[564.84332275 457.20730591 0.89855844]	[564.91851807 559.82641602 0.9050982 ]	[480.31182861 570.05822754 0.71404761]	[439.19586182 570.06109619 0.6683625 ]	[459.66213989 729.02886963 0.86684626]	[477.69830322 852.22509766 0.86983955]	[523.80023193 567.54071045 0.69093555]	[534.12121582 726.48266602 0.85292864]	[503.42990112 716.30255127 0.78700328]	[446.97781372 257.1277771 0.89644337]	[477.72018433 257.01391602 0.93422741]	[434.07330322 269.87057495 0.83030945]	[500.68383789 262.21273804 0.919514 ]	[5.03314178e+02 7.70146973e+02 7.28022039e-01]	[5.11013153e+02 7.67556152e+02 6.48259699e-01]	[5.00745758e+02 7.06105042e+02 6.33736074e-01]	[4.80288147e+02 8.93405029e+02 8.29354286e-01]	[4.62289215e+02 8.90813904e+02 8.24930489e-01]	[4.82772583e+02 8.57393250e+02 7.37564027e-01]
[462.28411865 272.43292236 0.91107261]	[469.97961426 354.45074463 0.82667172]	[400.83404541 357.02331543 0.83355367]	[372.51068115 464.95285034 0.82766902]	[351.91915894 570.0189209 0.83752036]	[539.30157471 344.28146362 0.81825906]	[564.84997559 457.15042114 0.89258528]	[564.9196167 559.78161621 0.89830697]	[480.29150391 567.50531006 0.7196967 ]	[439.19046021 567.49841309 0.67145693]	[459.6854248 726.57025146 0.86007619]	[477.67626953 852.23223877 0.86484545]	[523.76989746 567.45758057 0.69641125]	[534.15789795 726.4510498 0.85552669]	[503.43902588 713.74829102 0.78472781]	[446.97085571 257.07559204 0.90196258]	[477.72445679 256.96295166 0.93329817]	[431.55987549 267.33087158 0.81694311]	[500.66543579 262.16317749 0.92127126]	[5.03323364e+02 7.70066406e+02 7.38442719e-01]	[5.08541534e+02 7.67491638e+02 6.44339263e-01]	[5.00773773e+02 7.06054688e+02 6.20841146e-01]	[4.80310059e+02 8.93402344e+02 8.26131165e-01]	[4.62296082e+02 8.90822021e+02 8.24118018e-01]	[4.82740326e+02 8.57400330e+02 7.30001926e-01]
[462.28924561 269.91464233 0.89665908]	[470.00228882 349.42514038 0.81322688]	[400.83358765 354.55014038 0.82733905]	[374.99319458 462.37457275 0.86172372]	[352.00479126 567.51800537 0.85694897]	[539.29241943 341.75598145 0.832358 ]	[564.84613037 457.0788269 0.88354927]	[564.91192627 559.72766113 0.8936398 ]	[480.32162476 567.45281982 0.72609043]	[439.21160889 564.99591064 0.68065393]	[459.69369507 726.48828125 0.8593148 ]	[477.67657471 852.22003174 0.86460358]	[523.77838135 564.97503662 0.70451069]	[534.13269043 724.0135498 0.83287972]	[503.44265747 713.74926758 0.79021651]	[449.4593811 256.99136353 0.90291202]	[477.71679688 254.53657532 0.92987084]	[434.10394287 267.31286621 0.82244194]	[500.65716553 259.64224243 0.93810779]	[5.03334625e+02 7.67657410e+02 7.53022730e-01]	[5.11055847e+02 7.65044922e+02 6.53657198e-01]	[5.00773956e+02 7.06057129e+02 6.36178732e-01]	[4.80296600e+02 8.93392090e+02 8.30324709e-01]	[4.62284180e+02 8.90809814e+02 8.27378273e-01]	[4.82738678e+02 8.57389099e+02 7.33282149e-01]
[462.26556396 269.84057617 0.88592046]	[470.01245117 344.35528564 0.81689632]	[400.83969116 354.46453857 0.81909329]	[372.53948975 462.39852905 0.85966045]	[354.48355103 567.46948242 0.87715936]	[539.29852295 339.2918396 0.84429771]	[564.84130859 454.57064819 0.87507218]	[564.90570068 557.22003174 0.87943631]	[480.32330322 564.93444824 0.72083884]	[439.22680664 564.91381836 0.68384057]	[459.69622803 723.91534424 0.83385491]	[477.66644287 852.21722412 0.86087632]	[521.42077637 564.91186523 0.69711018]	[534.16070557 723.92767334 0.81981564]	[503.47045898 716.27185059 0.77750558]	[446.96582031 254.60546875 0.90393203]	[477.67791748 254.46556091 0.91610253]	[434.0696106 264.74276733 0.81949091]	[500.63278198 257.21032715 0.94561148]	[5.03321289e+02 7.67693298e+02 7.63262510e-01]	[5.11034332e+02 7.65083557e+02 6.73210800e-01]	[5.00786072e+02 7.06104736e+02 6.56066954e-01]	[4.80290741e+02 8.93388672e+02 8.28003347e-01]	[4.62280212e+02 8.90805603e+02 8.27274978e-01]	[4.80353302e+02 8.57387268e+02 7.33407974e-01]
[462.26528931 269.83972168 0.88574827]	[470.00592041 346.81915283 0.81622332]	[400.8218689 354.47229004 0.82177544]	[372.54348755 462.39517212 0.86072981]	[354.48352051 567.46844482 0.87708133]	[539.3024292 339.30032349 0.84246206]	[564.84197998 454.57156372 0.87496972]	[564.90618896 557.22149658 0.87933111]	[480.32138062 564.92687988 0.72038031]	[439.22753906 564.90740967 0.68309629]	[459.69778442 723.91009521 0.83185816]	[477.66104126 852.22943115 0.85905713]	[521.41619873 564.90380859 0.69643927]	[534.1529541 723.90808105 0.81485909]	[503.46871948 716.26049805 0.77661473]	[446.96621704 254.60429382 0.90369523]	[477.67803955 254.46496582 0.91606605]	[434.06903076 264.74429321 0.81908566]	[500.63317871 257.21118164 0.94551629]	[5.03331421e+02 7.67700867e+02 7.64469624e-01]	[5.11051544e+02 7.65089111e+02 6.75328910e-01]	[5.00786652e+02 7.06097839e+02 6.55508816e-01]	[4.80295380e+02 8.93389893e+02 8.28077435e-01]	[4.62280945e+02 8.90812805e+02 8.29044580e-01]	[4.80345581e+02 8.57411255e+02 7.29511261e-01]
[462.30908203 264.79431152 0.86922902]	[469.99133301 341.82614136 0.8324486 ]	[400.8218689 351.93618774 0.8134861 ]	[372.55023193 462.37384033 0.86866868]	[354.50360107 567.45202637 0.88151276]	[539.30999756 339.21047974 0.85859376]	[564.8425293 452.06362915 0.86895835]	[564.93371582 554.6505127 0.86938715]	[480.31222534 564.87548828 0.72378141]	[439.20687866 562.42144775 0.6865899 ]	[459.67172241 721.3651123 0.81622142]	[477.64141846 852.23266602 0.85442537]	[521.41125488 562.41290283 0.69341457]	[534.1171875 721.3661499 0.77968049]	[503.4586792 716.26153564 0.79282802]	[449.47927856 254.49171448 0.90253675]	[477.71328735 254.37103271 0.90999246]	[434.0357666 259.65148926 0.8548789 ]	[500.65203857 257.10974121 0.97188443]	[503.38586426 767.66589355 0.77372932]	[5.13587463e+02 7.65029602e+02 6.91148758e-01]	[5.00762115e+02 7.06073486e+02 6.84035122e-01]	[4.80290497e+02 8.93392761e+02 8.27047110e-01]	[4.62273621e+02 8.90815613e+02 8.28169227e-01]	[4.80332886e+02 8.57414917e+02 7.27159023e-01]
[462.31002808 264.79864502 0.86884701]	[469.99215698 341.82717896 0.8320998 ]	[400.82421875 351.93612671 0.81312722]	[374.96472168 462.36834717 0.86868602]	[354.50140381 567.45135498 0.88139206]	[539.309021 339.21099854 0.85834372]	[564.84161377 452.05780029 0.86887521]	[564.92919922 554.64416504 0.86986244]	[480.31591797 564.87451172 0.7243073 ]	[439.2086792 562.42144775 0.68804646]	[459.67144775 721.3583374 0.8157779 ]	[477.63989258 852.22436523 0.85405421]	[521.41668701 562.41101074 0.69428205]	[534.12994385 718.8760376 0.77800411]	[503.45715332 716.28308105 0.79270113]	[449.47891235 254.49327087 0.90295994]	[477.71487427 254.37142944 0.9102236 ]	[434.03411865 259.65515137 0.85398835]	[500.65359497 257.10861206 0.97161907]	[503.39535522 767.66345215 0.77705753]	[5.13597046e+02 7.65026855e+02 6.95484221e-01]	[5.00759033e+02 7.06084656e+02 6.90252244e-01]	[4.80294495e+02 8.93394043e+02 8.26794982e-01]	[4.62276611e+02 8.90815979e+02 8.27010930e-01]	[4.80329620e+02 8.57406311e+02 7.30648220e-01]
[462.32418823 262.16348267 0.87606591]	[469.98513794 341.74649048 0.84671813]	[400.79440308 349.38482666 0.81320119]	[375.02700806 459.79049683 0.8901062 ]	[354.51885986 565.0133667 0.89274204]	[539.30670166 339.15338135 0.86204487]	[564.83056641 449.47528076 0.87106007]	[564.93414307 549.56298828 0.87379169]	[480.31222534 562.3157959 0.71153396]	[439.21408081 562.30603027 0.68034536]	[459.64874268 716.33984375 0.81188422]	[4.77651367e+02 8.52223145e+02 8.47007990e-01]	[521.40673828 562.27972412 0.68314534]	[534.17279053 718.82745361 0.78985745]	[503.46194458 713.78924561 0.77158266]	[449.51605225 254.3792572 0.88183123]	[477.7177124 251.8809967 0.89325172]	[434.10687256 257.20175171 0.87876171]	[500.64923096 257.0140686 0.97222829]	[503.35021973 767.54608154 0.78258002]	[5.11058594e+02 7.62503540e+02 6.84761286e-01]	[5.00756317e+02 7.06049377e+02 6.64665818e-01]	[4.80330658e+02 8.93381653e+02 8.19294214e-01]	[4.62303619e+02 8.90813354e+02 8.16007674e-01]	[4.80326324e+02 8.57425964e+02 7.26098001e-01]
[462.28146362 259.61276245 0.90068537]	[469.96670532 339.27886963 0.86321175]	[400.79412842 344.30554199 0.82565248]	[372.54626465 462.19873047 0.88351244]	[354.54919434 564.91125488 0.90905416]	[541.6986084 339.06533813 0.86289835]	[564.84442139 446.89941406 0.88389033]	[564.94903564 547.02246094 0.88473618]	[480.30996704 557.23858643 0.69211817]	[439.20059204 557.23724365 0.65819734]	[459.66342163 713.77032471 0.82538569]	[4.77654846e+02 8.52232849e+02 8.44313860e-01]	[521.41009521 554.69592285 0.66809988]	[536.66265869 713.72680664 0.81156713]	[503.43338013 711.13201904 0.78731447]	[446.95291138 251.90228271 0.86853617]	[477.66821289 249.30383301 0.87215322]	[434.03121948 257.08673096 0.88119519]	[498.2696228 254.60919189 0.96655881]	[503.34414673 765.07336426 0.77621984]	[5.11069641e+02 7.59921387e+02 6.63579941e-01]	[5.00736481e+02 7.03465454e+02 6.66223228e-01]	[4.80347351e+02 8.93388123e+02 8.17387044e-01]	[4.62314850e+02 8.90822021e+02 8.12664747e-01]	[4.80318848e+02 8.57449707e+02 7.24659503e-01]
[462.32067871 256.99511719 0.92260128]	[469.97476196 339.11013794 0.87934405]	[400.81750488 341.69967651 0.8470825 ]	[372.55300903 459.70510864 0.87935054]	[354.54345703 562.33551025 0.90579665]	[539.28601074 336.56091309 0.84609902]	[564.82336426 441.91537476 0.90482259]	[564.92425537 544.52514648 0.90485775]	[480.34713745 559.75439453 0.71264863]	[439.23269653 559.7666626 0.67147285]	[459.66879272 713.73046875 0.82966167]	[4.77674042e+02 8.52217285e+02 8.47187340e-01]	[523.79272461 557.22119141 0.68088931]	[536.70941162 711.15576172 0.83941633]	[503.3399353 706.09674072 0.83846498]	[446.97424316 246.75177002 0.83573687]	[477.71792603 241.64176941 0.88619894]	[434.02276611 256.9367981 0.88989192]	[498.27267456 254.40931702 0.94725895]	[503.26348877 762.50561523 0.78355962]	[5.08515961e+02 7.54780273e+02 6.65794730e-01]	[4.98221588e+02 6.95784485e+02 6.68104708e-01]	[4.80338623e+02 8.93376770e+02 8.12776208e-01]	[4.62309784e+02 8.90801270e+02 8.04856420e-01]	[4.80341248e+02 8.57427917e+02 7.36336172e-01]
[462.29382324 254.57672119 0.92311031]	[467.49255371 336.61578369 0.87845969]	[400.80929565 339.19387817 0.85519964]	[374.96780396 457.19638062 0.85434693]	[354.54483032 559.78179932 0.88522208]	[539.28112793 334.00479126 0.82378584]	[564.81072998 441.70709229 0.91773629]	[564.92285156 544.36578369 0.92056149]	[480.37133789 557.22045898 0.71363205]	[439.25219727 557.22601318 0.67169267]	[459.61636353 708.68377686 0.84039271]	[477.67254639 852.21307373 0.85527545]	[523.81188965 554.67407227 0.67738897]	[536.72088623 708.62982178 0.86776489]	[503.38821411 706.10064697 0.8428669 ]	[446.97918701 241.67085266 0.84997374]	[477.71258545 239.10768127 0.90191442]	[434.03359985 254.46025085 0.87652409]	[500.63568115 251.8865509 0.91772133]	[503.3180542 762.45532227 0.77286232]	[5.08536438e+02 7.54752258e+02 6.64873719e-01]	[4.98253235e+02 6.95774536e+02 6.62397265e-01]	[4.80314850e+02 8.93378113e+02 8.18665087e-01]	[4.62302032e+02 8.90796875e+02 8.09486270e-01]	[4.80353912e+02 8.57426636e+02 7.47885704e-01]
[462.28231812 254.50157166 0.9209348 ]	[467.48074341 336.55432129 0.87427652]	[400.79498291 339.13442993 0.85719198]	[374.99847412 454.62359619 0.83601034]	[354.5385437 559.72473145 0.87791276]	[539.26977539 331.48370361 0.80735141]	[564.81378174 439.31304932 0.91578603]	[564.94152832 544.28930664 0.91997498]	[480.34292603 554.62921143 0.70703602]	[439.22772217 554.63946533 0.66619343]	[459.58203125 708.66418457 0.83767915]	[477.67114258 852.22241211 0.85557169]	[523.7979126 552.08618164 0.67608088]	[536.73071289 708.63690186 0.86791265]	[503.38796997 706.10174561 0.84298027]	[446.97799683 239.18153381 0.86134148]	[477.70346069 236.66983032 0.91240829]	[434.04232788 254.42097473 0.86928535]	[500.64346313 251.81881714 0.90554607]	[503.3543396 762.46337891 0.78460985]	[5.11045410e+02 7.54760193e+02 6.75306559e-01]	[4.98248260e+02 6.95780945e+02 6.74355805e-01]	[4.80313110e+02 8.93368347e+02 8.25606704e-01]	[4.62304230e+02 8.90796875e+02 8.16629767e-01]	[4.80352081e+02 8.57450562e+02 7.41874754e-01]
[462.25408936 254.43699646 0.91383052]	[467.47531128 336.52297974 0.87085956]	[400.77432251 339.1005249 0.8576057 ]	[375.03152466 452.06817627 0.8304767 ]	[354.53909302 557.24761963 0.86764669]	[539.25994873 331.43884277 0.80083406]	[564.80718994 439.28924561 0.91704178]	[564.93096924 541.88696289 0.92280257]	[480.36053467 552.06762695 0.7038067 ]	[439.24911499 552.07617188 0.66579074]	[457.20843506 708.53881836 0.83735591]	[477.67611694 852.20666504 0.85538977]	[523.80175781 549.51293945 0.67979902]	[536.69732666 708.57391357 0.8673712 ]	[503.44995117 706.13446045 0.83256435]	[446.93225098 239.10256958 0.87646013]	[477.6968689 236.6003418 0.91917884]	[434.01992798 254.39859009 0.860008 ]	[500.64135742 249.37628174 0.90325332]	[503.39471436 762.51165771 0.79378581]	[5.13571228e+02 7.54800659e+02 6.81385219e-01]	[5.00744202e+02 6.98312317e+02 6.96544170e-01]	[4.80292145e+02 8.93352295e+02 8.30965400e-01]	[4.62289764e+02 8.90773499e+02 8.16716373e-01]	[4.80354156e+02 8.57441528e+02 7.43082345e-01]
[462.22525024 254.39712524 0.90598953]	[467.48681641 336.49768066 0.8677327 ]	[400.77758789 339.07324219 0.85585755]	[375.0262146 452.04507446 0.82629335]	[354.56643677 557.20135498 0.86878753]	[539.2590332 328.9380188 0.79637319]	[564.80212402 439.21261597 0.91500413]	[564.93450928 541.79675293 0.92278016]	[480.36538696 549.50506592 0.70788801]	[439.26449585 547.03790283 0.67770761]	[457.20150757 705.90124512 0.81206965]	[4.77658875e+02 8.52227478e+02 8.47406805e-01]	[523.79907227 546.9630127 0.69091517]	[536.70275879 708.51904297 0.86317688]	[503.48519897 708.53662109 0.83248144]	[446.89117432 239.05374146 0.88754398]	[477.66744995 236.55955505 0.92055631]	[431.53192139 254.39744568 0.85384023]	[500.64328003 249.30885315 0.89975578]	[503.38027954 764.97033691 0.80119872]	[5.11070618e+02 7.57299133e+02 6.89099848e-01]	[500.77954102 698.34533691 0.72419536]	[4.80303345e+02 8.93342651e+02 8.23893666e-01]	[4.62299347e+02 8.90774109e+02 8.08073878e-01]	[4.80325897e+02 8.59938782e+02 7.40107238e-01]
[462.25082397 254.35247803 0.90589726]	[467.48764038 336.46005249 0.85977161]	[400.78103638 336.69458008 0.85328162]	[375.05133057 449.5032959 0.82498926]	[354.59829712 557.17004395 0.87074608]	[539.2557373 328.85549927 0.79690075]	[564.81011963 439.15692139 0.91163111]	[564.92755127 541.79736328 0.9251523 ]	[480.36404419 546.97930908 0.71197349]	[439.28344727 546.98565674 0.68496537]	[457.17382812 700.8817749 0.80026728]	[4.77678497e+02 8.52227478e+02 8.51455808e-01]	[523.78308105 544.46380615 0.69259685]	[534.17144775 706.11590576 0.85189074]	[503.48635864 708.56433105 0.83357519]	[446.93844604 236.65632629 0.8903535 ]	[477.68484497 236.52067566 0.92592949]	[431.53997803 254.34860229 0.84205186]	[500.63595581 246.76353455 0.89258277]	[503.38821411 764.97747803 0.79851907]	[5.11080902e+02 7.57306946e+02 6.93114996e-01]	[500.80181885 700.83795166 0.7326349 ]	[4.80301178e+02 8.93340088e+02 8.24410737e-01]	[4.62302185e+02 8.90769165e+02 8.06518614e-01]	[4.80335785e+02 8.59950195e+02 7.42310643e-01]
[462.24951172 251.9239502 0.90189946]	[467.47091675 334.0713501 0.85731196]	[400.76907349 336.68151855 0.85651791]	[375.09234619 444.39901733 0.84992474]	[356.99438477 554.668396 0.8701511 ]	[539.25811768 326.34249878 0.79706025]	[564.82342529 436.63192749 0.88907623]	[564.92022705 541.77862549 0.92026174]	[480.33163452 546.94494629 0.71544158]	[439.25857544 546.9574585 0.68623346]	[457.22018433 700.85614014 0.7964626 ]	[4.77582855e+02 8.49704895e+02 8.24090362e-01]	[521.38928223 544.43707275 0.69341981]	[534.13659668 706.11682129 0.85665447]	[503.46844482 706.06506348 0.83213317]	[446.909729 236.60502625 0.9007836 ]	[477.68347168 236.44496155 0.92324495]	[431.50424194 251.95451355 0.84028953]	[498.25970459 244.21760559 0.89576006]	[503.46224976 762.49383545 0.77572089]	[5.16140503e+02 7.54739563e+02 6.92859113e-01]	[500.80447388 695.76898193 0.71902913]	[4.80345490e+02 8.93354187e+02 8.20181131e-01]	[4.62325500e+02 8.90774109e+02 7.98766553e-01]	[4.80213226e+02 8.54905090e+02 7.29113996e-01]
[462.23748779 251.89213562 0.90564275]	[467.46972656 334.03924561 0.85262203]	[400.76940918 336.64736938 0.85596883]	[375.11132812 444.33236694 0.86342818]	[357.01132202 552.13470459 0.86940527]	[539.25854492 326.29022217 0.80136716]	[564.85198975 436.62695312 0.88984025]	[564.90960693 541.78198242 0.92511344]	[480.31289673 544.45111084 0.7132718 ]	[439.24081421 544.45465088 0.69021994]	[457.13742065 703.38366699 0.80670691]	[4.77590210e+02 8.49714661e+02 8.28594387e-01]	[521.36859131 544.41125488 0.6924212 ]	[531.5802002 706.08099365 0.84918398]	[503.50402832 708.58917236 0.81702769]	[446.89230347 236.58241272 0.90796196]	[477.67349243 236.42100525 0.92334944]	[431.4960022 251.91822815 0.83779013]	[498.24371338 244.18914795 0.89609164]	[505.89111328 764.99243164 0.78717941]	[5.16193787e+02 7.54806152e+02 7.03702927e-01]	[500.82891846 700.85400391 0.70996881]	[4.80335724e+02 8.93348267e+02 8.25279891e-01]	[4.62317963e+02 8.90769653e+02 8.01057696e-01]	[4.80238892e+02 8.54897583e+02 7.38956213e-01]
[462.2381897 251.8921814 0.90588444]	[467.46902466 334.03820801 0.85239673]	[400.77047729 336.64511108 0.85562849]	[375.10565186 444.34286499 0.86104858]	[357.01159668 552.13128662 0.86951727]	[539.25512695 326.29019165 0.80095315]	[564.85107422 436.62081909 0.88977695]	[564.90887451 541.77789307 0.92408168]	[480.3102417 544.45483398 0.71446681]	[439.24304199 544.45904541 0.69150805]	[457.13430786 700.90887451 0.80352628]	[4.77593964e+02 8.49735718e+02 8.29123616e-01]	[521.36224365 544.41363525 0.69288415]	[531.57928467 706.09967041 0.85148531]	[503.50183105 708.57983398 0.81570631]	[446.89334106 236.58151245 0.90824145]	[477.67236328 236.41691589 0.92292219]	[431.4977417 251.91278076 0.83666635]	[498.24261475 241.72297668 0.89761573]	[505.88104248 764.98944092 0.78412306]	[5.16174194e+02 7.54810669e+02 7.01070726e-01]	[500.84085083 700.84783936 0.70720112]	[4.80344849e+02 8.93342834e+02 8.22302222e-01]	[4.62324188e+02 8.90772461e+02 7.99086094e-01]	[4.80232849e+02 8.57367859e+02 7.36314893e-01]
[462.24707031 251.87931824 0.90421712]	[467.45739746 334.02578735 0.85171735]	[400.76443481 336.63275146 0.85721517]	[375.11639404 444.41409302 0.85155475]	[357.02206421 552.13342285 0.87352461]	[539.24285889 323.82168579 0.80133677]	[564.85284424 436.60375977 0.88692909]	[564.90264893 541.78234863 0.9236334 ]	[480.25753784 544.40234375 0.71598911]	[439.1958313 544.40124512 0.69275331]	[454.63641357 700.90515137 0.791614 ]	[4.75164093e+02 8.49726868e+02 8.28209937e-01]	[521.32098389 544.36999512 0.69154847]	[529.05932617 706.05615234 0.8496418 ]	[503.47579956 708.61999512 0.82619303]	[446.91387939 236.57798767 0.90507627]	[477.67471313 234.0838623 0.92328453]	[431.52197266 251.90666199 0.83794665]	[498.22225952 241.69821167 0.89591253]	[505.88540649 765.03729248 0.78918254]	[5.16187073e+02 7.57314636e+02 7.01386690e-01]	[500.80386353 700.8850708 0.71205497]	[4.80337006e+02 8.93339661e+02 8.24890554e-01]	[4.62317657e+02 8.90767700e+02 8.03085923e-01]	[4.80214813e+02 8.57363647e+02 7.36241937e-01]
[462.26422119 251.85964966 0.90194291]	[467.46307373 334.02056885 0.84994233]	[400.77310181 336.61828613 0.85606998]	[375.12045288 444.4342041 0.85005993]	[357.04415894 552.07897949 0.88227302]	[539.24530029 323.83065796 0.80052286]	[564.85302734 436.58493042 0.88486862]	[564.89831543 541.77008057 0.92115104]	[480.19625854 544.44488525 0.71600783]	[439.14822388 544.45275879 0.68895841]	[454.57391357 703.39123535 0.7932533 ]	[4.75132172e+02 8.49740112e+02 8.27142060e-01]	[521.28015137 544.41107178 0.69256926]	[529.03125 706.04034424 0.85011619]	[503.4836731 708.60791016 0.82437682]	[446.94168091 236.5663147 0.90156901]	[477.68041992 234.06735229 0.92418319]	[431.55310059 251.89949036 0.83930516]	[498.22485352 241.67880249 0.89860964]	[505.90130615 765.05505371 0.7902931 ]	[5.16219910e+02 7.57339478e+02 7.02423513e-01]	[500.7958374 700.87591553 0.70260191]	[4.80328735e+02 8.93328796e+02 8.27974498e-01]	[4.62310883e+02 8.90758423e+02 8.08244705e-01]	[4.80187653e+02 8.57382629e+02 7.33696640e-01]
[462.27749634 251.8392334 0.90032005]	[467.46548462 334.01477051 0.84857208]	[400.76754761 336.60888672 0.8569321 ]	[377.50717163 444.4156189 0.85750306]	[357.05529785 549.58966064 0.88488847]	[539.25439453 323.82647705 0.8019008 ]	[564.85266113 436.58374023 0.8834399 ]	[564.88146973 541.78344727 0.92310536]	[480.17886353 546.96014404 0.70958102]	[439.11886597 546.96728516 0.68038058]	[452.05740356 703.487854 0.80440897]	[4.75114929e+02 8.49765015e+02 8.22508216e-01]	[521.28027344 544.48138428 0.69063264]	[529.03106689 706.06109619 0.84447044]	[503.50930786 708.70343018 0.8036567 ]	[446.96810913 236.54656982 0.89918983]	[477.69030762 234.04928589 0.92498302]	[434.03771973 251.8661499 0.8391515 ]	[498.23242188 241.65943909 0.89905417]	[505.90768433 767.5357666 0.79795599]	[5.18669373e+02 7.59917236e+02 7.12196469e-01]	[500.81384277 703.38183594 0.70966274]	[4.80337952e+02 8.93328491e+02 8.27349305e-01]	[4.62318024e+02 8.90771851e+02 8.06133509e-01]	[4.80176178e+02 8.57438354e+02 7.28533745e-01]
[462.29318237 251.82383728 0.89760464]	[467.47732544 334.01208496 0.84724337]	[400.76574707 336.59512329 0.85585618]	[377.53363037 444.4133606 0.86215931]	[357.10961914 549.56201172 0.89271015]	[539.27587891 326.29159546 0.80280948]	[564.84643555 436.66348267 0.89069194]	[564.88299561 541.80834961 0.92578852]	[480.18173218 546.96575928 0.71211171]	[439.10754395 546.95648193 0.67953491]	[452.05056763 695.73474121 0.77628899]	[4.75070648e+02 8.49706970e+02 8.03677559e-01]	[521.29217529 546.93774414 0.69338948]	[529.02276611 706.12347412 0.85007787]	[503.4239502 711.13409424 0.79647225]	[449.46539307 236.51513672 0.89696115]	[477.71783447 234.04475403 0.92896408]	[434.08312988 249.39755249 0.8388294 ]	[498.26141357 241.67167664 0.90335673]	[506.01153564 770.15814209 0.7773872 ]	[5.18741516e+02 7.65074768e+02 7.34357595e-01]	[5.00853363e+02 7.03417053e+02 6.93927884e-01]	[4.80359161e+02 8.93327026e+02 8.18636835e-01]	[4.62326904e+02 8.90774475e+02 7.97170460e-01]	[4.77718109e+02 8.57394958e+02 7.24807978e-01]
[462.29876709 249.39996338 0.8968913 ]	[467.48168945 334.00811768 0.84649807]	[400.769104 336.58279419 0.85495448]	[377.55273438 444.3890686 0.87106866]	[357.1472168 549.49951172 0.89433336]	[539.27069092 326.29708862 0.80201924]	[564.82922363 436.66592407 0.8925693 ]	[564.88024902 541.80072021 0.92464554]	[480.17382812 546.95410156 0.71472269]	[439.08319092 546.94909668 0.6777029 ]	[452.0567627 693.20715332 0.78590989]	[4.72600555e+02 8.49676514e+02 8.00073564e-01]	[521.29968262 546.92852783 0.69406772]	[529.02532959 708.48999023 0.84457213]	[503.46087646 713.7230835 0.79084814]	[449.4744873 236.50474548 0.8958329 ]	[477.72415161 234.03633118 0.93078572]	[434.11279297 249.39492798 0.84092838]	[500.63510132 241.6685791 0.90772283]	[5.11037750e+02 7.72797913e+02 7.42005885e-01]	[521.28289795 767.64135742 0.77665555]	[503.25823975 705.98907471 0.72014862]	[4.80356842e+02 8.93326538e+02 8.16278279e-01]	[4.62323059e+02 8.90771240e+02 7.95615315e-01]	[4.77694183e+02 8.57360657e+02 7.20917404e-01]
[462.30557251 249.39353943 0.89480722]	[467.49453735 334.00512695 0.84449208]	[400.77655029 336.57339478 0.85303891]	[377.55374146 444.41390991 0.86544406]	[357.17059326 547.0291748 0.90144968]	[539.2779541 326.30392456 0.80228603]	[564.81951904 436.68017578 0.89273643]	[564.88232422 541.75494385 0.91728759]	[480.18817139 546.95159912 0.71496058]	[439.08996582 546.95141602 0.67650908]	[452.04690552 693.25177002 0.7788344 ]	[4.72606415e+02 8.49653076e+02 7.97195613e-01]	[521.31201172 546.92852783 0.69259751]	[529.01428223 708.50354004 0.84140432]	[503.42721558 721.39520264 0.80806184]	[449.4927063 236.50144958 0.89563382]	[477.7310791 234.02905273 0.93330121]	[436.55834961 249.39247131 0.84343934]	[500.64889526 241.66236877 0.9119069 ]	[5.11058472e+02 7.82989624e+02 7.32284784e-01]	[5.21324036e+02 7.70257263e+02 7.59765744e-01]	[500.82919312 708.59893799 0.71266168]	[4.80345917e+02 8.93322937e+02 8.17862749e-01]	[4.62311249e+02 8.90763916e+02 7.91029692e-01]	[4.77713928e+02 8.54907959e+02 7.30940819e-01]
[462.31442261 249.36485291 0.88960052]	[467.48861694 333.99127197 0.84205759]	[400.76913452 336.56588745 0.8514936 ]	[377.53756714 446.89279175 0.85143965]	[357.18734741 547.05169678 0.89877892]	[539.27655029 323.8321228 0.80276114]	[564.80181885 439.06478882 0.89439011]	[564.86761475 541.6965332 0.90632015]	[480.19717407 546.98345947 0.71032774]	[439.08935547 546.98168945 0.67091489]	[452.07763672 698.28833008 0.77622467]	[4.72579346e+02 8.49668152e+02 7.92005658e-01]	[521.32196045 546.95465088 0.68847477]	[529.04266357 708.60809326 0.84875959]	[503.45092773 726.50396729 0.84098518]	[449.51260376 236.46426392 0.89482713]	[477.74118042 233.99833679 0.9326995 ]	[436.55987549 249.34292603 0.83828253]	[500.66091919 241.61827087 0.91527653]	[5.13601562e+02 7.88085205e+02 7.70724535e-01]	[5.21377441e+02 7.75327393e+02 7.47596145e-01]	[500.77163696 713.75494385 0.72340626]	[4.82751831e+02 8.93322388e+02 8.17645431e-01]	[4.62321411e+02 8.90780762e+02 7.92216301e-01]	[4.77685669e+02 8.57374023e+02 7.30474472e-01]
[462.32150269 249.33761597 0.88265264]	[467.48245239 333.97341919 0.83906066]	[400.76504517 336.55279541 0.85079277]	[377.57223511 444.33761597 0.87912834]	[359.58215332 547.03845215 0.89840668]	[539.27429199 323.81472778 0.80563736]	[562.45080566 436.67315674 0.89304662]	[564.81555176 541.70458984 0.90376699]	[480.2633667 546.99914551 0.71413755]	[439.13354492 547.00036621 0.67452902]	[454.53659058 700.90429688 0.78710902]	[4.72567230e+02 8.49656860e+02 7.98051238e-01]	[521.38891602 546.96087646 0.69066387]	[529.03814697 711.21850586 0.82574499]	[505.94519043 731.67572021 0.78039843]	[449.52767944 236.43144226 0.89646989]	[477.74935913 233.97749329 0.93382621]	[436.55810547 249.30039978 0.83195871]	[500.66421509 239.17050171 0.92144948]	[5.21188477e+02 7.95824158e+02 6.59984827e-01]	[5.23902954e+02 7.88152466e+02 6.74560308e-01]	[503.26980591 723.99249268 0.75172347]	[4.80345123e+02 8.93327698e+02 8.20647240e-01]	[4.62290802e+02 8.90785095e+02 7.96072960e-01]	[4.77695557e+02 8.54923462e+02 7.32247651e-01]
[462.31491089 249.31851196 0.88040656]	[467.45596313 333.94781494 0.8364687 ]	[400.75686646 336.54071045 0.85036135]	[377.56051636 444.36843872 0.86899084]	[359.60830688 547.02667236 0.89952463]	[539.24395752 323.78182983 0.80855983]	[562.42730713 436.65081787 0.8908546 ]	[562.46270752 541.7253418 0.9078539 ]	[480.23468018 546.96905518 0.71875781]	[439.1182251 546.99188232 0.67966986]	[452.0758667 703.4609375 0.81081742]	[4.72593811e+02 8.49621826e+02 7.98718274e-01]	[521.36322021 544.47784424 0.69538522]	[531.54882812 708.7265625 0.83127087]	[516.20776367 747.17041016 0.85362595]	[449.52487183 236.41297913 0.89548343]	[477.74020386 233.96937561 0.93144655]	[436.55599976 246.81048584 0.8281129 ]	[500.6496582 239.16015625 0.91966176]	[5.21242920e+02 8.08641785e+02 7.40580022e-01]	[5.29042969e+02 7.95818359e+02 6.74544394e-01]	[503.40576172 744.45629883 0.80741543]	[4.80336914e+02 8.93325745e+02 8.20741117e-01]	[4.62283905e+02 8.90776611e+02 7.98408151e-01]	[4.77736694e+02 8.54867432e+02 7.42187560e-01]
[462.30737305 249.32896423 0.88240433]	[467.44400024 333.92880249 0.83378959]	[400.75167847 336.51870728 0.84867966]	[377.58462524 441.86807251 0.88774127]	[359.62756348 547.02142334 0.89860523]	[539.2230835 323.77688599 0.80725425]	[562.40008545 436.62219238 0.88762558]	[562.43389893 541.72277832 0.9102518 ]	[480.23654175 544.47735596 0.72252423]	[439.13580322 546.94366455 0.68389195]	[454.57550049 703.38818359 0.80660027]	[4.72574432e+02 8.47155701e+02 7.90756583e-01]	[521.34967041 544.42437744 0.70060265]	[534.1774292 711.14660645 0.81781781]	[521.19567871 759.94549561 0.85394108]	[449.50845337 236.42001343 0.89557815]	[477.73101807 233.96929932 0.9293592 ]	[436.54229736 246.8079071 0.82367247]	[500.64044189 239.14801025 0.91923964]	[5.23881226e+02 8.16347046e+02 7.60753274e-01]	[5.41768066e+02 8.08589783e+02 7.20128417e-01]	[5.05869476e+02 7.54781555e+02 7.51144469e-01]	[4.80358917e+02 8.93302979e+02 8.14514041e-01]	[4.62300568e+02 8.90755249e+02 7.90978372e-01]	[4.77680756e+02 8.54808411e+02 7.41986752e-01]
[462.29364014 249.3414917 0.88402385]	[467.41796875 331.49713135 0.83365834]	[400.73297119 336.51571655 0.84928018]	[377.58651733 441.86773682 0.88939881]	[359.63821411 547.01849365 0.89937109]	[539.1918335 323.74969482 0.80626804]	[562.39447021 436.57537842 0.88012624]	[562.41992188 541.70806885 0.90910113]	[480.31124878 546.93835449 0.72667319]	[439.19580078 546.95819092 0.68998939]	[454.61608887 700.90429688 0.80469149]	[4.72534698e+02 8.47133057e+02 7.99315870e-01]	[521.42028809 544.44506836 0.70617115]	[539.19604492 711.20117188 0.82280916]	[521.35229492 770.14782715 0.89206827]	[449.47598267 236.42510986 0.89579499]	[477.71316528 233.9702301 0.92438233]	[434.08981323 246.82817078 0.82109821]	[498.25512695 239.13592529 0.91753554]	[5.34161011e+02 8.31683960e+02 6.99972570e-01]	[5.46976379e+02 8.18928711e+02 6.28612757e-01]	[5.05979797e+02 7.67664673e+02 6.74349010e-01]	[4.82810730e+02 8.93286255e+02 8.06622982e-01]	[4.62337830e+02 8.90747559e+02 7.87064552e-01]	[4.75170654e+02 8.52361145e+02 7.50073016e-01]
[462.2572937 249.34118652 0.88517749]	[464.97235107 331.474823 0.83647788]	[400.71563721 336.52093506 0.85196537]	[377.59844971 441.82531738 0.90093493]	[359.6545105 547.03375244 0.89725637]	[536.74121094 321.29812622 0.80841267]	[562.37219238 436.54150391 0.87284648]	[562.40014648 541.69281006 0.90385848]	[480.33023071 546.95324707 0.72895408]	[439.20996094 546.98425293 0.69299191]	[454.6048584 703.39086914 0.81360358]	[4.72522125e+02 8.47084106e+02 7.95158565e-01]	[523.79510498 544.44415283 0.7066744 ]	[539.27850342 713.79370117 0.82093734]	[523.89782715 788.0994873 0.88492501]	[446.95584106 236.44847107 0.90019369]	[477.67037964 233.97686768 0.91861832]	[434.03045654 249.34014893 0.81968492]	[498.21575928 239.15393066 0.91138911]	[5.34105164e+02 8.42043579e+02 7.24005580e-01]	[5.46995056e+02 8.31711243e+02 7.06740558e-01]	[5.18677063e+02 7.88106140e+02 6.36248767e-01]	[4.82808594e+02 8.93263428e+02 8.19493592e-01]	[4.62332458e+02 8.90717896e+02 7.91581571e-01]	[4.75167023e+02 8.52325317e+02 7.53019929e-01]
[462.25564575 249.34481812 0.88560963]	[464.96603394 331.46893311 0.83672237]	[400.7098999 336.51333618 0.85165268]	[377.5994873 441.831604 0.90138447]	[359.65478516 547.03375244 0.89756763]	[536.73614502 321.29696655 0.80845928]	[562.37145996 436.54562378 0.87394899]	[562.39953613 541.69500732 0.90444291]	[480.3236084 546.94732666 0.72982848]	[439.2069397 546.97735596 0.69411916]	[454.60418701 703.38482666 0.81275326]	[4.72526276e+02 8.47095642e+02 7.97261775e-01]	[523.78619385 544.43792725 0.70721322]	[539.27636719 713.79815674 0.82016081]	[523.89666748 788.10107422 0.8850776 ]	[446.9526062 236.45074463 0.90094995]	[477.66937256 233.9780426 0.91863489]	[434.02267456 249.34335327 0.81923366]	[498.21554565 239.15496826 0.91135526]	[5.34101440e+02 8.42031189e+02 7.22852647e-01]	[5.46992615e+02 8.31704529e+02 7.07187414e-01]	[5.18674805e+02 7.88107056e+02 6.36404395e-01]	[4.82813171e+02 8.93265015e+02 8.19306552e-01]	[4.62334198e+02 8.90723267e+02 7.92799771e-01]	[4.75171875e+02 8.52337891e+02 7.53129363e-01]
[462.1993103 249.37290955 0.88831258]	[464.93530273 331.44464111 0.84146541]	[400.6987915 336.50402832 0.85261977]	[377.5930481 441.82217407 0.90265501]	[359.70199585 547.06359863 0.89339948]	[536.68786621 321.27111816 0.81183928]	[562.35986328 436.54052734 0.87394083]	[562.39862061 539.29302979 0.89876199]	[480.33532715 544.48284912 0.73472714]	[439.2144165 546.96789551 0.69656366]	[454.61730957 703.40563965 0.81604636]	[4.72550781e+02 8.47083984e+02 7.92791724e-01]	[523.80084229 544.40313721 0.71321112]	[541.70013428 711.15319824 0.86128134]	[526.45037842 803.47155762 0.80909479]	[444.45053101 236.46731567 0.91384846]	[477.60192871 233.98135376 0.90513074]	[431.49786377 249.3349762 0.80876678]	[498.1449585 239.14151001 0.9047516 ]	[5.41859131e+02 8.52307739e+02 8.10570300e-01]	[5.59723816e+02 8.44554260e+02 7.20922410e-01]	[5.21258179e+02 8.06126587e+02 6.44636631e-01]	[4.82815918e+02 8.93295898e+02 8.20582569e-01]	[4.62347687e+02 8.90740540e+02 7.94694781e-01]	[4.77634338e+02 8.52356323e+02 7.25056171e-01]
[459.84085083 249.37594604 0.89112926]	[464.89639282 331.42364502 0.84620196]	[400.66818237 336.51605225 0.85548985]	[377.58572388 441.91195679 0.88588506]	[359.74627686 549.58148193 0.87924552]	[536.64654541 321.22311401 0.81826174]	[562.35388184 436.54367065 0.87453806]	[562.40856934 539.2376709 0.89131665]	[480.37426758 544.41693115 0.73622215]	[439.26654053 544.45898438 0.70363039]	[454.58462524 703.42437744 0.81406701]	[4.72558197e+02 8.47088318e+02 7.92766452e-01]	[523.82116699 544.34777832 0.71495044]	[541.69952393 711.11975098 0.83995092]	[5.31550049e+02 8.11206787e+02 8.09824765e-01]	[444.39471436 236.46980286 0.9301371 ]	[475.1244812 233.98039246 0.89738858]	[428.93615723 249.35003662 0.81275117]	[495.67111206 239.12063599 0.89754266]	[5.41924438e+02 8.57441528e+02 8.16122830e-01]	[5.62255310e+02 8.49752075e+02 7.67455697e-01]	[5.23850830e+02 8.16362915e+02 6.30901575e-01]	[4.82802765e+02 8.93275391e+02 8.27998757e-01]	[4.62356110e+02 8.90726013e+02 7.99187303e-01]	[4.77674866e+02 8.52367554e+02 7.37659097e-01]
[459.68429565 251.854599 0.89125264]	[464.84545898 328.90966797 0.85079634]	[398.26062012 336.55044556 0.8590287 ]	[377.63369751 444.34957886 0.89131099]	[362.21682739 554.62786865 0.86089998]	[534.16900635 318.74743652 0.83578497]	[562.35498047 431.48989868 0.8661679 ]	[562.47381592 536.63726807 0.87177092]	[482.85626221 544.44140625 0.72176945]	[441.75088501 544.48114014 0.70535588]	[454.60580444 703.40759277 0.81484485]	[4.75058990e+02 8.49613281e+02 8.09496701e-01]	[523.93292236 544.35205078 0.70415282]	[541.74359131 708.50177002 0.91209644]	[541.72125244 831.68231201 0.87255168]	[441.86737061 236.54402161 0.95637763]	[469.98620605 234.01487732 0.89331198]	[423.90335083 251.83233643 0.83318979]	[490.57928467 239.07453918 0.88661301]	[5.46989441e+02 8.75459595e+02 7.93032706e-01]	[5.64843445e+02 8.70231750e+02 8.08431983e-01]	[5.28985596e+02 8.39438965e+02 6.77639127e-01]	[4.82749695e+02 8.93260132e+02 8.56276631e-01]	[4.62323853e+02 8.90718506e+02 8.11838210e-01]	[4.80172455e+02 8.54879089e+02 7.62947381e-01]
[459.6529541 251.83758545 0.89016056]	[464.82659912 328.87213135 0.85221827]	[398.25238037 336.54696655 0.86119759]	[377.6242981 444.42919922 0.8793264 ]	[362.30401611 552.12701416 0.84723037]	[534.15856934 318.70709229 0.8440305 ]	[562.37609863 428.98599243 0.86808467]	[564.8237915 531.61779785 0.86287355]	[482.90533447 544.37487793 0.71972072]	[441.80523682 544.40429688 0.70918345]	[454.61663818 700.88977051 0.80325562]	[4.72588226e+02 8.49593689e+02 8.10165763e-01]	[523.97930908 541.86029053 0.69971478]	[541.74993896 706.06518555 0.91851234]	[541.86901855 831.87567139 0.87371534]	[441.82998657 236.54794312 0.96349794]	[467.47021484 234.00914001 0.90022224]	[423.88253784 251.85806274 0.84214216]	[490.48965454 239.05003357 0.8945334 ]	[5.52082703e+02 8.88106140e+02 7.77734518e-01]	[5.64995056e+02 8.72907715e+02 7.84467340e-01]	[5.31605469e+02 8.44570740e+02 6.51929677e-01]	[4.80348083e+02 8.93266479e+02 8.68809223e-01]	[4.62312805e+02 8.90716248e+02 8.17031980e-01]	[4.77742828e+02 8.54840637e+02 7.66611338e-01]
[459.61077881 249.39630127 0.88089609]	[462.44900513 328.86700439 0.85524821]	[398.23379517 336.54473877 0.86340928]	[377.72427368 441.86254883 0.90268368]	[364.79388428 549.559021 0.83373433]	[534.14416504 318.69976807 0.84637189]	[562.39886475 428.97216797 0.86973578]	[564.85968018 531.5380249 0.86510706]	[482.90444946 541.89007568 0.71572995]	[441.79541016 544.37121582 0.70912933]	[457.10150146 703.4543457 0.83322138]	[4.75057526e+02 8.49607544e+02 8.10520768e-01]	[523.98266602 541.78900146 0.69089991]	[541.82440186 706.01757812 0.9334209 ]	[544.32080078 836.86456299 0.86070114]	[441.78652954 236.52505493 0.97005022]	[467.40927124 233.9936676 0.90489846]	[423.83218384 251.82597351 0.84224427]	[487.97399902 236.68492126 0.90595406]	[5.54678162e+02 8.88214661e+02 8.06271434e-01]	[5.67487305e+02 8.75440186e+02 7.83762395e-01]	[5.36728333e+02 8.49571838e+02 6.95031881e-01]	[4.80351685e+02 8.93284424e+02 8.78586233e-01]	[4.62311676e+02 8.90722412e+02 8.21396112e-01]	[4.80173767e+02 8.54834229e+02 7.63842821e-01]
[457.2225647 249.35282898 0.87058556]	[462.45166016 326.36621094 0.85393029]	[398.23477173 336.5307312 0.86384559]	[380.09292603 441.74798584 0.91117567]	[367.41848755 549.53314209 0.82314187]	[534.13696289 318.66781616 0.8488003 ]	[562.421875 428.91152954 0.87070566]	[564.93371582 531.53533936 0.86579949]	[482.95355225 544.35919189 0.71245211]	[441.85202026 544.41918945 0.70210236]	[457.12371826 703.41088867 0.83068383]	[4.75076904e+02 8.49588318e+02 8.05999160e-01]	[526.39068604 541.81872559 0.68724144]	[541.89025879 705.92974854 0.9294275 ]	[544.39282227 836.89898682 0.85610664]	[441.75531006 236.49131775 0.97011536]	[464.96694946 233.9644928 0.90640414]	[423.7749939 249.38471985 0.84816694]	[487.92984009 236.68264771 0.90894353]	[5.59728088e+02 8.90724243e+02 8.39684010e-01]	[5.70058167e+02 8.80449951e+02 7.68862486e-01]	[5.39205933e+02 8.49604797e+02 7.18857586e-01]	[4.80360168e+02 8.93310425e+02 8.66580606e-01]	[4.62315186e+02 8.90747864e+02 8.11810493e-01]	[4.80208008e+02 8.54811890e+02 7.62028515e-01]
[457.21273804 249.32444763 0.86689323]	[464.82769775 326.34054565 0.85441309]	[398.25375366 336.53433228 0.86341906]	[380.09921265 446.87539673 0.86957246]	[372.54953003 547.03997803 0.84201223]	[534.11810303 318.62466431 0.84950995]	[562.45776367 426.40994263 0.87484741]	[565.00671387 528.98913574 0.86533666]	[485.39840698 541.8739624 0.70840043]	[444.30355835 544.36651611 0.69538492]	[457.17300415 703.37518311 0.82707393]	[4.75080688e+02 8.49608215e+02 8.08247447e-01]	[526.47454834 541.76519775 0.68130708]	[541.92047119 700.93920898 0.89935768]	[5.44518677e+02 8.39458862e+02 8.37627888e-01]	[441.73706055 236.48033142 0.97046041]	[464.9548645 233.94699097 0.9067719 ]	[421.39620972 251.82345581 0.86010134]	[485.49850464 236.68486023 0.91080916]	[5.59843811e+02 8.93219910e+02 8.64117563e-01]	[5.72669800e+02 8.83072937e+02 7.76582241e-01]	[5.41727112e+02 8.49712646e+02 7.75070310e-01]	[4.80347534e+02 8.93358398e+02 8.49355757e-01]	[4.62303009e+02 8.90783081e+02 8.05158734e-01]	[4.80220673e+02 8.54831482e+02 7.63811946e-01]
[457.22421265 249.3069458 0.86822551]	[464.83682251 326.33770752 0.85398942]	[398.2515564 336.52734375 0.86444169]	[380.17510986 444.39599609 0.87866503]	[375.08370972 552.10882568 0.84688604]	[534.14898682 318.61914062 0.84992033]	[564.81384277 426.37121582 0.87800717]	[567.45635986 526.50012207 0.86040395]	[485.39303589 541.88995361 0.70938212]	[444.31768799 544.39123535 0.69201112]	[459.60430908 700.90216064 0.83805281]	[4.75080688e+02 8.49612488e+02 8.08290660e-01]	[526.44445801 541.77984619 0.68632555]	[544.31079102 700.87994385 0.89775693]	[5.46980591e+02 8.42008240e+02 8.21961403e-01]	[441.74136353 236.46755981 0.97063255]	[464.96673584 233.92826843 0.90419984]	[421.4022522 249.38749695 0.85957706]	[485.50244141 236.66271973 0.91479146]	[5.62290100e+02 8.93245544e+02 8.77734065e-01]	[5.77713501e+02 8.85567505e+02 7.83947706e-01]	[5.41865295e+02 8.49789551e+02 7.80395508e-01]	[4.80357635e+02 8.93345764e+02 8.49500477e-01]	[4.62306061e+02 8.90778015e+02 8.04994106e-01]	[4.80190491e+02 8.54857727e+02 7.51144588e-01]
[459.60308838 246.84361267 0.86986047]	[464.86862183 326.32141113 0.85109729]	[398.26138306 336.52630615 0.86368477]	[380.22720337 441.84518433 0.89641565]	[377.52035522 547.06964111 0.87703776]	[536.65765381 318.6038208 0.85378939]	[564.87438965 423.90875244 0.88159573]	[567.52667236 526.49359131 0.8519389 ]	[485.39163208 541.86193848 0.71465468]	[444.30163574 544.36682129 0.69659436]	[459.63851929 695.80718994 0.83435297]	[4.75116241e+02 8.49591309e+02 8.10442924e-01]	[526.47808838 541.75463867 0.68288678]	[544.36053467 698.35021973 0.8908987 ]	[5.52073792e+02 8.44564880e+02 7.91235507e-01]	[441.75753784 236.45629883 0.97255826]	[467.3972168 233.91316223 0.90010107]	[423.76785278 249.34197998 0.85237914]	[487.92306519 236.63902283 0.91869724]	[5.62392822e+02 8.93316345e+02 8.90545487e-01]	[5.80306885e+02 8.88090637e+02 8.04741263e-01]	[5.44392944e+02 8.52274109e+02 7.75373161e-01]	[4.80356781e+02 8.93340881e+02 8.47013772e-01]	[4.62304596e+02 8.90765015e+02 8.00615907e-01]	[4.80229675e+02 8.54825439e+02 7.54487514e-01]
[459.64608765 246.82290649 0.8769871 ]	[464.90542603 326.28793335 0.84772515]	[400.63900757 336.51342773 0.86316198]	[380.30541992 439.31781006 0.89523768]	[377.56802368 546.95263672 0.90288037]	[536.69348145 318.57946777 0.8587482 ]	[564.9029541 423.86334229 0.88705659]	[567.6003418 526.49401855 0.84318364]	[485.49789429 541.78167725 0.68947387]	[444.39013672 541.85766602 0.68114275]	[459.66241455 698.33843994 0.83741713]	[4.75124542e+02 8.47176819e+02 8.06400657e-01]	[529.02404785 539.23199463 0.66385555]	[544.44482422 695.74969482 0.86994612]	[5.57164429e+02 8.42020752e+02 7.87676632e-01]	[441.79257202 236.43513489 0.97071207]	[467.44442749 233.87449646 0.89341998]	[423.82711792 249.31611633 0.83535135]	[487.97409058 236.58609009 0.92213291]	[5.64841187e+02 8.93248779e+02 8.65346134e-01]	[5.82798950e+02 8.85599609e+02 7.92205334e-01]	[5.44471558e+02 8.52229065e+02 7.76567996e-01]	[4.82751709e+02 8.93355042e+02 8.34726274e-01]	[4.62325165e+02 8.90776978e+02 7.87792802e-01]	[4.80237457e+02 8.54842468e+02 7.38941669e-01]
[459.68115234 246.81039429 0.8828119 ]	[464.95278931 323.81826782 0.84271896]	[400.67935181 336.48550415 0.85894418]	[380.34957886 439.27639771 0.8852458 ]	[377.63635254 546.99645996 0.90347952]	[536.72930908 318.58575439 0.86155879]	[564.9196167 423.8729248 0.88454801]	[570.05322266 526.47338867 0.84128547]	[487.92443848 539.30566406 0.69296157]	[444.38531494 541.82702637 0.68930113]	[459.69662476 698.29772949 0.84042472]	[4.75121704e+02 8.47159851e+02 8.08360398e-01]	[531.54785156 536.73736572 0.66179335]	[544.44488525 690.67315674 0.8838796 ]	[5.57246765e+02 8.42014099e+02 7.95647919e-01]	[441.82232666 236.4311676 0.96426117]	[467.48040771 233.85185242 0.88772535]	[423.90145874 249.31959534 0.82647586]	[488.01989746 236.55825806 0.91855216]	[5.64853394e+02 8.93273987e+02 8.63373220e-01]	[5.82820923e+02 8.85637817e+02 7.93404043e-01]	[5.46918396e+02 8.52233032e+02 7.67486572e-01]	[4.82773560e+02 8.93369202e+02 8.27918112e-01]	[4.62334625e+02 8.90789246e+02 7.79265523e-01]	[4.80217926e+02 8.54815369e+02 7.37223804e-01]
[459.6809082 246.81048584 0.88279349]	[464.95492554 323.81707764 0.84250349]	[400.67852783 336.48260498 0.85867023]	[380.35067749 439.26800537 0.88462543]	[377.63534546 546.99334717 0.90421838]	[536.73474121 318.58792114 0.86185318]	[564.92102051 423.87438965 0.88447142]	[570.05334473 526.47497559 0.84121919]	[487.92391968 539.3046875 0.69331139]	[444.38571167 541.82537842 0.68951404]	[459.69830322 698.30145264 0.84073377]	[4.75123108e+02 8.47156921e+02 8.08648169e-01]	[531.54638672 536.73712158 0.66214681]	[544.44415283 690.67663574 0.88361943]	[5.57253357e+02 8.42013672e+02 7.95801401e-01]	[441.82244873 236.43104553 0.96432519]	[467.48040771 233.8520813 0.88788283]	[423.9022522 249.32061768 0.82617086]	[488.01925659 236.55853271 0.91893524]	[5.64853821e+02 8.93275879e+02 8.63175273e-01]	[5.82821106e+02 8.85640503e+02 7.93491602e-01]	[5.46925354e+02 8.52235840e+02 7.66487896e-01]	[4.82773315e+02 8.93370117e+02 8.27806294e-01]	[4.62335327e+02 8.90789307e+02 7.79982865e-01]	[4.80216522e+02 8.54813538e+02 7.37837791e-01]
[459.68099976 246.81079102 0.88289768]	[464.95770264 323.81933594 0.84177792]	[400.67825317 336.48495483 0.85918367]	[380.34896851 439.2661438 0.88725376]	[377.63623047 546.99029541 0.90465587]	[536.74151611 318.58834839 0.86218315]	[564.91656494 423.86209106 0.88624132]	[570.05560303 526.47229004 0.84125078]	[487.92245483 539.30615234 0.69354558]	[444.38357544 541.82598877 0.68988371]	[459.6986084 698.29742432 0.84086108]	[4.75121582e+02 8.47144165e+02 8.07916224e-01]	[531.54595947 536.73956299 0.66227841]	[544.4430542 690.67462158 0.88375819]	[5.57257812e+02 8.42024353e+02 7.96230555e-01]	[441.82254028 236.43136597 0.9643681 ]	[467.48083496 233.8523407 0.88779718]	[423.90362549 249.32373047 0.82654637]	[488.01931763 236.55941772 0.91876048]	[5.64851501e+02 8.93272888e+02 8.62074256e-01]	[5.82819092e+02 8.85641296e+02 7.92101562e-01]	[5.46929565e+02 8.52241821e+02 7.67034054e-01]	[4.82774445e+02 8.93369385e+02 8.27470899e-01]	[4.62336517e+02 8.90786377e+02 7.79211819e-01]	[4.80213806e+02 8.54793213e+02 7.38930643e-01]
[459.72213745 246.8157196 0.88449574]	[467.41952515 323.7668457 0.84185898]	[400.72747803 336.45654297 0.85289758]	[382.73773193 439.206604 0.88799638]	[377.69018555 546.98059082 0.90386099]	[539.19622803 318.55389404 0.8648088 ]	[564.9520874 423.85778809 0.88179457]	[570.09820557 526.40930176 0.84522647]	[487.95269775 539.26641846 0.685094 ]	[444.41812134 541.78564453 0.67784584]	[459.7333374 693.25769043 0.8471483 ]	[4.75139282e+02 8.47157227e+02 8.10910642e-01]	[531.57177734 536.70214844 0.65702742]	[544.45928955 690.67626953 0.88078225]	[5.59701904e+02 8.42000977e+02 7.99307644e-01]	[441.86877441 236.43574524 0.95406878]	[469.97732544 233.85368347 0.88067687]	[426.39352417 249.31147766 0.81947327]	[490.5189209 236.56620789 0.91729504]	[5.64852905e+02 8.93266785e+02 8.52920890e-01]	[5.82801941e+02 8.85638184e+02 7.77812660e-01]	[5.46936707e+02 8.52201477e+02 7.70696640e-01]	[4.82767395e+02 8.93344910e+02 8.35103571e-01]	[4.62336700e+02 8.90768616e+02 7.84731030e-01]	[4.80233612e+02 8.54804871e+02 7.44506896e-01]
[459.79226685 249.29516602 0.89140749]	[469.95739746 323.74725342 0.83569556]	[400.79418945 334.05184937 0.8450045 ]	[382.78918457 439.30667114 0.89448607]	[377.73312378 546.9553833 0.9145295 ]	[539.24359131 318.55368042 0.86757928]	[564.96484375 423.8633728 0.88134849]	[572.58343506 523.99987793 0.84767586]	[487.91949463 539.2479248 0.68606007]	[444.38394165 541.78314209 0.68576694]	[459.77505493 693.21136475 0.85145456]	[4.75167664e+02 8.49606995e+02 8.19429755e-01]	[531.54003906 536.67016602 0.6528917 ]	[544.52386475 688.18005371 0.884902 ]	[5.59768127e+02 8.44513428e+02 8.05297732e-01]	[444.30215454 236.43925476 0.94242245]	[472.53536987 233.86039734 0.87436044]	[428.92041016 246.83840942 0.81895405]	[493.08963013 236.58261108 0.91716599]	[5.62455139e+02 8.93250427e+02 8.51505399e-01]	[5.82785645e+02 8.85643188e+02 7.75355577e-01]	[5.46992493e+02 8.52254089e+02 7.59353518e-01]	[4.82784088e+02 8.93357483e+02 8.31160426e-01]	[4.62345093e+02 8.90790527e+02 7.84643173e-01]	[4.80237152e+02 8.54864868e+02 7.48650193e-01]
[462.2925415 244.22358704 0.87584794]	[472.61300659 323.74578857 0.83468968]	[403.34103394 334.05343628 0.82224894]	[385.30853271 441.79232788 0.85952187]	[380.14395142 546.96179199 0.90695602]	[541.7434082 318.56738281 0.87825942]	[565.04632568 423.82843018 0.87129867]	[572.67492676 524.01959229 0.84192783]	[490.52166748 539.29455566 0.67645806]	[446.90365601 541.83270264 0.67921376]	[459.80758667 693.24371338 0.85116142]	[4.75167480e+02 8.49604797e+02 8.18677068e-01]	[536.67028809 536.68774414 0.65257841]	[544.52984619 688.20794678 0.88104022]	[5.59772522e+02 8.44570862e+02 8.04584920e-01]	[449.45477295 234.00213623 0.90564376]	[477.65304565 233.8241272 0.89472055]	[436.54620361 244.19981384 0.83815718]	[498.25836182 236.60110474 0.95470309]	[5.62426208e+02 8.93377808e+02 8.59122515e-01]	[5.82772095e+02 8.88190125e+02 7.96086073e-01]	[5.47000610e+02 8.52323914e+02 7.40260839e-01]	[4.82779297e+02 8.93355896e+02 8.32537532e-01]	[4.62344604e+02 8.90788452e+02 7.85675764e-01]	[4.80222412e+02 8.54866638e+02 7.51393974e-01]
[464.85015869 241.72740173 0.84974098]	[480.12454224 323.75039673 0.88195509]	[408.46554565 334.01980591 0.79821289]	[390.50701904 441.73696899 0.84106046]	[380.29281616 546.99291992 0.89769733]	[541.92352295 318.58209229 0.88719219]	[567.51574707 423.87554932 0.84257644]	[577.70202637 526.44274902 0.83668023]	[495.6211853 541.74749756 0.67819941]	[452.02307129 541.84240723 0.66433668]	[459.83822632 695.75823975 0.84618825]	[4.75162567e+02 8.49597717e+02 8.16465080e-01]	[539.24420166 536.69805908 0.66809559]	[544.54498291 690.6050415 0.8752017 ]	[5.54622864e+02 8.47053406e+02 7.88564146e-01]	[454.64199829 233.97839355 0.91249424]	[480.20904541 233.8394928 0.93691611]	[439.07501221 241.73403931 0.86050594]	[500.7857666 236.5941925 0.96964407]	[5.62289917e+02 8.93375305e+02 8.54659140e-01]	[5.77788086e+02 8.88175354e+02 7.98640430e-01]	[5.44413879e+02 8.52319946e+02 7.85808086e-01]	[4.82760681e+02 8.93349243e+02 8.29982400e-01]	[4.62335754e+02 8.90787964e+02 7.89494514e-01]	[4.80239502e+02 8.54870300e+02 7.54307270e-01]
[464.94873047 244.20336914 0.83653283]	[480.24993896 323.7479248 0.89839911]	[413.556427 334.00970459 0.80832136]	[395.50015259 441.91113281 0.8337267 ]	[380.3286438 549.49511719 0.88544619]	[544.390625 318.60147095 0.89391732]	[570.04772949 426.41653442 0.81184512]	[577.75714111 526.41973877 0.84508878]	[498.13082886 539.28881836 0.69117528]	[454.61212158 541.80145264 0.67346215]	[459.83850098 695.75360107 0.84271914]	[4.77583832e+02 8.49609985e+02 8.17938983e-01]	[539.31060791 536.69805908 0.68036443]	[544.52502441 688.20294189 0.88096386]	[5.52075684e+02 8.47167603e+02 7.97601461e-01]	[457.19055176 233.98399353 0.93387091]	[480.32894897 233.86558533 0.95073581]	[439.22717285 241.72727966 0.88117898]	[503.25506592 236.64096069 0.96819115]	[5.59788086e+02 8.95858032e+02 8.22238266e-01]	[5.77737915e+02 8.90679626e+02 7.98450589e-01]	[5.44412781e+02 8.54802185e+02 7.50178754e-01]	[4.82758667e+02 8.93368652e+02 8.25947106e-01]	[4.62329559e+02 8.90797974e+02 7.84448802e-01]	[4.80261505e+02 8.54846497e+02 7.48614371e-01]
[469.98205566 244.19181824 0.82459843]	[480.37097168 323.74468994 0.90074354]	[416.12176514 333.9805603 0.82176328]	[395.59753418 441.82516479 0.87029594]	[382.73422241 547.01873779 0.88807857]	[544.51599121 318.60806274 0.88669491]	[575.16656494 428.92855835 0.79382384]	[580.2432251 526.44195557 0.85618305]	[498.22857666 539.30645752 0.70513099]	[457.15274048 541.81152344 0.68695295]	[462.19552612 695.73602295 0.84754187]	[4.77584961e+02 8.49637573e+02 8.19754481e-01]	[541.7277832 539.2053833 0.69077027]	[544.50549316 690.67163086 0.86877418]	[5.49547180e+02 8.49616272e+02 8.11930776e-01]	[459.69439697 233.98616028 0.95634592]	[482.78561401 233.86416626 0.94448411]	[439.33096313 244.20271301 0.87133992]	[503.38311768 236.65771484 0.95102292]	[5.52133423e+02 8.95933411e+02 8.09672415e-01]	[5.70087341e+02 8.90779968e+02 8.00604641e-01]	[5.44404541e+02 8.54828064e+02 7.59326100e-01]	[4.82771545e+02 8.93369446e+02 8.26076508e-01]	[4.62339905e+02 8.90808655e+02 7.84292877e-01]	[4.80263611e+02 8.54887329e+02 7.47194171e-01]
[475.11773682 241.7039032 0.83577186]	[482.78369141 323.80178833 0.88951385]	[418.58291626 334.0357666 0.83781898]	[398.05773926 441.81393433 0.89748007]	[382.77246094 547.01904297 0.87956047]	[547.02703857 318.63824463 0.87141323]	[577.77111816 428.915802 0.80411035]	[580.3269043 526.42718506 0.87152433]	[498.24490356 539.27642822 0.70293546]	[457.17370605 541.77734375 0.68496239]	[462.21984863 693.23425293 0.84701705]	[4.77605255e+02 8.49656006e+02 8.24280441e-01]	[541.72393799 536.73046875 0.69029498]	[544.46142578 690.69555664 0.87232828]	[5.49508911e+02 8.49694763e+02 8.21843147e-01]	[459.8192749 233.99104309 0.96380866]	[482.92126465 233.82133484 0.92102373]	[441.78369141 246.75514221 0.85855186]	[503.51156616 236.64535522 0.93787038]	[5.52136292e+02 8.95958801e+02 7.97918618e-01]	[5.70083923e+02 8.90807312e+02 7.98802137e-01]	[5.44374756e+02 8.54936951e+02 7.52151668e-01]	[4.82788300e+02 8.93380798e+02 8.24303746e-01]	[4.62353729e+02 8.90827637e+02 7.80453622e-01]	[4.80273041e+02 8.57362366e+02 7.48587668e-01]
[477.68969727 244.20175171 0.85123974]	[482.89477539 326.32376099 0.87028456]	[418.69503784 334.06164551 0.84978843]	[398.14068604 444.31234741 0.89987749]	[385.29815674 547.00726318 0.85350609]	[552.0581665 318.69354248 0.84708709]	[580.31945801 428.92449951 0.82693315]	[582.75738525 526.45904541 0.87512702]	[500.70187378 541.74578857 0.71856195]	[459.62905884 541.7989502 0.69941425]	[462.25268555 695.7255249 0.84630191]	[4.77612885e+02 8.49636047e+02 8.22493136e-01]	[541.81695557 539.22973633 0.70577258]	[544.45812988 693.24780273 0.86724812]	[5.49488464e+02 8.49706848e+02 8.29075158e-01]	[462.24679565 234.01252747 0.97189081]	[485.44320679 233.82121277 0.89500755]	[441.90512085 246.79634094 0.84021783]	[505.99093628 236.63453674 0.92131591]	[5.54685974e+02 8.95985291e+02 8.08712363e-01]	[5.72585205e+02 8.90816406e+02 8.02598119e-01]	[5.44316406e+02 8.57371460e+02 7.54098415e-01]	[4.82812134e+02 8.93370117e+02 8.25421810e-01]	[4.62374817e+02 8.90823975e+02 7.76385665e-01]	[4.80275970e+02 8.54904846e+02 7.53090739e-01]
[480.21105957 244.22386169 0.86913252]	[485.37774658 326.36456299 0.84638423]	[418.78833008 336.4777832 0.85662347]	[398.22412109 446.89147949 0.8628493 ]	[387.94445801 546.94165039 0.84314078]	[554.68505859 318.7208252 0.84379584]	[582.79266357 426.43447876 0.85145986]	[582.82525635 526.53973389 0.87485427]	[500.79568481 541.82415771 0.73762506]	[459.70144653 541.86444092 0.71236503]	[462.24688721 695.80480957 0.84496665]	[4.77606964e+02 8.49628601e+02 8.18404675e-01]	[541.88995361 541.77105713 0.71903884]	[544.45373535 693.24084473 0.86663848]	[5.47074829e+02 8.49712769e+02 8.31340075e-01]	[462.38891602 234.03036499 0.95653898]	[490.48648071 233.82112122 0.87520939]	[446.90542603 249.32597351 0.81443608]	[511.04556274 236.64852905 0.90085965]	[5.54695557e+02 8.95967285e+02 8.12185645e-01]	[5.70124084e+02 8.90795715e+02 8.09078932e-01]	[5.44313660e+02 8.57376892e+02 7.59597301e-01]	[4.82804199e+02 8.93363586e+02 8.27822208e-01]	[4.62368073e+02 8.90819275e+02 7.80648232e-01]	[4.80271423e+02 8.54908203e+02 7.50365555e-01]
[482.74594116 244.19764709 0.87546796]	[487.99606323 328.88821411 0.82285357]	[421.2913208 336.50424194 0.84957671]	[400.70129395 444.41604614 0.87870467]	[395.50747681 546.92584229 0.86659533]	[559.73840332 318.7545166 0.84406316]	[582.95611572 431.49752808 0.8654229 ]	[582.97399902 531.5682373 0.86618781]	[500.89385986 541.86895752 0.7388854 ]	[459.77911377 541.90777588 0.71970618]	[462.26416016 695.77630615 0.83811891]	[4.77593262e+02 8.49621216e+02 8.15088451e-01]	[544.32952881 541.81695557 0.71802551]	[544.46856689 695.74291992 0.85860491]	[5.47069580e+02 8.49765381e+02 8.34463000e-01]	[467.41134644 233.98132324 0.9169898 ]	[495.68457031 231.447052 0.87881356]	[454.57696533 246.76802063 0.81421828]	[518.69390869 236.66989136 0.92457175]	[5.54679504e+02 8.95964355e+02 8.08869302e-01]	[5.70109131e+02 8.90805420e+02 8.15923572e-01]	[5.44309204e+02 8.57445984e+02 7.54355192e-01]	[4.82789490e+02 8.93388000e+02 8.21099818e-01]	[4.62351715e+02 8.90826904e+02 7.75916755e-01]	[4.80256989e+02 8.54883484e+02 7.53383756e-01]
[482.87884521 241.68759155 0.87115341]	[493.11856079 328.87805176 0.81842417]	[423.83511353 334.06164551 0.82495141]	[403.25982666 439.28488159 0.89392704]	[398.07254028 544.47918701 0.91410029]	[562.24298096 321.14871216 0.84661537]	[585.44207764 431.47314453 0.8517614 ]	[585.42803955 531.53399658 0.86212736]	[503.31362915 541.89782715 0.7309013 ]	[459.84536743 541.902771 0.71731269]	[462.29470825 695.75292969 0.83485115]	[4.77605103e+02 8.49624939e+02 8.17383885e-01]	[544.40966797 541.86071777 0.70901358]	[544.52734375 695.81640625 0.84508443]	[5.49502686e+02 8.49731689e+02 8.26613545e-01]	[472.58258057 233.93429565 0.90273678]	[500.63830566 233.82255554 0.91092759]	[457.18237305 241.71549988 0.84711754]	[521.22747803 236.65708923 0.9537335 ]	[5.54696899e+02 8.95964600e+02 8.06317747e-01]	[5.72585754e+02 8.90805969e+02 8.13169301e-01]	[5.44312622e+02 8.57406128e+02 7.51444757e-01]	[4.82780670e+02 8.93372986e+02 8.25145245e-01]	[4.62347565e+02 8.90811401e+02 7.76811719e-01]	[4.80270844e+02 8.54903748e+02 7.51399755e-01]
[485.37496948 241.63592529 0.86052644]	[498.18969727 328.89901733 0.85020149]	[426.45046997 334.00299072 0.7978 ]	[403.37985229 441.76321411 0.87585574]	[398.2260437 544.44592285 0.93484193]	[562.39678955 321.18655396 0.85654682]	[585.53717041 431.50741577 0.84408629]	[585.53741455 534.15899658 0.86125845]	[503.38034058 544.36834717 0.73198897]	[462.23431396 544.37860107 0.71915025]	[462.33184814 693.25836182 0.82882589]	[4.77601288e+02 8.49590515e+02 8.10418546e-01]	[544.46289062 541.89074707 0.71153623]	[546.94006348 698.31530762 0.83577776]	[5.49529053e+02 8.49706116e+02 8.20823312e-01]	[477.62588501 233.88189697 0.91038561]	[500.80899048 233.82421875 0.93553686]	[459.68728638 241.68286133 0.87216508]	[521.42425537 239.08172607 0.94607508]	[5.57181213e+02 8.95978760e+02 8.06082547e-01]	[5.72614441e+02 8.90805664e+02 8.14422965e-01]	[5.44313660e+02 8.57362610e+02 7.42736042e-01]	[4.82806030e+02 8.93371521e+02 8.19867730e-01]	[4.62364319e+02 8.90808899e+02 7.72208154e-01]	[4.80249146e+02 8.54866577e+02 7.46841609e-01]
[488.02154541 239.15895081 0.84497297]	[500.67373657 328.87896729 0.87829065]	[431.5211792 333.94110107 0.79401213]	[413.5803833 439.22488403 0.85602522]	[400.68557739 541.92059326 0.94342029]	[564.88085938 321.20654297 0.85772741]	[587.97454834 431.53143311 0.83712471]	[588.06982422 534.13659668 0.84115905]	[503.44415283 541.87414551 0.72366548]	[462.31335449 541.89385986 0.71581262]	[462.39794922 695.74719238 0.82744914]	[4.77602051e+02 8.49602539e+02 8.14049602e-01]	[544.51605225 541.84576416 0.70091975]	[547.00238037 698.3447876 0.82800823]	[5.49511841e+02 8.49714111e+02 8.27999234e-01]	[480.2010498 233.84484863 0.93634635]	[503.32254028 231.40765381 0.93180144]	[462.2255249 241.72158813 0.86688566]	[523.91015625 239.09121704 0.93537265]	[5.57174133e+02 8.95954529e+02 8.10072839e-01]	[5.72584412e+02 8.90787109e+02 8.20095241e-01]	[5.44312500e+02 8.54933838e+02 7.55623102e-01]	[4.82784241e+02 8.93374512e+02 8.29014480e-01]	[4.62340607e+02 8.90802734e+02 7.78313398e-01]	[4.80261169e+02 8.54879456e+02 7.56379962e-01]
[493.12350464 239.12696838 0.84479445]	[500.81155396 326.32955933 0.89591312]	[436.60974121 331.46035767 0.80688256]	[416.15362549 439.22201538 0.88002664]	[400.86904907 544.31719971 0.92505044]	[564.97015381 321.17251587 0.86562431]	[588.0848999 434.09344482 0.83216393]	[593.12493896 536.67016602 0.82532328]	[505.87283325 541.81542969 0.71210849]	[462.35211182 541.83825684 0.71065313]	[462.44641113 693.25195312 0.8183586 ]	[4.77619537e+02 8.49619324e+02 8.19709659e-01]	[546.94927979 541.79846191 0.69352221]	[549.55761719 698.35772705 0.81188142]	[5.49523865e+02 8.49719238e+02 8.24713349e-01]	[480.33544922 233.83709717 0.94713521]	[503.48080444 231.37159729 0.90062737]	[462.36911011 241.72953796 0.84504831]	[526.40045166 239.05204773 0.91908276]	[5.57174377e+02 8.95945496e+02 8.15136254e-01]	[5.72591614e+02 8.90781555e+02 8.21682096e-01]	[5.44306458e+02 8.57366272e+02 7.50323832e-01]	[4.82808258e+02 8.93378723e+02 8.24880362e-01]	[4.62363495e+02 8.90811157e+02 7.78827310e-01]	[4.80261383e+02 8.54887451e+02 7.58479536e-01]
[498.22390747 239.15185547 0.86434585]	[503.27935791 326.33840942 0.88504767]	[439.10546875 333.9236145 0.82353944]	[418.63977051 439.18713379 0.89953125]	[403.34954834 541.94189453 0.90589613]	[567.51861572 321.17883301 0.8470912 ]	[593.14093018 436.60641479 0.82806838]	[598.22052002 534.11505127 0.81364387]	[505.99118042 541.8458252 0.71174234]	[464.85031128 541.87121582 0.70468867]	[464.85421753 695.74304199 0.8185246 ]	[4.77631042e+02 8.49663391e+02 8.26575160e-01]	[549.50048828 541.83459473 0.68767279]	[552.112854 698.30004883 0.8005659 ]	[5.49541992e+02 8.49702942e+02 8.21996868e-01]	[482.82397461 233.83688354 0.95008087]	[508.44955444 231.36624146 0.87603563]	[464.88146973 241.69932556 0.82077789]	[528.99072266 236.67840576 0.89712012]	[5.57176575e+02 8.95953308e+02 8.18333030e-01]	[5.72593140e+02 8.90783813e+02 8.22552204e-01]	[5.44305359e+02 8.54905579e+02 7.51137793e-01]	[4.82790375e+02 8.93374512e+02 8.31965804e-01]	[4.62354492e+02 8.90802429e+02 7.83239365e-01]	[4.80284302e+02 8.57392212e+02 7.61930943e-01]
[500.78594971 239.16593933 0.88814658]	[503.4017334 326.37854004 0.87282062]	[439.18505859 333.94332886 0.83720195]	[418.70654297 439.21780396 0.9169094 ]	[410.98083496 541.88909912 0.87118614]	[570.0960083 321.22467041 0.82619017]	[598.25170898 436.55130005 0.82517499]	[600.84735107 534.17132568 0.83873171]	[508.48840332 541.82318115 0.70845687]	[464.91326904 541.8449707 0.70372659]	[464.91049194 693.2020874 0.81723946]	[4.77633118e+02 8.49646240e+02 8.23857844e-01]	[552.05706787 541.82800293 0.68326783]	[554.66784668 698.3203125 0.7942943 ]	[5.49542603e+02 8.49674011e+02 8.20051849e-01]	[485.35604858 233.84806824 0.92501599]	[511.10128784 231.37638855 0.86505926]	[469.9810791 244.19714355 0.80729914]	[534.09637451 239.04496765 0.89061201]	[5.57197693e+02 8.95949707e+02 8.13632369e-01]	[5.72611267e+02 8.90778503e+02 8.18200588e-01]	[5.41917786e+02 8.54868347e+02 7.58072019e-01]	[4.82793152e+02 8.93372559e+02 8.31514955e-01]	[4.62353729e+02 8.90795898e+02 7.82773674e-01]	[4.80272949e+02 8.57368896e+02 7.59320915e-01]
[503.28384399 239.17854309 0.8868587 ]	[505.88967896 328.86157227 0.85082835]	[439.27404785 333.93945312 0.84024471]	[421.18634033 439.23330688 0.91404831]	[416.13977051 541.9430542 0.9090867 ]	[575.17340088 321.28552246 0.8058129 ]	[600.80206299 436.54721069 0.83836001]	[603.31945801 536.68444824 0.85756546]	[511.05584717 541.80535889 0.68732631]	[467.4012146 541.81195068 0.68064582]	[464.94793701 690.73974609 0.8156957 ]	[4.77647491e+02 8.49628174e+02 8.27270269e-01]	[554.68579102 541.81494141 0.66859162]	[557.19128418 698.34545898 0.80349088]	[5.49542786e+02 8.49680237e+02 8.23548555e-01]	[490.47723389 233.84941101 0.88702857]	[518.66314697 231.39610291 0.88065243]	[477.5960083 241.70657349 0.82814527]	[539.22955322 239.07574463 0.91976374]	[5.57184265e+02 8.95954834e+02 8.12819362e-01]	[5.72597473e+02 8.90785095e+02 8.16848278e-01]	[5.41915771e+02 8.54856445e+02 7.60546684e-01]	[4.82795990e+02 8.93389954e+02 8.31782639e-01]	[4.62357086e+02 8.90806519e+02 7.84294546e-01]	[4.80286987e+02 8.54893677e+02 7.66164124e-01]
[503.38589478 239.17390442 0.88433671]	[505.99380493 328.85964966 0.83532697]	[441.7326355 331.46981812 0.83398074]	[421.30773926 436.69586182 0.88203883]	[418.61242676 541.79956055 0.91228867]	[577.73742676 323.74917603 0.80487931]	[603.30804443 434.11871338 0.85569084]	[603.44976807 539.21282959 0.88175356]	[513.56292725 541.86816406 0.68384898]	[467.41738892 541.87811279 0.67995435]	[464.93768311 695.77807617 0.80797929]	[4.77644714e+02 8.49624023e+02 8.26857209e-01]	[557.24627686 541.86566162 0.6718806 ]	[557.26452637 698.32385254 0.80525368]	[5.49564758e+02 8.49687866e+02 8.20203543e-01]	[493.1211853 233.8442688 0.88673848]	[521.17010498 231.40916443 0.90506119]	[477.7149353 241.64768982 0.85381889]	[541.73260498 239.0774231 0.93911958]	[5.57189270e+02 8.95963013e+02 8.13062847e-01]	[5.72604187e+02 8.90795410e+02 8.18459034e-01]	[5.41922424e+02 8.54875244e+02 7.56133795e-01]	[4.82792114e+02 8.93392761e+02 8.32530737e-01]	[4.62353119e+02 8.90806274e+02 7.83555329e-01]	[4.80286865e+02 8.54898926e+02 7.65237868e-01]
[503.49273682 239.15362549 0.87533134]	[511.02047729 326.38049316 0.81369537]	[441.86322021 331.42630005 0.81769121]	[423.82012939 436.60006714 0.85735518]	[418.74981689 541.84674072 0.9273876 ]	[580.26361084 323.75750732 0.81135684]	[603.45489502 436.56570435 0.87431592]	[605.86993408 539.18139648 0.87783915]	[516.16174316 541.85998535 0.68875831]	[472.52301025 541.87286377 0.66508633]	[464.97390747 698.29046631 0.79626191]	[4.77665680e+02 8.49633728e+02 8.33476067e-01]	[559.79974365 541.8692627 0.68407428]	[559.70593262 698.33703613 0.8130551 ]	[5.49563477e+02 8.49681702e+02 8.19699228e-01]	[498.12905884 233.81919861 0.89176744]	[521.28900146 231.4271698 0.92420387]	[480.19625854 241.62817383 0.87354779]	[541.83880615 239.12120056 0.93811774]	[5.57176025e+02 8.95966431e+02 8.12323272e-01]	[5.72601318e+02 8.90799377e+02 8.22116733e-01]	[5.41931458e+02 8.54864929e+02 7.61098862e-01]	[4.82794189e+02 8.93412109e+02 8.29232395e-01]	[4.62355560e+02 8.90816528e+02 7.79722750e-01]	[4.80297028e+02 8.54893127e+02 7.67349184e-01]
[505.97497559 239.1668396 0.85805935]	[516.11541748 328.87149048 0.81858724]	[444.35623169 331.39151001 0.80175298]	[423.88900757 439.08535767 0.85793626]	[421.14242554 541.84741211 0.93169552]	[582.77764893 323.7640686 0.82407451]	[605.84759521 434.11212158 0.87071943]	[605.93969727 539.27416992 0.8957904 ]	[516.22088623 541.89996338 0.6930238 ]	[472.56771851 541.90026855 0.66468805]	[467.49676514 695.77587891 0.78664726]	[4.77681030e+02 8.49659729e+02 8.41501117e-01]	[562.23626709 544.35180664 0.69522399]	[559.7689209 698.31402588 0.82324708]	[5.49586304e+02 8.49676941e+02 8.15348029e-01]	[498.25808716 233.82452393 0.91025841]	[521.43054199 233.81802368 0.93534029]	[480.32315063 241.67204285 0.88057643]	[544.30664062 239.19267273 0.92766607]	[5.57183716e+02 8.95970032e+02 8.07717562e-01]	[5.72611084e+02 8.90800598e+02 8.18279505e-01]	[5.44302002e+02 8.54857544e+02 7.57311881e-01]	[4.82803650e+02 8.93412170e+02 8.28377128e-01]	[4.62363983e+02 8.90813782e+02 7.79337049e-01]	[4.80294495e+02 8.54925964e+02 7.68834233e-01]
[508.52270508 239.19030762 0.84079784]	[518.67565918 331.40151978 0.84305632]	[446.92495728 328.90936279 0.78838342]	[429.00216675 436.68334961 0.81890225]	[421.22399902 541.81506348 0.93311262]	[582.90557861 326.32104492 0.82708031]	[605.96270752 434.05126953 0.85954863]	[606.05743408 539.24371338 0.88853687]	[518.67303467 541.86437988 0.70151818]	[472.61056519 541.86334229 0.66654909]	[472.51098633 693.24316406 0.7865324 ]	[4.77698395e+02 8.49666382e+02 8.44620466e-01]	[562.28692627 541.89477539 0.70142972]	[559.81402588 698.29052734 0.82978421]	[5.49592773e+02 8.49667603e+02 8.12948167e-01]	[500.73022461 233.83460999 0.93235904]	[523.87219238 233.82006836 0.93903631]	[482.77285767 241.72088623 0.86275053]	[544.44140625 239.20797729 0.91923141]	[5.57175842e+02 8.95975281e+02 8.09891105e-01]	[5.72598877e+02 8.90805908e+02 8.18315089e-01]	[5.44313171e+02 8.54846985e+02 7.57718265e-01]	[4.82784363e+02 8.93416504e+02 8.31022322e-01]	[4.62354187e+02 8.90818787e+02 7.80886531e-01]	[4.80304199e+02 8.57372620e+02 7.67540634e-01]
[513.5993042 239.15423584 0.83559841]	[518.74353027 331.4100647 0.85765994]	[449.49771118 328.89468384 0.78472555]	[436.58068848 436.64700317 0.83875185]	[421.2989502 541.83746338 0.92929649]	[582.96325684 326.30874634 0.8329398 ]	[606.00976562 434.02322388 0.84982121]	[608.51751709 539.23071289 0.87737966]	[518.67437744 541.83001709 0.69603109]	[472.57427979 541.81854248 0.65557307]	[475.07803345 695.77618408 0.78464359]	[4.77719727e+02 8.49653748e+02 8.49334240e-01]	[562.29846191 541.85546875 0.70265424]	[559.84490967 695.82098389 0.83301646]	[5.49590637e+02 8.49678284e+02 8.14211249e-01]	[500.847229 233.83096313 0.9425965 ]	[523.98083496 231.41607666 0.91404825]	[482.85314941 241.73101807 0.86073029]	[544.53967285 239.14028931 0.91375107]	[5.57185425e+02 8.95979797e+02 8.08674037e-01]	[5.72600159e+02 8.90808960e+02 8.18285942e-01]	[5.44317749e+02 8.54851868e+02 7.61453331e-01]	[4.82775940e+02 8.93426331e+02 8.30794454e-01]	[4.62354095e+02 8.90814331e+02 7.79887319e-01]	[4.80298553e+02 8.54922607e+02 7.75455296e-01]
[516.15698242 239.15769958 0.84048343]	[521.16912842 328.90994263 0.87295341]	[452.07177734 328.86743164 0.78618276]	[436.67581177 436.59786987 0.85808921]	[421.40200806 541.84368896 0.91805553]	[585.38153076 323.79147339 0.8408221 ]	[606.08251953 434.0880127 0.84994876]	[608.59185791 539.28662109 0.87459224]	[518.72076416 541.78283691 0.69327092]	[475.09991455 541.77166748 0.65090555]	[477.59133911 693.26739502 0.79216462]	[477.73275757 849.6451416 0.85076648]	[562.32855225 541.8135376 0.70105547]	[562.21575928 698.32977295 0.84370869]	[5.52065857e+02 8.49655579e+02 8.09781730e-01]	[500.91171265 233.82751465 0.94438624]	[526.42529297 231.41030884 0.89509147]	[482.92163086 241.65188599 0.85592914]	[546.97265625 239.10621643 0.91014946]	[5.57198853e+02 8.95975464e+02 8.10315371e-01]	[5.72609558e+02 8.90806152e+02 8.16923499e-01]	[5.44326050e+02 8.54825439e+02 7.69006431e-01]	[4.8277655e+02 8.9342926e+02 8.2838887e-01]	[4.62358093e+02 8.90814270e+02 7.77667999e-01]	[4.80302582e+02 8.54907654e+02 7.70838857e-01]
[518.67242432 239.17288208 0.84832495]	[521.25213623 331.38970947 0.89153546]	[457.10220337 328.89556885 0.79656768]	[439.05999756 436.68753052 0.87664562]	[423.84622192 541.91052246 0.91074431]	[585.43566895 323.82687378 0.83289242]	[608.51928711 436.56130981 0.84740627]	[611.07385254 539.24542236 0.86229873]	[518.78320312 541.8236084 0.70786494]	[475.12493896 541.83190918 0.65788877]	[477.65603638 695.80969238 0.79480219]	[477.74758911 849.66339111 0.85265875]	[562.40551758 541.84881592 0.71071059]	[562.26855469 698.30255127 0.85515153]	[5.52092896e+02 8.49638000e+02 8.07232141e-01]	[503.31539917 233.83616638 0.95021951]	[526.51739502 231.41209412 0.88483101]	[485.38388062 241.64762878 0.82752603]	[547.06268311 239.09729004 0.89527571]	[5.57216614e+02 8.98432861e+02 7.99504757e-01]	[5.72622192e+02 8.90838318e+02 8.11746776e-01]	[5.44339355e+02 8.54804504e+02 7.65904844e-01]	[4.82772522e+02 8.93439514e+02 8.27129245e-01]	[4.62355530e+02 8.90814636e+02 7.79462516e-01]	[4.80300720e+02 8.54931030e+02 7.62881517e-01]
[518.77764893 239.20123291 0.85822868]	[521.32678223 328.91424561 0.89728498]	[457.16537476 328.8996582 0.80415082]	[439.08761597 436.59536743 0.87144077]	[426.38729858 541.9050293 0.88781726]	[585.51263428 323.80349731 0.83295041]	[608.59405518 436.61026001 0.84698236]	[611.12280273 539.26794434 0.85979974]	[521.23400879 541.87017822 0.71793765]	[477.63397217 541.87017822 0.6652689 ]	[477.67532349 698.35876465 0.80151016]	[480.10488892 849.6550293 0.85466516]	[562.47320557 544.33538818 0.71274722]	[562.28533936 698.34075928 0.86122948]	[5.52101929e+02 8.49637939e+02 8.04965138e-01]	[503.38623047 233.85571289 0.95010197]	[529.01446533 231.4259491 0.87915039]	[485.4614563 241.6370697 0.82513416]	[549.54370117 239.07066345 0.89303553]	[5.57213257e+02 8.98410400e+02 8.01959574e-01]	[5.72624756e+02 8.90825134e+02 8.11398625e-01]	[5.44337158e+02 8.54811279e+02 7.64828384e-01]	[4.82795380e+02 8.93450073e+02 8.23715866e-01]	[4.62369293e+02 8.90826904e+02 7.75732994e-01]	[4.80307190e+02 8.54898987e+02 7.68444002e-01]
[521.19207764 241.65257263 0.86372113]	[521.35705566 328.91156006 0.89496654]	[457.21438599 328.90997314 0.81072414]	[439.1187439 434.11413574 0.86608249]	[428.93310547 541.89825439 0.87266546]	[585.53704834 323.79907227 0.83148521]	[608.62298584 436.57998657 0.83876121]	[611.15509033 539.24975586 0.85160589]	[521.26300049 541.840271 0.72392917]	[477.69769287 541.82635498 0.67828083]	[480.13479614 690.71105957 0.82192039]	[480.11425781 849.65045166 0.85417867]	[564.81787109 541.87335205 0.71587682]	[562.32385254 698.3494873 0.86942869]	[5.52102234e+02 8.49638428e+02 8.05567503e-01]	[503.43261719 233.88687134 0.94335002]	[529.07800293 231.44584656 0.87349123]	[487.95166016 241.68902588 0.81104559]	[552.08361816 239.08656311 0.88807797]	[5.57224548e+02 8.98413757e+02 8.02328587e-01]	[5.72635437e+02 8.90828186e+02 8.11071217e-01]	[5.44329590e+02 8.54814270e+02 7.65711904e-01]	[4.82800262e+02 8.93448059e+02 8.23480725e-01]	[4.62373138e+02 8.90822876e+02 7.74325550e-01]	[4.80303406e+02 8.54897522e+02 7.64522076e-01]
[521.27081299 241.62486267 0.87656426]	[521.4197998 328.89474487 0.88977504]	[459.63018799 328.91217041 0.81671458]	[439.15197754 436.57873535 0.87528729]	[431.48132324 541.87811279 0.86250579]	[587.96862793 323.80587769 0.82279575]	[611.07232666 436.61456299 0.84365511]	[611.16986084 539.22821045 0.84696686]	[521.3213501 541.82220459 0.72416157]	[480.12203979 541.80706787 0.68382001]	[480.15734863 690.71685791 0.8254301 ]	[480.11547852 849.6628418 0.85500807]	[564.84698486 541.84436035 0.71154177]	[562.32348633 698.35461426 0.87289119]	[5.52099792e+02 8.49644836e+02 8.06951821e-01]	[503.5005188 233.86405945 0.92297715]	[531.59814453 231.42196655 0.8692559 ]	[488.0296936 241.67640686 0.81154811]	[552.14068604 239.07278442 0.89073211]	[5.57219360e+02 8.95989685e+02 8.03577542e-01]	[5.72635071e+02 8.90822021e+02 8.11186612e-01]	[5.44330688e+02 8.54818726e+02 7.67254710e-01]	[4.82805878e+02 8.95837158e+02 8.23733330e-01]	[4.62372833e+02 8.90832764e+02 7.74932265e-01]	[4.80303894e+02 8.54904175e+02 7.62165010e-01]
[521.32305908 241.64874268 0.87726885]	[523.79968262 326.37945557 0.88464499]	[459.66671753 328.90203857 0.82123989]	[439.18487549 436.69238281 0.89528584]	[431.54367065 541.89678955 0.86457688]	[588.03857422 323.74972534 0.82341957]	[611.159729 436.63949585 0.84557331]	[613.6618042 539.21160889 0.83988369]	[521.37237549 541.83441162 0.72273612]	[480.17047119 541.81835938 0.68950129]	[480.18225098 690.71386719 0.83285451]	[480.12115479 849.65185547 0.85563046]	[564.8885498 541.8671875 0.70555228]	[562.33111572 698.36248779 0.87338889]	[5.52094604e+02 8.49645935e+02 8.06522608e-01]	[505.9135437 233.86991882 0.91651309]	[534.11090088 231.43263245 0.86923736]	[493.03408813 241.6655426 0.80860811]	[554.68475342 239.08421326 0.89376742]	[5.57215576e+02 8.95986633e+02 8.02931309e-01]	[5.72626038e+02 8.90819763e+02 8.09505761e-01]	[5.44324890e+02 8.54825867e+02 7.65778244e-01]	[4.82806274e+02 8.95847656e+02 8.25242698e-01]	[4.62376221e+02 8.90837341e+02 7.74689794e-01]	[4.80304047e+02 8.54890808e+02 7.61223376e-01]
[521.36425781 241.68373108 0.87604171]	[523.82232666 328.85385132 0.88126147]	[459.68621826 328.92541504 0.82340509]	[439.19143677 439.15316772 0.91296268]	[434.04089355 541.89440918 0.8678087 ]	[588.06793213 323.75299072 0.81856149]	[613.63226318 436.6595459 0.84714371]	[613.67004395 539.22711182 0.8407402 ]	[521.38189697 541.85809326 0.72448814]	[480.16372681 541.84173584 0.69157529]	[480.18972778 690.72998047 0.83035022]	[480.1166687 849.63824463 0.85509145]	[564.90881348 541.8994751 0.7081418 ]	[562.35302734 698.37902832 0.87283725]	[5.52094849e+02 8.49622437e+02 8.05335522e-01]	[505.95614624 233.87382507 0.91127717]	[534.17443848 231.45169067 0.87166387]	[493.10522461 241.65682983 0.81150341]	[557.2197876 239.09550476 0.90293753]	[5.57221069e+02 8.95983215e+02 8.07399511e-01]	[5.72629517e+02 8.90816956e+02 8.13662291e-01]	[5.44314758e+02 8.54791321e+02 7.74093688e-01]	[4.82802917e+02 8.95848083e+02 8.26005876e-01]	[4.62372223e+02 8.90836365e+02 7.76703835e-01]	[4.80303772e+02 8.54870178e+02 7.62327850e-01]
[521.40252686 241.68553162 0.87638009]	[523.85314941 328.85021973 0.88056928]	[459.70422363 328.92956543 0.82500851]	[439.21200562 439.17669678 0.91691887]	[434.06311035 541.89819336 0.87099278]	[588.10205078 323.75018311 0.81443703]	[613.63946533 436.63995361 0.84344226]	[613.70654297 539.20617676 0.83708757]	[521.40386963 541.8538208 0.72406995]	[480.17727661 541.83703613 0.69245309]	[480.20523071 693.23242188 0.82629538]	[480.11880493 849.64465332 0.85586584]	[564.9263916 541.89794922 0.70548689]	[562.36535645 698.35101318 0.87403202]	[5.52098145e+02 8.49629028e+02 8.07628512e-01]	[505.99960327 233.8742218 0.90363634]	[536.66027832 231.44592285 0.87360698]	[493.12329102 241.65679932 0.81575036]	[557.25982666 239.07495117 0.90888536]	[5.57220886e+02 8.95984497e+02 8.07004154e-01]	[5.72626892e+02 8.90818604e+02 8.14723849e-01]	[5.44317627e+02 8.54799377e+02 7.78459549e-01]	[4.82804504e+02 8.95846375e+02 8.26398313e-01]	[4.62374207e+02 8.90836487e+02 7.78371215e-01]	[4.80300232e+02 8.54878052e+02 7.62021720e-01]
[523.76403809 241.69673157 0.87627751]	[523.88366699 328.86608887 0.87617558]	[459.71453857 331.40359497 0.82786006]	[439.21817017 439.23483276 0.92506593]	[434.07925415 541.89984131 0.8718012 ]	[590.5715332 323.76904297 0.80808443]	[613.68579102 436.6633606 0.8501209 ]	[613.71557617 539.19909668 0.83410013]	[523.76739502 541.86358643 0.72536319]	[480.1975708 541.84423828 0.69440019]	[480.21102905 693.18725586 0.83047181]	[480.11254883 849.63464355 0.85288161]	[564.95910645 544.35266113 0.70477474]	[562.37750244 698.36138916 0.87275779]	[5.52097229e+02 8.49622437e+02 8.07960808e-01]	[508.46917725 233.88369751 0.89812088]	[536.70397949 233.820755 0.87980837]	[495.60263062 241.65640259 0.82625747]	[557.27130127 239.08547974 0.91115081]	[5.57225403e+02 8.95980408e+02 8.07773829e-01]	[5.72624817e+02 8.90814575e+02 8.14226747e-01]	[5.44315491e+02 8.54789368e+02 7.82081604e-01]	[4.82810242e+02 8.95848083e+02 8.25080514e-01]	[4.62373016e+02 8.90836304e+02 7.76705027e-01]	[4.80294006e+02 8.54866394e+02 7.58554637e-01]
[523.78814697 241.7010498 0.87724847]	[523.92193604 328.88598633 0.87247765]	[459.72631836 331.41195679 0.83053166]	[439.22695923 439.23098755 0.92371237]	[434.0866394 541.89776611 0.87372607]	[590.64019775 323.80374146 0.79713565]	[616.19927979 436.64651489 0.84432977]	[613.72399902 539.20794678 0.83368254]	[523.78094482 541.8526001 0.72648537]	[480.21090698 541.82983398 0.69412261]	[480.21554565 693.19262695 0.83167398]	[480.11380005 849.63757324 0.85308421]	[564.96710205 544.34411621 0.70199192]	[562.39373779 698.35736084 0.87514842]	[5.52104248e+02 8.49626099e+02 8.08262825e-01]	[508.50692749 233.89387512 0.89643824]	[536.73706055 233.83380127 0.88514757]	[495.61297607 241.68177795 0.8268292 ]	[559.68817139 239.10987854 0.91028422]	[5.57220703e+02 8.95971741e+02 8.09965134e-01]	[5.72624817e+02 8.90809753e+02 8.13818693e-01]	[5.44321777e+02 8.54798523e+02 7.83366859e-01]	[4.82811249e+02 8.95840820e+02 8.25236320e-01]	[4.62373535e+02 8.90832520e+02 7.75730133e-01]	[4.80294525e+02 8.54872925e+02 7.57293522e-01]
[523.80218506 241.71417236 0.87716573]	[523.94274902 328.89770508 0.86906815]	[459.730896 331.42199707 0.8313871 ]	[439.24169922 439.21316528 0.92208147]	[434.09295654 541.87609863 0.87394416]	[593.11676025 323.80789185 0.7960394 ]	[616.20013428 436.67462158 0.85098809]	[616.18457031 539.24511719 0.83912843]	[523.81347656 541.85955811 0.72637177]	[480.23901367 541.83898926 0.69629747]	[480.23526001 690.69873047 0.84152931]	[480.112854 849.63616943 0.85302722]	[564.98937988 544.34936523 0.69988626]	[562.38085938 698.36004639 0.87604958]	[5.52107788e+02 8.49633423e+02 8.07032466e-01]	[508.53659058 233.90080261 0.89305311]	[539.16186523 233.8441925 0.88797963]	[495.61947632 241.65866089 0.83084142]	[559.70617676 239.09439087 0.91558856]	[5.57228271e+02 8.95966187e+02 8.10392201e-01]	[5.72636353e+02 8.90806335e+02 8.13303709e-01]	[5.44323364e+02 8.54808655e+02 7.79834330e-01]	[4.82809967e+02 8.95853027e+02 8.24805498e-01]	[4.62368439e+02 8.90840393e+02 7.74583101e-01]	[4.80292480e+02 8.54874573e+02 7.54632235e-01]
[523.81628418 241.72502136 0.87737119]	[523.94061279 328.89550781 0.86955023]	[459.73010254 331.41589355 0.83088577]	[439.24551392 439.19967651 0.91998541]	[434.11236572 541.86547852 0.87644488]	[593.1227417 323.80422974 0.79592472]	[616.18579102 436.69415283 0.85563791]	[613.71295166 539.2376709 0.83861929]	[523.8168335 541.87182617 0.72685331]	[480.24935913 541.85168457 0.6981526 ]	[480.23910522 690.69927979 0.84298313]	[480.1149292 849.63092041 0.85453659]	[564.9854126 544.36193848 0.70358759]	[562.3706665 698.35559082 0.87608522]	[5.52108337e+02 8.49646606e+02 8.09231281e-01]	[511.01391602 233.9052887 0.89154512]	[539.17926025 233.85145569 0.89254153]	[495.6343689 241.64567566 0.83515 ]	[559.71569824 239.08917236 0.9163745 ]	[5.57231934e+02 8.95968262e+02 8.10650587e-01]	[5.72636108e+02 8.90807373e+02 8.13833654e-01]	[5.44326477e+02 8.54820007e+02 7.78165102e-01]	[4.82807922e+02 8.95851379e+02 8.25765014e-01]	[4.62367859e+02 8.90837830e+02 7.75241971e-01]	[4.80293762e+02 8.54868225e+02 7.59211779e-01]
[523.82543945 241.72358704 0.87810344]	[523.95007324 328.89212036 0.86878604]	[459.73287964 331.41299438 0.83073401]	[439.26629639 439.1567688 0.9083553 ]	[434.06991577 541.84143066 0.86961508]	[593.13726807 323.81155396 0.7955637 ]	[613.70202637 436.68753052 0.85553002]	[616.18609619 539.25115967 0.8446179 ]	[523.82208252 541.84851074 0.72197181]	[480.25918579 541.82513428 0.69455725]	[480.24291992 690.69836426 0.83871639]	[480.11434937 849.63018799 0.85445452]	[564.99310303 541.90246582 0.69517177]	[562.37121582 698.36834717 0.87716019]	[5.52108154e+02 8.49650024e+02 8.09341192e-01]	[511.04406738 233.90202332 0.89008772]	[539.19018555 233.85305786 0.89598888]	[495.66104126 239.19351196 0.84343648]	[559.73883057 239.07749939 0.92251688]	[5.57232361e+02 8.95968262e+02 8.11814070e-01]	[5.72638977e+02 8.90807922e+02 8.15093696e-01]	[5.44327087e+02 8.54822876e+02 7.78566837e-01]	[4.82805115e+02 8.95850037e+02 8.26355040e-01]	[4.62365509e+02 8.90835754e+02 7.75801957e-01]	[4.80292419e+02 8.54865295e+02 7.59044051e-01]
[523.83813477 241.72106934 0.87825596]	[523.96398926 328.88375854 0.86741203]	[459.73635864 331.39779663 0.82875693]	[439.26571655 439.12283325 0.90250492]	[434.10037231 541.78204346 0.87102818]	[593.15618896 323.81488037 0.79436892]	[613.67370605 436.69540405 0.85578471]	[616.20043945 539.18823242 0.83268946]	[523.82965088 541.81262207 0.71551585]	[480.27761841 541.78125 0.68786836]	[480.24545288 690.69647217 0.83397448]	[480.11581421 849.6260376 0.85498357]	[564.99285889 541.87591553 0.68936795]	[562.37646484 698.36584473 0.87718832]	[5.52100708e+02 8.49653503e+02 8.11131299e-01]	[511.07571411 233.90612793 0.89048499]	[539.2088623 233.8538208 0.89898437]	[495.68530273 239.19204712 0.84797251]	[559.76385498 239.07383728 0.92750609]	[5.57226135e+02 8.95968811e+02 8.11212003e-01]	[5.72628418e+02 8.90807434e+02 8.15248191e-01]	[5.44327515e+02 8.54821106e+02 7.78184772e-01]	[4.82806244e+02 8.95850891e+02 8.26118231e-01]	[4.62366516e+02 8.90835571e+02 7.76062369e-01]	[4.80290192e+02 8.54858521e+02 7.59587526e-01]
[523.83880615 241.71807861 0.87833035]	[523.96478271 328.88330078 0.86700696]	[459.73638916 331.39627075 0.82823187]	[439.26104736 439.12966919 0.90523934]	[434.10397339 541.79571533 0.87275541]	[593.15301514 323.81530762 0.79508674]	[613.66040039 436.68838501 0.85462761]	[616.21002197 539.16662598 0.8284961 ]	[523.82592773 541.82635498 0.71551049]	[480.27331543 541.7946167 0.68717551]	[480.24850464 690.68310547 0.83882886]	[480.11727905 849.63079834 0.85489917]	[564.99127197 541.8862915 0.68924981]	[562.37341309 698.35198975 0.8774367 ]	[5.52102478e+02 8.49647705e+02 8.10161769e-01]	[511.07711792 233.90289307 0.89001405]	[539.21270752 233.85267639 0.89974308]	[495.67962646 239.18624878 0.84828639]	[559.76531982 239.0774231 0.92595339]	[5.57231934e+02 8.95969849e+02 8.12139332e-01]	[5.72634583e+02 8.90806702e+02 8.15113366e-01]	[5.44325867e+02 8.54812134e+02 7.78042793e-01]	[4.82807556e+02 8.95856018e+02 8.25800657e-01]	[4.62368439e+02 8.90839966e+02 7.74970770e-01]	[4.80295074e+02 8.54860901e+02 7.58779168e-01]
[523.85974121 241.7144928 0.87596488]	[523.96508789 328.88589478 0.86715603]	[459.73806763 331.3956604 0.82764482]	[439.26229858 439.11416626 0.90389001]	[434.08135986 541.71392822 0.8638019 ]	[593.15740967 323.82086182 0.79373515]	[611.16986084 436.68841553 0.85265464]	[616.22601318 536.69842529 0.8207922 ]	[523.8114624 541.80841064 0.72116166]	[480.29046631 541.7699585 0.6974259 ]	[480.25311279 690.63586426 0.8508665 ]	[480.1204834 849.62738037 0.85652238]	[564.94842529 541.87884521 0.69319922]	[562.37005615 698.31842041 0.87667918]	[5.52108948e+02 8.49645874e+02 8.08825135e-01]	[513.57171631 233.90081787 0.8896898 ]	[539.24243164 233.84683228 0.90375906]	[498.11914062 239.19096375 0.85024369]	[559.79675293 239.06956482 0.92907143]	[5.57228394e+02 8.95971497e+02 8.10919464e-01]	[5.72633484e+02 8.90807373e+02 8.14682722e-01]	[5.44323486e+02 8.54811035e+02 7.73472667e-01]	[4.82809814e+02 8.95854309e+02 8.25750947e-01]	[4.62370087e+02 8.90836060e+02 7.75431454e-01]	[4.80299957e+02 8.54857117e+02 7.62132764e-01]
[523.86889648 244.19963074 0.87372452]	[523.95568848 328.89065552 0.86761892]	[459.73291016 331.3968811 0.82833827]	[439.26654053 439.09793091 0.90074539]	[434.07910156 539.28704834 0.85093844]	[593.15484619 323.82531738 0.79257202]	[611.13574219 436.69793701 0.8559466 ]	[613.69927979 536.69451904 0.81861567]	[523.79400635 541.78979492 0.71584111]	[480.28536987 541.74816895 0.69590819]	[480.24505615 690.63171387 0.85061723]	[480.12023926 849.62280273 0.85559952]	[564.92071533 541.85736084 0.69276464]	[562.36859131 698.34368896 0.87703687]	[5.52106445e+02 8.49643188e+02 8.08447003e-01]	[513.60424805 233.91748047 0.89294815]	[539.26953125 233.87727356 0.91302049]	[498.16378784 239.19136047 0.86141557]	[559.8092041 239.07876587 0.92962521]	[5.57229797e+02 8.95972351e+02 8.10449362e-01]	[5.72632935e+02 8.90807312e+02 8.14395368e-01]	[5.44327393e+02 8.54807129e+02 7.72786617e-01]	[4.82806671e+02 8.95864380e+02 8.22395384e-01]	[4.62369293e+02 8.90843933e+02 7.72063553e-01]	[4.80307404e+02 8.54848938e+02 7.61433125e-01]
[523.89630127 244.24932861 0.86836398]	[523.97668457 328.89050293 0.86317563]	[459.74176025 328.93182373 0.82752383]	[439.23724365 439.1031189 0.90230799]	[434.02359009 539.31304932 0.84363788]	[593.17681885 326.29229736 0.78926855]	[611.12530518 439.11679077 0.86741328]	[616.28295898 539.18963623 0.82842362]	[523.78222656 541.81018066 0.71972388]	[480.27041626 541.76733398 0.69666618]	[480.23788452 690.65155029 0.84650224]	[480.1210022 849.63482666 0.85596627]	[564.91778564 541.87011719 0.69386691]	[562.36029053 698.3727417 0.87604302]	[5.52098755e+02 8.49643921e+02 8.09152007e-01]	[513.64788818 233.94151306 0.89922297]	[539.30877686 233.92071533 0.9241516 ]	[498.18011475 241.62008667 0.86196744]	[559.83990479 239.12034607 0.93116653]	[5.57220520e+02 8.95981506e+02 8.07238817e-01]	[5.72625488e+02 8.90814880e+02 8.14963341e-01]	[5.44330505e+02 8.54806335e+02 7.73430288e-01]	[4.82808716e+02 8.95864746e+02 8.23612630e-01]	[4.62373810e+02 8.90847107e+02 7.71515608e-01]	[4.80307343e+02 8.54867188e+02 7.62995720e-01]
[523.90075684 244.25904846 0.86793315]	[523.97729492 328.88241577 0.86305618]	[459.74279785 328.90841675 0.82664013]	[439.22250366 436.67636108 0.8943634 ]	[431.52639771 539.28570557 0.83955371]	[593.18060303 326.30288696 0.78825361]	[611.13061523 439.14273071 0.87006527]	[618.75793457 541.76727295 0.85013008]	[523.77459717 541.8258667 0.71444964]	[480.26831055 541.77960205 0.69049549]	[480.23184204 690.65075684 0.84200954]	[480.11306763 849.62683105 0.85284269]	[564.90594482 541.88293457 0.6895262 ]	[562.35198975 700.83496094 0.87655622]	[5.52074524e+02 8.49632385e+02 8.08893323e-01]	[516.10876465 233.9418335 0.9009304 ]	[539.32073975 233.93365479 0.92717505]	[498.18530273 239.19676208 0.86504358]	[562.21411133 239.12982178 0.93402237]	[5.57226257e+02 8.95987854e+02 8.03016663e-01]	[5.72617126e+02 8.90816956e+02 8.10864389e-01]	[5.44313171e+02 8.54791504e+02 7.75509417e-01]	[4.82813080e+02 8.95861023e+02 8.21892202e-01]	[4.62374359e+02 8.90846069e+02 7.70443678e-01]	[4.80298645e+02 8.54853027e+02 7.60179758e-01]
[523.90130615 244.26396179 0.86786914]	[523.99346924 328.88305664 0.86080432]	[459.75488281 328.87948608 0.82588685]	[439.21286011 439.08105469 0.89762843]	[431.4750061 539.18652344 0.82556826]	[593.18731689 326.33328247 0.78706223]	[611.16015625 439.12811279 0.86672324]	[621.28167725 539.30950928 0.85740376]	[523.78320312 541.89630127 0.72110951]	[480.25140381 541.85125732 0.70078599]	[480.22027588 690.71801758 0.83547062]	[480.1100769 849.6237793 0.85238844]	[564.95452881 544.40118408 0.69984686]	[562.3425293 698.35888672 0.87756568]	[5.52083130e+02 8.49637390e+02 8.09353948e-01]	[513.65124512 233.94396973 0.90030497]	[541.68096924 233.93292236 0.92756641]	[498.18206787 239.19204712 0.86515951]	[562.22058105 239.12985229 0.9356823 ]	[5.57241394e+02 8.98406311e+02 8.06571245e-01]	[5.72625000e+02 8.90818237e+02 8.13527584e-01]	[5.44316833e+02 8.54799988e+02 7.76330650e-01]	[4.82803528e+02 8.95861389e+02 8.24935615e-01]	[4.62370880e+02 8.90844177e+02 7.71754503e-01]	[4.80300140e+02 8.54856750e+02 7.62248814e-01]
[523.89501953 244.27178955 0.86857891]	[523.99786377 328.88082886 0.86023223]	[459.75604248 328.87228394 0.82710689]	[439.19760132 439.12548828 0.91259807]	[428.94915771 539.24798584 0.83680505]	[593.19317627 326.3258667 0.78842753]	[611.16583252 439.09072876 0.85944343]	[621.3626709 536.66009521 0.84514332]	[523.79492188 541.88366699 0.72064471]	[480.26376343 541.83850098 0.69936931]	[480.20285034 690.69537354 0.83442986]	[480.11035156 849.62536621 0.85304552]	[564.96911621 544.38616943 0.70245016]	[562.34088135 698.36181641 0.87789953]	[5.52073425e+02 8.49623596e+02 8.07270229e-01]	[513.63623047 233.94952393 0.89985061]	[539.32061768 233.92993164 0.92613733]	[498.1758728 239.19915771 0.8639316 ]	[562.222229 239.12477112 0.93718314]	[5.57226257e+02 8.98407166e+02 8.05163562e-01]	[5.72610840e+02 8.90818909e+02 8.13022017e-01]	[5.44313782e+02 8.52412354e+02 7.76436448e-01]	[4.82805328e+02 8.95856873e+02 8.26073468e-01]	[4.62374817e+02 8.90842834e+02 7.72356451e-01]	[4.80300018e+02 8.54860901e+02 7.62059748e-01]
[523.88012695 244.27018738 0.87001538]	[523.99951172 328.87158203 0.86050904]	[459.75842285 328.85733032 0.82595307]	[439.18170166 439.08325195 0.90362269]	[426.44485474 539.25897217 0.83900952]	[595.66430664 326.32421875 0.78792524]	[613.659729 439.0894165 0.85792857]	[621.42022705 536.69622803 0.85474205]	[523.79229736 541.85662842 0.72389793]	[480.25244141 541.80310059 0.69667804]	[480.20724487 690.66577148 0.83674836]	[480.10424805 849.62536621 0.85127729]	[564.9621582 544.36486816 0.70406628]	[562.32940674 700.84484863 0.88008225]	[5.52078308e+02 8.49643372e+02 8.09548140e-01]	[513.6126709 233.95118713 0.8979699 ]	[539.30047607 233.92337036 0.92289031]	[498.17446899 239.21284485 0.85608625]	[562.21252441 239.120224 0.93510556]	[5.57210754e+02 8.95985168e+02 8.04782450e-01]	[5.72615295e+02 8.90818359e+02 8.12186956e-01]	[5.44320007e+02 8.54815369e+02 7.73324430e-01]	[4.82804657e+02 8.95851013e+02 8.27169955e-01]	[4.62371368e+02 8.90836060e+02 7.73321629e-01]	[4.80289154e+02 8.54862122e+02 7.61514604e-01]
[523.87445068 244.26998901 0.87139559]	[523.99432373 328.87445068 0.86123413]	[459.75119019 328.86947632 0.82591963]	[439.17837524 439.08895874 0.90186012]	[426.41400146 539.2387085 0.83972943]	[593.19543457 326.31509399 0.78888053]	[613.69458008 439.09573364 0.85648006]	[621.4163208 536.67596436 0.85471177]	[523.79602051 541.86254883 0.72687602]	[480.24954224 541.81158447 0.69944525]	[480.20129395 693.17828369 0.82916117]	[480.10345459 849.6317749 0.85148621]	[564.96295166 544.3694458 0.70581985]	[562.33215332 698.37359619 0.87768447]	[5.52072449e+02 8.49622925e+02 8.06903243e-01]	[513.59619141 233.94987488 0.8972038 ]	[539.29199219 233.91941833 0.92098045]	[498.1578064 239.19691467 0.85694557]	[559.84655762 239.10635376 0.93480194]	[5.57222107e+02 8.98408752e+02 8.04392695e-01]	[5.72609192e+02 8.90821716e+02 8.11841011e-01]	[5.44316284e+02 8.54788269e+02 7.78376698e-01]	[4.82809967e+02 8.95855774e+02 8.26606274e-01]	[4.62376984e+02 8.90839478e+02 7.73107290e-01]	[4.80286621e+02 8.54863647e+02 7.60062933e-01]
[523.84655762 246.75805664 0.87352538]	[523.98583984 328.88031006 0.86314058]	[459.74606323 328.87536621 0.82777435]	[439.16964722 439.11621094 0.90631425]	[426.34503174 539.25170898 0.85040045]	[593.18182373 326.31619263 0.79081559]	[616.1831665 439.09823608 0.85457563]	[621.39196777 536.66442871 0.84961057]	[523.77655029 541.84973145 0.72749484]	[480.23538208 541.80255127 0.69871181]	[480.20187378 690.70556641 0.83229208]	[480.10055542 849.6295166 0.85130668]	[564.93804932 544.35003662 0.70807123]	[562.3369751 698.35430908 0.87809026]	[5.52073181e+02 8.49628845e+02 8.07634413e-01]	[511.08596802 233.95713806 0.89545786]	[539.26464844 233.92866516 0.91877699]	[498.11505127 239.209198 0.8457855 ]	[559.81793213 239.12167358 0.92895621]	[5.57229431e+02 8.98409729e+02 8.04270804e-01]	[5.72610596e+02 8.90822632e+02 8.12909842e-01]	[5.44316528e+02 8.54795654e+02 7.78347135e-01]	[4.82803802e+02 8.95855835e+02 8.28354537e-01]	[4.62374817e+02 8.90835938e+02 7.75130868e-01]	[4.80285675e+02 8.54859619e+02 7.62204289e-01]
[523.83148193 246.77371216 0.87570012]	[523.96856689 328.88235474 0.8665145 ]	[459.73440552 328.87808228 0.82810974]	[439.15716553 439.0944519 0.89734173]	[423.91461182 539.20397949 0.85102522]	[593.16351318 326.31726074 0.79263949]	[616.21221924 439.11599731 0.85701382]	[621.3862915 536.66674805 0.84856874]	[521.42572021 541.85638428 0.72725224]	[480.22406006 541.80615234 0.69936609]	[480.1942749 690.71398926 0.83124065]	[480.10250854 849.62762451 0.85138988]	[564.92376709 544.35919189 0.70936596]	[562.33093262 698.35601807 0.87559813]	[5.52075256e+02 8.49624390e+02 8.06491554e-01]	[511.04922485 233.96932983 0.89726448]	[539.23883057 233.93534851 0.91666901]	[495.68338013 241.62928772 0.84316027]	[559.78881836 239.12948608 0.92601144]	[5.57232971e+02 8.98414246e+02 8.03186417e-01]	[5.72610779e+02 8.90824829e+02 8.12785685e-01]	[5.44315491e+02 8.54789917e+02 7.76589751e-01]	[4.82802277e+02 8.95859009e+02 8.27736259e-01]	[4.62374390e+02 8.90835327e+02 7.74001718e-01]	[4.80289062e+02 8.54857849e+02 7.63548255e-01]
[523.81774902 246.79023743 0.87842858]	[523.95526123 328.88677979 0.86925054]	[459.72927856 328.88635254 0.82832253]	[439.15097046 439.07434082 0.89339674]	[423.91079712 539.17877197 0.84782231]	[593.14428711 326.31976318 0.7928552 ]	[616.19287109 439.10824585 0.85320914]	[621.36981201 536.6763916 0.84751993]	[521.41522217 541.84960938 0.72599757]	[480.21508789 541.79602051 0.69810337]	[480.18405151 693.17199707 0.82575405]	[480.10870361 849.64709473 0.85553694]	[564.91046143 544.34777832 0.71099663]	[562.33660889 698.36889648 0.87586904]	[5.52076477e+02 8.49622803e+02 8.05661917e-01]	[511.01544189 233.98100281 0.89867884]	[539.22369385 233.94631958 0.91660881]	[495.65637207 241.63700867 0.84195906]	[559.769104 239.14115906 0.92392969]	[5.57239441e+02 8.98414124e+02 8.02464962e-01]	[5.72620056e+02 8.90824402e+02 8.13679278e-01]	[5.44308716e+02 8.54794006e+02 7.76549578e-01]	[4.82803772e+02 8.95843811e+02 8.31412077e-01]	[4.62377441e+02 8.90822632e+02 7.78304040e-01]	[4.80289612e+02 8.54881775e+02 7.65572906e-01]
[523.76049805 249.31362915 0.88170469]	[523.92736816 328.87966919 0.87416345]	[459.72036743 328.89413452 0.8277207 ]	[439.15136719 439.08676147 0.89722311]	[423.90802002 536.71289062 0.84154361]	[593.11608887 326.2975769 0.79623824]	[613.69158936 439.10754395 0.85305905]	[621.34777832 536.65167236 0.8432132 ]	[521.38757324 541.84057617 0.72469074]	[480.1998291 541.78857422 0.69573444]	[480.1784668 693.20739746 0.82129198]	[480.10876465 849.66040039 0.85509282]	[564.88140869 544.33642578 0.7103405 ]	[562.33544922 698.36364746 0.87575006]	[5.52070801e+02 8.49629944e+02 8.05568397e-01]	[508.48416138 234.02677917 0.90249997]	[536.74993896 233.98641968 0.90665746]	[495.62426758 241.63293457 0.83390099]	[559.74224854 239.14219666 0.92170066]	[5.57225403e+02 8.98407410e+02 8.00258458e-01]	[5.72613159e+02 8.90820801e+02 8.11940849e-01]	[5.44312744e+02 8.54808167e+02 7.72895157e-01]	[4.82809204e+02 8.95859924e+02 8.27891827e-01]	[4.62376801e+02 8.90837036e+02 7.75297642e-01]	[4.80284576e+02 8.54893555e+02 7.62430310e-01]
[521.38690186 249.39642334 0.88979197]	[523.90484619 328.88101196 0.87719917]	[459.71282959 328.91104126 0.8262679 ]	[439.14868164 439.09976196 0.89799476]	[423.9090271 536.71258545 0.84046364]	[590.62915039 323.83071899 0.79956263]	[613.66894531 439.1043396 0.85248506]	[621.33502197 536.63891602 0.83793342]	[521.38250732 541.8449707 0.72336924]	[480.18920898 541.79315186 0.69347787]	[480.15997314 693.23126221 0.81911498]	[480.1086731 849.65814209 0.85567373]	[564.88671875 544.34197998 0.7063027 ]	[562.33349609 698.37994385 0.87607354]	[5.52062683e+02 8.49632446e+02 8.06494951e-01]	[506.00271606 234.0864563 0.91210896]	[536.71356201 234.04135132 0.90321636]	[493.10647583 241.62567139 0.82494944]	[559.72747803 239.16635132 0.91432244]	[5.57213684e+02 8.98408203e+02 7.99941480e-01]	[5.72599243e+02 8.90822571e+02 8.11581850e-01]	[5.44317261e+02 8.54807007e+02 7.73857594e-01]	[4.82806671e+02 8.95859131e+02 8.27860117e-01]	[4.62375732e+02 8.90836914e+02 7.74935782e-01]	[4.80288544e+02 8.54891479e+02 7.64199138e-01]
[521.38690186 249.3964386 0.88995773]	[523.90460205 328.87866211 0.87721896]	[459.71218872 328.90786743 0.82617748]	[439.14874268 439.09780884 0.89763755]	[423.90835571 536.69873047 0.83995461]	[590.62744141 323.83166504 0.79992503]	[613.66571045 439.11154175 0.85475159]	[621.32568359 534.17156982 0.83600646]	[521.37164307 541.8425293 0.72299695]	[480.18066406 541.79022217 0.69269359]	[480.15924072 693.22314453 0.81974524]	[480.10873413 849.65808105 0.85570383]	[564.87890625 544.33947754 0.7062782 ]	[562.33612061 700.83428955 0.87479496]	[5.52060791e+02 8.49630188e+02 8.05693269e-01]	[506.00231934 234.08686829 0.91232514]	[536.71289062 234.04197693 0.90339655]	[493.1022644 241.6285553 0.82545352]	[559.72753906 239.16886902 0.91468596]	[5.57212280e+02 8.98408203e+02 7.98055589e-01]	[5.72592896e+02 8.90822510e+02 8.10291648e-01]	[5.44314087e+02 8.54803223e+02 7.71663010e-01]	[4.82809570e+02 8.95861023e+02 8.26685071e-01]	[4.62378296e+02 8.90840637e+02 7.73575664e-01]	[4.80287445e+02 8.54893494e+02 7.62368500e-01]
[521.3737793 249.39735413 0.88832837]	[523.89477539 328.8678894 0.87824267]	[459.71508789 328.89898682 0.82578427]	[439.14624023 439.09841919 0.89826405]	[423.91119385 536.71697998 0.84108579]	[590.60540771 323.81790161 0.80294293]	[613.63781738 439.10174561 0.85615194]	[621.30474854 534.18267822 0.83621168]	[521.37097168 541.82537842 0.72314513]	[480.18945312 541.77276611 0.69405866]	[480.1512146 693.21459961 0.81788737]	[480.10827637 849.66070557 0.85518509]	[564.8682251 541.89031982 0.70393139]	[562.32434082 698.36859131 0.87390161]	[5.52067810e+02 8.49630554e+02 8.05740714e-01]	[505.97869873 236.41226196 0.91747582]	[536.70452881 234.05618286 0.90307403]	[493.04571533 241.63114929 0.82214546]	[559.70013428 239.20349121 0.90183914]	[5.57214539e+02 8.98406799e+02 7.99041152e-01]	[5.72601379e+02 8.90824524e+02 8.12005758e-01]	[5.44322449e+02 8.54807068e+02 7.73014307e-01]	[4.82806946e+02 8.95863220e+02 8.26763213e-01]	[4.62376465e+02 8.90840576e+02 7.73139119e-01]	[4.80289276e+02 8.54899597e+02 7.60721922e-01]
[521.36126709 251.82409668 0.88881183]	[523.89611816 328.85284424 0.87815648]	[459.71447754 328.89022827 0.8256036 ]	[439.14306641 439.07849121 0.89229906]	[426.34356689 536.73449707 0.83644778]	[590.61206055 323.80178833 0.80318642]	[611.15655518 439.10977173 0.85736477]	[618.80456543 534.13818359 0.82446808]	[521.35894775 541.80670166 0.72570932]	[480.18264771 541.75250244 0.69309497]	[480.15991211 690.71472168 0.82221395]	[480.10830688 849.65087891 0.85375565]	[564.85766602 541.86785889 0.70673609]	[562.32647705 698.35284424 0.87443954]	[5.49598816e+02 8.49627747e+02 8.07748675e-01]	[505.96365356 236.42686462 0.92250431]	[536.69952393 234.06222534 0.90321696]	[493.03646851 241.66094971 0.8128528 ]	[559.71520996 239.19668579 0.90487671]	[5.57225159e+02 8.98407166e+02 7.98204958e-01]	[5.72609314e+02 8.90822205e+02 8.10178757e-01]	[5.44313232e+02 8.54802551e+02 7.74646521e-01]	[4.82810577e+02 8.95861694e+02 8.26094449e-01]	[4.62381775e+02 8.90837524e+02 7.71036386e-01]	[4.80289124e+02 8.54877930e+02 7.62446702e-01]
[521.35516357 251.83848572 0.89264017]	[523.86651611 326.3762207 0.88096321]	[459.68304443 328.87063599 0.82284248]	[439.13562012 439.09353638 0.89764321]	[423.92098999 539.31292725 0.85903901]	[590.57385254 323.800354 0.80915719]	[611.11297607 436.69967651 0.8506273 ]	[616.22344971 534.1126709 0.80994606]	[521.33294678 541.7989502 0.72127306]	[480.16143799 541.76422119 0.68575656]	[480.14025879 693.24780273 0.80727655]	[480.10418701 849.63787842 0.85383153]	[564.82983398 541.83300781 0.70521271]	[562.28857422 698.33331299 0.8681342 ]	[5.52059814e+02 8.49609070e+02 8.03158522e-01]	[505.94995117 236.44195557 0.92755991]	[536.68548584 234.05810547 0.89887577]	[493.04647827 241.63609314 0.82385099]	[559.68530273 239.15957642 0.90709287]	[5.57219910e+02 8.98420959e+02 8.02195668e-01]	[5.72625061e+02 8.90829163e+02 8.09596658e-01]	[5.44313477e+02 8.54801025e+02 7.63587952e-01]	[4.82808197e+02 8.95855530e+02 8.31650853e-01]	[4.62384277e+02 8.90832825e+02 7.73255110e-01]	[4.80285065e+02 8.54876282e+02 7.63398767e-01]
[521.33703613 251.83839417 0.89336026]	[523.86700439 326.37356567 0.8813315 ]	[459.68405151 328.87225342 0.82209349]	[439.13494873 436.67495728 0.89052153]	[423.90991211 541.71862793 0.86585629]	[590.57891846 323.79507446 0.80933028]	[611.08666992 436.68786621 0.8508814 ]	[616.19891357 534.11932373 0.81026459]	[521.34173584 541.77734375 0.71925187]	[480.18856812 539.29852295 0.68792951]	[480.13461304 693.26141357 0.80619669]	[480.10302734 849.64190674 0.85311973]	[564.82653809 541.81994629 0.70231873]	[562.29052734 698.32165527 0.86772877]	[5.52060852e+02 8.49613098e+02 8.03005815e-01]	[505.92538452 236.44836426 0.93128157]	[536.65490723 234.0466156 0.89436668]	[493.03845215 241.63780212 0.8157407 ]	[559.68981934 239.13890076 0.9124437 ]	[5.57217773e+02 8.98422668e+02 8.01407635e-01]	[5.72628723e+02 8.90830811e+02 8.08649600e-01]	[5.44311340e+02 8.54810364e+02 7.60543108e-01]	[4.82814148e+02 8.95844666e+02 8.32885623e-01]	[4.62387085e+02 8.90826904e+02 7.74552643e-01]	[4.80282196e+02 8.54883545e+02 7.63229549e-01]
[521.33618164 249.39749146 0.88863128]	[523.86688232 326.36776733 0.88175714]	[459.68173218 328.86199951 0.82214385]	[439.14904785 436.68133545 0.8968097 ]	[423.89007568 541.71038818 0.87424815]	[590.574646 323.79049683 0.81161612]	[611.07434082 436.67633057 0.85185587]	[616.21966553 534.14105225 0.81358778]	[521.35418701 541.77722168 0.72127712]	[480.19122314 539.28771973 0.68746424]	[480.13421631 693.246521 0.80806959]	[480.10037231 849.64520264 0.85222048]	[564.85186768 541.828125 0.70279121]	[562.29272461 698.31140137 0.86773503]	[5.52058655e+02 8.49613770e+02 8.02547455e-01]	[505.92074585 236.4331665 0.92930293]	[536.63696289 234.02156067 0.89309633]	[493.08044434 241.66586304 0.81048656]	[557.27563477 239.13641357 0.91085637]	[5.57215576e+02 8.98425049e+02 8.00109088e-01]	[5.72628113e+02 8.90831909e+02 8.09034169e-01]	[5.44307800e+02 8.54812073e+02 7.59586930e-01]	[4.82809082e+02 8.95858582e+02 8.30839038e-01]	[4.62382812e+02 8.90839355e+02 7.73624241e-01]	[4.80283691e+02 8.54890808e+02 7.61609852e-01]
[521.33221436 249.37478638 0.88718355]	[523.86322021 326.35891724 0.88322496]	[459.67990112 328.85079956 0.82291639]	[439.15274048 436.66177368 0.89281511]	[423.90249634 541.76464844 0.88238406]	[590.5692749 323.78808594 0.81262225]	[611.0680542 436.68521118 0.85349756]	[616.19891357 534.16467285 0.80964553]	[521.37451172 541.78094482 0.72035313]	[480.19577026 539.28051758 0.68384725]	[480.12258911 695.75146484 0.80482525]	[480.09829712 849.64532471 0.85207051]	[564.87219238 541.84631348 0.70295012]	[562.29748535 698.33917236 0.87119597]	[5.52061768e+02 8.49624634e+02 8.03785741e-01]	[505.92248535 236.41098022 0.92876381]	[534.15917969 234.0123291 0.89124238]	[493.0664978 239.20535278 0.82144117]	[557.26043701 239.13336182 0.91242766]	[5.57197449e+02 8.98414001e+02 8.01856995e-01]	[5.72625183e+02 8.90827576e+02 8.10211658e-01]	[5.44317444e+02 8.54822632e+02 7.57860899e-01]	[4.82797913e+02 8.95841370e+02 8.33112955e-01]	[4.62371796e+02 8.90825806e+02 7.77379394e-01]	[4.80283691e+02 8.54889832e+02 7.62989640e-01]
[521.30932617 249.3717041 0.88549447]	[523.85302734 326.35522461 0.88468504]	[459.67242432 328.84835815 0.82165283]	[439.15176392 436.61499023 0.88145792]	[423.87316895 541.8057251 0.89311147]	[590.55462646 323.77258301 0.8172968 ]	[611.06091309 436.68292236 0.85497284]	[613.71789551 534.16998291 0.81284189]	[521.34881592 541.76165771 0.71568048]	[480.1541748 539.27124023 0.67369676]	[480.1111145 695.78955078 0.79938477]	[480.09863281 849.65625 0.85166937]	[564.86621094 541.82513428 0.69993287]	[562.29571533 698.34881592 0.86989361]	[5.52059570e+02 8.49627197e+02 8.04042697e-01]	[505.90463257 236.41442871 0.93223065]	[534.12481689 234.01570129 0.89108658]	[493.05386353 241.62315369 0.81302994]	[557.24713135 239.13432312 0.91040033]	[5.57188599e+02 8.98408447e+02 8.01389277e-01]	[5.72616028e+02 8.90824829e+02 8.11048865e-01]	[5.44323303e+02 8.54828491e+02 7.58051097e-01]	[4.82806152e+02 8.95846680e+02 8.32101345e-01]	[4.62378448e+02 8.90836121e+02 7.75529146e-01]	[4.80284698e+02 8.54911255e+02 7.59707034e-01]
[521.30462646 249.37857056 0.88570762]	[523.84301758 326.34054565 0.88665712]	[459.67355347 326.37329102 0.8218655 ]	[439.13827515 436.58648682 0.87369502]	[423.86932373 541.82342529 0.89485359]	[588.11779785 323.76013184 0.81942528]	[608.64471436 436.67950439 0.85300827]	[613.72106934 536.64849854 0.81543404]	[521.33349609 541.78356934 0.71470046]	[480.12121582 539.28747559 0.66780382]	[480.11581421 695.7489624 0.80094177]	[480.09875488 849.65570068 0.85258234]	[564.87902832 541.86834717 0.7022332 ]	[562.29077148 698.35858154 0.86870903]	[5.52063416e+02 8.49625854e+02 8.03993940e-01]	[505.90393066 236.41838074 0.9325332 ]	[534.12042236 234.02226257 0.89105809]	[493.06295776 241.62876892 0.81081629]	[557.24279785 239.13746643 0.90953135]	[5.57192383e+02 8.98406616e+02 8.01832378e-01]	[5.72612488e+02 8.90822388e+02 8.11581850e-01]	[5.44326050e+02 8.54818970e+02 7.59184241e-01]	[4.82795990e+02 8.95840820e+02 8.34515989e-01]	[4.62373566e+02 8.90829956e+02 7.78849483e-01]	[4.80284424e+02 8.54904358e+02 7.62031496e-01]
[521.30523682 249.38000488 0.88539571]	[523.84216309 326.34344482 0.88680446]	[459.67306519 326.38150024 0.82048011]	[439.13897705 436.59033203 0.87322479]	[423.86727905 541.81854248 0.89448494]	[588.11602783 323.76089478 0.81854558]	[608.64196777 436.67364502 0.85280627]	[613.72009277 536.64892578 0.81533849]	[521.3347168 541.78338623 0.71530396]	[480.11837769 539.28637695 0.66846323]	[480.11639404 695.74761963 0.80147898]	[477.74795532 849.65197754 0.8517369 ]	[564.88769531 541.86956787 0.70202428]	[562.29449463 698.35974121 0.86880392]	[5.52065125e+02 8.49626770e+02 8.03731740e-01]	[505.90496826 236.41932678 0.93214166]	[534.12438965 234.02545166 0.89156264]	[493.05981445 241.62747192 0.81203318]	[557.24108887 239.14085388 0.90822208]	[5.57194763e+02 8.98409363e+02 8.01447988e-01]	[5.72615295e+02 8.90824524e+02 8.10973823e-01]	[5.44325562e+02 8.54823242e+02 7.58832991e-01]	[4.82794037e+02 8.95840027e+02 8.34757447e-01]	[4.62371582e+02 8.90831604e+02 7.78098106e-01]	[4.80282593e+02 8.54908203e+02 7.59230137e-01]
[521.31396484 249.38970947 0.88749623]	[523.83972168 326.34402466 0.88742328]	[459.66503906 328.84835815 0.81992388]	[439.14068604 436.63592529 0.88084483]	[423.87582397 541.82189941 0.8957957 ]	[588.11480713 323.75765991 0.819157 ]	[611.07287598 436.67352295 0.85311276]	[616.20336914 536.69525146 0.81795406]	[521.32739258 541.78186035 0.71500742]	[477.72894287 539.29205322 0.66744959]	[480.11270142 695.73382568 0.80151463]	[477.74777222 849.66088867 0.85160124]	[564.8895874 541.86431885 0.69908869]	[562.29370117 698.36407471 0.86924952]	[5.52064087e+02 8.49620239e+02 8.01805973e-01]	[505.90411377 236.43061829 0.93329155]	[534.13476562 234.0224762 0.89032662]	[493.04876709 241.62857056 0.81484562]	[557.24145508 239.13119507 0.91048956]	[5.57206482e+02 8.95982666e+02 8.03199530e-01]	[5.72620544e+02 8.90813171e+02 8.09597611e-01]	[5.44313599e+02 8.54818542e+02 7.57487178e-01]	[4.82802521e+02 8.95841553e+02 8.34068418e-01]	[4.62373962e+02 8.90833008e+02 7.79695928e-01]	[4.80280334e+02 8.54916443e+02 7.56077111e-01]
[521.33453369 249.38941956 0.88873327]	[523.84143066 326.33779907 0.88875216]	[459.67507935 326.36929321 0.82147074]	[439.1394043 436.60720825 0.87856179]	[423.88360596 541.81829834 0.89490795]	[588.10784912 323.7678833 0.81837618]	[611.0871582 436.66195679 0.85217464]	[613.70019531 539.1706543 0.83107823]	[521.31945801 541.7769165 0.71594977]	[477.72271729 539.29095459 0.66821289]	[480.11721802 695.7633667 0.80180472]	[480.0987854 849.65637207 0.85096663]	[564.87261963 541.84698486 0.70205903]	[562.29272461 698.37054443 0.86882794]	[5.52070801e+02 8.49611572e+02 8.00861359e-01]	[505.91452026 236.43218994 0.93180877]	[534.16619873 234.02349854 0.89137751]	[490.57202148 241.62675476 0.82095671]	[557.23376465 239.13516235 0.90793324]	[5.57206726e+02 8.95977783e+02 8.01560163e-01]	[5.72623596e+02 8.90809570e+02 8.06704521e-01]	[5.44315125e+02 8.54809875e+02 7.58185744e-01]	[4.82804321e+02 8.95852539e+02 8.32400262e-01]	[4.62374908e+02 8.90839417e+02 7.77089000e-01]	[4.80285797e+02 8.54906006e+02 7.53985703e-01]
[521.33312988 249.36676025 0.886406 ]	[523.83068848 326.33599854 0.88835335]	[459.66738892 326.37844849 0.8203218 ]	[439.12985229 436.58840942 0.87416613]	[423.86090088 541.81646729 0.8993727 ]	[588.08728027 323.75561523 0.82192129]	[611.10113525 436.65197754 0.84941053]	[613.71044922 539.25482178 0.84440869]	[521.35083008 541.82373047 0.72066826]	[477.72821045 541.78369141 0.67588854]	[480.10830688 695.76074219 0.79837447]	[480.09844971 849.66149902 0.85167694]	[564.93432617 541.89038086 0.70111144]	[562.29577637 700.84008789 0.86988163]	[5.52069641e+02 8.49611694e+02 8.00871074e-01]	[505.90646362 236.41906738 0.9303115 ]	[534.15344238 234.00047302 0.89035964]	[490.56884766 241.62414551 0.82243669]	[557.21453857 239.11889648 0.90801787]	[5.57206543e+02 8.95977417e+02 8.00597131e-01]	[5.72624756e+02 8.90809448e+02 8.06500673e-01]	[5.44315613e+02 8.54811829e+02 7.58374035e-01]	[4.82809967e+02 8.95848572e+02 8.32699597e-01]	[4.62380859e+02 8.90837280e+02 7.77639747e-01]	[4.80279877e+02 8.54913025e+02 7.53891945e-01]
[521.34313965 249.33349609 0.88315535]	[523.82611084 326.33743286 0.88818944]	[459.66177368 328.84735107 0.81964999]	[439.1242981 436.59259033 0.87463272]	[423.84136963 541.83648682 0.90553546]	[588.07818604 323.74841309 0.82276762]	[611.11602783 436.6578064 0.84973657]	[613.67248535 539.24969482 0.84907031]	[521.33709717 541.83135986 0.71870863]	[477.70727539 541.79095459 0.67152262]	[477.73858643 695.73321533 0.79864073]	[480.09963989 849.64599609 0.85119885]	[564.93121338 541.90264893 0.6996122 ]	[562.29400635 700.83868408 0.86997759]	[5.52073975e+02 8.49613892e+02 8.01534951e-01]	[505.91647339 234.07040405 0.92825681]	[534.1506958 233.97969055 0.88848943]	[490.56411743 239.20393372 0.82966173]	[557.19329834 239.10484314 0.90710652]	[5.57208191e+02 8.95982971e+02 8.01049888e-01]	[5.72629517e+02 8.90813782e+02 8.06095123e-01]	[5.44314941e+02 8.54810608e+02 7.57843375e-01]	[4.82796753e+02 8.95844910e+02 8.35132837e-01]	[4.62372162e+02 8.90829407e+02 7.80036330e-01]	[4.80289795e+02 8.54890381e+02 7.57805467e-01]
[521.31048584 249.32264709 0.87773514]	[523.80285645 326.34814453 0.88827711]	[459.64764404 326.37722778 0.81812984]	[439.11407471 436.62316895 0.88057971]	[423.82775879 541.82275391 0.90705061]	[588.07275391 323.76608276 0.81974709]	[611.09887695 436.65878296 0.8492189 ]	[611.16101074 539.27520752 0.85724699]	[521.29107666 541.80462646 0.71036726]	[477.67544556 541.77026367 0.66546398]	[477.73425293 695.77722168 0.79584461]	[480.099823 849.66363525 0.85284996]	[564.87841797 541.87176514 0.69738263]	[562.2835083 700.83294678 0.86635041]	[5.52079468e+02 8.49608826e+02 8.00740719e-01]	[505.87948608 234.06559753 0.93398213]	[534.10784912 233.96961975 0.8866297 ]	[490.50488281 239.20504761 0.82868332]	[554.70831299 239.09887695 0.90269113]	[5.57201233e+02 8.95985840e+02 8.00555110e-01]	[5.72629089e+02 8.90816406e+02 8.05452704e-01]	[5.44321411e+02 8.54801758e+02 7.56131232e-01]	[4.82810791e+02 8.95846924e+02 8.31941426e-01]	[4.62380615e+02 8.90839111e+02 7.76103258e-01]	[4.80283569e+02 8.54909241e+02 7.54768252e-01]
[521.29119873 249.32687378 0.87596673]	[523.78344727 326.34838867 0.88907808]	[459.63491821 326.38140869 0.8156898 ]	[439.10916138 436.61334229 0.87883186]	[423.81793213 541.81829834 0.9066152 ]	[588.05322266 323.75704956 0.8228054 ]	[611.06573486 436.66693115 0.85343218]	[611.10906982 539.31640625 0.86928344]	[521.27838135 541.79907227 0.71005654]	[477.671875 541.76409912 0.66414034]	[477.73364258 695.76409912 0.79675645]	[480.10238647 849.66375732 0.85252321]	[564.8550415 541.8661499 0.6981948]	[562.28479004 698.37872314 0.86526108]	[5.52078430e+02 8.49612915e+02 8.01542461e-01]	[503.50115967 234.06526184 0.93691027]	[531.62634277 233.96691895 0.88599819]	[488.02392578 239.20016479 0.83091402]	[554.68530273 239.09535217 0.90124756]	[5.57194336e+02 8.95983154e+02 8.01273227e-01]	[5.72623962e+02 8.90815063e+02 8.06324720e-01]	[5.44322083e+02 8.54806335e+02 7.56208003e-01]	[4.82804932e+02 8.95852478e+02 8.31311047e-01]	[4.62377014e+02 8.90842224e+02 7.76127517e-01]	[4.80288605e+02 8.54909180e+02 7.53712118e-01]
[521.29595947 249.32746887 0.87579656]	[523.7633667 326.36029053 0.88965315]	[459.62011719 328.84802246 0.81361061]	[439.10339355 436.6234436 0.87866867]	[423.80136108 541.80914307 0.90709198]	[588.04077148 323.75881958 0.82228971]	[608.62811279 436.62930298 0.8507809 ]	[611.06774902 539.28234863 0.87210959]	[521.25006104 541.80645752 0.71363282]	[477.6479187 541.77362061 0.66565967]	[477.73440552 695.75482178 0.79725093]	[480.10391235 849.67120361 0.8542192 ]	[564.8223877 541.87188721 0.70630985]	[562.28796387 698.37139893 0.86509031]	[5.52080078e+02 8.49611023e+02 8.01581442e-01]	[503.50534058 234.06680298 0.93611777]	[534.08532715 233.96743774 0.88569415]	[488.01931763 241.61738586 0.82908744]	[554.67712402 239.09602356 0.90002704]	[5.57191895e+02 8.95984497e+02 8.01364243e-01]	[5.72621155e+02 8.90815918e+02 8.06559324e-01]	[5.44324402e+02 8.54802917e+02 7.56636858e-01]	[4.82811096e+02 8.95851868e+02 8.30659866e-01]	[4.62380096e+02 8.90843323e+02 7.75879383e-01]	[4.80287170e+02 8.54915161e+02 7.54347682e-01]
[521.29455566 249.32949829 0.87677217]	[523.75494385 326.36541748 0.88989139]	[459.61700439 326.38098145 0.81293851]	[439.09420776 436.64215088 0.88044721]	[423.78857422 541.81427002 0.90978086]	[588.03869629 323.7711792 0.82117295]	[608.60443115 436.63311768 0.85473996]	[608.63592529 539.27209473 0.87623215]	[521.22314453 541.80767822 0.71094155]	[477.63458252 541.77453613 0.66630691]	[477.72686768 695.75665283 0.79548842]	[480.10153198 849.66113281 0.8532716 ]	[562.46160889 541.86755371 0.70624352]	[562.28277588 698.37469482 0.86314285]	[5.52078064e+02 8.49614014e+02 8.02184701e-01]	[503.50036621 234.06962585 0.93844378]	[531.62683105 233.96784973 0.88468921]	[487.99725342 241.61723328 0.83414072]	[554.66381836 239.0851593 0.90216738]	[5.57189270e+02 8.95986206e+02 8.01237702e-01]	[5.72617859e+02 8.90817566e+02 8.07799160e-01]	[5.44323608e+02 8.54803406e+02 7.56431997e-01]	[4.82806274e+02 8.95856995e+02 8.29628408e-01]	[4.62376465e+02 8.90846191e+02 7.74335027e-01]	[4.80290741e+02 8.54899048e+02 7.56298840e-01]
[521.29071045 249.31231689 0.87330246]	[521.40942383 326.36413574 0.89282417]	[459.6005249 326.38082886 0.81026286]	[439.07577515 436.66687012 0.8811295 ]	[423.77984619 541.82568359 0.91307628]	[588.00506592 323.75482178 0.82546204]	[608.60180664 436.66122437 0.85965049]	[608.61566162 541.6897583 0.8846159 ]	[521.20648193 541.83013916 0.71097791]	[477.61956787 541.80340576 0.66598928]	[477.71572876 695.78399658 0.7908923 ]	[480.10333252 849.66015625 0.85200739]	[562.45379639 541.8861084 0.70732808]	[562.27258301 698.36193848 0.86213493]	[5.52087585e+02 8.49591980e+02 8.00245702e-01]	[503.49649048 234.06173706 0.93980575]	[531.61529541 233.96031189 0.88403225]	[487.97836304 241.61695862 0.83679903]	[554.63110352 239.08377075 0.90074235]	[5.57182434e+02 8.95969788e+02 8.03324640e-01]	[5.72612366e+02 8.90805481e+02 8.08030605e-01]	[5.44331787e+02 8.52407471e+02 7.60496974e-01]	[4.82815552e+02 8.95849426e+02 8.28998983e-01]	[4.62384460e+02 8.90845276e+02 7.73006916e-01]	[4.80286377e+02 8.54898987e+02 7.53235221e-01]
[521.28485107 249.30871582 0.87181807]	[521.38677979 326.37741089 0.8923744 ]	[457.20318604 328.8520813 0.80693406]	[439.07086182 436.66140747 0.88174582]	[421.40478516 541.82843018 0.91666758]	[587.972229 323.76385498 0.82638115]	[608.57830811 436.64266968 0.8588903 ]	[608.5958252 541.69805908 0.88998997]	[521.19830322 541.83154297 0.71128011]	[477.60641479 541.80145264 0.66434133]	[477.70587158 695.7399292 0.79035544]	[480.10598755 849.66595459 0.85319978]	[562.45166016 541.88702393 0.70911789]	[562.27148438 698.35253906 0.86186808]	[5.52097778e+02 8.49588074e+02 7.99264908e-01]	[503.49203491 234.05958557 0.94211888]	[531.60595703 233.95753479 0.88387918]	[487.95303345 241.61856079 0.83956355]	[552.15057373 239.08288574 0.89843857]	[5.57181519e+02 8.95967896e+02 8.02897453e-01]	[5.72613281e+02 8.90804260e+02 8.06909084e-01]	[5.44337402e+02 8.52405334e+02 7.59046733e-01]	[4.82813782e+02 8.95851807e+02 8.29322815e-01]	[4.62382172e+02 8.90848572e+02 7.75014997e-01]	[4.80292023e+02 8.54908447e+02 7.53341079e-01]
[521.25115967 246.84065247 0.86604631]	[521.35327148 328.85690308 0.89525396]	[457.17205811 328.85372925 0.80502421]	[436.70056152 436.67697144 0.88308316]	[421.3835144 541.83081055 0.92016661]	[585.56207275 323.77566528 0.82997394]	[608.5489502 436.62576294 0.85827267]	[608.58032227 541.70507812 0.89267272]	[518.79821777 541.84002686 0.70522034]	[475.1395874 541.81988525 0.65953267]	[477.70559692 693.26190186 0.79314458]	[480.10693359 849.66571045 0.85322487]	[562.42010498 541.88128662 0.70626795]	[562.27105713 698.37219238 0.86124903]	[5.52097107e+02 8.49600281e+02 8.00302029e-01]	[503.45239258 234.05639648 0.95366251]	[531.55725098 233.94586182 0.88590848]	[485.49911499 241.63592529 0.83966023]	[552.11151123 239.08381653 0.89902043]	[5.57178894e+02 8.95969666e+02 8.03536355e-01]	[5.72619629e+02 8.90807312e+02 8.07268560e-01]	[5.44339355e+02 8.54793335e+02 7.54820704e-01]	[4.82814575e+02 8.95850464e+02 8.29650760e-01]	[4.62379791e+02 8.90846985e+02 7.76086211e-01]	[4.80293793e+02 8.54909424e+02 7.52680957e-01]
[521.22363281 246.82092285 0.86199552]	[521.34570312 328.85668945 0.89656401]	[457.1690979 326.38143921 0.80489033]	[436.68795776 436.69747925 0.88324237]	[421.36669922 541.82208252 0.92161626]	[585.54626465 323.7795105 0.83133239]	[608.54656982 436.6036377 0.85902143]	[608.57922363 541.70721436 0.89457548]	[518.7767334 541.82232666 0.70378768]	[475.11044312 541.80236816 0.65693343]	[477.68704224 693.25195312 0.79112643]	[480.10681152 849.66156006 0.85124809]	[562.4039917 541.85986328 0.70619297]	[562.2701416 698.37518311 0.86075169]	[5.52094604e+02 8.49599121e+02 7.99064755e-01]	[503.43212891 234.05355835 0.95787907]	[529.07543945 233.93875122 0.88824356]	[485.49105835 241.64221191 0.83819556]	[552.08575439 239.08685303 0.89889342]	[5.57189514e+02 8.95976440e+02 8.01490784e-01]	[5.72625977e+02 8.90810486e+02 8.07164073e-01]	[5.44334961e+02 8.54793701e+02 7.54730642e-01]	[4.82813721e+02 8.95843018e+02 8.28258038e-01]	[4.62377289e+02 8.90842529e+02 7.75169015e-01]	[4.80296844e+02 8.54909058e+02 7.51798630e-01]
[521.18261719 246.78161621 0.85541636]	[521.3223877 328.86550903 0.89713967]	[457.1477356 326.38110352 0.80253255]	[436.66384888 439.08441162 0.88286364]	[421.35797119 541.85296631 0.92819452]	[585.51513672 323.77584839 0.83680356]	[608.51812744 436.59802246 0.86124682]	[608.57537842 541.73278809 0.89696789]	[518.77905273 541.79943848 0.69840062]	[475.14889526 541.78039551 0.65641642]	[477.63369751 695.80438232 0.78140104]	[480.10266113 849.66455078 0.85186243]	[562.38659668 541.84515381 0.70299411]	[562.25756836 700.8380127 0.85638237]	[5.52094482e+02 8.49613037e+02 8.01837742e-01]	[503.4019165 234.04437256 0.96296382]	[529.03820801 233.93057251 0.89126426]	[485.48858643 241.6375885 0.83890748]	[549.59558105 239.08924866 0.89901066]	[5.57200378e+02 8.95983887e+02 8.02097023e-01]	[5.72635864e+02 8.90816101e+02 8.07580829e-01]	[5.44336975e+02 8.54809082e+02 7.54046738e-01]	[4.82815277e+02 8.95843628e+02 8.27699244e-01]	[4.62381500e+02 8.90845215e+02 7.75669158e-01]	[4.80295380e+02 8.54908203e+02 7.53565133e-01]
[518.7633667 246.76089478 0.84844446]	[521.28814697 328.86773682 0.89540952]	[457.10018921 326.365448 0.79641831]	[436.64749146 439.1277771 0.88927144]	[421.33880615 541.85559082 0.92974252]	[585.49810791 323.78347778 0.83653998]	[608.48901367 436.59274292 0.8595711 ]	[608.57147217 541.70977783 0.89326823]	[518.71990967 541.79229736 0.69366658]	[475.07699585 541.76873779 0.65240169]	[477.62310791 690.71759033 0.79828817]	[4.80099457e+02 8.49661987e+02 8.49435687e-01]	[562.3571167 541.8414917 0.70182657]	[562.20343018 698.28735352 0.8423534 ]	[5.52085938e+02 8.49595825e+02 7.99861073e-01]	[503.35552979 234.02624512 0.9691093 ]	[528.98858643 233.92370605 0.89613032]	[485.43621826 241.6477356 0.83882344]	[549.53302002 239.09230042 0.89983803]	[5.57200195e+02 8.95977661e+02 8.03671479e-01]	[5.72637390e+02 8.90810303e+02 8.08351994e-01]	[5.44333374e+02 8.54797852e+02 7.56906450e-01]	[4.82823822e+02 8.95844604e+02 8.25510681e-01]	[4.62385376e+02 8.90847534e+02 7.73367524e-01]	[4.80292816e+02 8.54910706e+02 7.51015425e-01]
[518.70849609 246.75930786 0.84113568]	[521.22521973 328.87380981 0.88400686]	[454.60174561 326.35528564 0.79060471]	[436.60525513 439.19137573 0.88825071]	[421.31643677 541.85723877 0.93517196]	[585.44647217 323.79153442 0.83802956]	[606.08850098 436.58883667 0.86154878]	[608.55389404 541.71453857 0.8946963 ]	[518.65222168 541.80212402 0.68428093]	[472.55175781 541.78070068 0.65232438]	[475.175354 693.20996094 0.79095829]	[477.74755859 849.65979004 0.851331 ]	[562.30419922 541.83813477 0.6987446 ]	[562.20672607 698.31945801 0.84319818]	[5.52090881e+02 8.49611633e+02 8.01290095e-01]	[503.30929565 234.01560974 0.97479308]	[526.52038574 233.92909241 0.90328431]	[485.36547852 241.6583252 0.84102166]	[547.07226562 239.08596802 0.90666568]	[5.57200073e+02 8.95977356e+02 8.03316474e-01]	[5.72637390e+02 8.90810120e+02 8.07581246e-01]	[5.44332153e+02 8.54815125e+02 7.49767721e-01]	[4.82816803e+02 8.95838928e+02 8.29026282e-01]	[4.62379395e+02 8.90841614e+02 7.77013183e-01]	[4.80296295e+02 8.54911682e+02 7.54680037e-01]
[518.65344238 246.75288391 0.83260381]	[521.16003418 328.88366699 0.86918306]	[452.05450439 326.34060669 0.78651708]	[434.10656738 439.14892578 0.8580879 ]	[421.27755737 541.82769775 0.93651342]	[585.39678955 323.809021 0.83733958]	[606.05889893 436.58340454 0.86522543]	[608.52636719 541.69171143 0.89550996]	[516.1907959 541.83862305 0.68306994]	[470.02416992 541.82452393 0.65508127]	[475.14556885 693.19494629 0.79664069]	[4.77742371e+02 8.49664856e+02 8.48875105e-01]	[562.25531006 541.86456299 0.6929878 ]	[559.80352783 698.32397461 0.83352804]	[5.52064758e+02 8.49621826e+02 8.02070379e-01]	[503.26400757 233.99971008 0.97617865]	[526.46539307 233.92784119 0.91329443]	[482.92614746 241.65950012 0.8566044 ]	[547.01300049 239.1010437 0.91254103]	[5.57208008e+02 8.95981262e+02 8.03093553e-01]	[5.72637695e+02 8.90809875e+02 8.06459069e-01]	[5.44322754e+02 8.54821167e+02 7.47966528e-01]	[4.82826477e+02 8.93453735e+02 8.25352728e-01]	[4.62387451e+02 8.90844116e+02 7.73354173e-01]	[4.80290192e+02 8.54928528e+02 7.50293553e-01]
[516.19805908 246.76631165 0.82810557]	[518.7567749 328.88265991 0.85646385]	[449.509552 326.34814453 0.78356326]	[434.02319336 436.67410278 0.82439971]	[421.2315979 541.80175781 0.93505764]	[585.34472656 323.8274231 0.8346042 ]	[606.01654053 436.60977173 0.87278736]	[608.50390625 539.30010986 0.894382 ]	[516.17767334 541.85803223 0.68232775]	[470.0375061 541.84088135 0.65293705]	[475.05987549 693.19604492 0.78858364]	[4.77742615e+02 8.49682190e+02 8.49409938e-01]	[562.2244873 541.88592529 0.68940401]	[559.75854492 698.36401367 0.83007449]	[5.52066772e+02 8.49621338e+02 8.00027668e-01]	[503.23196411 233.98635864 0.97124076]	[526.42272949 233.92919922 0.91686118]	[482.86196899 239.20965576 0.87496132]	[546.95367432 239.08380127 0.92298889]	[5.57207947e+02 8.95974609e+02 8.04429054e-01]	[5.72637573e+02 8.90803467e+02 8.04123521e-01]	[5.44328613e+02 8.54827759e+02 7.40415812e-01]	[4.82831146e+02 8.93445312e+02 8.25305402e-01]	[4.62395203e+02 8.90843506e+02 7.73812771e-01]	[4.80294678e+02 8.57381226e+02 7.49972343e-01]
[516.12768555 244.28118896 0.82130772]	[518.69000244 328.88873291 0.84473711]	[446.96411133 326.36929321 0.78637379]	[426.4473877 436.60244751 0.82559478]	[421.19720459 541.80426025 0.9384402 ]	[582.93475342 323.82553101 0.83447981]	[605.98468018 436.57028198 0.87096775]	[606.09210205 539.31048584 0.89863425]	[516.15081787 541.85400391 0.68255383]	[470.02859497 541.84466553 0.65637565]	[472.53381348 690.73693848 0.79357475]	[477.73196411 849.69555664 0.85039771]	[559.82177734 541.88110352 0.68915278]	[559.7199707 698.36193848 0.82359493]	[5.49603699e+02 8.49624878e+02 8.00246358e-01]	[500.87921143 233.98779297 0.9701879 ]	[524.00018311 233.93486023 0.93679363]	[482.80889893 241.65617371 0.88178498]	[544.53442383 239.14399719 0.92188448]	[5.57213257e+02 8.95969055e+02 8.06409240e-01]	[5.72645447e+02 8.90797302e+02 8.04515600e-01]	[5.44317993e+02 8.54839722e+02 7.40161479e-01]	[4.82826752e+02 8.93422180e+02 8.32419336e-01]	[4.62393127e+02 8.90830933e+02 7.79197693e-01]	[4.80295502e+02 8.57415405e+02 7.53484607e-01]
[511.01846313 246.79246521 0.82125169]	[516.15582275 326.3682251 0.82426083]	[444.42147827 328.84533691 0.79320538]	[423.91830444 436.66278076 0.84788555]	[421.14520264 541.83081055 0.93195474]	[582.81036377 323.7484436 0.83324265]	[605.94036865 436.57537842 0.87533808]	[606.04473877 539.30145264 0.89838183]	[516.11584473 541.87432861 0.67584634]	[469.98406982 541.88232422 0.65630674]	[469.96868896 695.77813721 0.78254163]	[477.72900391 849.69549561 0.85355353]	[559.7878418 541.89416504 0.68821996]	[557.2512207 698.33056641 0.81276333]	[5.49579651e+02 8.49633179e+02 8.08452129e-01]	[500.77374268 234.00215149 0.96169746]	[523.89758301 233.97235107 0.95833832]	[482.71420288 241.64105225 0.88596982]	[544.45666504 239.17906189 0.92904705]	[5.57193481e+02 8.95970459e+02 8.08220625e-01]	[5.72619080e+02 8.90798767e+02 8.10043931e-01]	[5.44319885e+02 8.54837524e+02 7.48867273e-01]	[4.82823242e+02 8.93422180e+02 8.35097969e-01]	[4.62390137e+02 8.90830322e+02 7.82321811e-01]	[4.80306915e+02 8.57405884e+02 7.56565154e-01]
[506.00238037 246.78224182 0.83740103]	[513.59448242 326.35458374 0.81645995]	[444.30136108 328.8704834 0.80966163]	[423.82043457 436.54754639 0.85433781]	[418.76641846 541.82714844 0.92925215]	[582.74926758 323.75762939 0.82307875]	[605.85772705 436.62109375 0.88667786]	[605.98217773 539.28637695 0.90014958]	[516.11743164 541.84393311 0.67741269]	[469.96322632 541.86785889 0.65696162]	[467.45367432 695.75708008 0.78991151]	[477.71154785 849.67578125 0.84995037]	[559.80310059 541.86657715 0.6866641 ]	[557.17822266 698.33728027 0.80384272]	[5.49576660e+02 8.49644348e+02 8.09179783e-01]	[500.66729736 233.99057007 0.94666958]	[523.77056885 233.97755432 0.96715879]	[480.31356812 239.18774414 0.90154225]	[544.32891846 239.16355896 0.94347191]	[5.57198059e+02 8.95966858e+02 8.07783365e-01]	[5.7261853e+02 8.9079657e+02 8.1060195e-01]	[5.44312988e+02 8.54858521e+02 7.45009363e-01]	[4.82831207e+02 8.93417603e+02 8.34265292e-01]	[4.62389160e+02 8.90829529e+02 7.83517122e-01]	[4.80296814e+02 8.57373474e+02 7.55494773e-01]
[503.50570679 246.82118225 0.85868555]	[508.46533203 326.35418701 0.82725716]	[441.78414917 331.39196777 0.82770735]	[421.38311768 436.57675171 0.86884177]	[418.71069336 541.87493896 0.93615365]	[580.24255371 323.73028564 0.81227624]	[603.48175049 436.68182373 0.88950217]	[605.90783691 539.16644287 0.87203902]	[513.56994629 541.87792969 0.6771695 ]	[467.40606689 544.34112549 0.67409152]	[467.42044067 693.26141357 0.80256343]	[477.71624756 849.69146729 0.85100889]	[559.71960449 541.86816406 0.67754143]	[554.61346436 698.32086182 0.80461448]	[5.49568970e+02 8.49660706e+02 8.12099695e-01]	[498.16766357 234.00027466 0.92492539]	[521.32745361 233.98739624 0.96436536]	[480.19580078 239.1975708 0.88324147]	[541.88116455 239.14552307 0.94847238]	[5.57185120e+02 8.95966553e+02 8.08734000e-01]	[5.72612305e+02 8.90797974e+02 8.13163817e-01]	[5.44323364e+02 8.54884094e+02 7.45404124e-01]	[4.82832855e+02 8.93411926e+02 8.35060477e-01]	[4.62388947e+02 8.90833679e+02 7.84155846e-01]	[4.80309357e+02 8.57397400e+02 7.54301190e-01]
[503.41558838 249.29695129 0.87513781]	[505.96243286 326.36672974 0.84139222]	[441.71963501 331.43139648 0.83368909]	[421.31698608 439.11517334 0.8941592 ]	[418.63574219 541.90466309 0.92750001]	[577.71679688 323.72058105 0.80642772]	[603.34698486 436.61514282 0.87838483]	[605.85473633 536.74401855 0.87410742]	[511.04858398 541.8460083 0.67985809]	[464.92990112 541.87402344 0.67877483]	[467.42214966 693.18847656 0.80693448]	[4.77702637e+02 8.49691650e+02 8.44440341e-01]	[557.21942139 541.84228516 0.6728285 ]	[552.13189697 698.33502197 0.80690742]	[5.49562439e+02 8.49648987e+02 8.10129046e-01]	[495.62173462 234.01521301 0.909886 ]	[521.20977783 233.98718262 0.94876122]	[477.69598389 241.626297 0.86309516]	[541.77307129 239.09350586 0.95173579]	[5.57202026e+02 8.95960144e+02 8.10230851e-01]	[5.72625610e+02 8.90787720e+02 8.13219428e-01]	[5.44313171e+02 8.54879272e+02 7.45858490e-01]	[4.82848785e+02 8.93410217e+02 8.30196500e-01]	[4.6239624e+02 8.9083844e+02 7.8044045e-01]	[4.80307831e+02 8.57409668e+02 7.50000954e-01]
[503.34851074 246.81648254 0.87766254]	[505.88278198 326.37750244 0.85174215]	[439.28179932 331.43881226 0.83538371]	[421.24475098 436.64929199 0.89292884]	[418.55496216 544.31640625 0.9184621 ]	[575.18481445 321.3031311 0.80299222]	[600.83599854 436.58273315 0.8488223 ]	[603.40551758 536.72619629 0.87316155]	[508.47570801 541.87005615 0.68971968]	[462.43591309 541.90167236 0.69493276]	[467.39822388 693.21331787 0.8088522 ]	[4.77701935e+02 8.49694580e+02 8.45604300e-01]	[552.15118408 541.87249756 0.67072415]	[552.05334473 698.371521 0.81237042]	[5.49560120e+02 8.49639099e+02 8.11167061e-01]	[493.040802 234.01077271 0.9012183 ]	[518.75488281 233.95425415 0.92637599]	[477.58410645 241.69799805 0.83828509]	[539.28924561 239.10762024 0.93038452]	[5.57208252e+02 8.95960815e+02 8.12822282e-01]	[5.72625732e+02 8.90782959e+02 8.13486218e-01]	[5.44309753e+02 8.54855469e+02 7.43985891e-01]	[4.82830170e+02 8.93411011e+02 8.32925260e-01]	[4.62382263e+02 8.90837585e+02 7.86182582e-01]	[4.80324646e+02 8.57406006e+02 7.54159987e-01]
[503.23440552 249.29521179 0.87913251]	[503.40567017 326.36651611 0.8736316 ]	[439.2059021 331.4671936 0.83574402]	[421.13546753 439.12203979 0.91196775]	[416.0838623 544.36914062 0.88985133]	[570.10559082 321.26443481 0.82015365]	[600.74517822 436.59640503 0.8392415 ]	[603.3102417 536.64819336 0.85410643]	[505.96463013 541.79040527 0.69527018]	[462.36572266 541.80932617 0.69859964]	[467.42156982 690.71990967 0.81682998]	[4.77675964e+02 8.49654846e+02 8.36175025e-01]	[549.56414795 541.78833008 0.66994774]	[549.50415039 698.32751465 0.81999582]	[5.49519165e+02 8.49613464e+02 8.17781091e-01]	[485.49450684 234.05273438 0.91173267]	[516.19085693 233.94633484 0.8954109 ]	[472.56634521 241.73251343 0.82475156]	[536.73309326 239.10707092 0.91127467]	[5.57243713e+02 8.98407776e+02 8.08846354e-01]	[5.72619568e+02 8.90796326e+02 8.14735174e-01]	[5.41912964e+02 8.54815979e+02 7.62819588e-01]	[4.82824036e+02 8.93405701e+02 8.32120717e-01]	[4.62372162e+02 8.90831726e+02 7.84860969e-01]	[4.80304504e+02 8.54914551e+02 7.56252944e-01]
[500.71078491 246.82341003 0.86958802]	[503.30474854 326.32235718 0.88730788]	[439.14266968 331.44540405 0.82824534]	[418.68078613 439.25485229 0.92252088]	[413.521698 544.39154053 0.8629716 ]	[567.5489502 321.20593262 0.84395856]	[598.24108887 436.58334351 0.83301061]	[600.86688232 534.1685791 0.84823751]	[505.86807251 541.77655029 0.70958835]	[462.29608154 541.76312256 0.70239389]	[464.94958496 690.68743896 0.82180536]	[4.77673981e+02 8.49661255e+02 8.36460710e-01]	[547.03143311 541.81848145 0.68887043]	[546.97528076 698.32342529 0.83411473]	[5.49503967e+02 8.49612732e+02 8.20525289e-01]	[482.90524292 234.08146667 0.95910096]	[508.55053711 233.92002869 0.8870312 ]	[467.41357422 244.270401 0.80823284]	[531.55541992 239.06462097 0.89867133]	[5.57214478e+02 8.95984009e+02 8.08616459e-01]	[5.72604065e+02 8.90794006e+02 8.15208316e-01]	[5.41922546e+02 8.54822266e+02 7.67353594e-01]	[4.82803314e+02 8.93394775e+02 8.34674120e-01]	[4.62360992e+02 8.90820557e+02 7.88615048e-01]	[4.80306976e+02 8.57363464e+02 7.51234353e-01]
[498.22143555 246.78251648 0.84814972]	[500.86547852 326.36309814 0.8922683 ]	[436.6697998 331.47610474 0.81528318]	[418.62811279 439.18707275 0.92167592]	[408.47253418 544.45428467 0.85124928]	[565.04577637 321.21194458 0.85729706]	[593.12640381 436.58303833 0.82805514]	[598.24975586 536.68127441 0.82532167]	[503.39123535 539.28771973 0.7102561 ]	[462.19610596 539.2824707 0.69007957]	[464.87109375 693.16607666 0.82780027]	[4.77673340e+02 8.49654724e+02 8.34379137e-01]	[544.53027344 539.30004883 0.68203247]	[546.92120361 698.32806396 0.84032339]	[5.49508850e+02 8.49607971e+02 8.18590999e-01]	[482.78427124 234.05987549 0.97553247]	[506.00115967 233.8994751 0.9000783 ]	[464.84771729 246.78573608 0.8111946 ]	[528.9810791 239.06144714 0.90515393]	[5.57205627e+02 8.95975769e+02 8.10411394e-01]	[5.72596802e+02 8.90788025e+02 8.15220773e-01]	[5.41926147e+02 8.54821655e+02 7.65536129e-01]	[4.82812195e+02 8.93399109e+02 8.32803965e-01]	[4.62367249e+02 8.90832581e+02 7.85899401e-01]	[4.80319061e+02 8.54927795e+02 7.51897991e-01]
[498.13928223 246.76477051 0.83569545]	[500.72665405 328.90731812 0.8885926 ]	[434.11282349 331.48464966 0.79981065]	[418.55386353 439.18811035 0.90086585]	[403.38192749 544.40118408 0.87857431]	[564.92114258 321.24621582 0.85976666]	[588.10205078 434.10430908 0.83247977]	[593.17260742 536.68908691 0.82494521]	[503.27984619 541.77929688 0.72163975]	[459.77429199 541.77990723 0.70307779]	[462.42883301 693.17785645 0.8246243 ]	[4.77668030e+02 8.49639221e+02 8.32444370e-01]	[544.40759277 541.76806641 0.69824493]	[544.51849365 698.29925537 0.84493035]	[5.49493042e+02 8.49603943e+02 8.19175005e-01]	[482.71075439 234.03488159 0.97421217]	[505.9190979 233.90133667 0.91120422]	[462.34896851 244.24090576 0.85099912]	[526.44732666 239.05491638 0.92359239]	[5.57192749e+02 8.95971008e+02 8.09037983e-01]	[5.70120544e+02 8.90779846e+02 8.14560890e-01]	[5.41923828e+02 8.54814636e+02 7.64586687e-01]	[4.82804901e+02 8.93397949e+02 8.31970036e-01]	[4.62368439e+02 8.90831238e+02 7.83766508e-01]	[4.80309509e+02 8.54911377e+02 7.56639838e-01]
[495.58660889 246.75944519 0.81902605]	[500.62942505 331.40756226 0.86798871]	[431.52285767 331.49685669 0.78937852]	[416.11483765 439.27084351 0.88988948]	[400.87667847 544.39202881 0.91381049]	[564.83752441 321.29376221 0.85049748]	[587.97125244 431.5491333 0.83750802]	[590.55303955 536.74597168 0.852503 ]	[500.85263062 541.80328369 0.72288162]	[459.69497681 541.78869629 0.69358897]	[462.39178467 690.72991943 0.83267927]	[4.77679352e+02 8.49645386e+02 8.36004138e-01]	[544.33184814 541.80133057 0.71694911]	[544.4574585 695.73132324 0.85903335]	[5.49486938e+02 8.49633179e+02 8.23105574e-01]	[480.31555176 234.04083252 0.97408307]	[503.43847656 233.9312439 0.93716586]	[462.25842285 244.24261475 0.86371773]	[523.9954834 239.09797668 0.92905968]	[5.57190125e+02 8.95977783e+02 8.07083011e-01]	[5.70118958e+02 8.90787354e+02 8.11641395e-01]	[5.41927185e+02 8.54852478e+02 7.63650596e-01]	[4.82803772e+02 8.93404846e+02 8.31429899e-01]	[4.62365295e+02 8.90837463e+02 7.83154309e-01]	[4.80324127e+02 8.54910645e+02 7.54977286e-01]
[487.94729614 246.78363037 0.82756001]	[498.15606689 331.40689087 0.84489858]	[426.44235229 333.94656372 0.79446042]	[413.58886719 439.15652466 0.86060035]	[400.82339478 544.47540283 0.90897167]	[562.37207031 321.29220581 0.84714895]	[585.51348877 431.52062988 0.8496601 ]	[588.03735352 539.22735596 0.87955886]	[500.77035522 541.79888916 0.72995067]	[459.61196899 541.81341553 0.69374985]	[462.34320068 690.72503662 0.84187102]	[4.77667175e+02 8.49654053e+02 8.38352561e-01]	[541.94207764 541.78485107 0.71933478]	[544.43255615 693.27032471 0.85983366]	[5.49488953e+02 8.49640930e+02 8.22491050e-01]	[480.17572021 234.02949524 0.956397 ]	[503.28436279 233.97798157 0.9619121 ]	[459.81524658 241.69606018 0.87988204]	[523.84051514 239.16732788 0.93867755]	[5.57196411e+02 8.95975647e+02 8.04603100e-01]	[5.72592773e+02 8.90794434e+02 8.07841778e-01]	[5.41925659e+02 8.54880127e+02 7.59573638e-01]	[4.82814026e+02 8.93393494e+02 8.30371022e-01]	[4.62373383e+02 8.90831238e+02 7.85683215e-01]	[4.80306274e+02 8.54924805e+02 7.52644360e-01]
[485.35116577 246.82730103 0.85691631]	[493.12408447 328.91210938 0.81778741]	[423.86087036 333.962677 0.81340861]	[408.45281982 439.23699951 0.84342611]	[400.74545288 544.46478271 0.91887021]	[562.23791504 321.2696228 0.83203751]	[585.42358398 431.48001099 0.86360466]	[585.54534912 539.19689941 0.89142352]	[500.70523071 541.84301758 0.73285687]	[457.17233276 541.86645508 0.69047982]	[462.30987549 693.20220947 0.84585971]	[4.77639069e+02 8.49670654e+02 8.34817529e-01]	[541.90155029 541.82867432 0.73091477]	[544.40344238 698.2880249 0.86568731]	[5.47071289e+02 8.49640869e+02 8.24611902e-01]	[477.65731812 234.03079224 0.92894834]	[500.81881714 233.98754883 0.96549022]	[459.71759033 241.69676208 0.87378603]	[521.4083252 239.13565063 0.95367354]	[5.57187195e+02 8.95967957e+02 8.06196809e-01]	[5.70121399e+02 8.90781860e+02 8.06887567e-01]	[5.41920776e+02 8.54870483e+02 7.56973922e-01]	[4.82800842e+02 8.93377991e+02 8.37799072e-01]	[4.62363647e+02 8.90820862e+02 7.91328788e-01]	[4.80290222e+02 8.57375244e+02 7.50390470e-01]
[482.90093994 246.83480835 0.87528002]	[490.51635742 328.91851807 0.81443805]	[421.35574341 334.01248169 0.83419526]	[403.33721924 439.24655151 0.88150203]	[400.67578125 544.3815918 0.93436033]	[559.77978516 321.28121948 0.82412982]	[582.99920654 431.5319519 0.86940134]	[585.41778564 536.71148682 0.88121003]	[498.26165771 541.83770752 0.71170878]	[457.10250854 541.84185791 0.67429602]	[462.25674438 690.72406006 0.84768194]	[4.77629913e+02 8.49658081e+02 8.35517883e-01]	[541.83221436 541.83532715 0.71752596]	[544.36895752 695.80023193 0.86963785]	[5.49491943e+02 8.49600647e+02 8.19164157e-01]	[475.10186768 234.03175354 0.91033578]	[500.69577026 233.9703064 0.94710195]	[459.59457397 241.72610474 0.84797233]	[521.28961182 239.08430481 0.95801634]	[5.57180847e+02 8.95960938e+02 8.11251283e-01]	[5.72582153e+02 8.90781372e+02 8.08348536e-01]	[5.44300964e+02 8.54811462e+02 7.63587773e-01]	[4.82780060e+02 8.93378845e+02 8.38062882e-01]	[4.62347992e+02 8.90811707e+02 7.95136809e-01]	[4.80288818e+02 8.54913208e+02 7.56707132e-01]
[482.84512329 246.81890869 0.87805682]	[485.46542358 328.91052246 0.83445251]	[421.2114563 334.03198242 0.85180825]	[400.8633728 439.20043945 0.89583719]	[398.27450562 544.40863037 0.9394328 ]	[557.22442627 321.2623291 0.8163901 ]	[582.86572266 434.02401733 0.86327553]	[582.97491455 536.73956299 0.8853249 ]	[498.20880127 541.8303833 0.70000041]	[454.63024902 541.84460449 0.66371101]	[462.22866821 693.1852417 0.85307682]	[4.77619965e+02 8.49685303e+02 8.35258842e-01]	[541.78820801 541.82006836 0.70231646]	[544.33203125 695.80371094 0.8730703 ]	[5.47056091e+02 8.49621399e+02 8.28720570e-01]	[472.53005981 234.03486633 0.90612513]	[498.25320435 233.93632507 0.92645329]	[457.11834717 244.19923401 0.83535749]	[521.17163086 239.07034302 0.94342571]	[5.57168396e+02 8.95969360e+02 8.11376393e-01]	[5.70105286e+02 8.90781555e+02 8.08675647e-01]	[5.41923340e+02 8.54835327e+02 7.60860026e-01]	[4.82766449e+02 8.93361206e+02 8.39468300e-01]	[4.62336426e+02 8.90799377e+02 7.96848774e-01]	[4.80289124e+02 8.57378296e+02 7.53132641e-01]
[482.75006104 246.8013916 0.88055027]	[485.39276123 328.90795898 0.84936643]	[421.15872192 334.0246582 0.85192639]	[400.77474976 439.25796509 0.91230106]	[398.17956543 544.43981934 0.92744565]	[554.67633057 321.26397705 0.81286627]	[582.75115967 434.04071045 0.84456766]	[582.85046387 536.70019531 0.87389952]	[495.69055176 541.76708984 0.67902434]	[452.07177734 541.8034668 0.65883392]	[462.1965332 693.16937256 0.85144067]	[4.77604462e+02 8.49697754e+02 8.31739068e-01]	[539.31433105 539.30004883 0.68328047]	[544.31524658 695.80426025 0.87432361]	[5.47059265e+02 8.49616882e+02 8.27525854e-01]	[467.4263916 234.03425598 0.91334891]	[498.13308716 233.91217041 0.89988697]	[454.55825806 246.74534607 0.81231362]	[518.67523193 239.11653137 0.92108619]	[5.57165588e+02 8.95961853e+02 8.17833066e-01]	[5.70101257e+02 8.90774841e+02 8.13508034e-01]	[5.44299316e+02 8.54819763e+02 7.63978004e-01]	[4.82762268e+02 8.93347656e+02 8.40675771e-01]	[4.62333527e+02 8.90795410e+02 7.95315266e-01]	[4.80271301e+02 8.57409180e+02 7.48319924e-01]
[480.27981567 249.30352783 0.88377476]	[482.9234314 328.87237549 0.86563617]	[418.72128296 334.02023315 0.85243481]	[400.70419312 439.29589844 0.91953886]	[398.10903931 544.45263672 0.91716605]	[552.08691406 321.20346069 0.8260498 ]	[580.25189209 436.53668213 0.83636779]	[582.75921631 536.63787842 0.85271287]	[493.09741211 541.83758545 0.6696521 ]	[446.97229004 541.89752197 0.65385413]	[459.83770752 690.7130127 0.85606551]	[4.77605164e+02 8.49677307e+02 8.30724180e-01]	[539.19659424 541.77478027 0.66768944]	[544.29858398 695.77868652 0.87668526]	[5.47050354e+02 8.49613647e+02 8.30298781e-01]	[464.82104492 236.4178772 0.94458497]	[493.04696655 233.92024231 0.88284481]	[449.43765259 246.79226685 0.80909258]	[513.57525635 239.07876587 0.89531857]	[5.57176636e+02 8.95958130e+02 8.21026981e-01]	[5.70107483e+02 8.90769470e+02 8.13810289e-01]	[5.41922180e+02 8.54811462e+02 7.68102705e-01]	[4.82747620e+02 8.93345764e+02 8.41408432e-01]	[4.62327026e+02 8.90784607e+02 7.94735610e-01]	[4.80281097e+02 8.57380920e+02 7.52567828e-01]
[480.13961792 246.80223083 0.86654168]	[482.81607056 326.37167358 0.88090652]	[418.61691284 334.01660156 0.84347755]	[398.27801514 439.28799438 0.91588032]	[398.02285767 544.52203369 0.88876897]	[549.50164795 321.16156006 0.84476733]	[577.7043457 434.07913208 0.81523854]	[580.29992676 534.09161377 0.83458763]	[490.50286865 541.81591797 0.67338121]	[446.86941528 541.87384033 0.6652351 ]	[459.79925537 693.22869873 0.84875566]	[4.77597748e+02 8.49694580e+02 8.29144895e-01]	[534.12683105 541.77124023 0.66070956]	[544.31524658 698.30877686 0.87781358]	[5.47046021e+02 8.49623535e+02 8.34097087e-01]	[462.33755493 234.08097839 0.9655627 ]	[487.96896362 233.90919495 0.89483094]	[444.44140625 246.83256531 0.80181456]	[508.52920532 239.06385803 0.89718449]	[5.57174927e+02 8.95949158e+02 8.26471329e-01]	[5.70108398e+02 8.90761597e+02 8.16052318e-01]	[5.41926147e+02 8.54811340e+02 7.68277764e-01]	[4.82753265e+02 8.93346252e+02 8.43820274e-01]	[4.62327423e+02 8.90793518e+02 7.97686934e-01]	[4.80276398e+02 8.57395630e+02 7.50478685e-01]
[477.68374634 246.79452515 0.85288513]	[482.73590088 328.85827637 0.88578355]	[418.55682373 334.0486145 0.83566523]	[398.19335938 441.69732666 0.92202193]	[395.52999878 544.51715088 0.87266392]	[546.97363281 321.15802002 0.85836971]	[575.15234375 434.09933472 0.8153829 ]	[577.76165771 534.09375 0.821531 ]	[487.98883057 541.85559082 0.68866909]	[444.41094971 544.35101318 0.68219554]	[459.7727356 693.21179199 0.85329771]	[4.77597961e+02 8.49705566e+02 8.30095410e-01]	[531.56048584 541.80480957 0.67386025]	[541.93505859 695.74584961 0.88058305]	[5.47056763e+02 8.49630188e+02 8.31426501e-01]	[462.24588013 234.06077576 0.97753286]	[485.46203613 233.90245056 0.90601254]	[441.93389893 246.82557678 0.81824124]	[506.01251221 239.06945801 0.90435809]	[5.57191162e+02 8.95959656e+02 8.20252717e-01]	[5.70122192e+02 8.90767273e+02 8.10254216e-01]	[5.41931580e+02 8.54827087e+02 7.68223584e-01]	[4.82742981e+02 8.93346313e+02 8.46106350e-01]	[4.62317688e+02 8.90794373e+02 8.00741911e-01]	[4.80285248e+02 8.57403076e+02 7.53451824e-01]
[477.63195801 246.76242065 0.84283084]	[480.31222534 328.85955811 0.8915059 ]	[416.07888794 334.02981567 0.82445288]	[398.1194458 439.30923462 0.92903203]	[392.98867798 544.53649902 0.85310096]	[544.49914551 321.15139771 0.87124968]	[570.08380127 434.09518433 0.82394791]	[575.17376709 534.15826416 0.81776851]	[485.47241211 541.86303711 0.6963672 ]	[444.29766846 544.34326172 0.69745374]	[459.72189331 693.21563721 0.84992385]	[4.77599731e+02 8.49676208e+02 8.24428022e-01]	[529.01873779 541.8092041 0.67753208]	[541.91162109 695.76263428 0.8819291 ]	[5.47053284e+02 8.49613647e+02 8.33232939e-01]	[462.19372559 234.04518127 0.97613603]	[485.39611816 233.89305115 0.913571 ]	[441.83636475 246.79064941 0.85081959]	[505.91036987 239.05996704 0.92416137]	[5.57198547e+02 8.95944763e+02 8.21611047e-01]	[5.72584351e+02 8.90762207e+02 8.08365762e-01]	[5.41934875e+02 8.54797852e+02 7.72778094e-01]	[4.82751495e+02 8.93348389e+02 8.43100846e-01]	[4.62321045e+02 8.90796265e+02 7.98348546e-01]	[4.80298218e+02 8.57377441e+02 7.50139892e-01]
[475.11001587 244.28068542 0.82726574]	[480.24298096 328.8888855 0.88916099]	[413.59780884 334.02444458 0.81248283]	[398.07739258 441.67156982 0.9101994 ]	[387.90072632 544.50769043 0.85706288]	[544.41973877 321.18759155 0.87191087]	[567.58306885 434.08480835 0.83119392]	[572.61712646 536.67694092 0.83102047]	[485.43707275 541.88024902 0.69685435]	[441.88671875 544.35864258 0.6956197 ]	[459.68130493 695.75683594 0.83634895]	[4.77588745e+02 8.49692749e+02 8.24135542e-01]	[528.97296143 541.8147583 0.67872888]	[541.90820312 695.7824707 0.88203973]	[5.47052734e+02 8.49623474e+02 8.35339963e-01]	[459.81488037 234.03210449 0.97306681]	[482.92782593 233.90023804 0.93444377]	[441.76385498 246.75190735 0.8631978 ]	[503.47790527 239.08052063 0.93017411]	[5.57190979e+02 8.95955078e+02 8.17846417e-01]	[5.72591248e+02 8.90771851e+02 8.04910898e-01]	[5.44304932e+02 8.54807129e+02 7.72602797e-01]	[4.82744537e+02 8.93339661e+02 8.49747539e-01]	[4.62317535e+02 8.90791504e+02 8.03759098e-01]	[4.80282410e+02 8.57401306e+02 7.44580030e-01]
[469.98956299 246.81074524 0.82038355]	[480.1756897 328.88339233 0.88143587]	[413.52340698 333.99584961 0.80432773]	[395.61914062 441.67504883 0.89568281]	[385.31759644 544.5378418 0.86360145]	[544.35772705 321.18136597 0.87203431]	[567.52514648 431.52145386 0.82743126]	[570.0947876 536.64215088 0.83318448]	[485.43292236 541.87371826 0.69580078]	[441.89837646 544.35760498 0.69026768]	[459.65664673 695.79119873 0.83764631]	[4.77593414e+02 8.49657593e+02 8.21879625e-01]	[526.53137207 541.80383301 0.67715502]	[541.91424561 698.31005859 0.8826651 ]	[5.47052979e+02 8.49599365e+02 8.35227847e-01]	[459.70523071 234.06015015 0.967628 ]	[482.81762695 233.95750427 0.95698607]	[441.66452026 244.28279114 0.86503094]	[503.39169312 239.15557861 0.93267494]	[5.57208252e+02 8.95965515e+02 8.19665670e-01]	[5.72597412e+02 8.90771118e+02 8.04304361e-01]	[5.41934021e+02 8.52393982e+02 7.79177666e-01]	[4.80352539e+02 8.93331543e+02 8.52758229e-01]	[4.62308136e+02 8.90778809e+02 8.04800272e-01]	[4.80298370e+02 8.54919128e+02 7.55949199e-01]
[467.40939331 246.77424622 0.83012074]	[477.74771118 331.39605713 0.86641043]	[410.97314453 334.04595947 0.8015185 ]	[395.49349976 441.76309204 0.87166619]	[382.77301025 546.96209717 0.88072306]	[541.93286133 321.21466064 0.86051393]	[567.46295166 431.49624634 0.83694977]	[567.59088135 534.17749023 0.84093547]	[485.3939209 541.86791992 0.70179248]	[441.88809204 544.35150146 0.69449747]	[459.64724731 695.79553223 0.83623123]	[4.77595123e+02 8.49665039e+02 8.22935224e-01]	[526.46173096 541.78771973 0.68239486]	[541.8885498 698.34057617 0.88656682]	[5.49485962e+02 8.49595764e+02 8.27491522e-01]	[459.62536621 234.03683472 0.95119417]	[482.72592163 233.95631409 0.96278054]	[439.27850342 244.25350952 0.87093276]	[503.30184937 239.14927673 0.93941313]	[5.57243042e+02 8.95968201e+02 8.21402371e-01]	[5.72632324e+02 8.90770142e+02 7.99577653e-01]	[5.44311523e+02 8.52390015e+02 7.70823836e-01]	[4.80349426e+02 8.93335510e+02 8.53952706e-01]	[4.62305878e+02 8.90780762e+02 8.07011008e-01]	[4.80301331e+02 8.54922485e+02 7.61771560e-01]
[464.87200928 246.80691528 0.85048085]	[477.65457153 331.40231323 0.84974134]	[408.40625 336.45516968 0.80552059]	[393.02639771 439.28710938 0.85848713]	[380.34350586 544.51959229 0.90013307]	[541.84765625 321.20080566 0.85802168]	[565.06225586 431.49932861 0.84438485]	[567.51934814 534.15533447 0.85120046]	[485.3991394 541.88623047 0.70348459]	[441.87539673 544.38537598 0.69766587]	[459.63952637 698.32946777 0.83549172]	[4.77598206e+02 8.49634399e+02 8.21259916e-01]	[526.4921875 541.79077148 0.68131572]	[541.88824463 698.3480835 0.88386333]	[5.49528625e+02 8.47136353e+02 8.13046336e-01]	[457.16345215 234.04000854 0.93090272]	[480.31237793 233.96850586 0.96260858]	[439.23086548 244.20429993 0.87017542]	[500.89624023 239.10848999 0.94935358]	[5.59762207e+02 8.95931458e+02 8.23699594e-01]	[5.75223389e+02 8.90738403e+02 8.14325929e-01]	[5.44347107e+02 8.52352112e+02 7.56993711e-01]	[4.80355377e+02 8.93340637e+02 8.48724067e-01]	[4.62308533e+02 8.90777771e+02 8.02910209e-01]	[4.80299103e+02 8.54888000e+02 7.59217978e-01]
[462.44088745 249.29870605 0.86533988]	[475.13000488 328.93392944 0.82719469]	[405.83926392 336.46627808 0.81575871]	[390.49676514 441.70578003 0.85071659]	[380.32080078 546.97613525 0.88831306]	[541.7635498 321.1887207 0.85237163]	[565.00335693 428.9833374 0.85364383]	[567.48455811 534.11730957 0.85155183]	[485.3420105 541.8973999 0.70825011]	[441.79824829 544.39849854 0.7069335 ]	[459.60971069 698.36907959 0.83209968]	[4.75170319e+02 8.49597229e+02 8.16533923e-01]	[526.46203613 541.79302979 0.6861757 ]	[541.9197998 700.90307617 0.88873982]	[5.49526733e+02 8.47098206e+02 8.10418069e-01]	[457.06253052 234.06257629 0.91919935]	[480.23654175 233.98364258 0.95913398]	[439.13101196 244.22589111 0.85208356]	[500.81774902 239.09915161 0.95674872]	[5.59783997e+02 8.93432373e+02 8.57317150e-01]	[5.75231812e+02 8.90620117e+02 8.22986484e-01]	[5.44357239e+02 8.52333008e+02 7.63009489e-01]	[4.80349304e+02 8.93327393e+02 8.51901531e-01]	[4.62298370e+02 8.90759705e+02 8.07899475e-01]	[4.80269958e+02 8.54846375e+02 7.57822394e-01]
[462.38284302 246.79566956 0.87373662]	[472.60668945 331.40475464 0.82231718]	[403.33813477 336.48538208 0.83034968]	[387.93539429 441.72851562 0.85079157]	[380.29385376 546.93145752 0.8939715 ]	[541.72119141 321.19937134 0.84580219]	[564.97180176 428.97555542 0.85864794]	[565.05633545 534.13342285 0.86117923]	[482.94451904 544.35565186 0.71711642]	[441.79467773 544.41687012 0.70952368]	[457.22064209 700.89160156 0.83368981]	[4.75170715e+02 8.49609436e+02 8.19789648e-01]	[524.02319336 541.81677246 0.69693947]	[541.91522217 700.88757324 0.88612843]	[5.49568054e+02 8.44556580e+02 7.99919128e-01]	[454.55255127 234.03733826 0.91036594]	[480.15692139 233.9480896 0.94480121]	[436.67660522 244.22138977 0.8458429 ]	[500.73242188 239.07058716 0.95531917]	[5.59746887e+02 8.93274353e+02 8.76450777e-01]	[5.75169250e+02 8.88098694e+02 8.07198465e-01]	[5.44426331e+02 8.52258850e+02 7.65777349e-01]	[4.80349518e+02 8.93338989e+02 8.52498829e-01]	[4.62298798e+02 8.90773010e+02 8.08907568e-01]	[4.80270538e+02 8.54864624e+02 7.61661947e-01]
[462.38296509 246.79289246 0.87342805]	[472.60293579 331.40341187 0.82187891]	[403.33731079 336.48629761 0.83034992]	[387.93518066 441.72827148 0.85048062]	[380.29315186 546.93066406 0.89380378]	[541.7199707 321.1965332 0.8461026]	[564.97058105 428.97421265 0.8588087 ]	[565.05578613 534.13433838 0.86137176]	[482.94299316 544.35571289 0.71728086]	[441.79470825 544.41650391 0.70902431]	[457.21899414 700.89532471 0.8335309 ]	[4.75156952e+02 8.49624451e+02 8.18641722e-01]	[524.0213623 541.81774902 0.6969766 ]	[541.91503906 700.89172363 0.88758373]	[5.49577759e+02 8.44549683e+02 7.98174500e-01]	[454.55239868 234.03468323 0.91018009]	[480.15634155 233.94613647 0.94462252]	[436.67559814 244.22026062 0.84506023]	[500.73242188 239.0683136 0.95530337]	[5.59730957e+02 8.93238525e+02 8.74635458e-01]	[5.72662476e+02 8.85638916e+02 8.06893826e-01]	[5.44433899e+02 8.52257080e+02 7.65131474e-01]	[4.82745605e+02 8.93350769e+02 8.47788334e-01]	[4.62310822e+02 8.90788025e+02 8.05657983e-01]	[4.80251953e+02 8.54892456e+02 7.56211340e-01]
[462.34301758 246.79225159 0.87606078]	[472.5418396 328.93856812 0.81863719]	[403.2897644 336.48898315 0.83516836]	[385.35778809 441.7338562 0.86254716]	[380.2588501 546.92822266 0.89588445]	[539.30993652 321.17596436 0.84275132]	[564.94458008 428.95318604 0.86086142]	[565.0234375 534.12536621 0.86552906]	[482.92584229 544.35693359 0.71705389]	[441.78115845 544.41467285 0.70742166]	[459.5824585 700.89172363 0.83600742]	[4.75168671e+02 8.49583435e+02 8.16013813e-01]	[524.00665283 541.82098389 0.69438666]	[541.9163208 700.9229126 0.88771629]	[5.49522644e+02 8.39441711e+02 7.98298299e-01]	[452.03866577 234.04905701 0.90878439]	[477.74633789 233.92289734 0.92702174]	[436.63287354 244.23493958 0.84051967]	[500.69021606 236.67649841 0.95745939]	[5.59763062e+02 8.90718994e+02 8.66062522e-01]	[5.72666321e+02 8.80495667e+02 7.77868569e-01]	[5.44419983e+02 8.49744812e+02 7.50740886e-01]	[4.80351288e+02 8.93339111e+02 8.51433456e-01]	[4.62302704e+02 8.90770447e+02 8.09425831e-01]	[4.80271667e+02 8.54823486e+02 7.64461875e-01]
[462.29586792 246.75386047 0.87856996]	[469.99133301 331.38973999 0.82044262]	[400.81738281 336.49853516 0.84926045]	[382.87130737 441.82260132 0.86768061]	[380.23348999 546.98638916 0.8986727 ]	[539.26263428 321.18136597 0.83671874]	[564.92529297 428.93966675 0.86129397]	[564.99462891 534.15649414 0.87072027]	[482.93264771 544.36584473 0.71773809]	[441.787323 544.42150879 0.70871061]	[457.21081543 700.89587402 0.83401191]	[4.75157501e+02 8.47179626e+02 8.17505240e-01]	[524.0123291 541.84399414 0.69377339]	[541.92718506 700.90332031 0.8811419 ]	[5.49492065e+02 8.34383972e+02 8.15237522e-01]	[449.50393677 234.02380371 0.90194023]	[477.68005371 233.89387512 0.91007626]	[436.59335327 244.24847412 0.84430134]	[498.26583862 236.68223572 0.94750929]	[5.57258240e+02 8.88215088e+02 8.45011175e-01]	[5.72590515e+02 8.77908508e+02 7.79007614e-01]	[5.44412537e+02 8.49579041e+02 7.35042989e-01]	[4.80343506e+02 8.93318726e+02 8.57830286e-01]	[4.62296082e+02 8.90752869e+02 8.16952229e-01]	[4.80257843e+02 8.54810608e+02 7.69614160e-01]
[462.1986084 246.80477905 0.88253379]	[464.96740723 328.89675903 0.83356738]	[400.67871094 336.50872803 0.85885155]	[382.79440308 441.67507935 0.88299108]	[380.1555481 546.98638916 0.90012592]	[539.17352295 318.76889038 0.83707356]	[564.8336792 428.99938965 0.86259466]	[564.94482422 536.64160156 0.87375891]	[482.8409729 541.90081787 0.72628665]	[441.67932129 544.40057373 0.70664728]	[457.16177368 700.85906982 0.82480383]	[4.77598206e+02 8.49592285e+02 8.21579158e-01]	[523.96234131 541.80151367 0.69523764]	[541.90405273 695.79284668 0.87388331]	[5.49579712e+02 8.31861267e+02 8.19776952e-01]	[444.43988037 234.07923889 0.91641414]	[475.14254761 233.89642334 0.88700438]	[434.02539062 246.81813049 0.81204224]	[498.13418579 239.06594849 0.92055529]	[5.57203430e+02 8.77998718e+02 8.10895443e-01]	[5.72615967e+02 8.72799805e+02 8.12547505e-01]	[5.44493469e+02 8.47067383e+02 7.10190535e-01]	[4.82768799e+02 8.93338562e+02 8.40864539e-01]	[4.62333527e+02 8.90775146e+02 8.09219122e-01]	[4.80286377e+02 8.54803833e+02 7.79874086e-01]
[459.79519653 246.83674622 0.88241851]	[464.89956665 328.89633179 0.84196359]	[400.63470459 336.50332642 0.85908347]	[382.76498413 441.71426392 0.89260882]	[380.12228394 546.97949219 0.90092438]	[536.67980957 318.76812744 0.83335489]	[564.80584717 431.49951172 0.86750156]	[564.91516113 536.68200684 0.88263845]	[482.78942871 544.34771729 0.73220813]	[439.28399658 544.409729 0.70412129]	[457.17327881 698.35699463 0.82451636]	[4.75170898e+02 8.47166870e+02 8.20551395e-01]	[523.91583252 541.80603027 0.70424819]	[541.92095947 698.3168335 0.87252414]	[5.49595398e+02 8.31665527e+02 8.20820391e-01]	[444.34451294 236.42358398 0.93596429]	[472.56167603 233.89538574 0.87897295]	[429.00247192 246.81668091 0.80295771]	[493.11965942 236.67990112 0.90297991]	[5.59712158e+02 8.75317627e+02 8.11742306e-01]	[5.75186096e+02 8.70198181e+02 7.90222526e-01]	[5.44487610e+02 8.39472412e+02 7.02988565e-01]	[4.82765137e+02 8.93353516e+02 8.25066030e-01]	[4.62322388e+02 8.90782593e+02 8.04680943e-01]	[4.80283936e+02 8.52388550e+02 7.79498816e-01]
[truncated: 515 more rows]
