# Supplementary material for: Evaluation of functional tests performance using a camera-based and machine learning approach
Source: PLoS One. 2023 Nov 3;18(11):e0288279. doi: 10.1371/journal.pone.0288279 (PMC10624324; doi:10.1371/journal.pone.0288279)
Supplement: S1 Data — This dataset includes all the extracted keypoints of movements and the associated features and statistics, which were used for the analyses presented in the main manuscript. (ZIP) [file pone.0288279.s001.zip › PLOS_data_28032023/original_movement_data/CSV/000018_SDT_P_crop.csv]

[472.56112671 177.52922058 0.8671847 ]	[480.13513184 246.83087158 0.88656676]	[416.12432861 246.76277161 0.81441826]	[364.78283691 336.59017944 0.88538992]	[377.70977783 418.63540649 0.91056442]	[541.78051758 241.72145081 0.83229965]	[585.51489258 333.92971802 0.87184268]	[575.19250488 418.65777588 0.854307 ]	[475.12802124 454.62316895 0.70080006]	[436.62976074 454.57147217 0.69698864]	[439.07980347 603.41680908 0.88482577]	[439.20819092 749.56726074 0.84944123]	[513.61218262 457.09963989 0.68821782]	[505.89202881 605.90435791 0.89731252]	[500.78811646 747.13116455 0.88294971]	[459.8031311 169.80334473 0.94023544]	[482.88046265 167.30490112 0.89969736]	[441.78994751 172.52015686 0.93001986]	[503.42340088 172.34411621 0.95686829]	[500.75003052 793.24591064 0.80440146]	[521.29400635 788.18371582 0.79678679]	[4.90540070e+02 7.54828857e+02 7.12608635e-01]	[439.21286011 790.7164917 0.8167358 ]	[421.17602539 788.13989258 0.7884686 ]	[441.84918213 757.30944824 0.78147483]
[472.56164551 177.53019714 0.86708647]	[480.13442993 246.83084106 0.88638467]	[416.12268066 246.76594543 0.81429297]	[364.78369141 336.58868408 0.88491464]	[377.70901489 418.63540649 0.91047418]	[541.7789917 241.717453 0.83287412]	[585.51568604 333.9319458 0.87198716]	[575.19250488 418.65887451 0.85455108]	[475.12405396 454.62286377 0.70003504]	[436.62341309 454.56988525 0.6958949 ]	[439.07925415 603.4175415 0.88508117]	[439.20870972 749.56744385 0.84921646]	[513.60906982 457.09863281 0.68783379]	[505.8916626 605.90472412 0.8974219 ]	[500.78897095 747.12768555 0.88379443]	[459.80349731 169.8057251 0.94075185]	[482.88070679 167.30638123 0.8997888 ]	[441.78973389 174.83081055 0.93037838]	[503.42279053 172.3444519 0.9572835 ]	[500.75253296 793.24438477 0.8049075 ]	[521.29473877 788.18304443 0.7978189 ]	[4.90542694e+02 7.54823853e+02 7.14506507e-01]	[439.20922852 790.7253418 0.81478953]	[421.17111206 788.14654541 0.78918791]	[441.85006714 757.31085205 0.78133106]
[472.55264282 177.52972412 0.86652035]	[480.12875366 246.82505798 0.88404703]	[416.11929321 246.7557373 0.81280816]	[364.81622314 336.58200073 0.87845027]	[377.69424438 418.76434326 0.92312253]	[541.75927734 241.72077942 0.83146852]	[585.45727539 333.92510986 0.8727805 ]	[575.21777344 418.75939941 0.8568815 ]	[475.11068726 454.58261108 0.69281703]	[436.58908081 452.03469849 0.68687844]	[439.0723877 603.42877197 0.88411283]	[439.21090698 747.17126465 0.85065556]	[513.60235596 454.63067627 0.68290877]	[505.88650513 605.90270996 0.89730942]	[500.78692627 747.13977051 0.88382524]	[459.79608154 169.81100464 0.94058001]	[482.87149048 167.30561829 0.90318024]	[441.7935791 174.83799744 0.92620325]	[503.41912842 172.34298706 0.95701444]	[500.75741577 793.23016357 0.80037391]	[521.29650879 788.17285156 0.79305869]	[4.90535034e+02 7.54828003e+02 7.17011392e-01]	[439.22320557 790.7119751 0.82177472]	[421.18338013 788.13635254 0.79430658]	[441.85653687 754.82745361 0.78830338]
[472.52914429 177.5458374 0.86414999]	[480.13449097 246.8212738 0.88434964]	[416.11642456 246.75895691 0.81166738]	[364.80554199 336.65475464 0.87684762]	[377.68481445 421.22354126 0.92268747]	[541.78186035 241.7119751 0.83414459]	[585.38598633 334.0479126 0.8938632 ]	[577.68457031 421.19192505 0.85410017]	[475.13000488 454.60626221 0.6912244 ]	[436.58099365 452.06262207 0.6829952 ]	[439.06845093 603.43505859 0.88451111]	[439.21194458 747.17199707 0.85098797]	[513.63671875 457.11593628 0.68322271]	[505.8861084 605.9029541 0.89756107]	[500.79052734 747.13775635 0.88446701]	[459.78442383 169.82014465 0.94111907]	[482.85913086 169.73245239 0.90772486]	[441.77890015 172.51905823 0.92296356]	[503.41653442 172.34616089 0.95680732]	[500.75445557 793.22601318 0.80300409]	[521.29534912 788.17205811 0.79405797]	[4.90545502e+02 7.54824280e+02 7.18971074e-01]	[439.21795654 790.71130371 0.82241488]	[421.18301392 788.13446045 0.79262042]	[441.85714722 754.82800293 0.78894538]
[470.05004883 177.56317139 0.86237484]	[480.12545776 246.79537964 0.88268542]	[416.09970093 246.77325439 0.8117848 ]	[364.84487915 339.06756592 0.86797065]	[377.67642212 421.34677124 0.91434515]	[541.76153564 241.65420532 0.84298003]	[582.93048096 334.01690674 0.89425778]	[575.14874268 421.25894165 0.84053361]	[475.12011719 457.11108398 0.69763583]	[436.55932617 454.60220337 0.68525445]	[439.06256104 603.46551514 0.88600194]	[439.21228027 749.5803833 0.84826034]	[513.64971924 457.17141724 0.69000673]	[505.87866211 605.90325928 0.89862525]	[500.78973389 747.1361084 0.88332319]	[459.77346802 169.81993103 0.9403801 ]	[482.84713745 169.74813843 0.91255671]	[441.75576782 172.48390198 0.92346621]	[503.40075684 172.34436035 0.958426 ]	[500.7611084 793.21337891 0.80789924]	[521.29748535 788.15899658 0.79720885]	[4.90540192e+02 7.54826904e+02 7.18702376e-01]	[439.2076416 790.72924805 0.81973916]	[421.17370605 788.15289307 0.79560119]	[441.85876465 757.33123779 0.78128278]
[470.01379395 177.56106567 0.86388916]	[480.12405396 246.79249573 0.8838104 ]	[416.09661865 246.76321411 0.81258368]	[369.95968628 339.07641602 0.86931962]	[377.73095703 423.84814453 0.89820492]	[541.77215576 241.66725159 0.84297127]	[582.80285645 336.50335693 0.89907742]	[572.5904541 421.30712891 0.83793885]	[475.10372925 454.63122559 0.69261146]	[436.56768799 454.57427979 0.68202353]	[439.06628418 603.47558594 0.88532996]	[439.21304321 749.59613037 0.84950858]	[513.60717773 457.14276123 0.68912446]	[505.88195801 605.90142822 0.89868593]	[500.78503418 747.13134766 0.88479382]	[459.76300049 169.81759644 0.93802696]	[482.82427979 169.76586914 0.91617697]	[441.74563599 172.45289612 0.91853809]	[503.39337158 172.35722351 0.96111935]	[500.7671814 793.21124268 0.80601603]	[521.29840088 788.15509033 0.79473782]	[4.90529541e+02 7.54820129e+02 7.20458686e-01]	[439.19726562 790.73852539 0.81482929]	[421.17147827 788.16204834 0.79481387]	[441.85955811 757.36175537 0.78249729]
[470.02441406 177.57185364 0.86125493]	[480.10369873 246.77081299 0.87888485]	[416.05255127 246.74960327 0.80664968]	[374.96807861 339.1211853 0.88258904]	[380.09381104 423.90762329 0.89022493]	[541.75738525 241.65209961 0.84381044]	[580.36877441 336.53533936 0.89851838]	[570.05419922 421.28005981 0.85336626]	[475.1027832 454.63354492 0.69281745]	[436.56289673 454.57562256 0.68462956]	[439.06072998 603.49017334 0.8836177 ]	[439.21063232 749.59936523 0.84999156]	[513.62542725 457.14337158 0.68923235]	[505.88510132 605.92181396 0.89658564]	[500.78256226 747.14825439 0.88505769]	[459.77789307 169.80909729 0.93659627]	[482.8453064 169.78782654 0.9162426 ]	[441.75939941 172.43081665 0.91767406]	[503.40527344 172.3775177 0.96128774]	[500.76809692 793.21887207 0.80516529]	[521.2979126 788.16796875 0.79427969]	[4.90526459e+02 7.54840271e+02 7.18488932e-01]	[439.18847656 790.73553467 0.81629932]	[421.16375732 788.15606689 0.79476351]	[441.859375 757.3717041 0.78363395]
[470.0357666 177.58143616 0.85919583]	[477.74575806 246.75576782 0.8774156 ]	[416.0413208 244.27310181 0.80497366]	[375.01638794 336.6937561 0.89358789]	[380.13156128 423.8387146 0.89789587]	[541.74584961 241.63571167 0.84522331]	[580.35314941 336.50311279 0.89517009]	[570.01916504 421.24627686 0.86136514]	[475.08935547 454.62942505 0.69312006]	[436.56213379 454.57705688 0.68527055]	[439.07681274 603.46862793 0.88590479]	[439.21240234 749.59857178 0.84918654]	[513.59881592 457.12493896 0.68728936]	[505.88717651 605.902771 0.89781398]	[500.78295898 747.16088867 0.88454163]	[459.78741455 169.81176758 0.93627393]	[482.86468506 169.81147766 0.91552401]	[441.76300049 172.41751099 0.91716534]	[503.41519165 172.41256714 0.9636538 ]	[500.77459717 793.22998047 0.80449039]	[521.30316162 788.17321777 0.79367638]	[4.90505432e+02 7.57319580e+02 7.18354225e-01]	[439.18417358 790.73974609 0.8147245 ]	[421.16070557 788.15838623 0.79478717]	[441.86157227 757.36834717 0.78393805]
[472.52139282 177.56324768 0.86145842]	[477.73370361 244.26408386 0.87624931]	[416.02584839 244.24102783 0.80481011]	[375.01602173 336.65823364 0.89635766]	[380.16015625 421.33322144 0.91313189]	[541.73669434 239.2033844 0.84741426]	[582.75030518 336.44143677 0.88983548]	[570.05273438 421.13858032 0.86102152]	[475.12332153 454.6411438 0.6956321 ]	[436.57891846 454.59002686 0.69125998]	[439.0803833 603.45794678 0.8861798 ]	[439.21032715 749.62097168 0.84955573]	[513.65887451 457.15066528 0.68832666]	[505.8991394 605.92059326 0.89364284]	[500.77865601 747.15411377 0.88161951]	[459.79953003 169.79103088 0.93532819]	[482.88037109 169.78671265 0.91095507]	[441.75561523 172.40432739 0.92868316]	[503.41220093 172.40188599 0.96531367]	[500.7835083 793.25128174 0.80927968]	[521.31396484 788.18371582 0.80373549]	[4.90484192e+02 7.57319580e+02 7.12127745e-01]	[439.17907715 790.74578857 0.81027609]	[418.77978516 788.16741943 0.79632556]	[441.86154175 759.86883545 0.77604049]
[472.56445312 177.53645325 0.86713517]	[477.73944092 244.27363586 0.87667137]	[413.59881592 244.24790955 0.80365509]	[374.97366333 336.5569458 0.88672554]	[380.15252686 421.14880371 0.92718935]	[541.75579834 239.2066803 0.85047036]	[582.79473877 334.01196289 0.8886615 ]	[570.06109619 418.75662231 0.85914958]	[475.13119507 457.13241577 0.70316654]	[436.5859375 454.63058472 0.69695616]	[439.09060669 603.43939209 0.8860895 ]	[439.20993042 749.62646484 0.84848487]	[516.13256836 457.18527222 0.69735307]	[505.90090942 605.88952637 0.8944338 ]	[500.78192139 747.15570068 0.88101745]	[459.8152771 169.77690125 0.93482691]	[482.9034729 169.75004578 0.90207821]	[441.76617432 172.42599487 0.93634766]	[503.41546631 172.36993408 0.96186924]	[500.7829895 793.26135254 0.80782145]	[521.31445312 788.19091797 0.8030948 ]	[4.90486084e+02 7.57327820e+02 7.11879373e-01]	[439.19000244 790.7434082 0.81215686]	[421.16110229 788.1673584 0.79799354]	[441.85751343 759.87738037 0.77380806]
[472.5838623 177.50738525 0.87185431]	[477.7494812 244.27033997 0.87889212]	[413.59344482 244.22195435 0.80559903]	[372.49432373 336.53381348 0.87766504]	[377.74380493 418.71057129 0.92363369]	[541.7822876 241.63708496 0.85203725]	[582.83062744 333.95404053 0.88449478]	[570.11468506 418.64050293 0.84427881]	[475.11315918 457.09597778 0.69703203]	[436.56167603 454.58618164 0.69173563]	[439.08590698 603.42919922 0.88354617]	[439.21133423 749.62231445 0.84994948]	[516.12054443 457.15585327 0.69611222]	[505.90039062 605.88293457 0.89496559]	[500.78076172 747.1696167 0.8798914 ]	[459.82461548 169.7532196 0.92918825]	[482.91928101 169.72041321 0.89371628]	[441.76901245 172.43986511 0.94081187]	[503.42459106 172.37864685 0.95958638]	[500.787323 793.2567749 0.81195128]	[521.31451416 788.19171143 0.80744171]	[4.90487213e+02 7.57347290e+02 7.09422052e-01]	[439.19372559 790.74304199 0.81342328]	[421.16604614 788.16790771 0.79898494]	[441.85650635 759.86950684 0.77577466]
[472.58410645 177.50901794 0.87147802]	[477.74905396 244.2568512 0.87931335]	[413.58874512 244.20881653 0.80582094]	[372.49389648 336.53244019 0.87763107]	[377.74603271 418.71078491 0.92383212]	[541.78265381 241.62950134 0.8527621 ]	[582.83148193 333.95550537 0.88495255]	[570.10668945 418.64657593 0.84553337]	[475.121521 454.63891602 0.69535911]	[436.57028198 454.57470703 0.69149137]	[439.08535767 603.44116211 0.88537431]	[439.21191406 749.61328125 0.84998304]	[516.12023926 457.14819336 0.69487542]	[505.90527344 605.88568115 0.89465749]	[500.78125 747.16241455 0.87936234]	[459.82424927 169.75447083 0.92891604]	[482.91748047 169.72006226 0.8938418 ]	[441.77032471 172.43792725 0.94051433]	[503.41827393 172.36500549 0.95831811]	[500.78982544 793.25982666 0.8084206 ]	[521.32025146 788.18951416 0.80514848]	[4.90482208e+02 7.57337097e+02 7.09538758e-01]	[439.19430542 790.73858643 0.81391984]	[421.16714478 788.16271973 0.79810297]	[441.85919189 757.38409424 0.77699757]
[472.60360718 177.49578857 0.87379503]	[477.73223877 244.27874756 0.87420189]	[413.54605103 244.21269226 0.80078667]	[369.90335083 334.00888062 0.8376596 ]	[377.68499756 418.56484985 0.90582865]	[541.81219482 241.66081238 0.85136056]	[582.88684082 331.45755005 0.87583637]	[570.1048584 416.14562988 0.8347584 ]	[475.11578369 457.10168457 0.69888085]	[434.12231445 454.59191895 0.69134402]	[439.09613037 603.44665527 0.88769972]	[439.21398926 749.62591553 0.8513127 ]	[516.14825439 457.16592407 0.69886684]	[505.91064453 605.89154053 0.89337581]	[500.771698 749.5534668 0.87916905]	[459.83499146 169.73939514 0.9253282 ]	[482.93261719 167.29432678 0.88876683]	[441.77401733 172.43157959 0.94265813]	[503.42526245 172.37039185 0.95693445]	[500.78591919 793.27172852 0.80876344]	[521.31341553 788.20684814 0.80467737]	[4.88009186e+02 7.57374634e+02 7.10815251e-01]	[439.20645142 790.737854 0.82429856]	[421.18112183 788.16870117 0.80592525]	[441.85516357 759.86273193 0.78066254]
[475.07241821 177.4823761 0.87671334]	[477.72839355 244.27580261 0.8744421 ]	[413.53045654 244.21060181 0.79915911]	[367.35687256 333.92056274 0.82361311]	[377.64801025 416.10934448 0.8926084 ]	[541.80841064 241.65481567 0.8524223 ]	[582.88433838 328.87521362 0.87024331]	[570.08032227 416.04574585 0.8318795 ]	[475.11898804 454.62527466 0.6953311 ]	[434.12341309 454.56613159 0.68851238]	[439.08029175 603.4743042 0.88688767]	[439.21014404 749.65258789 0.85264647]	[516.15307617 457.13421631 0.69762838]	[505.91116333 605.90936279 0.89415514]	[500.76843262 749.56164551 0.88096666]	[459.84988403 169.73695374 0.92374682]	[482.94232178 167.28475952 0.884942 ]	[441.79397583 172.43333435 0.94280219]	[503.42449951 172.36935425 0.95553529]	[500.77523804 793.26672363 0.80820078]	[521.30175781 788.20758057 0.80131578]	[4.90480164e+02 7.57367493e+02 7.08918929e-01]	[439.20028687 790.74230957 0.82434624]	[421.17926025 788.17156982 0.80778247]	[441.85391235 759.89886475 0.78593373]
[475.09729004 175.11013794 0.88017857]	[477.73626709 244.27194214 0.87642813]	[413.53878784 244.20611572 0.79932308]	[364.8656311 328.88345337 0.81613755]	[380.1222229 413.56436157 0.88120544]	[541.79974365 241.63334656 0.85472804]	[582.8526001 323.80142212 0.87965918]	[567.54772949 410.94863892 0.83547294]	[475.1340332 454.64157104 0.69419014]	[436.55517578 454.58624268 0.69206297]	[439.0708313 603.48168945 0.87951761]	[439.20620728 749.65997314 0.8498221 ]	[516.17102051 457.12783813 0.69425732]	[505.90762329 605.93011475 0.89071965]	[500.77011108 749.57147217 0.88095504]	[462.19058228 169.72885132 0.92132443]	[482.96002197 167.27627563 0.87904227]	[441.82192993 172.43890381 0.9418276 ]	[503.43389893 172.3755188 0.95406067]	[500.77563477 793.27581787 0.8065716 ]	[521.30206299 788.21514893 0.80011499]	[4.90490753e+02 7.57380554e+02 7.06210017e-01]	[439.19989014 790.74060059 0.82830125]	[421.18023682 788.17071533 0.81034672]	[441.84945679 759.90673828 0.78332186]
[475.11483765 175.10888672 0.8816008 ]	[477.737854 244.26997375 0.87640959]	[413.54376221 241.73751831 0.79930931]	[367.41552734 328.84664917 0.812455 ]	[380.2482605 416.05145264 0.89011604]	[541.80487061 241.65455627 0.8524521 ]	[582.81921387 323.75463867 0.87971306]	[567.53137207 405.89068604 0.83751416]	[475.09298706 454.61688232 0.68855971]	[436.53900146 454.56121826 0.68683821]	[439.06945801 603.47137451 0.88270211]	[439.20492554 749.65252686 0.85032195]	[513.65692139 457.10842896 0.68513316]	[505.90338135 605.90924072 0.89289272]	[500.76855469 749.57177734 0.88276565]	[462.19815063 169.72930908 0.91897678]	[482.97445679 167.27052307 0.87379658]	[441.83755493 172.43623352 0.93967164]	[503.44473267 172.39002991 0.95398134]	[500.77630615 793.27966309 0.80726361]	[521.30334473 788.21801758 0.79926884]	[4.90484650e+02 7.57377441e+02 7.09328175e-01]	[439.19946289 790.73547363 0.83027083]	[421.18035889 788.16351318 0.81085277]	[441.8453064 759.8951416 0.78497231]
[475.12649536 175.09796143 0.88391793]	[477.73403931 244.26487732 0.87654793]	[413.53805542 241.72802734 0.80013847]	[372.53475952 326.36431885 0.82676297]	[380.34262085 416.14974976 0.8905549 ]	[541.79656982 241.65480042 0.85153413]	[582.78503418 321.29489136 0.87767214]	[567.50421143 403.35647583 0.85437757]	[475.0987854 454.61480713 0.68920559]	[436.56723022 454.56530762 0.69050032]	[439.0760498 603.4921875 0.88246286]	[439.20480347 749.66577148 0.84622359]	[513.6317749 457.11743164 0.68258321]	[505.8921814 605.90649414 0.89512622]	[500.77493286 749.58117676 0.88050276]	[462.20648193 169.72450256 0.9177233 ]	[482.98223877 167.26130676 0.86961621]	[441.84411621 172.42948914 0.94055814]	[503.45074463 172.38781738 0.95035815]	[500.78186035 793.26281738 0.81015897]	[521.31158447 788.20129395 0.80388308]	[4.88018372e+02 7.59879333e+02 7.03984737e-01]	[439.19390869 790.74365234 0.82515174]	[421.17401123 788.17315674 0.80790365]	[441.84753418 759.92089844 0.78117716]
[475.14007568 175.10324097 0.88359278]	[477.74105835 244.25650024 0.879094 ]	[413.53796387 241.71031189 0.80254215]	[375.0211792 326.35647583 0.83900231]	[382.76553345 418.61911011 0.89534271]	[541.80865479 241.66520691 0.85213637]	[582.762146 321.25701904 0.88152254]	[567.50311279 403.31268311 0.86080843]	[475.09457397 457.09576416 0.69097817]	[436.56561279 454.59707642 0.69370925]	[439.06878662 603.51635742 0.87910461]	[439.20425415 749.6630249 0.84381664]	[513.62652588 457.15072632 0.68488169]	[505.88330078 605.92901611 0.89524472]	[500.7711792 749.58856201 0.8809877 ]	[462.21185303 169.72993469 0.92030513]	[485.34796143 167.2651825 0.86898351]	[441.85263062 172.43173218 0.94217837]	[503.46490479 172.37678528 0.94804156]	[500.78765869 793.26983643 0.81105936]	[521.31414795 788.20562744 0.80629909]	[4.88006439e+02 7.59882324e+02 7.06212997e-01]	[439.18429565 790.73834229 0.82559621]	[421.165802 788.16705322 0.80616331]	[441.84936523 759.91821289 0.77969736]
[475.15432739 177.47491455 0.88261998]	[477.74975586 244.26176453 0.88110715]	[413.53939819 241.71960449 0.80203885]	[377.49142456 328.8527832 0.84889358]	[382.76431274 418.61709595 0.8991974 ]	[541.82006836 241.66111755 0.85351413]	[582.74835205 321.29959106 0.86894345]	[567.4967041 405.87295532 0.84674102]	[475.08728027 454.6109314 0.69027317]	[436.54837036 454.56381226 0.68803495]	[439.06655884 603.51263428 0.87901258]	[439.20205688 749.67669678 0.84070164]	[513.625 457.11056519 0.68280941]	[505.87805176 605.93511963 0.89681733]	[500.77340698 749.58197021 0.87980008]	[462.21173096 169.74641418 0.9244374 ]	[485.35235596 167.26812744 0.86835325]	[441.8503418 172.44520569 0.94312465]	[503.46646118 172.36486816 0.94505721]	[500.78549194 793.26416016 0.81154293]	[521.31304932 788.20220947 0.80716223]	[4.88017273e+02 7.59882141e+02 7.04320371e-01]	[439.17727661 790.74200439 0.8221997 ]	[421.16098022 788.17156982 0.8056885 ]	[441.84677124 759.94519043 0.77659386]
[475.16879272 177.49682617 0.88141954]	[480.09817505 244.26277161 0.88073003]	[413.53283691 241.7191925 0.80189741]	[377.54226685 328.91455078 0.8610841 ]	[382.79736328 418.74386597 0.89878654]	[541.82977295 241.66595459 0.85309768]	[580.36480713 326.28536987 0.84848225]	[567.5802002 408.44091797 0.83011568]	[475.09893799 454.63699341 0.6934551 ]	[436.54394531 454.58624268 0.69102073]	[436.68341064 605.88708496 0.87224013]	[439.20385742 749.67663574 0.8413716 ]	[513.64825439 457.13134766 0.68758351]	[505.87686157 605.96173096 0.89577651]	[500.76583862 749.59106445 0.88267362]	[462.21234131 169.76161194 0.92931092]	[485.36068726 167.27175903 0.86873019]	[441.84371948 172.46121216 0.94648027]	[503.4694519 172.35392761 0.94398463]	[500.78701782 793.27612305 0.80826563]	[521.31213379 788.21307373 0.80561936]	[4.88001434e+02 7.59891174e+02 7.09310174e-01]	[439.17321777 790.73962402 0.82196563]	[421.15774536 788.16888428 0.80550158]	[441.85098267 759.94927979 0.77880853]
[475.17300415 177.50706482 0.88112062]	[480.09866333 246.74822998 0.87982339]	[413.54150391 241.73338318 0.80106211]	[377.56988525 331.41656494 0.86733919]	[382.83303833 421.18695068 0.89011657]	[541.82672119 241.69204712 0.84902823]	[580.35150146 328.88305664 0.84417146]	[570.11810303 413.52709961 0.82842374]	[475.11453247 454.56561279 0.69017297]	[436.56256104 452.03222656 0.68854362]	[436.68823242 605.87475586 0.87173313]	[439.20315552 749.66729736 0.8425979 ]	[516.11712646 454.61813354 0.68247074]	[503.49822998 605.95672607 0.89745039]	[500.76574707 749.61572266 0.88116002]	[462.21530151 169.77009583 0.93124789]	[485.3616333 167.28161621 0.86852527]	[441.84066772 172.46060181 0.94709396]	[503.47442627 172.35328674 0.94234055]	[500.78231812 793.27069092 0.80732167]	[521.31494141 788.21551514 0.80470061]	[4.88004333e+02 7.59926025e+02 7.05213666e-01]	[439.18756104 790.73840332 0.82412678]	[421.17034912 788.17028809 0.8063218 ]	[441.84298706 759.93585205 0.77693272]
[477.58782959 177.52293396 0.88004982]	[477.73306274 246.77799988 0.87707585]	[413.52984619 244.21661377 0.79873496]	[377.51937866 331.47750854 0.86796296]	[382.80548096 421.21218872 0.89694434]	[541.80133057 241.72698975 0.84191191]	[582.73956299 331.46115112 0.8577131 ]	[575.20324707 416.09906006 0.83660656]	[475.14614868 454.58120728 0.69670755]	[436.5897522 452.05786133 0.69572586]	[436.67858887 605.88391113 0.8707484 ]	[439.20452881 749.65393066 0.84347081]	[516.16741943 454.61361694 0.69292891]	[503.49682617 605.94396973 0.89775282]	[500.76803589 749.61859131 0.88037491]	[462.2182312 169.77854919 0.93387115]	[485.36734009 167.28404236 0.86934578]	[441.83319092 172.45835876 0.94984001]	[503.478302 172.34617615 0.94250667]	[500.78982544 793.27227783 0.80759913]	[521.32049561 788.2154541 0.80528641]	[4.88001770e+02 7.59926147e+02 7.04432070e-01]	[439.18215942 790.74005127 0.82455051]	[421.16595459 788.16888428 0.80609584]	[441.84963989 759.90716553 0.77787709]
[477.59088135 177.53248596 0.87887961]	[477.73239136 246.80317688 0.87824523]	[413.54470825 244.22898865 0.79895109]	[375.01702881 336.51083374 0.89034081]	[382.73538208 421.32720947 0.90233439]	[541.78973389 244.20796204 0.83748251]	[582.78808594 334.02871704 0.884251 ]	[580.26324463 418.62677002 0.86581862]	[475.13748169 454.57211304 0.69360369]	[436.54922485 452.05273438 0.68644637]	[436.67410278 605.89276123 0.87180996]	[439.20367432 749.65356445 0.84397423]	[516.18377686 454.60366821 0.692298 ]	[503.49438477 605.94207764 0.89750504]	[500.76779175 749.62451172 0.87974066]	[462.22473145 169.79154968 0.93759191]	[485.36013794 167.2935791 0.87075633]	[441.83581543 172.44935608 0.95053226]	[503.47116089 172.33757019 0.94425046]	[500.79147339 793.27520752 0.80575943]	[521.32556152 788.21832275 0.80577397]	[4.88001740e+02 7.59934937e+02 7.03227997e-01]	[439.1847229 790.73419189 0.82632601]	[421.16522217 788.16345215 0.8068099 ]	[441.84939575 759.90338135 0.77943248]
[477.58764648 177.53359985 0.87719262]	[477.73287964 249.30264282 0.87897569]	[413.55166626 246.75164795 0.79760343]	[372.52838135 336.66226196 0.88375258]	[380.19146729 423.91165161 0.88909966]	[541.77459717 244.25653076 0.83249617]	[582.83972168 336.48754883 0.90551066]	[580.36663818 418.79223633 0.88618934]	[475.175354 454.58731079 0.69781888]	[436.56344604 452.06735229 0.68774223]	[436.67892456 605.87786865 0.87252516]	[439.20288086 749.64916992 0.84388983]	[518.65551758 454.62167358 0.69854069]	[503.49801636 605.95129395 0.89536726]	[500.76586914 749.61987305 0.88002068]	[462.23016357 169.79545593 0.93930674]	[485.35250854 167.29908752 0.87229908]	[441.83938599 172.43717957 0.94717026]	[503.47158813 172.32962036 0.9430657 ]	[500.78204346 793.27893066 0.8043108 ]	[521.31787109 788.22277832 0.80368102]	[4.87994263e+02 7.59929443e+02 7.05692470e-01]	[439.18487549 790.73632812 0.82508183]	[421.16375732 788.16461182 0.80619276]	[441.84829712 759.89788818 0.77867365]
[477.60397339 177.53849792 0.87895328]	[477.73135376 249.34909058 0.88074034]	[413.590271 246.79350281 0.80034244]	[374.98977661 339.13348389 0.88658756]	[377.54788208 428.91720581 0.85957307]	[541.74884033 246.77398682 0.82627833]	[582.85913086 336.56539917 0.91425288]	[582.79956055 421.36099243 0.87615997]	[475.11245728 454.60098267 0.6994136 ]	[436.54351807 454.55477905 0.68695176]	[439.05780029 603.52026367 0.87451422]	[439.2053833 749.65618896 0.84263039]	[513.66027832 457.11651611 0.68885618]	[505.87350464 605.95843506 0.89495021]	[500.76791382 749.60632324 0.88130921]	[462.25924683 169.82943726 0.94094402]	[485.35855103 169.74429321 0.87552679]	[441.86920166 172.47746277 0.94560122]	[503.45843506 172.36543274 0.95206225]	[500.79833984 793.26416016 0.81145918]	[521.32562256 788.20611572 0.81002545]	[4.87998688e+02 7.59908264e+02 7.05160916e-01]	[439.1930542 790.7310791 0.82459795]	[421.17160034 788.16326904 0.80518043]	[441.84759521 759.91253662 0.77678126]
[475.16760254 180.07925415 0.85890275]	[477.71929932 249.39732361 0.87978446]	[413.56460571 249.30802917 0.80116135]	[377.5118103 341.80514526 0.8682515 ]	[372.47851562 436.58587646 0.83957762]	[541.72698975 246.82743835 0.82400733]	[582.82226562 339.05169678 0.91905719]	[582.9029541 434.08596802 0.82668179]	[475.16213989 454.60778809 0.70701772]	[436.57876587 454.55047607 0.69775617]	[439.06158447 605.87182617 0.87696123]	[439.20703125 749.66259766 0.84139448]	[516.17034912 457.13131714 0.69861484]	[505.8772583 605.96557617 0.89503306]	[500.76953125 749.59680176 0.87899876]	[462.23171997 172.29537964 0.9650116 ]	[485.34628296 169.87799072 0.88945723]	[441.82620239 172.48677063 0.94693542]	[503.46853638 172.39605713 0.9489584 ]	[500.78994751 793.27172852 0.80782533]	[521.32397461 788.21191406 0.80597854]	[4.88000641e+02 7.59902283e+02 7.02590406e-01]	[439.19754028 790.73504639 0.82192612]	[421.17538452 788.16644287 0.80449569]	[441.84814453 759.91693115 0.77393556]
[477.6210022 182.65881348 0.85231745]	[477.66046143 249.39326477 0.86810076]	[413.52267456 249.33592224 0.79875356]	[380.08761597 344.34011841 0.89366823]	[362.26327515 439.13037109 0.88793957]	[539.30084229 246.81211853 0.82002699]	[580.26977539 339.08709717 0.8861987 ]	[585.33746338 439.12930298 0.87367731]	[475.15438843 454.64199829 0.71615797]	[436.61499023 454.57910156 0.70716196]	[439.05819702 605.89001465 0.87443757]	[439.20941162 749.6574707 0.84200311]	[516.12304688 457.15704346 0.70248979]	[505.88787842 605.97821045 0.89343327]	[500.77441406 749.59777832 0.87878549]	[462.27020264 172.40179443 0.97153223]	[485.37408447 172.32872009 0.90341103]	[441.85333252 174.85002136 0.94076121]	[503.48553467 172.44467163 0.94835663]	[500.79129028 793.27801514 0.80725384]	[521.32757568 788.21466064 0.80691612]	[4.88003815e+02 7.59903625e+02 7.02898502e-01]	[439.19711304 790.74090576 0.82091194]	[421.17269897 788.17059326 0.80400622]	[441.85534668 759.90527344 0.77234405]
[477.65756226 187.81129456 0.86807966]	[477.66067505 249.37365723 0.8668077 ]	[413.53579712 249.30326843 0.79578131]	[380.26055908 349.45144653 0.88231069]	[359.73129272 441.73168945 0.91594368]	[539.28540039 246.8256073 0.8189286 ]	[572.61633301 339.2203064 0.84501022]	[585.57727051 441.69360352 0.89102477]	[475.10800171 457.10421753 0.71203208]	[436.56600952 454.57467651 0.69414645]	[439.06033325 605.89788818 0.87704051]	[439.21322632 749.65856934 0.8434884 ]	[513.65667725 457.20098877 0.69884825]	[505.88574219 605.97412109 0.8953855 ]	[500.77404785 749.60357666 0.87902248]	[462.29800415 174.87510681 0.96298438]	[485.37695312 172.4811554 0.90414512]	[441.87893677 174.940979 0.94025975]	[503.50848389 174.84498596 0.94843566]	[500.79074097 793.27880859 0.80636728]	[521.32885742 788.2166748 0.80909801]	[4.88003021e+02 7.59913635e+02 7.02650428e-01]	[439.19436646 790.74462891 0.8214404 ]	[421.17193604 788.17236328 0.80476308]	[441.85913086 759.90447998 0.77322912]
[477.62838745 192.79170227 0.89347947]	[477.66317749 249.38131714 0.86898923]	[413.57150269 249.33276367 0.79966879]	[382.75732422 351.98614502 0.86972445]	[359.68215942 441.80459595 0.90986156]	[539.2935791 246.81932068 0.81958896]	[565.04589844 339.29391479 0.89279217]	[588.07409668 441.72299194 0.87781727]	[475.10598755 457.12106323 0.71706641]	[436.56616211 454.60253906 0.69918531]	[439.06018066 605.89752197 0.8782627 ]	[439.2104187 749.61273193 0.85346198]	[513.66217041 457.21405029 0.70237374]	[505.88607788 606.00964355 0.89076835]	[500.77017212 749.59844971 0.87881368]	[462.28674316 175.05822754 0.93418807]	[482.97540283 175.01210022 0.89661574]	[441.85018921 174.94763184 0.93275666]	[505.86587524 174.89959717 0.94334823]	[500.79226685 793.27026367 0.80525917]	[521.32928467 788.21032715 0.80768991]	[4.87988800e+02 7.59908264e+02 7.03368247e-01]	[439.21398926 790.7322998 0.82252645]	[421.19152832 788.16131592 0.80412424]	[441.84558105 757.37280273 0.78354347]
[477.61590576 192.95404053 0.91556728]	[477.62924194 251.84022522 0.86523664]	[413.58032227 251.82670593 0.80689692]	[385.29794312 351.99563599 0.84735155]	[359.64260864 441.8059082 0.90363282]	[539.28649902 249.30612183 0.81735629]	[564.90429688 339.26107788 0.90520942]	[588.06896973 436.63699341 0.87675905]	[475.11791992 457.09976196 0.71617985]	[436.55847168 454.57748413 0.69353575]	[439.07348633 605.86309814 0.88301378]	[439.21548462 749.61010742 0.85397118]	[516.13458252 457.18264771 0.70365089]	[505.88201904 605.99975586 0.88995767]	[500.77450562 749.60437012 0.87882584]	[462.27883911 177.56559753 0.91313922]	[485.34765625 177.57666016 0.8581661 ]	[441.89196777 174.93554688 0.91190779]	[505.86526489 174.95619202 0.93106961]	[500.79818726 793.27288818 0.80535465]	[521.3326416 788.21154785 0.80801648]	[4.87990814e+02 7.59918823e+02 7.03818738e-01]	[439.21203613 790.73937988 0.8209762 ]	[421.1892395 788.1673584 0.80459893]	[441.85171509 757.36779785 0.78047943]
[477.64523315 193.02740479 0.92369276]	[477.64584351 251.84907532 0.86823815]	[413.58529663 251.85484314 0.81030875]	[385.35992432 352.00354004 0.84057385]	[359.66546631 439.31915283 0.91282964]	[539.31018066 249.31452942 0.81983805]	[564.81884766 339.26098633 0.91772401]	[588.03619385 431.54397583 0.84887475]	[475.11230469 457.1036377 0.71349895]	[434.12069702 454.58673096 0.68798286]	[439.06222534 603.52001953 0.88172054]	[439.20846558 749.57855225 0.85297781]	[516.14312744 457.17727661 0.70097268]	[505.87246704 606.0020752 0.89203131]	[500.77261353 749.59912109 0.88029444]	[462.29766846 180.05143738 0.90236104]	[485.39413452 180.07814026 0.84814423]	[441.91021729 174.95497131 0.90132707]	[505.88607788 175.00831604 0.9213661 ]	[500.79656982 793.25378418 0.81121951]	[521.32861328 788.20141602 0.80893242]	[4.87993958e+02 7.59900818e+02 7.02650070e-01]	[439.21151733 790.73132324 0.82399547]	[421.18823242 788.15686035 0.80401462]	[441.85043335 757.31970215 0.78514993]
[477.6519165 195.41107178 0.9246527 ]	[477.68182373 251.84867859 0.87572235]	[416.04147339 251.83877563 0.81077576]	[385.31427002 354.47940063 0.85627621]	[359.67929077 441.66928101 0.9130004 ]	[541.70410156 249.32472229 0.81949246]	[564.82928467 341.70465088 0.91401339]	[585.59069824 423.92068481 0.86650914]	[475.10324097 457.11746216 0.71730155]	[436.55911255 454.62484741 0.70073545]	[439.06643677 603.49023438 0.88552892]	[439.21258545 749.58093262 0.84733671]	[513.64837646 457.16802979 0.69873887]	[503.46487427 605.92169189 0.90675741]	[500.78952026 749.59967041 0.87704587]	[462.29754639 180.13671875 0.89395028]	[485.37573242 182.62518311 0.84882194]	[441.92062378 174.92015076 0.8862586 ]	[505.89840698 175.02330017 0.91527367]	[500.80758667 793.27508545 0.80426764]	[521.33209229 788.20666504 0.80564946]	[4.90513031e+02 7.59904114e+02 6.93160176e-01]	[439.19262695 790.73797607 0.82932967]	[421.18106079 788.16290283 0.8111313 ]	[441.84335327 757.33007812 0.77420169]
[477.70733643 195.52352905 0.92631567]	[477.69857788 251.873703 0.88428485]	[416.06304932 251.85577393 0.81655014]	[382.83737183 354.58145142 0.87971705]	[359.72515869 439.23110962 0.90757507]	[539.32080078 249.36528015 0.82179606]	[564.8581543 341.712677 0.91121602]	[585.40783691 421.26412964 0.9284395 ]	[475.11917114 457.11447144 0.71858227]	[436.60092163 454.61993408 0.7105903 ]	[439.07452393 603.48748779 0.88247675]	[439.21133423 749.5736084 0.85034657]	[513.63372803 457.1590271 0.69873852]	[503.46063232 605.89984131 0.90766221]	[500.78411865 749.59570312 0.87722445]	[462.35949707 185.24330139 0.88151717]	[485.41989136 187.71942139 0.8616128 ]	[441.9112854 174.92829895 0.8761 ]	[505.94564819 175.05116272 0.89298856]	[500.80255127 793.2567749 0.80773258]	[521.32275391 788.19561768 0.80652201]	[4.90503967e+02 7.59897217e+02 6.96186066e-01]	[439.18069458 790.72375488 0.82772273]	[421.1706543 788.14398193 0.81120884]	[441.8432312 757.32330322 0.77977204]
[477.72375488 198.01026917 0.90373129]	[477.71417236 251.88493347 0.89095187]	[416.06799316 251.85821533 0.81971323]	[382.78479004 354.5111084 0.87943316]	[359.76968384 439.11328125 0.89450014]	[541.70227051 249.39614868 0.82542497]	[564.92626953 341.75793457 0.89565498]	[582.9284668 418.76824951 0.92420852]	[475.10543823 457.12786865 0.71882319]	[436.58978271 454.61569214 0.70830858]	[439.07244873 603.48455811 0.88097435]	[439.21768188 749.56256104 0.85072768]	[513.62304688 457.18045044 0.70070219]	[503.45437622 605.90618896 0.9098407 ]	[500.77981567 749.59692383 0.87738651]	[462.35308838 190.2477417 0.89457053]	[485.43371582 190.24888611 0.87757701]	[441.90948486 174.98625183 0.86512387]	[505.97888184 175.0657196 0.88808268]	[500.79821777 793.2611084 0.80905682]	[521.31933594 788.20239258 0.80733657]	[4.90495361e+02 7.59897034e+02 6.98311448e-01]	[439.17849731 790.73065186 0.82533824]	[421.17324829 788.14440918 0.81116331]	[441.85064697 757.30438232 0.77957696]
[477.74758911 198.13926697 0.8808378 ]	[477.706604 251.88963318 0.89306509]	[416.0574646 251.8711853 0.82120514]	[382.75775146 354.53903198 0.88775104]	[359.78216553 436.65444946 0.87717545]	[539.31445312 249.39877319 0.82571906]	[564.96466064 339.28591919 0.90131652]	[582.79241943 418.71664429 0.91472971]	[475.07870483 457.103302 0.70735514]	[436.55209351 454.587677 0.69424921]	[439.07107544 603.4710083 0.87983394]	[439.21704102 749.58276367 0.85034496]	[513.60784912 457.14709473 0.69338977]	[503.45474243 605.89892578 0.90935445]	[500.77694702 749.58551025 0.87774527]	[462.39181519 190.36573792 0.90848494]	[485.4755249 190.38146973 0.88785464]	[444.31097412 175.06008911 0.85123229]	[505.98495483 177.49560547 0.87134874]	[500.79742432 793.26348877 0.80700886]	[521.31555176 788.20251465 0.80516797]	[4.90492218e+02 7.59875977e+02 6.99049115e-01]	[439.17434692 790.73706055 0.81788552]	[421.16821289 788.15026855 0.80662096]	[441.84793091 757.34008789 0.78048933]
[477.71273804 200.63642883 0.86695623]	[477.71157837 251.90563965 0.89862788]	[416.07528687 251.88487244 0.82866442]	[382.76675415 354.50845337 0.8829264 ]	[362.19711304 436.67330933 0.88120031]	[539.29901123 249.40690613 0.82570761]	[565.00231934 339.27746582 0.89395028]	[580.35321045 418.65420532 0.89159077]	[472.60305786 457.11361694 0.70571858]	[434.11569214 454.59384155 0.69171172]	[439.06039429 603.48028564 0.87839127]	[439.21636963 749.63018799 0.84300882]	[513.57818604 457.15060425 0.69240916]	[503.44262695 605.89361572 0.91197717]	[500.77404785 749.61315918 0.87571764]	[462.36776733 192.81576538 0.92690897]	[485.44265747 192.81491089 0.90332723]	[444.3104248 177.48779297 0.83907855]	[505.96762085 177.56437683 0.85904324]	[500.79425049 793.27606201 0.80356312]	[521.31652832 788.21856689 0.80287075]	[4.90488678e+02 7.59921387e+02 6.99581504e-01]	[439.16824341 790.74267578 0.81946087]	[421.16314697 788.16326904 0.80931079]	[441.84689331 759.89013672 0.76897961]
[477.72021484 203.19454956 0.86299342]	[477.7293396 251.91409302 0.90441775]	[416.09909058 251.87713623 0.83206093]	[382.77703857 354.45907593 0.86953962]	[362.26742554 436.6930542 0.87037843]	[539.30499268 251.84521484 0.83211148]	[565.00823975 341.6786499 0.89525169]	[580.27716064 418.6578064 0.890333 ]	[475.06817627 457.12646484 0.71014094]	[436.55047607 454.60305786 0.69555664]	[439.06295776 603.45904541 0.87373996]	[439.21899414 749.61663818 0.84743744]	[513.60437012 457.17703247 0.697249 ]	[503.44714355 605.87695312 0.9126296 ]	[500.76815796 749.60998535 0.87444001]	[462.35623169 192.88569641 0.94137919]	[485.47634888 192.89459229 0.91416717]	[444.29989624 177.53225708 0.82179153]	[505.99822998 180.06797791 0.83416802]	[500.79977417 793.2598877 0.80634981]	[521.3203125 788.20184326 0.80394715]	[4.88015411e+02 7.59931641e+02 6.99862599e-01]	[439.16986084 790.74029541 0.81855685]	[421.16687012 788.15594482 0.80845386]	[441.85009766 759.87133789 0.77531636]
[480.11248779 205.77742004 0.87592971]	[477.72531128 251.92388916 0.90567446]	[416.0949707 251.86784363 0.8294 ]	[382.86755371 351.95922852 0.84902191]	[362.34286499 439.115448 0.87680215]	[539.30755615 251.85003662 0.83455765]	[565.01464844 341.73492432 0.89093548]	[577.77789307 421.21414185 0.88345873]	[472.61169434 457.14819336 0.71291429]	[434.12359619 454.62255859 0.69757086]	[439.06698608 603.46276855 0.87620723]	[439.2175293 749.62799072 0.84839183]	[513.59106445 457.19503784 0.69742131]	[503.45022583 605.88293457 0.91201943]	[500.76596069 749.58990479 0.87532544]	[462.37979126 192.96688843 0.94751006]	[485.4944458 192.98457336 0.91529322]	[441.93280029 177.57731628 0.82605207]	[505.97598267 182.61373901 0.83275747]	[500.80252075 793.24761963 0.81346887]	[521.3180542 788.18884277 0.80721182]	[4.88017883e+02 7.59901367e+02 6.98459804e-01]	[439.17294312 790.74505615 0.81848735]	[421.1661377 788.16326904 0.80878133]	[441.84729004 759.88903809 0.77513361]
[480.12509155 208.35057068 0.89343345]	[477.73501587 251.93656921 0.91162264]	[416.10534668 251.87724304 0.83051646]	[385.33874512 354.48648071 0.85402 ]	[367.37719727 439.18460083 0.87831658]	[539.31835938 251.85122681 0.83549678]	[564.9887085 341.75726318 0.89232022]	[577.72808838 423.77798462 0.8536098 ]	[475.06762695 457.16244507 0.71449941]	[434.11694336 457.0982666 0.70094782]	[439.0708313 603.44934082 0.87755513]	[439.22091675 749.63641357 0.84732091]	[513.61346436 457.21063232 0.69748664]	[503.44564819 605.87756348 0.91330934]	[500.76940918 749.58581543 0.87544721]	[462.38421631 195.39593506 0.94880795]	[485.50204468 195.39073181 0.91150397]	[441.91937256 177.59043884 0.8259697 ]	[505.99850464 182.6240387 0.83634162]	[500.80081177 793.25445557 0.81119317]	[521.31945801 788.19146729 0.80559278]	[4.90483459e+02 7.59884888e+02 7.00786710e-01]	[439.17095947 790.75830078 0.81307757]	[421.16372681 788.17456055 0.80458784]	[441.85470581 759.90319824 0.77196181]
[480.13064575 210.84599304 0.90847337]	[477.74664307 251.94873047 0.9161489 ]	[416.09906006 251.89677429 0.83212394]	[385.39990234 354.50814819 0.85118163]	[369.95831299 439.27636719 0.88785899]	[541.71728516 251.84335327 0.83728254]	[564.94177246 341.743927 0.90083742]	[575.20123291 423.91082764 0.828448 ]	[475.09332275 457.15100098 0.71594477]	[434.11917114 457.0987854 0.70362049]	[439.06887817 603.44976807 0.87721145]	[439.21856689 749.62939453 0.84850067]	[516.1192627 457.20053101 0.70327425]	[503.44165039 605.87261963 0.91457391]	[500.76971436 749.59228516 0.87410831]	[462.39968872 195.47383118 0.94500273]	[485.49731445 195.45884705 0.90917146]	[441.91915894 177.61373901 0.82780534]	[505.97836304 182.63774109 0.84091955]	[500.79644775 793.25238037 0.81400824]	[521.3147583 788.19476318 0.80792046]	[4.90493286e+02 7.59899170e+02 7.01455474e-01]	[439.17520142 790.76031494 0.81408036]	[421.16674805 788.17626953 0.80421829]	[441.84811401 759.89447021 0.77442104]
[480.13659668 210.9030304 0.91783524]	[480.09677124 251.954422 0.91774613]	[416.11212158 251.89836121 0.83401477]	[387.8805542 351.97396851 0.83345741]	[369.9654541 441.67718506 0.88741612]	[541.71868896 251.8339386 0.83683276]	[564.90460205 341.77206421 0.89792609]	[575.23034668 431.48486328 0.81524163]	[475.07244873 457.10131836 0.71183825]	[434.11392212 454.61026001 0.70056081]	[439.07333374 603.43414307 0.87924135]	[439.21582031 749.6027832 0.85624546]	[513.62469482 457.16415405 0.70117843]	[503.44622803 603.51196289 0.9153558 ]	[500.77139282 749.62017822 0.87402129]	[462.40997314 195.52319336 0.93844628]	[485.50048828 195.51670837 0.90190256]	[441.92019653 177.63319397 0.81648213]	[505.96270752 185.16668701 0.83958352]	[500.81756592 793.26812744 0.81141376]	[521.33288574 788.20544434 0.81011331]	[4.88006805e+02 7.62415955e+02 6.99685097e-01]	[439.16912842 790.75738525 0.81399983]	[421.16442871 788.16503906 0.80364895]	[441.84674072 757.38513184 0.78403765]
[480.1472168 213.33721924 0.93254161]	[480.10662842 251.96099854 0.9213149 ]	[416.11801147 251.8959198 0.83395302]	[387.90267944 351.91702271 0.82583475]	[374.98654175 441.76245117 0.90024364]	[541.73529053 251.84007263 0.8408103 ]	[564.87963867 341.81695557 0.88790894]	[577.72332764 436.54483032 0.83692372]	[475.09710693 457.10708618 0.71549821]	[436.57839966 454.59585571 0.70927429]	[439.07260132 603.43487549 0.87809008]	[439.21838379 749.59667969 0.8545351 ]	[513.63452148 457.19638062 0.70152569]	[503.44796753 605.87200928 0.91392255]	[500.77340698 749.61608887 0.87499166]	[462.41659546 195.57865906 0.93031394]	[487.93310547 195.58638 0.88704544]	[444.29794312 180.09387207 0.80416679]	[505.96405029 185.25444031 0.84374356]	[500.82189941 793.26800537 0.8108964 ]	[521.3359375 788.20275879 0.81121957]	[4.90487885e+02 7.59930542e+02 7.00517058e-01]	[439.17242432 790.74078369 0.82008088]	[421.16885376 788.15234375 0.80617458]	[441.85241699 757.37963867 0.78453213]
[480.15176392 213.4102478 0.94419205]	[480.11062622 251.9717865 0.92216754]	[416.12203979 251.91525269 0.83784842]	[387.89352417 351.99514771 0.83292615]	[375.02575684 441.81973267 0.89989579]	[541.74572754 251.84130859 0.84115946]	[564.85235596 341.75268555 0.89251757]	[577.7387085 436.68258667 0.86417437]	[472.61151123 457.11569214 0.71259069]	[436.54089355 454.5914917 0.70289397]	[439.07452393 603.41680908 0.88067937]	[439.21801758 749.59765625 0.85051429]	[513.60321045 457.20251465 0.69936043]	[503.44567871 603.51794434 0.91376776]	[500.77734375 749.59631348 0.87651372]	[462.40979004 195.62857056 0.9224202 ]	[487.96307373 198.008255 0.8719362 ]	[444.33102417 180.15386963 0.77844518]	[505.99215698 187.76156616 0.84068042]	[500.81668091 793.26000977 0.81403226]	[521.33166504 788.1953125 0.8136996 ]	[4.90496033e+02 7.59901184e+02 6.99132860e-01]	[439.19445801 790.73455811 0.82656723]	[421.1864624 788.15270996 0.80923688]	[441.8482666 757.37359619 0.78062326]
[480.1512146 213.44750977 0.94439304]	[480.12136841 251.97822571 0.92414385]	[416.12411499 251.92607117 0.83904767]	[387.88095093 352.00524902 0.83501369]	[375.09921265 441.87136841 0.90487742]	[541.76019287 251.84753418 0.84406793]	[564.85272217 341.77288818 0.88470131]	[577.79962158 439.14367676 0.87578732]	[475.08047485 457.13430786 0.71880966]	[436.57467651 454.61203003 0.71203393]	[439.07827759 603.41589355 0.88278943]	[439.21582031 749.61022949 0.84904951]	[513.60351562 459.65261841 0.70440298]	[503.44915771 605.86199951 0.91226983]	[500.77859497 749.59405518 0.87704641]	[462.40515137 198.02542114 0.91542763]	[487.97198486 198.05499268 0.86648196]	[444.36730957 182.63575745 0.76131111]	[505.99697876 187.79440308 0.83955294]	[500.81536865 793.26098633 0.81136543]	[521.33312988 788.19317627 0.81323314]	[4.90496002e+02 7.59898560e+02 6.99086308e-01]	[439.19869995 790.73602295 0.82736975]	[421.19021606 788.15753174 0.81173062]	[441.83840942 759.86480713 0.77843475]
[480.14303589 213.44836426 0.9430213 ]	[480.11865234 251.9781189 0.92330515]	[416.12451172 251.92666626 0.8396427 ]	[387.89337158 352.00506592 0.83461714]	[375.1022644 441.87411499 0.90454721]	[541.75653076 251.84780884 0.84385872]	[564.85083008 341.76235962 0.88627851]	[580.21051025 439.13241577 0.87376726]	[475.06872559 457.12023926 0.71540278]	[436.56500244 454.60488892 0.70884931]	[439.06893921 603.42181396 0.88063157]	[439.21450806 749.62115479 0.84637958]	[513.59564209 459.63259888 0.70009816]	[503.45330811 603.51403809 0.91060376]	[500.77819824 749.59338379 0.87800592]	[462.39971924 198.01972961 0.91677278]	[487.96847534 198.05747986 0.86665541]	[444.36538696 182.61941528 0.76365423]	[505.99429321 187.80264282 0.84082073]	[500.82424927 793.25695801 0.81466568]	[521.33813477 788.18914795 0.81442153]	[4.90489990e+02 7.59897888e+02 7.01370060e-01]	[439.19128418 790.73052979 0.82798409]	[421.18536377 788.15319824 0.81116319]	[441.84228516 759.88433838 0.77577817]
[480.11907959 213.48171997 0.93419075]	[480.1257019 254.33833313 0.92491853]	[416.12802124 251.9206543 0.83936608]	[387.92095947 351.95639038 0.8298409 ]	[375.11709595 441.88482666 0.90407348]	[541.76025391 251.86833191 0.84893173]	[564.88342285 341.81387329 0.87743491]	[580.25286865 439.19570923 0.88954628]	[475.0657959 457.12310791 0.71332264]	[436.54602051 454.6048584 0.70320266]	[439.07199097 603.40539551 0.88187921]	[439.21151733 749.637146 0.84527469]	[513.61462402 457.21340942 0.70029521]	[503.46127319 603.50976562 0.90850854]	[500.77694702 749.59460449 0.87679768]	[462.37854004 198.05709839 0.91068041]	[487.92977905 198.10894775 0.86291212]	[444.36502075 180.15933228 0.75313556]	[506.00805664 187.79763794 0.83768165]	[500.82965088 793.26092529 0.81973022]	[521.33605957 788.19354248 0.81944478]	[4.90488068e+02 7.59900330e+02 6.96337223e-01]	[439.19329834 790.74139404 0.82364237]	[421.18127441 788.16394043 0.80897141]	[441.83969116 759.89978027 0.7717905 ]
[480.1265564 213.51800537 0.93557215]	[480.12286377 254.33760071 0.923926 ]	[416.12451172 251.92318726 0.84056687]	[387.91265869 351.94604492 0.82937998]	[375.12567139 441.91259766 0.89773422]	[541.76391602 251.86705017 0.84898144]	[564.89294434 344.30163574 0.87385535]	[580.2421875 439.28421021 0.89293408]	[472.60510254 457.14096069 0.71224934]	[434.12280273 454.62216187 0.70049804]	[439.07681274 603.4072876 0.88243926]	[439.21347046 749.63500977 0.84487915]	[513.60046387 459.63839722 0.70201063]	[503.46063232 603.5145874 0.90917176]	[500.77719116 749.5949707 0.87659359]	[462.37728882 198.08728027 0.90457904]	[487.94692993 198.14985657 0.85811508]	[444.35501099 180.16386414 0.75585663]	[506.01345825 190.25434875 0.83972979]	[500.83462524 793.26000977 0.82149315]	[521.33892822 788.19091797 0.820584 ]	[4.90487885e+02 7.59901123e+02 6.96916580e-01]	[439.19390869 790.73565674 0.82509267]	[421.18112183 788.15686035 0.8085497 ]	[441.84161377 759.89349365 0.77130198]
[480.13034058 213.54367065 0.93348527]	[480.12353516 254.33711243 0.92281955]	[416.13278198 251.91357422 0.83987403]	[387.93078613 349.44171143 0.8249197 ]	[375.11715698 444.31845093 0.8895641 ]	[541.75769043 251.87158203 0.8497538 ]	[564.91064453 344.25192261 0.87287247]	[580.31829834 439.256073 0.90343165]	[472.55603027 457.10653687 0.70665777]	[434.08703613 454.60186768 0.69398308]	[439.07904053 603.41601562 0.88623792]	[439.21838379 749.63391113 0.84536934]	[511.08544922 457.17160034 0.69988978]	[503.46984863 603.51776123 0.90764922]	[500.77410889 749.59558105 0.87695396]	[462.37866211 198.11512756 0.89822882]	[487.95761108 200.58792114 0.8547619 ]	[444.35894775 182.62663269 0.76151305]	[506.0062561 190.29534912 0.84534985]	[500.82949829 793.26611328 0.82048076]	[521.33276367 788.19470215 0.81953979]	[4.88019043e+02 7.59905518e+02 6.96928859e-01]	[439.19961548 790.73858643 0.82644284]	[421.1892395 788.16113281 0.80837667]	[441.8487854 759.88891602 0.77227664]
[480.15527344 213.54333496 0.93913937]	[480.12008667 254.33763123 0.92148542]	[416.12475586 251.92770386 0.83918798]	[387.91543579 349.45394897 0.82478249]	[375.10424805 444.34674072 0.8834374 ]	[541.75872803 251.86190796 0.84956449]	[564.91162109 344.2989502 0.87482995]	[580.31103516 439.26849365 0.90074718]	[472.5791626 457.09570312 0.70582426]	[434.11773682 454.58105469 0.69424188]	[439.08374023 603.44256592 0.88576835]	[439.21261597 749.62744141 0.84482759]	[511.10083008 457.16983032 0.6992234 ]	[503.47137451 605.86700439 0.90591437]	[500.77566528 749.5814209 0.87482756]	[462.39767456 198.1275177 0.89447641]	[487.98110962 200.58201599 0.85173899]	[444.36212158 182.67739868 0.76914966]	[505.99246216 190.30270386 0.85098034]	[500.83462524 793.24890137 0.82297176]	[521.33856201 788.18060303 0.82096732]	[4.88022125e+02 7.59895081e+02 6.95050597e-01]	[439.1998291 790.73748779 0.82512236]	[421.18658447 788.15930176 0.80734706]	[441.8442688 759.87744141 0.77091974]
[480.16433716 213.54908752 0.940745 ]	[480.12322998 254.34259033 0.92341727]	[416.13259888 251.93367004 0.8407129 ]	[387.87820435 351.94677734 0.8300252 ]	[375.07196045 444.36923218 0.87666821]	[541.75872803 251.87019348 0.85028917]	[564.92590332 346.80737305 0.86683071]	[580.36676025 439.26239014 0.90588343]	[472.57839966 457.0944519 0.70522219]	[434.11291504 454.57965088 0.69544828]	[439.08093262 603.44342041 0.88530731]	[439.21295166 749.61352539 0.84434021]	[513.56738281 457.15814209 0.69876242]	[503.47357178 603.52142334 0.9052068 ]	[500.77789307 749.58380127 0.87355781]	[462.40335083 198.1418457 0.89263284]	[487.98797607 200.58900452 0.85095286]	[444.37561035 182.70283508 0.76983154]	[505.9866333 190.29682922 0.85227692]	[500.82647705 793.25170898 0.81843281]	[521.33703613 788.18505859 0.81908906]	[4.90487183e+02 7.59888672e+02 6.95234776e-01]	[439.20706177 790.72583008 0.82520217]	[421.19021606 788.15283203 0.80641794]	[441.847229 757.39154053 0.77014816]
[480.15109253 215.89878845 0.93694752]	[480.12240601 254.34545898 0.92281187]	[416.13827515 251.934021 0.84141409]	[385.39468384 352.00057983 0.83628535]	[375.05224609 444.38299561 0.8729167 ]	[541.75842285 251.88322449 0.85153276]	[564.9251709 344.33203125 0.86675024]	[582.76367188 439.2449646 0.91446102]	[472.57843018 457.1015625 0.70504761]	[434.10180664 454.58987427 0.69499916]	[439.07540894 603.45269775 0.88422328]	[439.21081543 749.59796143 0.8452757 ]	[513.58178711 457.16534424 0.70010239]	[503.47476196 605.86328125 0.90590012]	[500.77706909 749.56744385 0.87355906]	[462.39474487 200.56813049 0.89067829]	[487.97476196 200.62696838 0.85155672]	[444.38723755 182.68585205 0.77305704]	[505.99234009 190.3056488 0.85326785]	[500.82226562 793.24462891 0.81911522]	[521.33331299 788.1796875 0.81905293]	[4.90502930e+02 7.57387512e+02 6.96596146e-01]	[439.20547485 790.7286377 0.82356381]	[421.19171143 788.1506958 0.80431974]	[441.84423828 757.3671875 0.77439117]
[480.14987183 215.90034485 0.9368403 ]	[480.12786865 254.34712219 0.92365003]	[416.14328003 251.93499756 0.8417359 ]	[385.35357666 351.99810791 0.84104627]	[375.02606201 444.39877319 0.86559778]	[541.7635498 251.88978577 0.85234207]	[564.91583252 344.32116699 0.86598134]	[582.79364014 439.23980713 0.91990769]	[472.59393311 457.09716797 0.70577508]	[434.10922241 454.58203125 0.6957432 ]	[439.07501221 603.43914795 0.8827157 ]	[439.21395874 749.5982666 0.84544247]	[513.60333252 457.16802979 0.70192838]	[503.47528076 603.50195312 0.90791857]	[500.7694397 747.17016602 0.87441427]	[462.39852905 200.57469177 0.88824278]	[487.97171021 200.63630676 0.85138971]	[444.40447998 182.69755554 0.77083439]	[505.99093628 190.31159973 0.85433155]	[500.82385254 793.2510376 0.81857169]	[521.32989502 788.17810059 0.81835157]	[4.88018158e+02 7.57354248e+02 7.01581538e-01]	[439.20068359 790.73944092 0.82473862]	[421.18841553 788.15710449 0.80657494]	[441.85076904 757.36608887 0.77733427]
[480.1446228 215.91044617 0.93592781]	[480.12670898 254.34895325 0.92370051]	[416.14425659 251.93110657 0.84196222]	[385.34637451 352.00708008 0.84133232]	[375.01879883 444.40136719 0.86508048]	[541.76080322 251.89411926 0.85258782]	[564.91339111 344.31866455 0.86584234]	[582.80975342 439.20733643 0.92157388]	[472.59249878 457.10043335 0.70647144]	[434.11306763 454.58795166 0.69740659]	[439.05963135 603.50274658 0.87773299]	[439.20953369 749.59466553 0.84347719]	[513.58972168 457.16967773 0.70131326]	[503.47015381 603.51489258 0.90975857]	[500.77496338 749.565979 0.87536508]	[462.39111328 200.58483887 0.88933092]	[487.96875 200.647995 0.85119146]	[444.38616943 182.69551086 0.76868254]	[505.98718262 190.30592346 0.85240471]	[500.82479858 793.25457764 0.8157953 ]	[521.33001709 788.18139648 0.8170706 ]	[4.90488556e+02 7.57370117e+02 6.99275732e-01]	[439.20889282 790.72857666 0.82587796]	[421.19485474 788.15020752 0.80695593]	[441.84197998 757.35321045 0.77580374]
[480.1539917 215.91192627 0.93716806]	[480.12191772 254.35011292 0.92267025]	[416.14593506 251.93183899 0.84202504]	[385.31829834 354.47341919 0.85121274]	[375.00567627 444.42004395 0.86028492]	[541.75390625 251.90020752 0.85350561]	[564.91064453 344.33584595 0.86435795]	[582.82012939 439.18920898 0.92128074]	[472.58911133 457.105896 0.70699513]	[434.11721802 454.59527588 0.69809675]	[439.05819702 603.49603271 0.8774578 ]	[439.21194458 749.57952881 0.84471893]	[513.57110596 457.17047119 0.70100188]	[503.4765625 605.87609863 0.90963775]	[500.77716064 749.57366943 0.87551069]	[462.39794922 200.59861755 0.88744676]	[487.97219849 200.64349365 0.85021681]	[444.39797974 185.20179749 0.7657584 ]	[505.97952271 190.29678345 0.8541854 ]	[500.82232666 793.24798584 0.81752753]	[521.32702637 788.17871094 0.81670278]	[4.90499786e+02 7.57381897e+02 6.98879182e-01]	[439.21575928 790.71942139 0.82841206]	[421.20150757 788.14276123 0.80690813]	[441.8427124 757.32989502 0.77579588]
[480.14779663 215.91290283 0.9367553 ]	[480.11300659 254.34713745 0.92034829]	[416.14501953 251.93032837 0.84202689]	[385.29360962 354.45791626 0.8525511 ]	[375.00109863 444.3821106 0.86647671]	[541.74530029 251.89225769 0.85139787]	[564.91052246 344.33023071 0.86575258]	[582.80395508 439.21551514 0.92189711]	[472.58135986 457.10220337 0.70590544]	[434.11459351 454.58850098 0.69688857]	[439.05392456 603.47698975 0.87669408]	[439.20980835 749.57110596 0.84356612]	[513.56677246 457.16845703 0.70026231]	[503.47827148 605.88153076 0.90970963]	[500.77685547 749.58343506 0.87509537]	[462.38757324 200.59992981 0.8892374 ]	[487.95980835 200.63885498 0.85181618]	[444.38253784 185.21490479 0.76275933]	[505.9692688 190.28689575 0.85438776]	[500.82147217 793.25793457 0.81420094]	[521.32983398 788.18621826 0.81572181]	[4.90498138e+02 7.57391663e+02 6.98402643e-01]	[439.21078491 790.71588135 0.82836246]	[421.1947937 788.13720703 0.80569303]	[441.84432983 757.31787109 0.77511525]
[480.11575317 215.92352295 0.93189728]	[480.09893799 254.35195923 0.9176212 ]	[416.1361084 251.94300842 0.84186006]	[382.86355591 354.47003174 0.85728937]	[375.01745605 444.3732605 0.86986852]	[541.72735596 251.91015625 0.84992218]	[564.90454102 344.34197998 0.86873227]	[582.77648926 439.19689941 0.92073995]	[472.55545044 457.10394287 0.70601094]	[434.10470581 454.59005737 0.69698215]	[436.69869995 603.46185303 0.87672842]	[439.21228027 749.56994629 0.8455531 ]	[511.06445312 457.17453003 0.70035672]	[503.48443604 605.86529541 0.9090482 ]	[500.78329468 749.57623291 0.87586457]	[462.35473633 200.60505676 0.89246148]	[487.92446899 200.65327454 0.85704756]	[444.34921265 185.19978333 0.75706977]	[505.97387695 190.26649475 0.84799761]	[500.82754517 793.26428223 0.8124845 ]	[521.33349609 788.18743896 0.81561434]	[4.90506042e+02 7.57383911e+02 6.96996152e-01]	[439.22384644 790.70806885 0.83337379]	[421.20898438 788.13305664 0.80815601]	[441.84228516 757.31982422 0.77656585]
[477.72247314 215.92990112 0.92999899]	[477.73358154 254.3427124 0.91342103]	[416.12142944 251.94218445 0.83974284]	[382.8526001 354.48904419 0.85901314]	[375.00942993 444.34246826 0.87222058]	[541.7010498 251.88908386 0.84269315]	[564.88867188 344.32824707 0.87163138]	[582.74060059 439.17227173 0.90955269]	[472.54699707 454.63375854 0.70321196]	[434.09234619 454.56069946 0.69327402]	[439.0723877 603.38793945 0.88363785]	[439.20959473 749.55755615 0.84302133]	[511.0539856 457.15286255 0.69828814]	[503.47250366 603.49932861 0.9119823 ]	[500.78311157 749.5793457 0.87682772]	[462.31896973 200.61102295 0.89466172]	[485.48565674 200.66273499 0.86237007]	[444.30770874 185.20033264 0.74513561]	[505.97842407 187.82504272 0.84196854]	[500.81430054 793.25366211 0.80885768]	[521.3260498 788.1864624 0.80910909]	[4.90507690e+02 7.57380554e+02 6.98944986e-01]	[439.22445679 790.71343994 0.83022243]	[421.21121216 788.13513184 0.80438387]	[441.83679199 757.30041504 0.77643532]
[477.69259644 215.936203 0.9286871 ]	[477.72262573 254.3420105 0.91264427]	[416.09671021 251.95950317 0.83893299]	[382.81234741 354.48684692 0.86867982]	[375.00039673 444.30804443 0.87492114]	[539.31500244 251.87283325 0.83831298]	[564.86273193 344.35299683 0.87320983]	[580.32873535 439.19650269 0.90471965]	[472.51568604 454.63684082 0.70332515]	[434.06521606 454.56713867 0.691998 ]	[439.05523682 603.43536377 0.87999833]	[439.21026611 749.55944824 0.84416366]	[511.01211548 457.15029907 0.69976246]	[503.46817017 603.48937988 0.91340876]	[500.77661133 749.57037354 0.87570763]	[462.27578735 200.61698914 0.8963508 ]	[485.45587158 200.65982056 0.86784428]	[441.88314819 182.7046051 0.7582829 ]	[505.9475708 187.79704285 0.84461808]	[500.81610107 793.25720215 0.81024903]	[521.32824707 788.18554688 0.81045508]	[4.90492279e+02 7.57369141e+02 6.99437022e-01]	[439.22402954 790.70935059 0.82993287]	[421.2093811 788.13098145 0.80358028]	[441.84075928 757.30041504 0.7781288 ]
[477.66262817 215.93945312 0.92481828]	[477.69348145 254.34512329 0.90952748]	[416.04058838 254.34733582 0.83239418]	[382.78015137 354.5012207 0.87268227]	[372.54220581 441.92303467 0.86491722]	[539.30859375 251.86352539 0.836362 ]	[564.84002686 344.28881836 0.88084602]	[580.31774902 439.15664673 0.90072 ]	[470.0255127 457.10379028 0.70727783]	[434.02682495 454.58914185 0.69125175]	[436.69906616 603.42810059 0.87980366]	[439.21185303 749.55639648 0.84525627]	[508.53131104 457.17123413 0.70489609]	[503.4720459 603.50073242 0.91230071]	[500.77496338 749.56488037 0.87565756]	[462.2427063 200.61416626 0.89880657]	[485.41992188 200.66296387 0.8707794 ]	[441.83816528 182.66290283 0.76940018]	[505.91229248 187.79304504 0.85238308]	[500.81787109 793.25836182 0.81029457]	[521.32952881 788.1842041 0.810633 ]	[4.90487762e+02 7.57364136e+02 7.02033162e-01]	[439.23181152 790.71154785 0.82793444]	[421.21505737 788.13555908 0.80153108]	[441.8421936 754.83905029 0.77997839]
[477.60510254 215.93125916 0.91468775]	[477.65896606 254.3467865 0.90510929]	[413.58862305 254.36976624 0.83047223]	[382.72909546 354.51812744 0.88048923]	[372.54067993 441.86660767 0.87460917]	[539.29602051 251.83604431 0.8298732 ]	[564.82049561 344.27825928 0.88460982]	[580.23370361 439.25158691 0.89263475]	[470.02206421 457.09707642 0.70629418]	[434.02349854 454.58093262 0.69135737]	[439.05700684 603.40350342 0.8804872 ]	[439.20706177 749.56915283 0.84616941]	[508.52218628 457.17425537 0.7057879 ]	[503.4593811 603.50476074 0.91494834]	[500.77386475 749.55419922 0.87518328]	[462.20092773 200.58140564 0.90416324]	[485.36639404 200.65257263 0.87715399]	[441.77459717 180.14355469 0.79647171]	[505.88235474 187.786026 0.85259384]	[500.81451416 793.26568604 0.81118703]	[521.33068848 788.18884277 0.81213981]	[4.90486115e+02 7.57347351e+02 7.00699329e-01]	[439.22964478 790.72210693 0.82391971]	[421.21206665 788.14575195 0.80110967]	[441.83636475 757.3168335 0.7788468 ]
[475.12982178 215.90594482 0.90868485]	[477.61340332 254.3497467 0.89948827]	[413.53884888 254.38710022 0.82566154]	[380.33834839 354.46447754 0.88235426]	[372.50585938 441.73428345 0.88748425]	[539.27587891 249.3944397 0.82373518]	[564.80834961 346.81311035 0.88373488]	[577.76019287 439.22772217 0.88168383]	[470.02404785 457.13104248 0.7048316 ]	[434.02026367 454.62353516 0.68891448]	[439.06506348 603.38165283 0.87706488]	[439.21020508 747.14025879 0.84683239]	[508.53787231 457.18997192 0.7005862 ]	[503.45755005 603.50671387 0.91574681]	[500.77127075 749.55377197 0.87425375]	[459.81448364 198.13952637 0.90963095]	[482.94937134 200.62341309 0.88509595]	[441.73220825 180.14578247 0.80928969]	[503.47232056 187.80206299 0.86536837]	[500.82104492 793.25866699 0.81172788]	[521.33825684 788.18182373 0.81310678]	[4.88018036e+02 7.57364563e+02 7.03532755e-01]	[439.22244263 790.71655273 0.82539535]	[421.20535278 788.13128662 0.79596639]	[441.85299683 754.78302002 0.78567284]
[475.07202148 215.9059906 0.89636534]	[475.1484375 254.34764099 0.88960057]	[413.49832153 254.40602112 0.82341516]	[380.28604126 354.47293091 0.89037812]	[369.96911621 439.29431152 0.87789136]	[539.25476074 249.35650635 0.81798697]	[562.45111084 344.28674316 0.89336681]	[575.14642334 439.22445679 0.86589384]	[470.0189209 457.11672974 0.7082938 ]	[434.07232666 454.6133728 0.69622529]	[439.05905151 603.33703613 0.86503303]	[439.21466064 749.60443115 0.85011351]	[508.50369263 457.16189575 0.70328498]	[503.42227173 603.5199585 0.92017263]	[500.7796936 749.56237793 0.87628508]	[459.76806641 198.14489746 0.90595257]	[482.89263916 200.61642456 0.89456594]	[441.6869812 180.13673401 0.79299426]	[503.41241455 187.77516174 0.8667655 ]	[500.78781128 793.2467041 0.81285751]	[521.30963135 788.19067383 0.81127226]	[4.90511566e+02 7.57385864e+02 7.10100770e-01]	[439.24633789 790.71038818 0.82468075]	[421.22192383 788.15795898 0.80553883]	[441.85046387 757.37414551 0.77856779]
[472.55908203 215.88993835 0.892524 ]	[475.09680176 254.34442139 0.88042748]	[411.00741577 254.4026947 0.81877631]	[380.22662354 354.57727051 0.90668309]	[367.40753174 441.66601562 0.8801775 ]	[539.21228027 249.35975647 0.81231755]	[562.39874268 344.3225708 0.88805866]	[572.58874512 439.13833618 0.86492431]	[469.97921753 457.13751221 0.71516407]	[434.02279663 454.63339233 0.69592112]	[436.67172241 603.31274414 0.85567033]	[439.21435547 749.59240723 0.84875607]	[508.4614563 457.18777466 0.71294081]	[503.40496826 603.51953125 0.9218843 ]	[500.78192139 749.55084229 0.87493128]	[459.73840332 198.1290741 0.90786964]	[482.85800171 200.59663391 0.90018249]	[441.66949463 180.14784241 0.78607327]	[503.37545776 187.7796936 0.86889589]	[500.78662109 793.24090576 0.81252003]	[521.30688477 788.18395996 0.81102711]	[4.90521545e+02 7.57369202e+02 7.12009311e-01]	[439.25256348 790.70703125 0.82251567]	[421.23043823 788.15594482 0.80231494]	[441.8503418 757.35675049 0.77749664]
[470.02545166 213.55171204 0.89091253]	[472.54626465 251.97642517 0.86928099]	[408.45932007 254.39912415 0.81677502]	[380.22106934 354.49182129 0.89978325]	[364.86505127 441.69619751 0.8854599 ]	[536.69036865 249.34222412 0.80423921]	[562.37243652 346.87741089 0.88330352]	[570.06982422 439.17245483 0.88220954]	[467.48883057 457.16372681 0.71761084]	[431.51379395 457.11483765 0.69460958]	[436.6229248 603.34161377 0.8526212 ]	[439.2104187 749.6005249 0.85051072]	[506.01373291 457.2093811 0.715518 ]	[503.39654541 603.50201416 0.92429173]	[500.7784729 749.55181885 0.87444299]	[459.6902771 198.15077209 0.89945692]	[482.77749634 200.58024597 0.90953493]	[439.30493164 182.64196777 0.7789219 ]	[503.2477417 187.77500916 0.87878889]	[500.79046631 793.23925781 0.8157199 ]	[521.30688477 788.18011475 0.81358182]	[4.90512482e+02 7.57374084e+02 7.15285838e-01]	[439.24847412 790.71868896 0.82105452]	[421.23095703 788.16595459 0.80298489]	[441.85015869 757.37036133 0.77853018]
[467.46313477 213.53282166 0.89836609]	[469.96749878 251.97473145 0.86995959]	[405.87860107 254.41906738 0.82779592]	[380.19009399 354.51138306 0.90839159]	[362.3381958 439.3248291 0.89889449]	[534.14538574 249.33155823 0.79793829]	[562.31762695 349.37753296 0.87272221]	[567.57958984 439.15460205 0.89044595]	[467.42218018 457.14126587 0.71805441]	[428.95257568 457.11633301 0.69601101]	[436.57333374 603.37512207 0.85031283]	[439.206604 749.57244873 0.8523069 ]	[505.95980835 457.16244507 0.72188842]	[503.39511108 603.49902344 0.92151552]	[500.771698 749.55621338 0.87147653]	[459.63098145 198.13334656 0.89190453]	[480.37588501 198.1532135 0.9178071 ]	[439.23736572 182.63955688 0.80083793]	[500.81552124 187.78822327 0.87517971]	[500.79812622 793.24353027 0.81417918]	[521.31195068 788.17974854 0.81328875]	[4.90495544e+02 7.57376892e+02 7.08337724e-01]	[439.2567749 790.70379639 0.82868975]	[421.24267578 788.14996338 0.80370796]	[441.84240723 757.32397461 0.78252089]
[464.93511963 213.52914429 0.91397858]	[467.4284668 254.34057617 0.8824203 ]	[403.35888672 254.44465637 0.84475529]	[380.10934448 354.58306885 0.91895211]	[362.27383423 441.79974365 0.90156162]	[531.61358643 249.35435486 0.79775989]	[562.203125 349.41168213 0.85148162]	[567.4899292 436.69927979 0.89422274]	[464.97235107 457.11358643 0.71766192]	[426.41583252 454.63674927 0.69623232]	[434.07830811 603.38708496 0.84347034]	[439.20065308 749.59393311 0.85456079]	[505.94677734 457.12533569 0.72060424]	[503.37051392 603.49536133 0.92475379]	[500.75604248 749.57525635 0.87206995]	[457.17242432 198.11477661 0.88320839]	[480.30853271 198.13235474 0.92343974]	[439.18017578 182.70858765 0.80445921]	[500.74990845 187.76004028 0.87502432]	[500.7946167 793.25476074 0.8139773 ]	[521.30743408 788.19030762 0.81180942]	[4.88004791e+02 7.59884033e+02 7.09375679e-01]	[439.2520752 790.71380615 0.83059466]	[421.24154663 788.15948486 0.80800331]	[441.83990479 757.36480713 0.78434032]
[464.84472656 213.53184509 0.92686886]	[464.91729736 254.34880066 0.89648795]	[403.27227783 254.46405029 0.85424066]	[377.71899414 354.51022339 0.90943801]	[359.8293457 441.7361145 0.91488385]	[529.00030518 249.36698914 0.81299967]	[559.75396729 349.37133789 0.83745861]	[565.02539062 439.15414429 0.9195987 ]	[464.92822266 457.09887695 0.71810853]	[426.34811401 454.62329102 0.69699323]	[431.55438232 603.4564209 0.83696675]	[439.18893433 749.56732178 0.85456061]	[505.89453125 457.10952759 0.72523522]	[503.37091064 605.87133789 0.92196077]	[500.7487793 749.59442139 0.87324405]	[457.07501221 198.12879944 0.8687371 ]	[480.22851562 198.11657715 0.92612022]	[439.13363647 187.73506165 0.77714777]	[500.68151855 187.7305603 0.8676973 ]	[500.79394531 793.24902344 0.81472975]	[521.30883789 788.18695068 0.8171283 ]	[4.87996765e+02 7.59909729e+02 7.12293267e-01]	[439.2532959 790.69732666 0.8323034 ]	[421.23950195 788.14300537 0.80584598]	[441.83236694 757.32562256 0.78428006]
[462.347229 213.53196716 0.93972051]	[464.82507324 254.37930298 0.9137255 ]	[400.79016113 254.51049805 0.87058675]	[377.61700439 357.01419067 0.92244816]	[359.78475952 441.85757446 0.90672249]	[526.45910645 251.83488464 0.8303867 ]	[557.22753906 346.89068604 0.8176806 ]	[564.93634033 439.14083862 0.92285395]	[462.45523071 457.10116577 0.72594619]	[423.8057251 454.60983276 0.70197922]	[431.51089478 603.40283203 0.84239745]	[439.17037964 749.58447266 0.85279793]	[503.43371582 457.10958862 0.73258507]	[503.33605957 603.48034668 0.92923486]	[500.73150635 749.59576416 0.86986244]	[452.05078125 198.11254883 0.86286658]	[480.12301636 198.11601257 0.91194713]	[436.57434082 185.24494934 0.75785673]	[498.22125244 187.74594116 0.85758078]	[500.7822876 793.24700928 0.81588882]	[521.29321289 788.18865967 0.814632 ]	[4.87984558e+02 7.59903992e+02 7.10443199e-01]	[439.24249268 790.70324707 0.83527237]	[421.22866821 788.15258789 0.81193328]	[441.82418823 757.35412598 0.78558522]
[462.2230835 213.52444458 0.95468128]	[462.38424683 254.36257935 0.9254185 ]	[400.70626831 254.50094604 0.87643504]	[377.5793457 354.50515747 0.88232744]	[359.71566772 441.89651489 0.90517771]	[524.00744629 249.40342712 0.83473438]	[554.67822266 346.90097046 0.80319995]	[564.8326416 439.12442017 0.92161542]	[462.42544556 454.58731079 0.72244465]	[421.3855896 452.0703125 0.70039731]	[431.4861145 603.36322021 0.84366047]	[439.17330933 749.59112549 0.85321212]	[503.40652466 454.6003418 0.72622973]	[503.28204346 603.45056152 0.92985207]	[500.71762085 749.58184814 0.86159253]	[449.43292236 198.11509705 0.86070085]	[477.6138916 198.14732361 0.87711442]	[434.0223999 185.24778748 0.74850082]	[495.63885498 187.81588745 0.83391273]	[500.78894043 793.2479248 0.81222463]	[521.29016113 788.18225098 0.81150711]	[4.87961731e+02 7.59885925e+02 7.09812820e-01]	[439.25756836 790.70556641 0.83458328]	[421.23986816 788.15771484 0.81036615]	[441.82266235 757.37145996 0.78184444]
[462.22299194 213.52429199 0.95476764]	[462.38479614 254.36164856 0.92494988]	[400.70623779 254.4985199 0.87598509]	[377.58032227 354.50512695 0.88281322]	[359.71676636 441.89813232 0.90500712]	[524.00927734 249.40209961 0.83423644]	[554.67816162 346.90258789 0.80301529]	[564.83374023 439.12539673 0.92198288]	[462.42965698 454.59060669 0.72257876]	[421.39035034 452.07418823 0.70019513]	[431.49258423 603.35870361 0.84341782]	[439.1730957 749.60211182 0.8525297 ]	[503.41021729 454.60476685 0.72635162]	[503.28164673 603.45159912 0.93012792]	[500.71768188 749.58575439 0.86086434]	[449.43295288 198.11451721 0.860726 ]	[477.61437988 198.14718628 0.87712473]	[434.02261353 185.2437439 0.74856961]	[495.63919067 187.81651306 0.83407569]	[500.79653931 793.24957275 0.81282377]	[521.29693604 788.17810059 0.81284118]	[4.87965057e+02 7.59888184e+02 7.08657980e-01]	[439.2539978 790.70532227 0.83597875]	[421.23922729 788.15789795 0.81080747]	[441.82418823 757.3885498 0.77848577]
[459.82757568 213.49945068 0.95237893]	[462.30148315 254.37463379 0.93975329]	[400.65283203 254.53561401 0.87488723]	[377.49734497 357.04443359 0.8980689 ]	[359.66830444 441.90475464 0.90803146]	[523.902771 251.82536316 0.85155547]	[549.59753418 346.86672974 0.80529886]	[562.46246338 439.12716675 0.9205184 ]	[462.4083252 457.1104126 0.72599149]	[421.35003662 454.6055603 0.71032184]	[428.98471069 603.34979248 0.84506476]	[439.16314697 749.59570312 0.85362685]	[503.41424561 457.14733887 0.72586673]	[503.25949097 603.48138428 0.9341504 ]	[500.71044922 749.59375 0.86132246]	[446.89004517 198.10412598 0.86618721]	[475.10250854 198.11264038 0.8687247 ]	[428.98571777 187.73893738 0.758515 ]	[490.56915283 187.77072144 0.82400674]	[500.80123901 793.24475098 0.81160635]	[521.29547119 788.17114258 0.81165206]	[4.87963226e+02 7.59890869e+02 7.12402523e-01]	[439.24813843 790.703125 0.83425516]	[421.23474121 788.15606689 0.80846488]	[441.81268311 757.38519287 0.78577662]
[459.74542236 213.49862671 0.94933999]	[462.1958313 254.38710022 0.95111191]	[398.2416687 254.53527832 0.87487328]	[375.04208374 357.13830566 0.90689588]	[357.19729614 441.87039185 0.92425513]	[523.78210449 251.82667542 0.85346812]	[547.06536865 346.84030151 0.81735981]	[562.36627197 439.13119507 0.91565692]	[462.34933472 457.1031189 0.73142153]	[421.29354858 454.60476685 0.71524024]	[426.40261841 603.37347412 0.84992242]	[439.15771484 749.59545898 0.85692906]	[503.36767578 457.12069702 0.72133291]	[500.89474487 603.42901611 0.93328762]	[500.70730591 749.56530762 0.85981959]	[444.36123657 198.11828613 0.87963778]	[470.04006958 198.10420227 0.8584314 ]	[426.35418701 185.19012451 0.77567339]	[487.92056274 187.71748352 0.83818471]	[500.81140137 793.2623291 0.80870062]	[521.29492188 788.17266846 0.80696887]	[4.87989166e+02 7.57378113e+02 7.09245205e-01]	[439.24307251 790.71429443 0.83574873]	[421.23049927 788.16485596 0.81343555]	[441.81362915 757.38293457 0.78717315]
[457.19015503 213.55123901 0.93718064]	[459.65023804 254.40930176 0.94764417]	[398.07598877 254.51678467 0.86857331]	[367.42401123 356.97732544 0.8552357 ]	[357.06689453 444.38537598 0.89751643]	[521.20654297 251.83930969 0.84022874]	[544.47406006 344.2645874 0.87362516]	[562.25628662 439.11483765 0.90860021]	[459.84710693 454.63897705 0.73327452]	[421.15600586 454.5994873 0.71535873]	[423.86489868 603.41693115 0.85919082]	[439.15539551 749.57983398 0.85728514]	[500.85058594 454.62356567 0.72129327]	[500.83004761 603.41894531 0.93101144]	[500.69393921 749.56774902 0.85087949]	[441.75866699 198.15071106 0.90510666]	[464.92718506 198.14880371 0.87578881]	[421.33908081 182.71479797 0.76708555]	[485.39718628 185.25730896 0.84587181]	[500.7913208 793.24987793 0.79757971]	[521.27099609 788.16796875 0.79868019]	[4.88009308e+02 7.59873230e+02 6.95606351e-01]	[439.24359131 790.71099854 0.83079582]	[421.22796631 788.16186523 0.80714929]	[441.81710815 757.37561035 0.78091627]
[454.6234436 213.55378723 0.9104203 ]	[457.20132446 254.41061401 0.93074822]	[395.5854187 254.55091858 0.86060286]	[364.77398682 356.99325562 0.87253821]	[356.99499512 444.40432739 0.87889206]	[518.77429199 249.39996338 0.82639825]	[544.37268066 341.80209351 0.8902294 ]	[559.79852295 439.17834473 0.90312582]	[459.80731201 454.63903809 0.73720521]	[418.79348755 454.61392212 0.7217719 ]	[423.8081665 603.51141357 0.86446071]	[439.1390686 749.57354736 0.85146832]	[500.81280518 454.62075806 0.71946126]	[500.81225586 605.89453125 0.92959422]	[500.68527222 749.56140137 0.85229391]	[439.29342651 198.13699341 0.9075433 ]	[462.4230957 200.58058167 0.88991165]	[421.20526123 182.67420959 0.79055256]	[482.92694092 187.75292969 0.85954511]	[500.78674316 793.24847412 0.80226362]	[521.26507568 788.15881348 0.80187392]	[4.90486877e+02 7.57356628e+02 6.98405981e-01]	[439.22949219 790.70184326 0.83028054]	[421.2171936 788.15203857 0.80585229]	[441.81762695 757.36413574 0.77579761]
[452.00881958 213.5539093 0.89266324]	[457.12698364 254.37580872 0.91241288]	[395.50592041 254.51373291 0.84815139]	[362.21887207 356.99008179 0.88251865]	[354.48162842 446.95950317 0.83826518]	[518.72442627 249.29806519 0.81321299]	[544.33605957 341.80480957 0.89226413]	[557.26971436 439.16125488 0.87398851]	[459.73968506 457.12109375 0.74269104]	[418.72973633 457.12091064 0.72844207]	[421.39666748 605.94171143 0.86083359]	[439.12887573 747.14105225 0.85085195]	[500.75189209 457.10897827 0.72270638]	[500.77307129 605.87823486 0.92776304]	[500.67617798 749.60595703 0.85551512]	[439.19384766 198.15435791 0.90335137]	[462.29138184 200.58654785 0.90564352]	[418.80587769 182.6993866 0.76301742]	[482.78521729 187.79176331 0.87554216]	[500.76919556 793.26385498 0.79979783]	[521.24395752 788.18676758 0.7991122 ]	[4.88017242e+02 7.59888123e+02 6.96556151e-01]	[439.23391724 790.69781494 0.82938659]	[421.21453857 788.1427002 0.80023098]	[441.8152771 754.81317139 0.78012216]
[446.93798828 213.54182434 0.89635706]	[454.56060791 254.36248779 0.88376975]	[390.49694824 254.52157593 0.8300063 ]	[359.77062988 357.00848389 0.8961696 ]	[349.37268066 446.89682007 0.82256669]	[516.20263672 246.823349 0.79860491]	[541.93444824 341.80380249 0.8995387 ]	[554.69519043 439.10012817 0.86002493]	[459.62069702 454.62176514 0.72861493]	[418.62515259 454.6321106 0.71896625]	[421.36972046 605.94628906 0.86481309]	[439.12109375 749.58392334 0.85047275]	[500.66201782 454.61553955 0.70932847]	[500.79211426 605.99969482 0.92285287]	[500.65447998 749.61547852 0.85074788]	[439.09274292 200.56887817 0.88658571]	[459.83346558 198.14425659 0.9158712 ]	[418.72918701 185.21859741 0.77620274]	[480.2901001 187.73040771 0.87664616]	[500.78466797 793.26837158 0.80529219]	[521.24401855 788.18499756 0.80255759]	[4.88000366e+02 7.59899414e+02 6.99156761e-01]	[439.24301147 790.71099854 0.83163172]	[421.22732544 788.17004395 0.8123647 ]	[441.79953003 757.36663818 0.774845 ]
[444.36560059 213.55717468 0.91887391]	[449.50845337 254.40075684 0.8827256 ]	[387.91156006 256.94830322 0.83070683]	[359.7013855 357.10934448 0.91202176]	[344.32922363 446.90542603 0.82777888]	[513.60827637 246.81655884 0.79403877]	[541.86791992 341.82067871 0.89580196]	[554.62506104 439.17312622 0.8630321 ]	[459.61044312 457.10427856 0.73376811]	[418.65512085 457.10110474 0.73256361]	[421.35125732 603.49310303 0.87218052]	[439.12237549 749.63171387 0.85084701]	[498.26184082 457.11853027 0.70967865]	[500.79418945 606.11035156 0.90581805]	[500.63983154 749.55511475 0.84488785]	[436.58480835 200.58457947 0.86800897]	[459.72915649 198.15333557 0.91457546]	[418.64105225 190.28959656 0.76877749]	[480.1633606 187.76283264 0.87048477]	[500.79855347 793.2512207 0.81269944]	[521.26074219 788.16162109 0.80508089]	[4.87955902e+02 7.57346924e+02 7.14502096e-01]	[439.21856689 790.70544434 0.83053821]	[421.20626831 788.16473389 0.81376821]	[441.79818726 759.9241333 0.78185207]
[441.84634399 215.936203 0.93274283]	[446.8722229 254.4473877 0.90191317]	[385.31777954 257.01428223 0.84441286]	[359.59732056 357.09780884 0.9180305 ]	[341.77914429 451.99472046 0.83300525]	[508.46679688 249.34126282 0.81147575]	[541.80474854 344.26177979 0.89015609]	[552.08972168 439.11721802 0.86712873]	[457.14953613 457.10803223 0.72875053]	[418.59811401 457.1262207 0.73452991]	[421.33416748 603.43762207 0.87564492]	[439.11950684 749.63598633 0.84963232]	[495.67807007 457.11001587 0.69631171]	[500.79147339 608.52233887 0.89583504]	[500.63525391 747.1640625 0.84233254]	[434.02090454 200.64161682 0.8487258 ]	[459.59933472 200.63087463 0.89058328]	[416.0914917 190.32295227 0.74324453]	[477.68649292 187.78752136 0.84590489]	[500.80215454 793.25585938 0.81313515]	[521.26763916 788.15814209 0.80461752]	[4.87947479e+02 7.57329651e+02 7.15583026e-01]	[439.21691895 790.69958496 0.83343434]	[421.20123291 788.16088867 0.81526703]	[441.79568481 759.93798828 0.77872115]
[441.71603394 215.94308472 0.94433969]	[444.32818604 254.46191406 0.92222333]	[382.73620605 257.03613281 0.86506426]	[357.18881226 357.1242981 0.92955703]	[341.68383789 454.54159546 0.84543645]	[505.92929077 251.81985474 0.82748187]	[539.30682373 341.8213501 0.85750717]	[547.05670166 439.07260132 0.88076931]	[457.06140137 457.09341431 0.71553004]	[416.11712646 457.11114502 0.71307385]	[421.28689575 603.39056396 0.87066722]	[439.12136841 749.63311768 0.85091525]	[495.63174438 454.62719727 0.69367117]	[500.81246948 608.60125732 0.88998628]	[498.27050781 747.11816406 0.84104383]	[428.93960571 203.13954163 0.84120452]	[454.63946533 200.66371155 0.86200631]	[413.56311035 190.38594055 0.71220869]	[475.1227417 187.80143738 0.82895321]	[500.78991699 793.24395752 0.82072026]	[521.27307129 788.14929199 0.80644596]	[4.87932098e+02 7.54807800e+02 7.21378922e-01]	[439.22354126 790.71289062 0.82758379]	[421.20300293 788.17443848 0.8147164 ]	[441.79745483 759.92028809 0.77788329]
[439.29330444 215.92546082 0.95077848]	[441.89880371 254.46147156 0.93414819]	[380.28326416 257.05993652 0.87962079]	[357.09094238 359.64788818 0.9318285 ]	[339.22689819 454.57769775 0.86836427]	[503.48526001 249.395401 0.83433568]	[539.18493652 341.80197144 0.84333855]	[546.95843506 436.63339233 0.88958108]	[452.05065918 457.17129517 0.71038055]	[413.54119873 457.19873047 0.70049274]	[421.20535278 605.93688965 0.88067222]	[439.11569214 749.63409424 0.85350358]	[493.04516602 457.12014771 0.69387978]	[500.83203125 608.625 0.89328688]	[498.25436401 747.11999512 0.84633791]	[426.34048462 203.15647888 0.84757686]	[452.04171753 200.64678955 0.85034645]	[408.4571228 190.39950562 0.72797984]	[469.98101807 187.81272888 0.82312822]	[500.802948 793.26470947 0.82106757]	[521.27874756 788.16809082 0.81339878]	[4.85486877e+02 7.54791565e+02 7.40070939e-01]	[439.21255493 790.68908691 0.83923537]	[421.20043945 788.15802002 0.82205319]	[441.80450439 759.92834473 0.7817319 ]
[439.14254761 215.93167114 0.94135636]	[441.82485962 254.48603821 0.94658548]	[380.18762207 257.11489868 0.88446748]	[357.0682373 357.20993042 0.92228866]	[339.1680603 454.61022949 0.87375486]	[503.37191772 249.38442993 0.8496201 ]	[536.68200684 341.6836853 0.85158473]	[544.53131104 436.65380859 0.90788794]	[449.5163269 457.16714478 0.7103014 ]	[411.02050781 457.20285034 0.69742054]	[421.19100952 605.88262939 0.88478553]	[439.11816406 749.6027832 0.86300027]	[490.49966431 457.11846924 0.70277691]	[500.87243652 608.55432129 0.89771897]	[498.21044922 747.02679443 0.83420306]	[421.38452148 203.14826965 0.86939603]	[446.93505859 200.65112305 0.85623771]	[403.39483643 190.39506531 0.74710596]	[467.39849854 187.80517578 0.83809638]	[500.83532715 793.293396 0.81174862]	[521.31115723 788.17236328 0.80877429]	[485.40161133 752.23999023 0.76877338]	[439.20999146 790.6852417 0.84321302]	[421.19570923 788.14605713 0.82289875]	[441.82901001 757.38525391 0.78095251]
[439.0982666 215.95730591 0.93455905]	[441.76785278 254.49304199 0.95559585]	[380.12890625 257.10852051 0.88767445]	[356.97467041 359.68127441 0.9040131 ]	[339.10284424 452.07922363 0.87140453]	[503.28890991 251.8221283 0.85530269]	[534.08764648 339.21850586 0.85942286]	[544.42382812 436.61044312 0.90719712]	[449.45983887 457.13256836 0.70530069]	[410.99691772 457.17010498 0.69323337]	[421.15994263 605.89111328 0.88514793]	[439.11334229 749.60961914 0.85948908]	[487.97546387 454.63571167 0.70616317]	[500.84442139 606.0322876 0.91864341]	[498.20947266 744.5567627 0.815768 ]	[421.32293701 203.2127533 0.87601566]	[444.44400024 203.13800049 0.85936022]	[403.30426025 192.78697205 0.7690717 ]	[464.90328979 190.2535553 0.8538211 ]	[5.00780762e+02 7.93327148e+02 7.77845204e-01]	[5.21256592e+02 7.88204712e+02 7.72914588e-01]	[485.41525269 752.20166016 0.77087843]	[439.20556641 790.68939209 0.83099496]	[421.19006348 788.14996338 0.81521893]	[441.83728027 757.39300537 0.77183801]
[436.67050171 216.00019836 0.92399609]	[441.66790771 254.53735352 0.95684075]	[377.69009399 257.17871094 0.87486756]	[354.56164551 359.72744751 0.89542991]	[339.04159546 452.04263306 0.87257534]	[500.85293579 251.86798096 0.86631072]	[529.03509521 339.28060913 0.85673666]	[544.29620361 436.62966919 0.90577602]	[446.94967651 457.20828247 0.71079528]	[408.47146606 459.6645813 0.69630086]	[421.1550293 605.89440918 0.88180923]	[439.10253906 749.60467529 0.8541795 ]	[485.49691772 457.16662598 0.71704841]	[500.80236816 606.04449463 0.91431141]	[498.21530151 744.45074463 0.81857669]	[421.23779297 205.74694824 0.88407373]	[444.36801147 203.18238831 0.87226135]	[400.80477905 190.30822754 0.78650326]	[462.46258545 187.80879211 0.86261201]	[5.00800537e+02 7.90835022e+02 7.90136218e-01]	[5.21236572e+02 7.88083618e+02 7.56164312e-01]	[485.42895508 749.70684814 0.80112147]	[439.21517944 790.67553711 0.83280128]	[421.1920166 788.14080811 0.81783891]	[441.82501221 757.37463379 0.77980393]
[436.60775757 216.02824402 0.91222388]	[439.26989746 254.55873108 0.95966637]	[377.6423645 259.57788086 0.87047762]	[354.49154663 359.73144531 0.88864309]	[336.65328979 452.08233643 0.87800938]	[500.7862854 251.87702942 0.86538327]	[526.52435303 341.73843384 0.85483736]	[541.92169189 436.6489563 0.91113377]	[446.93734741 457.18341064 0.71067357]	[408.44354248 459.64431763 0.69723541]	[418.79550171 605.95080566 0.88226259]	[439.09613037 749.62011719 0.85101557]	[487.91867065 457.13009644 0.71262026]	[500.769104 605.97155762 0.92052042]	[498.20462036 744.43182373 0.8119148 ]	[421.19348145 205.78356934 0.88569921]	[444.29974365 203.2277832 0.88253307]	[400.75793457 190.31626892 0.79066992]	[462.39178467 187.80380249 0.87804276]	[503.36080933 790.81610107 0.79362726]	[5.21364197e+02 7.88029419e+02 7.64497995e-01]	[485.41415405 749.69744873 0.79400611]	[439.19891357 790.6774292 0.83121413]	[421.19088745 788.15020752 0.81571221]	[441.81033325 759.87133789 0.77878284]
[434.10006714 216.06382751 0.89174062]	[439.18637085 254.5725708 0.95771384]	[377.58627319 259.6177063 0.86261511]	[351.99499512 359.73052979 0.87251335]	[336.59860229 454.55322266 0.87502837]	[500.69540405 251.85882568 0.85245633]	[526.4385376 341.75216675 0.86822087]	[541.87213135 436.64102173 0.9145084 ]	[446.89849854 457.14901733 0.71345854]	[408.41604614 457.18380737 0.6970275 ]	[418.79556274 605.95288086 0.87695342]	[439.09820557 749.66741943 0.84758162]	[485.46652222 457.11123657 0.72158819]	[500.73287964 605.90423584 0.91778165]	[498.1831665 744.4576416 0.81374133]	[418.769104 208.27450562 0.8925367 ]	[441.84576416 205.72972107 0.89569205]	[400.70391846 190.34721375 0.77643478]	[462.30776978 187.81413269 0.89564937]	[503.37841797 793.25158691 0.79483831]	[5.21357910e+02 7.88073364e+02 7.73303628e-01]	[485.39709473 749.71429443 0.79420841]	[439.19241333 790.69897461 0.82512701]	[421.1890564 788.17443848 0.81385553]	[441.81182861 759.9475708 0.78110224]
[434.04428101 216.08840942 0.88003165]	[439.12643433 254.59085083 0.95359945]	[377.52224731 259.63082886 0.8539409 ]	[351.93380737 359.71054077 0.86511904]	[336.53805542 454.61959839 0.87148482]	[498.26779175 251.87667847 0.84308052]	[523.99536133 341.75726318 0.88660985]	[541.81115723 436.68161011 0.91333079]	[444.43859863 457.12393188 0.71224099]	[408.37802124 457.1774292 0.69662267]	[418.74539185 605.99237061 0.86432052]	[439.10284424 749.6418457 0.85260898]	[485.41577148 454.63555908 0.72565275]	[500.69549561 603.49560547 0.91529077]	[498.16809082 744.45007324 0.8157801 ]	[418.72424316 208.29042053 0.89437234]	[441.8036499 205.75672913 0.89722651]	[400.662323 190.3526001 0.78472906]	[462.24423218 187.83030701 0.9083215 ]	[503.35122681 793.253479 0.80945957]	[5.21321655e+02 7.88071838e+02 7.79804409e-01]	[485.38549805 749.70184326 0.81136924]	[439.20077515 790.71600342 0.81235367]	[421.1958313 788.18719482 0.8073085 ]	[441.80917358 759.91699219 0.78922278]
[431.52056885 216.08491516 0.87492877]	[436.68804932 254.58448792 0.94050133]	[375.08319092 259.62234497 0.8461358 ]	[349.384552 359.70272827 0.8641783 ]	[336.51184082 454.63821411 0.87594873]	[498.20828247 251.83731079 0.82965589]	[523.91094971 341.71810913 0.90568256]	[541.77124023 439.0708313 0.91495323]	[444.38607788 454.6411438 0.71699673]	[405.85189819 457.1579895 0.70084816]	[418.74835205 605.90985107 0.87215596]	[439.09963989 749.63647461 0.85896796]	[485.3923645 454.57983398 0.72581553]	[500.66226196 603.47094727 0.91055787]	[495.67709351 746.99768066 0.82071507]	[418.67358398 208.292099 0.89841902]	[441.73587036 205.73670959 0.90161121]	[398.27792358 192.77732849 0.78628707]	[459.85006714 190.25186157 0.91135186]	[5.00735382e+02 7.93362183e+02 7.63474762e-01]	[5.18744568e+02 7.88209900e+02 7.34563768e-01]	[485.3671875 752.2255249 0.79942948]	[439.25 790.71032715 0.80968463]	[421.22781372 788.19915771 0.80226564]	[441.8039856 759.91687012 0.77733928]
[426.44284058 216.0933075 0.87159759]	[436.61373901 254.61106873 0.92920101]	[374.9961853 259.64544678 0.83336902]	[346.81176758 359.74984741 0.86600846]	[336.48678589 454.59616089 0.86914551]	[498.20010376 251.84243774 0.82754374]	[523.87573242 341.72711182 0.90400857]	[541.72271729 436.65081787 0.8999446 ]	[444.35119629 457.14007568 0.72756118]	[403.38037109 457.20898438 0.7094152 ]	[418.73849487 605.92126465 0.86930799]	[439.10888672 749.68060303 0.85364175]	[485.36206055 454.62966919 0.73340607]	[500.63775635 603.49584961 0.90289938]	[495.63598633 747.14624023 0.82395923]	[418.58728027 208.28207397 0.88490701]	[439.30535889 205.77902222 0.90014511]	[398.18911743 192.78053284 0.78909045]	[459.77960205 187.82746887 0.9113158 ]	[4.98261658e+02 7.95826294e+02 7.64808118e-01]	[5.18717163e+02 7.90636902e+02 7.54158616e-01]	[482.94274902 754.83435059 0.8023175 ]	[439.28051758 790.71820068 0.81104243]	[421.25784302 788.22155762 0.80188608]	[441.81237793 762.45251465 0.77792704]
[426.37838745 216.1374054 0.87242538]	[436.5557251 256.95870972 0.9165349 ]	[372.55023193 259.66021729 0.82768297]	[344.27841187 362.19598389 0.86714363]	[336.46435547 457.08190918 0.87076092]	[498.14904785 251.84584045 0.82012618]	[523.84796143 341.78100586 0.89921319]	[541.69354248 436.65115356 0.89483947]	[444.32666016 457.12423706 0.72552085]	[403.34014893 457.19345093 0.70883393]	[418.71603394 606.00006104 0.86928463]	[439.10534668 749.65032959 0.85847455]	[482.9786377 454.59991455 0.73058701]	[498.27331543 603.51745605 0.9035393 ]	[495.64019775 749.65148926 0.8236286 ]	[416.16772461 208.31791687 0.87634122]	[439.26135254 205.78938293 0.90414524]	[398.11849976 192.84558105 0.76671576]	[459.73260498 187.81817627 0.90166926]	[5.00692627e+02 7.98437866e+02 7.35662460e-01]	[5.18731018e+02 7.90733337e+02 7.31108844e-01]	[482.9006958 759.94702148 0.78590053]	[439.26446533 790.6963501 0.81255931]	[421.23361206 788.19421387 0.80512071]	[441.82485962 759.93835449 0.77317941]
[426.36843872 218.55448914 0.86610901]	[434.12313843 256.9720459 0.9105016 ]	[372.52740479 259.67706299 0.82300252]	[341.7746582 362.25125122 0.87341619]	[336.45059204 457.17047119 0.87764764]	[495.68942261 251.85276794 0.81744021]	[523.81945801 341.79650879 0.90195781]	[539.31347656 439.07611084 0.89987683]	[444.30007935 457.11416626 0.72791731]	[403.33239746 457.18612671 0.70969832]	[418.71154785 605.93896484 0.87674159]	[439.12442017 752.17156982 0.84122735]	[482.94403076 454.58679199 0.73487264]	[498.2482605 605.87689209 0.90564442]	[495.61505127 752.20507812 0.81344271]	[416.15899658 210.7848053 0.87791139]	[439.25180054 208.27536011 0.90611333]	[398.05856323 192.88269043 0.80612618]	[459.7003479 190.31057739 0.90207279]	[4.98189575e+02 8.00953369e+02 7.41537094e-01]	[5.16217407e+02 7.90789917e+02 7.27439523e-01]	[482.91671753 765.07336426 0.80287021]	[439.26879883 790.73388672 0.80509204]	[421.23562622 788.24127197 0.80743313]	[441.83123779 765.0322876 0.78394127]
[423.88546753 218.60998535 0.870197 ]	[434.07650757 257.01489258 0.90527129]	[372.4772644 262.15792847 0.81167597]	[341.76538086 362.21359253 0.8785615 ]	[334.05773926 457.21786499 0.87805635]	[495.65856934 251.87446594 0.81834733]	[523.81713867 344.24841309 0.89867038]	[539.31549072 439.08013916 0.90259719]	[441.91833496 457.12884521 0.73404735]	[403.27810669 457.20782471 0.71762061]	[418.70578003 605.95391846 0.87138391]	[439.12084961 749.76861572 0.84437257]	[482.93399048 454.59115601 0.73849785]	[498.18154907 605.87756348 0.896604 ]	[495.59185791 752.2855835 0.80132306]	[416.10693359 210.83718872 0.88136142]	[439.20056152 208.32002258 0.90579873]	[398.02655029 192.9384613 0.77117187]	[459.65307617 190.33963013 0.90098083]	[4.95620300e+02 8.03505676e+02 7.53075719e-01]	[5.16154419e+02 7.93273743e+02 7.23382592e-01]	[482.9263916 767.5491333 0.81844556]	[441.70223999 790.74688721 0.80563587]	[421.27215576 790.60205078 0.8037644 ]	[441.81298828 765.03674316 0.78062993]
[421.39556885 218.62556458 0.8909989 ]	[434.0430603 257.04302979 0.90308791]	[372.44213867 262.17526245 0.80718368]	[341.73605347 362.27139282 0.87484813]	[334.02581787 459.59664917 0.87817812]	[495.63479614 251.95004272 0.82366526]	[523.80517578 344.27444458 0.89854807]	[539.29742432 439.13174438 0.90580511]	[441.8989563 457.12554932 0.73752654]	[403.25964355 457.21075439 0.72001821]	[418.71084595 605.94372559 0.8780933 ]	[439.13085938 752.21661377 0.84244454]	[482.91506958 454.59646606 0.74311471]	[495.6869812 605.86950684 0.88419259]	[493.08203125 754.77124023 0.79219776]	[413.5980835 210.86599731 0.87076157]	[439.10861206 208.35754395 0.89823288]	[395.64331055 195.40161133 0.7272743 ]	[457.19363403 192.81515503 0.89320827]	[4.95607025e+02 8.06031738e+02 7.93642104e-01]	[5.16142212e+02 7.93360352e+02 7.39818394e-01]	[482.87280273 767.63720703 0.82796383]	[439.26577759 790.77789307 0.79608029]	[421.24377441 790.61761475 0.80182439]	[441.83706665 767.49682617 0.79020762]
[421.3633728 218.65524292 0.89054608]	[434.02429199 257.07269287 0.90089887]	[372.45639038 262.21240234 0.80582088]	[341.67547607 364.81671143 0.8692742 ]	[334.00875854 459.64736938 0.88374686]	[493.12426758 254.37606812 0.82836288]	[523.79754639 344.33474731 0.89670646]	[539.30047607 439.14508057 0.90758991]	[441.85671997 457.15475464 0.74721372]	[400.85296631 459.65319824 0.7296446 ]	[418.715271 605.94946289 0.87771791]	[439.12564087 749.74578857 0.85061014]	[482.87765503 454.62228394 0.74862289]	[493.13031006 605.93536377 0.87437814]	[490.5295105 754.793396 0.79385078]	[413.5581665 210.91375732 0.87225515]	[436.6940918 210.79916382 0.89318168]	[395.59207153 195.42828369 0.74003285]	[457.14105225 192.82023621 0.88815486]	[485.45565796 803.5355835 0.83973706]	[5.08450195e+02 7.95812256e+02 7.69995034e-01]	[482.86459351 767.60498047 0.80114603]	[439.2901001 790.83886719 0.79110867]	[421.26330566 790.66064453 0.79655766]	[441.83248901 765.01135254 0.77644718]
[421.33068848 218.67501831 0.89232391]	[431.54400635 257.10440063 0.89763457]	[372.44586182 262.2567749 0.79900438]	[339.28161621 367.33511353 0.86626017]	[334.01373291 459.70422363 0.89193153]	[493.08950806 254.41041565 0.83444452]	[523.80010986 346.83157349 0.89226007]	[539.29284668 439.17810059 0.91048205]	[441.83233643 459.66485596 0.76278353]	[400.81011963 459.73406982 0.74847114]	[418.72076416 606.04302979 0.87054127]	[439.11694336 749.76544189 0.84173477]	[482.86279297 457.15362549 0.76379496]	[490.52770996 605.91424561 0.87487257]	[490.49188232 757.33062744 0.79320002]	[413.52896118 213.29855347 0.87259436]	[436.64941406 210.83981323 0.89412689]	[395.57705688 195.49745178 0.72923112]	[457.11700439 192.8412323 0.89385855]	[485.38656616 806.00958252 0.85793275]	[5.05920837e+02 7.95890259e+02 7.85754502e-01]	[482.86193848 767.6506958 0.8034339 ]	[4.39291168e+02 7.93245911e+02 7.89357126e-01]	[421.25152588 790.68688965 0.79986268]	[441.83221436 765.03399658 0.77306557]
[421.24069214 221.1194458 0.89966631]	[431.49246216 257.14651489 0.89205778]	[369.96899414 264.79138184 0.79525036]	[339.25976562 367.42910767 0.87022036]	[333.96664429 459.74200439 0.88965964]	[493.04821777 254.44491577 0.83706605]	[523.78460693 346.85940552 0.89054352]	[539.30072021 439.21990967 0.9133085 ]	[441.83346558 459.70953369 0.77229863]	[400.82452393 459.79388428 0.75297594]	[418.68655396 606.1083374 0.86627227]	[439.11431885 749.73205566 0.84557045]	[482.84854126 457.19790649 0.76969212]	[485.49401855 605.89630127 0.88407373]	[488.01373291 764.95935059 0.8048389 ]	[410.96276855 213.31375122 0.86603928]	[436.55310059 210.88104248 0.88394415]	[395.55630493 195.50674438 0.65979439]	[457.08346558 192.84672546 0.89089102]	[485.41482544 806.04968262 0.85689878]	[5.05920441e+02 7.98414001e+02 7.79699862e-01]	[482.82846069 770.22283936 0.80188656]	[439.29855347 790.82739258 0.79692876]	[4.21265167e+02 7.90648987e+02 7.90453315e-01]	[4.41816589e+02 7.65002563e+02 7.59150863e-01]
[421.1960144 221.16642761 0.90027523]	[428.97735596 257.20074463 0.88031524]	[369.91967773 267.31802368 0.79545009]	[339.25958252 369.93688965 0.87188458]	[331.50387573 459.83505249 0.88476515]	[490.54910278 254.52610779 0.84767967]	[523.79412842 349.39944458 0.88711464]	[539.31054688 439.27529907 0.91444081]	[441.81311035 459.74853516 0.77622819]	[400.80895996 462.23614502 0.75344878]	[418.66763306 608.56164551 0.85685712]	[439.10714722 752.18310547 0.83558881]	[482.82452393 459.64611816 0.77479732]	[485.4810791 605.97827148 0.88230526]	[487.96221924 767.49078369 0.81968927]	[408.45126343 213.34393311 0.87210566]	[434.07818604 213.28605652 0.88475055]	[395.50192261 195.54023743 0.66875201]	[454.64984131 192.87055969 0.88793051]	[485.35943604 806.1015625 0.86175907]	[5.03460297e+02 8.00945984e+02 7.95677423e-01]	[4.82822510e+02 7.70305542e+02 7.68248916e-01]	[439.28277588 793.22943115 0.79729867]	[421.25494385 790.67150879 0.8038137 ]	[4.41799255e+02 7.65068848e+02 7.60634959e-01]
[421.20205688 223.73249817 0.89054203]	[428.93463135 259.62701416 0.87127942]	[367.41210938 269.86932373 0.80018234]	[339.2399292 372.50280762 0.88482577]	[331.41894531 462.2203064 0.87889355]	[490.49215698 254.58691406 0.85769129]	[523.76751709 349.43978882 0.88893127]	[539.30828857 439.32702637 0.91213071]	[441.76437378 459.8135376 0.78393018]	[400.76153564 462.30395508 0.76027441]	[418.66470337 608.50482178 0.85744011]	[439.09805298 752.1640625 0.8375935 ]	[482.78289795 459.69613647 0.78518057]	[485.41271973 605.98907471 0.8919825 ]	[485.49893188 767.55407715 0.8326925 ]	[408.44354248 213.41699219 0.87712371]	[434.09744263 213.35029602 0.8929534 ]	[393.0475769 195.59414673 0.68511611]	[454.64880371 192.91191101 0.89011085]	[482.92388916 808.56628418 0.8609044 ]	[5.03435181e+02 8.03534058e+02 7.85729945e-01]	[4.82800201e+02 7.72770386e+02 7.61713922e-01]	[439.29455566 793.25787354 0.81605798]	[421.26617432 790.68884277 0.81446528]	[4.41766541e+02 7.65046814e+02 7.55946755e-01]
[418.80270386 228.76701355 0.90054238]	[428.9395752 259.69662476 0.85869157]	[367.42190552 272.36682129 0.80630565]	[339.2276001 374.97702026 0.89139527]	[328.9147644 462.26016235 0.88017124]	[488.00689697 256.99923706 0.86185271]	[523.75830078 351.92526245 0.8906523 ]	[539.30505371 441.7277832 0.91111159]	[441.74981689 462.22631836 0.78459322]	[400.76257324 462.30618286 0.76240456]	[418.6522522 608.57672119 0.85476649]	[439.11688232 752.23217773 0.8335377 ]	[482.74850464 459.70263672 0.78629148]	[485.36483765 605.96136475 0.89797688]	[485.4161377 770.07861328 0.84941316]	[405.89096069 213.50663757 0.88822508]	[431.55175781 213.4306488 0.89197093]	[393.00750732 198.06459045 0.63382512]	[454.62380981 193.01434326 0.89152491]	[482.92019653 808.74395752 0.85217869]	[5.03414917e+02 8.08516724e+02 8.00475061e-01]	[4.80315552e+02 7.80389404e+02 7.68163085e-01]	[441.70843506 793.33056641 0.8191793 ]	[421.30606079 790.73937988 0.8055405 ]	[4.41767670e+02 7.67502563e+02 7.62433112e-01]
[421.15261841 231.3314209 0.93304396]	[428.93612671 262.18640137 0.84779847]	[367.40008545 272.43930054 0.81439203]	[339.22418213 375.02420044 0.8974508 ]	[328.8536377 462.28067017 0.88081014]	[488.01727295 257.0458374 0.86101401]	[521.43023682 351.9805603 0.89302945]	[539.27868652 441.84869385 0.90292311]	[441.7482605 462.27197266 0.77656639]	[400.74856567 462.34146118 0.75662023]	[418.69515991 611.09802246 0.85132289]	[439.12176514 752.23815918 0.83423841]	[482.75286865 459.75753784 0.78430212]	[482.92419434 606.10205078 0.89142305]	[482.97250366 770.17889404 0.85372108]	[405.89239502 215.99804688 0.89586902]	[434.0211792 213.53657532 0.8954162 ]	[393.0012207 200.63052368 0.62766677]	[454.53875732 195.44311523 0.88999528]	[482.8848877 808.72839355 0.85661113]	[503.3508606 806.10949707 0.81611532]	[4.80251343e+02 7.82978516e+02 7.61146188e-01]	[439.29855347 795.7878418 0.8058129 ]	[421.26345825 790.76153564 0.80128944]	[4.41784943e+02 7.67498779e+02 7.43628144e-01]
[421.13656616 231.41159058 0.94771421]	[426.44570923 264.78619385 0.83759552]	[367.3729248 274.91641235 0.82624775]	[339.21557617 375.08496094 0.90550303]	[326.36959839 462.34564209 0.87087566]	[487.99981689 257.10760498 0.85781324]	[521.43225098 354.46429443 0.89846921]	[539.26422119 444.32974243 0.88852751]	[441.72796631 462.33270264 0.77172285]	[400.72323608 462.40875244 0.7493872 ]	[418.69668579 613.66308594 0.84994036]	[439.1206665 752.246521 0.83547175]	[482.73638916 459.80465698 0.77856916]	[482.89916992 608.55804443 0.88188457]	[482.96136475 772.73986816 0.83618033]	[405.86557007 216.07662964 0.89570636]	[431.54071045 215.94491577 0.8983252 ]	[392.96472168 203.1834259 0.65989864]	[449.52496338 195.54440308 0.86852157]	[485.35665894 811.1439209 0.8601529 ]	[503.36230469 808.58679199 0.83834386]	[480.21044922 788.027771 0.79551792]	[439.29656982 795.79364014 0.80760926]	[421.26434326 790.77380371 0.80143487]	[4.41779022e+02 7.67498474e+02 7.41730034e-01]
[418.78042603 233.86001587 0.94721365]	[426.43743896 269.85211182 0.84146124]	[367.37283325 274.99807739 0.82855487]	[339.21768188 375.08984375 0.90312815]	[326.30981445 462.41522217 0.86140192]	[487.99319458 257.16720581 0.84964085]	[523.76141357 354.55236816 0.90693367]	[539.24145508 446.87313843 0.86595082]	[441.70401001 464.87014771 0.76417071]	[400.67651367 464.93899536 0.74386811]	[418.62585449 618.7611084 0.84390789]	[439.13977051 752.27441406 0.83243901]	[482.74423218 462.318573 0.77248394]	[482.86499023 608.5949707 0.87859857]	[482.9526062 772.81011963 0.83355641]	[405.84011841 218.52835083 0.88057011]	[431.50732422 216.06819153 0.89184064]	[392.9977417 208.25822449 0.62204993]	[449.48803711 195.6206665 0.85273296]	[482.88812256 811.26397705 0.83973652]	[503.34246826 808.71044922 0.82475227]	[480.21670532 788.09594727 0.81283021]	[4.39297058e+02 7.95818115e+02 7.92232633e-01]	[4.21254547e+02 7.90778198e+02 7.86490917e-01]	[4.41807434e+02 7.67544434e+02 7.25277424e-01]
[418.75579834 233.92094421 0.95530844]	[426.40765381 272.40945435 0.86887443]	[367.38552856 275.1166687 0.83361685]	[339.17755127 377.58581543 0.91951752]	[326.2883606 464.8711853 0.84642315]	[487.96646118 259.58340454 0.84461337]	[523.77679443 357.04336548 0.91844428]	[539.22607422 446.97143555 0.85144621]	[439.32571411 467.43960571 0.75318676]	[400.62127686 469.978302 0.73623854]	[418.5899353 618.78619385 0.85215282]	[439.12283325 752.2991333 0.82857555]	[480.3687439 464.87008667 0.75679231]	[482.83035278 613.6595459 0.87257934]	[482.94326782 777.9072876 0.83140725]	[403.39105225 218.59564209 0.87411273]	[431.47161865 216.14149475 0.87893486]	[390.47665405 208.35375977 0.66877353]	[449.43310547 198.08555603 0.8437553 ]	[482.8392334 811.36322021 0.82285208]	[503.31509399 811.14898682 0.81705779]	[480.24551392 790.59289551 0.83927751]	[4.39265869e+02 7.95833923e+02 7.88066804e-01]	[4.21228119e+02 7.90791199e+02 7.88078427e-01]	[4.41788605e+02 7.67571228e+02 7.25008309e-01]
[418.69281006 233.99058533 0.95488423]	[426.39355469 274.87338257 0.8903451 ]	[367.37130737 277.56576538 0.83485019]	[339.1612854 380.11984253 0.93270725]	[323.80905151 467.43408203 0.8348189 ]	[487.96203613 259.65698242 0.83514285]	[523.7756958 357.15847778 0.9284879 ]	[539.20404053 449.52496338 0.84139609]	[439.32150269 470.03259277 0.75018984]	[400.61975098 472.5718689 0.73634374]	[418.57150269 621.35510254 0.86777544]	[439.1257019 754.79003906 0.82190931]	[480.35455322 467.44680786 0.74864233]	[482.80984497 616.24841309 0.87619507]	[482.94869995 780.4362793 0.82930756]	[403.31201172 218.63456726 0.88110113]	[428.95770264 218.55966187 0.87542999]	[387.89385986 210.82211304 0.6774317 ]	[446.9588623 200.65022278 0.83098817]	[482.83999634 813.88903809 0.82893765]	[503.34237671 811.25665283 0.82544315]	[480.23202515 790.63793945 0.83357692]	[4.39203339e+02 7.98349121e+02 7.72355795e-01]	[4.18778595e+02 7.90810059e+02 7.83676863e-01]	[4.41807159e+02 7.67633667e+02 7.23417997e-01]
[418.66265869 236.42524719 0.94290519]	[426.3762207 274.99102783 0.90769637]	[367.34500122 277.67504883 0.82739437]	[339.16998291 380.15887451 0.9281401 ]	[323.78039551 472.51672363 0.83148044]	[487.9307251 264.74636841 0.80714172]	[523.78790283 359.68844604 0.93327433]	[539.21826172 454.59393311 0.85362965]	[439.30950928 475.09902954 0.75854713]	[400.63354492 475.14877319 0.74339491]	[418.53710938 621.40618896 0.87210971]	[439.12527466 757.35955811 0.82125688]	[480.31826782 472.55001831 0.74509197]	[482.81790161 618.75811768 0.87558371]	[482.94329834 782.98193359 0.84337169]	[403.26705933 221.19155884 0.86186343]	[426.44976807 218.66030884 0.86324334]	[385.3873291 213.34994507 0.67122257]	[446.90350342 205.70487976 0.83188653]	[482.88043213 816.39422607 0.81780922]	[503.35098267 811.33221436 0.8190012 ]	[480.21832275 790.68768311 0.84103066]	[4.39200165e+02 7.98384644e+02 7.71400869e-01]	[0. 0. 0.]	[4.41792053e+02 7.70096313e+02 7.38482714e-01]
[418.63803101 236.5446167 0.93559867]	[423.91638184 275.11709595 0.91578871]	[364.81582642 280.20254517 0.81603181]	[339.15020752 382.7244873 0.912332 ]	[323.74377441 475.0774231 0.84086353]	[485.44873047 269.85778809 0.81690091]	[523.75872803 359.80877686 0.92388541]	[539.19799805 457.12304688 0.86672574]	[439.24987793 475.1171875 0.76081145]	[400.61141968 477.6244812 0.74784112]	[418.57455444 623.83807373 0.88438344]	[439.13739014 757.30859375 0.82416523]	[480.24603271 472.56103516 0.74039727]	[482.83566284 618.83795166 0.88151258]	[482.94564819 782.9932251 0.84481156]	[400.8727417 226.28015137 0.86167002]	[426.40127563 223.67900085 0.85969287]	[385.37225342 213.42533875 0.66359693]	[446.91470337 208.28257751 0.83183014]	[482.89315796 818.89746094 0.830414 ]	[503.35470581 813.74816895 0.82192695]	[480.21426392 790.67816162 0.84090954]	[4.39217743e+02 7.98379028e+02 7.73599982e-01]	[4.21180725e+02 7.90822510e+02 7.81040549e-01]	[4.41812927e+02 7.67667053e+02 7.43434906e-01]
[418.64633179 239.05369568 0.91363686]	[423.91085815 277.53674316 0.9137482 ]	[364.81384277 282.69876099 0.80469745]	[339.1769104 382.7711792 0.90300435]	[321.306427 477.60128784 0.84790206]	[485.44955444 272.44567871 0.83214366]	[523.76965332 362.29031372 0.91418254]	[539.21282959 459.63806152 0.88927841]	[439.25827026 477.64526367 0.76782513]	[400.61627197 477.706604 0.753178 ]	[418.58242798 623.93603516 0.89051569]	[439.13543701 754.78790283 0.82938844]	[480.25753784 475.12960815 0.74614757]	[482.82269287 621.35516357 0.89239883]	[482.9493103 783.04174805 0.84698933]	[400.86645508 231.30703735 0.8712548 ]	[426.37496948 226.2729187 0.86420703]	[385.38180542 215.90597534 0.57885808]	[446.90914917 208.34199524 0.83499026]	[482.8248291 818.9543457 0.83328056]	[503.2989502 813.81567383 0.82616049]	[480.25048828 790.68591309 0.83417684]	[4.39207916e+02 7.98370239e+02 7.76028216e-01]	[4.21171661e+02 7.90802795e+02 7.82509804e-01]	[4.41819550e+02 7.67592041e+02 7.34363437e-01]
[418.62438965 239.14485168 0.89532685]	[423.88873291 277.61798096 0.91336823]	[364.79177856 285.2623291 0.79917544]	[339.17456055 385.32281494 0.89291245]	[321.28012085 480.12023926 0.87423599]	[485.41744995 274.91879272 0.8539505 ]	[523.75561523 364.81027222 0.90091616]	[539.20220947 459.74359131 0.89746594]	[439.29711914 480.21188354 0.78825748]	[400.65734863 480.27114868 0.77616906]	[418.62872314 626.40118408 0.89812106]	[439.13299561 752.29577637 0.82918626]	[480.29260254 477.73486328 0.77197421]	[482.79800415 623.79864502 0.90938938]	[482.96646118 785.51611328 0.84583223]	[400.86846924 231.39256287 0.88400495]	[426.34054565 228.87609863 0.87437451]	[385.36077881 215.9145813 0.66145742]	[444.44125366 210.92500305 0.86050129]	[482.76849365 821.45404053 0.82658893]	[500.87701416 813.86199951 0.81586158]	[480.29321289 790.68963623 0.82340473]	[4.39182159e+02 7.98406555e+02 7.69912720e-01]	[4.18760345e+02 7.90800415e+02 7.75263011e-01]	[4.41843811e+02 7.67543396e+02 7.18549013e-01]
[418.59024048 241.68182373 0.87355715]	[423.8527832 277.6854248 0.91098052]	[362.33105469 287.85180664 0.80492342]	[339.17492676 387.91671753 0.8861624 ]	[321.27639771 480.23287964 0.8919735 ]	[485.37561035 274.98880005 0.87638605]	[521.43615723 367.33016968 0.89473534]	[539.19085693 459.79421997 0.8966924 ]	[439.26437378 480.25439453 0.79431796]	[400.62469482 480.30908203 0.7739414 ]	[418.7315979 626.48852539 0.89874232]	[439.12905884 754.80670166 0.81456357]	[480.26748657 480.19952393 0.77956903]	[482.80709839 623.94024658 0.91772485]	[485.34927368 785.55755615 0.84814018]	[400.81488037 233.86489868 0.90936959]	[423.86697388 231.38299561 0.89734799]	[382.87185669 216.03143311 0.60896581]	[444.40884399 213.35214233 0.87568051]	[482.80075073 824.07928467 0.83760679]	[5.03273712e+02 8.16418213e+02 8.01083803e-01]	[480.31915283 790.70703125 0.83343238]	[4.39163147e+02 8.00916321e+02 7.63692677e-01]	[4.18751648e+02 7.90832581e+02 7.69838214e-01]	[4.41829315e+02 7.67631958e+02 7.16883659e-01]
[418.55465698 244.2121582 0.86056119]	[423.83029175 280.1138916 0.89918095]	[362.2913208 290.40380859 0.81550997]	[339.19451904 390.4180603 0.88378692]	[321.28479004 480.35415649 0.9030087 ]	[485.36465454 275.06497192 0.88288665]	[521.43572998 369.90182495 0.88809359]	[539.20422363 459.8394165 0.89639193]	[439.26812744 480.32699585 0.79564583]	[400.63790894 482.77954102 0.7746774 ]	[418.77920532 626.57391357 0.88668978]	[439.13922119 752.27856445 0.82859188]	[480.25427246 480.26898193 0.78303075]	[482.77496338 626.39886475 0.91015136]	[485.37078857 788.08044434 0.84657133]	[400.77590942 233.93617249 0.92636275]	[423.82666016 233.82783508 0.90919399]	[382.80575562 216.081604 0.66096407]	[444.35977173 213.46447754 0.89569503]	[482.85232544 826.58392334 0.84628689]	[5.03323273e+02 8.21466248e+02 8.10137868e-01]	[480.31515503 790.81298828 0.7997399 ]	[4.39223816e+02 7.98400757e+02 7.74073243e-01]	[4.21208679e+02 7.90806702e+02 7.72092700e-01]	[4.41816254e+02 7.67512939e+02 7.15632915e-01]
[418.58230591 249.36216736 0.8850708 ]	[423.83288574 280.24261475 0.87924874]	[362.29901123 292.95425415 0.83417177]	[339.2104187 393.00204468 0.88971728]	[321.2956543 482.76626587 0.89993787]	[485.36538696 277.50170898 0.89087176]	[521.42364502 369.93978882 0.88723451]	[539.20562744 462.31817627 0.89098525]	[439.28439331 482.83560181 0.78950024]	[400.65209961 482.87896729 0.76802212]	[421.15182495 626.60101318 0.88123423]	[439.15362549 754.75720215 0.82785964]	[480.27069092 482.75662231 0.778781 ]	[482.81277466 626.55792236 0.89393079]	[485.36990356 790.60827637 0.84654093]	[400.79507446 236.46911621 0.93943346]	[423.86560059 233.99200439 0.92422289]	[382.74432373 218.57061768 0.7264818 ]	[444.35543823 215.91969299 0.90344191]	[482.93939209 829.09979248 0.85135812]	[5.03373688e+02 8.24084167e+02 8.08663011e-01]	[4.80276337e+02 7.95819153e+02 7.79790401e-01]	[4.39276093e+02 7.98422913e+02 7.68661141e-01]	[4.21251740e+02 7.90826904e+02 7.61154711e-01]	[4.41820007e+02 7.67528259e+02 7.24552989e-01]
[418.55105591 251.92127991 0.90505177]	[423.83786011 285.23846436 0.85936034]	[362.33810425 295.44326782 0.84029263]	[339.1932373 393.07601929 0.89357245]	[321.28594971 482.83786011 0.89463103]	[485.36685181 277.55203247 0.88946307]	[523.76367188 372.45132446 0.88305753]	[539.20721436 462.44351196 0.87960547]	[439.30462646 482.88018799 0.78417659]	[400.65124512 482.92617798 0.76237994]	[421.19946289 626.63934326 0.87425703]	[439.15539551 752.28643799 0.83447951]	[480.3109436 482.79797363 0.7770707 ]	[482.80877686 626.57757568 0.89481026]	[485.3553772 790.64477539 0.85749304]	[400.76535034 236.58305359 0.93535143]	[423.84991455 236.45281982 0.93495291]	[382.75088501 221.15563965 0.66243339]	[444.35473633 216.06393433 0.89604026]	[485.35046387 829.24261475 0.86315548]	[5.03360138e+02 8.26638916e+02 8.25199962e-01]	[480.26638794 795.86633301 0.79664457]	[4.39257355e+02 7.98372498e+02 7.68339038e-01]	[4.21238159e+02 7.90790710e+02 7.67461360e-01]	[4.41815186e+02 7.67489563e+02 7.19873428e-01]
[416.15338135 254.41020203 0.92103028]	[423.83682251 290.37704468 0.86386997]	[362.34597778 295.56732178 0.84705067]	[339.12811279 398.03997803 0.91926837]	[321.27142334 485.34500122 0.87325794]	[485.39813232 277.64297485 0.87788856]	[523.76599121 372.5411377 0.89148688]	[539.2019043 464.89428711 0.87128836]	[439.32946777 485.42379761 0.76800793]	[400.66043091 485.46035767 0.74419802]	[421.2175293 629.15960693 0.85938436]	[439.17144775 752.29382324 0.84714031]	[480.34042358 482.91424561 0.76269907]	[482.79592896 629.10821533 0.87732583]	[482.96868896 790.76464844 0.85382909]	[400.74221802 236.68783569 0.92230982]	[423.8527832 236.60624695 0.92062008]	[382.74291992 223.76052856 0.63713026]	[444.35525513 218.6346283 0.86653668]	[485.41165161 831.73309326 0.86914665]	[503.38775635 829.15124512 0.85914171]	[4.80234436e+02 8.00991150e+02 7.96507180e-01]	[4.39247803e+02 7.98416504e+02 7.72703767e-01]	[4.21237152e+02 7.90807068e+02 7.70206213e-01]	[4.41842560e+02 7.65071594e+02 7.20628977e-01]
[416.11566162 254.56474304 0.92880034]	[423.83828735 292.95501709 0.89069599]	[362.34375 298.01974487 0.84699452]	[339.15109253 398.05615234 0.9206301 ]	[321.26815796 485.46243286 0.85738409]	[485.40756226 277.72457886 0.86390078]	[523.76947021 375.04937744 0.90100026]	[539.203125 467.39962769 0.85852289]	[439.32336426 487.97253418 0.75815463]	[400.65466309 488.00112915 0.73216981]	[421.22241211 631.6171875 0.85788518]	[439.18908691 752.28955078 0.84775132]	[480.32015991 485.44100952 0.7514441 ]	[482.78491211 634.19171143 0.86344892]	[482.96972656 790.81835938 0.84911084]	[400.68566895 239.18321228 0.90207696]	[423.85754395 239.11953735 0.89493477]	[380.34844971 228.81462097 0.68088043]	[444.34890747 223.65849304 0.84983665]	[482.90359497 831.87750244 0.85231495]	[503.31079102 829.28295898 0.85254091]	[4.80262909e+02 8.03523804e+02 7.88991272e-01]	[4.39204132e+02 8.00914856e+02 7.67958105e-01]	[4.21196136e+02 7.90824097e+02 7.69276679e-01]	[4.41883789e+02 7.65043823e+02 6.98547721e-01]
[416.12286377 256.97674561 0.9323231 ]	[423.81503296 295.3888855 0.90201944]	[362.29705811 298.08425903 0.85451412]	[339.14840698 398.05932617 0.91824687]	[321.2696228 487.97900391 0.84738684]	[485.37701416 280.18130493 0.85147202]	[523.78631592 377.53222656 0.91121799]	[539.19891357 470.00814819 0.8424046 ]	[439.30325317 490.51489258 0.76019323]	[400.62142944 490.55178833 0.73630154]	[421.22201538 634.16174316 0.84975678]	[439.20135498 754.78424072 0.83653075]	[480.32092285 487.97665405 0.75037009]	[482.76834106 636.76538086 0.86931676]	[482.96087646 793.29522705 0.84159553]	[400.68643188 244.18800354 0.88169289]	[423.83016968 241.64338684 0.8852362 ]	[382.73605347 231.43528748 0.63373101]	[444.32406616 226.24786377 0.85146815]	[4.82944061e+02 8.36832092e+02 8.21693897e-01]	[503.35314941 831.76879883 0.83620834]	[4.80246887e+02 8.06060120e+02 7.98338652e-01]	[4.39199890e+02 8.00917480e+02 7.57933974e-01]	[4.21194031e+02 7.90825562e+02 7.67252147e-01]	[4.41885590e+02 7.67509521e+02 6.97329104e-01]
[416.12374878 257.09799194 0.91241783]	[423.82455444 295.49172974 0.91892719]	[362.30688477 298.21289062 0.84218049]	[339.09997559 398.27713013 0.93755919]	[321.25985718 490.56747437 0.84113389]	[485.34765625 282.73788452 0.82954407]	[523.78363037 377.65579224 0.92371702]	[539.1920166 475.12533569 0.84726161]	[439.28497314 493.07589722 0.76102358]	[400.62997437 493.11264038 0.73932225]	[421.21679688 634.20074463 0.84726179]	[439.19000244 752.30053711 0.83685762]	[480.28167725 490.52420044 0.7411046 ]	[482.77050781 636.75927734 0.87125045]	[482.94485474 795.82434082 0.8361336 ]	[400.69641113 249.29275513 0.88040203]	[423.81768799 244.25341797 0.88489211]	[382.71792603 233.84037781 0.66576296]	[444.31954956 228.79267883 0.85748899]	[4.82952087e+02 8.36929688e+02 8.09818923e-01]	[503.36856079 831.83300781 0.83192396]	[4.80233063e+02 8.08537231e+02 8.05275083e-01]	[4.39193909e+02 7.98432068e+02 7.52553105e-01]	[4.21187958e+02 7.90800415e+02 7.68064022e-01]	[4.41890747e+02 7.65027405e+02 6.73481047e-01]
[416.12756348 259.58343506 0.89059442]	[423.78955078 295.61914062 0.92842472]	[362.25750732 300.73016357 0.82847083]	[339.08428955 400.73632812 0.9373492 ]	[321.23849487 493.11236572 0.85030603]	[482.93081665 287.86972046 0.8298474 ]	[523.79675293 380.18948364 0.92948818]	[536.71813965 477.69137573 0.86334604]	[439.2744751 495.66644287 0.76309913]	[400.62399292 498.15026855 0.7427327 ]	[421.21478271 639.32562256 0.85074681]	[439.21298218 754.78039551 0.8331272 ]	[480.2840271 495.60873413 0.73943436]	[482.78646851 641.79650879 0.88086998]	[482.93988037 798.42266846 0.82752067]	[400.68890381 251.84078979 0.89339781]	[423.78814697 246.83430481 0.89164549]	[382.73648071 234.04631042 0.58795631]	[444.31484985 231.33256531 0.86399806]	[4.85404541e+02 8.39487549e+02 8.33600283e-01]	[503.42181396 834.28930664 0.8427406 ]	[480.19772339 808.65917969 0.81058419]	[4.39209229e+02 7.98443604e+02 7.28890777e-01]	[4.21193115e+02 7.90808716e+02 7.52126694e-01]	[4.41895172e+02 7.65081421e+02 6.71122551e-01]
[416.08917236 259.67947388 0.87194753]	[423.77423096 298.03845215 0.93088216]	[362.25265503 303.23251343 0.82047701]	[339.09939575 400.72021484 0.93163383]	[321.22802734 495.69470215 0.8617866 ]	[482.92791748 292.90216064 0.84396315]	[523.79064941 382.72167969 0.91759408]	[536.6973877 480.14987183 0.87454784]	[439.27926636 498.2019043 0.77736658]	[400.61499023 498.23492432 0.75547141]	[421.17108154 641.79815674 0.8604849 ]	[439.22106934 752.25585938 0.85100204]	[480.28964233 498.16516113 0.75229037]	[482.74758911 641.82159424 0.87982166]	[482.93557739 800.97314453 0.82355106]	[400.67901611 251.94752502 0.91247034]	[421.36972046 251.82081604 0.90552598]	[382.74658203 236.49012756 0.60175103]	[441.91238403 233.87361145 0.89055693]	[4.82864990e+02 8.42000671e+02 8.34551513e-01]	[5.03290100e+02 8.34357727e+02 8.29850316e-01]	[4.80248871e+02 8.08699463e+02 8.05245757e-01]	[4.39267731e+02 8.00983032e+02 7.36745417e-01]	[4.21214172e+02 7.90834167e+02 7.38040090e-01]	[4.41910278e+02 7.62512939e+02 6.68942392e-01]
[416.0222168 262.24172974 0.84074569]	[421.39135742 298.12295532 0.92905086]	[362.20541382 305.81164551 0.82046145]	[339.07275391 403.37289429 0.90180713]	[321.18234253 500.64819336 0.88917321]	[482.92089844 293.00787354 0.86007798]	[523.76739502 382.8119812 0.90920919]	[536.69519043 480.25543213 0.8829757 ]	[439.27416992 500.72738647 0.79457664]	[400.61651611 500.75921631 0.7682699 ]	[421.17242432 639.34881592 0.85523331]	[439.20834351 752.20837402 0.85289133]	[480.28070068 500.70404053 0.77056563]	[482.74905396 641.92114258 0.89035165]	[482.89822388 806.06231689 0.84552759]	[400.64016724 254.41499329 0.93132889]	[421.32919312 251.95532227 0.93424135]	[380.35049438 236.56393433 0.63291872]	[441.90057373 233.96279907 0.91338205]	[4.82823547e+02 8.47060608e+02 8.20920885e-01]	[5.00882996e+02 8.39402100e+02 8.00154269e-01]	[480.246521 811.20654297 0.81332153]	[4.39249664e+02 8.00997681e+02 7.19995320e-01]	[4.21207977e+02 7.93240173e+02 7.29345977e-01]	[4.41905701e+02 7.59941895e+02 6.63324714e-01]
[416.03915405 267.35894775 0.83881295]	[421.39080811 298.21081543 0.91761261]	[362.20407104 308.41070557 0.82260591]	[339.0604248 403.39456177 0.89874005]	[321.15539551 500.79647827 0.91184849]	[482.89804077 295.46813965 0.8788318 ]	[523.75878906 385.33154297 0.89970565]	[536.67950439 482.72045898 0.88002831]	[439.30841064 500.78897095 0.80588865]	[400.6685791 500.81530762 0.78130019]	[421.13851929 641.80236816 0.85341501]	[439.19580078 752.18914795 0.85019881]	[480.29220581 500.78256226 0.78334111]	[482.72918701 644.52203369 0.89774996]	[482.87512207 808.56848145 0.85930616]	[400.62548828 254.59654236 0.94006658]	[421.32357788 254.46286011 0.95117891]	[380.28561401 236.65965271 0.70665884]	[441.89807129 234.02584839 0.92355692]	[4.82760956e+02 8.49570862e+02 8.29576194e-01]	[5.00813263e+02 8.42042358e+02 7.89005876e-01]	[4.80251770e+02 8.11291382e+02 8.09022009e-01]	[4.39264313e+02 7.98438416e+02 7.26757705e-01]	[4.21242371e+02 7.90816711e+02 7.35208929e-01]	[4.41886078e+02 7.59912292e+02 6.61147177e-01]
[416.02313232 272.41864014 0.86849439]	[421.37536621 300.70272827 0.9054721 ]	[359.81799316 313.42242432 0.83896786]	[339.0508728 410.98721313 0.88932717]	[318.77908325 503.25128174 0.91986048]	[482.89956665 295.60238647 0.89256901]	[521.43365479 387.91635132 0.88698119]	[536.64160156 482.74588013 0.87594467]	[439.27429199 500.84213257 0.8092553 ]	[400.6449585 503.26837158 0.77926862]	[418.79693604 641.89715576 0.86255956]	[439.18795776 752.17974854 0.85214955]	[480.25891113 500.82983398 0.78043497]	[480.37719727 646.95874023 0.9032982 ]	[482.85601807 808.612854 0.86449635]	[398.26290894 257.03857422 0.94032526]	[421.33084106 254.61369324 0.96064389]	[380.27606201 239.10093689 0.66975194]	[441.88204956 236.48832703 0.92415893]	[4.82801147e+02 8.49627747e+02 8.36956382e-01]	[5.00863556e+02 8.44566589e+02 7.91192532e-01]	[4.80191223e+02 8.11345276e+02 7.79477417e-01]	[4.39268005e+02 8.00938721e+02 7.27626324e-01]	[4.21249573e+02 7.93224548e+02 7.27139175e-01]	[4.41876648e+02 7.59894165e+02 6.63552821e-01]
[416.02325439 272.41860962 0.86866772]	[421.37884521 300.69848633 0.90529871]	[359.82196045 313.41238403 0.8368789 ]	[339.04885864 410.98629761 0.88936722]	[318.77786255 503.25405884 0.91928804]	[482.90374756 295.60391235 0.89270747]	[521.43353271 387.91983032 0.88679999]	[534.18444824 482.74316406 0.87532902]	[439.27548218 500.85333252 0.80777371]	[400.64578247 503.27844238 0.77827078]	[418.80426025 641.92333984 0.86449718]	[439.18789673 752.17266846 0.85526764]	[480.25680542 500.83938599 0.77919382]	[482.71749878 646.96252441 0.90399194]	[482.85888672 808.58312988 0.85992348]	[398.26290894 257.03820801 0.94031209]	[421.33071899 254.61329651 0.96088475]	[380.27697754 239.10128784 0.66872811]	[441.8821106 236.48722839 0.92429101]	[4.82749908e+02 8.49603149e+02 8.27945352e-01]	[5.00821594e+02 8.44537964e+02 7.80956149e-01]	[4.8022583e+02 8.1130835e+02 7.8195101e-01]	[4.39243591e+02 7.98421570e+02 7.27835953e-01]	[4.21233368e+02 7.90799561e+02 7.31984019e-01]	[4.41882263e+02 7.59883240e+02 6.66676641e-01]
[416.02865601 274.89428711 0.89084423]	[421.36526489 303.28912354 0.88518655]	[359.79815674 315.94812012 0.85525972]	[339.04598999 413.54464722 0.89307392]	[318.75152588 503.39523315 0.91161239]	[482.9095459 298.0630188 0.8962155]	[523.77490234 390.46633911 0.88024175]	[534.14190674 482.79989624 0.86771119]	[439.25314331 503.31039429 0.80972356]	[400.62454224 503.36685181 0.77680713]	[421.19055176 644.37988281 0.8666302 ]	[439.18609619 752.25158691 0.82906455]	[480.22787476 503.27258301 0.7807017 ]	[480.35461426 646.92163086 0.89219671]	[482.82424927 808.70074463 0.86090779]	[398.26135254 257.17608643 0.93142265]	[421.32333374 257.04144287 0.9560343 ]	[380.30062866 246.80729675 0.60205227]	[441.87786865 236.63552856 0.90617192]	[4.82901093e+02 8.52155823e+02 8.24113846e-01]	[5.03328217e+02 8.47156311e+02 8.00257146e-01]	[4.77714172e+02 8.13874207e+02 7.47914553e-01]	[4.39159668e+02 7.95875427e+02 6.93689108e-01]	[4.21173035e+02 7.90755737e+02 7.36403108e-01]	[4.41887848e+02 7.62461853e+02 6.30791128e-01]
[413.58236694 274.99090576 0.90331638]	[421.35784912 308.38088989 0.88156778]	[359.79873657 316.07888794 0.86446035]	[339.05499268 416.08828735 0.90836632]	[318.75958252 503.49551392 0.89292312]	[482.90994263 298.13500977 0.89327508]	[523.79803467 393.02990723 0.88360012]	[534.16461182 482.95880127 0.85194814]	[439.24951172 503.38830566 0.80176288]	[400.61303711 503.44555664 0.77072042]	[421.2315979 644.45367432 0.86967647]	[439.17837524 752.17877197 0.84050208]	[480.23464966 503.33679199 0.77868855]	[480.35293579 647.00628662 0.89077079]	[482.79949951 811.23822021 0.86129689]	[398.24127197 259.62533569 0.91757333]	[421.31600952 257.15878296 0.93726599]	[380.26855469 246.8372345 0.63889241]	[441.8520813 239.13175964 0.89010692]	[4.82824371e+02 8.52322510e+02 8.33605587e-01]	[5.00857788e+02 8.49684814e+02 8.30587327e-01]	[4.77738617e+02 8.21482605e+02 7.30197906e-01]	[4.39120544e+02 7.95826721e+02 6.91580117e-01]	[4.18759369e+02 7.90729187e+02 7.45605469e-01]	[4.41893555e+02 7.59876221e+02 6.40320063e-01]
[413.58224487 274.9911499 0.90336889]	[421.35894775 308.37649536 0.88144422]	[359.80059814 316.07333374 0.86416698]	[339.0536499 416.09963989 0.90898198]	[318.7649231 503.49917603 0.89263821]	[482.9100647 298.13479614 0.89328104]	[523.7989502 393.0256958 0.88270128]	[534.15942383 482.92889404 0.85672945]	[439.25109863 503.39343262 0.80144656]	[400.61294556 503.44995117 0.77086818]	[421.2366333 644.47479248 0.8727566 ]	[439.17880249 752.19146729 0.83978438]	[480.23703003 503.34213257 0.77864558]	[480.35690308 647.02770996 0.88764864]	[482.79510498 811.24090576 0.86145705]	[398.24136353 259.62548828 0.91747296]	[421.3163147 257.15911865 0.93722391]	[380.26837158 246.83885193 0.63830304]	[441.85125732 239.13195801 0.89004731]	[4.82827301e+02 8.52330200e+02 8.30958188e-01]	[5.00861023e+02 8.49687439e+02 8.29385877e-01]	[4.77730286e+02 8.21486938e+02 7.28874803e-01]	[4.39114197e+02 7.95847900e+02 6.86619878e-01]	[4.18753052e+02 7.90743591e+02 7.41821885e-01]	[4.41895752e+02 7.59892395e+02 6.43149972e-01]
[413.49301147 277.56240845 0.89605576]	[421.33535767 313.51187134 0.92032391]	[359.73849487 318.62582397 0.87788057]	[336.69070435 418.68792725 0.94198024]	[318.68579102 508.49856567 0.87638062]	[482.90505981 300.69451904 0.86292744]	[523.80114746 398.065979 0.90942878]	[534.16101074 495.62796021 0.82767987]	[439.28762817 505.98840332 0.78136289]	[400.65097046 508.47854614 0.750314 ]	[421.29284668 646.92852783 0.87491721]	[439.17150879 752.17071533 0.85344929]	[480.27633667 505.93579102 0.76187307]	[480.35528564 649.5690918 0.87348658]	[482.75311279 816.39465332 0.8298654 ]	[398.16809082 267.26812744 0.89393878]	[421.25482178 262.21298218 0.91739702]	[380.22680664 254.38075256 0.56697565]	[441.81628418 244.21820068 0.87265146]	[4.80338409e+02 8.57370605e+02 8.08397233e-01]	[5.00802795e+02 8.52286377e+02 8.28105509e-01]	[4.77730682e+02 8.29117126e+02 7.20909297e-01]	[4.39168152e+02 7.95854431e+02 7.11945891e-01]	[4.21181274e+02 7.90745239e+02 7.55094826e-01]	[4.41842743e+02 7.57357178e+02 6.71900570e-01]
[411.02987671 277.6585083 0.88015366]	[421.32180786 315.97613525 0.93734992]	[359.77453613 318.74743652 0.86478782]	[336.67034912 418.7791748 0.94681793]	[318.65133667 511.07754517 0.87525088]	[482.85247803 303.22290039 0.84619385]	[523.78552246 398.13659668 0.91625154]	[534.17962646 495.66394043 0.83140582]	[439.29556274 508.48355103 0.77903754]	[400.65405273 508.51184082 0.75020939]	[421.28570557 646.97033691 0.87877756]	[439.16534424 752.23358154 0.84598178]	[480.29724121 505.99032593 0.75787848]	[480.35498047 652.15490723 0.86029387]	[482.7406311 816.35534668 0.83019972]	[398.18423462 269.86410522 0.90185797]	[421.22525024 267.30041504 0.91247392]	[380.21426392 254.49714661 0.5844788 ]	[441.74475098 249.34315491 0.88731158]	[4.80313721e+02 8.57355164e+02 7.72253931e-01]	[5.00767212e+02 8.52287537e+02 8.02359045e-01]	[4.77731506e+02 8.29065369e+02 7.01566339e-01]	[4.39133820e+02 7.98392029e+02 6.98519945e-01]	[4.18765045e+02 7.90795959e+02 7.46858001e-01]	[4.41842743e+02 7.59890991e+02 6.69404030e-01]
[410.98184204 282.68310547 0.83829886]	[421.3107605 318.51495361 0.94694382]	[359.77938843 323.81951904 0.83682525]	[336.67520142 421.27404785 0.93788403]	[318.57290649 516.19250488 0.88600141]	[482.78359985 308.40106201 0.84150422]	[523.78857422 400.7911377 0.92516249]	[534.13037109 500.72186279 0.86743122]	[439.33422852 511.07617188 0.76897758]	[400.69396973 511.08972168 0.74478722]	[421.28442383 647.01763916 0.88037318]	[439.16314697 752.22131348 0.84934294]	[480.31613159 511.04092407 0.74641842]	[480.32440186 654.69299316 0.85702878]	[482.71640015 818.88690186 0.82431114]	[398.17120361 274.89025879 0.93278682]	[421.18890381 272.38293457 0.93041998]	[380.18780518 257.06207275 0.62991136]	[441.67889404 251.97097778 0.91044313]	[4.80271240e+02 8.57449524e+02 7.73397267e-01]	[5.00739960e+02 8.52343262e+02 7.95574963e-01]	[4.77727814e+02 8.29105286e+02 7.05171585e-01]	[4.39150330e+02 7.95890076e+02 7.14270175e-01]	[4.21173279e+02 7.90772339e+02 7.62899399e-01]	[4.41841278e+02 7.59883057e+02 6.70692623e-01]
[408.402771 285.24581909 0.83225721]	[421.3081665 318.61480713 0.94571614]	[359.77365112 328.86038208 0.82835793]	[336.64611816 423.8024292 0.91798079]	[318.54318237 518.66564941 0.89591551]	[482.76739502 313.44662476 0.86030763]	[523.78857422 403.24346924 0.91523701]	[534.13757324 500.82385254 0.87769067]	[441.67852783 516.12957764 0.77480841]	[400.70959473 516.15203857 0.75055575]	[421.30123901 647.05401611 0.87848294]	[439.17550659 752.23553467 0.85335153]	[480.35888672 513.62084961 0.74735588]	[480.34381104 659.79919434 0.86404151]	[480.37698364 821.52453613 0.82936907]	[398.10671997 274.97088623 0.93059766]	[418.80615234 272.49304199 0.94202971]	[380.12103271 257.12713623 0.60719383]	[441.66940308 254.42111206 0.92456818]	[4.80239685e+02 8.62496338e+02 7.74481058e-01]	[5.00713654e+02 8.54842712e+02 7.89520323e-01]	[4.77713715e+02 8.29219360e+02 7.20627546e-01]	[4.39134216e+02 7.98418091e+02 6.93457007e-01]	[4.18750305e+02 7.90814575e+02 7.43925095e-01]	[4.41858063e+02 7.59897644e+02 6.85590684e-01]
[405.8833313 287.81472778 0.83494711]	[421.29153442 318.70587158 0.93838143]	[359.76123047 331.41836548 0.83597553]	[336.61853027 423.92160034 0.90233248]	[316.15615845 518.70263672 0.90334439]	[482.74789429 315.93499756 0.87055457]	[523.77362061 403.36380005 0.90303713]	[534.11804199 503.24206543 0.87482107]	[441.67276001 518.66674805 0.78743112]	[400.72247314 518.66693115 0.75741732]	[421.31716919 647.09527588 0.87846214]	[439.17233276 752.27032471 0.84622538]	[480.33496094 518.66320801 0.75678092]	[480.33654785 659.81213379 0.86952686]	[4.80361084e+02 8.21489075e+02 8.19835663e-01]	[398.04211426 275.08740234 0.92914283]	[418.7492981 274.91375732 0.94464189]	[380.10714722 259.69775391 0.45237124]	[439.32296753 254.52479553 0.9415046 ]	[4.80167847e+02 8.62527222e+02 7.40410626e-01]	[4.98241058e+02 8.54852600e+02 7.54490077e-01]	[4.77720123e+02 8.29167358e+02 7.03591645e-01]	[4.36672882e+02 8.00956238e+02 6.80194616e-01]	[4.18712494e+02 7.93236633e+02 7.36149848e-01]	[4.41863617e+02 7.59952637e+02 6.89433813e-01]
[403.38339233 292.90771484 0.85932529]	[421.30465698 321.17312622 0.92582577]	[359.75857544 333.94091797 0.85152137]	[336.61630249 428.91140747 0.8887592 ]	[316.1182251 518.76739502 0.90680939]	[482.75570679 316.03344727 0.88344133]	[523.78277588 405.89578247 0.8913694 ]	[534.11016846 503.35647583 0.86822206]	[441.68835449 518.76092529 0.79968858]	[400.7460022 518.74084473 0.75951654]	[421.30392456 647.14648438 0.8735224 ]	[439.16027832 752.23376465 0.85602611]	[480.33966064 518.76904297 0.77398503]	[480.3515625 662.36157227 0.87777996]	[480.3397522 826.63891602 0.84485078]	[395.62786865 277.55990601 0.91932708]	[418.68310547 275.09854126 0.94742686]	[377.75500488 262.23171997 0.46336219]	[439.28497314 256.95291138 0.9459852 ]	[4.77730377e+02 8.67584961e+02 7.64031768e-01]	[4.98229614e+02 8.57463684e+02 7.59929597e-01]	[4.80154785e+02 8.31780457e+02 7.14849949e-01]	[4.36645844e+02 8.00986755e+02 6.71664357e-01]	[4.18683380e+02 7.93269287e+02 7.26630867e-01]	[4.41843933e+02 7.59892273e+02 7.00800061e-01]
[405.8605957 295.40844727 0.87337261]	[421.29446411 321.25686646 0.91750139]	[359.76391602 334.03561401 0.86332709]	[336.60916138 431.50689697 0.88990402]	[316.07754517 521.26849365 0.92066503]	[482.73620605 316.10440063 0.88890904]	[523.77502441 408.4720459 0.87985253]	[534.11071777 505.87878418 0.84713554]	[441.67218018 521.20776367 0.80510491]	[400.72714233 521.20819092 0.77037394]	[421.27639771 647.12811279 0.88214445]	[439.16921997 749.7723999 0.87249124]	[480.31710815 521.21026611 0.7726742 ]	[480.32409668 662.44671631 0.88460732]	[480.3432312 826.63690186 0.84185618]	[395.64855957 277.69387817 0.90488487]	[418.70114136 277.5406189 0.95786387]	[377.74258423 267.28100586 0.56953859]	[439.26043701 257.05459595 0.93152404]	[4.77671265e+02 8.67569885e+02 7.53297150e-01]	[4.98177124e+02 8.57465576e+02 7.48211622e-01]	[4.80196625e+02 8.31756531e+02 7.07234263e-01]	[4.39123810e+02 7.98399048e+02 7.10162044e-01]	[4.18736176e+02 7.90799622e+02 7.66228318e-01]	[4.41853241e+02 7.54838074e+02 7.04733729e-01]
[405.81268311 295.52206421 0.89745069]	[421.26864624 323.80072021 0.90200114]	[359.72109985 336.52227783 0.87405157]	[336.61138916 436.55316162 0.9029752 ]	[316.06628418 521.35522461 0.92564565]	[482.74435425 318.5473938 0.89108104]	[523.78076172 411.0383606 0.87611985]	[531.62371826 505.9982605 0.83500057]	[441.6635437 521.26031494 0.8151412 ]	[400.7253418 521.25518799 0.77912807]	[421.25759888 649.5512085 0.87408262]	[439.17077637 752.21691895 0.85810071]	[480.30419922 521.27624512 0.78308582]	[480.32608032 664.90411377 0.89192557]	[480.34805298 826.64862061 0.82949603]	[395.61029053 280.16607666 0.88797808]	[418.68533325 277.67050171 0.95716941]	[377.74996948 269.90463257 0.51233476]	[439.28317261 257.18869019 0.91219634]	[4.77653534e+02 8.67663879e+02 7.57954240e-01]	[4.98161011e+02 8.60006653e+02 7.34478951e-01]	[4.80215332e+02 8.31763000e+02 6.91347420e-01]	[4.36660583e+02 7.98446472e+02 7.08939552e-01]	[4.18711243e+02 7.90823059e+02 7.70845592e-01]	[4.41862549e+02 7.57380249e+02 6.89396381e-01]
[403.39700317 295.61032104 0.9053008 ]	[421.26754761 326.35644531 0.8960579 ]	[359.72329712 336.59207153 0.87500465]	[336.59768677 436.6055603 0.90799171]	[316.04229736 523.79052734 0.9233222 ]	[482.75009155 318.60205078 0.8916977 ]	[523.77636719 413.55834961 0.88047105]	[531.60784912 511.02020264 0.81625539]	[439.31918335 521.26605225 0.81686747]	[400.72720337 521.27392578 0.78040665]	[421.26330566 649.57348633 0.87250561]	[439.17733765 752.25732422 0.85435295]	[480.26235962 521.27972412 0.77816164]	[480.31295776 664.90032959 0.88840789]	[480.36471558 829.10253906 0.83455688]	[395.61129761 282.69110107 0.87524712]	[418.66622925 280.13418579 0.94323444]	[377.71109009 272.40737915 0.52661407]	[439.24313354 259.66772461 0.90074497]	[4.8014975e+02 8.7010144e+02 7.7311635e-01]	[4.98226654e+02 8.62539124e+02 7.39899755e-01]	[4.80224823e+02 8.31828857e+02 6.95026636e-01]	[4.36624115e+02 7.98436218e+02 7.08468080e-01]	[4.18677734e+02 7.90799622e+02 7.78528869e-01]	[4.41892578e+02 7.59914124e+02 6.93223000e-01]
[405.82891846 295.66000366 0.90458024]	[421.26480103 331.41348267 0.9018597 ]	[359.74606323 336.66766357 0.87396127]	[336.60549927 436.66824341 0.91894668]	[316.00772095 523.83746338 0.92191947]	[482.77011108 318.68414307 0.88931882]	[523.79333496 416.07302856 0.88928509]	[531.57427979 513.57458496 0.81830478]	[441.66131592 521.33660889 0.82245302]	[400.73245239 521.3538208 0.78841341]	[421.25250244 649.60803223 0.87191099]	[439.16647339 752.2543335 0.85730553]	[480.29205322 521.34637451 0.78562689]	[480.33096313 664.93560791 0.89559132]	[4.80378021e+02 8.29127747e+02 8.27513874e-01]	[395.62860107 282.76522827 0.87569356]	[418.67953491 280.17364502 0.94228023]	[380.10205078 275.03469849 0.43704373]	[439.23962402 262.16989136 0.88686037]	[4.77708649e+02 8.67710632e+02 7.46984482e-01]	[4.98183441e+02 8.62547852e+02 7.19382703e-01]	[4.80251770e+02 8.31830017e+02 6.90485597e-01]	[4.36657379e+02 7.98420471e+02 7.20595002e-01]	[4.18703644e+02 7.90791321e+02 7.84586251e-01]	[4.41876740e+02 7.59898438e+02 7.04400539e-01]
[405.82861328 295.6600647 0.9046675 ]	[421.2633667 331.41448975 0.90213019]	[359.74627686 336.66586304 0.873999 ]	[336.6086731 436.65304565 0.91788101]	[316.00888062 523.83624268 0.92240167]	[482.76754761 318.68585205 0.88910878]	[523.79455566 416.07321167 0.88916934]	[531.57702637 513.57635498 0.81861979]	[441.6625061 521.33618164 0.82273626]	[400.73486328 521.35168457 0.78778785]	[421.25140381 649.59991455 0.8726306 ]	[439.16708374 752.27587891 0.85400313]	[480.29187012 521.34606934 0.78600311]	[480.32989502 664.92767334 0.89550751]	[4.80375214e+02 8.29119446e+02 8.25741768e-01]	[395.6282959 282.76550293 0.87565935]	[418.67929077 280.17404175 0.94223487]	[380.10162354 275.03457642 0.43624851]	[439.24026489 262.16976929 0.88697094]	[4.77702423e+02 8.67706970e+02 7.46671319e-01]	[4.98181152e+02 8.62542603e+02 7.19907284e-01]	[4.80248077e+02 8.31817566e+02 6.89410329e-01]	[4.36627716e+02 8.00933716e+02 7.15056181e-01]	[4.18681030e+02 7.90814819e+02 7.78117955e-01]	[4.41881775e+02 7.59931091e+02 7.06174612e-01]
[403.37844849 298.0743103 0.90607643]	[421.26287842 331.47503662 0.90698993]	[359.73120117 339.06610107 0.87338507]	[336.59329224 439.09786987 0.92735809]	[315.98306274 523.92547607 0.91400558]	[482.79653931 318.72494507 0.88434637]	[523.80383301 416.12142944 0.89343864]	[531.55200195 511.09146118 0.81872004]	[439.33026123 521.33026123 0.81996733]	[400.7381897 521.35388184 0.78664827]	[421.25735474 649.59667969 0.87153226]	[439.16427612 752.23937988 0.85958964]	[480.2805481 521.33685303 0.7827335 ]	[480.33944702 664.9720459 0.89829355]	[480.36953735 829.2456665 0.84146881]	[395.58859253 285.32836914 0.86309558]	[418.64297485 282.69012451 0.9212594 ]	[3.77681061e+02 2.75084229e+02 3.73870850e-01]	[439.23904419 262.25234985 0.87894106]	[4.77721802e+02 8.67708435e+02 7.39782214e-01]	[4.98193420e+02 8.62553406e+02 7.24180460e-01]	[4.80228333e+02 8.34358032e+02 6.75835907e-01]	[4.36648224e+02 8.00919067e+02 7.08147526e-01]	[4.18706879e+02 7.90814148e+02 7.72477269e-01]	[4.41852356e+02 7.59875732e+02 7.05858707e-01]
[403.38095093 298.1512146 0.90038311]	[421.27340698 333.93521118 0.9101392 ]	[359.75183105 339.10125732 0.86993533]	[336.5848999 439.09390259 0.92583328]	[315.97000122 523.9473877 0.91048717]	[482.79370117 318.75680542 0.88055718]	[523.78771973 416.1578064 0.89930069]	[531.57373047 513.60198975 0.82275176]	[441.68548584 521.35650635 0.82020855]	[400.75485229 521.3770752 0.78613663]	[421.29660034 652.11407471 0.85720897]	[439.15759277 752.25671387 0.85239065]	[480.31967163 521.3536377 0.7848959 ]	[480.32290649 664.97021484 0.89543051]	[480.34185791 831.73614502 0.85097259]	[395.60913086 287.89038086 0.87008828]	[418.66775513 285.25769043 0.91448611]	[377.7260437 275.11462402 0.37992486]	[439.27416992 267.27908325 0.87485778]	[4.80209259e+02 8.70158569e+02 7.45236039e-01]	[4.98236511e+02 8.65084717e+02 7.29764938e-01]	[4.80153137e+02 8.39428162e+02 6.75454378e-01]	[4.36625427e+02 8.03476807e+02 6.79937780e-01]	[4.18670807e+02 7.93279114e+02 7.43924141e-01]	[4.41834778e+02 7.59880615e+02 7.03527570e-01]
[408.39614868 300.62719727 0.86135626]	[421.29553223 334.04312134 0.92050278]	[359.78546143 339.17602539 0.86880946]	[336.46463013 439.15689087 0.91884708]	[315.92373657 523.93713379 0.90646285]	[482.80987549 321.21374512 0.86951929]	[523.80169678 418.66763306 0.92007256]	[529.07415771 518.64324951 0.84158427]	[441.69113159 523.80285645 0.82002598]	[400.74295044 523.82293701 0.78995043]	[423.76870728 649.65338135 0.8525703 ]	[439.15582275 752.29931641 0.83907926]	[480.33129883 523.81030273 0.78567886]	[480.31564331 665.04394531 0.89208424]	[480.36065674 831.70758057 0.85648119]	[398.06707764 292.88363647 0.89107168]	[418.76898193 287.85476685 0.91415036]	[380.11572266 277.48800659 0.49420163]	[439.32141113 269.82897949 0.88360798]	[4.80231750e+02 8.70164429e+02 7.70838499e-01]	[5.00681488e+02 8.65085388e+02 7.42643237e-01]	[4.80157013e+02 8.39412842e+02 6.82797074e-01]	[4.36635345e+02 8.00999329e+02 6.87683225e-01]	[4.18653625e+02 7.93265015e+02 7.49405921e-01]	[4.41836212e+02 7.59944946e+02 6.88923419e-01]
[410.94406128 300.6456604 0.85711974]	[421.31072998 334.06317139 0.92090935]	[359.79049683 339.16946411 0.86916298]	[334.04812622 439.11386108 0.89471638]	[313.44754028 523.93048096 0.89318794]	[482.82666016 321.25698853 0.86004508]	[523.79193115 418.70895386 0.92192245]	[531.53076172 518.70666504 0.85138518]	[441.67855835 523.84674072 0.81649703]	[400.72619629 523.87335205 0.7838558 ]	[423.84231567 649.58129883 0.85729313]	[439.17156982 754.73919678 0.84654397]	[480.32437134 523.83972168 0.78236395]	[480.32339478 667.46734619 0.89940631]	[480.35559082 831.75 0.86350209]	[398.11599731 292.90319824 0.90199429]	[421.16717529 287.88381958 0.91509676]	[380.14920044 277.51641846 0.5431484 ]	[441.68112183 269.88922119 0.88866055]	[4.80245117e+02 8.70246216e+02 7.74118543e-01]	[4.98248688e+02 8.67610291e+02 7.43295193e-01]	[4.80162018e+02 8.39489075e+02 6.96605980e-01]	[4.36664642e+02 8.00941528e+02 6.96402788e-01]	[4.18674713e+02 7.93225403e+02 7.59444654e-01]	[4.41831879e+02 7.62436646e+02 6.97710514e-01]
[410.97119141 300.64605713 0.86039174]	[421.31707764 336.45074463 0.9238745 ]	[359.81054688 339.18591309 0.86608928]	[333.98635864 436.67068481 0.87420952]	[310.88406372 523.89697266 0.87800223]	[482.83203125 321.30084229 0.85061944]	[523.80560303 421.24093628 0.9298057 ]	[529.0581665 521.19665527 0.86695808]	[441.70010376 523.87219238 0.8193748 ]	[400.74435425 523.90533447 0.78415102]	[423.89175415 649.61071777 0.851291 ]	[439.1730957 754.74658203 0.84866339]	[480.33480835 523.86212158 0.7826345 ]	[480.328125 667.48382568 0.8964588 ]	[480.36907959 831.74530029 0.86434716]	[398.13827515 292.91122437 0.90611446]	[421.18148804 290.34069824 0.91636163]	[380.2024231 277.54525757 0.49752876]	[441.69906616 269.93008423 0.88706982]	[4.80280121e+02 8.70263123e+02 7.74143934e-01]	[5.00694031e+02 8.67611511e+02 7.41813302e-01]	[4.80161896e+02 8.39457947e+02 7.03911364e-01]	[4.36664673e+02 7.98449890e+02 6.91938221e-01]	[4.18672882e+02 7.90823975e+02 7.60262012e-01]	[4.41824890e+02 7.62460510e+02 7.01016903e-01]
[411.01837158 300.66629028 0.85919565]	[421.31848145 336.47521973 0.92861462]	[359.81845093 339.18026733 0.86744064]	[333.92431641 436.61773682 0.85669255]	[308.37313843 521.36895752 0.88142204]	[482.82064819 323.78845215 0.84348947]	[523.78466797 421.3314209 0.92456704]	[529.0625 521.28222656 0.87703151]	[441.69924927 523.89251709 0.81654513]	[400.73202515 523.91235352 0.78447604]	[423.88525391 649.64233398 0.84800839]	[439.18286133 752.26574707 0.85776681]	[480.34701538 523.89666748 0.78069669]	[480.36523438 667.55102539 0.89185983]	[480.38464355 831.80609131 0.86853349]	[398.17749023 292.93725586 0.91100967]	[421.20858765 290.37915039 0.91914421]	[380.25335693 277.56741333 0.54139233]	[441.71783447 272.39279175 0.89142406]	[4.82745331e+02 8.70328491e+02 7.92823076e-01]	[5.00758545e+02 8.67675964e+02 7.65944541e-01]	[4.80148163e+02 8.44545959e+02 7.12969899e-01]	[4.39123993e+02 7.98415466e+02 6.94051683e-01]	[4.18689392e+02 7.90810059e+02 7.64979243e-01]	[4.41840088e+02 7.59902466e+02 7.00659752e-01]
[411.03128052 300.70205688 0.85443217]	[421.33224487 336.50396729 0.93073213]	[362.2166748 339.18652344 0.86496228]	[331.3984375 436.59765625 0.83871198]	[303.21743774 521.29620361 0.88201332]	[482.82470703 326.30709839 0.83444005]	[523.78082275 421.37457275 0.92025959]	[529.03747559 521.36004639 0.88203943]	[441.67672729 523.92608643 0.81374598]	[400.72329712 523.95117188 0.77958071]	[423.88449097 652.11169434 0.84048128]	[439.17626953 754.77575684 0.84421933]	[480.31863403 523.9354248 0.77987349]	[480.35629272 667.56286621 0.89393884]	[482.72613525 831.82250977 0.86022598]	[398.2036438 292.9737854 0.91715264]	[421.22094727 290.43151855 0.92380881]	[380.28726196 277.59591675 0.52260351]	[441.75631714 272.44110107 0.88591087]	[4.82764191e+02 8.72755676e+02 7.73218155e-01]	[5.00779785e+02 8.70144287e+02 7.60510206e-01]	[4.80171173e+02 8.44544067e+02 7.11569011e-01]	[4.36668549e+02 8.00955566e+02 7.02238679e-01]	[4.18673859e+02 7.93241150e+02 7.74106860e-01]	[4.41826935e+02 7.62467407e+02 7.00301766e-01]
[411.03033447 300.70346069 0.85415131]	[421.33328247 336.5043335 0.93069935]	[362.21640015 339.1867981 0.86483586]	[331.40698242 436.6022644 0.8402642 ]	[303.21640015 521.30065918 0.88277972]	[482.82601929 326.30639648 0.83453035]	[523.78283691 421.37457275 0.92023337]	[529.0355835 521.36364746 0.88273728]	[441.67926025 523.93109131 0.8118279 ]	[400.72283936 523.95654297 0.77804822]	[423.8788147 652.13208008 0.84062254]	[439.17849731 754.75799561 0.84541953]	[480.32241821 523.93756104 0.77900946]	[480.35351562 667.57342529 0.89379025]	[482.72518921 831.81591797 0.86124951]	[398.20349121 292.97451782 0.91717595]	[421.22085571 290.43310547 0.92404217]	[380.28781128 277.59500122 0.52118081]	[441.75817871 272.43505859 0.8849439 ]	[4.82757263e+02 8.72742249e+02 7.73360014e-01]	[5.00774963e+02 8.70131165e+02 7.58127034e-01]	[4.80173615e+02 8.44532471e+02 7.10358620e-01]	[4.36671356e+02 8.00943115e+02 7.03095078e-01]	[4.18674133e+02 7.93226196e+02 7.76026547e-01]	[4.41828735e+02 7.62443298e+02 6.96613669e-01]
[411.03588867 300.74719238 0.84699059]	[421.34823608 336.53796387 0.93098682]	[362.24176025 339.18539429 0.86387271]	[328.87115479 436.57070923 0.83025885]	[300.63516235 521.37420654 0.90167147]	[482.83108521 328.87020874 0.83332753]	[523.78942871 423.78820801 0.91727799]	[529.03057861 521.37005615 0.88260609]	[441.66601562 523.95874023 0.80891222]	[400.71411133 523.97009277 0.77612346]	[423.81811523 652.15338135 0.84187949]	[439.18569946 752.2980957 0.85241497]	[480.30755615 523.96734619 0.77172989]	[480.33023071 667.5826416 0.89337552]	[482.71832275 831.85461426 0.85702735]	[398.21377563 293.02072144 0.92095339]	[421.22216797 292.89096069 0.93120265]	[380.32144165 277.62030029 0.51827508]	[441.78308105 272.45785522 0.88653094]	[4.82787079e+02 8.72855591e+02 7.46899784e-01]	[5.00793610e+02 8.70232849e+02 7.60771155e-01]	[4.80168854e+02 8.47057556e+02 7.14394033e-01]	[4.36643524e+02 8.00918640e+02 6.95710659e-01]	[4.18655670e+02 7.90824707e+02 7.73741186e-01]	[4.41851196e+02 7.59928223e+02 6.87724233e-01]
[413.4949646 303.19232178 0.84085369]	[421.36560059 336.58905029 0.93112469]	[362.23287964 339.23049927 0.85990876]	[326.33496094 436.6164856 0.84167278]	[298.19015503 523.800354 0.91028577]	[482.8550415 331.4095459 0.83534312]	[523.78289795 423.82443237 0.91437089]	[529.04071045 521.40350342 0.88052619]	[439.32357788 523.95904541 0.8109076 ]	[400.69451904 523.97186279 0.78075475]	[421.39736938 652.13122559 0.8488341 ]	[439.19558716 752.29351807 0.85770422]	[480.29806519 523.97351074 0.77413523]	[480.30764771 667.54772949 0.89507711]	[482.70288086 831.88275146 0.84910816]	[398.22171021 295.39788818 0.92513371]	[421.23382568 292.90829468 0.93218452]	[380.32977295 277.63232422 0.53211737]	[441.78930664 272.48974609 0.88874936]	[4.82799988e+02 8.75331055e+02 7.21168697e-01]	[5.00809448e+02 8.70311523e+02 7.53965139e-01]	[4.80141449e+02 8.47087891e+02 7.02549160e-01]	[4.36629211e+02 8.03475769e+02 6.91949606e-01]	[4.18643768e+02 7.93263489e+02 7.60126591e-01]	[4.41867615e+02 7.59914185e+02 7.09131718e-01]
[413.50900269 303.22302246 0.84384447]	[421.39715576 336.64468384 0.92646468]	[362.25131226 339.2739563 0.85360414]	[326.30044556 439.12390137 0.86148572]	[298.13085938 523.93432617 0.91112411]	[482.89981079 333.92443848 0.83877653]	[523.81066895 423.865448 0.91001302]	[531.53509521 521.41772461 0.87979698]	[439.24719238 526.3973999 0.80359328]	[400.62426758 526.41729736 0.77544105]	[421.34466553 652.1640625 0.85548407]	[439.17996216 752.28009033 0.86057758]	[480.23806763 526.41497803 0.76729858]	[480.26870728 667.59179688 0.88589752]	[480.36386108 834.27008057 0.85457522]	[398.2449646 295.42510986 0.93456531]	[421.24856567 292.95446777 0.93745339]	[380.32064819 277.65441895 0.60992479]	[441.8067627 274.9765625 0.91083276]	[4.82787964e+02 8.72928711e+02 7.38183975e-01]	[5.00790161e+02 8.70276917e+02 7.63061166e-01]	[4.77732117e+02 8.47076965e+02 7.15031207e-01]	[4.34114777e+02 8.03541992e+02 6.67827010e-01]	[4.18595123e+02 7.93304688e+02 7.34946668e-01]	[4.41852509e+02 7.59897827e+02 7.09744871e-01]
[411.02478027 303.26153564 0.83657497]	[421.38891602 336.68286133 0.92876732]	[362.24060059 341.67837524 0.84997737]	[326.32177734 439.15142822 0.86879873]	[298.12704468 523.94372559 0.91201174]	[482.89877319 333.96469116 0.84600222]	[523.82397461 426.33963013 0.89986622]	[531.58447266 523.77819824 0.87635314]	[439.25857544 526.41131592 0.80187464]	[400.63580322 526.42590332 0.77429587]	[421.3470459 652.18170166 0.85488147]	[439.18930054 754.74530029 0.85414749]	[480.24508667 526.43615723 0.76478416]	[480.23760986 667.61547852 0.87797087]	[480.32553101 834.27294922 0.84324569]	[398.22729492 295.44821167 0.93663734]	[421.23156738 292.98327637 0.94100809]	[380.32693481 277.6602478 0.5808844 ]	[441.80184937 275.00405884 0.91879606]	[4.80290527e+02 8.75349121e+02 7.40350425e-01]	[5.00703094e+02 8.70327515e+02 7.59905696e-01]	[4.77737244e+02 8.44603333e+02 6.91768169e-01]	[4.31550812e+02 8.06107727e+02 6.58678174e-01]	[4.16117798e+02 7.95811646e+02 7.07758248e-01]	[4.41876373e+02 7.62418762e+02 7.10745335e-01]
[413.4944458 303.28356934 0.83457994]	[421.39877319 336.70492554 0.92608511]	[362.24841309 341.68637085 0.84905267]	[326.32128906 439.17904663 0.87407917]	[298.118927 523.98144531 0.9068346 ]	[482.92242432 334.01748657 0.85070014]	[523.8203125 426.36291504 0.89914918]	[534.10888672 523.79388428 0.87223643]	[439.23931885 526.39868164 0.79825485]	[400.63140869 526.40435791 0.77277082]	[421.3840332 652.12573242 0.853558 ]	[439.18817139 754.79449463 0.85015935]	[480.21398926 526.43365479 0.7567243 ]	[480.20617676 667.68359375 0.86560827]	[480.29299927 831.86474609 0.83343387]	[398.23641968 295.47116089 0.93902683]	[421.23873901 292.9944458 0.94171447]	[380.33474731 277.69476318 0.58105701]	[441.79766846 275.01846313 0.92382121]	[4.80236786e+02 8.75376282e+02 7.21651375e-01]	[4.98245239e+02 8.72708435e+02 7.46124744e-01]	[4.77693573e+02 8.44526672e+02 6.70545459e-01]	[4.31508118e+02 8.08601379e+02 6.55853093e-01]	[4.16091339e+02 7.95873657e+02 6.91620350e-01]	[4.41878265e+02 7.62474731e+02 7.22121716e-01]
[413.49761963 303.29833984 0.83261961]	[423.7689209 339.0451355 0.92452407]	[362.25094604 341.68756104 0.84845805]	[326.31756592 439.20840454 0.87535191]	[298.1578064 523.9821167 0.90721095]	[482.93289185 334.03863525 0.85136014]	[523.82073975 426.36642456 0.89934301]	[536.66040039 523.831604 0.87572461]	[439.22238159 526.39923096 0.79910249]	[400.62347412 526.41717529 0.77612698]	[423.79342651 652.16973877 0.84492892]	[439.18765259 754.80426025 0.85281807]	[480.19021606 526.4229126 0.75672889]	[480.18392944 670.17687988 0.8465153 ]	[4.80275360e+02 8.34375122e+02 8.23393345e-01]	[398.23754883 295.48077393 0.93943191]	[421.24526978 293.00552368 0.94119358]	[380.33776855 277.70339966 0.56045455]	[441.81887817 275.02923584 0.92097688]	[4.80284393e+02 8.75428040e+02 7.04502463e-01]	[5.00704498e+02 8.72739624e+02 7.40238786e-01]	[4.77649658e+02 8.47158508e+02 6.77955747e-01]	[4.31488922e+02 8.08555542e+02 6.55073762e-01]	[4.16085938e+02 7.95837341e+02 7.01333821e-01]	[4.41872650e+02 7.62492126e+02 7.21124411e-01]
[413.51794434 305.76611328 0.83309442]	[423.76745605 339.06002808 0.92503452]	[362.24032593 341.71170044 0.84836334]	[326.31607056 439.26449585 0.87930048]	[298.18289185 523.98431396 0.90825897]	[482.94262695 334.0534668 0.85185778]	[523.83312988 426.38717651 0.8936438 ]	[536.7244873 523.88848877 0.88318205]	[439.21932983 526.40734863 0.7961182 ]	[400.62731934 526.41479492 0.77571076]	[423.79043579 652.13647461 0.84719312]	[439.19485474 754.75610352 0.86215615]	[480.18060303 526.44433594 0.75657845]	[480.1887207 672.72052002 0.83965439]	[4.80260010e+02 8.39438293e+02 8.14440310e-01]	[398.24136353 295.49368286 0.94119954]	[421.26165771 293.01715088 0.94076669]	[380.33432007 277.70550537 0.56301916]	[441.8454895 275.04110718 0.91788006]	[4.80316498e+02 8.75448303e+02 6.97770476e-01]	[5.00725800e+02 8.72751770e+02 7.39772022e-01]	[4.77626068e+02 8.49724487e+02 6.87846482e-01]	[4.34068329e+02 8.06062256e+02 6.57647550e-01]	[4.18584015e+02 7.93355957e+02 7.12912560e-01]	[4.41860474e+02 7.62447754e+02 7.16780245e-01]
[413.5475769 305.78442383 0.83412045]	[421.39889526 339.08084106 0.92832798]	[362.23641968 341.74093628 0.84665918]	[326.35830688 439.29187012 0.87706077]	[298.23083496 523.97125244 0.90475154]	[482.93487549 334.0741272 0.85628098]	[523.83770752 426.40252686 0.88859302]	[536.74951172 523.86108398 0.8905232 ]	[439.18032837 526.4331665 0.78879994]	[398.25640869 526.44805908 0.77018154]	[421.39767456 654.68920898 0.84151965]	[439.20278931 754.79992676 0.86325127]	[480.15112305 526.46716309 0.74946821]	[480.18334961 672.71856689 0.83835167]	[4.80246582e+02 8.42006348e+02 8.10509443e-01]	[398.24862671 295.50891113 0.94019562]	[421.28317261 295.38885498 0.93696487]	[380.32342529 277.69857788 0.58464581]	[441.85977173 275.04864502 0.91632551]	[4.80336365e+02 8.77977661e+02 6.89834774e-01]	[5.00747925e+02 8.72817139e+02 7.31176555e-01]	[4.75155945e+02 8.52180725e+02 6.79817200e-01]	[4.28989899e+02 8.08587891e+02 6.34239376e-01]	[4.16071136e+02 7.95843628e+02 6.80755675e-01]	[4.41893463e+02 7.62493225e+02 7.22375154e-01]
[413.5864563 305.81582642 0.83564872]	[421.39093018 339.11407471 0.93125671]	[362.23446655 341.79711914 0.8384161 ]	[326.3734436 439.31738281 0.87513638]	[300.64398193 526.40338135 0.88511091]	[482.93130493 336.45376587 0.86243486]	[523.85705566 426.41973877 0.88273346]	[539.25054932 523.86358643 0.90354228]	[439.23394775 526.44250488 0.79290557]	[398.2779541 526.44372559 0.76688474]	[421.34069824 654.7723999 0.84392911]	[439.20025635 754.79382324 0.85745025]	[480.21807861 526.48522949 0.75957835]	[480.18930054 677.78521729 0.83168399]	[4.80244202e+02 8.44538086e+02 8.04876029e-01]	[398.25979614 295.54129028 0.94012702]	[421.30673218 295.40548706 0.93363893]	[380.3258667 277.70166016 0.59514862]	[441.86730957 275.05731201 0.91665596]	[4.82767548e+02 8.80474670e+02 6.88781619e-01]	[5.00772919e+02 8.72837036e+02 7.32036650e-01]	[4.75109741e+02 8.52219238e+02 6.71982229e-01]	[4.31528992e+02 8.06037231e+02 6.37773454e-01]	[4.16137146e+02 7.93313965e+02 7.05882967e-01]	[4.41912506e+02 7.62459961e+02 7.03630209e-01]
[413.58868408 305.81634521 0.83586323]	[421.40493774 339.1171875 0.92834008]	[362.25152588 341.79327393 0.83820313]	[328.85620117 441.68231201 0.87379903]	[300.73657227 526.42578125 0.87441128]	[482.94625854 336.4619751 0.86252898]	[523.85040283 426.38772583 0.88895565]	[539.32122803 523.88049316 0.91441911]	[439.20529175 526.43695068 0.79237664]	[398.25378418 526.43835449 0.76791352]	[421.32070923 657.25128174 0.84983629]	[439.18869019 752.25695801 0.87055594]	[480.19168091 526.48486328 0.75545686]	[480.16012573 675.2232666 0.83084238]	[4.80245483e+02 8.44577576e+02 8.11416447e-01]	[398.26022339 295.54208374 0.9412806 ]	[421.30905151 295.40853882 0.93375015]	[380.32736206 277.71365356 0.5904296 ]	[441.88442993 275.07104492 0.91681278]	[4.82762085e+02 8.80463440e+02 7.01947331e-01]	[5.00748688e+02 8.72837097e+02 7.40158916e-01]	[4.75123810e+02 8.52258972e+02 6.78665280e-01]	[4.36600098e+02 8.00948364e+02 6.46391690e-01]	[4.18662476e+02 7.90808655e+02 7.24449575e-01]	[4.41883514e+02 7.59873535e+02 7.14217007e-01]
[413.5798645 305.82177734 0.83456171]	[421.40377808 339.12203979 0.92853802]	[362.25201416 341.79776001 0.8376168 ]	[328.89840698 441.7086792 0.87411189]	[300.77618408 526.46075439 0.86169076]	[482.94613647 336.46713257 0.86352271]	[523.8571167 426.39447021 0.88400751]	[541.70013428 523.83288574 0.92096305]	[439.1690979 526.42480469 0.78941983]	[398.22982788 526.42358398 0.76932019]	[421.29211426 654.74102783 0.85508567]	[439.19122314 752.26086426 0.86956167]	[480.1569519 526.48162842 0.75057852]	[480.14654541 675.20458984 0.83201212]	[4.80242035e+02 8.44548035e+02 8.12260211e-01]	[398.26226807 295.5473938 0.94208431]	[421.30053711 295.4175415 0.93677926]	[380.33581543 277.71551514 0.58294708]	[441.88366699 275.07385254 0.91828907]	[4.82763367e+02 8.80505798e+02 7.09000766e-01]	[5.00760529e+02 8.72855164e+02 7.40553737e-01]	[4.75124481e+02 8.52240540e+02 6.85197353e-01]	[4.36607544e+02 8.00943787e+02 6.43770576e-01]	[4.18665985e+02 7.90804321e+02 7.22328544e-01]	[4.41896820e+02 7.59888245e+02 7.11314917e-01]
[413.5920105 305.82278442 0.83560967]	[423.77157593 339.13012695 0.92742604]	[362.25512695 341.80044556 0.83841825]	[328.91366577 441.72702026 0.87327653]	[303.21264648 526.48809814 0.85542649]	[482.95489502 336.47952271 0.86566097]	[523.86975098 426.38851929 0.88207853]	[541.73535156 523.87219238 0.9272759 ]	[439.17272949 526.42004395 0.78741288]	[398.21383667 526.43518066 0.76633579]	[421.32516479 654.77233887 0.84970802]	[439.20278931 752.28607178 0.87022632]	[480.17285156 526.46368408 0.75014842]	[480.1449585 675.24127197 0.83134985]	[4.80242493e+02 8.44550415e+02 8.13645422e-01]	[398.26745605 295.55142212 0.94205987]	[421.30975342 295.41986084 0.93627036]	[380.33914185 277.7210083 0.59669292]	[441.89505005 275.08215332 0.91657555]	[4.82755829e+02 8.80490967e+02 7.12956548e-01]	[5.00751831e+02 8.72852722e+02 7.44754791e-01]	[4.75130188e+02 8.52248474e+02 6.85404718e-01]	[4.36619843e+02 8.00977844e+02 6.44790411e-01]	[4.18668549e+02 7.93223145e+02 7.22231627e-01]	[4.41895020e+02 7.59913086e+02 7.09930837e-01]
[413.60357666 305.82995605 0.83534563]	[423.78543091 339.12838745 0.9256202 ]	[362.26202393 341.79043579 0.83866388]	[328.93569946 441.68222046 0.87682784]	[303.29159546 526.47113037 0.85081637]	[485.34573364 336.48413086 0.86254597]	[523.89172363 426.41012573 0.87547863]	[541.7635498 523.90515137 0.92901278]	[439.16403198 526.4453125 0.78505772]	[398.21063232 526.46173096 0.76505685]	[421.35641479 657.2512207 0.84101862]	[439.20294189 754.74151611 0.87026238]	[480.16244507 526.48034668 0.74703312]	[480.16690063 680.33343506 0.83736384]	[4.80242188e+02 8.44560181e+02 8.16183329e-01]	[398.27630615 295.55969238 0.94065261]	[421.31408691 295.42843628 0.93764406]	[380.34924316 277.71697998 0.5907594 ]	[441.90499878 275.08944702 0.91550922]	[4.80337189e+02 8.80533081e+02 7.16244876e-01]	[5.00739929e+02 8.72881042e+02 7.42575347e-01]	[4.75144714e+02 8.52250244e+02 6.90414608e-01]	[4.36647552e+02 8.01007751e+02 6.45037174e-01]	[4.18690735e+02 7.93254761e+02 7.18929946e-01]	[4.41868225e+02 7.62425049e+02 7.12713778e-01]
[413.59725952 305.84509277 0.83425105]	[423.78543091 339.13442993 0.92496413]	[362.25256348 341.78460693 0.84087586]	[331.39230347 441.67434692 0.87816668]	[303.3039856 526.4630127 0.84993297]	[485.3480835 336.49560547 0.86465836]	[523.88891602 426.42111206 0.87419689]	[541.78448486 523.949646 0.92377609]	[439.19625854 526.43737793 0.79105884]	[398.25915527 526.4453125 0.76432091]	[423.76876831 657.29473877 0.83706588]	[439.20858765 752.28723145 0.87369049]	[480.17022705 526.47558594 0.74970287]	[480.14038086 675.27624512 0.82864046]	[4.80245178e+02 8.44592285e+02 8.15158665e-01]	[398.27224731 295.56137085 0.94150031]	[421.32138062 295.44064331 0.93838036]	[380.3425293 277.71780396 0.59254497]	[444.29241943 275.11126709 0.90986276]	[4.82765442e+02 8.80532104e+02 7.11559772e-01]	[5.00745087e+02 8.72881897e+02 7.42473423e-01]	[4.75154175e+02 8.52274048e+02 6.84284389e-01]	[4.36650818e+02 8.00954529e+02 6.69838965e-01]	[4.18700836e+02 7.90823792e+02 7.41295159e-01]	[4.41887543e+02 7.59939270e+02 7.04467297e-01]
[416.02096558 308.3265686 0.83498299]	[423.79168701 339.14031982 0.92420805]	[362.24807739 341.78643799 0.84060442]	[328.88265991 441.68231201 0.8741622 ]	[303.29187012 526.44421387 0.85426319]	[485.35733032 336.50613403 0.86628008]	[523.88562012 426.43109131 0.87360442]	[541.79162598 523.94055176 0.92161238]	[439.22418213 526.43029785 0.79307681]	[400.62420654 526.43005371 0.7634967 ]	[423.80285645 657.25915527 0.83293653]	[439.21536255 752.30609131 0.86942112]	[480.18545532 526.48272705 0.74926305]	[480.13754272 675.26733398 0.82621789]	[4.80250336e+02 8.47077942e+02 8.17657590e-01]	[400.61474609 295.57318115 0.93991953]	[421.33328247 295.4586792 0.93898559]	[380.32766724 277.70883179 0.64620757]	[444.30200195 275.12860107 0.91101319]	[4.82789795e+02 8.80541809e+02 7.06688881e-01]	[5.00753265e+02 8.72885254e+02 7.40676820e-01]	[4.77600830e+02 8.52310547e+02 6.79353058e-01]	[4.36662445e+02 7.98432800e+02 6.84465647e-01]	[4.18706543e+02 7.90789612e+02 7.57129252e-01]	[4.41893524e+02 7.62444519e+02 7.06049740e-01]
[416.07159424 308.36749268 0.84416598]	[423.79721069 339.16070557 0.92249244]	[362.24246216 341.80938721 0.8381629 ]	[328.84054565 441.70245361 0.87649184]	[303.22332764 526.42272949 0.86414742]	[485.36715698 336.52468872 0.86804688]	[523.88092041 426.44943237 0.87411726]	[541.79052734 523.94366455 0.9215014 ]	[439.21511841 526.43585205 0.79305893]	[400.61581421 526.43609619 0.76484811]	[423.79840088 657.28930664 0.8355189 ]	[439.2244873 754.75195312 0.86857349]	[480.17779541 526.4909668 0.74906409]	[480.12982178 675.26922607 0.82357574]	[4.80246765e+02 8.47096863e+02 8.18939388e-01]	[400.64868164 295.60775757 0.93872195]	[421.37417603 295.48391724 0.93360817]	[380.32418823 277.70526123 0.71117651]	[444.31472778 275.12374878 0.90793121]	[4.82754517e+02 8.83029724e+02 7.07510352e-01]	[5.00737915e+02 8.72904114e+02 7.34908819e-01]	[4.77604553e+02 8.52324951e+02 6.77706599e-01]	[4.36632050e+02 8.00932129e+02 6.77697837e-01]	[4.18687439e+02 7.90803406e+02 7.47500718e-01]	[4.41904541e+02 7.62469421e+02 7.06061661e-01]
[416.08111572 308.35577393 0.84347856]	[423.81079102 339.17428589 0.92040402]	[362.25476074 341.82315063 0.83203518]	[326.35510254 441.68847656 0.87654686]	[300.75616455 526.47106934 0.86536402]	[485.378479 336.54199219 0.86856914]	[523.87139893 426.44540405 0.87589318]	[541.78405762 523.94042969 0.92308116]	[439.21005249 526.42926025 0.79417604]	[398.26797485 526.42578125 0.76691359]	[423.80187988 657.25646973 0.83431673]	[439.21322632 754.73675537 0.86739111]	[480.18109131 526.48651123 0.75088847]	[480.15637207 677.81793213 0.83179855]	[4.80240509e+02 8.47102844e+02 8.20101142e-01]	[400.66610718 295.59790039 0.93596727]	[421.38299561 295.47906494 0.93137586]	[380.34759521 277.65536499 0.68527389]	[444.3324585 275.11846924 0.90331173]	[4.80317810e+02 8.83056274e+02 7.11550832e-01]	[5.00729034e+02 8.72923767e+02 7.28924096e-01]	[4.77595459e+02 8.52338257e+02 6.76461220e-01]	[4.36626343e+02 8.00971436e+02 6.67826712e-01]	[4.18669525e+02 7.93218567e+02 7.35481143e-01]	[4.41887115e+02 7.62448181e+02 7.03243375e-01]
[416.14297485 308.39584351 0.85528648]	[423.81408691 339.19567871 0.91848844]	[362.2437439 344.25354004 0.83037829]	[326.30047607 441.74334717 0.87459701]	[300.69384766 526.47711182 0.87417144]	[485.39205933 336.56768799 0.87138319]	[523.87823486 428.9130249 0.87313163]	[541.76971436 523.93518066 0.92548084]	[439.20571899 526.46905518 0.79073393]	[398.26025391 526.46081543 0.7645911 ]	[423.7940979 657.28515625 0.83557361]	[439.21633911 754.78570557 0.86318004]	[480.17834473 528.97235107 0.7461856 ]	[480.1305542 677.83276367 0.82875574]	[4.80246796e+02 8.49593079e+02 8.22752714e-01]	[400.71090698 295.63458252 0.9367913 ]	[423.78933716 295.49273682 0.92691642]	[382.74249268 280.10733032 0.64035124]	[444.3604126 277.46759033 0.89890635]	[4.80258240e+02 8.85645447e+02 6.84809268e-01]	[5.00687317e+02 8.75436157e+02 6.94521785e-01]	[4.77626160e+02 8.54814026e+02 6.49850786e-01]	[4.36588654e+02 8.03485352e+02 6.64461672e-01]	[4.18645233e+02 7.93251160e+02 7.28357673e-01]	[4.41906647e+02 7.62485901e+02 7.00085461e-01]
[418.55224609 310.9085083 0.87145543]	[423.84207153 339.2093811 0.91453528]	[362.28311157 344.25891113 0.8263613 ]	[323.82073975 441.75216675 0.87161171]	[300.67681885 526.52972412 0.86562681]	[485.39929199 336.5874939 0.87379885]	[523.90930176 428.97598267 0.86428636]	[541.74938965 523.96246338 0.92041051]	[439.21786499 528.9753418 0.78081769]	[398.25881958 526.50183105 0.75725359]	[423.77462769 657.28741455 0.83607984]	[439.2182312 754.81994629 0.85954386]	[480.19314575 529.04772949 0.74250329]	[480.10675049 677.7946167 0.82548976]	[4.80235138e+02 8.49683838e+02 8.28566194e-01]	[400.75250244 298.00527954 0.93683249]	[423.84020996 295.53237915 0.92689085]	[382.75469971 280.13137817 0.66902822]	[444.39447021 277.49105835 0.8942855 ]	[4.80241058e+02 8.88111633e+02 6.89497709e-01]	[4.98224670e+02 8.77911865e+02 6.93821371e-01]	[4.77627960e+02 8.54931152e+02 6.40124202e-01]	[4.36601105e+02 8.03487427e+02 6.75610483e-01]	[4.18657104e+02 7.93264160e+02 7.34620035e-01]	[4.44302155e+02 7.62515320e+02 7.00134218e-01]
[418.55203247 310.90670776 0.87154323]	[423.85009766 339.21780396 0.91299826]	[362.28887939 344.26654053 0.82446241]	[323.82235718 441.75588989 0.87142986]	[300.67633057 526.5291748 0.86585909]	[485.41055298 336.60238647 0.87317389]	[523.90881348 428.97799683 0.86419129]	[541.74957275 523.96600342 0.92009097]	[439.21392822 528.97851562 0.78052199]	[398.25280762 526.50897217 0.75648588]	[423.78057861 657.28027344 0.83558053]	[439.21276855 754.81866455 0.85942948]	[480.19180298 529.04949951 0.74178016]	[480.11199951 677.81768799 0.82473105]	[4.80229218e+02 8.49717102e+02 8.26964557e-01]	[400.75234985 298.00421143 0.93718076]	[423.84054565 295.53268433 0.92700756]	[382.75140381 280.12805176 0.6650759 ]	[444.39526367 277.4967041 0.89424282]	[4.80257874e+02 8.88143372e+02 6.82191253e-01]	[4.98235779e+02 8.77934631e+02 6.88995779e-01]	[4.77612152e+02 8.57428833e+02 6.30776465e-01]	[4.36607971e+02 8.03472717e+02 6.80276871e-01]	[4.18661652e+02 7.93251770e+02 7.40556300e-01]	[4.41915710e+02 7.62514893e+02 7.03416169e-01]
[418.58505249 310.95706177 0.88772309]	[423.86782837 339.23532104 0.9087413 ]	[362.30279541 344.28198242 0.82191014]	[323.81732178 441.74542236 0.87113827]	[300.65316772 526.50201416 0.87375736]	[485.42849731 336.63330078 0.87256062]	[523.91790771 428.99993896 0.86019558]	[541.74359131 524.01586914 0.91374904]	[439.2538147 529.01904297 0.78068697]	[400.62918091 528.98040771 0.75445348]	[423.78704834 657.31951904 0.8358978 ]	[439.21105957 757.31500244 0.85630178]	[480.23150635 531.5680542 0.74497169]	[480.13931274 680.38879395 0.83420783]	[4.80211334e+02 8.49746521e+02 8.37298870e-01]	[400.78713989 298.04446411 0.93446773]	[423.88354492 295.56887817 0.92087305]	[382.74200439 280.13952637 0.7159791 ]	[444.41311646 277.50534058 0.89414179]	[4.80212982e+02 8.88136108e+02 6.95811391e-01]	[4.98205109e+02 8.77965271e+02 6.86632335e-01]	[4.75154388e+02 8.57460876e+02 6.36448622e-01]	[4.36626190e+02 8.03479370e+02 6.88852727e-01]	[4.18672638e+02 7.93264160e+02 7.42725194e-01]	[4.41903229e+02 7.64980347e+02 7.09516644e-01]
[418.58538818 313.4208374 0.89658058]	[423.87322998 339.26217651 0.90310329]	[362.30825806 344.29733276 0.82024592]	[323.80435181 441.77279663 0.86714566]	[300.64224243 526.52166748 0.87487084]	[485.44168091 336.67297363 0.87362492]	[523.91333008 431.47576904 0.86251128]	[541.75445557 526.43865967 0.90419704]	[439.2354126 529.02514648 0.78014195]	[400.62817383 528.99023438 0.75580901]	[423.80575562 657.32702637 0.8375473 ]	[439.21942139 757.33013916 0.86067712]	[480.19760132 531.57458496 0.74186486]	[477.71228027 677.83673096 0.81358325]	[4.80173096e+02 8.49721863e+02 8.19718897e-01]	[400.79608154 298.07687378 0.93426365]	[423.89785767 295.62207031 0.91897357]	[382.72714233 280.13204956 0.74994403]	[444.42645264 277.53210449 0.89246374]	[4.80187866e+02 8.90697754e+02 6.76447868e-01]	[4.98190277e+02 8.83042908e+02 6.73137724e-01]	[4.75072357e+02 8.57414062e+02 6.17369711e-01]	[4.36625824e+02 8.00984253e+02 6.89995468e-01]	[4.18681000e+02 7.93237610e+02 7.43439198e-01]	[4.44304443e+02 7.64996887e+02 7.20660627e-01]
[418.5847168 313.43850708 0.89972013]	[423.8822937 339.2789917 0.89967316]	[362.309021 344.30169678 0.81886339]	[323.79150391 441.75753784 0.87261182]	[298.24661255 526.5057373 0.88162243]	[485.45535278 336.70391846 0.87469089]	[523.90136719 434.01763916 0.86427319]	[541.75280762 528.97332764 0.87778395]	[439.22561646 529.01983643 0.78184819]	[400.62472534 528.9854126 0.75885874]	[423.82901001 654.75384521 0.83546633]	[439.20480347 754.82897949 0.86112213]	[480.18551636 531.5703125 0.74135154]	[477.65332031 680.3815918 0.80612189]	[4.80129791e+02 8.49747864e+02 8.17679286e-01]	[400.800354 298.0848999 0.9329713]	[423.90542603 295.63894653 0.92017704]	[382.74285889 280.12249756 0.7453624 ]	[444.44308472 277.54544067 0.88944596]	[4.77719391e+02 8.90691711e+02 6.80301905e-01]	[4.95693420e+02 8.83049377e+02 6.67794347e-01]	[4.72536865e+02 8.59929993e+02 6.26567543e-01]	[4.36648041e+02 8.00986877e+02 6.80338919e-01]	[4.18701965e+02 7.93245667e+02 7.31375575e-01]	[4.41892029e+02 7.64966675e+02 7.22783744e-01]
[418.58917236 313.44735718 0.90252006]	[423.88650513 339.28536987 0.89793092]	[362.31039429 344.3074646 0.81762755]	[323.77975464 441.73446655 0.87732041]	[298.23220825 526.4821167 0.88766599]	[485.46066284 339.04257202 0.87458777]	[523.88690186 431.5489502 0.86518955]	[541.73376465 526.53820801 0.88247287]	[439.21920776 529.03344727 0.78146201]	[400.62426758 528.99230957 0.75912529]	[423.82000732 654.76025391 0.83550584]	[439.20239258 754.82727051 0.86208141]	[480.17425537 531.59777832 0.73955762]	[477.63098145 680.35430908 0.80429274]	[4.80124329e+02 8.49760132e+02 8.14223945e-01]	[400.80813599 298.09106445 0.93186849]	[423.9130249 295.64874268 0.91820061]	[382.76394653 280.12268066 0.74230731]	[444.44903564 277.55984497 0.88936424]	[4.77698730e+02 8.90740784e+02 6.73975885e-01]	[4.95667877e+02 8.85574707e+02 6.60302222e-01]	[4.72542603e+02 8.59939514e+02 6.22616231e-01]	[4.36625519e+02 8.00984131e+02 6.77016616e-01]	[4.18692627e+02 7.93242798e+02 7.30660081e-01]	[4.41891693e+02 7.64963440e+02 7.28841841e-01]
[418.59539795 313.44659424 0.90377033]	[423.88726807 339.28747559 0.89772117]	[362.31814575 344.30545044 0.81698221]	[323.76882935 441.71343994 0.87898767]	[298.22198486 526.4876709 0.88802481]	[485.46002197 339.05163574 0.87489963]	[523.88934326 434.05621338 0.87003464]	[541.72741699 528.97949219 0.87762839]	[439.22695923 529.02600098 0.78230357]	[400.63552856 528.98223877 0.7601257 ]	[423.81991577 657.23687744 0.83581406]	[439.20361328 754.78216553 0.8661449 ]	[480.17810059 531.5892334 0.73990077]	[477.62240601 682.85986328 0.80781639]	[4.80120544e+02 8.49742615e+02 8.10018301e-01]	[400.81674194 298.09152222 0.93060637]	[423.92178345 295.64855957 0.91591972]	[382.77835083 280.13180542 0.74183488]	[446.86807251 277.55834961 0.89037573]	[4.77704956e+02 8.90759338e+02 6.67215824e-01]	[4.95683380e+02 8.85593628e+02 6.57529235e-01]	[4.72531647e+02 8.57453308e+02 6.19568467e-01]	[4.36629944e+02 8.00998230e+02 6.70973539e-01]	[4.18697815e+02 7.93256470e+02 7.22863913e-01]	[4.41889343e+02 7.62478210e+02 7.26583362e-01]
[418.59329224 313.44607544 0.90306664]	[423.88842773 339.28839111 0.89711326]	[362.31549072 344.30212402 0.81703216]	[323.77011108 441.72140503 0.88100803]	[298.20266724 526.47479248 0.89023769]	[485.45858765 339.05950928 0.87574816]	[523.89221191 434.07275391 0.87109584]	[541.71350098 528.97253418 0.87795186]	[439.2197876 529.03192139 0.78222281]	[400.63204956 528.98162842 0.76082873]	[423.81546021 654.70623779 0.83921707]	[439.20553589 754.74951172 0.87049979]	[480.16949463 531.60205078 0.73983634]	[477.61190796 680.37811279 0.80782759]	[4.80115631e+02 8.49721191e+02 8.10592294e-01]	[400.81759644 298.08718872 0.92944121]	[423.92233276 295.65005493 0.9145695 ]	[382.79232788 280.10577393 0.73333222]	[446.88012695 277.5539856 0.89000124]	[4.77739014e+02 8.90798462e+02 6.64603353e-01]	[4.98144135e+02 8.85614990e+02 6.57664418e-01]	[4.70003967e+02 8.57430481e+02 6.32925451e-01]	[4.36654327e+02 8.00920959e+02 6.90094173e-01]	[4.18716431e+02 7.90810791e+02 7.45770156e-01]	[4.41905121e+02 7.62451599e+02 7.28896022e-01]
[418.57537842 313.44204712 0.89648974]	[423.89584351 339.28729248 0.89645129]	[362.32159424 344.28945923 0.81572598]	[323.76434326 441.71173096 0.88056207]	[298.19805908 526.47766113 0.88873309]	[485.46252441 339.07363892 0.87477469]	[523.89318848 434.07275391 0.87179375]	[541.68658447 528.98034668 0.87451494]	[439.20327759 529.05480957 0.78108019]	[398.2800293 528.99584961 0.76121378]	[423.78637695 652.20324707 0.84291643]	[439.19421387 752.29644775 0.87304503]	[480.16329956 534.10900879 0.74107504]	[477.61190796 680.34259033 0.80756581]	[4.77749084e+02 8.49714844e+02 8.01949322e-01]	[400.80352783 298.07437134 0.92782003]	[423.91253662 295.64489746 0.91628569]	[382.81658936 277.71966553 0.68593425]	[446.90463257 277.54821777 0.888174 ]	[4.77661163e+02 8.90815735e+02 6.53161347e-01]	[4.95636536e+02 8.85643066e+02 6.42836392e-01]	[4.69993591e+02 8.57422729e+02 6.27552450e-01]	[4.36654327e+02 7.98443848e+02 6.83904290e-01]	[4.18715790e+02 7.90805298e+02 7.40425766e-01]	[4.41897583e+02 7.62426819e+02 7.27601886e-01]
[418.58721924 313.44146729 0.8997699 ]	[423.89682007 339.28839111 0.89548588]	[362.32049561 344.28948975 0.81627178]	[323.7616272 441.71655273 0.88104731]	[298.18591309 526.48596191 0.88898075]	[485.46551514 339.0713501 0.87443382]	[523.8861084 434.10571289 0.87466425]	[539.29962158 529.03527832 0.86210835]	[439.17272949 529.02502441 0.78038096]	[398.26831055 528.97143555 0.76310962]	[423.79193115 652.21875 0.83758765]	[439.18395996 752.30773926 0.86938912]	[480.12683105 531.59686279 0.73401338]	[477.60324097 680.41168213 0.81603819]	[4.77745117e+02 8.49718750e+02 8.02743912e-01]	[400.81781006 298.07543945 0.92587113]	[426.34191895 295.65054321 0.91261172]	[382.82415771 277.71865845 0.69653332]	[446.92987061 277.56503296 0.88516092]	[4.77665497e+02 8.90758911e+02 6.66197836e-01]	[4.95656250e+02 8.85570679e+02 6.55480623e-01]	[4.69961304e+02 8.57432861e+02 6.36674881e-01]	[4.36665833e+02 7.98431702e+02 6.88396215e-01]	[4.18720032e+02 7.90802917e+02 7.42750049e-01]	[4.41882843e+02 7.62448914e+02 7.28493631e-01]
[418.58966064 313.44015503 0.90048397]	[423.89657593 339.2911377 0.89493769]	[362.31588745 344.2869873 0.81691128]	[323.78817749 441.66964722 0.88078171]	[298.18441772 526.47912598 0.88882637]	[485.47131348 339.08270264 0.873649 ]	[523.88037109 434.10766602 0.87434626]	[539.27337646 531.55682373 0.85278434]	[439.15966797 531.53167725 0.77628201]	[398.24118042 529.01367188 0.7613821 ]	[423.77462769 654.71514893 0.83706498]	[439.1854248 752.28302002 0.87377107]	[480.12197876 534.10961914 0.73358393]	[477.59072876 680.40997314 0.81568187]	[4.77724976e+02 8.49703003e+02 8.04501951e-01]	[400.82281494 298.07312012 0.92552042]	[426.35131836 295.64974976 0.91191912]	[382.83279419 277.71829224 0.6911785 ]	[446.94760132 277.5645752 0.88276708]	[4.77662964e+02 8.90770142e+02 6.78710341e-01]	[4.95649872e+02 8.85585022e+02 6.62998080e-01]	[4.67482819e+02 8.57395569e+02 6.41078293e-01]	[4.36686066e+02 7.98426208e+02 6.92637801e-01]	[4.18744263e+02 7.90797485e+02 7.38972962e-01]	[4.41870941e+02 7.62420654e+02 7.25523353e-01]
[418.58630371 313.44708252 0.90141881]	[423.89883423 339.29666138 0.89375973]	[362.31808472 344.28344727 0.81692648]	[323.79312134 441.66940308 0.88067877]	[298.19039917 526.48260498 0.88882959]	[485.47363281 339.09555054 0.87316734]	[523.87304688 434.12786865 0.87727106]	[539.24194336 531.60986328 0.84839398]	[439.15170288 529.06079102 0.77637821]	[398.2364502 529.01013184 0.76340687]	[421.39862061 654.73175049 0.84048754]	[439.18908691 752.26953125 0.87559074]	[480.11727905 534.09674072 0.73405546]	[475.15820312 680.37176514 0.81148136]	[4.77704407e+02 8.49673096e+02 8.03571522e-01]	[400.82312012 298.07693481 0.92601162]	[426.34994507 297.98596191 0.9127838 ]	[382.83605957 277.7230835 0.68483841]	[446.9553833 277.59140015 0.87819934]	[4.77650299e+02 8.90776428e+02 6.90159440e-01]	[4.95634705e+02 8.85601135e+02 6.70948803e-01]	[4.67468414e+02 8.54915527e+02 6.54756904e-01]	[4.39106384e+02 7.98398682e+02 7.01815724e-01]	[4.18762207e+02 7.90782471e+02 7.45870531e-01]	[4.41880646e+02 7.59939331e+02 7.26353884e-01]
[418.58880615 313.4619751 0.90493643]	[423.900177 339.30413818 0.89250767]	[362.31689453 344.28884888 0.81612247]	[323.77050781 441.71105957 0.87800628]	[298.19390869 526.52069092 0.88297707]	[485.47531128 339.10510254 0.87311947]	[523.86053467 434.12179565 0.87862742]	[539.21337891 534.10870361 0.84534979]	[439.15359497 531.57043457 0.77677023]	[398.21786499 529.05627441 0.75936079]	[421.38961792 654.74346924 0.84129518]	[439.1789856 752.29089355 0.87141567]	[480.13031006 534.13256836 0.73806393]	[475.15209961 682.86376953 0.8158536 ]	[4.77690857e+02 8.49694153e+02 8.05655241e-01]	[400.82821655 298.08737183 0.92584634]	[426.35684204 298.00299072 0.91391253]	[382.84915161 280.1156311 0.68497682]	[446.9602356 277.61660767 0.87361199]	[4.75142944e+02 8.90772949e+02 6.98042631e-01]	[4.93120819e+02 8.85637146e+02 6.81117833e-01]	[4.67455139e+02 8.57368469e+02 6.57554746e-01]	[4.36662231e+02 8.00923889e+02 6.70100808e-01]	[4.18725433e+02 7.90813049e+02 7.19239354e-01]	[4.41868134e+02 7.59948730e+02 7.32148230e-01]
[418.59655762 313.47097778 0.90785348]	[423.89932251 339.31091309 0.89189076]	[362.32009888 344.28924561 0.81642586]	[323.77560425 441.71743774 0.87536561]	[298.20407104 526.54858398 0.87807125]	[485.47988892 339.11691284 0.87295204]	[523.8538208 436.54171753 0.8806389 ]	[539.18762207 534.14178467 0.84119368]	[439.14291382 531.56951904 0.77592468]	[398.21136475 529.0480957 0.75967282]	[421.37649536 654.72851562 0.8421213 ]	[439.17010498 752.3036499 0.86871207]	[477.74728394 534.13867188 0.7341826 ]	[475.13140869 682.89465332 0.81492949]	[4.77656464e+02 8.49686707e+02 8.02822948e-01]	[400.83703613 298.09866333 0.92565376]	[426.36804199 298.01547241 0.91219753]	[382.84161377 280.11932373 0.70581383]	[446.95608521 277.63183594 0.87116587]	[4.75138824e+02 8.90679810e+02 7.05883324e-01]	[4.93109100e+02 8.83085449e+02 6.88855708e-01]	[4.67410065e+02 8.54914490e+02 6.74987555e-01]	[4.36635101e+02 8.00950195e+02 6.54503942e-01]	[4.18689209e+02 7.93226501e+02 7.09690094e-01]	[4.41870209e+02 7.62427795e+02 7.38509476e-01]
[418.59344482 313.46817017 0.90710759]	[423.89700317 341.68356323 0.89175308]	[362.31756592 344.30895996 0.81386697]	[323.77340698 441.73831177 0.87509143]	[298.21343994 528.99499512 0.87466782]	[485.47891235 339.13406372 0.87140429]	[523.85656738 436.59439087 0.88834047]	[539.16900635 534.18182373 0.837632 ]	[439.13101196 531.58435059 0.77559209]	[398.19796753 529.06317139 0.75871944]	[421.35647583 654.7388916 0.84516233]	[439.15795898 752.2901001 0.86971891]	[477.73858643 534.1550293 0.73243588]	[475.1237793 682.92419434 0.81602722]	[4.77662476e+02 8.49669800e+02 8.02084446e-01]	[400.83633423 298.0944519 0.92605203]	[426.36566162 298.01159668 0.91291779]	[382.8416748 280.12713623 0.70272076]	[446.95092773 277.63925171 0.86948323]	[4.75084686e+02 8.88216614e+02 7.20623076e-01]	[4.93080444e+02 8.83056580e+02 7.00571299e-01]	[4.67430695e+02 8.54885803e+02 6.78111374e-01]	[4.36612823e+02 8.00985840e+02 6.37237668e-01]	[4.18665405e+02 7.93251404e+02 6.93539739e-01]	[4.41862610e+02 7.59944153e+02 7.44298100e-01]
[418.57501221 313.47360229 0.90448684]	[423.89529419 341.6973877 0.89078659]	[362.30651855 344.33587646 0.81156951]	[323.78433228 441.7762146 0.86949009]	[298.22528076 529.01031494 0.87470227]	[485.48239136 339.14248657 0.87023765]	[523.85430908 436.59301758 0.88904506]	[536.74560547 536.67346191 0.83714223]	[439.12576294 531.61169434 0.77622443]	[398.19491577 531.54699707 0.75856435]	[421.35446167 657.2611084 0.84487498]	[439.17687988 752.26806641 0.87241846]	[477.73251343 536.6519165 0.73214275]	[475.08764648 682.85296631 0.8112902 ]	[4.77608551e+02 8.49714600e+02 7.96467841e-01]	[400.82043457 298.09631348 0.92848188]	[426.34838867 298.01950073 0.91494656]	[382.82824707 280.12295532 0.69448924]	[446.95404053 277.64761353 0.86854798]	[4.72562805e+02 8.90652283e+02 7.18928695e-01]	[4.90553070e+02 8.85581055e+02 6.99918866e-01]	[4.67400543e+02 8.57363159e+02 6.72962785e-01]	[4.36620270e+02 7.98443604e+02 6.62575960e-01]	[4.18693634e+02 7.90807190e+02 7.16298103e-01]	[4.41886139e+02 7.59925720e+02 7.31333315e-01]
[418.56393433 313.47842407 0.90264606]	[423.88922119 341.71594238 0.89017618]	[362.30123901 346.80737305 0.80938244]	[323.75671387 441.81546021 0.86802834]	[298.22674561 529.0112915 0.87354589]	[485.47988892 339.15490723 0.87017155]	[523.85754395 436.58648682 0.886962 ]	[539.16070557 536.71343994 0.84293365]	[439.12893677 531.59436035 0.77693641]	[398.19381714 531.53167725 0.75829887]	[421.3196106 654.72460938 0.85205251]	[439.17276001 752.26977539 0.87073839]	[477.7401123 534.16741943 0.73191023]	[475.07852173 682.87316895 0.81324178]	[4.77599762e+02 8.49760132e+02 7.98528731e-01]	[400.81008911 298.09872437 0.92924523]	[423.92800903 298.02432251 0.91664493]	[382.81716919 280.11968994 0.69548404]	[446.95758057 277.65765381 0.86613798]	[4.75078278e+02 8.90674500e+02 7.32258022e-01]	[4.90559448e+02 8.85594727e+02 7.12048829e-01]	[4.67395569e+02 8.57419067e+02 6.73425794e-01]	[4.36607971e+02 8.00922607e+02 6.64745331e-01]	[4.18680054e+02 7.90811401e+02 7.17181921e-01]	[4.41901428e+02 7.59938599e+02 7.32672095e-01]
[418.5524292 313.47717285 0.89982307]	[423.88259888 341.72799683 0.88966089]	[362.30163574 346.82159424 0.80920744]	[323.77410889 441.81582642 0.86502731]	[298.22705078 529.06542969 0.86522478]	[485.47042847 339.16680908 0.87171704]	[523.85559082 436.60241699 0.89017075]	[539.17211914 536.73162842 0.8480227 ]	[439.11737061 531.60797119 0.77526462]	[398.175354 531.54425049 0.75803632]	[421.31561279 654.68884277 0.85228062]	[439.17144775 752.29748535 0.8633647 ]	[477.73562622 536.65209961 0.73367709]	[472.5793457 682.85308838 0.81177527]	[4.77586731e+02 8.52186035e+02 7.92858601e-01]	[400.80245972 298.0993042 0.93043846]	[423.91082764 298.02362061 0.91971099]	[382.81411743 280.12228394 0.70785356]	[446.94226074 277.65332031 0.87056571]	[4.72597931e+02 8.90687500e+02 7.43787169e-01]	[4.90557404e+02 8.85640930e+02 7.24870026e-01]	[4.67393799e+02 8.59958740e+02 6.63380623e-01]	[4.34115662e+02 8.00982483e+02 6.38792932e-01]	[4.18637451e+02 7.93237671e+02 6.94259942e-01]	[4.41899719e+02 7.62433655e+02 7.31232464e-01]
[416.17028809 313.48950195 0.89584166]	[423.87875366 341.75610352 0.88728893]	[362.30053711 346.85440063 0.8080374 ]	[323.77761841 441.83300781 0.861449 ]	[298.24060059 531.56097412 0.86116308]	[485.47180176 339.19259644 0.86998314]	[523.85388184 436.62884521 0.89389533]	[539.18060303 539.18243408 0.85638541]	[439.10705566 534.09307861 0.77168643]	[398.15805054 531.55133057 0.7561022 ]	[421.29006958 654.73657227 0.85238683]	[439.17010498 752.30780029 0.8584671 ]	[477.728302 536.66345215 0.73311973]	[472.6003418 682.89227295 0.81246817]	[4.75158295e+02 8.52212769e+02 7.93091595e-01]	[400.77627563 298.11117554 0.93200755]	[423.88900757 298.02908325 0.92431039]	[382.7979126 280.1607666 0.68514997]	[446.93701172 277.64505005 0.87392151]	[4.75087250e+02 8.90678223e+02 7.50068665e-01]	[4.90563171e+02 8.85621399e+02 7.30940342e-01]	[4.64949310e+02 8.59982300e+02 6.71579242e-01]	[4.34100372e+02 8.00972778e+02 6.31133735e-01]	[4.18633545e+02 7.93227905e+02 6.89574242e-01]	[4.41904572e+02 7.62436462e+02 7.31486261e-01]
[416.14675903 313.49649048 0.89296377]	[423.87503052 341.7694397 0.88563132]	[362.30471802 346.86633301 0.80766284]	[323.81774902 441.85650635 0.85632932]	[298.25039673 531.6138916 0.85849798]	[485.46679688 339.19506836 0.86990845]	[523.86212158 439.07952881 0.89771152]	[539.17700195 539.17462158 0.85218471]	[439.09597778 534.12036133 0.77279985]	[398.15060425 531.578125 0.75663859]	[421.2902832 657.24786377 0.8547039 ]	[439.17654419 752.25842285 0.86690867]	[477.71292114 536.69281006 0.73648643]	[475.06787109 685.38952637 0.81862253]	[4.75171021e+02 8.52331421e+02 7.82397032e-01]	[400.75085449 298.11386108 0.93438977]	[423.871521 298.03347778 0.9280346 ]	[382.76119995 280.1734314 0.68928689]	[446.91702271 277.65753174 0.87139225]	[4.75165924e+02 8.90771301e+02 7.53793955e-01]	[4.93118469e+02 8.88140747e+02 7.41058588e-01]	[4.64953278e+02 8.65133667e+02 6.67048573e-01]	[4.34107574e+02 8.00990356e+02 6.41301155e-01]	[4.18640717e+02 7.93235046e+02 6.95944369e-01]	[4.41894928e+02 7.59898071e+02 7.22723067e-01]
[416.15222168 313.51535034 0.89710319]	[423.85671997 341.8109436 0.88344961]	[362.28805542 349.39550781 0.80976087]	[323.82247925 441.89880371 0.85462558]	[300.62438965 534.08947754 0.8586964 ]	[485.45770264 339.21084595 0.87064481]	[523.87689209 439.11038208 0.90507495]	[539.20715332 539.19177246 0.86378461]	[439.08660889 534.16363525 0.77233404]	[398.1463623 534.09387207 0.75550812]	[421.27410889 657.23742676 0.86005872]	[439.17211914 752.27484131 0.86227977]	[477.70794678 536.72723389 0.73614067]	[472.6000061 685.37554932 0.81615865]	[4.75125916e+02 8.54863586e+02 7.62715220e-01]	[400.75765991 298.13717651 0.93391192]	[423.86959839 298.05523682 0.92753088]	[382.73452759 280.19348145 0.69643152]	[446.89266968 277.68484497 0.86646003]	[4.77619843e+02 8.93267151e+02 7.20447183e-01]	[4.93130493e+02 8.90644836e+02 7.26084173e-01]	[4.64876495e+02 8.70132446e+02 6.86680377e-01]	[4.36566986e+02 8.03549438e+02 6.12548172e-01]	[4.18647583e+02 7.93316772e+02 6.56861842e-01]	[4.41888214e+02 7.59926392e+02 7.19919324e-01]
[416.14089966 315.9571228 0.91176081]	[423.84298706 344.30459595 0.87542725]	[362.24447632 351.94580078 0.8191976 ]	[323.77337646 444.35949707 0.85120958]	[300.64511108 534.14709473 0.8565684 ]	[485.49023438 339.24841309 0.86230725]	[523.87792969 439.15316772 0.90992069]	[539.28027344 539.25408936 0.88462651]	[439.09689331 536.64416504 0.77282375]	[398.15438843 534.11743164 0.75710702]	[421.27078247 657.27130127 0.86022866]	[439.17190552 752.27282715 0.86249691]	[477.71658325 539.19213867 0.73644787]	[472.6088562 685.43041992 0.82114863]	[4.75114288e+02 8.54810120e+02 7.66667902e-01]	[400.74542236 298.20892334 0.92815381]	[423.86260986 298.14422607 0.92153186]	[382.75192261 282.70977783 0.65856069]	[444.4382019 280.13226318 0.8618843 ]	[4.77635895e+02 8.93233093e+02 7.47222245e-01]	[4.93095306e+02 8.88229919e+02 7.43662715e-01]	[4.64870819e+02 8.67658630e+02 6.84606135e-01]	[4.36572784e+02 8.03516602e+02 6.14717722e-01]	[4.18663605e+02 7.93295227e+02 6.63115084e-01]	[4.41886871e+02 7.59921936e+02 7.20303655e-01]
[416.14147949 315.95736694 0.91191745]	[423.84686279 344.30722046 0.87467182]	[362.25198364 351.94631958 0.8185519 ]	[323.77444458 444.36053467 0.85107702]	[300.64456177 534.14489746 0.85686928]	[485.48956299 339.25015259 0.86228138]	[523.87902832 439.1569519 0.9119159 ]	[539.27575684 539.25482178 0.88467598]	[439.09268188 536.65686035 0.77330059]	[398.14981079 534.13104248 0.75802654]	[421.27145386 657.27331543 0.86073101]	[439.16708374 752.26623535 0.86223394]	[477.70840454 539.20355225 0.73656416]	[472.61068726 685.43365479 0.8208499 ]	[4.75113342e+02 8.54821472e+02 7.65628040e-01]	[400.74612427 298.20901489 0.92810589]	[423.8638916 298.14471436 0.92128992]	[382.74957275 282.70214844 0.66089988]	[444.44125366 280.13360596 0.86125064]	[4.77641998e+02 8.93244873e+02 7.39177883e-01]	[4.93117340e+02 8.90626221e+02 7.39769340e-01]	[4.64866638e+02 8.67678406e+02 6.89103901e-01]	[4.36569183e+02 8.03528625e+02 6.08245850e-01]	[4.18657196e+02 7.93303894e+02 6.56806111e-01]	[4.41882202e+02 7.59913574e+02 7.20699787e-01]
[416.12191772 315.97296143 0.91256046]	[423.84890747 344.30773926 0.87439424]	[362.24868774 351.93380737 0.81808269]	[323.75701904 444.41207886 0.8430509 ]	[300.65557861 534.13098145 0.85603023]	[485.49481201 339.25656128 0.85940182]	[523.88140869 439.15637207 0.91190279]	[541.68408203 539.29589844 0.89600027]	[439.09399414 536.67321777 0.77517045]	[398.14816284 534.14318848 0.75711924]	[421.27404785 657.2578125 0.85818505]	[439.16699219 752.28564453 0.85922992]	[477.71310425 539.21893311 0.739461 ]	[472.61071777 685.42053223 0.81548154]	[4.75111237e+02 8.54816284e+02 7.63880551e-01]	[400.72463989 298.22045898 0.92598212]	[423.84747314 298.15887451 0.92139947]	[382.75247192 282.75045776 0.6253041 ]	[444.43460083 280.15905762 0.85911357]	[4.77627258e+02 8.93216309e+02 7.39980280e-01]	[4.93100189e+02 8.88222534e+02 7.35280097e-01]	[4.64865387e+02 8.67676086e+02 6.83988571e-01]	[4.36571899e+02 8.03553589e+02 6.08201206e-01]	[4.18654083e+02 7.93325439e+02 6.54483795e-01]	[4.41892242e+02 7.59935486e+02 7.20198393e-01]
[416.12445068 315.99972534 0.91748464]	[423.84817505 344.33480835 0.8704108 ]	[362.24694824 351.97494507 0.82137811]	[323.77941895 444.41311646 0.84136868]	[300.67892456 534.15441895 0.85383034]	[485.49319458 339.26150513 0.8589828 ]	[523.88909912 439.17453003 0.91330469]	[541.69018555 539.2487793 0.88944042]	[439.10534668 536.67486572 0.77567154]	[398.14862061 534.12921143 0.75489616]	[421.27572632 657.26776123 0.85877174]	[439.16436768 752.27062988 0.86204588]	[477.73074341 539.23291016 0.7416873 ]	[475.06655884 685.49194336 0.81963986]	[4.75091461e+02 8.54794678e+02 7.66753137e-01]	[400.72314453 298.24728394 0.92314935]	[423.85360718 298.19052124 0.91673124]	[382.75784302 285.24404907 0.62529361]	[444.43270874 280.18838501 0.85500968]	[4.77664703e+02 8.93250183e+02 7.45767176e-01]	[4.95618378e+02 8.90627136e+02 7.40398526e-01]	[4.64835052e+02 8.67660400e+02 6.92233503e-01]	[4.34115967e+02 8.03564880e+02 6.19545043e-01]	[4.18644379e+02 7.93313538e+02 6.64053023e-01]	[4.41884674e+02 7.59902039e+02 7.24102497e-01]
[416.10821533 316.01022339 0.91548532]	[423.85214233 344.33596802 0.86970127]	[362.25732422 351.98208618 0.820952 ]	[326.28109741 444.4022522 0.83707249]	[300.68518066 534.16827393 0.85184264]	[485.49078369 339.25839233 0.8602699 ]	[523.89929199 439.15805054 0.90938711]	[541.71459961 539.22033691 0.88794839]	[439.10366821 536.6729126 0.77507663]	[398.14767456 534.12548828 0.75458288]	[421.2718811 657.23565674 0.85708266]	[439.16540527 752.27056885 0.86298311]	[477.72753906 539.23046875 0.74359357]	[475.06942749 685.48846436 0.82003993]	[4.75110992e+02 8.52392517e+02 7.70027220e-01]	[400.70703125 298.24954224 0.92258096]	[423.84350586 298.19854736 0.91670007]	[382.74783325 285.25537109 0.61883587]	[444.43209839 280.19952393 0.85291016]	[4.80171814e+02 8.93297424e+02 7.54573822e-01]	[4.98150421e+02 8.90637268e+02 7.56901920e-01]	[4.64852417e+02 8.67669373e+02 6.96072459e-01]	[4.34087555e+02 8.06049316e+02 6.21736884e-01]	[4.18636353e+02 7.93334778e+02 6.60527945e-01]	[4.41884827e+02 7.59894470e+02 7.24066019e-01]
[416.1105957 316.01135254 0.91551149]	[423.8578186 344.34054565 0.86856014]	[362.26428223 351.98733521 0.82044661]	[326.27853394 444.42337036 0.83491838]	[300.69833374 536.63867188 0.85103536]	[485.49179077 339.25720215 0.86049122]	[523.90875244 439.1131897 0.90297037]	[541.73071289 539.18554688 0.88374174]	[439.10775757 536.66687012 0.77468348]	[398.14785767 534.12237549 0.75461948]	[421.26351929 657.24151611 0.8588618 ]	[439.15890503 752.26531982 0.86103952]	[477.74026489 539.22735596 0.74332237]	[475.09075928 685.50195312 0.82423377]	[4.75133148e+02 8.54798279e+02 7.70616412e-01]	[400.70877075 298.25015259 0.92256755]	[423.84759521 298.19818115 0.91644108]	[382.74728394 285.25073242 0.62106311]	[444.43325806 280.19467163 0.85340989]	[4.80199677e+02 8.93266113e+02 7.56458461e-01]	[4.98161285e+02 8.88218689e+02 7.56809473e-01]	[4.64864929e+02 8.67683838e+02 6.96532965e-01]	[4.36581482e+02 8.03545288e+02 6.25444710e-01]	[4.18655548e+02 7.93314026e+02 6.66356742e-01]	[4.41878021e+02 7.59877563e+02 7.23412514e-01]
[416.12188721 315.98605347 0.91502011]	[423.85617065 344.29421997 0.87477577]	[362.27590942 351.9571228 0.81639433]	[326.32168579 444.37469482 0.84217465]	[300.7381897 534.17547607 0.84670246]	[485.47946167 339.22958374 0.86565703]	[523.91650391 439.07611084 0.89376467]	[541.74157715 539.16998291 0.87770319]	[439.09640503 536.65155029 0.76998627]	[398.14117432 534.10992432 0.75279886]	[421.27490234 654.77331543 0.85873634]	[439.16201782 752.24713135 0.86508548]	[477.72372437 539.21166992 0.73951316]	[475.08660889 685.48309326 0.82266104]	[4.75140167e+02 8.54840393e+02 7.68613040e-01]	[400.7199707 298.23632812 0.92464417]	[423.84054565 298.16864014 0.92163163]	[382.77255249 285.26101685 0.60166758]	[444.42614746 280.17126465 0.85785836]	[4.80226990e+02 8.93279175e+02 7.47823119e-01]	[4.98192169e+02 8.88234436e+02 7.50786304e-01]	[4.64854431e+02 8.70148193e+02 7.06410587e-01]	[4.36573608e+02 8.03497070e+02 6.30048573e-01]	[4.18654694e+02 7.93272461e+02 6.77379787e-01]	[4.41878876e+02 7.57384888e+02 7.21886992e-01]
[416.15621948 315.95806885 0.91471028]	[423.85748291 341.82717896 0.88094741]	[362.29772949 351.91577148 0.80925119]	[326.35998535 444.34906006 0.84458971]	[300.73773193 534.1451416 0.84516901]	[485.45941162 339.19250488 0.87234646]	[523.93212891 436.65823364 0.88490188]	[541.7555542 536.69665527 0.87284213]	[439.11682129 536.66833496 0.77284157]	[398.16677856 534.13165283 0.75136924]	[421.2951355 654.7479248 0.85821891]	[439.17156982 752.25213623 0.87244642]	[477.7406311 539.22027588 0.74059993]	[475.06607056 685.45678711 0.82155985]	[4.75125519e+02 8.54789124e+02 7.72811055e-01]	[400.74975586 298.21984863 0.92510033]	[423.85675049 298.13598633 0.92442989]	[382.7805481 282.76135254 0.60042369]	[444.4206543 280.12158203 0.86491382]	[4.80194366e+02 8.93247742e+02 7.54460990e-01]	[4.98158295e+02 8.88201660e+02 7.48595834e-01]	[4.64847565e+02 8.67690308e+02 7.02569187e-01]	[4.36582367e+02 8.03513611e+02 6.43208146e-01]	[4.18659027e+02 7.93289673e+02 6.84056401e-01]	[4.41884796e+02 7.59867737e+02 7.24323869e-01]
[416.16296387 313.54867554 0.90316784]	[423.88745117 341.78826904 0.8821336 ]	[362.33111572 349.41693115 0.8036046 ]	[328.84390259 444.30325317 0.84823078]	[300.75662231 531.60144043 0.84089679]	[485.4715271 339.17828369 0.87236392]	[523.93914795 436.64587402 0.87951171]	[541.76708984 534.16015625 0.86700535]	[439.14044189 534.16760254 0.77552712]	[398.19961548 534.10168457 0.75286889]	[421.31915283 654.76953125 0.85710245]	[439.17660522 752.23046875 0.87507868]	[480.11984253 536.73510742 0.73899674]	[472.59591675 685.43225098 0.82475454]	[4.75116028e+02 8.54793579e+02 7.71750569e-01]	[400.75549316 298.16513062 0.93155211]	[423.86898804 298.07913208 0.92700309]	[382.72790527 280.22485352 0.65442806]	[446.875 277.69552612 0.86647689]	[4.80178894e+02 8.93243835e+02 7.45457351e-01]	[4.98139984e+02 8.88210205e+02 7.47195363e-01]	[4.64843079e+02 8.67693237e+02 7.02206492e-01]	[4.36569153e+02 8.03524719e+02 6.31579220e-01]	[4.18651520e+02 7.93289368e+02 6.72771931e-01]	[4.41883148e+02 7.57377136e+02 7.26391971e-01]
[416.15185547 313.48168945 0.89428079]	[423.91204834 341.75848389 0.88157177]	[362.34558105 349.37420654 0.79946148]	[328.84622192 441.90280151 0.85332191]	[300.75280762 531.56970215 0.84378517]	[485.49563599 339.1651001 0.86904418]	[523.95458984 436.62246704 0.87766492]	[541.77801514 534.12670898 0.86521816]	[439.1434021 534.13598633 0.77953315]	[398.2109375 531.60284424 0.75647527]	[421.35101318 654.70758057 0.85153604]	[439.16986084 752.3001709 0.8640362 ]	[477.74523926 536.706604 0.73703796]	[472.60614014 685.38085938 0.82214481]	[4.75095123e+02 8.52343262e+02 7.76395023e-01]	[400.74502563 298.1071167 0.93676537]	[423.84518433 298.0138855 0.9357456 ]	[382.76272583 280.18481445 0.64706606]	[446.88046265 277.64657593 0.87464345]	[4.77721100e+02 8.90771729e+02 7.56896496e-01]	[4.95667572e+02 8.88109436e+02 7.46097207e-01]	[4.64826813e+02 8.67615906e+02 6.99037135e-01]	[4.34091217e+02 8.03562866e+02 6.13137424e-01]	[4.18611877e+02 7.93310791e+02 6.58373952e-01]	[4.41887787e+02 7.62419739e+02 7.25834131e-01]
[418.59353638 313.39096069 0.89180535]	[426.34106445 341.68237305 0.88641417]	[364.79180908 346.81063843 0.80214041]	[328.89071655 441.82794189 0.86517906]	[300.77130127 529.0402832 0.84628439]	[485.47821045 339.10040283 0.8757208 ]	[523.95849609 436.61746216 0.87268603]	[541.77362061 531.60076904 0.86345994]	[439.11904907 531.56201172 0.77455956]	[398.19174194 529.04858398 0.75930792]	[421.40106201 652.21508789 0.84436518]	[439.17602539 752.29144287 0.86642706]	[477.7243042 534.14416504 0.72889453]	[475.07138062 682.91778564 0.81099969]	[4.72600830e+02 8.52293945e+02 7.72654235e-01]	[400.81188965 298.05020142 0.93138283]	[423.90872192 295.59494019 0.91872787]	[382.7973938 280.15039062 0.68458927]	[446.90612793 277.56173706 0.88343132]	[4.80176849e+02 8.90740906e+02 7.51509070e-01]	[4.95668823e+02 8.85614929e+02 7.32527435e-01]	[4.62387726e+02 8.65123535e+02 7.06723392e-01]	[4.34114197e+02 8.03513428e+02 6.28814459e-01]	[4.18637970e+02 7.93276733e+02 6.77019835e-01]	[4.41883026e+02 7.62416504e+02 7.22099781e-01]
[418.57165527 308.31887817 0.86610305]	[426.35449219 339.25839233 0.89429307]	[364.80383301 344.25057983 0.81133699]	[328.9239502 441.79397583 0.87347519]	[300.76257324 529.00604248 0.85188937]	[485.49398804 339.05703735 0.8684631 ]	[523.9609375 436.55661011 0.86423594]	[541.76965332 531.52972412 0.86674434]	[439.10794067 531.57458496 0.77441794]	[398.19314575 529.05682373 0.75950891]	[421.39855957 654.69433594 0.84324825]	[439.17950439 754.74279785 0.86114842]	[477.71264648 534.1550293 0.73155111]	[475.07067871 680.34899902 0.80021775]	[4.75069550e+02 8.52188904e+02 7.84415722e-01]	[400.79714966 295.5425415 0.92904663]	[423.87918091 295.43936157 0.91548043]	[385.31509399 280.1260376 0.40035775]	[449.46484375 275.12026978 0.87153417]	[4.75133942e+02 8.88175049e+02 7.08921671e-01]	[4.90537750e+02 8.83031433e+02 7.04652250e-01]	[4.64827301e+02 8.59973022e+02 6.91053212e-01]	[4.34118347e+02 8.03522522e+02 6.20466113e-01]	[4.18627472e+02 7.93288025e+02 6.70899451e-01]	[4.41890228e+02 7.62456604e+02 7.28805900e-01]
[418.57040405 305.77978516 0.86195606]	[426.40435791 339.18328857 0.89596432]	[364.84277344 341.73410034 0.82131082]	[328.92672729 439.30752563 0.87690008]	[300.77798462 526.47253418 0.86247462]	[487.98165894 336.60687256 0.85064763]	[523.94921875 434.02819824 0.85842758]	[541.75006104 528.97784424 0.87108499]	[439.08023071 529.02441406 0.77080011]	[398.17205811 528.97955322 0.76174068]	[421.36114502 654.6796875 0.8515588 ]	[439.18045044 752.2791748 0.8691988 ]	[477.6875 531.59442139 0.72857785]	[472.58898926 675.24133301 0.80171758]	[4.75138733e+02 8.49603271e+02 7.82654285e-01]	[400.82629395 295.43164062 0.90116888]	[423.92047119 295.3934021 0.90042806]	[385.3793335 277.55319214 0.43854311]	[452.00765991 275.00286865 0.86687386]	[4.75117706e+02 8.85648926e+02 7.04272151e-01]	[4.90555328e+02 8.77962036e+02 7.05380201e-01]	[4.64898529e+02 8.52375000e+02 6.95017278e-01]	[4.36593658e+02 8.01007629e+02 6.26023591e-01]	[4.18650879e+02 7.93262756e+02 6.79430544e-01]	[4.41901245e+02 7.59940735e+02 7.33602643e-01]
[418.69699097 300.77502441 0.89978153]	[426.4213562 339.10745239 0.89493293]	[364.84115601 341.67141724 0.82684386]	[328.91992188 439.23538208 0.88070488]	[303.23077393 523.99700928 0.87281281]	[490.48358154 336.54046631 0.83886641]	[523.96435547 431.52905273 0.85652488]	[541.7456665 526.4576416 0.89573818]	[439.09075928 526.46685791 0.77961832]	[398.1696167 526.44250488 0.77554065]	[421.34115601 652.17126465 0.85996759]	[439.17745972 752.23638916 0.87745851]	[477.70355225 529.00244141 0.73279971]	[475.10168457 670.21136475 0.80644619]	[4.75175323e+02 8.47050476e+02 7.74385452e-01]	[403.32449341 292.99728394 0.8789528 ]	[428.91564941 292.92120361 0.87464553]	[390.43093872 277.55697632 0.5889129 ]	[449.52774048 274.93807983 0.85531104]	[4.77674805e+02 8.80492371e+02 7.11123645e-01]	[4.95599121e+02 8.72917053e+02 7.32574582e-01]	[4.64896149e+02 8.52247986e+02 6.97066009e-01]	[4.36661102e+02 8.00940369e+02 6.66621864e-01]	[4.18714142e+02 7.90813354e+02 7.09513426e-01]	[4.41888275e+02 7.59861816e+02 7.29134321e-01]
[418.74151611 300.62347412 0.93045992]	[426.44381714 336.65063477 0.89467132]	[367.37008667 339.1550293 0.83388621]	[328.91757202 439.06835938 0.85611176]	[303.2520752 523.8729248 0.88883936]	[490.52593994 334.06219482 0.81844401]	[523.98809814 428.9453125 0.85318887]	[541.74053955 523.93774414 0.9155435 ]	[439.09753418 523.9185791 0.79713857]	[398.16241455 523.91241455 0.78766721]	[421.35549927 649.62054443 0.86606371]	[439.17495728 752.24450684 0.86538219]	[477.69967651 526.41186523 0.7460264 ]	[475.12963867 667.61309814 0.83560866]	[4.77589172e+02 8.41976196e+02 7.56638110e-01]	[403.33895874 292.87332153 0.86509109]	[428.97805786 290.34033203 0.85963827]	[390.44064331 277.51559448 0.57383692]	[452.03271484 272.44967651 0.83458197]	[4.80268646e+02 8.83006897e+02 7.16661394e-01]	[4.98187744e+02 8.72876404e+02 7.55734742e-01]	[4.64867493e+02 8.49734192e+02 6.95414901e-01]	[4.36600220e+02 7.98434753e+02 6.43654466e-01]	[4.18666809e+02 7.90787109e+02 7.06300795e-01]	[4.41900848e+02 7.59905579e+02 7.08173513e-01]
[418.74871826 298.08294678 0.94823706]	[428.96176147 336.51739502 0.88943267]	[369.91433716 336.67391968 0.82846683]	[328.9367981 434.0788269 0.82542706]	[305.78549194 521.40319824 0.8809188 ]	[493.04754639 331.40609741 0.79188621]	[523.97369385 423.91348267 0.86820149]	[541.72772217 523.79144287 0.92186201]	[439.12145996 523.83300781 0.80830491]	[398.16848755 523.83728027 0.78925544]	[421.3399353 649.60241699 0.87108219]	[439.17907715 754.74304199 0.85598767]	[477.73226929 523.90252686 0.76284331]	[477.5932312 667.47515869 0.84263271]	[4.77594208e+02 8.34325562e+02 7.84604549e-01]	[403.36062622 285.30914307 0.85112464]	[431.49639893 282.76464844 0.85371292]	[390.44125366 275.02682495 0.57651085]	[452.08001709 269.90408325 0.82463777]	[4.80233337e+02 8.72779724e+02 7.41105735e-01]	[4.98167389e+02 8.70148193e+02 7.42199898e-01]	[4.64904114e+02 8.47116150e+02 6.79100454e-01]	[4.36679077e+02 7.95848999e+02 6.98893666e-01]	[4.18758423e+02 7.90734375e+02 7.60251939e-01]	[4.41906128e+02 7.62479858e+02 7.17270255e-01]
[418.7696228 295.58190918 0.95299232]	[428.97973633 334.03601074 0.86430013]	[367.41940308 336.54840088 0.82804656]	[331.4175415 428.92602539 0.82409722]	[305.8263855 521.19061279 0.8641305 ]	[493.08901978 323.81240845 0.80207705]	[523.9888916 421.38491821 0.8885628 ]	[541.75994873 521.26257324 0.91695702]	[439.08383179 521.34698486 0.80724639]	[398.13705444 521.36352539 0.7909711 ]	[421.36312866 647.16638184 0.86988956]	[439.17645264 754.75653076 0.85648185]	[477.6807251 521.37640381 0.76532358]	[477.59985352 664.88690186 0.83383578]	[4.77652985e+02 8.31762756e+02 8.00624549e-01]	[405.83917236 280.19122314 0.86784345]	[434.01925659 280.16271973 0.86779636]	[392.98233032 272.38796997 0.68203998]	[454.58084106 264.74053955 0.82654393]	[4.82752808e+02 8.70291626e+02 7.59598434e-01]	[5.00681671e+02 8.65118835e+02 7.34945297e-01]	[4.64905273e+02 8.42006592e+02 6.47875726e-01]	[4.39123749e+02 7.93360779e+02 7.55530715e-01]	[421.19091797 790.69384766 0.80391347]	[4.41903229e+02 7.62496826e+02 7.20697820e-01]
[421.18228149 295.40631104 0.94948161]	[431.50512695 331.40740967 0.83358824]	[369.90496826 334.01556396 0.81360441]	[331.45654297 426.34591675 0.83479899]	[308.37597656 518.68499756 0.84704751]	[493.0954895 321.25064087 0.82565832]	[523.99133301 421.22164917 0.9010725 ]	[541.77197266 518.7644043 0.89628339]	[439.11981201 521.23291016 0.79824919]	[398.13623047 521.24597168 0.77302098]	[421.36401367 647.0425415 0.88374919]	[439.15164185 752.28082275 0.85883683]	[477.74075317 521.27545166 0.76313299]	[477.63433838 662.34448242 0.82675719]	[4.77663605e+02 8.29211792e+02 8.01259816e-01]	[408.42526245 277.68850708 0.88175642]	[434.09924316 277.60336304 0.90231347]	[395.51434326 267.27893066 0.70565069]	[457.06115723 257.2116394 0.86742276]	[4.80266907e+02 8.67692566e+02 7.31726408e-01]	[4.98239624e+02 8.57434875e+02 7.24658430e-01]	[4.64915192e+02 8.34345398e+02 6.45298302e-01]	[4.39147522e+02 7.93352051e+02 7.57893682e-01]	[421.21859741 790.69769287 0.79423434]	[4.41872223e+02 7.62453247e+02 7.13560343e-01]
[421.23721313 287.85137939 0.89456069]	[431.49411011 323.7281189 0.84486604]	[369.89648438 328.91827393 0.79454714]	[331.50222778 421.38110352 0.8679083 ]	[308.39089966 516.14544678 0.83732492]	[493.10403442 318.73321533 0.84407353]	[523.96435547 418.63323975 0.89747328]	[541.80340576 516.14526367 0.87333679]	[439.10876465 516.21630859 0.77443272]	[398.12957764 516.20495605 0.7523092 ]	[421.36019897 646.93237305 0.88710469]	[439.13577271 752.29492188 0.8429836 ]	[477.74273682 518.70373535 0.74180049]	[477.72360229 657.24371338 0.82823116]	[4.77696045e+02 8.26550354e+02 7.82666504e-01]	[410.98825073 275.05545044 0.89234352]	[436.56893921 275.00952148 0.90705884]	[395.50576782 259.64846802 0.71082574]	[457.13375854 257.08209229 0.90408301]	[4.80258698e+02 8.62520081e+02 7.24975705e-01]	[4.98241211e+02 8.52403320e+02 7.58859873e-01]	[4.67398590e+02 8.31695374e+02 6.55688822e-01]	[4.39144714e+02 7.93350891e+02 7.44653881e-01]	[4.21222137e+02 7.90692993e+02 7.72971749e-01]	[4.41842712e+02 7.62496582e+02 7.00796545e-01]
[421.22003174 280.17892456 0.91845781]	[431.49960327 318.74145508 0.87972903]	[369.91241455 323.7305603 0.80198509]	[333.97357178 421.17984009 0.89665115]	[308.3421936 508.52276611 0.83157229]	[493.09365845 318.5218811 0.85004598]	[523.98577881 416.10299683 0.86722982]	[541.81604004 508.53201294 0.87182003]	[439.11273193 511.07730103 0.76391554]	[398.18133545 513.57073975 0.7464962 ]	[421.34115601 644.47784424 0.88913739]	[439.12042236 754.75506592 0.82942343]	[480.11578369 513.58752441 0.73100096]	[480.10821533 649.61291504 0.8439669 ]	[4.77736084e+02 8.21454041e+02 7.61684477e-01]	[408.45925903 272.42712402 0.85996062]	[434.12277222 272.35897827 0.86741424]	[393.07992554 257.06176758 0.73031974]	[457.08605957 254.51679993 0.90085351]	[4.80305115e+02 8.57447571e+02 7.37445891e-01]	[5.00723511e+02 8.52263123e+02 7.98304856e-01]	[4.67414703e+02 8.29178101e+02 6.31187320e-01]	[4.36638214e+02 7.95867615e+02 7.06115246e-01]	[4.18739319e+02 7.90740234e+02 7.53717661e-01]	[4.41842529e+02 7.64955505e+02 7.03288198e-01]
[421.21472168 277.53607178 0.9466849 ]	[431.54098511 318.5411377 0.89873832]	[369.95822144 318.71951294 0.82907313]	[333.97219849 418.70791626 0.89510345]	[308.37615967 505.88781738 0.85740602]	[495.59631348 315.99734497 0.83475155]	[523.98284912 413.5039978 0.84936607]	[541.81555176 505.95825195 0.89229482]	[439.09005737 508.47497559 0.76298219]	[398.15570068 508.50750732 0.74346185]	[421.31762695 644.33709717 0.86435002]	[439.11950684 754.78710938 0.8260138 ]	[477.7348938 508.50256348 0.73228627]	[480.11553955 647.06842041 0.85692525]	[4.77739807e+02 8.13867981e+02 7.78899014e-01]	[408.43518066 262.26147461 0.84117389]	[436.57373047 262.20690918 0.86274403]	[393.07312012 254.55993652 0.75068718]	[457.10644531 251.94610596 0.88324428]	[4.80296906e+02 8.54898132e+02 7.51242399e-01]	[4.98258911e+02 8.49803528e+02 7.82314181e-01]	[4.67432251e+02 8.26543579e+02 6.29150212e-01]	[4.36632965e+02 7.95896790e+02 7.17019558e-01]	[4.18741089e+02 7.90761292e+02 7.61262059e-01]	[4.41841736e+02 7.64979858e+02 7.03913331e-01]
[421.21496582 274.96075439 0.94541395]	[431.55227661 316.0632019 0.9005183 ]	[369.98114014 318.56838989 0.83825469]	[333.96435547 416.12997437 0.86896324]	[308.32458496 503.34017944 0.88144934]	[493.13092041 313.44573975 0.80652773]	[524.00604248 408.3996582 0.85065204]	[541.83532715 503.42318726 0.91588688]	[439.09799194 505.87518311 0.7748937 ]	[398.1583252 505.91809082 0.75635034]	[421.30688477 641.82977295 0.8542496 ]	[439.09957886 754.83325195 0.81835681]	[477.72753906 505.8795166 0.74558264]	[480.14926147 646.95599365 0.87062114]	[4.77748566e+02 8.11282532e+02 7.98515856e-01]	[408.46234131 259.58117676 0.87127399]	[436.56307983 257.14181519 0.90115786]	[395.57568359 254.38237 0.76073521]	[457.11453247 246.75556946 0.84908879]	[4.82790436e+02 8.52417114e+02 7.57567525e-01]	[5.00717987e+02 8.49691589e+02 7.69563258e-01]	[4.64934082e+02 8.18938171e+02 6.33019984e-01]	[4.36600281e+02 7.95881409e+02 7.12635219e-01]	[4.18698242e+02 7.90749207e+02 7.67429471e-01]	[4.41830017e+02 7.65045471e+02 7.08323717e-01]
[421.25689697 267.30743408 0.89333701]	[434.03387451 313.55227661 0.87401563]	[372.47915649 316.07290649 0.83975881]	[333.96722412 413.52160645 0.84215021]	[308.36096191 500.7668457 0.87931919]	[495.62893677 308.33251953 0.79570436]	[523.98822021 403.3196106 0.87616342]	[541.84552002 500.77749634 0.93292618]	[439.14431763 503.37792969 0.80025941]	[398.17126465 503.42507935 0.76905149]	[421.29873657 639.31951904 0.85084665]	[439.10241699 752.28381348 0.83022612]	[480.14553833 503.3710022 0.76987708]	[480.15036011 644.46069336 0.87326413]	[480.12136841 811.16168213 0.8115927 ]	[411.00439453 254.5607605 0.89935553]	[436.5586853 254.46763611 0.90745199]	[395.55276489 246.82691956 0.75297296]	[457.18484497 239.0579071 0.89813924]	[4.80285645e+02 8.52166016e+02 7.52534747e-01]	[4.98159607e+02 8.47134155e+02 7.20584154e-01]	[4.67461334e+02 8.16327515e+02 6.28281891e-01]	[4.36619049e+02 7.95812805e+02 7.38490701e-01]	[4.18726898e+02 7.90693420e+02 7.88605094e-01]	[4.41826630e+02 7.62512512e+02 6.88036740e-01]
[421.25024414 259.67080688 0.91482198]	[434.02380371 310.91390991 0.83653444]	[372.47827148 313.54724121 0.8238005 ]	[333.9727478 405.89822388 0.84138191]	[308.40139771 498.21279907 0.852754 ]	[495.61264038 300.77459717 0.81766135]	[524.02093506 400.72674561 0.89083236]	[541.85699463 498.19961548 0.90096688]	[439.15600586 500.82620239 0.81776875]	[398.18878174 500.86199951 0.78310287]	[421.28204346 636.79620361 0.8477174 ]	[439.08343506 752.27978516 0.83107799]	[480.15319824 500.81964111 0.77694094]	[480.16134644 644.38684082 0.86964059]	[480.18899536 808.66070557 0.83181274]	[410.9755249 251.95118713 0.87040383]	[436.56387329 251.86054993 0.88029581]	[393.06036377 239.1875 0.76477283]	[457.16976929 236.59791565 0.91701472]	[4.80301147e+02 8.49643188e+02 7.81254768e-01]	[4.98186615e+02 8.42051331e+02 7.13701844e-01]	[4.70032867e+02 8.13768005e+02 6.35946333e-01]	[4.36657654e+02 7.93336731e+02 7.55748689e-01]	[418.76385498 790.67077637 0.79852009]	[4.41784607e+02 7.62514832e+02 6.85946465e-01]
[421.25598145 254.49125671 0.93521976]	[431.54650879 300.69787598 0.8624838 ]	[372.45935059 305.83685303 0.79211897]	[333.98040771 403.31967163 0.86273247]	[308.37704468 493.09194946 0.82938576]	[495.61669922 298.12304688 0.85280758]	[523.98419189 395.63098145 0.87874633]	[541.85876465 487.97872925 0.88189387]	[439.1835022 498.25216675 0.79644907]	[398.22198486 500.68469238 0.76655722]	[421.25524902 634.16845703 0.85002846]	[439.09176636 752.22265625 0.84577364]	[480.17218018 498.23825073 0.76053303]	[480.23568726 641.84777832 0.86462903]	[480.2250061 806.08874512 0.81733137]	[410.93991089 239.12277222 0.85843128]	[436.5899353 236.61779785 0.89140874]	[393.06420898 236.47033691 0.83357972]	[457.16412354 231.45185852 0.90212184]	[4.82835114e+02 8.42001404e+02 7.45285690e-01]	[5.00749878e+02 8.34260864e+02 7.80422568e-01]	[4.70011322e+02 8.11260925e+02 6.58033490e-01]	[4.36652893e+02 7.93262390e+02 7.76527464e-01]	[418.75802612 790.60949707 0.80885088]	[4.41771240e+02 7.62441345e+02 6.85158491e-01]
[421.28005981 251.91876221 0.91981018]	[431.53787231 298.19882202 0.8795135 ]	[372.45147705 303.28137207 0.79861319]	[334.04333496 400.76245117 0.90154886]	[308.3772583 487.96243286 0.83604085]	[495.5987854 295.61257935 0.85386372]	[523.98577881 395.50082397 0.85899544]	[541.83325195 485.43115234 0.89542586]	[439.20495605 498.14730835 0.78472692]	[398.24847412 498.18695068 0.75441492]	[421.24276733 631.60247803 0.85839885]	[439.12402344 752.22406006 0.84900069]	[480.19042969 495.67556763 0.75069743]	[480.27557373 631.64935303 0.86524034]	[480.26086426 800.99389648 0.81182396]	[410.99969482 236.57458496 0.89112091]	[436.60650635 236.42576599 0.91226476]	[395.49813843 233.99397278 0.85137087]	[457.14526367 228.84805298 0.86553663]	[4.82840179e+02 8.39396240e+02 7.52017975e-01]	[5.00790802e+02 8.31778748e+02 8.04764509e-01]	[4.72515350e+02 8.08716003e+02 6.88931227e-01]	[4.34113037e+02 7.93307129e+02 7.55704641e-01]	[418.68966675 790.61236572 0.7998876 ]	[4.41824249e+02 7.62482971e+02 6.81727052e-01]
[421.28042603 251.91917419 0.919649 ]	[431.54147339 298.19818115 0.87958461]	[372.45211792 303.27737427 0.79907072]	[334.03857422 400.76480103 0.90175569]	[308.36276245 487.96057129 0.83711356]	[495.59933472 295.61404419 0.85413373]	[523.98956299 395.51055908 0.86056054]	[541.83050537 485.42102051 0.89762181]	[439.20965576 495.69387817 0.78419912]	[398.25747681 498.16134644 0.75350296]	[421.23696899 629.16619873 0.86024076]	[439.12484741 752.22723389 0.84968251]	[480.19372559 495.66711426 0.75152677]	[480.27371216 631.65106201 0.86459219]	[480.26019287 800.98693848 0.81194317]	[410.99984741 236.57565308 0.89107025]	[436.60668945 236.42707825 0.91189092]	[395.49938965 233.99740601 0.8515631 ]	[457.1444397 228.8493042 0.86503261]	[4.82824707e+02 8.36939819e+02 7.53876209e-01]	[5.00787170e+02 8.31772400e+02 8.04879487e-01]	[4.72518311e+02 8.08708801e+02 6.90896988e-01]	[4.36586731e+02 7.93314514e+02 7.56209135e-01]	[418.70220947 790.62194824 0.80110341]	[4.41824188e+02 7.62476074e+02 6.84390128e-01]
[421.28665161 244.18395996 0.88814533]	[434.04772949 298.0284729 0.8964445 ]	[372.4708252 300.6484375 0.82478982]	[334.05316162 400.69754028 0.9126395 ]	[308.4133606 485.42657471 0.85433322]	[495.6321106 295.45205688 0.8388688 ]	[523.98126221 390.51303101 0.84770131]	[541.86834717 482.95343018 0.9114753 ]	[439.22158813 493.07870483 0.76666695]	[398.25018311 493.11523438 0.73645449]	[421.2255249 629.12658691 0.86559558]	[439.13574219 752.23480225 0.84660906]	[480.22238159 493.0440979 0.74170405]	[480.30880737 629.09368896 0.87623352]	[480.28601074 793.34228516 0.83080715]	[411.01211548 233.94992065 0.89705813]	[436.57424927 233.82740784 0.89565861]	[393.06439209 231.40603638 0.83071679]	[457.19372559 221.15530396 0.87908626]	[4.82798676e+02 8.34304871e+02 7.62902141e-01]	[5.00730408e+02 8.29264221e+02 7.99129844e-01]	[4.72536743e+02 8.06078796e+02 6.94855273e-01]	[4.36609650e+02 7.93314514e+02 7.75270402e-01]	[418.73580933 790.60748291 0.81246293]	[4.41820679e+02 7.64957886e+02 6.77026093e-01]
[421.31158447 239.09417725 0.91135752]	[434.07223511 295.55273438 0.89970803]	[372.50140381 298.11868286 0.84506285]	[336.45223999 398.23971558 0.92531216]	[310.90725708 485.35586548 0.86684811]	[495.66357422 292.91595459 0.81490213]	[523.95684814 385.33447266 0.86612529]	[541.84539795 482.79385376 0.93233836]	[439.23907471 487.93426514 0.7652936 ]	[400.63275146 487.99356079 0.73238647]	[421.21942139 629.12268066 0.86273122]	[439.159729 752.23712158 0.84247565]	[480.21585083 485.40609741 0.75429088]	[480.32772827 629.03570557 0.87950957]	[480.3208313 790.7755127 0.85689741]	[411.02905273 231.36932373 0.86354423]	[436.62619019 228.81495667 0.8720535 ]	[393.06344604 228.78216553 0.81911755]	[457.2164917 216.16293335 0.91946125]	[4.82763336e+02 8.31701782e+02 8.03094983e-01]	[5.00710205e+02 8.29072632e+02 8.01341176e-01]	[4.75075134e+02 8.03470459e+02 7.00836718e-01]	[4.36663544e+02 7.93296265e+02 7.70787358e-01]	[418.76358032 790.59710693 0.79843217]	[4.41822723e+02 7.65001343e+02 6.65768087e-01]
[421.33355713 234.07644653 0.92297697]	[434.02206421 295.39120483 0.87323815]	[372.47427368 298.00543213 0.8376351 ]	[336.50796509 398.06945801 0.92524719]	[310.92419434 482.8717041 0.88960719]	[495.64361572 285.30966187 0.79628134]	[523.94519043 380.31933594 0.89602047]	[541.84954834 480.13735962 0.91704339]	[439.27227783 485.45050049 0.7702592 ]	[400.65048218 487.95767212 0.73770458]	[421.21228027 626.60662842 0.87769115]	[439.14215088 752.16540527 0.85233414]	[480.26040649 485.39004517 0.75730711]	[482.7255249 629.03253174 0.87187594]	[480.35717773 790.66876221 0.87924981]	[411.02084351 221.16493225 0.83627826]	[436.67697144 218.61260986 0.87749243]	[393.01977539 218.5559082 0.83549345]	[457.19400024 215.93647766 0.93889087]	[4.82789673e+02 8.29113586e+02 7.96018362e-01]	[5.00736755e+02 8.24045776e+02 7.73188353e-01]	[4.75133057e+02 7.98422119e+02 7.09832489e-01]	[4.36648895e+02 7.93285645e+02 7.75739074e-01]	[418.7605896 788.23632812 0.80412292]	[4.41769196e+02 7.62498108e+02 6.64997339e-01]
[421.37460327 233.85264587 0.9037658 ]	[434.00979614 290.44696045 0.84205067]	[372.4664917 295.48822021 0.82792139]	[336.50152588 395.50418091 0.88967597]	[313.42141724 482.78588867 0.90147972]	[495.63220215 280.19021606 0.82634932]	[523.92364502 377.73495483 0.91493708]	[541.87969971 475.16213989 0.88623643]	[439.24636841 482.8493042 0.79852021]	[398.27752686 482.92468262 0.75846064]	[421.15496826 626.55163574 0.89522195]	[439.1166687 752.21856689 0.84231246]	[480.25564575 482.78518677 0.77921712]	[482.76242065 626.51977539 0.88274676]	[482.70895386 788.11248779 0.86730087]	[413.50149536 216.1414032 0.87158489]	[436.69638062 215.97001648 0.91070414]	[395.50369263 216.11903381 0.86898267]	[457.19723511 213.37893677 0.92914724]	[4.80315643e+02 8.24015930e+02 7.85742283e-01]	[5.00726288e+02 8.16319946e+02 7.85311997e-01]	[4.77638763e+02 7.93296143e+02 7.18307734e-01]	[4.39113586e+02 7.93318970e+02 7.73849845e-01]	[418.77529907 790.61779785 0.79948103]	[4.41750427e+02 7.65016846e+02 6.82172775e-01]
[423.79837036 226.29516602 0.86089027]	[434.05419922 285.27212524 0.83063394]	[372.46585083 292.9352417 0.81033218]	[336.52398682 390.49710083 0.87319511]	[313.49780273 480.18338013 0.89758438]	[495.64331055 277.67749023 0.85805345]	[523.95056152 377.55581665 0.90257126]	[541.87054443 470.0486145 0.8728103 ]	[439.24194336 480.34237671 0.80936545]	[400.62609863 482.82250977 0.77450109]	[418.8013916 626.55664062 0.88104784]	[439.12194824 752.28253174 0.84008431]	[480.23757935 480.27819824 0.78611952]	[482.84506226 623.85839844 0.90366864]	[480.36782837 785.51599121 0.85823166]	[416.03320312 213.5020752 0.91328979]	[439.11419678 213.39730835 0.93043298]	[395.57067871 213.55554199 0.91451359]	[457.19683838 210.85339355 0.90481395]	[4.82794464e+02 8.18947571e+02 7.60241091e-01]	[5.00785522e+02 8.11354553e+02 7.89403319e-01]	[4.75100739e+02 7.90688721e+02 7.76031435e-01]	[436.67919922 793.24627686 0.80116481]	[418.75 788.22631836 0.82186824]	[4.41769196e+02 7.67491882e+02 6.88647687e-01]
[423.83273315 218.6786499 0.8693738 ]	[434.0335083 280.19909668 0.85402679]	[372.46807861 287.86914062 0.79665715]	[336.53759766 385.30969238 0.88766772]	[313.53207397 477.66326904 0.87475777]	[495.65844727 277.52780151 0.86952376]	[523.93450928 372.54528809 0.8702457 ]	[541.85614014 464.90789795 0.89827919]	[439.27380371 480.24163818 0.80482501]	[400.64157104 480.31945801 0.76866233]	[418.77761841 626.44146729 0.8853997 ]	[439.15911865 752.24853516 0.84485322]	[480.27410889 480.17831421 0.77725625]	[482.87539673 621.3380127 0.88328272]	[482.74682617 782.98626709 0.84890825]	[416.06921387 213.29373169 0.89958966]	[439.11413574 210.79768372 0.90282577]	[395.57492065 213.34846497 0.91250843]	[459.59487915 205.73410034 0.89312983]	[4.80338135e+02 8.16362427e+02 7.69540370e-01]	[5.00787140e+02 8.11309998e+02 7.95374095e-01]	[4.77627136e+02 7.90644287e+02 7.72055030e-01]	[439.11419678 793.25323486 0.80261803]	[418.76519775 788.22991943 0.81960881]	[4.41807495e+02 7.67480164e+02 6.76903129e-01]
[423.8454895 215.96324158 0.90791774]	[434.01828003 277.6088562 0.88729751]	[372.48275757 282.74298096 0.80614948]	[336.61157227 380.33456421 0.92017907]	[315.94775391 472.58633423 0.86226153]	[495.62631226 274.97506714 0.84909022]	[523.92687988 369.91607666 0.86093402]	[541.85931396 462.37191772 0.92005473]	[439.2963562 475.14221191 0.76879334]	[400.64819336 477.66717529 0.74175823]	[418.76165771 623.83892822 0.87328863]	[439.15951538 752.22576904 0.8451094 ]	[480.30670166 472.5718689 0.74869949]	[482.91586304 616.27288818 0.86304998]	[482.71847534 780.3949585 0.84897119]	[416.06533813 205.71395874 0.85760981]	[439.14547729 200.60403442 0.89748347]	[395.60925293 210.87138367 0.89871633]	[459.62802124 198.1257019 0.91460603]	[4.80311066e+02 8.13834534e+02 7.61631131e-01]	[5.00747253e+02 8.11220947e+02 7.83120453e-01]	[4.75088257e+02 7.88205627e+02 7.87714839e-01]	[439.11047363 793.24688721 0.82786483]	[418.76773071 788.22607422 0.82786727]	[4.41789673e+02 7.65074097e+02 6.82988763e-01]
[423.89425659 213.4335022 0.89955175]	[434.02996826 275.13241577 0.89268357]	[372.47412109 280.18734741 0.82058698]	[336.61550903 380.29666138 0.9349525 ]	[316.01675415 470.0133667 0.87754059]	[495.63269043 272.41445923 0.81889939]	[523.9185791 364.80377197 0.87713259]	[541.88702393 459.76351929 0.93578029]	[439.32766724 475.07501221 0.7605592 ]	[400.65499878 475.16552734 0.73921627]	[418.77407837 621.33013916 0.86198425]	[439.15823364 749.71954346 0.85410571]	[480.35351562 469.99118042 0.74879396]	[485.37295532 613.65063477 0.85099065]	[482.76086426 775.27349854 0.85211921]	[416.07745361 198.11593628 0.87304711]	[439.18148804 195.57087708 0.93271393]	[395.58209229 203.16534424 0.86471123]	[459.61050415 195.47521973 0.94012117]	[4.82820953e+02 8.13840576e+02 7.79583693e-01]	[5.00850800e+02 8.11180359e+02 7.79980063e-01]	[475.12026978 788.10498047 0.80999911]	[439.15820312 790.80413818 0.84828198]	[421.16326904 788.1887207 0.84212363]	[4.41777557e+02 7.64973511e+02 6.86209798e-01]
[426.34494019 208.34947205 0.84900641]	[434.03729248 274.95681763 0.88777286]	[372.44863892 277.62277222 0.84063029]	[336.6708374 380.11398315 0.95331126]	[316.11303711 464.82852173 0.91978025]	[495.68997192 267.29721069 0.80020368]	[523.93902588 359.81130981 0.89924395]	[541.88244629 457.1484375 0.90367782]	[441.68960571 467.47241211 0.75951552]	[400.6993103 472.52957153 0.73182869]	[418.78219604 616.21484375 0.84200823]	[439.13452148 749.73248291 0.84998846]	[482.72677612 464.8828125 0.75977105]	[485.46490479 608.61315918 0.85245377]	[482.75274658 770.09393311 0.89472485]	[416.09765625 195.42396545 0.91251862]	[439.21582031 192.97344971 0.95004213]	[395.62265015 198.06929016 0.90392989]	[459.60284424 193.02508545 0.93980205]	[482.78674316 811.24615479 0.84706068]	[500.81854248 808.6385498 0.82422602]	[4.75116089e+02 7.80399841e+02 7.65640736e-01]	[439.18896484 790.80621338 0.84974319]	[421.17956543 788.206604 0.83517826]	[4.41768677e+02 7.65010681e+02 7.33342290e-01]
[426.40280151 203.20541382 0.83936101]	[434.01364136 272.46051025 0.86280429]	[372.44580078 277.49505615 0.83436549]	[336.66772461 377.70791626 0.95580459]	[316.17831421 462.39321899 0.92843568]	[495.65673828 262.16394043 0.81933504]	[523.93145752 357.2159729 0.91579562]	[541.88183594 452.02886963 0.88310462]	[441.68084717 464.86474609 0.77850348]	[400.69595337 467.42242432 0.7428512 ]	[421.15847778 616.22802734 0.84336925]	[439.12905884 749.72583008 0.85170966]	[482.71585083 462.28851318 0.78605008]	[487.9861145 606.0322876 0.87452453]	[482.75805664 767.59979248 0.89219749]	[416.16357422 192.92955017 0.93146622]	[439.25701904 192.82131958 0.94653696]	[395.62966919 195.52494812 0.92769635]	[459.61621094 192.84262085 0.93478602]	[482.80932617 811.11566162 0.85515821]	[5.00850800e+02 8.06135376e+02 8.03093672e-01]	[4.75145844e+02 7.75313049e+02 7.70923138e-01]	[439.18722534 790.7869873 0.84898621]	[421.16912842 788.20147705 0.84157634]	[4.41764404e+02 7.65023804e+02 7.47807860e-01]
[426.40966797 198.12353516 0.85979801]	[434.08084106 269.90258789 0.84473842]	[372.480896 274.98580933 0.83039951]	[336.71020508 377.51135254 0.93546069]	[318.53085327 462.22097778 0.93616378]	[495.67736816 259.59371948 0.84669322]	[523.95843506 357.06604004 0.90498358]	[541.90692139 449.4425354 0.87854415]	[441.68783569 462.37841797 0.78252208]	[400.69134521 464.91983032 0.74680275]	[421.18652344 611.11413574 0.85025859]	[439.11886597 749.76965332 0.85005569]	[482.73132324 459.81973267 0.78736079]	[490.57727051 606.01916504 0.86471206]	[482.80819702 765.03082275 0.87146431]	[418.54382324 190.38394165 0.90872735]	[439.25476074 187.8293457 0.91014171]	[395.6194458 192.98286438 0.94033599]	[459.62762451 190.27287292 0.90906858]	[482.82699585 808.59973145 0.86642534]	[5.00872131e+02 8.03515808e+02 7.75026739e-01]	[477.67391968 770.26654053 0.80296564]	[439.16500854 790.7769165 0.84788245]	[418.77032471 788.19525146 0.84919763]	[4.41789185e+02 7.65039246e+02 7.62366772e-01]
[428.9420166 195.48602295 0.88375038]	[436.53799438 264.76934814 0.84186769]	[372.50390625 272.49978638 0.81994051]	[336.71005249 375.06088257 0.92671764]	[318.53463745 459.75415039 0.93613839]	[495.68637085 257.10574341 0.86653155]	[523.96478271 354.56704712 0.88390785]	[541.89825439 446.88327026 0.88160622]	[441.71856689 462.27597046 0.79685646]	[400.72241211 462.40606689 0.76069069]	[421.20217896 606.11199951 0.8674469 ]	[439.12054443 749.66229248 0.86272955]	[482.75271606 459.73193359 0.79105771]	[493.10064697 605.8973999 0.88266647]	[482.8145752 759.86450195 0.8439703 ]	[418.56594849 185.26318359 0.87836701]	[439.27456665 180.08613586 0.91106623]	[395.6262207 192.85914612 0.93923926]	[459.66171265 182.65913391 0.88803917]	[482.7961731 806.05914307 0.85154366]	[5.00843536e+02 7.95887268e+02 7.70490110e-01]	[477.70013428 767.71264648 0.80586815]	[439.21011353 790.76049805 0.8276332 ]	[421.16967773 788.18859863 0.83020091]	[441.7989502 762.45135498 0.76317835]
[428.94311523 195.48672485 0.88341779]	[436.53625488 264.76724243 0.84191304]	[372.5020752 272.49740601 0.81996679]	[336.7114563 375.05700684 0.9263525 ]	[318.53720093 459.7578125 0.93661833]	[495.68725586 257.10440063 0.86664087]	[523.96600342 354.5692749 0.88410342]	[541.89794922 446.88009644 0.88172418]	[441.71908569 462.27484131 0.79742336]	[400.72280884 462.40481567 0.76111454]	[421.20153809 606.10455322 0.86944276]	[439.11715698 749.65179443 0.86318958]	[482.75357056 459.73196411 0.79163849]	[493.11541748 605.8840332 0.88130647]	[482.81707764 757.38024902 0.84466779]	[418.56719971 185.26367188 0.87872314]	[439.27520752 180.0848999 0.91155821]	[395.62557983 192.85748291 0.93872631]	[459.66357422 182.65109253 0.88913387]	[482.79281616 806.05883789 0.84908587]	[5.00841980e+02 7.95883362e+02 7.68987954e-01]	[477.69915771 767.70062256 0.80299479]	[439.21078491 790.76208496 0.82678592]	[421.16793823 788.18945312 0.8299554 ]	[441.79534912 762.4375 0.76437646]
[428.95193481 192.99035645 0.88706839]	[434.1055603 259.72366333 0.85571039]	[372.48986816 272.3522644 0.80730462]	[339.05026245 372.50088501 0.90433156]	[318.57299805 459.65429688 0.9294982 ]	[498.12918091 256.9772644 0.87442702]	[523.95977783 352.00415039 0.86854476]	[541.91589355 444.3215332 0.90040779]	[441.74468994 462.23236084 0.79986793]	[400.76107788 462.34460449 0.76798457]	[421.17007446 605.98937988 0.87505323]	[439.1015625 749.61932373 0.86141485]	[482.7734375 459.71127319 0.7934227 ]	[495.66067505 603.48480225 0.89671189]	[482.82620239 752.29101562 0.86604881]	[418.55322266 180.14567566 0.87084746]	[439.2958374 177.48789978 0.94004971]	[395.64544678 192.80194092 0.92889583]	[459.65527344 180.05703735 0.88812017]	[482.77362061 805.98754883 0.80774343]	[5.00796478e+02 7.93350342e+02 7.47111082e-01]	[480.15112305 767.55981445 0.81708264]	[439.22021484 790.75323486 0.80742192]	[421.16799927 788.18371582 0.80795825]	[441.77224731 759.93621826 0.76381922]
[428.95288086 192.99104309 0.88717234]	[434.10681152 259.72546387 0.85555583]	[372.49752808 269.93270874 0.80713141]	[339.04959106 372.50942993 0.90478915]	[318.57290649 459.65252686 0.92881215]	[498.13067627 256.97888184 0.8745169 ]	[523.96203613 352.0055542 0.8683936 ]	[541.91717529 444.32235718 0.90029353]	[441.7376709 462.23223877 0.79995197]	[400.75869751 462.34335327 0.76820195]	[421.16714478 605.99060059 0.87438667]	[439.1038208 749.62097168 0.86193663]	[482.7666626 459.71392822 0.79304087]	[495.66976929 603.48608398 0.89721465]	[482.81936646 752.29211426 0.86685294]	[418.55419922 180.1463623 0.87122166]	[439.29589844 177.4848938 0.9394303 ]	[395.64602661 192.80224609 0.92863137]	[459.6600647 177.63124084 0.89001054]	[482.77508545 805.99554443 0.80930012]	[5.00797394e+02 7.93356506e+02 7.45945752e-01]	[477.73291016 767.56018066 0.81850231]	[439.21960449 790.75531006 0.80913109]	[421.16769409 788.18469238 0.80823863]	[441.77471924 759.93768311 0.76553148]
[428.99734497 192.77456665 0.86683524]	[436.54891968 257.15325928 0.89640981]	[372.51263428 264.80789185 0.79688644]	[339.04174805 367.40145874 0.89862001]	[318.5965271 459.59347534 0.91431141]	[498.16537476 254.46620178 0.86239481]	[523.96655273 349.40045166 0.86360407]	[544.29949951 441.69094849 0.92235482]	[441.81393433 459.68389893 0.77936733]	[400.80776978 459.79229736 0.76129472]	[421.20254517 605.87548828 0.87945861]	[439.10559082 749.55444336 0.86583608]	[482.86743164 457.15258789 0.75900894]	[498.12658691 603.49920654 0.90381241]	[482.84915161 749.7444458 0.87699777]	[418.58493042 175.08151245 0.90916747]	[441.67276001 174.93836975 0.96241403]	[398.03643799 187.7281189 0.89846259]	[459.65493774 175.09754944 0.91267687]	[482.87322998 800.97662354 0.80246347]	[5.03290710e+02 7.90824341e+02 7.75285304e-01]	[480.16488647 765.01226807 0.80249131]	[439.2364502 790.69952393 0.79862565]	[421.19891357 788.14941406 0.79377151]	[441.77749634 757.35900879 0.77832568]
[431.52142334 190.29994202 0.85856158]	[436.55477905 257.10412598 0.90506351]	[372.51547241 264.71408081 0.80446327]	[339.04229736 364.83929443 0.90674156]	[318.62234497 457.1390686 0.89965641]	[498.181427 254.4276123 0.85767233]	[523.9730835 346.86975098 0.86259693]	[544.31488037 439.3125 0.92480731]	[441.81781006 459.7026062 0.77834523]	[400.80145264 459.80737305 0.75828087]	[421.1751709 605.9866333 0.87541515]	[439.11398315 749.55859375 0.86402845]	[482.87432861 457.17810059 0.75587732]	[498.14459229 605.9118042 0.90198702]	[482.84213257 749.64147949 0.88080424]	[418.64645386 174.9471283 0.94519329]	[441.72528076 174.85452271 0.96810037]	[398.0428772 182.66053772 0.90014607]	[459.68792725 175.05192566 0.91840917]	[4.82898712e+02 7.98421814e+02 7.96816647e-01]	[5.03350739e+02 7.90748840e+02 7.84682274e-01]	[480.14483643 762.44995117 0.78032821]	[439.21835327 790.68762207 0.80052 ]	[421.18548584 788.13244629 0.7975806 ]	[441.78967285 757.35229492 0.77722454]
[434.07189941 185.19148254 0.84515113]	[436.56060791 256.98831177 0.91279602]	[372.54125977 262.17477417 0.81398857]	[339.05047607 362.33798218 0.91570538]	[318.66415405 454.60668945 0.88441634]	[498.16931152 251.90533447 0.82751238]	[524.00274658 344.28701782 0.86699343]	[544.32733154 439.18301392 0.92634887]	[441.85345459 457.18768311 0.76141638]	[400.82974243 459.71496582 0.74685967]	[421.14849854 603.49505615 0.87407565]	[439.09994507 749.62536621 0.86097419]	[482.90881348 454.63980103 0.73999107]	[498.15643311 605.89147949 0.90134203]	[482.85165405 749.60217285 0.87929642]	[418.71386719 172.4899292 0.95372307]	[441.7616272 172.36442566 0.95582724]	[398.06994629 177.61196899 0.91860157]	[459.72195435 174.88941956 0.9291963 ]	[4.85385498e+02 7.98347473e+02 7.56957412e-01]	[5.03423492e+02 7.90681335e+02 7.65372276e-01]	[480.15011597 759.95489502 0.78210145]	[439.27352905 790.68041992 0.79531717]	[421.22875977 788.15765381 0.79607832]	[441.75769043 759.95715332 0.77148622]
[434.0970459 182.64704895 0.84930086]	[436.56811523 256.95587158 0.91332716]	[372.54541016 259.72384644 0.81702554]	[339.05456543 362.31976318 0.91430837]	[318.67901611 452.07321167 0.87617326]	[498.18264771 251.86868286 0.82469082]	[524.01519775 344.2472229 0.86892998]	[544.3583374 439.17675781 0.92354482]	[441.84838867 457.18557739 0.75992304]	[400.80963135 459.71020508 0.74643952]	[421.1418457 603.50585938 0.87222254]	[439.08798218 749.62164307 0.85840631]	[482.92422485 454.637146 0.73829222]	[498.16323853 605.89758301 0.90313792]	[482.8338623 749.55511475 0.87918997]	[418.72756958 172.44216919 0.95598865]	[441.77722168 172.29563904 0.94517821]	[398.08151245 177.56819153 0.93028653]	[459.73556519 172.50349426 0.93575138]	[4.85356232e+02 7.95861877e+02 7.59355068e-01]	[5.03404510e+02 7.90660889e+02 7.64042258e-01]	[480.14019775 759.8706665 0.77894384]	[439.23513794 790.6774292 0.79823595]	[421.19418335 788.15234375 0.79569685]	[441.76052856 759.93096924 0.77213973]
[436.54602051 180.15480042 0.85491991]	[436.59985352 254.59388733 0.91810209]	[374.98892212 259.68624878 0.82685393]	[339.08291626 362.30166626 0.91431028]	[318.70654297 452.04660034 0.87173039]	[498.20965576 251.83491516 0.82490349]	[524.03039551 341.79110718 0.870655 ]	[544.36346436 439.19238281 0.92256641]	[441.87567139 457.20065308 0.75217342]	[400.84078979 459.70037842 0.7380951 ]	[421.15463257 605.8772583 0.8730948 ]	[439.08898926 749.65539551 0.86122572]	[482.94403076 457.11468506 0.73694801]	[498.15838623 605.96258545 0.89623517]	[482.82836914 747.15203857 0.88009846]	[418.75106812 172.42198181 0.95929027]	[441.8001709 172.24688721 0.93211579]	[398.09899902 177.51216125 0.94451749]	[459.77102661 172.41427612 0.94044816]	[4.85410614e+02 7.95830017e+02 7.45861351e-01]	[5.05877930e+02 7.90622681e+02 7.52917349e-01]	[477.71670532 757.35064697 0.77533221]	[4.39237823e+02 7.90681213e+02 7.88598180e-01]	[421.1920166 788.15979004 0.79337049]	[441.76721191 762.4387207 0.77630609]
[436.59130859 180.10855103 0.8660866 ]	[436.64804077 254.54548645 0.92368591]	[375.00180054 259.62149048 0.83569813]	[339.11669922 362.25720215 0.91427845]	[318.72958374 452.01947021 0.86597091]	[498.23937988 249.37478638 0.82754642]	[524.03405762 341.76687622 0.87375444]	[544.35479736 439.19818115 0.92226994]	[441.92440796 457.20455933 0.7428298 ]	[400.86877441 459.6993103 0.73298514]	[421.16195679 605.90283203 0.87419248]	[439.07522583 749.62689209 0.85964578]	[485.36672974 457.13769531 0.72930038]	[498.14108276 606.04040527 0.88781661]	[482.824646 747.13195801 0.8749882 ]	[418.7807312 172.37927246 0.95817173]	[441.84973145 169.8445282 0.91932058]	[398.15176392 175.12094116 0.96419859]	[459.80453491 172.38751221 0.9434098 ]	[4.85383759e+02 7.95859314e+02 7.54461348e-01]	[5.03458099e+02 7.90632568e+02 7.50383556e-01]	[477.71032715 757.32293701 0.77800524]	[4.39268616e+02 7.90666382e+02 7.90148258e-01]	[421.21389771 788.15466309 0.79302371]	[441.75021362 759.93847656 0.77168822]
[439.06970215 177.56912231 0.90020239]	[439.10427856 254.4828949 0.93805939]	[375.06546021 257.16888428 0.85389477]	[339.18460083 359.71353149 0.92555541]	[321.1539917 446.93032837 0.86346436]	[500.67034912 249.33004761 0.83028132]	[526.4453125 341.72665405 0.87099195]	[544.38110352 439.15771484 0.9270311 ]	[444.37417603 457.2081604 0.72830409]	[403.33267212 459.69729614 0.71829551]	[421.17288208 605.87640381 0.87384254]	[439.07403564 749.61053467 0.86179811]	[485.44345093 457.16259766 0.71712661]	[498.10720825 606.09490967 0.87453759]	[482.80157471 747.05615234 0.87730324]	[421.18795776 172.29611206 0.95132667]	[441.93170166 169.72615051 0.88818872]	[398.23495483 175.11036682 0.97227943]	[462.19030762 172.32720947 0.92558813]	[4.82931824e+02 7.95797119e+02 7.68365145e-01]	[5.03397430e+02 7.88231506e+02 7.61021256e-01]	[477.69580078 752.31085205 0.77889639]	[441.71179199 790.66522217 0.79217577]	[421.2479248 788.15734863 0.7966423 ]	[441.73538208 759.88696289 0.78065979]
[439.0864563 177.50076294 0.91389102]	[439.14465332 254.47229004 0.94435024]	[375.10067749 257.1494751 0.85986394]	[339.1864624 359.74765015 0.92420381]	[321.17388916 446.89712524 0.86507744]	[500.70059204 249.31350708 0.8357681 ]	[526.48181152 341.71401978 0.86336237]	[544.38452148 439.13589478 0.92851877]	[444.42617798 459.66662598 0.7281462 ]	[403.38525391 459.72531128 0.71717179]	[421.18618774 605.92260742 0.87273955]	[439.06173706 749.61914062 0.86122876]	[485.4800415 457.21118164 0.71922755]	[495.65356445 608.52270508 0.86215037]	[482.78314209 747.05609131 0.87945032]	[421.21157837 172.25073242 0.94772691]	[444.29507446 167.23326111 0.87587821]	[400.60916138 175.1088562 0.97557634]	[462.24356079 172.27888489 0.93672967]	[482.8710022 793.31903076 0.79878283]	[5.03341370e+02 7.88206604e+02 7.86973238e-01]	[477.69363403 752.31292725 0.78315777]	[4.41702728e+02 7.90664734e+02 7.87473321e-01]	[421.24401855 788.16790771 0.79315341]	[441.73150635 759.89758301 0.78367889]
[439.14834595 177.48266602 0.9274075 ]	[439.1678772 254.46081543 0.94764179]	[377.50585938 257.14651489 0.86232179]	[339.18954468 359.76638794 0.92057532]	[321.22167969 446.8968811 0.85650319]	[500.73522949 246.82432556 0.83937663]	[526.50152588 341.69522095 0.86238849]	[544.39117432 439.12478638 0.92606467]	[444.443573 459.64593506 0.72342283]	[405.83847046 459.68777466 0.71217352]	[421.17221069 603.51000977 0.86420387]	[436.70266724 749.61242676 0.85404503]	[485.48483276 457.20956421 0.71561265]	[495.63183594 608.52728271 0.86185384]	[482.77978516 747.03356934 0.87819207]	[421.24682617 169.86064148 0.94410133]	[444.36975098 167.19763184 0.86858684]	[400.63955688 175.10522461 0.97664982]	[462.30212402 172.28530884 0.92125392]	[4.82892914e+02 7.93355896e+02 7.81744778e-01]	[5.03351074e+02 7.88225159e+02 7.78157115e-01]	[477.67922974 752.2946167 0.78760105]	[441.70834351 790.65936279 0.79288244]	[421.25161743 788.16876221 0.79731989]	[441.71011353 759.90942383 0.78067344]
[439.19390869 177.48249817 0.9323023 ]	[439.19656372 254.46734619 0.95059848]	[377.53671265 257.15658569 0.8667649 ]	[339.23623657 359.74765015 0.91687524]	[321.25698853 446.93005371 0.84718883]	[500.76834106 249.29676819 0.84414697]	[526.5213623 341.67678833 0.86191148]	[544.39886475 439.06958008 0.91935551]	[446.89587402 457.21234131 0.71740484]	[405.89599609 459.67282104 0.70876217]	[421.18569946 603.46185303 0.86239868]	[439.05587769 749.62823486 0.85263127]	[487.92544556 457.19134521 0.70878363]	[495.60235596 608.51068115 0.86032945]	[482.79992676 744.56201172 0.87174058]	[421.28945923 169.84169006 0.93994808]	[444.43353271 167.20501709 0.86181641]	[400.66067505 175.09906006 0.97340232]	[462.35110474 172.31791687 0.91771525]	[482.89752197 793.32128906 0.81670105]	[503.35125732 788.20056152 0.80438995]	[477.7041626 752.19567871 0.80382288]	[4.41712769e+02 7.90671692e+02 7.87356436e-01]	[421.253479 788.17980957 0.79927063]	[441.71691895 759.91448975 0.78157622]
[439.19351196 177.48233032 0.93242157]	[439.20617676 254.46211243 0.95128459]	[377.55422974 257.15258789 0.87017816]	[339.23522949 359.75015259 0.91676259]	[321.25524902 446.9342041 0.84672523]	[500.77667236 246.83354187 0.84450418]	[526.52258301 341.67810059 0.86119473]	[544.40435791 439.06613159 0.91789687]	[446.90789795 457.20993042 0.71678197]	[405.91140747 459.67199707 0.70718551]	[421.18557739 603.45751953 0.86251378]	[439.0539856 749.628479 0.85235506]	[487.93237305 457.18615723 0.70789671]	[495.60067749 608.50006104 0.86068195]	[482.80636597 744.55065918 0.87038386]	[421.28967285 169.84133911 0.93991512]	[444.43182373 167.20211792 0.86215854]	[400.66638184 175.09864807 0.97271937]	[462.35116577 172.31245422 0.91812915]	[482.92147827 793.31463623 0.81491518]	[503.36947632 788.19000244 0.8045578 ]	[477.70587158 752.18170166 0.80555981]	[4.41719055e+02 7.90670532e+02 7.89118767e-01]	[421.26159668 788.18035889 0.80227494]	[441.71017456 759.91223145 0.78209519]
[439.25274658 177.49435425 0.93366015]	[439.24203491 254.4621582 0.95296866]	[377.58572388 257.15408325 0.87310827]	[339.26190186 359.77105713 0.91111088]	[321.26425171 446.9173584 0.84791106]	[500.81991577 249.30775452 0.84946501]	[528.97009277 341.77313232 0.84320205]	[544.43664551 439.11965942 0.92412329]	[446.9180603 457.1882019 0.7177484]	[405.91442871 459.66189575 0.70616865]	[421.22598267 603.40063477 0.86523455]	[439.06140137 749.62042236 0.85295504]	[487.94415283 457.16894531 0.70669168]	[495.62057495 608.51245117 0.86044955]	[482.82049561 746.95605469 0.87613875]	[421.34628296 169.83666992 0.93164641]	[446.91928101 167.21717834 0.85429126]	[400.72036743 175.07829285 0.98111737]	[462.4019165 172.34671021 0.92661536]	[482.9069519 793.27636719 0.83174348]	[503.3560791 788.16491699 0.81804574]	[477.72872925 752.18121338 0.80495751]	[441.72979736 790.68133545 0.7923696 ]	[421.27349854 788.18475342 0.8001641 ]	[441.71932983 759.89416504 0.77705383]
[439.31576538 177.58509827 0.92270046]	[439.27728271 254.44763184 0.95034641]	[377.61779785 257.1317749 0.87644517]	[339.31100464 359.78091431 0.90251178]	[323.75665283 444.41702271 0.84619021]	[500.8772583 249.30892944 0.8515476 ]	[529.01477051 341.76635742 0.83824658]	[544.43701172 439.14028931 0.92386746]	[446.92449951 457.17645264 0.71399838]	[405.91275024 459.6439209 0.70256984]	[421.20425415 603.39331055 0.86089981]	[439.06115723 749.61096191 0.85749102]	[487.95419312 457.15835571 0.7011289 ]	[495.58874512 608.55737305 0.84589142]	[482.87408447 746.99041748 0.87345839]	[423.78555298 172.29093933 0.93230259]	[449.44580078 169.72697449 0.85764569]	[400.76226807 175.05249023 0.98130602]	[462.44140625 172.30963135 0.89654833]	[485.35198975 793.29406738 0.80983186]	[503.43487549 788.17224121 0.80197114]	[480.16247559 752.23803711 0.80364883]	[441.70843506 790.67279053 0.79814214]	[421.27001953 788.17260742 0.80595785]	[441.7244873 759.88378906 0.77872193]
[441.66442871 180.15301514 0.89673579]	[441.66064453 254.4526062 0.94701588]	[377.66387939 257.12747192 0.87804908]	[341.71783447 359.69668579 0.90069813]	[323.82159424 444.37811279 0.84692305]	[503.27700806 249.32432556 0.85190403]	[531.55419922 344.25137329 0.82070136]	[544.45526123 439.16653442 0.92501867]	[449.42572021 457.18463135 0.70951307]	[408.40539551 459.66137695 0.70060098]	[421.21411133 603.43060303 0.86491859]	[439.06005859 749.57879639 0.86021018]	[488.02044678 457.14724731 0.69247526]	[493.09353638 608.63348389 0.82894546]	[482.93792725 746.9574585 0.85972488]	[423.84872437 172.39793396 0.9314698 ]	[449.51019287 169.86637878 0.87125146]	[400.84463501 175.05596924 0.97113234]	[464.83450317 172.34022522 0.90402311]	[485.41677856 793.26452637 0.80850673]	[505.92279053 788.15356445 0.7940042 ]	[480.21685791 752.1998291 0.80359644]	[441.7243042 790.66137695 0.8055281 ]	[421.27526855 788.15618896 0.81192428]	[441.72543335 757.36077881 0.78009903]
[441.68850708 185.19262695 0.89255536]	[441.73080444 254.44671631 0.94694006]	[377.71279907 257.11270142 0.87998581]	[341.79711914 359.67959595 0.88973582]	[326.32797241 444.42269897 0.83888036]	[503.34420776 249.34370422 0.84981006]	[531.60235596 341.82629395 0.82040912]	[544.48724365 439.1022644 0.91649067]	[449.4621582 459.64071655 0.71077514]	[408.40005493 459.68447876 0.70084792]	[421.23202515 603.39587402 0.86343908]	[439.06613159 749.57336426 0.86192274]	[490.53939819 457.17779541 0.69330227]	[495.67590332 608.61767578 0.84020627]	[482.9694519 744.52624512 0.85047054]	[423.9180603 172.48425293 0.91521072]	[451.9949646 172.31971741 0.88054544]	[403.27890015 175.0499115 0.95156628]	[464.8795166 172.33653259 0.91507876]	[4.88015900e+02 7.93244080e+02 7.92122781e-01]	[5.08474060e+02 7.88119812e+02 7.70477653e-01]	[480.22567749 749.77722168 0.80084968]	[441.72879028 790.67242432 0.80210507]	[421.27874756 788.15655518 0.81108963]	[441.72875977 757.34643555 0.78596526]
[441.77832031 190.31326294 0.90849012]	[441.77072144 254.41946411 0.9416362 ]	[380.10122681 257.08789062 0.88268083]	[344.27566528 359.63067627 0.88807106]	[328.88824463 444.36248779 0.84761256]	[503.39013672 249.30644226 0.84323668]	[534.1340332 344.27246094 0.81988263]	[544.5244751 439.09820557 0.91402352]	[449.50814819 457.19744873 0.71040225]	[408.47161865 459.67044067 0.697501 ]	[421.24291992 603.43365479 0.86466718]	[439.06030273 749.57525635 0.86074835]	[490.57885742 457.14874268 0.69247556]	[498.16030884 608.6003418 0.85255522]	[485.37545776 744.53607178 0.8492139 ]	[426.45153809 175.01628113 0.88208443]	[454.59890747 174.8760376 0.89651775]	[403.39215088 175.09960938 0.91104811]	[467.39883423 172.42288208 0.89908445]	[490.57232666 790.8427124 0.807477 ]	[5.08540100e+02 7.88081970e+02 7.76556373e-01]	[480.27542114 749.77984619 0.82042676]	[441.71557617 790.6819458 0.79597622]	[421.27520752 788.16876221 0.80610836]	[441.72128296 757.36090088 0.79439664]
[441.77838135 190.31440735 0.90871394]	[441.76867676 254.4209137 0.94180655]	[380.10116577 257.09225464 0.88217008]	[344.27542114 359.63143921 0.88798195]	[328.88848877 444.36251831 0.84751076]	[503.38568115 249.30735779 0.8435654 ]	[534.13421631 344.28607178 0.8191393 ]	[544.51971436 439.09436035 0.91356814]	[449.51464844 457.20123291 0.71032959]	[410.9364624 459.68225098 0.69782025]	[421.2388916 603.44122314 0.86588562]	[439.065979 749.58630371 0.86048925]	[493.05337524 457.14971924 0.69298249]	[498.15740967 608.59552002 0.85312134]	[485.37316895 744.5446167 0.8496362 ]	[426.45141602 175.01676941 0.88181978]	[454.59851074 174.87591553 0.89650744]	[403.39025879 175.09757996 0.91200256]	[467.39761353 172.42106628 0.89868164]	[490.56109619 790.84289551 0.80432504]	[5.08542084e+02 7.88081299e+02 7.73677945e-01]	[480.27786255 752.17120361 0.81807566]	[441.70983887 790.67071533 0.79840136]	[421.27282715 788.15991211 0.80824888]	[441.72906494 757.38800049 0.7944712 ]
[441.80047607 192.89797974 0.92715532]	[441.80453491 254.37980652 0.93086064]	[380.15869141 257.03765869 0.88595271]	[344.32421875 359.61117554 0.88013905]	[331.42947388 444.37722778 0.85254943]	[503.41912842 246.82659912 0.83856577]	[534.17010498 344.26818848 0.82075369]	[546.92071533 436.66915894 0.89955652]	[452.05508423 457.20648193 0.70642149]	[411.00335693 459.68014526 0.69157904]	[421.2293396 603.49377441 0.86634099]	[439.10430908 749.59277344 0.8644551 ]	[493.13146973 457.15109253 0.69074559]	[498.17611694 606.09014893 0.87770492]	[485.42724609 744.53796387 0.8363409 ]	[428.98123169 177.57962036 0.84766454]	[454.64871216 175.0927887 0.88073838]	[405.89935303 175.09127808 0.87869185]	[467.46279907 172.45558167 0.88779086]	[495.60238647 790.84661865 0.82235193]	[5.11078705e+02 7.88070679e+02 7.81641841e-01]	[480.32809448 752.17480469 0.82423556]	[439.28579712 790.69146729 0.81147903]	[421.27099609 788.16644287 0.8152833 ]	[441.75592041 759.87384033 0.79526329]
[446.93008423 200.61012268 0.85369939]	[444.34188843 254.37557983 0.90744209]	[382.76901245 256.94622803 0.86240131]	[354.45819092 357.1557312 0.88845307]	[334.06594849 444.42669678 0.86973858]	[506.00460815 249.34162903 0.81673199]	[539.23193359 344.24002075 0.85062748]	[547.04180908 436.67770386 0.88096297]	[457.14385986 457.12911987 0.72473168]	[416.13845825 457.17987061 0.71237099]	[421.32104492 603.46166992 0.86254269]	[439.0970459 749.55969238 0.86583042]	[498.18499756 454.63580322 0.70597208]	[500.65249634 605.92498779 0.90797299]	[488.03112793 747.06134033 0.81761992]	[439.08084106 192.81315613 0.93090987]	[459.77490234 190.36236572 0.92756236]	[416.03527832 177.51268005 0.83670813]	[480.14559937 174.97650146 0.9035002 ]	[493.11801147 793.20977783 0.81863326]	[5.13606018e+02 7.88150208e+02 7.86505938e-01]	[482.8187561 754.7387085 0.84006578]	[439.26538086 790.68804932 0.82785374]	[421.26635742 788.15301514 0.82252765]	[441.76031494 757.37976074 0.78875077]
[449.47293091 200.67878723 0.8415013 ]	[446.87463379 254.37988281 0.89345729]	[382.84973145 254.59236145 0.85012364]	[354.58950806 357.16638184 0.90844965]	[336.48928833 444.36376953 0.88435322]	[511.03866577 249.33421326 0.80391079]	[541.6897583 344.29989624 0.86315179]	[547.06750488 439.07455444 0.87525547]	[457.2144165 457.13391113 0.7333492 ]	[418.55688477 457.18240356 0.72138351]	[421.39144897 603.39788818 0.8600142 ]	[439.12097168 749.57141113 0.86954135]	[498.25735474 457.11416626 0.71574003]	[500.66738892 605.91265869 0.91044366]	[490.54293823 747.08782959 0.81748855]	[439.15228271 192.87849426 0.95230103]	[462.1859436 192.8177948 0.93822008]	[418.54699707 175.08331299 0.86321008]	[480.26852417 175.00764465 0.93288964]	[495.67697144 793.24279785 0.82467318]	[516.12854004 788.17321777 0.7917738 ]	[482.8371582 754.74334717 0.84568805]	[439.26528931 790.6907959 0.83510214]	[421.27001953 788.14953613 0.82281899]	[441.78167725 757.37158203 0.78605956]
[454.54864502 203.17596436 0.84232593]	[449.50018311 254.37646484 0.88095731]	[387.88851929 254.56433105 0.82803071]	[357.01141357 357.20391846 0.92351753]	[336.56970215 441.92407227 0.90454853]	[513.6026001 249.34339905 0.80253053]	[541.79650879 344.33847046 0.87699091]	[549.53894043 439.15032959 0.87187994]	[459.69515991 457.15884399 0.7557711 ]	[418.65405273 457.19442749 0.73707408]	[423.81091309 603.32495117 0.85094249]	[439.12606812 749.57501221 0.87089586]	[500.74819946 457.1477356 0.73575556]	[500.71115112 603.49591064 0.91836745]	[490.5461731 747.12554932 0.8162024 ]	[439.24539185 192.91845703 0.96108162]	[462.29199219 192.83903503 0.93963659]	[418.66317749 175.099823 0.88180631]	[482.71749878 174.99212646 0.92142355]	[498.24517822 793.29693604 0.82490295]	[518.67315674 788.18927002 0.79963529]	[482.81262207 754.777771 0.84067506]	[439.25942993 790.684021 0.83510131]	[421.28033447 788.14385986 0.82181132]	[441.77612305 757.37219238 0.79581183]
[457.12609863 205.73355103 0.85312313]	[454.64572144 254.37025452 0.89647079]	[392.98797607 254.52919006 0.82960492]	[357.12728882 357.08862305 0.92863828]	[336.6411438 441.8001709 0.92467463]	[518.68652344 249.37545776 0.81454271]	[541.90142822 346.83172607 0.88186538]	[549.57958984 439.18341064 0.87868404]	[459.80297852 457.18933105 0.76117837]	[418.74264526 459.63424683 0.73835105]	[423.79095459 603.35662842 0.85357976]	[439.14428711 749.58666992 0.87400001]	[500.84262085 457.19296265 0.74064416]	[500.6960144 603.46795654 0.91854626]	[493.08120728 749.55981445 0.82129163]	[441.7003479 192.97242737 0.95776951]	[462.44348145 192.89840698 0.92053771]	[421.15710449 177.51754761 0.88713729]	[482.88522339 175.04483032 0.8950969 ]	[498.25793457 793.31268311 0.82985222]	[518.67730713 788.22302246 0.80701077]	[482.86553955 757.32543945 0.82357907]	[439.24349976 790.70849609 0.83051383]	[421.27349854 788.15991211 0.82068241]	[441.80288696 757.39080811 0.80041724]
[459.6105957 208.25657654 0.88174999]	[457.16009521 254.36949158 0.91336083]	[395.52832031 254.51957703 0.84829348]	[357.20892334 357.10476685 0.9363122 ]	[339.04516602 441.83828735 0.92201591]	[518.765625 249.3828125 0.82504308]	[544.30523682 346.84671021 0.88123745]	[552.1272583 439.25421143 0.86931521]	[459.83865356 457.13702393 0.75378031]	[418.79693604 457.16900635 0.73465204]	[423.87219238 603.33422852 0.84723198]	[439.14157104 749.60943604 0.86731756]	[500.85946655 457.12728882 0.73402977]	[500.72045898 603.46008301 0.92745095]	[493.11428833 749.62927246 0.82419854]	[441.81350708 193.0171051 0.95435566]	[464.96115112 192.95692444 0.91565716]	[421.2414856 177.56687927 0.88162541]	[485.38061523 177.53807068 0.86187387]	[498.24795532 793.33172607 0.81464702]	[518.70251465 790.60192871 0.80257607]	[482.88265991 759.90936279 0.80738944]	[439.24209595 790.69238281 0.83555132]	[421.27526855 788.14868164 0.82353306]	[441.7875061 759.9196167 0.79422146]
[459.6105957 208.25782776 0.88184774]	[457.15982056 254.37007141 0.91335374]	[395.52807617 254.52011108 0.84818125]	[357.21032715 357.10247803 0.93615836]	[339.04281616 441.83813477 0.92203242]	[518.76696777 249.38467407 0.82523298]	[544.3057251 346.84680176 0.88141119]	[552.12738037 439.25524902 0.86964744]	[459.83520508 457.14007568 0.75332808]	[418.79110718 457.17288208 0.73393941]	[423.86920166 603.33001709 0.8463226 ]	[439.14639282 749.61730957 0.86947006]	[500.85778809 457.12997437 0.73405075]	[500.72253418 603.45336914 0.92746544]	[493.11703491 749.6270752 0.82477522]	[441.81335449 193.01716614 0.95424056]	[464.96075439 192.95744324 0.9157846 ]	[421.24176025 177.56608582 0.88283986]	[485.38021851 177.53823853 0.86239952]	[498.2467041 793.35058594 0.80847931]	[518.70233154 790.6149292 0.79691744]	[482.88265991 759.90203857 0.80761516]	[439.23751831 790.6942749 0.83319163]	[421.2699585 788.14941406 0.82339871]	[441.79089355 759.93133545 0.7951079 ]
[459.68795776 208.35057068 0.9051764 ]	[459.60958862 254.39498901 0.93124932]	[395.62606812 254.5206604 0.86034781]	[359.62677002 357.04629517 0.92568588]	[339.14523315 441.90960693 0.90464336]	[521.20855713 251.84893799 0.8378582 ]	[544.34875488 346.83166504 0.87218297]	[557.19042969 439.31985474 0.8706013 ]	[462.19125366 457.12582397 0.74697185]	[421.16409302 457.16339111 0.73466432]	[426.3394165 603.3493042 0.83799613]	[439.1602478 749.62591553 0.8702032 ]	[500.88360596 457.10348511 0.72910857]	[500.74450684 603.45544434 0.92735493]	[493.1244812 749.61938477 0.82415915]	[444.30480957 195.42845154 0.93152553]	[467.4541626 195.37298584 0.90225083]	[421.38690186 177.58926392 0.8573488 ]	[485.47207642 177.5851593 0.85186541]	[498.23403931 793.34088135 0.81184697]	[518.69744873 790.61218262 0.79728597]	[482.88644409 759.87487793 0.80355644]	[439.24786377 790.69128418 0.83730495]	[421.27880859 788.14764404 0.82684958]	[441.79705811 759.94812012 0.79373169]
[459.82165527 210.85525513 0.93317747]	[459.7253418 254.41912842 0.94721878]	[398.1026001 254.56535339 0.87343371]	[359.71554565 357.15481567 0.92985576]	[339.2449646 444.31600952 0.88896048]	[521.32818604 251.88693237 0.85798681]	[544.43377686 346.85702515 0.86702478]	[559.74450684 441.68188477 0.89013529]	[462.24356079 454.61126709 0.73136836]	[421.22094727 454.59576416 0.71682411]	[426.37817383 603.38720703 0.83442056]	[439.16650391 749.61663818 0.86704606]	[503.2538147 454.60058594 0.7131303 ]	[500.76184082 603.46405029 0.92108333]	[495.64834595 749.69030762 0.82473308]	[446.88552856 195.49252319 0.905119 ]	[472.5774231 195.4576416 0.89410633]	[423.8989563 177.58126831 0.8413316 ]	[487.9921875 177.58320618 0.83443773]	[4.98263733e+02 7.95790161e+02 7.86846578e-01]	[5.18733276e+02 7.90641357e+02 7.81358361e-01]	[482.90579224 762.434021 0.78550678]	[439.22042847 790.68481445 0.836146 ]	[421.26184082 788.13513184 0.81627131]	[441.80419922 759.93218994 0.79461253]
[462.23510742 210.89523315 0.93279839]	[462.22305298 254.42672729 0.95016026]	[398.25289917 254.57542419 0.87859076]	[362.22247314 357.05541992 0.89621162]	[341.71575928 441.87261963 0.8879981 ]	[523.86395264 251.94763184 0.86965227]	[544.53729248 351.94857788 0.85627359]	[562.21405029 441.79360962 0.90910125]	[462.32797241 457.10379028 0.72683281]	[421.30047607 454.60534668 0.70670921]	[426.35092163 603.45196533 0.83566499]	[439.17398071 749.60290527 0.86428487]	[503.33660889 457.12442017 0.71696609]	[500.80197144 603.4642334 0.92573267]	[495.66418457 749.69262695 0.82472092]	[449.48681641 195.51713562 0.88700396]	[475.17242432 195.50587463 0.90610433]	[428.96075439 177.59355164 0.81191158]	[495.59307861 177.53366089 0.8356185 ]	[5.00671997e+02 7.93363831e+02 7.92570829e-01]	[5.18754822e+02 7.90631165e+02 7.85706818e-01]	[482.89859009 762.43945312 0.77739275]	[439.22573853 790.67681885 0.84689498]	[421.26113892 788.12219238 0.81822836]	[441.81723022 759.90307617 0.79552609]
[462.38827515 210.90585327 0.9217189 ]	[462.36691284 254.44410706 0.93574291]	[400.71258545 254.58877563 0.88090175]	[367.35372925 357.0725708 0.87047398]	[344.27755737 441.92129517 0.86405748]	[524.00201416 251.94326782 0.85895574]	[547.03302002 351.97610474 0.84099895]	[562.30700684 441.84490967 0.91622919]	[462.39978027 457.14205933 0.72976124]	[421.36669922 454.63189697 0.70407081]	[428.90835571 603.43066406 0.8292076 ]	[439.18429565 749.59832764 0.86574215]	[503.40042114 457.20230103 0.7283566 ]	[500.8767395 605.92468262 0.92814142]	[495.6993103 749.70874023 0.83353883]	[454.58633423 195.52278137 0.89839488]	[477.74658203 195.49789429 0.93525124]	[434.10250854 180.0957489 0.808595 ]	[498.17352295 177.54516602 0.85388291]	[5.00676300e+02 7.95788208e+02 7.90415525e-01]	[5.18767151e+02 7.90660522e+02 7.88807631e-01]	[482.91009521 762.45489502 0.77660054]	[439.22106934 790.67333984 0.85689569]	[421.25137329 788.11352539 0.82622665]	[441.83068848 759.88458252 0.79935795]
[464.92550659 210.89225769 0.88668221]	[462.44766235 254.43539429 0.92065299]	[400.77957153 254.58401489 0.87549841]	[369.9725647 357.1885376 0.87736499]	[349.44561768 444.33456421 0.85221869]	[526.48577881 251.94081116 0.84622419]	[549.53582764 354.48706055 0.84382105]	[562.37261963 444.32843018 0.9024024 ]	[464.87991333 457.11621094 0.71650553]	[423.8500061 454.59759521 0.69642907]	[431.46484375 603.39471436 0.82991707]	[439.19317627 747.14581299 0.86272383]	[505.88305664 457.19891357 0.71768922]	[503.26037598 603.52075195 0.92807359]	[498.12509155 749.70428467 0.83553874]	[457.16656494 195.51187134 0.91523927]	[480.23049927 195.47271729 0.9545632 ]	[436.64373779 180.11314392 0.83719844]	[500.66394043 177.55413818 0.87707591]	[4.98266663e+02 7.95789307e+02 7.93576658e-01]	[518.76104736 790.6652832 0.7956962 ]	[482.89904785 762.4407959 0.76736158]	[439.24017334 790.66577148 0.85950595]	[421.26068115 788.09747314 0.81837785]	[441.83416748 754.8336792 0.79285538]
[467.44442749 210.87724304 0.87056291]	[464.88763428 254.44784546 0.9150455 ]	[400.84002686 254.57450867 0.86819994]	[375.0007019 357.20651245 0.89510882]	[354.50460815 446.953125 0.84590352]	[529.00921631 251.97007751 0.83467335]	[552.11608887 354.54089355 0.8434667 ]	[564.80529785 444.32525635 0.89682651]	[464.94210815 457.16094971 0.71859848]	[423.90948486 454.62911987 0.69442999]	[431.54925537 603.37457275 0.82907474]	[439.19680786 749.56732178 0.86095166]	[505.95565796 459.66644287 0.71944624]	[503.2980957 605.86322021 0.92725247]	[498.15316772 749.67700195 0.84472823]	[459.6383667 195.49723816 0.93210429]	[480.31246948 195.4803772 0.95711666]	[439.10629272 177.6139679 0.86894888]	[500.76889038 177.59013367 0.88814461]	[498.25146484 793.36785889 0.8041569 ]	[518.75634766 790.65557861 0.80248719]	[482.92919922 759.94995117 0.76947254]	[439.24972534 790.69012451 0.84357709]	[421.26663208 788.12365723 0.80805677]	[441.8291626 757.35144043 0.79126686]
[472.59381104 210.86082458 0.86501801]	[467.42993164 254.43156433 0.90004265]	[403.36669922 254.51118469 0.84480995]	[377.59811401 357.15261841 0.93476909]	[357.07562256 449.43722534 0.86961991]	[531.62231445 251.95683289 0.82172644]	[559.6897583 354.5607605 0.86607051]	[565.02972412 444.40917969 0.86389112]	[467.45672607 457.14797974 0.70513308]	[428.92337036 454.62243652 0.67646468]	[431.54251099 603.3918457 0.82670105]	[439.17895508 749.60687256 0.85172111]	[508.47445679 459.63800049 0.69846708]	[503.35134888 605.89050293 0.92672205]	[498.23049927 749.69433594 0.84902662]	[459.7638855 195.46176147 0.95612448]	[482.82022095 195.44790649 0.95520169]	[439.23672485 177.5357666 0.88684243]	[503.2694397 177.5463562 0.8806327]	[500.70315552 793.33477783 0.80833781]	[521.20166016 790.6262207 0.80161136]	[4.82959778e+02 7.62465454e+02 7.28829384e-01]	[439.23782349 790.68182373 0.85318619]	[421.23907471 788.12744141 0.81790173]	[441.81594849 759.87432861 0.78404772]
[475.10418701 210.88157654 0.87264621]	[469.97473145 254.41282654 0.89074636]	[405.91247559 254.46549988 0.82665229]	[377.69189453 357.00643921 0.92822129]	[357.17062378 444.41220093 0.89268434]	[534.1315918 251.95036316 0.82275194]	[559.72558594 354.4937439 0.86280048]	[567.44989014 441.91009521 0.87240189]	[467.49798584 457.16937256 0.70048487]	[428.92327881 454.63119507 0.67529166]	[434.01583862 603.36328125 0.82870173]	[439.17959595 749.59893799 0.85157329]	[511.01168823 459.66772461 0.6912114 ]	[503.3972168 605.91534424 0.9187054 ]	[498.26318359 749.67584229 0.85560262]	[459.79907227 195.47200012 0.95540202]	[482.88534546 195.47377014 0.94725943]	[439.27539062 177.49952698 0.88755244]	[503.36254883 177.56874084 0.87402743]	[500.70986938 793.32952881 0.81639779]	[521.21405029 790.62005615 0.81112301]	[4.85376984e+02 7.62440796e+02 7.19767869e-01]	[439.2394104 790.67858887 0.85518676]	[421.23492432 788.12139893 0.81873453]	[441.81784058 757.3862915 0.78069824]
[475.14315796 210.900177 0.87719637]	[470.03823853 254.41156006 0.88752848]	[408.42837524 254.45706177 0.8218075 ]	[377.70843506 357.09432983 0.94087541]	[359.59069824 446.87426758 0.88017309]	[534.18164062 251.95283508 0.82347149]	[559.77404785 354.45901489 0.86320931]	[567.51153564 441.85739136 0.87276912]	[467.49237061 457.19314575 0.70362002]	[428.91900635 457.10238647 0.68065101]	[434.0642395 603.31176758 0.83187729]	[439.1663208 749.60650635 0.85227579]	[511.0071106 459.6890564 0.69484633]	[503.37863159 605.90594482 0.92111915]	[500.66891479 749.69909668 0.85349274]	[459.82342529 195.48680115 0.95209211]	[482.92340088 195.49107361 0.94132572]	[439.31829834 177.49305725 0.8859815 ]	[503.42401123 177.56396484 0.87220424]	[500.70681763 793.31329346 0.81776434]	[521.22247314 790.61315918 0.81356651]	[4.85441528e+02 7.64973328e+02 6.92653298e-01]	[439.243927 790.68164062 0.85078901]	[421.23809814 788.13031006 0.81858563]	[441.78659058 759.89672852 0.78505349]
[475.16384888 210.92056274 0.88135159]	[472.52258301 254.40907288 0.88701022]	[408.44174194 254.4588623 0.82110882]	[377.69741821 357.13516235 0.9464426 ]	[359.69290161 446.95773315 0.87181634]	[536.66387939 251.94998169 0.82558817]	[559.81317139 352.01980591 0.86135948]	[567.54516602 441.92178345 0.85439968]	[467.49090576 457.16552734 0.70198059]	[428.92227173 454.6378479 0.67951387]	[434.07620239 603.324646 0.83464968]	[439.16390991 749.61083984 0.85156441]	[508.5413208 459.6572876 0.69380856]	[503.4163208 605.87145996 0.91838002]	[500.7182312 749.69897461 0.86404961]	[459.8364563 195.49758911 0.95271397]	[482.94717407 195.50654602 0.93601727]	[439.32653809 177.49537659 0.88643295]	[503.44165039 177.57441711 0.8690874 ]	[500.67553711 793.30578613 0.81375098]	[521.20324707 790.62878418 0.81041014]	[4.87952118e+02 7.64971375e+02 6.79415226e-01]	[439.25039673 790.6819458 0.84739494]	[421.23892212 788.13195801 0.81675708]	[441.77554321 759.90136719 0.78321236]
[475.137146 210.90112305 0.87656057]	[470.043396 254.3968811 0.88447672]	[408.43081665 254.43778992 0.82102787]	[377.69659424 357.14096069 0.94841015]	[359.73236084 449.46664429 0.86682719]	[536.64648438 251.93852234 0.82300735]	[562.21728516 351.98416138 0.86677957]	[567.55731201 441.8862915 0.85906583]	[469.97238159 454.63067627 0.69299883]	[428.97579956 454.56829834 0.67331135]	[434.0614624 603.29284668 0.82814968]	[439.16360474 749.61523438 0.8526262 ]	[511.03591919 457.14364624 0.68311751]	[503.40759277 603.41534424 0.91979754]	[500.76034546 749.70385742 0.86382425]	[459.82220459 195.48217773 0.95196557]	[482.92544556 195.49371338 0.94033784]	[439.32666016 177.49778748 0.88595748]	[503.42779541 177.55830383 0.8731944 ]	[498.20413208 793.2767334 0.80662745]	[518.75537109 790.63452148 0.80180746]	[4.90525421e+02 7.64970032e+02 6.73018575e-01]	[439.24667358 790.67944336 0.84858251]	[421.23193359 788.1282959 0.82088089]	[441.78848267 759.9006958 0.77885675]
[475.09503174 210.86581421 0.86782444]	[470.02767944 254.3710022 0.87999356]	[408.42303467 254.41117859 0.82100987]	[377.71707153 357.08596802 0.94084239]	[359.79766846 449.4418335 0.86194122]	[534.16107178 251.90258789 0.81905663]	[562.21502686 349.45819092 0.85709631]	[567.57714844 441.73751831 0.87471491]	[467.49978638 454.62304688 0.69304919]	[428.95431519 454.57662964 0.67523205]	[434.0345459 603.32171631 0.82650959]	[439.16726685 749.62078857 0.859456 ]	[511.01580811 457.12637329 0.68134856]	[503.44967651 603.37652588 0.91277313]	[500.87091064 749.71630859 0.8574118 ]	[459.79248047 195.45167542 0.95287967]	[482.8923645 195.46151733 0.94699967]	[439.31985474 177.47607422 0.8842802 ]	[503.40011597 177.54464722 0.88418204]	[498.16061401 793.22521973 0.80104685]	[518.75811768 790.63031006 0.79815733]	[4.98148438e+02 7.64972229e+02 7.08243072e-01]	[439.25485229 790.70758057 0.84237319]	[421.23797607 788.15380859 0.8229019 ]	[441.78244019 759.90258789 0.78730154]
[475.09835815 210.8651123 0.86818838]	[470.03012085 254.36811829 0.87869275]	[408.41461182 254.40232849 0.82023424]	[377.71627808 357.08566284 0.94134301]	[359.79766846 449.46148682 0.86137158]	[534.1675415 251.90715027 0.81940448]	[562.215271 351.91598511 0.85761863]	[567.57629395 441.73413086 0.87529886]	[469.95483398 454.62020874 0.69133919]	[428.96685791 454.57595825 0.67444223]	[434.03234863 603.31207275 0.8247658 ]	[439.16552734 749.621521 0.85926741]	[511.01245117 457.12380981 0.67878169]	[503.44882202 603.37115479 0.91202569]	[500.87210083 749.71594238 0.85748148]	[459.79397583 195.45169067 0.95265287]	[482.89447021 195.46118164 0.94671226]	[439.31307983 175.11376953 0.88544577]	[503.39968872 177.53956604 0.88415313]	[498.16412354 793.2199707 0.80175102]	[518.75897217 790.6262207 0.79796684]	[4.98149109e+02 7.64970093e+02 7.07061708e-01]	[439.25 790.70983887 0.84235954]	[421.23529053 788.15441895 0.82321882]	[441.78210449 759.90509033 0.78627694]
[475.07192993 210.82972717 0.85986567]	[469.9909668 254.35809326 0.87779534]	[405.91497803 254.39601135 0.82244253]	[377.70355225 356.99822998 0.92827642]	[359.81427002 446.91400146 0.86669594]	[534.14251709 251.90298462 0.81814593]	[559.84295654 349.45120239 0.85325545]	[567.54394531 441.68615723 0.88531774]	[467.48205566 454.6222229 0.69534063]	[428.95608521 454.60003662 0.67783153]	[434.0328064 603.31616211 0.8277272 ]	[439.1751709 749.6206665 0.86080509]	[508.51184082 457.10598755 0.68286324]	[503.48355103 603.35406494 0.90006816]	[503.31869507 749.74371338 0.85684162]	[459.77429199 195.43882751 0.9533301 ]	[482.84909058 195.42541504 0.95338589]	[439.27584839 175.10498047 0.87942392]	[503.34954834 177.48306274 0.89781237]	[4.98137878e+02 7.93213379e+02 7.92858720e-01]	[518.75567627 790.64868164 0.79493266]	[5.00742188e+02 7.64985962e+02 7.61691093e-01]	[439.26739502 790.71478271 0.83617103]	[421.25317383 788.16711426 0.82241648]	[441.80105591 759.88360596 0.78789985]
[472.59231567 210.82151794 0.85589546]	[467.49902344 254.34591675 0.87619632]	[405.85824585 254.39141846 0.82799447]	[377.67581177 354.56671143 0.91785127]	[362.2008667 444.40649414 0.87548965]	[534.10925293 251.876297 0.81411785]	[559.81512451 349.40505981 0.84737527]	[567.48065186 439.31628418 0.89342034]	[469.95281982 454.60742188 0.6949017 ]	[428.96594238 454.59396362 0.67764014]	[434.04898071 603.33673096 0.83176267]	[439.17987061 749.58392334 0.86437297]	[508.53936768 457.09494019 0.68227792]	[503.48480225 603.33447266 0.89678502]	[503.340271 752.1673584 0.85309374]	[459.75039673 195.43545532 0.95311058]	[482.822052 195.41764832 0.95600176]	[439.24249268 175.10171509 0.87130517]	[503.3036499 177.48922729 0.89442307]	[4.95639893e+02 7.93214172e+02 7.84406185e-01]	[5.18737671e+02 7.90665344e+02 7.88849771e-01]	[500.77914429 765.03137207 0.779212 ]	[439.26452637 790.7255249 0.82784581]	[421.24819946 788.16973877 0.81308955]	[441.82189941 757.34893799 0.7859419 ]
[472.51904297 210.82392883 0.85504389]	[467.42010498 254.34387207 0.88627815]	[403.36447144 254.38771057 0.83884948]	[377.62408447 354.54504395 0.90937084]	[359.82937622 444.33499146 0.88661587]	[531.59765625 251.873703 0.81489933]	[559.7479248 349.375 0.83646059]	[565.07495117 439.32446289 0.90007031]	[467.47366333 454.64071655 0.70033735]	[428.95498657 454.62176514 0.68030572]	[434.01538086 603.35205078 0.82852435]	[439.17907715 749.57476807 0.86742228]	[508.47406006 457.12921143 0.69084954]	[503.45516968 603.33892822 0.90515202]	[503.30612183 749.72454834 0.86062962]	[459.71954346 195.43792725 0.95406765]	[482.76947021 195.43554688 0.95685601]	[439.20373535 175.10180664 0.87583423]	[500.88977051 177.50674438 0.88888693]	[4.95685455e+02 7.90832825e+02 7.89595008e-01]	[5.18757690e+02 7.90631226e+02 7.90010870e-01]	[5.00736298e+02 7.64960754e+02 7.57481158e-01]	[439.26480103 790.7310791 0.82516068]	[421.2510376 788.17205811 0.81147075]	[441.81921387 757.3260498 0.79324859]
[469.98287964 210.84779358 0.85978222]	[464.94903564 254.36865234 0.89857334]	[403.28372192 254.42854309 0.85107166]	[377.55303955 357.06347656 0.92030191]	[362.20318604 444.3531189 0.88204944]	[531.54589844 251.90086365 0.8195014 ]	[557.26879883 349.40890503 0.82373661]	[565.01611328 441.67062378 0.91272312]	[467.41644287 454.61798096 0.70478952]	[426.44573975 454.58139038 0.67931396]	[431.51324463 603.31707764 0.82291692]	[439.19857788 749.55267334 0.85877967]	[506.00488281 457.12579346 0.70063186]	[503.40289307 603.39013672 0.91549456]	[500.88650513 749.7074585 0.8692686 ]	[459.67950439 195.45988464 0.94716233]	[482.71334839 195.44947815 0.95645547]	[439.15917969 177.51371765 0.86840272]	[500.83071899 177.5712738 0.88228357]	[4.95662720e+02 7.93236511e+02 7.85647511e-01]	[5.18726257e+02 7.90661377e+02 7.87390649e-01]	[4.98210175e+02 7.62488525e+02 7.24253535e-01]	[439.26919556 790.71728516 0.82150871]	[421.25787354 788.15496826 0.79861188]	[441.83480835 757.31488037 0.78898573]
[467.42810059 210.89440918 0.87377846]	[464.9319458 254.38916016 0.90610707]	[403.26739502 254.44845581 0.85304141]	[377.51275635 357.05236816 0.91202086]	[362.2071228 444.37417603 0.87756604]	[529.04205322 251.92887878 0.82625329]	[557.20629883 351.92233276 0.8192448 ]	[564.89819336 441.67227173 0.92759794]	[464.94979858 457.12661743 0.70917988]	[426.34240723 454.60443115 0.68809032]	[428.98312378 600.88116455 0.81510025]	[439.16882324 749.55761719 0.85680294]	[505.9699707 457.20123291 0.70815259]	[503.37017822 603.39624023 0.9229033 ]	[500.83935547 749.67114258 0.87871641]	[459.62911987 195.49682617 0.92964059]	[480.32244873 195.50686646 0.95575088]	[439.13973999 177.55528259 0.87744439]	[500.78012085 180.05027771 0.88204134]	[4.98166901e+02 7.93259888e+02 7.79661357e-01]	[5.18754395e+02 7.90661438e+02 7.80068755e-01]	[4.95696625e+02 7.59961487e+02 7.02437699e-01]	[439.25747681 790.71331787 0.82724887]	[421.24234009 788.15246582 0.80373067]	[441.80755615 757.32440186 0.7939353 ]
[464.94042969 213.30874634 0.88974714]	[464.89926147 254.40487671 0.91116536]	[400.84866333 254.48822021 0.86228776]	[375.11062622 357.05844116 0.90405744]	[362.20401001 444.33618164 0.87925428]	[529.0022583 251.94396973 0.83206481]	[554.65557861 351.99057007 0.81948894]	[562.453125 441.73678589 0.92879939]	[464.89086914 457.12423706 0.71837115]	[423.86016846 454.60491943 0.69811076]	[426.44961548 603.29162598 0.81809807]	[439.15170288 747.15795898 0.85539246]	[505.9045105 457.21047974 0.71921349]	[503.35662842 603.36407471 0.90893239]	[500.84378052 749.66503906 0.88320553]	[457.20715332 195.55670166 0.91518313]	[480.25961304 195.55249023 0.95304459]	[439.12545776 180.05831909 0.85514063]	[500.71783447 180.09191895 0.87369567]	[4.98243927e+02 7.93257874e+02 7.83837080e-01]	[5.21218018e+02 7.90640503e+02 7.86596179e-01]	[4.98127228e+02 7.59926331e+02 7.11524427e-01]	[439.22717285 790.70629883 0.82917672]	[421.21417236 788.14385986 0.805125 ]	[441.83010864 754.83868408 0.80419719]
[464.83013916 213.34428406 0.91231501]	[464.86123657 254.41830444 0.91707897]	[400.80831909 254.53872681 0.8713851 ]	[377.48605347 357.06665039 0.90195942]	[359.81420898 444.43630981 0.8733682 ]	[528.96777344 251.93205261 0.83334106]	[552.0892334 351.9727478 0.81559652]	[562.2119751 441.8291626 0.90263915]	[462.43161011 454.63742065 0.72268385]	[421.34951782 454.5657959 0.70606452]	[426.36398315 603.27728271 0.83691937]	[439.14596558 747.14831543 0.85802507]	[503.45916748 457.1685791 0.71912944]	[503.31695557 603.29284668 0.90516275]	[500.77026367 749.55700684 0.88450813]	[457.09609985 195.58901978 0.90052217]	[480.18191528 195.55381775 0.94869065]	[436.69198608 180.12896729 0.81775683]	[500.67956543 177.60453796 0.87940067]	[4.98226105e+02 7.93288330e+02 7.70120919e-01]	[5.18756958e+02 7.90623230e+02 7.78362870e-01]	[4.93104706e+02 7.57319153e+02 7.12630868e-01]	[439.22784424 790.72680664 0.82534856]	[421.21755981 788.15698242 0.80455816]	[441.83978271 754.793396 0.80735093]
[462.43554688 213.32035828 0.91572797]	[464.84558105 254.41931152 0.91897118]	[400.79763794 254.54933167 0.873016 ]	[377.49984741 357.07785034 0.90655518]	[359.81762695 446.87506104 0.86879188]	[526.52905273 251.92993164 0.83616239]	[549.57409668 351.99182129 0.82085681]	[559.71325684 441.82659912 0.8760215 ]	[462.43057251 457.10906982 0.72551632]	[421.35287476 454.57931519 0.70721149]	[426.35742188 603.27935791 0.84036624]	[439.14599609 749.55206299 0.85722667]	[503.46401978 457.17962646 0.71829456]	[503.24365234 600.83337402 0.89424706]	[500.70016479 749.62310791 0.87103486]	[454.64761353 195.57904053 0.89704031]	[480.14767456 195.54127502 0.94116408]	[436.6817627 182.6424408 0.80756283]	[500.63781738 177.58181763 0.87489492]	[4.98257538e+02 7.93307922e+02 7.58433223e-01]	[5.18764404e+02 7.90631714e+02 7.74302065e-01]	[4.90496094e+02 7.59894836e+02 7.02459574e-01]	[439.22195435 790.73242188 0.82505941]	[421.21588135 788.16699219 0.80670387]	[441.82037354 757.30603027 0.80734169]
[462.39712524 210.9238739 0.91591585]	[464.83636475 254.40415955 0.9171623 ]	[400.79388428 254.52708435 0.87184364]	[377.50082397 357.0675354 0.90494585]	[359.81774902 446.89639282 0.86784726]	[526.52069092 251.91027832 0.83501124]	[549.54284668 352.00588989 0.82658255]	[557.15899658 441.77789307 0.86472607]	[462.43170166 457.10586548 0.72464627]	[421.35507202 454.57470703 0.7054925 ]	[426.36184692 603.28717041 0.84334344]	[439.14282227 749.57647705 0.85422462]	[503.45373535 457.16601562 0.72108412]	[500.89151001 600.83404541 0.89349782]	[500.68017578 749.61688232 0.86629087]	[454.59405518 195.55987549 0.89652461]	[480.10641479 195.49424744 0.93345785]	[436.63079834 182.66816711 0.78254998]	[500.64483643 177.52941895 0.88844651]	[5.00688538e+02 7.93304626e+02 7.67963052e-01]	[5.18775024e+02 7.90614685e+02 7.77727306e-01]	[4.88002686e+02 7.59900513e+02 7.13425815e-01]	[439.21359253 790.72723389 0.82756376]	[421.21310425 788.16540527 0.81039357]	[441.81707764 757.355896 0.80319583]
[462.384552 210.91500854 0.91733366]	[464.83618164 254.41270447 0.91760594]	[400.78433228 254.52792358 0.87286538]	[377.49417114 357.09875488 0.90816599]	[359.82546997 449.43505859 0.85934567]	[526.53015137 251.92756653 0.83421516]	[549.50170898 354.43850708 0.83614272]	[552.06005859 441.85501099 0.85734087]	[462.43029785 457.12689209 0.72733027]	[421.37188721 454.60733032 0.70461583]	[423.9197998 603.32196045 0.84484506]	[439.14575195 749.5869751 0.85399115]	[503.4407959 457.1812439 0.72150099]	[500.89846802 600.8916626 0.89784044]	[500.68652344 749.64282227 0.86369741]	[454.58340454 195.54443359 0.89848685]	[477.7427063 195.48457336 0.932724 ]	[436.62008667 182.63354492 0.78570497]	[500.64923096 177.51803589 0.89284778]	[4.98252838e+02 7.93361084e+02 7.51170993e-01]	[5.18767029e+02 7.90666870e+02 7.67761767e-01]	[4.87998444e+02 7.59936584e+02 7.13805199e-01]	[439.1885376 790.72814941 0.82393157]	[421.19515991 788.16436768 0.80962157]	[441.82592773 757.38415527 0.79775733]
[462.37747192 210.92025757 0.91955549]	[464.8576355 254.41958618 0.91669738]	[400.80471802 254.53123474 0.86837822]	[377.50061035 357.07601929 0.90684122]	[362.1942749 449.47421265 0.85710919]	[528.97241211 251.91906738 0.82992661]	[549.49389648 354.43695068 0.83908403]	[549.51507568 441.87014771 0.86139548]	[464.83331299 457.15704346 0.72847199]	[423.79824829 457.1000061 0.70264256]	[426.38369751 603.31506348 0.84440768]	[439.15072632 747.13909912 0.86111474]	[503.47454834 459.6522522 0.72534347]	[500.90206909 603.27923584 0.90271854]	[500.66015625 749.71697998 0.85682905]	[454.5736084 195.54754639 0.89706409]	[477.73522949 195.48248291 0.93331301]	[436.64889526 182.65817261 0.77116704]	[500.65731812 177.4992218 0.89991003]	[4.98249268e+02 7.95784546e+02 7.48456538e-01]	[5.18771606e+02 7.90682739e+02 7.66037107e-01]	[4.87958130e+02 7.62494934e+02 7.26718783e-01]	[439.21484375 790.70629883 0.83839005]	[421.22268677 788.13659668 0.80609852]	[441.82171631 754.82696533 0.8151871 ]
[462.37539673 210.92460632 0.9199028 ]	[464.85614014 254.4206543 0.9168179 ]	[400.80477905 254.53300476 0.86871403]	[377.50292969 357.07946777 0.90870011]	[362.19876099 449.49026489 0.85577935]	[528.96990967 251.91958618 0.83052468]	[549.49499512 354.43887329 0.83950841]	[549.51672363 441.87234497 0.8611154 ]	[464.83343506 457.15319824 0.72835279]	[423.79763794 454.64050293 0.70243949]	[426.38372803 603.31182861 0.84392709]	[439.1506958 747.13769531 0.86132669]	[503.47329712 459.64767456 0.72556245]	[500.90319824 603.28088379 0.90267527]	[500.65951538 749.71435547 0.85728377]	[454.57229614 195.55041504 0.89688528]	[477.73516846 195.48695374 0.93342918]	[436.6499939 182.66467285 0.7711612 ]	[500.65997314 177.5113678 0.89774197]	[4.98245911e+02 7.93368286e+02 7.50158370e-01]	[5.18770630e+02 7.90679016e+02 7.66639888e-01]	[4.87958862e+02 7.62491882e+02 7.26707518e-01]	[439.21337891 790.7064209 0.83861393]	[421.22213745 788.13574219 0.80619949]	[441.82183838 754.82446289 0.81562787]
[462.39230347 210.90933228 0.91648984]	[464.86029053 254.42176819 0.91698432]	[400.80722046 254.52687073 0.86812603]	[377.54415894 357.04626465 0.90994728]	[362.19876099 449.46615601 0.85439712]	[528.97418213 251.93025208 0.83120567]	[549.50695801 354.44219971 0.83957458]	[547.04443359 441.88711548 0.86802602]	[464.8223877 457.168396 0.72900283]	[423.78042603 457.11221313 0.70578265]	[426.38726807 603.30700684 0.84399551]	[439.14935303 747.13598633 0.86142564]	[503.465271 459.6567688 0.72779119]	[500.89263916 603.26898193 0.90177906]	[500.65838623 749.70770264 0.85744369]	[454.60653687 195.53741455 0.90154809]	[480.10903931 195.48400879 0.93474209]	[436.68444824 182.63476562 0.78114718]	[500.6690979 177.52375793 0.89992195]	[4.98243164e+02 7.93358643e+02 7.48693466e-01]	[5.18763977e+02 7.90672119e+02 7.64990568e-01]	[4.87956909e+02 7.62484253e+02 7.27251887e-01]	[439.21008301 790.6998291 0.83847308]	[421.22079468 788.13104248 0.80579686]	[441.82110596 754.82507324 0.81637323]
[462.45291138 210.85165405 0.89614254]	[464.87496948 254.40699768 0.91359985]	[400.82196045 254.50343323 0.86732984]	[377.60687256 357.04455566 0.92301846]	[362.2097168 449.45053101 0.85357732]	[528.99383545 251.9172821 0.82837009]	[549.49981689 354.45901489 0.84479654]	[547.03082275 441.8805542 0.87381721]	[464.83526611 457.19857788 0.72919142]	[423.77670288 457.14044189 0.71264797]	[426.42025757 603.31884766 0.84072697]	[439.15643311 747.14434814 0.86257195]	[503.48443604 459.68341064 0.72679466]	[500.90341187 603.28631592 0.90648019]	[500.64743042 749.69793701 0.85172033]	[457.09902954 195.46746826 0.91466898]	[480.16589355 195.43763733 0.94409305]	[439.06719971 180.05523682 0.8200748 ]	[500.69497681 177.48355103 0.91222852]	[5.00697083e+02 7.93331726e+02 7.61015177e-01]	[5.21205933e+02 7.90647705e+02 7.74253905e-01]	[4.85482727e+02 7.62496582e+02 7.31740117e-01]	[439.21408081 790.69952393 0.83609915]	[421.22094727 788.13262939 0.80505478]	[441.82730103 754.83184814 0.81474769]
[464.89193726 205.73948669 0.85625595]	[464.88378906 254.38285828 0.9071514 ]	[400.83218384 254.47817993 0.86565322]	[377.63195801 357.1026001 0.93300235]	[362.28274536 449.52233887 0.84341156]	[529.01416016 251.91453552 0.82601857]	[549.52874756 354.45022583 0.83925968]	[547.03192139 441.89660645 0.87076324]	[464.82901001 457.17895508 0.7293902 ]	[421.38482666 457.12979126 0.7144565 ]	[426.40441895 603.34729004 0.84412766]	[439.15914917 747.13995361 0.86603677]	[503.49172974 459.66427612 0.72594404]	[500.896698 603.26580811 0.90800714]	[500.64459229 749.69000244 0.84606367]	[457.16934204 192.9581604 0.93559706]	[480.21862793 192.8959198 0.9451915 ]	[439.10580444 177.61875916 0.81694341]	[500.72930908 175.05421448 0.93823647]	[5.00706482e+02 7.93324951e+02 7.65363395e-01]	[5.21217590e+02 7.90639038e+02 7.77332544e-01]	[4.85469604e+02 7.62493103e+02 7.34518468e-01]	[439.22174072 790.70794678 0.83504212]	[421.22558594 788.13928223 0.8051883 ]	[441.82849121 754.81231689 0.81740791]
[464.88674927 198.14807129 0.87236369]	[464.89465332 254.37864685 0.90401334]	[400.855896 254.48365784 0.86037505]	[377.66348267 357.11453247 0.93663836]	[364.77993774 449.49328613 0.82577258]	[529.02679443 251.93481445 0.82279611]	[549.53924561 354.44699097 0.83874214]	[547.07641602 441.86413574 0.86872607]	[464.86398315 457.1427002 0.71611804]	[423.81872559 454.64041138 0.7022078 ]	[428.90487671 603.32226562 0.83778596]	[439.16403198 747.15081787 0.86237037]	[505.87924194 457.20065308 0.7104587 ]	[503.24508667 603.26586914 0.90636677]	[500.64691162 749.67858887 0.84970623]	[457.16119385 190.40330505 0.90485394]	[480.20367432 190.34571838 0.92372215]	[436.68453979 177.51199341 0.8275882 ]	[500.73428345 175.00231934 0.93794024]	[5.00717102e+02 7.93323730e+02 7.67693162e-01]	[5.21235291e+02 7.90638123e+02 7.80074179e-01]	[4.85453369e+02 7.62479126e+02 7.40832031e-01]	[439.22592163 790.69921875 0.83764148]	[421.23275757 788.13500977 0.80671352]	[441.83273315 754.83197021 0.81040925]
[464.88574219 198.1466217 0.8727538 ]	[464.89447021 254.37892151 0.90413547]	[400.85934448 254.4886322 0.86015022]	[377.66378784 357.11517334 0.93712568]	[364.78225708 449.49179077 0.82621068]	[529.02044678 251.9309845 0.82270825]	[549.55291748 354.47164917 0.84235686]	[547.05871582 441.8866272 0.86995399]	[464.86569214 457.15438843 0.71792656]	[423.83023071 457.10498047 0.70243996]	[428.90859985 603.32421875 0.83836889]	[439.17053223 747.14227295 0.86405885]	[505.87176514 459.64111328 0.71272111]	[503.2460022 603.26153564 0.906057 ]	[500.64761353 749.68139648 0.85023445]	[457.16055298 190.40223694 0.90434504]	[480.20254517 190.34361267 0.92323399]	[436.68630981 177.51062012 0.82729071]	[500.73547363 175.00177002 0.93805104]	[5.00716003e+02 7.93323669e+02 7.67710805e-01]	[5.21232239e+02 7.90638306e+02 7.79829681e-01]	[4.85453522e+02 7.62480469e+02 7.39933729e-01]	[439.23394775 790.69036865 0.84210724]	[421.24169922 788.12628174 0.80696881]	[441.83374023 754.81884766 0.81138211]
[464.92617798 195.56315613 0.89530182]	[464.91647339 254.37716675 0.90329903]	[403.26828003 254.48686218 0.85463035]	[377.70193481 357.15411377 0.9380672 ]	[367.36715698 449.43826294 0.81736863]	[529.0489502 251.93772888 0.82134789]	[549.54284668 354.50012207 0.84514815]	[549.53106689 441.90911865 0.85805684]	[464.90313721 457.1166687 0.70966941]	[423.91372681 454.60974121 0.68940282]	[428.98458862 603.31854248 0.83737993]	[439.16616821 747.14501953 0.85881603]	[505.88461304 457.17687988 0.71059126]	[503.25396729 603.2911377 0.91371602]	[500.66223145 749.70880127 0.85381901]	[457.17797852 187.74667358 0.87761295]	[480.22503662 185.22109985 0.89410454]	[436.68600464 177.49031067 0.84779221]	[500.7409668 174.94888306 0.95062929]	[5.00703003e+02 7.93309143e+02 7.75058270e-01]	[5.21217834e+02 7.90635925e+02 7.83417523e-01]	[4.85468231e+02 7.64954895e+02 7.33082414e-01]	[439.22821045 790.67468262 0.85006976]	[421.23532104 788.11193848 0.81175804]	[441.82363892 754.82440186 0.80581748]
[464.94210815 190.30267334 0.86627275]	[467.39819336 251.97563171 0.88277346]	[403.35534668 254.45527649 0.84680355]	[380.12680054 357.18099976 0.9356916 ]	[375.07702637 454.57830811 0.8580361 ]	[531.61151123 251.84362793 0.80873835]	[554.68566895 354.4524231 0.8251158 ]	[559.77404785 444.29794312 0.87440771]	[467.39367676 457.11636353 0.70863909]	[426.40866089 457.10083008 0.68956304]	[431.49557495 603.33312988 0.83635604]	[439.17599487 747.15814209 0.85564637]	[505.98495483 457.16906738 0.70255411]	[503.31607056 603.29199219 0.91249371]	[500.75241089 749.68780518 0.87491804]	[457.19720459 174.92559814 0.91941857]	[480.27087402 174.84580994 0.94694763]	[439.12063599 175.02348328 0.93752408]	[500.75921631 172.44325256 0.97356778]	[5.00676453e+02 7.93345947e+02 7.64602900e-01]	[5.21220642e+02 7.90688049e+02 7.81837761e-01]	[4.90493408e+02 7.62450378e+02 7.02276945e-01]	[439.23086548 790.69787598 0.84271681]	[421.23519897 788.1340332 0.81193209]	[441.82815552 754.83135986 0.79945225]
[464.93499756 190.30096436 0.86677384]	[467.40194702 251.97616577 0.88274968]	[403.3598938 254.45495605 0.846187 ]	[380.12594604 357.17874146 0.93529946]	[375.07684326 454.57397461 0.85727721]	[531.61352539 251.84277344 0.80849153]	[554.68719482 354.45172119 0.82509708]	[559.77331543 444.29760742 0.87452275]	[467.39318848 457.11312866 0.7076419 ]	[426.41052246 457.09625244 0.68850029]	[431.49014282 603.33996582 0.83507991]	[439.17785645 747.14300537 0.85511136]	[505.98394775 457.16741943 0.70200384]	[503.32147217 603.31134033 0.91607165]	[500.75085449 749.6885376 0.87484449]	[457.19393921 174.92727661 0.91853034]	[480.26394653 174.84727478 0.947317 ]	[439.12109375 175.02662659 0.93670166]	[500.7585144 172.44734192 0.97409809]	[5.00674042e+02 7.93349304e+02 7.67069221e-01]	[5.21216675e+02 7.90690735e+02 7.84350693e-01]	[4.88022919e+02 7.62459351e+02 7.01757312e-01]	[439.22546387 790.68951416 0.84692627]	[421.23175049 788.12164307 0.8136974 ]	[441.83493042 754.80792236 0.80090249]
[467.39584351 185.23771667 0.84150398]	[467.4425354 251.9776001 0.87732506]	[403.38546753 254.44514465 0.84073734]	[380.17419434 357.17929077 0.9314279 ]	[375.1020813 454.62573242 0.86662143]	[534.10131836 251.83032227 0.80625594]	[557.21051025 351.99758911 0.82435137]	[562.20587158 444.31326294 0.88146263]	[467.42547607 457.1423645 0.70761758]	[426.43847656 457.14318848 0.68973392]	[431.48117065 603.38446045 0.83588254]	[439.17739868 747.13250732 0.8589353 ]	[506.00820923 457.1819458 0.69920951]	[503.32546997 603.30072021 0.91416365]	[500.74481201 749.69250488 0.87305993]	[459.61416626 172.44451904 0.94217533]	[480.31488037 172.39816284 0.95411384]	[439.16387939 174.93075562 0.95488781]	[500.77069092 172.3928833 0.96982402]	[4.98255432e+02 7.93341431e+02 7.67329156e-01]	[5.21206360e+02 7.90685547e+02 7.82571077e-01]	[4.88021362e+02 7.62463318e+02 7.02078819e-01]	[439.24475098 790.69885254 0.84407347]	[421.24359131 788.13153076 0.81092978]	[441.82733154 754.7824707 0.80508041]
[467.41540527 182.6446228 0.84281558]	[467.48129272 251.97677612 0.87338859]	[405.83428955 254.45088196 0.83666086]	[380.22747803 357.18139648 0.92770731]	[377.53100586 454.6010437 0.87542439]	[534.14263916 251.82026672 0.80524021]	[559.70025635 351.9168396 0.82372403]	[562.29211426 444.33773804 0.88829911]	[467.46343994 457.16372681 0.70625055]	[428.92962646 457.1479187 0.68632156]	[431.49087524 603.43939209 0.83671498]	[439.184021 747.13763428 0.85619843]	[508.45904541 457.21102905 0.69865215]	[503.35092163 603.40216064 0.92384124]	[500.74551392 749.6942749 0.87548834]	[459.62854004 172.36863708 0.93830478]	[480.30847168 172.31535339 0.95271385]	[439.17080688 174.90235901 0.95462012]	[500.76403809 172.35821533 0.96953744]	[5.00676270e+02 7.93324829e+02 7.78024197e-01]	[5.21213013e+02 7.90671631e+02 7.89026737e-01]	[4.88010132e+02 7.62459351e+02 7.03403413e-01]	[439.23028564 790.69024658 0.84914953]	[421.23355103 788.11907959 0.81289101]	[441.84246826 754.79492188 0.80435109]
[467.42175293 180.08171082 0.85485065]	[469.9715271 254.34912109 0.87421596]	[405.88720703 254.4780426 0.8337425 ]	[382.7293396 357.10754395 0.8947252 ]	[377.73580933 454.5664978 0.88408935]	[534.16265869 251.84092712 0.80921078]	[562.2409668 349.44439697 0.85335082]	[564.90161133 441.79351807 0.91689938]	[469.95297241 457.11306763 0.69675952]	[428.95037842 454.64019775 0.67518991]	[431.52819824 603.39556885 0.84450507]	[439.18728638 747.1494751 0.85395384]	[508.53109741 457.15689087 0.68651563]	[503.35128784 603.42181396 0.91957068]	[500.74987793 749.69927979 0.87430102]	[459.6368103 172.27815247 0.93232489]	[480.32318115 169.87310791 0.93758792]	[439.18685913 174.8494873 0.94788992]	[500.79730225 172.35296631 0.97460055]	[5.00686523e+02 7.93336548e+02 7.79053271e-01]	[521.22363281 790.67437744 0.7912007 ]	[4.88009216e+02 7.62478638e+02 7.04169154e-01]	[439.22875977 790.69036865 0.84645498]	[421.23306274 788.12109375 0.8120445 ]	[441.83978271 754.82147217 0.7938506 ]
[467.42938232 177.58584595 0.870206 ]	[469.99160767 254.35122681 0.87255543]	[405.89575195 254.49227905 0.83321273]	[382.79043579 357.14685059 0.88691258]	[380.17861938 457.14471436 0.91010672]	[536.65484619 249.40707397 0.80686259]	[562.31884766 349.41943359 0.87220597]	[564.97900391 441.80093384 0.91672456]	[469.96786499 457.14920044 0.69778675]	[428.9367981 457.1255188 0.67808104]	[434.00991821 603.41729736 0.84722573]	[439.19033813 747.13793945 0.85388142]	[511.04019165 457.18014526 0.68378747]	[503.35952759 603.44177246 0.91951489]	[500.74215698 749.70172119 0.8741833 ]	[459.65402222 169.86407471 0.92586434]	[480.3243103 169.80915833 0.92848557]	[439.20993042 172.4992218 0.95614123]	[500.79437256 172.33088684 0.97003281]	[5.00686066e+02 7.93334351e+02 7.81882405e-01]	[521.22003174 790.67266846 0.79591447]	[4.87990417e+02 7.62476807e+02 7.06371188e-01]	[439.22949219 790.68304443 0.85138547]	[421.23339844 788.11120605 0.81583238]	[441.84161377 754.80145264 0.79393643]
[467.42861938 177.58546448 0.87018663]	[469.9967041 254.34819031 0.87170821]	[405.90118408 254.48731995 0.83233351]	[382.78707886 357.15136719 0.88727725]	[380.17788696 457.14434814 0.91025972]	[536.659729 249.40348816 0.80698067]	[562.31994629 349.41796875 0.87212229]	[564.97631836 441.80825806 0.91613287]	[469.96832275 457.14123535 0.69761765]	[428.93563843 457.11993408 0.6776551 ]	[434.01254272 603.42102051 0.84702468]	[439.19256592 747.13183594 0.85467649]	[511.04119873 457.17294312 0.6838733 ]	[503.36254883 603.43414307 0.91928768]	[500.7381897 749.70117188 0.87569243]	[459.6541748 169.86193848 0.92571068]	[480.32382202 169.80801392 0.92846286]	[439.20935059 172.49763489 0.95585859]	[500.79403687 172.32881165 0.96988738]	[5.00683044e+02 7.93341492e+02 7.81460285e-01]	[521.21502686 790.67907715 0.79545379]	[4.87980988e+02 7.62468262e+02 7.09699929e-01]	[439.23431396 790.69152832 0.84955823]	[421.23519897 788.11773682 0.81642425]	[441.84286499 754.78118896 0.79570079]
[467.45413208 177.56628418 0.8712669 ]	[470.0513916 254.35760498 0.8701694 ]	[408.4145813 254.49136353 0.82888013]	[385.3399353 357.11212158 0.86330914]	[380.27883911 457.17245483 0.90437931]	[536.67797852 251.83882141 0.81257761]	[562.38464355 349.36746216 0.87016779]	[565.00897217 441.86398315 0.90244287]	[469.97872925 457.16043091 0.69742024]	[428.95010376 457.14254761 0.67722225]	[434.03662109 603.45123291 0.85086441]	[439.18878174 747.13061523 0.85310614]	[511.04281616 457.19696045 0.68761033]	[503.35467529 603.40698242 0.91765916]	[500.74188232 749.70800781 0.87290281]	[459.65350342 169.842453 0.92187917]	[480.35760498 169.76948547 0.92198277]	[439.2130127 174.84431458 0.95278502]	[500.83837891 172.35583496 0.97385931]	[4.98263885e+02 7.93333374e+02 7.73029864e-01]	[5.21210632e+02 7.90681274e+02 7.89470851e-01]	[4.87998779e+02 7.62488525e+02 7.06086576e-01]	[439.24237061 790.68389893 0.85050392]	[421.23849487 788.11633301 0.81140125]	[441.83740234 754.79595947 0.79070008]
[467.48434448 177.54563904 0.87224245]	[472.54898071 254.36074829 0.87137115]	[408.4730835 254.49822998 0.8281461 ]	[385.37945557 357.17098999 0.87033492]	[380.33062744 454.62872314 0.87860644]	[536.67950439 251.83668518 0.8133595 ]	[562.43804932 346.81054688 0.87712747]	[567.44482422 441.86459351 0.8865338 ]	[467.49847412 457.19787598 0.69935775]	[428.90579224 457.17626953 0.6781773 ]	[434.09158325 603.49365234 0.85151207]	[439.18997192 747.14526367 0.85325438]	[508.54257202 459.65133667 0.69386286]	[503.38519287 603.40985107 0.91763055]	[500.74304199 749.71539307 0.87119889]	[459.67202759 169.81939697 0.9215132 ]	[482.71554565 169.74333191 0.91835421]	[439.25021362 174.86679077 0.95407301]	[500.88272095 172.38555908 0.97682166]	[4.98264313e+02 7.93315491e+02 7.82243490e-01]	[521.21264648 790.66571045 0.79714012]	[4.88003815e+02 7.62510376e+02 7.04051316e-01]	[439.23754883 790.69189453 0.84211868]	[421.23132324 788.12298584 0.80535907]	[441.83325195 754.8112793 0.79046434]
[469.96502686 177.51879883 0.8722977 ]	[472.5609436 254.3661499 0.87290037]	[408.47854614 254.50282288 0.82912064]	[387.93734741 357.11727905 0.86144531]	[382.78045654 454.61166382 0.86327738]	[536.69152832 251.84587097 0.81619203]	[562.45605469 346.82409668 0.87400043]	[567.4934082 444.33383179 0.86130059]	[469.96032715 457.20233154 0.69871718]	[428.94195557 457.18878174 0.67995042]	[434.0788269 605.87615967 0.84766531]	[439.18807983 747.13739014 0.85052884]	[511.0093689 459.64959717 0.6920166 ]	[503.39053345 603.46850586 0.91458476]	[500.74298096 749.71124268 0.87046748]	[459.69735718 169.78187561 0.91879934]	[482.7477417 167.30984497 0.91441143]	[439.27368164 174.85012817 0.95402706]	[503.22848511 172.39476013 0.97773623]	[4.98260254e+02 7.93313232e+02 7.81971693e-01]	[521.20684814 790.66766357 0.79661024]	[4.88011047e+02 7.62507874e+02 7.01931059e-01]	[439.23623657 790.69763184 0.84303796]	[421.22891235 788.12854004 0.8051064 ]	[441.8319397 754.81329346 0.7852425 ]
[470.00088501 175.10972595 0.87723535]	[472.58258057 254.37200928 0.87451482]	[410.97244263 254.49623108 0.83016062]	[390.50497437 357.03805542 0.85023999]	[382.85800171 454.53994751 0.84778762]	[536.69848633 251.86346436 0.81851423]	[562.46881104 346.8314209 0.87174976]	[567.51483154 444.30340576 0.86091667]	[469.98342896 457.20452881 0.69983661]	[428.95791626 457.20245361 0.68470526]	[434.06555176 605.91687012 0.84674072]	[439.18600464 747.15179443 0.8530398 ]	[511.04998779 459.64196777 0.69153845]	[503.38046265 603.49212646 0.91212261]	[500.74810791 749.70092773 0.87269324]	[459.71536255 169.73118591 0.91247547]	[482.77456665 167.25288391 0.90683532]	[439.29290771 174.85722351 0.95724142]	[503.25283813 172.39053345 0.97747386]	[4.98246765e+02 7.93315063e+02 7.81428814e-01]	[521.20166016 790.66687012 0.79149997]	[4.88022491e+02 7.62496582e+02 6.97808146e-01]	[439.23095703 790.71484375 0.84050518]	[421.22546387 788.14160156 0.80804527]	[441.82443237 754.83728027 0.782552 ]
[470.03445435 175.06759644 0.88472408]	[475.0776062 254.37715149 0.88086802]	[411.01696777 254.49368286 0.83233535]	[392.9977417 357.01855469 0.85074592]	[382.87417603 454.54006958 0.84252989]	[536.73968506 251.88391113 0.82171965]	[562.46270752 346.84185791 0.87252522]	[567.50115967 444.30966187 0.86268884]	[469.98965454 459.66757202 0.69994408]	[428.93896484 459.66049194 0.68620241]	[434.0579834 605.93371582 0.83881432]	[439.19906616 747.15710449 0.85042417]	[511.09454346 459.68008423 0.69203997]	[503.4319458 605.89935303 0.90816623]	[500.74758911 749.72619629 0.86901802]	[459.74423218 167.2789917 0.91058141]	[482.79800415 167.21180725 0.89930785]	[439.33053589 174.85072327 0.96123797]	[503.26651001 172.38996887 0.9776566 ]	[4.98250366e+02 7.93319397e+02 7.85541832e-01]	[521.20648193 790.671875 0.79584545]	[4.87997314e+02 7.64966125e+02 6.97997689e-01]	[439.22003174 790.70147705 0.84351033]	[421.21829224 788.1293335 0.80994868]	[441.84344482 757.31292725 0.77984899]
[472.57748413 175.04898071 0.89313453]	[475.15133667 254.39761353 0.89526057]	[413.51815796 254.52754211 0.8391794 ]	[393.02661133 357.11642456 0.87867433]	[387.8656311 454.60055542 0.83332193]	[539.20483398 251.90921021 0.83113909]	[562.47058105 349.39846802 0.87147725]	[567.44055176 441.8664856 0.88612986]	[472.5557251 459.68157959 0.69851309]	[431.50131226 459.671875 0.68548375]	[434.10092163 605.8793335 0.84094888]	[439.20611572 749.58563232 0.84876484]	[516.12762451 459.68276978 0.69095457]	[503.4296875 605.92126465 0.91037738]	[500.76428223 749.73162842 0.87080801]	[459.79370117 167.27767944 0.91969973]	[482.88049316 164.72309875 0.88865733]	[441.71185303 174.91183472 0.96849167]	[503.33340454 172.42404175 0.98314548]	[4.98254944e+02 7.93315918e+02 7.88042009e-01]	[521.21191406 790.67016602 0.79878789]	[4.90504578e+02 7.64971558e+02 6.96022570e-01]	[439.21124268 790.70117188 0.84681475]	[421.21264648 788.12988281 0.81663066]	[441.8404541 757.37561035 0.77739155]
[472.58944702 175.02410889 0.89829528]	[475.17251587 254.39778137 0.89680743]	[413.54605103 254.52282715 0.84293431]	[395.49362183 357.12353516 0.88426149]	[387.89807129 454.61114502 0.83219534]	[539.22229004 251.92298889 0.83360952]	[562.45898438 349.38446045 0.8696298 ]	[565.00994873 441.91168213 0.89196259]	[472.5788269 459.69070435 0.70092207]	[431.51141357 459.67376709 0.68715698]	[436.57254028 603.46520996 0.85570467]	[439.20935059 749.57025146 0.8475939 ]	[516.16235352 459.70587158 0.69761306]	[503.42547607 605.89215088 0.91350293]	[500.76956177 749.72698975 0.87176681]	[459.80090332 167.26210022 0.92005271]	[482.89193726 164.68887329 0.88571316]	[441.73348999 174.92829895 0.96951526]	[503.3508606 172.42016602 0.98179156]	[4.98257568e+02 7.93325134e+02 7.78402627e-01]	[521.21264648 790.67779541 0.79130971]	[4.90512146e+02 7.64959106e+02 6.96037352e-01]	[439.2053833 790.71020508 0.84360695]	[421.20523071 788.13330078 0.81481063]	[441.84509277 757.35388184 0.77976143]
[472.60748291 175.00102234 0.90215367]	[477.59082031 254.39987183 0.89850754]	[413.57073975 254.53138733 0.84684628]	[395.55422974 357.12918091 0.89223421]	[387.94302368 454.64541626 0.83318484]	[539.22692871 251.91912842 0.83365166]	[562.4387207 349.37710571 0.87271136]	[564.9744873 441.87277222 0.90710717]	[472.55541992 459.66357422 0.7003032 ]	[431.51202393 459.6569519 0.68652236]	[436.58218384 603.48712158 0.85551339]	[439.20980835 749.56652832 0.84846497]	[513.66131592 459.67681885 0.69142795]	[503.42672729 605.8805542 0.91127765]	[500.76971436 749.72705078 0.87284088]	[459.80886841 167.2507019 0.92039967]	[482.90374756 164.66296387 0.88320726]	[441.75714111 174.94111633 0.97114593]	[503.36697388 172.41859436 0.98265851]	[4.98258606e+02 7.93329285e+02 7.79960752e-01]	[521.21264648 790.68048096 0.79284954]	[4.90506866e+02 7.64956848e+02 6.97535753e-01]	[439.20535278 790.7253418 0.83753163]	[421.20687866 788.14562988 0.81297314]	[441.84616089 757.33752441 0.78393406]
[472.59533691 174.98170471 0.90426248]	[477.60211182 254.40924072 0.90072227]	[413.57470703 254.5395813 0.84601998]	[395.55825806 357.19781494 0.89615464]	[390.41516113 454.64831543 0.83335942]	[539.23822021 251.92948914 0.83604586]	[562.42370605 349.37866211 0.86801696]	[564.91546631 441.88165283 0.9092207 ]	[472.56259155 459.66601562 0.69833237]	[431.53210449 459.65826416 0.68382818]	[436.59213257 603.49121094 0.85452175]	[439.20568848 749.56732178 0.84672397]	[513.64971924 459.68515015 0.68764257]	[503.44763184 605.93762207 0.90420467]	[500.76580811 749.72369385 0.87394112]	[459.80203247 167.22518921 0.91702104]	[482.89639282 162.17996216 0.88411903]	[441.7605896 174.93835449 0.96886724]	[503.36566162 172.40852356 0.98150158]	[4.98250061e+02 7.93315918e+02 7.81860709e-01]	[521.20294189 790.67364502 0.79527593]	[4.90512054e+02 7.64954529e+02 6.96820259e-01]	[439.20773315 790.72558594 0.83728004]	[421.20706177 788.14733887 0.8130542 ]	[441.84115601 757.33740234 0.78169614]
[472.58493042 174.97305298 0.90429735]	[477.60702515 254.41130066 0.90139532]	[413.57672119 254.54400635 0.84643108]	[395.57739258 357.15539551 0.89285409]	[390.42141724 457.07501221 0.83712351]	[539.24822998 251.93019104 0.83781672]	[562.39196777 349.40304565 0.86848176]	[564.84857178 444.29748535 0.90571904]	[472.55935669 459.69223022 0.70099133]	[431.53439331 459.68188477 0.68551946]	[436.59994507 603.52093506 0.85702223]	[439.2059021 749.5736084 0.84544581]	[513.65307617 459.71585083 0.69098204]	[503.46142578 605.95391846 0.89909911]	[500.76211548 749.71740723 0.87588304]	[459.79406738 167.22171021 0.91485918]	[482.88812256 162.17897034 0.88483018]	[441.76480103 174.92922974 0.97288787]	[503.35888672 172.41256714 0.98726058]	[4.98257233e+02 7.93318665e+02 7.82983243e-01]	[521.20788574 790.67077637 0.79638934]	[4.90510956e+02 7.62509644e+02 6.98367715e-01]	[439.2081604 790.72064209 0.83712834]	[421.20663452 788.14294434 0.81107414]	[441.84338379 757.3493042 0.78164136]
[472.58737183 174.96498108 0.90529406]	[477.61749268 254.414505 0.90321422]	[413.58996582 254.5422821 0.84766269]	[395.57763672 357.17666626 0.89265591]	[390.4387207 457.068573 0.83449811]	[539.24975586 251.94052124 0.8391788 ]	[562.37213135 349.40481567 0.86377311]	[562.44238281 444.31417847 0.90090376]	[472.54190063 459.69833374 0.69774318]	[431.50991821 459.69372559 0.68381894]	[436.59048462 603.51708984 0.8537221 ]	[439.20654297 749.56774902 0.84516895]	[513.64202881 459.71655273 0.68583608]	[503.4659729 605.96008301 0.89861357]	[500.76538086 749.71759033 0.87692988]	[459.796875 167.21298218 0.91393375]	[482.88922119 162.16775513 0.88487887]	[441.77307129 174.92736816 0.9708032 ]	[503.36077881 172.40568542 0.9854852 ]	[4.98254089e+02 7.93319336e+02 7.83101499e-01]	[521.20471191 790.67321777 0.79598862]	[4.90520172e+02 7.62507080e+02 6.99800134e-01]	[439.20800781 790.71459961 0.83901596]	[421.20800781 788.13800049 0.81222546]	[441.84466553 757.34338379 0.78288406]
[472.59017944 174.95436096 0.9064306 ]	[477.62280273 254.41619873 0.90445995]	[413.59243774 254.54818726 0.84778094]	[395.59262085 357.18383789 0.89445388]	[390.43286133 457.1036377 0.84291035]	[539.25543213 251.93850708 0.8397404 ]	[562.35803223 349.45016479 0.86111093]	[562.34552002 444.37496948 0.89036208]	[472.60073853 459.72583008 0.69666648]	[431.54714966 459.71340942 0.68039012]	[436.60491943 603.51763916 0.85761786]	[439.20623779 749.58026123 0.84314424]	[516.16851807 459.74215698 0.68837214]	[503.46096802 605.9453125 0.90243465]	[500.76522827 749.72198486 0.87585199]	[459.80004883 167.20478821 0.91364741]	[482.88375854 162.15740967 0.88660115]	[441.77984619 174.93380737 0.96860027]	[503.35583496 172.40374756 0.98410767]	[4.98253265e+02 7.93319885e+02 7.84274578e-01]	[521.19995117 790.67211914 0.79670745]	[4.90521515e+02 7.62514526e+02 6.97607696e-01]	[439.21496582 790.71362305 0.84092307]	[421.21203613 788.14056396 0.81267655]	[441.84240723 757.36248779 0.78142655]
[472.60211182 174.95582581 0.90674913]	[477.61981201 254.42112732 0.90409142]	[413.59146118 254.55813599 0.84800214]	[395.59753418 357.21984863 0.89576995]	[387.934021 457.17385864 0.85217261]	[539.25439453 251.93582153 0.83933997]	[562.36419678 351.92556763 0.8605352 ]	[562.30535889 444.37454224 0.88833213]	[472.57272339 459.7303772 0.69219816]	[431.52627563 459.71160889 0.67662251]	[436.62133789 603.49645996 0.86546302]	[439.2019043 749.57202148 0.84286213]	[516.13079834 459.74542236 0.68012279]	[503.45675659 605.87750244 0.90611619]	[500.77139282 749.72784424 0.87145126]	[459.8062439 167.20448303 0.91424143]	[482.89428711 162.16278076 0.88471758]	[441.77865601 174.94561768 0.97043437]	[503.35745239 172.41394043 0.98630071]	[5.00672668e+02 7.93314880e+02 7.81861842e-01]	[521.21630859 790.66638184 0.79629958]	[4.90524384e+02 7.64963074e+02 6.96168840e-01]	[439.20120239 790.70593262 0.8408674 ]	[421.20043945 788.13226318 0.81021106]	[441.84106445 757.35205078 0.77997887]
[472.60391235 174.95422363 0.90699261]	[477.61663818 254.42353821 0.90357184]	[413.59011841 254.56163025 0.84785134]	[395.60061646 357.21731567 0.89598161]	[387.92623901 457.18835449 0.85491216]	[539.25177002 251.94108582 0.83964944]	[562.35870361 351.9152832 0.85913473]	[562.30450439 444.37091064 0.88836271]	[472.56973267 459.73632812 0.69233304]	[431.52154541 459.71780396 0.67683262]	[436.61560059 603.51013184 0.86245072]	[439.20028687 749.56646729 0.84234291]	[516.13012695 459.74908447 0.6803515 ]	[503.46118164 605.88171387 0.90530217]	[500.77029419 749.72650146 0.87158597]	[459.80862427 167.20315552 0.91398805]	[482.89651489 162.162323 0.88433611]	[441.78335571 174.94789124 0.96899414]	[503.35675049 172.421875 0.98651475]	[4.98257568e+02 7.93315430e+02 7.76880562e-01]	[521.21191406 790.67016602 0.79278755]	[4.90526672e+02 7.64962341e+02 6.97043061e-01]	[439.20095825 790.70422363 0.84167504]	[421.20053101 788.13165283 0.81082761]	[441.84204102 757.34765625 0.78059554]
[472.60357666 174.95385742 0.90707338]	[477.61306763 254.42416382 0.90309721]	[413.58666992 254.56109619 0.84750116]	[395.59603882 359.58056641 0.89447057]	[387.87033081 457.2052002 0.86009711]	[539.25250244 251.94348145 0.84024 ]	[562.34960938 349.45489502 0.85575897]	[562.28179932 444.33740234 0.89091641]	[472.54614258 459.70269775 0.69412839]	[431.51828003 459.69613647 0.67986351]	[436.59716797 605.86572266 0.85675544]	[439.20031738 749.56811523 0.84208101]	[513.63800049 459.71902466 0.67849636]	[503.4677124 605.87890625 0.90379983]	[500.77084351 749.72723389 0.87173057]	[459.8085022 167.20372009 0.91399789]	[482.89642334 162.16239929 0.88409388]	[441.7833252 174.94741821 0.96850395]	[503.35687256 172.42214966 0.98591244]	[4.98255035e+02 7.93314941e+02 7.76519001e-01]	[521.20977783 790.67156982 0.79240394]	[4.90526520e+02 7.64962952e+02 6.96516395e-01]	[439.20028687 790.70465088 0.84166676]	[421.19943237 788.13208008 0.8112793 ]	[441.84341431 757.3480835 0.78045708]
[475.07479858 174.93592834 0.91070831]	[477.6164856 254.43536377 0.90498137]	[413.58761597 254.58084106 0.84726262]	[395.57373047 359.58947754 0.88954014]	[385.3843689 457.21670532 0.86089945]	[539.24957275 251.95042419 0.84317726]	[562.34130859 349.45343018 0.86072773]	[562.28137207 441.912323 0.89652985]	[472.5552063 459.69363403 0.69433331]	[431.50610352 459.67849731 0.67906773]	[436.62786865 603.50213623 0.86508954]	[439.19781494 749.64807129 0.83665913]	[516.12078857 459.69802856 0.68182504]	[503.47415161 605.91802979 0.89799434]	[500.77316284 749.72406006 0.87212241]	[459.8230896 167.19485474 0.91292757]	[482.91064453 162.15748596 0.8824532 ]	[441.80218506 174.98033142 0.96692145]	[503.34472656 172.45906067 0.98897952]	[5.00709106e+02 7.93323486e+02 7.92649031e-01]	[521.22991943 790.65893555 0.80056942]	[4.90545349e+02 7.64983093e+02 6.99576259e-01]	[439.13116455 790.7746582 0.79972631]	[418.75671387 788.18023682 0.79391313]	[441.84628296 762.42602539 0.77022338]
[475.06829834 174.93675232 0.90993088]	[477.61056519 254.43434143 0.90416253]	[413.58203125 254.57989502 0.84672248]	[395.55319214 357.22497559 0.88800168]	[385.32104492 459.61746216 0.87339163]	[539.24481201 251.95133972 0.84216475]	[562.34197998 349.45394897 0.86046278]	[562.27972412 441.92160034 0.89578003]	[472.52749634 459.697052 0.69266999]	[431.46826172 459.68188477 0.67636538]	[436.62701416 605.86865234 0.86363149]	[439.20013428 749.63537598 0.83827806]	[513.65020752 459.70611572 0.67858881]	[503.46893311 605.91918945 0.89974755]	[500.77801514 749.70941162 0.87374675]	[459.82073975 164.74275208 0.91255373]	[482.90493774 162.15664673 0.88298601]	[441.79675293 174.96807861 0.96826583]	[503.34405518 172.45774841 0.98883665]	[5.00699493e+02 7.93310669e+02 7.89324999e-01]	[521.2298584 790.64813232 0.79721993]	[4.90537415e+02 7.64958557e+02 6.97112441e-01]	[439.16259766 790.75305176 0.81212467]	[421.15734863 788.16778564 0.80073547]	[441.84133911 759.93585205 0.77105302]
[472.60913086 174.93400574 0.90845686]	[477.58770752 254.4261322 0.89967322]	[413.56173706 254.57603455 0.84502876]	[395.55911255 357.19369507 0.88403422]	[385.31674194 459.64416504 0.87718046]	[539.23272705 251.93940735 0.8384155 ]	[562.33123779 351.91333008 0.86025918]	[562.2824707 444.3359375 0.8906185]	[470.02331543 459.69747925 0.69229102]	[428.98641968 459.6835022 0.67528135]	[436.62176514 605.87078857 0.8619712 ]	[439.20071411 749.63751221 0.837008 ]	[513.58538818 459.69689941 0.67669839]	[503.46646118 605.91223145 0.90035468]	[500.77685547 749.71759033 0.87262595]	[459.81402588 164.73646545 0.91173732]	[482.89379883 162.15184021 0.88516426]	[441.78875732 174.96458435 0.96499121]	[503.34246826 172.46191406 0.98533559]	[5.00693604e+02 7.93313477e+02 7.87378490e-01]	[521.2230835 790.65270996 0.79655093]	[4.90541901e+02 7.64969849e+02 7.00088739e-01]	[439.16152954 790.75793457 0.80956525]	[421.15655518 788.17315674 0.799101 ]	[441.84408569 759.93780518 0.76887375]
[472.60360718 174.93315125 0.90767705]	[475.17269897 254.43025208 0.89880228]	[413.54736328 254.57575989 0.84308165]	[395.55056763 357.18264771 0.88351297]	[385.30111694 459.6456604 0.87924838]	[539.23834229 251.95690918 0.84038424]	[562.32550049 349.45477295 0.86013961]	[562.30041504 444.37319946 0.88836467]	[470.00854492 459.70056152 0.69274521]	[428.97628784 459.68417358 0.67413002]	[436.62200928 603.51721191 0.86324102]	[439.20223999 749.62963867 0.8377198 ]	[511.09512329 459.706604 0.67619133]	[503.46591187 605.91906738 0.90112531]	[500.77923584 749.71289062 0.8731209 ]	[459.8112793 164.7280426 0.9105522]	[482.88623047 162.15296936 0.88573748]	[441.78384399 174.94567871 0.96623468]	[503.32800293 172.44839478 0.98456669]	[5.00688873e+02 7.93317139e+02 7.84391880e-01]	[521.22064209 790.65661621 0.79491228]	[4.90542389e+02 7.64961670e+02 7.00776875e-01]	[439.16952515 790.75213623 0.81113416]	[421.16146851 788.17034912 0.79958701]	[441.84585571 759.92059326 0.76995695]
[472.59060669 174.92749023 0.90729773]	[475.14089966 254.43191528 0.89629316]	[413.51550293 254.58647156 0.83841932]	[395.53530884 357.1882019 0.88106883]	[382.86755371 459.65542603 0.88479716]	[539.22436523 251.94645691 0.83860606]	[562.30767822 351.9347229 0.86307764]	[562.33398438 444.34393311 0.8956781 ]	[470.02212524 459.68914795 0.69325739]	[428.98596191 459.67642212 0.67402655]	[436.61868286 605.8651123 0.86329949]	[439.20236206 749.62567139 0.83636928]	[513.5871582 459.68945312 0.67529637]	[503.45385742 605.91693115 0.90282381]	[500.7718811 749.71783447 0.8727504 ]	[459.80184937 164.71777344 0.91017234]	[482.87796021 162.14900208 0.88752383]	[441.76477051 174.93792725 0.96990854]	[503.31732178 172.45050049 0.98580498]	[5.00687805e+02 7.93319275e+02 7.84373164e-01]	[521.21655273 790.66156006 0.79516864]	[4.90529510e+02 7.64966309e+02 7.02476203e-01]	[439.16888428 790.75616455 0.80695611]	[421.15875244 788.17150879 0.79508758]	[441.84854126 759.91851807 0.76769185]
[472.58102417 174.91938782 0.90772563]	[475.11206055 254.42004395 0.8914994 ]	[411.037323 254.57791138 0.83543813]	[395.5206604 357.18411255 0.8785966 ]	[382.8621521 459.65499878 0.88716263]	[539.20391846 251.93661499 0.83430552]	[562.29211426 351.92855835 0.86025596]	[562.34399414 444.40789795 0.88384062]	[469.99490356 459.67739868 0.69242775]	[428.95385742 459.67156982 0.67356694]	[436.61291504 603.51202393 0.86606407]	[439.19897461 749.62890625 0.84051937]	[511.0930481 459.67340088 0.67578697]	[503.4487915 605.90869141 0.90434957]	[500.77459717 749.71612549 0.87504524]	[459.79312134 164.69506836 0.90901327]	[482.86477661 162.12896729 0.89170694]	[441.73760986 174.91442871 0.96597314]	[503.30307007 172.43055725 0.98017585]	[5.00680573e+02 7.93322998e+02 7.79820979e-01]	[521.21246338 790.66571045 0.79203069]	[4.90533936e+02 7.64954651e+02 7.02682495e-01]	[439.16595459 790.7612915 0.80828571]	[421.1590271 788.1776123 0.79739183]	[441.84246826 759.91491699 0.774001 ]
[472.56170654 174.90306091 0.90767568]	[475.09500122 254.40951538 0.88746822]	[411.01705933 254.56034851 0.83402658]	[395.52352905 357.12194824 0.87544954]	[382.86203003 459.67071533 0.88954675]	[539.18841553 251.93939209 0.83315635]	[562.28375244 351.93664551 0.85798526]	[562.34783936 444.40261841 0.8807748 ]	[469.98413086 459.71020508 0.6958971 ]	[428.94021606 459.70077515 0.67558283]	[436.59490967 605.86413574 0.86031598]	[439.19848633 749.6293335 0.84041071]	[511.0824585 459.70455933 0.67969137]	[503.44500732 605.91363525 0.901124 ]	[500.77529907 749.70385742 0.87624365]	[459.77804565 164.66938782 0.90677345]	[482.84667969 162.10848999 0.89404941]	[441.7038269 174.88809204 0.96484077]	[503.28427124 172.42071533 0.9753561 ]	[5.00677490e+02 7.93317139e+02 7.82106757e-01]	[521.20782471 790.66192627 0.79207271]	[4.90556122e+02 7.62502808e+02 7.01819003e-01]	[439.16842651 790.76269531 0.80599356]	[421.1602478 788.17974854 0.79586887]	[441.84509277 759.92211914 0.77479398]
[472.50979614 174.89860535 0.90503222]	[475.06460571 254.41041565 0.88337564]	[410.98464966 254.5664978 0.83258665]	[395.50445557 357.11990356 0.86977303]	[382.84719849 459.6434021 0.88694191]	[536.74780273 251.93273926 0.83004045]	[562.26696777 351.93685913 0.85544312]	[562.38415527 444.35098267 0.89085352]	[469.95700073 459.69293213 0.69732785]	[426.44815063 459.68304443 0.67775947]	[436.5894165 605.87463379 0.85810405]	[439.19641113 749.6206665 0.84310865]	[511.0508728 459.69085693 0.68223369]	[503.43197632 605.93322754 0.90407091]	[500.77597046 749.7052002 0.87663692]	[459.74456787 164.66314697 0.90164721]	[482.80990601 162.1026001 0.89789075]	[441.66690063 174.87583923 0.96206588]	[503.26635742 172.41932678 0.97266591]	[4.98260529e+02 7.93315125e+02 7.83142507e-01]	[518.79376221 790.66351318 0.79213685]	[4.90566895e+02 7.62503235e+02 7.00376570e-01]	[439.171875 790.76287842 0.80755752]	[421.16589355 788.18011475 0.79781264]	[441.83630371 759.90631104 0.7742359 ]
[469.97735596 174.89274597 0.90798217]	[472.5713501 254.41017151 0.88124156]	[408.47119141 254.57322693 0.83020401]	[393.07327271 357.10601807 0.86554682]	[382.82751465 459.64196777 0.89269817]	[536.71826172 251.92437744 0.82773113]	[562.2444458 351.93991089 0.85265452]	[562.38946533 444.36190796 0.89012164]	[467.49136353 459.70278931 0.70087695]	[426.44140625 459.68649292 0.68155926]	[436.58096313 603.5166626 0.86274475]	[439.19061279 749.63153076 0.84017962]	[511.03170776 459.70477295 0.68572617]	[503.39849854 605.92492676 0.90772969]	[500.77554321 749.70849609 0.87422282]	[459.69030762 164.66682434 0.89421761]	[482.75616455 159.6401825 0.9019841 ]	[439.3236084 174.89752197 0.95760959]	[503.25015259 172.42750549 0.97150791]	[5.00677338e+02 7.93317566e+02 7.84533679e-01]	[521.20788574 790.66131592 0.79282373]	[4.90573456e+02 7.62512756e+02 6.98920071e-01]	[439.16571045 790.76904297 0.79824805]	[418.77880859 788.18804932 0.79031527]	[441.83258057 759.93377686 0.77106345]
[469.97735596 174.89241028 0.90760887]	[472.5713501 254.40298462 0.88070059]	[408.47607422 254.55567932 0.83021235]	[393.07449341 357.10009766 0.86489171]	[382.82443237 459.6434021 0.89256662]	[536.71307373 251.9236908 0.82804644]	[562.24560547 351.9382019 0.85274303]	[562.39404297 444.36196899 0.89100474]	[469.95135498 459.6918335 0.70053041]	[426.44940186 459.67889404 0.68019044]	[436.58078003 603.50958252 0.86148453]	[439.19003296 749.63586426 0.83935797]	[511.05032349 459.69857788 0.68475789]	[503.40380859 605.9119873 0.90809798]	[500.77432251 749.71087646 0.87449104]	[459.69015503 164.66316223 0.89381719]	[482.75479126 159.63761902 0.9022091 ]	[439.32290649 174.89283752 0.95845115]	[503.24481201 172.42059326 0.97109699]	[5.00681274e+02 7.93319885e+02 7.83915758e-01]	[521.2130127 790.66137695 0.79286826]	[4.90562653e+02 7.62512573e+02 6.97442770e-01]	[439.16314697 790.76849365 0.79965812]	[418.77603149 788.18835449 0.79218245]	[441.83279419 759.93847656 0.77047175]
[467.46975708 174.88853455 0.90809768]	[472.52511597 254.39746094 0.87771082]	[408.44018555 254.53962708 0.831182 ]	[393.04785156 357.05093384 0.85228217]	[382.80276489 459.6388855 0.89491767]	[536.6831665 251.91679382 0.82454175]	[562.22937012 351.95791626 0.85139698]	[562.38989258 444.39111328 0.88506562]	[467.45812988 459.68789673 0.70694476]	[426.39758301 459.67507935 0.68698204]	[436.59585571 603.47253418 0.86804461]	[439.19055176 749.63317871 0.84052658]	[508.54693604 459.70037842 0.68862444]	[503.4178772 605.93426514 0.90364903]	[500.77371216 749.69677734 0.8775385 ]	[459.65042114 164.65679932 0.88515222]	[480.37619019 159.61869812 0.90503561]	[439.28143311 174.85778809 0.95625168]	[500.88687134 172.38183594 0.96845788]	[5.00684143e+02 7.93320923e+02 7.83821285e-01]	[521.21575928 790.66107178 0.79268336]	[4.90557007e+02 7.62490662e+02 6.97241187e-01]	[439.15753174 790.7755127 0.80238175]	[418.77365112 788.19207764 0.79662871]	[441.83203125 759.93334961 0.77210349]
[467.45541382 174.88652039 0.90909195]	[472.52786255 254.39788818 0.87768912]	[408.44763184 254.53721619 0.83090651]	[393.04495239 357.05041504 0.85227311]	[382.80459595 459.63632202 0.89475358]	[536.68035889 251.92059326 0.82472742]	[562.23052979 351.95928955 0.85101002]	[562.3939209 444.37472534 0.88819039]	[467.45440674 459.69317627 0.70895606]	[426.40103149 459.67602539 0.68805158]	[436.58605957 603.48217773 0.86481774]	[439.19290161 749.628479 0.84178108]	[508.53271484 459.70687866 0.69184279]	[503.42074585 605.9420166 0.90430468]	[500.771698 749.69659424 0.87799501]	[459.64401245 164.65353394 0.88345003]	[480.36611938 159.61807251 0.90549439]	[439.28314209 174.85682678 0.95452172]	[500.87991333 172.38235474 0.96880883]	[5.00682617e+02 7.93320374e+02 7.84772873e-01]	[521.21411133 790.66162109 0.79310191]	[4.90550964e+02 7.62490906e+02 6.97590470e-01]	[439.16174316 790.76898193 0.80631012]	[418.78060913 788.18817139 0.79959923]	[441.83227539 759.92529297 0.77434754]
[467.40396118 174.86825562 0.91408992]	[469.98391724 254.40180969 0.88023424]	[405.92306519 254.53845215 0.83299887]	[392.99581909 357.03903198 0.84412265]	[382.784729 459.62164307 0.89703566]	[534.17932129 251.91674805 0.81933999]	[562.19769287 351.92080688 0.8421818 ]	[562.39678955 444.35073853 0.89260703]	[467.41656494 459.70535278 0.71352345]	[426.35043335 459.69387817 0.6962409 ]	[436.57620239 603.48083496 0.86624324]	[439.19519043 749.61816406 0.84394336]	[508.51391602 459.71881104 0.69510335]	[503.40985107 605.94720459 0.90444773]	[500.76123047 749.68640137 0.87778258]	[459.60681152 162.18412781 0.87286639]	[480.32907104 159.59460449 0.90991646]	[439.23275757 174.84220886 0.95700896]	[500.83078003 172.36268616 0.97076166]	[5.00688171e+02 7.93312866e+02 7.88971663e-01]	[521.21716309 790.65368652 0.79470742]	[4.90524292e+02 7.62475708e+02 6.97362661e-01]	[439.1652832 790.7633667 0.80924416]	[421.15975952 788.17926025 0.80030149]	[441.83041382 759.90631104 0.77434134]
[464.87493896 174.88282776 0.92771327]	[467.43917847 254.41511536 0.89467204]	[405.82901001 254.55947876 0.8427794 ]	[387.88638306 357.16784668 0.86136883]	[380.33554077 459.61813354 0.90380442]	[534.10296631 251.92674255 0.81950724]	[559.76098633 351.95571899 0.83706534]	[562.36480713 444.40725708 0.88336569]	[464.9602356 459.67324829 0.71380526]	[423.87695312 459.64648438 0.69393814]	[434.10595703 605.87835693 0.84898973]	[439.19345093 749.61083984 0.84277028]	[508.44277954 459.70477295 0.7026819 ]	[503.40328979 605.9576416 0.90443224]	[500.75778198 749.71697998 0.87229383]	[457.13195801 164.67070007 0.85610276]	[480.2371521 159.59902954 0.91163945]	[439.13882446 174.88505554 0.94411176]	[500.73776245 172.36428833 0.95478106]	[5.00701874e+02 7.93312744e+02 7.85167813e-01]	[521.23797607 790.65783691 0.79761088]	[4.90505981e+02 7.62516663e+02 6.99399829e-01]	[439.18603516 790.73693848 0.82196403]	[421.18240356 788.1675415 0.80527896]	[441.83486938 759.89294434 0.77321917]
[462.40438843 174.88964844 0.93667465]	[464.92330933 254.41159058 0.90609944]	[403.29428101 254.5629425 0.86207604]	[382.77774048 357.16363525 0.88622284]	[380.20462036 459.59713745 0.91583371]	[531.52984619 251.92485046 0.82285869]	[557.26959229 352.01663208 0.83085859]	[562.25256348 444.4095459 0.86966628]	[464.82675171 459.65332031 0.72550064]	[421.37869263 459.6494751 0.70215821]	[431.46795654 605.91595459 0.83840132]	[439.19006348 749.62579346 0.84318691]	[505.86837769 459.67440796 0.71809202]	[503.37023926 605.97601318 0.90823072]	[500.74560547 749.72784424 0.86938691]	[454.60031128 164.66973877 0.84018666]	[480.14651489 159.60775757 0.9023912 ]	[436.69802856 174.84931946 0.92559117]	[500.63989258 172.3908844 0.93916053]	[5.00702820e+02 7.93330017e+02 7.77088821e-01]	[521.22790527 790.66680908 0.79340231]	[4.88007721e+02 7.64981262e+02 7.03738332e-01]	[439.17034912 790.74053955 0.81616163]	[421.16708374 788.17254639 0.80522823]	[441.84881592 759.93273926 0.77719444]
[462.37704468 174.88693237 0.94101781]	[464.86734009 254.41847229 0.91305697]	[400.84356689 254.57589722 0.86976534]	[380.3432312 357.12866211 0.90150428]	[380.15991211 457.19830322 0.91040868]	[529.00909424 251.93273926 0.83183777]	[557.19976807 351.97610474 0.82030094]	[562.21826172 444.35031128 0.87851071]	[464.82247925 457.197052 0.71738321]	[421.38088989 457.1918335 0.69548404]	[428.95474243 605.96362305 0.83732665]	[439.18237305 749.61761475 0.84484589]	[503.47930908 459.65789795 0.71229279]	[503.31829834 605.91784668 0.91800094]	[500.73370361 749.71893311 0.8692466 ]	[454.55044556 164.66540527 0.83529454]	[480.11950684 159.61222839 0.89378232]	[436.64328003 172.50926208 0.92575848]	[498.22906494 172.38070679 0.93459982]	[5.00710327e+02 7.93331787e+02 7.72576809e-01]	[5.21225586e+02 7.90660583e+02 7.89848387e-01]	[4.87993927e+02 7.64960083e+02 7.03218281e-01]	[439.18121338 790.72705078 0.82305205]	[421.18002319 788.16625977 0.80778658]	[441.84509277 759.91339111 0.78082693]
[462.33566284 174.88815308 0.94168299]	[462.44439697 254.43093872 0.92054433]	[400.7755127 256.94232178 0.87931675]	[380.28909302 357.14730835 0.91396827]	[377.70391846 454.64382935 0.88828534]	[526.49005127 251.94613647 0.84884942]	[552.15087891 351.98202515 0.81027687]	[562.21673584 444.33007812 0.88707191]	[462.38751221 457.1932373 0.72728407]	[421.30075073 457.18780518 0.70556968]	[428.92407227 605.91241455 0.84344393]	[439.1678772 749.58654785 0.84726274]	[503.4296875 459.64608765 0.71650732]	[503.29812622 605.89361572 0.92015779]	[500.73745728 749.71124268 0.87008893]	[452.01452637 164.66744995 0.83260751]	[477.7119751 159.61312866 0.88372904]	[436.58303833 174.86387634 0.91574264]	[498.14611816 172.38609314 0.91954082]	[5.00710968e+02 7.93336182e+02 7.71703124e-01]	[5.21223206e+02 7.90662170e+02 7.89930224e-01]	[4.88013367e+02 7.62504883e+02 7.05594957e-01]	[439.17602539 790.7288208 0.82116044]	[421.16943359 788.16516113 0.80533683]	[441.83840942 757.39154053 0.78778136]
[462.28646851 174.87913513 0.94757348]	[462.36456299 254.4303894 0.93175149]	[400.69958496 256.94827271 0.88289022]	[380.22491455 357.20324707 0.92071271]	[377.60870361 457.10339355 0.88448089]	[524. 251.93994141 0.8605901 ]	[549.53314209 351.93908691 0.8123374 ]	[559.76531982 444.32373047 0.87283874]	[462.31268311 457.1953125 0.73364908]	[421.24664307 457.1942749 0.70947909]	[428.93240356 603.49359131 0.85122246]	[439.17129517 749.60241699 0.84867072]	[503.33813477 457.20358276 0.71674663]	[503.25216675 605.8739624 0.91868359]	[500.72521973 749.68511963 0.86755037]	[449.4642334 164.65852356 0.83325046]	[477.64794922 159.59565735 0.87049776]	[434.08410645 174.84976196 0.90766859]	[495.61410522 172.36579895 0.91098756]	[5.00727386e+02 7.93338928e+02 7.68077433e-01]	[5.21235596e+02 7.90649963e+02 7.87963331e-01]	[4.88002686e+02 7.62461731e+02 7.00793743e-01]	[439.16387939 790.73217773 0.82059103]	[421.1590271 788.16503906 0.80750734]	[441.8508606 759.87677002 0.79376245]
[459.8024292 174.88172913 0.94758207]	[462.28439331 254.44819641 0.94340277]	[400.63879395 256.96658325 0.88318729]	[380.15216064 357.16491699 0.91867769]	[377.54745483 457.09686279 0.88200462]	[523.92041016 251.96504211 0.87244213]	[547.01104736 349.44384766 0.82239473]	[557.26580811 444.35076904 0.85185671]	[462.26031494 457.18969727 0.74035263]	[421.18463135 457.19125366 0.72129697]	[428.9430542 603.41821289 0.85370779]	[439.17913818 749.61541748 0.85359609]	[503.29327393 457.18078613 0.72027212]	[500.87896729 605.90820312 0.9197576 ]	[500.71734619 749.69293213 0.86065382]	[444.38919067 164.64518738 0.86095494]	[472.60916138 159.59130859 0.84283435]	[431.49050903 172.50604248 0.88838863]	[490.55114746 172.35798645 0.9119789 ]	[5.00718201e+02 7.93328674e+02 7.69731402e-01]	[5.21233093e+02 7.90640503e+02 7.86384702e-01]	[4.88006714e+02 7.62486267e+02 7.00414300e-01]	[439.17779541 790.73303223 0.8255192 ]	[421.17669678 788.16479492 0.80978453]	[441.84329224 759.88842773 0.78935385]
[459.68103027 174.87217712 0.94340783]	[459.84085083 254.45219421 0.94604349]	[398.2194519 256.96957397 0.88130695]	[377.75698853 357.18762207 0.91830951]	[375.10339355 457.13674927 0.88094324]	[523.80834961 251.95472717 0.86872053]	[544.52990723 346.88088989 0.83869511]	[552.14587402 444.35028076 0.83707881]	[462.21038818 457.20162964 0.74129826]	[418.7991333 459.65863037 0.72658539]	[426.39990234 603.50146484 0.85678226]	[439.16900635 749.64202881 0.85254896]	[503.2583313 457.18374634 0.72160488]	[500.84698486 605.89526367 0.92339218]	[500.70370483 749.69415283 0.8603071 ]	[441.9055481 162.18643188 0.87794513]	[469.97946167 159.60014343 0.83401334]	[426.42202759 174.83500671 0.89327079]	[487.94998169 172.36543274 0.92158258]	[5.00713104e+02 7.93330933e+02 7.73179173e-01]	[5.21220215e+02 7.90640869e+02 7.86042511e-01]	[4.88011505e+02 7.62492737e+02 7.03665018e-01]	[439.15444946 790.75158691 0.81354916]	[418.78198242 788.18121338 0.8063702 ]	[441.84851074 759.93151855 0.79088622]
[457.1867981 174.86517334 0.93006766]	[459.71551514 254.47601318 0.94731009]	[398.10635376 257.00143433 0.87666047]	[377.67141724 359.61035156 0.92001384]	[375.01672363 457.15002441 0.86985749]	[521.3338623 251.94764709 0.86351091]	[544.4621582 349.38198853 0.84883451]	[549.49597168 444.4050293 0.84031349]	[459.75906372 457.15109253 0.73816603]	[418.69567871 457.18457031 0.72156709]	[426.34036255 603.46191406 0.85937679]	[439.16064453 749.66259766 0.85112566]	[500.81066895 457.12060547 0.71952575]	[500.79315186 605.86474609 0.92257899]	[500.68933105 749.70690918 0.85603511]	[441.8019104 164.662323 0.89603144]	[464.94787598 159.60429382 0.84628022]	[423.8694458 174.85496521 0.92081785]	[485.37365723 172.37187195 0.94572228]	[5.00733307e+02 7.93329895e+02 7.70884156e-01]	[5.21234192e+02 7.90631287e+02 7.83399343e-01]	[4.87995636e+02 7.62497864e+02 7.08612084e-01]	[439.15710449 790.75830078 0.81211954]	[418.78256226 788.19165039 0.80631495]	[441.84536743 762.42047119 0.78680897]
[457.07287598 174.85070801 0.91876543]	[459.60296631 254.46821594 0.93099701]	[395.60922241 256.9810791 0.86064285]	[377.57666016 359.67752075 0.90588087]	[369.97180176 457.11526489 0.84071928]	[521.22314453 251.93655396 0.85439712]	[544.40350342 346.89990234 0.85360754]	[546.99047852 444.40829468 0.85399997]	[459.68319702 457.14086914 0.73317701]	[418.61682129 457.17440796 0.71241808]	[423.849823 605.88891602 0.86724246]	[439.15945435 749.63922119 0.8544296 ]	[500.76040649 457.11029053 0.71037585]	[500.7605896 605.88916016 0.91438729]	[500.67144775 749.73284912 0.84541237]	[441.69509888 164.65539551 0.90656948]	[464.818573 159.59143066 0.86652321]	[423.769104 174.85749817 0.93690562]	[482.89724731 172.35061646 0.95941031]	[5.00708252e+02 7.93318115e+02 7.66991258e-01]	[5.21211304e+02 7.90625061e+02 7.76904523e-01]	[4.87998169e+02 7.64979248e+02 7.07066059e-01]	[439.1685791 790.74066162 0.82120317]	[421.16156006 788.17706299 0.81279588]	[441.84164429 759.91973877 0.7866205 ]
[454.55554199 174.89772034 0.90990317]	[457.12771606 254.47131348 0.91223383]	[393.06066895 256.99447632 0.84645778]	[375.03741455 359.77813721 0.87262702]	[364.84829712 459.71148682 0.8828299 ]	[518.75744629 251.960495 0.84447658]	[544.28692627 349.43341064 0.86032265]	[544.48303223 444.39547729 0.87657648]	[459.64584351 457.17547607 0.74017739]	[418.55950928 457.20581055 0.71443152]	[423.81655884 605.91625977 0.86548078]	[439.13745117 749.5892334 0.8516413 ]	[500.75753784 457.15661621 0.72284764]	[500.72393799 605.89849854 0.91397023]	[500.66256714 749.75250244 0.84315658]	[439.28222656 164.68147278 0.9053883 ]	[462.38275146 159.63520813 0.88125044]	[421.24334717 174.8629303 0.96738672]	[482.82104492 172.35908508 0.97444916]	[5.00696472e+02 7.93299927e+02 7.73773432e-01]	[5.21198059e+02 7.90613525e+02 7.73468673e-01]	[4.90484650e+02 7.64994202e+02 7.08095849e-01]	[439.17520142 790.71343994 0.82267845]	[421.16845703 788.15686035 0.80699718]	[441.8182373 759.87158203 0.77474284]
[454.55722046 174.89797974 0.91006368]	[457.13101196 254.46914673 0.91237712]	[393.0609436 256.98721313 0.84616041]	[375.03305054 359.77966309 0.87166607]	[364.849823 459.71325684 0.88290381]	[518.7644043 251.96679688 0.84568942]	[544.28631592 349.4367981 0.8603434 ]	[544.47955322 444.39559937 0.87701595]	[459.64810181 457.17810059 0.74106348]	[418.56143188 457.20730591 0.71533608]	[423.81018066 605.87640381 0.86962825]	[439.13793945 749.60327148 0.85276282]	[500.75854492 457.16012573 0.72362524]	[500.71887207 605.89367676 0.9137978 ]	[500.66217041 749.75671387 0.8423419 ]	[439.28344727 164.68247986 0.90552908]	[462.38339233 159.63619995 0.88114303]	[421.24417114 174.86248779 0.96737099]	[482.82064819 172.35929871 0.9746536 ]	[5.00695282e+02 7.93295837e+02 7.75873601e-01]	[5.21197327e+02 7.90609924e+02 7.74869978e-01]	[4.90488251e+02 7.65002563e+02 7.06909597e-01]	[439.177948 790.7166748 0.82354593]	[421.1706543 788.16174316 0.80881572]	[441.81777954 759.89453125 0.77679932]
[449.45526123 174.9175415 0.90600008]	[454.57403564 254.45248413 0.89259821]	[390.48669434 256.98699951 0.83547676]	[372.49417114 359.77401733 0.85575694]	[362.26605225 459.67529297 0.89780009]	[518.65344238 251.93292236 0.82878184]	[541.82104492 349.40826416 0.86419922]	[544.31304932 444.34683228 0.89834279]	[457.19281006 459.64959717 0.72534084]	[416.12011719 459.68490601 0.70807505]	[423.7800293 605.90881348 0.87383372]	[439.12109375 749.65997314 0.84947139]	[498.27001953 457.19787598 0.70462519]	[500.72460938 605.94976807 0.91185546]	[500.6633606 749.76086426 0.84254301]	[439.13751221 164.69540405 0.8881641 ]	[462.23474121 162.0925293 0.90154332]	[418.72702026 174.86050415 0.95808941]	[482.70773315 172.39816284 0.97298956]	[5.00687653e+02 7.93294678e+02 7.77610838e-01]	[5.18788879e+02 7.90607605e+02 7.75738418e-01]	[4.90505493e+02 7.65011536e+02 7.07364440e-01]	[439.16592407 790.71789551 0.82483816]	[421.16543579 788.17120361 0.81434429]	[441.8059082 762.43652344 0.78345448]
[444.42828369 174.91946411 0.91524667]	[449.45620728 254.47171021 0.88802731]	[387.87539673 257.03570557 0.83719689]	[369.90600586 359.67596436 0.84787405]	[359.7729187 459.68515015 0.92056477]	[513.6204834 251.91291809 0.81986618]	[541.69940186 349.41162109 0.84644836]	[541.85864258 441.90679932 0.90415424]	[457.08261108 459.6550293 0.7117973 ]	[416.08233643 459.68844604 0.70283604]	[421.36569214 605.9196167 0.87236613]	[439.12826538 749.64086914 0.85036677]	[495.68746948 459.6491394 0.69059652]	[500.69882202 605.95849609 0.89997816]	[500.63778687 749.75030518 0.83768481]	[436.63552856 164.74179077 0.86620533]	[459.76730347 159.63764954 0.90756845]	[418.59387207 174.91357422 0.9416545 ]	[480.25341797 172.40664673 0.96362293]	[5.00683929e+02 7.93277893e+02 7.82545269e-01]	[5.18773254e+02 7.90590942e+02 7.73822308e-01]	[4.88009033e+02 7.65010010e+02 7.05095172e-01]	[439.15151978 790.69439697 0.82983232]	[418.784729 788.14868164 0.81687045]	[441.8223877 759.94519043 0.77759707]
[441.83721924 175.01071167 0.931355 ]	[444.31872559 254.55429077 0.92010319]	[380.309021 257.12631226 0.86938089]	[362.21652222 359.78488159 0.87215227]	[357.15518188 459.59658813 0.90277982]	[506.01220703 251.96987915 0.84154892]	[534.14758301 351.93225098 0.80979502]	[539.28314209 441.84793091 0.89271975]	[452.0632019 459.65286255 0.68435967]	[413.54550171 459.72268677 0.68467182]	[421.23294067 608.5057373 0.86163783]	[439.10351562 749.67114258 0.84750926]	[493.05081177 457.15661621 0.67050385]	[500.64984131 608.50750732 0.8764087 ]	[498.25836182 749.70562744 0.83723021]	[431.50048828 167.28213501 0.84528828]	[457.206604 162.16854858 0.88167483]	[416.07855225 174.98661804 0.90935957]	[477.64190674 172.42362976 0.92722237]	[5.00666473e+02 7.93278564e+02 7.90679634e-01]	[5.18749329e+02 7.88229919e+02 7.78577328e-01]	[4.87977783e+02 7.62513489e+02 7.09080815e-01]	[439.14889526 790.70373535 0.82835823]	[418.78143311 788.16711426 0.81826437]	[441.809021 762.46691895 0.76986516]
[441.67797852 175.03347778 0.93894786]	[441.88009644 254.56356812 0.93352032]	[380.21392822 257.13705444 0.88260925]	[359.78216553 359.69311523 0.89650828]	[357.06491089 459.70715332 0.90457344]	[505.88406372 251.97769165 0.86158282]	[531.56878662 352.00634766 0.81871605]	[539.18066406 441.8571167 0.87359416]	[452.02642822 459.71710205 0.69480145]	[413.52990723 459.77648926 0.68829215]	[421.20812988 606.04772949 0.86805356]	[439.10153198 749.65301514 0.85092175]	[490.51849365 459.66378784 0.6801905 ]	[500.63656616 608.5324707 0.87525392]	[498.24423218 749.68133545 0.83854425]	[423.92837524 167.30485535 0.86551362]	[454.56643677 164.66725159 0.84470946]	[411.02728271 174.99671936 0.87693721]	[472.54052734 172.43405151 0.91882962]	[5.00687347e+02 7.93269226e+02 7.92262018e-01]	[5.18770752e+02 7.88215271e+02 7.77527094e-01]	[4.87934174e+02 7.62466309e+02 7.19426215e-01]	[439.13427734 790.69311523 0.83227336]	[418.77709961 788.15478516 0.82307577]	[441.81109619 762.43579102 0.77054882]
[439.18890381 175.06712341 0.92827344]	[441.79672241 254.5760498 0.9462474 ]	[380.11941528 257.18682861 0.87256992]	[359.68676758 362.32632446 0.88472706]	[357.03186035 459.78359985 0.91764998]	[503.39065552 251.96406555 0.87549305]	[526.51965332 351.93792725 0.83061922]	[534.12738037 441.83459473 0.85941434]	[446.94851685 459.71420288 0.69661152]	[408.43585205 459.76049805 0.6817497 ]	[421.1980896 606.03503418 0.87254947]	[439.10375977 749.6842041 0.84962821]	[485.49868774 459.66513062 0.69136965]	[500.63504028 608.62402344 0.86768812]	[498.23901367 749.5993042 0.83575279]	[421.40048218 167.30912781 0.89863181]	[449.45016479 167.1907196 0.83619368]	[408.38497925 174.9618988 0.87318301]	[467.43145752 172.47138977 0.93225837]	[500.67279053 793.25158691 0.79899311]	[5.18754578e+02 7.88196899e+02 7.77021289e-01]	[4.87919525e+02 7.59866821e+02 7.23079979e-01]	[439.13989258 790.68859863 0.83581871]	[418.78512573 788.15289307 0.82537889]	[441.81268311 762.48327637 0.77271211]
[436.7010498 175.08145142 0.91247976]	[441.70800781 254.58813477 0.94992733]	[377.7124939 259.57867432 0.86675024]	[359.62463379 364.78265381 0.88193768]	[354.59515381 459.75131226 0.90413773]	[503.31246948 251.97740173 0.87995017]	[526.41485596 346.87017822 0.84259593]	[531.53277588 441.84475708 0.8602252 ]	[446.89212036 457.18667603 0.69736004]	[408.42132568 459.67687988 0.68178284]	[421.19372559 605.96289062 0.87882674]	[439.09463501 749.69555664 0.84658265]	[485.421875 457.13412476 0.69653219]	[498.2600708 608.56274414 0.87059808]	[498.26858521 749.61535645 0.83735287]	[421.27435303 169.75022888 0.92704087]	[446.87463379 167.21998596 0.846071 ]	[403.29702759 175.00119019 0.91194439]	[464.90374756 172.50585938 0.94410866]	[500.69976807 793.26678467 0.79952776]	[5.18791626e+02 7.88202698e+02 7.80680537e-01]	[4.87972473e+02 7.59911499e+02 7.02703953e-01]	[439.11886597 790.69793701 0.828435 ]	[418.75759888 788.15826416 0.82784498]	[441.80877686 762.50543213 0.77445996]
[436.57733154 177.50506592 0.88972503]	[439.29608154 254.60273743 0.94977498]	[377.65835571 259.60232544 0.86703861]	[357.21774292 362.30456543 0.88299352]	[354.50427246 462.19674683 0.894539 ]	[500.86096191 254.35870361 0.87859863]	[524.02490234 344.30831909 0.85806811]	[529.02545166 441.71878052 0.87768847]	[446.86743164 457.18936157 0.71126938]	[408.40081787 459.69226074 0.6942606 ]	[421.1612854 605.87561035 0.87695694]	[439.08273315 749.69598389 0.83752096]	[485.38687134 457.11355591 0.71302462]	[498.2442627 608.53961182 0.8722108 ]	[500.6499939 747.10009766 0.84982133]	[421.17523193 169.85359192 0.94450879]	[444.31732178 167.27716064 0.86907196]	[400.82723999 175.0802002 0.93714708]	[462.42807007 172.49345398 0.96839857]	[500.70199585 793.22998047 0.79931402]	[5.18788330e+02 7.88172974e+02 7.76194692e-01]	[4.90500641e+02 7.54767212e+02 7.15552092e-01]	[436.68777466 790.73529053 0.8125757 ]	[418.72741699 788.17669678 0.81701767]	[441.79940796 762.51397705 0.76939958]
[434.01861572 177.59619141 0.86215436]	[439.1991272 256.94989014 0.95151269]	[377.58135986 259.67883301 0.85116118]	[357.13912964 364.77502441 0.87294084]	[351.9354248 459.76126099 0.87342769]	[500.76315308 251.95547485 0.87151271]	[523.98376465 344.3343811 0.86473042]	[528.98083496 441.73278809 0.87892848]	[444.40130615 457.19503784 0.721443 ]	[405.84735107 459.70495605 0.70540911]	[421.16287231 605.87139893 0.87317306]	[439.08773804 749.71850586 0.83586144]	[485.36843872 457.1098938 0.71515667]	[498.2305603 608.52331543 0.87511164]	[500.65194702 747.06292725 0.84353518]	[418.75540161 172.28607178 0.9590261 ]	[441.79104614 169.77618408 0.91481715]	[400.68621826 175.08622742 0.9532904 ]	[462.25354004 172.43666077 0.98384655]	[4.98250092e+02 7.93251038e+02 7.89687753e-01]	[5.18784058e+02 7.88185547e+02 7.63495684e-01]	[4.90520813e+02 7.54741699e+02 7.06897497e-01]	[439.13156128 790.74407959 0.80280495]	[418.74914551 788.18756104 0.80768728]	[441.80172729 764.97918701 0.76897418]
[428.99014282 180.06123352 0.85077834]	[439.08816528 256.96374512 0.93974662]	[377.49639893 259.7166748 0.83516657]	[357.03793335 364.80493164 0.86844677]	[346.90170288 459.83120728 0.86923289]	[500.66378784 251.934021 0.85434878]	[523.92449951 344.34155273 0.86885303]	[526.53149414 441.69241333 0.88589114]	[444.36581421 459.65997314 0.72887969]	[403.38113403 459.74108887 0.71002579]	[421.16192627 605.87280273 0.87884277]	[439.09103394 749.75384521 0.83223248]	[482.96316528 457.14028931 0.72032225]	[498.23010254 608.55944824 0.86667031]	[500.67138672 746.9765625 0.83860898]	[418.67260742 172.3243103 0.95473003]	[441.69747925 169.83418274 0.93523026]	[398.25454712 177.48820496 0.94293481]	[459.84793091 172.4803009 0.97842628]	[500.68847656 793.21057129 0.81308305]	[5.21203430e+02 7.88131165e+02 7.74093747e-01]	[4.90563354e+02 7.52255737e+02 7.24084616e-01]	[4.39128845e+02 7.90774902e+02 7.90424049e-01]	[418.74835205 788.21746826 0.80468839]	[441.81008911 765.03192139 0.7802552 ]
[426.38858032 182.61549377 0.84291792]	[436.64349365 256.96688843 0.92780232]	[375.03515625 259.73168945 0.82626837]	[357.00543213 362.33505249 0.8666423 ]	[344.2961731 459.85073853 0.8865279 ]	[498.22497559 251.92306519 0.84066749]	[523.88262939 344.31884766 0.87560618]	[526.5223999 441.71261597 0.88752562]	[444.35955811 459.70346069 0.73338401]	[403.38375854 459.7784729 0.71059406]	[421.15380859 605.87884521 0.88166529]	[439.10321045 749.73474121 0.83992672]	[482.94625854 457.18685913 0.7320118 ]	[498.21505737 608.50402832 0.87317157]	[500.64123535 744.54296875 0.83605272]	[418.55130005 172.39317322 0.93712473]	[439.27069092 172.28640747 0.94930845]	[398.13995361 175.11703491 0.94094604]	[459.71905518 172.46496582 0.97925007]	[498.22140503 790.77319336 0.81462687]	[5.18716125e+02 7.88075378e+02 7.58861005e-01]	[4.90550323e+02 7.52182312e+02 7.35049367e-01]	[439.11950684 790.75933838 0.79295033]	[418.73901367 788.19439697 0.8033253 ]	[441.82888794 765.00195312 0.77187872]
[423.89550781 185.20870972 0.84577191]	[436.53677368 256.98181152 0.90787905]	[372.53945923 262.19503784 0.81233102]	[356.96096802 364.80563354 0.84733266]	[344.2432251 462.29608154 0.88256055]	[498.14013672 251.8948822 0.82470948]	[523.83087158 344.30184937 0.88001156]	[526.5244751 441.66824341 0.88802963]	[444.34973145 459.6697998 0.73777848]	[403.35800171 459.7571106 0.71763372]	[421.14657593 605.91589355 0.88500255]	[439.10061646 749.72241211 0.8449645 ]	[482.95941162 457.1416626 0.73224145]	[498.20709229 606.05963135 0.88264668]	[498.24230957 744.55535889 0.83335549]	[416.09063721 172.47596741 0.92303556]	[439.20968628 172.36590576 0.9565177 ]	[398.03738403 177.50288391 0.91791117]	[459.64505005 172.50582886 0.96601909]	[498.2585144 790.8081665 0.82499385]	[5.18732971e+02 7.88094788e+02 7.77483106e-01]	[487.99423218 752.20629883 0.75241768]	[436.69345093 790.75061035 0.79739869]	[418.73171997 788.18927002 0.80984467]	[441.82818604 764.97454834 0.77286464]
[423.78414917 187.81938171 0.87379062]	[434.027771 256.95770264 0.8966198 ]	[372.46359253 262.1741333 0.80759776]	[354.5579834 364.85284424 0.83586276]	[341.76983643 462.34057617 0.89076728]	[495.64343262 251.834198 0.81086028]	[523.81134033 344.3314209 0.88384616]	[528.97631836 439.28997803 0.88566172]	[444.31350708 459.6857605 0.74928862]	[403.32714844 459.77731323 0.72998369]	[421.14837646 605.8782959 0.87866175]	[439.11080933 749.7333374 0.84941465]	[482.931427 457.15673828 0.74261016]	[498.18804932 606.06500244 0.87677002]	[498.16647339 746.97955322 0.83250225]	[413.5531311 174.9052124 0.90767115]	[439.12286377 172.44873047 0.95044976]	[395.59967041 177.63899231 0.88043457]	[459.61080933 174.85205078 0.96525425]	[498.16171265 793.24255371 0.81119716]	[5.18676392e+02 7.88164551e+02 7.68675923e-01]	[487.91760254 752.22058105 0.7789011 ]	[4.39125244e+02 7.90763000e+02 7.75948882e-01]	[418.74111938 788.21081543 0.79443526]	[441.83624268 764.98449707 0.77568704]
[421.29962158 190.39582825 0.91392398]	[431.53100586 256.94488525 0.89364475]	[369.96731567 262.18304443 0.80217016]	[354.4395752 364.83407593 0.82834721]	[341.69659424 462.33642578 0.89941394]	[495.59335327 251.8236084 0.80723107]	[523.79022217 344.27236938 0.89455247]	[528.99316406 439.29608154 0.88170373]	[444.29940796 459.65170288 0.75051188]	[403.32931519 459.74871826 0.73041141]	[421.14282227 603.51403809 0.876917 ]	[439.1133728 749.69769287 0.85181171]	[482.9100647 457.11730957 0.74453223]	[498.15457153 606.00213623 0.87869453]	[498.11740112 747.15911865 0.83041561]	[410.97399902 175.06663513 0.88475978]	[436.63275146 174.92236328 0.92401105]	[395.56192017 180.0827179 0.86304533]	[457.14212036 174.9238739 0.94605994]	[498.19271851 793.36273193 0.79715031]	[5.18662476e+02 7.90625366e+02 7.73552656e-01]	[485.45318604 757.31988525 0.76477253]	[439.1338501 790.73638916 0.80170339]	[418.7605896 788.18969727 0.8087092 ]	[441.83789062 762.49261475 0.77421707]
[421.22012329 192.88119507 0.93642652]	[428.9942627 256.9866333 0.89126635]	[369.91192627 262.24313354 0.79446578]	[351.92318726 364.87548828 0.81539422]	[339.26834106 462.31097412 0.91829836]	[493.06115723 251.86610413 0.8115117 ]	[523.77191162 344.28155518 0.89644039]	[529.04620361 441.70202637 0.86959982]	[441.91015625 459.6446228 0.75859487]	[403.27404785 459.7321167 0.74128956]	[421.15182495 603.48913574 0.87265873]	[439.11526489 749.65356445 0.85983133]	[482.90249634 457.11486816 0.74688739]	[498.12948608 605.99865723 0.87709355]	[495.61734009 749.61785889 0.82605755]	[408.40145874 177.54423523 0.8661893 ]	[434.10336304 175.04507446 0.88939518]	[393.02865601 180.10005188 0.82547474]	[454.59121704 174.94459534 0.9244622 ]	[4.95667175e+02 7.95804871e+02 7.88261175e-01]	[5.16151672e+02 7.90648621e+02 7.70203829e-01]	[485.3677063 759.88348389 0.77378821]	[439.15606689 790.73254395 0.79539222]	[421.1618042 788.18426514 0.80149174]	[441.82598877 762.42944336 0.77431184]
[418.7868042 192.99513245 0.9485606 ]	[428.94491577 256.98672485 0.89098883]	[369.89437866 262.23815918 0.79194903]	[349.36483765 364.85287476 0.8076247 ]	[339.25485229 462.29418945 0.92239314]	[490.52801514 251.90402222 0.8167448 ]	[523.75671387 344.34378052 0.88855463]	[531.54754639 441.67626953 0.8678093 ]	[441.89431763 459.64736938 0.76069307]	[403.24349976 459.72888184 0.74184924]	[418.79928589 603.4118042 0.8713696 ]	[439.11981201 749.67578125 0.85834026]	[482.90328979 457.12783813 0.74743128]	[493.08743286 605.93292236 0.8653236 ]	[493.12011719 752.17669678 0.8093847 ]	[403.39422607 180.1008606 0.85633439]	[431.50567627 177.52645874 0.85715246]	[390.48284912 180.08811951 0.80721426]	[452.02374268 174.95751953 0.91588402]	[4.95670654e+02 7.98378784e+02 7.63714075e-01]	[5.16139893e+02 7.90747131e+02 7.59708643e-01]	[482.92626953 765.05194092 0.81380022]	[439.18106079 790.71759033 0.80627149]	[421.18569946 788.18597412 0.80116165]	[441.82373047 762.46893311 0.77031446]
[418.70013428 195.49150085 0.95691895]	[426.45300293 257.00033569 0.89323378]	[367.41351318 264.72009277 0.78904927]	[344.26937866 367.378479 0.82171237]	[339.22875977 462.30673218 0.91936362]	[488.00006104 251.91807556 0.82135487]	[521.41357422 344.30154419 0.89508879]	[531.57806396 439.32235718 0.86702859]	[441.87057495 459.64419556 0.76103044]	[400.83840942 459.71658325 0.74430692]	[418.78448486 603.41271973 0.87356043]	[439.12133789 749.65563965 0.8632797 ]	[482.88702393 457.13168335 0.74883747]	[490.52999878 605.87658691 0.86618006]	[493.06057739 752.23327637 0.80690664]	[403.25637817 187.75294495 0.87544107]	[426.4576416 180.16322327 0.83520967]	[387.87121582 185.21112061 0.77240664]	[449.49206543 175.01940918 0.90319979]	[4.93082428e+02 7.98427551e+02 7.74024725e-01]	[5.13592834e+02 7.90794922e+02 7.60544956e-01]	[482.89025879 767.50256348 0.82772923]	[439.21353149 790.72607422 0.80128133]	[421.19885254 788.19561768 0.79592186]	[441.82318115 762.43951416 0.77400881]
[418.65805054 195.62785339 0.93726629]	[426.39147949 257.04815674 0.89703721]	[367.34225464 264.77282715 0.78905272]	[341.76272583 369.92370605 0.84277415]	[339.18539429 462.25064087 0.92307091]	[487.95477295 251.96377563 0.8321588 ]	[521.38256836 344.29388428 0.90000647]	[534.0960083 439.32629395 0.86699045]	[441.87567139 459.66174316 0.76118326]	[400.84262085 459.74279785 0.74554187]	[418.72219849 605.88555908 0.87867826]	[439.11849976 749.7230835 0.86039817]	[482.89315796 457.1512146 0.75089455]	[487.97253418 605.87835693 0.87277132]	[493.05111694 752.2545166 0.80766791]	[400.87039185 190.32211304 0.89827836]	[426.37649536 187.73028564 0.85468227]	[385.3626709 187.75256348 0.7663874 ]	[446.96795654 175.06307983 0.89621115]	[4.88008057e+02 8.00964844e+02 7.85625756e-01]	[5.08525269e+02 7.93253784e+02 7.53982008e-01]	[482.9309082 767.50140381 0.80881548]	[439.21212769 790.77618408 0.7969988 ]	[421.20614624 788.2298584 0.79523325]	[441.82092285 764.95233154 0.78367388]
[418.64028931 200.5783844 0.90708804]	[423.92425537 257.08822632 0.8994714 ]	[364.85070801 267.28594971 0.79305774]	[341.70928955 369.92321777 0.85712063]	[339.09857178 462.20855713 0.91997081]	[485.46786499 254.35690308 0.84465706]	[521.37005615 344.33456421 0.89388317]	[534.09460449 441.68618774 0.86756957]	[441.83508301 459.66455078 0.76943684]	[400.8092041 459.74624634 0.75110006]	[418.67205811 606.03546143 0.87092566]	[439.11193848 749.74145508 0.86078894]	[482.84893799 457.15814209 0.75610077]	[487.97607422 605.94195557 0.87590307]	[493.04205322 752.25463867 0.80459017]	[400.87042236 192.83872986 0.92432427]	[426.36422729 190.33486938 0.88425475]	[385.31848145 187.82530212 0.76790267]	[446.92684937 177.53062439 0.87301743]	[485.3996582 803.48480225 0.82746458]	[5.05950043e+02 7.93312378e+02 7.68029094e-01]	[485.38739014 765.06170654 0.78239596]	[4.39216370e+02 7.90837830e+02 7.84548163e-01]	[421.21105957 790.63000488 0.79559433]	[441.82220459 764.96130371 0.78237289]
[418.56512451 205.70088196 0.87980747]	[423.87509155 257.11401367 0.90533501]	[364.7935791 267.30126953 0.79958642]	[341.71072388 369.93518066 0.85866821]	[336.6708374 459.83886719 0.92067701]	[485.43597412 254.38249207 0.85425133]	[521.35772705 346.87368774 0.88859677]	[531.62353516 441.73468018 0.86333722]	[441.78890991 459.6656189 0.77512985]	[400.76937866 459.75671387 0.75536686]	[418.6428833 606.07293701 0.86769694]	[439.12680054 749.77301025 0.85140884]	[482.79794312 457.13821411 0.75772458]	[485.45452881 603.49200439 0.89522159]	[490.54882812 754.79370117 0.80250269]	[400.79937744 193.01101685 0.95086277]	[423.8885498 192.84587097 0.91721952]	[382.8828125 190.39784241 0.76379895]	[444.44680786 180.12426758 0.84545326]	[485.36355591 805.99414062 0.83952457]	[5.05879242e+02 7.95840515e+02 7.69356906e-01]	[485.37677002 767.56628418 0.8032372 ]	[4.39225037e+02 7.93239319e+02 7.78635204e-01]	[421.20092773 790.66229248 0.7948674 ]	[441.84326172 765.02038574 0.77353716]
[416.17324829 208.35256958 0.88832128]	[423.81085205 257.16390991 0.9050585 ]	[362.3031311 269.82424927 0.81034362]	[339.29678345 372.4992981 0.87371492]	[336.5965271 462.365448 0.91662771]	[485.34594727 254.43527222 0.87614393]	[521.33081055 349.36297607 0.88370883]	[531.60650635 441.75247192 0.86050683]	[441.77963257 459.72714233 0.78272688]	[400.77807617 462.22964478 0.75478399]	[418.6194458 608.55206299 0.85606229]	[439.11151123 752.22937012 0.83893919]	[482.77639771 457.18389893 0.75826657]	[485.43484497 605.92651367 0.90055478]	[488.00997925 759.86633301 0.79919618]	[400.74691772 195.46166992 0.95421904]	[423.85461426 192.95016479 0.92796254]	[382.80630493 192.81771851 0.79870576]	[444.39477539 182.6499176 0.84708726]	[482.93444824 803.55828857 0.84422255]	[5.03437531e+02 7.95834045e+02 7.88040996e-01]	[482.93325806 767.68774414 0.80074775]	[4.39217957e+02 7.93263977e+02 7.73109674e-01]	[4.21185211e+02 7.90687134e+02 7.90672004e-01]	[441.8319397 765.09362793 0.77736956]
[416.0994873 210.89112854 0.89664066]	[423.77416992 259.59017944 0.90237933]	[362.23739624 269.89950562 0.82411271]	[339.26870728 372.54705811 0.8814007 ]	[336.50305176 462.43859863 0.8946116 ]	[482.95330811 254.52502441 0.88818204]	[521.30895996 349.45782471 0.8819108 ]	[531.5559082 441.8359375 0.85357165]	[441.74234009 459.7850647 0.78631568]	[400.73599243 462.28314209 0.76206809]	[418.60827637 611.1138916 0.84696472]	[439.11065674 754.75238037 0.82893062]	[482.74447632 459.66241455 0.76518291]	[485.38739014 605.95111084 0.904706 ]	[487.99606323 764.95458984 0.81646359]	[400.6953125 195.56791687 0.94410563]	[421.39141846 195.38890076 0.92778432]	[382.7677002 192.87799072 0.79983032]	[444.33877563 185.20210266 0.85997283]	[485.38873291 806.03381348 0.8669852 ]	[5.03471008e+02 7.98379150e+02 7.96432674e-01]	[482.91296387 770.17242432 0.80246931]	[4.39212860e+02 7.93286072e+02 7.79416621e-01]	[421.19003296 790.70422363 0.79713166]	[441.82440186 767.58068848 0.80305439]
[416.08108521 213.40917969 0.91536415]	[421.36901855 259.63796997 0.90869892]	[359.80636597 272.3899231 0.84103101]	[339.22799683 375.02865601 0.88897508]	[334.07119751 464.92605591 0.8697114 ]	[482.90884399 254.55436707 0.89448231]	[521.29022217 351.97543335 0.88139158]	[529.07653809 441.86947632 0.84744692]	[441.69821167 459.81332397 0.78227401]	[400.71957397 462.30935669 0.75976646]	[416.15808105 611.08178711 0.83913881]	[439.0791626 752.28967285 0.82929862]	[480.347229 459.69107056 0.76568866]	[485.34957886 606.01446533 0.90084696]	[487.97140503 767.5602417 0.82704079]	[400.67416382 198.07122803 0.91197842]	[421.37426758 195.56140137 0.90224433]	[382.76773071 192.95289612 0.78069341]	[444.29388428 187.75314331 0.8703751 ]	[485.37878418 808.59661865 0.86669379]	[5.05907684e+02 8.03557068e+02 7.82763541e-01]	[4.82853058e+02 7.72776245e+02 7.71697700e-01]	[4.39220612e+02 7.93299744e+02 7.84937501e-01]	[421.20480347 790.71313477 0.79365522]	[441.78912354 767.54632568 0.80211306]
[416.08221436 213.41065979 0.91581547]	[421.375 259.64053345 0.90685809]	[359.81124878 272.39266968 0.84005952]	[339.22964478 375.0284729 0.88942456]	[334.07217407 464.92764282 0.86952937]	[482.91439819 254.55940247 0.89456564]	[521.28881836 351.97589111 0.88153303]	[529.07769775 441.86999512 0.84721929]	[441.69927979 462.22735596 0.78201014]	[400.71929932 462.3119812 0.75936997]	[416.14907837 611.07476807 0.83874488]	[439.08517456 752.28643799 0.83133739]	[480.34844971 459.6932373 0.7657516 ]	[485.35452271 606.02166748 0.89997673]	[487.96170044 767.55993652 0.82814854]	[400.67477417 198.07228088 0.91225833]	[421.37591553 195.56285095 0.90191031]	[382.76757812 192.9498291 0.78015083]	[444.29504395 187.75134277 0.87002677]	[485.37387085 808.59667969 0.86784476]	[5.05902161e+02 8.03559082e+02 7.82751858e-01]	[482.84320068 772.77789307 0.77278501]	[4.39223755e+02 7.93299377e+02 7.84081221e-01]	[421.20562744 790.71252441 0.79275537]	[441.79586792 767.5447998 0.80572945]
[413.60348511 213.51902771 0.90778112]	[421.31369019 259.68356323 0.90961182]	[359.74493408 272.46878052 0.85877973]	[339.16851807 375.12698364 0.90808111]	[333.96243286 467.43774414 0.83913517]	[482.85690308 254.57888794 0.89866257]	[521.2644043 352.02578735 0.8801707 ]	[529.04229736 444.32479858 0.83765948]	[441.69042969 462.24911499 0.78318506]	[400.69903564 462.36233521 0.75558496]	[416.11791992 611.12884521 0.83551246]	[439.08053589 754.78173828 0.82763672]	[480.3515625 459.69332886 0.76555675]	[482.92477417 606.0546875 0.90432996]	[487.94885254 770.09649658 0.82971215]	[400.63067627 200.61808777 0.89181083]	[421.3223877 198.09571838 0.88075119]	[380.35614014 193.00305176 0.80262887]	[441.87228394 190.33695984 0.89883769]	[485.3477478 811.12390137 0.85522079]	[5.03457886e+02 8.08556274e+02 7.95646310e-01]	[4.82842987e+02 7.80409546e+02 7.59518802e-01]	[439.24017334 793.3046875 0.79713601]	[421.22851562 790.70513916 0.79733437]	[441.7633667 767.59997559 0.8147049 ]
[416.02084351 215.94021606 0.91270715]	[421.26785278 262.18414307 0.90338564]	[359.71350098 274.96994019 0.87418103]	[339.12341309 377.55505371 0.9188922 ]	[331.38995361 467.44512939 0.82400918]	[482.82217407 254.59460449 0.90188348]	[521.24798584 354.46392822 0.88292885]	[529.02111816 444.39221191 0.83320832]	[441.69497681 462.29229736 0.77899694]	[400.70690918 464.82763672 0.75079131]	[416.08169556 613.69781494 0.8258785 ]	[439.0965271 754.83111572 0.824799 ]	[480.36062622 459.73873901 0.76863766]	[482.93054199 606.09082031 0.89576143]	[487.96044922 770.11352539 0.82772487]	[398.2850647 205.7217865 0.8934505]	[421.29907227 200.60501099 0.88328445]	[380.33651733 195.5243988 0.78505623]	[441.802948 192.80757141 0.93006539]	[482.92172241 808.77124023 0.87737882]	[503.43432617 808.53295898 0.81733322]	[4.82864716e+02 7.80396118e+02 7.51385272e-01]	[4.39226318e+02 7.93338196e+02 7.92352915e-01]	[421.22186279 790.73260498 0.79146844]	[441.79678345 767.62664795 0.81797564]
[413.54193115 218.52423096 0.87553197]	[421.20327759 267.28811646 0.8984763 ]	[359.64614868 277.47235107 0.8880471 ]	[339.06210327 377.71734619 0.93223131]	[326.30932617 472.53720093 0.81604594]	[482.76434326 257.02746582 0.90362179]	[521.19525146 354.54421997 0.88596451]	[529.01135254 444.40829468 0.83357501]	[441.69497681 462.33740234 0.77236456]	[400.69805908 464.85772705 0.74898374]	[416.0880127 616.27966309 0.82680225]	[439.10461426 754.80499268 0.83599979]	[480.36761475 459.79547119 0.76612437]	[482.78466797 608.57061768 0.89008361]	[485.36468506 772.75860596 0.84032035]	[398.21966553 210.8515625 0.92778563]	[421.2333374 208.24743652 0.8950839 ]	[380.18191528 198.02735901 0.83260888]	[441.70050049 192.89701843 0.95007354]	[482.87536621 811.24945068 0.84961879]	[503.3112793 808.69360352 0.83728147]	[480.34146118 785.59680176 0.81249648]	[439.22592163 793.36248779 0.80415344]	[421.23822021 790.74383545 0.8017832 ]	[441.76873779 767.60388184 0.79450542]
[413.54138184 218.52423096 0.8754611 ]	[421.20388794 267.29086304 0.89857304]	[359.64578247 277.47497559 0.88793206]	[339.06195068 377.71710205 0.93188953]	[326.31140137 472.53369141 0.81551576]	[482.76367188 257.02871704 0.90346211]	[521.19549561 354.54211426 0.88586128]	[529.01159668 444.40914917 0.83346987]	[441.693573 462.33795166 0.77207637]	[400.69702148 464.8578186 0.74915493]	[416.09396362 618.74700928 0.82865667]	[439.09957886 754.80151367 0.8358804 ]	[480.36553955 459.79614258 0.76612508]	[482.78469849 608.57836914 0.88959539]	[485.36929321 772.76019287 0.83925837]	[398.2197876 210.85244751 0.92777175]	[421.23327637 208.24778748 0.8953445 ]	[380.18399048 198.03431702 0.8291862 ]	[441.70263672 192.8961792 0.94970345]	[482.87503052 811.24908447 0.85017163]	[503.31219482 808.69421387 0.83691609]	[480.34899902 785.59863281 0.81333673]	[439.22702026 793.35339355 0.80702609]	[421.24023438 790.73840332 0.805071 ]	[441.75823975 767.59539795 0.79464716]
[410.98712158 218.62365723 0.85504657]	[421.19488525 267.34432983 0.90150672]	[359.64910889 277.51693726 0.88936287]	[336.70010376 380.13342285 0.93005061]	[323.81152344 475.07333374 0.82338053]	[482.72488403 257.04345703 0.90030426]	[521.199646 354.56439209 0.8879571 ]	[529.01092529 444.390625 0.83534551]	[441.67953491 462.36636353 0.76825744]	[400.67425537 464.88809204 0.74421543]	[416.11083984 618.83087158 0.83928031]	[439.11044312 754.76708984 0.83353001]	[480.35696411 462.2381897 0.76730722]	[482.75149536 611.08044434 0.87796456]	[482.97753906 775.36273193 0.8183316 ]	[398.17358398 213.32499695 0.94037193]	[421.16345215 208.35211182 0.90906882]	[380.17800903 198.15505981 0.74160933]	[439.32418823 192.9508667 0.9541651 ]	[482.87530518 811.31243896 0.8186844 ]	[503.34759521 811.11151123 0.81721336]	[480.29232788 788.17388916 0.83310807]	[439.23388672 793.33447266 0.81555659]	[421.24002075 790.72583008 0.8109569 ]	[4.41772614e+02 7.67580933e+02 7.62569070e-01]
[410.94171143 221.10479736 0.8414945 ]	[421.18426514 269.87161255 0.90724981]	[359.62954712 277.57745361 0.89082217]	[336.66906738 380.25106812 0.92192024]	[323.79333496 475.10928345 0.83118373]	[482.72320557 257.07489014 0.90032482]	[521.19891357 354.56716919 0.89176881]	[529.06109619 444.31643677 0.84205335]	[441.6751709 464.83407593 0.7677933 ]	[400.65560913 464.94430542 0.74191713]	[416.1652832 618.8069458 0.84528458]	[439.10974121 754.78820801 0.8284626 ]	[480.36694336 462.26077271 0.76886773]	[482.72363281 611.06854248 0.88089776]	[482.92477417 775.31396484 0.8388477 ]	[398.14172363 213.36175537 0.94639814]	[421.14163208 210.80986023 0.9176597 ]	[380.118927 198.12121582 0.77383411]	[439.30413818 192.98445129 0.9591794 ]	[482.83004761 811.27508545 0.82616132]	[503.28143311 808.72265625 0.81714344]	[480.25057983 788.14050293 0.83724427]	[439.23233032 793.36444092 0.81268549]	[421.24017334 790.75292969 0.80734318]	[4.41761139e+02 7.67611084e+02 7.54799724e-01]
[405.89700317 223.69699097 0.83391052]	[421.18005371 272.43408203 0.92665935]	[359.61795044 277.71194458 0.87702346]	[336.67059326 382.73696899 0.90091842]	[323.78305054 477.65719604 0.84865141]	[480.36679077 257.17617798 0.88799739]	[521.24627686 357.01174927 0.90705377]	[531.57006836 444.32327271 0.8421433 ]	[439.32449341 467.39859009 0.75619102]	[398.26477051 469.99331665 0.73352844]	[418.55465698 621.31860352 0.86012399]	[439.12774658 754.77734375 0.83279622]	[480.36810303 462.37521362 0.76484346]	[480.35900879 613.64660645 0.87124145]	[482.86053467 780.46240234 0.84548718]	[398.07815552 213.50028992 0.94895196]	[418.72521973 213.30943298 0.93288648]	[377.7618103 203.20053101 0.73254061]	[439.26071167 195.41600037 0.96754622]	[4.82749939e+02 8.13777710e+02 7.87302911e-01]	[5.00801788e+02 8.11209534e+02 8.07295561e-01]	[480.1993103 790.6184082 0.8348937]	[439.21148682 793.36242676 0.8092615 ]	[421.23516846 790.72814941 0.81117302]	[4.41753235e+02 7.67594849e+02 7.34293401e-01]
[405.83059692 226.26734924 0.83661902]	[421.16043091 274.88439941 0.94357145]	[359.58334351 280.16223145 0.86804485]	[336.68377686 382.73681641 0.90075743]	[323.75305176 477.73641968 0.85736811]	[480.36404419 259.61120605 0.87924922]	[521.24884033 357.0574646 0.91449404]	[534.12072754 446.94946289 0.82496566]	[439.28018188 467.45153809 0.75013304]	[398.24588013 472.52142334 0.73053437]	[418.53179932 623.80566406 0.87119055]	[439.13165283 752.27062988 0.84354687]	[480.31530762 464.84243774 0.75851852]	[480.36547852 616.25286865 0.87295419]	[482.84893799 783.03546143 0.84987265]	[398.04168701 215.88433838 0.93989533]	[418.6862793 213.38827515 0.9415288 ]	[377.75274658 208.31704712 0.74596459]	[439.25143433 195.50279236 0.9667486 ]	[4.80308777e+02 8.13875488e+02 7.90131688e-01]	[500.78536987 811.28985596 0.81557506]	[480.19314575 790.70672607 0.81021619]	[4.39254120e+02 7.95824646e+02 7.93688178e-01]	[421.23886108 790.75274658 0.79900014]	[4.41755798e+02 7.67516235e+02 7.20611811e-01]
[403.37390137 231.34135437 0.86024159]	[421.1673584 274.96890259 0.95860374]	[359.56921387 282.67489624 0.85465801]	[336.67160034 382.82049561 0.89274675]	[323.8046875 480.22851562 0.87271637]	[482.71636963 259.70480347 0.8642664 ]	[521.24694824 357.17123413 0.92596585]	[536.66900635 454.57983398 0.83311164]	[439.25109863 472.55401611 0.75062478]	[398.24423218 475.12588501 0.74120355]	[416.13537598 623.91485596 0.87918818]	[439.14230347 752.2633667 0.84618694]	[480.26538086 467.45401001 0.74531114]	[480.36526489 618.75872803 0.87421584]	[482.83520508 785.49450684 0.85391575]	[395.61737061 216.04214478 0.91939926]	[418.64764404 213.53294373 0.93893081]	[377.67095947 210.85169983 0.77883577]	[439.22894287 195.54165649 0.95117098]	[4.80327606e+02 8.16326965e+02 7.93285728e-01]	[5.00783844e+02 8.11311646e+02 8.09631765e-01]	[480.15231323 790.73034668 0.80345267]	[4.39262238e+02 7.95856445e+02 7.86466360e-01]	[421.2401123 790.76348877 0.7926982 ]	[4.41776398e+02 7.67512634e+02 7.17326999e-01]
[405.8236084 233.85328674 0.87623042]	[421.15209961 275.12194824 0.96512383]	[357.21463013 287.82049561 0.84065896]	[336.68115234 387.86013794 0.88198578]	[323.80197144 482.72879028 0.87977368]	[480.3291626 264.75805664 0.84243387]	[521.26251221 359.65536499 0.92646098]	[539.16717529 457.11843872 0.85528886]	[439.22702026 477.63269043 0.7634573 ]	[398.22250366 477.72958374 0.75834942]	[416.11856079 623.96887207 0.88173616]	[439.15774536 752.24243164 0.84428686]	[480.2565918 475.07452393 0.74265867]	[480.3656311 618.82299805 0.87655938]	[482.85321045 785.52978516 0.86298424]	[395.62054443 218.5209198 0.90116799]	[418.64044189 215.9815979 0.94168168]	[377.67510986 213.34580994 0.81280595]	[439.14944458 198.02796936 0.92206919]	[4.80343475e+02 8.18898926e+02 7.90043950e-01]	[5.00809540e+02 8.13751221e+02 7.98980892e-01]	[480.18740845 790.72064209 0.81607807]	[4.39265106e+02 7.95851929e+02 7.81470180e-01]	[4.21237488e+02 7.90752808e+02 7.85304785e-01]	[4.41808380e+02 7.67486267e+02 6.94410205e-01]
[403.30685425 233.96533203 0.91372371]	[421.13659668 277.52844238 0.96491069]	[357.21166992 290.36349487 0.84481299]	[336.67803955 393.0123291 0.88367677]	[326.2902832 482.89730835 0.86208421]	[480.29592896 267.35769653 0.84172773]	[521.24987793 359.69110107 0.92701626]	[539.23602295 457.15057373 0.87558544]	[439.27307129 477.67858887 0.77279043]	[400.61230469 480.18777466 0.76320171]	[416.1434021 626.41711426 0.88318908]	[439.14498901 754.73944092 0.83726698]	[480.28005981 475.13146973 0.74641889]	[480.36315918 621.38549805 0.89363611]	[482.85269165 785.58532715 0.8617903 ]	[395.53442383 218.62597656 0.88091695]	[418.57821655 216.1048584 0.93465692]	[377.66192627 213.40350342 0.68881929]	[439.12042236 200.65921021 0.88766021]	[4.80327850e+02 8.18915283e+02 7.85209715e-01]	[5.00820679e+02 8.13782410e+02 7.99552202e-01]	[480.18481445 790.76599121 0.80742955]	[4.39276947e+02 7.95876038e+02 7.66974986e-01]	[4.21245850e+02 7.90783264e+02 7.72174299e-01]	[4.41782227e+02 7.67549438e+02 7.15820551e-01]
[400.87420654 234.04034424 0.92196667]	[421.13354492 277.60583496 0.96440798]	[357.22402954 292.88259888 0.85166448]	[336.67626953 395.50604248 0.89147902]	[323.82498169 485.34957886 0.84807879]	[480.24523926 269.92828369 0.85020566]	[521.25982666 362.20181274 0.90845346]	[539.25024414 459.60089111 0.89133966]	[439.24804688 480.18530273 0.78227866]	[398.2616272 480.26782227 0.77295923]	[416.09835815 626.53826904 0.87549818]	[439.15228271 754.76544189 0.83573145]	[480.25302124 477.67977905 0.75705731]	[480.32910156 623.85699463 0.90485299]	[482.83187866 788.0246582 0.87614268]	[395.50469971 221.13092041 0.863765 ]	[416.16970825 218.56733704 0.90767908]	[377.62948608 213.51753235 0.64630699]	[439.09417725 208.25987244 0.88873094]	[4.80338440e+02 8.21515991e+02 7.95392454e-01]	[5.00803864e+02 8.13876404e+02 7.93813169e-01]	[480.18115234 790.79333496 0.82179517]	[4.39236786e+02 7.98369507e+02 7.58227348e-01]	[4.21217834e+02 7.90790771e+02 7.66120136e-01]	[4.41792480e+02 7.67575500e+02 7.08408713e-01]
[403.24407959 236.48860168 0.92470562]	[418.8013916 277.69006348 0.95560271]	[357.20321655 292.95651245 0.86413491]	[336.67483521 398.04730225 0.91609371]	[323.78787231 485.45858765 0.84051245]	[480.24191284 272.47363281 0.87195754]	[521.25854492 362.32669067 0.89136642]	[539.26525879 459.66714478 0.90057123]	[439.22668457 480.2545166 0.78492814]	[398.25 480.33670044 0.77209389]	[416.11547852 626.55151367 0.87321585]	[439.13754272 752.28729248 0.8412531 ]	[480.22717285 480.17050171 0.76152915]	[480.32632446 623.97436523 0.91201454]	[482.84823608 788.11828613 0.87892526]	[395.50030518 226.22293091 0.85396004]	[416.16732788 221.12243652 0.88868243]	[377.57452393 215.99916077 0.61706221]	[439.10144043 210.85217285 0.91163087]	[4.82752930e+02 8.26589172e+02 8.26040506e-01]	[5.00809387e+02 8.18961609e+02 7.79856086e-01]	[480.19482422 793.25646973 0.8045367 ]	[4.39257202e+02 7.98385742e+02 7.71091878e-01]	[4.21243378e+02 7.90789368e+02 7.73704171e-01]	[4.41771942e+02 7.67493225e+02 7.07161665e-01]
[400.85852051 236.63917542 0.91303557]	[418.77609253 280.16378784 0.93785423]	[357.16268921 295.46633911 0.87736243]	[336.65783691 398.15267944 0.93577576]	[323.80279541 488.00506592 0.82285172]	[480.24868774 274.94384766 0.88641632]	[521.27819824 364.84606934 0.88320309]	[539.30517578 459.74084473 0.91085321]	[439.17547607 480.28048706 0.77852398]	[398.21136475 482.78042603 0.76957762]	[416.13711548 626.63446045 0.86721516]	[439.11407471 752.30279541 0.83162171]	[480.18032837 480.19650269 0.75429273]	[480.29815674 626.4005127 0.91207379]	[482.8392334 788.22662354 0.88218856]	[393.04980469 228.8522644 0.86026525]	[416.15811157 223.75132751 0.88087362]	[377.54827881 216.06608582 0.56697124]	[439.10421753 210.90208435 0.91924465]	[4.82837433e+02 8.29184448e+02 8.10498118e-01]	[5.00828125e+02 8.26557739e+02 7.71412015e-01]	[4.80156158e+02 7.95835327e+02 7.82817781e-01]	[4.39192078e+02 8.00912109e+02 7.73463786e-01]	[4.21169800e+02 7.90826843e+02 7.74861217e-01]	[4.41745239e+02 7.67521118e+02 6.95558190e-01]
[400.84381104 239.10928345 0.90590173]	[418.76809692 282.66989136 0.91810465]	[357.17956543 295.58355713 0.88651544]	[336.63238525 398.24005127 0.93951499]	[323.79342651 490.56027222 0.82313854]	[480.23245239 275.00457764 0.89144754]	[521.28070068 367.3949585 0.87688243]	[539.31640625 459.81097412 0.91102499]	[439.20675659 482.75726318 0.78294897]	[398.22793579 482.8548584 0.76777768]	[416.17230225 629.11126709 0.86025101]	[439.12026978 752.22076416 0.84582466]	[480.20428467 480.27389526 0.76405066]	[480.27236938 626.45007324 0.9112733 ]	[482.79742432 790.73327637 0.87094206]	[393.03610229 231.41381836 0.87807322]	[416.1257019 228.79249573 0.87641627]	[377.52282715 218.5436554 0.52446264]	[439.07611084 213.33189392 0.92180049]	[4.82848633e+02 8.31638977e+02 8.12288046e-01]	[5.00803040e+02 8.29062866e+02 7.95417368e-01]	[4.77692719e+02 8.00989441e+02 7.55717397e-01]	[4.39197449e+02 7.98440613e+02 7.76907921e-01]	[4.21179260e+02 7.90818298e+02 7.83575177e-01]	[4.41758728e+02 7.65003235e+02 6.72754884e-01]
[400.85110474 241.64253235 0.88222331]	[418.75814819 282.77636719 0.90679789]	[357.16711426 297.99526978 0.88887495]	[336.63677979 398.26342773 0.9387635 ]	[323.7460022 495.59103394 0.83500963]	[480.23446655 275.0718689 0.89481366]	[521.29370117 369.92349243 0.87551242]	[539.30731201 462.20648193 0.90933573]	[439.20465088 482.77676392 0.78344518]	[398.2116394 482.8807373 0.76408911]	[418.5557251 629.0958252 0.86298114]	[439.12518311 752.20111084 0.85387856]	[480.20849609 480.28961182 0.76649743]	[480.28747559 626.53143311 0.90358818]	[482.76565552 790.82696533 0.86094654]	[393.04397583 233.88867188 0.89769816]	[416.128479 231.31671143 0.8836062 ]	[377.55966187 221.11262512 0.49594557]	[439.08758545 213.42512512 0.93650901]	[4.82827271e+02 8.31841248e+02 7.99329340e-01]	[5.00790588e+02 8.29231445e+02 8.10979724e-01]	[4.77649475e+02 8.03566833e+02 7.46375144e-01]	[4.39129578e+02 7.98402405e+02 7.72454798e-01]	[4.18767944e+02 7.90784851e+02 7.87407041e-01]	[4.41768951e+02 7.64969299e+02 6.86691403e-01]
[400.81515503 241.70977783 0.87970662]	[418.74441528 287.79730225 0.90407467]	[357.15756226 298.07781982 0.89172345]	[336.61517334 400.69680786 0.93348444]	[323.7232666 495.69207764 0.84806132]	[480.22460938 277.47567749 0.89265245]	[521.28509521 372.46569824 0.87936223]	[539.32043457 462.3298645 0.90816385]	[439.17108154 482.84118652 0.77562064]	[398.19241333 485.37783813 0.7539112 ]	[418.59628296 631.63378906 0.85892624]	[439.12832642 752.18469238 0.85474813]	[480.18487549 480.32992554 0.76557708]	[480.27508545 626.59973145 0.89517671]	[482.75216675 793.27911377 0.85114467]	[393.03353882 233.95063782 0.90490878]	[416.09539795 231.43611145 0.89422023]	[377.53265381 221.17346191 0.62566268]	[439.06436157 213.54176331 0.94273674]	[4.82789154e+02 8.34327942e+02 7.93081403e-01]	[5.00778137e+02 8.31660828e+02 8.20275903e-01]	[4.77656647e+02 8.06039612e+02 7.41073847e-01]	[4.39112671e+02 7.98402100e+02 7.67814994e-01]	[4.18758728e+02 7.90785217e+02 7.90384173e-01]	[4.41797272e+02 7.62494263e+02 6.76633537e-01]
[400.83435059 246.78439331 0.87321216]	[418.74911499 290.42218018 0.91195893]	[357.1557312 298.18539429 0.87966543]	[336.56536865 400.85806274 0.91015005]	[321.23501587 498.24945068 0.87994099]	[480.26760864 277.58804321 0.89486897]	[521.29437256 374.97732544 0.88700944]	[539.29644775 462.43942261 0.89649999]	[439.14694214 485.36160278 0.76353037]	[398.16778564 487.92575073 0.74349219]	[418.55813599 634.21252441 0.84489644]	[439.12774658 752.20574951 0.85466337]	[480.17520142 482.82550049 0.75957054]	[480.24938965 631.65032959 0.86433709]	[482.71200562 793.31542969 0.85210389]	[393.03146362 234.07791138 0.90933919]	[416.11752319 233.89491272 0.90876281]	[377.56951904 228.79833984 0.61452198]	[439.0925293 215.94229126 0.94632322]	[4.82745880e+02 8.36862854e+02 7.73191929e-01]	[5.00722046e+02 8.31744446e+02 8.03233445e-01]	[4.77616364e+02 8.06039490e+02 7.42390394e-01]	[4.36663696e+02 7.98361877e+02 7.62977839e-01]	[418.74121094 790.76049805 0.79117149]	[4.41830139e+02 7.62498962e+02 6.82888150e-01]
[400.83032227 251.84373474 0.90118688]	[418.71740723 292.97729492 0.93450224]	[357.12686157 300.65292358 0.86729121]	[336.55752563 403.3175354 0.89677459]	[321.19274902 500.84408569 0.91588867]	[480.26477051 277.67697144 0.88504463]	[521.28033447 377.50537109 0.90881968]	[539.30517578 464.94497681 0.87650758]	[439.15835571 485.4619751 0.75859851]	[398.19714355 490.51431274 0.73769492]	[418.57806396 636.77624512 0.85062516]	[439.10754395 749.70263672 0.86687535]	[480.17022705 482.91641235 0.7539413 ]	[480.26174927 634.17919922 0.85526615]	[480.37103271 795.88195801 0.83923393]	[393.01208496 236.54460144 0.91057694]	[416.1399231 234.0254364 0.92405719]	[377.58532715 231.36859131 0.63528907]	[439.09109497 216.01383972 0.93635863]	[4.80302795e+02 8.36924561e+02 7.74136662e-01]	[5.00676239e+02 8.31810608e+02 7.90274024e-01]	[4.77622192e+02 8.08529358e+02 7.37640738e-01]	[4.39126709e+02 7.95825073e+02 7.79638290e-01]	[421.16485596 790.703125 0.79590964]	[4.41794708e+02 7.57335449e+02 6.78444564e-01]
[400.7986145 254.34992981 0.92555082]	[418.72869873 295.43545532 0.9541775 ]	[357.14578247 300.75485229 0.85672927]	[336.51901245 408.41595459 0.86984843]	[321.16143799 503.28216553 0.91837901]	[480.25686646 280.13885498 0.87081736]	[521.28375244 377.66485596 0.9302088 ]	[541.67895508 470.0189209 0.85887456]	[439.1413269 490.5085144 0.74659234]	[398.1953125 493.09069824 0.73439837]	[418.57373047 641.79888916 0.86573589]	[439.11688232 749.71960449 0.86429417]	[480.14633179 487.95172119 0.73382747]	[480.28982544 641.85510254 0.86077338]	[480.33773804 800.97576904 0.83182216]	[392.97634888 236.66291809 0.88898426]	[416.10641479 236.50386047 0.92579907]	[377.53500366 233.83004761 0.66282141]	[436.69158936 216.12992859 0.90416598]	[4.80204651e+02 8.39455200e+02 7.41274476e-01]	[4.98189240e+02 8.34266357e+02 7.49278545e-01]	[4.77636719e+02 8.08627808e+02 7.25284457e-01]	[4.39128296e+02 7.95836243e+02 7.73861587e-01]	[421.16467285 790.71203613 0.79646164]	[4.41829437e+02 7.57331726e+02 6.67637944e-01]
[400.78347778 254.47970581 0.93595666]	[418.72146606 295.56344604 0.96688765]	[357.1395874 305.78430176 0.83846271]	[336.52481079 413.52020264 0.87463278]	[321.1534729 503.45794678 0.90255791]	[480.24484253 282.72164917 0.84257269]	[521.25604248 380.10220337 0.92924929]	[539.29632568 475.07330322 0.85859585]	[439.16168213 495.60995483 0.75411201]	[398.19735718 498.15664673 0.74533051]	[416.12759399 641.82788086 0.85556042]	[439.10552979 749.62133789 0.87343556]	[480.16275024 493.07189941 0.73164338]	[480.23425293 644.35119629 0.86468327]	[480.31045532 806.09851074 0.84086239]	[390.48529053 239.11985779 0.86939526]	[416.09249878 236.63421631 0.91201222]	[377.50488281 233.93077087 0.61771369]	[436.64553833 221.11091614 0.87091094]	[4.80179443e+02 8.47044006e+02 7.62534678e-01]	[4.98174316e+02 8.36894470e+02 7.32635856e-01]	[4.77702972e+02 8.11186584e+02 7.10547924e-01]	[4.39143219e+02 7.95878357e+02 7.48060107e-01]	[4.21161804e+02 7.90736877e+02 7.75168896e-01]	[4.41811127e+02 7.52257507e+02 6.96667135e-01]
[400.77301025 254.58850098 0.93992716]	[418.71362305 298.0390625 0.97113204]	[357.12295532 308.39862061 0.83585149]	[336.52255249 416.13858032 0.90310079]	[318.77661133 505.8890686 0.8971619 ]	[480.19598389 287.89065552 0.83046061]	[521.26715088 380.22894287 0.92436588]	[539.29229736 477.67965698 0.88772488]	[439.12478638 498.16864014 0.75859511]	[398.16378784 500.68365479 0.75935644]	[416.04177856 644.32598877 0.85981423]	[439.10317993 749.63043213 0.87967831]	[480.1277771 495.6628418 0.73233563]	[480.20199585 644.42358398 0.87875646]	[480.27749634 808.54663086 0.83922124]	[390.47634888 241.68139648 0.84419984]	[416.06933594 239.1187439 0.89093208]	[375.08752441 234.00646973 0.62182212]	[436.61291504 226.26809692 0.85852259]	[4.77687378e+02 8.47149353e+02 7.67619014e-01]	[4.95644257e+02 8.41980042e+02 7.22792566e-01]	[4.77715485e+02 8.11228027e+02 6.89793944e-01]	[4.39124176e+02 7.98362793e+02 7.41283178e-01]	[4.18779633e+02 7.90758728e+02 7.73261011e-01]	[4.41818024e+02 7.52258423e+02 7.07823455e-01]
[400.76577759 257.10928345 0.93042022]	[418.71066284 298.1335144 0.96675777]	[357.12405396 310.96185303 0.84558952]	[336.51031494 418.61343384 0.92112124]	[318.74124146 508.46585083 0.87856001]	[480.17102051 292.8878479 0.84384131]	[521.28552246 382.8001709 0.90397668]	[539.31256104 477.74810791 0.89937305]	[439.1289978 500.68496704 0.77070117]	[398.15429688 500.7784729 0.76947093]	[416.04370117 644.42736816 0.86992633]	[439.10635376 749.62420654 0.87608224]	[480.13583374 498.21533203 0.74393898]	[480.21710205 644.51318359 0.88966119]	[480.2590332 808.6539917 0.84275866]	[390.48809814 249.31809998 0.84006149]	[416.03112793 244.23834229 0.86407858]	[375.06558228 236.4677887 0.5610289 ]	[436.57369995 231.31246948 0.87019277]	[4.77728912e+02 8.49655396e+02 7.80912578e-01]	[4.95661713e+02 8.44613831e+02 7.40558207e-01]	[4.77646149e+02 8.13749451e+02 6.71987534e-01]	[4.39139648e+02 7.98380798e+02 7.31459498e-01]	[4.21169983e+02 7.90781860e+02 7.58467615e-01]	[4.41829163e+02 7.52248535e+02 7.05430448e-01]
[400.78598022 259.6289978 0.91905254]	[418.69989014 300.68063354 0.93937331]	[357.05706787 315.97412109 0.86419815]	[336.53182983 418.72824097 0.93002689]	[318.74462891 511.07345581 0.8665908 ]	[480.17681885 295.45123291 0.87186688]	[521.3057251 385.38790894 0.88832068]	[541.68237305 480.23709106 0.913513 ]	[439.09729004 500.78839111 0.78130877]	[398.12902832 503.28961182 0.77420044]	[416.05908203 644.52209473 0.88101494]	[439.10571289 749.62243652 0.87911874]	[477.73904419 500.71920776 0.75016695]	[480.24813843 647.07012939 0.88373005]	[480.21005249 811.25817871 0.83490503]	[390.49850464 251.96092224 0.86819476]	[416.03683472 249.32926941 0.8663891 ]	[375.10394287 239.09268188 0.49359155]	[436.57098389 231.42504883 0.8830325 ]	[4.80161774e+02 8.52314880e+02 7.74090111e-01]	[4.95664612e+02 8.49706909e+02 7.72659779e-01]	[4.75094666e+02 8.18947144e+02 6.35640562e-01]	[4.39143799e+02 7.95863098e+02 7.44697213e-01]	[4.21182159e+02 7.90763611e+02 7.69400418e-01]	[4.41828308e+02 7.52236877e+02 7.13770866e-01]
[400.73666382 262.18902588 0.89925826]	[418.72039795 303.20568848 0.91771263]	[357.06454468 316.07766724 0.87472528]	[336.52200317 421.18353271 0.92807925]	[318.70275879 516.22119141 0.88532954]	[480.19818115 295.55554199 0.88914996]	[521.31933594 387.93258667 0.88369149]	[541.73339844 482.72744751 0.92350876]	[439.14532471 500.81625366 0.78954732]	[398.16845703 503.30401611 0.77625972]	[416.09960938 644.5267334 0.88427293]	[439.11001587 749.6239624 0.88415921]	[480.13769531 500.77297974 0.76127672]	[480.22323608 647.0425415 0.88400865]	[4.80142059e+02 8.13831726e+02 8.04433942e-01]	[390.48049927 254.45143127 0.88148773]	[413.57128906 251.96305847 0.88190842]	[375.11502075 239.18286133 0.50449663]	[436.60250854 233.96574402 0.91580081]	[4.80164276e+02 8.54809814e+02 7.91834593e-01]	[4.98148285e+02 8.52156067e+02 8.11782241e-01]	[4.70001740e+02 8.24073975e+02 6.27162635e-01]	[4.39126648e+02 7.98383545e+02 7.32810557e-01]	[4.21162537e+02 7.90795837e+02 7.59189546e-01]	[4.41836243e+02 7.52226685e+02 7.20599890e-01]
[400.72711182 269.88421631 0.90836489]	[418.70947266 308.3291626 0.90590405]	[357.05322266 318.57946777 0.8791337 ]	[336.52325439 421.31530762 0.91939288]	[318.68386841 518.79150391 0.90734601]	[480.20272827 295.64727783 0.8893699 ]	[521.3425293 390.49243164 0.88228512]	[541.72045898 482.84182739 0.9254669 ]	[439.12301636 503.31057739 0.78339416]	[398.16744995 503.40145874 0.77060539]	[416.16262817 646.9810791 0.8883121 ]	[439.0892334 749.66906738 0.87927544]	[477.74209595 500.85586548 0.75750184]	[480.22540283 647.16003418 0.87871212]	[4.77712921e+02 8.13868225e+02 7.96453834e-01]	[387.95098877 257.02926636 0.89333069]	[413.590271 254.49035645 0.90377998]	[375.08758545 249.37243652 0.5275656 ]	[436.62991333 236.4677124 0.92272568]	[4.80177063e+02 8.57356018e+02 7.68203557e-01]	[4.98166199e+02 8.52246399e+02 8.01898122e-01]	[4.67426880e+02 8.24085876e+02 6.49317384e-01]	[4.39175537e+02 7.98367249e+02 7.35484481e-01]	[4.21218842e+02 7.90805847e+02 7.59821713e-01]	[4.41793732e+02 7.52291992e+02 7.06208825e-01]
[400.69750977 272.48150635 0.94087505]	[418.6937561 310.96411133 0.91711134]	[357.08016968 318.71209717 0.87303382]	[336.4989624 423.84896851 0.88840401]	[318.67248535 521.24981689 0.92061943]	[480.18664551 298.06234741 0.88830161]	[521.35028076 393.0015564 0.88418818]	[541.74230957 482.90884399 0.91910553]	[439.1427002 503.38034058 0.77891481]	[398.17501831 503.45407104 0.75948167]	[418.60864258 647.01629639 0.89834398]	[439.10498047 749.67736816 0.87289816]	[480.14611816 503.33007812 0.76081258]	[480.18902588 652.1663208 0.83644038]	[4.77687592e+02 8.16313293e+02 7.92296946e-01]	[387.91967773 257.20318604 0.87755662]	[413.51525879 257.00302124 0.90124846]	[375.08560181 254.39315796 0.57445735]	[434.04800415 236.5874939 0.88418251]	[4.77647644e+02 8.57396606e+02 7.48464406e-01]	[4.93111084e+02 8.52288330e+02 7.60234177e-01]	[4.67437042e+02 8.24062927e+02 6.57699466e-01]	[4.39161224e+02 8.00931519e+02 7.26892352e-01]	[4.21189850e+02 7.93242065e+02 7.51340449e-01]	[4.41809296e+02 7.52274597e+02 7.02406406e-01]
[400.64257812 274.98376465 0.94969368]	[418.67648315 313.53573608 0.94414973]	[357.07177734 321.2538147 0.85542315]	[336.50741577 426.36767578 0.87342083]	[318.6774292 521.35528564 0.9300617 ]	[480.22381592 298.17288208 0.88191801]	[521.37683105 395.51449585 0.89398068]	[541.74615479 485.42599487 0.89427078]	[439.13171387 505.89468384 0.76312315]	[398.14257812 505.98110962 0.7381829 ]	[418.67471313 647.10540771 0.9003312 ]	[439.10083008 749.68884277 0.87495399]	[480.14883423 503.39239502 0.75420141]	[480.18890381 652.16333008 0.83674222]	[4.77685333e+02 8.16324646e+02 7.95591354e-01]	[385.3717041 259.66567993 0.86286885]	[411.04049683 257.14523315 0.89085782]	[374.96896362 254.41819763 0.51503527]	[431.52587891 236.6816864 0.86604381]	[4.72583984e+02 8.57375671e+02 7.54800677e-01]	[4.90515991e+02 8.52313965e+02 7.70571470e-01]	[4.67486633e+02 8.24054138e+02 6.56809688e-01]	[4.39174957e+02 7.98409668e+02 7.43420303e-01]	[4.21216888e+02 7.90828369e+02 7.60963380e-01]	[4.41797028e+02 7.52283264e+02 7.04176843e-01]
[398.22952271 275.08462524 0.95595443]	[418.7046814 315.96057129 0.9604466 ]	[357.1100769 323.7250061 0.84949094]	[336.49172974 431.47897339 0.86092442]	[318.69616699 523.83856201 0.92970765]	[480.24752808 300.63027954 0.86707824]	[521.38116455 398.01290894 0.90586925]	[541.77600098 490.53533936 0.86856937]	[439.16717529 505.98910522 0.75997096]	[398.18518066 508.5138855 0.73564672]	[418.72885132 649.5657959 0.88861239]	[439.11306763 749.75170898 0.86735874]	[480.17575073 505.91897583 0.74227816]	[480.18579102 659.8706665 0.81576931]	[4.77660522e+02 8.13842102e+02 7.93731749e-01]	[382.85668945 262.19805908 0.8532998 ]	[408.4536438 259.63006592 0.87507385]	[372.46939087 254.49116516 0.42171046]	[428.98013306 241.65859985 0.83429891]	[4.70015472e+02 8.57426270e+02 7.69083619e-01]	[4.87971680e+02 8.52346863e+02 7.76912153e-01]	[4.67475037e+02 8.21511658e+02 6.56676650e-01]	[4.39104706e+02 7.98412720e+02 7.31523871e-01]	[4.18769257e+02 7.90803589e+02 7.56919205e-01]	[4.41827301e+02 7.54836853e+02 6.96265936e-01]
[398.25842285 277.57131958 0.94764143]	[418.72299194 316.05801392 0.97107548]	[357.13375854 326.32275391 0.83708304]	[336.50915527 434.10021973 0.87653452]	[318.71670532 523.97570801 0.91342914]	[480.24563599 300.76437378 0.8465544 ]	[521.39343262 398.09823608 0.92043185]	[541.81451416 490.50283813 0.87698507]	[439.19268799 508.47973633 0.7599647 ]	[398.20529175 511.02432251 0.73183173]	[418.74655151 649.56530762 0.8858062 ]	[439.11843872 749.76031494 0.86991346]	[480.19668579 505.98257446 0.73758632]	[480.165802 659.83294678 0.82452697]	[4.77648621e+02 8.16388733e+02 7.86868036e-01]	[382.86560059 269.82565308 0.84368569]	[408.43093872 262.21078491 0.86201996]	[3.72442871e+02 2.57032806e+02 3.71700555e-01]	[428.97119141 244.27661133 0.81576461]	[4.64941986e+02 8.59976868e+02 7.60239422e-01]	[4.85427368e+02 8.54835083e+02 7.56558061e-01]	[4.69980927e+02 8.26530579e+02 6.63988590e-01]	[4.36677032e+02 8.00941223e+02 7.34157562e-01]	[4.18765320e+02 7.93216003e+02 7.59971201e-01]	[4.41823578e+02 7.54828796e+02 7.04478145e-01]
[400.61886597 280.10314941 0.93187958]	[418.73156738 318.52819824 0.96605486]	[357.14221191 331.39315796 0.83977759]	[336.48553467 439.121521 0.91282511]	[318.70773315 526.45330811 0.89689493]	[480.19958496 305.80596924 0.82497758]	[521.4095459 398.20666504 0.92767358]	[541.89556885 493.13238525 0.87559491]	[439.19650269 511.04797363 0.75426364]	[398.22000122 513.58776855 0.73447454]	[421.15200806 649.5803833 0.88007623]	[439.14334106 749.7019043 0.88077044]	[480.19085693 511.0098877 0.73140365]	[480.14291382 662.38623047 0.82955128]	[4.77599304e+02 8.18964417e+02 7.63492942e-01]	[385.31362915 272.44805908 0.86281359]	[408.44488525 267.3248291 0.85630494]	[372.46350098 257.16513062 0.41350004]	[428.96868896 249.38098145 0.82456928]	[4.67426208e+02 8.62557312e+02 7.49077797e-01]	[4.85438354e+02 8.54902588e+02 7.45029807e-01]	[4.67485138e+02 8.26608276e+02 6.47519290e-01]	[4.39108307e+02 7.98397217e+02 7.40265131e-01]	[4.21191833e+02 7.90794006e+02 7.66312242e-01]	[4.41841370e+02 7.54781738e+02 6.95183158e-01]
[400.61712646 282.67468262 0.90415233]	[418.73672485 318.65982056 0.95882529]	[357.13748169 333.96890259 0.85982919]	[336.46780396 439.22018433 0.92473435]	[318.7258606 528.98065186 0.88354027]	[480.18899536 308.40383911 0.82475448]	[523.76641846 400.62911987 0.92758054]	[541.91217041 498.11968994 0.89468163]	[439.19537354 513.62036133 0.75884944]	[398.22988892 516.14202881 0.74388975]	[421.18325806 649.59838867 0.88581681]	[439.16091919 749.71228027 0.87901312]	[480.18737793 513.5949707 0.73036581]	[477.69372559 662.39562988 0.83721668]	[4.75102203e+02 8.21520935e+02 7.53320396e-01]	[385.32919312 274.93621826 0.87737614]	[408.4664917 272.34463501 0.86411732]	[372.49694824 259.63809204 0.40518159]	[429.00201416 251.84927368 0.82734132]	[4.69960785e+02 8.65077209e+02 7.34469891e-01]	[4.85466278e+02 8.57363525e+02 7.35487461e-01]	[4.64921600e+02 8.29086731e+02 6.79604769e-01]	[4.39168304e+02 8.00990356e+02 7.28233337e-01]	[4.21258331e+02 7.93252075e+02 7.35792994e-01]	[4.41850342e+02 7.54781616e+02 6.98682129e-01]
[398.26034546 285.30303955 0.89279598]	[418.75552368 318.75827026 0.9427374 ]	[357.13278198 336.45474243 0.86778527]	[336.47015381 439.32806396 0.92265248]	[318.69992065 531.53179932 0.87817961]	[480.2130127 313.40457153 0.84168309]	[523.79785156 400.78265381 0.92491955]	[541.95568848 498.26318359 0.91080707]	[439.20291138 516.1583252 0.76579458]	[398.215271 518.66467285 0.75317842]	[421.23944092 649.58032227 0.87955761]	[439.18838501 749.71765137 0.87561268]	[480.19442749 516.13867188 0.73347533]	[477.64370728 664.9119873 0.84792817]	[4.72547424e+02 8.26550659e+02 7.54881799e-01]	[385.29919434 275.0586853 0.88691658]	[408.43780518 274.86450195 0.88136554]	[3.72491241e+02 2.59697510e+02 3.45972717e-01]	[434.01489258 251.93873596 0.84474665]	[4.64834808e+02 8.65141296e+02 7.52782941e-01]	[4.82882263e+02 8.59969116e+02 7.32485950e-01]	[4.64891846e+02 8.29187744e+02 6.84098244e-01]	[4.39126892e+02 7.98426208e+02 7.33809590e-01]	[4.21240173e+02 7.90798523e+02 7.49076664e-01]	[4.41890106e+02 7.54790466e+02 6.72371447e-01]
[400.69171143 290.42694092 0.91439056]	[418.7796936 321.22341919 0.93204445]	[357.16143799 336.53271484 0.87945962]	[336.47433472 441.66607666 0.92478853]	[318.66467285 531.56945801 0.88224792]	[480.23568726 313.54452515 0.86607516]	[523.80627441 403.25790405 0.91243523]	[544.32501221 500.72653198 0.92632413]	[439.21783447 518.66882324 0.7800402 ]	[398.21951294 518.72973633 0.76440114]	[421.22769165 649.54333496 0.88307816]	[439.17922974 749.73809814 0.88142133]	[480.21228027 518.66442871 0.74961925]	[477.6383667 664.96826172 0.84389842]	[4.70017365e+02 8.29087830e+02 7.81378984e-01]	[385.40444946 277.57815552 0.88803667]	[413.50958252 275.00289917 0.89537477]	[374.99624634 267.33624268 0.39687106]	[434.11270142 254.51026917 0.8904227 ]	[4.62389648e+02 8.67648071e+02 7.73769617e-01]	[4.82844757e+02 8.62557983e+02 7.45931029e-01]	[4.64861084e+02 8.31704041e+02 7.14027405e-01]	[4.39136200e+02 8.00924194e+02 7.11271882e-01]	[4.21259125e+02 7.90822693e+02 7.24534929e-01]	[4.41841095e+02 7.54804321e+02 6.91854537e-01]
[400.7432251 292.98825073 0.93284625]	[418.79589844 323.75036621 0.91428924]	[357.177948 336.62362671 0.88385761]	[336.45397949 441.70852661 0.91720629]	[318.57940674 534.09405518 0.88795537]	[480.25039673 316.01998901 0.88313758]	[523.80322266 403.3901062 0.89437932]	[544.31286621 503.26333618 0.9292047 ]	[439.18563843 518.77905273 0.79838836]	[398.1968689 521.2354126 0.779737 ]	[421.29666138 649.59857178 0.87077886]	[439.190979 749.66247559 0.89548796]	[480.18099976 518.77319336 0.75980026]	[477.6036377 665.0592041 0.83570516]	[4.69999573e+02 8.29129272e+02 7.83357561e-01]	[390.43759155 277.70523071 0.87528986]	[416.01947021 277.5050354 0.90719026]	[377.49472046 272.39569092 0.44223797]	[436.58062744 257.01522827 0.90104049]	[4.62355377e+02 8.67695435e+02 7.75895178e-01]	[4.82787079e+02 8.65087158e+02 7.35760808e-01]	[4.64857635e+02 8.31738647e+02 7.04874277e-01]	[4.39154297e+02 7.98359680e+02 7.40322053e-01]	[4.21277802e+02 7.90770081e+02 7.51318514e-01]	[4.41861633e+02 7.52251709e+02 6.98076189e-01]
[400.78533936 295.4680481 0.94067383]	[418.79666138 328.8996582 0.90734345]	[357.18319702 339.11141968 0.88850087]	[334.06210327 441.76370239 0.90794897]	[316.18325806 531.55792236 0.88880366]	[480.25671387 316.15908813 0.88656306]	[523.81988525 410.93798828 0.87010449]	[544.30871582 503.47518921 0.90834004]	[439.15591431 521.23706055 0.79975176]	[398.17764282 521.28930664 0.78481853]	[421.31115723 649.63372803 0.86897743]	[439.19671631 749.62353516 0.89877027]	[480.1399231 521.24346924 0.75241768]	[475.16540527 667.52716064 0.82955605]	[4.69983917e+02 8.31687073e+02 7.98761308e-01]	[390.49151611 280.14227295 0.86778665]	[416.08068848 277.64187622 0.91486871]	[377.51055908 272.41146851 0.50752598]	[436.5874939 257.10873413 0.88634878]	[4.62406128e+02 8.70184753e+02 7.70370781e-01]	[4.82822021e+02 8.67616699e+02 7.43954301e-01]	[4.64836456e+02 8.34314087e+02 7.00120926e-01]	[4.39118958e+02 7.95851074e+02 7.52776623e-01]	[4.21243469e+02 7.90729431e+02 7.65007854e-01]	[4.41893890e+02 7.52187256e+02 7.04347432e-01]
[400.83123779 295.51986694 0.93681097]	[418.79916382 331.49212646 0.91803747]	[357.2076416 339.20840454 0.88557684]	[334.03631592 441.8343811 0.90159458]	[316.11968994 534.12823486 0.89052945]	[480.28140259 318.59661865 0.89103603]	[523.79040527 413.49185181 0.87305957]	[544.32000732 506.00201416 0.88576478]	[439.1463623 521.3112793 0.80898225]	[398.1619873 521.36035156 0.79224181]	[421.31326294 652.12030029 0.86062586]	[439.20263672 749.59393311 0.89976704]	[480.13198853 521.31420898 0.76293248]	[475.16036987 667.56005859 0.83146346]	[4.69972290e+02 8.31796753e+02 7.92966366e-01]	[392.98474121 280.18200684 0.86970603]	[416.13882446 277.7008667 0.92302436]	[377.51132202 272.46179199 0.543823 ]	[436.63934326 259.62075806 0.8673414 ]	[4.64844482e+02 8.72701721e+02 7.69308805e-01]	[4.82807220e+02 8.70163879e+02 7.69267321e-01]	[4.64832611e+02 8.39409912e+02 6.83609784e-01]	[4.39112122e+02 7.95865173e+02 7.29584515e-01]	[4.21238892e+02 7.90733459e+02 7.44040191e-01]	[4.41885803e+02 7.49753662e+02 6.98632598e-01]
[400.82669067 295.64718628 0.93226582]	[421.15667725 333.99032593 0.93253386]	[359.60684204 339.24557495 0.88285041]	[334.01477051 441.81298828 0.90017945]	[316.04904175 534.18640137 0.89127034]	[480.33364868 318.69616699 0.88435102]	[523.80511475 416.02944946 0.88092363]	[544.29034424 511.02929688 0.8747381 ]	[439.16705322 523.80285645 0.81275553]	[398.17800903 523.84185791 0.78930825]	[421.30505371 652.14813232 0.86354178]	[439.18347168 749.67492676 0.89186549]	[480.16427612 523.8104248 0.77129942]	[475.11798096 667.590271 0.82728237]	[4.69980652e+02 8.34317322e+02 7.81425834e-01]	[392.98406982 282.73110962 0.84778488]	[416.13504028 280.18798828 0.90708005]	[375.11764526 274.90737915 0.51995564]	[436.69055176 259.7281189 0.86462587]	[4.64909851e+02 8.72878296e+02 7.50156820e-01]	[4.8288736e+02 8.7032251e+02 7.6757884e-01]	[4.64833954e+02 8.44571594e+02 6.90237880e-01]	[4.39102661e+02 7.98375183e+02 7.28364825e-01]	[4.21220123e+02 7.90774353e+02 7.50645697e-01]	[4.41874390e+02 7.52267761e+02 6.92872703e-01]
[403.26119995 298.09313965 0.91781634]	[421.19818115 334.0657959 0.94191647]	[359.64590454 339.29174805 0.87448508]	[331.45819092 441.90441895 0.86366057]	[315.95275879 539.17645264 0.89009261]	[482.74032593 321.15725708 0.87596685]	[523.79827881 416.1317749 0.89479238]	[541.95068359 513.63000488 0.8785702 ]	[439.16314697 523.81182861 0.81420666]	[398.16552734 523.84771729 0.79362082]	[421.30419922 652.17236328 0.86378604]	[439.18630981 749.69647217 0.89082462]	[480.16894531 523.82836914 0.77579361]	[475.09295654 667.64404297 0.8085131 ]	[4.69997589e+02 8.34380920e+02 7.68051624e-01]	[393.0763855 287.8210144 0.84422356]	[416.17227173 282.75924683 0.89282143]	[377.55975342 275.02182007 0.44885975]	[439.08520508 262.25518799 0.86550242]	[4.64912720e+02 8.72862122e+02 7.65382886e-01]	[4.82885345e+02 8.70321716e+02 7.84728944e-01]	[4.64825104e+02 8.47055603e+02 6.87472820e-01]	[4.39103333e+02 7.95892822e+02 7.37965822e-01]	[4.21218719e+02 7.90764648e+02 7.62354851e-01]	[4.41877045e+02 7.52295288e+02 6.98649108e-01]
[403.34146118 298.15606689 0.90229326]	[421.21136475 336.49459839 0.9510498 ]	[359.64175415 341.70980835 0.86915773]	[328.90136719 444.31719971 0.8581897 ]	[313.5244751 539.24700928 0.88322264]	[482.76745605 321.27972412 0.85651934]	[523.81201172 418.65884399 0.91679788]	[541.9130249 516.19494629 0.88613433]	[439.17767334 523.88641357 0.80741411]	[398.19284058 523.91607666 0.78416359]	[421.28863525 652.22094727 0.85853624]	[439.19552612 749.71435547 0.89007187]	[480.17126465 523.90667725 0.76386231]	[475.10931396 670.15917969 0.77543688]	[4.72526611e+02 8.39465149e+02 7.49999404e-01]	[395.56478882 290.37402344 0.864151 ]	[418.61413574 285.29177856 0.9025929 ]	[377.64477539 275.12142944 0.44665071]	[439.15310669 267.331604 0.87238055]	[4.67467010e+02 8.75359192e+02 7.36451149e-01]	[4.85421600e+02 8.72781555e+02 7.59751320e-01]	[4.64823029e+02 8.49650757e+02 6.93614721e-01]	[4.36689606e+02 7.98416809e+02 7.01856852e-01]	[4.21191010e+02 7.90792908e+02 7.34900951e-01]	[4.41882965e+02 7.54739441e+02 7.04632699e-01]
[403.34063721 298.15679932 0.90229636]	[421.21203613 336.49453735 0.9510833 ]	[359.63986206 341.70944214 0.86960196]	[328.90576172 444.31655884 0.85861868]	[313.52484131 539.24572754 0.88343495]	[482.76959229 321.27978516 0.85649335]	[523.81225586 418.66027832 0.91683137]	[541.91021729 516.19726562 0.88744092]	[439.18173218 523.88616943 0.808478 ]	[398.19406128 523.91668701 0.78515697]	[421.28842163 652.22149658 0.85805547]	[439.1902771 749.6998291 0.89244318]	[480.17700195 523.90490723 0.76519865]	[475.11346436 672.66973877 0.76509714]	[4.72525116e+02 8.39454651e+02 7.50362873e-01]	[395.56338501 290.37451172 0.86393756]	[418.61386108 285.29238892 0.90263355]	[377.64538574 275.12213135 0.44463009]	[439.15322876 267.33132935 0.87277627]	[4.67466705e+02 8.75362488e+02 7.36061156e-01]	[4.85425720e+02 8.72780273e+02 7.57462680e-01]	[4.64821777e+02 8.49643677e+02 6.92007363e-01]	[4.39098114e+02 7.98392334e+02 7.05351710e-01]	[4.21202484e+02 7.90782593e+02 7.39255250e-01]	[4.41865509e+02 7.52276428e+02 7.07083166e-01]
[403.39587402 298.25238037 0.87647253]	[421.22967529 336.57730103 0.95615381]	[359.6713562 341.79083252 0.85614228]	[326.37203979 444.40942383 0.84466934]	[313.4864502 541.69732666 0.88796401]	[482.76968384 323.80163574 0.84419125]	[523.82147217 421.16369629 0.92290235]	[541.87506104 518.75372314 0.90895569]	[439.17675781 523.9418335 0.79812378]	[398.18536377 523.96466064 0.77507192]	[421.32067871 654.69091797 0.8538295 ]	[439.19042969 749.68457031 0.89362806]	[480.17886353 523.96258545 0.76133782]	[475.14746094 672.7130127 0.77432114]	[4.72567444e+02 8.44557129e+02 7.59755611e-01]	[395.63467407 292.90164185 0.88275015]	[418.66192627 290.34744263 0.90540421]	[377.67724609 277.51651001 0.49851599]	[439.19384766 269.88626099 0.87876475]	[4.69992889e+02 8.77935059e+02 7.25274920e-01]	[4.85451355e+02 8.72908569e+02 7.48392045e-01]	[4.64826630e+02 8.49782410e+02 6.97413206e-01]	[4.39095184e+02 7.98381775e+02 7.04710364e-01]	[4.21213043e+02 7.90773254e+02 7.40109921e-01]	[4.41857574e+02 7.52260315e+02 7.10353076e-01]
[405.84912109 300.73342896 0.85650724]	[421.26339722 336.63195801 0.95227659]	[359.73245239 341.81445312 0.84935874]	[326.29104614 444.40490723 0.84305149]	[310.97061157 541.73040771 0.8735438 ]	[482.76416016 326.35702515 0.8385272 ]	[523.80834961 421.2935791 0.92916852]	[541.81451416 521.23193359 0.92458034]	[439.18322754 526.45458984 0.78569561]	[398.19061279 526.44555664 0.76818776]	[421.29000854 654.7121582 0.85870796]	[439.19296265 749.73083496 0.88564265]	[480.18817139 526.50708008 0.74804097]	[475.12496948 675.24304199 0.76437986]	[4.75097198e+02 8.47169189e+02 7.77666986e-01]	[398.04486084 292.99179077 0.89824307]	[418.71554565 292.88479614 0.9215197 ]	[377.71554565 277.51965332 0.56944752]	[439.24002075 272.42434692 0.89499497]	[4.69988159e+02 8.80483154e+02 7.21786976e-01]	[4.85439484e+02 8.75394897e+02 7.55941272e-01]	[4.64908844e+02 8.52332458e+02 6.81867242e-01]	[4.39112885e+02 7.95857971e+02 7.39940763e-01]	[4.21237701e+02 7.90730103e+02 7.68227160e-01]	[4.41888123e+02 7.54766663e+02 7.01315999e-01]
[405.83041382 305.77813721 0.83604592]	[421.27224731 339.07577515 0.94973958]	[359.74938965 344.29110718 0.84231275]	[323.76412964 446.89279175 0.84235477]	[308.39593506 541.70953369 0.86420363]	[482.72958374 331.49719238 0.85400939]	[523.78637695 423.79867554 0.91489118]	[541.77142334 523.7989502 0.93214518]	[439.12426758 526.48431396 0.77628201]	[398.17178345 526.46356201 0.7641682 ]	[421.23864746 654.72302246 0.85904896]	[439.16418457 749.71783447 0.89146012]	[480.11602783 528.99688721 0.73366743]	[475.17108154 675.27154541 0.79007924]	[4.77605652e+02 8.47149414e+02 7.75327981e-01]	[395.64657593 295.50247192 0.90622425]	[418.71282959 295.3850708 0.93191963]	[377.74337769 277.63226318 0.47515324]	[439.31173706 274.90710449 0.91819364]	[4.77692017e+02 8.88205078e+02 7.05667198e-01]	[4.93107758e+02 8.80463745e+02 6.88231826e-01]	[4.64904388e+02 8.52348511e+02 6.74804211e-01]	[4.39138245e+02 7.95834351e+02 7.44707346e-01]	[4.21206207e+02 7.90717834e+02 7.72732496e-01]	[4.41843140e+02 7.54744202e+02 7.15923548e-01]
[405.83276367 305.77825928 0.83623689]	[421.27142334 339.07739258 0.95010108]	[359.74606323 344.29296875 0.84219801]	[323.73977661 446.92446899 0.84046519]	[308.39468384 541.71588135 0.86484826]	[482.72912598 331.50027466 0.85456252]	[523.78845215 423.80020142 0.91324115]	[541.76989746 523.80181885 0.93190444]	[439.12374878 526.48431396 0.77684063]	[398.17541504 526.4609375 0.76536185]	[421.23696899 654.72521973 0.85890639]	[439.16998291 749.71295166 0.89301527]	[480.11578369 528.99810791 0.73432541]	[475.17681885 675.26293945 0.79044253]	[4.77612305e+02 8.47120667e+02 7.71837950e-01]	[398.01699829 295.50811768 0.90720963]	[418.71316528 295.38571167 0.93231177]	[377.74279785 277.64306641 0.48420268]	[439.3112793 274.90802002 0.91821992]	[4.77691650e+02 8.88196716e+02 7.02913165e-01]	[4.93112061e+02 8.80451965e+02 6.85426056e-01]	[4.64907562e+02 8.52324768e+02 6.71944261e-01]	[4.39139801e+02 7.95832092e+02 7.47496843e-01]	[4.21210114e+02 7.90718994e+02 7.74691343e-01]	[4.41852692e+02 7.54737183e+02 7.14053631e-01]
[405.9041748 305.84136963 0.83230078]	[421.26477051 339.13754272 0.94942528]	[359.72567749 346.80801392 0.83734536]	[321.30276489 449.43670654 0.8384161 ]	[308.38391113 541.7633667 0.87152219]	[480.37103271 333.99728394 0.86683708]	[523.78942871 423.85501099 0.90500504]	[541.76226807 523.84381104 0.93107116]	[439.115448 526.48944092 0.77435982]	[398.17001343 526.4786377 0.76482743]	[421.24130249 654.70941162 0.86113364]	[439.16940308 749.68847656 0.89737338]	[477.74551392 528.99060059 0.7336818 ]	[477.61468506 677.81933594 0.79382169]	[4.77602386e+02 8.47148926e+02 7.74421334e-01]	[398.05911255 295.5852356 0.92761445]	[418.75854492 295.43234253 0.94178665]	[380.08572388 280.10769653 0.52483881]	[439.32315063 274.99334717 0.93385601]	[4.77663666e+02 8.88224121e+02 7.18745947e-01]	[4.93078247e+02 8.80491455e+02 6.94658339e-01]	[4.64901428e+02 8.52338867e+02 6.78261280e-01]	[4.39146393e+02 7.95809937e+02 7.53733039e-01]	[4.21224731e+02 7.90704224e+02 7.75699675e-01]	[4.41852661e+02 7.52263428e+02 7.11898446e-01]
[405.83346558 310.86434937 0.83388644]	[421.27313232 339.17727661 0.94642633]	[359.73519897 346.85522461 0.83429831]	[321.28143311 451.99307251 0.83894581]	[308.32989502 541.83953857 0.8805126 ]	[480.36480713 334.04333496 0.87046516]	[523.77587891 423.86108398 0.90237212]	[541.7477417 523.87756348 0.9233039 ]	[439.10568237 526.49462891 0.77152508]	[398.15914917 526.4822998 0.76245087]	[421.27090454 654.68572998 0.86256957]	[439.17147827 749.75488281 0.88839161]	[477.74014282 528.99786377 0.73231459]	[477.60168457 677.79785156 0.79315078]	[4.77587555e+02 8.47155762e+02 7.71854281e-01]	[395.63824463 295.66165161 0.91567004]	[418.7130127 295.51382446 0.93946159]	[377.75671387 280.1428833 0.44685063]	[439.30407715 275.04824829 0.9418205 ]	[4.77628479e+02 8.90643921e+02 7.20275283e-01]	[4.90541626e+02 8.83014099e+02 6.95015490e-01]	[4.64888519e+02 8.52327515e+02 6.82033896e-01]	[4.39146118e+02 7.95870911e+02 7.39134729e-01]	[4.21219269e+02 7.90754639e+02 7.64286816e-01]	[4.41848846e+02 7.54809265e+02 7.16319978e-01]
[405.8187561 313.48110962 0.86056089]	[421.28192139 339.28775024 0.93942577]	[359.7088623 351.94934082 0.84583157]	[321.28399658 452.03012085 0.84470588]	[305.78552246 544.31604004 0.8855412 ]	[482.72531128 336.51184082 0.87710738]	[523.79663086 426.44512939 0.88407618]	[541.73828125 523.95916748 0.91771328]	[439.16952515 529.05145264 0.77632016]	[398.22744751 529.01635742 0.75792181]	[421.30841064 654.73577881 0.85891092]	[439.18988037 752.22412109 0.87940359]	[480.15161133 531.58856201 0.73560739]	[475.17251587 677.82232666 0.80343693]	[4.75158661e+02 8.49655640e+02 7.80177236e-01]	[395.63812256 298.11050415 0.91209912]	[418.72344971 297.9906311 0.94485098]	[377.73565674 280.19918823 0.60771227]	[439.29693604 275.12686157 0.9408344 ]	[4.77656189e+02 8.90651489e+02 7.32563376e-01]	[4.90564117e+02 8.83050293e+02 7.05016434e-01]	[4.64869965e+02 8.54841980e+02 6.92954123e-01]	[4.39144714e+02 7.98366150e+02 7.32845962e-01]	[4.21194153e+02 7.90784241e+02 7.63876140e-01]	[4.41874817e+02 7.57389160e+02 7.10373044e-01]
[405.89556885 313.52999878 0.86074805]	[421.27740479 341.68280029 0.93486464]	[359.70266724 352.00280762 0.85281563]	[321.22537231 454.5921936 0.85962504]	[303.29605103 544.39538574 0.88366121]	[482.74066162 336.55255127 0.882007 ]	[523.80670166 428.95648193 0.88095039]	[541.74737549 523.99206543 0.91315669]	[439.19863892 529.04290771 0.7815479 ]	[398.25030518 529.00830078 0.7613408 ]	[421.32046509 652.21246338 0.85973841]	[439.18515015 752.184021 0.88333136]	[480.17376709 531.58233643 0.73911983]	[475.1343689 680.3291626 0.80554342]	[4.75118378e+02 8.49760254e+02 7.63452530e-01]	[398.02688599 298.16781616 0.90441221]	[418.75576782 298.02618408 0.94923508]	[377.72814941 282.71734619 0.62692618]	[439.29989624 277.48675537 0.94120342]	[4.77728302e+02 8.90770569e+02 7.23239243e-01]	[4.95604126e+02 8.85626587e+02 7.03132331e-01]	[4.64832672e+02 8.59931396e+02 6.57952666e-01]	[4.39113617e+02 7.95859131e+02 7.41987526e-01]	[4.21171661e+02 7.90743652e+02 7.80799389e-01]	[4.41873260e+02 7.57334900e+02 7.15890527e-01]
[truncated: 294 more rows]
