# Supplementary material for: Evaluation of functional tests performance using a camera-based and machine learning approach
Source: PLoS One. 2023 Nov 3;18(11):e0288279. doi: 10.1371/journal.pone.0288279 (PMC10624324; doi:10.1371/journal.pone.0288279)
Supplement: S1 Data — This dataset includes all the extracted keypoints of movements and the associated features and statistics, which were used for the analyses presented in the main manuscript. (ZIP) [file pone.0288279.s001.zip › PLOS_data_28032023/original_movement_data/CSV/000019_PNJN_P_crop.csv]

[541.79925537 277.53771973 0.95547622]	[539.22241211 359.69946289 0.9149726 ]	[480.13409424 359.78167725 0.86405247]	[459.82189941 459.79467773 0.9123103 ]	[462.22790527 541.94042969 0.93562341]	[598.23693848 357.20617676 0.878016 ]	[613.70214844 454.54580688 0.80798185]	[623.78625488 531.53106689 0.84994799]	[539.17590332 554.62219238 0.69759285]	[498.19311523 554.65716553 0.70667827]	[480.28527832 718.86126709 0.78027678]	[4.72529785e+02 8.65119995e+02 7.69710362e-01]	[580.28161621 552.11785889 0.70452565]	[582.95123291 721.45526123 0.81540048]	[585.41693115 867.6897583 0.87114531]	[523.97717285 264.80383301 0.89415783]	[549.5625 262.24609375 0.83837837]	[503.51333618 275.11218262 0.92779279]	[565.01544189 274.99859619 0.87891161]	[5.98292175e+02 9.01043152e+02 8.12564969e-01]	[6.08611755e+02 8.93295471e+02 8.42149615e-01]	[5.77771973e+02 8.72847717e+02 7.68146276e-01]	[4.80323975e+02 8.98424866e+02 7.89548934e-01]	[4.62226257e+02 8.93377197e+02 7.70367503e-01]	[4.72589386e+02 8.72715027e+02 7.26442695e-01]
[541.77484131 277.5461731 0.95726568]	[539.17523193 359.67431641 0.9070977 ]	[480.13265991 359.7328186 0.86918056]	[462.19909668 462.2147522 0.92100585]	[462.41775513 544.37353516 0.92448413]	[595.70452881 357.21463013 0.87179649]	[611.06604004 454.64682007 0.83718783]	[618.7399292 531.59063721 0.81187087]	[539.20672607 552.1227417 0.70512301]	[498.25158691 554.62628174 0.70926279]	[480.29669189 718.87591553 0.77907223]	[4.72528839e+02 8.65116272e+02 7.69621670e-01]	[580.2611084 552.11791992 0.70330125]	[582.94989014 723.89404297 0.81869382]	[585.41955566 867.68475342 0.87109596]	[523.9453125 267.28341675 0.90066975]	[549.52453613 262.25524902 0.84290922]	[503.47717285 277.48184204 0.93493193]	[564.99371338 274.97171021 0.87600398]	[5.98304993e+02 9.01040466e+02 8.14112663e-01]	[6.08616333e+02 8.93290405e+02 8.42727065e-01]	[5.77778931e+02 8.72840149e+02 7.71836936e-01]	[4.80336456e+02 8.98422424e+02 7.90157318e-01]	[4.62236603e+02 8.93376343e+02 7.69691646e-01]	[4.72583008e+02 8.72715027e+02 7.26891279e-01]
[541.74291992 277.55023193 0.95551258]	[536.7086792 359.68395996 0.89768529]	[477.71438599 359.75372314 0.86102802]	[462.26092529 462.40231323 0.90920556]	[467.39276123 546.95318604 0.86710197]	[593.19537354 357.22399902 0.86749619]	[608.57055664 459.61361694 0.87986708]	[608.64105225 539.21948242 0.85665321]	[539.21240234 554.69470215 0.7103855 ]	[500.63082886 557.18682861 0.7166456 ]	[480.29919434 718.89685059 0.77915215]	[4.72527740e+02 8.65122314e+02 7.69769073e-01]	[580.23150635 554.70214844 0.70050329]	[582.94842529 723.90869141 0.8208518 ]	[585.41973877 867.68560791 0.87178409]	[523.90008545 267.30487061 0.90522707]	[547.06884766 264.71813965 0.84650284]	[503.44424438 277.54031372 0.95597982]	[564.96472168 274.99533081 0.89159167]	[5.98310364e+02 9.01036499e+02 8.14389110e-01]	[6.08616760e+02 8.93287537e+02 8.43343079e-01]	[5.77785583e+02 8.72842712e+02 7.72845209e-01]	[4.80345581e+02 8.98424927e+02 7.90328860e-01]	[4.62241913e+02 8.93380920e+02 7.69154608e-01]	[4.72577454e+02 8.72724609e+02 7.25717187e-01]
[541.7444458 277.55014038 0.95602614]	[536.706604 359.68289185 0.89783102]	[477.71368408 359.75387573 0.86096954]	[462.25991821 462.39587402 0.90950584]	[467.39019775 546.96142578 0.86642015]	[593.19146729 357.22073364 0.86785316]	[608.57397461 459.61386108 0.88081205]	[608.63793945 539.22473145 0.85934794]	[539.21026611 557.18127441 0.71232039]	[500.63265991 557.20581055 0.71883368]	[480.2986145 721.37994385 0.77638972]	[4.72526886e+02 8.65130920e+02 7.69590795e-01]	[580.22497559 557.18847656 0.70190865]	[582.9442749 723.9151001 0.82021475]	[585.41589355 867.68182373 0.87084711]	[523.90087891 267.30630493 0.90508807]	[547.07019043 264.71881104 0.84622478]	[503.44381714 277.54071045 0.95745116]	[564.96325684 274.99514771 0.88941407]	[5.98313232e+02 9.01041565e+02 8.15371752e-01]	[6.08617004e+02 8.93290222e+02 8.42496157e-01]	[5.77774780e+02 8.72840149e+02 7.71715581e-01]	[4.80344910e+02 8.98430847e+02 7.89992988e-01]	[4.62241180e+02 8.93385864e+02 7.68668115e-01]	[4.72573669e+02 8.72730896e+02 7.24711776e-01]
[541.72399902 277.54141235 0.95182568]	[536.66064453 359.67736816 0.89411765]	[477.65844727 359.76049805 0.85482889]	[462.26141357 462.43569946 0.90529519]	[472.53527832 552.11169434 0.81662703]	[593.16894531 357.19836426 0.86827964]	[608.50775146 459.61331177 0.85868502]	[606.03320312 541.70898438 0.89967006]	[539.22418213 559.78369141 0.74413735]	[500.64761353 559.809021 0.7458939 ]	[480.29052734 718.87939453 0.77478296]	[4.72535095e+02 8.67583313e+02 7.72482038e-01]	[577.78045654 559.81848145 0.71766526]	[582.9463501 723.89379883 0.81656343]	[585.41705322 867.66833496 0.87115192]	[523.88354492 267.30810547 0.90596277]	[547.04577637 264.71392822 0.84986472]	[503.44064331 277.54122925 0.96378821]	[564.94342041 275.00567627 0.90219963]	[5.98302002e+02 9.01040649e+02 8.19439888e-01]	[6.08601074e+02 8.93293030e+02 8.48411679e-01]	[5.77783691e+02 8.72810608e+02 7.72905886e-01]	[4.80343384e+02 8.98422974e+02 7.91844189e-01]	[4.62248718e+02 8.93383911e+02 7.71532714e-01]	[4.72574738e+02 8.72743713e+02 7.26992786e-01]
[541.68518066 277.53591919 0.9449504 ]	[534.17297363 359.68243408 0.88688385]	[477.63916016 359.75805664 0.84647262]	[462.22879028 464.87942505 0.90111721]	[472.59326172 557.22515869 0.83038974]	[593.13458252 357.20245361 0.86607432]	[606.04168701 459.67453003 0.86978936]	[605.89019775 541.86108398 0.91523075]	[539.17626953 559.7578125 0.73146117]	[500.63027954 559.77331543 0.73671013]	[480.30422974 718.82678223 0.77323973]	[4.72530548e+02 8.67593933e+02 7.73757458e-01]	[575.22613525 559.8069458 0.70757794]	[582.93499756 721.41925049 0.81334162]	[585.41809082 867.66906738 0.87096643]	[523.85821533 267.29696655 0.91006249]	[547.02001953 264.7098999 0.85521066]	[503.41986084 277.54171753 0.95185012]	[564.9364624 275.02502441 0.90376449]	[5.98313782e+02 9.01044800e+02 8.17864478e-01]	[6.08606323e+02 8.93291382e+02 8.44872534e-01]	[5.77788391e+02 8.72814514e+02 7.73540676e-01]	[4.80337433e+02 8.98422363e+02 7.94055879e-01]	[4.62243195e+02 8.93384216e+02 7.73599982e-01]	[4.72569397e+02 8.72752991e+02 7.24641919e-01]
[539.27362061 277.53616333 0.94633073]	[534.12780762 359.65344238 0.88812083]	[475.16262817 359.72967529 0.84143257]	[459.83364868 467.40570068 0.88043183]	[467.39584351 559.77496338 0.85641593]	[590.63061523 357.18939209 0.8663398 ]	[605.91485596 462.20831299 0.88995904]	[603.39801025 544.42224121 0.91571623]	[536.68658447 557.24951172 0.7062676 ]	[498.21438599 557.23901367 0.70849377]	[480.30844116 716.33349609 0.78306997]	[4.72522583e+02 8.67578430e+02 7.71859407e-01]	[572.66955566 559.75738525 0.6954751 ]	[582.92529297 721.41369629 0.81402016]	[585.41650391 867.66571045 0.87078971]	[523.80200195 267.30731201 0.91364765]	[546.95245361 264.72695923 0.87036872]	[503.39926147 277.60458374 0.93780619]	[564.87860107 275.03994751 0.88079751]	[5.98307007e+02 9.01044495e+02 8.17832589e-01]	[6.08605469e+02 8.93292419e+02 8.44588339e-01]	[5.77782288e+02 8.72813477e+02 7.72771478e-01]	[4.80325745e+02 8.98421021e+02 7.94505835e-01]	[4.62233185e+02 8.93380615e+02 7.73570776e-01]	[4.72570984e+02 8.72740540e+02 7.24998474e-01]
[539.21551514 277.52633667 0.93825859]	[534.09057617 359.63580322 0.88701975]	[475.13256836 359.70864868 0.84108639]	[459.81072998 462.42510986 0.87473679]	[464.82699585 557.26635742 0.86697918]	[590.59448242 357.19143677 0.86786199]	[605.92010498 462.25717163 0.87668175]	[603.52563477 544.50384521 0.91223609]	[536.66375732 557.23065186 0.71113598]	[498.17062378 557.20965576 0.70595026]	[480.29391479 718.84661865 0.78501993]	[4.72519623e+02 8.67586487e+02 7.73057878e-01]	[575.15002441 559.75494385 0.69899029]	[582.91595459 721.4397583 0.81634825]	[585.41430664 867.65905762 0.86931682]	[523.76104736 267.2961731 0.90951771]	[544.55603027 262.25650024 0.87735349]	[503.35281372 277.60769653 0.94230163]	[564.85821533 275.04296875 0.88899338]	[5.98299194e+02 9.01040771e+02 8.18792760e-01]	[6.08599426e+02 8.93290222e+02 8.45564187e-01]	[5.77780273e+02 8.72807983e+02 7.72192240e-01]	[4.80328674e+02 8.98423523e+02 7.97058344e-01]	[4.62235291e+02 8.93383240e+02 7.75409281e-01]	[4.72567993e+02 8.72745972e+02 7.26138473e-01]
[539.16467285 277.54067993 0.92471057]	[531.56286621 359.6401062 0.88649082]	[475.08410645 359.72293091 0.83535218]	[459.75363159 464.87533569 0.86497545]	[462.23806763 559.70269775 0.89099824]	[590.56414795 357.1824646 0.868186 ]	[605.98828125 459.80181885 0.8691628 ]	[606.05566406 544.41278076 0.89757317]	[534.16595459 559.73016357 0.70286787]	[495.69418335 559.76831055 0.70022613]	[480.30285645 718.84191895 0.78450221]	[4.72542053e+02 8.67596985e+02 7.75651395e-01]	[572.66357422 559.75311279 0.69230092]	[582.9161377 723.92547607 0.8215223 ]	[5.85407288e+02 8.67643555e+02 8.67599189e-01]	[521.40759277 267.29391479 0.90743953]	[544.52258301 264.70785522 0.88045639]	[503.28982544 277.54821777 0.96080536]	[564.82641602 275.03009033 0.90434456]	[5.98267578e+02 9.01029541e+02 8.14319730e-01]	[6.08580872e+02 8.93286743e+02 8.43590856e-01]	[5.77763367e+02 8.72794739e+02 7.72569776e-01]	[4.80341431e+02 8.98443420e+02 7.91480124e-01]	[4.62248169e+02 8.93396851e+02 7.70903885e-01]	[4.72585175e+02 8.72755981e+02 7.29386449e-01]
[536.70080566 277.53985596 0.91593766]	[529.05041504 359.62832642 0.89107615]	[472.57492065 359.72702026 0.83362079]	[459.72097778 464.88601685 0.86228865]	[459.65621948 557.26782227 0.8632766 ]	[588.10766602 357.15322876 0.87339205]	[606.02099609 459.67297363 0.86849248]	[608.62451172 544.37634277 0.86820543]	[531.62719727 554.67303467 0.69403905]	[495.64660645 554.69335938 0.68330628]	[480.31628418 716.29803467 0.78408527]	[4.72542328e+02 8.67593689e+02 7.74888515e-01]	[572.59240723 554.70050049 0.68711334]	[582.88653564 721.45678711 0.80878621]	[585.41009521 867.65612793 0.86786735]	[521.37426758 264.79431152 0.90705222]	[544.47949219 262.2492981 0.89281476]	[503.23937988 277.4788208 0.94917011]	[562.47827148 275.01043701 0.89820135]	[5.98271606e+02 9.01032410e+02 8.14297795e-01]	[6.08584656e+02 8.93288025e+02 8.43508482e-01]	[5.77774292e+02 8.72805176e+02 7.74595559e-01]	[4.80354584e+02 8.98449402e+02 7.89557695e-01]	[4.62261963e+02 8.93401428e+02 7.68003643e-01]	[4.72576324e+02 8.72755981e+02 7.29475796e-01]
[536.6416626 277.52288818 0.90779889]	[528.99560547 359.64370728 0.89629114]	[472.51986694 359.74472046 0.83100647]	[459.66604614 467.39254761 0.85059834]	[457.18936157 559.71600342 0.85825092]	[588.07781982 357.15353394 0.87761134]	[606.05981445 457.15689087 0.85642791]	[616.24285889 544.41247559 0.84571207]	[531.56103516 554.68017578 0.69787407]	[493.07824707 554.69372559 0.68023902]	[480.28540039 716.30737305 0.76179379]	[4.72566681e+02 8.67605896e+02 7.80717492e-01]	[570.1260376 557.18609619 0.68590403]	[582.88000488 723.99316406 0.82298315]	[585.40783691 867.6663208 0.86890286]	[521.3303833 264.77816772 0.90134549]	[544.44622803 262.22860718 0.90098482]	[500.90454102 277.47817993 0.95369005]	[562.4397583 275.02484131 0.89780176]	[5.98274658e+02 9.01033997e+02 8.15290153e-01]	[6.08589844e+02 8.93289246e+02 8.42600167e-01]	[5.77780334e+02 8.72814453e+02 7.76981592e-01]	[4.80333862e+02 8.98442810e+02 7.91123867e-01]	[4.62251007e+02 8.93391602e+02 7.72012472e-01]	[4.75064392e+02 8.72770020e+02 7.33715355e-01]
[536.64538574 277.51754761 0.90809077]	[528.99273682 359.65036011 0.89675379]	[470.04785156 359.75021362 0.83205819]	[459.6668396 467.40002441 0.85012358]	[457.18267822 559.75061035 0.86318517]	[588.07244873 357.15774536 0.87855494]	[606.0625 457.17315674 0.86156404]	[616.21234131 544.4276123 0.84443361]	[531.59246826 554.67553711 0.69707108]	[493.1151123 554.68878174 0.67953879]	[480.34851074 711.20678711 0.7777282 ]	[4.72593414e+02 8.67655151e+02 7.90718436e-01]	[572.62127686 554.70025635 0.6852181 ]	[582.86566162 723.95239258 0.81446171]	[5.85407532e+02 8.67690491e+02 8.66082549e-01]	[521.32855225 264.76864624 0.90061635]	[544.45050049 262.22598267 0.90013719]	[500.90020752 277.48199463 0.9552595 ]	[562.43493652 275.03329468 0.89789671]	[5.98278015e+02 9.01031555e+02 8.10161173e-01]	[6.08593994e+02 8.93286987e+02 8.35520267e-01]	[5.77767029e+02 8.72839233e+02 7.69306660e-01]	[4.80342682e+02 8.98436279e+02 7.87360489e-01]	[4.62266296e+02 8.93393311e+02 7.70878911e-01]	[4.75073181e+02 8.72822632e+02 7.31291652e-01]
[534.13458252 277.50018311 0.90286899]	[526.52307129 359.64437866 0.90447146]	[469.98742676 359.75073242 0.83855879]	[459.63577271 464.90847778 0.84162062]	[454.61294556 559.77734375 0.85438049]	[588.0166626 357.15612793 0.8866421 ]	[606.03131104 457.20730591 0.86774576]	[621.31201172 544.46801758 0.869973 ]	[531.56134033 552.11035156 0.69744873]	[490.55581665 552.1050415 0.67212152]	[480.34545898 711.16326904 0.77299219]	[4.72594879e+02 8.67668457e+02 7.91998684e-01]	[572.60760498 552.12390137 0.68280971]	[582.84716797 723.97735596 0.81280869]	[5.85411316e+02 8.67689026e+02 8.65444958e-01]	[521.28546143 264.77236938 0.89377874]	[544.39422607 262.19885254 0.91077191]	[500.86026001 277.51022339 0.95847225]	[562.3782959 275.02789307 0.90654421]	[5.98281616e+02 9.01032959e+02 8.09571445e-01]	[6.08595276e+02 8.93289856e+02 8.34836900e-01]	[5.77775452e+02 8.72840454e+02 7.70495057e-01]	[4.80328613e+02 8.98434570e+02 7.87689865e-01]	[4.62257782e+02 8.93395508e+02 7.72094488e-01]	[4.75078857e+02 8.72835144e+02 7.27398992e-01]
[531.60308838 277.57736206 0.89034897]	[526.47912598 359.6137085 0.91183865]	[467.49160767 359.7401123 0.84513289]	[459.60440063 464.89880371 0.84451532]	[446.90817261 559.71166992 0.84276438]	[587.96618652 357.09619141 0.8903091 ]	[606.06481934 457.14529419 0.85867614]	[623.80541992 544.51300049 0.89629561]	[531.5536499 549.52752686 0.69321078]	[490.55422974 549.51513672 0.67460579]	[480.30752563 711.16455078 0.76896793]	[4.72592102e+02 8.67655579e+02 7.87869334e-01]	[572.62701416 549.52862549 0.6805715 ]	[582.8293457 723.95770264 0.80209184]	[5.85413269e+02 8.67693237e+02 8.64020228e-01]	[521.23718262 267.28695679 0.88769853]	[544.31506348 262.24938965 0.91022718]	[500.77786255 275.12045288 0.95139009]	[562.31872559 274.97787476 0.89526439]	[5.98281433e+02 9.01034546e+02 8.06263268e-01]	[6.08598511e+02 8.93292725e+02 8.31943750e-01]	[5.77776489e+02 8.72852966e+02 7.69198656e-01]	[4.80329956e+02 8.98420776e+02 7.89672375e-01]	[4.62261749e+02 8.93387573e+02 7.73391187e-01]	[4.75082611e+02 8.72825562e+02 7.24253297e-01]
[526.48956299 280.09838867 0.88956195]	[526.40924072 359.68234253 0.91678083]	[467.42391968 359.8135376 0.84343839]	[457.16152954 462.42715454 0.85656923]	[441.81768799 559.79119873 0.90601146]	[585.52496338 357.15490723 0.90426099]	[606.10925293 459.63241577 0.85952389]	[626.42840576 544.49536133 0.91470683]	[531.54620361 552.08605957 0.68720388]	[490.5406189 552.1114502 0.66867369]	[480.25045776 713.7411499 0.75937682]	[4.72567261e+02 8.67661255e+02 7.84608781e-01]	[572.58148193 552.0736084 0.67582119]	[582.79272461 721.44671631 0.78178549]	[5.85412048e+02 8.67665955e+02 8.59267414e-01]	[518.70318604 272.34899902 0.87914824]	[541.81719971 269.82693481 0.91847253]	[500.65014648 277.52416992 0.91893095]	[559.81750488 275.01153564 0.88461244]	[5.98274170e+02 9.01045044e+02 8.00134122e-01]	[6.08583801e+02 8.93296570e+02 8.28028738e-01]	[5.80221313e+02 8.72837891e+02 7.70289242e-01]	[4.80333374e+02 8.98417419e+02 7.88379192e-01]	[4.62264771e+02 8.93390259e+02 7.68700659e-01]	[4.75073853e+02 8.72820557e+02 7.21644342e-01]
[526.41278076 280.12719727 0.89343452]	[524.02215576 359.66625977 0.92173153]	[464.9666748 359.77471924 0.85637617]	[457.06607056 462.25335693 0.85489243]	[441.67642212 559.75732422 0.91061908]	[585.48443604 357.16140747 0.91098154]	[606.11535645 459.64291382 0.86552286]	[626.51428223 544.43200684 0.91379589]	[529.02386475 549.52819824 0.70198059]	[490.48175049 549.54547119 0.67687738]	[480.27191162 711.13647461 0.77569753]	[4.72564392e+02 8.67651306e+02 7.78974831e-01]	[570.02984619 549.50683594 0.69249797]	[582.76391602 718.86663818 0.77378947]	[5.85410034e+02 8.67677856e+02 8.58869910e-01]	[518.64086914 272.36691284 0.87446535]	[541.76971436 269.87472534 0.91951382]	[498.20806885 277.51965332 0.89506686]	[559.76574707 275.06036377 0.87774277]	[5.98302246e+02 9.01055420e+02 7.97387958e-01]	[6.08603088e+02 8.93298645e+02 8.24462533e-01]	[5.77784119e+02 8.72851562e+02 7.64224052e-01]	[4.80334198e+02 8.98419922e+02 7.89851069e-01]	[4.62263489e+02 8.93389954e+02 7.66935289e-01]	[4.75070618e+02 8.72814880e+02 7.17216492e-01]
[526.41241455 280.12695312 0.89356452]	[524.02435303 359.6668396 0.92145079]	[464.96813965 359.77346802 0.85662365]	[457.0652771 462.25289917 0.85438758]	[441.67919922 559.75408936 0.91009676]	[585.48406982 357.16543579 0.9110316 ]	[606.1072998 459.68319702 0.87037551]	[626.50775146 544.47052002 0.90995944]	[529.01959229 549.53930664 0.70157027]	[490.47879028 549.55548096 0.67661798]	[480.27578735 708.70794678 0.7787016 ]	[4.72565796e+02 8.67639221e+02 7.77318001e-01]	[570.02832031 549.51934814 0.69145703]	[582.77111816 718.8760376 0.77340764]	[5.85413025e+02 8.67681152e+02 8.60290408e-01]	[518.64031982 272.36706543 0.87436259]	[541.76831055 269.87338257 0.9190678 ]	[498.20770264 277.5194397 0.89505094]	[559.76531982 275.05764771 0.87727499]	[5.98315369e+02 9.01054871e+02 7.99002528e-01]	[6.08609985e+02 8.93296753e+02 8.25228751e-01]	[5.77787598e+02 8.72851318e+02 7.64317751e-01]	[4.80345184e+02 8.98430115e+02 7.86779046e-01]	[4.62271210e+02 8.93396973e+02 7.65421987e-01]	[4.75068695e+02 8.72802124e+02 7.18159139e-01]
[523.99371338 280.15075684 0.89788753]	[524.01257324 359.60693359 0.92711645]	[464.97201538 359.71322632 0.86186975]	[454.61502075 462.28659058 0.84758198]	[439.21304321 557.234375 0.88166511]	[585.44451904 357.09469604 0.91059166]	[606.07116699 454.63757324 0.84669822]	[626.52423096 544.35186768 0.90998781]	[526.51800537 549.54974365 0.71353263]	[487.98168945 549.56890869 0.68282944]	[480.28756714 708.67779541 0.80025357]	[4.72560852e+02 8.67631348e+02 7.78015018e-01]	[567.46600342 549.53302002 0.71095735]	[580.32635498 716.29034424 0.76198816]	[5.85397705e+02 8.67687256e+02 8.64339113e-01]	[516.14050293 272.39074707 0.86847204]	[541.73168945 269.88693237 0.91179311]	[498.14328003 277.54666138 0.88180858]	[559.75646973 275.05047607 0.88910568]	[6.00746826e+02 9.01067078e+02 8.03114772e-01]	[6.08606262e+02 8.93296326e+02 8.30070853e-01]	[5.77768982e+02 8.72851685e+02 7.64510393e-01]	[4.80341858e+02 8.98444031e+02 7.86826491e-01]	[4.62263947e+02 8.93402954e+02 7.64248967e-01]	[4.75072754e+02 8.72798340e+02 7.21663177e-01]
[523.93304443 280.21795654 0.90110433]	[523.95855713 359.60464478 0.93630236]	[464.89529419 359.70492554 0.86959386]	[449.4694519 462.39553833 0.80343604]	[439.14532471 559.78094482 0.88613701]	[585.36297607 357.10241699 0.91428566]	[606.00762939 457.21820068 0.86751759]	[626.50250244 544.32958984 0.91315889]	[526.45037842 549.49609375 0.72076029]	[485.45913696 549.49743652 0.69559538]	[480.27307129 708.62384033 0.80525935]	[4.72566345e+02 8.67623291e+02 7.77571559e-01]	[565.05822754 547.02960205 0.71944153]	[580.26623535 718.815979 0.74511957]	[5.85391785e+02 8.67684631e+02 8.62547517e-01]	[513.60015869 272.47845459 0.87709928]	[539.27130127 272.35379028 0.893296 ]	[495.65200806 277.5798645 0.86154896]	[557.23797607 274.98529053 0.86879164]	[5.98315552e+02 9.01055664e+02 8.02752495e-01]	[6.08604797e+02 8.93288940e+02 8.31456780e-01]	[5.77758911e+02 8.72851562e+02 7.60693908e-01]	[4.80320068e+02 8.98436035e+02 7.90783226e-01]	[4.62242828e+02 8.93394348e+02 7.68671155e-01]	[4.75090363e+02 8.72794983e+02 7.22855389e-01]
[523.93310547 280.21746826 0.90115386]	[523.95959473 359.60479736 0.93608487]	[464.89981079 359.70410156 0.86908907]	[449.46987915 462.39492798 0.80341703]	[439.14608765 559.78015137 0.88531911]	[585.36230469 357.10351562 0.91425198]	[606.00811768 457.21591187 0.86749703]	[626.50238037 544.33117676 0.91391188]	[526.45251465 549.49810791 0.71950799]	[485.46377563 549.49798584 0.6939342 ]	[480.27096558 708.62683105 0.80468565]	[4.72566101e+02 8.67651978e+02 7.82007635e-01]	[565.05957031 547.0322876 0.71825486]	[580.25231934 716.33764648 0.74508321]	[5.85390259e+02 8.67688232e+02 8.63026023e-01]	[513.60003662 272.47747803 0.87692994]	[539.27288818 272.35241699 0.89326048]	[495.65081787 277.57931519 0.86082762]	[557.24346924 274.9866333 0.87029135]	[5.98316101e+02 9.01054871e+02 8.03269267e-01]	[6.08602234e+02 8.93287170e+02 8.32263589e-01]	[5.77758911e+02 8.72855042e+02 7.61756718e-01]	[4.80321106e+02 8.98445374e+02 7.91344881e-01]	[4.62246857e+02 8.93406372e+02 7.67063498e-01]	[4.75090240e+02 8.72821289e+02 7.23696768e-01]
[523.8782959 280.24273682 0.90548474]	[523.92150879 359.5774231 0.94075912]	[464.83978271 359.68041992 0.87932128]	[446.94900513 462.32336426 0.80942929]	[439.08816528 557.24542236 0.85921001]	[582.99609375 357.08111572 0.91270536]	[605.91448975 457.13464355 0.86958778]	[624.03967285 544.39556885 0.91788018]	[526.38989258 546.98242188 0.72934973]	[485.39883423 546.99023438 0.70829123]	[480.29779053 708.61987305 0.80938387]	[4.72557953e+02 8.67635559e+02 7.76214480e-01]	[565.00726318 546.97076416 0.72898883]	[580.23718262 716.2689209 0.74063128]	[5.85381042e+02 8.67687805e+02 8.65461767e-01]	[511.06408691 272.49481201 0.87999797]	[539.18914795 272.37255859 0.88229942]	[493.1348877 277.56564331 0.85059446]	[554.68768311 274.97250366 0.86209166]	[5.98303040e+02 9.01061523e+02 8.02015066e-01]	[6.08586243e+02 8.93287231e+02 8.32564354e-01]	[5.77764221e+02 8.72850220e+02 7.60846019e-01]	[4.80350983e+02 8.98432861e+02 7.93453991e-01]	[4.62272400e+02 8.93403015e+02 7.68649936e-01]	[4.75066833e+02 8.72803406e+02 7.16000497e-01]
[523.81060791 282.76119995 0.89761072]	[523.88476562 359.57644653 0.94446331]	[462.431427 359.68258667 0.88318592]	[446.86581421 462.41552734 0.80474263]	[439.07080078 557.2689209 0.86261165]	[582.96466064 357.06994629 0.91541648]	[603.51983643 449.49316406 0.83430153]	[623.96051025 544.38098145 0.91664141]	[523.99017334 544.47979736 0.73938459]	[485.35830688 544.4901123 0.71952182]	[480.25942993 708.56842041 0.81364614]	[4.72548615e+02 8.67592896e+02 7.68318951e-01]	[564.97045898 544.48016357 0.73677874]	[580.22119141 713.7411499 0.74427855]	[5.85392883e+02 8.67689514e+02 8.65534186e-01]	[508.51373291 274.91421509 0.89851701]	[536.6730957 272.45391846 0.87610275]	[493.06509399 277.54797363 0.85458195]	[552.1427002 274.95153809 0.87221336]	[5.98313843e+02 9.03532837e+02 8.03213835e-01]	[6.08594482e+02 8.93294739e+02 8.29947650e-01]	[5.77789307e+02 8.72852417e+02 7.61359692e-01]	[4.80352600e+02 8.98418701e+02 7.92622268e-01]	[4.62272644e+02 8.93390747e+02 7.67914832e-01]	[4.75069305e+02 8.72763123e+02 7.15476036e-01]
[523.76190186 285.31643677 0.89385891]	[523.85528564 359.62124634 0.94590068]	[462.42669678 359.76119995 0.87107962]	[444.37411499 464.83856201 0.82124728]	[439.07885742 554.68505859 0.84883547]	[582.90539551 357.08627319 0.91650987]	[603.40856934 457.11639404 0.84976399]	[618.75317383 544.41815186 0.84802878]	[523.97662354 546.98590088 0.73500371]	[485.35913086 546.97460938 0.71066177]	[480.20095825 708.58270264 0.79570413]	[4.72535889e+02 8.67600159e+02 7.69838452e-01]	[564.92633057 546.98223877 0.73777205]	[577.70465088 711.23822021 0.7557407 ]	[5.85398499e+02 8.67648926e+02 8.59862924e-01]	[506.02444458 275.02658081 0.91548204]	[534.16137695 274.91647339 0.88099682]	[490.54418945 277.64019775 0.85942382]	[549.55987549 275.07043457 0.89407361]	[5.98275879e+02 9.01047913e+02 7.99195170e-01]	[6.08581787e+02 8.93280640e+02 8.28575850e-01]	[5.80242615e+02 8.72817383e+02 7.64968038e-01]	[4.80331177e+02 8.98427002e+02 7.88980961e-01]	[4.62253357e+02 8.93395447e+02 7.66387105e-01]	[4.75078705e+02 8.72765869e+02 7.19802558e-01]
[523.75982666 287.81903076 0.89420044]	[523.83648682 359.61282349 0.94576889]	[462.40942383 359.75595093 0.87397707]	[444.36697388 464.82720947 0.82244039]	[439.09835815 554.66400146 0.84680367]	[582.88891602 357.08935547 0.91712332]	[603.30541992 457.0887146 0.83532608]	[611.15576172 544.34667969 0.84685028]	[523.96069336 546.95898438 0.73454988]	[485.34463501 546.94708252 0.71264613]	[480.19299316 708.52575684 0.79425955]	[4.72523651e+02 8.67589417e+02 7.67803252e-01]	[564.90045166 546.95129395 0.73890299]	[575.22436523 711.22021484 0.7633723 ]	[5.85399414e+02 8.67687805e+02 8.64863634e-01]	[506.02246094 275.05755615 0.91658211]	[534.17102051 274.95175171 0.88332385]	[490.52728271 277.66040039 0.85811764]	[549.55871582 275.1144104 0.89645481]	[5.98301147e+02 9.01064331e+02 8.01244378e-01]	[6.08597351e+02 8.93294495e+02 8.28186989e-01]	[5.80238647e+02 8.72859863e+02 7.67524779e-01]	[4.80347900e+02 8.98433350e+02 7.88745999e-01]	[4.62265839e+02 8.93403992e+02 7.64888883e-01]	[4.75068604e+02 8.72756592e+02 7.16947556e-01]
[521.41540527 287.8711853 0.89606702]	[523.80212402 359.62213135 0.94540721]	[462.37884521 359.78204346 0.87109649]	[444.38137817 464.84881592 0.81644738]	[439.12243652 554.61730957 0.84823853]	[582.86700439 357.09332275 0.91576767]	[600.87310791 457.19100952 0.84037769]	[608.59637451 544.4041748 0.86357552]	[523.92449951 546.93084717 0.74302047]	[482.95773315 544.49853516 0.72314024]	[480.19400024 706.10235596 0.79749143]	[4.72532623e+02 8.67599609e+02 7.68998921e-01]	[564.84759521 546.93353271 0.74397105]	[575.20550537 711.23577881 0.75896537]	[5.85393311e+02 8.67690125e+02 8.66069376e-01]	[506.00076294 275.08694458 0.91819966]	[534.1348877 274.9710083 0.8853789]	[490.5010376 277.6383667 0.85952771]	[549.54870605 275.07952881 0.89347315]	[5.98292786e+02 9.01062622e+02 7.99332082e-01]	[6.08585571e+02 8.93291138e+02 8.29616010e-01]	[5.80245789e+02 8.72861450e+02 7.66955972e-01]	[4.80333130e+02 8.98413757e+02 7.91818857e-01]	[4.62257538e+02 8.93391296e+02 7.67495096e-01]	[4.75077026e+02 8.72762695e+02 7.14011669e-01]
[521.38781738 290.34112549 0.89834571]	[523.76708984 359.62637329 0.94691974]	[462.32748413 359.79574585 0.87573427]	[444.38439941 464.83880615 0.81488967]	[439.12652588 554.62744141 0.84772563]	[582.85900879 357.0965271 0.9148373 ]	[600.83959961 457.16217041 0.83643365]	[608.60290527 544.42352295 0.86591524]	[523.90447998 544.48486328 0.74414885]	[482.92431641 544.47015381 0.73101825]	[480.19534302 706.0826416 0.79763865]	[4.72526794e+02 8.67596802e+02 7.67008483e-01]	[564.85040283 546.93579102 0.7427156 ]	[575.1887207 711.23242188 0.76453769]	[5.85398560e+02 8.67690002e+02 8.66188347e-01]	[505.97106934 275.10791016 0.92090499]	[534.08843994 274.98129272 0.88521516]	[490.48080444 277.62609863 0.86132795]	[549.52911377 275.068573 0.89698148]	[5.98289429e+02 9.03532715e+02 8.01317275e-01]	[6.08584412e+02 8.93296448e+02 8.29995036e-01]	[5.80253296e+02 8.72857849e+02 7.66933858e-01]	[4.80322174e+02 8.95972351e+02 7.94766366e-01]	[4.62248566e+02 8.93383667e+02 7.69468963e-01]	[4.75078461e+02 8.72759094e+02 7.13016927e-01]
[521.3661499 290.34152222 0.89949089]	[521.40777588 359.60739136 0.94699794]	[462.27996826 359.7951355 0.87872607]	[444.38598633 464.86248779 0.80917913]	[439.12332153 557.17144775 0.84851259]	[582.82873535 357.07910156 0.90837383]	[600.83673096 457.14581299 0.8354699 ]	[608.6295166 544.41009521 0.86328703]	[523.90435791 546.9395752 0.74393761]	[482.93441772 544.49346924 0.72673136]	[480.20565796 706.07733154 0.80610836]	[4.72530396e+02 8.67590454e+02 7.66711533e-01]	[564.84527588 546.95214844 0.74311227]	[575.16229248 711.2366333 0.76316714]	[5.85400085e+02 8.67675659e+02 8.64092231e-01]	[505.94039917 275.11495972 0.92733747]	[531.59674072 274.98199463 0.88757491]	[488.00354004 277.62081909 0.86439139]	[549.51385498 275.05007935 0.89984971]	[5.98277344e+02 9.01062317e+02 8.01808357e-01]	[6.08580872e+02 8.93289856e+02 8.30058336e-01]	[5.80254761e+02 8.72841614e+02 7.64105499e-01]	[4.80327606e+02 8.95968201e+02 7.94974387e-01]	[4.62254059e+02 8.93378906e+02 7.68928528e-01]	[4.75077423e+02 8.72756226e+02 7.14359224e-01]
[521.34692383 287.88473511 0.89851856]	[521.37481689 359.58184814 0.94739455]	[462.24417114 359.77444458 0.88185102]	[444.37542725 462.36987305 0.82183653]	[439.13040161 554.67950439 0.85079056]	[582.80157471 357.05654907 0.90073407]	[600.85430908 457.07723999 0.82731771]	[611.12072754 544.37432861 0.856085 ]	[523.86553955 544.46343994 0.74518204]	[482.89169312 544.46276855 0.73322386]	[480.16275024 708.52862549 0.78908539]	[4.72535950e+02 8.67605957e+02 7.69034147e-01]	[564.81896973 544.47436523 0.7392121 ]	[575.17529297 713.76690674 0.75462896]	[5.85401245e+02 8.67688965e+02 8.65628242e-01]	[505.91763306 275.10906982 0.93056226]	[531.57098389 274.97787476 0.88912666]	[487.97085571 277.58520508 0.86924022]	[547.07427979 275.03964233 0.90051877]	[5.98284485e+02 9.01066162e+02 8.00285101e-01]	[6.08583191e+02 8.93292725e+02 8.29641283e-01]	[5.80254761e+02 8.72857605e+02 7.64543056e-01]	[4.80319122e+02 8.95965698e+02 7.95140624e-01]	[4.62245148e+02 8.93379211e+02 7.70123780e-01]	[4.75088776e+02 8.72769897e+02 7.15400338e-01]
[521.30041504 287.85577393 0.89671493]	[521.34881592 359.57312012 0.94787306]	[462.21957397 359.76913452 0.88634455]	[444.34243774 462.41235352 0.82757884]	[439.10317993 554.67449951 0.84202623]	[582.77453613 357.06329346 0.89719993]	[600.86566162 457.0796814 0.83454192]	[611.15008545 544.3248291 0.85418189]	[523.84924316 544.45788574 0.7511977 ]	[482.87023926 544.45184326 0.74066192]	[480.16601562 708.54510498 0.79019719]	[4.72549408e+02 8.67594788e+02 7.68778741e-01]	[564.81286621 544.47283936 0.74308032]	[575.19866943 713.74731445 0.75030059]	[5.85408936e+02 8.67680969e+02 8.64838183e-01]	[505.87060547 275.10144043 0.93541086]	[529.07208252 274.97476196 0.89200604]	[487.97311401 277.58880615 0.8568905 ]	[547.03900146 275.06018066 0.90780038]	[5.98277466e+02 9.01062927e+02 7.99021244e-01]	[6.08581421e+02 8.93294678e+02 8.29671144e-01]	[5.80266357e+02 8.72854370e+02 7.70399570e-01]	[4.80320435e+02 8.95974304e+02 7.95364499e-01]	[4.62246735e+02 8.93382751e+02 7.69460022e-01]	[4.75102234e+02 8.72762390e+02 7.18639970e-01]
[521.29827881 287.87509155 0.89765751]	[521.32873535 359.59301758 0.94863105]	[462.20794678 359.79580688 0.88369924]	[444.30984497 464.87246704 0.8353923 ]	[436.69561768 557.18499756 0.83272666]	[580.36749268 357.05999756 0.89271271]	[603.25653076 457.09921265 0.84768999]	[611.17651367 544.33398438 0.8552317 ]	[523.81262207 544.45983887 0.75246412]	[482.83639526 544.4697876 0.74048966]	[480.16409302 708.54138184 0.78838575]	[4.72545654e+02 8.67596191e+02 7.68955648e-01]	[562.44799805 544.45581055 0.74539316]	[575.19641113 713.74279785 0.74833786]	[5.85407654e+02 8.67678833e+02 8.64106894e-01]	[505.8671875 275.12237549 0.93734801]	[529.05426025 274.99432373 0.89441621]	[487.9307251 277.58569336 0.86970454]	[547.01611328 275.0696106 0.91199905]	[5.98266907e+02 9.01063477e+02 8.00327480e-01]	[6.08574463e+02 8.93296204e+02 8.31026554e-01]	[5.80266785e+02 8.72847961e+02 7.68830597e-01]	[4.80320679e+02 8.95979797e+02 7.93425322e-01]	[4.62247040e+02 8.93385864e+02 7.68296957e-01]	[4.75099976e+02 8.72763672e+02 7.16305852e-01]
[521.27154541 290.34695435 0.89857543]	[521.31286621 359.5954895 0.94908416]	[462.19924927 359.79129028 0.88404155]	[444.29165649 462.42437744 0.84692913]	[436.65985107 554.70410156 0.82730788]	[580.34710693 357.05276489 0.89036071]	[603.26190186 454.63406372 0.83777958]	[613.6640625 544.34667969 0.84999883]	[523.81219482 544.49072266 0.75066626]	[482.82803345 546.92749023 0.73472077]	[480.1484375 708.5368042 0.77951115]	[4.72548096e+02 8.67601501e+02 7.69681096e-01]	[562.45111084 544.47802734 0.74525076]	[575.19940186 713.72473145 0.7484436 ]	[5.85407532e+02 8.67672180e+02 8.63365591e-01]	[503.47979736 277.46722412 0.94562799]	[529.0201416 275.00753784 0.89985514]	[485.48840332 277.62155151 0.86908209]	[546.98742676 275.08389282 0.91091692]	[5.98265259e+02 9.01063354e+02 7.99798906e-01]	[6.08574463e+02 8.93297180e+02 8.30426753e-01]	[5.80265930e+02 8.72843567e+02 7.68900871e-01]	[4.80306274e+02 8.98419128e+02 7.93620110e-01]	[4.62238281e+02 8.93391968e+02 7.67986596e-01]	[4.75107117e+02 8.72770874e+02 7.16017962e-01]
[521.25299072 290.36590576 0.90033424]	[521.30065918 359.58679199 0.94805729]	[459.83670044 359.78662109 0.8859601 ]	[441.90625 462.36538696 0.85959345]	[436.60617065 557.18280029 0.83084565]	[580.34014893 357.05636597 0.88983488]	[603.25018311 454.59408569 0.83332187]	[613.65039062 544.33233643 0.85500091]	[523.78924561 544.43139648 0.75689828]	[482.80236816 544.44995117 0.74389315]	[480.15625 706.03253174 0.7687279 ]	[4.72525116e+02 8.67629395e+02 7.71023631e-01]	[562.43920898 544.42962646 0.74794543]	[575.18737793 713.69299316 0.74778485]	[5.85400146e+02 8.67672119e+02 8.63252282e-01]	[503.46002197 277.48242188 0.95038903]	[528.9942627 275.02017212 0.90392792]	[485.46533203 277.63876343 0.87202525]	[546.96502686 275.08575439 0.91074532]	[5.98275085e+02 9.03539551e+02 7.97229111e-01]	[6.08568542e+02 8.93303528e+02 8.25244009e-01]	[5.80254883e+02 8.72843567e+02 7.70405054e-01]	[4.80281464e+02 8.98436584e+02 7.90228367e-01]	[4.62216187e+02 8.93404419e+02 7.65725434e-01]	[4.75099640e+02 8.72800049e+02 7.12640345e-01]
[521.23901367 290.38619995 0.89860922]	[521.28686523 359.58505249 0.94814694]	[459.82513428 359.77810669 0.88715065]	[441.90359497 464.85385132 0.84857512]	[436.62283325 557.19598389 0.83702415]	[580.3302002 357.05499268 0.88559955]	[600.87664795 452.04360962 0.81278944]	[611.15075684 544.37866211 0.85398465]	[523.76330566 544.42559814 0.76043922]	[482.77923584 544.44610596 0.75052291]	[480.15979004 706.06542969 0.76293665]	[4.72537598e+02 8.67632751e+02 7.70791650e-01]	[562.42144775 544.42749023 0.7483663 ]	[575.18988037 711.24066162 0.75201535]	[5.85396545e+02 8.67670532e+02 8.63056421e-01]	[503.44534302 277.48822021 0.95320565]	[528.97521973 275.025177 0.90601873]	[485.44192505 277.64758301 0.86871964]	[546.94708252 275.08465576 0.91444957]	[5.98288330e+02 9.03536316e+02 7.98065901e-01]	[6.08576538e+02 8.93297180e+02 8.26126337e-01]	[5.80247437e+02 8.72843262e+02 7.70784736e-01]	[4.80275146e+02 8.98439209e+02 7.90333807e-01]	[4.62210938e+02 8.93402893e+02 7.64653027e-01]	[4.75118011e+02 8.72799744e+02 7.14034319e-01]
[521.21575928 290.40844727 0.89679402]	[521.26513672 359.58499146 0.94639534]	[459.8052063 359.76382446 0.8894645 ]	[441.87579346 462.40026855 0.87088048]	[436.64300537 557.17199707 0.84529495]	[580.30517578 357.05706787 0.87989593]	[600.85168457 452.03396606 0.81115216]	[611.11889648 544.37652588 0.85666072]	[521.38952637 544.4319458 0.76015347]	[482.74185181 544.46179199 0.75240815]	[480.13946533 708.54553223 0.75821793]	[4.72527863e+02 8.67639648e+02 7.72200763e-01]	[562.38031006 544.42657471 0.74612623]	[575.19488525 713.69555664 0.75009859]	[5.85400330e+02 8.67674255e+02 8.63729954e-01]	[503.421875 277.49942017 0.95462078]	[526.54675293 275.04248047 0.90838939]	[485.39172363 277.64071655 0.87939137]	[546.91595459 275.09301758 0.91720748]	[5.98281067e+02 9.01066406e+02 7.98585594e-01]	[6.08576599e+02 8.93295349e+02 8.27442288e-01]	[5.80252441e+02 8.72850891e+02 7.74044156e-01]	[4.80297394e+02 8.98441956e+02 7.90449440e-01]	[4.62228302e+02 8.93404968e+02 7.63791203e-01]	[4.75103607e+02 8.72802612e+02 7.16089368e-01]
[521.20111084 290.42941284 0.89506 ]	[521.23406982 359.59414673 0.94384301]	[459.77862549 359.80148315 0.8838641 ]	[441.83706665 462.38168335 0.88516796]	[436.68585205 554.67327881 0.85256338]	[580.26531982 357.03353882 0.87157416]	[600.79071045 454.60116577 0.81779212]	[608.62139893 544.38690186 0.8720246 ]	[521.38391113 544.44720459 0.75701922]	[482.72290039 544.46893311 0.75052935]	[480.14080811 708.57232666 0.76277381]	[4.72526611e+02 8.67644348e+02 7.72953391e-01]	[562.38293457 544.44555664 0.7463665 ]	[575.19384766 713.71380615 0.75084531]	[5.85404907e+02 8.67680481e+02 8.63888681e-01]	[503.38806152 277.5255127 0.95410311]	[526.52490234 275.05117798 0.91453934]	[482.98690796 277.7010498 0.88172495]	[544.54296875 275.10498047 0.91451108]	[5.98272217e+02 9.01053833e+02 7.97664165e-01]	[6.08574951e+02 8.93289185e+02 8.27510476e-01]	[5.80259644e+02 8.72859436e+02 7.75387466e-01]	[4.80294617e+02 8.98444580e+02 7.90159345e-01]	[4.62225891e+02 8.93407043e+02 7.64018416e-01]	[4.75100586e+02 8.72806885e+02 7.16311276e-01]
[521.16790771 292.87130737 0.89210701]	[521.2041626 359.62139893 0.93939018]	[459.74121094 362.19668579 0.88016105]	[441.80285645 462.40219116 0.89254999]	[436.65786743 557.2310791 0.86309767]	[580.26373291 357.06582642 0.87751168]	[598.29412842 454.62554932 0.80827188]	[608.55914307 544.39068604 0.8860873 ]	[521.38867188 544.45672607 0.75976348]	[480.37756348 544.47576904 0.75356507]	[480.14916992 706.10693359 0.76816118]	[4.72536987e+02 8.67592102e+02 7.64533639e-01]	[562.40380859 544.46362305 0.75250489]	[575.16687012 711.20819092 0.75700051]	[5.85409241e+02 8.67694641e+02 8.63302231e-01]	[503.34347534 277.5513916 0.95641333]	[526.47686768 275.06427002 0.9202323 ]	[482.92245483 277.72943115 0.897012 ]	[544.50939941 275.09881592 0.92294693]	[5.98264832e+02 9.01045715e+02 7.94791937e-01]	[6.08577942e+02 8.93291199e+02 8.24451804e-01]	[5.80263916e+02 8.72884766e+02 7.75126994e-01]	[4.80296326e+02 8.98439758e+02 7.91896582e-01]	[4.62226318e+02 8.93399353e+02 7.63258636e-01]	[4.75115570e+02 8.72763000e+02 7.14136124e-01]
[518.73712158 292.89221191 0.88449824]	[521.15039062 359.59564209 0.92714572]	[459.68130493 359.80413818 0.87807685]	[441.78134155 462.37646484 0.89603239]	[436.65011597 557.19329834 0.85924345]	[577.78869629 357.0402832 0.86392486]	[595.67687988 454.57177734 0.78940094]	[606.12799072 544.32318115 0.90089458]	[521.38269043 544.45715332 0.76444381]	[480.35620117 544.47595215 0.75753993]	[480.14468384 708.53521729 0.77619952]	[4.72532013e+02 8.67599915e+02 7.65823007e-01]	[562.41088867 544.46026611 0.75268465]	[575.17132568 711.23724365 0.76000434]	[5.85419312e+02 8.67700439e+02 8.64376068e-01]	[503.28811646 277.5435791 0.96040082]	[526.42993164 275.08383179 0.92566061]	[482.8505249 277.72683716 0.90768462]	[544.46704102 277.49084473 0.93287146]	[5.98280396e+02 9.01046631e+02 8.00519109e-01]	[6.08594666e+02 8.93293396e+02 8.27945530e-01]	[5.80273132e+02 8.72888916e+02 7.76823819e-01]	[4.80304382e+02 8.98440857e+02 7.90817380e-01]	[4.62227417e+02 8.93401428e+02 7.63377070e-01]	[4.75108856e+02 8.72763733e+02 7.14153051e-01]
[518.6685791 290.4559021 0.87502134]	[518.71575928 357.21502686 0.91858077]	[459.63500977 359.73703003 0.8822006 ]	[441.75637817 462.28207397 0.90694803]	[436.6697998 557.19110107 0.86303651]	[575.22772217 356.98977661 0.84281719]	[590.61187744 449.48477173 0.7866686 ]	[605.95306396 541.7902832 0.91404396]	[521.35369873 544.46783447 0.75979561]	[480.33340454 544.47943115 0.75507808]	[480.12930298 708.53723145 0.76192164]	[4.72542419e+02 8.67601746e+02 7.67868400e-01]	[562.38616943 544.48156738 0.74968606]	[575.17810059 711.23974609 0.74572074]	[5.85418274e+02 8.70104919e+02 8.66309464e-01]	[500.90786743 277.52987671 0.9663431 ]	[524.00744629 275.05126953 0.93789458]	[482.83114624 280.17333984 0.89061046]	[544.42053223 277.47207642 0.93208969]	[5.98303467e+02 9.01050354e+02 7.98907638e-01]	[6.08605652e+02 8.93294983e+02 8.26944709e-01]	[5.80265686e+02 8.72902954e+02 7.75204480e-01]	[4.80299866e+02 8.98441772e+02 7.88218141e-01]	[4.62230103e+02 8.93402466e+02 7.63154209e-01]	[4.75114990e+02 8.72768555e+02 7.16562510e-01]
[516.17700195 290.41360474 0.85983258]	[516.2230835 357.21707153 0.90505844]	[457.20687866 359.71255493 0.87320763]	[441.73260498 462.30743408 0.88337988]	[436.68786621 554.67919922 0.85800731]	[575.16534424 357.00177002 0.84159601]	[588.09417725 452.08508301 0.8026365 ]	[605.85900879 541.88360596 0.92507792]	[521.30065918 546.97631836 0.75867492]	[480.29724121 546.98626709 0.75384122]	[480.12902832 706.09466553 0.76647228]	[4.72555023e+02 8.67627014e+02 7.76385069e-01]	[562.3470459 546.98803711 0.74105281]	[572.64953613 716.26153564 0.7427547 ]	[5.85405334e+02 8.67685303e+02 8.62411916e-01]	[500.85549927 277.48953247 0.96951616]	[523.92510986 275.02255249 0.95126975]	[482.77883911 280.12112427 0.90210074]	[544.33746338 275.08331299 0.92287362]	[5.98296936e+02 9.01044250e+02 7.99517334e-01]	[6.08594238e+02 8.93280640e+02 8.30578029e-01]	[5.80255737e+02 8.72865173e+02 7.67624557e-01]	[4.80295074e+02 8.98430176e+02 7.88230240e-01]	[4.62237640e+02 8.93396057e+02 7.65028059e-01]	[4.75119141e+02 8.72802795e+02 7.20666170e-01]
[513.63201904 290.36682129 0.84545338]	[513.65515137 357.20932007 0.89030969]	[457.13772583 359.71221924 0.86518139]	[441.70458984 464.82098389 0.87399358]	[436.6541748 557.19390869 0.85833931]	[572.58544922 356.99118042 0.84139335]	[588.04504395 454.61001587 0.82313871]	[603.3862915 541.91992188 0.9139502 ]	[521.23571777 547.0411377 0.74778205]	[480.25183105 549.51672363 0.74460578]	[480.11871338 708.56890869 0.76683742]	[4.72527924e+02 8.67627747e+02 7.75801778e-01]	[562.28668213 549.50219727 0.7294144 ]	[570.08398438 713.76519775 0.75233322]	[5.85393982e+02 8.67654297e+02 8.59128475e-01]	[500.79382324 277.45770264 0.96746027]	[523.84588623 274.98092651 0.95947814]	[482.71298218 280.12802124 0.90743983]	[541.94775391 275.04092407 0.91788554]	[5.98305176e+02 9.01045105e+02 8.00348639e-01]	[6.08595276e+02 8.93269043e+02 8.30550671e-01]	[5.80250061e+02 8.72839661e+02 7.65058339e-01]	[4.80294891e+02 8.98416504e+02 7.88654327e-01]	[4.62233582e+02 8.93391113e+02 7.67329276e-01]	[4.75091797e+02 8.72799805e+02 7.18191683e-01]
[511.09713745 285.32794189 0.83795565]	[511.10079956 357.21151733 0.88698506]	[457.0725708 359.70339966 0.85533547]	[439.32626343 462.40945435 0.88330066]	[436.62030029 557.22961426 0.85042834]	[570.08557129 357.00125122 0.84708381]	[587.97979736 457.13092041 0.83963454]	[603.2713623 541.92370605 0.90139639]	[521.18804932 547.04162598 0.74422777]	[480.2119751 549.5135498 0.74479389]	[477.73388672 708.61529541 0.75786424]	[4.72540741e+02 8.67632996e+02 7.81356752e-01]	[562.2557373 549.52630615 0.7247684 ]	[570.03686523 716.28173828 0.75752938]	[5.85380188e+02 8.67645447e+02 8.57684612e-01]	[500.7454834 275.05194092 0.95923531]	[523.78417969 274.90393066 0.95592552]	[480.31546021 280.11187744 0.90935725]	[541.88262939 275.02337646 0.92431933]	[5.98297241e+02 9.01054810e+02 8.00109327e-01]	[6.08581055e+02 8.93272400e+02 8.33291054e-01]	[5.80237854e+02 8.72833740e+02 7.59589314e-01]	[4.80290649e+02 8.95962036e+02 7.90711284e-01]	[4.62231140e+02 8.93372437e+02 7.71236062e-01]	[4.75104706e+02 8.72807678e+02 7.23010898e-01]
[511.06152344 282.76806641 0.84164101]	[511.04519653 357.20169067 0.8908695 ]	[454.59017944 359.70715332 0.85120541]	[439.24935913 462.28701782 0.88949841]	[434.10501099 557.18469238 0.82725912]	[570.05206299 356.98620605 0.84872878]	[585.59533691 454.62356567 0.82228529]	[600.81347656 541.90496826 0.87625414]	[521.17913818 549.50323486 0.74178016]	[480.21377563 549.52001953 0.74276286]	[477.73928833 708.54174805 0.74669427]	[4.72529053e+02 8.67638123e+02 7.82613456e-01]	[562.23693848 549.5489502 0.72969055]	[570.01599121 718.88696289 0.75660002]	[5.85365906e+02 8.67645813e+02 8.56461167e-01]	[500.72067261 274.94754028 0.94323808]	[523.76196289 272.47174072 0.94505626]	[480.25408936 277.66174316 0.92290175]	[541.84143066 274.9954834 0.92713213]	[5.98304199e+02 9.03532898e+02 7.99505651e-01]	[6.08567749e+02 8.93280945e+02 8.34729552e-01]	[5.80221375e+02 8.72830811e+02 7.48778880e-01]	[4.80280609e+02 8.95949463e+02 7.84353554e-01]	[4.62221558e+02 8.93357544e+02 7.67676353e-01]	[4.75084351e+02 8.72808044e+02 7.19870448e-01]
[511.02108765 282.66775513 0.85219765]	[508.5289917 357.17675781 0.89652324]	[452.04980469 359.69400024 0.84520209]	[439.19726562 462.29397583 0.88658226]	[431.55599976 557.19433594 0.81571841]	[567.58026123 354.57754517 0.84932244]	[585.54669189 454.59078979 0.83926767]	[598.24890137 544.29492188 0.85392684]	[521.15899658 547.02593994 0.74260163]	[480.2019043 547.03845215 0.74220824]	[477.73788452 708.54736328 0.75624382]	[4.70050903e+02 8.67614502e+02 7.79153943e-01]	[559.83618164 549.52172852 0.72817552]	[567.59020996 718.82775879 0.76143456]	[5.85356750e+02 8.67626770e+02 8.53991508e-01]	[500.69546509 274.8571167 0.92647457]	[523.75213623 272.39450073 0.93601239]	[480.23944092 277.5993042 0.93148983]	[541.80889893 274.9901123 0.90971094]	[5.98310425e+02 9.01067078e+02 7.98386216e-01]	[6.08567383e+02 8.93270020e+02 8.34027410e-01]	[5.77774536e+02 8.72803711e+02 7.41787493e-01]	[4.80275177e+02 8.95941895e+02 7.85280943e-01]	[4.62218658e+02 8.93351013e+02 7.68519878e-01]	[4.75076630e+02 8.72789734e+02 7.18960404e-01]
[508.52734375 280.17266846 0.86930293]	[508.49093628 357.17166138 0.89921612]	[451.99301147 359.69802856 0.84408879]	[439.15289307 462.38043213 0.87802362]	[426.43911743 557.25061035 0.82199162]	[567.54748535 354.56246948 0.85336864]	[585.51867676 454.56552124 0.84862232]	[593.18200684 541.88397217 0.85268223]	[518.76202393 549.49328613 0.73430741]	[480.17929077 547.04785156 0.73694617]	[477.71426392 706.10070801 0.75087947]	[4.72511810e+02 8.67594604e+02 7.74955690e-01]	[559.7833252 549.54345703 0.72025222]	[567.56970215 713.73693848 0.7667945 ]	[5.85354553e+02 8.67607422e+02 8.50573361e-01]	[500.65670776 272.4258728 0.90902102]	[521.41473389 269.90106201 0.92224884]	[480.20739746 277.56109619 0.92833656]	[541.7913208 274.99014282 0.90460432]	[5.98296936e+02 9.01066650e+02 7.98269451e-01]	[6.08567322e+02 8.93268066e+02 8.33400607e-01]	[5.77764954e+02 8.72790771e+02 7.36902773e-01]	[4.80267914e+02 8.95936157e+02 7.85616994e-01]	[4.62215363e+02 8.93342163e+02 7.70004451e-01]	[4.75085938e+02 8.72771484e+02 7.18455255e-01]
[508.54296875 280.13275146 0.87112039]	[508.49703979 357.17370605 0.89855063]	[452.00128174 359.69329834 0.84286863]	[439.14022827 462.39099121 0.87594253]	[423.90777588 557.22210693 0.82327563]	[567.54370117 354.57855225 0.85756439]	[585.51287842 454.60638428 0.84510338]	[590.61187744 544.29229736 0.8569361 ]	[518.77227783 547.03356934 0.73681533]	[480.21542358 547.01989746 0.74409312]	[477.64889526 708.54162598 0.72916394]	[4.70051025e+02 8.67594543e+02 7.76321888e-01]	[559.75091553 549.54107666 0.71223694]	[567.53717041 713.76165771 0.77102071]	[5.85354858e+02 8.67636719e+02 8.54538620e-01]	[500.66723633 272.37387085 0.90230775]	[521.42785645 269.84484863 0.91505468]	[480.21835327 277.51437378 0.9309206 ]	[541.78961182 274.96859741 0.89446759]	[6.00744202e+02 9.03548096e+02 8.02710950e-01]	[6.08575195e+02 8.93279602e+02 8.36327910e-01]	[5.77782715e+02 8.72824707e+02 7.36438870e-01]	[4.80258331e+02 8.95931946e+02 7.87331879e-01]	[4.62201935e+02 8.93342651e+02 7.71980822e-01]	[4.75096741e+02 8.72777405e+02 7.17305183e-01]
[508.54544067 277.72439575 0.87652999]	[508.48944092 357.18188477 0.89796972]	[451.98959351 359.70706177 0.84208703]	[439.11526489 464.88314819 0.85866928]	[423.78045654 559.74853516 0.85941356]	[567.54034424 354.57696533 0.85748255]	[585.5213623 454.59106445 0.84061259]	[590.6114502 541.94073486 0.85827011]	[518.77947998 547.04394531 0.73537046]	[480.21466064 547.01422119 0.74096823]	[477.67141724 706.10852051 0.74015462]	[4.70051849e+02 8.67594299e+02 7.76397943e-01]	[559.7578125 549.56317139 0.70929444]	[567.54827881 713.78814697 0.76281643]	[5.85354004e+02 8.67622375e+02 8.52780700e-01]	[500.66976929 269.91467285 0.89737386]	[521.43023682 267.33609009 0.90910548]	[480.23040771 277.47512817 0.93162024]	[541.79522705 274.94952393 0.89536572]	[6.00749695e+02 9.03546753e+02 8.04034472e-01]	[6.08572144e+02 8.93277832e+02 8.35963964e-01]	[5.77773743e+02 8.72805603e+02 7.33651280e-01]	[4.80270844e+02 8.95925903e+02 7.87069738e-01]	[4.62215302e+02 8.93339661e+02 7.71350026e-01]	[4.75084900e+02 8.72780273e+02 7.17536092e-01]
[511.02706909 277.69467163 0.87951815]	[508.49758911 357.18844604 0.89687997]	[451.99685669 359.71194458 0.84313697]	[439.08029175 464.84780884 0.86452836]	[421.35379028 559.72875977 0.87106323]	[567.55517578 354.57919312 0.85569328]	[585.53295898 454.55130005 0.84294569]	[593.18890381 541.88616943 0.85040939]	[521.15484619 547.04260254 0.73730552]	[480.22302246 547.01312256 0.74320877]	[477.6736145 708.52416992 0.74739319]	[4.70052307e+02 8.67587341e+02 7.74241447e-01]	[559.80371094 549.55114746 0.71833766]	[567.54656982 716.3057251 0.76742172]	[5.85354309e+02 8.67626343e+02 8.53692889e-01]	[500.6940918 269.86245728 0.89768821]	[523.79034424 267.29043579 0.90670693]	[480.27011108 277.47415161 0.94149303]	[541.82830811 274.95611572 0.90889013]	[6.00742676e+02 9.03542969e+02 8.01277816e-01]	[6.08569763e+02 8.93277466e+02 8.35319161e-01]	[5.77779114e+02 8.72811707e+02 7.34382927e-01]	[4.80265869e+02 8.95923584e+02 7.86015868e-01]	[4.62208740e+02 8.93337585e+02 7.70519137e-01]	[4.75091003e+02 8.72775085e+02 7.17355192e-01]
[513.56451416 277.65939331 0.88451403]	[508.52328491 357.20056152 0.89410782]	[452.0413208 359.71166992 0.8431018 ]	[439.07138062 464.84521484 0.86773473]	[421.26977539 559.71673584 0.87514973]	[567.57202148 354.59661865 0.85267001]	[585.55804443 454.58828735 0.83492732]	[598.23937988 541.88586426 0.8507871 ]	[521.16912842 546.99584961 0.74487573]	[480.23071289 546.98034668 0.74845397]	[477.71780396 706.10949707 0.75561953]	[4.72520935e+02 8.67577942e+02 7.71888375e-01]	[559.80895996 549.50366211 0.71942365]	[567.55151367 718.82110596 0.76666176]	[5.85351990e+02 8.67648315e+02 8.56546640e-01]	[500.74536133 269.81289673 0.90033334]	[523.84051514 264.79608154 0.90378559]	[480.30944824 275.12234497 0.94349217]	[541.85308838 274.93887329 0.89815843]	[6.00753540e+02 9.03545654e+02 7.99230337e-01]	[6.08569397e+02 8.93278687e+02 8.32617760e-01]	[5.77789368e+02 8.72830505e+02 7.36652732e-01]	[4.80266998e+02 8.95907349e+02 7.88594961e-01]	[4.62208374e+02 8.93321777e+02 7.72439718e-01]	[4.75098206e+02 8.72765442e+02 7.19750941e-01]
[516.11419678 277.6550293 0.89351445]	[511.02902222 357.1963501 0.89193112]	[454.54003906 359.71124268 0.8428995 ]	[439.08181763 464.85717773 0.87152433]	[421.24154663 559.78497314 0.88875771]	[570.04827881 356.9666748 0.84710199]	[585.57269287 454.59820557 0.82849234]	[600.78894043 541.88128662 0.87150717]	[521.22796631 549.4989624 0.75178319]	[480.25448608 547.03125 0.75182801]	[477.70092773 708.56396484 0.72998285]	[4.72530212e+02 8.67621338e+02 7.81529069e-01]	[562.25830078 549.56329346 0.72870779]	[567.5378418 716.34033203 0.77083719]	[5.85362488e+02 8.67651550e+02 8.57812643e-01]	[500.81356812 267.36364746 0.90722525]	[523.91223145 264.80923462 0.89623594]	[480.36941528 275.10202026 0.93583417]	[541.91772461 274.95791626 0.89127403]	[6.00753235e+02 9.03531921e+02 8.00439298e-01]	[6.08576416e+02 8.93272827e+02 8.34535480e-01]	[5.80228271e+02 8.72834290e+02 7.42392659e-01]	[4.80257843e+02 8.95914734e+02 7.88129568e-01]	[4.62206299e+02 8.93332031e+02 7.71852136e-01]	[4.75111511e+02 8.72807007e+02 7.21432328e-01]
[516.21008301 277.58963013 0.91441411]	[511.09393311 357.22094727 0.88762504]	[454.57843018 359.7331543 0.84346223]	[439.09472656 464.89907837 0.86828232]	[421.23156738 559.74938965 0.88207519]	[570.08013916 356.98245239 0.84856272]	[587.96697998 454.64556885 0.84455538]	[600.8807373 541.89752197 0.89470673]	[521.29815674 547.02648926 0.76106423]	[480.29559326 547.01464844 0.75516152]	[477.73150635 708.52697754 0.73998284]	[4.72524689e+02 8.67613464e+02 7.79916465e-01]	[562.32855225 549.51672363 0.73853499]	[567.58013916 716.31610107 0.76187497]	[5.85362427e+02 8.67655212e+02 8.57933402e-01]	[500.86569214 267.30142212 0.90850317]	[523.96453857 264.74377441 0.88839287]	[482.71020508 275.12261963 0.94926429]	[541.94177246 274.95864868 0.86870909]	[6.00757019e+02 9.03533081e+02 8.01913917e-01]	[6.08577698e+02 8.93272278e+02 8.34780455e-01]	[5.80229065e+02 8.72830688e+02 7.46020257e-01]	[4.80264557e+02 8.95911255e+02 7.87585318e-01]	[4.62211212e+02 8.93330383e+02 7.71709383e-01]	[4.75101227e+02 8.72802612e+02 7.20742583e-01]
[518.69573975 277.56451416 0.93140715]	[513.65362549 357.23220825 0.88932395]	[457.10787964 359.73876953 0.85313123]	[439.10040283 464.92453003 0.87007213]	[421.24282837 559.73345947 0.87740809]	[572.58807373 357.00961304 0.84802175]	[587.96533203 454.63473511 0.8463167 ]	[603.30114746 541.81237793 0.90251136]	[521.31878662 546.98651123 0.76164806]	[480.32092285 546.96948242 0.7595337 ]	[477.73275757 708.5324707 0.73555171]	[4.72538116e+02 8.67598999e+02 7.78730810e-01]	[562.33422852 547.02325439 0.73720449]	[567.5925293 716.31268311 0.75661641]	[5.85358765e+02 8.67658813e+02 8.59189928e-01]	[503.23886108 267.28286743 0.91042304]	[526.39379883 264.73376465 0.87513769]	[482.76791382 277.48355103 0.94700706]	[544.31536865 274.97277832 0.85608637]	[6.00760132e+02 9.03535583e+02 7.99810767e-01]	[6.08574524e+02 8.93274902e+02 8.33012879e-01]	[5.80225830e+02 8.72831116e+02 7.47556627e-01]	[4.80273010e+02 8.95918579e+02 7.86626518e-01]	[4.62215759e+02 8.93334229e+02 7.72533298e-01]	[4.75105316e+02 8.72785583e+02 7.22475648e-01]
[518.76135254 277.52975464 0.94196415]	[516.18780518 357.22479248 0.90054166]	[457.17172241 359.72930908 0.86160117]	[439.12438965 464.91043091 0.86855161]	[421.25442505 559.79205322 0.8904565 ]	[572.63543701 357.00613403 0.84871936]	[588.03448486 454.58840942 0.83648086]	[603.38134766 541.83966064 0.91416395]	[521.3112793 546.98394775 0.75301176]	[480.31311035 546.9619751 0.75212079]	[477.72332764 708.52874756 0.73245382]	[4.72550873e+02 8.67584656e+02 7.77049303e-01]	[562.34283447 547.02398682 0.73229349]	[570.03826904 716.30749512 0.74893302]	[5.85350464e+02 8.67663025e+02 8.61632884e-01]	[503.28640747 264.80725098 0.91148716]	[526.43701172 262.24023438 0.86825919]	[482.85705566 277.51922607 0.94256204]	[544.35168457 274.92962646 0.85374385]	[6.00772400e+02 9.03554626e+02 8.05918396e-01]	[6.08573730e+02 8.93286438e+02 8.35938752e-01]	[5.77779297e+02 8.72827515e+02 7.45412409e-01]	[4.80299255e+02 8.95929932e+02 7.83772588e-01]	[4.62235504e+02 8.93344055e+02 7.69809008e-01]	[4.75102905e+02 8.72773376e+02 7.22878158e-01]
[521.21160889 277.52261353 0.95068324]	[518.68487549 357.2270813 0.91331697]	[459.62768555 359.74716187 0.87133867]	[439.14556885 464.8218689 0.8886925 ]	[421.3197937 559.7253418 0.87701309]	[575.1696167 357.02160645 0.85060459]	[588.09362793 454.54522705 0.81518787]	[603.46356201 541.87316895 0.92540115]	[521.41772461 546.97808838 0.75258547]	[480.3788147 546.94207764 0.7495569 ]	[477.72814941 706.10601807 0.74786699]	[4.72575287e+02 8.67603271e+02 7.78707802e-01]	[562.45294189 547.01464844 0.7414608 ]	[570.11608887 718.85540771 0.73196924]	[5.85355408e+02 8.67656433e+02 8.62051308e-01]	[503.35595703 267.27801514 0.90728539]	[526.50402832 262.19973755 0.85851306]	[482.89526367 277.50491333 0.94482058]	[544.40826416 272.47113037 0.84889811]	[6.00780273e+02 9.03569458e+02 8.13275099e-01]	[6.08575623e+02 8.93296326e+02 8.37417960e-01]	[5.77772949e+02 8.72806702e+02 7.47594595e-01]	[4.80309906e+02 8.95942444e+02 7.83152938e-01]	[4.62246521e+02 8.93355042e+02 7.66833067e-01]	[4.75113495e+02 8.72789978e+02 7.22367346e-01]
[521.28094482 277.53042603 0.96003342]	[518.74719238 359.57949829 0.92231721]	[459.668396 359.77990723 0.87346721]	[439.23007202 462.40014648 0.89276397]	[421.40548706 559.70330811 0.85863948]	[575.2310791 357.04129028 0.85938048]	[588.11889648 452.07843018 0.80020505]	[605.87329102 541.86334229 0.9277277 ]	[523.77319336 546.98046875 0.75044626]	[482.72705078 546.94641113 0.74528855]	[477.73147583 706.10223389 0.74350566]	[4.72558777e+02 8.67618347e+02 7.78346241e-01]	[562.47723389 547.01147461 0.74313611]	[572.65808105 718.86407471 0.72281992]	[5.85360779e+02 8.67684814e+02 8.65483999e-01]	[503.44015503 267.28646851 0.89833397]	[529.00061035 262.23202515 0.84744376]	[482.96426392 277.4909668 0.9333024 ]	[544.43780518 274.90237427 0.836528 ]	[6.00783447e+02 9.03571228e+02 8.11900318e-01]	[6.08582153e+02 8.93302734e+02 8.35963130e-01]	[5.77777893e+02 8.72831482e+02 7.51174271e-01]	[4.80304626e+02 8.95971741e+02 7.78274596e-01]	[4.62239655e+02 8.93380737e+02 7.60304511e-01]	[4.75104736e+02 8.72803162e+02 7.16212213e-01]
[521.38690186 277.53796387 0.96294379]	[518.7956543 359.60818481 0.93019283]	[459.66827393 362.19842529 0.8680321 ]	[439.31448364 462.38946533 0.88823497]	[423.8734436 559.80444336 0.86254656]	[577.76647949 357.06442261 0.87602615]	[590.61444092 452.06890869 0.79658878]	[605.98083496 541.87878418 0.92130721]	[523.79547119 549.49395752 0.74264419]	[482.73764038 547.02404785 0.73561078]	[477.72973633 708.52697754 0.74023014]	[4.72550018e+02 8.67627441e+02 7.79953480e-01]	[564.81848145 549.50152588 0.74033856]	[575.18457031 718.89678955 0.72573781]	[5.85367737e+02 8.67678101e+02 8.67079616e-01]	[505.88442993 267.29846191 0.88605154]	[531.56878662 262.2076416 0.84267968]	[485.36560059 277.47143555 0.92786103]	[544.49554443 274.868927 0.80951273]	[6.00780762e+02 9.03573242e+02 8.14757288e-01]	[6.08584656e+02 8.93306641e+02 8.38111818e-01]	[5.77778320e+02 8.72825256e+02 7.52680957e-01]	[4.80300201e+02 8.98419861e+02 7.78227925e-01]	[4.62236969e+02 8.93392212e+02 7.58467734e-01]	[4.75100311e+02 8.72806763e+02 7.18057990e-01]
[523.77655029 277.51809692 0.9622401 ]	[521.19897461 359.63995361 0.93609494]	[459.75427246 362.23193359 0.87168318]	[441.75314331 462.30618286 0.89956766]	[431.50616455 559.79901123 0.84047389]	[580.21966553 357.0977478 0.88052464]	[595.70471191 457.0994873 0.7953099 ]	[606.09082031 544.33081055 0.90607703]	[523.81890869 549.52557373 0.74005711]	[482.77938843 549.51275635 0.72829163]	[480.11172485 706.07763672 0.75155973]	[4.72556122e+02 8.67594116e+02 7.77609289e-01]	[564.82165527 549.5133667 0.73809129]	[575.20178223 716.2633667 0.73180497]	[5.85370605e+02 8.67679810e+02 8.67553532e-01]	[505.95480347 267.27752686 0.87841249]	[534.16064453 262.2170105 0.8471899 ]	[485.40359497 277.54516602 0.92411178]	[544.54962158 274.96697998 0.78665763]	[6.00772827e+02 9.03562378e+02 8.11531007e-01]	[6.08584290e+02 8.93299072e+02 8.37218344e-01]	[5.77789185e+02 8.72827148e+02 7.54415631e-01]	[4.80298798e+02 8.98412659e+02 7.77577639e-01]	[4.62234070e+02 8.93383057e+02 7.59522617e-01]	[4.75105988e+02 8.72778076e+02 7.21545815e-01]
[523.86608887 277.52825928 0.95748365]	[521.23950195 359.6852417 0.94195735]	[459.80175781 362.26010132 0.86886013]	[441.8722229 467.4263916 0.86061257]	[436.65206909 562.24542236 0.88894629]	[580.26690674 357.14813232 0.89131308]	[598.2744751 457.18789673 0.81700712]	[608.53643799 544.39904785 0.8842864 ]	[523.84411621 549.55004883 0.73844105]	[482.79779053 549.57061768 0.72463179]	[477.73400879 708.62518311 0.74225056]	[4.72536865e+02 8.67642822e+02 7.82428145e-01]	[564.84393311 549.51928711 0.74451971]	[575.18902588 713.76324463 0.75130135]	[5.85373413e+02 8.67681274e+02 8.67358208e-01]	[508.46755981 267.27185059 0.8621819 ]	[536.7321167 262.22335815 0.85778147]	[485.44747925 277.50769043 0.91622418]	[546.97564697 274.94369507 0.75817549]	[6.00768494e+02 9.03565247e+02 8.14473867e-01]	[6.08588501e+02 8.93302307e+02 8.37746561e-01]	[5.77785156e+02 8.72834595e+02 7.59323895e-01]	[4.80285187e+02 8.98415100e+02 7.81640947e-01]	[4.62219086e+02 8.93387695e+02 7.61148334e-01]	[4.75101074e+02 8.72820679e+02 7.22744286e-01]
[523.92382812 277.51031494 0.94439906]	[521.29296875 359.67321777 0.94643688]	[462.1942749 362.23779297 0.8705076 ]	[441.89810181 467.48162842 0.84728533]	[436.69482422 559.83734131 0.88934201]	[580.31567383 357.14315796 0.89246058]	[600.78338623 457.18255615 0.82558864]	[608.58105469 544.38092041 0.87914723]	[523.84301758 549.5489502 0.73669338]	[482.8263855 549.53979492 0.7234633 ]	[480.10931396 708.57580566 0.7523371 ]	[4.72535217e+02 8.67627075e+02 7.78602540e-01]	[564.82440186 549.54205322 0.73945761]	[575.22576904 713.77471924 0.7518484 ]	[5.85360535e+02 8.67677002e+02 8.67547572e-01]	[511.04708862 264.76199341 0.84869903]	[539.22570801 262.23529053 0.86926728]	[487.99758911 275.1328125 0.89205736]	[547.04937744 274.97570801 0.78204787]	[6.00772583e+02 9.03565125e+02 8.14276993e-01]	[6.08584351e+02 8.93299683e+02 8.38935852e-01]	[5.77759338e+02 8.72835449e+02 7.60217786e-01]	[4.80287750e+02 8.98417969e+02 7.81777382e-01]	[4.62219055e+02 8.93390015e+02 7.60218978e-01]	[4.75103058e+02 8.72800354e+02 7.21349239e-01]
[523.96966553 277.51107788 0.93782109]	[521.31005859 359.66751099 0.94512236]	[462.21343994 362.20751953 0.87641412]	[444.34243774 464.95016479 0.82607841]	[439.12011719 559.7956543 0.89072847]	[580.36480713 357.14053345 0.90022838]	[600.79144287 454.61581421 0.80688202]	[608.62420654 541.90344238 0.86051571]	[523.82720947 549.54248047 0.73054701]	[482.83227539 549.53851318 0.71790665]	[480.09997559 708.67633057 0.72689867]	[4.72528320e+02 8.67671875e+02 7.84894288e-01]	[562.47088623 549.5166626 0.73354095]	[577.70007324 716.29144287 0.74762976]	[585.3616333 867.68518066 0.86888522]	[513.59423828 264.77496338 0.84693742]	[539.28216553 264.71142578 0.87869769]	[490.51696777 277.4642334 0.88852012]	[549.51153564 275.01089478 0.77531588]	[6.00776184e+02 9.03564087e+02 8.15697789e-01]	[6.08583435e+02 8.93301147e+02 8.41255426e-01]	[5.77756531e+02 8.72843018e+02 7.62529135e-01]	[4.80292450e+02 8.98435059e+02 7.81570137e-01]	[4.62222443e+02 8.93403076e+02 7.59956181e-01]	[4.75087402e+02 8.72840759e+02 7.22802520e-01]
[523.98596191 277.50024414 0.93122226]	[521.35894775 359.64813232 0.94675583]	[462.25689697 362.20022583 0.87393105]	[444.44900513 462.434021 0.81420094]	[439.18002319 559.70544434 0.88076591]	[582.7734375 357.11566162 0.90307426]	[600.82202148 454.63171387 0.81515455]	[608.64630127 544.30059814 0.86014622]	[523.85906982 552.10095215 0.72625983]	[482.8638916 552.08569336 0.71292698]	[480.11730957 711.13006592 0.72740507]	[4.72527466e+02 8.67664001e+02 7.82184660e-01]	[564.82647705 552.0668335 0.72824097]	[577.74121094 716.32250977 0.7479887 ]	[585.35925293 867.67840576 0.86850792]	[513.63049316 264.75415039 0.84472752]	[539.30462646 262.25073242 0.88189769]	[493.05044556 275.10873413 0.88693333]	[549.57043457 275.00643921 0.79013598]	[6.00775208e+02 9.03565735e+02 8.14918339e-01]	[6.08582092e+02 8.93300537e+02 8.40827465e-01]	[5.77744263e+02 8.72831238e+02 7.61345565e-01]	[4.80304077e+02 8.98431458e+02 7.84146845e-01]	[4.62228607e+02 8.93398376e+02 7.63521791e-01]	[4.75082336e+02 8.72833313e+02 7.24024415e-01]
[526.40063477 277.50732422 0.92112696]	[521.40777588 359.65325928 0.94600236]	[462.30526733 362.21289062 0.86809766]	[446.91705322 462.38204956 0.8050071 ]	[439.20620728 559.7399292 0.88757807]	[582.80834961 357.11450195 0.91145706]	[600.86102295 454.57797241 0.81710708]	[611.15478516 541.92059326 0.85367125]	[523.88378906 552.07946777 0.72629452]	[482.88919067 552.09033203 0.70947051]	[480.12295532 711.13500977 0.73412222]	[4.72536469e+02 8.67672668e+02 7.83553243e-01]	[564.85070801 549.54870605 0.72799218]	[577.77154541 716.27960205 0.74693882]	[5.85357300e+02 8.67673401e+02 8.67550552e-01]	[516.12634277 264.77386475 0.84853303]	[541.70111084 262.2494812 0.89307469]	[493.11306763 277.49703979 0.88666946]	[552.05895996 275.00881958 0.75040233]	[6.00771790e+02 9.03567688e+02 8.16116154e-01]	[6.08580994e+02 8.93303040e+02 8.42647374e-01]	[5.77741882e+02 8.72821594e+02 7.56633461e-01]	[4.80311096e+02 8.98445129e+02 7.81623960e-01]	[4.62234589e+02 8.93409058e+02 7.60417044e-01]	[4.75088348e+02 8.72839294e+02 7.24672914e-01]
[526.40087891 277.50726318 0.92102575]	[521.40826416 359.65127563 0.94568574]	[462.30490112 362.21142578 0.86818594]	[446.91815186 462.38119507 0.80558568]	[439.20480347 559.73736572 0.88694233]	[582.80932617 357.11322021 0.91124451]	[600.85943604 454.57232666 0.81624174]	[611.1595459 541.91046143 0.85272801]	[523.88995361 549.57849121 0.72769433]	[482.89468384 552.06988525 0.71021831]	[480.14425659 708.67260742 0.74632281]	[4.72538605e+02 8.67666199e+02 7.83290029e-01]	[564.85345459 549.52593994 0.73077387]	[577.77789307 716.28881836 0.74715662]	[585.35614014 867.67871094 0.86812145]	[516.12658691 264.77371216 0.84853727]	[541.70117188 262.24978638 0.89311039]	[493.11288452 277.49700928 0.88642359]	[552.05932617 275.00848389 0.7504192 ]	[6.00774536e+02 9.03568054e+02 8.16142142e-01]	[6.08582336e+02 8.93303345e+02 8.42253923e-01]	[5.77739502e+02 8.72829041e+02 7.57295489e-01]	[4.80315704e+02 8.98447510e+02 7.80836999e-01]	[4.62238983e+02 8.93410767e+02 7.59834766e-01]	[4.75086456e+02 8.72831909e+02 7.24505305e-01]
[526.45550537 277.5223999 0.91153216]	[523.76965332 359.64459229 0.94510597]	[462.32943726 359.81771851 0.87136281]	[446.94927979 464.82077026 0.80064625]	[439.19766235 559.7512207 0.88946605]	[582.85095215 357.12457275 0.91999924]	[603.29022217 454.64187622 0.83783764]	[613.66656494 541.79772949 0.84220421]	[523.8973999 549.52160645 0.7300666 ]	[482.90441895 549.5513916 0.71221793]	[480.14108276 708.65856934 0.74388945]	[4.72543793e+02 8.67648499e+02 7.81861842e-01]	[564.8538208 547.00231934 0.7338447 ]	[577.75640869 713.73736572 0.74806088]	[5.85357056e+02 8.67674866e+02 8.66410255e-01]	[516.18591309 264.79327393 0.85291594]	[541.74365234 262.24368286 0.90126479]	[495.6265564 277.51223755 0.89261568]	[552.14746094 274.99914551 0.75958455]	[6.00770813e+02 9.03567749e+02 8.15772653e-01]	[6.08580017e+02 8.93303406e+02 8.41669381e-01]	[5.77743103e+02 8.72826416e+02 7.55857468e-01]	[4.80329926e+02 8.98453979e+02 7.77869463e-01]	[4.62247772e+02 8.93414429e+02 7.57303059e-01]	[4.75083099e+02 8.72810547e+02 7.25602508e-01]
[526.5133667 277.51150513 0.90241724]	[523.82751465 359.64453125 0.94524813]	[462.39477539 359.78094482 0.8658722 ]	[449.43078613 462.41546631 0.80159158]	[439.20401001 559.71936035 0.88481283]	[582.89764404 357.12811279 0.9207148 ]	[603.33239746 457.09030151 0.84568846]	[613.70880127 541.81115723 0.83526087]	[523.91705322 547.03283691 0.73107201]	[482.927948 549.51251221 0.71165311]	[480.13449097 708.70019531 0.74295211]	[4.72525665e+02 8.67630554e+02 7.76905835e-01]	[564.87255859 546.98223877 0.73439205]	[577.78857422 716.2756958 0.74447006]	[585.35955811 867.69818115 0.86878043]	[518.65930176 264.78555298 0.85512292]	[541.78942871 262.22265625 0.90921611]	[498.12356567 277.48550415 0.908647 ]	[557.18865967 275.00759888 0.80706728]	[6.00773804e+02 9.03562683e+02 8.15455377e-01]	[6.08578796e+02 8.93302979e+02 8.42195988e-01]	[5.77749023e+02 8.72844116e+02 7.55169928e-01]	[4.80328705e+02 8.98456970e+02 7.75484562e-01]	[4.62240906e+02 8.93412964e+02 7.54649282e-01]	[4.75071808e+02 8.72785034e+02 7.21584499e-01]
[529.0614624 277.49499512 0.89517778]	[523.88153076 359.61340332 0.9449268 ]	[464.83825684 359.71463013 0.87191588]	[446.96548462 462.43664551 0.81264991]	[439.22299194 559.74676514 0.89049947]	[582.94714355 357.11767578 0.92255819]	[603.37072754 457.13241577 0.8593263 ]	[616.24041748 541.82458496 0.84141189]	[523.98406982 549.53411865 0.72861934]	[485.3520813 549.56604004 0.70055664]	[480.13116455 708.70153809 0.73762757]	[4.72540100e+02 8.67623596e+02 7.77401865e-01]	[564.95178223 547.02770996 0.73071748]	[580.24731445 716.33221436 0.74439108]	[585.36016846 867.69458008 0.86881399]	[518.76989746 264.77050781 0.87462467]	[541.89031982 262.21069336 0.91792935]	[498.18652344 277.48352051 0.92004925]	[557.24267578 275.02523804 0.6997779 ]	[6.00774231e+02 9.03568542e+02 8.14244032e-01]	[6.08577942e+02 8.93308838e+02 8.40795100e-01]	[5.77746521e+02 8.72838196e+02 7.54771948e-01]	[4.80328979e+02 8.98453186e+02 7.78631449e-01]	[4.62245911e+02 8.93409302e+02 7.58501053e-01]	[4.75082733e+02 8.72777527e+02 7.26310551e-01]
[531.61322021 277.49945068 0.89245504]	[523.90643311 359.59701538 0.94175953]	[464.85455322 359.68566895 0.86992908]	[446.9770813 462.42059326 0.81480652]	[439.22988892 559.76464844 0.89647865]	[582.98822021 357.12042236 0.91971207]	[603.39819336 457.13583374 0.85981941]	[616.27270508 544.32025146 0.84088558]	[523.99768066 547.01837158 0.72442126]	[485.39266968 549.5045166 0.6973964 ]	[480.13845825 711.12548828 0.74207139]	[4.72546417e+02 8.67577637e+02 7.69911706e-01]	[564.9465332 546.96795654 0.72765791]	[580.25738525 718.84674072 0.74967313]	[585.36004639 867.70397949 0.87041235]	[521.19226074 264.77151489 0.88274467]	[541.9498291 262.22943115 0.91100168]	[498.21228027 277.47085571 0.92399865]	[557.27111816 275.03683472 0.65163314]	[6.00774963e+02 9.03570801e+02 8.15391958e-01]	[6.08576599e+02 8.93311340e+02 8.42215419e-01]	[5.77748840e+02 8.72844910e+02 7.54845381e-01]	[4.80331360e+02 8.98448486e+02 7.76372015e-01]	[4.62242462e+02 8.93400146e+02 7.55268753e-01]	[4.75094391e+02 8.72733643e+02 7.25709796e-01]
[534.1661377 277.47988892 0.8976987 ]	[523.93890381 359.60525513 0.9369989 ]	[464.88647461 359.68029785 0.86595321]	[449.47158813 464.82568359 0.81227398]	[439.2281189 559.76977539 0.89587051]	[585.36340332 357.13653564 0.92215925]	[603.43652344 454.64117432 0.85172194]	[616.26690674 541.9286499 0.83288109]	[523.99304199 546.9887085 0.72436059]	[485.39553833 547.0166626 0.69920361]	[480.14694214 711.14190674 0.7440086 ]	[4.72546448e+02 8.65130920e+02 7.67430842e-01]	[564.9397583 546.94915771 0.726179 ]	[580.27496338 721.37475586 0.75117755]	[585.36114502 867.70843506 0.87136012]	[521.24859619 264.75289917 0.89006078]	[544.33898926 262.21469116 0.91019207]	[500.64453125 277.47470093 0.9346894 ]	[559.74310303 275.03363037 0.66754222]	[6.00777283e+02 9.03572632e+02 8.15888643e-01]	[6.08577637e+02 8.93312744e+02 8.42546225e-01]	[5.77747986e+02 8.72846619e+02 7.55126417e-01]	[4.80334137e+02 8.98449707e+02 7.77126074e-01]	[4.62243134e+02 8.93400024e+02 7.55398095e-01]	[4.75099976e+02 8.72722412e+02 7.24392831e-01]
[536.6729126 277.46670532 0.90675366]	[523.95733643 359.60684204 0.93603718]	[464.91690063 359.67514038 0.86340249]	[449.52444458 464.83456421 0.81135589]	[439.24777222 559.70300293 0.89013433]	[585.38098145 357.14605713 0.92262948]	[603.45996094 457.08047485 0.84806228]	[616.24450684 544.38134766 0.8420831 ]	[524.00610352 546.98498535 0.72321993]	[485.41503906 547.01525879 0.69674647]	[480.16363525 708.6595459 0.7406556 ]	[4.72544678e+02 8.65104370e+02 7.64697313e-01]	[564.95770264 546.94659424 0.7247135 ]	[580.28070068 718.8682251 0.74909401]	[585.35827637 867.70343018 0.87045962]	[521.28552246 264.73745728 0.89740914]	[544.38458252 262.22955322 0.91005152]	[500.65835571 277.4821167 0.92990899]	[559.75836182 275.06524658 0.57982767]	[6.00776245e+02 9.03572388e+02 8.13064694e-01]	[6.08578308e+02 8.93312439e+02 8.40901077e-01]	[5.77743286e+02 8.72843262e+02 7.52762020e-01]	[4.80332611e+02 8.98438416e+02 7.78918564e-01]	[4.62240204e+02 8.93389954e+02 7.57081091e-01]	[4.75104156e+02 8.72701416e+02 7.24300027e-01]
[536.73126221 277.48150635 0.91644162]	[523.9621582 359.61386108 0.93613112]	[464.91662598 359.67541504 0.86544281]	[452.04260254 462.40414429 0.81290764]	[439.26821899 559.73596191 0.89960504]	[585.39080811 357.15606689 0.92372322]	[603.48040771 457.08288574 0.84370226]	[616.22161865 544.38494873 0.84224921]	[524.01794434 546.9866333 0.72241479]	[485.43151855 547.0100708 0.69712615]	[480.17498779 708.68389893 0.74732774]	[4.72529449e+02 8.65124268e+02 7.63727784e-01]	[564.96044922 546.95373535 0.72590756]	[580.30303955 721.3616333 0.75533462]	[585.36450195 867.6973877 0.87031764]	[521.32000732 264.75671387 0.90187919]	[544.42462158 262.24462891 0.90832841]	[500.6819458 277.51428223 0.93669891]	[5.59781372e+02 2.75076324e+02 5.25974452e-01]	[6.00788513e+02 9.03587708e+02 8.12719166e-01]	[6.08588623e+02 8.93321533e+02 8.34053397e-01]	[5.77735840e+02 8.72834839e+02 7.56264389e-01]	[4.80332062e+02 8.98441223e+02 7.82458425e-01]	[4.62241882e+02 8.93398926e+02 7.59774208e-01]	[4.75096527e+02 8.72717224e+02 7.19552159e-01]
[539.18005371 277.48703003 0.92627716]	[523.96386719 359.64312744 0.93626434]	[464.91522217 359.69287109 0.86510456]	[454.53598022 462.35235596 0.81825393]	[439.27593994 557.27514648 0.89257354]	[585.39520264 357.19143677 0.92199802]	[603.49578857 457.1413269 0.85226083]	[616.21850586 544.41296387 0.84241235]	[526.39544678 547.01062012 0.7184056 ]	[485.43933105 547.02471924 0.69503123]	[480.18222046 711.14685059 0.74513721]	[4.72551666e+02 8.65135803e+02 7.67398834e-01]	[564.98138428 546.99108887 0.72074759]	[580.30072021 721.40020752 0.76379961]	[585.3692627 867.69543457 0.86868006]	[521.3536377 264.77380371 0.90483314]	[544.45135498 262.25698853 0.9031105 ]	[500.70977783 277.53329468 0.94102466]	[5.59815979e+02 2.75054108e+02 5.05197465e-01]	[6.00778503e+02 9.03590027e+02 8.10879767e-01]	[6.08589172e+02 8.93322327e+02 8.30486178e-01]	[5.77730774e+02 8.72831299e+02 7.54657924e-01]	[4.80336487e+02 8.98438782e+02 7.85417020e-01]	[4.62247040e+02 8.93394958e+02 7.62463450e-01]	[4.75102783e+02 8.72726562e+02 7.26393104e-01]
[539.19384766 277.48114014 0.93095756]	[523.96496582 359.64471436 0.93559825]	[464.91964722 359.69595337 0.86340213]	[454.58352661 462.30084229 0.83717149]	[439.29043579 557.24414062 0.89376587]	[585.40014648 357.20065308 0.92095292]	[603.50006104 457.09991455 0.8477633 ]	[616.21551514 544.41650391 0.84602469]	[526.3996582 547.01855469 0.7174527 ]	[485.44137573 547.02960205 0.69326442]	[480.19192505 708.69055176 0.75086313]	[4.72535889e+02 8.65135193e+02 7.66584992e-01]	[564.98596191 547.00250244 0.71985316]	[580.30810547 721.40985107 0.76410764]	[5.85367432e+02 8.67693359e+02 8.67400169e-01]	[521.36694336 264.77096558 0.9046998 ]	[544.46691895 262.25570679 0.89970136]	[500.72366333 277.55749512 0.94492579]	[5.62211853e+02 2.75064850e+02 5.44463038e-01]	[6.00780945e+02 9.03586609e+02 8.07595313e-01]	[6.08593628e+02 8.93319580e+02 8.27185571e-01]	[5.77723877e+02 8.72835205e+02 7.52908230e-01]	[4.80338531e+02 8.98436279e+02 7.83913732e-01]	[4.62251709e+02 8.93395752e+02 7.60908306e-01]	[4.75085205e+02 8.72721130e+02 7.22259402e-01]
[539.20532227 277.48287964 0.93330759]	[523.97772217 359.65075684 0.93419045]	[464.93942261 359.69674683 0.85967654]	[454.58010864 462.29907227 0.83813304]	[439.28930664 557.2600708 0.89238465]	[585.41162109 357.21054077 0.92065221]	[603.48907471 457.10281372 0.84530872]	[616.21258545 544.43151855 0.84756547]	[526.41998291 547.01879883 0.70966667]	[485.4538269 547.0335083 0.68462628]	[480.19638062 711.20141602 0.76275605]	[4.72547455e+02 8.67623413e+02 7.79077113e-01]	[565.01190186 547.00134277 0.71667325]	[580.27453613 721.36065674 0.76554906]	[585.37908936 870.12939453 0.88027596]	[521.38067627 264.76712036 0.90451038]	[544.48101807 262.25869751 0.89434254]	[500.73797607 277.55249023 0.95192957]	[562.24627686 275.06054688 0.60773194]	[6.00765808e+02 9.03575439e+02 8.17701280e-01]	[6.08599609e+02 8.93325989e+02 8.44358742e-01]	[5.77751343e+02 8.72888367e+02 7.55890727e-01]	[4.80314880e+02 8.98456116e+02 7.80916691e-01]	[4.62231934e+02 8.93399597e+02 7.61846304e-01]	[4.75087921e+02 8.72784424e+02 7.31368005e-01]
[539.20153809 277.48391724 0.93331796]	[523.97943115 359.64880371 0.93189716]	[464.94015503 359.69354248 0.8611849 ]	[454.58450317 462.27938843 0.84155446]	[439.30081177 557.24383545 0.89239568]	[585.41241455 357.21386719 0.92028511]	[603.50421143 457.1335144 0.84901959]	[616.22283936 544.44873047 0.8450349 ]	[526.4152832 549.50848389 0.71034378]	[485.43972778 549.51544189 0.68646479]	[480.19497681 711.18890381 0.76346999]	[4.72543518e+02 8.67640198e+02 7.79103279e-01]	[565.01934814 549.49487305 0.71465373]	[580.29632568 721.38500977 0.77420342]	[585.38085938 870.12322998 0.87759888]	[521.37762451 264.77270508 0.90303999]	[544.47998047 262.26153564 0.89365035]	[500.74230957 277.5614624 0.95466369]	[562.25640869 275.06503296 0.63799119]	[6.00773193e+02 9.03562927e+02 8.14430594e-01]	[6.08610229e+02 8.93313904e+02 8.41130078e-01]	[5.77752258e+02 8.72886047e+02 7.56239116e-01]	[4.80327911e+02 8.98472473e+02 7.74624348e-01]	[4.62236542e+02 8.93413208e+02 7.54048944e-01]	[4.75077606e+02 8.72796448e+02 7.26453543e-01]
[539.21520996 277.48883057 0.93736553]	[523.97637939 359.64703369 0.93219548]	[464.93667603 359.69906616 0.86199695]	[454.57095337 462.29003906 0.83814669]	[439.30358887 557.25360107 0.89330769]	[585.41143799 357.20263672 0.92111307]	[603.50524902 457.10101318 0.84231037]	[616.22595215 544.4130249 0.84741187]	[526.42840576 549.50274658 0.712681 ]	[485.45974731 549.51409912 0.68700373]	[480.20837402 711.19256592 0.76208222]	[4.72543701e+02 8.67640198e+02 7.77800679e-01]	[565.01928711 547.03308105 0.7175076 ]	[580.29089355 718.87536621 0.76335645]	[585.37561035 870.11932373 0.8764326 ]	[521.38543701 264.78286743 0.90398258]	[544.4887085 262.26324463 0.89239705]	[500.74606323 277.5635376 0.95363694]	[562.26519775 275.05493164 0.62600249]	[6.00779297e+02 9.03564941e+02 8.12473059e-01]	[6.08611023e+02 8.93311951e+02 8.38997602e-01]	[5.77741211e+02 8.72887451e+02 7.56200135e-01]	[4.80318970e+02 8.98471924e+02 7.75695324e-01]	[4.62230652e+02 8.93410156e+02 7.54063904e-01]	[4.75077850e+02 8.72795959e+02 7.26102591e-01]
[539.21276855 277.5269165 0.93484169]	[523.96746826 359.66262817 0.9342742 ]	[464.92709351 359.7104187 0.8640542 ]	[454.57415771 462.29428101 0.83757913]	[439.30496216 557.25256348 0.89460421]	[585.40124512 357.21096802 0.92047203]	[603.5090332 457.11831665 0.8454625 ]	[616.22161865 544.43048096 0.84515858]	[526.42456055 549.53631592 0.71067137]	[485.46362305 549.55200195 0.68465823]	[480.21029663 711.18182373 0.75974208]	[4.72551117e+02 8.67630127e+02 7.77991831e-01]	[565.01184082 549.51782227 0.71566677]	[580.31140137 721.39654541 0.76911807]	[585.37310791 870.11798096 0.87576234]	[521.38220215 267.28198242 0.90196002]	[544.49084473 264.75469971 0.89230669]	[500.73403931 277.58370972 0.94997644]	[562.27331543 275.07226562 0.62424994]	[6.00782654e+02 9.03565491e+02 8.12493622e-01]	[6.08610168e+02 8.93311279e+02 8.38754296e-01]	[5.77735535e+02 8.72888123e+02 7.55013227e-01]	[4.80330170e+02 8.98464233e+02 7.77726948e-01]	[4.62243866e+02 8.93406921e+02 7.55505025e-01]	[4.75077972e+02 8.72783386e+02 7.27372289e-01]
[539.18444824 277.60848999 0.91967863]	[523.96331787 359.66116333 0.9344961 ]	[464.91119385 359.71173096 0.86624008]	[454.57867432 462.29455566 0.83751887]	[439.31518555 557.23345947 0.89453745]	[585.40625 357.20904541 0.91978395]	[603.50445557 457.13739014 0.84731579]	[616.24255371 544.4586792 0.84347421]	[526.43652344 549.52819824 0.7095679 ]	[485.4828186 549.55517578 0.6834715 ]	[480.21011353 711.23486328 0.75812882]	[4.72557922e+02 8.67639771e+02 7.79744148e-01]	[565.01715088 549.50024414 0.71463639]	[580.3190918 721.40405273 0.77147681]	[585.36706543 870.12652588 0.87744278]	[521.36639404 267.3553772 0.90344691]	[544.47570801 267.29367065 0.8952772 ]	[500.72341919 277.56161499 0.94710082]	[562.28509521 275.0539856 0.62958837]	[6.00786133e+02 9.03562134e+02 8.13213646e-01]	[6.08610840e+02 8.93309875e+02 8.38641226e-01]	[5.77721130e+02 8.72902405e+02 7.55363464e-01]	[4.80332428e+02 8.98465881e+02 7.79061317e-01]	[4.62247894e+02 8.93406921e+02 7.55188286e-01]	[4.75083099e+02 8.72795044e+02 7.30966210e-01]
[539.16662598 277.67407227 0.90346521]	[523.95373535 359.65710449 0.93555897]	[464.90707397 359.71691895 0.8693496 ]	[454.56851196 462.27081299 0.84285879]	[439.32376099 557.22363281 0.89338386]	[585.38995361 357.19537354 0.92140186]	[603.50384521 457.10906982 0.84429765]	[616.2467041 544.43878174 0.84257752]	[526.4284668 549.55688477 0.71663022]	[485.47457886 552.06262207 0.68937302]	[480.21887207 711.15435791 0.75853765]	[4.72555725e+02 8.67628845e+02 7.78234601e-01]	[565.00531006 549.5302124 0.71929717]	[580.32104492 721.41131592 0.77068609]	[585.37219238 870.11431885 0.87665194]	[521.35772705 269.85049438 0.90761864]	[544.46014404 267.35507202 0.90184784]	[500.70840454 277.54272461 0.94432259]	[562.2857666 275.02658081 0.63722587]	[6.00780762e+02 9.03559875e+02 8.14034522e-01]	[6.08607422e+02 8.93307373e+02 8.41548502e-01]	[5.77743286e+02 8.72889465e+02 7.55432367e-01]	[4.80338165e+02 8.98463318e+02 7.77778149e-01]	[4.62250214e+02 8.93405823e+02 7.57593811e-01]	[4.75074799e+02 8.72776550e+02 7.28285134e-01]
[539.16729736 277.67584229 0.90343463]	[523.95336914 359.65591431 0.9356671 ]	[464.90640259 359.71713257 0.86953259]	[454.56933594 462.27206421 0.84393734]	[439.32516479 557.22570801 0.89362419]	[585.39031982 357.19406128 0.92129445]	[603.50378418 457.10873413 0.84281874]	[616.23590088 544.42919922 0.842538 ]	[526.42852783 549.55871582 0.71588081]	[485.47229004 552.06280518 0.68887353]	[480.22055054 711.15435791 0.75638056]	[4.72551758e+02 8.67636597e+02 7.79121280e-01]	[565.00634766 549.53375244 0.71848911]	[580.32055664 721.40454102 0.76983452]	[585.37158203 870.11706543 0.87688875]	[521.35894775 269.85253906 0.907848 ]	[544.45904541 267.35644531 0.9020099 ]	[500.71035767 277.54034424 0.94513208]	[562.28076172 275.02371216 0.63250566]	[6.00780212e+02 9.03559326e+02 8.13188434e-01]	[6.08606323e+02 8.93307434e+02 8.41163099e-01]	[5.77742065e+02 8.72891907e+02 7.55398095e-01]	[4.80336273e+02 8.98464783e+02 7.78746724e-01]	[4.62248230e+02 8.93407776e+02 7.57514417e-01]	[4.75072418e+02 8.72784485e+02 7.28669226e-01]
[539.1585083 277.68429565 0.89940655]	[523.9487915 359.63745117 0.93953145]	[464.90222168 359.70904541 0.87058896]	[454.57049561 462.29751587 0.8434211 ]	[439.32919312 557.21923828 0.89422899]	[585.38879395 357.1585083 0.92051989]	[603.49926758 454.64611816 0.83716404]	[616.24511719 544.43029785 0.84412396]	[526.4331665 549.52294922 0.71346575]	[485.47583008 549.56262207 0.68835312]	[480.22198486 711.15441895 0.75543857]	[4.72555847e+02 8.67624573e+02 7.78775454e-01]	[565.01055908 547.0322876 0.71736944]	[580.31488037 721.39746094 0.76760101]	[585.37475586 870.11346436 0.87676489]	[521.35192871 269.85943604 0.90894353]	[544.44732666 267.35369873 0.9041959 ]	[500.69692993 277.52871704 0.94064415]	[562.24816895 275.02047729 0.58420092]	[6.00779785e+02 9.03559143e+02 8.14803779e-01]	[6.08607849e+02 8.93308289e+02 8.42480242e-01]	[5.77747925e+02 8.72887024e+02 7.56250143e-01]	[4.80334778e+02 8.98465820e+02 7.80779064e-01]	[4.62247131e+02 8.93407593e+02 7.59617388e-01]	[4.75075348e+02 8.72772339e+02 7.29681730e-01]
[536.7076416 277.6751709 0.89585871]	[523.94464111 359.63137817 0.94088858]	[464.90719604 359.70922852 0.87005842]	[454.57235718 462.3001709 0.8433966 ]	[441.67019653 557.23077393 0.8946951 ]	[585.37768555 357.14056396 0.92108029]	[603.48699951 454.62857056 0.83637059]	[616.23577881 544.38879395 0.84532553]	[526.42523193 549.49487305 0.71137619]	[485.47085571 549.52764893 0.68693924]	[480.21951294 711.16278076 0.75986588]	[4.72553253e+02 8.67616394e+02 7.77536750e-01]	[564.99755859 547.0065918 0.71769178]	[580.31799316 721.36724854 0.76414102]	[585.3729248 870.11462402 0.87702906]	[521.32293701 269.85147095 0.90840107]	[544.4151001 267.33303833 0.9079591 ]	[500.68606567 277.51867676 0.93768889]	[562.21063232 275.01797485 0.58541065]	[6.00772217e+02 9.03568848e+02 8.17606509e-01]	[6.08603027e+02 8.93315796e+02 8.44823599e-01]	[5.77748230e+02 8.72884766e+02 7.54596174e-01]	[4.80316498e+02 8.98456177e+02 7.82689571e-01]	[4.62231659e+02 8.93397217e+02 7.61849463e-01]	[4.75084259e+02 8.72765198e+02 7.29940057e-01]
[534.15222168 277.63809204 0.88695949]	[523.93267822 359.63058472 0.94139785]	[464.89352417 359.71813965 0.86916792]	[454.56747437 462.31018066 0.83472967]	[441.6907959 557.27099609 0.89892858]	[585.3649292 357.13296509 0.91940588]	[603.47180176 454.59176636 0.84148657]	[616.2098999 544.33746338 0.84695369]	[526.42468262 549.51019287 0.71249765]	[485.4666748 549.54992676 0.68781286]	[480.21264648 711.18127441 0.7635119 ]	[4.72550049e+02 8.67608154e+02 7.75510907e-01]	[565.01171875 547.02325439 0.71674418]	[580.32171631 721.37493896 0.76299429]	[585.37493896 870.1171875 0.8763057 ]	[521.25250244 269.82614136 0.89709944]	[544.35083008 267.30310059 0.90585703]	[500.65615845 277.54379272 0.9274171 ]	[559.81848145 275.04693604 0.70131344]	[6.00776062e+02 9.03560486e+02 8.16163480e-01]	[6.08605713e+02 8.93310730e+02 8.44224453e-01]	[5.77750122e+02 8.72887573e+02 7.54759550e-01]	[4.80310059e+02 8.98449280e+02 7.84572721e-01]	[4.62226440e+02 8.93389893e+02 7.62875259e-01]	[4.75090179e+02 8.72757874e+02 7.31020212e-01]
[534.11737061 277.61260986 0.88619834]	[523.92456055 359.6133728 0.94025666]	[464.87246704 359.71875 0.8690272 ]	[452.08511353 462.3324585 0.82536489]	[441.68917847 559.7064209 0.90137959]	[585.35150146 357.10977173 0.91698343]	[603.45324707 454.64086914 0.85146409]	[616.19671631 544.34960938 0.84879708]	[526.43572998 549.5012207 0.71385413]	[485.48065186 549.54382324 0.68666875]	[480.21548462 711.21893311 0.77363288]	[4.72548676e+02 8.67614197e+02 7.76041210e-01]	[565.01574707 547.01202393 0.71831805]	[580.32952881 721.3807373 0.76381814]	[585.36798096 870.10919189 0.87492698]	[521.22741699 267.36407471 0.89201385]	[544.30975342 264.79907227 0.9034909 ]	[498.26705933 277.50671387 0.92782599]	[559.78778076 275.01687622 0.72220993]	[6.00776367e+02 9.03562378e+02 8.14862669e-01]	[6.08603455e+02 8.93309082e+02 8.43022645e-01]	[5.77733215e+02 8.72879272e+02 7.53521085e-01]	[4.80297180e+02 8.98445557e+02 7.85202384e-01]	[4.62215332e+02 8.93385925e+02 7.63865411e-01]	[4.75096039e+02 8.72762695e+02 7.30131567e-01]
[531.58105469 277.62203979 0.8844313 ]	[523.91424561 359.61627197 0.94166136]	[464.85754395 359.72320557 0.87083691]	[452.06643677 462.39157104 0.81570923]	[441.66693115 559.70385742 0.89863318]	[582.99658203 357.11254883 0.91755188]	[603.44384766 457.11709595 0.85866565]	[616.18493652 544.33636475 0.84947878]	[526.44073486 547.02752686 0.71574903]	[485.49572754 549.51629639 0.68632495]	[480.22747803 711.19927979 0.7744925 ]	[4.72555359e+02 8.67614807e+02 7.76686072e-01]	[565.01293945 546.99713135 0.72080088]	[580.32940674 718.89349365 0.76183999]	[585.37194824 867.71142578 0.87232614]	[521.18243408 269.82305908 0.88752145]	[541.93963623 264.79995728 0.90404367]	[498.23782349 277.51889038 0.9163487 ]	[559.7456665 275.02084351 0.73047328]	[6.00772644e+02 9.03561035e+02 8.15831184e-01]	[6.08605103e+02 8.93308899e+02 8.42819989e-01]	[5.77733459e+02 8.72868652e+02 7.54153967e-01]	[4.80302032e+02 8.98445923e+02 7.86049306e-01]	[4.62221100e+02 8.93386658e+02 7.64727414e-01]	[4.75091461e+02 8.72764648e+02 7.30049253e-01]
[529.05303955 277.62002563 0.88727903]	[523.90637207 359.63360596 0.94349051]	[464.85296631 359.75137329 0.8699587 ]	[452.03915405 462.43017578 0.81553817]	[439.322052 559.69274902 0.89649665]	[582.97821045 357.11743164 0.91997111]	[603.42919922 457.13162231 0.86451763]	[616.18829346 544.34216309 0.85039347]	[526.44024658 547.01062012 0.71417683]	[485.49304199 549.49536133 0.68419671]	[480.23071289 711.16571045 0.77328068]	[4.72557251e+02 8.67617798e+02 7.77251422e-01]	[565.01208496 546.98291016 0.72012144]	[580.3324585 718.84161377 0.75991464]	[585.37060547 870.09814453 0.87253809]	[518.77996826 269.83041382 0.88047248]	[541.88977051 267.269104 0.90557575]	[498.20840454 277.52328491 0.91561127]	[559.70678711 275.03353882 0.76807076]	[6.00774597e+02 9.03567749e+02 8.18443060e-01]	[6.08603271e+02 8.93313904e+02 8.44923794e-01]	[5.77735535e+02 8.72865295e+02 7.53060520e-01]	[4.80301025e+02 8.98454224e+02 7.83613920e-01]	[4.62219330e+02 8.93391724e+02 7.62311816e-01]	[4.75092072e+02 8.72766785e+02 7.30741382e-01]
[529.00067139 277.65322876 0.88870424]	[523.89672852 359.64096069 0.94629538]	[464.85693359 359.77078247 0.866355 ]	[452.00799561 462.42010498 0.8083517 ]	[439.29315186 559.71533203 0.89761668]	[582.95477295 357.1071167 0.92003548]	[603.40545654 457.11645508 0.85194623]	[616.19116211 544.32989502 0.84954572]	[526.45385742 547.02728271 0.70881426]	[487.92507935 549.51080322 0.68161184]	[480.24734497 711.18127441 0.77749139]	[4.72560791e+02 8.67618469e+02 7.77449489e-01]	[565.02392578 546.9989624 0.7152335 ]	[580.33190918 718.87738037 0.76091564]	[585.37493896 867.71173096 0.87254792]	[518.74969482 269.8699646 0.88344049]	[541.84893799 267.33215332 0.9090417 ]	[498.18511963 277.5295105 0.91024256]	[557.26361084 275.03811646 0.77911085]	[6.00772156e+02 9.03565308e+02 8.18567693e-01]	[6.08600281e+02 8.93313477e+02 8.44989121e-01]	[5.77743164e+02 8.72862305e+02 7.56325543e-01]	[4.80307770e+02 8.98450317e+02 7.84383059e-01]	[4.62225037e+02 8.93389771e+02 7.63977945e-01]	[4.75084747e+02 8.72766479e+02 7.29289889e-01]
[526.47344971 277.73040771 0.89059293]	[523.87371826 359.65142822 0.94965625]	[464.84558105 359.79046631 0.86473572]	[449.51605225 462.40045166 0.81377834]	[439.27484131 559.76196289 0.89862442]	[582.91925049 357.10980225 0.91893309]	[603.39233398 457.12637329 0.85463583]	[613.71685791 544.3036499 0.85035855]	[526.44317627 549.50482178 0.70759231]	[485.49356079 549.52655029 0.68064511]	[480.23617554 711.18908691 0.77051187]	[4.72562378e+02 8.67611694e+02 7.77265191e-01]	[565.0199585 547.01971436 0.71468937]	[580.3326416 718.89471436 0.76287174]	[585.37542725 867.70983887 0.87288451]	[518.67755127 272.36306763 0.88240707]	[541.77215576 269.85977173 0.9101932 ]	[498.15008545 277.51269531 0.89834106]	[557.22058105 275.01187134 0.83029866]	[6.00772278e+02 9.03562927e+02 8.18344891e-01]	[6.08601501e+02 8.93311829e+02 8.45483303e-01]	[5.77748779e+02 8.72864502e+02 7.57911444e-01]	[4.80304718e+02 8.98451111e+02 7.84152269e-01]	[4.62224640e+02 8.93388062e+02 7.63754189e-01]	[4.75089233e+02 8.72764526e+02 7.31860518e-01]
[526.42242432 280.1395874 0.8942017 ]	[523.8447876 359.63916016 0.94972789]	[462.42944336 359.78952026 0.86830139]	[449.47512817 462.33413696 0.82457322]	[439.25027466 559.78063965 0.90001947]	[582.89709473 357.09024048 0.91772026]	[603.38647461 457.1116333 0.85201192]	[613.70935059 541.92681885 0.85244191]	[526.43756104 549.52478027 0.70715022]	[485.47988892 549.54016113 0.68050504]	[480.2406311 711.23028564 0.77006668]	[4.72559967e+02 8.67618896e+02 7.78342724e-01]	[565.02557373 549.50268555 0.71166962]	[580.32922363 718.8883667 0.76209521]	[585.37554932 870.09887695 0.87275684]	[516.21148682 272.40130615 0.8816002 ]	[541.73858643 269.90344238 0.90830475]	[495.65325928 277.51675415 0.88742119]	[554.70849609 275.01391602 0.82471597]	[6.00772766e+02 9.03559021e+02 8.15845728e-01]	[6.08603455e+02 8.93309082e+02 8.42975080e-01]	[5.77746155e+02 8.72868896e+02 7.57815301e-01]	[4.80308533e+02 8.98448853e+02 7.84116983e-01]	[4.62228790e+02 8.93388855e+02 7.64018953e-01]	[4.75085632e+02 8.72772644e+02 7.30646133e-01]
[523.99731445 280.16131592 0.90207195]	[523.80090332 359.64700317 0.94915801]	[462.35971069 359.81561279 0.8758142 ]	[449.43380737 462.3392334 0.81559479]	[439.25213623 559.78771973 0.90048313]	[582.87884521 357.09857178 0.92101502]	[603.36560059 457.08178711 0.84399432]	[613.71264648 541.93908691 0.85603797]	[526.40386963 549.52142334 0.71278667]	[485.4498291 549.53289795 0.68551677]	[480.24798584 711.18548584 0.7826488 ]	[4.72559906e+02 8.67625793e+02 7.77169824e-01]	[564.99078369 549.50341797 0.71679974]	[580.31079102 718.87963867 0.75933552]	[585.37005615 870.09814453 0.87269527]	[516.137146 272.43103027 0.8801893 ]	[541.68292236 269.92935181 0.89762682]	[493.11126709 277.53588867 0.88718456]	[552.125 275.01608276 0.8231042 ]	[6.00772339e+02 9.03567383e+02 8.15502107e-01]	[6.08597717e+02 8.93314392e+02 8.43021989e-01]	[5.77737915e+02 8.72870850e+02 7.57880628e-01]	[4.80302826e+02 8.98450012e+02 7.82715619e-01]	[4.62223724e+02 8.93389343e+02 7.61905372e-01]	[4.75085480e+02 8.72779846e+02 7.28750527e-01]
[523.92889404 280.17840576 0.90978396]	[523.76483154 359.67181396 0.9476766 ]	[462.30923462 362.22625732 0.87777042]	[446.9151001 462.38751221 0.81245941]	[439.23303223 559.80053711 0.90194428]	[582.83935547 357.1072998 0.9160924 ]	[603.37597656 457.0760498 0.84179181]	[613.70629883 541.91937256 0.85600239]	[526.40380859 549.54620361 0.71080822]	[485.43457031 549.55627441 0.68456048]	[480.24368286 711.17871094 0.77235246]	[4.72562622e+02 8.67632996e+02 7.78131843e-01]	[565.01068115 549.52819824 0.71538007]	[580.30706787 718.8739624 0.75756061]	[585.37719727 870.10943604 0.87529969]	[513.58947754 272.44949341 0.87644303]	[539.23620605 269.93188477 0.87913722]	[490.56259155 277.52435303 0.88556159]	[549.60620117 275.0085144 0.84793425]	[6.00773193e+02 9.03567932e+02 8.17782283e-01]	[6.08607361e+02 8.93317200e+02 8.43648255e-01]	[5.77750854e+02 8.72885620e+02 7.57525027e-01]	[4.80327057e+02 8.98458618e+02 7.80456185e-01]	[4.62247192e+02 8.93398621e+02 7.56756902e-01]	[4.75083679e+02 8.72789185e+02 7.29279041e-01]
[523.92938232 280.1786499 0.9097662 ]	[523.76489258 359.67178345 0.94766712]	[462.309021 362.22637939 0.87771332]	[446.91732788 462.38424683 0.81235689]	[439.22998047 559.80511475 0.90168828]	[582.83984375 357.1076355 0.91606748]	[603.37823486 457.07778931 0.84203905]	[613.71124268 541.92077637 0.85589993]	[526.40283203 549.54882812 0.71068835]	[485.43127441 549.5579834 0.68479449]	[480.24893188 711.17486572 0.77057987]	[4.72557800e+02 8.67647095e+02 7.79629469e-01]	[565.01177979 549.53289795 0.71503919]	[580.3067627 718.87506104 0.75776684]	[585.37646484 870.11242676 0.87610042]	[513.58990479 272.44903564 0.87631589]	[539.23681641 269.93118286 0.87914491]	[490.56304932 277.52337646 0.88535547]	[552.05413818 275.00469971 0.84739006]	[6.00772705e+02 9.03570190e+02 8.16389203e-01]	[6.08606079e+02 8.93319702e+02 8.42543900e-01]	[5.77750305e+02 8.72891479e+02 7.57763028e-01]	[4.80325409e+02 8.98464111e+02 7.78836966e-01]	[4.62244568e+02 8.93403503e+02 7.53883362e-01]	[4.75077271e+02 8.72804260e+02 7.27446198e-01]
[523.83709717 280.16275024 0.92099172]	[521.37115479 359.66174316 0.95218307]	[462.25189209 362.21542358 0.88264954]	[446.87051392 462.36914062 0.81118548]	[439.22906494 559.79754639 0.90162623]	[582.77905273 357.10812378 0.91075587]	[603.32458496 454.59811401 0.83530927]	[613.67926025 544.32092285 0.86184132]	[524.00720215 549.55181885 0.71410632]	[485.38848877 549.55993652 0.68791628]	[480.27246094 711.13330078 0.78141552]	[4.72559723e+02 8.67631409e+02 7.77583480e-01]	[564.97186279 549.52661133 0.71686655]	[580.29266357 718.86114502 0.75459945]	[585.3782959 870.11627197 0.8766129 ]	[508.54837036 272.44491577 0.87862897]	[536.68835449 269.92800903 0.8601917 ]	[490.49987793 277.51193237 0.88537282]	[549.53082275 274.98022461 0.86518931]	[6.00776672e+02 9.03565186e+02 8.16917539e-01]	[6.08603943e+02 8.93317444e+02 8.43321919e-01]	[5.77748230e+02 8.72892944e+02 7.58472741e-01]	[4.80341187e+02 8.98445862e+02 7.80863643e-01]	[4.62260162e+02 8.93391541e+02 7.58074999e-01]	[4.75068970e+02 8.72791382e+02 7.25847185e-01]
[521.41723633 280.17745972 0.92097914]	[521.29760742 359.67532349 0.94988698]	[459.8404541 362.24435425 0.88061428]	[444.34890747 467.48779297 0.80315912]	[439.23187256 559.79632568 0.9038102 ]	[580.3637085 357.11032104 0.90242738]	[600.88653564 454.55038452 0.82409179]	[613.67077637 544.30255127 0.86130816]	[523.97772217 549.56872559 0.71778136]	[485.35321045 549.58056641 0.69269383]	[480.25979614 711.14770508 0.78435069]	[4.72575745e+02 8.67627014e+02 7.78848648e-01]	[564.9498291 549.54077148 0.71706319]	[580.25726318 718.81536865 0.75154614]	[585.37005615 870.09832764 0.87246048]	[505.97570801 272.43228149 0.90124559]	[534.12420654 272.35134888 0.85882509]	[487.92581177 277.50723267 0.90140152]	[547.02880859 275.01644897 0.88168973]	[6.00772400e+02 9.03574707e+02 8.15104008e-01]	[6.08599304e+02 8.93317261e+02 8.41630578e-01]	[5.77742554e+02 8.72875610e+02 7.58289814e-01]	[4.80340485e+02 8.98441223e+02 7.80854046e-01]	[4.62261169e+02 8.93384094e+02 7.59614229e-01]	[4.75078461e+02 8.72783325e+02 7.30399251e-01]
[521.33044434 280.15429688 0.92736125]	[521.246521 359.62695312 0.94478667]	[459.81152344 362.21279907 0.88389236]	[444.36309814 469.97262573 0.80131805]	[439.23657227 559.77972412 0.90087402]	[580.28765869 357.07571411 0.8846851 ]	[600.88226318 454.58520508 0.83381009]	[611.17266846 541.91497803 0.8657065 ]	[523.92553711 549.57189941 0.7240172 ]	[482.93112183 549.57781982 0.7013486 ]	[480.25454712 711.20013428 0.77023864]	[4.72599243e+02 8.67679871e+02 7.84450173e-01]	[564.89733887 549.54022217 0.72229856]	[580.22991943 718.82232666 0.7476294 ]	[585.37310791 867.70983887 0.87296224]	[505.88201904 272.42211914 0.91294348]	[531.54309082 272.3432312 0.85775739]	[485.41262817 277.46835327 0.91336036]	[546.93914795 275.00314331 0.88944328]	[6.00769470e+02 9.03563660e+02 8.15477014e-01]	[6.08603149e+02 8.93312683e+02 8.41468573e-01]	[5.77737732e+02 8.72878845e+02 7.56832540e-01]	[4.80342316e+02 8.98474976e+02 7.77914405e-01]	[4.62269836e+02 8.93412231e+02 7.53589749e-01]	[4.75097351e+02 8.72836060e+02 7.24396348e-01]
[518.69702148 280.15020752 0.89470357]	[518.74542236 359.60076904 0.92462647]	[459.64974976 362.2003479 0.87063879]	[441.83837891 467.48217773 0.84738386]	[439.11434937 559.79431152 0.9026835 ]	[577.70166016 357.02352905 0.85308063]	[598.22485352 454.6081543 0.79702234]	[611.05889893 544.31268311 0.8723076 ]	[523.83117676 549.52532959 0.73078144]	[482.82180786 549.54199219 0.71855748]	[480.25585938 716.33428955 0.76123464]	[4.72605438e+02 8.67688477e+02 7.89707482e-01]	[564.82629395 549.4989624 0.72908545]	[575.19165039 716.28125 0.75044745]	[585.37255859 867.70617676 0.87238014]	[503.29281616 272.40640259 0.93652642]	[526.43237305 269.92062378 0.88044488]	[482.88311768 277.5105896 0.93830281]	[544.44665527 275.06668091 0.92107785]	[6.00764099e+02 9.03544556e+02 8.14053416e-01]	[6.08607849e+02 8.93302002e+02 8.41869473e-01]	[5.77737854e+02 8.72903503e+02 7.60841429e-01]	[4.80341278e+02 8.98419800e+02 7.92873204e-01]	[4.62277374e+02 8.93373962e+02 7.70225942e-01]	[4.75097748e+02 8.72843750e+02 7.32683599e-01]
[516.16052246 280.21295166 0.86751539]	[516.168396 359.56729126 0.90080476]	[457.15762329 359.77206421 0.85795099]	[441.79864502 464.92892456 0.8778109 ]	[439.0892334 559.77178955 0.89582288]	[572.64215088 357.00692749 0.84444845]	[590.64807129 454.56280518 0.7989459 ]	[608.58892822 544.33642578 0.88334548]	[523.79821777 549.53356934 0.73218209]	[482.77981567 549.51763916 0.72103781]	[480.2727356 716.28735352 0.76431936]	[4.75058716e+02 8.67688232e+02 7.91611850e-01]	[564.81964111 549.52941895 0.72755426]	[575.17901611 718.831604 0.74478734]	[585.37731934 867.68951416 0.87123066]	[500.87780762 272.43609619 0.93843961]	[523.96368408 272.35464478 0.90495121]	[482.78317261 277.47515869 0.94676411]	[544.31958008 275.04180908 0.91847515]	[6.00760681e+02 9.03548889e+02 8.16018999e-01]	[6.08606873e+02 8.93299805e+02 8.43269110e-01]	[5.77758118e+02 8.72880615e+02 7.57997274e-01]	[4.80355408e+02 8.98425598e+02 7.89638162e-01]	[4.62291595e+02 8.93380188e+02 7.68066287e-01]	[4.75090363e+02 8.72845398e+02 7.32383966e-01]
[513.57489014 280.21615601 0.85679233]	[508.53442383 359.57064819 0.89491707]	[452.06930542 359.7699585 0.84310073]	[441.71200562 467.40710449 0.86409605]	[436.6769104 559.71276855 0.87450129]	[570.03259277 357.00509644 0.85071564]	[588.07275391 452.05422974 0.81743473]	[606.11010742 544.35498047 0.90130758]	[521.32958984 547.01934814 0.73876768]	[480.34902954 547.02978516 0.72867852]	[480.28353882 716.27307129 0.76437771]	[4.72610352e+02 8.67671387e+02 7.89077520e-01]	[562.34265137 547.02337646 0.72560537]	[572.62200928 718.88311768 0.75063789]	[585.38574219 867.67871094 0.86926949]	[500.78890991 272.40155029 0.9253425 ]	[523.84771729 272.36709595 0.92279059]	[480.28121948 275.07180786 0.94906425]	[541.86553955 274.96691895 0.9059146 ]	[6.00765503e+02 9.03539185e+02 8.18894684e-01]	[6.08611328e+02 8.93288269e+02 8.45799387e-01]	[5.80219238e+02 8.72864502e+02 7.58915961e-01]	[4.82726929e+02 8.98433960e+02 7.89574802e-01]	[4.62306335e+02 8.93385010e+02 7.66776443e-01]	[4.75081757e+02 8.72827087e+02 7.32506037e-01]
[508.47012329 280.2204895 0.86738992]	[505.95724487 359.57183838 0.91524768]	[446.95404053 359.78482056 0.84689593]	[439.24295044 464.92120361 0.86486673]	[436.56851196 559.74359131 0.8598125 ]	[565.05322266 354.59472656 0.87670916]	[585.59790039 449.47424316 0.82524949]	[605.95501709 541.91137695 0.92031378]	[521.25756836 549.5090332 0.73699957]	[480.26931763 549.53381348 0.72959173]	[480.25195312 713.69769287 0.7726866 ]	[4.72612213e+02 8.67703735e+02 7.91549146e-01]	[562.31829834 549.50921631 0.72381186]	[570.05456543 718.87591553 0.76423967]	[585.38061523 867.66217041 0.86796951]	[500.63946533 272.42047119 0.90280813]	[521.3793335 272.36764526 0.93126577]	[480.14892578 275.08969116 0.92533296]	[541.72753906 274.94744873 0.88317692]	[6.00769470e+02 9.03549988e+02 8.24621677e-01]	[6.08603271e+02 8.93291992e+02 8.51009846e-01]	[5.80225037e+02 8.72840515e+02 7.57348597e-01]	[4.80363220e+02 8.98418762e+02 7.89502084e-01]	[4.62304474e+02 8.93380188e+02 7.68524706e-01]	[4.75093872e+02 8.72858154e+02 7.32058764e-01]
[505.86566162 280.21115112 0.88507462]	[503.45022583 357.22766113 0.93586743]	[444.36166382 359.75610352 0.875058 ]	[439.14556885 469.97497559 0.83849841]	[431.47018433 559.77972412 0.84009153]	[564.9208374 354.59680176 0.89385688]	[585.52148438 454.55459595 0.83308738]	[603.50872803 544.29931641 0.92816144]	[518.77697754 546.96087646 0.73839843]	[480.17001343 547.00292969 0.73280245]	[480.24069214 708.64825439 0.77391332]	[4.72588898e+02 8.67667664e+02 7.86945581e-01]	[562.22918701 546.96069336 0.72580558]	[567.55462646 718.84973145 0.78212804]	[5.85371155e+02 8.67634216e+02 8.65386486e-01]	[498.11669922 272.40020752 0.87739748]	[521.21893311 272.36804199 0.91646445]	[477.59970093 275.07489014 0.88699937]	[539.190979 274.98150635 0.87414134]	[6.00776367e+02 9.03560181e+02 8.27499509e-01]	[6.08601990e+02 8.93287170e+02 8.50901127e-01]	[5.80219360e+02 8.72804810e+02 7.47586548e-01]	[4.80349213e+02 8.98417358e+02 7.86842763e-01]	[4.62284576e+02 8.93379639e+02 7.65119016e-01]	[4.75104736e+02 8.72825989e+02 7.33231962e-01]
[503.3737793 280.18582153 0.91407621]	[503.353302 359.58657837 0.94621527]	[441.89477539 359.76715088 0.88293064]	[436.68930054 464.91049194 0.84811711]	[423.89163208 559.83172607 0.86742502]	[562.40600586 356.97644043 0.90274239]	[585.38671875 452.0843811 0.82848901]	[603.33282471 544.31762695 0.91672826]	[516.17382812 546.96264648 0.71152496]	[477.65811157 546.98797607 0.7127375 ]	[480.16323853 713.78051758 0.75534087]	[4.72590149e+02 8.67687073e+02 7.89234877e-01]	[557.19927979 546.9541626 0.70091379]	[567.45916748 718.83947754 0.79345411]	[5.85375061e+02 8.67622803e+02 8.61510992e-01]	[493.04736328 272.41616821 0.86991549]	[518.70288086 269.92504883 0.8788811 ]	[472.55627441 275.0680542 0.8782568 ]	[531.6083374 274.93777466 0.84881455]	[6.00783936e+02 9.03567078e+02 8.22207808e-01]	[6.08613281e+02 8.93287720e+02 8.42445910e-01]	[5.80225525e+02 8.72796509e+02 7.45362401e-01]	[4.80359863e+02 8.98433228e+02 7.87292421e-01]	[4.62289520e+02 8.93393921e+02 7.67588198e-01]	[4.75111084e+02 8.72839294e+02 7.34492481e-01]
[500.81069946 280.13470459 0.92865098]	[500.82244873 359.5788269 0.94763303]	[441.68618774 359.79922485 0.89353263]	[431.49359131 464.89596558 0.80536175]	[421.38250732 559.83532715 0.88367903]	[562.22637939 356.98867798 0.89314759]	[582.85870361 452.00241089 0.83511633]	[600.81744385 541.92120361 0.88607937]	[511.07012939 544.45739746 0.711918 ]	[475.13961792 544.5010376 0.70149565]	[480.12280273 713.7442627 0.7647239 ]	[4.72573456e+02 8.67684875e+02 7.84939468e-01]	[549.53570557 544.42602539 0.70422947]	[564.95678711 716.32678223 0.8268882 ]	[5.85382874e+02 8.67611023e+02 8.59144926e-01]	[485.39038086 272.34640503 0.89582253]	[511.07678223 269.90106201 0.85312897]	[464.9788208 275.02758789 0.89017105]	[526.49346924 274.96057129 0.88915789]	[6.00770630e+02 9.03561829e+02 8.22443604e-01]	[6.08608215e+02 8.93281250e+02 8.45057786e-01]	[5.80267090e+02 8.72780640e+02 7.35189855e-01]	[4.80352600e+02 8.98430115e+02 7.85610020e-01]	[4.62287842e+02 8.93394653e+02 7.65625298e-01]	[4.75103760e+02 8.72836548e+02 7.28654325e-01]
[500.64480591 280.11660767 0.91577089]	[500.68023682 359.57162476 0.93306488]	[439.21102905 362.21664429 0.88005829]	[423.86773682 467.42169189 0.81255877]	[421.25015259 559.74816895 0.89567661]	[559.69360352 356.98773193 0.86163956]	[580.34857178 452.02914429 0.81817091]	[595.73028564 541.83148193 0.85665023]	[508.46801758 544.4888916 0.72462493]	[470.0177002 546.94909668 0.69654322]	[477.68621826 711.12921143 0.76031566]	[4.72558167e+02 8.70115173e+02 7.84531713e-01]	[546.98266602 544.44763184 0.72549564]	[564.90582275 716.28198242 0.82161933]	[5.85361206e+02 8.67579041e+02 8.50664020e-01]	[482.86672974 269.9128418 0.91788483]	[506.0229187 269.87487793 0.86013579]	[462.42547607 275.02478027 0.92485225]	[524.00537109 275.01339722 0.90103555]	[6.00777466e+02 9.03547485e+02 8.11744690e-01]	[6.08611694e+02 8.93256226e+02 8.35912287e-01]	[5.80229004e+02 8.72758545e+02 7.24022806e-01]	[4.80326080e+02 8.98440063e+02 7.82347500e-01]	[4.62264191e+02 8.93408813e+02 7.61494756e-01]	[4.75109467e+02 8.72869446e+02 7.17462778e-01]
[495.66018677 280.18991089 0.87673551]	[495.66564941 357.21939087 0.90143311]	[436.66238403 359.80841064 0.86091971]	[421.3258667 467.4354248 0.86123389]	[418.61087036 559.77911377 0.89165854]	[552.12677002 354.57839966 0.83560276]	[572.59729004 451.99926758 0.79199439]	[588.08630371 541.88549805 0.88424748]	[505.88540649 546.96502686 0.73506737]	[464.92190552 546.99285889 0.71196914]	[477.58660889 713.73724365 0.74056512]	[4.72528076e+02 8.67655579e+02 7.83733010e-01]	[544.4630127 544.49816895 0.74435085]	[564.83325195 718.88372803 0.81729591]	[5.85353149e+02 8.67633911e+02 8.55794489e-01]	[480.37106323 272.41030884 0.93695605]	[503.47180176 269.91516113 0.89310783]	[462.28396606 275.11123657 0.93700033]	[523.84454346 275.00134277 0.9087764 ]	[6.00785583e+02 9.03560486e+02 8.11457753e-01]	[6.08607910e+02 8.93270264e+02 8.37577760e-01]	[5.77789429e+02 8.72827209e+02 7.20737398e-01]	[4.80293823e+02 8.98424805e+02 7.83297300e-01]	[4.62233521e+02 8.93383789e+02 7.62823820e-01]	[4.75124634e+02 8.72799011e+02 7.33762920e-01]
[490.55548096 280.1963501 0.86045873]	[487.91757202 359.56365967 0.90397298]	[428.9593811 359.79281616 0.83885825]	[418.77139282 464.96420288 0.86071694]	[416.06613159 559.73547363 0.84447074]	[547.02001953 354.57608032 0.85467821]	[567.45263672 449.50592041 0.8251549 ]	[585.48352051 541.83007812 0.91047245]	[503.29669189 546.98266602 0.7457605 ]	[462.27966309 549.49621582 0.72691035]	[475.11981201 708.690979 0.75516641]	[4.72520844e+02 8.67615356e+02 7.77127981e-01]	[544.31060791 544.49694824 0.7411145 ]	[562.44854736 718.87658691 0.80966163]	[5.85338379e+02 8.67624390e+02 8.48919570e-01]	[480.23443604 272.36322021 0.91453105]	[503.31924438 272.3480835 0.91758484]	[459.72625732 275.04693604 0.94245493]	[521.34814453 274.9513855 0.89987075]	[6.00759827e+02 9.03534546e+02 8.00113618e-01]	[6.08602722e+02 8.93253296e+02 8.31287026e-01]	[5.77782410e+02 8.72850952e+02 7.11499810e-01]	[4.80278137e+02 8.98414917e+02 7.79718578e-01]	[4.62216949e+02 8.93375122e+02 7.63833940e-01]	[4.75119659e+02 8.72765137e+02 7.24826634e-01]
[485.47067261 280.19677734 0.87548053]	[482.96127319 359.60397339 0.92628247]	[423.8901062 359.80648804 0.8599937 ]	[418.60644531 469.98742676 0.84765154]	[405.87719727 559.80761719 0.84036052]	[544.4251709 357.00015259 0.89937735]	[564.93804932 454.59390259 0.84827864]	[582.90545654 541.79516602 0.91269517]	[500.78344727 544.43225098 0.77799046]	[459.81140137 544.48236084 0.75885457]	[469.99700928 708.69824219 0.74938375]	[4.72516388e+02 8.67613098e+02 7.81680822e-01]	[541.80725098 544.4185791 0.75187159]	[562.37219238 718.83111572 0.81662947]	[5.85330139e+02 8.67598389e+02 8.48173022e-01]	[477.70574951 272.40579224 0.89505482]	[500.80374146 272.35952759 0.92834818]	[457.19067383 275.09924316 0.9015795 ]	[521.1574707 274.99343872 0.86875379]	[6.00764893e+02 9.03535400e+02 8.00101995e-01]	[6.08597717e+02 8.93249390e+02 8.31448793e-01]	[5.77760681e+02 8.72825195e+02 7.10916519e-01]	[4.80299347e+02 8.98425110e+02 7.81892478e-01]	[4.62234985e+02 8.93395996e+02 7.66845047e-01]	[4.75125366e+02 8.72774780e+02 7.28409052e-01]
[485.47085571 280.19665527 0.87561214]	[482.95968628 359.60205078 0.92669964]	[423.8894043 359.80307007 0.86054981]	[418.61157227 470.00134277 0.84946924]	[405.87072754 559.84185791 0.84665072]	[544.42755127 357.00015259 0.90031743]	[564.94091797 454.55889893 0.84540254]	[582.9039917 541.79370117 0.91350073]	[500.79153442 544.43945312 0.77733856]	[459.81921387 544.496521 0.75637162]	[470.01251221 711.17547607 0.74855286]	[4.72516541e+02 8.67621643e+02 7.83596396e-01]	[541.81481934 544.42205811 0.75246769]	[562.3772583 718.86730957 0.81978285]	[5.85335083e+02 8.67588013e+02 8.47959697e-01]	[477.70526123 272.40557861 0.89479423]	[500.8034668 272.35928345 0.92838919]	[457.19070435 275.09906006 0.90178418]	[521.15777588 274.99176025 0.86887765]	[6.00767517e+02 9.03532471e+02 7.99215138e-01]	[6.08598511e+02 8.93242676e+02 8.31589937e-01]	[5.77771179e+02 8.72811646e+02 7.13304698e-01]	[4.80313904e+02 8.98421753e+02 7.81368673e-01]	[4.62250031e+02 8.93397095e+02 7.67083824e-01]	[4.75113739e+02 8.72782654e+02 7.30667472e-01]
[482.94641113 280.21029663 0.89045221]	[482.83889771 357.20779419 0.94588375]	[421.39407349 359.709198 0.8841151 ]	[416.07171631 462.33728027 0.85599619]	[400.88009644 562.2644043 0.88690162]	[541.93890381 356.97714233 0.90428138]	[562.40594482 449.43569946 0.82718182]	[580.35998535 541.87811279 0.89021969]	[500.67346191 544.49841309 0.75819659]	[459.72055054 546.98168945 0.74553156]	[464.95578003 711.2109375 0.74905592]	[4.69997070e+02 8.67615295e+02 7.89139628e-01]	[541.70300293 544.47021484 0.73781884]	[562.31884766 718.82330322 0.816356 ]	[5.83001465e+02 8.67573059e+02 8.46634865e-01]	[475.12329102 272.41644287 0.8757841 ]	[500.6668396 272.37780762 0.9113214 ]	[454.61065674 275.11584473 0.87206459]	[516.2088623 275.00637817 0.86909831]	[6.00766296e+02 9.03533203e+02 8.00811410e-01]	[6.08597778e+02 8.93241211e+02 8.32885742e-01]	[5.77741516e+02 8.72802429e+02 7.12904751e-01]	[4.80347565e+02 8.98473816e+02 7.71771669e-01]	[4.62261719e+02 8.93445435e+02 7.51815438e-01]	[4.72596954e+02 8.72778198e+02 7.36453831e-01]
[482.80322266 280.15194702 0.92370254]	[480.33230591 357.19613647 0.94920373]	[421.1854248 359.75546265 0.89619744]	[405.85131836 464.88925171 0.81121624]	[400.70690918 559.8293457 0.9010489 ]	[541.73260498 354.57833862 0.89224905]	[562.22979736 446.96398926 0.82832235]	[577.68780518 539.23266602 0.8362869 ]	[498.16781616 546.95623779 0.73115039]	[459.62258911 547.02178955 0.724617 ]	[464.87240601 711.23217773 0.77557868]	[4.69973053e+02 8.67676575e+02 7.95540333e-01]	[536.73669434 544.48608398 0.71699715]	[562.25128174 716.33349609 0.78907168]	[5.82970703e+02 8.67647400e+02 8.55087638e-01]	[470.00186157 272.38739014 0.86889154]	[498.12768555 269.90753174 0.86954135]	[449.45108032 275.03186035 0.87252092]	[511.02734375 274.94400024 0.84793133]	[6.00790710e+02 9.03574951e+02 8.03970218e-01]	[6.08609009e+02 8.93280334e+02 8.29012275e-01]	[5.75216858e+02 8.72893311e+02 7.14197457e-01]	[4.80340851e+02 8.98498169e+02 7.71476150e-01]	[4.62257141e+02 8.95864868e+02 7.48955488e-01]	[4.75069458e+02 8.72837402e+02 7.33742118e-01]
[480.14138794 277.71640015 0.9256379 ]	[477.65484619 357.16882324 0.91525477]	[416.16952515 359.74313354 0.87028939]	[400.6541748 467.44522095 0.85738373]	[395.52087402 557.16912842 0.83504277]	[534.15551758 354.55157471 0.83769608]	[549.51495361 449.48242188 0.80691636]	[567.54315186 539.28161621 0.87537873]	[487.96127319 544.49902344 0.72525215]	[446.97201538 547.01287842 0.70366353]	[462.34555054 716.28057861 0.78919297]	[4.69955750e+02 8.70166077e+02 8.05643201e-01]	[526.5456543 544.41503906 0.7185815 ]	[562.24884033 718.86883545 0.78377062]	[5.85382507e+02 8.65112244e+02 8.50423455e-01]	[462.3626709 269.84658813 0.90802181]	[487.93569946 269.83972168 0.85615581]	[441.86499023 274.97622681 0.93225294]	[503.47955322 274.98257446 0.88678169]	[6.00810608e+02 9.03561890e+02 7.97126412e-01]	[6.11068115e+02 8.93254822e+02 8.13638866e-01]	[5.80276672e+02 8.72738220e+02 7.41341591e-01]	[4.80350555e+02 8.98466125e+02 7.77702332e-01]	[4.62279053e+02 8.95863586e+02 7.58949995e-01]	[4.72576111e+02 8.75321838e+02 7.18380451e-01]
[477.62854004 277.70431519 0.90835047]	[470.03881836 357.14331055 0.8911624 ]	[413.53155518 359.69979858 0.84950763]	[398.12799072 464.93032837 0.87194967]	[387.95117188 557.16387939 0.81163669]	[528.97888184 354.51321411 0.8408339 ]	[544.54541016 446.88037109 0.84700239]	[567.45178223 539.2565918 0.88168132]	[485.4369812 544.46533203 0.74042338]	[444.41363525 546.9776001 0.72042423]	[462.28915405 713.69348145 0.79391801]	[4.67497223e+02 8.70134338e+02 7.98192382e-01]	[526.45117188 544.38244629 0.73832291]	[562.27539062 716.32598877 0.77159894]	[5.85446411e+02 8.60005676e+02 8.31317604e-01]	[462.22576904 269.8394165 0.9165836 ]	[485.37728882 269.81640625 0.8758077 ]	[441.7628479 274.98345947 0.93721616]	[503.34405518 274.95068359 0.89032823]	[6.00763306e+02 9.00988403e+02 7.71817565e-01]	[6.11101807e+02 8.90832214e+02 7.93081760e-01]	[5.82788147e+02 8.70242676e+02 7.34317780e-01]	[4.80352417e+02 8.98431396e+02 7.76778460e-01]	[4.62269043e+02 8.93453430e+02 7.58762836e-01]	[4.72562592e+02 8.72909851e+02 7.11776137e-01]
[477.62866211 277.70440674 0.90843898]	[470.03778076 357.14230347 0.89135432]	[413.52893066 359.70001221 0.84938544]	[398.13388062 464.93353271 0.87233859]	[387.94506836 557.17974854 0.81364238]	[528.98266602 354.5116272 0.84052157]	[544.54437256 446.8727417 0.84794652]	[567.45123291 539.25445557 0.88058645]	[485.43405151 544.46697998 0.74054706]	[444.41564941 546.97607422 0.72009194]	[462.29248047 711.24951172 0.79481918]	[4.67492981e+02 8.70111633e+02 7.96949506e-01]	[526.44250488 544.38452148 0.73867774]	[562.25823975 716.25463867 0.77313006]	[5.85439392e+02 8.59980103e+02 8.32621634e-01]	[462.22616577 269.83963013 0.91661203]	[485.37808228 269.81692505 0.87588161]	[441.76315308 274.98318481 0.93731344]	[503.34561157 274.95117188 0.89124298]	[6.00760559e+02 9.00987915e+02 7.72155285e-01]	[6.11098572e+02 8.90829407e+02 7.93475389e-01]	[5.82779480e+02 8.70225159e+02 7.31508553e-01]	[4.82734100e+02 8.98450012e+02 7.75114298e-01]	[4.62290192e+02 8.95845337e+02 7.57699609e-01]	[4.72544281e+02 8.72888062e+02 7.18002498e-01]
[475.1416626 277.7102356 0.89714295]	[464.90872192 357.15600586 0.91879153]	[408.39855957 359.7215271 0.84391421]	[395.61956787 464.89782715 0.86522073]	[380.35284424 559.82977295 0.8865459 ]	[523.97570801 354.4859314 0.87393475]	[544.47833252 444.34671021 0.85444385]	[565.00286865 536.72058105 0.87240589]	[485.34487915 544.48779297 0.74549443]	[444.33868408 547.02252197 0.72005862]	[462.19345093 713.70758057 0.78715277]	[4.67452332e+02 8.70184692e+02 8.11318636e-01]	[523.98754883 544.38464355 0.74179566]	[562.3548584 721.36096191 0.78150463]	[5.85562744e+02 8.57400452e+02 8.26649308e-01]	[459.82369995 269.84191895 0.91766727]	[482.92791748 269.82174683 0.89061403]	[439.29263306 274.95431519 0.94200981]	[500.87811279 274.92349243 0.86040026]	[6.00814148e+02 8.98443115e+02 7.84131467e-01]	[6.11125061e+02 8.90783569e+02 7.95227289e-01]	[5.82953003e+02 8.67712891e+02 7.62270689e-01]	[4.80365906e+02 8.95972046e+02 7.79453337e-01]	[4.62294464e+02 8.93455933e+02 7.58588552e-01]	[4.70034241e+02 8.75344421e+02 7.13201642e-01]
[469.99517822 277.72616577 0.86973727]	[462.42877197 357.13537598 0.93696755]	[405.84994507 359.68579102 0.85732222]	[393.01974487 462.3460083 0.84926742]	[380.24203491 559.80535889 0.89580429]	[523.83990479 354.46151733 0.89011198]	[544.34307861 441.90136719 0.8721208 ]	[564.9319458 534.12677002 0.86326194]	[482.92211914 544.4118042 0.76155514]	[441.89752197 544.5057373 0.73525399]	[459.81155396 711.16021729 0.78139591]	[4.67447449e+02 8.70130493e+02 8.05471480e-01]	[523.93286133 544.33135986 0.75210994]	[562.34631348 716.25524902 0.7898283 ]	[5.88002808e+02 8.54870483e+02 8.19277048e-01]	[459.67590332 269.83929443 0.90016454]	[482.75735474 269.87213135 0.91191846]	[439.12329102 274.97860718 0.93127179]	[500.71862793 274.97955322 0.88408792]	[6.00778137e+02 8.95963989e+02 7.88336039e-01]	[6.11148560e+02 8.90748962e+02 7.97280073e-01]	[5.85408142e+02 8.67611511e+02 7.44602203e-01]	[4.80354492e+02 8.95958008e+02 7.85210550e-01]	[4.62281738e+02 8.93443970e+02 7.63855219e-01]	[4.72512909e+02 8.72902283e+02 7.13489294e-01]
[462.3951416 277.70733643 0.9151752 ]	[462.19216919 357.17282104 0.95563376]	[400.73321533 359.75143433 0.89097124]	[382.80541992 464.85211182 0.83487928]	[377.61001587 557.18328857 0.8716346 ]	[521.2512207 354.4989624 0.89029837]	[541.77764893 441.89334106 0.88025451]	[564.95330811 534.18603516 0.87149453]	[482.77072144 544.43243408 0.77286977]	[441.78070068 546.97399902 0.74351907]	[459.74319458 711.2166748 0.78314012]	[4.67458984e+02 8.70176636e+02 8.12706232e-01]	[523.78302002 541.8727417 0.75451237]	[562.34545898 711.18786621 0.81718314]	[5.88081543e+02 8.52320007e+02 8.24882805e-01]	[454.60256958 269.84088135 0.85859883]	[480.12911987 269.84432983 0.9022727 ]	[434.05670166 274.97750854 0.87343752]	[495.58978271 274.97640991 0.83008468]	[5.95715515e+02 8.93448486e+02 7.81891584e-01]	[6.08631714e+02 8.90658447e+02 7.95403004e-01]	[5.85492981e+02 8.59994873e+02 7.07829237e-01]	[4.80341888e+02 8.95948608e+02 7.85488367e-01]	[4.62266571e+02 8.93444763e+02 7.64823318e-01]	[4.72558868e+02 8.75315308e+02 7.14071572e-01]
[462.33227539 277.70770264 0.93387455]	[459.77694702 357.18151855 0.9568041 ]	[400.63995361 359.82189941 0.87833548]	[380.24420166 467.44454956 0.8490414 ]	[377.50302124 557.27374268 0.87388307]	[518.78106689 354.47647095 0.86428261]	[541.72821045 441.88803101 0.87791389]	[564.93676758 536.66290283 0.87803406]	[482.76193237 544.46026611 0.76553565]	[441.77679443 547.03265381 0.73356009]	[459.73251343 718.81976318 0.7800796 ]	[4.67464905e+02 8.70163452e+02 8.11959267e-01]	[523.76922607 541.87591553 0.74707711]	[562.37799072 708.69000244 0.82832491]	[5.87991943e+02 8.52211914e+02 8.39835882e-01]	[452.0244751 269.84347534 0.85421258]	[477.70175171 269.81698608 0.88474584]	[428.9538269 274.91836548 0.86916912]	[490.50942993 274.91757202 0.80292404]	[5.95735779e+02 8.93347412e+02 8.06756437e-01]	[6.08622864e+02 8.88152344e+02 7.94641078e-01]	[5.85352051e+02 8.54936707e+02 7.34526992e-01]	[4.80319061e+02 8.95940308e+02 7.91434050e-01]	[4.62237213e+02 8.93430664e+02 7.73259461e-01]	[4.72583374e+02 8.72926270e+02 7.17639625e-01]
[462.19839478 277.70285034 0.94010991]	[459.71179199 357.19616699 0.94913775]	[398.21124268 362.2355957 0.87270093]	[380.23324585 464.90557861 0.87834787]	[375.10440063 559.70910645 0.86809307]	[518.69018555 354.48931885 0.85109615]	[541.68505859 441.86624146 0.86709458]	[564.93218994 536.72283936 0.88456893]	[480.37283325 544.43780518 0.76827794]	[441.70550537 547.03179932 0.73651636]	[459.6937561 718.88061523 0.768341 ]	[4.67422607e+02 8.67701416e+02 8.05706441e-01]	[521.37799072 541.84008789 0.74446219]	[562.45178223 711.14105225 0.82021052]	[585.46331787 847.17407227 0.86136496]	[446.90515137 269.84521484 0.86246216]	[475.10183716 269.82128906 0.85340387]	[426.36117554 274.95397949 0.88547695]	[485.50158691 274.92544556 0.86019635]	[5.95692017e+02 8.90625488e+02 8.08210015e-01]	[6.08515259e+02 8.77914307e+02 7.87232995e-01]	[5.82808716e+02 8.52214722e+02 7.31229126e-01]	[4.80308594e+02 8.95937256e+02 7.88395047e-01]	[4.62227478e+02 8.93425598e+02 7.71755755e-01]	[4.72554352e+02 8.72860046e+02 7.20510066e-01]
[459.70565796 277.72763062 0.93532884]	[459.63668823 357.19937134 0.93625504]	[398.15951538 362.25787354 0.86705911]	[380.15167236 464.89926147 0.88470876]	[375.08709717 559.70452881 0.86288112]	[516.18292236 354.50192261 0.84002185]	[539.25256348 441.85595703 0.8663395 ]	[564.91986084 536.72052002 0.88732773]	[480.3260498 544.43212891 0.77051485]	[441.6635437 547.04321289 0.73275226]	[459.70495605 716.26464844 0.77866203]	[4.67412842e+02 8.70106873e+02 8.10612023e-01]	[521.32440186 541.83612061 0.74014568]	[562.42810059 706.05554199 0.80639064]	[582.83001709 831.7565918 0.85773939]	[441.92337036 269.86941528 0.8987807 ]	[469.95993042 269.85739136 0.85211682]	[423.80081177 274.97906494 0.90792131]	[485.36099243 274.93173218 0.86240637]	[5.88092163e+02 8.75365662e+02 7.60263741e-01]	[6.05919739e+02 8.70153381e+02 7.70204246e-01]	[5.70087524e+02 8.36933594e+02 6.45056188e-01]	[4.80308228e+02 8.95927551e+02 7.88026512e-01]	[4.62231079e+02 8.93418457e+02 7.72487462e-01]	[4.70032166e+02 8.72873047e+02 7.23262906e-01]
[459.63189697 277.70291138 0.93104964]	[457.20755005 357.2159729 0.92455256]	[398.12857056 362.30776978 0.85880345]	[380.15756226 464.8493042 0.88849866]	[375.06378174 559.71862793 0.85979557]	[513.60919189 354.47561646 0.82768887]	[539.22821045 441.90524292 0.85243744]	[564.87481689 536.72460938 0.88780928]	[480.32955933 544.44714355 0.77059555]	[441.67868042 549.50799561 0.73025048]	[459.68859863 718.83880615 0.76918256]	[4.67398468e+02 8.67691040e+02 8.13425720e-01]	[521.31585693 541.84832764 0.74228382]	[564.8069458 705.98577881 0.79185754]	[5.72678528e+02 8.16383911e+02 7.84422517e-01]	[441.85406494 269.85369873 0.90628624]	[467.41448975 269.84494019 0.85710609]	[421.34353638 275.02236938 0.93312025]	[482.93060303 275.02392578 0.88768828]	[5.85498657e+02 8.67686768e+02 7.99181104e-01]	[6.03327209e+02 8.54838928e+02 7.68361688e-01]	[5.64974548e+02 8.26563965e+02 7.02365994e-01]	[4.80283417e+02 8.95894165e+02 7.89702117e-01]	[4.62219727e+02 8.93396057e+02 7.76843548e-01]	[4.70042389e+02 8.72851501e+02 7.24682331e-01]
[457.16079712 277.72555542 0.91013891]	[457.11932373 357.18179321 0.91391659]	[398.07269287 362.27020264 0.85420668]	[380.12835693 464.89752197 0.88465732]	[375.0435791 559.73059082 0.85999763]	[511.04171753 354.44677734 0.82364857]	[539.19049072 444.31344604 0.846322 ]	[564.85717773 534.16986084 0.88062781]	[480.33963013 544.41424561 0.77307111]	[441.69238281 547.02807617 0.73027754]	[459.67977905 718.8203125 0.76515228]	[4.67410492e+02 8.67680786e+02 8.11013222e-01]	[521.32012939 541.81890869 0.74057811]	[562.43963623 703.42260742 0.73879439]	[567.51251221 806.03875732 0.83053678]	[441.74493408 269.88330078 0.91797841]	[464.89547729 269.84216309 0.870821 ]	[421.28530884 275.0473938 0.94132078]	[482.85476685 274.98464966 0.8943435 ]	[5.82822693e+02 8.54795654e+02 7.94153571e-01]	[5.95759460e+02 8.47156982e+02 7.25502968e-01]	[5.62362793e+02 8.08599731e+02 7.43725061e-01]	[4.80288849e+02 8.95878418e+02 7.93111205e-01]	[4.62226990e+02 8.93386414e+02 7.77089000e-01]	[4.72521942e+02 8.72846191e+02 7.20870137e-01]
[457.07617188 280.10348511 0.8967002 ]	[454.63168335 357.20602417 0.9042694 ]	[395.64382935 362.2973938 0.84929198]	[380.15161133 467.4118042 0.87067688]	[375.0279541 559.76531982 0.86625648]	[508.54281616 352.0241394 0.82581419]	[536.72613525 441.91567993 0.84345597]	[564.83496094 534.17578125 0.88046688]	[480.34088135 544.45776367 0.76890427]	[441.67422485 549.53674316 0.72626615]	[459.69247437 718.89428711 0.75701815]	[4.67412445e+02 8.70106445e+02 8.09302747e-01]	[521.34313965 541.85198975 0.74436289]	[562.45196533 705.96105957 0.73155832]	[562.45330811 790.62213135 0.88294727]	[441.66717529 269.92727661 0.92407179]	[462.45458984 269.86367798 0.88680792]	[421.23388672 277.4828186 0.94067097]	[482.76040649 275.05334473 0.8911534 ]	[5.75220215e+02 8.41986633e+02 7.06319213e-01]	[5.88003052e+02 8.31670105e+02 7.14148402e-01]	[5.52097168e+02 7.90650635e+02 6.57316446e-01]	[4.80315247e+02 8.95878662e+02 7.91009188e-01]	[4.62252441e+02 8.93390259e+02 7.74132729e-01]	[4.70009735e+02 8.72873962e+02 7.11383462e-01]
[454.61010742 280.13632202 0.8839401 ]	[454.55947876 359.56747437 0.89707804]	[395.61257935 364.76852417 0.83865082]	[380.13336182 467.43972778 0.86801344]	[375.06329346 559.81890869 0.87725842]	[508.46160889 352.01867676 0.83561492]	[536.72692871 444.32287598 0.83782113]	[564.82104492 534.17437744 0.88065273]	[480.36953735 544.46264648 0.76629335]	[441.7088623 549.54498291 0.72592229]	[459.68945312 716.27832031 0.73898238]	[4.64976288e+02 8.67638611e+02 8.02158475e-01]	[521.35778809 541.85235596 0.74397177]	[562.45001221 708.56628418 0.78279275]	[559.71716309 772.7857666 0.80551004]	[439.30307007 269.93331909 0.92335361]	[462.41607666 269.87527466 0.89222383]	[421.14727783 275.08630371 0.94259125]	[482.72705078 275.01721191 0.89211416]	[5.65001709e+02 8.29137329e+02 7.97726631e-01]	[5.82871033e+02 8.16353210e+02 7.23910451e-01]	[5.44429260e+02 7.70260864e+02 7.05049753e-01]	[4.80299927e+02 8.95872925e+02 7.90756524e-01]	[4.62237488e+02 8.93373901e+02 7.71585107e-01]	[4.70000641e+02 8.72798950e+02 7.19408989e-01]
[454.58111572 280.1355896 0.87966257]	[452.06518555 359.58520508 0.89677858]	[395.57989502 364.81863403 0.83244479]	[380.12030029 467.49023438 0.86552274]	[377.48880005 559.81097412 0.88209689]	[508.44561768 352.0201416 0.83943045]	[536.71392822 444.33282471 0.83949679]	[564.82226562 536.68164062 0.88652694]	[480.37548828 544.4744873 0.7704832 ]	[441.70950317 549.56097412 0.72872579]	[459.70840454 716.27172852 0.74748617]	[4.67445496e+02 8.70129883e+02 7.98657238e-01]	[521.36724854 541.85571289 0.74808669]	[562.34710693 708.57305908 0.82002687]	[552.07086182 757.37963867 0.79904711]	[439.28302002 272.34561157 0.92319286]	[462.3770752 269.88967896 0.90051144]	[418.79348755 275.10379028 0.9438374 ]	[480.36456299 275.02166748 0.89755106]	[5.59767395e+02 8.13756836e+02 7.84909070e-01]	[5.70094360e+02 8.06133118e+02 7.15262830e-01]	[544.31085205 752.21966553 0.78619379]	[4.80241394e+02 8.95851135e+02 7.80892253e-01]	[4.62219208e+02 8.93356750e+02 7.56902397e-01]	[4.72580383e+02 8.72900208e+02 6.94387734e-01]
[454.54199219 280.13479614 0.87442434]	[452.04483032 359.60491943 0.89507562]	[395.56384277 364.82641602 0.83010018]	[380.13665771 469.97982788 0.8640545 ]	[377.51541138 559.80664062 0.88612533]	[508.45080566 354.46496582 0.84180772]	[536.72271729 444.35580444 0.83845907]	[564.83551025 536.71392822 0.89157045]	[480.36260986 544.46875 0.77302784]	[441.70809937 549.55383301 0.73249257]	[459.74127197 711.21661377 0.76274401]	[4.67432343e+02 8.67700684e+02 7.88630247e-01]	[521.35101318 541.85351562 0.74946219]	[562.24468994 706.02636719 0.83559483]	[544.4541626 747.07080078 0.90000963]	[439.2460022 272.35586548 0.9184761 ]	[462.33401489 269.89016724 0.90868813]	[418.74627686 277.5173645 0.94994688]	[480.33117676 275.0223999 0.89852273]	[5.47042297e+02 8.03496460e+02 7.78610468e-01]	[5.64827515e+02 7.90711792e+02 7.67086267e-01]	[5.36742920e+02 7.41893799e+02 7.24489272e-01]	[4.80259949e+02 8.95855225e+02 7.73040950e-01]	[4.62227753e+02 8.93356384e+02 7.47877359e-01]	[4.72538605e+02 8.72865051e+02 6.89921558e-01]
[452.06408691 280.14215088 0.87154603]	[452.02972412 359.609375 0.89494723]	[395.56936646 364.83706665 0.83042562]	[380.16333008 472.52197266 0.86428535]	[377.61056519 562.28619385 0.90808105]	[506.01815796 354.44824219 0.84135795]	[536.73138428 444.34906006 0.84043264]	[564.85388184 536.71520996 0.89069939]	[480.3571167 544.46307373 0.77647007]	[441.69607544 549.5446167 0.73348856]	[459.81417847 711.16094971 0.78557533]	[4.67474457e+02 8.70112610e+02 7.89851069e-01]	[521.35217285 541.85131836 0.75112057]	[554.70269775 705.94207764 0.79239279]	[541.8449707 731.65386963 0.88295758]	[439.21966553 272.37051392 0.91716659]	[462.30670166 269.89230347 0.912628 ]	[418.73294067 277.55047607 0.95097679]	[480.3062439 275.02990723 0.89371544]	[544.29144287 788.04333496 0.88146257]	[5.57177673e+02 7.75321167e+02 7.26563275e-01]	[531.57513428 726.49035645 0.72780025]	[4.80296814e+02 8.95906555e+02 7.71450877e-01]	[4.62277374e+02 8.93398376e+02 7.47484326e-01]	[4.72565460e+02 8.72894714e+02 6.97725534e-01]
[452.07485962 280.17263794 0.87195736]	[452.06417847 359.63098145 0.89764708]	[395.58639526 364.87756348 0.83144677]	[380.20462036 472.58435059 0.88772112]	[377.7232666 562.34973145 0.92703784]	[508.4727478 354.45727539 0.84214491]	[536.74737549 444.35281372 0.84387249]	[564.85351562 536.72827148 0.88762236]	[480.35968018 544.44348145 0.7742601 ]	[441.70053101 549.53387451 0.72578526]	[459.79574585 706.03887939 0.80387509]	[4.69963501e+02 8.70109497e+02 7.88793802e-01]	[521.34857178 541.82501221 0.74293697]	[557.19952393 705.96557617 0.78564155]	[539.28015137 724.03265381 0.81083602]	[439.22476196 272.38619995 0.91884065]	[462.31018066 269.90765381 0.9141798 ]	[418.73657227 277.60455322 0.94613111]	[480.29980469 275.06381226 0.89101577]	[539.18389893 777.83728027 0.79343766]	[544.54498291 770.1149292 0.78083861]	[5.26471863e+02 7.08594116e+02 6.89791799e-01]	[4.80268372e+02 8.95897644e+02 7.77173400e-01]	[4.62267853e+02 8.93389648e+02 7.62638688e-01]	[4.75101624e+02 8.72907532e+02 6.95029676e-01]
[454.55957031 280.16503906 0.872756 ]	[454.54852295 359.6472168 0.89927161]	[395.61672974 367.36755371 0.82770711]	[380.23791504 475.07980347 0.87891757]	[377.74575806 562.27709961 0.91461384]	[508.50479126 354.46914673 0.83768314]	[539.17242432 444.38543701 0.84074748]	[564.86206055 536.72619629 0.88645947]	[480.33322144 544.45605469 0.77879912]	[441.68362427 549.5760498 0.72911507]	[459.84460449 708.54187012 0.77573913]	[4.69962982e+02 8.67644470e+02 7.82628536e-01]	[521.3157959 541.82208252 0.74249202]	[5.46953064e+02 6.85549194e+02 5.94751358e-01]	[541.70410156 711.21508789 0.73919094]	[439.25714111 272.39523315 0.92369711]	[462.33718872 269.90698242 0.9092741 ]	[418.79925537 277.5916748 0.94558692]	[480.32870483 275.0406189 0.8968578 ]	[5.29000793e+02 7.65088501e+02 7.37001836e-01]	[5.41816650e+02 7.59866028e+02 6.57603323e-01]	[5.26506470e+02 7.05930481e+02 5.39834976e-01]	[4.80285645e+02 8.95900330e+02 7.74799109e-01]	[4.62284576e+02 8.93377136e+02 7.56853044e-01]	[4.75094177e+02 8.72846558e+02 6.98208451e-01]
[454.60552979 280.16098022 0.88312393]	[454.63119507 359.64199829 0.90410781]	[398.02893066 367.37698364 0.83518922]	[380.26165771 475.11132812 0.88329417]	[380.13616943 562.25579834 0.91695195]	[511.03128052 354.4708252 0.82990098]	[539.18554688 444.37255859 0.8478809 ]	[564.87731934 536.74963379 0.87965465]	[480.31121826 546.94042969 0.77361351]	[441.66799927 552.12866211 0.73022878]	[462.20761108 706.09686279 0.76823151]	[4.69966522e+02 8.65127991e+02 7.71373093e-01]	[521.296875 541.90246582 0.73472917]	[5.47014526e+02 6.95745300e+02 5.41282535e-01]	[5.31594666e+02 7.03403931e+02 5.00877082e-01]	[439.28363037 272.37368774 0.92394042]	[462.38909912 269.8855896 0.89707035]	[421.14672852 277.61499023 0.95071274]	[480.37576294 275.068573 0.89635503]	[5.26427673e+02 7.49599731e+02 5.51306963e-01]	[5.36746338e+02 7.44487793e+02 4.77423877e-01]	[5.23806274e+02 6.88069275e+02 3.76080841e-01]	[4.80266724e+02 8.95864319e+02 7.79299200e-01]	[4.62252563e+02 8.93335266e+02 7.66661584e-01]	[4.75090851e+02 8.72796997e+02 6.96602464e-01]
[454.65286255 280.14221191 0.8900708 ]	[457.13549805 359.64080811 0.90986454]	[398.09136963 367.33178711 0.84367597]	[380.28555298 475.13180542 0.87735128]	[380.14370728 562.27246094 0.92229915]	[513.56756592 354.50164795 0.82878971]	[539.18041992 444.40649414 0.83439159]	[564.85015869 539.17596436 0.88350326]	[480.30877686 546.94360352 0.77734232]	[441.67010498 552.12341309 0.72763085]	[462.19329834 708.58734131 0.75257379]	[4.69977966e+02 8.65138855e+02 7.78666198e-01]	[521.28735352 544.32684326 0.7348206 ]	[5.49501038e+02 7.08537231e+02 6.06650710e-01]	[5.29008240e+02 6.90680664e+02 2.89611638e-01]	[439.32559204 272.36956787 0.92267716]	[462.4309082 269.86431885 0.89086837]	[421.24475098 277.61535645 0.9361586 ]	[482.74914551 275.07894897 0.88759255]	[5.39246887e+02 7.29133911e+02 3.72564197e-01]	[5.49543396e+02 7.24002563e+02 3.43048573e-01]	[5.21301941e+02 6.82953857e+02 1.50564268e-01]	[4.80280792e+02 8.95876282e+02 7.90545046e-01]	[4.62253632e+02 8.93347595e+02 7.74236917e-01]	[4.75096588e+02 8.72789490e+02 7.07294405e-01]
[457.10803223 280.10263062 0.90103084]	[457.19204712 359.66244507 0.9168402 ]	[398.11734009 367.38912964 0.84521335]	[380.3067627 475.09237671 0.86999112]	[380.14425659 562.28411865 0.92520308]	[513.64019775 354.49237061 0.82722908]	[539.19940186 444.42602539 0.83632505]	[564.83032227 539.23699951 0.89300418]	[480.28158569 546.96209717 0.77034116]	[439.31002808 552.11895752 0.72313917]	[462.1975708 708.59204102 0.77670521]	[4.69987640e+02 8.65128723e+02 7.83490181e-01]	[521.26251221 544.3536377 0.726897 ]	[5.46927063e+02 7.11182007e+02 6.80458784e-01]	[5.28999817e+02 6.85536194e+02 2.39573941e-01]	[441.68319702 272.34518433 0.91660428]	[464.83853149 269.83981323 0.87596869]	[421.30844116 277.57449341 0.92759919]	[482.84359741 275.0824585 0.90769827]	[5.39211548e+02 7.26584412e+02 2.92121291e-01]	[5.52102722e+02 7.21413757e+02 2.42178202e-01]	[5.21293640e+02 6.72717102e+02 1.00570075e-01]	[4.80323578e+02 8.95889587e+02 7.97948360e-01]	[4.62285217e+02 8.93360962e+02 7.79833615e-01]	[4.75082336e+02 8.72771729e+02 7.17313945e-01]
[459.61181641 277.71011353 0.9258762 ]	[459.58743286 359.68649292 0.91770315]	[398.13851929 367.36349487 0.85182953]	[380.33734131 472.57736206 0.86132622]	[380.11709595 562.24060059 0.91974664]	[516.17327881 354.5710144 0.84703088]	[539.21636963 446.90261841 0.83327389]	[562.47540283 539.2086792 0.88433862]	[480.22088623 546.94787598 0.7664957 ]	[439.27981567 552.08105469 0.72065288]	[459.84820557 706.0612793 0.77326274]	[4.69994141e+02 8.67588257e+02 7.81674504e-01]	[518.79467773 544.36120605 0.71888572]	[544.40447998 718.86553955 0.73529303]	[5.26428467e+02 6.85429321e+02 1.60169780e-01]	[441.8024292 269.90084839 0.90673381]	[464.95062256 269.83389282 0.85858315]	[421.34240723 277.52035522 0.93125236]	[482.90161133 275.03067017 0.8749634 ]	[5.34121948e+02 7.26517944e+02 2.33735055e-01]	[5.44470520e+02 7.21391724e+02 1.82452798e-01]	[5.06015930e+02 6.77814575e+02 5.55741154e-02]	[4.80309296e+02 8.95875793e+02 7.91338801e-01]	[4.62280914e+02 8.93353699e+02 7.73942590e-01]	[4.75080627e+02 8.72809448e+02 7.12115526e-01]
[459.69128418 277.7159729 0.93279338]	[459.64074707 359.71694946 0.92571878]	[398.18634033 367.3414917 0.8539989 ]	[380.29592896 472.56958008 0.87410951]	[377.73599243 562.24090576 0.91496778]	[518.68499756 357.01022339 0.8750608 ]	[539.22808838 446.93991089 0.82740122]	[562.39971924 539.3036499 0.89973354]	[480.17251587 546.95648193 0.76140898]	[439.23651123 552.10656738 0.72073919]	[459.80325317 706.10998535 0.78229177]	[4.69974152e+02 8.67625610e+02 7.89836764e-01]	[518.75152588 544.36315918 0.71840352]	[5.44362610e+02 7.11217041e+02 6.43171251e-01]	[5.31582336e+02 6.90613586e+02 1.76328987e-01]	[441.87631226 269.88113403 0.89518547]	[467.46286011 269.82598877 0.84285492]	[423.77215576 275.07128906 0.91249442]	[482.96792603 275.0138855 0.8727771 ]	[5.36694092e+02 7.26615112e+02 3.22531343e-01]	[5.46934448e+02 7.23949524e+02 2.94612169e-01]	[0. 0. 0.]	[4.80285248e+02 8.95860962e+02 7.97495067e-01]	[4.62262939e+02 8.93343933e+02 7.83117115e-01]	[4.72592590e+02 8.72834595e+02 7.10768104e-01]
[459.73831177 277.71899414 0.93446904]	[459.69882202 359.66830444 0.93273592]	[398.24261475 364.77963257 0.86749274]	[380.29116821 470.02587891 0.88178241]	[377.70056152 562.24273682 0.91890144]	[518.73443604 356.98501587 0.87757826]	[539.23236084 446.96331787 0.82657576]	[562.30407715 539.27416992 0.88572288]	[480.13943481 546.98205566 0.75187647]	[439.20916748 552.11248779 0.71978813]	[459.7277832 708.57385254 0.77201837]	[4.69968140e+02 8.67626648e+02 7.82730937e-01]	[518.7142334 544.40496826 0.71491802]	[5.41944275e+02 7.11155396e+02 6.32084131e-01]	[5.31559631e+02 6.90672974e+02 1.42344683e-01]	[441.92938232 269.87802124 0.88680327]	[469.98205566 269.83010864 0.83751541]	[423.83285522 275.06393433 0.8999368 ]	[485.37533569 274.99966431 0.86704957]	[5.34138550e+02 7.26627136e+02 2.87995338e-01]	[5.46932373e+02 7.23984802e+02 2.65011370e-01]	[0. 0. 0.]	[4.80274170e+02 8.95854492e+02 8.03576887e-01]	[4.62240692e+02 8.93340759e+02 7.85721183e-01]	[4.75077362e+02 8.72828613e+02 7.01145291e-01]
[459.76776123 277.69815063 0.93716335]	[459.72473145 359.6607666 0.93805665]	[398.25765991 362.33859253 0.86932474]	[380.27536011 467.50079346 0.88874227]	[377.60897827 559.74645996 0.89857465]	[518.76800537 357.00308228 0.89106524]	[539.22045898 449.46936035 0.82059473]	[562.27038574 541.70593262 0.8889761 ]	[477.72930908 546.96295166 0.73992902]	[439.16113281 552.08190918 0.71255589]	[459.6600647 711.12139893 0.76401931]	[4.67487915e+02 8.67703979e+02 7.90405095e-01]	[518.68634033 544.40802002 0.71006054]	[5.41781616e+02 7.11136169e+02 6.61922038e-01]	[0. 0. 0.]	[444.34851074 269.84298706 0.87696934]	[470.05172729 269.8210144 0.83208644]	[423.90530396 275.01107788 0.89345241]	[485.43597412 275.01425171 0.88992381]	[0. 0. 0.]	[0. 0. 0.]	[0. 0. 0.]	[4.80256836e+02 8.93429810e+02 8.06617677e-01]	[4.62243744e+02 8.93336060e+02 7.86382675e-01]	[4.72595154e+02 8.72895752e+02 6.90001905e-01]
[459.837677 277.69567871 0.93525606]	[459.74707031 359.66125488 0.93773538]	[400.61877441 362.30761719 0.87582457]	[380.26000977 469.95602417 0.8912518 ]	[377.52514648 559.73071289 0.88243628]	[518.7833252 357.02462769 0.8927381 ]	[539.24230957 452.04159546 0.82296747]	[559.83911133 541.79492188 0.88187706]	[477.71090698 546.95050049 0.73616695]	[439.14968872 552.05615234 0.71047831]	[459.63839722 713.70507812 0.73843491]	[4.67495941e+02 8.70146179e+02 8.03297162e-01]	[516.22503662 544.41235352 0.70258689]	[5.41745422e+02 7.11193237e+02 6.50749505e-01]	[5.23964539e+02 6.90601257e+02 1.43150494e-01]	[444.4336853 269.8260498 0.86229736]	[472.6083374 267.33981323 0.8374967 ]	[426.39328003 275.02639771 0.87666428]	[487.92401123 274.98468018 0.86783361]	[5.29071899e+02 7.29045593e+02 2.88359731e-01]	[5.44397644e+02 7.24011719e+02 2.81183779e-01]	[0. 0. 0.]	[4.80268311e+02 8.95852478e+02 8.04895222e-01]	[4.62252167e+02 8.93364319e+02 7.83991814e-01]	[4.72593262e+02 8.75317139e+02 6.99215353e-01]
[462.19119263 277.69314575 0.93569756]	[459.74356079 359.65148926 0.93812585]	[398.25912476 362.28121948 0.87830669]	[380.23196411 467.41329956 0.90666854]	[377.49612427 559.75518799 0.87815285]	[518.78839111 357.02450562 0.89296597]	[539.21697998 452.03811646 0.81989014]	[559.78540039 541.82019043 0.87312353]	[477.67376709 546.97564697 0.73135239]	[439.1270752 552.08123779 0.70756066]	[459.67932129 711.15490723 0.76455939]	[4.67468109e+02 8.70158386e+02 8.09696794e-01]	[516.18450928 544.43341064 0.70122999]	[5.41803101e+02 7.11184631e+02 6.82057083e-01]	[5.21261902e+02 6.85497986e+02 1.28852814e-01]	[446.88482666 269.81686401 0.85512304]	[475.0869751 267.33609009 0.84129453]	[426.4225769 275.0071106 0.86880219]	[487.94592285 274.98193359 0.86123198]	[5.29019348e+02 7.26557556e+02 2.46919364e-01]	[5.44378723e+02 7.21451233e+02 2.14273885e-01]	[0. 0. 0.]	[4.80287292e+02 8.95876892e+02 8.04398596e-01]	[4.62253235e+02 8.93390076e+02 7.81011581e-01]	[4.72553741e+02 8.75320557e+02 7.05102265e-01]
[462.1875 277.69042969 0.93678516]	[459.73361206 359.63537598 0.93834203]	[398.25515747 362.2434082 0.88295949]	[380.21429443 464.93682861 0.91223395]	[377.49365234 557.25006104 0.8614496 ]	[518.77642822 357.01431274 0.88762355]	[539.1607666 452.02587891 0.80907851]	[559.77905273 541.77337646 0.8669076 ]	[477.62329102 549.52081299 0.72083032]	[439.10015869 554.66400146 0.70589268]	[459.69110107 711.22033691 0.74810988]	[4.67469757e+02 8.70172241e+02 8.10887337e-01]	[513.65435791 546.93518066 0.68976891]	[5.41840576e+02 7.11180054e+02 6.96002305e-01]	[5.16187012e+02 6.82930054e+02 2.04241633e-01]	[446.88446045 267.36425781 0.85500813]	[475.08456421 267.34088135 0.84474552]	[426.42089844 274.99386597 0.86802286]	[487.94436646 274.97558594 0.85930228]	[5.26517029e+02 7.26580261e+02 3.08268785e-01]	[5.41842224e+02 7.21389160e+02 2.57310987e-01]	[5.03347412e+02 6.70181458e+02 8.70943740e-02]	[4.80285370e+02 8.95878418e+02 8.06502938e-01]	[4.62253113e+02 8.93391907e+02 7.79505610e-01]	[4.72573334e+02 8.75330017e+02 7.11884856e-01]
[459.82232666 277.69775391 0.93932563]	[459.73928833 359.63363647 0.94503552]	[398.26013184 362.24383545 0.87848204]	[380.20626831 464.89477539 0.92214692]	[375.08377075 557.20471191 0.85041612]	[518.76501465 357.01113892 0.88993812]	[536.74829102 452.02102661 0.8074739 ]	[559.78967285 541.76806641 0.85773855]	[477.63424683 547.03942871 0.71554649]	[439.10348511 554.62908936 0.69892412]	[459.67333984 708.63873291 0.76935697]	[4.67466431e+02 8.70164795e+02 8.06176722e-01]	[516.13415527 544.48034668 0.68559813]	[541.88659668 713.69525146 0.72229892]	[5.05918152e+02 6.77832825e+02 3.44841182e-01]	[444.43722534 267.35443115 0.86326146]	[475.0652771 267.35540771 0.84128416]	[426.40533447 274.99160767 0.87109363]	[487.91848755 275.00308228 0.87039405]	[5.23998779e+02 7.26569397e+02 3.44306976e-01]	[5.39238037e+02 7.18826965e+02 2.61595905e-01]	[4.93122803e+02 6.64922668e+02 1.64820805e-01]	[4.80268524e+02 8.95889465e+02 7.97465980e-01]	[4.62241730e+02 8.93397827e+02 7.69540787e-01]	[4.75068329e+02 8.75335327e+02 7.03622401e-01]
[459.7973938 277.70773315 0.9359352 ]	[459.73599243 359.64355469 0.94178504]	[398.25531006 362.25283813 0.87759149]	[380.18725586 464.84973145 0.92761791]	[375.06295776 554.64208984 0.83873379]	[518.76257324 357.02496338 0.89124155]	[536.74462891 452.03439331 0.80543339]	[559.83117676 541.82043457 0.86987233]	[477.62808228 547.01763916 0.72475678]	[439.09613037 554.62030029 0.70606828]	[459.67114258 708.65527344 0.76811278]	[4.67490479e+02 8.70117615e+02 7.92487025e-01]	[516.12628174 544.44805908 0.68890196]	[5.41869812e+02 7.08655945e+02 6.78451777e-01]	[5.13634155e+02 6.85417297e+02 3.64650905e-01]	[444.4083252 269.82046509 0.8673104 ]	[472.57058716 269.81903076 0.83996552]	[426.36819458 274.99707031 0.8755424 ]	[485.48562622 275.00524902 0.87389064]	[5.26398376e+02 7.26634155e+02 4.17176008e-01]	[5.36732788e+02 7.21416443e+02 3.42647463e-01]	[5.00788483e+02 6.67523865e+02 1.90433398e-01]	[4.80265961e+02 8.95868713e+02 7.99792469e-01]	[4.62248535e+02 8.93373352e+02 7.73062706e-01]	[4.75088623e+02 8.72919922e+02 7.05199659e-01]
[459.76361084 277.7210083 0.93606424]	[459.70053101 359.65814209 0.94576824]	[398.21557617 362.2649231 0.87892044]	[380.15890503 462.42645264 0.9346208 ]	[375.01443481 554.6239624 0.83526134]	[518.72943115 357.05648804 0.89519793]	[539.17279053 452.01394653 0.8094191 ]	[562.30450439 541.78497314 0.88678658]	[477.60845947 547.02844238 0.71834481]	[439.08538818 554.61688232 0.70544881]	[459.69235229 708.66827393 0.76779598]	[4.67489929e+02 8.70112671e+02 7.93303549e-01]	[513.64807129 544.4510498 0.68496305]	[5.41822205e+02 7.08658447e+02 6.89528525e-01]	[5.05897583e+02 6.82918457e+02 3.71964484e-01]	[444.36196899 269.82113647 0.87870687]	[472.53265381 269.83569336 0.84011936]	[423.92929077 274.98629761 0.8825047 ]	[485.45007324 275.01922607 0.88521236]	[5.23952454e+02 7.26584656e+02 3.48487079e-01]	[5.36716980e+02 7.18842041e+02 2.70223647e-01]	[4.93088013e+02 6.65084106e+02 1.81343406e-01]	[4.80273315e+02 8.95875244e+02 7.98156559e-01]	[4.62253845e+02 8.93378906e+02 7.73228884e-01]	[4.75077209e+02 8.72916565e+02 7.07511365e-01]
[459.7489624 280.10595703 0.93327504]	[459.6569519 359.6427002 0.93829358]	[398.18405151 362.26702881 0.88029039]	[380.13427734 464.87069702 0.92496681]	[372.55349731 554.67199707 0.82903945]	[518.68933105 357.02316284 0.87996805]	[539.19586182 449.46469116 0.82147086]	[562.45349121 541.69445801 0.89023131]	[475.16247559 549.4987793 0.71254677]	[436.69628906 554.6328125 0.7059083 ]	[459.70663452 711.12634277 0.76096481]	[4.67494415e+02 8.70153625e+02 8.00326288e-01]	[513.59008789 544.47857666 0.68499392]	[5.41819580e+02 7.08675354e+02 6.92602754e-01]	[5.03332306e+02 6.80393433e+02 3.44354868e-01]	[444.33703613 269.84558105 0.88492578]	[470.04232788 269.8531189 0.84299266]	[423.8927002 274.99368286 0.89057207]	[485.41616821 275.02142334 0.88560152]	[5.23974792e+02 7.26535400e+02 3.05828124e-01]	[5.39240723e+02 7.16300293e+02 2.31969595e-01]	[4.87989502e+02 6.65024109e+02 1.64121568e-01]	[4.80276611e+02 8.95872375e+02 7.97958672e-01]	[4.62260742e+02 8.93384155e+02 7.72656977e-01]	[4.75081055e+02 8.75335632e+02 7.04642057e-01]
[459.72415161 280.09515381 0.93321651]	[459.63146973 359.61315918 0.94317383]	[398.15188599 362.24642944 0.87888867]	[377.75814819 464.89187622 0.91649252]	[369.96279907 552.0993042 0.81992847]	[518.65234375 357.01721191 0.88051993]	[539.2489624 446.96469116 0.83981657]	[565.00408936 539.24438477 0.90004683]	[475.14987183 549.50561523 0.70590943]	[436.66592407 554.62890625 0.70254338]	[459.70220947 711.19360352 0.77501136]	[4.67481262e+02 8.70203796e+02 8.06689620e-01]	[513.63745117 544.47314453 0.70027465]	[541.78808594 711.17602539 0.7449218 ]	[4.93118591e+02 6.72680298e+02 4.00335848e-01]	[444.30993652 269.87249756 0.89587754]	[469.99981689 269.85842896 0.84991515]	[423.86114502 275.01315308 0.90100151]	[485.40109253 274.99276733 0.88770771]	[5.23907715e+02 7.24012207e+02 2.07513675e-01]	[0. 0. 0.]	[4.80320526e+02 6.62344788e+02 1.91516429e-01]	[4.80281586e+02 8.95900574e+02 7.93518484e-01]	[4.62263672e+02 8.93413696e+02 7.66382039e-01]	[4.72600800e+02 8.75378845e+02 6.96541607e-01]
[459.70941162 280.13201904 0.92657095]	[459.60183716 359.61273193 0.93976194]	[398.14904785 362.28369141 0.86978626]	[377.72869873 464.8878479 0.91876757]	[367.41940308 552.12109375 0.82275766]	[516.15771484 357.00018311 0.86436892]	[541.72790527 446.86752319 0.88058519]	[567.53894043 539.18719482 0.86072743]	[475.17407227 549.51141357 0.71018541]	[436.66320801 554.63519287 0.70764488]	[459.71200562 711.22119141 0.7774381 ]	[4.67474731e+02 8.70229065e+02 8.09384167e-01]	[516.14550781 544.47680664 0.71042526]	[541.70385742 711.15289307 0.74597657]	[4.82825745e+02 6.67621826e+02 3.74567300e-01]	[441.92193604 269.91091919 0.90365857]	[469.98544312 269.89761353 0.85717511]	[423.82055664 275.05490112 0.90419984]	[485.38433838 275.01409912 0.87581646]	[5.23939819e+02 7.23991943e+02 1.46591604e-01]	[0. 0. 0.]	[4.72601532e+02 6.59887146e+02 1.30177677e-01]	[4.80236786e+02 8.95897583e+02 7.84178197e-01]	[4.62224304e+02 8.93406311e+02 7.62745738e-01]	[4.75071625e+02 8.75412781e+02 6.91471756e-01]
[459.69113159 280.13601685 0.92616135]	[459.58123779 359.58511353 0.9360376 ]	[398.14297485 362.27606201 0.86796439]	[377.68960571 464.8972168 0.91619617]	[367.33334351 552.10705566 0.82386649]	[513.62335205 354.58248901 0.8455444 ]	[541.81939697 444.37133789 0.92003149]	[577.74108887 536.7333374 0.81577253]	[475.1237793 547.02471924 0.71139705]	[436.62677002 552.11950684 0.70562285]	[459.72802734 713.74511719 0.75765663]	[4.67484863e+02 8.70276123e+02 8.07499647e-01]	[513.63745117 544.43652344 0.70396084]	[541.71594238 713.74304199 0.75469345]	[4.87974335e+02 6.72649536e+02 3.92101765e-01]	[441.90472412 272.35351562 0.91135383]	[467.48397827 269.90966797 0.86092573]	[423.80267334 275.05581665 0.90956581]	[485.34280396 274.9982605 0.88166559]	[5.21343140e+02 7.26609314e+02 2.48878479e-01]	[5.31582581e+02 7.16261230e+02 1.48222178e-01]	[4.80213257e+02 6.62373474e+02 1.57048821e-01]	[4.80204254e+02 8.95870178e+02 7.72572696e-01]	[4.62203430e+02 8.93379395e+02 7.53967941e-01]	[4.75099487e+02 8.77903809e+02 6.79333329e-01]
[459.70056152 280.1713562 0.91756493]	[459.5831604 359.64541626 0.93633652]	[398.14990234 362.33059692 0.85604316]	[377.63897705 467.42172241 0.88689196]	[364.78768921 554.70239258 0.8371619 ]	[513.61694336 357.00247192 0.85209632]	[541.95184326 444.40142822 0.92002118]	[582.85180664 536.65856934 0.86034459]	[475.12973022 549.51989746 0.71293849]	[436.63922119 554.6262207 0.70844328]	[459.79852295 718.85699463 0.76979905]	[4.67474182e+02 8.70211792e+02 8.09416831e-01]	[513.65686035 544.49938965 0.7019273 ]	[541.71942139 716.26989746 0.73706174]	[4.98240509e+02 6.85559387e+02 5.25581300e-01]	[441.89266968 272.41577148 0.92376345]	[467.48486328 272.35772705 0.86430216]	[421.39065552 277.52670288 0.92570466]	[482.98620605 275.07385254 0.88218504]	[5.08468018e+02 7.44489380e+02 5.03773451e-01]	[5.18760498e+02 7.31721863e+02 3.90647054e-01]	[4.85419922e+02 6.67590271e+02 2.59117514e-01]	[4.80198517e+02 8.95872314e+02 7.83160865e-01]	[4.59833862e+02 8.93369873e+02 7.70746171e-01]	[4.75071808e+02 8.75405823e+02 6.91854239e-01]
[459.6697998 282.70111084 0.89587373]	[457.15896606 359.70733643 0.92459631]	[398.10598755 364.809021 0.84730923]	[377.58197021 470.01867676 0.88355118]	[362.30023193 559.83935547 0.88332373]	[513.57043457 357.03106689 0.86179727]	[544.36083984 444.33596802 0.92915219]	[585.41656494 531.58227539 0.87522775]	[475.09664917 549.49914551 0.70418841]	[436.61694336 554.62493896 0.69587612]	[459.84588623 718.84222412 0.76956451]	[4.67492737e+02 8.70183777e+02 8.12010586e-01]	[513.59655762 544.45031738 0.69083935]	[5.41705505e+02 7.13699158e+02 7.08153665e-01]	[5.00844635e+02 6.98344421e+02 5.64363420e-01]	[441.85336304 274.90893555 0.94790328]	[467.43762207 272.45294189 0.88149416]	[421.3482666 277.63058472 0.93449175]	[482.94778442 275.12734985 0.88366163]	[5.05887817e+02 7.47154663e+02 6.61223769e-01]	[5.13640808e+02 7.41993286e+02 4.98030871e-01]	[4.90545288e+02 6.80393555e+02 3.03250283e-01]	[4.80218353e+02 8.95875488e+02 7.88460910e-01]	[4.62211426e+02 8.93372864e+02 7.79033780e-01]	[4.75067932e+02 8.75384338e+02 6.92217588e-01]
[459.581604 287.82998657 0.87858123]	[457.11184692 359.74325562 0.91091502]	[398.06881714 367.33251953 0.83776742]	[377.59191895 470.00308228 0.89217871]	[362.25598145 562.22497559 0.88881457]	[511.06704712 357.06219482 0.86372858]	[544.51434326 444.39120483 0.89174902]	[590.61340332 526.5401001 0.82849759]	[475.0770874 549.54962158 0.70022631]	[436.6159668 557.17657471 0.69941151]	[462.19085693 716.28063965 0.75317776]	[4.67477783e+02 8.70183411e+02 8.12667131e-01]	[513.57025146 544.48504639 0.68118823]	[541.85614014 721.44750977 0.74814922]	[5.00705017e+02 6.95737671e+02 5.49030125e-01]	[441.79745483 275.04397583 0.95405412]	[464.9510498 274.97409058 0.9056803 ]	[421.28457642 277.6998291 0.94192404]	[482.90188599 277.5949707 0.89538532]	[5.05960022e+02 7.47071838e+02 5.30396938e-01]	[5.18662354e+02 7.36831848e+02 4.08831388e-01]	[4.85392914e+02 6.77838928e+02 2.88226783e-01]	[4.80228973e+02 8.95868713e+02 7.92497873e-01]	[4.62215088e+02 8.93368958e+02 7.80150294e-01]	[4.72584412e+02 8.75372437e+02 6.96874917e-01]
[457.19241333 290.37850952 0.88610667]	[457.08050537 359.79125977 0.89623642]	[398.03997803 369.89758301 0.83398646]	[377.57754517 472.55447388 0.89169645]	[359.8210144 562.30407715 0.91391826]	[511.07214355 357.09628296 0.86719638]	[547.03979492 444.4006958 0.8477096 ]	[600.76013184 526.41052246 0.86735868]	[475.06967163 549.5369873 0.70149255]	[436.60598755 557.18103027 0.69924438]	[462.20028687 716.30163574 0.76107985]	[4.67482880e+02 8.70177673e+02 8.15507174e-01]	[513.56945801 544.47595215 0.68665296]	[541.88867188 721.36816406 0.74612701]	[500.81869507 700.86169434 0.71954447]	[441.76641846 275.12225342 0.95822215]	[464.91430664 275.04122925 0.91390097]	[421.26812744 280.16470337 0.92308086]	[482.88458252 277.65023804 0.89637142]	[503.36288452 749.65112305 0.7873804 ]	[5.05986053e+02 7.47008240e+02 6.04242682e-01]	[4.88000732e+02 6.85469788e+02 4.30132270e-01]	[4.80253998e+02 8.95882690e+02 7.97595143e-01]	[4.62240417e+02 8.93375916e+02 7.84100115e-01]	[4.72568298e+02 8.75353210e+02 7.03477800e-01]
[457.1711731 292.9487915 0.90962702]	[454.61386108 359.81881714 0.88395244]	[395.64468384 369.96148682 0.82879162]	[377.56326294 472.58047485 0.88779116]	[359.78729248 562.3348999 0.92355287]	[511.03088379 357.10009766 0.8676554 ]	[552.12860107 444.3182373 0.83923131]	[603.37475586 523.87506104 0.92627984]	[475.121521 549.51104736 0.70220739]	[436.63491821 554.69177246 0.69843042]	[462.21438599 718.82043457 0.74516952]	[4.67485718e+02 8.70178528e+02 8.11237752e-01]	[513.62854004 544.45562744 0.68784356]	[541.77130127 716.2567749 0.76421297]	[500.81497192 706.02624512 0.81344581]	[441.74908447 277.58782959 0.95630175]	[464.89266968 277.50244141 0.91743004]	[421.23120117 280.22576904 0.90871322]	[482.86727905 277.72155762 0.88493526]	[500.86035156 754.77166748 0.8217485 ]	[5.03461395e+02 7.49672119e+02 6.91231847e-01]	[4.90532349e+02 6.90658203e+02 5.00896811e-01]	[4.80252838e+02 8.95859924e+02 7.96786606e-01]	[4.62245087e+02 8.93358032e+02 7.80180514e-01]	[4.72555878e+02 8.75354675e+02 7.00870275e-01]
[457.12536621 293.01715088 0.90794301]	[454.60131836 362.2215271 0.87599665]	[395.63165283 372.46765137 0.83351588]	[377.55285645 477.59307861 0.90284634]	[359.73193359 562.3036499 0.92777061]	[511.02581787 357.12332153 0.8740254 ]	[557.22583008 444.30029297 0.85059994]	[605.99676514 523.8059082 0.9458046 ]	[475.10968018 549.57910156 0.69815272]	[436.62948608 557.22363281 0.69988447]	[462.24624634 718.87762451 0.74322063]	[4.67489014e+02 8.70142151e+02 8.08990359e-01]	[513.64398193 546.93682861 0.68454266]	[541.70202637 716.28430176 0.78767657]	[500.6920166 708.59350586 0.78565162]	[441.7109375 277.63980103 0.95049626]	[464.86676025 277.56982422 0.91786337]	[421.22128296 282.68887329 0.90061104]	[482.86422729 280.17538452 0.87620318]	[500.85623169 757.36193848 0.82815623]	[5.05866272e+02 7.49749817e+02 6.89707279e-01]	[4.87978760e+02 6.95766174e+02 4.48567122e-01]	[4.80258514e+02 8.95878845e+02 7.96414614e-01]	[4.62243073e+02 8.93360657e+02 7.83972323e-01]	[4.72541992e+02 8.75316772e+02 7.05500424e-01]
[457.11938477 295.4407959 0.91493338]	[454.56781006 362.24008179 0.87007225]	[395.61404419 372.49279785 0.83173794]	[377.54806519 475.14697266 0.89225572]	[359.6625061 562.33093262 0.93574715]	[508.5461731 357.13058472 0.87704366]	[559.75506592 444.29632568 0.86357224]	[608.52770996 521.35076904 0.91544831]	[475.10586548 552.05883789 0.70314968]	[436.62313843 557.23968506 0.70685261]	[462.2684021 721.42681885 0.73389107]	[4.67489258e+02 8.70150879e+02 8.08603942e-01]	[513.62438965 546.93939209 0.68917173]	[539.246521 711.20806885 0.7559939 ]	[500.67324829 708.65118408 0.81933981]	[441.70120239 277.68951416 0.94042534]	[464.85644531 277.62719727 0.91259336]	[421.21826172 280.25521851 0.89661157]	[482.85116577 280.14428711 0.87219763]	[500.7578125 759.85375977 0.84464347]	[5.03347656e+02 7.52188599e+02 7.20763624e-01]	[4.87948975e+02 6.98322632e+02 4.98431146e-01]	[4.80261993e+02 8.95869385e+02 7.93900192e-01]	[4.62258392e+02 8.93356384e+02 7.79700458e-01]	[4.72531738e+02 8.75322205e+02 7.02407062e-01]
[457.14974976 295.58248901 0.93122858]	[454.56567383 362.27627563 0.86350524]	[395.59677124 374.9760437 0.83334482]	[377.53890991 477.60858154 0.89910239]	[359.63189697 562.3347168 0.93757677]	[511.01080322 357.1373291 0.87748253]	[559.83190918 444.29760742 0.88141692]	[611.09759521 521.27429199 0.88331246]	[472.58203125 549.49578857 0.70183533]	[436.57580566 557.17803955 0.69416785]	[462.30603027 718.87426758 0.72229916]	[4.67491119e+02 8.70107666e+02 8.00548434e-01]	[511.06936646 544.42340088 0.69190294]	[5.36749878e+02 7.13692688e+02 6.33635521e-01]	[500.65698242 708.54217529 0.75605381]	[441.70593262 280.18963623 0.91796255]	[464.86236572 280.10446167 0.88491118]	[421.21923828 280.25613403 0.89990872]	[482.83425903 277.7114563 0.87661672]	[500.75906372 759.93554688 0.78799373]	[5.03366241e+02 7.52257141e+02 6.62541211e-01]	[4.87986237e+02 6.93210693e+02 4.24037218e-01]	[4.80273376e+02 8.95870728e+02 7.93380976e-01]	[4.62264893e+02 8.93352295e+02 7.76901484e-01]	[4.72534271e+02 8.72909363e+02 7.04741776e-01]
[457.16140747 298.00244141 0.94027847]	[454.5847168 362.34573364 0.85425091]	[395.61270142 375.04898071 0.85017902]	[377.52856445 477.61099243 0.9007414 ]	[357.23135376 562.3270874 0.93803346]	[508.54974365 357.17956543 0.88596117]	[559.82495117 441.84024048 0.89044225]	[616.22277832 521.22192383 0.85649347]	[472.55776978 547.02972412 0.70450032]	[436.56832886 554.6862793 0.69548035]	[462.32553101 724.00482178 0.74783504]	[4.67505249e+02 8.70151306e+02 8.02914619e-01]	[511.03491211 544.40301514 0.69171828]	[5.34170898e+02 7.13693481e+02 6.33634269e-01]	[498.20581055 708.64624023 0.75944746]	[441.70639038 282.76547241 0.90819407]	[464.82983398 280.22930908 0.87552887]	[421.22616577 285.27600098 0.87668771]	[482.81176758 280.10263062 0.86170226]	[500.73916626 762.44439697 0.80158007]	[5.03356140e+02 7.52309692e+02 6.72011495e-01]	[4.85474487e+02 6.98319580e+02 4.23661530e-01]	[4.80277466e+02 8.95893982e+02 7.85801172e-01]	[4.62264648e+02 8.93379517e+02 7.71092057e-01]	[4.72562622e+02 8.75334778e+02 6.93827450e-01]
[457.19458008 298.16775513 0.9354285 ]	[457.06723022 364.81109619 0.85799706]	[398.02890015 375.08346558 0.85910434]	[377.50918579 475.16824341 0.89244241]	[357.14538574 562.25787354 0.93151021]	[511.02261353 357.20071411 0.88596261]	[559.84643555 441.82189941 0.88681561]	[618.8416748 521.26550293 0.87401456]	[472.55349731 549.50634766 0.69985408]	[436.56469727 554.69573975 0.69178754]	[462.35214233 726.45135498 0.77881098]	[4.69968323e+02 8.70188477e+02 8.03132355e-01]	[511.01785278 544.43597412 0.68852443]	[5.31546814e+02 7.13715332e+02 5.83551168e-01]	[498.19616699 708.64953613 0.7210058 ]	[441.73181152 290.36340332 0.90990567]	[464.85800171 287.79501343 0.86368275]	[421.23153687 290.41378784 0.88995403]	[482.81890869 282.75280762 0.83853984]	[500.67456055 764.96563721 0.77112836]	[5.03264740e+02 7.57332947e+02 6.53729796e-01]	[4.87944550e+02 6.98319702e+02 3.81364763e-01]	[4.80287628e+02 8.95900146e+02 7.80563295e-01]	[4.62278412e+02 8.93391846e+02 7.61379302e-01]	[4.72571777e+02 8.75378540e+02 6.89751208e-01]
[457.19281006 298.16546631 0.93430865]	[457.07208252 364.80743408 0.85935766]	[398.03210449 375.08126831 0.85867667]	[377.51068115 475.15472412 0.89081943]	[357.14193726 562.25714111 0.93165725]	[511.02514648 357.20001221 0.88431501]	[559.84265137 441.82537842 0.88373965]	[618.84197998 521.26495361 0.87288082]	[472.54870605 549.53869629 0.70263511]	[436.57446289 557.19586182 0.69659102]	[462.35321045 726.44677734 0.77789634]	[4.69969299e+02 8.70183960e+02 8.04453135e-01]	[511.01028442 544.46807861 0.69002432]	[5.29061157e+02 7.11233643e+02 5.75131059e-01]	[498.20095825 708.65515137 0.72136402]	[441.73165894 290.3659668 0.91016155]	[464.85900879 287.79455566 0.86351824]	[421.23248291 290.41583252 0.88943744]	[482.82165527 282.74938965 0.84138411]	[500.67434692 764.96875 0.7692374 ]	[5.03265320e+02 7.57338501e+02 6.53668702e-01]	[4.87944305e+02 6.98330688e+02 3.83345634e-01]	[4.80292114e+02 8.95893433e+02 7.82607496e-01]	[4.62282349e+02 8.93386841e+02 7.63985336e-01]	[4.72569824e+02 8.75371277e+02 6.91457570e-01]
[459.60333252 300.64581299 0.91994452]	[457.09796143 364.82489014 0.86235899]	[398.06384277 375.07492065 0.86379069]	[377.51260376 475.08950806 0.88586301]	[357.10742188 562.25976562 0.92869616]	[511.05670166 357.20431519 0.88242352]	[559.83917236 441.81478882 0.89054143]	[621.30474854 521.29022217 0.88447499]	[470.04672241 549.50543213 0.69787246]	[436.54580688 554.68347168 0.68567109]	[462.38314819 726.47363281 0.77492499]	[4.69965057e+02 8.70188110e+02 8.06136250e-01]	[508.49395752 544.44042969 0.68913662]	[5.29058594e+02 7.18874390e+02 5.75151503e-01]	[4.95672791e+02 7.08551575e+02 6.80345714e-01]	[441.77490234 292.9284668 0.92816937]	[464.91705322 290.3984375 0.87055302]	[421.23477173 292.91885376 0.89347917]	[482.84646606 285.28475952 0.79701757]	[5.00701569e+02 7.62451294e+02 7.30914354e-01]	[5.03313293e+02 7.54752808e+02 6.20702267e-01]	[4.85457275e+02 6.93213013e+02 3.23151708e-01]	[4.80334290e+02 8.95920288e+02 7.86142647e-01]	[4.62311401e+02 8.93409973e+02 7.67394066e-01]	[4.72524811e+02 8.75363098e+02 6.98761880e-01]
[459.68765259 303.25466919 0.90484804]	[457.19061279 364.85009766 0.87912852]	[398.0977478 375.06161499 0.86153162]	[377.50238037 472.5960083 0.86504984]	[356.99740601 562.25671387 0.91104639]	[513.61724854 359.60513306 0.88214111]	[562.21868896 441.85955811 0.88170719]	[621.340271 521.35791016 0.89166117]	[470.03643799 549.50463867 0.69957459]	[434.10986328 557.17852783 0.68622857]	[462.43914795 723.94000244 0.74395609]	[4.70000732e+02 8.70170654e+02 8.03098798e-01]	[508.47744751 544.44708252 0.68915486]	[5.21292358e+02 7.06071228e+02 4.68704998e-01]	[4.98208923e+02 7.13774414e+02 6.86445892e-01]	[441.8638916 295.50177002 0.95009542]	[467.40460205 295.39001465 0.8886894 ]	[421.29135132 295.44174194 0.90201044]	[482.91339111 290.39440918 0.76532936]	[4.98269684e+02 7.64992737e+02 7.09107399e-01]	[5.03248108e+02 7.59869385e+02 6.49993002e-01]	[4.87975830e+02 7.06032654e+02 3.78411174e-01]	[4.80306793e+02 8.95872742e+02 7.90218472e-01]	[4.62294342e+02 8.93358765e+02 7.72350550e-01]	[4.72580505e+02 8.75350037e+02 6.93372190e-01]
[459.73739624 313.42538452 0.92641544]	[459.62200928 367.34011841 0.89700609]	[398.15682983 375.05175781 0.86936659]	[375.07821655 472.55734253 0.85501748]	[354.51013184 559.8223877 0.88374692]	[516.13458252 359.65689087 0.88538194]	[562.22943115 444.39489746 0.86632246]	[616.24243164 523.80554199 0.86312068]	[469.99703979 554.62365723 0.69408566]	[434.07992554 559.75817871 0.6983813 ]	[464.81903076 726.51879883 0.75127554]	[4.69975006e+02 8.70203247e+02 8.07561338e-01]	[508.45895386 547.0255127 0.67833942]	[5.21185303e+02 7.08667480e+02 5.08586049e-01]	[4.95659790e+02 7.26471619e+02 6.48200393e-01]	[444.31698608 298.09423828 0.93657446]	[469.95669556 298.00570679 0.89620227]	[421.35952759 295.56387329 0.89544046]	[485.35925293 295.41137695 0.80522913]	[4.98185272e+02 7.67656311e+02 6.60041094e-01]	[5.00752777e+02 7.67531189e+02 6.56322479e-01]	[4.90515533e+02 7.18842407e+02 3.09844762e-01]	[4.80368134e+02 8.95906067e+02 7.90174901e-01]	[4.62341187e+02 8.93407227e+02 7.70133376e-01]	[4.72521820e+02 8.75359375e+02 6.97906435e-01]
[459.81430054 313.53735352 0.94668245]	[459.6260376 367.42807007 0.89237368]	[398.14413452 375.06021118 0.86728734]	[375.04058838 470.01916504 0.84509015]	[354.44354248 559.71374512 0.85721052]	[516.15081787 359.71972656 0.88407987]	[559.84191895 446.94018555 0.85058296]	[611.15655518 523.94158936 0.86326253]	[467.4675293 554.63452148 0.69862509]	[431.55053711 559.77124023 0.69635952]	[462.4395752 726.53173828 0.75386512]	[4.67499207e+02 8.70232422e+02 8.10152888e-01]	[505.96530151 547.03692627 0.68163037]	[5.21222107e+02 7.13691345e+02 5.12686312e-01]	[4.93066650e+02 7.26461914e+02 6.40563428e-01]	[444.4085083 298.1890564 0.91445267]	[472.53549194 298.10726929 0.88872421]	[423.81222534 295.62158203 0.87199104]	[485.43139648 295.43084717 0.78801554]	[4.98145447e+02 7.67600342e+02 6.45939827e-01]	[5.00709442e+02 7.65088684e+02 6.36795998e-01]	[4.87996765e+02 7.18845215e+02 2.97835201e-01]	[4.82758881e+02 8.95937195e+02 7.79891193e-01]	[4.62356995e+02 8.93447388e+02 7.58682847e-01]	[4.69995178e+02 8.75392639e+02 6.95711613e-01]
[462.20471191 316.00308228 0.95619965]	[459.64828491 369.96542358 0.89816606]	[398.1824646 375.05688477 0.8710441 ]	[374.96688843 470.04974365 0.8378526 ]	[349.46237183 559.7756958 0.85689586]	[516.16473389 359.78314209 0.87812525]	[559.79199219 449.4397583 0.83528793]	[608.52331543 523.97839355 0.88592255]	[467.45251465 552.07427979 0.69753331]	[431.54016113 557.24969482 0.68517941]	[462.34896851 726.4887085 0.73607355]	[4.67473358e+02 8.70187805e+02 8.08180690e-01]	[505.92166138 546.95275879 0.69916445]	[5.21213440e+02 7.13727539e+02 5.70697188e-01]	[4.90535736e+02 7.26445435e+02 6.53126359e-01]	[446.90524292 300.63308716 0.88906991]	[475.08657837 298.21060181 0.88114715]	[423.86468506 298.01959229 0.86170363]	[485.48638916 295.4407959 0.77317506]	[4.95666595e+02 7.67707703e+02 6.85354114e-01]	[5.00689026e+02 7.67567932e+02 6.75956190e-01]	[4.87965973e+02 7.13724243e+02 3.09507132e-01]	[4.80340759e+02 8.95875122e+02 7.94081092e-01]	[4.62309326e+02 8.93389221e+02 7.71512389e-01]	[4.70003662e+02 8.75348938e+02 6.95542634e-01]
[462.21670532 316.08557129 0.96530676]	[459.65542603 369.97009277 0.89971673]	[398.19549561 375.07910156 0.87402648]	[372.48092651 469.98986816 0.83560765]	[346.8999939 557.26983643 0.84698224]	[516.18334961 359.77853394 0.88269347]	[559.7142334 454.53436279 0.8138566 ]	[606.00756836 528.97021484 0.87816203]	[467.43695068 552.10003662 0.6951685 ]	[431.53207397 557.26251221 0.68112963]	[462.3243103 726.59368896 0.73456448]	[4.67472351e+02 8.70319824e+02 8.14062238e-01]	[505.9045105 546.98492432 0.6943956 ]	[5.21217957e+02 7.18835815e+02 5.44278204e-01]	[4.90511597e+02 7.23952026e+02 6.21450722e-01]	[446.95205688 300.730896 0.87001902]	[475.12054443 300.67807007 0.86958838]	[426.35140991 298.06451416 0.82791287]	[487.95800781 295.47216797 0.77130169]	[4.95657196e+02 7.70086304e+02 6.18606627e-01]	[5.00679626e+02 7.67596497e+02 6.13910496e-01]	[4.87982239e+02 7.11125610e+02 2.77284145e-01]	[4.80295593e+02 8.95864929e+02 7.78869808e-01]	[4.62288055e+02 8.93398865e+02 7.53545463e-01]	[4.70027344e+02 8.77929749e+02 6.71142459e-01]
[462.24014282 316.12768555 0.97153956]	[459.65692139 369.98840332 0.8961556 ]	[398.21307373 375.08706665 0.8758226 ]	[367.41943359 469.99816895 0.83269173]	[341.8203125 557.23236084 0.85381806]	[516.16827393 359.78909302 0.88086861]	[557.18322754 454.64056396 0.81778127]	[605.88397217 529.03411865 0.87843245]	[467.41937256 552.10845947 0.69910073]	[431.50662231 557.25604248 0.68602836]	[462.26617432 726.5993042 0.72889596]	[4.67463623e+02 8.70302856e+02 8.19206476e-01]	[505.89401245 547.00091553 0.69882417]	[5.21208435e+02 7.21446411e+02 5.43358445e-01]	[4.90538574e+02 7.21445435e+02 6.24064028e-01]	[449.43304443 303.22637939 0.8564477 ]	[475.1217041 300.73309326 0.86105281]	[426.42602539 298.16186523 0.79752451]	[487.96679688 295.472229 0.75384593]	[4.95642517e+02 7.70083679e+02 6.10903978e-01]	[5.00685272e+02 7.67570984e+02 5.98642647e-01]	[4.87981628e+02 7.08545959e+02 2.89616495e-01]	[4.80303040e+02 8.95868469e+02 7.84706712e-01]	[4.62292999e+02 8.93399902e+02 7.59807765e-01]	[4.70029663e+02 8.77894104e+02 6.82397485e-01]
[462.21466064 318.53207397 0.97494179]	[459.62768555 372.5501709 0.90236688]	[398.19381714 377.50704956 0.88242966]	[367.35574341 469.98861694 0.83413893]	[341.76370239 559.71258545 0.869259 ]	[516.14373779 362.26278687 0.85442472]	[554.69000244 457.12069702 0.8262912 ]	[603.48266602 531.55975342 0.87610471]	[467.42440796 552.09625244 0.70080221]	[431.51223755 557.24481201 0.68827593]	[4.62311584e+02 7.26551270e+02 7.08332658e-01]	[4.67448029e+02 8.70277161e+02 8.13905001e-01]	[505.88388062 546.99462891 0.70104367]	[5.18709473e+02 7.21426819e+02 4.73259568e-01]	[4.90553070e+02 7.24020325e+02 6.19675934e-01]	[446.93255615 305.77386475 0.85573244]	[475.10995483 303.27139282 0.85165685]	[426.39074707 298.19744873 0.8076337 ]	[487.92575073 295.61016846 0.76302719]	[4.95629761e+02 7.70193481e+02 5.22907853e-01]	[5.00708282e+02 7.67685791e+02 5.44187307e-01]	[4.88009216e+02 7.11171204e+02 2.81479388e-01]	[4.80325226e+02 8.95900574e+02 7.80526578e-01]	[4.62299957e+02 8.93420776e+02 7.55504906e-01]	[4.69985931e+02 8.75443359e+02 6.84439898e-01]
[459.84121704 318.55612183 0.96535224]	[459.61758423 374.99127197 0.90613085]	[398.17251587 377.52032471 0.88198513]	[364.80621338 470.03686523 0.83266783]	[341.67221069 559.81994629 0.88963312]	[513.65942383 362.34307861 0.83244109]	[554.62927246 457.13943481 0.82523197]	[603.38500977 531.54193115 0.86398637]	[467.41665649 554.70330811 0.70709956]	[431.48953247 559.80126953 0.70584583]	[4.62366119e+02 7.26471436e+02 7.09469557e-01]	[4.67463684e+02 8.70253967e+02 8.08466852e-01]	[505.89404297 552.08026123 0.6985817 ]	[5.16192383e+02 7.13745605e+02 4.52983201e-01]	[4.90571198e+02 7.26509338e+02 6.55410230e-01]	[446.88821411 305.78845215 0.8562032 ]	[472.60012817 303.29397583 0.84436554]	[426.38397217 298.21972656 0.81148094]	[485.47610474 298.01049805 0.81557059]	[4.95645294e+02 7.70286255e+02 5.97590387e-01]	[5.00700256e+02 7.70135437e+02 6.26587987e-01]	[4.87954559e+02 7.16286804e+02 3.05310607e-01]	[4.80276978e+02 8.95863586e+02 7.73939848e-01]	[4.62266663e+02 8.93380310e+02 7.54613817e-01]	[4.70020813e+02 8.75413025e+02 6.78670645e-01]
[459.80819702 318.58099365 0.96602178]	[459.5776062 375.02011108 0.90294468]	[398.14508057 377.55297852 0.87974048]	[364.80926514 470.02389526 0.831801 ]	[339.2562561 559.79724121 0.90008634]	[513.6071167 364.78591919 0.82696939]	[552.05401611 454.62445068 0.81421345]	[603.34283447 531.57861328 0.85819119]	[467.39608765 557.18188477 0.71122748]	[428.98770142 559.80603027 0.70972461]	[4.62319550e+02 7.26511475e+02 7.20666885e-01]	[4.67465332e+02 8.70293213e+02 8.08698773e-01]	[505.87188721 552.0960083 0.70159173]	[5.16162842e+02 7.13758240e+02 4.29126799e-01]	[4.93055725e+02 7.26495544e+02 6.68173552e-01]	[444.44519043 305.83197021 0.8556028 ]	[472.53179932 305.80148315 0.83946431]	[423.93115234 298.20959473 0.8177734 ]	[485.42907715 298.01501465 0.81940359]	[4.95673218e+02 7.72752319e+02 6.24781489e-01]	[5.00749542e+02 7.70189697e+02 6.55916929e-01]	[4.87941742e+02 7.13764893e+02 3.24875712e-01]	[4.80287201e+02 8.95870667e+02 7.65685916e-01]	[4.62276703e+02 8.93394714e+02 7.44730890e-01]	[4.70013550e+02 8.75460144e+02 6.70531094e-01]
[459.76583862 318.62521362 0.96935719]	[457.16970825 375.05792236 0.90153146]	[398.10003662 377.59957886 0.88032913]	[362.33953857 472.55502319 0.83915967]	[339.22827148 559.83184814 0.90236717]	[513.57458496 364.83291626 0.81925792]	[552.06781006 457.07672119 0.81620306]	[603.34185791 531.5668335 0.85723913]	[464.95852661 557.21850586 0.71433914]	[428.95541382 562.26928711 0.71389818]	[4.62297058e+02 7.26617920e+02 7.22929060e-01]	[4.67477661e+02 8.70304382e+02 7.99582481e-01]	[503.49423218 552.12133789 0.70069796]	[5.18669006e+02 7.13758362e+02 4.43371296e-01]	[4.95622955e+02 7.26518921e+02 6.92368269e-01]	[444.40957642 308.33938599 0.85821533]	[470.01000977 308.36560059 0.84488076]	[423.87521362 298.21286011 0.82771766]	[485.39685059 298.09222412 0.79355741]	[4.95675415e+02 7.75293213e+02 6.52426004e-01]	[5.00809692e+02 7.70277344e+02 6.88820183e-01]	[4.87925018e+02 7.18828064e+02 3.62463951e-01]	[4.80295197e+02 8.95876526e+02 7.52619088e-01]	[4.62297028e+02 8.93405518e+02 7.27482557e-01]	[4.70006958e+02 8.77905457e+02 6.61735594e-01]
[459.75241089 318.68841553 0.95822883]	[457.15350342 375.08966064 0.90279549]	[398.09567261 377.64505005 0.88388896]	[362.31686401 472.58255005 0.83932376]	[339.22171021 559.82885742 0.89844787]	[511.07269287 364.86727905 0.81814373]	[552.06933594 457.08532715 0.81536233]	[603.37371826 531.58343506 0.85768294]	[464.96868896 559.72003174 0.71790814]	[428.95681763 562.32501221 0.71830291]	[462.39199829 726.58203125 0.73863667]	[4.67487122e+02 8.70297974e+02 7.96401203e-01]	[503.50323486 554.65057373 0.70319289]	[5.11042358e+02 7.08604980e+02 4.06617999e-01]	[4.95630493e+02 7.29090454e+02 6.59396172e-01]	[444.39892578 310.87442017 0.86715579]	[469.96496582 310.88027954 0.85265893]	[423.90390015 300.70388794 0.80331212]	[485.4034729 298.121521 0.81569463]	[4.98163116e+02 7.75360779e+02 6.11097991e-01]	[5.00840820e+02 7.72711365e+02 6.58746064e-01]	[4.87930664e+02 7.26487671e+02 3.42377156e-01]	[4.82742188e+02 8.95965149e+02 7.48612344e-01]	[4.62352264e+02 8.95862427e+02 7.20722973e-01]	[4.69971710e+02 8.77899719e+02 6.71698749e-01]
[459.74923706 318.75881958 0.94756663]	[457.11245728 375.12615967 0.89937216]	[398.05932617 377.68136597 0.8826344 ]	[362.28662109 472.60733032 0.84525198]	[339.20330811 562.29150391 0.91592312]	[511.02722168 367.35852051 0.81594568]	[552.09796143 457.15472412 0.826123 ]	[603.40765381 531.57348633 0.86510503]	[467.39883423 562.25769043 0.72640926]	[428.95471191 562.43933105 0.72303867]	[464.86889648 726.54064941 0.73725897]	[4.67499695e+02 8.70314087e+02 7.97304809e-01]	[505.88989258 557.24389648 0.70643419]	[5.16135132e+02 7.08639587e+02 4.10211354e-01]	[4.98137238e+02 7.29133728e+02 6.79964066e-01]	[444.35021973 313.42242432 0.88667351]	[467.48059082 310.94812012 0.86246508]	[423.82702637 305.80575562 0.78461504]	[485.36624146 298.17749023 0.79104447]	[4.98184753e+02 7.75351624e+02 6.74879909e-01]	[5.00894958e+02 7.72694275e+02 7.02855706e-01]	[4.87953827e+02 7.26499329e+02 3.53632331e-01]	[4.82743317e+02 8.95954956e+02 7.48968720e-01]	[4.62371490e+02 8.95849365e+02 7.18205392e-01]	[4.69967102e+02 8.77951111e+02 6.80150032e-01]
[459.7333374 321.16299438 0.93897557]	[457.08422852 377.51791382 0.9018935 ]	[398.04177856 377.75125122 0.88005656]	[362.26693726 475.12261963 0.85221362]	[339.19818115 562.37414551 0.92154396]	[508.51467896 367.40441895 0.82314485]	[552.06860352 457.16677856 0.8314575 ]	[603.42462158 531.58728027 0.86926687]	[467.39620972 562.29473877 0.7308073 ]	[428.97836304 564.87365723 0.72061443]	[464.88128662 726.60205078 0.73863387]	[4.67504211e+02 8.72750916e+02 7.98571289e-01]	[505.8729248 559.73266602 0.7077111 ]	[5.08545074e+02 7.08615662e+02 3.95822138e-01]	[4.98148682e+02 7.31690674e+02 6.58504784e-01]	[444.31726074 313.47186279 0.89709425]	[467.47393799 313.40975952 0.86844373]	[423.78143311 308.3899231 0.80248266]	[485.34420776 298.25869751 0.77907574]	[4.98226349e+02 7.80389282e+02 6.79708660e-01]	[5.03292938e+02 7.72771484e+02 7.08056748e-01]	[4.87959930e+02 7.29130188e+02 3.58589649e-01]	[4.82801819e+02 8.95929688e+02 7.41871297e-01]	[4.62435333e+02 8.95862244e+02 7.02212453e-01]	[4.67463898e+02 8.80492249e+02 6.74908280e-01]
[459.7550354 321.21008301 0.93699074]	[457.06802368 377.57333374 0.90450346]	[398.04141235 380.13842773 0.88134331]	[362.24298096 477.63516235 0.86725831]	[339.18817139 562.47015381 0.92775112]	[508.45632935 369.96273804 0.83108306]	[552.09204102 459.62890625 0.85130376]	[603.44836426 534.09118652 0.87091535]	[464.94943237 562.32165527 0.73856038]	[428.95141602 564.92138672 0.72169167]	[464.87176514 726.56439209 0.75103819]	[4.69959961e+02 8.72716736e+02 7.94415951e-01]	[503.4758606 559.7479248 0.71835595]	[5.18749939e+02 7.11156677e+02 4.88655716e-01]	[4.98175293e+02 7.31687805e+02 7.12479770e-01]	[444.3387146 313.54849243 0.90857857]	[467.48550415 313.47396851 0.8750298 ]	[423.78234863 310.95275879 0.80690306]	[482.96405029 300.70980835 0.74629724]	[4.98208069e+02 7.82931763e+02 7.44859695e-01]	[5.03273865e+02 7.72808777e+02 7.48774052e-01]	[4.87977051e+02 7.26564392e+02 4.01704192e-01]	[4.82786774e+02 8.95943359e+02 7.45721698e-01]	[4.62413574e+02 8.95859985e+02 7.09021688e-01]	[4.67482330e+02 8.77973572e+02 6.80666268e-01]
[459.72290039 321.30102539 0.91573948]	[454.60046387 377.62765503 0.90260243]	[395.63442993 380.2059021 0.87439853]	[362.19317627 480.19552612 0.89976364]	[339.20175171 564.83721924 0.92622578]	[505.99105835 372.47161865 0.84086156]	[549.58740234 459.67077637 0.85805702]	[603.4161377 534.12646484 0.87248266]	[467.39385986 564.8604126 0.7284345 ]	[428.95550537 565.0345459 0.70743567]	[464.90127563 726.63726807 0.74080229]	[4.67495087e+02 8.72760437e+02 8.04422677e-01]	[505.87734985 562.29772949 0.71331799]	[5.23883179e+02 7.21413269e+02 6.52661204e-01]	[498.19107056 731.69384766 0.74593616]	[444.30422974 315.98773193 0.92654085]	[467.46099854 315.92449951 0.8858695 ]	[423.78231812 313.51815796 0.82389915]	[482.97390747 303.26831055 0.68732232]	[4.98215759e+02 7.82957153e+02 7.72404969e-01]	[5.03242065e+02 7.72825073e+02 7.51566470e-01]	[4.90507904e+02 7.26495117e+02 4.32926387e-01]	[4.82814697e+02 8.95957336e+02 7.47074068e-01]	[4.62435760e+02 8.95890015e+02 7.09520876e-01]	[4.67448120e+02 8.80460815e+02 6.90756857e-01]
[459.71630859 326.28421021 0.90305525]	[454.60333252 377.65576172 0.90450561]	[395.6401062 380.23272705 0.86923802]	[359.82687378 480.29324341 0.90536112]	[339.22662354 564.88116455 0.92506123]	[505.99414062 372.51687622 0.84435833]	[547.03289795 459.66256714 0.8778612 ]	[603.36761475 536.64471436 0.86981082]	[464.92474365 562.42266846 0.73819655]	[426.44885254 565.00592041 0.71085513]	[464.87554932 729.11065674 0.74844241]	[4.67478760e+02 8.72753601e+02 8.07430744e-01]	[503.45962524 559.83886719 0.72074842]	[5.23857239e+02 7.21363586e+02 6.22933447e-01]	[4.95690979e+02 7.34301208e+02 7.23209083e-01]	[444.29370117 316.07788086 0.93826181]	[467.43276978 316.00997925 0.90469253]	[423.76882935 313.52011108 0.82949817]	[482.96325684 303.2767334 0.72635043]	[498.24243164 785.51275635 0.79409003]	[5.00899689e+02 7.77857544e+02 7.46363759e-01]	[4.87942047e+02 7.29095337e+02 4.27575350e-01]	[4.82797241e+02 8.95963806e+02 7.49779880e-01]	[4.62406189e+02 8.95899475e+02 7.16762424e-01]	[4.67436676e+02 8.77982971e+02 6.93525255e-01]
[459.68832397 326.34860229 0.89831084]	[454.57653809 377.72167969 0.90313047]	[395.60964966 380.32614136 0.85801053]	[359.8079834 482.75222778 0.91081494]	[339.23526001 565.05230713 0.91035837]	[505.96179199 374.97735596 0.85347188]	[546.94232178 459.81973267 0.90425599]	[603.33227539 539.19592285 0.88422126]	[464.91827393 564.91540527 0.74244905]	[428.91748047 567.51831055 0.70525366]	[464.81988525 729.097229 0.73115885]	[4.67458679e+02 8.72755127e+02 8.11345220e-01]	[503.45504761 562.34344482 0.73347574]	[5.23894531e+02 7.23931335e+02 6.51007414e-01]	[4.90563599e+02 7.34296997e+02 7.14299917e-01]	[441.89785767 316.1257019 0.94791865]	[467.40887451 316.04544067 0.91247183]	[421.39480591 313.55187988 0.84628934]	[482.93319702 308.31851196 0.71744949]	[498.21722412 787.99005127 0.81881815]	[5.00843750e+02 7.80449219e+02 7.44884312e-01]	[4.85418518e+02 7.29088562e+02 4.03483689e-01]	[4.82781219e+02 8.95963379e+02 7.56099939e-01]	[4.62376770e+02 8.95891968e+02 7.26931572e-01]	[4.67431030e+02 8.77979370e+02 7.00440168e-01]
[459.68582153 328.8788147 0.90422326]	[452.06143188 380.10455322 0.89583236]	[395.52935791 382.75924683 0.8496148 ]	[359.79321289 482.8899231 0.93407834]	[339.23355103 567.49200439 0.90613854]	[505.93081665 374.99447632 0.87130135]	[544.46148682 459.8192749 0.93206513]	[600.85650635 539.19525146 0.8681438 ]	[464.90515137 564.90344238 0.74172795]	[426.43960571 567.50494385 0.70720595]	[462.42910767 729.0625 0.73757231]	[4.67450714e+02 8.72731995e+02 8.14008474e-01]	[503.45501709 562.31719971 0.72987258]	[526.49578857 726.4598999 0.77169824]	[4.88022858e+02 7.36807556e+02 7.14390635e-01]	[441.89447021 318.51641846 0.95162064]	[467.41796875 316.12225342 0.92375219]	[421.36679077 315.96035767 0.87951684]	[482.8963623 310.949646 0.7144627]	[498.15591431 788.00805664 0.83001566]	[5.00755402e+02 7.82943054e+02 7.63896048e-01]	[4.85389923e+02 7.29102661e+02 3.82112801e-01]	[4.82751556e+02 8.95932678e+02 7.59675264e-01]	[4.62345154e+02 8.95852417e+02 7.37604916e-01]	[4.67421082e+02 8.77943726e+02 7.02663302e-01]
[459.68334961 331.40560913 0.91023088]	[452.00317383 380.13284302 0.89605701]	[393.06967163 382.79959106 0.83932734]	[359.79727173 482.93655396 0.92634892]	[339.24261475 567.50042725 0.90584958]	[505.91598511 375.02062988 0.87721628]	[544.34191895 459.81726074 0.94337684]	[598.2857666 539.29840088 0.86046535]	[464.94528198 564.9463501 0.73333764]	[428.94088745 567.54608154 0.70101982]	[464.83108521 729.05236816 0.7388739 ]	[4.67458466e+02 8.72724060e+02 8.09798837e-01]	[503.49438477 562.34814453 0.72773278]	[529.01031494 726.60919189 0.80350435]	[4.87916443e+02 7.36813354e+02 7.19734967e-01]	[441.88146973 318.550354 0.95164812]	[467.39761353 316.13327026 0.91794491]	[421.33413696 315.97241211 0.87463927]	[482.89785767 310.89523315 0.68213665]	[498.16894531 785.60461426 0.84229314]	[5.00763855e+02 7.80428833e+02 7.60614336e-01]	[4.82904694e+02 7.29043762e+02 3.56391340e-01]	[4.82767822e+02 8.95966309e+02 7.56263793e-01]	[4.62368744e+02 8.95883545e+02 7.32889712e-01]	[4.67418732e+02 8.77942017e+02 7.06846714e-01]
[459.65872192 331.43136597 0.91230309]	[449.46795654 380.15634155 0.90199298]	[393.04412842 382.83691406 0.83263874]	[359.79159546 482.96057129 0.91260278]	[339.27011108 570.01226807 0.88819557]	[503.5015564 375.04269409 0.88546711]	[541.89959717 459.74450684 0.933608 ]	[590.59735107 541.69519043 0.86492658]	[464.97335815 564.91833496 0.72605902]	[428.97311401 567.51556396 0.69984996]	[464.85665894 726.63500977 0.73743796]	[4.67447174e+02 8.70320312e+02 8.08957219e-01]	[505.88171387 562.32147217 0.71931773]	[529.06060791 726.56530762 0.7874465 ]	[4.85435791e+02 7.36834534e+02 7.10581541e-01]	[441.84976196 318.56466675 0.9556787 ]	[464.95306396 316.13397217 0.91525686]	[421.32019043 316.00320435 0.87673688]	[482.90090942 308.40994263 0.66620797]	[498.20794678 785.61120605 0.83842349]	[5.00775482e+02 7.80431091e+02 7.49380767e-01]	[4.82843903e+02 7.29072083e+02 3.32075983e-01]	[4.82763885e+02 8.95983154e+02 7.56301641e-01]	[4.62350037e+02 8.95886230e+02 7.36788392e-01]	[4.67423126e+02 8.77897644e+02 7.14333951e-01]
[459.58895874 331.4432373 0.89361453]	[446.95901489 380.18212891 0.90410072]	[393.01345825 382.87322998 0.82505113]	[359.79199219 485.40307617 0.88685095]	[339.28479004 570.10552979 0.87957007]	[503.45239258 375.08081055 0.89368218]	[541.8550415 459.76574707 0.92589891]	[587.9989624 541.72943115 0.90642244]	[464.94708252 564.96862793 0.73021948]	[428.93591309 570.02526855 0.69346178]	[4.64896301e+02 7.29084778e+02 7.23652184e-01]	[4.67470642e+02 8.72725830e+02 8.07134330e-01]	[505.87506104 562.3782959 0.72124863]	[534.15289307 729.06542969 0.79669988]	[4.82926544e+02 7.39397766e+02 7.05579996e-01]	[441.79013062 318.56964111 0.9601692 ]	[464.87960815 316.1572876 0.92792606]	[421.27923584 316.01953125 0.88738489]	[482.83425903 310.94128418 0.69711745]	[498.22738647 785.58929443 0.833175 ]	[5.00757141e+02 7.80413879e+02 7.30671227e-01]	[4.80298645e+02 7.29117371e+02 2.91630268e-01]	[4.82753967e+02 8.95951538e+02 7.63232410e-01]	[4.62362946e+02 8.95860779e+02 7.36883700e-01]	[4.67432495e+02 8.77942810e+02 7.06817508e-01]
[457.18212891 331.45135498 0.88563514]	[446.90896606 380.21707153 0.90900064]	[392.99902344 385.34411621 0.81835455]	[359.78259277 485.45025635 0.88329196]	[339.29574585 572.61743164 0.87360024]	[503.40106201 375.10922241 0.90436625]	[541.80596924 459.81207275 0.91849238]	[585.5838623 541.86425781 0.92533576]	[464.97213745 564.99139404 0.72347349]	[428.96026611 570.0534668 0.69172251]	[4.67416168e+02 7.26637756e+02 7.21353114e-01]	[4.67492157e+02 8.70221863e+02 8.00013721e-01]	[505.89978027 562.40447998 0.71872365]	[536.65362549 729.12353516 0.79258585]	[4.85426697e+02 7.36812622e+02 6.81765676e-01]	[441.74142456 318.58279419 0.95874542]	[464.82485962 316.1625061 0.93413556]	[421.26626587 316.05352783 0.89064252]	[482.78475952 310.96896362 0.7118541 ]	[498.21609497 785.54705811 0.80055094]	[5.00766968e+02 7.77910400e+02 7.10223913e-01]	[4.82882721e+02 7.26567932e+02 2.87557662e-01]	[4.80351532e+02 8.95938232e+02 7.68900335e-01]	[4.62297516e+02 8.93432068e+02 7.56191671e-01]	[4.67465576e+02 8.75378235e+02 7.13913739e-01]
[457.1678772 333.92254639 0.88918936]	[446.87387085 380.25186157 0.90876967]	[392.97460938 385.40307617 0.80865973]	[359.79040527 487.92877197 0.87613374]	[339.2980957 572.64404297 0.87307292]	[503.39190674 377.51208496 0.9119119 ]	[541.75079346 462.20794678 0.91746718]	[585.45880127 541.8706665 0.93834531]	[467.3890686 565.01019287 0.72463965]	[428.96450806 570.06939697 0.69331932]	[4.67490479e+02 7.29193909e+02 7.21457899e-01]	[4.67500519e+02 8.70313782e+02 7.99356163e-01]	[505.91357422 562.40960693 0.72072816]	[536.699646 729.11010742 0.78880244]	[4.85466339e+02 7.36835999e+02 6.69175625e-01]	[441.73278809 318.62640381 0.95511776]	[462.45272827 318.51690674 0.93446958]	[421.25830078 316.07653809 0.89078152]	[482.77139282 313.4083252 0.71930563]	[4.98204834e+02 7.85543701e+02 7.80664504e-01]	[5.00763519e+02 7.77903809e+02 6.91881716e-01]	[4.85358276e+02 7.26533325e+02 2.90993303e-01]	[4.82766937e+02 8.95956177e+02 7.61710823e-01]	[4.62362213e+02 8.95846619e+02 7.36639500e-01]	[4.67438599e+02 8.77917297e+02 7.07337737e-01]
[457.16427612 333.97998047 0.89879858]	[444.43682861 380.27453613 0.91079152]	[390.48513794 387.90631104 0.80616128]	[359.78448486 487.97644043 0.87247378]	[339.30578613 575.19287109 0.87105978]	[503.36468506 377.52801514 0.91570675]	[541.68408203 462.26318359 0.90856302]	[582.92327881 544.31591797 0.94496483]	[467.40570068 567.50769043 0.72470635]	[428.98519897 572.65136719 0.69174802]	[469.9984436 731.703125 0.74128193]	[4.67491486e+02 8.70288513e+02 8.03169787e-01]	[505.93359375 564.87823486 0.72640342]	[536.73046875 729.13244629 0.77629018]	[4.87994995e+02 7.39413269e+02 6.57928705e-01]	[441.73968506 318.67727661 0.95348716]	[462.43475342 318.5614624 0.93888199]	[421.23608398 316.13253784 0.89482534]	[482.73693848 313.46563721 0.71627873]	[4.98214020e+02 7.85577026e+02 7.64804900e-01]	[5.00773163e+02 7.80414612e+02 6.85728133e-01]	[4.85395935e+02 7.29077271e+02 3.17720324e-01]	[4.82759033e+02 8.95947937e+02 7.66699374e-01]	[4.62340729e+02 8.93450256e+02 7.43583024e-01]	[4.67439606e+02 8.75454163e+02 7.15130389e-01]
[457.16012573 334.03387451 0.90385139]	[444.41610718 380.3059082 0.91220599]	[390.45074463 390.42538452 0.80189449]	[359.78616333 488.00466919 0.86955565]	[341.68722534 577.76324463 0.87058902]	[503.35177612 377.54275513 0.91886991]	[539.24804688 462.31585693 0.89179468]	[582.79669189 544.37347412 0.92301154]	[467.41122437 567.53430176 0.72543889]	[431.46481323 575.1751709 0.69230664]	[469.96652222 731.65686035 0.74621034]	[4.67497681e+02 8.70297119e+02 8.04101825e-01]	[505.9480896 564.90765381 0.72552788]	[536.68884277 729.0536499 0.74087179]	[4.90544769e+02 7.44435791e+02 6.87286317e-01]	[441.73471069 318.71609497 0.94854486]	[462.43157959 318.59509277 0.93914151]	[421.23336792 316.15933228 0.88465571]	[482.74124146 313.47485352 0.71152991]	[4.98190399e+02 7.88074402e+02 7.85862327e-01]	[5.00770569e+02 7.83003723e+02 7.26415753e-01]	[4.85439209e+02 7.29182251e+02 3.49928916e-01]	[4.82754944e+02 8.95943909e+02 7.67312229e-01]	[4.62338867e+02 8.93453369e+02 7.43790388e-01]	[4.67453888e+02 8.77885925e+02 7.15484023e-01]
[457.14321899 334.06695557 0.90329051]	[444.38241577 380.34307861 0.91145325]	[390.42208862 390.48205566 0.80265319]	[359.78134155 490.53103638 0.86809134]	[341.70907593 577.78106689 0.87325978]	[503.32824707 377.58074951 0.9243899 ]	[539.20373535 462.40481567 0.87608558]	[580.35754395 544.48498535 0.89583218]	[467.42071533 567.52124023 0.72631288]	[431.47561646 575.168396 0.69244915]	[467.49038696 731.64776611 0.74507439]	[4.67499786e+02 8.70305054e+02 8.07487190e-01]	[505.9463501 564.89880371 0.72715151]	[536.69610596 729.05865479 0.74380016]	[4.90564667e+02 7.41984131e+02 6.92905068e-01]	[441.72348022 318.75030518 0.94139904]	[462.41680908 318.62365723 0.93949503]	[421.25192261 318.52612305 0.87958843]	[482.73098755 313.51983643 0.73586321]	[498.19094849 788.09710693 0.79777837]	[5.00771820e+02 7.83037170e+02 7.34705031e-01]	[4.85428894e+02 7.29161316e+02 3.63720864e-01]	[4.82744781e+02 8.95931580e+02 7.67164886e-01]	[4.62324158e+02 8.93444458e+02 7.47813642e-01]	[4.67458954e+02 8.77894653e+02 7.18007147e-01]
[457.13604736 336.45904541 0.90629739]	[444.37463379 382.74118042 0.90654343]	[387.94244385 392.98989868 0.80591345]	[359.76882935 493.05184937 0.86579347]	[341.7203064 580.21374512 0.8704474 ]	[503.32553101 377.612854 0.92689496]	[536.69866943 464.82077026 0.84870523]	[580.22570801 544.54492188 0.87022817]	[467.41201782 567.54125977 0.72209442]	[431.49661255 575.18615723 0.69202131]	[467.47888184 729.23065186 0.73438925]	[4.67499359e+02 8.70306763e+02 8.06461692e-01]	[505.92166138 564.91705322 0.72874701]	[536.73803711 729.18859863 0.77518773]	[4.87991577e+02 7.39416443e+02 6.65834308e-01]	[441.71841431 318.77301025 0.93840569]	[462.41317749 318.6461792 0.93591154]	[421.23498535 318.58023071 0.87754905]	[482.71603394 315.93978882 0.73910522]	[4.98197357e+02 7.88010925e+02 7.81031132e-01]	[5.00741058e+02 7.82944824e+02 6.97424233e-01]	[4.85410400e+02 7.29044373e+02 3.18595856e-01]	[4.82773621e+02 8.95959412e+02 7.68329501e-01]	[4.62350006e+02 8.95851562e+02 7.43578076e-01]	[4.67458954e+02 8.77890442e+02 7.19047904e-01]
[457.1166687 336.47973633 0.90752256]	[444.35491943 382.75079346 0.9083674 ]	[387.94793701 393.00015259 0.80675137]	[359.78286743 493.07852173 0.8645221 ]	[341.74246216 580.26617432 0.87808394]	[503.30114746 377.6131897 0.93063712]	[534.1072998 462.44113159 0.84013766]	[577.70623779 546.97180176 0.85038358]	[467.42453003 567.52404785 0.72395164]	[431.5144043 575.18109131 0.69459957]	[4.64967194e+02 7.31730774e+02 7.29660749e-01]	[4.67487061e+02 8.70253906e+02 8.08870077e-01]	[505.92349243 564.89416504 0.73057318]	[539.16790771 729.17333984 0.73402476]	[4.90567108e+02 7.39408630e+02 6.74953341e-01]	[441.7076416 318.79052734 0.93759769]	[462.39926147 318.66931152 0.93409133]	[421.23071289 318.58209229 0.88247848]	[480.36495972 315.95230103 0.75594807]	[4.98175995e+02 7.87996765e+02 7.78838694e-01]	[5.00734650e+02 7.80462646e+02 7.02115357e-01]	[4.87935516e+02 7.26615417e+02 3.49800140e-01]	[4.82746552e+02 8.95945190e+02 7.74866700e-01]	[4.62320770e+02 8.93446655e+02 7.55584419e-01]	[4.67469788e+02 8.75403931e+02 7.26019800e-01]
[457.11083984 336.4992981 0.91094697]	[444.32250977 382.77490234 0.90789348]	[387.90670776 393.03808594 0.81189978]	[359.80938721 493.07022095 0.86587501]	[341.76516724 580.28192139 0.87889326]	[503.29147339 377.60623169 0.92939007]	[529.07067871 464.87008667 0.83148742]	[575.1585083 547.03039551 0.83572114]	[467.42181396 567.52893066 0.72309339]	[431.5229187 575.17486572 0.69252974]	[464.93460083 731.76239014 0.7378388 ]	[4.67501495e+02 8.70203552e+02 7.99643695e-01]	[505.92501831 564.89447021 0.73331267]	[5.39169617e+02 7.29154846e+02 6.73011065e-01]	[4.95664734e+02 7.36851501e+02 6.74885392e-01]	[441.69802856 321.16116333 0.93816578]	[462.3946228 318.68157959 0.93269098]	[421.20330811 318.62493896 0.87832153]	[480.37033081 315.96707153 0.75629878]	[4.98160309e+02 7.85589905e+02 7.41328835e-01]	[5.0073938e+02 7.8045050e+02 6.8024081e-01]	[4.90507294e+02 7.26581177e+02 3.59541863e-01]	[4.80363892e+02 8.95918091e+02 7.79778123e-01]	[4.62309021e+02 8.93416565e+02 7.61288762e-01]	[4.67486481e+02 8.75357727e+02 7.18747139e-01]
[457.09783936 336.5145874 0.91261989]	[444.30377197 382.79428101 0.90665853]	[387.88418579 393.05963135 0.81416297]	[359.79580688 495.587677 0.87459868]	[341.82406616 580.36303711 0.8822614 ]	[503.28494263 377.61889648 0.93119788]	[529.0022583 467.4055481 0.82428974]	[567.58282471 546.98760986 0.86250466]	[467.44900513 567.52099609 0.71666121]	[431.54321289 575.16619873 0.68919098]	[464.96286011 734.28875732 0.73524284]	[4.67495697e+02 8.70213989e+02 7.97100365e-01]	[505.96035767 564.88049316 0.71838868]	[5.36749146e+02 7.29178223e+02 6.46559656e-01]	[4.95661163e+02 7.39385132e+02 6.57262862e-01]	[441.67892456 321.18054199 0.93502396]	[462.38418579 318.69418335 0.93154764]	[421.1869812 318.6541748 0.87002236]	[480.34970093 315.993927 0.73983473]	[4.98158813e+02 7.85573975e+02 7.06871688e-01]	[5.00742249e+02 7.80439880e+02 6.55826867e-01]	[4.90548981e+02 7.26619690e+02 3.42789173e-01]	[4.82746918e+02 8.95929688e+02 7.81838238e-01]	[4.62324951e+02 8.93425598e+02 7.58768857e-01]	[4.67473114e+02 8.75361938e+02 7.11368859e-01]
[457.07086182 336.53918457 0.91152459]	[444.29180908 382.82751465 0.90334409]	[387.86929321 395.50363159 0.81750107]	[359.82012939 495.61853027 0.87400615]	[344.32049561 582.793396 0.88051927]	[503.29333496 377.65036011 0.93244684]	[526.52502441 467.43722534 0.82816821]	[567.54022217 549.56530762 0.84841204]	[467.44482422 567.5647583 0.71428889]	[431.54229736 577.71673584 0.69338167]	[464.97351074 734.22705078 0.73774844]	[4.67502563e+02 8.70265625e+02 8.02028179e-01]	[505.96090698 564.90814209 0.71811169]	[5.36729004e+02 7.29164795e+02 6.53610766e-01]	[4.95679291e+02 7.36821594e+02 6.78072453e-01]	[439.32162476 321.2046814 0.93102169]	[462.36218262 318.72076416 0.93159544]	[421.15838623 318.66079712 0.86730796]	[480.32943726 316.03088379 0.7520417 ]	[4.98128754e+02 7.85556091e+02 7.25037813e-01]	[5.00711792e+02 7.80412170e+02 6.63974524e-01]	[4.90514587e+02 7.26540344e+02 3.68555218e-01]	[4.82777008e+02 8.95974487e+02 7.78771222e-01]	[4.62367737e+02 8.95858459e+02 7.47841537e-01]	[4.67465088e+02 8.75424133e+02 7.15887547e-01]
[454.63446045 336.56802368 0.91145569]	[444.29232788 382.84078979 0.90168816]	[387.86065674 395.50964355 0.81720257]	[362.21957397 495.60528564 0.86334431]	[346.85427856 582.78216553 0.87236989]	[503.3164978 377.68206787 0.93128145]	[526.4800415 467.45327759 0.83709264]	[567.46246338 552.07250977 0.85360336]	[467.46594238 570.09771729 0.70749909]	[434.01239014 580.24603271 0.70133758]	[467.41278076 731.73132324 0.73537892]	[4.69956696e+02 8.70322754e+02 8.00944328e-01]	[505.97372437 564.99072266 0.70895922]	[5.36725403e+02 7.31653198e+02 7.31132150e-01]	[4.93071075e+02 7.36795532e+02 6.72273636e-01]	[439.30044556 321.2272644 0.92727876]	[462.34811401 318.75094604 0.93058467]	[421.14416504 318.63708496 0.86906028]	[480.31881714 316.06555176 0.76421994]	[4.98132629e+02 7.85497681e+02 7.46690691e-01]	[5.00700775e+02 7.77872803e+02 6.69943750e-01]	[4.85456696e+02 7.26496643e+02 3.61465752e-01]	[4.82798340e+02 8.95975769e+02 7.77466953e-01]	[4.62394165e+02 8.95873291e+02 7.44502842e-01]	[4.67454132e+02 8.77905701e+02 7.12589204e-01]
[454.62493896 336.56466675 0.91062367]	[444.2940979 382.85510254 0.8990252 ]	[387.86105347 395.52008057 0.81856221]	[362.24084473 495.6444397 0.85861015]	[349.40588379 582.83404541 0.8803823 ]	[503.32983398 377.69924927 0.92897773]	[526.47796631 467.47930908 0.83363587]	[565.04260254 552.09576416 0.86411071]	[467.47503662 570.08526611 0.70669138]	[434.03137207 580.23168945 0.69919664]	[4.67405273e+02 7.31723389e+02 7.31370330e-01]	[4.69960022e+02 8.70298767e+02 7.98231959e-01]	[505.97177124 564.984375 0.71078169]	[5.36718323e+02 7.29225647e+02 7.19087541e-01]	[4.95617737e+02 7.34289307e+02 6.98369384e-01]	[439.29315186 321.22564697 0.92703837]	[462.34146118 318.74981689 0.93183714]	[421.14141846 318.64303589 0.86795151]	[480.31240845 316.07388306 0.76001608]	[4.98143982e+02 7.85480347e+02 7.56888390e-01]	[5.00720673e+02 7.77840027e+02 6.86915219e-01]	[4.87961548e+02 7.26488159e+02 3.90069485e-01]	[4.82789795e+02 8.95969849e+02 7.75792599e-01]	[4.62384064e+02 8.95861145e+02 7.42248654e-01]	[4.67462402e+02 8.75450256e+02 7.10221171e-01]
[454.62234497 336.56015015 0.91032368]	[444.29034424 382.84951782 0.90038729]	[387.85842896 395.51342773 0.81820965]	[362.26010132 498.13174438 0.86088276]	[351.94180298 582.83239746 0.87942851]	[503.32577515 377.68865967 0.92901736]	[526.47943115 469.95980835 0.82880449]	[564.98907471 554.66729736 0.87625605]	[467.47525024 570.08905029 0.7040782 ]	[434.0357666 577.78063965 0.69676363]	[464.94396973 731.7432251 0.73587447]	[4.69965851e+02 8.70309021e+02 8.00251842e-01]	[505.9465332 564.99121094 0.71016294]	[5.36725342e+02 7.29203491e+02 6.91790700e-01]	[4.95669739e+02 7.34242798e+02 6.91816092e-01]	[439.28863525 321.2203064 0.92733765]	[462.34176636 318.74401855 0.93217796]	[421.13235474 318.64480591 0.86827439]	[480.31130981 316.07907104 0.75670683]	[4.98156891e+02 7.83020813e+02 7.29302049e-01]	[5.00745850e+02 7.75355286e+02 6.70353770e-01]	[4.90495300e+02 7.24020691e+02 3.68947387e-01]	[4.82753845e+02 8.95927551e+02 7.77763665e-01]	[4.62351318e+02 8.93437866e+02 7.46895075e-01]	[4.67489014e+02 8.77890869e+02 6.98367655e-01]
[454.63067627 336.5586853 0.91377252]	[444.2980957 382.86254883 0.89762396]	[387.87960815 395.51696777 0.81877255]	[362.33377075 498.12057495 0.84768271]	[351.99050903 582.76269531 0.87580621]	[503.33422852 377.70333862 0.92925054]	[526.43945312 467.48583984 0.84304869]	[564.94891357 554.66558838 0.87547547]	[467.4760437 570.0423584 0.70551091]	[434.04373169 577.75408936 0.69527864]	[464.93692017 736.84588623 0.74589747]	[4.69970612e+02 8.70320923e+02 7.91877866e-01]	[505.94342041 564.9440918 0.71007448]	[5.26411499e+02 7.18885864e+02 4.35817420e-01]	[4.95651215e+02 7.44494690e+02 6.45022750e-01]	[439.29440308 321.22247314 0.92642987]	[462.34674072 318.74838257 0.92964739]	[421.13696289 318.66329956 0.86822808]	[480.31268311 316.09661865 0.74125361]	[4.98173737e+02 7.85589661e+02 6.81252062e-01]	[5.00779938e+02 7.82941895e+02 6.80952966e-01]	[4.85431641e+02 7.36795349e+02 3.58838558e-01]	[4.82823730e+02 8.95972290e+02 7.55864978e-01]	[4.62422974e+02 8.95887939e+02 7.21154153e-01]	[4.67454803e+02 8.77930908e+02 6.91097558e-01]
[457.06665039 336.54922485 0.91732717]	[444.31774902 382.87506104 0.89246905]	[387.90682983 395.51541138 0.81785166]	[364.80789185 498.11920166 0.84517419]	[354.44821167 582.81842041 0.89212656]	[503.34539795 377.7130127 0.93009925]	[526.45599365 469.96295166 0.83841884]	[564.94348145 557.17852783 0.8808468 ]	[467.47280884 570.02624512 0.70400065]	[434.04919434 577.73553467 0.69265419]	[464.91995239 739.38464355 0.74273968]	[4.69967133e+02 8.72739990e+02 7.94056356e-01]	[505.93099976 564.92614746 0.710935 ]	[5.23866089e+02 7.18870544e+02 4.15853649e-01]	[4.98133270e+02 7.44455444e+02 6.54551029e-01]	[439.31088257 321.21847534 0.93133223]	[462.35351562 318.73397827 0.92996711]	[421.14352417 318.68603516 0.8662641 ]	[480.31750488 316.08496094 0.73931074]	[4.98212769e+02 7.85581421e+02 6.95128739e-01]	[5.00839081e+02 7.80471252e+02 6.81872725e-01]	[4.85459625e+02 7.36806885e+02 3.79839987e-01]	[4.82817322e+02 8.95980103e+02 7.56053805e-01]	[4.62420685e+02 8.95899902e+02 7.17859685e-01]	[4.67452576e+02 8.77965271e+02 6.83542073e-01]
[454.65039062 336.54492188 0.91243422]	[444.33621216 385.29290771 0.88918507]	[387.91934204 395.53820801 0.81814378]	[367.34631348 495.64807129 0.81679398]	[354.48220825 582.8057251 0.89287198]	[503.34945679 377.72647095 0.92698371]	[526.44543457 469.99273682 0.83996105]	[564.95843506 557.23803711 0.88646293]	[467.50280762 570.05938721 0.70440465]	[434.0843811 577.75891113 0.70226872]	[464.89871216 739.40087891 0.750036 ]	[4.69968262e+02 8.72767578e+02 7.92450547e-01]	[505.95986938 564.97705078 0.70923036]	[5.21249146e+02 7.13729309e+02 3.85609120e-01]	[4.98133179e+02 7.44474609e+02 6.61079228e-01]	[439.31512451 321.20889282 0.93337685]	[462.34988403 318.72662354 0.9347524 ]	[421.17581177 318.69223022 0.86681736]	[480.32147217 316.07312012 0.76956815]	[4.98217285e+02 7.85577942e+02 6.99843705e-01]	[5.00858887e+02 7.80470398e+02 6.87243342e-01]	[4.85472900e+02 7.36825989e+02 3.87403518e-01]	[4.82844513e+02 8.98416199e+02 7.52717793e-01]	[4.64823730e+02 8.95924377e+02 7.07645357e-01]	[4.67440796e+02 8.80465210e+02 6.79476321e-01]
[454.65081787 336.53051758 0.91153252]	[444.35403442 385.30477905 0.88594139]	[387.91641235 395.55209351 0.81776762]	[369.9100647 495.61190796 0.80922955]	[354.54199219 582.84375 0.90521812]	[503.3548584 377.74575806 0.92896289]	[526.44207764 469.97686768 0.83858263]	[564.96490479 557.26861572 0.89055586]	[467.5022583 572.61419678 0.70642895]	[434.0859375 580.25134277 0.70920861]	[464.84771729 744.44927979 0.74784082]	[4.69968964e+02 8.72788330e+02 7.98433900e-01]	[505.96740723 567.49511719 0.71249676]	[5.26454712e+02 7.23950195e+02 4.25109535e-01]	[4.98261719e+02 7.31752869e+02 7.02051520e-01]	[439.32040405 321.18936157 0.93447083]	[462.35513306 318.71160889 0.93714082]	[421.19046021 318.67932129 0.86611116]	[480.33926392 316.0506897 0.79069769]	[4.98217133e+02 7.83036560e+02 7.10791230e-01]	[5.00848297e+02 7.77835388e+02 6.77468419e-01]	[4.87923004e+02 7.26542480e+02 4.39402997e-01]	[4.82813416e+02 8.95983093e+02 7.54353404e-01]	[4.62437683e+02 8.95911194e+02 7.10041523e-01]	[4.6746344e+02 8.8050116e+02 6.7874074e-01]
[457.07894897 336.52389526 0.91412723]	[444.35507202 385.32473755 0.88408178]	[387.89990234 395.55435181 0.8190577 ]	[369.97265625 495.60314941 0.82061708]	[354.57516479 582.80450439 0.90384251]	[503.3678894 380.09750366 0.92870677]	[526.47705078 472.54229736 0.83732474]	[564.97802734 559.70794678 0.89661241]	[469.96185303 575.16809082 0.70545995]	[434.0736084 580.30596924 0.71253437]	[464.84793091 744.43017578 0.74734235]	[4.67495056e+02 8.72805847e+02 7.98395634e-01]	[505.99060059 567.54876709 0.70629317]	[5.34092834e+02 7.29173279e+02 5.37272453e-01]	[500.65744019 729.17663574 0.73648059]	[439.33248901 321.18563843 0.93313253]	[462.37338257 318.70059204 0.933716 ]	[421.19873047 318.69824219 0.86509985]	[480.36401367 316.04360962 0.79276574]	[4.98241211e+02 7.82946960e+02 7.24766314e-01]	[5.00858551e+02 7.75274597e+02 6.78440452e-01]	[4.87995544e+02 7.21416016e+02 4.27020669e-01]	[4.82859833e+02 8.98433472e+02 7.53971577e-01]	[4.64849457e+02 8.95948547e+02 7.05417633e-01]	[4.67418671e+02 8.80512451e+02 6.84262276e-01]
[457.08157349 336.50970459 0.91343552]	[444.35812378 385.30911255 0.88386863]	[387.90652466 395.53970337 0.81771898]	[372.47491455 495.60180664 0.82803869]	[354.59274292 582.82141113 0.90652162]	[503.37399292 377.73550415 0.93126845]	[526.4821167 472.56222534 0.83826798]	[564.9866333 559.72845459 0.89996612]	[467.49673462 575.15692139 0.70874643]	[434.05383301 580.31207275 0.71247768]	[464.83578491 741.92834473 0.75103772]	[4.67501923e+02 8.72770142e+02 7.97728539e-01]	[505.98257446 567.53918457 0.71047759]	[5.31615112e+02 7.29152283e+02 5.58407307e-01]	[500.68695068 729.15924072 0.76063019]	[441.66290283 321.17681885 0.93341541]	[462.37579346 318.690979 0.93384856]	[421.20483398 318.69555664 0.86294186]	[480.36911011 316.02929688 0.78731602]	[4.98223877e+02 7.82936157e+02 7.23302126e-01]	[5.00852875e+02 7.75264954e+02 6.81874454e-01]	[4.90509644e+02 7.21386414e+02 4.53187436e-01]	[4.82861908e+02 8.98449402e+02 7.52889156e-01]	[4.64841125e+02 8.95954895e+02 7.07567871e-01]	[4.67436127e+02 8.80460754e+02 6.87095523e-01]
[457.09100342 336.48718262 0.90928102]	[444.35140991 385.29370117 0.88468975]	[387.90817261 395.5196228 0.81586885]	[372.52053833 493.09524536 0.83019936]	[356.99639893 582.77111816 0.90469092]	[503.35598755 377.72763062 0.93108577]	[526.48504639 472.55831909 0.83514595]	[564.98779297 559.74389648 0.90283662]	[467.48092651 572.63983154 0.70659691]	[434.03799438 580.26751709 0.70170128]	[462.43457031 741.89935303 0.74828362]	[4.67498169e+02 8.72714661e+02 7.99737275e-01]	[505.97583008 567.50689697 0.70909786]	[5.31573059e+02 7.29159729e+02 5.64402342e-01]	[500.65499878 729.15820312 0.75771528]	[441.67861938 321.14910889 0.93645781]	[462.38769531 318.67294312 0.93542111]	[421.21069336 318.68093872 0.86921239]	[480.38104248 316.01876831 0.78006411]	[4.98204559e+02 7.80449585e+02 7.26854920e-01]	[5.00850128e+02 7.72819092e+02 6.88269734e-01]	[4.88019196e+02 7.21381470e+02 4.50302690e-01]	[4.82832855e+02 8.98435120e+02 7.59871006e-01]	[4.62427399e+02 8.95922974e+02 7.18437731e-01]	[4.67463501e+02 8.77926025e+02 6.93471611e-01]
[457.0899353 336.47064209 0.90567911]	[444.36236572 382.85012817 0.8900606 ]	[387.91116333 393.0657959 0.81118345]	[372.51507568 493.04367065 0.82969028]	[356.9994812 582.77661133 0.91041577]	[503.35983276 377.71029663 0.93042123]	[526.456604 470.05435181 0.83481622]	[564.97973633 559.75598145 0.90525663]	[467.4899292 572.65594482 0.7017172 ]	[434.0526123 580.2824707 0.70349133]	[462.39575195 741.91589355 0.7592715 ]	[4.67490143e+02 8.72714783e+02 8.02967608e-01]	[505.97814941 567.52435303 0.70328492]	[5.31571533e+02 7.29217407e+02 5.63562214e-01]	[500.64987183 729.13616943 0.74965715]	[441.68249512 318.77636719 0.93743211]	[462.39199829 318.66558838 0.93574154]	[421.22088623 318.62594604 0.87921631]	[482.70809937 316.01046753 0.79479867]	[4.98199493e+02 7.80412720e+02 7.28095651e-01]	[5.00832458e+02 7.72786987e+02 6.91169441e-01]	[4.88007904e+02 7.18863525e+02 4.45290774e-01]	[4.82854340e+02 8.98439148e+02 7.57602632e-01]	[4.64821747e+02 8.95942505e+02 7.17857718e-01]	[4.67435486e+02 8.77920471e+02 6.98437393e-01]
[457.08877563 336.4682312 0.90597552]	[444.35415649 382.84729004 0.89112812]	[387.90515137 393.05892944 0.81135452]	[372.52728271 490.57092285 0.83318913]	[357.0010376 582.77868652 0.91147804]	[503.35702515 377.70959473 0.93196738]	[526.49334717 472.59133911 0.83238053]	[564.98297119 559.75909424 0.9071275 ]	[469.95275879 575.16021729 0.70272326]	[434.05792236 580.29803467 0.70661783]	[462.40356445 741.97967529 0.76396149]	[4.67497467e+02 8.72716431e+02 8.01125169e-01]	[505.98730469 567.54180908 0.70211506]	[5.31623413e+02 7.31683105e+02 5.96214831e-01]	[498.26638794 729.12854004 0.75178885]	[441.68292236 318.77682495 0.9370048 ]	[462.38687134 318.66659546 0.93615443]	[421.22558594 318.62701416 0.87629765]	[480.37921143 316.01156616 0.79724979]	[4.98199799e+02 7.80417725e+02 7.32950687e-01]	[5.00828857e+02 7.72792480e+02 6.88416064e-01]	[4.88009583e+02 7.18868225e+02 4.38095778e-01]	[4.82849731e+02 8.98436829e+02 7.56359398e-01]	[4.64821655e+02 8.95940308e+02 7.16275454e-01]	[4.67450775e+02 8.77926331e+02 6.95371866e-01]
[457.08938599 336.45574951 0.90357178]	[444.3352356 382.84008789 0.89467961]	[387.88345337 393.04598999 0.81033969]	[374.97320557 490.5508728 0.83836687]	[357.04058838 582.7590332 0.91038847]	[503.35522461 377.70346069 0.92892021]	[526.46136475 472.54483032 0.83494192]	[564.96368408 559.77886963 0.91198444]	[469.95651245 575.17999268 0.705917 ]	[434.05355835 580.3114624 0.70920861]	[462.40258789 741.953125 0.76238114]	[4.67506714e+02 8.70315063e+02 7.95851350e-01]	[506.0010376 567.5602417 0.70144391]	[5.34141907e+02 7.31756348e+02 5.83845377e-01]	[500.65286255 729.12878418 0.74683607]	[441.68521118 318.7673645 0.93873525]	[462.38549805 318.65618896 0.93759078]	[421.22808838 318.6232605 0.87779331]	[480.37698364 316.01953125 0.78978312]	[4.98172119e+02 7.80401184e+02 7.10673749e-01]	[5.00803223e+02 7.72779480e+02 6.73386395e-01]	[4.90525848e+02 7.18850525e+02 4.24010992e-01]	[4.82803680e+02 8.98423096e+02 7.58787155e-01]	[4.62387115e+02 8.95900391e+02 7.26226151e-01]	[4.69959290e+02 8.75462952e+02 6.83669627e-01]
[457.06808472 336.43869019 0.89845824]	[444.31472778 382.82168579 0.90095282]	[387.85913086 393.04055786 0.81058586]	[374.98669434 493.09667969 0.84170234]	[357.1229248 582.81268311 0.92806852]	[503.33169556 377.67617798 0.9373973 ]	[526.43188477 470.01266479 0.83709264]	[564.91210938 559.80609131 0.91216415]	[467.49880981 575.15509033 0.7069397 ]	[434.02032471 580.30987549 0.70830274]	[462.37005615 741.93817139 0.75332314]	[4.69969910e+02 8.70304138e+02 7.98967898e-01]	[506.00671387 567.52423096 0.70599812]	[536.68487549 731.66931152 0.73603624]	[498.17654419 729.08978271 0.76653445]	[441.66452026 318.75241089 0.93989432]	[462.3664856 318.64746094 0.94170439]	[421.21313477 318.61550903 0.87650663]	[480.36300659 316.02093506 0.79236394]	[4.98137085e+02 7.77838074e+02 7.56563425e-01]	[5.00756958e+02 7.72701050e+02 7.06095576e-01]	[4.87992188e+02 7.16288696e+02 4.29837942e-01]	[4.82755646e+02 8.95980835e+02 7.63274372e-01]	[4.62348389e+02 8.95868286e+02 7.35477924e-01]	[4.70005249e+02 8.75441162e+02 6.88410759e-01]
[454.6451416 334.07290649 0.89751399]	[444.30255127 382.84579468 0.89931428]	[385.37805176 393.05383301 0.81529897]	[372.55551147 498.16482544 0.85653877]	[359.67697144 582.97412109 0.94111735]	[503.34588623 377.70697021 0.94088364]	[524.02276611 470.02581787 0.84546524]	[562.46038818 562.25354004 0.91294551]	[467.4803772 575.17211914 0.71025437]	[431.53390503 580.33331299 0.71308088]	[462.33190918 741.91711426 0.77021933]	[4.69984283e+02 8.70305176e+02 7.95558214e-01]	[505.984375 567.53161621 0.70670134]	[536.72296143 731.6552124 0.75030154]	[498.16314697 729.04156494 0.77746457]	[439.32723999 318.74221802 0.93976587]	[462.35372925 318.64376831 0.94322085]	[421.19644165 318.60769653 0.87674534]	[480.34326172 316.0317688 0.80188489]	[4.95655121e+02 7.75280945e+02 7.60359049e-01]	[5.00696014e+02 7.70253052e+02 7.10725844e-01]	[4.87964172e+02 7.16259949e+02 4.55280036e-01]	[4.82739105e+02 8.95973999e+02 7.57423997e-01]	[4.62335358e+02 8.95853882e+02 7.29705989e-01]	[4.70033722e+02 8.75450562e+02 6.77164614e-01]
[454.63369751 334.06570435 0.89400464]	[444.3107605 382.83456421 0.89926219]	[385.38909912 393.03436279 0.81281066]	[375.04330444 495.62399292 0.85792035]	[359.78326416 582.91149902 0.93343908]	[503.34893799 377.70306396 0.93687654]	[523.99987793 472.5199585 0.85877907]	[562.35223389 562.33660889 0.91658866]	[467.46459961 575.15661621 0.71309453]	[431.53225708 580.29364014 0.70928216]	[462.35897827 741.93499756 0.77335364]	[4.69986115e+02 8.70301819e+02 7.91698217e-01]	[505.95266724 567.54852295 0.71220142]	[5.36720093e+02 7.31689819e+02 6.90325975e-01]	[498.22485352 729.02764893 0.73789275]	[439.32095337 318.72738647 0.94381833]	[462.35131836 318.63104248 0.94529963]	[421.19519043 318.61047363 0.87668198]	[480.34106445 316.05187988 0.79857177]	[4.95662170e+02 7.72823425e+02 6.85276687e-01]	[5.00696075e+02 7.70249695e+02 6.50712967e-01]	[4.90516205e+02 7.13767822e+02 4.00473356e-01]	[4.82743286e+02 8.95972900e+02 7.57262409e-01]	[4.62342102e+02 8.95858276e+02 7.29784071e-01]	[4.70030823e+02 8.75452454e+02 6.73134327e-01]
[454.64096069 334.05877686 0.89393687]	[444.31860352 382.8319397 0.89924651]	[385.39202881 393.03109741 0.81063926]	[375.05111694 500.64599609 0.89245915]	[362.26202393 585.33917236 0.92431223]	[503.35247803 377.70367432 0.93363667]	[523.96508789 472.53015137 0.86388385]	[562.23156738 562.33740234 0.89690185]	[467.42687988 575.14996338 0.71517599]	[431.49261475 580.29986572 0.70640016]	[462.36080933 741.96032715 0.77933508]	[4.69994141e+02 8.70261169e+02 7.93179989e-01]	[505.92269897 567.54364014 0.71342635]	[5.36729370e+02 7.31674622e+02 6.91175938e-01]	[498.24633789 726.63519287 0.74821877]	[439.32684326 318.71981812 0.94633394]	[462.35470581 318.62167358 0.94618142]	[421.18948364 318.60308838 0.87719584]	[480.33450317 316.0447998 0.79041469]	[4.95650787e+02 7.72804382e+02 6.99735582e-01]	[5.00684418e+02 7.70236206e+02 6.61410272e-01]	[4.90538391e+02 7.13755005e+02 4.18855280e-01]	[4.82743011e+02 8.95977661e+02 7.64713168e-01]	[4.62336517e+02 8.95855713e+02 7.40247190e-01]	[4.70036255e+02 8.75404846e+02 6.81156158e-01]
[454.63708496 334.06243896 0.89471316]	[444.29882812 382.81518555 0.90421081]	[385.37765503 393.02252197 0.81251675]	[375.10522461 498.11877441 0.8723582 ]	[364.81066895 582.94207764 0.90127528]	[503.3354187 377.68041992 0.93628627]	[523.9107666 470.02456665 0.87110412]	[559.76513672 562.25097656 0.86666238]	[467.42889404 575.15393066 0.71182281]	[431.49627686 580.29644775 0.70498025]	[462.36431885 744.43652344 0.77983749]	[4.69992737e+02 8.70292786e+02 7.92857885e-01]	[505.9359436 567.55407715 0.70606482]	[5.36728760e+02 7.31754578e+02 6.48974717e-01]	[500.66635132 726.59564209 0.72887611]	[439.31933594 318.72521973 0.94649547]	[462.34896851 318.62438965 0.94638085]	[421.18005371 318.60122681 0.87488168]	[480.31869507 316.03884888 0.77674347]	[4.95654175e+02 7.72784973e+02 6.66255653e-01]	[5.00681488e+02 7.70221802e+02 6.32469356e-01]	[4.93056549e+02 7.13710999e+02 4.02298510e-01]	[4.82760040e+02 8.98412170e+02 7.64065862e-01]	[4.62349182e+02 8.95871460e+02 7.36533523e-01]	[4.70032501e+02 8.75440857e+02 6.75434411e-01]
[454.61346436 334.06030273 0.89303285]	[444.29425049 382.80831909 0.90597475]	[385.3812561 393.01745605 0.81056762]	[377.52059937 498.21395874 0.88912308]	[372.53753662 582.97137451 0.88498616]	[503.31707764 377.67578125 0.93375921]	[523.87652588 470.02850342 0.86137652]	[557.18725586 562.31524658 0.85094929]	[467.45397949 575.14929199 0.70476949]	[431.4989624 580.31622314 0.70268023]	[462.34194946 741.97155762 0.77856994]	[4.69994812e+02 8.70283508e+02 7.95663834e-01]	[505.96151733 567.54449463 0.69927543]	[5.36732788e+02 7.29220459e+02 7.02418447e-01]	[498.23190308 726.60449219 0.75287688]	[439.30023193 318.72122192 0.94813383]	[462.33465576 318.62481689 0.94866747]	[421.17019653 318.59335327 0.86942136]	[480.29995728 316.04577637 0.77852958]	[4.95607788e+02 7.72750732e+02 7.23401308e-01]	[4.98252380e+02 7.70204834e+02 6.75694942e-01]	[4.90536346e+02 7.13721741e+02 4.25417960e-01]	[4.82751892e+02 8.95980042e+02 7.62887716e-01]	[4.62348267e+02 8.95865234e+02 7.35207140e-01]	[4.70027618e+02 8.75429504e+02 6.81828141e-01]
[454.61148071 334.05404663 0.89163148]	[441.91818237 382.78738403 0.91142517]	[385.38146973 393.006073 0.80833274]	[377.57617188 495.61761475 0.862028 ]	[375.09924316 582.89666748 0.89475983]	[503.28918457 377.64981079 0.93055391]	[523.82647705 470.04925537 0.86323953]	[549.59741211 559.77081299 0.83943558]	[467.43713379 575.1541748 0.7035147 ]	[431.48376465 580.32653809 0.7005111 ]	[462.32714844 741.91571045 0.77079767]	[4.70003143e+02 8.70246338e+02 7.91403830e-01]	[505.93261719 567.53234863 0.69937199]	[5.39200500e+02 7.31656799e+02 7.28408575e-01]	[498.23187256 726.59362793 0.77449071]	[439.29589844 318.71966553 0.94986731]	[462.32763672 318.61642456 0.95067215]	[421.17068481 318.58584595 0.86372977]	[480.29446411 316.00949097 0.76436043]	[4.95599945e+02 7.72738403e+02 7.49226451e-01]	[4.98247375e+02 7.70190491e+02 7.00430453e-01]	[4.90527557e+02 7.13735657e+02 4.47106063e-01]	[4.80360382e+02 8.95947388e+02 7.66054690e-01]	[4.62327057e+02 8.93453186e+02 7.40885377e-01]	[4.70039764e+02 8.75389954e+02 6.79910898e-01]
[454.61886597 334.03973389 0.89394915]	[441.91415405 382.77883911 0.91362512]	[385.3800354 392.99295044 0.80751127]	[377.59997559 495.62072754 0.86693323]	[377.61752319 582.92089844 0.91999316]	[503.28729248 377.64767456 0.93219602]	[523.82122803 472.56542969 0.8628813 ]	[547.05688477 562.27160645 0.86571258]	[467.45300293 572.65606689 0.70109022]	[431.50811768 580.32336426 0.70013946]	[462.34634399 739.33520508 0.7615875 ]	[4.70000793e+02 8.70253662e+02 7.88496077e-01]	[505.96383667 567.50170898 0.6925146 ]	[5.39233887e+02 7.34216858e+02 7.04402328e-01]	[500.6675415 726.54107666 0.75570148]	[439.29760742 318.71298218 0.95139557]	[462.32345581 318.60757446 0.94849008]	[421.16564941 318.55480957 0.8617577 ]	[480.28509521 315.98355103 0.75207067]	[4.95612854e+02 7.72727173e+02 7.28045642e-01]	[4.98259369e+02 7.70173584e+02 6.80920959e-01]	[4.93068756e+02 7.11213257e+02 4.22084063e-01]	[4.80359253e+02 8.95962402e+02 7.65300393e-01]	[4.62334930e+02 8.95849121e+02 7.36982107e-01]	[4.72514191e+02 8.75408997e+02 6.74567342e-01]
[454.61425781 333.99981689 0.8887046 ]	[441.91723633 382.76486206 0.91426468]	[385.3918457 392.98046875 0.80521619]	[377.69934082 495.66696167 0.88196695]	[380.18081665 582.96984863 0.9416436 ]	[503.27856445 377.63473511 0.93275678]	[523.81396484 472.54589844 0.85820121]	[546.93408203 562.25097656 0.88441366]	[467.47698975 572.65301514 0.70266813]	[431.5559082 580.30181885 0.69470042]	[462.37124634 736.85009766 0.75432009]	[4.69991028e+02 8.70278076e+02 7.90643334e-01]	[505.9710083 567.50469971 0.69770163]	[5.39253357e+02 7.34256104e+02 7.26054013e-01]	[498.23178101 726.55072021 0.75012773]	[439.29623413 318.67306519 0.95611644]	[462.31890869 318.57067871 0.94829071]	[421.16165161 318.5218811 0.86194766]	[480.27267456 315.96612549 0.71967167]	[4.95609375e+02 7.72722229e+02 7.41993010e-01]	[4.98241852e+02 7.70166199e+02 6.92081392e-01]	[4.90541351e+02 7.11192200e+02 4.10581976e-01]	[4.82758331e+02 8.95978149e+02 7.65804887e-01]	[4.62361084e+02 8.95869934e+02 7.35775352e-01]	[4.70022644e+02 8.75427124e+02 6.82447076e-01]
[454.58712769 333.93911743 0.87769091]	[441.92816162 382.74234009 0.91183823]	[385.38647461 390.5012207 0.80456555]	[380.10525513 495.69174194 0.90348899]	[380.34454346 582.94720459 0.93979734]	[503.29202271 377.61682129 0.9333905 ]	[523.81256104 472.55737305 0.85960555]	[544.54620361 559.84490967 0.88550806]	[464.97457886 572.61224365 0.70744288]	[428.96466064 580.26318359 0.68760198]	[462.39117432 739.33251953 0.76102155]	[4.69984253e+02 8.72706482e+02 7.94818699e-01]	[505.91601562 567.45257568 0.70426536]	[539.29156494 736.77807617 0.74162769]	[4.98177490e+02 7.26472839e+02 7.06290364e-01]	[439.25567627 318.60394287 0.95881844]	[462.30960083 318.51959229 0.95239681]	[418.7930603 316.12213135 0.85217565]	[480.25326538 315.96679688 0.71213782]	[4.95646667e+02 7.72696411e+02 7.32083619e-01]	[4.98254211e+02 7.70141174e+02 6.66949689e-01]	[4.90498077e+02 7.08638550e+02 3.69718909e-01]	[4.82768341e+02 8.95975952e+02 7.65095413e-01]	[4.62377808e+02 8.95877197e+02 7.31787205e-01]	[4.70003235e+02 8.77909729e+02 6.82724655e-01]
[454.6184082 331.44442749 0.8720988 ]	[444.29244995 380.34539795 0.91334176]	[385.40307617 390.44338989 0.80201626]	[380.17028809 493.06634521 0.89769924]	[382.75570679 582.88299561 0.92933524]	[503.30142212 377.61306763 0.92944825]	[523.81872559 470.0512085 0.85818696]	[544.53875732 559.79174805 0.88130093]	[467.40280151 572.64849854 0.70675671]	[428.96713257 580.2845459 0.693685 ]	[462.4178772 736.81774902 0.7542069 ]	[4.69965851e+02 8.72704712e+02 7.89102435e-01]	[505.94577026 567.4788208 0.70309263]	[539.21002197 731.76367188 0.76034576]	[4.98147064e+02 7.26509216e+02 7.00244367e-01]	[439.28540039 318.5458374 0.96485966]	[462.32077026 316.12481689 0.95337713]	[421.13394165 316.02792358 0.85656714]	[480.24499512 313.47637939 0.67097354]	[4.95631805e+02 7.72690674e+02 7.19611347e-01]	[4.98255890e+02 7.70144470e+02 6.57976329e-01]	[4.90509216e+02 7.08683533e+02 3.47988427e-01]	[4.82781525e+02 8.98414856e+02 7.60010183e-01]	[4.62382965e+02 8.95890564e+02 7.21961141e-01]	[4.69976837e+02 8.77902954e+02 6.74460471e-01]
[454.58752441 326.38000488 0.85903114]	[444.3187561 380.28604126 0.92046875]	[387.89712524 387.91165161 0.80063504]	[380.18829346 490.53964233 0.89363337]	[382.73666382 582.81689453 0.92746592]	[503.29394531 377.55923462 0.91905224]	[523.85894775 467.46533203 0.86245209]	[546.91589355 559.7041626 0.86597282]	[467.46356201 570.03729248 0.70076513]	[431.51538086 577.71185303 0.67952645]	[464.85858154 734.28729248 0.73777109]	[4.67498474e+02 8.70308655e+02 7.91011930e-01]	[505.95614624 564.93847656 0.70353156]	[536.7255249 731.69458008 0.77458191]	[4.95655243e+02 7.26541077e+02 6.30589247e-01]	[439.26834106 316.13644409 0.96737051]	[462.29217529 316.02658081 0.95230222]	[418.80895996 316.00473022 0.85678756]	[480.21987915 313.40698242 0.68229866]	[4.95641144e+02 7.70286804e+02 6.71809375e-01]	[5.00672546e+02 7.70128357e+02 6.14219189e-01]	[4.93085754e+02 7.08674805e+02 2.70003021e-01]	[4.82775726e+02 8.98436707e+02 7.64118016e-01]	[4.62365784e+02 8.95898438e+02 7.28755653e-01]	[4.69959412e+02 8.75461609e+02 6.77944899e-01]
[454.58810425 326.37973022 0.85909081]	[444.31604004 380.28521729 0.92108476]	[387.89205933 387.90750122 0.80110741]	[380.18615723 490.54586792 0.89316273]	[382.73791504 582.8394165 0.93051535]	[503.29473877 377.56072998 0.91972762]	[523.85754395 467.47198486 0.86256707]	[546.91455078 559.7052002 0.86680841]	[467.46255493 570.04919434 0.70040697]	[431.51095581 577.72052002 0.67935866]	[464.86779785 734.27807617 0.73769796]	[4.67499268e+02 8.70299316e+02 7.95407653e-01]	[505.95889282 564.94866943 0.70334029]	[536.71783447 731.74914551 0.76941854]	[4.95664551e+02 7.26542603e+02 6.34118676e-01]	[439.2684021 316.13540649 0.96723604]	[462.29284668 316.02593994 0.95238805]	[418.80908203 316.0043335 0.85714698]	[480.21994019 313.40698242 0.68311453]	[4.95649445e+02 7.70295349e+02 6.69821262e-01]	[5.00683716e+02 7.70132080e+02 6.14584029e-01]	[4.93086029e+02 7.08667358e+02 2.71689147e-01]	[4.82752319e+02 8.98430054e+02 7.70282388e-01]	[4.62339874e+02 8.95882385e+02 7.39566863e-01]	[4.69973358e+02 8.75445679e+02 6.80089593e-01]
[457.07965088 323.76760864 0.87915301]	[444.32821655 380.17468262 0.92567813]	[387.89428711 385.29293823 0.81445646]	[380.16390991 488.0100708 0.89709032]	[382.74380493 582.76165771 0.91384178]	[503.31225586 375.04495239 0.89881235]	[523.87072754 464.90261841 0.88545609]	[546.96960449 557.17663574 0.84882343]	[469.96066284 570.03967285 0.70208549]	[434.02130127 577.71551514 0.68751276]	[464.88357544 734.30059814 0.73673481]	[4.67492493e+02 8.70270508e+02 7.97374785e-01]	[506.00463867 564.93115234 0.70392442]	[534.1706543 729.15338135 0.75397855]	[4.98157318e+02 7.26493774e+02 6.26198769e-01]	[439.31958008 316.02935791 0.96505415]	[462.34591675 315.92617798 0.92926759]	[418.78088379 313.4987793 0.84177977]	[480.25918579 308.37841797 0.58251804]	[4.98127594e+02 7.70245300e+02 6.43274248e-01]	[5.00703766e+02 7.70089966e+02 5.87521315e-01]	[4.95611115e+02 7.08671204e+02 2.64839441e-01]	[4.82746826e+02 8.95977356e+02 7.73835659e-01]	[4.62346863e+02 8.95861694e+02 7.43403912e-01]	[4.69957947e+02 8.75415405e+02 6.83364868e-01]
[454.63613892 321.28329468 0.88412541]	[444.35046387 377.74691772 0.91738522]	[387.88244629 382.73257446 0.83279622]	[380.13095093 485.4822998 0.9037509 ]	[380.35464478 580.23840332 0.89878333]	[503.33724976 372.54620361 0.88034701]	[523.88146973 464.83322144 0.89492422]	[547.03399658 552.14044189 0.83132052]	[469.97879028 567.50317383 0.70399404]	[434.01675415 572.65246582 0.68479735]	[4.64903198e+02 7.31756897e+02 7.29926884e-01]	[4.67483643e+02 8.70251343e+02 8.01509440e-01]	[506.00515747 564.86480713 0.70531911]	[531.56848145 726.65332031 0.7722289 ]	[4.95631104e+02 7.26444397e+02 5.94098330e-01]	[439.29949951 315.94885254 0.95201027]	[462.33276367 313.50588989 0.93019485]	[421.14266968 313.45996094 0.82292718]	[480.27099609 305.8380127 0.67194968]	[4.98130615e+02 7.70171021e+02 6.51526988e-01]	[5.00691528e+02 7.67657043e+02 5.89970469e-01]	[4.93103973e+02 7.08583374e+02 2.29583248e-01]	[4.80334198e+02 8.95922058e+02 7.81346202e-01]	[4.62296875e+02 8.93423401e+02 7.56917357e-01]	[4.69972229e+02 8.75382019e+02 6.86946452e-01]
[454.64071655 318.70687866 0.9181819 ]	[444.37911987 377.50631714 0.90137714]	[390.43469238 380.12319946 0.84574872]	[377.72879028 482.78601074 0.95304567]	[380.33486938 570.0760498 0.89440227]	[503.33105469 364.81256104 0.88314623]	[523.83551025 459.81915283 0.91359395]	[546.96807861 546.9342041 0.86837858]	[467.44128418 562.35693359 0.71622783]	[431.49932861 564.97235107 0.69787806]	[464.87298584 726.61865234 0.78308487]	[4.67456177e+02 8.70220764e+02 8.08156788e-01]	[505.91491699 559.75 0.69997925]	[531.61572266 726.6262207 0.77442002]	[4.87963196e+02 7.18889526e+02 5.35044134e-01]	[439.30673218 310.96020508 0.9146651 ]	[462.36184692 310.94836426 0.90532106]	[421.16125488 308.36416626 0.8125118 ]	[480.35455322 300.76153564 0.7131539 ]	[4.95598785e+02 7.64984436e+02 5.08472860e-01]	[4.98237000e+02 7.59891846e+02 4.59398597e-01]	[4.87958588e+02 7.00935730e+02 1.92519486e-01]	[4.80301971e+02 8.95918701e+02 7.83717036e-01]	[4.62257111e+02 8.93416199e+02 7.65505552e-01]	[4.69972656e+02 8.75364075e+02 6.93334818e-01]
[457.08132935 318.6234436 0.9321295 ]	[444.39013672 375.04623413 0.88575858]	[390.43243408 377.64959717 0.84571224]	[377.69592285 480.2442627 0.94178855]	[380.29940796 567.49645996 0.91349912]	[503.37524414 362.31097412 0.89993471]	[523.84106445 459.76916504 0.91005129]	[546.93334961 544.46606445 0.88982803]	[467.45455933 562.29931641 0.71756005]	[431.5128479 564.92797852 0.70223856]	[462.41836548 724.02984619 0.78643185]	[4.67435059e+02 8.70171082e+02 8.06728303e-01]	[505.91549683 557.23590088 0.69549513]	[5.34096130e+02 7.26598267e+02 6.96554542e-01]	[4.90540253e+02 7.13712280e+02 4.69675571e-01]	[439.32678223 308.40338135 0.90056515]	[462.37634277 308.37573242 0.88843739]	[421.16940308 305.76309204 0.82051653]	[480.37939453 298.22076416 0.73547256]	[4.95691742e+02 7.57381165e+02 3.58540654e-01]	[5.00779449e+02 7.52244263e+02 3.37627947e-01]	[4.90497955e+02 6.93239624e+02 1.69984698e-01]	[4.80288391e+02 8.95880798e+02 7.87103534e-01]	[4.62247589e+02 8.93386108e+02 7.69165158e-01]	[4.67480560e+02 8.75322205e+02 6.91407919e-01]
[457.08395386 318.52536011 0.9336949 ]	[444.39117432 372.50125122 0.86838806]	[390.4197998 377.56021118 0.83330035]	[377.70477295 480.18994141 0.92812437]	[380.29870605 565.03094482 0.91880971]	[503.40161133 362.21832275 0.90406132]	[523.84643555 459.72314453 0.90591848]	[546.91491699 544.37658691 0.90353948]	[467.46295166 559.79504395 0.70538962]	[431.53079224 562.42492676 0.69883603]	[462.31057739 726.53955078 0.79066706]	[4.67440643e+02 8.70252991e+02 8.07746768e-01]	[505.92626953 554.69537354 0.69202614]	[5.26534973e+02 7.23961914e+02 6.31534636e-01]	[4.87976654e+02 7.16299255e+02 5.44966638e-01]	[439.33270264 305.76828003 0.90147537]	[462.3838501 303.26287842 0.88232368]	[421.20193481 300.72164917 0.82246351]	[482.71896362 298.11953735 0.73735625]	[4.90538971e+02 7.62471802e+02 4.88326102e-01]	[4.98130005e+02 7.57327393e+02 4.49667722e-01]	[4.87938599e+02 7.00901062e+02 2.12718382e-01]	[4.80277710e+02 8.95879028e+02 7.75396407e-01]	[4.62264313e+02 8.93393799e+02 7.58027375e-01]	[4.69969086e+02 8.75417908e+02 6.79259062e-01]
[457.1317749 316.12191772 0.94459999]	[444.34011841 369.88983154 0.86599088]	[387.89657593 375.09161377 0.82510382]	[377.69992065 477.74423218 0.91585398]	[380.28494263 564.94750977 0.92725599]	[503.39718628 359.73092651 0.92163706]	[523.82800293 459.66577148 0.90050268]	[546.91351318 544.29742432 0.90036386]	[467.44683838 559.72485352 0.70220709]	[431.54556274 562.36816406 0.69920927]	[462.21218872 726.61480713 0.7753123 ]	[4.67435669e+02 8.70215881e+02 7.79630423e-01]	[505.88708496 552.12011719 0.69033045]	[5.28988220e+02 7.21461121e+02 5.99661708e-01]	[4.90487854e+02 7.11223694e+02 6.08813107e-01]	[441.68908691 303.21966553 0.90895766]	[462.41009521 300.71655273 0.88802528]	[421.21298218 300.65039062 0.83641398]	[482.72006226 298.03097534 0.7119453 ]	[4.93075317e+02 7.59926147e+02 5.59315622e-01]	[4.98177399e+02 7.54780212e+02 5.14176548e-01]	[4.85359375e+02 6.98330688e+02 2.83508450e-01]	[4.80202362e+02 8.95849182e+02 7.50438452e-01]	[4.59834839e+02 8.93350281e+02 7.33763218e-01]	[4.69999939e+02 8.75389282e+02 6.45702422e-01]
[457.16311646 315.99822998 0.93264365]	[444.33465576 364.85952759 0.87503016]	[387.90744019 374.98855591 0.8126049 ]	[377.68951416 477.71160889 0.91169727]	[380.275177 564.88183594 0.93787926]	[503.37341309 359.67233276 0.93328345]	[523.82983398 457.20175171 0.8811776 ]	[544.55023193 541.88812256 0.89937866]	[467.40148926 557.23132324 0.70415151]	[431.4866333 562.3380127 0.69873869]	[459.74230957 726.5067749 0.75312454]	[4.67408051e+02 8.70206482e+02 7.82469034e-01]	[505.86849976 552.06646729 0.69018298]	[5.29068054e+02 7.21394775e+02 6.38768613e-01]	[4.85406036e+02 7.08556824e+02 6.92853153e-01]	[441.73751831 300.66452026 0.92696595]	[462.44360352 298.19921875 0.90761381]	[421.2336731 298.18807983 0.87601721]	[482.73886108 295.55838013 0.73657167]	[4.90543671e+02 7.57340149e+02 6.66130602e-01]	[4.98139557e+02 7.52215759e+02 5.78195930e-01]	[4.80258698e+02 6.93221252e+02 3.45015526e-01]	[4.80234314e+02 8.95855774e+02 7.47906864e-01]	[4.62223511e+02 8.93373108e+02 7.32075214e-01]	[4.69968109e+02 8.75373169e+02 6.49138987e-01]
[457.13015747 315.91400146 0.91021085]	[444.34106445 364.76687622 0.8836785 ]	[387.88882446 372.48452759 0.81070673]	[377.69952393 477.61401367 0.90764499]	[380.26095581 564.83355713 0.94027966]	[503.39434814 359.61767578 0.94330007]	[523.84588623 457.13378906 0.87207872]	[546.91998291 541.85906982 0.90006024]	[464.94497681 557.1965332 0.71663517]	[428.9614563 562.30957031 0.70520627]	[459.75643921 726.54248047 0.76458287]	[4.67409637e+02 8.70194885e+02 7.80738235e-01]	[503.48635864 549.55413818 0.69920474]	[5.31618652e+02 7.18867859e+02 6.89436674e-01]	[4.82808868e+02 7.06015320e+02 6.53200150e-01]	[441.70913696 298.21835327 0.93883777]	[462.4239502 298.11245728 0.93419677]	[421.22439575 298.10455322 0.89262229]	[482.7276001 295.5307312 0.77674174]	[4.90552368e+02 7.52204834e+02 5.95934987e-01]	[4.95682678e+02 7.49629333e+02 5.06719708e-01]	[4.75121094e+02 6.88141235e+02 2.81245708e-01]	[4.80234406e+02 8.95866577e+02 7.51496136e-01]	[4.62216339e+02 8.93377625e+02 7.37679064e-01]	[4.69975861e+02 8.75362122e+02 6.47396505e-01]
[457.11645508 313.4324646 0.89279354]	[444.34683228 362.2862854 0.89158094]	[387.90878296 369.96337891 0.806086 ]	[377.68511963 475.1418457 0.90251279]	[380.21426392 562.43920898 0.94737446]	[503.37796021 357.22140503 0.94317836]	[523.85205078 454.61428833 0.85680598]	[546.92803955 541.78082275 0.89301902]	[464.91345215 554.66601562 0.71440476]	[426.44625854 559.82904053 0.69678915]	[459.68997192 726.48406982 0.74772012]	[4.67390869e+02 8.70237549e+02 7.87169814e-01]	[503.47158813 547.03259277 0.70100939]	[5.34092224e+02 7.16293701e+02 7.09829450e-01]	[4.82871582e+02 7.05982544e+02 6.90460980e-01]	[441.68899536 298.12258911 0.94882733]	[462.40835571 298.02386475 0.94194436]	[421.2053833 298.03759766 0.89377755]	[480.38146973 295.46871948 0.7808944 ]	[4.90526184e+02 7.52244629e+02 6.85043752e-01]	[4.98129181e+02 7.49663574e+02 5.85451424e-01]	[4.77636566e+02 6.88130493e+02 3.24264228e-01]	[4.80213776e+02 8.95866333e+02 7.40122736e-01]	[4.62207703e+02 8.93387146e+02 7.26794541e-01]	[4.69969879e+02 8.75408020e+02 6.45459056e-01]
[457.10021973 308.41635132 0.87502003]	[444.32733154 362.21469116 0.90735918]	[387.90420532 369.89733887 0.80074859]	[377.68685913 472.59210205 0.88951027]	[380.24420166 562.37731934 0.94329154]	[503.34228516 357.1416626 0.9393841 ]	[523.85931396 452.07858276 0.84225023]	[544.53747559 541.72143555 0.88742137]	[464.93362427 552.13891602 0.70614594]	[428.94750977 559.80487061 0.69426954]	[459.68179321 726.44921875 0.76447475]	[4.64977112e+02 8.70197205e+02 7.90118575e-01]	[503.48114014 546.984375 0.70167196]	[5.34105347e+02 7.16300781e+02 7.13433623e-01]	[4.82918976e+02 7.03462341e+02 6.62283123e-01]	[441.65872192 297.99237061 0.9612239 ]	[462.38708496 295.55715942 0.94349378]	[421.16897583 295.56344604 0.87353498]	[480.33093262 293.00973511 0.71704203]	[4.90495819e+02 7.49765564e+02 6.60991013e-01]	[4.95686096e+02 7.49620667e+02 5.63071430e-01]	[4.77689972e+02 6.85571655e+02 3.14308167e-01]	[4.80248383e+02 8.95862427e+02 7.55185902e-01]	[4.62231415e+02 8.93385010e+02 7.39992380e-01]	[4.69956055e+02 8.75364136e+02 6.59282148e-01]
[454.64489746 305.79675293 0.86386812]	[444.30310059 359.77661133 0.91676509]	[385.39715576 367.35299683 0.8056885 ]	[377.67858887 470.04159546 0.89341068]	[380.22192383 562.34143066 0.94543159]	[503.31869507 357.06536865 0.93107045]	[523.85272217 449.47021484 0.85004705]	[544.51037598 539.29528809 0.88635826]	[464.96279907 547.01690674 0.70562339]	[428.99481201 557.17559814 0.67155802]	[459.65084839 721.42205811 0.75410593]	[4.67398865e+02 8.70176575e+02 8.04216385e-01]	[505.88400269 544.37646484 0.70556486]	[5.31629822e+02 7.11224731e+02 7.03275442e-01]	[4.85410248e+02 7.03455078e+02 6.47164762e-01]	[439.30047607 295.56420898 0.9653132 ]	[462.36819458 295.49560547 0.95126605]	[418.79202271 295.44415283 0.88251233]	[480.27362061 292.98721313 0.70457977]	[4.90504242e+02 7.49680054e+02 6.87993705e-01]	[4.95684875e+02 7.47170166e+02 5.80085397e-01]	[4.80189850e+02 6.85538574e+02 3.38651896e-01]	[4.80266083e+02 8.95877136e+02 7.72689044e-01]	[4.62248749e+02 8.93393677e+02 7.65851736e-01]	[4.69965179e+02 8.75326782e+02 6.82056189e-01]
[454.61425781 303.22940063 0.87609494]	[441.92559814 359.77185059 0.9219799 ]	[385.38638306 364.88070679 0.80647862]	[377.6730957 470.02676392 0.88506937]	[380.21792603 562.30456543 0.94178832]	[503.29421997 357.06906128 0.92665529]	[523.82391357 446.95916748 0.85334516]	[544.5088501 539.22851562 0.88146746]	[467.39215088 547.0012207 0.70506769]	[431.46884155 554.67486572 0.67015886]	[459.64755249 721.41387939 0.77192366]	[4.64976654e+02 8.70194580e+02 8.06227624e-01]	[505.89300537 544.36029053 0.70716292]	[534.12036133 711.23547363 0.72846472]	[4.82873047e+02 7.00913696e+02 6.12147689e-01]	[439.28268433 295.4765625 0.96084642]	[462.32189941 293.02572632 0.93231964]	[418.76580811 292.99282837 0.84908885]	[480.24206543 290.39074707 0.65740734]	[4.87986786e+02 7.49608215e+02 6.84429526e-01]	[4.95599854e+02 7.47081543e+02 5.51979840e-01]	[4.75155273e+02 6.85427734e+02 2.99035639e-01]	[4.80283875e+02 8.95874084e+02 7.76307046e-01]	[4.62256592e+02 8.93402710e+02 7.65557587e-01]	[4.67479736e+02 8.75351196e+02 6.84043169e-01]
[454.58959961 300.74331665 0.88438189]	[441.92092896 359.75769043 0.92470276]	[385.3822937 364.85919189 0.80951351]	[377.66720581 470.01889038 0.88011384]	[380.22000122 562.28430176 0.93723643]	[503.2741394 357.05487061 0.92609888]	[523.82659912 446.91772461 0.86178601]	[544.52502441 539.18572998 0.87254262]	[467.44290161 549.51055908 0.69852674]	[431.52520752 557.21313477 0.6749754 ]	[459.65405273 721.43341064 0.776003 ]	[4.64970306e+02 8.70203552e+02 8.10265362e-01]	[505.92358398 544.40985107 0.70192921]	[536.67102051 713.68792725 0.74379241]	[4.85376587e+02 7.00841736e+02 6.16409600e-01]	[439.26391602 295.38613892 0.94321054]	[462.31033325 292.94677734 0.92395067]	[418.73568726 290.43243408 0.83430201]	[480.21554565 287.83325195 0.679268 ]	[4.88007629e+02 7.47167114e+02 7.00914621e-01]	[4.95607178e+02 7.47003479e+02 5.60557067e-01]	[4.77666565e+02 6.82929199e+02 3.03440601e-01]	[4.80289093e+02 8.95881897e+02 7.75474131e-01]	[4.62250519e+02 8.93412598e+02 7.63812840e-01]	[4.67474457e+02 8.75352478e+02 6.85324311e-01]
[454.53488159 300.67071533 0.88433647]	[441.89294434 359.70101929 0.93524814]	[385.36505127 364.7875061 0.81896669]	[377.65283203 469.9609375 0.88540673]	[380.22967529 562.26184082 0.93460041]	[500.89605713 356.98669434 0.9201293 ]	[523.81018066 444.42370605 0.87229431]	[544.50744629 536.68737793 0.85985571]	[467.459198 546.99554443 0.70301843]	[431.54315186 554.69525146 0.67764711]	[459.6204834 721.37438965 0.75620377]	[4.64969727e+02 8.70157471e+02 8.09507549e-01]	[505.93515015 544.34875488 0.7024371 ]	[536.68505859 711.23046875 0.74031162]	[4.82879272e+02 6.95783508e+02 6.00474358e-01]	[439.21835327 292.9664917 0.93086952]	[462.28900146 292.91348267 0.91825271]	[418.71026611 292.8729248 0.8400867 ]	[480.2003479 290.36141968 0.73163229]	[4.90512146e+02 7.47139038e+02 7.03150630e-01]	[4.95631989e+02 7.46983215e+02 5.61218083e-01]	[4.75119446e+02 6.80359619e+02 2.79749632e-01]	[4.80254883e+02 8.95889587e+02 7.71335602e-01]	[4.62218109e+02 8.93406006e+02 7.67414570e-01]	[4.69957214e+02 8.72932922e+02 6.89087689e-01]
[452.01693726 298.25689697 0.8858946 ]	[441.88128662 359.63015747 0.93926895]	[385.36087036 362.31665039 0.8259216 ]	[377.61819458 467.45327759 0.87293345]	[380.21780396 562.24798584 0.93467402]	[500.87109375 354.51922607 0.89765275]	[523.81280518 444.35153198 0.88064724]	[544.53930664 534.1786499 0.84806931]	[467.49121094 546.98059082 0.70363045]	[434.02767944 557.17285156 0.68233824]	[459.59643555 713.77844238 0.72719985]	[4.64962830e+02 8.70132629e+02 8.03535759e-01]	[505.96600342 541.9130249 0.70493144]	[536.68292236 708.67327881 0.78713232]	[4.82929108e+02 7.00873352e+02 6.84954941e-01]	[439.16665649 292.8916626 0.91933054]	[462.24020386 290.4390564 0.90893638]	[418.60406494 287.85018921 0.82429194]	[480.17654419 285.2973938 0.67580193]	[487.97442627 749.57061768 0.76850945]	[4.93112610e+02 7.47070801e+02 6.27769291e-01]	[4.77733490e+02 6.82968384e+02 3.57024223e-01]	[4.80244568e+02 8.95878540e+02 7.65854418e-01]	[4.62209015e+02 8.93391174e+02 7.63912678e-01]	[4.67484558e+02 8.72906128e+02 6.87165082e-01]
[452.02441406 298.16363525 0.89816809]	[441.85076904 359.56933594 0.94189513]	[385.32244873 362.26861572 0.8352291 ]	[377.59429932 467.39596558 0.86889642]	[380.20864868 562.2668457 0.93952203]	[500.84713745 352.01638794 0.88486451]	[523.77947998 441.87854004 0.8877548 ]	[544.53521729 531.62609863 0.84649408]	[469.98150635 546.9440918 0.70190626]	[434.06643677 554.64501953 0.68071747]	[457.19000244 716.26531982 0.71627885]	[4.64977081e+02 8.70144043e+02 8.04842949e-01]	[505.98214722 541.87481689 0.70127177]	[536.75506592 708.64599609 0.78337592]	[482.91342163 698.36102295 0.70041227]	[439.16925049 290.33731079 0.90361804]	[462.24414062 287.84341431 0.89670622]	[418.58041382 282.76022339 0.83254892]	[480.13876343 280.24237061 0.59980667]	[487.93707275 749.5838623 0.78138071]	[4.93082947e+02 7.47092346e+02 6.34113193e-01]	[4.77730743e+02 6.82946960e+02 3.86163950e-01]	[4.80237457e+02 8.95886414e+02 7.63682365e-01]	[4.62213501e+02 8.93397461e+02 7.62311280e-01]	[4.69967560e+02 8.72930176e+02 6.87183678e-01]
[449.49676514 298.06573486 0.91081756]	[441.84494019 357.19433594 0.94138956]	[385.32189941 359.81860352 0.84504789]	[377.58596802 467.41082764 0.86928594]	[380.21994019 562.25561523 0.92918754]	[500.83599854 351.98095703 0.88454121]	[523.777771 441.83435059 0.89696616]	[546.92401123 534.13134766 0.84662533]	[470.00357056 544.38751221 0.70841533]	[434.08886719 549.52087402 0.68845499]	[457.17489624 713.72821045 0.71425205]	[4.64972382e+02 8.70132446e+02 8.08467984e-01]	[505.99038696 541.74719238 0.69205332]	[539.21612549 708.53509521 0.80028218]	[482.90515137 698.31121826 0.70220363]	[439.11621094 287.8152771 0.89746946]	[459.85995483 285.29318237 0.89976895]	[418.55575562 282.76501465 0.82150185]	[480.12756348 277.72528076 0.67787796]	[487.92306519 747.15240479 0.79028022]	[4.93064148e+02 7.47035828e+02 6.39508843e-01]	[4.77713959e+02 6.82918457e+02 4.00474191e-01]	[4.80237701e+02 8.95877747e+02 7.69200087e-01]	[4.62218658e+02 8.93387939e+02 7.68398881e-01]	[4.69957214e+02 8.72914124e+02 6.95499957e-01]
[449.43945312 295.65356445 0.91204542]	[441.80145264 357.14505005 0.9495734 ]	[382.862854 359.76507568 0.85526913]	[377.58532715 467.43417358 0.8672502 ]	[380.23699951 562.24902344 0.92608094]	[500.78604126 349.43887329 0.87286919]	[521.42120361 441.79684448 0.89805949]	[546.91986084 531.56903076 0.84697872]	[469.9992981 544.39532471 0.70765102]	[434.09854126 549.52172852 0.68940365]	[4.57109314e+02 7.16259216e+02 6.92439020e-01]	[4.64948822e+02 8.70168701e+02 7.99927235e-01]	[505.97955322 541.7567749 0.69670916]	[539.25390625 708.49700928 0.80599904]	[482.809021 698.30072021 0.710877 ]	[439.07537842 282.78125 0.89046234]	[459.82363892 282.68008423 0.91507924]	[416.15921021 282.72573853 0.81891078]	[477.73327637 277.64962769 0.71387899]	[485.48348999 747.16290283 0.77538967]	[4.93072357e+02 7.47045349e+02 6.21546745e-01]	[4.75150116e+02 6.82950867e+02 3.96272808e-01]	[4.80270386e+02 8.95905090e+02 7.60615706e-01]	[4.62244934e+02 8.93421814e+02 7.50905931e-01]	[4.67435699e+02 8.75335632e+02 6.75250411e-01]
[449.43322754 295.55102539 0.909455 ]	[441.77648926 357.10290527 0.9508152 ]	[382.84390259 359.72399902 0.86245751]	[377.55831909 467.4291687 0.86562973]	[380.2322998 562.22442627 0.91960412]	[500.74584961 349.37240601 0.86301279]	[521.40045166 441.72686768 0.90819091]	[546.95581055 529.06518555 0.84382141]	[470.00784302 544.35778809 0.70877486]	[434.11172485 549.49700928 0.68950236]	[4.57105377e+02 7.16320801e+02 6.94122791e-01]	[4.64945282e+02 8.70158020e+02 7.98805892e-01]	[505.99078369 539.28137207 0.69218475]	[541.69030762 708.54376221 0.81346112]	[482.79071045 695.79632568 0.71049321]	[439.06750488 280.22579956 0.89966089]	[459.81887817 280.11486816 0.93125355]	[416.09609985 280.21313477 0.82058984]	[477.70974731 277.58111572 0.6998536 ]	[487.91903687 747.16717529 0.75725222]	[4.93067322e+02 7.47057617e+02 6.05655968e-01]	[4.75121979e+02 6.82919495e+02 3.86161745e-01]	[4.80219788e+02 8.95873291e+02 7.60209620e-01]	[4.62207458e+02 8.93391541e+02 7.53098071e-01]	[4.67463715e+02 8.75319580e+02 6.66029811e-01]
[446.97784424 295.45001221 0.90365416]	[441.73236084 357.07473755 0.95142901]	[382.80783081 359.70959473 0.86407351]	[377.57650757 467.41052246 0.87482613]	[380.25067139 562.246521 0.92064893]	[500.71252441 346.8404541 0.85774833]	[521.38793945 441.70968628 0.90245301]	[546.98657227 528.99523926 0.84047943]	[470.03561401 541.90106201 0.71289861]	[434.12484741 546.99914551 0.69976687]	[4.57102203e+02 7.16275574e+02 6.87900603e-01]	[4.64925659e+02 8.70116516e+02 8.01693022e-01]	[508.44744873 539.24029541 0.68606025]	[541.78967285 708.56280518 0.82344687]	[482.83963013 695.75354004 0.7206741 ]	[436.69711304 280.11431885 0.91399038]	[459.79992676 277.64532471 0.94087493]	[416.081604 280.20318604 0.82649881]	[477.66488647 277.53521729 0.67773193]	[485.44625854 747.1762085 0.76559103]	[4.93040802e+02 7.47074646e+02 6.14582479e-01]	[4.75136719e+02 6.82896179e+02 4.22616810e-01]	[4.80191254e+02 8.95872437e+02 7.65133858e-01]	[4.59818634e+02 8.93385254e+02 7.61188030e-01]	[4.67460510e+02 8.72887695e+02 6.72807693e-01]
[446.89804077 293.0043335 0.89533538]	[441.68637085 357.06130981 0.95125109]	[382.73529053 359.74023438 0.86892724]	[377.58911133 467.39907837 0.87636197]	[380.29858398 562.28051758 0.91469872]	[500.68591309 344.31814575 0.86423612]	[521.37451172 439.31484985 0.90083867]	[546.99707031 526.4911499 0.84826106]	[475.07339478 544.35498047 0.71720052]	[436.65640259 549.50439453 0.70434874]	[4.57097565e+02 7.16293701e+02 6.93390667e-01]	[4.64924957e+02 8.70122925e+02 8.05213332e-01]	[508.54156494 539.26580811 0.67991722]	[541.88116455 706.12506104 0.83979094]	[480.35150146 693.24499512 0.71928906]	[436.64819336 277.6355896 0.9328208 ]	[459.74450684 277.53512573 0.95256919]	[416.05786133 280.1418457 0.83127671]	[475.16165161 275.11834717 0.67464948]	[485.46411133 747.13470459 0.75176632]	[4.93053101e+02 7.47031189e+02 6.01990044e-01]	[4.72564728e+02 6.82913635e+02 4.13709462e-01]	[4.80202576e+02 8.95880615e+02 7.64505625e-01]	[4.59822510e+02 8.93394897e+02 7.61311591e-01]	[4.67458588e+02 8.72894043e+02 6.73680305e-01]
[444.37719727 292.92306519 0.89824826]	[439.31671143 357.07321167 0.95323539]	[380.31729126 359.7651062 0.87289912]	[377.5690918 467.40985107 0.87475306]	[380.27566528 562.28503418 0.91336083]	[498.26431274 344.32510376 0.8549614 ]	[521.35565186 439.27587891 0.89935952]	[547.02294922 524.02087402 0.8580091 ]	[475.1635437 544.42352295 0.71658087]	[439.08795166 552.06445312 0.70030761]	[4.57212708e+02 7.13746704e+02 7.09023356e-01]	[4.64931610e+02 8.70135742e+02 8.09638202e-01]	[513.58374023 541.77813721 0.67747241]	[544.29949951 708.51721191 0.83652049]	[482.74505615 690.72216797 0.71227932]	[436.58148193 277.56878662 0.93205023]	[459.66854858 277.46722412 0.94711381]	[413.57086182 280.11248779 0.82510793]	[475.0602417 277.48348999 0.64531577]	[4.87919769e+02 7.47073547e+02 7.39893198e-01]	[4.93039734e+02 7.46960205e+02 5.90781212e-01]	[4.72551453e+02 6.80393860e+02 4.07809526e-01]	[4.80225189e+02 8.95874939e+02 7.67190695e-01]	[4.59833832e+02 8.93390442e+02 7.61019289e-01]	[4.67451324e+02 8.72911804e+02 6.76864564e-01]
[441.92687988 290.43383789 0.88962144]	[439.28302002 357.09439087 0.95312089]	[380.28222656 362.21380615 0.86964828]	[377.56311035 467.45275879 0.85937411]	[380.27978516 562.29644775 0.91683584]	[498.21572876 344.34069824 0.84351462]	[521.35980225 439.25375366 0.90260738]	[547.03961182 523.95275879 0.86748862]	[477.61090088 544.39465332 0.72313714]	[439.0947876 549.57800293 0.70077604]	[459.58889771 713.76409912 0.72367823]	[4.64933624e+02 8.70173950e+02 8.12684596e-01]	[513.64324951 539.29034424 0.67634273]	[544.34759521 708.53967285 0.84601873]	[482.77612305 690.65240479 0.74571824]	[434.10064697 277.48898315 0.9180429 ]	[459.60296631 275.0921936 0.94213057]	[411.03808594 277.70120239 0.82576883]	[470.03994751 277.5222168 0.66919595]	[487.93746948 747.01116943 0.75760388]	[4.90556488e+02 7.44499695e+02 6.00811183e-01]	[4.72569031e+02 6.80398132e+02 4.40513194e-01]	[4.80285553e+02 8.95892822e+02 7.68153667e-01]	[4.62239868e+02 8.93419373e+02 7.57863045e-01]	[4.67422119e+02 8.75335388e+02 6.78783953e-01]
[441.88607788 290.4520874 0.90055102]	[439.28292847 357.1312561 0.95545292]	[380.25790405 362.2906189 0.86471325]	[377.57342529 467.50061035 0.86128271]	[380.32595825 562.28533936 0.91379297]	[498.21588135 346.81878662 0.84073555]	[521.37884521 439.26229858 0.90090483]	[547.06512451 523.96557617 0.86148685]	[477.62411499 544.390625 0.71914977]	[439.08230591 549.56854248 0.69853735]	[459.6227417 716.30389404 0.73220044]	[4.64955536e+02 8.70216370e+02 8.04349542e-01]	[516.14886475 539.29498291 0.67413318]	[544.3616333 708.52374268 0.84223753]	[480.29519653 688.19110107 0.72477895]	[434.03762817 277.49569702 0.90964586]	[457.21630859 275.10095215 0.93467176]	[408.47616577 277.64385986 0.8318581 ]	[469.98428345 277.49795532 0.66647428]	[4.87971375e+02 7.46978027e+02 7.23143399e-01]	[4.93044739e+02 7.44461426e+02 5.69668293e-01]	[4.70010864e+02 6.80358643e+02 3.92884314e-01]	[4.80310791e+02 8.95910828e+02 7.60055006e-01]	[4.62271301e+02 8.93440002e+02 7.46186554e-01]	[4.67441681e+02 8.75396851e+02 6.67307198e-01]
[441.86074829 290.44613647 0.90646726]	[439.27789307 357.15481567 0.95477939]	[380.2711792 364.77453613 0.8516652 ]	[377.63955688 469.99453735 0.88063121]	[380.35067749 562.30560303 0.92047071]	[498.20339966 344.34802246 0.83994222]	[521.38879395 439.2958374 0.91217744]	[549.51928711 524.01507568 0.84927219]	[477.65362549 544.42614746 0.72309893]	[439.11178589 552.07385254 0.69884253]	[459.68075562 716.27960205 0.74358535]	[4.64948914e+02 8.70213135e+02 8.10756385e-01]	[516.2019043 541.76660156 0.67903221]	[544.40496826 708.54626465 0.83983463]	[480.3109436 690.59259033 0.72560132]	[431.55252075 277.49017334 0.90445191]	[457.19107056 275.0982666 0.92591774]	[408.40649414 277.63806152 0.84088117]	[467.46188354 277.53475952 0.64434147]	[4.90513123e+02 7.46972351e+02 7.19311953e-01]	[4.93114685e+02 7.44443420e+02 5.69914877e-01]	[4.69999542e+02 6.80374573e+02 3.78287554e-01]	[4.80272522e+02 8.95888550e+02 7.68885911e-01]	[4.62237396e+02 8.93418274e+02 7.56190240e-01]	[4.67455902e+02 8.75384583e+02 6.72690928e-01]
[441.82815552 292.88879395 0.9243356 ]	[439.2923584 357.18609619 0.95393407]	[380.2928772 364.83126831 0.84844327]	[377.66708374 469.99334717 0.8869428 ]	[382.72906494 562.30029297 0.91553009]	[498.1987915 346.8114624 0.84280562]	[521.39373779 439.31079102 0.91301382]	[549.57897949 526.44042969 0.83356798]	[477.69226074 544.37451172 0.72398347]	[439.14627075 549.53143311 0.69819474]	[459.69888306 713.74206543 0.74654198]	[4.64964813e+02 8.70195190e+02 8.05903614e-01]	[518.65283203 539.29040527 0.66974401]	[544.4173584 708.6116333 0.82355005]	[482.80413818 690.64025879 0.73966777]	[431.49084473 277.51947021 0.89787531]	[457.16607666 275.11999512 0.91796315]	[405.92745972 277.66131592 0.83435553]	[467.44277954 277.56546021 0.66862154]	[493.06167603 747.07049561 0.75760061]	[4.95687195e+02 7.44521301e+02 6.08738720e-01]	[4.75090240e+02 6.82849365e+02 4.09382761e-01]	[4.80283813e+02 8.95872742e+02 7.64699519e-01]	[4.62257172e+02 8.93405151e+02 7.51816392e-01]	[4.67468628e+02 8.75378601e+02 6.69154346e-01]
[441.8168335 292.88461304 0.92512161]	[439.29595947 357.1819458 0.9523406 ]	[380.3230896 364.85827637 0.84560233]	[377.72299194 469.97335815 0.89889938]	[382.77981567 562.33203125 0.91318566]	[498.19244385 344.30059814 0.8515228 ]	[523.76464844 441.70355225 0.92121929]	[552.09338379 526.43756104 0.82862008]	[477.69406128 544.33190918 0.72964668]	[439.14831543 549.49481201 0.70372182]	[459.71575928 716.265625 0.73538488]	[4.64968140e+02 8.70203308e+02 8.02119613e-01]	[518.65435791 539.23168945 0.66531318]	[544.46435547 711.15734863 0.78583527]	[482.80728149 688.1862793 0.69804239]	[431.47576904 277.52984619 0.89796853]	[457.15042114 275.12039185 0.91289556]	[405.92010498 277.67791748 0.84125978]	[467.42144775 277.54943848 0.67466968]	[4.93118927e+02 7.47124207e+02 7.23930478e-01]	[4.98152374e+02 7.46977966e+02 5.94150543e-01]	[4.75080231e+02 6.80354248e+02 3.54049414e-01]	[4.80280151e+02 8.93447205e+02 7.65614569e-01]	[4.62272217e+02 8.93382812e+02 7.49820352e-01]	[4.67469025e+02 8.75395203e+02 6.64164543e-01]
[441.82666016 292.89871216 0.92635977]	[439.29870605 357.17456055 0.95290262]	[380.33804321 364.84567261 0.84439737]	[380.09042358 470.03408813 0.90048075]	[382.83850098 562.31500244 0.89763641]	[498.2038269 344.27770996 0.85454458]	[523.77050781 441.69384766 0.9177469 ]	[552.13061523 526.44628906 0.82782567]	[477.68875122 541.90081787 0.72432292]	[439.1315918 547.03521729 0.69734454]	[459.69970703 716.29217529 0.73478436]	[4.67391998e+02 8.70248840e+02 7.98012018e-01]	[518.68249512 539.20758057 0.66320336]	[544.47875977 708.68811035 0.78374505]	[4.82876221e+02 6.93159790e+02 6.87058270e-01]	[431.48284912 277.53833008 0.89769793]	[457.16757202 275.12680054 0.917099 ]	[405.90487671 277.68258667 0.84164429]	[467.44641113 277.56033325 0.65698373]	[4.95619110e+02 7.49624817e+02 7.21667409e-01]	[4.98236267e+02 7.47112000e+02 6.15916312e-01]	[4.75141693e+02 6.82977905e+02 3.54546249e-01]	[4.80286926e+02 8.93442932e+02 7.53812730e-01]	[4.62295807e+02 8.93384216e+02 7.36484289e-01]	[4.69955688e+02 8.75454895e+02 6.48094475e-01]
[441.8706665 292.8977356 0.92090642]	[439.30331421 357.17086792 0.95241272]	[382.72354126 364.84039307 0.84474635]	[380.10897827 472.52374268 0.89877784]	[382.86230469 562.26873779 0.8835268 ]	[498.21072388 344.25598145 0.85676211]	[523.77600098 439.2963562 0.9041642 ]	[554.66052246 526.44262695 0.82656515]	[477.71035767 544.34698486 0.71951163]	[439.13409424 549.52832031 0.69247341]	[459.73529053 713.74700928 0.74903256]	[4.64971344e+02 8.70231995e+02 7.97058403e-01]	[518.70690918 539.24163818 0.66544551]	[544.45141602 708.63464355 0.79933023]	[482.85662842 705.91937256 0.73864281]	[431.54159546 277.54006958 0.90256947]	[457.20666504 275.11755371 0.9207651 ]	[405.91421509 277.70327759 0.84390926]	[467.4848938 277.54214478 0.62217897]	[500.64163208 757.36120605 0.75827509]	[5.00849762e+02 7.49775146e+02 6.54978931e-01]	[4.77676727e+02 6.93214905e+02 3.55501115e-01]	[4.80250916e+02 8.93436157e+02 7.50433266e-01]	[4.62269592e+02 8.93368042e+02 7.32520223e-01]	[4.69957153e+02 8.75450439e+02 6.45407557e-01]
[441.92962646 292.96981812 0.92047644]	[439.33081055 357.14440918 0.95126188]	[382.75827026 364.81231689 0.84437424]	[380.12225342 472.52304077 0.89360976]	[382.87075806 562.26287842 0.88314474]	[498.24920654 341.79891968 0.87036836]	[523.78143311 439.24789429 0.90412378]	[554.65600586 523.95831299 0.84301198]	[480.10916138 544.34576416 0.72886866]	[439.1652832 549.519104 0.69899642]	[459.74334717 716.28869629 0.74763346]	[4.67404572e+02 8.72703308e+02 8.00672412e-01]	[518.75134277 539.22302246 0.67811048]	[544.52770996 706.07263184 0.82201552]	[485.38140869 706.13751221 0.78015828]	[434.05023193 277.61688232 0.90734631]	[459.60421753 277.4928894 0.92326164]	[408.43127441 277.70001221 0.83283764]	[469.99914551 275.09976196 0.61444294]	[500.80404663 764.97503662 0.82152963]	[5.03344727e+02 7.54798828e+02 6.58300281e-01]	[4.80238068e+02 6.98361145e+02 4.37172532e-01]	[4.80306000e+02 8.95844116e+02 7.36624777e-01]	[4.62330658e+02 8.93402649e+02 7.14830101e-01]	[4.67487335e+02 8.80461243e+02 6.40355110e-01]
[444.35583496 293.01504517 0.90215003]	[441.67160034 357.13964844 0.95152944]	[382.75262451 364.81521606 0.84049958]	[380.12130737 470.04492188 0.87983525]	[385.29855347 562.25494385 0.87866157]	[498.26907349 341.79354858 0.86010563]	[523.78833008 439.2477417 0.9029181 ]	[554.70581055 523.93933105 0.8490597 ]	[480.12606812 544.37023926 0.73680788]	[439.19470215 549.54504395 0.70521933]	[459.71340942 713.76452637 0.74734163]	[4.67400848e+02 8.70315125e+02 7.99368143e-01]	[518.74536133 539.24627686 0.68713665]	[547.05297852 706.01928711 0.8433553 ]	[500.63897705 716.26422119 0.81174898]	[434.12145996 277.63790894 0.91353524]	[459.64169312 277.5333252 0.93578303]	[410.97094727 277.6661377 0.83240211]	[472.52819824 275.07946777 0.60957789]	[506.01568604 770.29846191 0.81709069]	[5.16114746e+02 7.67604004e+02 7.29127586e-01]	[4.85409576e+02 7.08551880e+02 5.97080946e-01]	[4.80325562e+02 8.95871277e+02 7.30588019e-01]	[4.62348602e+02 8.93419617e+02 7.09211111e-01]	[4.67469604e+02 8.77961182e+02 6.47410572e-01]
[446.87368774 295.40768433 0.90745747]	[441.68658447 357.1421814 0.95253229]	[382.78851318 364.79067993 0.84175932]	[380.13555908 469.99255371 0.89077646]	[385.30163574 562.21765137 0.87161458]	[500.65258789 341.78497314 0.87257344]	[523.79626465 439.2428894 0.901299 ]	[557.18450928 523.96826172 0.84178305]	[480.14523315 544.35369873 0.73627996]	[439.21212769 549.54052734 0.70462835]	[459.69250488 708.67004395 0.76261061]	[4.64969910e+02 8.70296021e+02 7.88726985e-01]	[518.76080322 539.21783447 0.68121362]	[552.07397461 705.89709473 0.80919063]	[503.33007812 729.02770996 0.90152782]	[436.57711792 277.697052 0.90824145]	[459.71368408 277.56033325 0.9329496 ]	[411.01852417 280.17111206 0.81690037]	[472.6020813 275.11920166 0.55287611]	[5.21242065e+02 7.88089172e+02 7.59398222e-01]	[5.23808105e+02 7.75341064e+02 7.12827146e-01]	[4.95624084e+02 7.23987732e+02 6.41436338e-01]	[4.82739685e+02 8.95889526e+02 7.33153582e-01]	[4.62364868e+02 8.93442322e+02 7.07805216e-01]	[4.67424225e+02 8.77941467e+02 6.44189358e-01]
[446.92178345 295.47180176 0.90345943]	[441.72314453 357.13412476 0.95366442]	[382.8314209 364.76925659 0.82914573]	[380.14505005 469.9770813 0.87794745]	[385.34048462 559.83514404 0.86247241]	[500.68240356 341.79403687 0.87159389]	[523.81237793 439.23309326 0.9044469 ]	[557.21856689 523.9621582 0.85134143]	[480.20339966 544.3293457 0.74533021]	[439.24710083 547.0380249 0.71101755]	[459.71728516 711.20336914 0.73827231]	[4.64914825e+02 8.70171387e+02 7.94346631e-01]	[521.18334961 539.19848633 0.6906454 ]	[554.67590332 706.02557373 0.8169111 ]	[516.19476318 744.46905518 0.80059642]	[436.66110229 280.10076904 0.90704226]	[459.75698853 277.64483643 0.93427503]	[413.5491333 277.66802979 0.83526593]	[477.59207153 275.10647583 0.61474824]	[5.31547974e+02 8.08558716e+02 6.96270525e-01]	[5.39285889e+02 7.93319275e+02 6.31265938e-01]	[5.00831848e+02 7.34303223e+02 7.19333410e-01]	[4.80287476e+02 8.95842407e+02 7.50677347e-01]	[4.62263458e+02 8.93390564e+02 7.22561002e-01]	[4.67459412e+02 8.75349915e+02 6.57935143e-01]
[449.47244263 295.53070068 0.89972043]	[441.75756836 357.11645508 0.95601499]	[385.32424927 362.3210144 0.82329285]	[380.15362549 467.49389648 0.8752436 ]	[385.38757324 559.84545898 0.86480927]	[500.70016479 341.80001831 0.87102759]	[523.80810547 439.20059204 0.88923943]	[559.69580078 526.4050293 0.84622055]	[480.23123169 541.87335205 0.75786102]	[439.27859497 547.00744629 0.72578579]	[4.59726593e+02 7.16314148e+02 7.03280747e-01]	[4.64932831e+02 8.70136597e+02 8.05887878e-01]	[521.19335938 536.71582031 0.69676274]	[557.24987793 706.05657959 0.82718003]	[521.40393066 762.48895264 0.88258052]	[439.08053589 280.20431519 0.90325487]	[459.81958008 277.70346069 0.93367022]	[416.02407837 280.14471436 0.83551568]	[477.62905884 277.47384644 0.59131831]	[5.46950928e+02 8.24002747e+02 7.06793666e-01]	[5.57206543e+02 8.08743225e+02 6.62262738e-01]	[503.42098999 757.29785156 0.76589626]	[4.80282410e+02 8.95907532e+02 7.60697067e-01]	[4.62230316e+02 8.93419983e+02 7.36759126e-01]	[4.67476044e+02 8.72906555e+02 6.70421362e-01]
[452.01473999 295.57278442 0.90219802]	[441.80447388 357.09277344 0.94947731]	[385.36618042 362.29736328 0.82232428]	[380.17800903 467.47653198 0.87506729]	[387.89825439 559.82373047 0.85925955]	[500.76434326 341.76641846 0.88559973]	[523.82165527 439.14804077 0.88754916]	[559.7088623 523.99902344 0.85321879]	[480.28677368 541.90118408 0.76202798]	[439.31008911 549.49578857 0.72506261]	[459.73904419 723.92767334 0.75813097]	[4.64924927e+02 8.70193054e+02 8.15769434e-01]	[521.25506592 536.73516846 0.70882052]	[559.70880127 706.00817871 0.79848754]	[534.16229248 785.5322876 0.82267857]	[439.13519287 282.66732788 0.90807658]	[462.20007324 280.10742188 0.9264192 ]	[416.08221436 280.16326904 0.83981961]	[477.64346313 277.49743652 0.53882521]	[5.62359741e+02 8.41980469e+02 6.93104506e-01]	[5.67465149e+02 8.29177856e+02 6.53616190e-01]	[5.21296509e+02 7.85589722e+02 7.68968403e-01]	[4.82748260e+02 8.95924988e+02 7.76098728e-01]	[4.62318024e+02 8.93445679e+02 7.50493169e-01]	[4.67391388e+02 8.75340210e+02 6.86523855e-01]
[454.57427979 295.61288452 0.91246498]	[441.82577515 357.05419922 0.94264793]	[385.34524536 362.20388794 0.83831561]	[380.1880188 467.48171997 0.87023443]	[387.92672729 559.83911133 0.85466158]	[500.82025146 341.78109741 0.88764209]	[523.86791992 439.1769104 0.89018297]	[559.71740723 523.96966553 0.86006719]	[480.32055664 541.83856201 0.76687407]	[441.68286133 546.96069336 0.73521131]	[459.73901367 721.421875 0.76125354]	[4.64906372e+02 8.67651245e+02 8.14997077e-01]	[521.28302002 536.68597412 0.70969844]	[559.70159912 698.32067871 0.74830085]	[544.37554932 800.99914551 0.8868944 ]	[439.2109375 282.70196533 0.91682357]	[462.28457642 280.14575195 0.92140162]	[416.13748169 280.11376953 0.847893 ]	[4.77695496e+02 2.77547852e+02 4.73927915e-01]	[5.70068542e+02 8.54821533e+02 7.08237052e-01]	[5.82801086e+02 8.47074402e+02 6.93607509e-01]	[5.34130920e+02 8.06137451e+02 7.56120086e-01]	[4.82749329e+02 8.95946411e+02 7.67346740e-01]	[4.62298828e+02 8.95846680e+02 7.45529294e-01]	[4.67410614e+02 8.72808289e+02 7.06969082e-01]
[454.61181641 295.62857056 0.91631603]	[441.84799194 357.03765869 0.94065607]	[385.34387207 359.82330322 0.84095681]	[380.21148682 470.00579834 0.86254853]	[390.48937988 562.26153564 0.86508226]	[500.84375 341.7727356 0.88979542]	[523.91204834 439.13336182 0.88156879]	[559.79119873 523.95159912 0.87569702]	[482.73519897 541.84222412 0.77069426]	[441.74746704 546.96575928 0.73653072]	[459.71826172 716.3147583 0.74784237]	[4.64954041e+02 8.67704712e+02 8.11182141e-01]	[521.37585449 536.67254639 0.71703446]	[557.2265625 698.35736084 0.71678424]	[5.59815308e+02 8.21498657e+02 8.15552115e-01]	[439.26080322 282.69674683 0.91192663]	[462.33688354 280.16781616 0.91113794]	[418.61080933 280.12136841 0.86666846]	[4.77720612e+02 2.77652863e+02 4.05514956e-01]	[5.82962402e+02 8.70274719e+02 7.09489405e-01]	[5.90595459e+02 8.57382446e+02 6.41323745e-01]	[5.44478455e+02 8.29138550e+02 7.78341711e-01]	[4.82752869e+02 8.95956177e+02 7.65208244e-01]	[4.62299622e+02 8.95844177e+02 7.45171666e-01]	[4.67468353e+02 8.72858521e+02 7.02902734e-01]
[454.61196899 295.62866211 0.91627777]	[441.84838867 357.03671265 0.94036651]	[385.34524536 359.82156372 0.84114158]	[380.21203613 470.00543213 0.86257988]	[390.48825073 562.26141357 0.86513186]	[500.84353638 341.77279663 0.88981569]	[523.91387939 439.13433838 0.88144499]	[559.78985596 523.94708252 0.8758477 ]	[482.73300171 541.84161377 0.77027321]	[441.74368286 546.96520996 0.73638451]	[459.71560669 716.29852295 0.74481899]	[4.64953827e+02 8.67702576e+02 8.10903907e-01]	[521.37561035 536.67120361 0.71683127]	[557.2255249 698.35321045 0.71624839]	[5.59813782e+02 8.21494324e+02 8.15616965e-01]	[439.26116943 282.69650269 0.91194826]	[462.3371582 280.16775513 0.91104978]	[418.61117554 280.12088013 0.86674035]	[4.77720459e+02 2.77652893e+02 4.05135244e-01]	[5.82958984e+02 8.70279297e+02 7.11456895e-01]	[5.90594543e+02 8.57387329e+02 6.42562091e-01]	[5.44477234e+02 8.29133240e+02 7.78559864e-01]	[4.82752106e+02 8.95956665e+02 7.65038729e-01]	[4.62298309e+02 8.95844238e+02 7.45097280e-01]	[4.67469391e+02 8.72855957e+02 7.02794731e-01]
[457.13037109 295.65939331 0.93477815]	[441.88800049 357.03198242 0.93308389]	[387.86203003 362.20599365 0.82620347]	[380.26824951 472.59024048 0.861431 ]	[393.03851318 562.33129883 0.88337815]	[500.89944458 341.74633789 0.8923552 ]	[523.92303467 439.16741943 0.89306188]	[559.78509521 523.94598389 0.87689769]	[482.7557373 541.82659912 0.76739776]	[441.75817871 544.49700928 0.73474073]	[459.73260498 716.32098389 0.76438421]	[4.64957825e+02 8.70134216e+02 8.11895013e-01]	[521.40600586 536.68585205 0.71438909]	[559.76568604 706.06103516 0.79980737]	[567.46154785 831.87561035 0.84163237]	[441.66134644 282.73822021 0.9121483 ]	[462.40771484 280.19290161 0.89321548]	[418.65499878 280.13406372 0.87406564]	[4.80185089e+02 2.77650726e+02 3.40575963e-01]	[5.88091187e+02 8.80452148e+02 7.52962708e-01]	[6.03360962e+02 8.70280151e+02 8.07450414e-01]	[5.62249390e+02 8.44524658e+02 7.52639592e-01]	[4.80326935e+02 8.95935547e+02 7.76705205e-01]	[4.62247559e+02 8.93420898e+02 7.48960316e-01]	[4.69971161e+02 8.72883423e+02 6.93397701e-01]
[459.64282227 298.01669312 0.96470863]	[444.43099976 357.00546265 0.90473497]	[390.48895264 362.19671631 0.82533598]	[382.72506714 470.00009155 0.84461844]	[395.56408691 562.22595215 0.88445902]	[503.40707397 341.72817993 0.88911283]	[526.54718018 439.10202026 0.8631959 ]	[562.26519775 523.93188477 0.89470786]	[482.82513428 539.27441406 0.7550602 ]	[441.83209229 544.35137939 0.73663211]	[459.79904175 708.66522217 0.79589939]	[4.64963287e+02 8.70133179e+02 8.13962996e-01]	[523.80621338 534.11572266 0.7129792 ]	[562.25909424 708.55187988 0.83346701]	[582.97686768 849.62982178 0.87750101]	[441.8359375 285.24984741 0.89726019]	[464.92791748 280.25247192 0.85924041]	[421.13824463 280.15002441 0.89157057]	[4.80344482e+02 2.77637634e+02 3.49077463e-01]	[6.03414795e+02 8.93292847e+02 8.34919095e-01]	[6.13663513e+02 8.83071838e+02 7.50741959e-01]	[5.77702393e+02 8.52360291e+02 7.06295967e-01]	[4.80257019e+02 8.95930176e+02 7.83155143e-01]	[4.59828888e+02 8.93402100e+02 7.67606795e-01]	[4.69997467e+02 8.72893799e+02 7.01205790e-01]
[459.73260498 298.00024414 0.96825498]	[446.96011353 356.98080444 0.88574648]	[393.05480957 359.79122925 0.84434712]	[382.7555542 469.95895386 0.83195794]	[395.63833618 559.77404785 0.88214701]	[505.89846802 341.7399292 0.86468953]	[531.56494141 439.28405762 0.86029971]	[562.37139893 523.9753418 0.90798855]	[485.34783936 541.81835938 0.74428022]	[444.36264038 544.45147705 0.7166304 ]	[459.81976318 711.12561035 0.76966614]	[4.67391937e+02 8.70162903e+02 8.13686728e-01]	[523.93640137 536.74108887 0.72495013]	[562.28259277 708.63903809 0.83838505]	[5.85567078e+02 8.52227417e+02 8.51648152e-01]	[444.31991577 282.75100708 0.87929726]	[467.47271729 280.24819946 0.84874296]	[421.2097168 280.14205933 0.90638781]	[4.82823608e+02 2.77625061e+02 4.09702927e-01]	[6.05954651e+02 8.93299194e+02 8.49227905e-01]	[6.21310669e+02 8.85608459e+02 7.94150352e-01]	[5.82841675e+02 8.59936096e+02 7.35928416e-01]	[4.80347687e+02 8.95963013e+02 7.83450365e-01]	[4.62273163e+02 8.93453308e+02 7.60297239e-01]	[4.69992004e+02 8.72931580e+02 7.01009631e-01]
[459.81018066 298.00296021 0.96001816]	[454.58441162 357.03500366 0.89699996]	[395.63812256 359.80343628 0.85957664]	[385.35772705 464.95275879 0.80706567]	[398.09680176 559.7456665 0.88720703]	[508.47897339 344.26992798 0.82886726]	[534.15179443 439.21020508 0.86439413]	[562.45629883 523.97283936 0.91877371]	[485.47164917 541.86016846 0.72724384]	[446.91036987 546.94415283 0.69671047]	[459.79202271 718.82611084 0.7501359 ]	[4.67404846e+02 8.70212891e+02 8.20847511e-01]	[526.40734863 539.21905518 0.71387237]	[562.33129883 708.64343262 0.84207779]	[5.88089600e+02 8.52379761e+02 8.20343137e-01]	[444.4090271 282.73614502 0.86436212]	[472.52850342 280.24337769 0.84423167]	[421.30548096 280.13067627 0.89387393]	[482.91900635 277.59442139 0.49380839]	[6.08492676e+02 8.93397827e+02 8.14611793e-01]	[6.23853577e+02 8.88150696e+02 8.19861412e-01]	[5.85364685e+02 8.65129639e+02 7.46793509e-01]	[4.80347839e+02 8.95962646e+02 7.80314326e-01]	[4.62277954e+02 8.93458191e+02 7.56319046e-01]	[4.70013397e+02 8.75362244e+02 7.03158617e-01]
[462.26553345 298.00296021 0.96092492]	[457.15066528 357.01916504 0.91380024]	[398.11572266 359.79333496 0.87934572]	[390.42474365 464.91470337 0.80182111]	[398.16204834 559.72265625 0.89385635]	[511.05807495 344.2510376 0.82226878]	[539.22253418 439.19061279 0.87313461]	[564.88806152 523.99829102 0.90876001]	[487.95617676 541.85290527 0.72027087]	[449.46286011 546.95471191 0.69256103]	[459.82196045 718.8324585 0.75094193]	[4.67401154e+02 8.70192810e+02 8.21136713e-01]	[526.4552002 536.73095703 0.703798 ]	[562.37268066 708.62249756 0.85390645]	[5.90632263e+02 8.54829285e+02 7.93321967e-01]	[446.96420288 282.72592163 0.85559672]	[477.59381104 280.23516846 0.86196887]	[421.41317749 277.69381714 0.88129568]	[485.37902832 277.5758667 0.49979058]	[6.11064819e+02 8.93436523e+02 7.74138212e-01]	[6.23970459e+02 8.88185120e+02 8.11316967e-01]	[5.85429077e+02 8.67686523e+02 7.49611974e-01]	[4.82754120e+02 8.95950684e+02 7.88661599e-01]	[4.62323486e+02 8.93453308e+02 7.64434576e-01]	[4.69972992e+02 8.75344543e+02 7.14325070e-01]
[462.39956665 295.64971924 0.94604307]	[459.659729 357.08172607 0.94072342]	[398.22808838 362.243927 0.87756974]	[395.52487183 464.92834473 0.80831212]	[398.23812866 557.24176025 0.88404334]	[516.18115234 344.34130859 0.82105887]	[539.30670166 439.13562012 0.86923146]	[564.98150635 523.98242188 0.90197933]	[490.51132202 541.91033936 0.71931469]	[452.07290649 547.01715088 0.69295317]	[462.21533203 716.27227783 0.75699687]	[4.67406525e+02 8.70189697e+02 8.16926718e-01]	[528.97192383 539.24163818 0.70115072]	[562.42376709 708.57495117 0.85998583]	[5.93176697e+02 8.54922485e+02 7.75854349e-01]	[454.54138184 282.71661377 0.86040014]	[477.72735596 280.24557495 0.87783873]	[426.36016846 277.69351196 0.83988363]	[4.87927887e+02 2.77636993e+02 4.27579880e-01]	[6.16253357e+02 8.98472778e+02 7.29054272e-01]	[6.26486328e+02 8.90750549e+02 7.99296856e-01]	[5.85439819e+02 8.70176086e+02 7.53501534e-01]	[4.82786224e+02 8.95965149e+02 7.84900486e-01]	[4.62350220e+02 8.95853516e+02 7.60391831e-01]	[4.69955627e+02 8.75353516e+02 7.11171567e-01]
[464.90737915 295.63357544 0.92880034]	[459.73461914 357.0675354 0.94551551]	[400.66622925 362.20199585 0.88246632]	[395.58248901 467.42333984 0.80472326]	[400.67193604 557.27471924 0.88962191]	[518.71258545 344.31726074 0.83770049]	[541.77197266 439.1890564 0.88356483]	[567.44042969 524.00994873 0.87928689]	[493.06576538 541.88079834 0.71848547]	[454.63668823 547.00335693 0.70047706]	[462.22595215 721.39831543 0.74483109]	[4.67421051e+02 8.70208862e+02 8.18179131e-01]	[531.54290771 536.73522949 0.68471038]	[562.46813965 708.53497314 0.85026705]	[5.98256836e+02 8.57411316e+02 7.74850547e-01]	[457.09976196 282.71813965 0.87913495]	[480.19561768 280.19613647 0.90780008]	[431.48635864 277.70443726 0.82419586]	[4.90567169e+02 2.77572662e+02 4.68345255e-01]	[6.16203613e+02 8.98514465e+02 7.25055099e-01]	[6.26489746e+02 8.90782166e+02 8.04895520e-01]	[5.85528564e+02 8.70206787e+02 7.26376116e-01]	[4.82760590e+02 8.95970886e+02 7.77081251e-01]	[4.62319763e+02 8.95851135e+02 7.56074846e-01]	[4.69986694e+02 8.75369019e+02 7.08150446e-01]
[467.5012207 295.61868286 0.90725183]	[462.22195435 357.01745605 0.94824135]	[400.85040283 359.73550415 0.87580669]	[398.09194946 467.44369507 0.8479172 ]	[400.80767822 559.8081665 0.89949411]	[521.27478027 344.24597168 0.86927581]	[541.95129395 439.29244995 0.88772392]	[567.50744629 526.42370605 0.85870528]	[495.58862305 541.90179443 0.71610832]	[457.09811401 547.00878906 0.70379323]	[462.24002075 723.94293213 0.76248425]	[4.67444427e+02 8.70254517e+02 8.22170854e-01]	[534.1227417 539.23175049 0.68353605]	[564.84790039 708.581604 0.85040367]	[6.00771667e+02 8.62485718e+02 7.83022642e-01]	[459.61154175 282.70162964 0.8965826 ]	[480.34185791 280.18417358 0.92092574]	[436.55569458 280.11105347 0.83606023]	[4.95694427e+02 2.77585693e+02 4.90414739e-01]	[6.16190369e+02 9.01057373e+02 7.38088429e-01]	[6.26484680e+02 8.90861572e+02 8.21521461e-01]	[5.88002441e+02 8.70299561e+02 7.20760465e-01]	[4.82752533e+02 8.95968201e+02 7.82298982e-01]	[4.62320221e+02 8.95844971e+02 7.57559836e-01]	[4.70024475e+02 8.75416931e+02 7.05794573e-01]
[475.1362915 295.64099121 0.91749251]	[462.37927246 357.04104614 0.93786299]	[405.8526001 359.75628662 0.84937483]	[400.6446228 464.93612671 0.87297553]	[403.26040649 557.25769043 0.86739033]	[521.40771484 344.26724243 0.87797838]	[544.37243652 439.31332397 0.89294648]	[570.11401367 526.40313721 0.83150107]	[495.67520142 541.85375977 0.71407747]	[457.19024658 546.92657471 0.713606 ]	[462.33355713 716.26934814 0.74425608]	[4.67441101e+02 8.70214661e+02 8.16241384e-01]	[536.64862061 539.21844482 0.67787158]	[564.88922119 708.5581665 0.84489411]	[6.00763672e+02 8.59987854e+02 7.85506189e-01]	[459.77737427 282.72244263 0.91212124]	[482.86303711 280.18942261 0.91189325]	[439.14273071 280.17810059 0.86246759]	[5.00672119e+02 2.77686646e+02 4.35523748e-01]	[6.16234924e+02 9.01010315e+02 7.53046989e-01]	[6.26472168e+02 8.90839417e+02 8.44437122e-01]	[5.88002869e+02 8.70287903e+02 7.30934262e-01]	[4.82747833e+02 8.95972168e+02 7.81890929e-01]	[4.62300507e+02 8.93457275e+02 7.58880019e-01]	[4.70004059e+02 8.75385193e+02 7.04669297e-01]
[480.28720093 298.02294922 0.97101659]	[475.12173462 357.05645752 0.90287822]	[416.13439941 359.71380615 0.86187512]	[400.86914062 467.40124512 0.8565895 ]	[403.39013672 559.71044922 0.84858292]	[529.02026367 349.36904907 0.82210851]	[552.13964844 441.86196899 0.83363807]	[580.29077148 531.57781982 0.82497889]	[500.7817688 544.37091064 0.74956524]	[459.7833252 546.9743042 0.72472399]	[462.41717529 718.82385254 0.72649616]	[4.67466339e+02 8.70165344e+02 8.12883019e-01]	[541.8137207 541.80163574 0.73316896]	[565.00769043 708.68756104 0.83574343]	[6.00801941e+02 8.65124817e+02 8.09958279e-01]	[464.87988281 285.24603271 0.8761788 ]	[490.48071289 282.71185303 0.84300572]	[441.87982178 280.17510986 0.88376099]	[503.43502808 277.60916138 0.63866627]	[6.16268555e+02 9.06093506e+02 7.88889766e-01]	[6.26477112e+02 8.93319641e+02 8.77670944e-01]	[5.88059326e+02 8.72807434e+02 7.41261065e-01]	[4.82759308e+02 8.95977783e+02 7.81589568e-01]	[4.62329224e+02 8.95842468e+02 7.57426023e-01]	[4.70024017e+02 8.75335510e+02 7.21971989e-01]
[482.83261108 298.02911377 0.95745319]	[480.17633057 357.15142822 0.94298238]	[418.70333862 362.2364502 0.87446326]	[403.37927246 467.41513062 0.81507486]	[410.99856567 559.79693604 0.84972632]	[536.71673584 351.97271729 0.81776011]	[559.73565674 441.85159302 0.86533147]	[582.76501465 534.17584229 0.83789337]	[503.2756958 544.43481445 0.75648993]	[462.24981689 547.03063965 0.72508162]	[464.88204956 713.74859619 0.71943253]	[4.67480408e+02 8.70152039e+02 8.07751060e-01]	[544.2902832 541.87451172 0.74704742]	[565.0369873 711.12426758 0.81811213]	[6.00812866e+02 8.67673706e+02 8.25612187e-01]	[470.0322876 282.76226807 0.84881783]	[498.16256714 282.71069336 0.86744905]	[444.44998169 280.1020813 0.84776723]	[505.97842407 277.66726685 0.56300527]	[6.11159607e+02 9.06118591e+02 7.74246693e-01]	[6.26414795e+02 8.93336914e+02 8.67023170e-01]	[5.88086853e+02 8.72908630e+02 7.24391580e-01]	[4.80363220e+02 8.95952332e+02 7.81412065e-01]	[4.62299469e+02 8.93431824e+02 7.54847229e-01]	[4.72531738e+02 8.75313782e+02 7.20339179e-01]
[482.83282471 298.02905273 0.95734751]	[480.17611694 357.15078735 0.94281083]	[418.70401001 362.23422241 0.87467015]	[403.38922119 467.40945435 0.81256163]	[411.00021362 559.79547119 0.84850907]	[536.71655273 351.97286987 0.81779933]	[559.73706055 441.85159302 0.86540836]	[582.76403809 534.17877197 0.83766204]	[503.27111816 544.44274902 0.75544089]	[462.24688721 547.04040527 0.72452533]	[464.86734009 716.26434326 0.71736342]	[4.67483978e+02 8.70139526e+02 8.07495296e-01]	[541.94805908 541.87646484 0.74684823]	[565.03790283 711.12402344 0.81874996]	[6.00817017e+02 8.67670532e+02 8.25584948e-01]	[470.03286743 282.76190186 0.8488524 ]	[498.16281128 282.71032715 0.86757499]	[444.45016479 280.10229492 0.84781688]	[505.97897339 277.66607666 0.56331968]	[6.11156311e+02 9.06119141e+02 7.73327589e-01]	[6.26417725e+02 8.93336792e+02 8.64967585e-01]	[5.88088989e+02 8.72909973e+02 7.23927319e-01]	[4.80359253e+02 8.95962952e+02 7.80456901e-01]	[4.62292633e+02 8.93435730e+02 7.58170366e-01]	[4.72525909e+02 8.72924133e+02 7.27032781e-01]
[485.41482544 298.00704956 0.92827237]	[480.35446167 357.14080811 0.95198935]	[421.24874878 359.78646851 0.88779098]	[413.56005859 464.8522644 0.82257003]	[416.08444214 557.23590088 0.83885521]	[541.72906494 351.99438477 0.85909998]	[562.2722168 441.82901001 0.87917686]	[582.95007324 536.67724609 0.86017287]	[503.39736938 544.35461426 0.75588381]	[462.37176514 544.48291016 0.7268424 ]	[4.64889923e+02 7.16265930e+02 7.09541500e-01]	[4.67489655e+02 8.70156738e+02 8.08536291e-01]	[544.38311768 541.82250977 0.74382544]	[567.49151611 713.75091553 0.78397071]	[6.00765686e+02 8.70134583e+02 8.31326425e-01]	[477.61972046 285.24188232 0.87084043]	[500.70544434 282.67987061 0.90420943]	[454.65371704 282.70150757 0.80600196]	[516.13745117 277.64257812 0.65689957]	[6.11152832e+02 9.06118530e+02 7.78529704e-01]	[6.26416809e+02 8.93340881e+02 8.66558075e-01]	[5.88024231e+02 8.75384338e+02 7.37951458e-01]	[4.80363861e+02 8.95967102e+02 7.79695392e-01]	[4.62298065e+02 8.93441406e+02 7.59374261e-01]	[4.72516144e+02 8.75316833e+02 7.20299304e-01]
[495.58584595 298.02774048 0.90958804]	[482.93457031 357.12271118 0.93427449]	[426.38357544 359.74038696 0.85353923]	[418.57583618 462.44110107 0.87303716]	[418.63705444 557.21148682 0.87085545]	[544.33203125 351.95083618 0.87274033]	[564.93023682 444.35714722 0.86465621]	[585.58215332 539.17840576 0.86148214]	[505.90838623 544.39398193 0.73081392]	[464.89373779 546.95739746 0.70703471]	[4.67498566e+02 7.11221924e+02 6.93196237e-01]	[4.67487183e+02 8.70127563e+02 8.03704441e-01]	[544.52166748 541.85864258 0.73073381]	[567.4588623 711.21887207 0.7963925 ]	[5.98259094e+02 8.70188660e+02 8.21527004e-01]	[480.23983765 285.27062988 0.90571994]	[503.3392334 282.68762207 0.90268344]	[459.65197754 282.68981934 0.84132326]	[521.24139404 277.67196655 0.59089184]	[6.13694824e+02 9.06111084e+02 7.63644278e-01]	[6.26448120e+02 8.93339783e+02 8.51947129e-01]	[5.85545349e+02 8.77904175e+02 7.44033635e-01]	[4.82735687e+02 8.95977905e+02 7.76291132e-01]	[4.62302399e+02 8.93437683e+02 7.56248474e-01]	[4.70020447e+02 8.72909302e+02 7.23277092e-01]
[495.58578491 298.02749634 0.90972936]	[482.92861938 357.12243652 0.93507886]	[426.3789978 359.74072266 0.8542611 ]	[418.57888794 464.82318115 0.87307829]	[418.63809204 557.21209717 0.87126857]	[544.32647705 351.94613647 0.87256813]	[564.92590332 444.35064697 0.86595428]	[585.5803833 539.175354 0.86002994]	[505.90386963 544.40130615 0.73387378]	[464.88739014 546.96630859 0.70980901]	[4.67499756e+02 7.11221375e+02 6.92630053e-01]	[4.67493469e+02 8.70123291e+02 8.02760720e-01]	[544.52215576 541.86694336 0.7334345 ]	[567.46575928 711.22717285 0.79142165]	[5.98258301e+02 8.70186584e+02 8.21469545e-01]	[480.24032593 285.27038574 0.90587044]	[503.33932495 282.68670654 0.90267456]	[459.65237427 282.68890381 0.84182167]	[521.24078369 277.6706543 0.59015298]	[6.13691223e+02 9.06107117e+02 7.63262868e-01]	[6.26444458e+02 8.93336792e+02 8.51449966e-01]	[5.85542847e+02 8.77899353e+02 7.44041443e-01]	[4.80365784e+02 8.95966248e+02 7.78157651e-01]	[4.62299042e+02 8.93429749e+02 7.58455276e-01]	[4.70030640e+02 8.72906311e+02 7.24855006e-01]
[503.2322998 298.0710144 0.96174419]	[500.64523315 357.16079712 0.93223423]	[439.17770386 359.77728271 0.87990052]	[421.35641479 464.88156128 0.8672933 ]	[423.76757812 557.24237061 0.8709743 ]	[557.16888428 354.51565552 0.83261019]	[577.69421387 446.91833496 0.80031711]	[595.69775391 539.22973633 0.81987584]	[518.65332031 546.98376465 0.69994074]	[477.67010498 549.53704834 0.68970954]	[4.77588409e+02 7.13771240e+02 6.97169363e-01]	[4.67485382e+02 8.67650513e+02 7.93313026e-01]	[559.73223877 544.4664917 0.70200932]	[575.16729736 721.37823486 0.73333114]	[5.98245483e+02 8.70225342e+02 8.28380823e-01]	[485.48815918 285.29559326 0.8624934 ]	[513.65557861 282.72976685 0.84515154]	[464.88845825 282.67126465 0.84177464]	[526.42102051 277.68093872 0.66961992]	[6.13676941e+02 9.06094116e+02 7.74936855e-01]	[6.26443115e+02 8.93333252e+02 8.64735484e-01]	[5.85541138e+02 8.77964539e+02 7.56469905e-01]	[4.82738861e+02 8.98458618e+02 7.71445870e-01]	[4.62285004e+02 8.93442200e+02 7.54139006e-01]	[4.69993896e+02 8.72821350e+02 7.26697326e-01]
[505.8682251 298.04669189 0.93537837]	[500.85391235 357.17047119 0.95132434]	[441.72363281 359.77319336 0.89147151]	[426.41818237 464.83239746 0.81750089]	[423.85162354 557.1630249 0.85117185]	[562.23498535 354.51147461 0.87169003]	[580.33197021 444.34164429 0.85220593]	[600.87652588 541.7210083 0.86008084]	[521.22033691 544.48278809 0.72984546]	[480.22543335 546.9675293 0.72089231]	[480.10272217 711.19451904 0.71955925]	[4.69971252e+02 8.70130737e+02 7.86437392e-01]	[562.30767822 544.43560791 0.72073084]	[577.71710205 718.8527832 0.75783175]	[5.98268860e+02 8.70211914e+02 8.30257177e-01]	[495.66012573 285.29052734 0.85896522]	[521.17602539 282.72537231 0.88722247]	[472.61447144 282.71612549 0.79125315]	[534.12347412 277.68768311 0.60777187]	[6.13651672e+02 9.06080200e+02 7.80574679e-01]	[6.26428711e+02 8.93331909e+02 8.81300271e-01]	[5.85562500e+02 8.77934875e+02 7.49740064e-01]	[4.82741333e+02 8.98459778e+02 7.70669818e-01]	[4.62289520e+02 8.93446167e+02 7.47152627e-01]	[4.70027252e+02 8.72896118e+02 7.09364653e-01]
[511.00430298 295.64468384 0.90464997]	[503.4196167 357.07714844 0.94043595]	[444.39215088 359.61630249 0.86944115]	[436.66152954 462.32223511 0.87307298]	[431.56237793 557.20715332 0.81704128]	[564.84735107 354.443573 0.87872738]	[582.93457031 444.36096191 0.84536165]	[603.4128418 539.18707275 0.85920662]	[523.79412842 544.46673584 0.73312807]	[482.73886108 546.95397949 0.72266996]	[480.16577148 711.20263672 0.71697491]	[4.69991486e+02 8.67698181e+02 7.82959402e-01]	[564.82684326 544.42547607 0.72474808]	[582.75115967 718.85144043 0.78255039]	[5.98277832e+02 8.70234009e+02 8.32731962e-01]	[500.65856934 282.7253418 0.89305151]	[521.42510986 280.20840454 0.92145562]	[477.73431396 280.19744873 0.82719886]	[541.73522949 277.59585571 0.75116527]	[6.13702942e+02 9.06103516e+02 7.77442157e-01]	[6.26456421e+02 8.93353333e+02 8.75698864e-01]	[5.85540100e+02 8.77961914e+02 7.49292672e-01]	[4.80325287e+02 8.98420715e+02 7.74048448e-01]	[4.62242279e+02 8.93398193e+02 7.58189917e-01]	[4.72523560e+02 8.72860962e+02 7.12296784e-01]
[518.64715576 295.63723755 0.92075014]	[508.49758911 357.14694214 0.90197921]	[452.03692627 359.69668579 0.84401608]	[439.19799805 462.32040405 0.87820387]	[439.07730103 554.65216064 0.85345763]	[567.48052979 354.49667358 0.85271734]	[585.52307129 446.91021729 0.85956049]	[606.10870361 541.75860596 0.89248747]	[523.98010254 546.99725342 0.71684605]	[482.87051392 549.52520752 0.70557463]	[480.20614624 718.82275391 0.73896629]	[4.70025940e+02 8.67694885e+02 7.74801195e-01]	[565.01782227 544.48925781 0.70689189]	[582.88452148 721.36376953 0.80366039]	[5.98288574e+02 8.70239746e+02 8.31988931e-01]	[500.89871216 282.69473267 0.90970916]	[523.96600342 280.20062256 0.88918543]	[482.73452759 280.23171997 0.86022663]	[544.29467773 277.67160034 0.70994258]	[6.13693665e+02 9.06088989e+02 7.73095727e-01]	[6.26450745e+02 8.93349915e+02 8.75096619e-01]	[5.85535461e+02 8.77970459e+02 7.47742057e-01]	[4.80290863e+02 8.98450073e+02 7.76167750e-01]	[4.62211060e+02 8.93416626e+02 7.54765809e-01]	[4.72600952e+02 8.72867493e+02 7.03715265e-01]
[518.64697266 295.63708496 0.92086899]	[508.49908447 357.14651489 0.90190101]	[452.04110718 359.69622803 0.84409785]	[439.19924927 462.31680298 0.87761313]	[439.07720947 554.64788818 0.85198623]	[567.47955322 354.49508667 0.85263586]	[585.52679443 446.91925049 0.85745674]	[606.11090088 541.75646973 0.89133096]	[523.98114014 547.00061035 0.71652317]	[482.87124634 549.53100586 0.7057935 ]	[480.20669556 718.82391357 0.73583615]	[4.70027100e+02 8.67688171e+02 7.74239659e-01]	[565.02026367 546.92755127 0.70654207]	[582.88549805 721.37854004 0.80492252]	[5.98294983e+02 8.70245789e+02 8.32286179e-01]	[500.89886475 282.69458008 0.90967917]	[523.96636963 280.20065308 0.88905072]	[482.73522949 280.23049927 0.86065179]	[544.29541016 277.67205811 0.71029645]	[6.13707886e+02 9.06092957e+02 7.73065209e-01]	[6.26457886e+02 8.93353088e+02 8.75860453e-01]	[5.85543518e+02 8.77989136e+02 7.44416535e-01]	[4.80272797e+02 8.98446472e+02 7.74409473e-01]	[4.59828278e+02 8.93407471e+02 7.56694853e-01]	[4.75064758e+02 8.72859497e+02 7.02400863e-01]
[521.30047607 295.61083984 0.9554863 ]	[518.70935059 357.14117432 0.92006522]	[459.60592651 359.67947388 0.8719002 ]	[441.69509888 462.22055054 0.90139538]	[439.20968628 552.13677979 0.88051385]	[575.17120361 354.56069946 0.83455044]	[590.60693359 449.43945312 0.79939079]	[611.06329346 541.86871338 0.87146527]	[526.49108887 546.93902588 0.70930237]	[485.43862915 546.99969482 0.69182783]	[480.26782227 718.83966064 0.73317766]	[4.70033386e+02 8.70142822e+02 7.82450378e-01]	[567.48840332 544.45318604 0.70487356]	[582.97357178 723.97888184 0.83245027]	[5.98294373e+02 8.70277710e+02 8.32888365e-01]	[505.88415527 282.70263672 0.88268393]	[529.04852295 280.17349243 0.85342073]	[485.37008667 280.22076416 0.84083509]	[544.53295898 277.5612793 0.8455494 ]	[6.16191467e+02 9.06089417e+02 7.73002744e-01]	[6.26468628e+02 8.93359497e+02 8.74589026e-01]	[5.85538818e+02 8.80493408e+02 7.40901291e-01]	[4.80300568e+02 8.98441162e+02 7.72591174e-01]	[4.62219299e+02 8.93413513e+02 7.55325019e-01]	[4.72573120e+02 8.72899048e+02 7.03608811e-01]
[529.06854248 295.49935913 0.89563549]	[523.99407959 357.11828613 0.92547292]	[464.94836426 359.60662842 0.8649438 ]	[457.13330078 462.23565674 0.88377774]	[444.32080078 557.19335938 0.8563782 ]	[585.44049072 354.56277466 0.88841403]	[605.89031982 449.51544189 0.80657339]	[623.94494629 541.82067871 0.90431857]	[539.26226807 546.96606445 0.70395941]	[498.27001953 546.99346924 0.69733119]	[482.89801025 713.76031494 0.75166911]	[4.72553101e+02 8.70187561e+02 7.99213111e-01]	[580.3682251 546.94329834 0.69978863]	[585.4621582 724.01721191 0.83369243]	[5.98294617e+02 8.70329407e+02 8.36673617e-01]	[521.20336914 280.11105347 0.91397107]	[544.29351807 277.67572021 0.94424784]	[500.69448853 277.68823242 0.87318116]	[562.27349854 277.57769775 0.83767903]	[6.16237061e+02 9.03614868e+02 7.76603818e-01]	[6.26485840e+02 8.93345642e+02 8.76160860e-01]	[5.85481812e+02 8.80542725e+02 7.62885749e-01]	[4.80330597e+02 8.98415771e+02 7.78846979e-01]	[4.62272736e+02 8.93408081e+02 7.62350857e-01]	[4.72523712e+02 8.75351196e+02 7.05755293e-01]
[536.68200684 295.48278809 0.89869523]	[526.51098633 357.13372803 0.91171241]	[470.00765991 359.66708374 0.84755433]	[459.65875244 462.39639282 0.88361275]	[446.86972046 554.65814209 0.82833886]	[585.58825684 354.53634644 0.86684752]	[605.9979248 446.96310425 0.8400321 ]	[626.46063232 541.86218262 0.91036564]	[541.79431152 546.9744873 0.71596169]	[500.76379395 546.96368408 0.71122146]	[482.90081787 721.40020752 0.74541593]	[4.72568756e+02 8.70220520e+02 7.96647787e-01]	[582.8885498 546.99359131 0.70484865]	[585.5178833 723.9743042 0.82994932]	[5.98306519e+02 8.72702576e+02 8.38095844e-01]	[521.37640381 280.10229492 0.92879599]	[544.44354248 277.64160156 0.93966943]	[503.24407959 280.11416626 0.88270521]	[562.47460938 277.540802 0.87588489]	[6.16280518e+02 9.03615112e+02 7.76561737e-01]	[6.26492249e+02 8.93342712e+02 8.78397703e-01]	[5.85496216e+02 8.83038086e+02 7.61107326e-01]	[4.80237610e+02 8.95942261e+02 7.68763125e-01]	[4.62216217e+02 8.93350281e+02 7.52437294e-01]	[4.72603607e+02 8.75425659e+02 6.86825514e-01]
[539.23760986 295.44897461 0.90755856]	[534.16442871 357.18859863 0.89261389]	[475.16464233 359.67166138 0.85593039]	[459.74984741 462.31414795 0.89294875]	[454.5496521 552.12854004 0.81145638]	[590.64025879 356.99407959 0.8406806 ]	[606.12927246 449.48269653 0.82309932]	[626.65100098 541.80657959 0.87984693]	[541.86260986 549.55993652 0.71078974]	[500.80969238 549.54980469 0.70745784]	[485.34432983 716.26916504 0.7383979 ]	[4.72565521e+02 8.70178650e+02 7.90651441e-01]	[582.95318604 552.06872559 0.70489955]	[585.53967285 721.43615723 0.81686378]	[5.98320984e+02 8.70323242e+02 8.40020478e-01]	[523.8303833 277.71658325 0.93442196]	[546.9397583 277.63336182 0.9060483 ]	[503.41461182 280.1427002 0.86558485]	[564.94787598 277.61224365 0.89970452]	[6.16259705e+02 9.03603882e+02 7.73505747e-01]	[6.26486633e+02 8.93334778e+02 8.77500653e-01]	[5.85507812e+02 8.80535645e+02 7.58642077e-01]	[4.80203674e+02 8.95933899e+02 7.66111016e-01]	[4.59816437e+02 8.93330261e+02 7.51049399e-01]	[4.75080170e+02 8.75394775e+02 6.86371386e-01]
[539.24389648 295.44842529 0.90792668]	[534.15997314 357.18740845 0.89229774]	[475.16394043 359.67068481 0.85536438]	[459.75 462.31433105 0.8935107 ]	[454.54769897 552.13336182 0.81076241]	[590.63665771 356.99209595 0.84027737]	[606.12408447 449.48449707 0.82448167]	[626.640625 541.80450439 0.88019693]	[541.86248779 549.56585693 0.71051174]	[500.80819702 549.55737305 0.70662081]	[482.97296143 716.29205322 0.73561394]	[4.72568024e+02 8.70200134e+02 7.88779378e-01]	[582.95275879 552.07525635 0.70492935]	[585.53894043 723.9072876 0.81968409]	[5.98314026e+02 8.70330017e+02 8.39323163e-01]	[523.83551025 277.71511841 0.93419081]	[546.94512939 277.63287354 0.90519482]	[503.41784668 280.13644409 0.86775017]	[564.94805908 277.61026001 0.89998168]	[6.16263184e+02 9.03608154e+02 7.72785783e-01]	[6.26482727e+02 8.93338135e+02 8.77248585e-01]	[5.85507935e+02 8.80542358e+02 7.56691277e-01]	[4.80178101e+02 8.95933228e+02 7.55448997e-01]	[4.59797852e+02 8.93322876e+02 7.41981506e-01]	[4.75101227e+02 8.75436462e+02 6.82327211e-01]
[541.75146484 295.42211914 0.92394173]	[539.26733398 357.17889404 0.92233872]	[477.73953247 359.65765381 0.87193137]	[462.25283813 462.32955933 0.89431775]	[457.15444946 557.20098877 0.85558707]	[598.25830078 357.00100708 0.85078597]	[608.63970947 449.50289917 0.80516857]	[629.13336182 541.88067627 0.86807287]	[541.95098877 552.08380127 0.71575576]	[500.87063599 552.09143066 0.71924227]	[485.40896606 716.32592773 0.72841644]	[4.72548126e+02 8.70117920e+02 7.95557380e-01]	[585.34851074 552.09008789 0.71053845]	[585.57037354 721.38903809 0.81715465]	[6.00737000e+02 8.70313110e+02 8.39358628e-01]	[523.99041748 277.69204712 0.92200118]	[549.53717041 277.62390137 0.88601726]	[505.92312622 277.68746948 0.84802598]	[567.44281006 277.60275269 0.87806362]	[6.16256042e+02 9.03599304e+02 7.73205638e-01]	[6.26481812e+02 8.93333679e+02 8.76754582e-01]	[5.85510010e+02 8.80525269e+02 7.61418283e-01]	[4.80305603e+02 8.98447571e+02 7.73165703e-01]	[4.62235565e+02 8.93409851e+02 7.57894516e-01]	[4.70037354e+02 8.72902222e+02 7.12001443e-01]
[541.86206055 295.43151855 0.93423575]	[541.76000977 357.2036438 0.94490004]	[480.2741394 359.70043945 0.8916766 ]	[462.37646484 462.41976929 0.88913065]	[459.63458252 554.66442871 0.86940306]	[600.80523682 357.03616333 0.8726241 ]	[616.24157715 452.00775146 0.77509606]	[631.64672852 541.86181641 0.85508728]	[544.36608887 552.07818604 0.71535605]	[503.28866577 552.06915283 0.70687032]	[485.49572754 713.73034668 0.71780777]	[4.72561005e+02 8.67685425e+02 7.93248713e-01]	[585.41644287 552.06726074 0.70791882]	[587.96557617 721.39874268 0.80508745]	[6.00735657e+02 8.70296082e+02 8.36712122e-01]	[526.48706055 277.70422363 0.89750695]	[552.13250732 277.63635254 0.87382644]	[508.4942627 277.68533325 0.82800531]	[567.57525635 277.59329224 0.87597197]	[6.16249573e+02 9.03584656e+02 7.70863652e-01]	[6.26474182e+02 8.93323547e+02 8.74952137e-01]	[5.85507141e+02 8.80488892e+02 7.61762977e-01]	[4.80279419e+02 8.95974182e+02 7.74085104e-01]	[4.62227936e+02 8.93373108e+02 7.57856011e-01]	[4.72525940e+02 8.72869263e+02 7.08707631e-01]
[544.3236084 295.44976807 0.93258309]	[541.82806396 357.17431641 0.95068228]	[480.36538696 359.68026733 0.8921771 ]	[464.82785034 464.82400513 0.85409224]	[459.67211914 554.64117432 0.87526143]	[600.86437988 357.0020752 0.88011634]	[621.29516602 452.02828979 0.79812127]	[634.23840332 541.94396973 0.85106826]	[544.42974854 549.57794189 0.7231099 ]	[503.36483765 549.57232666 0.71188051]	[4.87970154e+02 7.13697754e+02 7.13052094e-01]	[4.72565002e+02 8.67658447e+02 7.90687442e-01]	[585.46313477 552.05780029 0.71280271]	[587.99200439 716.33068848 0.79697782]	[5.98322693e+02 8.70301331e+02 8.34607005e-01]	[529.0657959 277.70233154 0.88054878]	[557.23730469 277.63012695 0.88575709]	[511.03378296 277.68212891 0.829108 ]	[570.12664795 277.58554077 0.83375293]	[6.16240845e+02 9.03580994e+02 7.72968173e-01]	[6.26463867e+02 8.93321289e+02 8.78237665e-01]	[5.85506042e+02 8.80498657e+02 7.61452973e-01]	[4.80292175e+02 8.98425110e+02 7.76316345e-01]	[4.62240936e+02 8.93388855e+02 7.58201301e-01]	[4.72526428e+02 8.72854736e+02 7.10894048e-01]
[544.38031006 295.48550415 0.93663585]	[541.89837646 357.19546509 0.9498198 ]	[482.73855591 359.68942261 0.89537996]	[464.88217163 464.92037964 0.83072501]	[459.69387817 554.70233154 0.88314509]	[603.33709717 357.0272522 0.89979851]	[621.41363525 452.00180054 0.81545818]	[639.37365723 544.40734863 0.86162013]	[544.51916504 552.1350708 0.71619821]	[503.43591309 554.63366699 0.69643414]	[4.87982513e+02 7.16283936e+02 7.10877597e-01]	[4.72569550e+02 8.70116211e+02 7.87481368e-01]	[585.56164551 552.13494873 0.70757312]	[588.04736328 718.86938477 0.78283894]	[5.98319641e+02 8.70304382e+02 8.32338095e-01]	[531.60595703 277.7243042 0.87823355]	[559.71307373 277.65643311 0.894674 ]	[513.59118652 277.66870117 0.81580323]	[572.64526367 277.49554443 0.81283152]	[6.16276245e+02 9.03580505e+02 7.67063916e-01]	[6.26467651e+02 8.93318604e+02 8.71024370e-01]	[5.85502380e+02 8.80516174e+02 7.60595381e-01]	[4.80204559e+02 8.95968811e+02 7.64928699e-01]	[4.59825409e+02 8.93351562e+02 7.49327004e-01]	[4.72594360e+02 8.75342285e+02 6.87280595e-01]
[544.45050049 295.47744751 0.93014532]	[544.30395508 357.21069336 0.94740391]	[482.83297729 359.6817627 0.89269757]	[464.97363281 462.38659668 0.82942921]	[459.70605469 557.23583984 0.8900423 ]	[603.38964844 357.04333496 0.90570438]	[623.82055664 449.44973755 0.83133471]	[641.86480713 544.34307861 0.87978989]	[546.95581055 552.06103516 0.70903212]	[505.91537476 552.06921387 0.68367314]	[490.50643921 713.7588501 0.71851468]	[4.72558655e+02 8.70167542e+02 7.88252652e-01]	[587.97106934 552.06732178 0.69664794]	[588.09332275 718.88812256 0.77244669]	[5.98312378e+02 8.70300110e+02 8.31122398e-01]	[534.15655518 277.71481323 0.88248175]	[559.80792236 277.66055298 0.91236615]	[516.13549805 277.7164917 0.80244923]	[577.74285889 277.57620239 0.84021908]	[6.16276733e+02 9.03572388e+02 7.63905227e-01]	[6.26466187e+02 8.93318909e+02 8.69243085e-01]	[5.85499329e+02 8.80508911e+02 7.59617686e-01]	[4.80153564e+02 8.95954529e+02 7.50042319e-01]	[4.59794342e+02 8.93330994e+02 7.38567650e-01]	[4.75065369e+02 8.75434082e+02 6.79138482e-01]
[544.48687744 295.49133301 0.92822206]	[544.34942627 357.21084595 0.94824564]	[482.89083862 359.65530396 0.88811332]	[469.95471191 462.32757568 0.83631045]	[459.76351929 554.68389893 0.88340473]	[603.44024658 357.04629517 0.90411288]	[623.87872314 449.50534058 0.83230859]	[641.92449951 544.31671143 0.89073068]	[547.00976562 549.53961182 0.70093161]	[505.99890137 549.54711914 0.67479914]	[490.50241089 716.31323242 0.71724862]	[4.72551056e+02 8.67703674e+02 7.91044056e-01]	[588.01422119 549.55114746 0.68906546]	[590.59814453 721.36669922 0.76063895]	[5.98322021e+02 8.70293030e+02 8.30329955e-01]	[536.64294434 277.72903442 0.88323921]	[562.21563721 277.6701355 0.92223907]	[516.20019531 280.1078186 0.79370803]	[580.26116943 277.56811523 0.86009955]	[6.18764465e+02 9.03568726e+02 7.65801847e-01]	[6.26484558e+02 8.93314148e+02 8.65299642e-01]	[5.85487488e+02 8.80507019e+02 7.61763215e-01]	[4.80258087e+02 8.95977905e+02 7.70341396e-01]	[4.62224335e+02 8.93379639e+02 7.51900434e-01]	[4.72516388e+02 8.72917603e+02 6.90660894e-01]
[544.52862549 295.50494385 0.92571831]	[544.38299561 357.20629883 0.9473238 ]	[482.94207764 359.65438843 0.87888193]	[472.53009033 462.27682495 0.83492184]	[459.78982544 552.14117432 0.88912088]	[603.45324707 357.03063965 0.90085906]	[623.89776611 446.95663452 0.84458661]	[641.93792725 544.29437256 0.89171886]	[547.01141357 549.5748291 0.6992535 ]	[505.99118042 549.57415771 0.67536736]	[490.49203491 718.82818604 0.72020906]	[4.72550476e+02 8.70123169e+02 7.86510229e-01]	[588.0256958 552.08575439 0.68792784]	[593.11260986 718.89294434 0.74393791]	[5.98324646e+02 8.70293701e+02 8.28591943e-01]	[536.69512939 280.10668945 0.88772362]	[562.2532959 277.68295288 0.93025118]	[518.65344238 280.12030029 0.80422264]	[580.29656982 277.53872681 0.85179669]	[6.18787842e+02 9.03588562e+02 7.65331924e-01]	[6.26496521e+02 8.93326904e+02 8.56694996e-01]	[5.85480957e+02 8.80516174e+02 7.57549405e-01]	[4.80193817e+02 8.95951050e+02 7.62081742e-01]	[4.59809204e+02 8.93334900e+02 7.47043848e-01]	[4.72560242e+02 8.75356262e+02 6.79132700e-01]
[546.93060303 295.4732666 0.91524619]	[544.42584229 357.19918823 0.94306922]	[485.37948608 359.64602661 0.86929077]	[472.59860229 462.33117676 0.8318041 ]	[459.84237671 554.62567139 0.88318127]	[603.46282959 357.03518677 0.90226912]	[623.9331665 446.94863892 0.85213679]	[641.94030762 544.31933594 0.89550185]	[547.04077148 552.08306885 0.69882649]	[508.47247314 552.08203125 0.67400557]	[493.04980469 716.25878906 0.7227155 ]	[4.72572754e+02 8.67619324e+02 7.81950355e-01]	[588.04754639 552.11694336 0.68598932]	[593.16705322 718.87823486 0.73676407]	[6.00740295e+02 8.70277466e+02 8.29928041e-01]	[536.73291016 277.7277832 0.89104944]	[562.28387451 277.66687012 0.93597144]	[518.6975708 280.14068604 0.80848473]	[580.32763672 277.57772827 0.85433221]	[6.18768738e+02 9.03605408e+02 7.64941216e-01]	[6.26508362e+02 8.93340088e+02 8.48023713e-01]	[5.85474487e+02 8.80480835e+02 7.63863802e-01]	[4.80282288e+02 8.95940674e+02 7.72175908e-01]	[4.62242035e+02 8.93340515e+02 7.49483407e-01]	[4.72540100e+02 8.72839905e+02 6.94664776e-01]
[546.93487549 295.47085571 0.91518068]	[544.43353271 357.19906616 0.94196308]	[485.40054321 359.64486694 0.86814862]	[472.60571289 462.32589722 0.8368969 ]	[462.19567871 554.65966797 0.88568175]	[603.46777344 357.04391479 0.90450931]	[623.94726562 446.94180298 0.84826297]	[641.94116211 544.36761475 0.89928305]	[549.50189209 552.0770874 0.68652755]	[508.52487183 552.06726074 0.66361934]	[493.04196167 716.26977539 0.72558391]	[4.72559326e+02 8.67633728e+02 7.79502273e-01]	[588.10180664 552.12322998 0.67286372]	[593.18005371 721.36889648 0.7364397 ]	[5.98321106e+02 8.70285034e+02 8.28425169e-01]	[536.74365234 277.72885132 0.89245594]	[562.28991699 277.66790771 0.93692726]	[518.7074585 280.15029907 0.80693913]	[580.33251953 277.59243774 0.85059243]	[6.18786316e+02 9.03610657e+02 7.63046503e-01]	[6.26511658e+02 8.93340454e+02 8.43630254e-01]	[5.85461304e+02 8.80489441e+02 7.67332971e-01]	[4.80268585e+02 8.95937927e+02 7.67167747e-01]	[4.62232758e+02 8.93338562e+02 7.43046582e-01]	[4.72537415e+02 8.72863159e+02 6.83552206e-01]
[546.94171143 295.47113037 0.91499555]	[544.43859863 357.21136475 0.94101804]	[485.40307617 359.64035034 0.86897516]	[475.07400513 462.34298706 0.83570242]	[462.19400024 554.65124512 0.88560778]	[603.48443604 357.07119751 0.90716088]	[623.95098877 446.93896484 0.8447302 ]	[641.8168335 544.3793335 0.87254614]	[549.51818848 552.09521484 0.69062167]	[508.54324341 552.08428955 0.66478103]	[490.49713135 721.41516113 0.72774816]	[4.72519623e+02 8.67653931e+02 7.83629000e-01]	[588.09423828 554.63745117 0.68216169]	[593.1819458 721.40649414 0.74159694]	[5.98323792e+02 8.70273682e+02 8.27311337e-01]	[536.74957275 277.72872925 0.89238262]	[562.29547119 277.66537476 0.93718076]	[518.70965576 280.14862061 0.8071326 ]	[580.33673096 277.58035278 0.85557234]	[6.18784912e+02 9.03601807e+02 7.61170626e-01]	[6.26518250e+02 8.93332458e+02 8.41914475e-01]	[5.85453796e+02 8.80475769e+02 7.67469406e-01]	[4.80342529e+02 8.95969482e+02 7.65131950e-01]	[4.62280792e+02 8.93383667e+02 7.45048463e-01]	[4.69965790e+02 8.72859558e+02 6.89672530e-01]
[546.9395752 295.46777344 0.91398835]	[544.4397583 357.21835327 0.94144154]	[485.40258789 359.6444397 0.8699531 ]	[475.07800293 462.33825684 0.83868337]	[459.83734131 554.63397217 0.88609886]	[603.48382568 357.07855225 0.90817118]	[623.95599365 449.52185059 0.83684462]	[639.36730957 544.35211182 0.86408383]	[549.51550293 552.09283447 0.69324058]	[508.53356934 552.07623291 0.6681667 ]	[490.56628418 713.75695801 0.73320973]	[4.72541443e+02 8.67635803e+02 7.82854199e-01]	[588.09277344 554.64331055 0.68438685]	[593.1706543 721.38989258 0.73947722]	[6.00733948e+02 8.70287048e+02 8.28752935e-01]	[536.7434082 277.7276001 0.89229381]	[562.28881836 277.65917969 0.93729466]	[518.71325684 280.16610718 0.81088102]	[580.32519531 277.57974243 0.85419255]	[6.18802795e+02 9.03611694e+02 7.61364162e-01]	[6.26524353e+02 8.93337708e+02 8.40310693e-01]	[5.85454407e+02 8.80488586e+02 7.66167045e-01]	[4.80328735e+02 8.95961060e+02 7.69236982e-01]	[4.62274445e+02 8.93371460e+02 7.47751236e-01]	[4.69994629e+02 8.72843445e+02 6.94318473e-01]
[546.92504883 295.45507812 0.91311514]	[544.44055176 357.21118164 0.94245863]	[485.40811157 359.63595581 0.86904144]	[472.59381104 462.3416748 0.83390141]	[459.82086182 554.66687012 0.88707143]	[603.48413086 357.0769043 0.9093039 ]	[623.91705322 449.44329834 0.85347599]	[639.29364014 544.36016846 0.86421317]	[549.50036621 549.51501465 0.69780546]	[508.5166626 549.50842285 0.6750735 ]	[490.53396606 713.76464844 0.73134863]	[4.72551300e+02 8.67661011e+02 7.87643135e-01]	[588.08856201 549.54003906 0.68322325]	[593.11450195 718.8604126 0.74075073]	[6.00737061e+02 8.70293152e+02 8.29480290e-01]	[536.72332764 277.71652222 0.89317805]	[562.27307129 277.64215088 0.93568689]	[518.706604 280.18161011 0.80319953]	[580.31335449 277.58132935 0.85293579]	[6.18807434e+02 9.03614990e+02 7.60599375e-01]	[6.26528137e+02 8.93338989e+02 8.39699447e-01]	[5.85457825e+02 8.80496521e+02 7.64493644e-01]	[4.80321411e+02 8.95978149e+02 7.70584226e-01]	[4.62259247e+02 8.93381714e+02 7.50848353e-01]	[4.70015686e+02 8.72859497e+02 6.98053658e-01]
[546.92529297 295.45550537 0.9132176 ]	[544.44085693 357.2116394 0.94251525]	[485.40716553 359.63555908 0.86929733]	[472.59100342 462.33996582 0.83365571]	[459.82189941 554.66601562 0.88682777]	[603.48529053 357.07876587 0.90957844]	[623.91802979 449.4446106 0.85353738]	[639.29376221 544.35949707 0.86436987]	[549.49908447 549.51324463 0.69771588]	[508.51559448 549.50628662 0.67515433]	[490.53317261 713.75305176 0.73358536]	[4.72558777e+02 8.67666626e+02 7.88754523e-01]	[588.08752441 549.53826904 0.68320167]	[593.11395264 718.86334229 0.74071705]	[6.00732300e+02 8.70295898e+02 8.29086185e-01]	[536.72369385 277.71661377 0.89319855]	[562.27355957 277.64227295 0.93574691]	[518.70666504 280.18051147 0.80326295]	[580.31646729 277.58184814 0.85335845]	[6.18810486e+02 9.03617188e+02 7.61446774e-01]	[6.26527527e+02 8.93339905e+02 8.39994371e-01]	[5.85454163e+02 8.80497437e+02 7.65589535e-01]	[4.80322449e+02 8.95975708e+02 7.72775292e-01]	[4.62263458e+02 8.93381958e+02 7.51488805e-01]	[4.70020172e+02 8.72871826e+02 7.00702369e-01]
[544.54498291 295.4571228 0.91445929]	[544.43444824 357.23117065 0.94327343]	[485.39416504 359.65002441 0.87225574]	[472.53500366 462.36135864 0.82532293]	[459.78570557 557.1628418 0.88721579]	[603.47155762 357.09951782 0.91172469]	[623.92144775 452.01974487 0.84621406]	[634.25061035 544.40734863 0.85546666]	[547.05822754 552.09008789 0.69988275]	[508.48388672 552.07647705 0.67192769]	[490.47912598 716.28118896 0.72602403]	[4.72564636e+02 8.67679382e+02 7.88077831e-01]	[588.0390625 554.62286377 0.69245124]	[593.12365723 721.37078857 0.73895055]	[6.00735413e+02 8.70289062e+02 8.30073953e-01]	[536.70513916 277.71932983 0.8908869 ]	[562.25866699 277.63418579 0.93530017]	[518.68841553 280.1925354 0.80153072]	[580.30072021 277.58694458 0.85730088]	[6.18818909e+02 9.03617249e+02 7.62400031e-01]	[6.26530212e+02 8.93338257e+02 8.40592384e-01]	[5.85455627e+02 8.80494507e+02 7.66095698e-01]	[4.80296021e+02 8.95935974e+02 7.73456812e-01]	[4.62251923e+02 8.93346008e+02 7.50546277e-01]	[4.72511963e+02 8.72889465e+02 6.94840789e-01]
[544.50427246 295.46228027 0.92061067]	[544.42626953 359.56982422 0.94437116]	[485.36898804 359.66577148 0.87224382]	[470.037323 462.35717773 0.82091516]	[459.7701416 557.18115234 0.88711476]	[603.46417236 357.09066772 0.91028309]	[623.871521 452.0401001 0.82631892]	[631.69665527 544.40057373 0.85788602]	[547.02539062 552.12634277 0.69739926]	[506.00582886 552.09985352 0.67296857]	[490.55484009 711.22058105 0.74064058]	[4.72567902e+02 8.70125732e+02 7.82876670e-01]	[588.02026367 554.66485596 0.68757379]	[590.62164307 716.33483887 0.7477119 ]	[5.98312866e+02 8.70286499e+02 8.28089476e-01]	[536.6663208 277.71920776 0.88696539]	[562.22747803 277.64239502 0.92668235]	[518.68896484 280.20755005 0.7967335 ]	[580.27716064 277.62179565 0.86475253]	[6.18836426e+02 9.03609436e+02 7.61803985e-01]	[6.26528809e+02 8.93328796e+02 8.41903806e-01]	[5.85447021e+02 8.80495544e+02 7.66290963e-01]	[4.80238556e+02 8.95918945e+02 7.63314903e-01]	[4.62226532e+02 8.93322754e+02 7.36121058e-01]	[4.72576752e+02 8.75356689e+02 6.81931734e-01]
[544.47161865 295.46624756 0.9251523 ]	[544.42407227 357.22900391 0.94330418]	[485.36398315 359.65530396 0.87342095]	[470.00045776 462.27941895 0.83034617]	[459.75656128 557.25463867 0.89163065]	[603.4654541 357.09161377 0.90926439]	[623.82043457 454.59246826 0.81719404]	[629.17321777 544.39074707 0.8720696 ]	[546.99993896 552.07946777 0.70120108]	[505.96798706 552.06262207 0.67838907]	[490.50119019 713.74389648 0.72990614]	[4.72571259e+02 8.67694031e+02 7.94165730e-01]	[587.99761963 552.12072754 0.68855631]	[590.56671143 718.82440186 0.76242095]	[5.98319031e+02 8.70291077e+02 8.30295742e-01]	[534.18701172 277.71456909 0.88284385]	[559.84448242 277.65115356 0.91856408]	[518.67315674 280.1887207 0.78680259]	[580.26141357 277.63452148 0.87109143]	[6.18796265e+02 9.03623535e+02 7.67487288e-01]	[6.26524841e+02 8.93345642e+02 8.47600400e-01]	[5.85461182e+02 8.80506714e+02 7.68988132e-01]	[4.80302032e+02 8.95963196e+02 7.76077807e-01]	[4.62254517e+02 8.93366516e+02 7.54131794e-01]	[4.72517792e+02 8.72893311e+02 7.04565704e-01]
[544.44342041 295.47705078 0.92753053]	[544.39916992 357.22869873 0.94355905]	[482.96057129 359.64559937 0.87447476]	[467.49893188 462.27432251 0.83721316]	[459.72003174 557.23944092 0.89013863]	[603.4418335 357.09472656 0.9091258 ]	[623.80358887 454.56735229 0.81081378]	[629.14056396 544.41619873 0.87531406]	[546.97491455 552.08709717 0.70352787]	[505.93688965 552.07513428 0.68140024]	[490.55648804 711.18231201 0.74576998]	[4.72587006e+02 8.67683716e+02 7.91641116e-01]	[585.59869385 552.12976074 0.69383168]	[588.09277344 716.27624512 0.77304602]	[5.98315125e+02 8.70301453e+02 8.31790686e-01]	[534.1550293 277.72824097 0.87854964]	[559.80987549 277.67218018 0.90897155]	[518.65478516 280.19476318 0.78624427]	[580.21862793 277.65335083 0.8628757 ]	[6.18793091e+02 9.03625549e+02 7.70663083e-01]	[6.26524658e+02 8.93346252e+02 8.50142181e-01]	[5.85462952e+02 8.80522644e+02 7.69641221e-01]	[4.80282990e+02 8.95929993e+02 7.80839801e-01]	[4.62247986e+02 8.93336182e+02 7.56783545e-01]	[4.72548920e+02 8.72888611e+02 6.99866474e-01]
[544.40966797 295.50100708 0.93075806]	[544.39013672 359.58215332 0.94241655]	[482.95309448 359.65383911 0.87199122]	[467.45187378 462.33554077 0.82707906]	[459.70007324 557.24053955 0.89050388]	[603.43328857 357.1166687 0.91137302]	[621.35723877 452.06903076 0.80415887]	[629.12542725 544.40539551 0.87896895]	[546.95996094 554.63824463 0.70511222]	[505.91390991 554.63757324 0.68389159]	[490.51330566 711.17358398 0.7471596 ]	[4.72592987e+02 8.70137939e+02 7.90804207e-01]	[585.58911133 554.67449951 0.69968736]	[588.07409668 716.33892822 0.77535808]	[5.98314819e+02 8.70315613e+02 8.33169937e-01]	[534.11694336 280.10357666 0.87037659]	[559.77441406 277.70254517 0.89541394]	[516.20910645 280.15457153 0.78594244]	[577.75958252 277.66552734 0.85348624]	[6.18795898e+02 9.03620544e+02 7.74738371e-01]	[6.26523865e+02 8.93344299e+02 8.55000019e-01]	[5.85469910e+02 8.80542664e+02 7.69511700e-01]	[4.80220551e+02 8.95908997e+02 7.69427180e-01]	[4.62214478e+02 8.93307495e+02 7.47341871e-01]	[4.75066223e+02 8.75371643e+02 6.88435853e-01]
[544.36517334 295.56710815 0.94008815]	[544.3394165 357.22973633 0.94521129]	[482.88796997 359.63232422 0.88171583]	[467.42333984 462.3770752 0.81527257]	[459.67855835 557.16906738 0.88182795]	[603.409729 357.11224365 0.912718 ]	[621.31604004 452.0463562 0.80390239]	[629.13848877 544.37561035 0.87603772]	[544.53314209 554.65496826 0.71422762]	[503.4743042 554.66375732 0.69746882]	[487.95007324 713.76776123 0.73400915]	[4.72582031e+02 8.70142700e+02 7.94929266e-01]	[585.53411865 554.66461182 0.71055019]	[588.04370117 716.34393311 0.78089488]	[5.98309143e+02 8.70316528e+02 8.32900763e-01]	[531.60375977 280.16293335 0.86471605]	[559.73071289 280.14013672 0.88003683]	[516.13995361 280.13571167 0.78116691]	[575.22106934 277.65960693 0.8309409 ]	[6.18787231e+02 9.03620483e+02 7.73696899e-01]	[6.26517395e+02 8.93344666e+02 8.55366826e-01]	[5.85467957e+02 8.80543884e+02 7.69597709e-01]	[4.80291046e+02 8.95938660e+02 7.77372479e-01]	[4.62259338e+02 8.93348389e+02 7.51938701e-01]	[4.72547821e+02 8.75337463e+02 6.96248412e-01]
[544.34674072 295.5954895 0.94446957]	[541.95391846 359.57119751 0.94721878]	[482.81402588 359.64508057 0.89355767]	[464.93362427 464.82440186 0.81864518]	[459.69116211 557.20098877 0.8823489 ]	[603.37670898 357.12823486 0.91181117]	[621.32226562 449.52297974 0.8008976 ]	[629.15570068 544.35675049 0.87478679]	[544.49255371 554.68487549 0.72028297]	[503.42922974 554.68560791 0.70179796]	[485.47683716 718.85650635 0.73007309]	[4.72574677e+02 8.70121338e+02 7.96183825e-01]	[585.50396729 554.68328857 0.7158882 ]	[588.0166626 721.43811035 0.79530168]	[5.98319580e+02 8.70318970e+02 8.35494876e-01]	[531.57318115 280.19711304 0.86122382]	[559.7074585 280.17687988 0.87110919]	[513.65075684 280.14816284 0.78056383]	[575.15289307 277.68133545 0.81732923]	[6.18769531e+02 9.03617615e+02 7.75885522e-01]	[6.26512634e+02 8.93347168e+02 8.60579669e-01]	[5.85486389e+02 8.83010193e+02 7.68378496e-01]	[4.80306183e+02 8.95965454e+02 7.81199932e-01]	[4.62261169e+02 8.93370605e+02 7.58217633e-01]	[4.72527710e+02 8.72914001e+02 7.06784308e-01]
[544.30841064 295.58911133 0.94646794]	[541.86999512 357.22396851 0.94930488]	[482.737854 359.64974976 0.89627421]	[464.83636475 464.85171509 0.84315395]	[459.69522095 552.0758667 0.87873924]	[603.29333496 357.09570312 0.89961708]	[621.29406738 454.60165405 0.82136989]	[629.1270752 544.3694458 0.87758559]	[544.43389893 552.10748291 0.7192784 ]	[503.3717041 552.09918213 0.70426792]	[485.41421509 718.85577393 0.74152875]	[4.72566406e+02 8.70147583e+02 8.00799847e-01]	[585.42822266 552.10180664 0.71947712]	[585.58880615 721.42230225 0.80993068]	[6.00740601e+02 8.70321472e+02 8.36504579e-01]	[529.05505371 280.21496582 0.85821432]	[557.21020508 280.16085815 0.86143029]	[513.59564209 280.18609619 0.77658308]	[572.62213135 277.60046387 0.83711076]	[6.18781616e+02 9.03613953e+02 7.75094390e-01]	[6.26530579e+02 8.93339783e+02 8.57526124e-01]	[5.85495667e+02 8.83025452e+02 7.63916612e-01]	[4.80278168e+02 8.95971008e+02 7.77457416e-01]	[4.62235535e+02 8.93369141e+02 7.56097019e-01]	[4.72535950e+02 8.75317688e+02 7.10281909e-01]
[541.92626953 295.58200073 0.94783366]	[541.84020996 357.20181274 0.94867229]	[482.724823 359.65463257 0.89467114]	[462.41925049 462.39404297 0.8640154 ]	[459.65368652 554.64642334 0.86850071]	[600.88818359 357.06414795 0.89022171]	[618.83282471 457.06967163 0.81213444]	[629.11047363 544.38818359 0.87809819]	[544.38067627 554.6229248 0.71688533]	[503.31286621 552.1305542 0.70661116]	[485.38009644 721.40307617 0.74382949]	[4.72559723e+02 8.70167175e+02 8.01002502e-01]	[585.38873291 552.13470459 0.71995503]	[585.56030273 718.87811279 0.81170309]	[6.00737793e+02 8.70305725e+02 8.36111546e-01]	[528.98144531 280.2244873 0.86290824]	[554.69238281 280.14511108 0.85519046]	[513.58447266 280.22943115 0.77253431]	[572.58062744 277.60131836 0.84408671]	[6.18762878e+02 9.03616699e+02 7.75349259e-01]	[6.26525452e+02 8.93342407e+02 8.59429359e-01]	[5.85487488e+02 8.80542908e+02 7.64227629e-01]	[4.80292572e+02 8.95976318e+02 7.74852216e-01]	[4.62246460e+02 8.93381592e+02 7.54176736e-01]	[4.72519714e+02 8.75337524e+02 7.08476961e-01]
[541.85205078 295.57818604 0.95003718]	[541.78369141 359.56900024 0.94816029]	[480.30310059 359.69415283 0.8907088 ]	[462.37780762 464.85406494 0.87719351]	[459.60430908 554.69891357 0.86388421]	[600.8449707 357.07589722 0.88854134]	[616.25762939 454.57138062 0.79673553]	[629.07281494 544.37677002 0.88737333]	[544.34759521 552.10723877 0.7228592 ]	[503.25878906 552.0904541 0.71529227]	[485.36120605 718.85144043 0.74546605]	[4.72568176e+02 8.70160828e+02 8.00728321e-01]	[585.38623047 552.10913086 0.72551328]	[585.54016113 718.85681152 0.82096332]	[6.00744568e+02 8.70308838e+02 8.38931322e-01]	[526.47412109 280.21295166 0.87879461]	[552.1237793 280.14208984 0.85220224]	[511.01669312 280.13821411 0.7864452 ]	[570.03833008 277.59823608 0.86894071]	[6.18756226e+02 9.03617615e+02 7.75142252e-01]	[6.26525269e+02 8.93343201e+02 8.59727800e-01]	[5.85493286e+02 8.83012146e+02 7.63267159e-01]	[4.80339386e+02 8.98445312e+02 7.75244772e-01]	[4.62279327e+02 8.93418030e+02 7.54108191e-01]	[4.72516876e+02 8.75321167e+02 7.12221205e-01]
[541.76757812 295.54586792 0.94336593]	[541.73052979 357.22067261 0.94210696]	[480.24850464 359.6864624 0.88963759]	[462.34222412 462.22784424 0.89389157]	[457.21087646 554.6272583 0.85012454]	[600.77746582 357.06469727 0.87641442]	[613.65118408 452.0057373 0.78924912]	[629.03894043 544.37139893 0.88790834]	[544.28411865 549.55279541 0.71421444]	[500.88751221 549.53552246 0.71380633]	[485.36355591 713.72875977 0.76329863]	[4.72580627e+02 8.67695618e+02 7.88249612e-01]	[582.99975586 549.56640625 0.72006023]	[585.54748535 718.87091064 0.81259978]	[6.00735474e+02 8.70302368e+02 8.36656213e-01]	[524.02789307 280.16412354 0.89848775]	[549.57525635 280.12478638 0.85883367]	[506.01733398 280.09866333 0.82393521]	[567.52929688 277.70059204 0.86573231]	[6.18769226e+02 9.03621704e+02 7.74074614e-01]	[6.26528442e+02 8.93345764e+02 8.57256830e-01]	[5.85480225e+02 8.80533447e+02 7.66040206e-01]	[4.80307098e+02 8.98422424e+02 7.77828157e-01]	[4.62244690e+02 8.93386292e+02 7.55612910e-01]	[4.72564728e+02 8.72873291e+02 7.07273901e-01]
[541.70288086 295.5317688 0.93208051]	[539.30810547 357.18887329 0.93039995]	[480.17779541 359.63916016 0.88477796]	[462.30200195 462.35690308 0.89459717]	[457.08465576 552.12353516 0.83085471]	[598.300354 357.02862549 0.86207366]	[608.63244629 449.49468994 0.80628723]	[626.63000488 544.38977051 0.89441645]	[541.88134766 549.54980469 0.71357334]	[500.82873535 549.53295898 0.71299988]	[482.97506714 711.2489624 0.76359439]	[4.72595062e+02 8.67675781e+02 7.84478605e-01]	[582.94592285 549.56378174 0.71593088]	[585.54064941 718.89923096 0.80835015]	[6.00743103e+02 8.70307556e+02 8.38658631e-01]	[523.9486084 280.14797974 0.91266263]	[549.4888916 280.09909058 0.86681354]	[505.94714355 280.10202026 0.83492142]	[567.4588623 277.69100952 0.88056701]	[6.18753418e+02 9.03617920e+02 7.76748538e-01]	[6.26521729e+02 8.93347168e+02 8.62076521e-01]	[5.85486877e+02 8.80534851e+02 7.64375329e-01]	[4.80295868e+02 8.95979553e+02 7.80527234e-01]	[4.62235077e+02 8.93374695e+02 7.58744776e-01]	[4.75063141e+02 8.72852539e+02 7.06584752e-01]
[541.70245361 295.53109741 0.93201905]	[539.30877686 357.19067383 0.9305045 ]	[480.17852783 359.64187622 0.88510269]	[462.30209351 462.35925293 0.89442921]	[457.08462524 552.12426758 0.83039236]	[598.30206299 357.02838135 0.86211884]	[608.63183594 449.49874878 0.80630392]	[626.6305542 544.3883667 0.89398271]	[541.86413574 549.55487061 0.71055883]	[500.81317139 549.5380249 0.71055871]	[482.96850586 711.23144531 0.76768076]	[4.75061096e+02 8.70114929e+02 7.82053709e-01]	[582.93676758 549.57397461 0.71299416]	[585.54278564 718.89434814 0.80717659]	[6.00748291e+02 8.70308716e+02 8.39591384e-01]	[523.94805908 280.14831543 0.91293389]	[549.48809814 280.09838867 0.86698622]	[505.94873047 280.10409546 0.83401668]	[567.4598999 277.69113159 0.88066626]	[6.18762146e+02 9.03616333e+02 7.74656832e-01]	[6.26523682e+02 8.93344666e+02 8.59820187e-01]	[5.85492554e+02 8.80535095e+02 7.64088273e-01]	[4.80229980e+02 8.95944763e+02 7.70643771e-01]	[4.59823578e+02 8.93330444e+02 7.48265505e-01]	[4.75132416e+02 8.75322937e+02 6.94927752e-01]
[539.2479248 295.49157715 0.91320944]	[539.21148682 357.20065308 0.91436505]	[477.73553467 359.65878296 0.87433732]	[462.23266602 462.25537109 0.89784843]	[454.60308838 552.07177734 0.82087672]	[595.74047852 357.04782104 0.85090452]	[608.54443359 449.52560425 0.82328314]	[626.5378418 544.30621338 0.91697091]	[541.82855225 549.54803467 0.71043712]	[500.78338623 549.52032471 0.70858771]	[482.93167114 711.24969482 0.76328409]	[4.72609253e+02 8.70197205e+02 7.86734462e-01]	[582.91394043 552.06054688 0.70742166]	[585.47375488 716.33105469 0.82382059]	[6.00734558e+02 8.70321106e+02 8.36506128e-01]	[523.87097168 280.11764526 0.92407423]	[546.9821167 277.71014404 0.8868984 ]	[503.51165771 280.15158081 0.83729237]	[565.03973389 277.70614624 0.8874681 ]	[6.18789307e+02 9.03621460e+02 7.71484733e-01]	[6.26526489e+02 8.93346436e+02 8.56445968e-01]	[5.85495361e+02 8.83026489e+02 7.60942400e-01]	[4.80168213e+02 8.95913879e+02 7.53071249e-01]	[4.59782654e+02 8.93293579e+02 7.36681044e-01]	[4.75161316e+02 8.75438904e+02 6.84570372e-01]
[536.71282959 295.48959351 0.89960164]	[536.71289062 357.19830322 0.90298414]	[477.65478516 359.64666748 0.86402684]	[459.80328369 462.26464844 0.89758044]	[452.04580688 552.09576416 0.81384677]	[593.17803955 357.01306152 0.84213072]	[608.50201416 452.0279541 0.8242442 ]	[626.45098877 544.35150146 0.92532003]	[541.75073242 549.55627441 0.70100659]	[500.69839478 549.52142334 0.69692278]	[482.91937256 711.19018555 0.78381079]	[4.72597443e+02 8.70203613e+02 7.87339568e-01]	[582.85778809 552.09503174 0.70322365]	[585.46862793 721.38287354 0.82858539]	[5.98323608e+02 8.70308960e+02 8.36001635e-01]	[523.77252197 280.10476685 0.92672741]	[544.50067139 277.69790649 0.91152507]	[503.43508911 280.14599609 0.85313392]	[564.95275879 277.66217041 0.92428094]	[6.18782043e+02 9.03599060e+02 7.74896502e-01]	[6.26526611e+02 8.93332153e+02 8.61717641e-01]	[5.85500549e+02 8.83017944e+02 7.63657153e-01]	[4.80145691e+02 8.95904602e+02 7.53310502e-01]	[4.59759369e+02 8.93281372e+02 7.41250575e-01]	[4.75158691e+02 8.75439453e+02 6.86804831e-01]
[536.6427002 295.50054932 0.89632332]	[531.55023193 357.21005249 0.89169312]	[472.60461426 359.6932373 0.84694356]	[459.7354126 462.29467773 0.87874597]	[446.93597412 554.6885376 0.82258207]	[590.55639648 357.00946045 0.84663385]	[606.05053711 452.04025269 0.84051138]	[624.02325439 544.31561279 0.92903721]	[541.70495605 549.51934814 0.70765293]	[500.66925049 549.52429199 0.70018148]	[482.92822266 711.12835693 0.78926408]	[4.72586639e+02 8.70166077e+02 7.95086145e-01]	[582.81958008 549.54101562 0.70326018]	[585.44781494 718.89001465 0.82590491]	[5.98321167e+02 8.70302734e+02 8.36549461e-01]	[521.394104 280.10797119 0.92657244]	[544.44775391 277.68914795 0.93065244]	[503.34005737 280.11917114 0.87436318]	[564.86077881 277.61523438 0.90199792]	[6.18778015e+02 9.03605042e+02 7.78361201e-01]	[6.26528015e+02 8.93335632e+02 8.65284026e-01]	[5.85492676e+02 8.80535706e+02 7.67560780e-01]	[4.80276642e+02 8.95958740e+02 7.69410670e-01]	[4.62226105e+02 8.93360962e+02 7.49199212e-01]	[4.72600525e+02 8.75341125e+02 7.01735318e-01]
[534.15405273 295.46264648 0.89042008]	[526.49975586 357.19384766 0.90813637]	[469.959198 359.69812012 0.84883267]	[459.68389893 462.36703491 0.88671535]	[444.41427612 557.1784668 0.84313983]	[587.98980713 356.99978638 0.87419301]	[606.03619385 454.6036377 0.83581662]	[623.94793701 544.35992432 0.92320138]	[539.16723633 549.5133667 0.68927807]	[498.16204834 549.52197266 0.68599004]	[482.8644104 711.21032715 0.77655882]	[4.72601227e+02 8.70282715e+02 7.87498713e-01]	[580.28771973 549.55371094 0.68440968]	[585.38745117 721.3638916 0.83031511]	[5.98318298e+02 8.70305420e+02 8.37720990e-01]	[521.31317139 277.73171997 0.9336834 ]	[544.39239502 277.61785889 0.95394862]	[503.23300171 280.17611694 0.8703292 ]	[562.46575928 277.52069092 0.9086566 ]	[6.16264404e+02 9.03608582e+02 7.77066767e-01]	[6.26507202e+02 8.93345032e+02 8.72603595e-01]	[5.85519226e+02 8.80530029e+02 7.59422958e-01]	[4.77681580e+02 8.95912048e+02 7.14065492e-01]	[4.59714142e+02 8.93278870e+02 7.06371903e-01]	[4.77629395e+02 8.77991699e+02 6.80690765e-01]
[531.56652832 295.46231079 0.89129043]	[526.43041992 357.22903442 0.91356021]	[467.40707397 359.67483521 0.858971 ]	[459.61181641 462.32125854 0.89745861]	[444.30465698 557.24572754 0.86411667]	[585.5489502 357.0874939 0.89207494]	[605.9942627 457.08926392 0.8243742 ]	[623.83526611 544.44348145 0.90305603]	[536.6697998 552.09307861 0.68581641]	[495.67922974 552.08361816 0.67965144]	[482.87567139 711.16760254 0.7902025 ]	[4.72569611e+02 8.70171509e+02 7.97427714e-01]	[577.7668457 554.62524414 0.67763877]	[585.33990479 718.88342285 0.82639873]	[5.98317810e+02 8.70309387e+02 8.38016391e-01]	[521.2265625 277.71505737 0.92761046]	[544.31719971 277.61483765 0.95564699]	[500.79611206 280.12124634 0.86169952]	[562.35888672 277.48190308 0.89734846]	[6.16266235e+02 9.03610901e+02 7.73787856e-01]	[6.26506958e+02 8.93340698e+02 8.70438457e-01]	[5.85528381e+02 8.80538147e+02 7.49378443e-01]	[4.80330383e+02 8.98439026e+02 7.72185981e-01]	[4.62256683e+02 8.93409363e+02 7.55301058e-01]	[4.72555084e+02 8.75327026e+02 7.10546017e-01]
[526.54388428 295.41876221 0.89359164]	[523.9362793 357.17953491 0.93869996]	[464.86294556 359.62530518 0.87570751]	[457.12124634 462.23806763 0.87516403]	[441.90734863 557.20275879 0.87161011]	[585.38665771 357.03811646 0.90612662]	[603.49841309 449.48144531 0.83091307]	[621.3961792 544.40875244 0.8907001 ]	[534.0894165 552.06195068 0.67929995]	[493.07177734 552.07775879 0.66522992]	[482.78851318 713.76965332 0.77219242]	[4.72573212e+02 8.70206909e+02 7.93888092e-01]	[575.21417236 552.08215332 0.6732049 ]	[582.96740723 718.8404541 0.82395405]	[5.98314697e+02 8.70308289e+02 8.37516129e-01]	[518.73504639 277.67114258 0.91913128]	[541.86737061 277.58554077 0.96000165]	[498.27197266 280.14825439 0.83990043]	[562.23339844 277.51016235 0.87083024]	[6.16269775e+02 9.03615967e+02 7.66915739e-01]	[6.26510742e+02 8.93342041e+02 8.64081323e-01]	[5.85534424e+02 8.80545532e+02 7.45302796e-01]	[4.80283203e+02 8.95954956e+02 7.68521726e-01]	[4.62243042e+02 8.93367798e+02 7.45117247e-01]	[4.75077454e+02 8.75390076e+02 6.94948673e-01]
[524.0043335 295.42016602 0.91361839]	[523.86029053 357.22036743 0.94410199]	[462.39788818 359.69287109 0.8783108 ]	[449.49053955 462.41549683 0.8237651 ]	[441.85299683 557.24053955 0.8884626 ]	[582.92645264 357.03848267 0.90872359]	[603.35717773 446.94567871 0.83756351]	[621.26080322 541.9151001 0.86073458]	[529.05157471 547.02905273 0.68677849]	[490.50250244 549.49768066 0.67019463]	[480.32589722 721.37695312 0.76168501]	[4.72589203e+02 8.70291870e+02 7.83338189e-01]	[570.10095215 547.0213623 0.67960835]	[582.94525146 718.84576416 0.82105577]	[5.98301819e+02 8.70310364e+02 8.35778236e-01]	[516.16583252 277.68325806 0.89830357]	[541.71716309 277.58843994 0.93930256]	[498.15298462 280.17666626 0.79979897]	[559.73828125 277.51321411 0.85203493]	[6.18742065e+02 9.03626404e+02 7.66465664e-01]	[6.26510559e+02 8.93353149e+02 8.63449812e-01]	[5.85528320e+02 8.80543030e+02 7.45605469e-01]	[4.77702911e+02 8.95926697e+02 7.30691373e-01]	[4.59737061e+02 8.93304199e+02 7.21348584e-01]	[4.77650513e+02 8.77980225e+02 6.79823041e-01]
[523.87579346 295.45553589 0.93523085]	[521.37371826 357.19256592 0.94929409]	[462.23193359 359.70043945 0.89443278]	[444.43389893 462.35018921 0.84092569]	[441.75643921 557.18127441 0.89110315]	[582.77984619 357.01913452 0.89906532]	[600.89215088 449.51806641 0.81307387]	[616.26922607 541.87756348 0.85486841]	[526.47003174 547.01727295 0.69923013]	[485.46002197 547.03546143 0.67774975]	[480.25521851 721.46343994 0.75194043]	[4.72570648e+02 8.70320190e+02 7.83091724e-01]	[567.47918701 547.00036621 0.69266719]	[582.87609863 718.90118408 0.81140637]	[5.98285278e+02 8.70297302e+02 8.34425449e-01]	[511.09823608 277.71307373 0.8837536 ]	[539.20788574 277.62817383 0.90784615]	[493.09512329 277.71643066 0.80653018]	[554.61761475 275.12493896 0.81809366]	[6.16264221e+02 9.06095337e+02 7.69635022e-01]	[6.26504517e+02 8.93367371e+02 8.64694417e-01]	[5.85532593e+02 8.80524658e+02 7.49502182e-01]	[4.77654022e+02 8.95897400e+02 7.18252599e-01]	[4.59708282e+02 8.93274048e+02 7.10778117e-01]	[4.77664368e+02 8.80473206e+02 6.86216235e-01]
[521.41003418 295.46405029 0.93998742]	[521.26086426 357.22900391 0.94567513]	[459.76599121 359.74612427 0.88920689]	[441.87652588 464.86654663 0.87173468]	[439.26101685 554.67907715 0.89195859]	[580.30535889 357.05831909 0.88878995]	[598.29553223 454.60583496 0.79491407]	[611.10955811 541.90582275 0.86515749]	[523.96807861 549.49902344 0.70841098]	[482.90869141 549.52752686 0.69605941]	[480.2571106 716.33660889 0.74103183]	[4.72562347e+02 8.70152405e+02 7.81033337e-01]	[564.96716309 546.98693848 0.70805126]	[582.85430908 721.3671875 0.80815458]	[5.98273682e+02 8.70287659e+02 8.34687352e-01]	[508.4458313 277.71774292 0.88841552]	[534.171875 277.64154053 0.87700206]	[488.02780151 277.6730957 0.81341851]	[549.53417969 277.48706055 0.85348767]	[6.16239136e+02 9.06088928e+02 7.71357954e-01]	[6.26491455e+02 8.93359253e+02 8.67939472e-01]	[5.85513000e+02 8.80514099e+02 7.52557337e-01]	[4.80281860e+02 8.95978149e+02 7.78050125e-01]	[4.62216827e+02 8.93383301e+02 7.57349253e-01]	[4.75097931e+02 8.75314880e+02 7.02459753e-01]
[518.67218018 295.44396973 0.90481514]	[511.05108643 357.22439575 0.88828051]	[452.07662964 359.73620605 0.84427136]	[439.19760132 464.8762207 0.87804157]	[436.61480713 557.17199707 0.84813523]	[570.02880859 356.98526001 0.84637713]	[585.55621338 446.96578979 0.83464754]	[605.93859863 541.80895996 0.91405833]	[521.37371826 549.54870605 0.72319138]	[480.29745483 552.06860352 0.71581244]	[480.19085693 713.70684814 0.73739105]	[4.72518890e+02 8.67665527e+02 7.71428585e-01]	[562.45373535 549.52099609 0.7204439 ]	[580.24108887 716.26629639 0.78494215]	[5.98236877e+02 8.70203796e+02 8.23784947e-01]	[503.28060913 277.72183228 0.93571377]	[523.99688721 277.64111328 0.91751397]	[482.87698364 280.16271973 0.87062281]	[544.37872314 277.59320068 0.90508878]	[6.16220093e+02 9.03619019e+02 7.68108308e-01]	[6.26476318e+02 8.93337463e+02 8.63119185e-01]	[5.85492065e+02 8.77984375e+02 7.74236619e-01]	[4.80295441e+02 8.98412903e+02 7.84387290e-01]	[4.62213379e+02 8.93373657e+02 7.66866267e-01]	[4.75086700e+02 8.72818359e+02 7.19164908e-01]
[516.13452148 295.45870972 0.89565307]	[505.92654419 357.22119141 0.91328424]	[446.94747925 359.74838257 0.8504225 ]	[439.09606934 464.92987061 0.86499816]	[431.50421143 557.24993896 0.82682085]	[564.98425293 356.98757935 0.88838434]	[585.44702148 452.04718018 0.81260633]	[603.40600586 541.90026855 0.92455393]	[521.2164917 552.05847168 0.72136956]	[480.18417358 552.08074951 0.71657491]	[4.77730927e+02 7.18866882e+02 6.95948660e-01]	[4.72522064e+02 8.67684265e+02 7.82371879e-01]	[562.30859375 552.07470703 0.7157495 ]	[575.15350342 713.77001953 0.78248996]	[5.98228638e+02 8.70192810e+02 8.21383238e-01]	[500.82565308 277.7328186 0.93416339]	[523.89672852 277.61856079 0.94901091]	[482.70681763 280.1803894 0.88172853]	[541.93347168 277.52581787 0.88093543]	[6.13718384e+02 9.03624084e+02 7.67633677e-01]	[6.26461670e+02 8.93327576e+02 8.60625267e-01]	[5.85503113e+02 8.77971863e+02 7.72837281e-01]	[4.80339386e+02 8.95970947e+02 7.90253460e-01]	[4.62265259e+02 8.93383118e+02 7.71344602e-01]	[4.72603394e+02 8.72851135e+02 7.31523037e-01]
[511.02325439 295.46154785 0.89114267]	[503.39038086 357.16653442 0.9427219 ]	[444.34783936 359.6423645 0.87609524]	[434.05172729 462.3416748 0.84800994]	[423.88201904 557.25616455 0.84966707]	[562.46777344 357.00415039 0.90518034]	[582.89935303 446.94805908 0.83964026]	[603.30194092 541.88049316 0.90351439]	[518.64575195 546.94885254 0.7165364 ]	[477.64730835 547.00280762 0.70878172]	[480.11465454 711.24639893 0.74133313]	[4.72527527e+02 8.70148682e+02 7.95743585e-01]	[559.74328613 546.94390869 0.7111001 ]	[572.59887695 713.72808838 0.77608728]	[5.98235107e+02 8.70203735e+02 8.24342012e-01]	[500.66659546 277.72433472 0.91921782]	[523.76611328 277.64401245 0.94871408]	[480.13088989 280.12332153 0.85330176]	[541.73382568 277.53439331 0.81682366]	[6.13681580e+02 9.03603943e+02 7.53823578e-01]	[6.26440369e+02 8.93312805e+02 8.45807016e-01]	[5.85516541e+02 8.77974731e+02 7.70061791e-01]	[4.80344208e+02 8.95975037e+02 7.91005611e-01]	[4.62280548e+02 8.93400452e+02 7.70042956e-01]	[4.72594025e+02 8.72918701e+02 7.23605216e-01]
[511.0229187 295.46295166 0.89148873]	[503.39013672 357.16665649 0.94270253]	[444.34741211 359.64276123 0.87595445]	[434.03042603 462.34005737 0.84594935]	[423.88098145 557.269104 0.85110486]	[562.46588135 357.00463867 0.90560663]	[582.90179443 446.94198608 0.8407979 ]	[603.30474854 541.87762451 0.90512276]	[516.22674561 546.92785645 0.71468252]	[477.63864136 546.98718262 0.70796275]	[480.11273193 711.23449707 0.7427485 ]	[4.72521973e+02 8.70146545e+02 7.95713365e-01]	[559.7300415 546.92462158 0.71024227]	[572.59405518 713.71099854 0.77790523]	[5.98232910e+02 8.70208008e+02 8.24630916e-01]	[500.66723633 277.72665405 0.91866553]	[523.76654053 277.64678955 0.94844294]	[480.13186646 280.12783813 0.8529098 ]	[541.73571777 277.54211426 0.81593078]	[6.13681763e+02 9.03601257e+02 7.54745245e-01]	[6.26435669e+02 8.93313477e+02 8.49353969e-01]	[5.85516174e+02 8.77984436e+02 7.70679533e-01]	[4.82729034e+02 8.98418274e+02 7.88452804e-01]	[4.62299774e+02 8.93412476e+02 7.66516089e-01]	[4.72576508e+02 8.72920898e+02 7.25061297e-01]
[505.9440918 295.45834351 0.90909135]	[503.24517822 359.56610107 0.94622159]	[441.79315186 359.73171997 0.88772142]	[423.88009644 464.93637085 0.83270806]	[421.39520264 559.70153809 0.87951016]	[562.3024292 357.02352905 0.91084099]	[580.35516357 446.89459229 0.83310485]	[598.22412109 541.74700928 0.8442331 ]	[513.64349365 544.49450684 0.70430529]	[475.15084839 546.95495605 0.69536358]	[4.77638672e+02 7.13722839e+02 7.13081181e-01]	[4.70044250e+02 8.70117615e+02 7.98859477e-01]	[554.67504883 544.48150635 0.69824404]	[567.58795166 713.77087402 0.78102589]	[5.98244141e+02 8.70189453e+02 8.22608411e-01]	[498.13290405 277.72402954 0.89821255]	[521.25518799 277.63879395 0.93905282]	[477.60321045 280.14935303 0.81342882]	[539.18811035 277.49694824 0.80984199]	[6.11168884e+02 9.06084656e+02 7.61304975e-01]	[6.26426392e+02 8.93330139e+02 8.48569810e-01]	[5.85537292e+02 8.77933411e+02 7.58235931e-01]	[4.80348907e+02 8.95947388e+02 7.97143877e-01]	[4.62288513e+02 8.93388123e+02 7.77829230e-01]	[4.72564178e+02 8.72896667e+02 7.31360734e-01]
[503.38363647 295.51873779 0.93810636]	[500.80810547 359.5710144 0.94952738]	[439.30020142 359.78662109 0.88614041]	[421.3565979 467.46783447 0.85024554]	[421.32427979 559.80889893 0.91101897]	[559.82659912 357.02685547 0.89092511]	[577.78381348 452.01321411 0.79197085]	[590.60028076 541.90039062 0.87084937]	[508.54266357 546.95526123 0.70870489]	[472.50991821 547.00836182 0.68241262]	[475.13522339 713.75311279 0.7290197 ]	[4.70034027e+02 8.67668335e+02 7.97851622e-01]	[549.50476074 544.47283936 0.7045157 ]	[567.50805664 713.75134277 0.805516 ]	[5.98270813e+02 8.70188293e+02 8.26656461e-01]	[493.04769897 280.12145996 0.87446702]	[518.72131348 277.70819092 0.89565051]	[470.03588867 277.71725464 0.81123483]	[531.53729248 277.55935669 0.76172894]	[6.11138184e+02 9.03609253e+02 7.66239285e-01]	[6.26412842e+02 8.93314758e+02 8.52450609e-01]	[5.85569946e+02 8.77927856e+02 7.51641035e-01]	[4.80337830e+02 8.95928284e+02 8.03414047e-01]	[4.62277588e+02 8.93367615e+02 7.86383271e-01]	[4.72576111e+02 8.72843933e+02 7.40218937e-01]
[500.85632324 295.53613281 0.9467603 ]	[500.63931274 357.18902588 0.93094575]	[439.17932129 359.70016479 0.88523436]	[421.21884155 462.3659668 0.89733166]	[418.7956543 557.24285889 0.8963455 ]	[554.70043945 357.0138855 0.85629582]	[570.05560303 449.47619629 0.80700701]	[588.01318359 541.79821777 0.88634801]	[505.98699951 547.03955078 0.71104866]	[467.4230957 549.55584717 0.68538612]	[472.56555176 711.23022461 0.73638743]	[4.70043304e+02 8.67669861e+02 7.94697642e-01]	[546.94702148 546.95697021 0.72168422]	[567.45849609 713.75408936 0.80042118]	[5.98275879e+02 8.70177490e+02 8.22721839e-01]	[485.4753418 280.14251709 0.8836301 ]	[513.61236572 277.72229004 0.86011422]	[464.9581604 277.71789551 0.85384005]	[526.45483398 277.56777954 0.82143778]	[6.11123962e+02 9.03610107e+02 7.64804125e-01]	[6.26397522e+02 8.93318726e+02 8.53490651e-01]	[5.85581421e+02 8.77892944e+02 7.38641798e-01]	[4.80317108e+02 8.95925476e+02 7.99461246e-01]	[4.62263000e+02 8.93369019e+02 7.82207549e-01]	[4.75082062e+02 8.72852905e+02 7.31506526e-01]
[500.70516968 295.51913452 0.94091356]	[495.60470581 357.19406128 0.89470476]	[436.61096191 359.68701172 0.85954797]	[418.74279785 464.87490845 0.87517017]	[418.64758301 559.69213867 0.87994385]	[549.50036621 356.97424316 0.85044438]	[565.06903076 446.9100647 0.83323067]	[585.48034668 541.69818115 0.89003348]	[503.49356079 546.98223877 0.72062725]	[464.8223877 549.50036621 0.70105791]	[467.40362549 711.16571045 0.71319419]	[4.70017914e+02 8.67655579e+02 7.92982996e-01]	[544.47369385 544.47570801 0.73076248]	[565.0267334 716.32666016 0.79672915]	[5.98260559e+02 8.70158325e+02 8.16751122e-01]	[482.95935059 280.13586426 0.90769255]	[508.4642334 280.09536743 0.86613196]	[462.45944214 280.15426636 0.86827046]	[523.96081543 277.66744995 0.83854067]	[6.11087463e+02 9.03614258e+02 7.59582520e-01]	[6.24025635e+02 8.93309143e+02 8.43541563e-01]	[5.85567871e+02 8.75434937e+02 7.38994658e-01]	[4.80330872e+02 8.95934387e+02 7.96592832e-01]	[4.62264862e+02 8.93384094e+02 7.75693476e-01]	[4.75082581e+02 8.72834534e+02 7.31691420e-01]
[498.14971924 295.51541138 0.91838753]	[487.91647339 357.22113037 0.9032433 ]	[431.51843262 359.74935913 0.84018767]	[418.61138916 464.97125244 0.86160678]	[418.55371094 557.2401123 0.86217034]	[544.49273682 354.59692383 0.88331914]	[564.96594238 446.93041992 0.83716881]	[582.97003174 539.27459717 0.88989282]	[503.39318848 547.02001953 0.73056149]	[462.32797241 549.54388428 0.7168923 ]	[464.89367676 713.73565674 0.71478415]	[4.70023071e+02 8.67679382e+02 7.95771778e-01]	[544.41314697 546.94061279 0.73562819]	[565.01647949 716.29510498 0.7921437 ]	[5.98267700e+02 8.70153442e+02 8.19429219e-01]	[482.75964355 280.12451172 0.92643994]	[503.47445679 277.70947266 0.90637279]	[462.26904297 280.16082764 0.89215964]	[523.78704834 277.65722656 0.80467105]	[6.11070007e+02 9.06082458e+02 7.58163750e-01]	[6.24016235e+02 8.93325989e+02 8.39094102e-01]	[5.85575134e+02 8.75434204e+02 7.42077827e-01]	[4.80338440e+02 8.95939453e+02 7.93549955e-01]	[4.62276825e+02 8.93396362e+02 7.69442260e-01]	[4.75100739e+02 8.72859436e+02 7.37290144e-01]
[493.05621338 295.54428101 0.89875317]	[482.83285522 357.13909912 0.95102173]	[423.82958984 359.6328125 0.87187868]	[408.44393921 462.42730713 0.83479667]	[405.92355347 559.71435547 0.83833385]	[541.84759521 354.59301758 0.90637869]	[562.30444336 444.34524536 0.86007756]	[580.3661499 539.2387085 0.86125767]	[500.787323 546.97363281 0.75521058]	[459.78509521 549.54608154 0.73453677]	[464.85473633 713.76599121 0.74093193]	[4.69993317e+02 8.70110718e+02 7.98317313e-01]	[541.83551025 544.47589111 0.74548906]	[564.88690186 711.15710449 0.80338216]	[5.98242859e+02 8.70113525e+02 8.06724846e-01]	[480.20275879 280.18917847 0.91440994]	[503.29034424 277.72091675 0.93609542]	[459.63806152 280.1444397 0.86598754]	[521.21173096 277.57324219 0.71795899]	[6.08613403e+02 9.06113281e+02 7.58137822e-01]	[6.24007385e+02 8.93335388e+02 8.27914894e-01]	[5.85556152e+02 8.75370483e+02 7.30937779e-01]	[4.80321075e+02 8.95928589e+02 7.96574950e-01]	[4.62262085e+02 8.93391602e+02 7.69270957e-01]	[4.75091278e+02 8.72889526e+02 7.34611869e-01]
[487.97003174 295.53488159 0.90681946]	[482.72067261 357.17379761 0.95506865]	[421.31463623 359.69165039 0.88424629]	[403.38012695 464.90493774 0.8374362 ]	[403.31561279 559.70355225 0.86459023]	[541.73486328 354.59262085 0.90160024]	[562.20812988 444.38922119 0.85022199]	[580.27526855 539.25366211 0.8500911 ]	[500.68704224 544.40460205 0.75409478]	[459.72998047 546.92944336 0.73460335]	[462.42602539 713.72210693 0.7429834 ]	[4.69985535e+02 8.70141541e+02 8.03298175e-01]	[541.71282959 544.35522461 0.73948985]	[564.82562256 711.14080811 0.80635929]	[5.98216980e+02 8.67702393e+02 7.98225760e-01]	[477.73043823 280.18157959 0.89970505]	[500.82260132 277.72866821 0.93480909]	[457.1569519 280.18997192 0.83420938]	[518.66094971 277.57836914 0.67417592]	[6.11081665e+02 9.06110535e+02 7.52132535e-01]	[6.24017639e+02 8.93338257e+02 8.27224791e-01]	[5.85527039e+02 8.75351135e+02 7.30671763e-01]	[4.80309509e+02 8.95928040e+02 7.97371805e-01]	[4.62254517e+02 8.93395264e+02 7.71830440e-01]	[4.75095398e+02 8.72921082e+02 7.31410980e-01]
[485.40148926 295.52981567 0.92887688]	[480.30410767 357.21350098 0.9540785 ]	[421.19680786 359.74383545 0.8890714 ]	[400.87319946 467.42053223 0.84996438]	[403.26464844 557.22845459 0.86451864]	[539.28839111 357.00100708 0.89240587]	[559.71972656 446.94750977 0.80865318]	[577.69232178 539.27044678 0.83358741]	[498.22113037 544.41693115 0.74209666]	[459.65100098 546.94946289 0.72844309]	[462.33053589 716.26312256 0.74682617]	[4.69975983e+02 8.70152039e+02 8.11917663e-01]	[539.21398926 544.35754395 0.72368628]	[562.46728516 708.67822266 0.83077371]	[5.95748352e+02 8.67697510e+02 7.97579288e-01]	[477.60723877 280.17218018 0.89189261]	[500.70419312 277.72702026 0.92269325]	[454.62329102 280.19787598 0.81038356]	[513.59692383 277.61022949 0.61785543]	[6.11083130e+02 9.06122559e+02 7.55943775e-01]	[6.24017456e+02 8.93343384e+02 8.28384161e-01]	[5.85516785e+02 8.75355042e+02 7.31608748e-01]	[4.80303741e+02 8.95934387e+02 7.99167573e-01]	[4.62248566e+02 8.93406555e+02 7.76055515e-01]	[4.75104950e+02 8.72928589e+02 7.39916682e-01]
[482.90936279 295.55871582 0.94367903]	[480.22122192 357.21624756 0.94981647]	[418.7628479 359.77020264 0.88431567]	[400.7883606 467.39749146 0.87014735]	[400.84844971 557.27288818 0.88405943]	[536.72796631 357.00360107 0.86383122]	[554.61773682 446.95626831 0.79621422]	[572.60357666 539.29437256 0.84505498]	[495.68115234 546.97210693 0.71159136]	[457.16146851 549.55908203 0.7039718 ]	[462.28515625 716.26159668 0.7511996 ]	[4.69958160e+02 8.67683655e+02 7.94714630e-01]	[536.64624023 544.4574585 0.70696777]	[562.43682861 711.14208984 0.82976323]	[5.98213379e+02 8.70126465e+02 8.07863832e-01]	[472.59185791 280.18026733 0.87368488]	[498.23989868 280.13903809 0.89368379]	[449.5163269 280.13204956 0.80712718]	[508.50692749 277.62362671 0.62318975]	[6.11085571e+02 9.06127441e+02 7.64325976e-01]	[6.24006409e+02 8.93356384e+02 8.40722203e-01]	[5.85537537e+02 8.75367371e+02 7.37139940e-01]	[4.80317993e+02 8.95941528e+02 8.04852545e-01]	[4.62242340e+02 8.93406128e+02 7.78056443e-01]	[4.75081787e+02 8.72852112e+02 7.34729052e-01]
[482.8052063 295.59002686 0.95217383]	[480.1114502 357.17486572 0.93101084]	[418.67190552 359.70089722 0.8822397 ]	[400.69754028 462.43652344 0.88991261]	[400.7567749 559.72674561 0.89823186]	[534.08935547 356.9894104 0.84518623]	[549.54595947 444.4178772 0.81371582]	[570.03662109 539.24768066 0.84901065]	[493.07873535 546.99731445 0.70052987]	[454.60610962 552.0859375 0.69011515]	[462.26422119 716.30578613 0.74821401]	[4.69966339e+02 8.70114990e+02 7.97099471e-01]	[531.5960083 544.45007324 0.6958794 ]	[562.42047119 713.68811035 0.82900804]	[5.98208069e+02 8.67692322e+02 8.00641656e-01]	[469.97775269 280.2265625 0.86119968]	[495.69540405 280.15777588 0.86665684]	[446.92483521 280.13378906 0.82969242]	[505.97067261 277.58172607 0.67242104]	[6.11144531e+02 9.06155273e+02 7.55637765e-01]	[6.24033569e+02 8.93364197e+02 8.33777368e-01]	[5.85520752e+02 8.72918152e+02 7.41575718e-01]	[4.80316772e+02 8.95949646e+02 8.02751362e-01]	[4.62244415e+02 8.93414612e+02 7.74100959e-01]	[4.75095825e+02 8.72875549e+02 7.34302104e-01]
[480.32537842 295.60171509 0.95947874]	[475.14810181 357.15460205 0.90476495]	[416.14904785 359.66448975 0.86188698]	[398.24621582 462.42160034 0.88372076]	[398.21691895 554.66748047 0.87812114]	[528.97839355 354.56466675 0.84722871]	[546.97021484 444.39633179 0.84217143]	[567.52233887 541.71954346 0.8745358 ]	[487.99356079 547.0100708 0.70954025]	[449.49249268 552.11468506 0.68295085]	[462.24206543 721.42541504 0.7617026 ]	[4.69959534e+02 8.70125916e+02 8.01734149e-01]	[526.5390625 544.45361328 0.71350926]	[562.38616943 713.74334717 0.81272876]	[5.98206970e+02 8.67631775e+02 7.92697132e-01]	[464.93984985 280.24383545 0.87115407]	[493.03982544 280.17788696 0.84643173]	[444.41659546 280.16516113 0.84617776]	[505.86727905 277.57647705 0.78498554]	[6.13641541e+02 9.06164429e+02 7.47412920e-01]	[6.26399963e+02 8.93373474e+02 8.25557470e-01]	[5.85510010e+02 8.72852173e+02 7.47722566e-01]	[4.80319244e+02 8.95948914e+02 8.06387603e-01]	[4.62252319e+02 8.93416748e+02 7.78970838e-01]	[4.75076172e+02 8.72894226e+02 7.33451068e-01]
[480.23690796 295.58355713 0.95960581]	[469.99215698 357.16351318 0.89766693]	[413.56259155 359.67892456 0.84858483]	[398.1456604 462.40655518 0.88694841]	[398.13607788 554.65313721 0.86752427]	[526.40557861 354.52832031 0.86579716]	[544.51019287 444.40429688 0.85480559]	[565.07122803 539.32019043 0.88991588]	[485.44604492 546.95202637 0.71771461]	[444.44006348 549.55603027 0.68928772]	[462.23010254 716.28308105 0.75949377]	[4.69955780e+02 8.70134644e+02 8.03947628e-01]	[526.42266846 544.40673828 0.72576678]	[562.37194824 716.26507568 0.80893135]	[5.95732849e+02 8.67626770e+02 7.94760942e-01]	[464.83511353 280.24395752 0.88749725]	[487.9666748 280.1696167 0.85730702]	[441.92660522 280.2461853 0.86444366]	[503.41296387 277.63287354 0.77307695]	[6.13683533e+02 9.06189087e+02 7.43187249e-01]	[6.26432739e+02 8.93388977e+02 8.21692884e-01]	[5.85493103e+02 8.72845398e+02 7.51794755e-01]	[4.80290680e+02 8.95936340e+02 8.04009438e-01]	[4.62234589e+02 8.93405823e+02 7.76508212e-01]	[4.75095856e+02 8.72903931e+02 7.32007742e-01]
[480.23672485 295.58377075 0.95956808]	[469.99179077 357.16390991 0.89777774]	[413.56338501 359.67965698 0.849015 ]	[398.14724731 462.40847778 0.88737023]	[398.1362915 554.6541748 0.86709976]	[526.40509033 354.52920532 0.8660695 ]	[544.50769043 444.39743042 0.8560347 ]	[565.06939697 539.31744385 0.89007455]	[485.44058228 546.93786621 0.72052509]	[444.43737793 549.53961182 0.6917572 ]	[462.23190308 716.26312256 0.75844741]	[4.69957336e+02 8.70129517e+02 8.03391695e-01]	[526.41619873 544.39678955 0.72908902]	[562.37188721 716.27313232 0.80855614]	[5.95722107e+02 8.67637451e+02 7.95341849e-01]	[464.83456421 280.24432373 0.88742286]	[487.96582031 280.16983032 0.85710466]	[441.92712402 280.24542236 0.86457562]	[503.41366577 277.63168335 0.7738654 ]	[6.13690979e+02 9.08620300e+02 7.43943214e-01]	[6.26439636e+02 8.93403198e+02 8.18661213e-01]	[5.85481445e+02 8.72844604e+02 7.53407478e-01]	[4.80294556e+02 8.95940125e+02 8.04176688e-01]	[4.62238708e+02 8.93406494e+02 7.77068496e-01]	[4.75092987e+02 8.72896973e+02 7.32802093e-01]
[477.75018311 295.58435059 0.94712996]	[464.92727661 357.17938232 0.91541266]	[410.96258545 359.728302 0.84057516]	[398.0864563 464.8609314 0.87655091]	[398.05880737 554.64752197 0.84970677]	[523.89715576 354.51885986 0.8841098 ]	[544.425354 446.87112427 0.85609204]	[564.96020508 539.27032471 0.89186513]	[485.39968872 546.98950195 0.72407138]	[444.42025757 552.08166504 0.68983722]	[462.21856689 718.81762695 0.77417034]	[4.69954010e+02 8.70120789e+02 8.04124773e-01]	[523.99737549 544.42272949 0.73678601]	[562.3661499 716.2677002 0.81222272]	[5.90557556e+02 8.57447571e+02 7.89215386e-01]	[462.34613037 280.24105835 0.91389573]	[485.39889526 280.16830444 0.87471968]	[441.81201172 282.6807251 0.86701328]	[503.31289673 277.66140747 0.75029862]	[6.08630127e+02 9.03578857e+02 7.26493955e-01]	[6.23972412e+02 8.93259888e+02 8.08717608e-01]	[5.85359619e+02 8.70212769e+02 7.62607813e-01]	[4.80330872e+02 8.95960999e+02 8.02438915e-01]	[4.62262421e+02 8.93429077e+02 7.75268853e-01]	[4.75077606e+02 8.72886902e+02 7.35011578e-01]
[477.63305664 295.57925415 0.92794895]	[464.81570435 357.15426636 0.92590052]	[408.40844727 359.71377563 0.84310824]	[395.64483643 464.8600769 0.86669672]	[395.62030029 554.65625 0.84469926]	[523.80981445 354.48342896 0.88646519]	[541.95391846 441.83483887 0.87645972]	[564.84124756 539.19165039 0.87803811]	[482.93518066 544.4498291 0.74231678]	[441.90774536 547.03192139 0.712982 ]	[462.20495605 713.69995117 0.77673578]	[4.67502319e+02 8.70144226e+02 8.08875084e-01]	[523.9151001 544.33532715 0.74405855]	[562.24725342 708.67333984 0.80927306]	[585.49133301 852.29064941 0.85625267]	[462.2260437 280.21832275 0.91681045]	[482.92630005 280.14782715 0.89292163]	[441.70825195 280.19805908 0.88379622]	[500.87432861 277.65682983 0.69794524]	[6.06014526e+02 8.95956177e+02 7.64692307e-01]	[6.21366150e+02 8.90650269e+02 7.81979859e-01]	[5.80328308e+02 8.62539734e+02 7.27957726e-01]	[4.80279938e+02 8.95963867e+02 7.94573486e-01]	[4.62215210e+02 8.93422668e+02 7.72899926e-01]	[4.75088959e+02 8.72914429e+02 7.30087519e-01]
[475.15167236 295.58563232 0.91730493]	[462.38146973 357.11148071 0.94192719]	[405.85357666 359.65255737 0.85769135]	[395.58676147 462.37338257 0.8770346 ]	[395.49725342 557.21716309 0.83342403]	[521.41381836 354.47091675 0.88723081]	[541.84906006 441.9069519 0.87755311]	[562.42785645 539.21173096 0.87837654]	[482.85995483 544.45483398 0.7517451 ]	[441.84976196 547.04394531 0.7211594 ]	[459.81317139 711.20178223 0.78085476]	[4.69958160e+02 8.70193604e+02 8.13535094e-01]	[523.85375977 541.9039917 0.74588156]	[562.28564453 711.13555908 0.81835932]	[582.8651123 849.59197998 0.85498053]	[459.82473755 280.2328186 0.91517252]	[482.87747192 280.14401245 0.90891707]	[439.30169678 280.22512817 0.87765241]	[500.79238892 277.68499756 0.65474331]	[6.03486877e+02 8.93445251e+02 7.93680549e-01]	[6.13715576e+02 8.88097717e+02 7.44986653e-01]	[5.67576477e+02 8.52342590e+02 7.11261749e-01]	[4.80303314e+02 8.95978516e+02 7.88647413e-01]	[4.62230652e+02 8.93443420e+02 7.69521892e-01]	[4.75100983e+02 8.75330261e+02 7.24555016e-01]
[470.03552246 295.61257935 0.90204525]	[462.2805481 357.12503052 0.95276976]	[403.26983643 359.64855957 0.87564385]	[387.85714722 462.42977905 0.8342222 ]	[387.89422607 559.69177246 0.83227402]	[521.30700684 354.52380371 0.89549804]	[541.73980713 444.33312988 0.8686502 ]	[562.35021973 539.26208496 0.88225889]	[482.71624756 544.39001465 0.76489592]	[441.7336731 547.00006104 0.72892165]	[459.78848267 713.77459717 0.76909763]	[4.67487793e+02 8.70156982e+02 8.13772976e-01]	[521.37634277 541.81878662 0.74234372]	[562.25543213 706.03302002 0.79985201]	[567.49920654 826.60455322 0.84482354]	[459.64926147 282.69668579 0.901443 ]	[482.73458862 280.17590332 0.92163634]	[439.09396362 280.24697876 0.83836722]	[500.65420532 277.62826538 0.68953806]	[5.88090759e+02 8.72786133e+02 7.71568000e-01]	[6.03421387e+02 8.65039978e+02 7.67836750e-01]	[5.62320923e+02 8.31663757e+02 7.84176111e-01]	[4.80308472e+02 8.95933289e+02 7.94770300e-01]	[4.62244141e+02 8.93417664e+02 7.76201725e-01]	[4.72600250e+02 8.72906311e+02 7.22181082e-01]
[467.43624878 295.60400391 0.91374898]	[462.27386475 357.14077759 0.95437837]	[403.25894165 359.64703369 0.86917639]	[385.33776855 462.43637085 0.83377397]	[385.30218506 554.68164062 0.82968295]	[521.27996826 354.56771851 0.89879864]	[541.69567871 441.91040039 0.87182271]	[562.32141113 539.26361084 0.87712348]	[480.33718872 544.37219238 0.76843542]	[441.6842041 546.98803711 0.7335822 ]	[459.77478027 713.71618652 0.78245157]	[4.67483337e+02 8.70145874e+02 8.10532272e-01]	[521.32220459 541.81115723 0.73958313]	[559.77972412 700.89910889 0.71241629]	[564.82177734 811.14105225 0.87977809]	[457.20703125 282.69433594 0.89177233]	[480.30667114 280.19085693 0.92563552]	[436.67779541 282.71005249 0.82450283]	[498.22491455 277.6803894 0.69265503]	[5.85428345e+02 8.65072815e+02 7.20402956e-01]	[6.00778992e+02 8.52191528e+02 7.08531916e-01]	[5.52066406e+02 8.11346008e+02 6.81802452e-01]	[4.80317627e+02 8.95901245e+02 7.93652117e-01]	[4.62263275e+02 8.93401855e+02 7.75799513e-01]	[4.72578674e+02 8.72896118e+02 7.17168033e-01]
[464.96783447 295.6137085 0.91871983]	[462.22158813 357.15380859 0.95678121]	[400.81378174 359.6836853 0.88220447]	[382.87628174 462.41864014 0.83845252]	[382.79559326 557.203125 0.84505302]	[521.23876953 354.55203247 0.89727914]	[539.31903076 444.30307007 0.87014663]	[562.30377197 539.24468994 0.87437004]	[480.31661987 544.3493042 0.77480531]	[441.67654419 546.96295166 0.7341491 ]	[459.79864502 713.70977783 0.77417421]	[4.69958557e+02 8.70160095e+02 8.08374524e-01]	[521.29205322 541.78924561 0.7375648 ]	[5.54702148e+02 6.93242004e+02 6.58311546e-01]	[559.82672119 795.88092041 0.81044829]	[457.1762085 282.71078491 0.88713825]	[480.25628662 280.20175171 0.92367297]	[436.65408325 282.74029541 0.82244039]	[498.14151001 277.68362427 0.67203319]	[5.80351624e+02 8.49689636e+02 7.43791640e-01]	[5.88039856e+02 8.34351624e+02 6.96826935e-01]	[5.44528870e+02 8.00961487e+02 7.04708636e-01]	[4.80293945e+02 8.95881714e+02 7.90441513e-01]	[4.62264587e+02 8.93382812e+02 7.74866521e-01]	[4.75065247e+02 8.72921326e+02 7.03933716e-01]
[464.909729 295.63305664 0.9265185 ]	[459.84307861 357.18002319 0.95699263]	[400.73294067 359.74285889 0.88884467]	[382.78610229 464.88925171 0.85028791]	[382.77368164 559.69317627 0.85898882]	[521.20495605 354.54718018 0.8906278 ]	[539.27069092 441.91275024 0.86800855]	[562.26544189 539.20397949 0.86528826]	[480.27471924 544.34545898 0.78090823]	[439.30212402 546.97106934 0.74324322]	[459.78027344 713.70880127 0.76012975]	[4.69962555e+02 8.70219299e+02 8.11023891e-01]	[521.26098633 541.77380371 0.73832202]	[5.54624634e+02 6.93205139e+02 6.34244144e-01]	[552.11602783 780.46618652 0.79610986]	[457.12594604 282.72695923 0.88013077]	[480.19943237 280.23184204 0.91388702]	[436.60235596 282.71746826 0.81487054]	[495.64959717 277.64413452 0.6892674 ]	[5.67586609e+02 8.31725098e+02 7.95684755e-01]	[5.85352722e+02 8.21473022e+02 7.58340418e-01]	[5.44309875e+02 7.80435974e+02 7.19574690e-01]	[4.80281067e+02 8.95880493e+02 7.84523368e-01]	[4.62267792e+02 8.93390808e+02 7.67140329e-01]	[4.75093506e+02 8.75366333e+02 6.96265697e-01]
[464.8543396 297.98965454 0.93452346]	[459.82015991 357.20513916 0.95691752]	[400.6980896 359.75872803 0.88997173]	[382.78353882 464.91503906 0.84831464]	[382.74963379 557.27160645 0.86421931]	[521.18475342 354.55734253 0.88582766]	[539.28338623 444.32501221 0.86376971]	[562.25146484 539.20697021 0.86574018]	[480.24856567 544.37176514 0.77705246]	[439.27609253 547.0065918 0.74259436]	[459.74832153 716.3303833 0.73489702]	[4.67487213e+02 8.70202698e+02 8.10753465e-01]	[521.25262451 541.78955078 0.73994845]	[5.52069397e+02 7.05976135e+02 6.75553560e-01]	[546.97998047 767.62878418 0.85213244]	[457.06365967 282.7605896 0.86925286]	[480.15814209 282.67645264 0.90024728]	[436.54632568 282.74307251 0.79522055]	[495.60513306 277.66827393 0.67655557]	[5.62413208e+02 8.21470520e+02 7.79744923e-01]	[5.77761597e+02 8.11123596e+02 7.20349252e-01]	[5.41748535e+02 7.65067200e+02 7.39222944e-01]	[4.80223022e+02 8.95872375e+02 7.81670749e-01]	[4.62202576e+02 8.93383057e+02 7.63132572e-01]	[4.75115845e+02 8.75347595e+02 7.02214122e-01]
[462.43493652 298.00646973 0.93966645]	[459.79421997 359.58920288 0.95425361]	[400.67636108 362.2024231 0.88143814]	[382.76483154 464.86700439 0.85999298]	[382.762146 557.24700928 0.86274791]	[518.76947021 356.96621704 0.88356376]	[539.26739502 444.37512207 0.85450613]	[562.25585938 539.24078369 0.87512761]	[480.23730469 544.36437988 0.77418965]	[439.2739563 546.99230957 0.74389559]	[459.73620605 713.70056152 0.74698877]	[4.67467438e+02 8.70158325e+02 7.93505788e-01]	[521.23364258 541.79193115 0.73417735]	[5.46988464e+02 6.95762451e+02 6.47228658e-01]	[544.39752197 749.65924072 0.87779474]	[454.59625244 282.76318359 0.86224902]	[480.1260376 282.70761108 0.88853091]	[434.059021 282.72015381 0.79849774]	[493.05422974 280.10531616 0.63327497]	[5.59715271e+02 8.08593750e+02 7.92987466e-01]	[5.67483765e+02 7.93331970e+02 7.01494098e-01]	[5.36674133e+02 7.47024170e+02 6.89674079e-01]	[4.80203979e+02 8.95888550e+02 7.70727456e-01]	[4.59814423e+02 8.93385742e+02 7.50894427e-01]	[4.75115570e+02 8.72927856e+02 6.93584621e-01]
[462.36050415 298.00320435 0.95364982]	[459.76184082 359.58935547 0.95197266]	[400.646698 362.20498657 0.88117117]	[380.33956909 464.93026733 0.86026865]	[382.76092529 557.2567749 0.86149096]	[518.74688721 356.97216797 0.88083005]	[539.26269531 444.38723755 0.85188657]	[562.25714111 539.25067139 0.87791157]	[480.22247314 544.39685059 0.76063722]	[439.25424194 547.01599121 0.7330597 ]	[459.74777222 711.23187256 0.74451929]	[4.67431702e+02 8.70209167e+02 8.01892221e-01]	[521.23376465 541.81219482 0.7300275 ]	[546.98651123 705.92791748 0.7593078 ]	[539.30957031 734.22619629 0.83557439]	[452.04553223 282.75628662 0.85440779]	[477.69577026 282.71392822 0.87504041]	[431.54327393 282.70727539 0.78627825]	[490.4984436 280.10723877 0.65820861]	[5.47016846e+02 7.93267822e+02 7.57490575e-01]	[5.62300659e+02 7.85540039e+02 7.02566385e-01]	[526.40765381 726.65136719 0.7567296 ]	[4.80242706e+02 8.95916199e+02 7.60204017e-01]	[4.62209503e+02 8.93425171e+02 7.39471793e-01]	[4.72578339e+02 8.75350037e+02 6.84009016e-01]
[462.31616211 298.01422119 0.96139461]	[459.7376709 359.58334351 0.95295769]	[400.62115479 362.23309326 0.87769592]	[380.33392334 464.96228027 0.85839105]	[382.7623291 557.27307129 0.86242342]	[518.72149658 354.57510376 0.87006283]	[539.26318359 444.33248901 0.8560856 ]	[562.24755859 539.17352295 0.85907984]	[480.19290161 544.38183594 0.76201481]	[439.23455811 547.00726318 0.73591053]	[459.7567749 708.63183594 0.76918095]	[4.67456573e+02 8.70254517e+02 7.99701452e-01]	[521.20648193 541.78167725 0.72420102]	[544.53125 705.92486572 0.7798577 ]	[534.17645264 726.64941406 0.84762037]	[449.52365112 285.24050903 0.84636009]	[477.6479187 282.7387085 0.86614144]	[431.46615601 282.76031494 0.79192954]	[487.95187378 280.17025757 0.63969147]	[541.88354492 783.0045166 0.82124907]	[5.52091064e+02 7.70184814e+02 7.44234383e-01]	[523.9152832 721.35705566 0.74473751]	[4.80248413e+02 8.95901733e+02 7.59313464e-01]	[4.62245148e+02 8.93408081e+02 7.39754081e-01]	[4.72583862e+02 8.75410400e+02 6.81792736e-01]
[462.28292847 298.03970337 0.96415937]	[459.73156738 359.59683228 0.95402485]	[398.25820923 362.24267578 0.87811732]	[380.3550415 464.95632935 0.85397094]	[382.76385498 557.2635498 0.86149526]	[518.70471191 354.58972168 0.86715806]	[539.2845459 444.34674072 0.85497791]	[562.24151611 539.17529297 0.86023426]	[480.19995117 544.42669678 0.76016474]	[439.24417114 549.50366211 0.73247528]	[459.74124146 708.5345459 0.78052896]	[4.67459351e+02 8.70253540e+02 7.97316492e-01]	[521.20831299 541.8303833 0.72712225]	[544.51843262 705.97174072 0.78131729]	[529.05487061 723.96051025 0.78278768]	[449.47097778 285.27926636 0.84613335]	[477.60061646 282.75857544 0.85529047]	[428.9465332 282.72616577 0.79958439]	[485.4859314 280.14001465 0.65718746]	[536.68005371 770.27398682 0.78579825]	[544.39379883 767.50683594 0.77505457]	[5.21375671e+02 7.08676147e+02 6.96609855e-01]	[4.80235718e+02 8.95899719e+02 7.62869895e-01]	[4.62218964e+02 8.93403442e+02 7.40593672e-01]	[4.75067322e+02 8.75422485e+02 6.76339269e-01]
[462.2829895 298.04089355 0.96447712]	[459.72982788 359.59216309 0.95332491]	[398.25985718 362.24243164 0.87708455]	[382.71902466 464.96350098 0.85079902]	[382.75646973 557.25952148 0.86129546]	[518.70013428 354.58172607 0.86557686]	[539.27404785 444.32369995 0.85617203]	[562.24951172 539.16937256 0.85996497]	[480.20831299 544.42419434 0.76166338]	[439.24993896 549.50177002 0.73238569]	[459.73632812 706.1048584 0.77594793]	[4.67462860e+02 8.70229797e+02 7.95982718e-01]	[521.21313477 541.82775879 0.7276727 ]	[544.5098877 705.95330811 0.77984244]	[529.07293701 723.96936035 0.77946699]	[449.47076416 285.28182983 0.84659857]	[477.5977478 282.75848389 0.8550393 ]	[428.93667603 282.72860718 0.80019403]	[485.48526001 280.13821411 0.65804052]	[536.68487549 770.27301025 0.78440952]	[544.39849854 767.50946045 0.77313149]	[5.21386230e+02 7.08682434e+02 6.95012391e-01]	[4.80238586e+02 8.95899719e+02 7.64029324e-01]	[4.62224640e+02 8.93401917e+02 7.41852701e-01]	[4.75073608e+02 8.75401428e+02 6.79043293e-01]
[462.23773193 298.05767822 0.984016 ]	[459.70785522 359.58041382 0.95257223]	[398.23977661 359.82394409 0.88879615]	[382.7338562 464.9442749 0.86716187]	[382.76345825 557.24682617 0.85827577]	[518.70257568 354.56228638 0.86937129]	[539.26208496 444.32434082 0.8623417 ]	[562.23284912 536.73797607 0.85066664]	[480.19058228 544.47589111 0.75371188]	[439.22909546 549.56793213 0.72224367]	[459.76266479 706.06719971 0.76828742]	[4.67491760e+02 8.70147949e+02 7.79399037e-01]	[521.206604 541.86669922 0.72449934]	[544.51300049 708.56896973 0.76866525]	[5.23986389e+02 7.06080078e+02 6.58927441e-01]	[446.94418335 287.81518555 0.85050344]	[475.12145996 285.24972534 0.84983867]	[426.46002197 285.25808716 0.79049724]	[485.44128418 280.1088562 0.72498333]	[5.24003479e+02 7.62443542e+02 6.47650599e-01]	[5.39183105e+02 7.49763062e+02 5.72701156e-01]	[5.18776978e+02 6.93206909e+02 4.58021462e-01]	[4.80222778e+02 8.95875732e+02 7.66418457e-01]	[4.62213409e+02 8.93362122e+02 7.44222999e-01]	[4.75099609e+02 8.75353027e+02 6.70113742e-01]
[462.21633911 298.06945801 0.98385096]	[459.70440674 359.56311035 0.9527275 ]	[398.23846436 359.82052612 0.89261174]	[382.76699829 464.86929321 0.87450409]	[382.77896118 559.70782471 0.85662115]	[518.69262695 354.53231812 0.86162311]	[539.26678467 444.33883667 0.86349034]	[562.2434082 539.1706543 0.85407525]	[480.18615723 546.94262695 0.74914879]	[439.2315979 552.08276367 0.71932644]	[459.7114563 708.59448242 0.73839062]	[4.67490143e+02 8.70229004e+02 7.86382318e-01]	[521.19085693 541.91192627 0.72043359]	[544.46203613 708.69689941 0.76235944]	[5.18685486e+02 6.88021973e+02 5.09946465e-01]	[446.91720581 287.84194946 0.85637975]	[475.09197998 285.27578735 0.84706998]	[426.4392395 287.81256104 0.78740263]	[485.43136597 280.11502075 0.74233437]	[5.21360657e+02 7.49562500e+02 6.02380157e-01]	[5.26440857e+02 7.44492310e+02 4.71449524e-01]	[5.03361115e+02 6.67589722e+02 3.04779470e-01]	[4.80214386e+02 8.95889648e+02 7.55463600e-01]	[4.62212616e+02 8.93387695e+02 7.31654823e-01]	[4.75107910e+02 8.75456116e+02 6.61930203e-01]
[459.85845947 298.10510254 0.97488409]	[459.68914795 359.58053589 0.94903612]	[398.24459839 362.21020508 0.89712727]	[382.82669067 464.83691406 0.87370145]	[382.76739502 557.26531982 0.8554287 ]	[518.69525146 354.5375061 0.86337972]	[539.21508789 444.37966919 0.86033857]	[562.26806641 539.2611084 0.87369078]	[480.18365479 544.44195557 0.76177114]	[439.25094604 549.52386475 0.72535563]	[459.73294067 708.6739502 0.7317068 ]	[4.67489105e+02 8.70153931e+02 7.89898872e-01]	[518.76422119 541.86578369 0.70879 ]	[5.44401855e+02 7.11204956e+02 7.00858951e-01]	[5.18721375e+02 6.77816467e+02 2.60680884e-01]	[444.44390869 287.85983276 0.85815269]	[472.54681396 285.32839966 0.84721959]	[426.36721802 282.76187134 0.82336366]	[485.41534424 277.71682739 0.80121738]	[5.26537354e+02 7.26594543e+02 2.70914018e-01]	[5.41909546e+02 7.21413269e+02 2.10196376e-01]	[5.00798096e+02 6.65047058e+02 1.24953747e-01]	[4.80200073e+02 8.95904236e+02 7.78737128e-01]	[4.59798645e+02 8.93379395e+02 7.57832408e-01]	[4.75134399e+02 8.75348145e+02 6.86347306e-01]
[459.85736084 298.11175537 0.97925645]	[459.72460938 359.60565186 0.94348663]	[398.25161743 362.24890137 0.89596176]	[382.86712646 464.93255615 0.85449195]	[382.81759644 557.19677734 0.8423776 ]	[518.73291016 354.54049683 0.86624187]	[539.21728516 444.36474609 0.85847294]	[562.23114014 539.24249268 0.86403155]	[480.18972778 544.47686768 0.75318605]	[439.2442627 549.53637695 0.71471834]	[459.75689697 708.69750977 0.75694335]	[4.67485504e+02 8.70179382e+02 7.96182275e-01]	[521.17767334 544.33215332 0.70664632]	[544.39941406 713.77801514 0.75904328]	[5.03347961e+02 6.70099487e+02 2.26184666e-01]	[446.86984253 290.35186768 0.85488242]	[472.5776062 287.83892822 0.84860086]	[426.39880371 287.80987549 0.79549408]	[485.42153931 280.15332031 0.76870525]	[5.34132019e+02 7.21364197e+02 1.48460507e-01]	[0. 0. 0.]	[4.85489868e+02 6.62424744e+02 8.35584775e-02]	[4.80208984e+02 8.95901428e+02 7.76347756e-01]	[4.59804169e+02 8.93387207e+02 7.56758749e-01]	[4.75121521e+02 8.75372192e+02 6.85614645e-01]
[459.85818481 298.1295166 0.96332467]	[459.73599243 359.59234619 0.95707405]	[398.24859619 362.23526001 0.89469934]	[382.86065674 464.92675781 0.8509621 ]	[382.86132812 557.21594238 0.84531021]	[518.74829102 354.56497192 0.88265485]	[539.26184082 444.39541626 0.85786694]	[562.24505615 539.24273682 0.86920655]	[480.11776733 544.49963379 0.73836619]	[439.19778442 549.55792236 0.71329123]	[459.74575806 708.58935547 0.78530747]	[4.67492462e+02 8.70183350e+02 7.95529246e-01]	[518.74328613 541.91082764 0.71120864]	[544.32104492 713.77636719 0.79702884]	[4.90522461e+02 6.62409607e+02 3.77076030e-01]	[446.89959717 287.88708496 0.85904288]	[472.5930481 287.80734253 0.84403908]	[428.91418457 287.80050659 0.78254336]	[485.4519043 280.11624146 0.77669686]	[0. 0. 0.]	[0. 0. 0.]	[0. 0. 0.]	[4.80221954e+02 8.95892578e+02 7.74327397e-01]	[4.59827850e+02 8.93382507e+02 7.57688224e-01]	[4.75111176e+02 8.75388916e+02 6.77235425e-01]
[462.20346069 298.12905884 0.95963317]	[459.74346924 359.58248901 0.96118915]	[398.25924683 362.2260437 0.89072174]	[385.29815674 464.89025879 0.85047466]	[385.30380249 557.1907959 0.83693069]	[518.73822021 354.56436157 0.87883931]	[539.24633789 444.40582275 0.85986519]	[562.23059082 539.2510376 0.87028211]	[480.11279297 546.9463501 0.73559093]	[439.18225098 549.56427002 0.71711224]	[459.72540283 711.18487549 0.76762718]	[4.67491730e+02 8.70230103e+02 8.05269957e-01]	[518.75830078 544.36309814 0.71717948]	[544.30511475 716.3404541 0.81981653]	[4.95605408e+02 6.59871826e+02 4.83948827e-01]	[446.93670654 290.3392334 0.85497785]	[475.07513428 287.81970215 0.84708256]	[428.93270874 287.81848145 0.78243071]	[485.45199585 280.14642334 0.75446856]	[0. 0. 0.]	[0. 0. 0.]	[4.82796692e+02 6.44389526e+02 2.02121198e-01]	[4.80229584e+02 8.95906128e+02 7.77028918e-01]	[4.59833893e+02 8.93396545e+02 7.60098398e-01]	[4.75109314e+02 8.75431885e+02 6.81805134e-01]
[462.21810913 298.13296509 0.95912433]	[459.73538208 359.57214355 0.95982653]	[398.25958252 362.22363281 0.88912851]	[382.86340332 464.93511963 0.84800905]	[385.3006897 557.18127441 0.83828527]	[518.72821045 354.54058838 0.87235761]	[539.25091553 444.40725708 0.85674769]	[559.84082031 541.70697021 0.87694401]	[477.72280884 546.9553833 0.72659039]	[439.14770508 549.56671143 0.71371043]	[459.71228027 713.70678711 0.75525492]	[4.67482391e+02 8.70199036e+02 8.04718792e-01]	[518.72991943 544.39471436 0.71375227]	[544.33660889 716.32275391 0.82655734]	[4.95615967e+02 6.59813416e+02 4.89640474e-01]	[446.95440674 287.89181519 0.85258245]	[475.10281372 287.83068848 0.85212541]	[428.93295288 285.33041382 0.78568619]	[485.45227051 280.18548584 0.72712076]	[0. 0. 0.]	[0. 0. 0.]	[4.82802429e+02 6.41895325e+02 2.09607854e-01]	[4.80232361e+02 8.95895569e+02 7.84132838e-01]	[4.59834167e+02 8.93388245e+02 7.66426206e-01]	[4.75102356e+02 8.75388550e+02 6.85174167e-01]
[462.23376465 298.13894653 0.95748371]	[459.73223877 359.57571411 0.95860231]	[398.26095581 362.21914673 0.88899285]	[382.85650635 464.93963623 0.84826106]	[382.83081055 557.23846436 0.85090643]	[518.72161865 354.54962158 0.87087709]	[539.19464111 444.43795776 0.8410908 ]	[559.75024414 539.31866455 0.8619411 ]	[477.70544434 546.9510498 0.72602373]	[439.1362915 549.54888916 0.71138215]	[459.70550537 713.74969482 0.75043231]	[4.67491272e+02 8.70207458e+02 8.03960800e-01]	[518.70739746 544.39581299 0.71197331]	[544.38824463 716.27276611 0.8245827 ]	[4.93087860e+02 6.59834473e+02 4.87587154e-01]	[449.43215942 287.88839722 0.84805632]	[475.14019775 287.84362793 0.85507709]	[428.97232056 287.80368042 0.78351998]	[485.47445679 282.6835022 0.6859228 ]	[5.21455688e+02 7.06211487e+02 8.84682089e-02]	[0. 0. 0.]	[4.80288147e+02 6.41929504e+02 2.00175494e-01]	[4.80223175e+02 8.95901367e+02 7.85622120e-01]	[4.59825287e+02 8.93392273e+02 7.67948449e-01]	[4.75114014e+02 8.75396179e+02 6.84534132e-01]
[462.23733521 298.14816284 0.95548731]	[459.72790527 359.58947754 0.95682412]	[398.25460815 362.19903564 0.88921398]	[382.81027222 464.94647217 0.84576875]	[382.80319214 559.71929932 0.86229742]	[518.72393799 354.58215332 0.87333298]	[539.18676758 446.88134766 0.82728517]	[559.70367432 539.25848389 0.84586489]	[477.69802856 546.95593262 0.7202282 ]	[439.14447021 549.55377197 0.70524371]	[459.65908813 718.8369751 0.74533653]	[4.67500061e+02 8.70223572e+02 8.04328442e-01]	[518.68969727 544.40686035 0.71381372]	[544.4130249 716.31555176 0.81660712]	[4.82869904e+02 6.54689087e+02 4.99706835e-01]	[449.44213867 287.88058472 0.84476775]	[475.15838623 287.85977173 0.85958713]	[428.99746704 287.82983398 0.78148973]	[485.4921875 282.75186157 0.68069434]	[5.21087097e+02 7.06088989e+02 5.94749339e-02]	[0. 0. 0.]	[4.77668701e+02 6.39341125e+02 2.00055927e-01]	[4.80208435e+02 8.95906372e+02 7.82863259e-01]	[4.59824188e+02 8.93393677e+02 7.68376172e-01]	[4.75131348e+02 8.75410828e+02 6.80378854e-01]
[462.2437439 298.14788818 0.9562549 ]	[459.73101807 359.5930481 0.9575085 ]	[398.25610352 362.20742798 0.88838369]	[382.80813599 464.93960571 0.84809697]	[382.79830933 559.71466064 0.86270303]	[518.72619629 354.58364868 0.87453085]	[539.18444824 446.88122559 0.8280617 ]	[559.69598389 539.25177002 0.84296584]	[477.68609619 546.9385376 0.72030604]	[439.1338501 549.53936768 0.70472109]	[459.65887451 718.84973145 0.74077046]	[4.67497192e+02 8.70226440e+02 8.04781497e-01]	[518.67974854 544.38745117 0.71030873]	[544.42529297 716.32104492 0.81673902]	[4.85398560e+02 6.54740601e+02 4.97936547e-01]	[449.44799805 287.88723755 0.84529573]	[475.16213989 287.85357666 0.85916746]	[429.00463867 287.84008789 0.782233 ]	[485.4927063 282.74185181 0.68083924]	[5.18763306e+02 7.06009277e+02 7.88915157e-02]	[0. 0. 0.]	[4.77695251e+02 6.39351379e+02 2.03668833e-01]	[4.80210602e+02 8.95909302e+02 7.83392906e-01]	[4.59824890e+02 8.93396606e+02 7.68131614e-01]	[4.75129211e+02 8.75414246e+02 6.80720627e-01]
[462.24966431 298.14904785 0.95564139]	[459.72875977 359.57800293 0.95746136]	[398.24655151 362.2013855 0.88526291]	[382.72555542 464.95883179 0.85415703]	[382.77960205 557.22418213 0.85911536]	[518.72491455 354.59265137 0.87370956]	[536.73620605 446.88519287 0.82516414]	[557.2477417 539.21228027 0.83492225]	[477.66702271 544.45898438 0.72656375]	[439.12744141 547.03668213 0.71026576]	[459.68127441 711.20117188 0.75837094]	[4.67494720e+02 8.70222961e+02 8.05559874e-01]	[518.65942383 544.32806396 0.70884031]	[544.43518066 716.30108643 0.81536955]	[4.82796997e+02 6.52192200e+02 5.13747394e-01]	[449.46105957 287.88275146 0.84450752]	[475.17327881 287.86181641 0.86099535]	[431.46881104 287.81137085 0.78244573]	[485.4987793 282.74438477 0.67730689]	[5.18681885e+02 7.05944275e+02 6.31922260e-02]	[0. 0. 0.]	[4.75132294e+02 6.36812378e+02 2.03452855e-01]	[4.80203461e+02 8.95908630e+02 7.83278704e-01]	[4.59823486e+02 8.93393311e+02 7.70165682e-01]	[4.75130615e+02 8.75411926e+02 6.81597590e-01]
[462.25006104 298.15274048 0.9551971 ]	[459.72763062 359.58779907 0.95811135]	[398.24630737 362.21832275 0.88399154]	[382.72796631 464.96286011 0.85289872]	[382.78521729 557.2300415 0.85872078]	[518.7253418 356.96844482 0.87613684]	[536.72717285 446.88366699 0.82618904]	[557.24908447 539.19525146 0.83113956]	[477.66442871 544.48303223 0.72297543]	[439.13439941 549.51934814 0.70917439]	[459.68057251 711.19342041 0.75921553]	[4.67493591e+02 8.70221558e+02 8.07633638e-01]	[516.22698975 544.3482666 0.70832318]	[544.44036865 716.30053711 0.81582338]	[4.82810028e+02 6.52188049e+02 5.10872304e-01]	[449.46121216 287.88354492 0.84444028]	[477.58792114 287.86920166 0.8619101 ]	[431.46746826 287.80847168 0.781964 ]	[487.9180603 282.75564575 0.66934824]	[5.18648743e+02 7.05906677e+02 6.03969730e-02]	[0. 0. 0.]	[4.75136475e+02 6.36788635e+02 2.03147948e-01]	[4.80198517e+02 8.95905884e+02 7.84024119e-01]	[4.59819000e+02 8.93390869e+02 7.72230446e-01]	[4.75130188e+02 8.75404724e+02 6.85684383e-01]
[462.25076294 298.15283203 0.95485449]	[459.7258606 359.59359741 0.95859557]	[398.23721313 362.2227478 0.88428044]	[382.72979736 467.43267822 0.85343397]	[382.77978516 557.24456787 0.85499799]	[518.73480225 356.97702026 0.87934899]	[536.70220947 446.92523193 0.81829762]	[557.22454834 539.21313477 0.83371198]	[477.6647644 546.95001221 0.71941787]	[439.11965942 549.56811523 0.70452791]	[459.681427 711.21398926 0.76652032]	[4.67482330e+02 8.70217163e+02 8.07794333e-01]	[518.65515137 544.38995361 0.71028543]	[544.47869873 716.2911377 0.81596613]	[4.90513916e+02 6.59840698e+02 5.36371052e-01]	[449.46627808 287.88204956 0.8441214 ]	[477.59008789 287.87582397 0.8627947 ]	[431.46884155 287.80355835 0.78183925]	[487.92199707 282.76983643 0.66743302]	[5.18785095e+02 7.05984009e+02 7.89685696e-02]	[0. 0. 0.]	[4.80231384e+02 6.41839050e+02 2.21667603e-01]	[4.80223602e+02 8.95915833e+02 7.83967257e-01]	[4.59833282e+02 8.93402710e+02 7.68618405e-01]	[4.75093964e+02 8.75393555e+02 6.86584175e-01]
[462.25738525 298.17245483 0.95835966]	[459.70422363 359.59249878 0.95841473]	[398.23098755 362.22332764 0.88492429]	[380.32369995 464.96359253 0.87796396]	[382.71737671 557.23693848 0.86924338]	[518.70385742 356.99050903 0.87868309]	[534.1862793 446.91534424 0.81582713]	[557.19134521 539.29406738 0.84546411]	[477.69314575 546.93597412 0.72626483]	[439.15545654 549.56835938 0.71220809]	[459.73904419 711.14111328 0.77367842]	[4.67478210e+02 8.70214661e+02 8.08430076e-01]	[518.65484619 544.36633301 0.7088663 ]	[544.50823975 711.26190186 0.81652093]	[4.95643097e+02 6.62338135e+02 5.49667597e-01]	[449.48635864 290.37030029 0.85027808]	[477.58911133 290.35006714 0.86485994]	[428.99316406 287.84313965 0.78471047]	[485.49520874 285.28744507 0.65017635]	[5.21424011e+02 7.05952209e+02 9.74374115e-02]	[0. 0. 0.]	[4.82816376e+02 6.41878052e+02 2.30500162e-01]	[4.80258057e+02 8.95927979e+02 7.83886850e-01]	[4.62214508e+02 8.93422302e+02 7.67033875e-01]	[4.75068573e+02 8.75392639e+02 6.87522054e-01]
[462.26147461 298.22094727 0.95645881]	[459.68041992 359.61206055 0.95379734]	[398.21133423 362.24673462 0.88254237]	[380.27093506 467.4336853 0.88383299]	[380.34997559 559.71807861 0.88053036]	[518.70220947 356.99310303 0.88075054]	[534.15240479 446.94830322 0.81057876]	[557.18847656 539.29992676 0.8434127 ]	[477.70007324 546.95800781 0.72557104]	[439.16122437 552.07550049 0.7082597 ]	[459.76016235 711.22412109 0.76510352]	[4.67471008e+02 8.70233337e+02 8.08057129e-01]	[518.66870117 544.3862915 0.70937753]	[544.49053955 713.7041626 0.80309427]	[4.87975189e+02 6.57278564e+02 4.94408697e-01]	[449.47879028 292.89382935 0.86322796]	[475.16033936 290.40570068 0.86708522]	[428.97906494 292.88223267 0.79100382]	[485.4871521 285.30007935 0.65329236]	[5.21490112e+02 7.06063599e+02 7.32173845e-02]	[0. 0. 0.]	[4.80256470e+02 6.41854797e+02 1.91938803e-01]	[4.80254730e+02 8.95944702e+02 7.78795779e-01]	[4.62212341e+02 8.93441101e+02 7.61916339e-01]	[4.75069122e+02 8.75421875e+02 6.84267223e-01]
[462.24865723 300.62783813 0.94744217]	[459.65805054 359.65982056 0.95184153]	[398.190979 362.28738403 0.88015443]	[380.26577759 467.46768188 0.88556993]	[380.35824585 559.79577637 0.89326108]	[518.69787598 357.0317688 0.89328229]	[534.13671875 446.95581055 0.81768286]	[557.20159912 541.70965576 0.84872097]	[477.68753052 547.01135254 0.71739823]	[439.14862061 554.6192627 0.70469081]	[459.82543945 713.69958496 0.78023559]	[4.67468811e+02 8.70180176e+02 8.03068697e-01]	[516.21502686 544.42272949 0.6989674 ]	[544.55450439 711.17993164 0.79538625]	[4.87985229e+02 6.57271179e+02 4.63227570e-01]	[449.45025635 292.92520142 0.86996758]	[475.15057373 292.86837769 0.87033463]	[428.93157959 290.45205688 0.78801334]	[485.47940063 285.32458496 0.64491612]	[5.23915955e+02 7.06111938e+02 1.03319645e-01]	[0. 0. 0.]	[4.80277496e+02 6.41922363e+02 1.71042234e-01]	[4.80262390e+02 8.95951782e+02 7.83873796e-01]	[4.62203705e+02 8.93434875e+02 7.67211199e-01]	[4.72598450e+02 8.75352234e+02 6.84687138e-01]
[462.24850464 300.65383911 0.9447993 ]	[459.65625 359.70263672 0.94956553]	[398.20608521 362.31619263 0.8789624 ]	[380.27978516 467.48773193 0.88189077]	[380.35235596 559.82318115 0.89716756]	[518.68035889 357.07702637 0.89932585]	[534.1394043 449.49234009 0.81423861]	[557.19873047 539.31744385 0.8462044 ]	[477.68585205 549.50036621 0.71543896]	[439.14416504 554.65447998 0.7079621 ]	[462.18600464 711.20251465 0.79210037]	[4.67468140e+02 8.70212036e+02 8.09157908e-01]	[516.18914795 544.46173096 0.69829118]	[546.93060303 711.22668457 0.79169208]	[4.85392456e+02 6.52196472e+02 4.67013806e-01]	[449.44024658 292.9553833 0.87563801]	[475.13720703 292.89511108 0.87290746]	[428.909729 292.90905762 0.79994386]	[485.46273804 287.81518555 0.66498095]	[0. 0. 0.]	[0. 0. 0.]	[4.80234253e+02 6.39353821e+02 1.51312873e-01]	[4.80274139e+02 8.95949036e+02 7.81254828e-01]	[4.62220764e+02 8.93436218e+02 7.63603806e-01]	[4.72581238e+02 8.75379150e+02 6.90024436e-01]
[462.26037598 300.68875122 0.94110185]	[459.66699219 359.76376343 0.94185442]	[398.2310791 364.80523682 0.86865765]	[380.27420044 469.98876953 0.88830584]	[380.3454895 559.81890869 0.90377969]	[518.66265869 357.11520386 0.89988238]	[534.16723633 451.99575806 0.81586659]	[557.18096924 541.73626709 0.85033101]	[477.67218018 549.56060791 0.71443379]	[439.13580322 557.18225098 0.709553 ]	[462.31900024 708.70159912 0.81088454]	[4.67452728e+02 8.70138000e+02 8.05353463e-01]	[516.16888428 546.94207764 0.69306362]	[546.9788208 713.6918335 0.78309923]	[4.90501831e+02 6.52167542e+02 4.30487454e-01]	[449.46179199 293.00726318 0.88235903]	[475.12228394 292.93237305 0.87535137]	[428.90731812 292.9515686 0.81063771]	[485.43789673 287.80062866 0.6546967 ]	[0. 0. 0.]	[0. 0. 0.]	[4.82770721e+02 6.39316711e+02 1.26159132e-01]	[4.80345215e+02 8.95960693e+02 7.83923388e-01]	[4.62275574e+02 8.93444214e+02 7.67403364e-01]	[4.70028961e+02 8.72930420e+02 7.02174962e-01]
[462.26751709 300.74151611 0.92753696]	[459.65423584 359.82244873 0.93496013]	[398.22027588 364.8817749 0.86223227]	[380.26690674 470.0269165 0.8842864 ]	[382.7255249 559.83380127 0.90115541]	[518.67913818 357.17791748 0.90404558]	[534.17285156 452.0475769 0.81657374]	[557.16033936 541.79821777 0.85343075]	[477.68704224 552.09454346 0.71068239]	[439.12994385 557.24963379 0.71123213]	[462.32662964 713.784729 0.78372324]	[4.67458649e+02 8.70180786e+02 8.10590029e-01]	[516.19628906 546.98925781 0.69351143]	[547.03936768 713.71954346 0.77667612]	[4.98185577e+02 6.59810303e+02 4.90020424e-01]	[449.46398926 295.40487671 0.88577056]	[475.12939453 292.97470093 0.88033295]	[426.43634033 292.94592285 0.81148946]	[485.43136597 287.84017944 0.64759183]	[5.29072876e+02 7.06143677e+02 6.00839034e-02]	[0. 0. 0.]	[4.85418365e+02 6.44409302e+02 1.62829623e-01]	[4.80341034e+02 8.95949158e+02 7.87613392e-01]	[4.62274689e+02 8.93440186e+02 7.69096553e-01]	[4.70040894e+02 8.75353638e+02 7.02747881e-01]
[462.27038574 303.21499634 0.91819233]	[459.66369629 362.24090576 0.93071115]	[398.21359253 367.40036011 0.85907072]	[380.25405884 472.55148315 0.88133764]	[382.74026489 562.2444458 0.90388054]	[518.69049072 357.22396851 0.90752429]	[534.17156982 452.07565308 0.81760359]	[557.18280029 541.84106445 0.85397434]	[477.68154907 552.08050537 0.70790899]	[439.13314819 557.24847412 0.70898032]	[462.32632446 713.70800781 0.78446078]	[4.67463165e+02 8.70175293e+02 8.10418189e-01]	[516.17224121 546.96612549 0.69388407]	[547.06835938 713.75891113 0.75700831]	[4.98230133e+02 6.59802612e+02 4.31624442e-01]	[449.4770813 295.46209717 0.89759493]	[475.11968994 295.39117432 0.8840701 ]	[428.92282104 295.40335083 0.81150633]	[485.44979858 290.35964966 0.68768382]	[0. 0. 0.]	[0. 0. 0.]	[4.87947876e+02 6.44465149e+02 1.40700281e-01]	[4.80344788e+02 8.95965637e+02 7.85988331e-01]	[4.62287598e+02 8.93454041e+02 7.63448477e-01]	[4.72519318e+02 8.75361877e+02 7.02406287e-01]
[462.29827881 303.2986145 0.92218196]	[459.66983032 362.32080078 0.91505301]	[398.22106934 369.93829346 0.86079407]	[380.26385498 472.58428955 0.8829689 ]	[382.74807739 562.27502441 0.90169901]	[518.69543457 359.61392212 0.90306252]	[534.17028809 454.62921143 0.83333731]	[557.22735596 541.93487549 0.84652478]	[477.63262939 549.54742432 0.70507461]	[439.09579468 557.21044922 0.69914585]	[462.3677063 711.17486572 0.80976683]	[4.67475739e+02 8.70122131e+02 8.00055742e-01]	[513.6517334 544.46685791 0.68295252]	[547.04876709 716.3248291 0.7513631 ]	[5.03297699e+02 6.59853760e+02 3.09924871e-01]	[449.47402954 295.55740356 0.90828609]	[475.15264893 295.45898438 0.8957839 ]	[428.95620728 295.60012817 0.84289181]	[485.45330811 292.98730469 0.68143243]	[5.41913452e+02 7.21412292e+02 8.20807070e-02]	[0. 0. 0.]	[4.95659637e+02 6.47155884e+02 1.01517811e-01]	[4.80303833e+02 8.95952515e+02 7.86687076e-01]	[4.62263672e+02 8.93430054e+02 7.65324056e-01]	[4.72531738e+02 8.72932373e+02 6.98221803e-01]
[462.28216553 308.31607056 0.91638941]	[459.6862793 364.81924438 0.90521693]	[398.2192688 372.52316284 0.8735196 ]	[380.27505493 475.11065674 0.88103884]	[382.78829956 562.36419678 0.90721202]	[518.7020874 359.67059326 0.90052342]	[534.16900635 457.11682129 0.83787477]	[557.21368408 544.35705566 0.84797382]	[477.63650513 552.07702637 0.70546573]	[439.09716797 557.25604248 0.70539415]	[462.42547607 711.24487305 0.7955296 ]	[4.67492615e+02 8.70154602e+02 8.04602265e-01]	[513.65032959 546.94793701 0.67786187]	[547.04168701 718.87438965 0.74101239]	[5.05972473e+02 6.65019775e+02 2.40918994e-01]	[449.46350098 295.60800171 0.90550959]	[477.58865356 295.55700684 0.91483057]	[428.90628052 295.59466553 0.86490792]	[485.45397949 295.46362305 0.69431227]	[5.41889954e+02 7.26494812e+02 1.45454124e-01]	[5.62381165e+02 7.18845337e+02 1.15735561e-01]	[5.00731201e+02 6.62362427e+02 8.93463120e-02]	[4.80333832e+02 8.95960815e+02 7.87810028e-01]	[4.62298065e+02 8.93447632e+02 7.64408290e-01]	[4.70042053e+02 8.75350464e+02 7.00019896e-01]
[462.29815674 310.90634155 0.92092359]	[459.6786499 364.87088013 0.89880204]	[398.21774292 374.97692871 0.8767938 ]	[380.27807617 475.15286255 0.88701236]	[382.7980957 562.43786621 0.91581285]	[518.67578125 359.7038269 0.90226823]	[534.15643311 457.18774414 0.84728527]	[557.22094727 544.40026855 0.8535465 ]	[477.60443115 549.57067871 0.69629759]	[439.06765747 557.25213623 0.69267946]	[464.85220337 713.71264648 0.79071873]	[4.69953583e+02 8.70146240e+02 8.02641869e-01]	[513.64038086 544.46325684 0.67590964]	[547.03125 721.44250488 0.750287 ]	[5.03403839e+02 6.64966125e+02 2.41070777e-01]	[451.99203491 298.0161438 0.90547717]	[477.59515381 295.62054443 0.90752929]	[428.93823242 295.61529541 0.84557229]	[485.4770813 295.47601318 0.68128699]	[5.41932129e+02 7.26671204e+02 1.75421998e-01]	[5.62361206e+02 7.23877930e+02 1.42947808e-01]	[0. 0. 0.]	[4.80315186e+02 8.95954529e+02 7.93140054e-01]	[4.62284027e+02 8.93431335e+02 7.73567080e-01]	[4.70041229e+02 8.75338806e+02 6.99100196e-01]
[462.28521729 313.40551758 0.92915744]	[459.67849731 369.9057312 0.8962906 ]	[398.228302 375.07006836 0.89088732]	[380.28112793 477.61071777 0.88931751]	[382.79937744 564.8336792 0.91388208]	[518.67889404 359.79046631 0.8852784 ]	[534.16400146 459.61257935 0.85915643]	[557.23498535 544.4498291 0.84614825]	[477.62033081 552.08227539 0.70190948]	[439.07778931 559.73529053 0.70490581]	[464.87799072 713.71099854 0.78688878]	[4.69976868e+02 8.70122864e+02 7.91660726e-01]	[516.12994385 546.94494629 0.67542976]	[5.47020447e+02 7.23932556e+02 7.20447898e-01]	[5.05970581e+02 6.67606201e+02 2.54143745e-01]	[449.50704956 298.10400391 0.89462328]	[477.60314941 298.0423584 0.91157186]	[428.94284058 298.10031128 0.85779488]	[487.92181396 297.99621582 0.68163931]	[5.41898560e+02 7.29123291e+02 2.26264551e-01]	[5.62251099e+02 7.24025757e+02 1.78072870e-01]	[4.98256714e+02 6.64950439e+02 1.11873493e-01]	[4.80291443e+02 8.95922852e+02 7.91373074e-01]	[4.62267761e+02 8.93393799e+02 7.68157184e-01]	[4.72546631e+02 8.72922058e+02 6.87799633e-01]
[462.28533936 313.40600586 0.9291023 ]	[459.67953491 369.90280151 0.89636827]	[398.22784424 375.07235718 0.8917045 ]	[380.28436279 477.61270142 0.88976413]	[382.80334473 564.83746338 0.91296494]	[518.68023682 359.78619385 0.88575619]	[534.15765381 459.60818481 0.85771245]	[557.24731445 544.45001221 0.84838641]	[477.63265991 552.0871582 0.70348608]	[439.08563232 559.73162842 0.70510495]	[464.86392212 713.69445801 0.79037476]	[4.69979828e+02 8.70124817e+02 7.94513822e-01]	[516.14581299 546.95483398 0.67560697]	[5.47023315e+02 7.23945129e+02 7.22773552e-01]	[5.05922913e+02 6.67594788e+02 2.51518101e-01]	[449.50827026 298.10577393 0.89443445]	[477.60269165 298.04370117 0.91140878]	[428.94198608 298.10079956 0.85803783]	[487.92156982 297.99859619 0.67764527]	[5.41906372e+02 7.29136475e+02 2.15128034e-01]	[5.62272522e+02 7.24033997e+02 1.69863865e-01]	[4.98216003e+02 6.64941833e+02 1.06927127e-01]	[4.80286652e+02 8.95918579e+02 7.94220030e-01]	[4.62264160e+02 8.93392578e+02 7.73416877e-01]	[4.72551331e+02 8.72930420e+02 6.90119922e-01]
[462.30102539 313.53363037 0.93294609]	[459.67022705 372.44100952 0.89998561]	[398.21737671 377.50488281 0.89379358]	[380.27737427 477.71426392 0.89849687]	[382.84521484 564.96289062 0.89207226]	[518.66455078 359.81265259 0.88720793]	[534.14862061 459.69564819 0.86904001]	[557.19598389 544.49450684 0.8529529 ]	[477.67715454 557.22198486 0.71090186]	[439.1161499 562.3269043 0.72360331]	[464.96060181 723.93103027 0.77161646]	[4.69988708e+02 8.70177429e+02 8.04125309e-01]	[516.20666504 549.54595947 0.67973793]	[547.03649902 726.45977783 0.76388401]	[4.95688965e+02 6.65028442e+02 4.19923306e-01]	[451.9942627 298.18319702 0.89495623]	[477.61477661 298.11209106 0.90301836]	[428.93280029 298.10827637 0.8262887 ]	[487.9367981 295.60418701 0.67198944]	[5.41950195e+02 7.29139343e+02 9.10708681e-02]	[0. 0. 0.]	[0. 0. 0.]	[4.80328552e+02 8.95926392e+02 7.94683456e-01]	[4.62291473e+02 8.93410828e+02 7.77647436e-01]	[4.72523193e+02 8.75351990e+02 6.89997852e-01]
[462.33758545 316.00839233 0.94457728]	[459.66384888 372.54592896 0.90857089]	[398.22720337 377.55679321 0.89612967]	[380.28485107 480.14828491 0.90581572]	[385.2947998 565.03668213 0.87223238]	[516.21881104 362.26419067 0.86703497]	[534.12548828 459.72311401 0.86751115]	[554.69714355 544.49499512 0.84600413]	[477.63452148 557.25018311 0.70506734]	[439.07717896 562.35070801 0.71733588]	[467.46234131 726.45111084 0.79541135]	[4.69985107e+02 8.70183044e+02 8.04826558e-01]	[516.17694092 549.57537842 0.67305964]	[547.01727295 726.6418457 0.80850357]	[4.93063995e+02 6.67518982e+02 4.59686726e-01]	[452.03540039 300.63430786 0.8865546 ]	[477.65847778 298.21578979 0.89720899]	[428.98876953 298.1552124 0.81325215]	[487.99206543 295.61712646 0.66774529]	[5.41717834e+02 7.29164490e+02 9.21032503e-02]	[0. 0. 0.]	[0. 0. 0.]	[4.80320099e+02 8.95958313e+02 7.90395498e-01]	[4.62274323e+02 8.93430420e+02 7.76082397e-01]	[4.72524597e+02 8.75350464e+02 6.91044569e-01]
[464.82299805 316.13949585 0.9396686 ]	[459.65301514 375.08566284 0.92528558]	[398.23681641 377.6517334 0.90037096]	[380.32217407 480.33880615 0.91244471]	[385.3354187 567.49829102 0.84905452]	[516.22296143 364.82611084 0.83974409]	[534.11688232 462.25640869 0.86699557]	[554.61523438 547.00073242 0.82608396]	[475.16455078 559.81768799 0.71401113]	[436.66662598 564.87823486 0.72526217]	[467.41513062 726.42932129 0.80894935]	[4.69986816e+02 8.70155457e+02 7.99084902e-01]	[513.65283203 554.65014648 0.67088962]	[547.04632568 729.03546143 0.8138563 ]	[4.87940674e+02 6.67559509e+02 4.86276776e-01]	[454.63897705 303.21368408 0.87552553]	[480.14074707 300.75604248 0.89504933]	[431.52490234 298.23800659 0.8015551 ]	[493.04910278 298.12347412 0.57647401]	[0. 0. 0.]	[0. 0. 0.]	[0. 0. 0.]	[4.80325745e+02 8.95967285e+02 7.88735032e-01]	[4.62288452e+02 8.93434204e+02 7.72225142e-01]	[4.72526611e+02 8.75339783e+02 6.91895127e-01]
[462.43893433 318.55282593 0.94146872]	[459.6595459 377.53430176 0.94289148]	[398.2411499 377.73553467 0.89867234]	[380.33358765 482.73556519 0.907206 ]	[385.30859375 567.54333496 0.8488459 ]	[518.64892578 369.91085815 0.8255043 ]	[534.12689209 462.38320923 0.8516016 ]	[552.13684082 547.06671143 0.81645596]	[475.11221313 559.76983643 0.70595026]	[436.6288147 562.41546631 0.71726733]	[467.43435669 726.4833374 0.80847633]	[4.69999664e+02 8.70155640e+02 7.95973182e-01]	[513.58605957 554.62145996 0.67302281]	[546.9987793 729.02886963 0.82512236]	[4.85436096e+02 6.67651489e+02 4.88399625e-01]	[454.6293335 305.76367188 0.86407661]	[480.13757324 303.2862854 0.88631833]	[431.54837036 300.63781738 0.79615951]	[493.11758423 298.16519165 0.63306385]	[0. 0. 0.]	[0. 0. 0.]	[0. 0. 0.]	[4.80361755e+02 8.98415466e+02 7.83685505e-01]	[4.62315796e+02 8.93453125e+02 7.65222549e-01]	[4.72514618e+02 8.75343018e+02 6.88952982e-01]
[464.83889771 318.61309814 0.93755245]	[459.66845703 377.56613159 0.9485867 ]	[398.23864746 380.12741089 0.89924502]	[380.34732056 482.79031372 0.9161253 ]	[385.33587646 570.07037354 0.83133733]	[518.66815186 369.9647522 0.8301993 ]	[534.10333252 462.39624023 0.85266691]	[552.06341553 549.59197998 0.80778086]	[475.12466431 559.82781982 0.70952713]	[436.66201782 564.88366699 0.7165336 ]	[467.46929932 726.53778076 0.8098222 ]	[4.70014465e+02 8.70196106e+02 7.97962606e-01]	[511.09997559 554.68395996 0.67419058]	[547. 729.05255127 0.82220602]	[4.88004181e+02 6.67616943e+02 4.40867960e-01]	[457.0763855 308.34268188 0.86906588]	[480.14181519 305.82235718 0.88741732]	[434.05880737 303.20953369 0.79340965]	[495.59085083 298.22476196 0.64594162]	[0. 0. 0.]	[0. 0. 0.]	[0. 0. 0.]	[4.82744629e+02 8.98430298e+02 7.81275868e-01]	[4.62343475e+02 8.95849915e+02 7.58191824e-01]	[4.72518036e+02 8.75383118e+02 6.86632097e-01]
[464.85385132 318.69247437 0.9269132 ]	[459.67947388 377.60134888 0.95102656]	[398.24160767 380.15643311 0.90164292]	[380.33737183 482.93566895 0.9018448 ]	[385.3092041 572.59643555 0.82898068]	[518.69311523 372.4984436 0.84045374]	[534.10198975 464.82312012 0.84234649]	[549.57629395 549.57183838 0.8144542 ]	[472.5793457 559.82342529 0.69751793]	[436.59738159 564.87927246 0.70189857]	[467.45648193 726.64801025 0.81087273]	[4.69996185e+02 8.70247925e+02 8.04550529e-01]	[508.53131104 554.67687988 0.67441142]	[546.9909668 729.05999756 0.80136466]	[4.87970856e+02 6.70174805e+02 4.30034131e-01]	[457.10211182 310.87039185 0.87769651]	[480.16397095 308.38735962 0.89541793]	[434.09024048 303.24838257 0.79339951]	[495.62902832 300.64364624 0.64849168]	[0. 0. 0.]	[0. 0. 0.]	[0. 0. 0.]	[4.82745941e+02 8.98419128e+02 7.79815197e-01]	[4.62340515e+02 8.95858643e+02 7.56961703e-01]	[4.70038116e+02 8.75431335e+02 6.87276602e-01]
[464.85461426 318.71832275 0.92740858]	[459.6746521 377.63949585 0.95027339]	[398.24810791 380.18554688 0.89492249]	[380.31240845 485.34506226 0.89175075]	[382.86956787 572.64801025 0.83819568]	[518.69250488 374.98461914 0.84816831]	[531.58935547 464.95907593 0.81720757]	[549.57568359 554.69598389 0.81825268]	[472.51705933 562.27905273 0.70129722]	[434.09945679 564.92022705 0.69669849]	[464.97543335 729.09442139 0.82237917]	[4.69982483e+02 8.70315186e+02 8.01493049e-01]	[508.50369263 557.17803955 0.67712992]	[546.95526123 729.13208008 0.81657785]	[4.93110901e+02 6.82925232e+02 4.79232967e-01]	[457.08807373 310.94949341 0.88248175]	[480.15444946 310.86880493 0.89625275]	[434.10528564 308.41091919 0.78427207]	[495.63787842 300.73422241 0.65014893]	[5.29080688e+02 7.39406738e+02 1.61254585e-01]	[0. 0. 0.]	[0. 0. 0.]	[4.82771240e+02 8.95981567e+02 7.69587755e-01]	[4.62384125e+02 8.95867432e+02 7.37382352e-01]	[4.69991119e+02 8.77927734e+02 6.83704257e-01]
[464.88543701 318.77270508 0.91046071]	[459.67770386 377.70880127 0.95014834]	[398.23486328 380.26885986 0.88709277]	[380.31704712 485.49035645 0.86181402]	[382.85614014 575.21380615 0.84823138]	[518.70245361 375.09191895 0.86696035]	[529.04785156 467.48474121 0.8110013 ]	[549.58581543 559.70135498 0.83076167]	[472.57949829 562.34259033 0.70985138]	[436.56451416 564.99328613 0.69794613]	[464.92147827 729.10662842 0.82804084]	[4.69985260e+02 8.70256042e+02 7.98245907e-01]	[508.54803467 557.23699951 0.67973107]	[546.96099854 729.1184082 0.81059378]	[4.93096771e+02 6.85513550e+02 5.42360842e-01]	[457.10076904 313.41436768 0.88816237]	[480.17892456 310.94168091 0.90554976]	[434.08093262 310.90817261 0.78031737]	[495.65859985 303.19723511 0.62593275]	[5.29008240e+02 7.41954773e+02 2.00576320e-01]	[0. 0. 0.]	[4.90520813e+02 6.75219910e+02 2.16915682e-01]	[4.82788239e+02 8.98449707e+02 7.74761736e-01]	[4.62369873e+02 8.95882446e+02 7.46340632e-01]	[4.70001160e+02 8.75429260e+02 6.92939401e-01]
[464.93521118 321.22088623 0.89255166]	[459.68548584 380.14743042 0.95310622]	[398.24404907 382.75875854 0.87767988]	[380.26486206 488.00418091 0.86581844]	[382.82495117 577.78710938 0.86602587]	[518.71343994 377.54690552 0.89031971]	[529.04907227 470.00033569 0.81596458]	[549.50024414 559.73254395 0.85011935]	[472.58102417 564.92144775 0.71148831]	[436.54867554 570.05743408 0.68757111]	[464.91119385 731.71478271 0.81170267]	[4.70004120e+02 8.70272522e+02 8.02594960e-01]	[511.03372192 562.30432129 0.6898396 ]	[546.93621826 729.13421631 0.81247658]	[4.93117981e+02 6.88052185e+02 5.67797422e-01]	[457.13494873 313.53610229 0.91052675]	[480.19647217 313.43045044 0.91285294]	[434.08441162 313.44238281 0.79068601]	[495.63598633 303.2651062 0.59762782]	[5.26445312e+02 7.47022644e+02 2.45855212e-01]	[5.39259399e+02 7.36844849e+02 1.48450464e-01]	[4.93077606e+02 6.80331909e+02 2.23902509e-01]	[4.82818298e+02 8.98448364e+02 7.77649879e-01]	[4.62399292e+02 8.95890320e+02 7.47545600e-01]	[4.70010223e+02 8.75446350e+02 6.95791602e-01]
[464.93487549 321.30526733 0.87732267]	[459.66732788 380.22537231 0.94993716]	[398.25521851 382.8522644 0.87038469]	[380.25247192 493.04727173 0.87011433]	[382.80847168 580.25134277 0.8770535 ]	[518.69567871 377.58468628 0.89646113]	[529.02941895 472.527771 0.81511343]	[547.04754639 559.79193115 0.86787331]	[472.54534912 564.96746826 0.70950413]	[434.08984375 570.08843994 0.68754113]	[464.9524231 731.78070068 0.80205125]	[4.70022461e+02 8.70306458e+02 7.98167229e-01]	[511.01873779 562.34960938 0.69528651]	[544.5135498 731.65966797 0.82020545]	[4.85372345e+02 6.85531921e+02 5.36595166e-01]	[457.15148926 315.97320557 0.92863292]	[480.18695068 313.52838135 0.92200673]	[434.10656738 313.51303101 0.80017161]	[493.10772705 305.8291626 0.54430258]	[5.36731384e+02 7.44458435e+02 7.82262906e-02]	[0. 0. 0.]	[0. 0. 0.]	[4.82853790e+02 8.98467407e+02 7.69413590e-01]	[4.62440063e+02 8.95921570e+02 7.32956529e-01]	[4.70007599e+02 8.77919434e+02 6.91966116e-01]
[464.88116455 326.28207397 0.86748517]	[459.6781311 380.29974365 0.94253618]	[400.62719727 385.34591675 0.86370885]	[380.2461853 493.06558228 0.8730225 ]	[382.80374146 580.34741211 0.88759929]	[518.68041992 377.65551758 0.90338391]	[528.97943115 475.08758545 0.83000523]	[547.05908203 562.2623291 0.87154049]	[472.52471924 564.98486328 0.70258248]	[434.1038208 572.59356689 0.68132365]	[464.95230103 734.28302002 0.7951203 ]	[4.69999390e+02 8.70200195e+02 7.95888722e-01]	[508.50805664 562.35565186 0.69037187]	[544.49273682 734.27789307 0.79678285]	[4.87971100e+02 6.85544556e+02 5.33374429e-01]	[457.12457275 316.05609131 0.93185866]	[480.15985107 315.9793396 0.93144441]	[434.12045288 315.94186401 0.80081052]	[493.10443115 308.40789795 0.56777906]	[5.36648743e+02 7.47165161e+02 1.34199977e-01]	[0. 0. 0.]	[0. 0. 0.]	[4.82778046e+02 8.95982605e+02 7.75480747e-01]	[4.62369385e+02 8.95845642e+02 7.51059115e-01]	[4.70015717e+02 8.75369019e+02 6.97554111e-01]
[464.85043335 328.84487915 0.86945617]	[459.66043091 382.76190186 0.92973882]	[398.26470947 387.91836548 0.85418373]	[380.23391724 493.12393188 0.87155986]	[382.82046509 582.78051758 0.89237303]	[518.66949463 377.75164795 0.89932799]	[526.51647949 475.16009521 0.84021425]	[547.04016113 562.33837891 0.88194519]	[472.58932495 570.04138184 0.69658589]	[436.55599976 577.78344727 0.70017731]	[467.40042114 739.36749268 0.79183567]	[4.70009064e+02 8.70223267e+02 7.97776461e-01]	[511.06387329 564.94403076 0.69830829]	[544.52935791 734.3034668 0.77974826]	[4.87963745e+02 6.88020020e+02 5.71474016e-01]	[457.09036255 316.12350464 0.92953455]	[480.13803101 316.0305481 0.93248981]	[434.09310913 316.01898193 0.80335391]	[493.05444336 310.91210938 0.56435812]	[5.34129517e+02 7.49536438e+02 1.68174952e-01]	[0. 0. 0.]	[0. 0. 0.]	[4.82770813e+02 8.95973511e+02 7.79181480e-01]	[4.62360870e+02 8.93454163e+02 7.55035341e-01]	[4.70024353e+02 8.75387024e+02 6.96956694e-01]
[464.85003662 328.84329224 0.86931163]	[459.66043091 382.75744629 0.93005693]	[398.26675415 387.91360474 0.85426772]	[380.23016357 493.1307373 0.87196648]	[382.82394409 582.77648926 0.89102292]	[518.67028809 377.75042725 0.89975798]	[526.52203369 475.16433716 0.83949292]	[547.04418945 562.34326172 0.88110018]	[472.58218384 570.04327393 0.693928 ]	[436.55160522 577.78436279 0.69676107]	[467.40350342 739.38757324 0.795183 ]	[4.70019073e+02 8.70230103e+02 7.98851728e-01]	[511.05834961 564.94525146 0.69626409]	[544.49554443 734.26605225 0.79290414]	[4.85421417e+02 6.88031128e+02 5.61104059e-01]	[457.09042358 316.12280273 0.92973578]	[480.13751221 316.02978516 0.93236089]	[434.09317017 316.01977539 0.8025614 ]	[493.05401611 310.9118042 0.56377125]	[5.34128113e+02 7.49559814e+02 1.56279668e-01]	[5.44337036e+02 7.44479004e+02 8.20295587e-02]	[0. 0. 0.]	[4.82794495e+02 8.95977844e+02 7.75630474e-01]	[4.62391968e+02 8.95849487e+02 7.50170052e-01]	[4.70020172e+02 8.75400757e+02 7.00981796e-01]
[462.44985962 331.45141602 0.890113 ]	[459.65820312 382.8237915 0.92443973]	[398.25003052 390.46636963 0.8566938 ]	[380.23205566 495.60525513 0.87410009]	[382.80279541 582.79443359 0.89891779]	[518.66064453 380.14187622 0.90061074]	[526.53216553 477.66760254 0.85638827]	[547.04022217 562.35015869 0.88227677]	[472.5836792 570.04418945 0.69338852]	[436.54980469 577.77410889 0.69268572]	[464.90029907 736.79730225 0.80008966]	[4.69986267e+02 8.70266479e+02 7.96001792e-01]	[511.0378418 564.94995117 0.69589293]	[544.48864746 734.30792236 0.79235321]	[4.85407745e+02 6.88026611e+02 5.53943515e-01]	[454.64810181 318.53686523 0.92305738]	[480.11825562 316.13653564 0.93605393]	[431.56369019 316.03039551 0.80631006]	[490.56558228 313.44985962 0.60691249]	[5.31584839e+02 7.49543213e+02 1.41173378e-01]	[5.41824158e+02 7.44501404e+02 6.91062957e-02]	[0. 0. 0.]	[4.82769592e+02 8.95980896e+02 7.70800591e-01]	[4.62364105e+02 8.95850281e+02 7.41706789e-01]	[4.70000519e+02 8.75423706e+02 6.93082213e-01]
[462.36300659 333.93804932 0.91403735]	[459.64944458 385.30038452 0.91310328]	[398.23031616 393.01339722 0.86293942]	[380.22943115 495.67559814 0.88731205]	[382.78173828 582.91851807 0.9192698 ]	[516.20513916 380.19909668 0.90078872]	[526.51513672 477.72155762 0.87551856]	[547.046875 562.43170166 0.88079745]	[472.59338379 570.05560303 0.68891948]	[436.55300903 577.77026367 0.6833688 ]	[464.85293579 739.35113525 0.8050096 ]	[4.69993286e+02 8.70256348e+02 7.95578122e-01]	[511.07199097 564.95672607 0.69176185]	[544.54058838 739.41589355 0.77004874]	[4.85390717e+02 6.88025024e+02 5.45328796e-01]	[454.57345581 318.59280396 0.91461182]	[477.69909668 318.54855347 0.92564893]	[431.53430176 316.11123657 0.80631077]	[490.50112915 315.93899536 0.65580827]	[0. 0. 0.]	[0. 0. 0.]	[0. 0. 0.]	[4.82828033e+02 8.98492188e+02 7.72093177e-01]	[4.62393616e+02 8.95929749e+02 7.34648526e-01]	[4.70002472e+02 8.75441589e+02 6.95128798e-01]
[462.31201172 333.99377441 0.92622226]	[459.64648438 385.37976074 0.9033404 ]	[398.22171021 393.05566406 0.86289799]	[380.22634888 498.1315918 0.88413066]	[382.7918396 582.95837402 0.91735971]	[516.15258789 380.27990723 0.88121521]	[526.51275635 480.18127441 0.8856312 ]	[547.06488037 564.85583496 0.87717706]	[472.54241943 572.62579346 0.68488395]	[434.05810547 580.30096436 0.68726945]	[464.84188843 739.38037109 0.80426341]	[4.69982086e+02 8.70276062e+02 7.95577645e-01]	[511.0625 565.02709961 0.68826914]	[546.9206543 741.94287109 0.75969547]	[4.85423889e+02 6.88077942e+02 5.47594786e-01]	[452.04885864 318.65716553 0.90300268]	[477.63711548 318.60128784 0.91389769]	[431.49157715 318.55886841 0.80410379]	[490.47979736 316.01171875 0.70199907]	[5.34085815e+02 7.47172852e+02 1.26510501e-01]	[0. 0. 0.]	[0. 0. 0.]	[4.82822235e+02 8.98489136e+02 7.72953629e-01]	[4.62391693e+02 8.95929932e+02 7.33003795e-01]	[4.69992706e+02 8.77886597e+02 6.92457378e-01]
[462.28866577 334.05194092 0.93248129]	[459.65563965 387.93167114 0.89814019]	[398.23077393 395.53796387 0.87325776]	[380.21884155 498.16397095 0.88708806]	[382.80978394 585.36535645 0.91183835]	[516.14099121 380.33901978 0.86636996]	[526.52478027 480.18539429 0.88276261]	[547.05407715 564.87609863 0.87788653]	[472.53921509 572.63964844 0.68460721]	[434.06887817 580.31402588 0.68725562]	[464.84936523 739.37677002 0.80449444]	[4.70004059e+02 8.70246216e+02 7.92506695e-01]	[511.05429077 567.46160889 0.68800324]	[546.94482422 741.95306396 0.75002265]	[4.85430756e+02 6.88111145e+02 5.40856123e-01]	[452.00100708 318.69894409 0.89821655]	[477.6100769 318.6463623 0.9040013]	[428.990448 318.61599731 0.8088724 ]	[488.01876831 316.08633423 0.70897752]	[5.34094727e+02 7.49536194e+02 1.45220652e-01]	[0. 0. 0.]	[0. 0. 0.]	[4.82831512e+02 8.98498474e+02 7.72674620e-01]	[4.62400940e+02 8.95929688e+02 7.32880175e-01]	[4.70009644e+02 8.75432983e+02 6.94156289e-01]
[462.27539062 334.07177734 0.93248308]	[459.64959717 390.46835327 0.89510369]	[398.22857666 395.59439087 0.87993836]	[380.21789551 498.25097656 0.8955158 ]	[382.82272339 585.41101074 0.90712041]	[516.13867188 382.75027466 0.86154658]	[526.53082275 480.22213745 0.88255888]	[547.0703125 564.90545654 0.86819696]	[472.57287598 577.69763184 0.69723994]	[434.10845947 582.82879639 0.71473861]	[464.84396362 739.34747314 0.80383325]	[4.70001099e+02 8.70223083e+02 7.91054487e-01]	[511.0730896 567.55029297 0.69161648]	[5.46927795e+02 7.41955750e+02 7.39426196e-01]	[4.87993652e+02 6.88152527e+02 5.44395685e-01]	[449.51757812 318.71453857 0.89495951]	[477.59680176 318.66186523 0.89797032]	[428.99835205 318.65078735 0.80400699]	[488.00296021 316.12390137 0.69587553]	[0. 0. 0.]	[0. 0. 0.]	[0. 0. 0.]	[4.82870117e+02 8.98518433e+02 7.72194684e-01]	[4.62428925e+02 8.95948486e+02 7.29774594e-01]	[4.69983337e+02 8.75410828e+02 6.97111607e-01]
[462.27606201 334.07232666 0.93229592]	[459.64389038 390.47885132 0.8944279 ]	[398.22677612 395.59777832 0.88021141]	[380.22250366 498.27151489 0.89795333]	[382.81695557 585.41253662 0.90858215]	[516.12994385 382.75286865 0.85954171]	[526.527771 480.24884033 0.88404226]	[547.07104492 564.91412354 0.86674809]	[472.54644775 577.699646 0.6967656 ]	[434.08740234 582.83660889 0.71284777]	[464.85253906 739.34356689 0.80339247]	[4.70001221e+02 8.70214600e+02 7.90836215e-01]	[511.03863525 567.54370117 0.69126129]	[5.46943542e+02 7.41975769e+02 7.35255361e-01]	[4.90503387e+02 6.88167725e+02 5.39975762e-01]	[449.51855469 318.71520996 0.89465934]	[477.59658813 318.66165161 0.89814073]	[429.00109863 318.65167236 0.80421686]	[488.0045166 316.12185669 0.69906247]	[5.36622131e+02 7.47185059e+02 1.29984975e-01]	[0. 0. 0.]	[4.85368530e+02 6.77825134e+02 2.28317872e-01]	[4.82863708e+02 9.00979187e+02 7.71670997e-01]	[4.62415405e+02 8.95945801e+02 7.31917679e-01]	[4.69993591e+02 8.75401550e+02 6.96836293e-01]
[462.28292847 336.49752808 0.93992156]	[459.62509155 393.02505493 0.89811563]	[398.21902466 398.03045654 0.88723588]	[380.22567749 500.69329834 0.90740263]	[382.82434082 585.47668457 0.89791423]	[516.12084961 382.80584717 0.85234267]	[526.54541016 480.28582764 0.87698758]	[549.48876953 564.9730835 0.86007935]	[470.04785156 577.74273682 0.69773602]	[434.02096558 582.87878418 0.70646703]	[464.95852661 744.4675293 0.80384374]	[4.70015594e+02 8.70169006e+02 7.90341973e-01]	[511.04049683 570.03656006 0.68611485]	[546.93554688 744.49084473 0.75472909]	[4.85422852e+02 6.88081177e+02 5.53837001e-01]	[449.52261353 318.77767944 0.88448906]	[475.17306519 318.71789551 0.88664114]	[431.46697998 318.68841553 0.80449247]	[487.97143555 316.14221191 0.69976264]	[0. 0. 0.]	[0. 0. 0.]	[0. 0. 0.]	[4.82806702e+02 8.98500122e+02 7.73160160e-01]	[4.62365082e+02 8.95905579e+02 7.44472563e-01]	[4.70036072e+02 8.75342712e+02 6.98901772e-01]
[462.29162598 336.53948975 0.94406897]	[459.62533569 395.50747681 0.90600681]	[398.21224976 398.0586853 0.89394522]	[380.24685669 500.74386597 0.91906762]	[382.83062744 585.50909424 0.89428896]	[516.16992188 382.87014771 0.84591371]	[528.98040771 480.30657959 0.87747771]	[549.51751709 564.98486328 0.85407537]	[470.02319336 577.74310303 0.69573045]	[434.0149231 582.87750244 0.70119017]	[464.95166016 739.37799072 0.77894109]	[4.70020660e+02 8.70150696e+02 7.89865375e-01]	[508.54562378 570.02575684 0.68242347]	[546.95184326 746.97943115 0.75640619]	[4.90542297e+02 6.88024475e+02 4.73760962e-01]	[449.52359009 321.18255615 0.87828332]	[475.17584229 318.74920654 0.8817544 ]	[431.46908569 318.72122192 0.79766798]	[487.96688843 316.1361084 0.69550252]	[5.36708130e+02 7.49642090e+02 1.61055565e-01]	[0. 0. 0.]	[0. 0. 0.]	[4.82792053e+02 8.98495911e+02 7.76738882e-01]	[4.62353241e+02 8.95895996e+02 7.50790596e-01]	[4.72516724e+02 8.75326538e+02 7.01670587e-01]
[truncated: 296 more rows]
