# Supplementary material for: Evaluation of functional tests performance using a camera-based and machine learning approach
Source: PLoS One. 2023 Nov 3;18(11):e0288279. doi: 10.1371/journal.pone.0288279 (PMC10624324; doi:10.1371/journal.pone.0288279)
Supplement: S1 Data — This dataset includes all the extracted keypoints of movements and the associated features and statistics, which were used for the analyses presented in the main manuscript. (ZIP) [file pone.0288279.s001.zip › PLOS_data_28032023/original_movement_data/CSV/000019_SDT_P_crop.csv]

[467.45248413 246.77662659 0.84620035]	[462.37112427 277.6204834 0.9353869 ]	[410.94848633 277.6262207 0.85447001]	[382.86141968 369.94107056 0.81427675]	[377.68347168 449.49575806 0.88190055]	[521.2947998 275.09429932 0.92807823]	[539.24975586 367.35699463 0.82776147]	[554.64562988 446.91473389 0.82517147]	[459.83047485 462.24200439 0.78163236]	[421.24816895 462.30328369 0.76354206]	[423.80618286 618.76605225 0.78835529]	[421.21478271 765.07470703 0.87292725]	[500.72970581 462.22970581 0.75976962]	[500.68789673 621.33990479 0.80835736]	[503.26043701 767.57440186 0.8779363 ]	[459.68582153 234.01306152 0.9364742 ]	[480.33712769 234.00534058 0.95391142]	[441.68389893 218.59632874 0.70925802]	[500.67160034 216.11581421 0.76324046]	[5.03320099e+02 7.95885864e+02 7.68979192e-01]	[5.21278259e+02 7.90763794e+02 7.77889132e-01]	[5.00664612e+02 7.70262268e+02 7.55869925e-01]	[418.69393921 795.7901001 0.81811297]	[400.75595093 790.70202637 0.83711576]	[4.26350159e+02 7.70216187e+02 7.51043916e-01]
[464.91455078 244.28160095 0.85359609]	[462.33337402 277.66299438 0.93901277]	[408.44494629 277.67736816 0.84806031]	[380.35256958 372.54168701 0.84735715]	[377.6065979 452.0244751 0.8806904]	[521.26525879 277.47631836 0.92618072]	[539.19482422 369.93777466 0.82265729]	[552.13891602 446.9367981 0.82235759]	[459.82495117 462.25079346 0.78528124]	[421.2437439 462.31738281 0.76874071]	[423.82574463 618.78540039 0.80156815]	[421.1802063 767.52166748 0.88083255]	[500.72155762 462.22668457 0.76029038]	[500.71005249 621.29907227 0.80761415]	[503.27069092 767.57019043 0.88086748]	[459.61114502 233.96702576 0.91955352]	[480.25460815 233.9815979 0.94994795]	[439.32247925 218.597229 0.68935537]	[500.64248657 216.11836243 0.78597295]	[5.03326141e+02 7.95895325e+02 7.73146331e-01]	[5.21289307e+02 7.90766357e+02 7.86791325e-01]	[5.00685455e+02 7.70256958e+02 7.66122341e-01]	[418.71575928 793.331604 0.82002252]	[400.75814819 790.69110107 0.83996582]	[4.23883179e+02 7.70284973e+02 7.39369690e-01]
[464.88531494 244.22189331 0.85765779]	[462.26351929 277.69387817 0.94248062]	[405.90447998 277.70040894 0.85300553]	[380.30010986 375.05377197 0.86872852]	[377.54083252 454.6229248 0.88395262]	[521.19885254 277.51950073 0.9170996 ]	[536.6595459 369.92758179 0.79765594]	[549.56011963 449.47756958 0.82502651]	[459.79476929 459.78317261 0.7839191 ]	[421.21264648 462.24307251 0.77077776]	[423.83093262 616.26318359 0.80009699]	[421.17138672 767.50805664 0.87836659]	[500.68710327 459.76617432 0.7489897 ]	[500.67626953 618.79071045 0.78811347]	[503.26919556 767.54797363 0.87661707]	[457.21102905 233.9420929 0.91051638]	[480.21273804 233.94113159 0.9450174 ]	[439.26687622 218.61335754 0.69741511]	[498.23916626 216.07948303 0.78424418]	[5.03317291e+02 7.95876831e+02 7.74063826e-01]	[5.21280151e+02 7.90752502e+02 7.86822021e-01]	[5.00687317e+02 7.70232849e+02 7.64158547e-01]	[418.73043823 793.33062744 0.82090801]	[400.76815796 790.69262695 0.83933526]	[4.23867065e+02 7.70270142e+02 7.40443945e-01]
[464.88861084 244.21565247 0.85761184]	[462.26678467 277.69482422 0.94206774]	[405.90603638 277.69821167 0.85304004]	[380.30236816 375.05480957 0.86849356]	[377.540802 454.62948608 0.88447893]	[521.20056152 277.52011108 0.91740477]	[536.6572876 369.92807007 0.79710186]	[549.55810547 449.48379517 0.82477295]	[459.79241943 459.80612183 0.7834425 ]	[421.21020508 462.26605225 0.772062 ]	[423.83065796 616.27532959 0.80059445]	[421.1680603 767.51544189 0.87980682]	[500.68911743 459.78512573 0.74914974]	[500.68621826 618.82672119 0.79187566]	[503.2668457 767.54907227 0.87690139]	[457.21560669 233.93746948 0.91030067]	[480.21472168 233.93977356 0.94560468]	[439.2729187 218.60430908 0.69956362]	[498.2409668 216.07774353 0.78516978]	[5.03317902e+02 7.95873779e+02 7.73685813e-01]	[5.21278625e+02 7.90750610e+02 7.87411749e-01]	[5.00684540e+02 7.70233337e+02 7.61762321e-01]	[418.73022461 793.32702637 0.82217336]	[400.76870728 790.69049072 0.84023893]	[4.23860016e+02 7.70276001e+02 7.40436316e-01]
[462.440979 241.66905212 0.8736589 ]	[462.18319702 277.65670776 0.95016706]	[403.39395142 277.69091797 0.86193347]	[380.21508789 372.51483154 0.85678434]	[375.10995483 454.6473999 0.8697542 ]	[518.7800293 277.47927856 0.90693402]	[531.55712891 367.34234619 0.80672663]	[547.03552246 449.51828003 0.83853364]	[459.76672363 459.75350952 0.78722936]	[421.18447876 459.81054688 0.76993042]	[423.81130981 616.24438477 0.79883385]	[421.16931152 767.53271484 0.88720083]	[500.65951538 459.73925781 0.7486791 ]	[500.6763916 618.84002686 0.78917474]	[503.27096558 767.58032227 0.88331568]	[457.13934326 233.88160706 0.88906968]	[480.12771606 233.88755798 0.92316687]	[439.18005371 218.59794617 0.71791708]	[498.12509155 216.06292725 0.77425981]	[5.03322632e+02 7.95870972e+02 7.77252793e-01]	[521.27734375 790.75543213 0.79117781]	[5.00698120e+02 7.70268555e+02 7.62028515e-01]	[418.72109985 793.31866455 0.8221457 ]	[400.76092529 790.68249512 0.84486783]	[4.23871246e+02 7.70292114e+02 7.42095888e-01]
[462.40530396 241.61987305 0.88458008]	[459.79522705 277.67437744 0.95162833]	[403.30450439 277.66595459 0.87921619]	[380.12365723 372.52966309 0.87193793]	[374.99575806 457.09375 0.85545009]	[518.75219727 277.53106689 0.89980131]	[526.53942871 367.39230347 0.83426619]	[544.53668213 449.46548462 0.86512107]	[459.74920654 459.78857422 0.78385222]	[421.17449951 462.23306274 0.77274692]	[423.81860352 616.19134521 0.80259597]	[421.1701355 767.52770996 0.88620448]	[500.64111328 459.8059082 0.74322093]	[500.62832642 618.78765869 0.7814799 ]	[503.26593018 767.58868408 0.88317323]	[457.09658813 233.82723999 0.88439876]	[477.72860718 233.84463501 0.91414303]	[439.1109314 218.59431458 0.74687088]	[495.64111328 216.0549469 0.76253581]	[5.03324097e+02 7.95877808e+02 7.76419520e-01]	[521.27984619 790.75848389 0.79119003]	[5.00697906e+02 7.70286438e+02 7.59121656e-01]	[418.71398926 793.30529785 0.82324499]	[400.74865723 790.66967773 0.85122699]	[4.23876953e+02 7.70285950e+02 7.38798201e-01]
[462.394104 239.19535828 0.89088559]	[459.64520264 277.70187378 0.94054872]	[400.7444458 277.65722656 0.90216017]	[377.67486572 372.4725647 0.8672151 ]	[364.77890015 457.20196533 0.85883051]	[513.65087891 277.60891724 0.86400151]	[523.95849609 367.36901855 0.86509073]	[541.92755127 454.56558228 0.88001537]	[459.61312866 459.75357056 0.76798975]	[418.74993896 459.78253174 0.77377665]	[421.32647705 616.21307373 0.80823535]	[421.17358398 767.56848145 0.89473248]	[495.67907715 459.78591919 0.71950775]	[495.66326904 618.78143311 0.76362371]	[503.26190186 767.57330322 0.87474513]	[454.62200928 233.8653717 0.89123958]	[477.66659546 231.43167114 0.8960343 ]	[436.6022644 221.11764526 0.73019081]	[493.04367065 215.96806335 0.74234831]	[5.03308289e+02 7.95867249e+02 7.76118755e-01]	[5.21262878e+02 7.90737183e+02 7.86655426e-01]	[5.00729340e+02 7.70277771e+02 7.60259390e-01]	[418.68334961 793.33990479 0.81878662]	[400.72573853 790.6887207 0.8532424 ]	[4.23894531e+02 7.72710571e+02 7.40303278e-01]
[462.28237915 239.17095947 0.91183811]	[459.59381104 277.71054077 0.93017083]	[400.68768311 277.65774536 0.90463656]	[377.59729004 372.46572876 0.85405105]	[362.23809814 457.1645813 0.87044585]	[511.09262085 277.65380859 0.85416257]	[523.89709473 372.4538269 0.85920781]	[541.72497559 449.50442505 0.8574909 ]	[457.21743774 459.81570435 0.75661802]	[418.71975708 462.24664307 0.77219677]	[421.30200195 611.10388184 0.80365443]	[421.19607544 767.57647705 0.89654303]	[495.61831665 462.24411011 0.71573079]	[495.58728027 616.21295166 0.7492817 ]	[503.26028442 767.60162354 0.87729752]	[452.02709961 233.85061646 0.88125217]	[475.12393188 231.42253113 0.88053226]	[434.10305786 221.16340637 0.70046061]	[488.00057983 215.96846008 0.76266044]	[5.03328400e+02 7.95875122e+02 7.79164851e-01]	[521.2824707 790.74047852 0.7918942 ]	[5.00719330e+02 7.70312927e+02 7.54990995e-01]	[418.6612854 793.33599854 0.81874502]	[400.7149353 790.67987061 0.85478383]	[4.26353699e+02 7.72720276e+02 7.40390778e-01]
[462.19696045 239.1512146 0.92179108]	[457.21203613 277.73260498 0.92246574]	[400.66845703 277.6555481 0.90649474]	[377.58984375 375.059021 0.87156582]	[359.80209351 459.61376953 0.88730586]	[511.00878906 277.67449951 0.85574758]	[523.84118652 372.46591187 0.84302747]	[539.2411499 452.03137207 0.83454043]	[457.11175537 459.78997803 0.74370289]	[418.63949585 462.22833252 0.76083279]	[421.23672485 613.6361084 0.79358292]	[421.18701172 767.5690918 0.89930522]	[490.56375122 459.80224609 0.70708144]	[493.07202148 616.23962402 0.74981803]	[503.25790405 767.57977295 0.87380844]	[449.45120239 233.82125854 0.87770593]	[472.55560303 231.41511536 0.87251306]	[434.05050659 221.14978027 0.66720152]	[487.9319458 215.93873596 0.79072553]	[5.03310120e+02 7.95847595e+02 7.86385179e-01]	[521.27130127 790.72009277 0.79545617]	[5.00720520e+02 7.70295959e+02 7.57941127e-01]	[418.64892578 793.34014893 0.81817907]	[400.70663452 790.6784668 0.85485953]	[4.26343994e+02 7.72701172e+02 7.46346533e-01]
[459.78305054 239.14221191 0.91961712]	[457.13336182 277.71905518 0.91358459]	[398.26345825 277.66162109 0.90539151]	[377.54827881 377.53167725 0.89188373]	[359.74203491 459.61978149 0.89988214]	[506.01446533 277.64651489 0.87241507]	[523.76629639 369.95959473 0.83425391]	[534.17401123 452.06240845 0.81538498]	[454.63879395 462.22998047 0.7364924 ]	[418.59118652 462.26626587 0.75871438]	[421.1630249 611.14459229 0.79695153]	[421.18426514 767.55706787 0.89715594]	[490.50430298 462.23846436 0.70971924]	[490.51806641 613.70532227 0.75929856]	[503.23608398 767.56292725 0.87654674]	[446.86660767 231.42524719 0.88220394]	[469.98916626 231.40449524 0.87140262]	[431.50836182 218.63600159 0.65406537]	[485.47305298 215.95658875 0.81849903]	[5.03307800e+02 7.95818359e+02 7.94797361e-01]	[521.25683594 790.69299316 0.80379272]	[5.00711823e+02 7.70283203e+02 7.66828597e-01]	[418.6519165 793.32385254 0.81938887]	[400.70809937 790.67028809 0.85672081]	[4.23920380e+02 7.70294312e+02 7.45956600e-01]
[459.72463989 239.12451172 0.9173727 ]	[457.05999756 277.71746826 0.90101427]	[398.20477295 277.68814087 0.90392274]	[377.5378418 377.52297974 0.89015931]	[359.66445923 459.64447021 0.91200018]	[505.94250488 277.63323975 0.88743085]	[521.42102051 369.9770813 0.84082723]	[529.07489014 449.52337646 0.81268126]	[454.60754395 459.80383301 0.73601645]	[418.60229492 462.23980713 0.7611019 ]	[421.17248535 611.14532471 0.80773491]	[421.17236328 767.55908203 0.89884138]	[487.96737671 459.81350708 0.71536493]	[487.99578857 613.67858887 0.75848335]	[500.88534546 767.52648926 0.86970949]	[444.36807251 231.39733887 0.88830644]	[467.46310425 231.3780365 0.87496418]	[428.93453979 218.60639954 0.66003406]	[485.41772461 215.92710876 0.83024579]	[503.29821777 793.35369873 0.80510342]	[521.23675537 790.65252686 0.81369245]	[5.00672089e+02 7.70251648e+02 7.61221230e-01]	[418.66418457 793.32177734 0.82031465]	[400.71664429 790.67150879 0.85820585]	[4.23897858e+02 7.70286865e+02 7.48670995e-01]
[459.70831299 236.67738342 0.92916387]	[454.60635376 277.72915649 0.89513475]	[398.17520142 280.10028076 0.89567316]	[377.53134155 375.06448364 0.88317263]	[359.64343262 459.59283447 0.90914214]	[505.91604614 277.62686157 0.8902725 ]	[521.37786865 369.98294067 0.84325993]	[529.04156494 449.49349976 0.81559086]	[454.54507446 459.79318237 0.72704971]	[418.55020142 462.22396851 0.74924076]	[421.16009521 611.16680908 0.79953754]	[421.16799927 767.55078125 0.89914459]	[485.49850464 459.800354 0.71716946]	[490.48202515 618.7555542 0.74982613]	[500.85482788 767.55310059 0.8730973 ]	[444.34619141 231.3558197 0.88394946]	[467.39456177 228.87586975 0.86860406]	[426.42614746 218.63725281 0.68379712]	[485.39620972 213.53149414 0.84467697]	[503.3260498 793.36248779 0.80974084]	[521.24676514 790.64331055 0.82382399]	[4.98256256e+02 7.70285950e+02 7.52858400e-01]	[418.68075562 793.33721924 0.82694149]	[400.72595215 790.68487549 0.8581354 ]	[4.23893097e+02 7.70284546e+02 7.51523614e-01]
[459.65414429 236.64672852 0.92530262]	[454.59091187 277.72521973 0.8952592 ]	[398.16253662 280.11218262 0.89258772]	[377.52130127 375.03500366 0.8804428 ]	[359.59432983 457.21829224 0.90777487]	[505.912323 277.62356567 0.88940561]	[521.38787842 372.49362183 0.84570372]	[529.0189209 449.4647522 0.81462336]	[454.54977417 459.80328369 0.73255301]	[418.55795288 462.23361206 0.75671738]	[418.79067993 613.67712402 0.79946595]	[421.16650391 767.57312012 0.90106094]	[487.91793823 459.80447388 0.7206158 ]	[487.97723389 616.26416016 0.76823193]	[500.86575317 767.57373047 0.87771773]	[444.29425049 231.302948 0.87710488]	[464.92892456 228.83706665 0.87156337]	[426.34490967 218.54733276 0.70288402]	[485.3553772 213.51599121 0.84119976]	[503.33453369 793.34387207 0.81517124]	[521.26251221 790.6307373 0.82550728]	[5.00656891e+02 7.70302246e+02 7.54863799e-01]	[418.67919922 793.33514404 0.83146048]	[400.72937012 790.68737793 0.86117715]	[4.23907562e+02 7.72694763e+02 7.49062002e-01]
[459.60592651 236.59335327 0.9260003 ]	[454.58093262 277.71234131 0.89654356]	[398.16384888 280.11727905 0.89413011]	[377.5199585 375.07754517 0.88625336]	[359.59841919 459.59945679 0.91135001]	[505.90505981 277.59729004 0.89426929]	[521.3807373 369.96307373 0.84231341]	[531.58050537 449.49801636 0.80662221]	[452.07885742 459.80670166 0.73747635]	[418.53771973 462.23019409 0.75743216]	[418.77639771 613.6696167 0.80023944]	[421.16452026 767.57385254 0.90104753]	[485.48205566 459.80596924 0.72832942]	[485.46722412 613.71899414 0.78792119]	[500.84985352 767.57385254 0.87765497]	[441.89215088 228.81852722 0.87642014]	[464.88964844 228.78134155 0.86888641]	[423.88946533 216.11456299 0.71606088]	[482.97250366 213.50430298 0.85019231]	[503.33474731 793.34539795 0.81101882]	[521.26391602 790.62652588 0.82375717]	[4.98266083e+02 7.72700012e+02 7.47629344e-01]	[418.66461182 793.34625244 0.83292007]	[400.71887207 790.69232178 0.86607003]	[4.23914032e+02 7.72697327e+02 7.47244895e-01]
[459.59753418 236.59533691 0.92469108]	[454.62692261 277.71084595 0.90308726]	[398.20391846 280.12045288 0.8951503 ]	[377.5456543 375.09118652 0.88475507]	[359.59280396 459.66467285 0.92156571]	[505.92541504 277.59082031 0.89240223]	[523.77435303 367.39831543 0.83485985]	[536.65606689 452.04394531 0.81291693]	[454.55554199 459.75656128 0.73412824]	[418.55841064 459.7868042 0.75941175]	[418.78338623 613.67675781 0.80105972]	[421.16253662 767.57098389 0.90119457]	[487.93417358 459.7640686 0.72077703]	[485.47808838 616.23565674 0.78744161]	[500.85803223 767.55969238 0.87581074]	[441.8918457 228.81083679 0.87792313]	[464.89892578 228.7908783 0.87052011]	[423.90045166 216.1162262 0.70564508]	[485.35424805 213.53663635 0.85062128]	[503.32904053 793.35113525 0.80971432]	[521.26239014 790.63555908 0.82108271]	[5.00643494e+02 7.70302612e+02 7.50187397e-01]	[418.6708374 793.34338379 0.83730596]	[400.72399902 790.69134521 0.86799502]	[4.23909027e+02 7.72703125e+02 7.45880485e-01]
[459.59298706 236.56130981 0.92798495]	[457.08364868 277.72067261 0.90964782]	[398.25259399 280.11169434 0.89691734]	[377.5630188 377.52441406 0.90123135]	[359.64291382 459.69168091 0.92278981]	[505.97390747 277.60043335 0.8847307 ]	[523.80877686 372.45172119 0.84504521]	[539.24456787 452.072052 0.83233374]	[454.57000732 459.74645996 0.73440957]	[418.57302856 459.77478027 0.76273167]	[418.80838013 611.11010742 0.8064481 ]	[421.14697266 767.56555176 0.89835626]	[487.95858765 459.75839233 0.72283792]	[487.96273804 618.76330566 0.77725202]	[500.89141846 767.58599854 0.87189102]	[441.89736938 228.77778625 0.8752622 ]	[464.89749146 226.31413269 0.86792773]	[423.93188477 216.12904358 0.69788682]	[485.35192871 213.53901672 0.85558605]	[503.30053711 793.32574463 0.80527908]	[521.25360107 790.63348389 0.81289411]	[5.00700317e+02 7.70308716e+02 7.48824179e-01]	[418.6835022 793.36120605 0.83451903]	[400.73568726 790.7052002 0.86060148]	[4.23868286e+02 7.70302002e+02 7.48572469e-01]
[457.21670532 236.52355957 0.92635781]	[457.16436768 280.10757446 0.92077869]	[400.64370728 280.13964844 0.89347869]	[377.5809021 377.59002686 0.90054446]	[359.64978027 459.66513062 0.91104573]	[508.47509766 277.61895752 0.86854064]	[523.85437012 369.96237183 0.85236686]	[539.31689453 454.54437256 0.8371321 ]	[457.06613159 459.7749939 0.74458098]	[418.62487793 459.8135376 0.77345407]	[418.79653931 611.13623047 0.80165428]	[421.13470459 767.59100342 0.89885718]	[490.51275635 459.78369141 0.71658671]	[488.02069092 618.74591064 0.77422124]	[500.89523315 767.56390381 0.87091386]	[441.88476562 226.28225708 0.87170756]	[464.89141846 226.24147034 0.86375654]	[426.40350342 216.09750366 0.65549558]	[485.39331055 213.44322205 0.85381591]	[503.26074219 793.30963135 0.80004495]	[521.22436523 790.63317871 0.80513269]	[5.00711304e+02 7.70282654e+02 7.56598592e-01]	[418.68093872 793.35845947 0.83197635]	[400.73284912 790.70629883 0.86160368]	[4.23857788e+02 7.72707764e+02 7.51836181e-01]
[459.60836792 236.5039978 0.93186182]	[457.22158813 280.1159668 0.92991942]	[400.6953125 280.15390015 0.89145792]	[377.61419678 377.50610352 0.8862288 ]	[359.73275757 459.69522095 0.9067564 ]	[508.53991699 277.61087036 0.862674 ]	[523.90405273 369.96878052 0.86295503]	[541.73925781 454.56387329 0.85842365]	[457.15054321 459.77593994 0.75843096]	[418.67126465 459.81277466 0.77830374]	[418.80563354 613.63446045 0.79421163]	[421.12747192 767.58673096 0.89781219]	[493.08602905 459.78063965 0.72081238]	[490.512146 616.22302246 0.77331251]	[503.23178101 767.53009033 0.86824208]	[441.89886475 226.25996399 0.87295139]	[464.91278076 223.71432495 0.85980558]	[428.90762329 216.09170532 0.63903886]	[485.41885376 213.35279846 0.84957707]	[503.27728271 793.30993652 0.80223739]	[521.23919678 790.63500977 0.80378401]	[5.00707977e+02 7.70260010e+02 7.59239316e-01]	[418.6890564 793.34564209 0.83397144]	[400.73855591 790.70288086 0.86180407]	[4.23857941e+02 7.72705078e+02 7.55399942e-01]
[459.65777588 236.44287109 0.94327945]	[459.6211853 280.13378906 0.93902528]	[400.75244141 280.18490601 0.88285059]	[377.71737671 375.07589722 0.87498426]	[362.21191406 459.69400024 0.88945067]	[511.03823853 277.60144043 0.86525661]	[523.95568848 369.90652466 0.86193192]	[541.82531738 454.55874634 0.87223786]	[457.19592285 459.75350952 0.76326698]	[418.7097168 459.77984619 0.77770984]	[421.15435791 613.65222168 0.79302251]	[418.81015015 767.59509277 0.89628887]	[493.12164307 459.77584839 0.72243488]	[493.04849243 616.22576904 0.76335424]	[503.23217773 767.51733398 0.8657912 ]	[444.29910278 223.73062134 0.8709594 ]	[464.9743042 221.16015625 0.85566425]	[428.93643188 216.09660339 0.70354128]	[485.42102051 213.35125732 0.85704666]	[500.88223267 793.31109619 0.80471259]	[521.20220947 790.65246582 0.80202264]	[5.00726196e+02 7.70249451e+02 7.59985685e-01]	[418.69116211 793.340271 0.82625055]	[400.73806763 790.70257568 0.85364908]	[4.23845490e+02 7.72710327e+02 7.55547941e-01]
[459.7310791 234.04353333 0.95195413]	[459.64767456 280.14407349 0.94405699]	[400.76956177 280.19213867 0.88295901]	[380.12670898 377.51132202 0.89298248]	[364.76675415 459.69155884 0.87729788]	[511.06451416 277.60409546 0.86840165]	[523.99755859 369.9145813 0.85692823]	[541.94390869 454.6159668 0.88579571]	[457.21621704 459.75967407 0.76267308]	[418.71411133 459.78729248 0.77918088]	[421.14529419 618.77630615 0.79531711]	[418.79708862 767.56634521 0.89183933]	[495.61941528 459.78527832 0.72366685]	[493.07458496 618.75158691 0.76711941]	[503.23892212 767.50836182 0.86101681]	[444.37789917 221.19641113 0.86948961]	[467.45428467 218.65614319 0.85592514]	[431.47158813 216.09559631 0.74378431]	[485.41842651 213.30555725 0.8546375 ]	[500.87133789 793.30828857 0.80238879]	[521.20178223 790.65136719 0.80126727]	[5.00737976e+02 7.70235596e+02 7.60038793e-01]	[418.70584106 793.33508301 0.82666636]	[400.74151611 790.69677734 0.85617977]	[4.23803955e+02 7.70292725e+02 7.53179193e-01]
[459.72784424 233.98719788 0.95067483]	[459.65826416 280.11676025 0.94712758]	[400.79373169 280.16668701 0.88140929]	[380.16574097 377.55856323 0.88961595]	[367.33944702 459.68167114 0.86474347]	[511.06414795 277.59234619 0.87044036]	[526.40570068 369.91552734 0.84377491]	[544.38781738 454.57827759 0.88853914]	[459.59033203 459.73266602 0.759835 ]	[418.72891235 459.76171875 0.77345371]	[418.80316162 616.27093506 0.79740751]	[418.7588501 767.53869629 0.8858484 ]	[495.66052246 459.76184082 0.72496819]	[495.599823 616.26239014 0.76489657]	[503.25848389 767.54083252 0.86903775]	[444.38452148 218.68360901 0.87951851]	[467.49453735 218.59259033 0.86384571]	[428.9704895 216.00770569 0.76500899]	[485.45220947 210.92158508 0.84533727]	[500.88308716 793.32122803 0.80148357]	[521.22521973 790.67822266 0.80145758]	[5.00730530e+02 7.70276184e+02 7.60676801e-01]	[418.7416687 795.80224609 0.80624008]	[400.75552368 790.73809814 0.83963585]	[4.21347687e+02 7.70245544e+02 7.55367279e-01]
[459.72186279 233.90316772 0.94228464]	[459.65872192 280.11312866 0.94635546]	[400.79397583 280.17364502 0.88393039]	[380.19482422 377.587677 0.89161265]	[375.00628662 459.76928711 0.88335496]	[511.09381104 277.58657837 0.8690154 ]	[526.43865967 367.3873291 0.83764875]	[544.4586792 454.58206177 0.88064873]	[459.63891602 459.68920898 0.77082884]	[418.76385498 459.73706055 0.77612871]	[418.76959229 616.21807861 0.79301924]	[418.69091797 765.09088135 0.87842727]	[498.13504028 459.70153809 0.72714984]	[495.59927368 616.22186279 0.76681066]	[503.27078247 767.52825928 0.86470884]	[444.37258911 218.5821991 0.8997708 ]	[467.46847534 216.13305664 0.87985116]	[429.00372314 215.96063232 0.75183296]	[485.45559692 210.85389709 0.83769107]	[5.03254883e+02 7.93313232e+02 7.93155134e-01]	[521.23864746 790.67791748 0.79866672]	[5.00720428e+02 7.70261414e+02 7.59822905e-01]	[418.70605469 793.36529541 0.80365497]	[400.73675537 790.72570801 0.84034258]	[421.25299072 770.17034912 0.78396338]
[459.71987915 231.42773438 0.92885494]	[459.66540527 280.11157227 0.94805413]	[400.78585815 280.18359375 0.88360071]	[380.22512817 377.54025269 0.88505 ]	[375.0322876 459.79754639 0.88857257]	[513.57873535 277.56692505 0.86952692]	[526.48608398 367.365448 0.83424795]	[544.50518799 449.51144409 0.86504745]	[459.6272583 459.72409058 0.77030003]	[418.76156616 459.75759888 0.77545762]	[418.78198242 611.15802002 0.81012797]	[418.67575073 765.08886719 0.87518471]	[495.69320679 459.75488281 0.72662705]	[493.13265991 613.71722412 0.76359165]	[503.27331543 767.54278564 0.86890972]	[444.36419678 216.13841248 0.91653085]	[467.43261719 216.03826904 0.89877319]	[431.48852539 215.91784668 0.75706643]	[485.46173096 208.35231018 0.82375163]	[5.03266571e+02 7.93323242e+02 7.91581452e-01]	[521.24761963 790.68743896 0.79814804]	[5.00719879e+02 7.70284119e+02 7.63881862e-01]	[418.70129395 795.8067627 0.79946649]	[400.73468018 790.73706055 0.83219993]	[421.22354126 770.1663208 0.78442979]
[459.68289185 228.86065674 0.90021336]	[459.65280151 280.09942627 0.94387317]	[400.76177979 280.1963501 0.8845495 ]	[380.21820068 377.57241821 0.88765013]	[375.06259155 459.74359131 0.8932575 ]	[511.08813477 277.54745483 0.87193161]	[526.51037598 364.86587524 0.82960272]	[544.55792236 446.97070312 0.85508198]	[459.61911011 459.71533203 0.76615798]	[418.75384521 459.75802612 0.77429682]	[421.13296509 611.14611816 0.8071484 ]	[418.71746826 767.49102783 0.88024545]	[495.69439697 459.73275757 0.72439992]	[495.60998535 613.69665527 0.76001585]	[503.27151489 767.5723877 0.8732217 ]	[444.31866455 215.99362183 0.93472719]	[467.39694214 215.89996338 0.91169292]	[428.94741821 213.49945068 0.76648277]	[485.45471191 208.27360535 0.81351769]	[5.03291534e+02 7.93353882e+02 7.90801823e-01]	[521.26391602 790.703125 0.79972899]	[5.00716858e+02 7.72695068e+02 7.57268012e-01]	[418.70025635 795.82006836 0.80411905]	[400.72909546 790.74530029 0.83859921]	[421.29528809 770.20343018 0.77345985]
[459.69143677 221.15447998 0.89952868]	[459.62039185 277.70706177 0.94038296]	[400.74856567 280.20236206 0.88372797]	[380.20446777 377.60424805 0.89204001]	[375.0637207 459.79226685 0.89342862]	[508.54522705 277.50445557 0.8793155 ]	[526.50592041 364.8656311 0.83659357]	[546.91784668 446.9437561 0.85876793]	[459.62866211 459.67764282 0.76933032]	[418.76547241 459.73294067 0.77502978]	[421.16723633 618.76965332 0.80320305]	[418.7880249 767.51763916 0.88494074]	[495.68511963 459.68829346 0.72374749]	[495.59533691 613.69177246 0.75913578]	[503.25299072 767.58624268 0.87488711]	[444.33084106 213.48733521 0.93764925]	[464.97555542 213.36883545 0.9029758 ]	[431.47283936 213.52607727 0.81806445]	[485.36608887 208.31311035 0.82892597]	[5.03306763e+02 7.93359924e+02 7.82132149e-01]	[521.27789307 790.69897461 0.79364127]	[5.00699951e+02 7.72710632e+02 7.53842950e-01]	[418.65505981 795.84124756 0.8095153 ]	[400.70657349 790.74279785 0.84560448]	[4.23794678e+02 7.70235901e+02 7.57493079e-01]
[459.66836548 216.15939331 0.93010622]	[459.60913086 277.72463989 0.93450636]	[400.69009399 280.2258606 0.88227206]	[380.1618042 377.68148804 0.90214384]	[375.02432251 459.79931641 0.88914514]	[511.01702881 277.51153564 0.87484121]	[526.51000977 367.38165283 0.83383435]	[546.93585205 449.44165039 0.85589993]	[459.61734009 459.73648071 0.77234846]	[418.76123047 459.78515625 0.77792203]	[421.21994019 618.75231934 0.80113637]	[418.79812622 767.59484863 0.8905412 ]	[495.67416382 459.7461853 0.72813171]	[495.61746216 616.21807861 0.76046968]	[503.25601196 767.60540771 0.8772912 ]	[444.29199219 210.92710876 0.91850948]	[464.94723511 210.78282166 0.87144226]	[426.43814087 213.35949707 0.82834077]	[482.9786377 205.71780396 0.83433986]	[5.03317932e+02 7.93356873e+02 7.77141273e-01]	[521.29034424 790.69421387 0.79303992]	[5.00707642e+02 7.72734314e+02 7.50954807e-01]	[418.72006226 795.80029297 0.81402361]	[400.75982666 790.74194336 0.84092307]	[4.23811066e+02 7.72702515e+02 7.45397329e-01]
[459.61807251 216.02894592 0.94780326]	[457.20565796 280.09695435 0.92648184]	[400.63497925 280.17102051 0.89105612]	[380.11740112 377.58511353 0.90251034]	[374.97790527 459.78598022 0.87891638]	[508.52636719 277.56033325 0.87715322]	[526.44580078 367.35644531 0.8463183 ]	[546.91479492 449.51315308 0.85838938]	[459.60089111 459.77713013 0.76735556]	[418.76052856 462.22991943 0.77750093]	[421.2326355 618.83270264 0.80950642]	[418.79052734 767.55377197 0.8924489 ]	[495.63742065 459.78372192 0.72401011]	[493.13021851 613.71868896 0.75821644]	[503.26226807 767.60247803 0.8794046 ]	[441.88650513 208.34283447 0.90535241]	[464.8840332 205.71943665 0.86072606]	[426.41638184 210.92088318 0.82486659]	[482.95074463 200.64147949 0.85545862]	[5.03332642e+02 7.95796204e+02 7.77914762e-01]	[521.30383301 790.70953369 0.79317313]	[5.00701447e+02 7.72725464e+02 7.58559585e-01]	[418.73706055 795.78643799 0.81758469]	[400.77236938 790.73144531 0.84648687]	[4.23778503e+02 7.70273560e+02 7.51346231e-01]
[459.58328247 213.54693604 0.94073319]	[457.15023804 277.72686768 0.91932487]	[400.62857056 280.15805054 0.88484794]	[377.74493408 377.58901978 0.90454626]	[369.93725586 459.77389526 0.8662324 ]	[505.99365234 277.56912231 0.89108974]	[524.02185059 364.85189819 0.85929102]	[544.52209473 452.08291626 0.8684411 ]	[459.60223389 459.72817993 0.770051 ]	[418.7588501 459.76928711 0.78135091]	[421.26177979 618.76000977 0.80499291]	[418.77810669 767.53057861 0.88702095]	[495.63955688 459.74969482 0.7208122 ]	[493.12924194 616.24530029 0.75973737]	[503.2666626 767.58544922 0.87608695]	[441.84875488 203.19215393 0.89667881]	[464.87481689 200.58659363 0.85557961]	[426.34634399 210.80001831 0.84227622]	[482.90362549 203.15760803 0.86904836]	[5.03331879e+02 7.93359558e+02 7.82644570e-01]	[521.29907227 790.69482422 0.79666066]	[5.00711853e+02 7.72707520e+02 7.59283960e-01]	[418.74111938 793.35223389 0.81761169]	[400.77008057 790.72210693 0.8436349 ]	[4.21383057e+02 7.70249084e+02 7.55527794e-01]
[457.18450928 213.42575073 0.9230417 ]	[457.06704712 277.69168091 0.9075895 ]	[398.20635986 280.10800171 0.89226544]	[377.68151855 377.55874634 0.89803576]	[364.85900879 459.67480469 0.8591873 ]	[505.94595337 277.56643677 0.89612591]	[523.95648193 364.85894775 0.86454457]	[544.42004395 454.59973145 0.87959039]	[457.21936035 462.2756958 0.76704395]	[418.73239136 462.30795288 0.78406811]	[421.22525024 621.31512451 0.80533838]	[418.77993774 767.54333496 0.88893771]	[495.62268066 462.29968262 0.72912967]	[495.60223389 618.7612915 0.75527847]	[503.24838257 767.56555176 0.87448722]	[441.82748413 198.13822937 0.90800947]	[464.84457397 198.01954651 0.87972003]	[426.36083984 208.25021362 0.83025712]	[482.86154175 200.60079956 0.89226615]	[5.03321503e+02 7.93351501e+02 7.92704284e-01]	[521.28631592 790.6875 0.80406994]	[5.00693970e+02 7.70307373e+02 7.54636765e-01]	[418.72213745 793.35687256 0.8162719 ]	[400.75527954 790.72277832 0.84531528]	[4.23774384e+02 7.70256592e+02 7.56573141e-01]
[457.15213013 213.30935669 0.90052748]	[452.0864563 277.69946289 0.88331306]	[398.10037231 280.11148071 0.88019347]	[377.59118652 377.67120361 0.89201844]	[362.29763794 459.75256348 0.89170194]	[505.88833618 277.59402466 0.89731914]	[523.90081787 369.92456055 0.85204196]	[544.29644775 457.15393066 0.89142174]	[457.1348877 462.31655884 0.75408649]	[418.67575073 462.34744263 0.7721895 ]	[421.22085571 618.79187012 0.79825908]	[418.784729 767.55181885 0.88815361]	[493.06399536 462.3352356 0.7164005 ]	[495.58856201 616.27563477 0.74796659]	[503.25042725 767.5715332 0.87415242]	[441.80102539 195.63449097 0.93238086]	[464.82720947 195.55323792 0.9089784 ]	[423.87841797 203.21214294 0.84167397]	[482.86203003 198.15722656 0.89847124]	[5.03330383e+02 7.93363098e+02 7.89953530e-01]	[521.29724121 790.69091797 0.80578107]	[5.00693420e+02 7.72692505e+02 7.54591167e-01]	[418.71286011 793.35418701 0.81547481]	[400.74664307 790.72137451 0.84492737]	[4.23786743e+02 7.70267883e+02 7.51580060e-01]
[457.12399292 210.81877136 0.88311553]	[449.52062988 277.68548584 0.8808496 ]	[398.04220581 277.69818115 0.87621659]	[377.53179932 377.73547363 0.89955193]	[362.24624634 459.7769165 0.90210712]	[503.46655273 277.61141968 0.90017951]	[523.82769775 369.92263794 0.8468222 ]	[541.86938477 457.14025879 0.88601303]	[457.09707642 462.28594971 0.74746668]	[418.62405396 462.33462524 0.76671028]	[418.78518677 618.81018066 0.78506643]	[418.75619507 767.54943848 0.88813412]	[493.05810547 462.28259277 0.71584505]	[493.11730957 618.7411499 0.75264466]	[503.26083374 767.58312988 0.8755492 ]	[441.77600098 195.5383606 0.95348996]	[462.42779541 195.45689392 0.93603015]	[423.84899902 203.17028809 0.8408193 ]	[482.82891846 198.10749817 0.90140873]	[503.32800293 793.35864258 0.79472768]	[521.30072021 790.68597412 0.80845743]	[5.00699951e+02 7.72708862e+02 7.53901243e-01]	[418.70480347 795.78839111 0.81303078]	[400.73840332 790.73529053 0.84437549]	[4.21372681e+02 7.70240234e+02 7.66165137e-01]
[457.12872314 210.77519226 0.88212001]	[449.43826294 277.68228149 0.88561279]	[395.59771729 277.67877197 0.8710044 ]	[377.49557495 377.66940308 0.89562577]	[362.21707153 459.7277832 0.89737773]	[503.42959595 277.61160278 0.90802693]	[521.37487793 367.38446045 0.84833622]	[541.7557373 457.14877319 0.8778702 ]	[457.0647583 462.3270874 0.74217212]	[418.58453369 462.37802124 0.76010579]	[418.72805786 618.78118896 0.79631793]	[418.74899292 767.53729248 0.88834244]	[490.56719971 462.31677246 0.71669412]	[493.09515381 613.68096924 0.75347388]	[503.26171875 767.54492188 0.87323385]	[441.77017212 195.49203491 0.96555281]	[462.43710327 195.40873718 0.94334841]	[423.77227783 200.68029785 0.85804737]	[482.80599976 198.08964539 0.903624 ]	[503.31219482 793.33557129 0.80851698]	[521.28607178 790.66711426 0.81450307]	[5.00707550e+02 7.70292847e+02 7.61727512e-01]	[418.69424438 795.78521729 0.81548446]	[400.73190308 790.73388672 0.8513726 ]	[421.3671875 770.22497559 0.77125061]
[457.12689209 208.31097412 0.87668139]	[446.90875244 277.70669556 0.88904524]	[395.55679321 277.70617676 0.86152494]	[375.1050415 377.69100952 0.8918246 ]	[359.80126953 459.69003296 0.89907742]	[503.39871216 277.6239624 0.91099554]	[521.28875732 367.39053345 0.83759642]	[539.22351074 457.15945435 0.85279393]	[454.6126709 462.33328247 0.74161214]	[418.5647583 462.38879395 0.7560938 ]	[418.73779297 618.80938721 0.80153877]	[418.75479126 767.53240967 0.89152884]	[490.50845337 462.31808472 0.71816343]	[493.1315918 613.66656494 0.75219554]	[503.26876831 767.53643799 0.86935979]	[441.76135254 195.4576416 0.96349698]	[462.43096924 195.37263489 0.94299376]	[421.39385986 200.67344666 0.86364734]	[482.78878784 198.08592224 0.89874458]	[503.33172607 793.36108398 0.79384142]	[521.30371094 790.6817627 0.80420601]	[5.00699677e+02 7.70280823e+02 7.61671782e-01]	[418.69967651 793.33947754 0.82129949]	[400.73675537 790.71923828 0.85877913]	[421.37515259 770.2210083 0.77084458]
[457.1166687 205.79238892 0.86484265]	[446.86932373 277.69558716 0.89141655]	[395.54196167 277.66271973 0.86538875]	[375.09091187 377.63027954 0.88611674]	[359.76330566 459.75909424 0.91582382]	[503.37783813 277.63504028 0.91086853]	[521.2545166 369.9236145 0.84268445]	[534.15625 454.64089966 0.81805456]	[454.60983276 462.24020386 0.74172944]	[418.57366943 462.3107605 0.75919801]	[418.73382568 618.79333496 0.80030942]	[418.75723267 767.52642822 0.89121091]	[490.48217773 459.82305908 0.71972519]	[493.1144104 611.15802002 0.76301807]	[503.26263428 767.52728271 0.86489826]	[441.74649048 195.39328003 0.96749777]	[462.43139648 192.99563599 0.94182849]	[421.35961914 200.6335144 0.87341183]	[482.77038574 198.07582092 0.90001005]	[5.03328400e+02 7.93358093e+02 7.92568505e-01]	[521.29956055 790.67437744 0.79906356]	[5.00694489e+02 7.70263184e+02 7.58362770e-01]	[418.70593262 793.35009766 0.82064474]	[400.74075317 790.72503662 0.85801947]	[421.37557983 770.21240234 0.77139777]
[457.12548828 205.75448608 0.8645891 ]	[444.45370483 277.67211914 0.89361107]	[395.54467773 277.64199829 0.86798793]	[375.07391357 375.09860229 0.8647421 ]	[359.80651855 459.70126343 0.90364993]	[503.37341309 277.61782837 0.91073424]	[521.19122314 367.38372803 0.82848883]	[529.05908203 452.08337402 0.81745654]	[454.65130615 459.76269531 0.74743098]	[418.59188843 462.23074341 0.76530039]	[418.74227905 616.28100586 0.79671264]	[418.7588501 767.54406738 0.89422107]	[490.52355957 459.73666382 0.71679872]	[493.04901123 608.63092041 0.76952845]	[503.26467896 767.53106689 0.86860079]	[441.75286865 195.37568665 0.96766585]	[462.43701172 192.9822998 0.94001657]	[421.34115601 200.62632751 0.87804919]	[482.75869751 198.07814026 0.89525765]	[5.03330780e+02 7.93352051e+02 7.92715669e-01]	[521.29815674 790.67016602 0.80092674]	[5.00707001e+02 7.70270020e+02 7.66271293e-01]	[418.72006226 793.33154297 0.82806093]	[400.75222778 790.71588135 0.86250985]	[4.21378754e+02 7.70234375e+02 7.67786503e-01]
[457.10903931 203.20863342 0.85711765]	[446.89562988 277.65042114 0.89466077]	[395.55895996 277.6164856 0.86947483]	[375.07449341 375.06149292 0.86427569]	[362.22363281 459.60455322 0.88481367]	[503.38665771 277.61346436 0.90848172]	[521.2298584 369.91012573 0.82474399]	[526.5380249 452.07995605 0.82642901]	[457.06970215 462.24221802 0.74491745]	[418.61380005 462.27911377 0.76530802]	[418.73657227 616.2822876 0.79851687]	[418.75976562 767.54138184 0.89286292]	[490.52233887 462.24145508 0.71628797]	[493.0592041 611.13165283 0.75787401]	[503.2612915 767.54888916 0.86912882]	[441.740448 192.99725342 0.96956563]	[462.4262085 192.93843079 0.94079208]	[421.34439087 200.58616638 0.87995929]	[482.74508667 198.07641602 0.89665413]	[503.34387207 793.34362793 0.7944262 ]	[521.30688477 790.66021729 0.80390173]	[5.00707520e+02 7.70290039e+02 7.57911801e-01]	[418.73724365 793.3168335 0.82996935]	[400.76696777 790.70532227 0.85891783]	[4.21370422e+02 7.70230896e+02 7.67454684e-01]
[457.134552 203.17724609 0.85889804]	[446.93008423 277.63766479 0.89386809]	[395.61032104 277.62200928 0.87754679]	[375.04025269 372.53314209 0.84206188]	[362.23782349 457.16970825 0.87674642]	[503.39459229 277.57043457 0.90838909]	[521.25518799 367.40490723 0.82680506]	[526.51824951 449.4805603 0.82328379]	[457.07931519 459.81570435 0.74727046]	[418.61108398 462.25650024 0.76920897]	[418.73852539 616.25946045 0.80538923]	[418.74813843 767.54553223 0.89165866]	[490.53713989 459.81164551 0.71975613]	[490.53579712 616.20355225 0.75831002]	[503.23660278 767.56384277 0.86836421]	[441.76724243 192.98153687 0.97073591]	[462.4430542 192.92697144 0.93668491]	[421.36566162 200.59635925 0.87978476]	[482.75268555 198.10752869 0.88882452]	[5.03372101e+02 7.95796509e+02 7.83232510e-01]	[521.32183838 790.67126465 0.79880935]	[5.00665222e+02 7.70305542e+02 7.47615993e-01]	[418.72677612 793.3248291 0.82260203]	[400.75637817 790.71099854 0.84945118]	[4.21354370e+02 7.70239807e+02 7.69417226e-01]
[457.19320679 203.16882324 0.86651462]	[449.51477051 277.63427734 0.88356268]	[398.06210327 277.62432861 0.88381392]	[375.02432251 369.94522095 0.82536942]	[362.34082031 454.57473755 0.82760429]	[503.46942139 277.55935669 0.90192008]	[521.33648682 369.89282227 0.83838052]	[526.53570557 446.87481689 0.83158636]	[457.10552979 459.79776001 0.74987352]	[418.60522461 462.24111938 0.76729894]	[418.73651123 616.206604 0.8060292 ]	[418.74923706 767.55743408 0.8928808 ]	[493.08807373 459.78381348 0.72334957]	[490.52706909 618.81231689 0.76495874]	[500.87203979 767.61950684 0.87156814]	[441.81497192 192.9810791 0.96683013]	[464.85845947 192.90783691 0.92833722]	[423.78335571 200.57830811 0.87290567]	[482.79998779 198.04484558 0.89044017]	[5.03407166e+02 7.95840271e+02 7.73355067e-01]	[521.32849121 790.68347168 0.79770702]	[4.98214630e+02 7.72755005e+02 7.31922209e-01]	[418.72869873 793.3157959 0.8196252 ]	[400.75509644 790.70843506 0.84500504]	[4.21352051e+02 7.70253906e+02 7.68042505e-01]
[459.61834717 203.13955688 0.87567419]	[454.57440186 277.62701416 0.89467406]	[398.14190674 277.62680054 0.89026833]	[374.99389648 367.4145813 0.83007163]	[369.89981079 444.39282227 0.82184744]	[505.92199707 277.55187988 0.89069062]	[523.8147583 367.3616333 0.83387512]	[526.54992676 441.85018921 0.86533767]	[457.15859985 462.22479248 0.75518376]	[418.64849854 462.26431274 0.77876896]	[418.73867798 616.22668457 0.80597693]	[418.74716187 767.54406738 0.89206463]	[495.61434937 462.23065186 0.72318906]	[490.50762939 618.8248291 0.76590478]	[500.87301636 767.63183594 0.87536287]	[441.86224365 192.99263 0.95736539]	[464.92260742 192.87713623 0.91190153]	[423.84469604 200.63668823 0.86637354]	[482.86358643 195.62112427 0.91723549]	[5.03397766e+02 7.95827209e+02 7.78062046e-01]	[521.32336426 790.67584229 0.80335635]	[4.98229950e+02 7.72766724e+02 7.34186649e-01]	[418.71038818 793.31982422 0.81894094]	[400.74545288 790.70532227 0.84439021]	[421.35140991 770.23980713 0.77215105]
[459.76184082 200.67248535 0.89274204]	[454.64590454 277.65258789 0.90260106]	[398.19958496 277.65817261 0.89185333]	[375.01422119 369.98269653 0.83328652]	[374.98031616 441.83218384 0.86939478]	[505.99716187 277.55453491 0.88456404]	[523.94781494 367.35006714 0.85416561]	[528.99285889 441.81213379 0.8709076 ]	[457.16616821 462.25137329 0.76404154]	[418.65872192 462.29049683 0.78603941]	[418.75360107 616.22265625 0.80568725]	[418.74758911 767.54473877 0.8908217 ]	[495.61657715 462.24578857 0.73003507]	[490.54925537 618.77575684 0.76417172]	[500.88034058 767.59179688 0.86993402]	[444.32177734 192.97241211 0.93988156]	[467.45605469 192.85073853 0.89261818]	[423.89129639 200.68321228 0.86175865]	[482.91604614 195.60119629 0.91516441]	[5.03380432e+02 7.95801270e+02 7.76063442e-01]	[521.3180542 790.66381836 0.79789561]	[4.98241974e+02 7.72721130e+02 7.36545205e-01]	[418.70440674 793.32781982 0.81875831]	[400.74304199 790.70697021 0.8456021 ]	[4.21356720e+02 7.70250183e+02 7.69248009e-01]
[462.23086548 200.59863281 0.90086818]	[457.19857788 277.615448 0.92861265]	[400.66323853 277.64035034 0.89669955]	[375.08309937 364.84512329 0.84956479]	[375.07522583 439.30108643 0.89889222]	[508.5289917 277.50363159 0.86821562]	[526.52563477 369.98052979 0.82889378]	[529.06396484 441.69833374 0.87249875]	[457.2059021 459.76504517 0.76031905]	[418.66351318 459.80532837 0.78031743]	[418.74688721 618.74963379 0.80389029]	[418.75454712 767.53717041 0.88926405]	[495.70135498 459.77029419 0.73355722]	[493.09796143 618.82794189 0.75964153]	[500.89254761 767.56689453 0.86876285]	[446.91714478 192.90055847 0.91691571]	[472.57693481 192.82827759 0.87979245]	[426.36941528 203.19223022 0.85093707]	[482.96557617 198.03883362 0.87431341]	[5.03391205e+02 7.95785217e+02 7.77915597e-01]	[521.32885742 790.65563965 0.79929638]	[4.98250519e+02 7.70310547e+02 7.41652906e-01]	[418.69348145 793.3192749 0.81855434]	[400.73468018 790.69873047 0.84732705]	[4.21369598e+02 7.70239136e+02 7.66602576e-01]
[462.33337402 198.11878967 0.90500188]	[459.61132812 277.62484741 0.93716943]	[400.69226074 277.67669678 0.89312041]	[375.10656738 364.86685181 0.84442657]	[375.08325195 439.12615967 0.89010525]	[513.57989502 275.128479 0.86564481]	[534.09466553 362.34384155 0.80596185]	[539.16473389 436.61447144 0.84239334]	[459.6267395 462.22293091 0.77545118]	[418.73147583 462.2824707 0.78724426]	[418.80395508 621.29510498 0.8038885 ]	[418.76699829 767.56402588 0.89654821]	[498.15652466 459.81430054 0.74189436]	[495.60513306 621.30535889 0.76286465]	[500.89581299 767.56439209 0.86877096]	[449.50866699 192.86981201 0.9061206 ]	[475.14807129 192.78842163 0.88900244]	[428.95291138 203.19450378 0.83897728]	[485.35501099 195.6309967 0.85273778]	[5.03389130e+02 7.95799500e+02 7.82652259e-01]	[521.32189941 790.65863037 0.79948199]	[4.98261444e+02 7.70301453e+02 7.36262739e-01]	[418.75750732 793.32891846 0.81726623]	[400.78707886 790.71643066 0.84217781]	[4.21369598e+02 7.70265320e+02 7.64209926e-01]
[462.33700562 198.1219635 0.90371853]	[459.61056519 277.6265564 0.93689966]	[400.69015503 277.67364502 0.89342624]	[375.10406494 364.88116455 0.84178358]	[375.08309937 439.12747192 0.89006507]	[513.58337402 277.46896362 0.86564142]	[534.0892334 362.34738159 0.80514902]	[539.16607666 436.61920166 0.84284526]	[459.62884521 459.796875 0.77578288]	[418.73269653 462.25515747 0.78807366]	[418.80160522 618.82910156 0.80237001]	[418.76452637 767.55957031 0.89554131]	[498.15365601 459.787323 0.73993486]	[495.60498047 618.83660889 0.7576732 ]	[500.89974976 767.5536499 0.86649877]	[449.51327515 192.87217712 0.90578669]	[475.15222168 192.79051208 0.88966441]	[428.9541626 203.19299316 0.83920711]	[485.35736084 195.62915039 0.85192454]	[5.03382751e+02 7.95806519e+02 7.81157255e-01]	[521.31970215 790.66503906 0.79674077]	[5.00641968e+02 7.70286987e+02 7.38199592e-01]	[418.76004028 793.32897949 0.81810957]	[400.78829956 790.71746826 0.84282047]	[4.21362946e+02 7.70260803e+02 7.64396429e-01]
[464.83566284 195.63392639 0.89975983]	[459.72833252 277.59451294 0.95334077]	[400.85137939 277.68814087 0.87682301]	[375.09848022 362.27230835 0.85679805]	[375.08435059 428.99572754 0.83234876]	[516.20336914 275.05664062 0.87814188]	[539.30633545 362.20507812 0.87124646]	[541.81365967 431.52612305 0.87277973]	[459.72201538 462.25866699 0.79801422]	[418.80038452 462.2913208 0.79189801]	[421.16210938 621.32684326 0.78319061]	[418.76034546 767.54248047 0.89519787]	[500.64929199 462.24053955 0.77175742]	[498.1890564 621.33624268 0.78290951]	[503.23730469 767.59057617 0.87359738]	[454.59057617 192.76171875 0.89253068]	[477.73434448 190.32139587 0.90325826]	[434.03320312 203.14108276 0.83718723]	[487.91491699 195.60231018 0.81083918]	[5.03374542e+02 7.95817322e+02 7.82506466e-01]	[521.32940674 790.69232178 0.79803729]	[5.00647766e+02 7.70312195e+02 7.40606308e-01]	[418.75372314 793.3359375 0.81942272]	[400.77990723 790.72052002 0.84604436]	[421.35464478 770.24768066 0.77029818]
[464.95846558 198.00691223 0.87887698]	[459.79019165 277.56704712 0.95197368]	[403.32601929 277.66271973 0.86760831]	[377.51040649 359.80471802 0.88257134]	[375.02398682 426.36904907 0.8323189 ]	[518.65289307 275.04376221 0.88035262]	[541.87249756 359.80383301 0.91306144]	[544.3605957 426.45245361 0.87764925]	[459.75201416 462.22253418 0.79306614]	[421.14660645 462.24298096 0.78845024]	[421.25244141 623.83129883 0.81875372]	[418.78872681 767.57385254 0.89931107]	[500.69381714 459.81860352 0.77110159]	[498.19430542 621.37945557 0.78213632]	[500.90435791 767.56347656 0.86946905]	[457.11306763 190.4052887 0.90454572]	[480.19125366 190.3256073 0.92433667]	[436.54934692 200.66165161 0.85050613]	[490.52444458 195.58831787 0.7424444 ]	[5.03367035e+02 7.95811218e+02 7.80374825e-01]	[521.31378174 790.68511963 0.79582399]	[4.98260132e+02 7.70286804e+02 7.40279317e-01]	[418.73217773 793.33288574 0.82063347]	[400.77288818 790.71398926 0.84518147]	[4.23783752e+02 7.72695312e+02 7.59024441e-01]
[467.44543457 198.04042053 0.87004024]	[459.85848999 277.6133728 0.9536944 ]	[403.36437988 277.73040771 0.85553396]	[377.57583618 359.73504639 0.90898079]	[374.98944092 423.80950928 0.84903991]	[518.7331543 275.04559326 0.89650714]	[544.33856201 359.73284912 0.91947389]	[544.48474121 426.37634277 0.87801474]	[459.83139038 462.25054932 0.79031205]	[421.22613525 462.26907349 0.77527237]	[421.31176758 621.29821777 0.78939968]	[418.79971313 767.56494141 0.89975905]	[500.74819946 462.23544312 0.77414727]	[498.20825195 621.3369751 0.77906162]	[500.88253784 767.54089355 0.86915416]	[457.1807251 192.76435852 0.91328275]	[480.243927 190.34552002 0.93360579]	[436.63204956 200.64520264 0.86481631]	[493.07327271 195.58003235 0.72440594]	[5.03368378e+02 7.95796204e+02 7.84593105e-01]	[521.30883789 790.67150879 0.79622149]	[4.98216461e+02 7.70270935e+02 7.38789618e-01]	[418.72283936 793.33203125 0.82463467]	[400.759552 790.70715332 0.84705591]	[4.23800323e+02 7.70305725e+02 7.53640771e-01]
[467.47479248 198.08935547 0.8636536 ]	[462.24398804 277.58068848 0.95237011]	[405.8343811 277.70181274 0.85641104]	[377.64703369 359.71038818 0.925587 ]	[372.55541992 421.36105347 0.86260897]	[518.7947998 275.04077148 0.9080435 ]	[544.35247803 359.61972046 0.90997571]	[546.98382568 423.87689209 0.87424028]	[462.20547485 462.22891235 0.79447293]	[421.27914429 462.24191284 0.77855766]	[421.38781738 621.31341553 0.78817773]	[418.79385376 767.543396 0.8905549 ]	[500.77798462 462.21994019 0.78283608]	[498.21072388 621.37957764 0.79540813]	[500.88534546 767.52288818 0.86891246]	[457.21328735 192.79646301 0.9230957 ]	[480.26681519 190.39448547 0.94016922]	[436.67129517 200.61602783 0.8728047 ]	[493.09735107 195.57600403 0.71040285]	[5.03352356e+02 7.95808899e+02 7.88349390e-01]	[521.29528809 790.68133545 0.79848218]	[4.98226654e+02 7.70250793e+02 7.49193668e-01]	[418.70922852 793.34344482 0.81716686]	[400.7507019 790.70880127 0.8362298 ]	[4.23793335e+02 7.70287048e+02 7.48139143e-01]
[469.94924927 198.11282349 0.85974914]	[462.30352783 277.50341797 0.95272183]	[405.90719604 277.66293335 0.85592467]	[377.67807007 359.75527954 0.92747027]	[372.4793396 421.27438354 0.86921179]	[521.20355225 274.96917725 0.91193193]	[544.38671875 359.57992554 0.90894103]	[549.50543213 426.40887451 0.8446629 ]	[462.27966309 459.81195068 0.79160684]	[421.35821533 459.80322266 0.76449126]	[423.77401733 621.31951904 0.77582139]	[421.13522339 767.53186035 0.88449192]	[500.82766724 462.22616577 0.784832 ]	[498.19250488 621.36065674 0.77392358]	[500.87615967 767.5145874 0.8666774 ]	[459.60754395 192.83297729 0.93235624]	[480.28164673 192.78634644 0.95257568]	[439.06915283 200.62017822 0.88438189]	[493.13296509 195.5907135 0.74067926]	[5.03337555e+02 7.95819092e+02 7.91424453e-01]	[521.28540039 790.68859863 0.80456901]	[4.98239685e+02 7.70247498e+02 7.46398091e-01]	[418.68353271 793.34124756 0.80791229]	[400.72702026 790.69519043 0.83019894]	[4.23847382e+02 7.70283691e+02 7.38175988e-01]
[469.97103882 198.14808655 0.85427743]	[462.34606934 277.51641846 0.9523167 ]	[408.39648438 277.66519165 0.85603553]	[377.69940186 359.75640869 0.92942786]	[372.49963379 421.3104248 0.86536479]	[521.25109863 274.98516846 0.92369545]	[544.45220947 359.68167114 0.903391 ]	[549.59960938 428.97906494 0.82595152]	[462.33248901 459.80740356 0.79182124]	[423.77230835 459.7885437 0.76014233]	[421.39535522 621.31451416 0.78498864]	[421.16622925 767.51397705 0.8847872 ]	[500.88458252 462.23974609 0.78987449]	[500.63967896 621.36523438 0.79869086]	[500.88839722 767.50738525 0.86568654]	[459.62762451 192.86398315 0.93831015]	[480.2840271 192.78918457 0.95630896]	[439.08435059 200.60029602 0.89074665]	[495.62405396 195.5274353 0.78042293]	[503.32369995 795.8026123 0.80054051]	[521.28320312 790.68579102 0.80888146]	[4.98258392e+02 7.70244141e+02 7.53574669e-01]	[418.73187256 793.35357666 0.80911744]	[400.76370239 790.70562744 0.82418698]	[4.23878723e+02 7.70263550e+02 7.42133677e-01]
[467.49615479 200.62509155 0.84770685]	[462.37469482 277.52212524 0.94798249]	[408.4432373 277.69735718 0.84762567]	[377.69766235 359.8001709 0.91867024]	[375.00958252 421.35098267 0.87009549]	[521.28344727 274.96731567 0.92275727]	[544.47912598 359.71713257 0.90238988]	[549.58123779 434.0871582 0.84247237]	[462.34320068 462.22421265 0.79144567]	[423.78759766 459.79354858 0.76042527]	[423.77755737 618.82733154 0.77611661]	[421.19628906 765.0838623 0.88003713]	[500.8946228 462.25897217 0.78866905]	[500.6867981 621.31689453 0.80003154]	[500.89608765 765.08251953 0.86198223]	[459.61950684 192.92063904 0.94139344]	[480.26898193 192.82377625 0.96181273]	[439.10461426 200.58992004 0.89362013]	[495.63391113 195.49183655 0.78608096]	[503.30899048 795.79656982 0.81232977]	[521.28179932 790.68383789 0.81491995]	[4.98253082e+02 7.70208252e+02 7.61367738e-01]	[418.65734863 795.85040283 0.80367339]	[400.72064209 790.72418213 0.82177109]	[4.23907257e+02 7.70209473e+02 7.62317121e-01]
[464.97665405 203.14968872 0.84333163]	[462.38128662 277.52481079 0.94420463]	[408.45932007 277.70922852 0.84520006]	[377.66101074 362.21194458 0.90302533]	[375.06329346 423.83374023 0.85177308]	[521.29803467 274.96087646 0.92165905]	[544.47589111 359.73443604 0.89920819]	[549.51361084 436.57110596 0.86056638]	[462.34738159 459.80020142 0.78917813]	[423.771698 459.77670288 0.75962698]	[423.79486084 618.76763916 0.78311038]	[421.2460022 765.07385254 0.88131976]	[503.23690796 462.23931885 0.7829752 ]	[500.69082642 618.83392334 0.79540157]	[500.89550781 765.07226562 0.86208826]	[457.20526123 192.96798706 0.93705618]	[480.22219849 192.88450623 0.96461195]	[439.09533691 200.58529663 0.89283115]	[495.62203979 195.56672668 0.82398015]	[503.30703735 795.80895996 0.81371713]	[521.2824707 790.69403076 0.81398439]	[4.98238953e+02 7.70197632e+02 7.62002289e-01]	[418.64157104 795.85211182 0.80958658]	[400.72061157 790.71984863 0.83155459]	[4.26405334e+02 7.70212646e+02 7.65554249e-01]
[464.9145813 205.70292664 0.84817493]	[462.38265991 277.52749634 0.94231999]	[408.47027588 277.70339966 0.84375 ]	[377.675354 362.22491455 0.90491509]	[375.11016846 423.89642334 0.84742028]	[521.29138184 274.95611572 0.92148352]	[544.42230225 359.67581177 0.90615183]	[547.0723877 436.64285278 0.86977041]	[462.31350708 459.80145264 0.78853828]	[421.37017822 459.79208374 0.76251721]	[423.81304932 618.78656006 0.78710914]	[421.30212402 765.06420898 0.87104201]	[500.87573242 462.23443604 0.77798837]	[500.6958313 621.31811523 0.80474633]	[500.88720703 765.08166504 0.8600564 ]	[457.13903809 193.02270508 0.92976892]	[480.17907715 192.92166138 0.95788729]	[439.06137085 200.60218811 0.88027966]	[495.62792969 195.54516602 0.84923398]	[503.3274231 795.82696533 0.80706149]	[521.29980469 790.6987915 0.81040853]	[4.98230072e+02 7.70220093e+02 7.54345059e-01]	[418.65542603 795.82958984 0.80948842]	[400.74124146 790.70343018 0.8316015 ]	[4.28942383e+02 7.70230530e+02 7.57837117e-01]
[464.91268921 205.70413208 0.84837484]	[462.37976074 277.52377319 0.9428888 ]	[408.46456909 277.70098877 0.84452564]	[377.67138672 362.23660278 0.90375876]	[375.11090088 423.89523315 0.84782344]	[521.28942871 274.95178223 0.92056668]	[544.42333984 359.68273926 0.90568697]	[547.06481934 436.65252686 0.87252647]	[462.31546021 459.8019104 0.78889716]	[421.37625122 459.79190063 0.76230764]	[423.8152771 618.79260254 0.78717989]	[421.29388428 765.05432129 0.86753333]	[500.87493896 462.2376709 0.77846771]	[500.68087769 621.31634521 0.80370927]	[500.8833313 765.08831787 0.86052281]	[457.13851929 193.02189636 0.92947924]	[480.17724609 192.92201233 0.95728487]	[436.69897461 200.60128784 0.87988698]	[495.61880493 195.55264282 0.84652591]	[503.33752441 795.82025146 0.80365437]	[521.3036499 790.69488525 0.80968386]	[4.98223175e+02 7.70226929e+02 7.52723634e-01]	[418.66387939 795.8291626 0.80606711]	[400.74365234 790.70544434 0.82529575]	[4.28930847e+02 7.70222290e+02 7.52861023e-01]
[464.82272339 208.24362183 0.86236048]	[462.36105347 277.52978516 0.94355446]	[408.45166016 277.69897461 0.84683269]	[377.72094727 362.25668335 0.90777045]	[377.49588013 426.42144775 0.84646749]	[521.26104736 274.95547485 0.91953349]	[544.36761475 359.69271851 0.89583391]	[546.94641113 439.13800049 0.9010278 ]	[462.33996582 459.77780151 0.78699541]	[423.81271362 459.76858521 0.75151527]	[423.82781982 621.2925415 0.79102898]	[421.30712891 767.47723389 0.86776304]	[500.87811279 459.81985474 0.77690756]	[500.68084717 621.33624268 0.81046927]	[500.89459229 767.48413086 0.85939956]	[457.07012939 195.38912964 0.92205292]	[480.11993408 192.98242188 0.94236159]	[436.65322876 200.65486145 0.86337751]	[493.11386108 195.6192627 0.8499217 ]	[503.33044434 795.80200195 0.80833507]	[521.30010986 790.68389893 0.80956846]	[4.98244476e+02 7.70224731e+02 7.53908634e-01]	[418.67120361 795.83337402 0.8100903 ]	[400.7532959 790.70446777 0.82612777]	[4.28964417e+02 7.70260010e+02 7.55644560e-01]
[462.35372925 208.34277344 0.89609569]	[462.34130859 277.59771729 0.94405329]	[408.41586304 280.11895752 0.84226573]	[380.09484863 364.82421875 0.89014375]	[377.51330566 428.9642334 0.84789288]	[521.23297119 275.02105713 0.92154598]	[541.91815186 362.20739746 0.90090525]	[546.92022705 439.24420166 0.91284776]	[462.31970215 459.74981689 0.78460461]	[423.79467773 459.74221802 0.74662673]	[423.82376099 621.30273438 0.7853657 ]	[421.30838013 767.49285889 0.8676511 ]	[500.86535645 459.78372192 0.77552348]	[500.67669678 621.32287598 0.80787891]	[500.90713501 767.4909668 0.85821813]	[454.53744507 195.45800781 0.91078299]	[477.67965698 195.38066101 0.92234981]	[436.59060669 203.16925049 0.8475247 ]	[490.55404663 198.04844666 0.85433912]	[503.32424927 793.35955811 0.80453002]	[521.30041504 790.67547607 0.80674398]	[5.00639893e+02 7.70223389e+02 7.52267182e-01]	[418.67730713 795.83404541 0.80824822]	[400.7545166 790.70898438 0.82422501]	[4.28965729e+02 7.70280945e+02 7.51002491e-01]
[462.35394287 208.34210205 0.89605999]	[462.34036255 277.597229 0.9439652 ]	[408.41732788 280.11984253 0.84179705]	[380.0942688 364.82144165 0.89020091]	[377.51043701 428.96551514 0.8470999 ]	[521.23168945 275.01879883 0.92105281]	[541.91882324 362.20480347 0.9005751 ]	[546.92333984 439.2383728 0.91326153]	[462.32119751 459.76101685 0.78434312]	[423.79827881 459.75247192 0.74677527]	[423.81393433 621.34710693 0.79074675]	[421.31060791 767.49420166 0.8688283 ]	[500.86715698 459.79678345 0.77469605]	[500.67630005 621.33953857 0.81223309]	[500.90615845 767.49346924 0.85913002]	[454.53707886 195.45787048 0.91044414]	[477.67861938 195.37994385 0.92196441]	[436.59033203 203.16610718 0.84786379]	[490.55194092 198.0448761 0.85557932]	[503.33029175 793.362854 0.8031646 ]	[521.30462646 790.67578125 0.8063609 ]	[5.00637970e+02 7.70226501e+02 7.52331913e-01]	[418.68243408 795.82592773 0.80894578]	[400.75839233 790.70568848 0.82477313]	[4.28965210e+02 7.70283936e+02 7.51426041e-01]
[459.78625488 213.38137817 0.93684971]	[462.20550537 277.70721436 0.94561338]	[403.34643555 280.203125 0.8526628 ]	[380.11529541 369.94226074 0.87820715]	[377.52954102 439.0723877 0.89853752]	[518.7432251 277.52142334 0.90866125]	[536.67028809 367.38806152 0.79981995]	[544.55737305 444.33178711 0.88468635]	[462.29675293 459.81661987 0.80102885]	[421.37994385 462.23303223 0.7655955 ]	[421.39981079 621.36462402 0.79990131]	[421.30593872 767.53674316 0.8815217 ]	[500.84158325 462.23815918 0.7986818 ]	[498.24517822 621.33435059 0.79274207]	[500.89407349 767.53796387 0.87122405]	[446.88372803 198.07122803 0.87923431]	[472.51748657 195.61123657 0.85728621]	[431.56396484 205.74723816 0.81361175]	[485.47186279 198.04776001 0.88027519]	[503.35897827 795.79962158 0.80156392]	[521.30688477 790.67297363 0.80719554]	[4.98262634e+02 7.70285706e+02 7.47898877e-01]	[418.64852905 793.35980225 0.81877136]	[400.73016357 790.67297363 0.84238094]	[4.28980865e+02 7.72724854e+02 7.52329171e-01]
[459.65612793 213.52282715 0.9450143 ]	[459.77587891 280.12039185 0.9491148 ]	[400.82901001 280.22854614 0.86522943]	[377.74526978 369.92773438 0.88305342]	[377.50061035 439.12524414 0.89816117]	[518.65490723 277.56542969 0.89002866]	[528.9942627 369.98706055 0.83143854]	[546.91906738 449.47741699 0.85739899]	[462.18774414 462.22198486 0.79761314]	[421.30752563 462.26821899 0.77201682]	[421.37747192 621.29968262 0.80028665]	[421.30316162 767.54638672 0.88395494]	[500.72485352 459.81933594 0.77101111]	[498.20062256 621.32824707 0.79207051]	[500.89526367 767.53527832 0.86821878]	[441.9336853 203.15054321 0.88039869]	[467.39291382 198.14115906 0.84652674]	[428.99142456 208.34713745 0.81433433]	[485.35861206 200.6010437 0.86698461]	[503.35751343 795.79321289 0.80202013]	[521.3024292 790.66656494 0.80336887]	[4.98265106e+02 7.70278809e+02 7.44427383e-01]	[418.65298462 793.36083984 0.82321417]	[400.73535156 790.67279053 0.84595263]	[4.28980743e+02 7.72729980e+02 7.52187133e-01]
[452.05444336 218.5280304 0.87835598]	[457.17852783 280.15753174 0.910469 ]	[398.25613403 280.25152588 0.8762567 ]	[377.59506226 372.53625488 0.87554395]	[369.97180176 441.70916748 0.86804372]	[508.47857666 277.59796143 0.87770116]	[524.03540039 367.42129517 0.86067766]	[549.50671387 446.88687134 0.84192014]	[459.63464355 459.77944946 0.79344255]	[418.78030396 459.81033325 0.79129577]	[421.32720947 621.29388428 0.77958649]	[421.25839233 767.5657959 0.88630247]	[495.68267822 459.79382324 0.7403686 ]	[495.65353394 621.27911377 0.75467265]	[500.87710571 767.54528809 0.86703056]	[439.30700684 210.87286377 0.93194723]	[462.28521729 208.35183716 0.90562183]	[421.41604614 210.90325928 0.78442723]	[482.78591919 203.20135498 0.88435274]	[503.3737793 795.7923584 0.7999559]	[521.30206299 790.65490723 0.80453736]	[4.98229401e+02 7.70291870e+02 7.29856372e-01]	[418.66152954 795.79333496 0.82584447]	[400.728302 790.69537354 0.84726739]	[4.26453979e+02 7.72752258e+02 7.41336465e-01]
[449.43811035 218.60734558 0.87016886]	[452.06005859 280.17626953 0.86478519]	[398.08511353 282.66976929 0.86814231]	[377.52047729 372.51934814 0.87086886]	[362.22384644 441.72125244 0.89650285]	[505.91418457 277.62237549 0.89313805]	[526.42089844 369.91781616 0.85490859]	[552.1394043 444.41845703 0.83440936]	[457.115448 462.24539185 0.76624382]	[418.64840698 462.26733398 0.78285986]	[421.21002197 623.85040283 0.77132726]	[421.25894165 767.58453369 0.88868564]	[493.07046509 462.26391602 0.72860843]	[493.09091187 618.8336792 0.74372905]	[500.87738037 767.57385254 0.87071562]	[439.22918701 213.28900146 0.94058812]	[459.85693359 210.84924316 0.9166038 ]	[421.31411743 213.32653809 0.84745818]	[480.31433105 205.75907898 0.88590223]	[503.37631226 795.79534912 0.7976501 ]	[521.28955078 790.65411377 0.80301064]	[4.98254730e+02 7.72705505e+02 7.32407033e-01]	[418.64273071 795.80059814 0.82601112]	[400.71929932 790.69842529 0.8519817 ]	[4.28920135e+02 7.72775085e+02 7.40267456e-01]
[444.39727783 218.56463623 0.8937729 ]	[446.91482544 280.1317749 0.87965882]	[395.5710144 280.22918701 0.85507232]	[375.06323242 372.48364258 0.85572952]	[359.68319702 441.75360107 0.92599368]	[503.37811279 277.61355591 0.91201162]	[526.41937256 369.8944397 0.85077357]	[559.72473145 444.35324097 0.86265159]	[454.5892334 462.24703979 0.74217993]	[418.56448364 462.27780151 0.76297897]	[421.13674927 623.82855225 0.78325111]	[421.24136353 767.62744141 0.89153373]	[488.01373291 462.24713135 0.71587282]	[490.5447998 621.32965088 0.754825 ]	[500.88781738 767.63220215 0.87918139]	[439.08181763 210.85852051 0.9101969 ]	[459.71792603 210.78070068 0.91536552]	[418.80950928 213.29110718 0.80941844]	[480.22860718 205.72406006 0.88190353]	[5.03397156e+02 7.95794006e+02 7.93286979e-01]	[521.31066895 790.6541748 0.8047145 ]	[5.00647064e+02 7.72760132e+02 7.32203007e-01]	[418.64175415 795.79345703 0.82167506]	[400.71246338 790.70532227 0.85004538]	[4.28913361e+02 7.72818848e+02 7.38319397e-01]
[441.92172241 218.59025574 0.90240866]	[444.3626709 280.11749268 0.89787275]	[393.03323364 282.7147522 0.83014369]	[372.48529053 375.0015564 0.84849119]	[359.58303833 441.90200806 0.92779309]	[503.26544189 277.51547241 0.91845089]	[523.98614502 364.78353882 0.88050699]	[559.84295654 441.90863037 0.89383513]	[452.01004028 462.25436401 0.73291165]	[416.09313965 462.28805542 0.74388629]	[418.78915405 621.36120605 0.78971934]	[421.2383728 767.64550781 0.89029229]	[485.49234009 462.2388916 0.7260074 ]	[487.92138672 616.27984619 0.77554995]	[500.88110352 767.65203857 0.88578796]	[436.61462402 210.87023926 0.90087825]	[459.61239624 210.78869629 0.91035795]	[418.64529419 210.89938354 0.8342979 ]	[480.14239502 203.1721344 0.8591584 ]	[5.03392822e+02 7.95829163e+02 7.93267012e-01]	[521.30645752 790.67218018 0.80945826]	[5.00652985e+02 7.72788147e+02 7.36438572e-01]	[418.64541626 793.36547852 0.81877559]	[400.71865845 790.70483398 0.84513152]	[4.28918243e+02 7.72836487e+02 7.37561107e-01]
[441.79800415 218.52380371 0.93610227]	[441.90444946 277.69921875 0.91842121]	[390.46627808 282.70236206 0.82183671]	[364.87188721 374.97360229 0.83939165]	[357.02911377 444.36688232 0.89704186]	[500.81549072 275.10296631 0.92436641]	[523.98370361 364.77740479 0.88235611]	[562.35974121 441.90237427 0.91194326]	[449.43460083 462.29647827 0.73131895]	[413.572052 462.33227539 0.72460216]	[418.7137146 623.86450195 0.79852533]	[421.2383728 767.65533447 0.88811564]	[485.39352417 462.26403809 0.7397691 ]	[485.48861694 618.74658203 0.77001941]	[500.87246704 767.65203857 0.88928556]	[434.03323364 210.85583496 0.87909615]	[457.12423706 208.31690979 0.88045955]	[416.17437744 213.33720398 0.77771151]	[477.61859131 200.64222717 0.83485258]	[5.03390808e+02 7.95830994e+02 7.94367969e-01]	[521.29327393 790.67364502 0.81705534]	[5.00653931e+02 7.72790771e+02 7.39897668e-01]	[418.63143921 793.36132812 0.81611407]	[400.71524048 790.70257568 0.84208494]	[4.28930084e+02 7.75273438e+02 7.36975431e-01]
[441.66699219 216.14112854 0.94847935]	[441.83355713 277.72210693 0.92932498]	[387.89862061 282.73751831 0.81835103]	[362.33560181 375.04580688 0.84656596]	[354.57510376 452.00354004 0.84448004]	[500.70507812 275.11242676 0.91931522]	[523.91906738 362.3041687 0.90761131]	[562.38916016 441.90020752 0.91572177]	[444.43640137 462.28265381 0.74583858]	[410.94256592 462.32696533 0.71732008]	[418.64486694 623.88305664 0.77131206]	[421.23394775 767.64929199 0.88776386]	[482.92782593 462.24176025 0.75395107]	[485.40759277 618.74298096 0.79540962]	[500.86410522 767.59765625 0.88377941]	[428.91744995 210.86550903 0.87397391]	[452.04989624 208.32913208 0.85302728]	[416.08630371 213.38650513 0.79369867]	[470.0413208 200.64129639 0.81747705]	[503.36315918 795.80480957 0.80220276]	[521.27264404 790.6472168 0.82347989]	[5.00667236e+02 7.72729248e+02 7.48106241e-01]	[418.62658691 795.79321289 0.81376475]	[400.71072388 790.71075439 0.84108061]	[4.28924774e+02 7.72835022e+02 7.38201439e-01]
[439.27233887 218.5224762 0.94600189]	[441.74194336 280.1206665 0.93895531]	[385.35580444 282.73532104 0.82364106]	[362.2571106 377.55053711 0.87851471]	[354.50900269 454.5847168 0.84550929]	[498.21127319 277.50897217 0.90970755]	[523.89007568 362.32168579 0.90708888]	[562.38391113 441.89190674 0.92089754]	[444.34634399 459.79870605 0.76388747]	[405.90447998 462.24423218 0.72777671]	[418.56945801 623.85308838 0.76541013]	[421.24102783 767.66424561 0.8832891 ]	[482.86810303 459.78509521 0.76707453]	[485.40524292 618.7454834 0.78649902]	[500.85321045 767.59777832 0.88312244]	[426.35696411 210.89208984 0.88674903]	[449.46130371 210.7915802 0.85687625]	[413.56341553 213.39024353 0.80598122]	[467.40783691 205.70791626 0.82348651]	[503.36993408 795.81109619 0.80265808]	[521.28100586 790.6494751 0.82183295]	[4.98257568e+02 7.72745422e+02 7.43688524e-01]	[418.63549805 793.35430908 0.80764705]	[400.71743774 790.70410156 0.83481133]	[4.28937408e+02 7.75283203e+02 7.31756330e-01]
[439.15103149 218.53718567 0.93070143]	[439.3223877 280.15185547 0.94027144]	[382.78692627 282.77044678 0.84032297]	[362.21768188 377.68768311 0.8806299 ]	[354.45617676 457.09515381 0.84225726]	[495.65289307 277.56008911 0.89201027]	[523.81652832 362.29226685 0.91983342]	[562.2555542 441.89590454 0.90680158]	[441.91818237 462.25091553 0.7726149 ]	[405.82104492 462.28192139 0.7334404 ]	[418.56439209 623.88208008 0.76155496]	[421.22732544 767.6340332 0.88026524]	[482.79592896 462.23379517 0.77064025]	[485.37234497 618.80279541 0.7918933 ]	[500.84848022 767.60449219 0.88497669]	[423.79705811 210.91722107 0.9053933 ]	[446.86358643 210.79371643 0.86898673]	[410.97503662 213.38961792 0.77054703]	[464.90316772 203.16445923 0.83643901]	[503.38513184 795.83209229 0.80412865]	[521.29174805 790.65881348 0.82571697]	[4.98236877e+02 7.72752686e+02 7.43043125e-01]	[418.62991333 793.32592773 0.81610614]	[400.70941162 790.68328857 0.83750921]	[4.28920044e+02 7.72833252e+02 7.31091321e-01]
[436.67852783 218.62188721 0.8939144 ]	[439.21353149 280.20166016 0.9370802 ]	[380.28738403 285.26480103 0.85544354]	[359.80749512 380.18942261 0.88800573]	[346.8895874 459.75939941 0.86199486]	[493.04397583 277.59106445 0.87673116]	[521.3682251 362.32931519 0.91643804]	[559.78192139 444.30282593 0.88437533]	[441.81872559 462.24353027 0.78876323]	[403.29092407 462.28872681 0.75082791]	[418.56143188 621.40057373 0.76857597]	[421.2137146 767.63000488 0.88102818]	[482.7109375 459.80932617 0.76593602]	[485.38809204 621.33532715 0.79380125]	[500.8352356 767.60144043 0.88396519]	[421.33029175 213.35083008 0.93736899]	[444.33676147 210.86946106 0.89550263]	[405.83221436 213.33279419 0.8014968 ]	[462.44732666 203.17498779 0.84845465]	[503.40206909 795.83056641 0.80281097]	[521.3013916 790.65667725 0.82623291]	[4.98202393e+02 7.72761841e+02 7.39220440e-01]	[418.65014648 793.31494141 0.81821179]	[400.71859741 790.68328857 0.83634114]	[4.26443207e+02 7.72822021e+02 7.31547415e-01]
[434.11001587 218.6335144 0.87308753]	[439.10684204 280.20840454 0.92357415]	[380.16540527 287.81173706 0.86436445]	[359.80456543 380.21224976 0.8870973 ]	[344.31954956 459.72909546 0.8695901 ]	[488.00231934 277.56192017 0.88653469]	[521.21331787 364.86199951 0.87689245]	[552.15454102 444.33282471 0.84610915]	[441.71386719 459.79656982 0.7933861 ]	[400.8380127 462.25198364 0.76074964]	[416.17163086 621.30944824 0.7693724 ]	[421.21484375 767.61785889 0.8800981 ]	[480.27554321 459.75357056 0.7595681 ]	[482.97219849 618.79229736 0.7873615 ]	[500.83074951 767.58587646 0.87979877]	[421.17907715 213.37380981 0.95382184]	[441.84335327 210.88468933 0.9128052 ]	[403.29003906 213.45031738 0.79836172]	[462.32382202 208.29321289 0.87079364]	[503.40441895 795.83251953 0.79952145]	[521.30218506 790.6552124 0.82400805]	[4.98195892e+02 7.72746826e+02 7.34079182e-01]	[418.66595459 793.31121826 0.82412153]	[400.72875977 790.68487549 0.83985752]	[4.26441132e+02 7.72810974e+02 7.29823291e-01]
[431.53527832 221.12783813 0.85073817]	[436.57995605 280.19085693 0.88984561]	[377.69064331 287.79806519 0.86210358]	[359.69815063 380.19668579 0.90419936]	[341.74615479 459.82595825 0.8757441 ]	[485.45147705 277.5609436 0.89997721]	[518.67230225 364.86392212 0.84530008]	[546.93939209 444.31982422 0.88859141]	[439.27008057 459.77380371 0.79276061]	[400.73654175 462.23101807 0.76308465]	[416.16079712 621.29589844 0.77824771]	[421.18258667 767.63861084 0.874143 ]	[480.14611816 459.74081421 0.74142158]	[482.87823486 616.20050049 0.81480789]	[500.84033203 767.58843994 0.87596041]	[418.78192139 213.41119385 0.96423471]	[441.73556519 213.30310059 0.93603855]	[400.82333374 213.44081116 0.80922508]	[462.21029663 208.26065063 0.88199365]	[5.03402466e+02 7.95826599e+02 7.90652514e-01]	[521.30371094 790.65576172 0.81663275]	[4.98228851e+02 7.72751465e+02 7.29920030e-01]	[418.70581055 793.29931641 0.81581855]	[400.75689697 790.69909668 0.82106984]	[4.26393829e+02 7.72822083e+02 7.19370723e-01]
[428.97213745 221.18702698 0.84606862]	[431.47158813 280.23208618 0.85296088]	[377.54666138 290.34719849 0.85465425]	[359.56204224 380.17459106 0.90569913]	[339.22525024 462.22525024 0.89793807]	[482.95205688 277.55630493 0.91568059]	[511.01196289 367.35147095 0.80723792]	[541.88269043 444.39633179 0.9005301 ]	[439.21511841 462.27526855 0.78194314]	[400.68673706 462.32067871 0.76140422]	[416.06604004 623.90966797 0.74568182]	[421.18948364 767.65783691 0.87136722]	[477.71112061 462.2494812 0.73926055]	[482.83578491 621.28363037 0.82278484]	[500.86026001 767.65600586 0.88497752]	[418.70126343 213.47544861 0.97216588]	[439.322052 213.32348633 0.94448769]	[400.71624756 213.52882385 0.85728562]	[459.78067017 205.73970032 0.8789922 ]	[503.41314697 795.82446289 0.79929584]	[521.31890869 790.65588379 0.82408065]	[5.00656189e+02 7.72816101e+02 7.23795831e-01]	[418.6640625 793.30010986 0.81159902]	[400.72698975 790.69110107 0.82407171]	[4.26432953e+02 7.75283203e+02 7.17593908e-01]
[428.97140503 221.18734741 0.84606659]	[431.47351074 280.23214722 0.85298169]	[377.54812622 290.34732056 0.85480082]	[359.56369019 380.17562866 0.90557367]	[339.22039795 462.22686768 0.89793128]	[482.9520874 277.55688477 0.91554904]	[511.0116272 367.35049438 0.80758637]	[541.88122559 444.39419556 0.90071517]	[439.21435547 462.25576782 0.77964717]	[400.68835449 462.29974365 0.76082665]	[416.06451416 623.91699219 0.74593854]	[421.19458008 767.66876221 0.87202406]	[477.70663452 462.23300171 0.73520464]	[482.82894897 618.84442139 0.82309335]	[500.86260986 767.65179443 0.88562572]	[418.70129395 213.47550964 0.97224343]	[439.32165527 213.32382202 0.94475257]	[400.71658325 213.52960205 0.85722244]	[459.77954102 205.74067688 0.87913156]	[503.41543579 795.82550049 0.79982257]	[521.3223877 790.65533447 0.82468647]	[5.00658173e+02 7.72812073e+02 7.28384793e-01]	[418.66137695 793.30133057 0.80939198]	[400.72640991 790.69134521 0.82271665]	[4.26446106e+02 7.75296204e+02 7.16501236e-01]
[426.41275024 223.69671631 0.8470239 ]	[426.3939209 280.23937988 0.86107695]	[375.02670288 290.34515381 0.83008027]	[357.05883789 380.31964111 0.8844943 ]	[339.1182251 462.2119751 0.91213214]	[482.88259888 277.5866394 0.91881132]	[503.46121216 367.34460449 0.86037409]	[536.73590088 446.89535522 0.83310652]	[439.11245728 462.25350952 0.77396792]	[398.26464844 462.31973267 0.76968211]	[416.0854187 623.87780762 0.76955289]	[421.18389893 767.69891357 0.87647563]	[475.16995239 459.80749512 0.71945047]	[482.75860596 618.76263428 0.82420391]	[500.86514282 767.65783691 0.88349211]	[418.61791992 213.50305176 0.96016198]	[439.24841309 213.34092712 0.95124793]	[398.24572754 213.53598022 0.85893571]	[459.70755005 205.72250366 0.86984998]	[503.39663696 795.84771729 0.79946947]	[521.30645752 790.67510986 0.8287645 ]	[5.00670746e+02 7.72824524e+02 7.17457533e-01]	[418.6602478 793.29821777 0.80799234]	[400.72424316 790.69012451 0.82054663]	[4.26425751e+02 7.75310059e+02 7.25354850e-01]
[423.89074707 223.7538147 0.85768378]	[423.84793091 280.2230835 0.88289446]	[372.49710083 287.85882568 0.81647766]	[357.00308228 380.2911377 0.89848876]	[339.0652771 459.8404541 0.91803038]	[482.74768066 277.53366089 0.92880994]	[503.23718262 364.8605957 0.87254941]	[526.46954346 446.97097778 0.84055299]	[439.07501221 462.23690796 0.77330059]	[398.24639893 462.34063721 0.77201104]	[413.5803833 623.84869385 0.7560488 ]	[421.19372559 767.70507812 0.8747642 ]	[475.08947754 459.76217651 0.71662045]	[482.71963501 618.7947998 0.83372521]	[500.84573364 767.65856934 0.88256651]	[418.53591919 213.52906799 0.94826186]	[439.1583252 213.38226318 0.94989812]	[398.12759399 213.52243042 0.85356337]	[459.59448242 205.74908447 0.84026533]	[5.03392212e+02 7.95853577e+02 7.86945522e-01]	[521.30114746 790.68054199 0.82191741]	[5.00644318e+02 7.72821289e+02 7.04408586e-01]	[418.66308594 793.28729248 0.80294406]	[400.73321533 790.67974854 0.81578499]	[4.26447357e+02 7.75328369e+02 7.21282601e-01]
[421.39370728 226.24943542 0.87630975]	[421.3230896 280.18338013 0.91094166]	[367.38372803 287.81518555 0.80817968]	[354.59945679 380.21087646 0.90362984]	[336.56347656 459.79864502 0.91186547]	[480.26068115 277.53060913 0.93060654]	[498.15124512 367.39007568 0.81617451]	[516.17657471 454.60638428 0.82335818]	[436.62911987 462.23388672 0.75575978]	[398.17092896 462.35308838 0.77701831]	[413.49752808 623.86779785 0.73677844]	[421.21209717 770.06939697 0.87641841]	[470.04516602 459.75604248 0.71385568]	[480.35263062 621.30822754 0.84366417]	[500.86209106 767.65039062 0.88497198]	[413.60107422 213.55940247 0.92416573]	[436.65606689 213.39428711 0.91656768]	[395.6217041 213.55737305 0.82791239]	[454.60018921 203.207901 0.80032218]	[5.03344574e+02 7.95833008e+02 7.90414333e-01]	[521.26763916 790.68188477 0.81795436]	[5.00687744e+02 7.72796692e+02 7.15226352e-01]	[418.64532471 793.25256348 0.80474871]	[400.72698975 790.64245605 0.81882215]	[4.28953491e+02 7.75357910e+02 7.20336616e-01]
[421.28924561 223.74884033 0.8957839 ]	[421.2749939 280.20458984 0.91927576]	[364.85830688 287.81082153 0.80968022]	[354.51342773 380.14239502 0.89449388]	[336.52832031 459.69171143 0.89990848]	[480.17138672 277.56799316 0.92028052]	[495.68496704 372.52481079 0.81007707]	[508.45141602 454.57702637 0.83336955]	[436.63342285 459.802948 0.74778354]	[398.15878296 462.32250977 0.77304381]	[410.94573975 623.96166992 0.73589355]	[421.20635986 767.67419434 0.87723804]	[472.56829834 459.71432495 0.70785904]	[480.33837891 621.394104 0.85191298]	[500.89154053 767.56164551 0.87099183]	[411.00280762 213.53373718 0.91115981]	[434.11462402 213.38276672 0.89833498]	[395.54016113 215.9052124 0.83491516]	[449.52423096 208.24758911 0.79427737]	[5.03333405e+02 7.95808655e+02 7.89044321e-01]	[521.26837158 790.65667725 0.81307942]	[5.00733704e+02 7.70279907e+02 7.23055840e-01]	[418.65209961 793.25427246 0.80503768]	[400.72613525 790.64428711 0.82112187]	[4.28946716e+02 7.75300842e+02 7.22929180e-01]
[418.80810547 223.7310791 0.90495861]	[421.2255249 280.21340942 0.92774433]	[364.79931641 287.8359375 0.81571507]	[351.95501709 380.13021851 0.87334502]	[334.04910278 459.76715088 0.90068644]	[477.74230957 277.57049561 0.91658574]	[493.03964233 369.94876099 0.79295218]	[506.02453613 452.01809692 0.82797194]	[436.5736084 459.76599121 0.7332809 ]	[398.12594604 462.29083252 0.75884902]	[410.9569397 623.85662842 0.73256016]	[421.20361328 767.67364502 0.8785612 ]	[470.02377319 459.6668396 0.69772547]	[480.31750488 621.33789062 0.84503007]	[500.90701294 767.60150146 0.8765946 ]	[405.8890686 213.54048157 0.91147065]	[428.96841431 213.39794922 0.88998163]	[393.0151062 215.89781189 0.81366801]	[446.86514282 205.76757812 0.81574684]	[5.03320099e+02 7.95813538e+02 7.87379503e-01]	[521.26037598 790.66571045 0.81343138]	[5.00777344e+02 7.70311096e+02 7.22111404e-01]	[418.64489746 793.25018311 0.80282599]	[400.72122192 790.64105225 0.82218063]	[4.28946838e+02 7.75305542e+02 7.23017991e-01]
[418.73782349 223.72177124 0.90764207]	[421.16921997 280.23776245 0.92494839]	[362.2935791 287.86590576 0.82863164]	[344.35617065 380.18664551 0.85840899]	[333.94781494 459.65701294 0.87620234]	[477.6282959 277.61386108 0.89831746]	[493.04876709 372.46832275 0.80259919]	[511.04092407 446.93991089 0.81814653]	[434.10464478 459.75161743 0.72873199]	[398.10134888 462.28012085 0.76084107]	[410.96566772 623.87402344 0.75286853]	[421.22799683 767.65063477 0.8842513 ]	[467.45062256 459.64599609 0.70728946]	[480.26669312 621.29553223 0.84708691]	[500.90261841 767.57574463 0.87981951]	[403.37280273 213.54598999 0.92544645]	[426.43688965 213.39604187 0.89813912]	[390.42993164 213.56231689 0.80610681]	[444.40975952 205.76472473 0.8211869 ]	[503.30401611 795.83654785 0.80141968]	[521.23980713 790.6829834 0.8201344 ]	[5.00782135e+02 7.70272034e+02 7.21101165e-01]	[418.66970825 793.2522583 0.80649018]	[400.73352051 790.64227295 0.8243168 ]	[4.28979675e+02 7.72833496e+02 7.33271241e-01]
[418.66040039 223.68978882 0.90191507]	[418.74655151 280.23526001 0.93241715]	[359.77319336 290.34793091 0.8546856 ]	[341.67581177 380.30581665 0.88159037]	[331.44741821 459.64932251 0.86790574]	[472.61126709 277.57519531 0.88231122]	[495.60733032 372.45257568 0.80426222]	[518.7623291 446.87670898 0.85786486]	[434.02352905 459.78912354 0.72313416]	[398.046875 462.35418701 0.7545321 ]	[410.96368408 623.84564209 0.72728837]	[421.22537231 767.64526367 0.88569129]	[464.96566772 459.64511108 0.714472 ]	[480.30728149 618.83837891 0.82470912]	[500.88638306 767.58227539 0.88676131]	[403.27365112 213.53652954 0.94303286]	[426.35018921 213.39057922 0.90726066]	[385.36450195 213.53440857 0.83304358]	[444.31072998 208.29023743 0.8354975 ]	[503.30679321 795.84515381 0.81189048]	[521.23303223 790.68457031 0.82702976]	[5.00765808e+02 7.70293640e+02 7.20661342e-01]	[418.67883301 793.26885986 0.80563009]	[400.73983765 790.65380859 0.82153398]	[4.28963989e+02 7.72817749e+02 7.33430564e-01]
[418.56408691 223.6973877 0.88156986]	[418.63497925 280.197052 0.92718935]	[359.69052124 290.3706665 0.86332393]	[339.23831177 382.76611328 0.88881254]	[326.36294556 459.730896 0.87744534]	[467.49990845 277.51541138 0.88570195]	[493.03988647 364.81005859 0.81381762]	[521.39160156 444.2951355 0.90879899]	[431.49932861 459.79983521 0.71736926]	[398.01385498 462.37823486 0.7448135 ]	[410.95318604 623.94995117 0.73561943]	[421.21914673 767.65930176 0.88423586]	[464.90039062 459.64395142 0.7227639 ]	[480.28445435 621.27508545 0.83380407]	[500.88415527 767.60754395 0.88614815]	[400.82312012 213.54907227 0.95650148]	[423.82720947 213.40550232 0.92101598]	[382.84936523 213.48936462 0.85626173]	[441.86679077 208.26286316 0.8501454 ]	[503.30200195 795.81713867 0.80683964]	[521.2300415 790.66748047 0.82149655]	[5.00773895e+02 7.70313293e+02 7.10012138e-01]	[418.67111206 793.27941895 0.80598253]	[400.73190308 790.65838623 0.82246709]	[4.28960938e+02 7.75268433e+02 7.30222523e-01]
[416.12854004 223.70959473 0.87091321]	[416.14657593 280.15887451 0.90670913]	[359.57879639 290.34942627 0.86775815]	[339.18930054 380.3454895 0.90040302]	[321.29266357 459.70553589 0.90066624]	[464.92868042 275.10891724 0.90348345]	[495.67459106 362.3052063 0.84543854]	[526.40386963 441.75366211 0.91475439]	[428.98712158 459.77471924 0.72662693]	[395.56536865 462.33834839 0.74790829]	[410.93792725 623.87945557 0.74389517]	[421.21310425 767.67767334 0.88251257]	[464.91738892 459.63754272 0.72769701]	[480.28286743 618.80828857 0.82320786]	[500.86358643 767.58825684 0.88288814]	[400.72158813 213.55186462 0.97132933]	[421.38323975 213.40130615 0.92914492]	[380.35565186 213.54067993 0.87941015]	[441.78765869 208.28683472 0.8605392 ]	[5.03276489e+02 7.95792786e+02 7.94493020e-01]	[521.206604 790.65802002 0.81536967]	[5.00765533e+02 7.70296265e+02 7.12445319e-01]	[418.62957764 793.26062012 0.8038258 ]	[400.70581055 790.63775635 0.82531524]	[4.28968384e+02 7.75312805e+02 7.29251087e-01]
[416.05117798 223.69218445 0.86010963]	[416.0218811 280.14733887 0.88462251]	[357.1477356 290.36853027 0.86596471]	[339.11968994 382.77310181 0.89957875]	[321.19400024 459.73168945 0.91178679]	[464.85531616 275.06524658 0.9094615 ]	[498.19317627 359.76083374 0.90135217]	[536.67144775 439.322052 0.86704469]	[428.96914673 459.67907715 0.71908998]	[395.5519104 462.24554443 0.74131095]	[408.44845581 623.96453857 0.74508965]	[421.21786499 767.6975708 0.8850314 ]	[464.88259888 457.11004639 0.72132981]	[480.2878418 618.81011963 0.83462489]	[500.86538696 767.54821777 0.87595022]	[400.64700317 213.52923584 0.97523522]	[421.32907104 213.37736511 0.93808961]	[380.29199219 213.54470825 0.89210749]	[441.68685913 208.33021545 0.86274707]	[5.03268585e+02 7.95794617e+02 7.91771650e-01]	[521.19830322 790.65344238 0.80751109]	[5.00764130e+02 7.70259216e+02 7.09025085e-01]	[418.61859131 793.2644043 0.80435693]	[400.69949341 790.64038086 0.83013082]	[4.28977142e+02 7.75328613e+02 7.33316898e-01]
[413.54244995 223.74388123 0.8480823 ]	[413.52728271 280.16836548 0.87124562]	[357.10934448 290.4005127 0.86701834]	[339.05749512 380.32098389 0.9017055 ]	[318.7638855 459.81503296 0.91644192]	[462.45010376 275.07800293 0.91378021]	[500.67614746 359.71420288 0.91993135]	[541.83441162 439.18069458 0.93178493]	[431.46627808 459.73474121 0.72726578]	[395.57305908 462.30908203 0.74585408]	[408.47662354 623.92053223 0.74519837]	[421.21994019 767.69360352 0.88547558]	[464.91769409 457.15609741 0.72180873]	[480.29385376 618.82910156 0.83090246]	[500.85299683 765.01269531 0.85376823]	[398.23419189 213.53797913 0.97673512]	[421.24926758 213.37457275 0.94814432]	[380.15847778 215.90890503 0.90180218]	[439.29077148 208.30393982 0.85675907]	[503.27017212 795.79833984 0.79992092]	[521.20153809 790.6270752 0.81114 ]	[5.00725403e+02 7.70121460e+02 6.96222067e-01]	[418.63192749 793.2366333 0.80466968]	[400.71221924 790.62677002 0.82659954]	[4.28985870e+02 7.75322449e+02 7.34018087e-01]
[410.99441528 226.24650574 0.84044802]	[410.97894287 280.16281128 0.86701244]	[357.04699707 290.4201355 0.86099005]	[336.65258789 382.77453613 0.89553654]	[318.69329834 459.81350708 0.92455757]	[462.39874268 275.04946899 0.92171633]	[500.79272461 359.67666626 0.93566275]	[544.48059082 436.6055603 0.89801085]	[431.46618652 459.70874023 0.72810888]	[395.56906128 462.28921509 0.74655515]	[408.45968628 623.91375732 0.74987721]	[421.22976685 767.69116211 0.88636529]	[464.91665649 457.12063599 0.7202248 ]	[480.26461792 616.26849365 0.82765192]	[500.84783936 765.00738525 0.85436058]	[398.18426514 213.56906128 0.9778291 ]	[421.17453003 213.40394592 0.95930576]	[380.09970093 215.93399048 0.90087914]	[439.21734619 208.28378296 0.85330892]	[5.03255585e+02 7.95799866e+02 7.92348683e-01]	[521.18780518 790.63262939 0.80197209]	[5.00716187e+02 7.70118408e+02 7.01096475e-01]	[418.64007568 793.22998047 0.80555046]	[400.71881104 790.62255859 0.82865626]	[4.28996460e+02 7.75317566e+02 7.33865917e-01]
[408.45043945 226.24043274 0.83919024]	[408.44335938 280.12295532 0.87131387]	[357.00332642 290.40228271 0.8539905 ]	[336.60235596 382.76373291 0.90108323]	[318.64736938 459.77441406 0.92923856]	[462.33282471 274.99206543 0.92603791]	[500.87164307 359.60043335 0.93538845]	[547.05041504 431.51986694 0.83425158]	[428.95257568 459.70593262 0.72938669]	[395.52532959 462.29476929 0.74329638]	[408.45532227 623.99401855 0.75469017]	[421.22976685 767.69744873 0.8852576 ]	[464.86779785 457.13024902 0.7277202 ]	[480.25756836 616.27056885 0.82470393]	[500.84539795 762.43359375 0.83736157]	[398.13449097 213.55787659 0.97501183]	[418.7991333 213.40205383 0.9591887 ]	[377.70831299 213.54769897 0.89797163]	[439.17059326 205.78425598 0.84989136]	[5.03269257e+02 7.95803589e+02 7.82586098e-01]	[521.20635986 790.6137085 0.79490465]	[5.00689117e+02 7.67630737e+02 6.73984170e-01]	[418.62402344 790.83990479 0.80647928]	[400.70748901 790.60760498 0.83251727]	[4.31468811e+02 7.75337830e+02 7.35833406e-01]
[408.45196533 226.24304199 0.8388871 ]	[408.44577026 280.12185669 0.87114298]	[357.00125122 290.40362549 0.85415208]	[336.60583496 382.7677002 0.89989877]	[318.64599609 459.77398682 0.93014598]	[462.33920288 274.98712158 0.92491531]	[500.87036133 359.59674072 0.9354198 ]	[547.04876709 431.51657104 0.8344304 ]	[428.95291138 459.7038269 0.72783422]	[395.52947998 462.29418945 0.74259788]	[408.45928955 624.0135498 0.75253856]	[421.23556519 767.69927979 0.88461608]	[464.86413574 457.12692261 0.72716069]	[480.24508667 616.25787354 0.82542104]	[500.84863281 762.43951416 0.83977008]	[398.13348389 213.55717468 0.97487819]	[418.80221558 213.40393066 0.95934683]	[377.70437622 213.54501343 0.89716113]	[439.17214966 205.7893219 0.84983766]	[5.03260559e+02 7.95803040e+02 7.88045466e-01]	[521.19415283 790.61035156 0.79413635]	[5.00702942e+02 7.67626953e+02 6.80037260e-01]	[418.61553955 793.22351074 0.80712831]	[400.70333862 790.61132812 0.8350445 ]	[4.31474609e+02 7.75342224e+02 7.37564802e-01]
[408.41900635 226.26167297 0.84151477]	[405.92935181 280.10488892 0.87554777]	[356.98394775 290.39373779 0.84856826]	[336.57339478 382.73266602 0.89739412]	[318.59857178 459.81454468 0.92937231]	[462.26974487 274.94580078 0.92496884]	[503.27111816 357.21524048 0.93987787]	[557.18005371 426.37237549 0.82421213]	[428.91149902 459.66912842 0.72262788]	[395.49890137 462.25894165 0.73642236]	[408.45739746 626.42913818 0.75214761]	[421.2305603 767.69372559 0.8893922 ]	[464.82501221 454.6446228 0.72407401]	[480.20367432 616.26416016 0.82053411]	[500.76925659 757.37780762 0.83690482]	[398.11291504 215.88435364 0.97285384]	[418.7678833 213.4153595 0.96230364]	[377.6640625 213.54173279 0.90161288]	[439.12371826 205.71296692 0.8349812 ]	[5.03290161e+02 7.95801086e+02 7.95339525e-01]	[518.77819824 788.20831299 0.79429364]	[4.98209961e+02 7.67520813e+02 6.74148679e-01]	[418.62539673 793.25360107 0.81230783]	[400.71096802 790.6348877 0.83981252]	[4.28992462e+02 7.75303162e+02 7.48801231e-01]
[408.39990234 226.29240417 0.84219354]	[405.91543579 280.10406494 0.87763947]	[356.97583008 290.41201782 0.84963346]	[336.52041626 380.33166504 0.90073514]	[318.53466797 459.83129883 0.93353939]	[462.2428894 274.92593384 0.92142749]	[503.30419922 357.20559692 0.9390204 ]	[557.25164795 423.8276062 0.84841573]	[426.40109253 459.69717407 0.735484 ]	[393.02987671 462.27996826 0.73864973]	[408.46307373 623.92205811 0.75292188]	[421.24859619 767.63531494 0.87938488]	[462.43240356 457.13656616 0.73556036]	[480.19003296 611.09765625 0.83124781]	[498.20794678 749.71990967 0.85188824]	[398.09481812 215.90248108 0.96906734]	[418.75244141 213.43211365 0.96602988]	[377.63912964 215.89344788 0.89663905]	[439.09780884 205.75418091 0.82258618]	[5.00867035e+02 7.93304443e+02 7.87398338e-01]	[5.18726562e+02 7.88103333e+02 7.81112850e-01]	[4.90543823e+02 7.54843933e+02 6.79210484e-01]	[418.64779663 793.2578125 0.80707037]	[400.72341919 790.64202881 0.83452535]	[4.31476410e+02 7.72812195e+02 7.55407155e-01]
[408.37902832 228.80505371 0.84643865]	[405.86358643 280.10430908 0.88550943]	[354.57571411 290.41906738 0.84297597]	[336.46365356 380.3062439 0.90660489]	[316.07052612 459.84906006 0.94280159]	[462.20053101 274.91235352 0.9192968 ]	[503.2414856 357.20758057 0.93775046]	[554.71343994 423.88623047 0.8312633 ]	[426.34567261 459.72528076 0.74256563]	[392.96734619 462.32345581 0.73432964]	[408.44769287 623.88708496 0.74793679]	[421.23617554 767.62054443 0.88323665]	[462.38583374 457.15029907 0.74437261]	[480.23596191 611.13250732 0.83111489]	[495.62072754 752.19030762 0.81536686]	[398.08572388 215.93896484 0.96564966]	[418.74240112 213.46118164 0.96491778]	[377.62338257 213.54714966 0.88611889]	[439.10147095 205.73570251 0.82176155]	[503.36782837 795.8807373 0.80301028]	[521.27404785 788.17950439 0.79771352]	[4.85373383e+02 7.59918579e+02 6.95699513e-01]	[418.67358398 793.26068115 0.80735052]	[400.7399292 790.65008545 0.83276772]	[4.28955719e+02 7.72773315e+02 7.53634214e-01]
[408.39376831 228.81326294 0.84604412]	[405.84103394 280.09918213 0.88967168]	[354.56063843 290.41677856 0.84094375]	[334.03982544 382.72213745 0.88891208]	[315.98687744 462.19692993 0.93749744]	[459.84988403 274.90060425 0.91702706]	[500.80776978 359.60119629 0.93661219]	[547.01641846 431.4914856 0.83703297]	[423.89086914 459.72027588 0.75670886]	[390.46447754 462.3291626 0.7394197 ]	[408.45407104 623.91400146 0.74730009]	[421.25158691 767.65136719 0.88068199]	[462.35998535 457.14416504 0.75358301]	[480.21258545 611.07305908 0.83824944]	[498.11746216 762.48913574 0.81005895]	[398.10366821 215.93972778 0.96887577]	[418.75463867 213.47335815 0.96281719]	[377.64608765 213.52970886 0.89113736]	[439.1060791 205.73817444 0.82436669]	[5.03441528e+02 8.03561890e+02 7.93349862e-01]	[5.21273621e+02 7.90781555e+02 7.83940315e-01]	[4.85431976e+02 7.67658447e+02 7.46007919e-01]	[418.66848755 793.26580811 0.79752862]	[400.73669434 790.65301514 0.82382935]	[4.28978241e+02 7.72814331e+02 7.51715362e-01]
[408.45089722 228.82252502 0.84266645]	[405.85687256 280.10180664 0.88910186]	[354.56427002 290.39056396 0.84139979]	[334.01858521 380.28265381 0.90041095]	[315.95465088 462.20739746 0.9332307 ]	[462.2175293 274.94110107 0.92559165]	[500.69961548 362.19729614 0.9086678 ]	[544.37359619 434.0406189 0.87561965]	[423.81323242 459.72201538 0.76648498]	[387.89300537 462.31011963 0.73717499]	[408.44918823 623.91778564 0.74690545]	[421.25149536 767.59960938 0.88070309]	[462.31307983 457.15231323 0.75790036]	[480.13354492 608.50708008 0.85308331]	[498.22277832 767.56463623 0.84994376]	[398.13577271 215.9467926 0.96899968]	[418.79653931 213.48530579 0.96031034]	[377.69085693 213.53204346 0.90177602]	[439.14831543 205.76065063 0.8329972 ]	[5.05886780e+02 8.08569824e+02 8.07676315e-01]	[5.21365723e+02 7.95788940e+02 7.68929243e-01]	[4.87949158e+02 7.72725586e+02 7.10406125e-01]	[418.67037964 793.28509521 0.81181401]	[400.72451782 790.65490723 0.82637221]	[4.28983887e+02 7.72749878e+02 7.59842992e-01]
[410.95648193 228.83013916 0.843557 ]	[405.86404419 280.10629272 0.88945317]	[354.57620239 290.37533569 0.84196293]	[334.00378418 380.26107788 0.90330064]	[313.54089355 459.77947998 0.91675007]	[462.22418213 274.97000122 0.93354654]	[495.59515381 359.71224976 0.86055082]	[539.31695557 436.6517334 0.88283575]	[423.80480957 459.80688477 0.76424259]	[387.88256836 462.38327026 0.72661078]	[408.40414429 624.00042725 0.75039452]	[421.24682617 767.61828613 0.88085192]	[462.29730225 459.65661621 0.7633456 ]	[480.13183594 613.64440918 0.80240375]	[495.67739868 770.09362793 0.81367934]	[398.16503906 215.95202637 0.97465724]	[421.15109253 213.48770142 0.96195257]	[377.74142456 213.54963684 0.89742649]	[439.20510864 205.74932861 0.84546459]	[5.05960205e+02 8.11133484e+02 7.66553402e-01]	[5.21366638e+02 8.00988281e+02 7.34616876e-01]	[4.82938721e+02 7.75357300e+02 7.10581064e-01]	[418.66955566 793.31109619 0.80748093]	[400.71783447 790.67242432 0.82027674]	[4.28980011e+02 7.72775269e+02 7.63815045e-01]
[413.52493286 228.8283844 0.85438889]	[405.90365601 280.14859009 0.87746888]	[356.97299194 290.35861206 0.84443665]	[333.97729492 380.2177124 0.90585983]	[313.50027466 459.73397827 0.90777397]	[462.27127075 275.05709839 0.93933398]	[490.5218811 364.78460693 0.820274 ]	[526.52685547 439.25634766 0.89526629]	[421.40518188 462.29815674 0.77087104]	[385.37805176 464.87164307 0.7239098 ]	[408.39645386 624.00030518 0.7554493 ]	[421.23843384 767.65979004 0.87609959]	[462.25674438 459.73635864 0.77747446]	[477.64047241 613.64788818 0.78879225]	[493.11090088 770.2545166 0.80719519]	[398.22268677 215.94744873 0.97307462]	[421.22903442 213.49539185 0.96508491]	[380.13128662 215.90736389 0.90656871]	[439.25076294 208.29624939 0.83689153]	[5.03466400e+02 8.08731323e+02 7.93860912e-01]	[5.21283447e+02 8.03455261e+02 7.56884634e-01]	[4.82846100e+02 7.83010803e+02 7.57159531e-01]	[418.71209717 793.33374023 0.8000719 ]	[400.73684692 790.69885254 0.81078571]	[4.28949188e+02 7.72813416e+02 7.48059094e-01]
[413.58605957 228.83267212 0.86073142]	[408.38922119 280.19094849 0.86959887]	[356.99047852 290.36138916 0.85024559]	[334.00256348 380.23577881 0.90884632]	[313.46542358 459.70568848 0.90271395]	[462.32705688 275.11883545 0.92926699]	[482.91796875 362.3190918 0.88142037]	[521.40484619 441.73782349 0.94221956]	[421.37069702 462.27600098 0.77349555]	[385.30636597 462.41278076 0.73201895]	[403.39337158 626.4631958 0.75658172]	[421.22341919 767.6663208 0.87965494]	[462.24603271 459.72961426 0.77607369]	[477.6138916 621.40008545 0.80805427]	[490.57144165 775.2677002 0.78735501]	[398.26187134 215.95170593 0.9651829 ]	[421.27822876 213.50492859 0.95911407]	[380.15740967 215.92726135 0.91586304]	[439.28457642 210.81539917 0.85294241]	[5.05911835e+02 8.11165283e+02 8.04670036e-01]	[5.21291077e+02 8.03566223e+02 7.96937048e-01]	[4.82812531e+02 7.88061523e+02 7.85007477e-01]	[418.74026489 793.35314941 0.80009121]	[400.76489258 790.72503662 0.8069554 ]	[4.26452393e+02 7.72797729e+02 7.36159980e-01]
[416.04678345 228.85693359 0.87406766]	[408.4473877 280.22567749 0.86156905]	[357.02249146 287.8734436 0.85335207]	[334.01196289 380.2194519 0.91094053]	[313.40380859 459.60122681 0.87750322]	[462.38021851 277.56054688 0.9240467 ]	[482.78152466 367.38110352 0.88092631]	[516.13452148 444.31655884 0.84402305]	[421.33917236 462.28964233 0.7698459 ]	[382.85824585 462.4163208 0.73093015]	[403.37249756 626.46557617 0.77130604]	[421.2159729 767.63409424 0.88759482]	[462.21588135 459.75048828 0.76553208]	[475.10357666 621.375 0.78759134]	[493.08895874 780.42144775 0.78448528]	[400.6227417 215.97485352 0.9649182 ]	[421.33514404 213.52366638 0.95019531]	[380.20516968 215.97299194 0.90638673]	[441.67926025 210.88212585 0.85348618]	[5.05968536e+02 8.11234375e+02 7.50164270e-01]	[5.21334290e+02 8.06095642e+02 7.78443456e-01]	[482.84390259 788.22546387 0.80312169]	[418.74856567 793.35528564 0.81595296]	[400.76464844 790.72094727 0.8172307 ]	[4.26436401e+02 7.72736450e+02 7.51026869e-01]
[416.08093262 228.85929871 0.87931186]	[408.46386719 280.2460022 0.85779136]	[357.02087402 287.87255859 0.85514677]	[334.02719116 380.22125244 0.91133678]	[310.94287109 459.6048584 0.8654868 ]	[462.40567017 277.58200073 0.92015064]	[482.73675537 372.46786499 0.84619164]	[503.49163818 446.93835449 0.85195494]	[421.37133789 462.32736206 0.75983685]	[385.29901123 464.86141968 0.72546405]	[403.37496948 626.44018555 0.77299291]	[421.20675659 767.62561035 0.88363373]	[462.23822021 459.80831909 0.77217907]	[475.08441162 621.3114624 0.77951753]	[493.03829956 777.86450195 0.77912271]	[400.65756226 215.97851562 0.96467978]	[421.36413574 213.53327942 0.94434321]	[380.22772217 215.96121216 0.91132569]	[441.70303345 213.300354 0.86678433]	[5.05896118e+02 8.08594116e+02 7.47963369e-01]	[5.21286865e+02 8.00921875e+02 7.59213209e-01]	[482.83972168 788.23297119 0.79282641]	[418.76318359 795.79498291 0.81542683]	[400.76919556 790.73120117 0.82172716]	[4.26411011e+02 7.72729614e+02 7.46528804e-01]
[416.08520508 228.87590027 0.88033426]	[408.47122192 282.71014404 0.85139167]	[357.01086426 287.88412476 0.8529318 ]	[333.9850769 380.2071228 0.90627897]	[308.40231323 459.62033081 0.86310625]	[462.41888428 277.64682007 0.90868074]	[480.26635742 369.98446655 0.83395386]	[498.25421143 459.60253906 0.85988438]	[421.31848145 462.23522949 0.77177536]	[382.80471802 462.39102173 0.73934168]	[405.85232544 626.46295166 0.7794134 ]	[421.23236084 767.64794922 0.88500196]	[462.21121216 459.71594238 0.76885808]	[467.50219727 618.82550049 0.78998703]	[487.94299316 772.75006104 0.8003571 ]	[400.68026733 215.99389648 0.9622401 ]	[421.35903931 213.55503845 0.94357705]	[380.2578125 215.92082214 0.90837604]	[441.73403931 210.9155426 0.87602413]	[5.00814178e+02 8.03490662e+02 7.33267307e-01]	[5.18673767e+02 7.93271423e+02 7.63645172e-01]	[4.80339508e+02 7.88091248e+02 7.65661597e-01]	[418.67160034 793.340271 0.82801741]	[400.73300171 790.68408203 0.83881581]	[4.28942688e+02 7.72797485e+02 7.48031080e-01]
[416.06655884 231.31845093 0.88212991]	[408.45407104 282.73342896 0.84854621]	[356.99554443 287.8861084 0.84961033]	[333.95901489 380.2036438 0.90147716]	[308.3793335 459.64044189 0.86987334]	[462.4211731 277.68795776 0.90014023]	[480.24581909 372.51593018 0.84294319]	[498.24298096 459.68319702 0.87148035]	[421.27972412 459.79705811 0.77416325]	[382.77008057 462.36618042 0.74330091]	[405.84896851 626.55432129 0.78037685]	[421.20510864 767.64630127 0.88351595]	[459.8359375 459.67337036 0.75956583]	[469.99761963 621.38641357 0.789891 ]	[487.92474365 772.81402588 0.78650141]	[400.67166138 216.01611328 0.96251416]	[421.35217285 215.89727783 0.94587862]	[380.26138306 215.95509338 0.90596479]	[441.73580933 213.30010986 0.87702441]	[5.00770905e+02 8.03464172e+02 7.05156744e-01]	[5.16167053e+02 7.93283386e+02 7.35808372e-01]	[4.80333588e+02 7.88186951e+02 7.63779879e-01]	[418.66775513 793.34954834 0.82806271]	[400.72714233 790.69024658 0.83220917]	[4.26453217e+02 7.72784912e+02 7.39867926e-01]
[416.04519653 231.33987427 0.87970561]	[408.42703247 285.25872803 0.84171015]	[356.98883057 290.40917969 0.85294408]	[333.99475098 380.20718384 0.90403831]	[305.85232544 459.67153931 0.87459207]	[462.39727783 280.10263062 0.89769715]	[480.27679443 375.04678345 0.85813624]	[500.69076538 459.73239136 0.89730531]	[421.25540161 462.27218628 0.77635586]	[382.76174927 464.82800293 0.73813349]	[408.4520874 623.97399902 0.78137416]	[421.22714233 767.62487793 0.88586378]	[459.78286743 459.76293945 0.75826591]	[467.49246216 618.79772949 0.77309644]	[485.44021606 775.31170654 0.79184616]	[400.65753174 216.03157043 0.95995057]	[421.33349609 215.9211731 0.94740248]	[380.25167847 216.0453186 0.90567619]	[441.7116394 213.35995483 0.88627839]	[5.00725830e+02 8.05992004e+02 7.19537973e-01]	[5.13654480e+02 7.95785217e+02 7.29013026e-01]	[4.80293579e+02 7.90596619e+02 7.81402588e-01]	[418.66986084 793.35217285 0.82962143]	[400.73458862 790.68481445 0.83544958]	[4.28935028e+02 7.72757935e+02 7.47092366e-01]
[416.04498291 231.33961487 0.87954408]	[408.42941284 285.25820923 0.84212679]	[356.98937988 290.40930176 0.85332227]	[333.99215698 380.2064209 0.90313506]	[305.85446167 459.66677856 0.87359703]	[462.39752197 280.10296631 0.89792299]	[480.27941895 375.03781128 0.85736364]	[500.69299316 459.73471069 0.8975724 ]	[421.25967407 462.27011108 0.77697819]	[382.7600708 462.41809082 0.73847544]	[408.45111084 623.96875 0.78325999]	[421.22525024 767.63830566 0.88484156]	[459.78552246 459.7598877 0.75901151]	[467.48236084 618.74938965 0.77092767]	[485.44247437 775.29351807 0.79207367]	[400.65737915 216.03120422 0.95996881]	[421.3336792 215.92027283 0.94715708]	[380.25167847 216.04762268 0.90620637]	[441.71261597 213.35908508 0.88648862]	[5.00705475e+02 8.05991638e+02 7.19488442e-01]	[5.13638916e+02 7.93365845e+02 7.30440021e-01]	[4.80297882e+02 7.88211121e+02 7.77656317e-01]	[418.68753052 793.3526001 0.8274411 ]	[400.74719238 790.69146729 0.83211392]	[4.28932281e+02 7.72773560e+02 7.43986487e-01]
[416.0295105 231.3926239 0.88362104]	[408.39794922 287.88543701 0.83893424]	[357.00323486 292.91848755 0.86349773]	[334.0166626 380.32922363 0.89141756]	[303.30368042 459.69473267 0.8814649 ]	[462.36175537 280.20278931 0.88929659]	[480.29782104 377.52905273 0.86969793]	[500.81161499 459.71231079 0.92430472]	[421.20855713 462.39920044 0.76137877]	[380.34210205 464.94250488 0.72615063]	[410.96856689 623.99298096 0.77762508]	[421.2258606 767.63690186 0.88960791]	[459.73666382 462.29400635 0.74564725]	[467.41241455 621.34094238 0.78961915]	[485.39593506 780.46539307 0.79378378]	[400.65112305 216.08909607 0.95306885]	[421.30337524 215.97077942 0.94579005]	[380.24761963 218.5249176 0.88878131]	[441.67834473 213.43322754 0.89754903]	[5.00747467e+02 8.08617554e+02 7.31904924e-01]	[5.16125305e+02 8.00998352e+02 7.01479793e-01]	[480.2706604 790.68511963 0.79753059]	[418.7192688 793.35809326 0.82319236]	[400.76000977 790.69122314 0.82839924]	[4.28912506e+02 7.72757874e+02 7.49013007e-01]
[413.57678223 231.44979858 0.88742483]	[405.91400146 292.88522339 0.85621732]	[357.00112915 292.99337769 0.87105381]	[334.0211792 382.7774353 0.88296574]	[303.24697876 459.77905273 0.89450395]	[462.31542969 282.72293091 0.87919033]	[482.71835327 377.61532593 0.89757597]	[503.39862061 459.79275513 0.92542142]	[418.79699707 467.4425354 0.75511229]	[380.26159668 470.0333252 0.73124623]	[408.46749878 626.43591309 0.77877307]	[421.24163818 767.63739014 0.89065486]	[459.66430664 464.86334229 0.73685032]	[464.91845703 623.87042236 0.80896229]	[482.97375488 780.46020508 0.79686731]	[400.62557983 216.14378357 0.94643533]	[421.28787231 216.02676392 0.94630128]	[380.26062012 218.59269714 0.87251091]	[441.66687012 213.51887512 0.90917957]	[5.00730530e+02 8.08533203e+02 7.23293543e-01]	[5.13614197e+02 7.98386963e+02 6.97745919e-01]	[4.80221985e+02 7.90699280e+02 7.70498097e-01]	[418.65374756 793.33044434 0.81145561]	[400.7204895 790.65380859 0.82757372]	[4.28931061e+02 7.72772339e+02 7.41933703e-01]
[413.53030396 233.90267944 0.89458644]	[405.88119507 292.98379517 0.87873495]	[357.00405884 295.42590332 0.87736082]	[333.99407959 382.86392212 0.86208087]	[300.7600708 459.8352356 0.90108156]	[462.2585144 285.33172607 0.87040341]	[482.77993774 377.66699219 0.91390705]	[505.95159912 459.85046387 0.89728045]	[418.72799683 472.55932617 0.75335169]	[380.20892334 475.11575317 0.73639178]	[408.42453003 626.45397949 0.788818 ]	[421.23138428 767.68774414 0.88403606]	[459.59646606 469.98120117 0.7171495 ]	[464.90890503 626.43658447 0.81617177]	[482.90551758 788.05029297 0.84916317]	[398.27502441 218.58070374 0.93280417]	[421.2593689 216.11842346 0.93400162]	[380.26547241 218.66395569 0.85683948]	[439.32666016 215.92404175 0.90524763]	[5.05903412e+02 8.11112305e+02 7.22035825e-01]	[5.18748901e+02 8.06023193e+02 7.51873970e-01]	[4.77727600e+02 7.95810364e+02 7.70241082e-01]	[418.66931152 795.81365967 0.80667889]	[400.72009277 790.71020508 0.83082229]	[4.26448853e+02 7.72832153e+02 7.28815973e-01]
[413.53720093 233.9995575 0.90836513]	[405.84698486 295.41033936 0.89426172]	[354.59570312 295.52096558 0.87942278]	[333.95062256 385.34841919 0.85137135]	[300.65133667 462.22293091 0.91418493]	[462.25021362 287.87731934 0.87396061]	[482.79571533 377.61187744 0.91867352]	[508.5411377 462.20355225 0.86709791]	[418.67712402 475.0953064 0.75791103]	[380.16885376 477.63223267 0.74837148]	[403.32104492 629.10791016 0.78037912]	[421.1895752 767.64855957 0.89473069]	[457.19207764 472.5255127 0.71159297]	[464.85995483 626.46948242 0.82454216]	[482.88931274 788.16900635 0.8580277 ]	[398.25296021 221.14500427 0.92060483]	[421.2361145 218.58851624 0.92372638]	[380.24185181 221.1686554 0.83906412]	[439.31494141 215.9573822 0.914985 ]	[5.05889679e+02 8.11219971e+02 7.16414928e-01]	[5.18739746e+02 8.06118958e+02 7.50654042e-01]	[4.77703888e+02 7.98434509e+02 7.41669655e-01]	[418.63973999 795.82080078 0.81753355]	[400.6882019 790.70245361 0.83778119]	[4.26383179e+02 7.72776428e+02 7.35298097e-01]
[413.51647949 236.42240906 0.90812981]	[405.84164429 295.50927734 0.90819371]	[354.55593872 295.65164185 0.8855859 ]	[331.48403931 390.46557617 0.840437 ]	[298.24911499 462.40484619 0.89734757]	[462.24954224 290.45739746 0.89044601]	[482.90914917 377.70373535 0.90970331]	[518.70367432 462.24191284 0.89305115]	[418.65588379 477.64056396 0.76572716]	[380.13705444 477.72833252 0.75865638]	[403.31546021 634.24188232 0.78070313]	[421.18713379 767.69470215 0.88613248]	[457.18902588 475.12484741 0.71713817]	[464.82452393 626.58929443 0.82663769]	[482.84375 788.21490479 0.85566735]	[398.23278809 223.73538208 0.91218948]	[421.24591064 221.13314819 0.90341145]	[380.21832275 226.27687073 0.84001118]	[439.31060791 216.14447021 0.89466518]	[5.00799652e+02 8.13773987e+02 7.18681276e-01]	[5.13616089e+02 8.08677734e+02 7.67168641e-01]	[4.77673553e+02 8.00945190e+02 7.14525342e-01]	[418.66204834 795.81311035 0.79839861]	[400.70016479 790.70465088 0.82950008]	[4.26384949e+02 7.75270386e+02 7.11467862e-01]
[411.0177002 236.57078552 0.89432478]	[405.86526489 295.60119629 0.90513712]	[354.54492188 298.08834839 0.88568783]	[331.43133545 393.01486206 0.83951938]	[298.18829346 464.92852783 0.8797971 ]	[462.25134277 292.98001099 0.90529752]	[485.40591431 380.18649292 0.89049423]	[521.27056885 462.27856445 0.93503559]	[418.65567017 477.71392822 0.77825546]	[380.14691162 480.20932007 0.77194291]	[403.29824829 636.71728516 0.78162092]	[421.23913574 767.66015625 0.88464814]	[457.18435669 477.64370728 0.72546399]	[462.39553833 626.62237549 0.82637656]	[482.7911377 790.60925293 0.84472072]	[398.23504639 228.81492615 0.91987503]	[421.23193359 226.28645325 0.88921839]	[380.20501709 226.28413391 0.84832329]	[439.27224731 218.67199707 0.88259172]	[5.00717834e+02 8.13837585e+02 6.63676500e-01]	[5.11043427e+02 8.08737610e+02 7.28754938e-01]	[4.77618469e+02 8.00962646e+02 6.76305652e-01]	[4.18624542e+02 7.95823608e+02 7.83107460e-01]	[400.68063354 790.6932373 0.82749641]	[4.28943634e+02 7.72820618e+02 7.08206236e-01]
[410.96853638 239.08506775 0.87321508]	[405.84927368 298.09158325 0.90604788]	[354.53634644 298.2401123 0.87377739]	[328.94174194 395.65029907 0.86140239]	[298.14279175 467.41604614 0.87895977]	[462.26034546 295.51959229 0.93009973]	[487.97366333 382.86935425 0.82313156]	[523.84436035 462.37637329 0.93379438]	[418.69366455 480.23840332 0.80176514]	[380.17205811 480.32394409 0.78044581]	[403.3230896 636.76873779 0.78182709]	[421.24157715 767.63391113 0.88371587]	[457.21563721 480.16830444 0.74191189]	[462.37908936 629.11169434 0.81571537]	[482.73132324 790.76434326 0.84055984]	[398.20669556 231.39526367 0.94421136]	[421.20489502 231.30158997 0.90421879]	[380.18386841 231.34875488 0.85778534]	[439.24539185 221.18356323 0.87237167]	[4.98196381e+02 8.18923157e+02 6.53572142e-01]	[5.08484436e+02 8.11236328e+02 7.40933955e-01]	[4.75097290e+02 8.06075317e+02 6.70817375e-01]	[4.18630463e+02 7.95784851e+02 7.85558939e-01]	[400.6947937 790.66552734 0.82689327]	[4.28947235e+02 7.72776733e+02 7.05811799e-01]
[410.94805908 239.15556335 0.86373633]	[403.40048218 298.1882019 0.90228516]	[354.50048828 303.19973755 0.84852231]	[328.90274048 398.14712524 0.87464285]	[298.09658813 470.00311279 0.8697139 ]	[462.25326538 295.5541687 0.93381464]	[490.50564575 385.29467773 0.82150763]	[526.39447021 462.33932495 0.91398054]	[418.72537231 480.33688354 0.80155617]	[380.19506836 482.83673096 0.7711525 ]	[403.39294434 641.86730957 0.77621692]	[421.26220703 767.67681885 0.88384575]	[459.60873413 480.24276733 0.74815881]	[462.39941406 631.65466309 0.80953652]	[482.73397827 790.76806641 0.83694309]	[398.19839478 233.83006287 0.95348668]	[421.1895752 231.37297058 0.92506325]	[380.15713501 233.83564758 0.86964822]	[439.22042847 223.72665405 0.86676741]	[4.87946594e+02 8.18917297e+02 6.55245721e-01]	[5.03425568e+02 8.11290039e+02 7.29130864e-01]	[4.77607239e+02 8.06013550e+02 6.66644931e-01]	[4.18606323e+02 7.93361877e+02 7.86197782e-01]	[400.69802856 790.6619873 0.83560616]	[4.28990601e+02 7.72833923e+02 6.90614939e-01]
[408.47802734 241.67666626 0.84932572]	[403.36444092 300.73898315 0.8776195 ]	[354.46636963 308.38238525 0.82870597]	[326.33786011 400.70431519 0.87334812]	[298.07028198 475.13354492 0.88087505]	[462.24111938 298.03900146 0.93727565]	[493.06689453 387.85852051 0.80449897]	[528.97784424 462.41094971 0.87648839]	[418.7197876 482.78643799 0.79766917]	[380.1789856 482.88916016 0.76730549]	[405.88604736 644.33959961 0.78641564]	[421.28295898 767.65582275 0.87933731]	[459.60998535 480.29620361 0.74814522]	[462.38919067 631.68811035 0.80739307]	[480.38183594 793.23822021 0.82410884]	[398.17077637 233.94592285 0.96813595]	[421.14709473 233.81570435 0.94412512]	[380.09622192 234.0078125 0.89546096]	[439.17889404 228.7775116 0.86074865]	[4.85447327e+02 8.21525696e+02 6.65138602e-01]	[5.03375702e+02 8.13778259e+02 7.28946328e-01]	[4.75118896e+02 8.06121155e+02 6.59002304e-01]	[4.18626495e+02 7.93366455e+02 7.85068512e-01]	[400.71133423 790.65686035 0.83969665]	[4.31484741e+02 7.72794495e+02 6.86646163e-01]
[408.43560791 246.75488281 0.84188557]	[403.35647583 303.26593018 0.86147249]	[354.48123169 313.4180603 0.84259164]	[326.29766846 403.26171875 0.85385549]	[295.65219116 480.11859131 0.9067741 ]	[462.21575928 298.1262207 0.93183595]	[495.63552856 387.9392395 0.80686134]	[531.60723877 462.44058228 0.85744065]	[418.71774292 482.82540894 0.79459304]	[380.18539429 482.92840576 0.7628091 ]	[408.42404175 644.34429932 0.79929048]	[421.29110718 767.68395996 0.87223387]	[459.60678101 480.34393311 0.74864793]	[462.38949585 639.31738281 0.81612027]	[480.33004761 793.31829834 0.820566 ]	[398.13760376 234.0769043 0.97239619]	[418.79232788 233.93984985 0.95838273]	[377.7052002 236.50369263 0.8964138 ]	[439.15136719 231.36953735 0.87060267]	[4.85457672e+02 8.26527039e+02 6.64102316e-01]	[5.03360382e+02 8.13852722e+02 7.20821142e-01]	[4.72582397e+02 8.08596436e+02 6.63207173e-01]	[4.18646332e+02 7.95801270e+02 7.71610856e-01]	[400.72979736 790.67987061 0.82398117]	[4.31487946e+02 7.72833252e+02 6.75484717e-01]
[408.44238281 254.41744995 0.88308829]	[403.33239746 313.48184204 0.89126194]	[354.48544312 316.06185913 0.87202013]	[323.79840088 408.43502808 0.8236481 ]	[295.52819824 480.2303772 0.92003328]	[459.84796143 303.24172974 0.8815254 ]	[498.14239502 395.56890869 0.85251069]	[536.72216797 467.39416504 0.84608275]	[418.7520752 493.09283447 0.76668841]	[380.21484375 495.68753052 0.74829417]	[411.01980591 644.42980957 0.80229771]	[421.30355835 767.66149902 0.87040865]	[459.63812256 490.48181152 0.72643733]	[462.3999939 644.44940186 0.84596074]	[480.35205078 803.52972412 0.8166846 ]	[398.11560059 239.08718872 0.92246842]	[421.13275146 236.60180664 0.94046313]	[377.72024536 239.14022827 0.86909783]	[439.19332886 233.99258423 0.91651529]	[4.93054596e+02 8.29188293e+02 6.16963983e-01]	[5.03469025e+02 8.21517029e+02 6.53010428e-01]	[4.72573975e+02 8.11288452e+02 6.69090986e-01]	[4.18709747e+02 7.95805664e+02 7.85885036e-01]	[400.78277588 790.68218994 0.82288194]	[4.31496796e+02 7.72747681e+02 6.78833306e-01]
[408.46520996 254.53179932 0.8920902 ]	[403.34906006 315.9670105 0.90901715]	[354.49346924 318.55230713 0.87742031]	[323.75302124 413.49667358 0.8350817 ]	[295.46032715 480.32015991 0.91454828]	[459.83261108 308.33538818 0.87291849]	[498.16351318 398.10562134 0.88269186]	[536.74310303 470.04727173 0.83273995]	[418.74252319 495.66503906 0.77328503]	[380.20904541 498.21463013 0.75952846]	[413.48995972 644.51013184 0.81760049]	[421.32052612 767.58392334 0.86788166]	[459.63366699 493.08959961 0.72449899]	[462.40313721 644.543396 0.84171057]	[480.34173584 808.66851807 0.84189045]	[398.12817383 241.68171692 0.90743709]	[418.80212402 239.09078979 0.92579019]	[377.7371521 241.73033142 0.83625495]	[439.19610596 236.4289093 0.91542578]	[4.95649689e+02 8.34292175e+02 6.38962388e-01]	[5.05918915e+02 8.29166931e+02 7.02304900e-01]	[4.72551849e+02 8.18906006e+02 6.38376534e-01]	[4.18696442e+02 7.95817261e+02 7.83088505e-01]	[400.77038574 790.66522217 0.83116841]	[4.31557526e+02 7.70219788e+02 7.10218370e-01]
[408.46646118 254.53138733 0.8918342 ]	[403.3494873 315.96749878 0.90905237]	[354.49716187 318.55145264 0.87814301]	[323.75146484 413.49761963 0.83556473]	[295.45773315 480.32220459 0.91327369]	[459.83065796 308.33724976 0.87287885]	[498.16201782 398.09841919 0.88119048]	[536.74511719 470.03140259 0.83316171]	[418.7376709 495.66592407 0.7733742 ]	[380.20629883 498.21313477 0.75975633]	[413.49588013 644.50238037 0.8203553 ]	[421.32086182 767.58563232 0.86757714]	[459.62945557 493.0927124 0.72389853]	[462.418396 646.93505859 0.83983648]	[480.34265137 808.66973877 0.84236312]	[398.12939453 241.6816864 0.90747821]	[418.80239868 239.09057617 0.92578781]	[377.74008179 241.73242188 0.83617616]	[439.19592285 236.42883301 0.91522694]	[4.95658691e+02 8.34295776e+02 6.40667677e-01]	[5.05924225e+02 8.29170349e+02 7.03696489e-01]	[4.72549072e+02 8.18909180e+02 6.40632451e-01]	[4.18697906e+02 7.95816589e+02 7.83092141e-01]	[400.77163696 790.66473389 0.83138734]	[4.31556000e+02 7.70222351e+02 7.09774554e-01]
[410.96902466 257.02468872 0.89614916]	[405.83029175 316.02825928 0.90642977]	[354.5446167 318.57568359 0.88876361]	[321.30441284 413.55554199 0.84679782]	[295.41082764 482.79556274 0.90549147]	[462.20831299 310.92932129 0.88519895]	[498.11636353 398.2253418 0.89116693]	[536.67675781 477.6020813 0.84767842]	[418.70608521 498.18875122 0.78745127]	[380.19625854 500.68789673 0.77229053]	[413.57974243 646.9463501 0.82151163]	[421.35522461 767.56347656 0.86077785]	[459.59805298 495.6505127 0.72762179]	[462.38821411 647.05041504 0.83633041]	[480.28189087 811.16021729 0.84111816]	[398.17755127 246.83924866 0.91414934]	[421.15545654 244.20935059 0.89693874]	[380.12185669 246.83401489 0.83991432]	[439.2104187 236.61895752 0.90140319]	[4.93092834e+02 8.36914612e+02 6.80819869e-01]	[5.03423553e+02 8.31692444e+02 7.65245736e-01]	[4.70003387e+02 8.21508423e+02 6.16474748e-01]	[4.18646271e+02 7.95815857e+02 7.79789269e-01]	[400.76559448 790.64648438 0.83463138]	[4.34054535e+02 7.70201294e+02 7.15946615e-01]
[410.9821167 259.61135864 0.87194812]	[405.89663696 316.16049194 0.90081906]	[354.5690918 318.71310425 0.88725781]	[321.26980591 413.58547974 0.85849321]	[292.90533447 482.87231445 0.88285196]	[462.29489136 313.47302246 0.9011569 ]	[495.65615845 398.26077271 0.88503766]	[529.06860352 477.6854248 0.85466504]	[418.67575073 498.2310791 0.79214084]	[380.17611694 500.73742676 0.78399384]	[416.10321045 646.94171143 0.8299607 ]	[421.38354492 767.50970459 0.84937537]	[457.18859863 495.6774292 0.72077656]	[462.28500366 647.06243896 0.83283472]	[480.25680542 811.16699219 0.84025949]	[398.21029663 251.92294312 0.9431262 ]	[421.21520996 251.83618164 0.90767777]	[380.18566895 251.86988831 0.85864621]	[439.24633789 241.70314026 0.87420487]	[4.87943542e+02 8.39491150e+02 7.09514797e-01]	[5.03310791e+02 8.31789612e+02 7.91531622e-01]	[4.70010132e+02 8.21439270e+02 6.12646699e-01]	[4.18690887e+02 7.95796204e+02 7.89101362e-01]	[400.80618286 790.6461792 0.83057845]	[4.34090607e+02 7.70135193e+02 7.11345375e-01]
[410.98217773 259.6111145 0.87201709]	[405.89727783 316.1602478 0.90087378]	[354.56808472 318.71447754 0.88684529]	[321.27215576 413.58441162 0.8579824 ]	[292.90307617 482.87322998 0.8820886 ]	[462.29660034 313.47177124 0.90090942]	[495.65454102 398.26913452 0.88564736]	[529.06970215 477.68789673 0.85495043]	[418.67575073 498.23294067 0.79205364]	[380.17474365 500.74066162 0.78430676]	[416.10070801 646.92523193 0.82958436]	[421.38897705 767.50585938 0.84911406]	[457.19018555 495.67837524 0.72108376]	[462.28915405 647.05609131 0.83269209]	[480.25799561 811.16296387 0.84045118]	[398.21029663 251.92245483 0.94301015]	[421.21505737 251.83587646 0.90765011]	[380.1857605 251.86949158 0.85839063]	[439.24636841 241.70285034 0.87422127]	[4.87923218e+02 8.39491760e+02 7.11881816e-01]	[5.03304169e+02 8.31792603e+02 7.92499602e-01]	[4.70019684e+02 8.18956726e+02 6.11333311e-01]	[4.18684113e+02 7.95791748e+02 7.90472329e-01]	[400.80203247 790.63903809 0.83286589]	[4.34100006e+02 7.70133240e+02 7.14693725e-01]
[413.52923584 259.71408081 0.86637998]	[405.93096924 318.64620972 0.8959794 ]	[356.96780396 321.23980713 0.87192148]	[321.19961548 416.03897095 0.87898809]	[290.37939453 482.83630371 0.87212992]	[462.35571289 315.99371338 0.91017866]	[495.60913086 400.85580444 0.86130351]	[526.54919434 480.37945557 0.89676917]	[418.68301392 500.70080566 0.80337238]	[380.1857605 500.81121826 0.78928077]	[418.59246826 646.94445801 0.84380609]	[423.77822876 767.50158691 0.84439802]	[457.16714478 498.19015503 0.73080063]	[462.27572632 647.13262939 0.8173539 ]	[480.24719238 811.27856445 0.83576596]	[398.26342773 254.40332031 0.96190578]	[421.27340698 251.92756653 0.93105292]	[380.22348022 254.45053101 0.89316547]	[439.30047607 246.82852173 0.86012042]	[4.85465912e+02 8.44518555e+02 6.99149251e-01]	[5.03279938e+02 8.34273071e+02 7.65015006e-01]	[4.70001587e+02 8.26538330e+02 6.24463201e-01]	[418.67721558 795.78820801 0.79823422]	[400.81106567 790.62554932 0.82993919]	[4.34122925e+02 7.70122375e+02 7.15433419e-01]
[416.06466675 262.21725464 0.86739367]	[408.44073486 321.2088623 0.86345899]	[357.02301025 326.32421875 0.85426229]	[318.76470947 416.07473755 0.8897953 ]	[285.24539185 482.87911987 0.86554307]	[462.40322876 318.5546875 0.91445893]	[493.11001587 405.84893799 0.8267222 ]	[526.39624023 482.87173462 0.91038138]	[418.68682861 500.8296814 0.82024318]	[380.19812012 503.32409668 0.78932518]	[418.61541748 647.00024414 0.84751862]	[421.40640259 767.57165527 0.85146713]	[457.14141846 500.73260498 0.74717212]	[462.26528931 652.13812256 0.80901605]	[480.21325684 811.29364014 0.81738436]	[400.65484619 254.50856018 0.96967947]	[421.34371948 254.36161804 0.926691 ]	[380.27243042 254.55787659 0.90704 ]	[441.68035889 249.3888855 0.8640843 ]	[4.87970062e+02 8.44584167e+02 6.63889825e-01]	[5.03331604e+02 8.34288513e+02 7.25668192e-01]	[4.67455505e+02 8.26558105e+02 6.19157612e-01]	[418.69830322 795.81787109 0.80427033]	[400.81417847 790.64251709 0.84234351]	[4.34114532e+02 7.70187988e+02 7.03051269e-01]
[418.54327393 272.39129639 0.90294802]	[413.5007019 328.86120605 0.83407629]	[357.10305786 331.46539307 0.86512333]	[318.60369873 416.1545105 0.90937197]	[277.60818481 482.71459961 0.91927618]	[464.81744385 321.21035767 0.87983006]	[487.93228149 416.04388428 0.84799689]	[521.32183838 493.09609985 0.88127661]	[418.5748291 505.89718628 0.775199 ]	[380.11575317 505.98699951 0.75833392]	[416.1725769 649.55340576 0.82159978]	[423.78323364 767.49951172 0.84504902]	[454.56851196 503.40185547 0.73210526]	[462.22903442 662.34899902 0.80683607]	[4.80224731e+02 8.21446289e+02 7.76190460e-01]	[400.79882812 257.12670898 0.94584948]	[423.80963135 257.00027466 0.93007219]	[382.82775879 257.10748291 0.8680411 ]	[441.83990479 254.4259491 0.90339255]	[4.93057892e+02 8.49761963e+02 6.53640270e-01]	[5.03370087e+02 8.44522766e+02 6.91014886e-01]	[4.69956970e+02 8.31684265e+02 6.20907247e-01]	[418.68884277 795.82080078 0.81189603]	[400.81341553 790.63763428 0.84685886]	[4.36596466e+02 7.67683716e+02 7.34541535e-01]
[418.60949707 274.92935181 0.93317115]	[411.03872681 333.93258667 0.8477971 ]	[357.1317749 333.97467041 0.87770325]	[316.17208862 418.61779785 0.92896932]	[275.11322021 482.76644897 0.92582148]	[462.40557861 323.83200073 0.85650802]	[485.41342163 418.55422974 0.8888638 ]	[521.18780518 498.25949097 0.90031761]	[418.53707886 511.00933838 0.75347668]	[380.11825562 511.08499146 0.75097656]	[416.1295166 649.67266846 0.80142462]	[421.365448 767.53369141 0.85679978]	[452.00875854 505.97619629 0.71430558]	[462.23553467 662.45861816 0.81398553]	[4.80239166e+02 8.29056458e+02 8.05807710e-01]	[403.246521 259.59289551 0.91297978]	[423.92434692 257.17022705 0.88647127]	[382.86035156 257.12063599 0.86131406]	[441.90280151 254.5927887 0.89921933]	[4.98212646e+02 8.54811462e+02 6.24988258e-01]	[5.05930145e+02 8.49627197e+02 6.74577713e-01]	[4.67457764e+02 8.34365234e+02 6.20086789e-01]	[4.18689240e+02 7.95864868e+02 7.93353379e-01]	[400.80020142 790.68762207 0.83424234]	[4.34071533e+02 7.70119080e+02 7.30915785e-01]
[418.62094116 275.06524658 0.95319009]	[411.01702881 334.07498169 0.87377524]	[357.13510132 336.4586792 0.8871187 ]	[316.09008789 418.71002197 0.94009006]	[274.96133423 482.78762817 0.90671104]	[462.36691284 328.92749023 0.85990429]	[482.97463989 418.75021362 0.91228855]	[518.76599121 500.84957886 0.90673304]	[418.52423096 513.62609863 0.75624645]	[380.09985352 516.15557861 0.76017553]	[416.05178833 652.11480713 0.80197215]	[421.33300781 767.63000488 0.86207378]	[451.99832153 511.04605103 0.70384645]	[462.18475342 664.92785645 0.8155961 ]	[4.80211548e+02 8.26587219e+02 7.56921768e-01]	[400.88485718 262.18740845 0.88952917]	[426.33999634 259.6812439 0.85870928]	[385.30325317 259.6300354 0.83973724]	[441.90582275 257.03482056 0.9082126 ]	[4.93058380e+02 8.57370911e+02 5.42516947e-01]	[5.03332855e+02 8.49749329e+02 6.31262600e-01]	[4.69988678e+02 8.31827148e+02 5.68359017e-01]	[4.18680634e+02 7.95871887e+02 7.87129104e-01]	[400.80007935 790.6965332 0.83037007]	[4.34045410e+02 7.70247681e+02 7.01082647e-01]
[418.59173584 277.68469238 0.93935239]	[411.01907349 336.65829468 0.90296984]	[357.03460693 339.07827759 0.89072043]	[315.92462158 421.18450928 0.92363703]	[269.90206909 482.90481567 0.8630197 ]	[464.8343811 336.44955444 0.87966812]	[482.94680786 423.83682251 0.89068145]	[516.1428833 503.40829468 0.87157911]	[416.10205078 518.69262695 0.75604308]	[377.68276978 518.74139404 0.7702527 ]	[411.02200317 662.37512207 0.79990089]	[421.322052 770.08355713 0.8631168 ]	[449.48471069 516.19720459 0.70583212]	[459.84838867 667.48974609 0.83313262]	[4.80182007e+02 8.31661255e+02 7.68844664e-01]	[400.83956909 272.36550903 0.90886182]	[423.89212036 269.88253784 0.87191743]	[382.85253906 269.84286499 0.82312846]	[441.9034729 262.18035889 0.85017014]	[4.85372742e+02 8.65115845e+02 5.44083834e-01]	[5.00756470e+02 8.54865479e+02 6.14300132e-01]	[4.70023773e+02 8.39474121e+02 5.30145586e-01]	[4.18588104e+02 7.98410156e+02 7.57128775e-01]	[400.70999146 790.74725342 0.83618647]	[4.34048981e+02 7.72769470e+02 6.89289510e-01]
[418.60617065 280.15597534 0.92222691]	[411.0144043 339.12106323 0.89919853]	[356.99603271 339.19271851 0.8868019 ]	[313.45114136 421.32366943 0.89253318]	[267.31445312 485.4163208 0.83817512]	[464.8722229 336.59597778 0.89337963]	[482.98141479 426.43432617 0.8678562 ]	[516.1605835 505.94906616 0.85244209]	[416.04833984 518.78759766 0.75929624]	[377.65710449 521.2388916 0.78379911]	[410.9385376 664.8772583 0.80899203]	[421.30758667 770.08050537 0.86970735]	[446.96401978 518.73339844 0.71942002]	[459.82894897 667.65704346 0.80902416]	[4.80163635e+02 8.29170654e+02 7.36744046e-01]	[400.8293457 274.87774658 0.93696165]	[423.87866211 272.40252686 0.8872841 ]	[382.77642822 272.45285034 0.85603827]	[441.87619019 264.71594238 0.84158355]	[4.80166840e+02 8.62540527e+02 5.38442314e-01]	[4.93117828e+02 8.54879700e+02 5.79972684e-01]	[4.75074432e+02 8.34351929e+02 5.28663635e-01]	[4.18581482e+02 7.98389709e+02 7.55279601e-01]	[400.69647217 790.74249268 0.83969986]	[4.34046722e+02 7.72780029e+02 6.89301252e-01]
[416.12341309 282.7449646 0.87630218]	[408.44714355 339.27340698 0.87921304]	[354.59732056 341.74066162 0.8673417 ]	[310.9543457 423.84048462 0.85223848]	[264.7923584 487.93490601 0.81818533]	[464.82775879 339.08850098 0.8987329 ]	[482.95925903 428.9750061 0.87168926]	[516.15222168 506.00543213 0.8442114 ]	[416.04788208 521.24304199 0.76800674]	[377.65811157 521.28552246 0.79226112]	[405.91183472 662.45733643 0.81614614]	[421.30654907 767.70611572 0.8698796 ]	[446.96682739 521.199646 0.72640264]	[459.8253479 670.1227417 0.81004852]	[4.80122955e+02 8.34285583e+02 7.66174436e-01]	[400.73098755 275.03179932 0.96891403]	[421.41149902 274.92401123 0.92020202]	[382.74298096 275.00021362 0.85734212]	[441.80505371 269.86560059 0.84957075]	[4.80254913e+02 8.70191650e+02 6.43899560e-01]	[4.95666321e+02 8.65071411e+02 6.48695886e-01]	[4.72528961e+02 8.47073669e+02 5.71080565e-01]	[4.16130676e+02 7.98353943e+02 7.54252076e-01]	[400.66629028 790.73602295 0.84259742]	[4.34047577e+02 7.72775269e+02 6.99372411e-01]
[416.12399292 282.74484253 0.8763333 ]	[408.44723511 339.27328491 0.87904483]	[354.59786987 341.73934937 0.86759168]	[310.96307373 423.84259033 0.85201991]	[264.7975769 487.93041992 0.818097 ]	[464.82662964 339.08950806 0.89903271]	[482.96035767 428.97323608 0.87195605]	[516.14562988 505.99703979 0.84516817]	[416.04626465 521.24945068 0.76550817]	[377.65753174 521.28851318 0.79065239]	[405.92745972 664.86621094 0.81785029]	[421.31195068 767.69677734 0.86834919]	[446.96331787 521.20843506 0.72581172]	[459.82385254 670.121521 0.81130421]	[4.80124420e+02 8.34294861e+02 7.66541004e-01]	[400.73086548 275.03173828 0.96877354]	[423.76754761 274.92196655 0.92007959]	[382.74380493 275.00109863 0.85720974]	[441.80578613 269.86611938 0.8493374 ]	[4.80274811e+02 8.70193542e+02 6.45386219e-01]	[4.95681488e+02 8.65070618e+02 6.50298715e-01]	[4.72524261e+02 8.47086548e+02 5.72585166e-01]	[4.16131439e+02 7.98349182e+02 7.52229989e-01]	[400.66650391 790.73059082 0.84127736]	[4.34056976e+02 7.72758606e+02 6.98509932e-01]
[416.07058716 290.34613037 0.8672365 ]	[405.91281128 341.79812622 0.86184007]	[354.57891846 344.32849121 0.84664875]	[310.8927002 423.91815186 0.8344596 ]	[267.26507568 488.0194397 0.80985731]	[462.41702271 339.23165894 0.90053707]	[482.95675659 431.51727295 0.87841582]	[516.18884277 508.49490356 0.83928025]	[416.02987671 521.35546875 0.76414472]	[377.63626099 521.39434814 0.78275776]	[405.9119873 664.9720459 0.81296456]	[421.32843018 767.70556641 0.85787666]	[446.97091675 521.31768799 0.72858763]	[459.83407593 675.27600098 0.78639275]	[4.80164612e+02 8.34372253e+02 7.55575240e-01]	[400.67840576 277.49719238 0.96868944]	[421.36621094 275.05844116 0.93867922]	[380.29782104 275.09933472 0.88830692]	[441.74969482 272.46395874 0.88634241]	[4.80230530e+02 8.70215332e+02 6.17581546e-01]	[4.95664978e+02 8.67588196e+02 6.43636405e-01]	[4.72597107e+02 8.47165833e+02 5.69255471e-01]	[4.16049377e+02 7.95856567e+02 7.42986321e-01]	[400.63870239 790.69787598 0.83508486]	[4.34114685e+02 7.72787476e+02 6.80957139e-01]
[413.54348755 292.94134521 0.87427157]	[403.39782715 346.82183838 0.85449111]	[354.49310303 349.40884399 0.83173335]	[308.33587646 431.47866821 0.8165617 ]	[264.7322998 495.64828491 0.82431191]	[462.32839966 341.69287109 0.90019661]	[485.36880493 436.62335205 0.89082932]	[518.69580078 513.62414551 0.84244031]	[416.04162598 523.87341309 0.76271588]	[377.65957642 523.90637207 0.77339268]	[405.87487793 665.0055542 0.81677568]	[421.30026245 767.68280029 0.8655647 ]	[446.94592285 523.84246826 0.72802013]	[459.85662842 677.7857666 0.78687346]	[4.80135406e+02 8.34273926e+02 7.43609726e-01]	[400.61209106 277.60803223 0.96293157]	[421.28378296 277.52206421 0.95403099]	[380.2550354 277.6071167 0.8926335]	[441.68865967 274.99377441 0.90891826]	[4.80169800e+02 8.67680237e+02 5.66391110e-01]	[4.93125427e+02 8.62547607e+02 6.00965023e-01]	[4.72595642e+02 8.47065430e+02 5.39484203e-01]	[4.13584534e+02 7.95855103e+02 7.54039407e-01]	[398.26651001 790.6854248 0.84471977]	[4.34082642e+02 7.72744629e+02 6.85099423e-01]
[411.01437378 295.45776367 0.88581568]	[403.35049438 349.41473389 0.86008698]	[354.4730835 351.98171997 0.83558983]	[305.83337402 434.08639526 0.82265186]	[269.83831787 495.6963501 0.83094203]	[462.26419067 341.79229736 0.89501506]	[485.3527832 436.63174438 0.89203674]	[518.74462891 516.12347412 0.85268998]	[416.03179932 526.4072876 0.7505936 ]	[377.64837646 526.42974854 0.76599914]	[405.9069519 667.46820068 0.81526721]	[421.31832886 767.71112061 0.85495657]	[446.93960571 523.956604 0.72656143]	[459.79434204 680.32873535 0.79701477]	[4.80184418e+02 8.39403503e+02 7.36119509e-01]	[398.23342896 280.11453247 0.93616235]	[421.22589111 277.66500854 0.94250929]	[380.20227051 277.7286377 0.87365586]	[439.2689209 275.10446167 0.91919363]	[4.82804993e+02 8.70286865e+02 6.50711179e-01]	[4.98266357e+02 8.67626526e+02 6.80993319e-01]	[4.72543030e+02 8.49734009e+02 5.71855664e-01]	[4.13574493e+02 7.95813599e+02 7.42870510e-01]	[398.26217651 790.66796875 0.83982247]	[4.34124451e+02 7.72795593e+02 6.73241198e-01]
[408.45489502 295.56930542 0.89281082]	[403.28741455 354.45419312 0.8871271 ]	[351.96780396 354.58654785 0.8509897 ]	[305.82772827 439.0604248 0.85480887]	[272.34896851 498.20004272 0.85745662]	[462.20910645 344.30551147 0.88416219]	[485.35058594 439.09020996 0.90645421]	[518.78039551 518.69177246 0.87577736]	[416.02807617 526.48144531 0.74362296]	[377.63900757 526.50640869 0.75746143]	[405.8866272 667.4977417 0.81815374]	[421.3343811 767.71032715 0.84681594]	[446.95761108 526.42224121 0.72135615]	[459.79907227 682.86181641 0.80058432]	[4.80190643e+02 8.44588379e+02 7.43702173e-01]	[398.14096069 282.69915771 0.90739417]	[421.13980103 280.1232605 0.92872411]	[380.12014771 282.67382812 0.82916033]	[439.2010498 277.49285889 0.91031414]	[4.80342499e+02 8.72794556e+02 6.53106630e-01]	[4.98196533e+02 8.70204651e+02 6.83135569e-01]	[4.72589508e+02 8.52270508e+02 5.70776820e-01]	[4.13555267e+02 7.95794800e+02 7.55313635e-01]	[398.26062012 790.65386963 0.85063368]	[4.36580383e+02 7.72795532e+02 6.78166091e-01]
[405.85058594 298.00827026 0.90528214]	[403.26751709 354.5022583 0.8952651 ]	[351.95785522 357.01419067 0.85549843]	[305.80865479 439.15933228 0.87247491]	[272.42178345 500.80215454 0.89370203]	[459.81515503 346.81204224 0.87724376]	[482.95675659 439.14031982 0.91848934]	[521.17596436 521.24041748 0.91074908]	[416.01577759 526.50921631 0.73986793]	[377.63510132 526.5223999 0.75249463]	[405.87625122 667.53930664 0.81223458]	[421.34164429 770.09863281 0.84275991]	[446.93112183 526.45611572 0.7210601 ]	[459.79476929 682.97845459 0.81468803]	[4.80201477e+02 8.49627625e+02 7.63190389e-01]	[398.05392456 285.28582764 0.89513242]	[418.73138428 282.69799805 0.91452229]	[377.67471313 282.70141602 0.82658446]	[439.16769409 277.54367065 0.91103685]	[4.82806244e+02 8.75440247e+02 6.71893775e-01]	[4.98239532e+02 8.72761902e+02 7.24958062e-01]	[4.72592987e+02 8.54869690e+02 5.56156695e-01]	[4.13542053e+02 7.95817322e+02 7.43077755e-01]	[398.25296021 790.66833496 0.84008616]	[4.36575165e+02 7.75282104e+02 6.70018971e-01]
[403.36248779 298.12905884 0.91117728]	[403.25079346 356.96408081 0.91229707]	[349.46112061 357.12307739 0.85748488]	[308.38409424 439.14230347 0.86798072]	[274.98275757 500.81030273 0.91784555]	[459.79776001 351.93096924 0.8753342 ]	[482.9437561 439.31491089 0.93182242]	[518.79827881 521.30871582 0.91250795]	[416.05093384 529.04907227 0.74606067]	[377.66943359 529.06182861 0.75624084]	[405.83236694 667.50030518 0.82370853]	[421.35409546 770.081604 0.84322613]	[446.95455933 529.00311279 0.71613592]	[459.80065918 685.43023682 0.8208245 ]	[4.80159515e+02 8.49711243e+02 7.87137091e-01]	[395.64834595 287.8583374 0.89098299]	[418.67837524 287.83026123 0.9040193 ]	[377.58834839 282.72723389 0.82191575]	[439.13482666 277.69689941 0.88749945]	[4.82772614e+02 8.75429749e+02 6.73680663e-01]	[4.98164093e+02 8.72774353e+02 7.21187949e-01]	[4.72529327e+02 8.57429016e+02 5.63036859e-01]	[4.13545563e+02 7.95813416e+02 7.43287325e-01]	[398.26574707 790.66802979 0.84550548]	[4.36590668e+02 7.72809937e+02 6.77535594e-01]
[403.36569214 298.23599243 0.89761007]	[403.2494812 357.03121948 0.91951782]	[349.45492554 357.22329712 0.85721701]	[308.39117432 439.29937744 0.87317216]	[275.09991455 503.42321777 0.90522134]	[459.79452515 352.01528931 0.8827613 ]	[482.91262817 441.75241089 0.92973572]	[518.74310303 521.40020752 0.90103602]	[416.03100586 531.57067871 0.74051338]	[377.65716553 531.57141113 0.75559604]	[403.28894043 667.58148193 0.84192526]	[421.34341431 770.09320068 0.85158575]	[446.91934204 529.06488037 0.71330184]	[459.80447388 685.45239258 0.82185578]	[4.80185242e+02 8.52280579e+02 8.10909212e-01]	[395.63934326 292.87103271 0.9011969 ]	[418.64984131 290.40304565 0.91230637]	[377.56411743 287.85006714 0.81984603]	[439.11309814 280.12796021 0.87417525]	[4.82833405e+02 8.80469238e+02 7.00361073e-01]	[4.98222107e+02 8.72885925e+02 7.54539132e-01]	[4.72541016e+02 8.65095520e+02 5.96584082e-01]	[4.13532074e+02 7.95806519e+02 7.50066340e-01]	[398.25817871 790.66802979 0.85218978]	[4.36588257e+02 7.72806946e+02 7.09274650e-01]
[403.31613159 300.68811035 0.88962811]	[400.86624146 357.10827637 0.92690969]	[349.43603516 359.65133667 0.85927808]	[308.38204956 441.84866333 0.87293315]	[277.58190918 505.97180176 0.89228237]	[459.74139404 354.48599243 0.88820136]	[482.87329102 441.73583984 0.93356788]	[518.71289062 523.85015869 0.89437324]	[416.05062866 536.65002441 0.74487549]	[377.6656189 536.65350342 0.75954825]	[403.26235962 667.61273193 0.84754467]	[421.29992676 770.1496582 0.84669739]	[446.9385376 534.15570068 0.70965141]	[459.75863647 685.37982178 0.82885247]	[4.80204407e+02 8.47127625e+02 6.95867419e-01]	[395.58609009 293.00247192 0.90849108]	[418.59619141 292.90042114 0.91790724]	[377.53213501 293.01516724 0.82066011]	[439.05569458 280.25268555 0.84251243]	[4.82801697e+02 8.77971375e+02 6.14858687e-01]	[4.98213928e+02 8.72820496e+02 6.69142246e-01]	[4.75077301e+02 8.54801086e+02 5.11945248e-01]	[4.13519073e+02 7.95838501e+02 7.39778459e-01]	[398.23730469 790.67468262 0.84572357]	[4.34119263e+02 7.75335876e+02 6.68312550e-01]
[403.28973389 305.76412964 0.86681503]	[400.82778931 359.58032227 0.93247122]	[349.37484741 359.79293823 0.84911537]	[313.3994751 444.32843018 0.87103331]	[280.22180176 516.14038086 0.84878641]	[459.70465088 356.9883728 0.90491939]	[482.86972046 444.30755615 0.91827404]	[516.19598389 523.94750977 0.86996043]	[416.10412598 536.71478271 0.7615056 ]	[377.7147522 536.7364502 0.7720539]	[403.28985596 667.67114258 0.83002484]	[421.32302856 770.12298584 0.85118008]	[446.97973633 536.67822266 0.71056986]	[459.75323486 685.42791748 0.82958871]	[4.80178406e+02 8.47103271e+02 6.90986753e-01]	[395.54385376 295.57687378 0.9347626 ]	[418.54110718 295.43630981 0.9273327 ]	[375.11181641 295.57501221 0.84802294]	[436.53793335 285.25131226 0.80027002]	[4.82786163e+02 8.85571533e+02 6.02573872e-01]	[4.98219452e+02 8.75371338e+02 6.51745856e-01]	[4.72559296e+02 8.54809021e+02 4.93068963e-01]	[4.13510895e+02 7.95867920e+02 7.35991478e-01]	[398.24441528 790.6807251 0.84661937]	[4.36566864e+02 7.75279053e+02 6.79132998e-01]
[403.25238037 308.31985474 0.8700524 ]	[400.82174683 359.66293335 0.93489796]	[346.88427734 362.29406738 0.83224899]	[313.42068481 446.90988159 0.85202068]	[282.75253296 518.7880249 0.86473453]	[459.69897461 357.02450562 0.91088116]	[482.85943604 444.38058472 0.91571212]	[516.1439209 523.97637939 0.86109173]	[416.07351685 536.68499756 0.7491281 ]	[377.68408203 536.70770264 0.76189744]	[403.31417847 670.07623291 0.8162719 ]	[421.34176636 770.15966797 0.83393186]	[446.93188477 536.64849854 0.70974851]	[459.75463867 685.51202393 0.8304354 ]	[4.80199036e+02 8.54889771e+02 6.75064087e-01]	[395.51776123 295.64163208 0.93228984]	[416.15969849 295.50320435 0.9315896 ]	[375.09570312 295.60061646 0.85022652]	[434.0647583 285.28237915 0.78736758]	[4.82904510e+02 8.95858032e+02 6.09896600e-01]	[5.00711731e+02 8.90689148e+02 6.75957918e-01]	[4.70039795e+02 8.70182007e+02 4.94546860e-01]	[4.11024109e+02 7.95836121e+02 7.34854221e-01]	[398.23394775 790.66479492 0.84073359]	[4.36602997e+02 7.75359314e+02 6.60610914e-01]
[400.85855103 308.39590454 0.88187516]	[400.79663086 359.73742676 0.93600571]	[346.87945557 364.83721924 0.81834167]	[313.48577881 446.91894531 0.86272871]	[287.81604004 521.28381348 0.87905031]	[459.68212891 357.04656982 0.91173583]	[482.87539673 446.87976074 0.90334582]	[516.11877441 526.45776367 0.84494418]	[416.10348511 536.7366333 0.75592685]	[377.71343994 539.21087646 0.76962912]	[403.36392212 670.10595703 0.81106281]	[421.32519531 770.11706543 0.83758467]	[446.97512817 536.6953125 0.70633358]	[459.74468994 687.97979736 0.82797062]	[4.80223328e+02 8.59976807e+02 6.37457311e-01]	[393.06829834 297.99551392 0.92359781]	[416.13217163 295.54470825 0.93321216]	[375.05874634 298.00009155 0.84028804]	[434.0324707 287.83718872 0.77895516]	[4.85405640e+02 8.98482178e+02 5.70870876e-01]	[5.00764954e+02 8.90824707e+02 6.46682739e-01]	[4.72525543e+02 8.72737427e+02 4.42702711e-01]	[4.13535400e+02 7.95843872e+02 7.34947503e-01]	[398.24325562 790.67248535 0.83806312]	[4.36561127e+02 7.75297791e+02 6.52427077e-01]
[400.84118652 310.93731689 0.89627016]	[400.78579712 359.80038452 0.93115294]	[346.83132935 367.38674927 0.81323129]	[313.53567505 452.05770874 0.8689369 ]	[292.87265015 523.84619141 0.88938934]	[459.7026062 357.11099243 0.92399091]	[482.86016846 446.91470337 0.90300494]	[513.60192871 526.52868652 0.83341485]	[416.12042236 539.23712158 0.76878244]	[377.71258545 539.25390625 0.77871776]	[405.87661743 667.68078613 0.81286997]	[421.31832886 770.10583496 0.83931333]	[449.4616394 539.22680664 0.71071804]	[459.68783569 688.05621338 0.82065856]	[4.80223053e+02 8.65088318e+02 6.92052782e-01]	[393.03338623 298.06307983 0.91595948]	[416.11917114 295.60131836 0.93141103]	[375.03942871 298.02908325 0.8475191 ]	[434.03564453 290.35668945 0.78692687]	[4.85349213e+02 9.03581787e+02 5.89954972e-01]	[5.00712921e+02 8.93347412e+02 6.57595813e-01]	[4.72564270e+02 8.72871765e+02 4.73165572e-01]	[4.13600159e+02 7.95863098e+02 7.44962037e-01]	[398.26742554 790.69378662 0.83856744]	[4.34098572e+02 7.75282288e+02 6.44293189e-01]
[400.84161377 310.93688965 0.89607036]	[400.78631592 359.80044556 0.93126988]	[346.82946777 367.38482666 0.81334084]	[313.53790283 452.06018066 0.8693018 ]	[292.87322998 523.85559082 0.88781214]	[459.70620728 357.11294556 0.92428571]	[482.86312866 446.91674805 0.90221786]	[513.60797119 526.52947998 0.83323073]	[416.10668945 539.19439697 0.75733602]	[377.69839478 539.21990967 0.77172619]	[405.87365723 667.67901611 0.81294745]	[421.32470703 770.11450195 0.8348726 ]	[449.44287109 536.73236084 0.70367169]	[459.69488525 688.0526123 0.82205999]	[4.80225128e+02 8.67606445e+02 7.09654391e-01]	[393.03277588 298.06338501 0.9159556 ]	[416.12002563 295.60079956 0.93150127]	[375.03656006 298.0307312 0.84739047]	[434.03613281 290.35928345 0.78723395]	[4.85365509e+02 9.03614136e+02 6.07572198e-01]	[5.00727478e+02 8.93374451e+02 6.72928035e-01]	[4.72566711e+02 8.75335083e+02 4.80880141e-01]	[4.16039795e+02 7.95846619e+02 7.41945267e-01]	[400.62652588 790.6852417 0.83398157]	[4.34109283e+02 7.75296021e+02 6.40054762e-01]
[400.83032227 313.39306641 0.9015913 ]	[400.78405762 362.21722412 0.92209381]	[346.82601929 369.90936279 0.81312001]	[315.96405029 454.61495972 0.89476252]	[295.43041992 523.9364624 0.92155057]	[459.71728516 357.15908813 0.92733848]	[482.85162354 446.96817017 0.89649177]	[513.56500244 529.03112793 0.81910056]	[416.11819458 539.23187256 0.76226467]	[377.71563721 539.25830078 0.77874643]	[408.45864868 667.5668335 0.80960786]	[421.29162598 767.69537354 0.84463292]	[449.45001221 539.21844482 0.70634609]	[459.69833374 688.16784668 0.79588711]	[4.80242859e+02 8.67663147e+02 7.32486606e-01]	[393.03552246 298.1015625 0.91193205]	[416.12356567 295.66110229 0.93311155]	[375.03448486 298.06912231 0.84079051]	[434.07098389 290.4390564 0.79690725]	[4.85444153e+02 9.03595764e+02 6.02311432e-01]	[5.00758362e+02 8.93368103e+02 6.65500760e-01]	[4.72561096e+02 8.75366089e+02 4.97447371e-01]	[4.16061737e+02 7.95855774e+02 7.59855568e-01]	[400.62954712 790.68896484 0.8480373 ]	[4.34046570e+02 7.72770508e+02 6.54546678e-01]
[400.83538818 313.47677612 0.91148973]	[400.79373169 362.28143311 0.91458619]	[346.82800293 369.96572876 0.81358624]	[316.03387451 457.15591431 0.92699069]	[295.52145386 526.40808105 0.91620862]	[459.74719238 359.57565308 0.92781246]	[482.82714844 449.49716187 0.89402497]	[511.05102539 531.6083374 0.81223369]	[416.10720825 539.1807251 0.75427663]	[377.73309326 539.21386719 0.77720213]	[413.54464722 667.55352783 0.79468638]	[421.27761841 767.69451904 0.8367548 ]	[446.94607544 536.69616699 0.7023713 ]	[459.72280884 690.63269043 0.73987895]	[4.80184448e+02 8.70160583e+02 7.43553936e-01]	[393.04327393 298.16940308 0.90698063]	[416.13644409 298.05099487 0.93424326]	[375.01882935 298.12805176 0.83587545]	[434.07043457 292.95794678 0.81048661]	[4.85458252e+02 9.06172119e+02 6.10180259e-01]	[5.00757935e+02 8.93435913e+02 6.57545388e-01]	[4.69966003e+02 8.75415222e+02 4.99807298e-01]	[4.16135132e+02 7.95855896e+02 7.69126475e-01]	[400.66430664 790.69519043 0.84989786]	[4.31567780e+02 7.72762634e+02 6.52103722e-01]
[400.87530518 313.52182007 0.90640914]	[400.83276367 362.3369751 0.90187931]	[346.90270996 372.46310425 0.81318653]	[316.09320068 459.60705566 0.9343437 ]	[297.99331665 526.48974609 0.89733142]	[459.77966309 359.63739014 0.9270913 ]	[482.8454895 454.54507446 0.89560419]	[511.01290894 539.16894531 0.83283913]	[416.12475586 539.29522705 0.77411759]	[380.09954834 541.7298584 0.79544908]	[413.58816528 667.62878418 0.79936874]	[421.27944946 770.16088867 0.82382697]	[446.95285034 539.28131104 0.7145685 ]	[459.73919678 693.18585205 0.73146182]	[4.80138611e+02 8.72719971e+02 7.79997230e-01]	[395.49310303 298.21417236 0.90443468]	[416.17437744 298.08108521 0.93252617]	[375.04379272 298.19100952 0.84010392]	[434.10046387 292.99435425 0.82047236]	[4.85447174e+02 9.06181335e+02 6.97306931e-01]	[5.00771423e+02 8.95853271e+02 7.51339555e-01]	[4.67468353e+02 8.80529724e+02 5.46267867e-01]	[4.16102966e+02 7.95855347e+02 7.52468467e-01]	[400.64053345 790.70214844 0.82671344]	[4.34041626e+02 7.75336304e+02 6.49878263e-01]
[403.25015259 313.54098511 0.90536416]	[400.83255005 364.81781006 0.89335775]	[346.90216064 372.53240967 0.81869173]	[316.16259766 459.62826538 0.93315637]	[298.10354614 529.05255127 0.87925667]	[459.78207397 359.68417358 0.92488253]	[482.84375 457.06884766 0.90118861]	[508.51098633 541.70581055 0.86267436]	[416.10070801 539.30523682 0.76716894]	[377.74230957 541.7300415 0.79358923]	[416.02645874 667.64349365 0.79970884]	[421.27862549 770.16882324 0.83570564]	[446.92474365 539.28845215 0.71657181]	[459.74081421 695.74346924 0.71508193]	[4.80132111e+02 8.72904846e+02 7.70860732e-01]	[395.50415039 298.23187256 0.90210873]	[418.53982544 298.09725952 0.93277603]	[375.06072998 298.21569824 0.83491725]	[434.12402344 295.43341064 0.83926177]	[4.85427826e+02 9.08645447e+02 7.31007040e-01]	[5.00763611e+02 8.95931152e+02 7.65337706e-01]	[4.69993744e+02 8.88228577e+02 5.66054225e-01]	[4.16113800e+02 7.95878967e+02 7.54145741e-01]	[400.65255737 790.7052002 0.83575094]	[4.31551910e+02 7.75335510e+02 6.69035852e-01]
[400.85522461 315.94638062 0.91678631]	[400.82598877 367.38500977 0.88254285]	[349.38543701 375.03335571 0.83050263]	[318.51965332 459.73291016 0.9428072 ]	[298.22476196 534.11468506 0.86654752]	[459.78128052 359.7663269 0.91340864]	[482.83889771 457.20278931 0.9138276 ]	[508.45089722 541.76690674 0.8823328 ]	[416.13796997 541.76556396 0.77906966]	[380.10217285 541.79675293 0.80449772]	[416.01690674 667.61798096 0.80099052]	[421.26992798 770.13256836 0.83984625]	[446.96463013 541.75030518 0.7172637 ]	[459.73052979 698.33581543 0.6985538 ]	[4.77739838e+02 8.75428528e+02 7.61327267e-01]	[393.0526123 300.61834717 0.89447021]	[416.16693115 298.13064575 0.93113118]	[375.05511475 300.66744995 0.8223452 ]	[436.55569458 295.48825073 0.85437369]	[4.85366516e+02 9.08652771e+02 7.54236698e-01]	[5.00720184e+02 8.95961609e+02 7.75773168e-01]	[4.69980377e+02 8.90780151e+02 5.98654628e-01]	[4.16126770e+02 7.98355652e+02 7.53251433e-01]	[400.6524353 790.71917725 0.84003913]	[4.31522247e+02 7.75295349e+02 6.68344259e-01]
[403.25375366 315.98632812 0.91716671]	[400.82366943 369.94613647 0.88296968]	[349.3951416 375.06906128 0.83359158]	[318.56484985 459.76672363 0.94240963]	[300.64828491 536.63989258 0.85416734]	[459.79110718 362.21331787 0.90403926]	[482.82754517 459.71438599 0.93336546]	[506.01843262 541.86108398 0.89177448]	[416.1652832 541.83477783 0.79467869]	[380.12661743 541.86895752 0.80641723]	[416.06765747 667.63635254 0.80888182]	[421.27078247 770.112854 0.83641893]	[449.44122314 541.81738281 0.72314167]	[459.7328186 698.36322021 0.71531564]	[4.77731903e+02 8.77922607e+02 7.57391691e-01]	[395.49734497 300.66781616 0.89275509]	[418.54940796 298.16989136 0.92901522]	[375.0866394 300.68664551 0.81897831]	[436.581604 295.45776367 0.85139203]	[4.82894318e+02 9.08625000e+02 7.56141067e-01]	[4.98254181e+02 8.95959778e+02 7.66580999e-01]	[4.70010864e+02 8.90819214e+02 6.03657842e-01]	[4.16118042e+02 7.95893616e+02 7.60289252e-01]	[400.64822388 790.70159912 0.84699309]	[4.31516327e+02 7.75275146e+02 6.69139385e-01]
[403.2829895 316.02581787 0.91899914]	[400.82568359 372.48501587 0.88878268]	[349.40646362 377.51248169 0.83995152]	[318.5642395 462.2779541 0.9413023]	[300.68270874 539.16760254 0.86201394]	[459.78924561 362.25570679 0.89971435]	[482.83712769 459.76657104 0.93411779]	[506.00210571 541.9418335 0.8938219 ]	[416.16571045 541.82293701 0.79534674]	[380.1421814 541.87426758 0.80867809]	[416.16387939 667.56658936 0.82916933]	[421.29980469 770.08911133 0.82383394]	[446.96188354 541.79223633 0.72237003]	[459.70483398 700.87750244 0.73007411]	[4.77724701e+02 8.75431580e+02 7.60724425e-01]	[395.52737427 300.71350098 0.88922387]	[418.56723022 298.22570801 0.92390573]	[375.11697388 300.69506836 0.82613152]	[436.59005737 295.50656128 0.85976267]	[4.82893463e+02 9.08629211e+02 7.56424248e-01]	[4.98268616e+02 8.95953796e+02 7.72781372e-01]	[4.69994812e+02 8.90762573e+02 5.99357367e-01]	[4.16097565e+02 7.95895935e+02 7.59499788e-01]	[400.65045166 790.69818115 0.84658867]	[4.34035522e+02 7.72804016e+02 6.67719543e-01]
[403.26461792 316.11227417 0.92923027]	[400.84188843 374.99310303 0.89392936]	[349.44784546 377.57794189 0.84970081]	[318.55593872 462.37600708 0.9322843 ]	[300.68276978 539.29968262 0.88117021]	[459.78631592 362.32342529 0.88624275]	[482.82769775 459.80142212 0.93719399]	[508.49032593 544.37957764 0.87377083]	[416.17340088 541.89428711 0.79662406]	[380.14663696 544.33343506 0.80112553]	[416.09890747 667.66253662 0.80990535]	[421.30374146 770.09429932 0.83257782]	[446.98046875 541.85876465 0.71819276]	[459.71282959 700.89349365 0.75569236]	[4.80109680e+02 8.75374817e+02 7.83904433e-01]	[395.5 303.24258423 0.87554228]	[418.55422974 300.67950439 0.9123953 ]	[375.08544922 303.24554443 0.79779887]	[436.63830566 295.60458374 0.87365919]	[4.82922974e+02 9.08648071e+02 7.83570945e-01]	[5.00684113e+02 8.95969482e+02 7.90612698e-01]	[4.70037689e+02 8.90712646e+02 5.99105060e-01]	[4.16071991e+02 7.95847778e+02 7.59864569e-01]	[400.63720703 790.66479492 0.84806234]	[4.31563782e+02 7.75275085e+02 6.71258807e-01]
[403.25234985 316.11907959 0.92964292]	[400.84609985 375.00320435 0.89494288]	[349.45370483 377.58273315 0.84951168]	[318.56268311 462.35797119 0.93329936]	[300.64202881 539.30474854 0.88715297]	[459.78909302 362.34051514 0.88120109]	[482.82305908 459.79388428 0.93672466]	[508.48110962 544.38226318 0.87332243]	[418.53952026 541.90032959 0.7957508 ]	[380.15795898 544.33642578 0.79762834]	[416.02581787 670.06573486 0.78808153]	[421.32330322 770.08105469 0.82645321]	[449.44744873 541.86724854 0.71431398]	[459.74203491 703.41009521 0.77160513]	[4.80139191e+02 8.75361084e+02 7.93789864e-01]	[395.49572754 303.25488281 0.87217849]	[418.54663086 300.69949341 0.90683383]	[375.10037231 303.25616455 0.80057406]	[436.64028931 295.63092041 0.87509799]	[4.82879944e+02 9.08635620e+02 7.85704672e-01]	[5.00661041e+02 8.95963867e+02 7.98052609e-01]	[4.72556244e+02 8.90693054e+02 6.17822468e-01]	[4.13577942e+02 7.95833313e+02 7.55365074e-01]	[398.26409912 790.64013672 0.84538901]	[4.34054260e+02 7.72809387e+02 6.73026383e-01]
[403.24710083 316.10980225 0.9299314 ]	[400.84124756 374.99142456 0.89445955]	[349.43832397 377.55892944 0.84613723]	[318.54031372 462.37216187 0.93193501]	[298.24890137 539.30383301 0.88715655]	[459.79013062 362.34744263 0.88121682]	[482.80133057 459.74838257 0.93526328]	[508.47329712 544.3973999 0.87131387]	[418.53930664 541.88787842 0.79876155]	[380.15737915 544.32275391 0.79984957]	[413.54403687 670.10577393 0.78024995]	[421.28982544 767.66882324 0.83771956]	[449.44467163 541.85546875 0.71571267]	[459.75274658 700.92938232 0.7687766 ]	[4.80154846e+02 8.75332092e+02 7.86717236e-01]	[393.07437134 303.23239136 0.87243497]	[418.54440308 300.67984009 0.90844011]	[375.10369873 303.25717163 0.79799581]	[436.63406372 295.62664795 0.87583458]	[4.82897034e+02 9.08619385e+02 7.68112361e-01]	[5.00666901e+02 8.95941345e+02 7.85155237e-01]	[4.72563904e+02 8.90668396e+02 5.95846832e-01]	[4.16085083e+02 7.95885132e+02 7.48855472e-01]	[400.62988281 790.69329834 0.8302635 ]	[4.31559448e+02 7.72703918e+02 6.78663909e-01]
[403.26498413 316.09527588 0.92856038]	[400.83053589 372.54855347 0.89172 ]	[349.43304443 377.54074097 0.84598601]	[318.53125 462.318573 0.93250042]	[298.20361328 539.26727295 0.88618815]	[459.77307129 362.31900024 0.88713217]	[482.796875 459.75515747 0.93397236]	[508.45584106 544.3739624 0.87439883]	[416.15420532 541.87231445 0.79043001]	[380.12661743 541.91906738 0.80022252]	[411.03213501 670.09680176 0.77259982]	[421.27630615 767.63195801 0.84349674]	[446.9574585 541.84716797 0.71722418]	[459.7805481 703.40679932 0.75928688]	[4.80176880e+02 8.75343384e+02 7.90765941e-01]	[395.50015259 303.21121216 0.87741596]	[418.55654907 300.65255737 0.91566563]	[375.07983398 303.21191406 0.80355626]	[436.61895752 295.57751465 0.87108302]	[4.82897125e+02 9.06172791e+02 7.59362459e-01]	[5.00679749e+02 8.95913635e+02 7.88839042e-01]	[4.72583160e+02 8.90691650e+02 6.01956725e-01]	[4.16087585e+02 7.98352905e+02 7.54270077e-01]	[400.62860107 790.70184326 0.8377735 ]	[4.31560913e+02 7.70228943e+02 6.82027936e-01]
[403.26690674 316.09814453 0.92891383]	[400.83209229 372.55154419 0.89111072]	[349.43530273 377.54315186 0.84642267]	[318.52587891 462.32723999 0.93167275]	[298.20587158 539.269104 0.88632309]	[459.77557373 362.31814575 0.8877275 ]	[482.7979126 459.75753784 0.93457383]	[508.45343018 544.36993408 0.87497467]	[416.15283203 541.86334229 0.78946388]	[380.12554932 541.90942383 0.80054289]	[411.03598022 670.09466553 0.77393347]	[421.27810669 767.6449585 0.84312838]	[446.95401001 541.8404541 0.71670139]	[459.78414917 703.40710449 0.76099718]	[4.80178497e+02 8.75334412e+02 7.91199565e-01]	[395.50134277 303.21359253 0.87740147]	[418.5585022 300.65493774 0.91625243]	[375.08145142 303.20922852 0.80274659]	[436.62329102 295.57577515 0.87137544]	[4.82894012e+02 9.06168152e+02 7.58557498e-01]	[5.00676025e+02 8.95910400e+02 7.87274420e-01]	[4.72586609e+02 8.90680237e+02 5.99357128e-01]	[4.16090118e+02 7.98349670e+02 7.54414141e-01]	[400.63049316 790.70013428 0.83647257]	[4.31566956e+02 7.70248352e+02 6.80496216e-01]
[403.26745605 316.09719849 0.92905349]	[400.83154297 372.55178833 0.89132518]	[349.43307495 377.54324341 0.84627473]	[318.52175903 462.35058594 0.92888761]	[298.20562744 539.27374268 0.88707167]	[459.77459717 362.31851196 0.88763916]	[482.79501343 459.74996948 0.93462682]	[508.45129395 544.36798096 0.87548971]	[416.15338135 541.86224365 0.78929406]	[380.12527466 541.90936279 0.80054593]	[411.03308105 670.0960083 0.77179217]	[421.27807617 767.64294434 0.8426404 ]	[446.95620728 541.83886719 0.71633685]	[459.7878418 703.41375732 0.76144892]	[4.80176239e+02 8.75342041e+02 7.91260302e-01]	[395.50250244 303.212677 0.87757462]	[418.55844116 300.65396118 0.91614389]	[375.08319092 303.20910645 0.80310118]	[436.62283325 295.57348633 0.87138736]	[4.82895874e+02 9.06171997e+02 7.60384858e-01]	[5.00677917e+02 8.95913330e+02 7.88742959e-01]	[4.72583099e+02 8.90687988e+02 6.02219641e-01]	[4.16088623e+02 7.98350037e+02 7.54514456e-01]	[400.62939453 790.69989014 0.83653075]	[4.31566925e+02 7.70245850e+02 6.80260241e-01]
[403.26437378 316.01980591 0.92175174]	[400.8265686 372.47647095 0.88853526]	[349.41488647 377.48901367 0.83676577]	[318.53579712 462.24911499 0.94125563]	[298.16519165 539.30993652 0.89730841]	[459.78924561 362.27157593 0.89612401]	[482.77471924 459.69082642 0.93087959]	[505.99224854 544.31750488 0.88967049]	[416.13867188 541.88037109 0.78770912]	[380.10784912 541.91400146 0.79747301]	[411.0319519 670.19140625 0.77052712]	[421.27020264 767.66156006 0.85492587]	[446.962677 541.86376953 0.72182453]	[459.77365112 700.86676025 0.75222826]	[4.80172729e+02 8.72877808e+02 7.92465568e-01]	[395.51480103 300.70947266 0.89016634]	[418.55599976 298.22201538 0.92391193]	[375.11990356 300.70773315 0.81327707]	[436.58477783 295.51443481 0.86341923]	[4.82940918e+02 9.06147888e+02 7.34146059e-01]	[5.00708282e+02 8.95869080e+02 7.75593698e-01]	[4.72552948e+02 8.88211121e+02 5.81991673e-01]	[4.16092499e+02 7.98389404e+02 7.46012032e-01]	[400.64071655 790.72607422 0.82641554]	[4.31540161e+02 7.70251465e+02 6.94318056e-01]
[403.24505615 315.94708252 0.91193116]	[400.84631348 369.89526367 0.87543011]	[349.41598511 375.0269165 0.83278036]	[318.53503418 459.77600098 0.9369545 ]	[298.16513062 536.74725342 0.87598419]	[459.80279541 362.20913696 0.90218383]	[482.78326416 459.65765381 0.9275654 ]	[505.98300171 541.92956543 0.89064777]	[416.13757324 541.79302979 0.7849896 ]	[380.10272217 541.82550049 0.8018949 ]	[410.99032593 670.13586426 0.77259797]	[421.25662231 767.6907959 0.84912634]	[446.96646118 541.78009033 0.71738899]	[459.77667236 695.77954102 0.75090337]	[4.80177521e+02 8.72881104e+02 8.05927336e-01]	[395.50540161 300.6194458 0.89958203]	[418.55203247 298.13195801 0.93460977]	[375.09484863 300.64642334 0.8302694 ]	[436.59082031 295.49465942 0.86329168]	[4.85427673e+02 9.08681458e+02 7.31448293e-01]	[5.00772369e+02 8.95956299e+02 7.52998590e-01]	[4.70042206e+02 8.88182678e+02 6.09125912e-01]	[4.16078064e+02 7.98366150e+02 7.46205986e-01]	[400.64117432 790.71484375 0.82613778]	[4.31516876e+02 7.72714966e+02 6.92136407e-01]
[403.2986145 305.85308838 0.86408317]	[400.83792114 362.24563599 0.91004443]	[349.418396 367.40066528 0.81521147]	[318.60116577 457.10375977 0.90309858]	[298.22097778 526.47625732 0.88933653]	[459.76757812 359.56878662 0.92795575]	[482.76696777 451.99832153 0.8893593 ]	[505.92321777 539.20123291 0.87698388]	[416.15368652 539.21520996 0.76424599]	[380.09375 539.26086426 0.78210115]	[408.46844482 667.58166504 0.78868288]	[421.26260376 767.66125488 0.85090446]	[449.4418335 539.19445801 0.70127094]	[459.73471069 688.09802246 0.77286595]	[4.80145538e+02 8.67698242e+02 7.45750189e-01]	[395.57196045 295.65112305 0.94031578]	[418.56491089 295.5161438 0.94540715]	[377.54446411 298.03775024 0.86877143]	[436.54022217 292.88183594 0.82485378]	[4.82916290e+02 8.95949402e+02 6.54967904e-01]	[5.00689117e+02 8.90803162e+02 7.09713399e-01]	[4.69957672e+02 8.75431030e+02 5.20676732e-01]	[4.16078430e+02 7.98363037e+02 7.59522319e-01]	[400.6366272 790.70446777 0.84789604]	[4.31539703e+02 7.72717163e+02 6.80638969e-01]
[403.30630493 300.70205688 0.89093626]	[400.85379028 359.66073608 0.92778867]	[349.45278931 362.25524902 0.84217608]	[318.65203857 454.56048584 0.88684857]	[298.22311401 523.98724365 0.91102695]	[459.73571777 357.04678345 0.91837537]	[482.74993896 446.94277954 0.89384884]	[505.89108276 531.53222656 0.84986675]	[416.1552124 536.71582031 0.75940347]	[380.09921265 539.19262695 0.7714197 ]	[408.43826294 667.56378174 0.80535364]	[421.28256226 767.6817627 0.85200119]	[449.46243286 536.68566895 0.69978106]	[459.75045776 685.5100708 0.80175996]	[4.77730316e+02 8.54879089e+02 7.43583083e-01]	[395.56448364 295.41741943 0.91867489]	[418.56652832 292.91241455 0.91277754]	[377.52764893 295.53244019 0.84550422]	[436.6000061 285.265625 0.82484883]	[4.82908051e+02 8.90741089e+02 6.82139337e-01]	[5.00721436e+02 8.83052124e+02 7.03937888e-01]	[4.67409821e+02 8.70173950e+02 5.61661839e-01]	[4.16072540e+02 7.98401489e+02 7.50814438e-01]	[400.63388062 790.73388672 0.83379954]	[4.34050781e+02 7.72733704e+02 6.81932449e-01]
[403.29412842 298.15447998 0.91742951]	[400.85552979 357.11004639 0.92633104]	[349.43521118 359.65066528 0.85727203]	[318.65240479 449.4385376 0.88275105]	[300.6958313 521.41479492 0.9098866 ]	[459.74127197 354.47854614 0.88504553]	[482.7543335 444.29800415 0.90822458]	[505.87792969 526.41345215 0.87844551]	[416.14730835 531.5333252 0.74758399]	[380.09371948 531.58087158 0.74993336]	[410.93893433 665.06738281 0.81285405]	[421.28652954 770.08496094 0.8529706 ]	[449.4442749 529.00921631 0.70212954]	[459.76834106 682.91040039 0.78544539]	[4.77657318e+02 8.49786621e+02 7.34244108e-01]	[395.58447266 290.3744812 0.888605 ]	[418.59396362 287.87142944 0.90092742]	[377.50909424 287.88583374 0.81265569]	[436.66741943 280.1545105 0.85449767]	[4.85471130e+02 8.88118958e+02 6.09075189e-01]	[5.00737274e+02 8.75424011e+02 6.74477339e-01]	[4.64890198e+02 8.62527893e+02 5.56695044e-01]	[4.16093445e+02 7.98396606e+02 7.44163871e-01]	[400.6394043 790.75170898 0.83109242]	[4.31566925e+02 7.72802673e+02 6.71357095e-01]
[403.32669067 295.55899048 0.91978139]	[400.83563232 354.54089355 0.90789342]	[349.42001343 357.11856079 0.85271788]	[318.66213989 444.38131714 0.89863956]	[300.75946045 521.2074585 0.8868562 ]	[459.76065063 344.32876587 0.87273896]	[482.728302 439.30834961 0.92217314]	[503.50674438 523.83728027 0.90705973]	[416.14190674 523.93890381 0.76932222]	[377.74395752 526.41479492 0.77528876]	[408.41030884 665.0032959 0.80565935]	[421.32458496 770.12976074 0.84684414]	[449.47265625 523.87817383 0.7166698 ]	[459.78747559 677.78485107 0.77869809]	[4.77726593e+02 8.47074585e+02 7.45398700e-01]	[395.5725708 282.69165039 0.88523042]	[418.61239624 280.14065552 0.92192823]	[377.54953003 282.71343994 0.83781236]	[436.68890381 277.5145874 0.88033223]	[4.85456482e+02 8.72731079e+02 6.09535396e-01]	[5.00786041e+02 8.67673462e+02 6.50232077e-01]	[4.67384247e+02 8.54874878e+02 5.85550249e-01]	[4.13596893e+02 7.95891174e+02 7.54720509e-01]	[400.63491821 790.71850586 0.84211773]	[4.34098785e+02 7.75343262e+02 6.71467781e-01]
[403.38775635 285.23590088 0.85529357]	[400.8458252 341.76226807 0.89998019]	[349.41625977 349.37521362 0.8133232 ]	[318.66925049 439.10452271 0.91199958]	[308.3835144 511.01239014 0.82098693]	[459.7723999 339.07824707 0.93378055]	[480.35028076 426.43551636 0.88283324]	[503.44552612 516.13690186 0.88065255]	[418.54440308 521.27874756 0.79567218]	[380.11434937 521.33410645 0.80603927]	[403.32556152 659.86517334 0.79792923]	[421.28747559 770.08782959 0.87066084]	[449.52581787 521.23748779 0.72362161]	[459.8085022 667.48590088 0.84999484]	[4.80185181e+02 8.29127441e+02 7.76496053e-01]	[398.01705933 275.0435791 0.94865513]	[418.64639282 274.93920898 0.95492059]	[377.57034302 275.08831787 0.88816303]	[436.63812256 272.41415405 0.84089094]	[4.82808167e+02 8.62556885e+02 6.76057339e-01]	[5.00736786e+02 8.52382080e+02 7.21877337e-01]	[4.72561584e+02 8.34308289e+02 5.73075593e-01]	[4.13600037e+02 7.95862366e+02 7.53628969e-01]	[400.62936401 790.68273926 0.84234971]	[4.34065155e+02 7.72826355e+02 7.02844977e-01]
[405.87289429 280.09680176 0.8822242 ]	[400.8722229 339.04443359 0.92281091]	[349.46136475 339.24972534 0.85214907]	[318.71133423 434.06060791 0.87834293]	[313.44299316 505.87481689 0.87410355]	[459.78613281 334.07592773 0.91028988]	[480.31390381 421.3145752 0.9034704 ]	[503.39538574 505.92803955 0.89149696]	[418.53521729 518.69085693 0.77269673]	[380.10549927 518.7331543 0.78888059]	[403.28997803 654.76947021 0.80577654]	[421.29492188 770.10992432 0.87126279]	[449.51806641 518.66485596 0.70642817]	[462.21212769 664.94726562 0.86005229]	[4.80298523e+02 8.26544128e+02 7.91980326e-01]	[398.06616211 272.42828369 0.92811775]	[418.7053833 269.89816284 0.9141764 ]	[377.65542603 272.46762085 0.86403406]	[439.07870483 262.21710205 0.84592724]	[4.82895325e+02 8.54814941e+02 6.64415002e-01]	[5.00766144e+02 8.49737915e+02 7.05258906e-01]	[4.77623993e+02 8.31758545e+02 6.29505873e-01]	[4.16090149e+02 7.95890808e+02 7.60584056e-01]	[400.65985107 790.70672607 0.83922702]	[4.34053864e+02 7.75278992e+02 7.01092184e-01]
[405.88659668 275.09020996 0.90241492]	[400.86044312 336.47238159 0.92101824]	[349.44692993 339.04129028 0.85509217]	[318.74505615 428.90808105 0.86119473]	[315.92367554 503.29653931 0.91852021]	[459.77496338 328.88168335 0.87289268]	[480.33605957 418.74337769 0.90894532]	[503.46487427 500.88446045 0.90909296]	[418.53973389 513.57678223 0.75093502]	[380.08816528 513.63726807 0.7554841 ]	[403.28417969 652.21038818 0.80847871]	[421.31195068 770.12506104 0.87705076]	[452.03811646 511.01351929 0.70006019]	[462.31710815 662.35662842 0.83458078]	[4.82724762e+02 8.24005005e+02 7.99303651e-01]	[398.06744385 264.7250061 0.89654797]	[418.72039795 259.68634033 0.92675912]	[377.6920166 264.79702759 0.83862501]	[439.09713745 257.08670044 0.88291091]	[4.90521362e+02 8.49700134e+02 6.73529863e-01]	[5.03383484e+02 8.44510864e+02 6.91524327e-01]	[4.77608002e+02 8.31723633e+02 6.54707909e-01]	[4.16074768e+02 7.95821411e+02 7.66735971e-01]	[400.65313721 790.67248535 0.84356898]	[4.34065674e+02 7.75303772e+02 7.15349197e-01]
[408.41931152 274.88494873 0.87750041]	[400.84320068 331.45245361 0.88895941]	[349.41531372 336.45880127 0.83442169]	[318.76394653 423.83660889 0.87912482]	[315.97238159 500.7958374 0.92875087]	[459.81213379 321.25250244 0.89913833]	[480.32025146 416.06036377 0.87361705]	[503.45349121 500.79522705 0.92141205]	[418.55355835 505.95794678 0.77028936]	[377.75195312 508.4859314 0.76146185]	[403.26879883 649.66088867 0.82652485]	[421.25537109 770.14257812 0.88857114]	[452.08062744 503.4564209 0.72418702]	[462.31500244 649.68304443 0.83592892]	[4.82905212e+02 8.11221130e+02 7.80864835e-01]	[398.1177063 257.20565796 0.93257421]	[418.78817749 257.08197021 0.95232278]	[377.70623779 259.63519287 0.88742191]	[439.10958862 254.53930664 0.8766644 ]	[4.85441345e+02 8.41967773e+02 6.29531085e-01]	[5.03367554e+02 8.34284180e+02 6.70573831e-01]	[4.80257385e+02 8.18943298e+02 6.34786189e-01]	[4.16169250e+02 7.95852051e+02 7.87639022e-01]	[400.6696167 790.70874023 0.85166675]	[4.31519531e+02 7.75320007e+02 7.16397882e-01]
[408.41522217 267.27282715 0.84247947]	[400.83056641 323.73568726 0.89458025]	[349.41213989 331.39797974 0.81440562]	[318.77633667 418.68771362 0.90533179]	[316.02203369 495.6585083 0.88138115]	[459.76660156 318.61947632 0.93777543]	[480.26043701 405.88070679 0.87649298]	[503.3734436 490.53366089 0.87101018]	[418.57952881 503.40145874 0.7885021 ]	[380.11813354 505.90979004 0.77338415]	[400.85684204 649.58996582 0.83056653]	[421.2517395 770.11755371 0.88802826]	[452.08782959 503.30773926 0.73659348]	[462.41479492 652.11724854 0.81470209]	[4.82971802e+02 8.08645996e+02 8.07733297e-01]	[398.11099243 254.59092712 0.96985292]	[418.76712036 254.46655273 0.96600676]	[377.63162231 256.97277832 0.90437979]	[439.0802002 251.94085693 0.84143066]	[4.82930450e+02 8.34379578e+02 6.91771626e-01]	[5.03340424e+02 8.31753052e+02 7.21502841e-01]	[4.82751892e+02 8.13739807e+02 7.05979764e-01]	[4.16154083e+02 7.95854919e+02 7.87329495e-01]	[400.66333008 790.69818115 0.85102671]	[4.31514191e+02 7.75300659e+02 7.15239346e-01]
[408.40313721 259.70611572 0.85994881]	[400.84439087 318.68218994 0.92376506]	[349.44546509 321.29696655 0.82929391]	[321.17681885 416.08914185 0.87736821]	[316.06277466 490.49050903 0.88129294]	[459.75506592 316.02001953 0.93383783]	[480.24816895 400.84164429 0.89979488]	[503.36380005 485.35812378 0.91125125]	[418.58883667 500.83270264 0.79466653]	[380.09786987 503.30780029 0.79085958]	[400.81289673 647.03198242 0.84469217]	[421.23220825 767.68945312 0.90995347]	[454.59274292 500.75860596 0.72896051]	[464.82388306 647.04211426 0.83212304]	[4.85488495e+02 7.95844971e+02 7.69048989e-01]	[398.12753296 254.3792572 0.95461237]	[418.77032471 251.91491699 0.9330793 ]	[377.69033813 254.3792572 0.88026953]	[439.05905151 244.28265381 0.81508386]	[4.90566040e+02 8.26663757e+02 7.11347461e-01]	[5.05931152e+02 8.21447510e+02 7.03140497e-01]	[4.82837372e+02 8.08600647e+02 6.95426106e-01]	[416.1446228 793.33935547 0.82272476]	[400.65484619 790.65222168 0.88056183]	[4.28999786e+02 7.72768921e+02 7.49212503e-01]
[408.40350342 259.70559692 0.86006355]	[400.84664917 318.67932129 0.92392588]	[349.45288086 321.29244995 0.83031666]	[321.17907715 416.08676147 0.87684715]	[316.06451416 490.49441528 0.88103235]	[459.75442505 316.01913452 0.93384707]	[480.2456665 400.83587646 0.90229928]	[503.36465454 485.36248779 0.91113198]	[418.59152222 500.83459473 0.79512024]	[380.10076904 503.30929565 0.79110003]	[400.81799316 647.0534668 0.84067988]	[421.23083496 767.69439697 0.90942913]	[454.59362793 500.76071167 0.72942364]	[464.83355713 647.05804443 0.83143932]	[4.85491638e+02 7.95857910e+02 7.67921209e-01]	[398.12780762 254.37916565 0.95462221]	[418.77023315 251.91526794 0.9331637 ]	[377.68927002 254.38038635 0.88046277]	[436.70028687 246.74484253 0.81509519]	[4.93057953e+02 8.26659729e+02 7.05667853e-01]	[5.05942352e+02 8.21446594e+02 6.97629571e-01]	[4.82835083e+02 8.08619873e+02 6.96487784e-01]	[416.15414429 793.3381958 0.8218475 ]	[400.66110229 790.65380859 0.87800598]	[4.28995392e+02 7.72773071e+02 7.47689903e-01]
[408.4050293 257.10394287 0.88914794]	[400.85327148 316.10549927 0.93160701]	[349.43341064 318.65313721 0.85492533]	[318.78039551 413.51397705 0.85631806]	[316.16848755 487.92971802 0.89449275]	[459.74316406 313.44418335 0.8991195 ]	[480.20507812 398.24108887 0.90049785]	[503.39022827 480.32403564 0.92352313]	[418.63339233 500.70022583 0.79212296]	[380.13806152 500.77026367 0.78637612]	[400.83261108 644.546875 0.83574742]	[421.22122192 770.09362793 0.90731388]	[457.08273315 498.22601318 0.7226702 ]	[464.94958496 644.52124023 0.81902492]	[4.90508209e+02 7.93255737e+02 7.69596398e-01]	[398.12356567 249.34648132 0.91666037]	[418.76455688 246.790802 0.90155607]	[377.70562744 249.32495117 0.85610706]	[439.08822632 239.18577576 0.8388384 ]	[4.90568176e+02 8.26575745e+02 6.82733178e-01]	[5.05988892e+02 8.18900635e+02 6.96697295e-01]	[4.85370361e+02 8.06010193e+02 6.64247096e-01]	[416.13699341 793.34887695 0.81734562]	[400.64990234 790.66162109 0.8744629 ]	[4.28979614e+02 7.75290649e+02 7.51352370e-01]
[408.43161011 254.53390503 0.89451355]	[400.80358887 315.92706299 0.92414379]	[346.90185547 316.1736145 0.85125101]	[321.15957642 408.47116089 0.85285097]	[318.60726929 485.40234375 0.91204786]	[459.71099854 305.85134888 0.87022251]	[480.1706543 398.03317261 0.87477785]	[503.35494995 480.14892578 0.91499072]	[418.66433716 495.64126587 0.76137769]	[380.15814209 498.16210938 0.75305605]	[400.82345581 644.51855469 0.83275348]	[421.20220947 770.07287598 0.91027373]	[457.16394043 493.08935547 0.70893049]	[467.46725464 644.40716553 0.80983543]	[4.95689301e+02 7.95803772e+02 7.75217295e-01]	[398.09356689 241.6938324 0.90773749]	[418.75802612 239.09944153 0.9324767 ]	[377.61645508 241.69874573 0.85251039]	[439.0763855 236.46548462 0.85667288]	[5.03338745e+02 8.26531433e+02 7.40106463e-01]	[5.21230225e+02 8.13822998e+02 7.66884506e-01]	[4.87928802e+02 8.08618225e+02 6.75410330e-01]	[416.14459229 793.3480835 0.81477678]	[400.6390686 790.67279053 0.87275082]	[4.28935486e+02 7.72835693e+02 7.61662126e-01]
[408.43286133 254.38700867 0.8801198 ]	[400.78823853 310.97753906 0.90188533]	[349.36975098 315.97436523 0.84029388]	[321.14437866 405.91629028 0.85348612]	[318.63378906 482.94598389 0.9227336 ]	[459.71908569 300.76602173 0.89056343]	[480.18234253 393.05273438 0.86115646]	[503.35299683 475.1595459 0.89737374]	[418.69946289 490.54351807 0.75421745]	[380.15270996 493.11526489 0.74130541]	[400.8394165 644.42596436 0.83569211]	[421.21136475 770.08612061 0.90581638]	[459.60098267 487.94610596 0.72362053]	[475.06051636 644.37939453 0.78717542]	[498.25970459 790.80535889 0.83395004]	[398.09194946 239.06443787 0.92498451]	[418.78366089 236.57444763 0.94723916]	[377.56759644 239.07156372 0.88361663]	[439.08935547 233.99740601 0.85573292]	[5.00865540e+02 8.24039490e+02 7.62229919e-01]	[5.21194580e+02 8.13799194e+02 7.87361145e-01]	[4.93116486e+02 8.06051636e+02 6.71848774e-01]	[416.14682007 795.79064941 0.80651206]	[400.644104 790.69995117 0.86653805]	[4.28975708e+02 7.75291260e+02 7.64617920e-01]
[408.44589233 251.87872314 0.86076766]	[400.77798462 305.83145142 0.89273059]	[346.90054321 313.4609375 0.82706547]	[321.15628052 403.32907104 0.87619436]	[318.65109253 482.79800415 0.93673766]	[459.72723389 298.19009399 0.92537516]	[480.18222046 387.8994751 0.85721827]	[503.38491821 472.58270264 0.88001215]	[418.74514771 485.36630249 0.7691192 ]	[380.20672607 485.47662354 0.74517977]	[403.28485107 641.81982422 0.80013192]	[421.2059021 770.15112305 0.89762998]	[459.61758423 482.82952881 0.74529994]	[475.0604248 636.77203369 0.77027082]	[500.69592285 790.69372559 0.85739774]	[398.1026001 236.54914856 0.95600814]	[418.77865601 236.42953491 0.95632273]	[377.53845215 236.60159302 0.90509158]	[439.06347656 233.85969543 0.83586073]	[5.03379852e+02 8.18939453e+02 7.34110117e-01]	[5.21300110e+02 8.11257507e+02 7.95737386e-01]	[4.95607605e+02 8.03473145e+02 6.66115701e-01]	[416.16287231 793.30596924 0.81802726]	[400.66433716 790.65649414 0.86798191]	[4.28953552e+02 7.77863098e+02 7.45547116e-01]
[408.39337158 246.76275635 0.84386772]	[400.79550171 300.76846313 0.90372813]	[346.89447021 310.89877319 0.81533223]	[321.21646118 400.75018311 0.89911532]	[318.67929077 480.31393433 0.93563479]	[459.72741699 298.02633667 0.94461572]	[480.17837524 382.82446289 0.87726271]	[503.36227417 467.39294434 0.88920575]	[418.77932739 482.86593628 0.78730774]	[380.23452759 485.41882324 0.75750047]	[405.85244751 641.871521 0.78225744]	[421.22488403 770.20697021 0.87795055]	[459.65863037 480.34152222 0.76045537]	[477.62454224 634.159729 0.78184795]	[500.81716919 788.20452881 0.86234319]	[398.08123779 234.0634613 0.96380639]	[418.73733521 233.94163513 0.96649581]	[377.5402832 234.08230591 0.91242623]	[436.6328125 231.32270813 0.80450249]	[5.05944946e+02 8.13828918e+02 7.13117778e-01]	[5.23828857e+02 8.08742859e+02 7.75879979e-01]	[4.98198059e+02 7.95900085e+02 6.68586016e-01]	[416.09414673 793.29486084 0.80953854]	[400.64022827 790.63421631 0.86232799]	[4.28967529e+02 7.80431030e+02 7.34663248e-01]
[408.40200806 239.13389587 0.86839592]	[400.82830811 298.06259155 0.93451476]	[349.42282104 300.69403076 0.8395313 ]	[321.28878784 398.02987671 0.88144124]	[318.66955566 477.59738159 0.90165704]	[459.71710205 295.41195679 0.92074585]	[480.19113159 380.1763916 0.90008283]	[503.36798096 462.34698486 0.92512435]	[418.77435303 480.23690796 0.80786413]	[380.25646973 482.76251221 0.78004646]	[405.88528442 631.61651611 0.78547746]	[421.22958374 770.1697998 0.88106692]	[459.64697266 477.71557617 0.74464887]	[477.75048828 629.03491211 0.81551564]	[503.23660278 785.58654785 0.86244082]	[398.11199951 231.42909241 0.94231236]	[418.76724243 231.332901 0.92158955]	[377.58261108 231.39648438 0.87590581]	[436.6809082 221.188797 0.80477852]	[5.11049225e+02 8.08680908e+02 7.40987957e-01]	[5.23917847e+02 8.05991638e+02 7.72853971e-01]	[4.98257812e+02 7.93246216e+02 7.30213761e-01]	[418.57376099 793.30548096 0.81154311]	[400.68518066 790.66241455 0.85417587]	[4.28966614e+02 7.77921509e+02 7.24666715e-01]
[408.44894409 236.64776611 0.8812319 ]	[400.85232544 295.52645874 0.93363535]	[349.44412231 298.10317993 0.85600972]	[321.27243042 395.49966431 0.85253733]	[318.65856934 470.02731323 0.88364106]	[459.74923706 290.43457031 0.889489 ]	[480.19625854 377.64572144 0.89137357]	[503.36050415 462.22061157 0.9278726 ]	[418.78356934 477.61361694 0.77132517]	[380.26296997 480.15869141 0.76150906]	[405.81655884 629.15527344 0.7779029 ]	[421.22247314 770.10516357 0.89040488]	[459.66021729 472.59710693 0.71908545]	[480.15188599 626.51251221 0.8302595 ]	[503.31887817 783.02886963 0.83909488]	[398.14266968 231.29785156 0.92669928]	[418.7984314 228.80665588 0.90252179]	[377.65673828 228.8427887 0.86439079]	[439.06643677 221.14480591 0.80158728]	[5.13649109e+02 8.08534729e+02 7.12010860e-01]	[5.26453430e+02 8.00913940e+02 7.14319527e-01]	[5.00685211e+02 7.90820374e+02 7.35903442e-01]	[418.59677124 793.31408691 0.81855631]	[400.69711304 790.67016602 0.85637707]	[4.28947083e+02 7.75351929e+02 7.27939546e-01]
[411.00839233 236.46061707 0.90020442]	[400.86526489 295.43527222 0.92270094]	[349.45544434 298.05090332 0.85633093]	[323.73156738 390.48590088 0.83606142]	[318.66796875 467.44052124 0.89323223]	[459.77172852 287.79656982 0.87529117]	[480.2387085 377.53829956 0.88230884]	[503.39321899 459.80911255 0.9180783 ]	[421.15530396 472.57714844 0.7581861 ]	[380.32327271 477.64804077 0.74432105]	[403.40005493 629.02496338 0.78366297]	[421.23928833 767.70611572 0.8904072 ]	[459.70620728 467.45843506 0.71897829]	[480.15533447 624.00183105 0.84810549]	[503.36535645 782.94232178 0.83185077]	[398.17495728 226.2472229 0.91186851]	[421.15045166 221.18986511 0.90510452]	[377.67745972 223.68894958 0.85807168]	[439.06228638 216.08335876 0.80121487]	[5.21328430e+02 8.06105164e+02 7.04614758e-01]	[5.34102966e+02 7.95837341e+02 7.04394639e-01]	[5.00655273e+02 7.90782837e+02 7.47035205e-01]	[418.60287476 793.3079834 0.82941294]	[400.69458008 790.66278076 0.86317641]	[4.28982391e+02 7.75298340e+02 7.32285023e-01]
[413.49771118 233.99679565 0.90306252]	[400.8560791 292.99002075 0.91106564]	[349.44503784 295.63665771 0.85254288]	[323.7170105 387.92483521 0.83550572]	[318.67977905 464.89837646 0.90616155]	[459.7756958 282.73233032 0.88519192]	[480.2270813 375.02600098 0.86737198]	[503.37796021 459.71618652 0.91641378]	[421.19198608 470.01699829 0.7524206 ]	[380.34176636 475.1307373 0.73496103]	[405.88522339 626.59936523 0.76316124]	[421.23947144 767.67834473 0.88826239]	[459.7616272 464.90911865 0.73463243]	[480.2270813 624.01593018 0.8439551 ]	[503.36883545 780.40106201 0.8306874 ]	[398.18557739 221.16644287 0.91702539]	[421.17663574 218.5539093 0.92795038]	[377.6987915 221.1787262 0.8549543]	[439.10269165 215.92089844 0.80324662]	[5.18734070e+02 8.06025635e+02 7.05925703e-01]	[5.29014221e+02 7.95789490e+02 7.12836921e-01]	[5.00691467e+02 7.90721436e+02 7.52660334e-01]	[418.59494019 793.3182373 0.82743484]	[400.69180298 790.66156006 0.86248994]	[4.28965179e+02 7.75267334e+02 7.28835821e-01]
[413.53555298 233.89987183 0.89903545]	[403.2449646 290.43899536 0.88737631]	[351.94619751 295.49526978 0.85107756]	[323.72280884 385.35061646 0.83171242]	[318.69494629 462.38464355 0.92786151]	[459.82049561 280.16882324 0.90888309]	[480.25796509 372.51858521 0.85893691]	[503.34793091 457.22119141 0.90743792]	[421.27130127 467.47558594 0.74859744]	[382.80395508 472.58273315 0.71758652]	[405.89959717 626.57025146 0.7670486 ]	[421.22515869 767.6628418 0.88224947]	[459.809021 464.84155273 0.74888551]	[480.23416138 623.95672607 0.8394317 ]	[503.36077881 777.83984375 0.83942968]	[398.22451782 218.60006714 0.93192661]	[421.22164917 216.08685303 0.94002116]	[377.74920654 218.60803223 0.88426453]	[439.14572144 213.5098114 0.82838339]	[5.16206238e+02 8.05995056e+02 6.97101533e-01]	[5.26525024e+02 7.93348328e+02 7.16031551e-01]	[5.00708618e+02 7.90615173e+02 7.63055563e-01]	[418.5871582 793.3326416 0.81606877]	[400.67703247 790.67462158 0.8508665 ]	[4.28931885e+02 7.72831177e+02 7.26025641e-01]
[413.58319092 233.8193512 0.88998437]	[403.29385376 287.79669189 0.86753154]	[351.96664429 292.99615479 0.83474469]	[323.72393799 385.37197876 0.82934719]	[318.73638916 462.37744141 0.92780346]	[462.19125366 277.67749023 0.9240362 ]	[480.2791748 367.40182495 0.85276276]	[503.36453247 457.12615967 0.8959412 ]	[421.34506226 464.88909912 0.74674261]	[382.84741211 467.49359131 0.71204227]	[405.82794189 626.57507324 0.76002896]	[421.20925903 767.67767334 0.88282466]	[462.21017456 462.31015015 0.75871581]	[480.23788452 623.85546875 0.84076577]	[503.28308105 775.26348877 0.86042064]	[398.2774353 216.14265442 0.93904775]	[421.26535034 216.0092926 0.94647646]	[380.12747192 216.15380859 0.90424502]	[439.23074341 213.4503479 0.86316025]	[5.11025635e+02 8.06026184e+02 7.24016428e-01]	[5.23939758e+02 7.95812561e+02 7.48485804e-01]	[5.00654755e+02 7.88135681e+02 7.72059441e-01]	[418.59289551 793.30072021 0.81567776]	[400.68136597 790.66357422 0.85383177]	[4.28914795e+02 7.75298889e+02 7.21420646e-01]
[416.05059814 231.34259033 0.88450956]	[403.34677124 282.70101929 0.87386805]	[352.01358032 290.44085693 0.82510793]	[323.79714966 382.79815674 0.84761363]	[318.74865723 462.35388184 0.93186092]	[462.19372559 277.56484985 0.9378022 ]	[480.29528809 367.33926392 0.8585797 ]	[503.38092041 454.54156494 0.87834942]	[421.37487793 462.33325195 0.76537681]	[382.86462402 464.90774536 0.72780758]	[403.34429932 626.44720459 0.77106518]	[421.22161865 767.67950439 0.87740421]	[462.25378418 459.79064941 0.76556993]	[480.25915527 618.83569336 0.82146686]	[503.27160645 772.73937988 0.87205839]	[400.63705444 216.02726746 0.96111935]	[421.31591797 215.91131592 0.95063639]	[380.12347412 216.06114197 0.91866195]	[439.27337646 213.36538696 0.83398938]	[5.05986328e+02 8.06034485e+02 7.51992941e-01]	[5.23864014e+02 7.95854553e+02 7.63701856e-01]	[5.00659515e+02 7.88014587e+02 7.49927938e-01]	[418.60174561 793.29577637 0.80053735]	[400.69085693 790.67156982 0.83773655]	[4.28953186e+02 7.75304443e+02 7.18355060e-01]
[416.05038452 231.34254456 0.8843624 ]	[403.34744263 282.70217896 0.87367761]	[352.01202393 290.44155884 0.82508647]	[323.79852295 382.79846191 0.84715044]	[318.7477417 462.35598755 0.93183911]	[462.19525146 277.56689453 0.93795019]	[480.29559326 367.35009766 0.85825551]	[503.38085938 454.5453186 0.87877715]	[421.37646484 462.32788086 0.76548934]	[382.8638916 464.90237427 0.72854042]	[403.34414673 626.44989014 0.7697711 ]	[421.21963501 767.68017578 0.8773669 ]	[462.25689697 459.78479004 0.76493573]	[480.26000977 618.83874512 0.82133657]	[503.26998901 772.74926758 0.87102753]	[400.63687134 216.02706909 0.96115232]	[421.3163147 215.91148376 0.95054656]	[380.12402344 216.06228638 0.91869962]	[439.27459717 213.36657715 0.83481079]	[5.05992706e+02 8.06038452e+02 7.53024578e-01]	[5.23866211e+02 7.95859680e+02 7.64600873e-01]	[5.00656921e+02 7.88025940e+02 7.51711011e-01]	[418.60446167 793.3001709 0.80108374]	[400.69308472 790.67376709 0.8370989 ]	[4.28946991e+02 7.75303406e+02 7.17206538e-01]
[416.08874512 228.8241272 0.87776542]	[403.36727905 280.19122314 0.88788468]	[354.44937134 290.34790039 0.82191402]	[326.33453369 380.26733398 0.86624634]	[321.15203857 462.2348938 0.93022877]	[462.2130127 277.49075317 0.93932432]	[480.30511475 364.76922607 0.8703292 ]	[503.40753174 449.48294067 0.87045759]	[421.39379883 462.24664307 0.77549082]	[385.30603027 464.82980347 0.73517585]	[403.35113525 623.98486328 0.76448053]	[421.20263672 767.64575195 0.88299 ]	[462.28424072 459.70108032 0.77238345]	[480.24264526 613.7053833 0.8135398 ]	[503.27194214 772.74407959 0.8655358 ]	[400.659729 215.96264648 0.97287953]	[421.31863403 213.49847412 0.94833064]	[380.14883423 215.93450928 0.927118 ]	[439.26660156 210.79371643 0.79859471]	[5.05986633e+02 8.05993408e+02 7.42085695e-01]	[5.23856445e+02 7.95797241e+02 7.60642827e-01]	[5.00662231e+02 7.85617065e+02 7.40804672e-01]	[418.61602783 793.31079102 0.80952799]	[400.69668579 790.67529297 0.83997458]	[4.26451477e+02 7.72811218e+02 7.21860349e-01]
[416.1133728 226.22518921 0.87053859]	[403.38037109 280.1427002 0.89352947]	[354.44696045 287.80633545 0.82126766]	[326.31900024 380.15020752 0.87751687]	[321.15591431 459.81390381 0.92945707]	[462.24899292 275.11102295 0.94237936]	[480.35046387 362.31991577 0.87545562]	[503.45019531 446.95327759 0.86556298]	[423.7668457 459.75869751 0.77083856]	[385.33859253 462.33859253 0.74075222]	[403.34701538 623.98394775 0.78007138]	[421.21246338 767.652771 0.88516432]	[462.28692627 457.19857788 0.76056778]	[480.22573853 611.13641357 0.80832803]	[503.31817627 770.23181152 0.86708975]	[400.67700195 213.54985046 0.97979742]	[421.34429932 213.4019928 0.94257236]	[380.17733765 213.47209167 0.92035437]	[439.30480957 205.76080322 0.79535699]	[5.05920013e+02 8.03518738e+02 7.51461983e-01]	[5.23826904e+02 7.93325867e+02 7.60292947e-01]	[5.00746460e+02 7.80457092e+02 7.04962790e-01]	[418.64810181 793.31378174 0.80739057]	[400.71658325 790.68841553 0.83525586]	[4.28934937e+02 7.72818481e+02 7.30330110e-01]
[416.14978027 223.67538452 0.8758288 ]	[405.82962036 280.09631348 0.89358526]	[354.49160767 285.27301025 0.82776594]	[326.337677 380.13375854 0.88222635]	[321.23678589 459.78219604 0.91836733]	[462.27957153 275.09844971 0.93826157]	[482.73355103 364.80422974 0.87230968]	[503.45013428 446.8843689 0.87322277]	[423.83929443 459.77444458 0.7630105 ]	[387.90936279 462.34475708 0.73910624]	[405.83981323 623.89984131 0.7654267 ]	[421.23153687 767.65533447 0.8804388 ]	[462.32705688 459.64691162 0.76236713]	[480.30117798 611.11968994 0.81975603]	[503.36386108 770.20422363 0.86218297]	[400.71307373 213.50657654 0.98057806]	[421.36914062 213.3644104 0.93425196]	[380.22399902 213.45535278 0.91838229]	[439.32757568 205.71885681 0.79786837]	[5.05947021e+02 8.03528931e+02 7.57042170e-01]	[5.23838013e+02 7.93335876e+02 7.64213681e-01]	[5.00798889e+02 7.77881592e+02 7.07173288e-01]	[418.63531494 793.30767822 0.81038141]	[400.71069336 790.67346191 0.83942872]	[4.28981262e+02 7.72822693e+02 7.26647556e-01]
[418.54486084 221.16195679 0.8870815 ]	[405.87142944 277.71295166 0.89246553]	[354.51605225 285.24789429 0.83119202]	[328.93405151 380.1958313 0.88086599]	[321.29364014 459.76937866 0.90128016]	[462.30264282 275.0664978 0.93550718]	[482.79846191 364.82632446 0.86798751]	[503.48248291 446.86697388 0.8687833 ]	[423.85903931 459.706604 0.75537288]	[387.92492676 462.27648926 0.74051094]	[403.38137817 623.99505615 0.7477361 ]	[421.22924805 767.63751221 0.881073 ]	[462.34924316 457.16052246 0.75268745]	[480.36621094 611.1005249 0.80082542]	[503.36325073 770.07855225 0.87720883]	[400.73699951 213.46690369 0.9794088 ]	[421.40338135 213.32409668 0.92110479]	[380.25411987 213.46754456 0.929142 ]	[441.67156982 205.71893311 0.7946505 ]	[5.05908386e+02 8.00942017e+02 7.62958944e-01]	[5.23828735e+02 7.93214172e+02 7.78376520e-01]	[5.00831268e+02 7.72824585e+02 7.38226354e-01]	[418.60653687 793.28881836 0.81567961]	[400.69863892 790.65289307 0.84480309]	[4.28984772e+02 7.72814453e+02 7.31914043e-01]
[418.56338501 221.10809326 0.89427483]	[408.44720459 277.69030762 0.88189721]	[356.98718262 282.76794434 0.84246439]	[333.99917603 380.13571167 0.90998626]	[326.35327148 459.8137207 0.87864256]	[462.37728882 275.04324341 0.92524981]	[482.88217163 364.86856079 0.85673201]	[503.49850464 444.43197632 0.86887336]	[423.90155029 459.75561523 0.74674702]	[390.43548584 462.33346558 0.7332139 ]	[405.83279419 626.52233887 0.74117154]	[421.24002075 767.66381836 0.87747914]	[462.37893677 457.21188354 0.75275946]	[482.77597046 616.22576904 0.79400426]	[503.41220093 770.12768555 0.86451787]	[400.77804565 213.41287231 0.96585524]	[423.79534912 213.29219055 0.91003305]	[380.3034668 213.39265442 0.90722775]	[441.69525146 205.76107788 0.81036007]	[5.05924194e+02 8.00945190e+02 7.45492041e-01]	[5.23854126e+02 7.93237305e+02 7.67287016e-01]	[5.00880066e+02 7.75321106e+02 7.38062561e-01]	[418.63378906 793.29632568 0.8158375 ]	[400.71603394 790.66571045 0.84123814]	[4.31475006e+02 7.75270569e+02 7.29734659e-01]
[418.60079956 218.57342529 0.92508137]	[410.96749878 277.6625061 0.88679576]	[357.02896118 282.75759888 0.84889555]	[336.43991089 380.15707397 0.90200549]	[331.45980835 462.19369507 0.87569565]	[462.41348267 275.00991821 0.91655505]	[482.92782593 364.81213379 0.85778636]	[505.89147949 446.86804199 0.86033916]	[426.33731079 459.70840454 0.74256945]	[390.45724487 462.29754639 0.73765075]	[403.39767456 626.46099854 0.73208386]	[421.2315979 767.64105225 0.87618148]	[462.40081787 457.14862061 0.75173479]	[482.82131958 618.74987793 0.78934276]	[503.4359436 767.70275879 0.85891896]	[400.80218506 213.31643677 0.94688845]	[423.84063721 210.81242371 0.89288563]	[380.32214355 213.39794922 0.90613467]	[441.74279785 203.21244812 0.80876833]	[5.05908173e+02 7.98431213e+02 7.50692546e-01]	[5.23848267e+02 7.90815552e+02 7.74477601e-01]	[5.03264435e+02 7.72784973e+02 7.46028543e-01]	[418.64273071 793.31152344 0.80994093]	[400.71783447 790.67596436 0.83582914]	[4.28999329e+02 7.72808044e+02 7.29755700e-01]
[418.63592529 216.07275391 0.95487309]	[413.55923462 277.63876343 0.90014386]	[357.09414673 285.23458862 0.85558408]	[336.62176514 377.72384644 0.91923445]	[334.07202148 462.23205566 0.90795463]	[464.90594482 274.9793396 0.89142549]	[485.34335327 362.29754639 0.86064774]	[505.94271851 446.93984985 0.84794641]	[423.91329956 459.74176025 0.74805433]	[390.43328857 462.34487915 0.73212409]	[405.85272217 626.42724609 0.72762436]	[421.22875977 767.63690186 0.87657487]	[462.39276123 457.17797852 0.75216079]	[482.7694397 613.66003418 0.79552132]	[503.40789795 767.66070557 0.86927086]	[400.85879517 208.35472107 0.9064045 ]	[423.88687134 205.78820801 0.8612538 ]	[382.74853516 210.83653259 0.86790287]	[441.79519653 200.58488464 0.84955657]	[5.05917816e+02 7.98393433e+02 7.65833914e-01]	[523.86248779 790.75695801 0.79132974]	[5.03247192e+02 7.72734924e+02 7.53000259e-01]	[418.65768433 793.28826904 0.81832206]	[400.7286377 790.66473389 0.83843058]	[4.28994995e+02 7.72812622e+02 7.28052914e-01]
[418.63973999 215.904953 0.96111906]	[416.08166504 277.64382935 0.92107707]	[357.1479187 282.76928711 0.85765636]	[339.04916382 380.21859741 0.91919541]	[336.5055542 462.26229858 0.92142302]	[467.41357422 275.01513672 0.88404042]	[485.4446106 364.81600952 0.83700103]	[506.0138855 449.46377563 0.83270597]	[426.35641479 459.81088257 0.74495918]	[390.47817993 462.41546631 0.72657657]	[405.88220215 623.95892334 0.7395165 ]	[421.23345947 767.62738037 0.87409008]	[462.42095947 459.65783691 0.75448352]	[482.75549316 613.68121338 0.79692584]	[503.42056274 767.70281982 0.8624543 ]	[400.86437988 205.70175171 0.8872515 ]	[423.91064453 200.62675476 0.84775662]	[382.87088013 210.77693176 0.84119439]	[441.84646606 198.07926941 0.87649834]	[5.05927795e+02 7.98434387e+02 7.56701112e-01]	[5.23874756e+02 7.90790161e+02 7.80898571e-01]	[5.03252411e+02 7.72796387e+02 7.36243367e-01]	[418.66772461 793.27996826 0.82116193]	[400.73666382 790.65979004 0.84047401]	[4.28992615e+02 7.72803772e+02 7.25755572e-01]
[418.6390686 213.52514648 0.95604342]	[416.16577148 277.66455078 0.92920417]	[357.20806885 282.7817688 0.85818785]	[339.23388672 382.72964478 0.8793776 ]	[339.08157349 462.33270264 0.93247432]	[467.50054932 275.0390625 0.87741637]	[485.49649048 367.33712769 0.82436281]	[508.52148438 449.50424194 0.81922764]	[426.42205811 462.23358154 0.73694307]	[393.01092529 464.86730957 0.72710013]	[408.38589478 624.00482178 0.73867089]	[421.23019409 767.6484375 0.87919033]	[464.83172607 459.66452026 0.74677157]	[482.73220825 613.65551758 0.80745512]	[503.40591431 767.64208984 0.86785853]	[400.88400269 200.67189026 0.88685679]	[426.37719727 198.13401794 0.85035968]	[385.31143188 208.27233887 0.82868171]	[441.90145874 198.11582947 0.86755711]	[5.05906647e+02 8.00947998e+02 7.67741263e-01]	[5.23871704e+02 7.90793701e+02 7.80637205e-01]	[5.00891510e+02 7.72705872e+02 7.50835538e-01]	[418.65939331 793.28302002 0.82004619]	[400.72772217 790.65551758 0.84125346]	[4.28990448e+02 7.72826172e+02 7.31901646e-01]
[418.70220947 213.45336914 0.9479264 ]	[418.60202026 277.71206665 0.93711239]	[359.59701538 285.26708984 0.85890424]	[341.67364502 380.34646606 0.875893 ]	[339.19403076 462.42868042 0.90891182]	[472.58477783 275.07769775 0.88073695]	[488.00521851 364.83059692 0.81728029]	[513.59344482 454.56750488 0.81706917]	[426.42849731 459.78677368 0.73627532]	[393.04638672 462.38500977 0.73237991]	[405.92773438 623.95849609 0.73855054]	[421.23132324 767.63165283 0.88272715]	[464.83889771 459.63601685 0.74424106]	[480.38140869 611.14105225 0.80963343]	[503.36425781 767.67443848 0.87581646]	[403.33416748 198.1530304 0.87780327]	[428.9197998 198.0418396 0.85225117]	[387.90368652 205.7674408 0.81513524]	[444.30877686 198.04852295 0.8775394 ]	[5.05942505e+02 8.03548584e+02 7.32351780e-01]	[5.23870239e+02 7.93264282e+02 7.49357700e-01]	[5.00837311e+02 7.72780273e+02 7.56580591e-01]	[418.681427 793.27801514 0.8302179 ]	[400.74517822 790.65301514 0.84621233]	[4.28985748e+02 7.72803223e+02 7.38530457e-01]
[418.74310303 213.4221344 0.94472563]	[418.70053101 280.1020813 0.94258881]	[359.71109009 282.77926636 0.86091006]	[341.7890625 380.28604126 0.85449833]	[339.27484131 462.43222046 0.89475715]	[475.15969849 275.12582397 0.8905158 ]	[490.5765686 367.40618896 0.80006129]	[516.11608887 457.13357544 0.84402144]	[428.9156189 462.3140564 0.72563708]	[395.49862671 464.89862061 0.71876532]	[408.44076538 626.44372559 0.74355161]	[421.2272644 767.671875 0.87812263]	[464.86819458 459.77185059 0.7400409 ]	[482.72088623 616.26000977 0.80498081]	[503.30612183 767.68530273 0.86888963]	[403.39355469 198.08450317 0.88033694]	[431.48483276 197.99864197 0.85619634]	[390.45141602 205.76460266 0.80424649]	[444.41986084 198.07640076 0.86656213]	[5.03438171e+02 8.03556824e+02 7.10037589e-01]	[5.23788086e+02 7.93301514e+02 7.32640624e-01]	[5.00819580e+02 7.72791992e+02 7.20860362e-01]	[418.63171387 793.28961182 0.82314205]	[400.71578979 790.65325928 0.84900844]	[4.29001343e+02 7.75286011e+02 7.31485009e-01]
[421.17337036 213.42242432 0.94331992]	[418.77255249 277.71917725 0.94101286]	[362.19854736 282.72079468 0.84798568]	[346.80770874 380.25152588 0.83648753]	[341.7482605 464.84143066 0.86931491]	[477.64315796 275.10934448 0.90051281]	[495.65692139 369.90161133 0.81125301]	[516.20831299 457.14312744 0.84877729]	[428.97503662 462.32617188 0.7222442 ]	[395.53594971 464.92489624 0.7200895 ]	[410.97937012 626.42950439 0.74916643]	[421.21981812 767.64263916 0.88169038]	[464.90371704 459.78479004 0.7348727 ]	[480.37228394 616.21185303 0.8112238 ]	[500.87756348 767.59405518 0.87279499]	[408.37973022 198.06956482 0.87117821]	[434.08258057 195.62995911 0.87149382]	[392.97839355 203.20993042 0.81429249]	[446.90899658 198.02374268 0.85795999]	[5.03437927e+02 8.06000610e+02 7.35151887e-01]	[5.21387878e+02 7.93255310e+02 7.55852401e-01]	[5.00655640e+02 7.72711609e+02 7.24834859e-01]	[418.67092896 793.2979126 0.82810122]	[400.74221802 790.67071533 0.84811324]	[4.28963196e+02 7.72822693e+02 7.35350132e-01]
[421.17276001 213.42222595 0.94358039]	[418.76864624 277.71768188 0.94111234]	[359.82229614 282.71966553 0.84884697]	[344.35385132 380.25128174 0.83738083]	[341.74621582 464.84140015 0.87028545]	[477.63983154 275.10977173 0.89979964]	[495.65304565 369.88861084 0.80904698]	[516.21124268 457.12420654 0.84759498]	[428.97805786 462.32852173 0.72137862]	[395.53588867 464.93429565 0.71917027]	[410.98410034 626.42608643 0.75010926]	[421.23739624 767.63214111 0.88204283]	[464.90457153 459.78082275 0.73476374]	[480.37677002 616.21484375 0.81142104]	[500.87350464 767.60668945 0.87286025]	[408.37954712 198.06892395 0.87150496]	[434.08175659 195.62954712 0.8717885 ]	[392.97967529 203.21310425 0.81415987]	[446.90899658 198.02349854 0.8579008 ]	[5.03453430e+02 8.06036743e+02 7.25764215e-01]	[5.21397095e+02 7.93285767e+02 7.47909546e-01]	[4.98257080e+02 7.72737122e+02 7.22348630e-01]	[418.68447876 793.29162598 0.82552606]	[400.7492981 790.6652832 0.84788477]	[4.28990234e+02 7.72806702e+02 7.42578268e-01]
[421.27810669 213.44296265 0.94092482]	[421.17297363 277.71951294 0.93629134]	[362.30447388 282.71502686 0.83419949]	[354.45611572 380.32058716 0.85275358]	[344.25048828 462.3704834 0.86826575]	[477.69924927 275.09875488 0.90827417]	[498.11715698 364.84191895 0.8229385 ]	[518.69665527 457.14654541 0.86452711]	[431.46603394 462.31149292 0.72248995]	[395.56237793 464.90707397 0.72816074]	[411.02862549 624.0078125 0.75412953]	[421.24209595 767.60192871 0.88426054]	[464.93106079 459.75949097 0.72790289]	[480.36938477 613.65826416 0.80770743]	[500.8425293 767.59698486 0.86603081]	[410.9800415 198.08851624 0.87524444]	[436.61642456 198.00804138 0.8959341 ]	[395.5168457 205.74656677 0.81993359]	[452.01522827 198.08970642 0.81706375]	[5.05883789e+02 8.06078613e+02 7.24244356e-01]	[5.21409058e+02 7.93319946e+02 7.43736386e-01]	[4.98188324e+02 7.72755920e+02 7.06733704e-01]	[418.71304321 793.29437256 0.82631159]	[400.76538086 790.67102051 0.84391302]	[4.28974487e+02 7.72758362e+02 7.50989199e-01]
[421.35327148 213.50492859 0.93676877]	[421.259552 277.68771362 0.93693066]	[364.80114746 282.73016357 0.8207981 ]	[356.96594238 380.31448364 0.87384462]	[349.38787842 462.35617065 0.85878927]	[480.16571045 275.05374146 0.92625988]	[498.19415283 364.82446289 0.8330251 ]	[518.74749756 457.16296387 0.87605727]	[434.02529907 462.31515503 0.7257455 ]	[398.01672363 464.93252563 0.72892821]	[410.9901123 626.4977417 0.74861777]	[421.2414856 767.63165283 0.88487959]	[467.42834473 459.7633667 0.71855295]	[482.70797729 616.27838135 0.81577593]	[500.8288269 767.65844727 0.8728798 ]	[413.53213501 200.61297607 0.86610866]	[436.68426514 198.09550476 0.90136546]	[395.57818604 208.2858429 0.81820744]	[454.63369751 198.09721375 0.82415426]	[5.05910767e+02 8.08527954e+02 7.23253191e-01]	[5.23797607e+02 7.95816650e+02 7.36537337e-01]	[4.98157959e+02 7.72824646e+02 6.96728528e-01]	[418.7130127 793.31134033 0.82188517]	[400.76464844 790.6817627 0.84094399]	[4.28981232e+02 7.72786865e+02 7.51990318e-01]
[423.84225464 215.92466736 0.92179549]	[421.30108643 277.67733765 0.93045038]	[364.8588562 282.72076416 0.81356531]	[357.03161621 380.26315308 0.88965106]	[352.02755737 462.32479858 0.87074894]	[480.25799561 275.04516602 0.93390989]	[498.26242065 362.33572388 0.84809303]	[518.77392578 457.07598877 0.86421454]	[434.11605835 462.31848145 0.73058796]	[398.08529663 464.93655396 0.73323017]	[410.95623779 626.43756104 0.74679816]	[421.2449646 767.60900879 0.88735157]	[467.5050354 459.77365112 0.71405131]	[482.72241211 618.83068848 0.82088637]	[500.81994629 767.67785645 0.87719607]	[416.09130859 203.18992615 0.87709028]	[439.14709473 200.62240601 0.9101283 ]	[398.01260376 205.79072571 0.83825737]	[457.19656372 198.01296997 0.84856427]	[5.05876587e+02 8.06132019e+02 7.29712844e-01]	[5.21400696e+02 7.95799194e+02 7.41190791e-01]	[4.98158875e+02 7.75269897e+02 7.05254734e-01]	[418.70669556 793.31176758 0.82067949]	[400.74789429 790.67767334 0.83980078]	[4.28991577e+02 7.72752441e+02 7.58480191e-01]
[431.53887939 218.64846802 0.86381519]	[423.89642334 280.14718628 0.88376361]	[374.97317505 282.72418213 0.83216971]	[357.14511108 380.10919189 0.89828461]	[354.52841187 462.27053833 0.88514858]	[482.85140991 277.54681396 0.92368728]	[500.83529663 367.34216309 0.85516644]	[521.33850098 457.21548462 0.9011516 ]	[436.68432617 462.39776611 0.7511003 ]	[398.20529175 464.93002319 0.74939042]	[411.0272522 626.43841553 0.72045112]	[421.24682617 767.60150146 0.89424062]	[475.07580566 462.33932495 0.72127193]	[482.76843262 621.35968018 0.8374579 ]	[500.80889893 767.70355225 0.87803942]	[418.75311279 213.31445312 0.95596433]	[441.74401855 210.84899902 0.92390203]	[400.6882019 213.32398987 0.89043653]	[459.75814819 203.22531128 0.86039704]	[5.03480225e+02 8.06054199e+02 7.54332304e-01]	[5.21375916e+02 7.93316101e+02 7.70281255e-01]	[4.98144897e+02 7.75340698e+02 7.07189023e-01]	[418.71078491 793.32897949 0.82644784]	[400.75204468 790.68762207 0.84666413]	[4.28972321e+02 7.72734863e+02 7.66334057e-01]
[436.6194458 223.69807434 0.86631167]	[428.91238403 280.15805054 0.86725813]	[375.08047485 282.7272644 0.84853542]	[357.20117188 377.68289185 0.9077841 ]	[354.5418396 462.25177002 0.88842601]	[482.94039917 277.5932312 0.90320969]	[503.27456665 367.37985229 0.8362419 ]	[521.41308594 457.0953064 0.88917935]	[439.06625366 462.4006958 0.75175321]	[398.18911743 467.39892578 0.74767715]	[411.03201294 623.95422363 0.73357213]	[421.26733398 767.58319092 0.89424384]	[477.60317993 462.3147583 0.72771734]	[482.79376221 616.24493408 0.82171011]	[500.82702637 767.58325195 0.86993492]	[421.20706177 213.51467896 0.97568005]	[441.8855896 213.37423706 0.93302161]	[400.80499268 213.46212769 0.88987458]	[462.22650146 208.30050659 0.84850413]	[5.03447449e+02 8.00975830e+02 7.63000846e-01]	[521.34777832 790.77685547 0.79251528]	[4.98172211e+02 7.72767273e+02 7.20504224e-01]	[418.67388916 793.3157959 0.83120328]	[400.72955322 790.66418457 0.86222064]	[4.29004700e+02 7.72730286e+02 7.61113703e-01]
[439.08718872 228.85621643 0.89479548]	[434.04760742 280.20471191 0.8670004 ]	[377.57571411 285.2383728 0.85230839]	[359.60574341 380.11761475 0.90891075]	[356.96981812 462.27651978 0.91048443]	[485.43481445 277.62719727 0.88738108]	[503.37136841 369.97436523 0.86311567]	[523.83764648 457.09185791 0.89114505]	[439.12634277 464.82687378 0.76115686]	[398.23937988 464.94494629 0.75039124]	[413.59817505 623.93981934 0.74151713]	[421.28103638 767.59460449 0.89958346]	[477.65023804 462.33987427 0.74110746]	[482.84518433 618.80493164 0.836752 ]	[500.89044189 767.62689209 0.87757063]	[421.3230896 215.98612976 0.95666909]	[444.3899231 213.5559845 0.92588043]	[403.27877808 213.47418213 0.85620636]	[462.4206543 210.81770325 0.84278494]	[5.03435944e+02 8.00973389e+02 7.61918724e-01]	[5.21341492e+02 7.90805298e+02 7.86678672e-01]	[5.00656189e+02 7.72817200e+02 7.39238083e-01]	[418.66073608 793.29052734 0.83800435]	[400.72808838 790.63391113 0.87141764]	[4.31476471e+02 7.72752686e+02 7.61124253e-01]
[439.20690918 231.41499329 0.93203562]	[436.64862061 280.21154785 0.90447104]	[377.70507812 282.71612549 0.86952007]	[359.6824646 380.12457275 0.91425765]	[357.02630615 459.84564209 0.92846799]	[488.0105896 277.64990234 0.86569762]	[503.41275024 369.92611694 0.85899734]	[523.91375732 457.22201538 0.91063923]	[439.21191406 464.87533569 0.75815129]	[400.61404419 467.42721558 0.74392295]	[416.06518555 626.45367432 0.74766314]	[421.2845459 767.57342529 0.8993299 ]	[480.14511108 462.38162231 0.73917216]	[482.94528198 618.8225708 0.8183347 ]	[503.29342651 767.60522461 0.88308799]	[423.8399353 216.08836365 0.92495656]	[446.95648193 216.00856018 0.90087515]	[405.90768433 213.55116272 0.80876082]	[464.87426758 210.92198181 0.83711028]	[503.37780762 795.83056641 0.8080737 ]	[521.32897949 790.71472168 0.82325715]	[5.00785034e+02 7.72777771e+02 7.70967245e-01]	[418.64627075 793.29821777 0.84096032]	[400.72711182 790.62860107 0.87588233]	[4.31473297e+02 7.72716858e+02 7.58921683e-01]
[441.66882324 233.88391113 0.94488442]	[439.09573364 280.21212769 0.92302793]	[380.12689209 282.73730469 0.8682763 ]	[359.73953247 380.11499023 0.90707594]	[357.04779053 462.2243042 0.93432248]	[493.04919434 277.64712524 0.86270523]	[505.86947632 369.94284058 0.84216452]	[523.98858643 457.18569946 0.90225887]	[439.30731201 462.33309937 0.77668226]	[400.70233154 464.86755371 0.75009 ]	[416.11932373 623.9586792 0.76875484]	[421.30090332 767.57855225 0.88923109]	[480.24047852 462.25411987 0.75837481]	[485.34197998 618.7545166 0.80533868]	[503.31811523 767.57873535 0.8768748 ]	[426.42352295 216.15483093 0.89364159]	[454.56637573 216.08250427 0.88778883]	[408.46755981 215.92904663 0.79505467]	[467.49154663 210.859375 0.78905386]	[503.36456299 795.80725098 0.8211056 ]	[521.33929443 790.70147705 0.83170098]	[500.80297852 772.72509766 0.77562416]	[418.64016724 793.31384277 0.83218819]	[400.72595215 790.63623047 0.86364734]	[4.31511017e+02 7.72737061e+02 7.63168097e-01]
[441.87011719 233.94226074 0.93962109]	[439.25097656 280.1730957 0.94268143]	[380.31881714 280.24557495 0.86129165]	[362.20788574 377.72015381 0.87813222]	[357.13897705 459.8135376 0.94162375]	[498.14126587 277.64120483 0.88365793]	[505.96908569 369.92483521 0.83850515]	[526.42419434 457.0960083 0.88017118]	[441.78497314 462.30749512 0.77529889]	[400.83248901 462.40155029 0.74456859]	[418.54180908 623.97949219 0.766765 ]	[421.33514404 767.59527588 0.88875949]	[482.71624756 462.23986816 0.77383655]	[485.40869141 613.70861816 0.79639888]	[503.30609131 767.60986328 0.88458192]	[434.04138184 218.57940674 0.88551915]	[457.19528198 216.13572693 0.91164899]	[413.54083252 215.97529602 0.78843296]	[472.55752563 210.91152954 0.74343836]	[503.38180542 795.81610107 0.82209349]	[521.34350586 790.70697021 0.83814669]	[500.79681396 772.75701904 0.77787745]	[418.63592529 793.30194092 0.83898211]	[400.73834229 790.6239624 0.86733389]	[4.31559998e+02 7.72769592e+02 7.68558204e-01]
[444.41146851 233.96488953 0.91240442]	[441.68811035 280.17272949 0.9395746 ]	[382.84179688 280.25378418 0.8443467 ]	[362.3145752 377.66720581 0.86618322]	[359.56427002 462.19903564 0.94186521]	[498.22891235 277.6199646 0.90174007]	[511.10192871 369.9604187 0.79228413]	[528.96960449 457.18157959 0.86718422]	[441.90930176 462.32980347 0.77244782]	[403.3699646 464.83758545 0.72784233]	[418.58117676 623.86688232 0.76754332]	[421.33776855 767.59539795 0.88675094]	[482.79937744 462.24389648 0.78513747]	[485.44204712 616.1975708 0.80032367]	[503.31811523 767.59399414 0.88017821]	[436.64147949 218.62054443 0.89716816]	[459.70166016 218.52441406 0.93638456]	[416.10873413 216.03799438 0.81309819]	[477.64550781 213.32467651 0.80691493]	[503.35549927 793.35083008 0.83661747]	[521.3314209 790.67944336 0.84416807]	[5.00813690e+02 7.72745239e+02 7.70108283e-01]	[418.63867188 793.32226562 0.835518 ]	[400.7449646 790.63946533 0.86217844]	[4.31552338e+02 7.72779785e+02 7.68732011e-01]
[446.92687988 234.00944519 0.90371811]	[441.81109619 280.16925049 0.92744488]	[387.85891724 282.74459839 0.82169819]	[369.90158081 377.66818237 0.86835802]	[359.66738892 462.28369141 0.93805963]	[500.75152588 277.55804443 0.93219757]	[518.64892578 372.4463501 0.80638337]	[531.61730957 459.62664795 0.85299981]	[444.36538696 462.36413574 0.74966735]	[405.90408325 464.85171509 0.7133401 ]	[418.57485962 623.93286133 0.75601715]	[421.35919189 767.58502197 0.88142192]	[482.88604736 462.29586792 0.76592046]	[485.48400879 616.25128174 0.79300416]	[503.31259155 767.58062744 0.88170147]	[439.10171509 221.10122681 0.89587688]	[459.7925415 218.57984924 0.93652946]	[418.5994873 216.00088501 0.84020203]	[480.11120605 213.40464783 0.81264752]	[503.34039307 793.33392334 0.83696544]	[521.31591797 790.66699219 0.84205055]	[500.82870483 772.71917725 0.77650732]	[418.62524414 793.30194092 0.83140028]	[400.73855591 790.62091064 0.85944456]	[4.34043884e+02 7.72771545e+02 7.72407711e-01]
[452.02920532 234.02134705 0.8947717 ]	[441.88650513 280.14630127 0.92393303]	[387.94778442 282.7119751 0.81800103]	[375.04031372 377.73440552 0.88536155]	[359.75463867 462.22085571 0.92430043]	[500.88058472 277.56747437 0.92581713]	[518.76739502 369.9152832 0.82135326]	[536.67407227 459.6741333 0.85834926]	[444.41833496 462.35546875 0.73422551]	[408.44363403 462.40847778 0.70460129]	[418.66766357 626.43688965 0.7838887 ]	[421.38082886 767.61279297 0.87892258]	[482.88555908 462.30960083 0.75693738]	[490.48361206 621.33044434 0.7820375 ]	[503.33670044 767.67657471 0.88748384]	[439.20339966 221.12161255 0.90901363]	[462.23193359 218.60055542 0.92878991]	[418.74914551 216.07019043 0.8397854 ]	[480.22143555 213.47029114 0.84517795]	[503.35183716 795.79125977 0.8214348 ]	[521.32366943 790.71929932 0.82854146]	[500.84280396 772.83099365 0.77366352]	[418.61721802 793.32910156 0.83242643]	[400.73492432 790.63372803 0.85963392]	[434.08035278 772.79852295 0.77503079]
[452.02426147 234.02053833 0.89438242]	[441.88739014 280.14373779 0.92400807]	[387.94750977 282.70697021 0.81813866]	[375.05245972 377.73550415 0.88652444]	[359.75616455 462.22305298 0.92368573]	[500.8828125 277.56741333 0.92593867]	[518.77111816 369.91714478 0.821971 ]	[536.66882324 459.67337036 0.85706842]	[444.4201355 462.35336304 0.73465496]	[408.44818115 462.40344238 0.70553964]	[418.6729126 626.42657471 0.78478211]	[421.38369751 767.60662842 0.87827253]	[482.88522339 462.31103516 0.75732219]	[488.02609253 621.32562256 0.78312826]	[503.33743286 767.66772461 0.88735247]	[439.20147705 221.12297058 0.90892667]	[462.22964478 218.59860229 0.92837679]	[418.75375366 216.07759094 0.83655828]	[480.22427368 213.47370911 0.8473717 ]	[503.34585571 793.36645508 0.82372469]	[521.32006836 790.71331787 0.83072263]	[500.84838867 772.81958008 0.77659541]	[418.62063599 793.32629395 0.83364421]	[400.73757935 790.63128662 0.8606115 ]	[434.0854187 772.79217529 0.77741402]
[457.06338501 234.06558228 0.91917628]	[444.38742065 280.12561035 0.90589398]	[393.04351807 282.67095947 0.83346039]	[377.550354 380.09674072 0.90838856]	[362.23617554 462.24514771 0.90963805]	[503.36257935 277.57830811 0.91703898]	[521.28515625 369.96124268 0.84246033]	[539.22839355 459.70166016 0.88082027]	[446.96218872 462.35421753 0.72307569]	[413.53274536 464.83135986 0.71059245]	[418.73376465 626.52246094 0.7740199 ]	[421.38098145 767.56628418 0.87807167]	[485.34506226 462.30645752 0.74284649]	[495.60543823 623.81408691 0.78838968]	[503.35342407 767.67736816 0.88031423]	[441.68154907 221.1789093 0.91402543]	[462.33773804 218.68406677 0.90200442]	[421.31201172 216.11138916 0.82969457]	[480.33496094 215.89610291 0.83642483]	[503.35940552 795.85400391 0.80702603]	[521.33276367 790.76013184 0.81414503]	[5.00828979e+02 7.72821533e+02 7.65638113e-01]	[418.63705444 795.7878418 0.82199299]	[400.74404907 790.66479492 0.85218793]	[434.0642395 772.72875977 0.78418481]
[457.17156982 236.42053223 0.93643016]	[449.43475342 277.72073364 0.88609201]	[395.58633423 280.17626953 0.86256194]	[377.62542725 377.67318726 0.90912664]	[364.7875061 462.24645996 0.88324976]	[503.47213745 277.58303833 0.89775622]	[521.3762207 367.37298584 0.83863735]	[541.75439453 459.67297363 0.90152949]	[452.05404663 462.31375122 0.71730494]	[416.11901855 462.37313843 0.7268852 ]	[418.79846191 629.05969238 0.78113502]	[421.38024902 767.55834961 0.87430131]	[485.49932861 462.28479004 0.71429187]	[498.14157104 623.84625244 0.80592573]	[503.39584351 770.0760498 0.87016422]	[441.78875732 221.20127869 0.89787018]	[464.82437134 221.1499176 0.87527519]	[421.41830444 216.03143311 0.82134283]	[482.86660767 213.47702026 0.8717283 ]	[5.03372925e+02 7.98399048e+02 7.80490398e-01]	[5.21367737e+02 7.93211548e+02 7.86643565e-01]	[5.00870392e+02 7.75280334e+02 7.57085741e-01]	[418.64923096 795.79748535 0.81990445]	[400.75378418 790.67022705 0.84969485]	[434.0569458 772.71502686 0.7766133 ]
[459.77642822 234.02474976 0.96086729]	[457.11593628 277.72683716 0.91357183]	[398.18466187 280.16583252 0.88759333]	[380.09094238 377.59249878 0.90691543]	[372.51687622 459.80209351 0.87360835]	[508.49533081 277.58609009 0.8726595 ]	[523.89465332 372.54483032 0.86379641]	[544.34637451 459.77359009 0.92523336]	[457.07583618 464.82647705 0.72464877]	[418.60397339 464.86737061 0.7458815 ]	[421.16912842 626.55737305 0.7899754 ]	[421.3946228 767.58209229 0.87413967]	[493.04421997 462.40066528 0.69892591]	[500.67318726 623.90740967 0.83844924]	[503.4168396 770.14727783 0.86456817]	[444.43536377 221.13272095 0.87268203]	[469.96963501 218.6524353 0.85101974]	[428.92520142 216.01855469 0.80297452]	[485.37960815 213.36959839 0.858899 ]	[5.03352936e+02 8.03501709e+02 7.46757746e-01]	[5.21355286e+02 7.93341919e+02 7.48244524e-01]	[5.00893555e+02 7.75319275e+02 7.43990123e-01]	[418.60238647 795.80358887 0.81890035]	[400.73034668 790.66186523 0.85390216]	[434.08477783 772.7399292 0.7816425 ]
[459.82391357 234.00761414 0.95766199]	[457.20675659 277.7227478 0.92915744]	[398.26760864 280.1413269 0.891114 ]	[380.17645264 377.59832764 0.90229678]	[375.06442261 459.76556396 0.88958561]	[511.04251099 277.57891846 0.86732548]	[523.94885254 369.93328857 0.86449176]	[544.46899414 459.7260437 0.91420853]	[457.14227295 462.40087891 0.72830558]	[418.66299438 464.85708618 0.74556524]	[421.18551636 626.58685303 0.78438282]	[421.40014648 767.58563232 0.87418389]	[493.11581421 462.39904785 0.69648641]	[500.71118164 623.98535156 0.83989584]	[503.40756226 770.16186523 0.86111087]	[446.92739868 221.10154724 0.86536497]	[472.51489258 218.64251709 0.84756762]	[429.00680542 215.99604797 0.79584903]	[485.43005371 213.36709595 0.84688419]	[5.03332397e+02 8.03528931e+02 7.41066813e-01]	[5.21348328e+02 7.95801392e+02 7.38830566e-01]	[5.00869965e+02 7.75342346e+02 7.39728034e-01]	[418.59454346 795.80053711 0.81743884]	[400.72595215 790.65563965 0.85395503]	[434.0954895 772.7456665 0.78047448]
[462.26934814 234.00808716 0.95325476]	[459.59701538 277.71298218 0.94077706]	[400.6295166 280.11071777 0.89603603]	[380.17617798 377.65036011 0.90597141]	[375.11798096 459.78192139 0.90258789]	[513.60266113 277.58255005 0.86609185]	[524.03295898 369.95227051 0.84873879]	[544.5279541 459.62075806 0.90653348]	[457.21670532 462.40109253 0.73411971]	[418.71621704 464.83981323 0.74879199]	[421.19403076 626.56988525 0.79109579]	[421.36419678 767.58978271 0.87851787]	[495.65771484 464.83511353 0.70125264]	[500.73214722 624.0078125 0.84051716]	[503.41384888 770.16326904 0.85987449]	[452.00170898 218.66976929 0.8646391 ]	[475.14447021 218.62709045 0.86677045]	[431.54016113 215.9995575 0.80932879]	[487.94082642 213.39376831 0.81329 ]	[5.03344635e+02 8.03528137e+02 7.40818441e-01]	[5.21352112e+02 7.95793518e+02 7.40543664e-01]	[5.00873444e+02 7.75337769e+02 7.32365131e-01]	[418.57873535 795.84326172 0.8054778 ]	[400.70904541 790.68493652 0.8456884 ]	[434.03570557 772.73822021 0.77511537]
[462.3444519 234.00660706 0.94739056]	[459.60412598 277.71463013 0.94042856]	[400.63604736 280.10348511 0.9008103 ]	[380.1890564 377.64794922 0.90804017]	[377.52566528 459.77822876 0.91836119]	[513.63903809 277.58068848 0.86884856]	[526.42181396 369.97064209 0.84894228]	[546.94268799 459.64706421 0.90601456]	[459.62783813 462.33599854 0.75628406]	[418.75830078 462.37600708 0.75830865]	[421.19616699 626.58233643 0.79080528]	[421.37295532 767.57818604 0.87383711]	[498.14126587 462.34710693 0.72055566]	[500.72814941 623.987854 0.84303069]	[503.39666748 770.15313721 0.8636533 ]	[454.54489136 218.65287781 0.87140387]	[477.6539917 218.6219635 0.88588387]	[434.03540039 215.99253845 0.81545377]	[490.49539185 213.40339661 0.77799594]	[5.03365631e+02 8.03546326e+02 7.48092294e-01]	[5.21370117e+02 7.95788269e+02 7.45187461e-01]	[5.00845825e+02 7.75326294e+02 7.35103190e-01]	[416.1578064 795.84155273 0.80103517]	[400.68630981 790.67926025 0.84790999]	[434.06976318 772.73535156 0.77555478]
[462.37060547 234.00837708 0.94293314]	[459.64468384 277.73007202 0.94418854]	[400.67422485 280.12619019 0.89757675]	[380.18289185 377.63412476 0.9064706 ]	[377.5234375 459.7696228 0.91830802]	[516.18835449 277.58374023 0.87859666]	[526.43218994 369.90859985 0.84413552]	[546.96826172 457.18670654 0.89480263]	[459.65542603 462.34130859 0.76797593]	[418.77642822 462.37844849 0.76355922]	[421.22744751 626.54888916 0.79747254]	[421.3664856 767.60205078 0.87564558]	[498.17153931 462.34570312 0.73447675]	[500.72259521 623.93060303 0.84186482]	[503.35025024 770.08764648 0.87326485]	[454.57763672 218.64491272 0.87455231]	[477.70309448 218.61903381 0.89559621]	[434.06063843 215.98841858 0.8134532 ]	[490.56106567 213.41906738 0.78745192]	[5.03344696e+02 8.03507263e+02 7.56797850e-01]	[5.21333130e+02 7.93319336e+02 7.57940114e-01]	[5.00803741e+02 7.72814270e+02 7.47855842e-01]	[418.57318115 795.82702637 0.8004511 ]	[400.70721436 790.67663574 0.8445574 ]	[4.34059814e+02 7.72764587e+02 7.71562338e-01]
[462.42767334 234.0177002 0.93557668]	[459.66497803 280.10470581 0.94556969]	[400.69128418 280.14309692 0.89443278]	[380.15795898 377.64724731 0.90759569]	[377.54721069 459.80825806 0.92285776]	[518.64697266 277.59231567 0.88453215]	[526.47979736 369.94891357 0.84010762]	[546.98999023 459.60467529 0.89839047]	[459.66845703 462.3447876 0.76701999]	[418.77880859 462.38589478 0.76054329]	[421.2383728 626.53997803 0.79745948]	[421.36099243 767.5960083 0.87653708]	[498.20037842 462.34231567 0.73573798]	[500.70632935 623.83172607 0.84066224]	[503.31689453 767.65039062 0.87697315]	[454.63580322 218.65429688 0.87734801]	[480.12176514 218.61500549 0.90528083]	[434.09918213 216.00337219 0.81349295]	[493.09533691 213.4336853 0.78873378]	[5.03343262e+02 8.00967529e+02 7.59846091e-01]	[5.21320801e+02 7.93248779e+02 7.65806675e-01]	[5.00747406e+02 7.72735779e+02 7.59472847e-01]	[418.58203125 795.81915283 0.80330259]	[400.71112061 790.67401123 0.84500426]	[4.34040283e+02 7.72762512e+02 7.70710647e-01]
[462.44247437 234.02172852 0.93206453]	[459.67578125 280.12069702 0.94450188]	[400.70294189 280.15951538 0.89278954]	[380.14239502 377.64718628 0.91082418]	[377.51538086 459.79495239 0.91685086]	[518.66619873 277.60943604 0.88687825]	[526.49597168 369.94760132 0.83948153]	[546.99353027 459.59228516 0.89658481]	[459.67349243 462.32528687 0.7763555 ]	[418.78421021 462.36923218 0.76876599]	[421.21670532 626.5604248 0.78777438]	[421.3543396 767.60565186 0.87791824]	[498.20114136 462.32263184 0.7394864 ]	[500.71618652 623.82824707 0.83905983]	[503.31677246 767.63745117 0.87681961]	[454.64572144 218.65026855 0.87714112]	[480.1421814 218.61807251 0.91138667]	[434.12286377 215.99571228 0.8113299 ]	[495.59567261 213.43745422 0.80015367]	[5.03332123e+02 8.00970276e+02 7.68369675e-01]	[5.21315186e+02 7.93257812e+02 7.68905580e-01]	[5.00742584e+02 7.72726074e+02 7.62485981e-01]	[418.57540894 795.81719971 0.80678016]	[400.70684814 790.67248535 0.84541732]	[4.34033752e+02 7.72774292e+02 7.69972086e-01]
[464.83309937 234.02415466 0.92956722]	[459.68414307 280.12866211 0.94496775]	[400.7131958 280.16506958 0.89133602]	[380.14614868 377.65838623 0.91067791]	[377.52340698 459.82730103 0.92121077]	[518.671875 277.62472534 0.88651377]	[526.49237061 369.9453125 0.83967245]	[546.99902344 459.60095215 0.89515477]	[459.66326904 462.34405518 0.771855 ]	[418.77160645 462.3878479 0.76624441]	[421.2538147 626.46972656 0.78894424]	[421.35739136 767.59979248 0.87810647]	[498.193573 462.34017944 0.73662883]	[500.73010254 623.85778809 0.84251159]	[503.31500244 767.61907959 0.8760789 ]	[457.08065796 218.66015625 0.87830639]	[480.16165161 218.61785889 0.91619599]	[436.55957031 215.99446106 0.81381679]	[495.63131714 213.42967224 0.80459243]	[5.03338409e+02 8.00976990e+02 7.69683957e-01]	[5.21317932e+02 7.93252808e+02 7.69103050e-01]	[5.00737488e+02 7.72706848e+02 7.63198197e-01]	[416.16778564 795.82196045 0.80611551]	[400.69726562 790.67443848 0.8451649 ]	[434.03088379 772.77148438 0.77378762]
[464.84222412 234.01368713 0.92848003]	[459.70205688 280.14257812 0.94566464]	[400.73764038 280.18249512 0.88671827]	[380.16503906 377.63031006 0.90413499]	[377.51370239 459.79299927 0.9200995 ]	[518.69226074 277.63128662 0.89000535]	[526.47973633 369.9588623 0.84108478]	[546.95715332 457.22076416 0.9014833 ]	[459.67874146 462.38534546 0.76799607]	[418.78613281 464.84664917 0.76100731]	[421.27285767 626.47979736 0.79521668]	[421.36395264 767.60144043 0.87635738]	[498.21710205 462.37329102 0.73932731]	[500.72164917 623.82501221 0.84565103]	[503.30813599 767.57910156 0.87165177]	[457.08493042 218.64616394 0.88165087]	[480.1697998 218.59835815 0.92251515]	[436.56484985 215.99188232 0.81544626]	[495.65396118 213.4155426 0.80114961]	[5.03335968e+02 7.98420410e+02 7.68408418e-01]	[5.21299866e+02 7.90811890e+02 7.77083874e-01]	[5.00743225e+02 7.70284302e+02 7.59795725e-01]	[416.14801025 795.81781006 0.80511093]	[400.6852417 790.67022705 0.84731174]	[434.03909302 772.77557373 0.77678025]
[464.85406494 233.99830627 0.9261173 ]	[459.71447754 280.14816284 0.94568688]	[400.74920654 280.18569946 0.88442326]	[380.1645813 377.63998413 0.90549707]	[377.52017212 459.81152344 0.9199881 ]	[518.70336914 277.64041138 0.89084041]	[526.45916748 369.9473877 0.84217799]	[546.93103027 457.22457886 0.89942884]	[459.68484497 462.36813354 0.77354503]	[418.79638672 462.40029907 0.76569617]	[421.28253174 626.42016602 0.81006712]	[421.36279297 767.58203125 0.87646198]	[498.21347046 462.37506104 0.73897064]	[500.73980713 621.39056396 0.83633053]	[503.2878418 767.56341553 0.86824578]	[457.10513306 218.62831116 0.88760072]	[480.1736145 218.57400513 0.92510092]	[436.58178711 215.99523926 0.8143304 ]	[495.68301392 213.38711548 0.80065477]	[5.03302460e+02 7.98374695e+02 7.66127884e-01]	[5.21273499e+02 7.90788696e+02 7.78571725e-01]	[5.00723633e+02 7.70269165e+02 7.51657963e-01]	[416.1701355 795.80194092 0.80957466]	[400.69906616 790.66278076 0.85278898]	[434.02389526 772.7543335 0.7772913 ]
[464.85510254 233.99632263 0.92603213]	[459.71585083 280.14990234 0.94548243]	[400.74911499 280.18881226 0.88363874]	[380.17196655 377.64428711 0.90645039]	[377.52044678 459.81015015 0.91992056]	[518.70050049 277.6423645 0.88950497]	[526.4553833 369.95046997 0.84337533]	[546.92901611 457.22189331 0.8999877 ]	[459.68386841 462.37905884 0.77051497]	[418.79293823 464.8302002 0.76428604]	[421.28070068 626.41760254 0.81309396]	[421.36834717 767.58447266 0.87526834]	[498.22128296 462.38473511 0.73797441]	[500.73962402 621.4074707 0.83771372]	[503.28881836 767.57330322 0.86887538]	[457.10528564 218.62471008 0.88869786]	[480.17410278 218.57183838 0.92517567]	[436.57498169 215.99243164 0.81251824]	[495.68615723 213.38627625 0.79940516]	[5.03300140e+02 7.98384583e+02 7.65209913e-01]	[5.21275513e+02 7.90795593e+02 7.76213467e-01]	[5.00724152e+02 7.70279785e+02 7.51961172e-01]	[416.16983032 795.80053711 0.80909526]	[400.70043945 790.66088867 0.85240757]	[434.03219604 772.76000977 0.77706546]
[464.8609314 233.99125671 0.92501694]	[459.73251343 280.13998413 0.94635779]	[400.78622437 280.19055176 0.87809992]	[380.17166138 377.68746948 0.90819407]	[377.51968384 459.82107544 0.92096025]	[518.69793701 277.62524414 0.88886374]	[526.46478271 369.94683838 0.83979332]	[544.55401611 459.62692261 0.90549487]	[459.70993042 462.30886841 0.77933204]	[421.13903809 462.36105347 0.76763117]	[421.29217529 626.4263916 0.80732226]	[421.37826538 767.58953857 0.87396479]	[498.2272644 462.3052063 0.73851299]	[500.75308228 621.36022949 0.82858151]	[503.3112793 767.5715332 0.86731207]	[457.10818481 218.61914062 0.89042073]	[480.17868042 218.56440735 0.92654276]	[436.56741333 215.98942566 0.80978251]	[495.69271851 213.37713623 0.79825187]	[5.03325958e+02 7.98418213e+02 7.69599736e-01]	[5.21294556e+02 7.90814453e+02 7.79276252e-01]	[5.00749817e+02 7.70279541e+02 7.53754318e-01]	[418.57446289 795.8147583 0.80542958]	[400.70773315 790.66992188 0.8453756 ]	[434.04302979 772.77209473 0.77857941]
[464.85778809 233.99200439 0.92517614]	[459.75100708 280.1366272 0.9463824 ]	[400.80548096 280.18307495 0.87487108]	[380.21987915 377.73986816 0.90396023]	[377.53683472 462.19967651 0.92188084]	[518.72192383 277.6270752 0.89513791]	[526.46331787 369.96374512 0.83904958]	[544.50280762 459.65264893 0.90718877]	[459.79550171 462.34671021 0.77804148]	[421.20489502 462.39477539 0.75892943]	[421.35418701 624.01037598 0.79843354]	[421.40362549 767.54754639 0.87095273]	[500.70324707 462.33966064 0.74901044]	[500.85400391 621.28613281 0.84092063]	[503.37432861 767.6340332 0.86566353]	[457.10821533 218.6245575 0.88862562]	[480.17706299 218.55659485 0.92706472]	[436.58755493 215.97079468 0.80607146]	[498.13656616 213.30854797 0.81215954]	[5.03299316e+02 8.00916992e+02 7.47098565e-01]	[5.21301086e+02 7.93258362e+02 7.61476517e-01]	[5.00819305e+02 7.72729126e+02 7.53704309e-01]	[418.58755493 795.8571167 0.80520815]	[400.71139526 790.6895752 0.84775406]	[434.05175781 772.71520996 0.78494316]
[464.86709595 233.98771667 0.9239462 ]	[459.77276611 280.15307617 0.94558334]	[400.83221436 280.20043945 0.87012243]	[380.24349976 377.74969482 0.90351856]	[377.58789062 459.84436035 0.93260264]	[518.74267578 277.62811279 0.89894396]	[526.45550537 369.93911743 0.8401736 ]	[544.44866943 457.17971802 0.90460861]	[459.85531616 462.36196899 0.77240229]	[421.24731445 464.82992554 0.75382882]	[421.38006592 624.0098877 0.7976166 ]	[421.39978027 767.54827881 0.87496328]	[500.76754761 462.35546875 0.75204688]	[500.89099121 616.27056885 0.834705 ]	[503.45300293 767.55072021 0.83736658]	[457.11590576 218.62207031 0.88959819]	[480.18692017 218.55093384 0.92908919]	[436.59481812 215.96322632 0.80661297]	[498.15066528 213.30661011 0.81762683]	[5.03259827e+02 7.98403992e+02 7.67776370e-01]	[5.21287354e+02 7.93253662e+02 7.71495581e-01]	[5.03267578e+02 7.70268250e+02 7.67686248e-01]	[418.59738159 795.83575439 0.80810964]	[400.72180176 790.67944336 0.85469806]	[434.03417969 772.7097168 0.78603542]
[464.88638306 233.97262573 0.92182976]	[459.79260254 280.14028931 0.94453824]	[400.86437988 280.19406128 0.8642838 ]	[380.26998901 377.74749756 0.89913094]	[377.57168579 462.22009277 0.93352312]	[518.75335693 277.60983276 0.90248317]	[526.46508789 369.94586182 0.84019154]	[544.46136475 457.18334961 0.90681857]	[462.22628784 462.33483887 0.77230769]	[421.27893066 462.38861084 0.75426149]	[421.39422607 624.00958252 0.79463565]	[421.39672852 767.56408691 0.87751848]	[500.80526733 462.32183838 0.75598806]	[503.24316406 611.14550781 0.83641011]	[503.49920654 767.66796875 0.84199256]	[457.12905884 218.61051941 0.89469755]	[480.19818115 218.53134155 0.93129498]	[436.60015869 215.97590637 0.80480248]	[498.14498901 213.29740906 0.81227046]	[5.00868866e+02 7.98398438e+02 7.62494206e-01]	[5.21272156e+02 7.93285828e+02 7.74225950e-01]	[5.03339355e+02 7.72777283e+02 7.60986745e-01]	[418.58154297 795.83190918 0.80867726]	[400.70870972 790.67608643 0.85629159]	[434.02932739 772.73291016 0.78272182]
[464.89526367 233.94389343 0.91796803]	[459.82580566 280.1361084 0.94360793]	[403.27294922 280.19439697 0.86081642]	[380.26608276 380.14855957 0.90114444]	[377.58087158 462.25076294 0.93705952]	[518.77966309 277.59481812 0.90762699]	[526.4944458 372.44827271 0.8367697 ]	[544.45880127 459.59292603 0.91088152]	[462.24182129 462.33798218 0.77216744]	[421.29553223 462.38882446 0.75310516]	[423.79510498 624.00561523 0.795403 ]	[421.3883667 767.56896973 0.88125914]	[500.81793213 462.33465576 0.75664085]	[503.29309082 613.70648193 0.83184642]	[505.93002319 767.69946289 0.82681769]	[457.13464355 218.58508301 0.89811504]	[480.20193481 216.14549255 0.9359678 ]	[436.60687256 215.9854126 0.8103416 ]	[498.13562012 210.92285156 0.8071872 ]	[5.00708282e+02 8.00962952e+02 7.28766322e-01]	[5.18789001e+02 7.95841553e+02 7.40222275e-01]	[5.03465332e+02 7.72823547e+02 7.47068226e-01]	[418.57571411 795.8170166 0.81152046]	[400.70858765 790.66241455 0.86136442]	[434.02172852 772.74206543 0.78581446]
[464.89215088 233.94258118 0.91770947]	[459.84259033 280.11749268 0.9428491 ]	[403.29107666 280.19607544 0.85885078]	[380.29223633 380.19195557 0.88749522]	[377.60546875 462.28042603 0.93771398]	[518.77111816 277.56713867 0.9079569 ]	[526.5213623 372.47692871 0.82673949]	[544.47821045 459.60391235 0.9118619 ]	[462.30651855 462.37799072 0.77269423]	[421.3604126 464.8454895 0.74559683]	[423.81970215 624.0098877 0.79429531]	[421.39736938 767.56109619 0.88073695]	[500.87316895 462.36328125 0.76282692]	[503.31054688 618.74713135 0.83111858]	[505.92214966 770.10369873 0.82957679]	[457.12753296 218.58097839 0.89801532]	[480.19995117 216.13830566 0.93890989]	[436.60336304 215.97958374 0.80831575]	[498.14459229 210.90290833 0.80978364]	[5.00707123e+02 8.03474976e+02 7.24310577e-01]	[5.18794434e+02 7.95881470e+02 7.32025206e-01]	[5.03451874e+02 7.75290405e+02 7.47498453e-01]	[416.16375732 795.81756592 0.80712014]	[400.69567871 790.65692139 0.85913295]	[434.03448486 772.73913574 0.78820157]
[464.90179443 233.92826843 0.9153676 ]	[459.85516357 280.12506104 0.94245875]	[403.3059082 280.20513916 0.85690928]	[380.30575562 380.31912231 0.87483078]	[377.59729004 462.29373169 0.9394964 ]	[518.7565918 277.5710144 0.90634769]	[526.54870605 372.4486084 0.8136847 ]	[544.53619385 459.63061523 0.90890759]	[462.34805298 462.35961914 0.77261239]	[421.3921814 464.83074951 0.73930669]	[423.85437012 623.87182617 0.76589805]	[421.38449097 767.5402832 0.87566388]	[503.24310303 462.34100342 0.76775002]	[503.29171753 616.22912598 0.83421314]	[505.8888855 770.10168457 0.83657706]	[457.12524414 218.56809998 0.89950013]	[480.20550537 216.11357117 0.94261056]	[436.60583496 215.99313354 0.79790902]	[498.168396 210.88835144 0.81029427]	[5.00734985e+02 8.00989624e+02 7.40058959e-01]	[5.21217163e+02 7.95840759e+02 7.49115944e-01]	[5.03403320e+02 7.75271606e+02 7.59619176e-01]	[418.57373047 795.84454346 0.81401527]	[400.70126343 790.66937256 0.85318828]	[431.54998779 772.72436523 0.78230262]
[464.90853882 233.92874146 0.91420829]	[462.1973877 280.14718628 0.94045585]	[403.31350708 280.23388672 0.85280561]	[380.30993652 382.74581909 0.86698782]	[377.61120605 462.32693481 0.93717676]	[518.77600098 277.59918213 0.90737301]	[528.99859619 369.96273804 0.805776 ]	[544.54077148 459.65057373 0.90990365]	[462.35437012 462.3510437 0.77350134]	[423.78344727 464.83053589 0.73833644]	[423.85269165 623.95446777 0.77420294]	[421.38977051 767.52844238 0.87459981]	[503.2338562 462.32397461 0.76973623]	[503.25500488 618.7756958 0.83576918]	[503.50796509 767.6897583 0.83453858]	[457.12988281 218.56498718 0.89969099]	[480.21105957 216.1063385 0.94414937]	[436.6255188 215.99208069 0.78838491]	[498.18911743 210.88772583 0.81564063]	[5.00708008e+02 8.00938049e+02 7.42340863e-01]	[5.18791260e+02 7.95795593e+02 7.51711011e-01]	[5.03399597e+02 7.72801697e+02 7.60095179e-01]	[418.5680542 795.84991455 0.81099719]	[400.69766235 790.6708374 0.85357922]	[431.55715942 772.70776367 0.78218985]
[464.91714478 233.91815186 0.91181701]	[462.21118164 280.16369629 0.93835682]	[403.31564331 280.25579834 0.84889388]	[380.33694458 380.34085083 0.86458015]	[377.64013672 462.3137207 0.9391824 ]	[521.17138672 277.60900879 0.91062248]	[529.02478027 369.92871094 0.80209225]	[546.92480469 459.65097046 0.90477407]	[462.36120605 462.36383057 0.77249831]	[423.79177856 464.84436035 0.73655683]	[423.86126709 623.95269775 0.77908397]	[421.3878479 767.52697754 0.87343979]	[503.24212646 462.33535767 0.76897269]	[503.24752808 618.80151367 0.84041315]	[503.50604248 767.6862793 0.83091176]	[457.13690186 218.55743408 0.90063107]	[480.21640015 216.0912323 0.9464252 ]	[436.62680054 215.995224 0.79552507]	[498.19259644 210.87913513 0.81540209]	[5.00719482e+02 8.00954102e+02 7.34922767e-01]	[5.21194214e+02 7.95810059e+02 7.42698789e-01]	[5.03387604e+02 7.72801941e+02 7.55770624e-01]	[418.56872559 795.84576416 0.81263977]	[400.69790649 790.66876221 0.85476035]	[431.55545044 772.70825195 0.78041792]
[464.92990112 233.89216614 0.90733159]	[462.21038818 280.16723633 0.93711233]	[403.32333374 282.67041016 0.84694505]	[380.3374939 382.72271729 0.86297506]	[377.64129639 462.29864502 0.94090503]	[521.16638184 277.60568237 0.91100937]	[529.01361084 369.90005493 0.80183709]	[546.93005371 459.61843872 0.90405262]	[462.35821533 462.37524414 0.77408171]	[423.78967285 464.86080933 0.73772436]	[423.86630249 623.95129395 0.78111303]	[421.38659668 767.527771 0.87234485]	[503.23730469 462.33551025 0.77284086]	[503.24050903 618.79443359 0.84192955]	[503.50518799 767.67321777 0.83151531]	[457.15847778 216.16314697 0.90899843]	[480.23959351 216.07287598 0.95018166]	[436.65359497 215.97686768 0.80391586]	[498.20675659 210.91107178 0.81668055]	[5.00703766e+02 8.00927246e+02 7.37489283e-01]	[5.18779846e+02 7.93359985e+02 7.46777296e-01]	[5.03396637e+02 7.72782593e+02 7.60855794e-01]	[418.57034302 795.83825684 0.8120023 ]	[400.6986084 790.66607666 0.85403794]	[431.55862427 772.7144165 0.77883035]
[464.93078613 233.89207458 0.90719885]	[462.20968628 280.16604614 0.93740481]	[403.32348633 282.67114258 0.84687614]	[380.33843994 382.72497559 0.86166382]	[377.63909912 462.29772949 0.94034988]	[518.79638672 277.60366821 0.91109818]	[529.01300049 369.89797974 0.80259061]	[546.93005371 459.62011719 0.90408069]	[462.36322021 462.37457275 0.77262998]	[423.79098511 464.85623169 0.7366643 ]	[423.85726929 623.94665527 0.78375298]	[421.38143921 767.53369141 0.87287873]	[503.24359131 462.33798218 0.77163368]	[503.24505615 618.79229736 0.84349144]	[503.50616455 767.67529297 0.83279502]	[457.15936279 216.16308594 0.90910298]	[480.2401123 216.07316589 0.95015359]	[436.6541748 215.97473145 0.80545312]	[498.20739746 210.91329956 0.81752133]	[5.00706543e+02 8.00914062e+02 7.39695072e-01]	[5.18778381e+02 7.93348694e+02 7.50048578e-01]	[5.03399323e+02 7.72785217e+02 7.61199296e-01]	[416.17193604 795.83099365 0.81118393]	[400.69378662 790.66491699 0.85302109]	[431.55480957 772.72058105 0.77809757]
[464.92584229 233.89189148 0.90771782]	[462.2086792 280.16818237 0.9375701 ]	[403.32125854 282.67324829 0.846852 ]	[380.3366394 382.72988892 0.86151552]	[377.63986206 462.30401611 0.94029945]	[518.79425049 277.60702515 0.91044807]	[529.01275635 369.89398193 0.8034904 ]	[546.92657471 459.60501099 0.90371996]	[462.36334229 462.37582397 0.77211148]	[423.793396 464.85653687 0.73642129]	[423.84146118 623.96142578 0.78396297]	[421.37890625 767.54907227 0.87306392]	[503.24307251 462.3404541 0.7712636 ]	[503.24368286 618.79144287 0.84298187]	[503.50784302 767.67834473 0.83200562]	[457.15777588 216.16288757 0.9084745 ]	[480.23831177 216.07156372 0.94991392]	[436.66412354 215.97337341 0.80327547]	[498.2074585 210.91513062 0.81929266]	[5.00707855e+02 8.00919617e+02 7.40034282e-01]	[5.18784607e+02 7.93353577e+02 7.50559688e-01]	[5.03398712e+02 7.72791565e+02 7.59887636e-01]	[416.17126465 795.83441162 0.80966425]	[400.69503784 790.66943359 0.85151196]	[431.5531311 772.7399292 0.77505177]
[464.89486694 233.88259888 0.91049838]	[462.20306396 280.17764282 0.93570876]	[403.30895996 282.67034912 0.84799808]	[380.3348999 382.74053955 0.86214036]	[377.6081543 462.32217407 0.93820012]	[518.78735352 277.62255859 0.907673 ]	[529.0135498 367.42822266 0.80299777]	[546.92492676 457.22000122 0.90131557]	[462.32095337 462.34408569 0.77829486]	[421.38357544 464.83328247 0.74348009]	[423.86349487 623.96856689 0.77651548]	[421.3838501 767.55578613 0.87322164]	[500.8795166 462.30459595 0.77411354]	[503.23809814 618.824646 0.84363878]	[503.50714111 767.64874268 0.83285123]	[457.14117432 216.15075684 0.90915692]	[480.21917725 216.06886292 0.94724125]	[436.67922974 215.99142456 0.79742491]	[498.20141602 213.29954529 0.82457936]	[5.00706451e+02 8.00919495e+02 7.38559663e-01]	[5.18776428e+02 7.93357605e+02 7.47266412e-01]	[5.03406494e+02 7.72760925e+02 7.65756845e-01]	[416.16470337 795.83087158 0.80641115]	[400.69250488 790.66687012 0.84912121]	[434.02102661 772.74578857 0.775455 ]
[464.86355591 233.85816956 0.91056025]	[462.18304443 280.17611694 0.93597996]	[403.29705811 280.24621582 0.85044384]	[380.34008789 380.31121826 0.868357 ]	[377.58621216 462.32263184 0.93701303]	[518.77209473 277.62765503 0.90479475]	[529.01599121 369.90362549 0.80277705]	[546.9362793 459.61303711 0.90277398]	[462.29837036 464.83050537 0.77048677]	[421.35745239 464.88937378 0.7432158 ]	[423.85540771 624.01623535 0.78457654]	[421.38897705 767.61151123 0.87050509]	[500.86483765 462.36956787 0.76410067]	[500.89675903 618.84124756 0.84710556]	[503.47982788 767.66540527 0.83580709]	[457.11178589 216.12670898 0.9096812 ]	[480.19680786 216.04742432 0.94549417]	[436.65237427 215.99356079 0.79784197]	[498.17712402 210.9200592 0.81371367]	[5.00714783e+02 7.98399658e+02 7.47331083e-01]	[5.18774902e+02 7.93308167e+02 7.51759768e-01]	[5.03390717e+02 7.72770630e+02 7.61661649e-01]	[416.14849854 795.83581543 0.80191237]	[400.69000244 790.67376709 0.84333926]	[4.34039032e+02 7.72828979e+02 7.60951161e-01]
[462.43395996 233.86378479 0.92106414]	[459.78540039 280.1635437 0.9415949 ]	[400.84725952 280.23413086 0.86045498]	[380.24490356 380.21099854 0.90619987]	[377.58889771 462.34667969 0.93345731]	[518.7177124 277.62234497 0.89693111]	[526.5201416 369.90808105 0.824956 ]	[546.94525146 459.63391113 0.89453328]	[459.83578491 462.36300659 0.78007674]	[421.23455811 464.84506226 0.75636435]	[421.37084961 626.45739746 0.79458863]	[421.37341309 767.64013672 0.8718977 ]	[500.74304199 462.33734131 0.75806057]	[500.82315063 621.28033447 0.84380805]	[503.46963501 767.64526367 0.83034736]	[454.62741089 216.13136292 0.90146011]	[480.13659668 216.05664062 0.93253678]	[436.54830933 215.97674561 0.79631162]	[495.6512146 210.90048218 0.78786755]	[5.00710693e+02 7.98373901e+02 7.42421925e-01]	[5.18792297e+02 7.93281311e+02 7.53682315e-01]	[5.03379761e+02 7.72734680e+02 7.54495919e-01]	[4.16128052e+02 7.95860535e+02 7.95567572e-01]	[400.67745972 790.69012451 0.84234858]	[4.34030701e+02 7.75270142e+02 7.55503416e-01]
[462.3840332 233.84550476 0.92462975]	[459.75961304 280.18426514 0.93999887]	[400.78335571 282.7069397 0.86157089]	[380.23324585 380.28500366 0.89757645]	[377.52807617 462.34799194 0.92032146]	[518.71508789 277.62805176 0.89484972]	[526.48480225 367.42666626 0.82720286]	[544.55102539 459.63473511 0.90197086]	[459.81552124 462.35293579 0.77910459]	[421.2149353 464.83724976 0.75498033]	[421.35336304 626.46832275 0.79962552]	[421.37081909 767.66094971 0.87131691]	[500.72143555 462.32003784 0.75537008]	[500.81881714 621.31616211 0.84449899]	[503.46127319 770.09985352 0.83787048]	[454.56610107 216.11872864 0.89469683]	[477.7305603 216.04942322 0.92326868]	[434.10235596 215.97354126 0.79531729]	[495.603302 210.89935303 0.79364473]	[5.00700684e+02 7.98404236e+02 7.30348110e-01]	[5.18781677e+02 7.93315613e+02 7.43067861e-01]	[5.03378876e+02 7.72813843e+02 7.51022160e-01]	[4.16121918e+02 7.95840393e+02 7.95510888e-01]	[400.67297363 790.67987061 0.84359026]	[4.34034576e+02 7.75312073e+02 7.51314521e-01]
[462.32040405 233.81755066 0.92725915]	[459.72323608 280.21505737 0.93324143]	[400.71984863 282.74243164 0.86657661]	[380.18518066 380.27590942 0.89978802]	[375.12463379 462.43429565 0.894813 ]	[518.69018555 277.65371704 0.8849529 ]	[526.44500732 369.9173584 0.8293888 ]	[544.49963379 459.69735718 0.91468596]	[459.75753784 462.38024902 0.77081436]	[421.16778564 464.86343384 0.75351 ]	[421.31637573 626.48852539 0.79211533]	[421.3638916 767.65637207 0.87078553]	[500.67340088 462.34765625 0.74161392]	[500.82510376 621.30596924 0.83699465]	[503.4677124 767.62664795 0.83350837]	[452.03549194 216.09086609 0.89352721]	[477.66049194 216.02693176 0.9168818 ]	[434.02249146 215.96405029 0.80009645]	[493.07339478 213.30702209 0.78921133]	[5.00701080e+02 7.98369507e+02 7.41464138e-01]	[5.18785828e+02 7.93282227e+02 7.52143383e-01]	[5.03382294e+02 7.72705994e+02 7.58595228e-01]	[416.12237549 795.83996582 0.79849172]	[400.67504883 790.6796875 0.84684932]	[4.34027649e+02 7.75298889e+02 7.51814425e-01]
[462.25598145 233.8177948 0.93405902]	[459.66955566 280.18206787 0.93520635]	[400.68145752 282.70498657 0.87275797]	[380.15283203 380.1963501 0.91211677]	[375.11477661 462.39196777 0.89933193]	[516.17449951 277.63839722 0.87785083]	[526.43688965 369.93035889 0.8292647 ]	[544.43365479 457.21414185 0.90165472]	[459.7277832 464.8918457 0.75624543]	[418.80136108 464.93325806 0.74778348]	[421.296875 626.55328369 0.78762358]	[421.36248779 767.64099121 0.87195385]	[500.66711426 464.87478638 0.7301209 ]	[500.81344604 621.39196777 0.84678704]	[503.45675659 767.60638428 0.83398974]	[449.48648071 216.08673096 0.89425826]	[477.59362793 216.02601624 0.90515745]	[431.51690674 215.92045593 0.7932564 ]	[490.55123901 210.91311646 0.78061295]	[5.00718628e+02 7.95887085e+02 7.46282578e-01]	[5.21195984e+02 7.93262939e+02 7.56642163e-01]	[5.03363403e+02 7.70290588e+02 7.55303204e-01]	[416.13772583 795.84906006 0.79894656]	[400.6784668 790.68408203 0.84634358]	[4.34029907e+02 7.75269592e+02 7.52186179e-01]
[462.20202637 231.4407196 0.93723315]	[459.63873291 280.19723511 0.92923802]	[400.64855957 282.70129395 0.8718735 ]	[380.11227417 380.18746948 0.91567475]	[375.0534668 462.36566162 0.89439219]	[513.62799072 277.66195679 0.86599094]	[524.01379395 367.39974976 0.83711952]	[544.34448242 457.1572876 0.89513159]	[459.73843384 464.88204956 0.75982034]	[421.13912964 464.92459106 0.75062931]	[421.29562378 626.56512451 0.7752521 ]	[421.35583496 767.65289307 0.87457407]	[500.66986084 464.87631226 0.7285763 ]	[500.76779175 621.40429688 0.85123396]	[503.45755005 767.61242676 0.83213133]	[446.97006226 216.08148193 0.89855313]	[475.09921265 216.01480103 0.90041775]	[431.50119019 213.52894592 0.79035568]	[488.02859497 210.8147583 0.78826845]	[5.00692291e+02 7.95852478e+02 7.42435217e-01]	[5.18763611e+02 7.93244385e+02 7.54841149e-01]	[5.03382904e+02 7.72693115e+02 7.54027426e-01]	[416.12664795 795.83514404 0.79960638]	[400.67385864 790.67681885 0.84613305]	[4.34026489e+02 7.75285889e+02 7.55737007e-01]
[459.82980347 231.40774536 0.93443483]	[459.58206177 280.18145752 0.92133284]	[398.25344849 282.69165039 0.87420911]	[380.09124756 380.11865234 0.91160738]	[375.03475952 462.36108398 0.88594908]	[513.57641602 277.6534729 0.86462104]	[523.96148682 369.90777588 0.84727716]	[541.93408203 457.19018555 0.90051079]	[459.71011353 464.87060547 0.75475335]	[418.79043579 464.91699219 0.74993849]	[421.27603149 626.57714844 0.77133423]	[421.35821533 767.64703369 0.87610775]	[500.6555481 464.8692627 0.72256231]	[500.72592163 621.35443115 0.8413136 ]	[503.46347046 767.59637451 0.82589108]	[446.9041748 216.06071472 0.90716606]	[472.56723022 215.99641418 0.89749736]	[428.947052 213.49430847 0.79282206]	[487.96969604 210.78652954 0.79517186]	[5.00728851e+02 7.95828308e+02 7.47611761e-01]	[5.18787170e+02 7.93212097e+02 7.54183888e-01]	[5.03377411e+02 7.70292053e+02 7.49468982e-01]	[416.1446228 795.84436035 0.79955649]	[400.68078613 790.68634033 0.84578222]	[4.34023041e+02 7.75264832e+02 7.56018043e-01]
[459.76748657 231.36230469 0.92681068]	[457.15026855 280.14343262 0.91292518]	[398.21011353 280.2350769 0.87861055]	[377.72802734 377.74255371 0.915488 ]	[372.51409912 464.85025024 0.84839839]	[511.01245117 277.62469482 0.8686533 ]	[523.91583252 369.95056152 0.85062253]	[541.91687012 459.67218018 0.91281688]	[459.6524353 462.38061523 0.7516948 ]	[418.75619507 464.85198975 0.75075448]	[421.28433228 626.47229004 0.7774592 ]	[421.36761475 767.61810303 0.87554502]	[498.20202637 462.38116455 0.71993577]	[500.7098999 621.38348389 0.83366388]	[503.46459961 767.59802246 0.82360643]	[444.41348267 216.02947998 0.92266613]	[469.97000122 215.96028137 0.89848846]	[428.92379761 213.50563049 0.7964406 ]	[485.45922852 210.81251526 0.8236379 ]	[5.00740112e+02 7.95844421e+02 7.41311014e-01]	[5.21198547e+02 7.93227112e+02 7.48686731e-01]	[5.03367981e+02 7.70303894e+02 7.45150864e-01]	[416.16793823 795.83825684 0.79993391]	[400.69186401 790.68182373 0.84565181]	[4.34033203e+02 7.72802002e+02 7.58147538e-01]
[459.70422363 231.32910156 0.91240764]	[457.09204102 280.15496826 0.89762729]	[398.1602478 282.67822266 0.86972356]	[377.67993164 377.7130127 0.92036664]	[369.94192505 462.35861206 0.85633761]	[508.47302246 277.62182617 0.87698531]	[523.87225342 369.95574951 0.85476756]	[541.84521484 457.13800049 0.89124715]	[459.60650635 462.38378906 0.7598542 ]	[418.72640991 464.86141968 0.76158124]	[421.27368164 626.52770996 0.77815855]	[421.3583374 767.62585449 0.87475967]	[498.13256836 462.36938477 0.72594362]	[500.63793945 621.38500977 0.81670165]	[503.43307495 767.59954834 0.82652217]	[444.33221436 216.00744629 0.93359846]	[467.43289185 215.93893433 0.90877455]	[426.36157227 213.45141602 0.8114326 ]	[485.40414429 210.78677368 0.83155644]	[5.00733002e+02 7.95843567e+02 7.42838144e-01]	[5.18780579e+02 7.90826050e+02 7.50932455e-01]	[5.03357910e+02 7.70300842e+02 7.40485430e-01]	[416.17123413 795.84844971 0.79740238]	[400.69610596 790.68817139 0.84225243]	[4.31562958e+02 7.72799927e+02 7.51843214e-01]
[459.61688232 231.30963135 0.89686269]	[454.53436279 280.13537598 0.87488848]	[398.02709961 282.69046021 0.85560292]	[377.60919189 380.2013855 0.89190018]	[364.87133789 462.41061401 0.84488785]	[505.95556641 277.59915161 0.89077872]	[523.82922363 372.4536438 0.84140873]	[541.77911377 457.12145996 0.88044518]	[457.20495605 462.37109375 0.75900447]	[418.70898438 464.84738159 0.76242936]	[421.23617554 626.55401611 0.76043165]	[421.36074829 767.6161499 0.87578201]	[495.63339233 462.34729004 0.72034538]	[500.63510132 621.34967041 0.81097817]	[503.42987061 767.59112549 0.83416724]	[441.87039185 216.00105286 0.94967008]	[464.92269897 215.92019653 0.92467612]	[423.80548096 213.44317627 0.85208672]	[482.9654541 210.77693176 0.83737618]	[5.00704529e+02 7.95836365e+02 7.44672775e-01]	[5.18755554e+02 7.90827759e+02 7.54710376e-01]	[5.03369202e+02 7.70299072e+02 7.55310774e-01]	[416.16622925 795.83685303 0.80310887]	[400.69558716 790.67773438 0.84617603]	[4.34025482e+02 7.72790161e+02 7.57476807e-01]
[457.14169312 228.88024902 0.88227803]	[449.43106079 280.13250732 0.87306422]	[395.57388306 282.69488525 0.84478635]	[377.57098389 380.28057861 0.89892012]	[362.32589722 462.32901001 0.8809703 ]	[503.48275757 277.57901001 0.90085578]	[521.40765381 367.35455322 0.83474773]	[541.74261475 457.11843872 0.87422484]	[457.0994873 462.37075806 0.74183577]	[418.61349487 464.86581421 0.74991894]	[421.14370728 629.05194092 0.75908774]	[421.35211182 767.63824463 0.87725532]	[493.07800293 462.34875488 0.7128576 ]	[498.20349121 621.28894043 0.78791475]	[503.42770386 767.60424805 0.83741897]	[441.75091553 215.98526001 0.96051317]	[462.44387817 213.56286621 0.93821871]	[421.3352356 213.47973633 0.86988372]	[482.86611938 210.81524658 0.84826291]	[5.00718475e+02 7.95838806e+02 7.52068937e-01]	[5.18766785e+02 7.90823303e+02 7.56846368e-01]	[5.03363831e+02 7.72694092e+02 7.54260540e-01]	[416.16293335 795.82531738 0.80312371]	[400.69314575 790.67608643 0.84506965]	[4.34021851e+02 7.72816345e+02 7.56020069e-01]
[454.5848999 228.87207031 0.86200064]	[444.40661621 280.15908813 0.892914 ]	[392.99777222 282.74227905 0.82231241]	[377.50402832 380.224823 0.8939113 ]	[362.22595215 464.82693481 0.87477744]	[503.37850952 277.54754639 0.91958237]	[521.32177734 364.77163696 0.8572036 ]	[539.30688477 457.11569214 0.86143339]	[454.57971191 462.39477539 0.72321808]	[416.14880371 464.88879395 0.7297681 ]	[418.75830078 626.51904297 0.79080844]	[421.34033203 767.63696289 0.87843782]	[490.51705933 462.35180664 0.70915943]	[495.67044067 618.80810547 0.77973443]	[503.42172241 767.67590332 0.84359515]	[439.2980957 215.95170593 0.96206325]	[462.3432312 213.55406189 0.95957375]	[421.23345947 213.49404907 0.86688554]	[482.73083496 210.88449097 0.86350214]	[5.00769165e+02 7.95842407e+02 7.51631081e-01]	[5.18795471e+02 7.90819824e+02 7.56086171e-01]	[5.03349731e+02 7.72770325e+02 7.50056386e-01]	[418.57095337 795.80401611 0.80732155]	[400.69985962 790.66741943 0.84723955]	[4.31557373e+02 7.72809570e+02 7.57204592e-01]
[452.00119019 228.83026123 0.84525406]	[441.91439819 280.11294556 0.91673082]	[387.94500732 282.74313354 0.81406552]	[375.01174927 380.25213623 0.87205732]	[359.8026123 464.81900024 0.88920206]	[500.88198853 277.47442627 0.93334424]	[521.22576904 364.79324341 0.84263778]	[539.2409668 457.12313843 0.85199177]	[452.00332642 462.40420532 0.72586221]	[416.04873657 464.90512085 0.72512031]	[418.71566772 626.50384521 0.78248763]	[421.34686279 767.67211914 0.8809377 ]	[487.93606567 462.33505249 0.72620648]	[493.07757568 616.27069092 0.77241331]	[503.4105835 767.70117188 0.84578669]	[439.21325684 215.92515564 0.97645229]	[462.22311401 213.49447632 0.96544337]	[421.1328125 213.51567078 0.86246234]	[480.27374268 208.29150391 0.84729326]	[5.00801270e+02 7.95853210e+02 7.54498243e-01]	[5.21211365e+02 7.90821777e+02 7.58702815e-01]	[5.03324402e+02 7.72801636e+02 7.49764025e-01]	[416.14920044 795.78564453 0.80907959]	[400.68685913 790.65783691 0.85659605]	[4.34043030e+02 7.75275757e+02 7.62052953e-01]
[446.87860107 226.31333923 0.85103166]	[441.82614136 280.11010742 0.92844796]	[385.39379883 282.75036621 0.81771797]	[369.89358521 380.1729126 0.85709971]	[359.69863892 462.43325806 0.9130038 ]	[500.77844238 277.46893311 0.93656462]	[518.73669434 364.81381226 0.823318 ]	[534.16674805 452.0118103 0.80853188]	[446.89096069 464.9095459 0.73338085]	[410.99804688 467.43832397 0.70151377]	[418.68383789 626.46398926 0.77926493]	[421.33123779 767.66876221 0.88430119]	[485.34005737 464.82608032 0.75097811]	[487.99960327 618.75415039 0.78230631]	[503.40505981 770.10009766 0.85297066]	[439.07556152 213.5594635 0.94856095]	[459.75286865 213.45858765 0.96790063]	[418.60726929 213.4730835 0.83806336]	[480.14752197 205.79034424 0.82329184]	[5.00717224e+02 7.95866882e+02 7.48630345e-01]	[5.18758118e+02 7.93222778e+02 7.57236063e-01]	[5.03373016e+02 7.75272461e+02 7.56514668e-01]	[416.10296631 795.78485107 0.81308687]	[400.65988159 790.64691162 0.8674885 ]	[4.34042023e+02 7.75281189e+02 7.64817655e-01]
[444.3425293 228.84675598 0.87914038]	[441.7069397 280.16625977 0.93471479]	[382.82598877 282.74703979 0.83567262]	[362.26773071 380.29888916 0.8678171 ]	[359.62139893 462.41595459 0.92187315]	[498.26760864 277.54507446 0.91244102]	[516.21398926 367.38040161 0.80097359]	[534.12548828 454.54522705 0.81022596]	[444.41189575 462.38616943 0.746705 ]	[408.42105103 464.87844849 0.70775026]	[418.59274292 623.95849609 0.77615297]	[421.32131958 767.64501953 0.88483661]	[482.9239502 462.31570435 0.76449066]	[485.48669434 621.33563232 0.8146736 ]	[503.40567017 770.15966797 0.85102648]	[436.58496094 215.92805481 0.93450099]	[459.64996338 213.50257874 0.95797175]	[416.09088135 215.8927002 0.81674063]	[477.60809326 208.27954102 0.78548509]	[5.00766357e+02 7.95880859e+02 7.51308560e-01]	[5.18795288e+02 7.93235474e+02 7.60205626e-01]	[5.03347748e+02 7.75354431e+02 7.52444386e-01]	[416.12869263 793.36413574 0.81357449]	[400.67575073 790.64605713 0.86251384]	[4.34027832e+02 7.72822876e+02 7.61446416e-01]
[441.78930664 228.82513428 0.91038877]	[439.20098877 280.15597534 0.93987584]	[380.19799805 285.23562622 0.86034071]	[359.79974365 380.22967529 0.89235431]	[357.12002563 462.3581543 0.93017536]	[495.66711426 277.55392456 0.88900584]	[508.50817871 364.86334229 0.81046742]	[531.54437256 454.53872681 0.82496387]	[441.92449951 464.87817383 0.75195819]	[403.34857178 467.40621948 0.71751451]	[418.56030273 626.46875 0.75579774]	[421.27972412 767.6831665 0.8865031 ]	[482.83270264 462.36624146 0.7676782 ]	[485.3788147 618.80578613 0.82549554]	[503.41586304 770.15313721 0.85053849]	[431.48590088 215.92089844 0.90487391]	[457.09591675 213.51031494 0.92644733]	[411.0189209 213.5035553 0.80232728]	[469.99139404 208.33380127 0.76860905]	[5.00751282e+02 7.95872620e+02 7.49464631e-01]	[5.21194397e+02 7.93232483e+02 7.61477888e-01]	[5.03368774e+02 7.75338074e+02 7.48711944e-01]	[416.14807129 793.35467529 0.81009698]	[400.67242432 790.65991211 0.86137885]	[4.31524017e+02 7.75303101e+02 7.52727211e-01]
[441.78918457 228.82437134 0.91025782]	[439.20376587 280.15734863 0.93961304]	[380.20581055 282.78417969 0.85989875]	[359.79849243 380.23266602 0.89214563]	[357.12417603 462.35049438 0.93237758]	[495.66049194 277.55575562 0.88823211]	[508.51116943 364.85830688 0.81045467]	[531.54162598 454.54159546 0.82472873]	[441.92510986 464.88327026 0.75184613]	[403.35061646 467.40936279 0.71733218]	[418.56237793 626.4755249 0.75512415]	[421.2824707 767.67352295 0.88794541]	[482.83047485 462.37216187 0.76758933]	[485.37854004 618.81066895 0.82486492]	[503.41275024 770.13568115 0.85296965]	[431.48602295 215.92079163 0.90488809]	[457.09536743 213.50990295 0.92631984]	[411.0177002 213.50300598 0.80204159]	[469.99285889 208.3319397 0.76777005]	[5.00751587e+02 7.95838867e+02 7.57188618e-01]	[5.18785950e+02 7.90815613e+02 7.66014338e-01]	[5.03368927e+02 7.75312073e+02 7.54666746e-01]	[416.14840698 793.35229492 0.81254983]	[400.67358398 790.65667725 0.86362541]	[4.31520416e+02 7.75289368e+02 7.52564907e-01]
[439.2578125 228.81098938 0.90965748]	[436.66882324 280.13253784 0.91493744]	[377.71633911 285.24282837 0.8597759 ]	[359.64001465 380.30389404 0.90183276]	[357.01623535 464.8253479 0.90042484]	[487.98776245 277.53573608 0.88454401]	[505.91009521 364.853302 0.84335369]	[528.99914551 452.03997803 0.83571899]	[441.78610229 462.39700317 0.77351403]	[400.81576538 464.9145813 0.74446952]	[416.15905762 623.88287354 0.74501133]	[421.26080322 767.64239502 0.88907951]	[482.73635864 462.31903076 0.76959831]	[485.35998535 618.83306885 0.82333761]	[503.41836548 770.10192871 0.86288887]	[423.87493896 215.94436646 0.92669606]	[446.97363281 213.50521851 0.90176731]	[405.9057312 213.47825623 0.80892515]	[464.92712402 205.75428772 0.80989146]	[5.00771637e+02 7.93353638e+02 7.76841760e-01]	[5.21192383e+02 7.90765442e+02 7.88616300e-01]	[5.03380768e+02 7.75280640e+02 7.70064831e-01]	[416.16137695 793.33184814 0.81748492]	[400.67425537 790.64569092 0.86196166]	[4.31477905e+02 7.72825195e+02 7.50942647e-01]
[439.10708618 228.78648376 0.89233845]	[431.54214478 280.10705566 0.87768197]	[377.54190063 282.77429199 0.85095453]	[357.14871216 380.12332153 0.91084611]	[354.54510498 462.39230347 0.87563711]	[485.37246704 277.50143433 0.90301228]	[503.44573975 364.83380127 0.85884809]	[526.44317627 449.47763062 0.84850025]	[439.2989502 462.33456421 0.78806108]	[400.70578003 464.8684082 0.75674641]	[416.11254883 626.53088379 0.74159336]	[421.2677002 767.66314697 0.89228046]	[480.22912598 462.25952148 0.76176113]	[482.959198 618.78778076 0.81202918]	[503.41586304 767.69012451 0.85501957]	[421.34088135 215.9336853 0.95551002]	[444.39889526 213.50382996 0.92401046]	[403.25744629 213.45899963 0.8605355 ]	[462.4309082 208.33154297 0.83765578]	[5.00710754e+02 7.95842468e+02 7.58346617e-01]	[5.18768860e+02 7.90810059e+02 7.71833479e-01]	[5.03403015e+02 7.72796326e+02 7.66572475e-01]	[416.15921021 793.33233643 0.81811351]	[400.67285156 790.64727783 0.86542487]	[4.31499023e+02 7.75278564e+02 7.56642520e-01]
[431.5413208 228.86578369 0.8539272 ]	[421.38479614 277.71725464 0.91776603]	[369.90130615 282.78015137 0.81021154]	[354.50762939 380.23171997 0.88444602]	[341.78329468 462.443573 0.85934424]	[480.32818604 275.07821655 0.93725425]	[500.81967163 362.2713623 0.88390034]	[523.8717041 446.9276123 0.88486338]	[439.06539917 462.35916138 0.76346898]	[398.22817993 464.88729858 0.76157898]	[416.05133057 626.4855957 0.75562513]	[421.2711792 767.65350342 0.88920212]	[475.14334106 462.28485107 0.72689754]	[485.39086914 621.39257812 0.8075521 ]	[503.36245728 762.49102783 0.82251143]	[418.71615601 215.94026184 0.97355127]	[441.74502563 213.52722168 0.96673536]	[400.63519287 213.50865173 0.87920523]	[459.77862549 208.34339905 0.8422724 ]	[5.00777466e+02 7.93274719e+02 7.79496670e-01]	[5.21207764e+02 7.90630188e+02 7.71362185e-01]	[5.03270172e+02 7.67673645e+02 7.66871512e-01]	[418.57254028 793.32409668 0.81439519]	[400.68536377 790.6505127 0.86599678]	[4.31495697e+02 7.72813232e+02 7.57380843e-01]
[426.44775391 231.30619812 0.85476899]	[421.30184937 277.71960449 0.93104744]	[367.3387146 285.2633667 0.80804086]	[346.85302734 380.22964478 0.85432196]	[339.19088745 462.42599487 0.90399468]	[480.23043823 275.05819702 0.93713307]	[500.66610718 362.22720337 0.87545484]	[521.43035889 446.95501709 0.87612087]	[436.65957642 462.37680054 0.7534399 ]	[398.19485474 464.94821167 0.75548577]	[413.5519104 626.52734375 0.74925387]	[421.25549316 767.65930176 0.89269352]	[475.07061768 462.25958252 0.71774286]	[482.96411133 618.77813721 0.81366056]	[503.39733887 762.47143555 0.8257333 ]	[418.62078857 215.96469116 0.96006471]	[439.2956543 213.54762268 0.96263707]	[398.16278076 213.50415039 0.86971033]	[459.66845703 208.26426697 0.83827257]	[503.36053467 790.73547363 0.83533216]	[521.35162354 788.09832764 0.82429314]	[5.03266205e+02 7.67653015e+02 7.58366168e-01]	[418.57467651 793.30627441 0.81966394]	[400.68179321 790.64093018 0.86785722]	[4.31478699e+02 7.72823425e+02 7.58655846e-01]
[428.95565796 228.86254883 0.85124314]	[421.29437256 280.09783936 0.92964327]	[367.33865356 285.26208496 0.80812585]	[346.85998535 380.22463989 0.8548013 ]	[339.20675659 464.83953857 0.89709729]	[480.22637939 275.07330322 0.9365623 ]	[498.27197266 359.81134033 0.87860453]	[521.4161377 449.4309082 0.87593204]	[436.62704468 462.37384033 0.74852502]	[398.18936157 467.40548706 0.74918795]	[413.55358887 626.45611572 0.73771226]	[421.22613525 767.6505127 0.88596153]	[472.55722046 462.24255371 0.71937144]	[482.96258545 616.27880859 0.81801736]	[503.39154053 757.35595703 0.82359791]	[418.63803101 215.94400024 0.96688032]	[439.32748413 213.53134155 0.96650749]	[398.15582275 213.51882935 0.86201948]	[459.64880371 210.77131653 0.81925881]	[503.34298706 790.70281982 0.84327161]	[521.34857178 788.04187012 0.81626618]	[5.03275848e+02 7.67525635e+02 7.34023213e-01]	[418.64855957 793.28991699 0.80631882]	[400.72286987 790.66247559 0.83943611]	[4.28954102e+02 7.72817322e+02 7.43614435e-01]
[423.91757202 228.88121033 0.86665046]	[421.22058105 280.11572266 0.93747288]	[364.81011963 285.28625488 0.81739599]	[341.74713135 380.24179077 0.88809919]	[339.11642456 462.37191772 0.92870826]	[480.1399231 275.0932312 0.92096889]	[498.17987061 362.25585938 0.85021114]	[521.29785156 446.92370605 0.88078219]	[434.04730225 462.30065918 0.74377573]	[398.04125977 464.94152832 0.74988043]	[411.00643921 624.01055908 0.75362611]	[421.20742798 767.61077881 0.88312721]	[467.47253418 459.71258545 0.72718942]	[482.91326904 616.19580078 0.82975262]	[503.37307739 757.36175537 0.826747 ]	[416.15847778 215.97103882 0.94580179]	[439.19158936 213.55235291 0.96597642]	[398.03665161 215.91670227 0.84887117]	[457.13916016 208.3306427 0.7864157 ]	[503.45465088 790.74914551 0.83491969]	[523.79559326 788.06463623 0.81565571]	[5.00867554e+02 7.67543945e+02 7.48813272e-01]	[418.64364624 793.27276611 0.80951619]	[400.71612549 790.65917969 0.83408111]	[4.28932465e+02 7.72769043e+02 7.47348249e-01]
[423.78573608 231.31336975 0.89541054]	[418.80700684 280.13095093 0.94264156]	[362.22357178 285.25338745 0.83823043]	[339.22488403 380.24893188 0.89821184]	[336.56445312 462.22769165 0.92803717]	[477.69110107 275.1229248 0.90894425]	[495.68856812 362.34085083 0.82017696]	[521.20147705 446.89105225 0.86911631]	[431.52127075 462.25668335 0.73455924]	[395.60107422 464.8934021 0.74088252]	[411.00979614 623.94110107 0.75474012]	[421.21368408 767.60662842 0.88976872]	[464.97198486 459.68234253 0.73344868]	[482.89733887 613.70306396 0.83111411]	[503.30047607 759.93054199 0.83674967]	[416.0447998 215.98800659 0.92553455]	[439.09576416 213.5617981 0.94695508]	[395.53540039 213.56266785 0.82108068]	[454.58108521 208.29714966 0.74088526]	[5.08522766e+02 7.93328674e+02 7.69418657e-01]	[523.92645264 788.18139648 0.79270601]	[5.00666901e+02 7.67604553e+02 7.53302515e-01]	[418.65682983 793.27868652 0.81025892]	[400.72814941 790.66802979 0.8346768 ]	[4.28925720e+02 7.72763733e+02 7.46025681e-01]
[421.16583252 231.34410095 0.92875862]	[418.58303833 280.10668945 0.93187767]	[359.62261963 285.31091309 0.85999745]	[339.0848999 380.22808838 0.91347229]	[336.46905518 462.3482666 0.90600139]	[470.00939941 275.12322998 0.88172197]	[487.98294067 362.27587891 0.83480293]	[516.14074707 444.38479614 0.84317583]	[426.45114136 462.34771729 0.73238546]	[393.04446411 467.40466309 0.72380066]	[408.43228149 626.52172852 0.75564378]	[421.20803833 767.65350342 0.8912043 ]	[464.85852051 459.78713989 0.75878537]	[482.81732178 621.32244873 0.85517877]	[503.30831909 770.10882568 0.90887117]	[405.9206543 216.02192688 0.90636367]	[434.02474976 215.93104553 0.90560114]	[387.91821289 213.52078247 0.81578565]	[446.91854858 208.28993225 0.78074706]	[5.21297729e+02 8.03557068e+02 7.67441869e-01]	[5.31587708e+02 7.90792053e+02 7.64915645e-01]	[4.98206299e+02 7.77890930e+02 7.55029976e-01]	[418.64993286 793.29089355 0.81049335]	[400.72091675 790.67236328 0.83059943]	[4.28924896e+02 7.72818054e+02 7.33386755e-01]
[418.71429443 231.33769226 0.92475712]	[416.0953064 280.13952637 0.90599793]	[357.1762085 287.8710022 0.86237139]	[336.66729736 380.19296265 0.91821659]	[333.95977783 462.34075928 0.88540763]	[467.40374756 275.1182251 0.89304543]	[485.47055054 364.77435303 0.83782578]	[513.59088135 444.44790649 0.82600605]	[426.34921265 462.32052612 0.74554837]	[390.46972656 464.92141724 0.72365803]	[408.41516113 626.54217529 0.75325203]	[421.2046814 767.64611816 0.89294112]	[462.42785645 459.75668335 0.76999295]	[482.76449585 621.30584717 0.8495084 ]	[503.2276001 770.29833984 0.88980281]	[403.3387146 216.03079224 0.92802942]	[426.44802856 215.9367218 0.90173662]	[385.32650757 215.90034485 0.83606398]	[444.34780884 210.89375305 0.83077276]	[5.21362549e+02 8.06072205e+02 7.56454825e-01]	[5.31551758e+02 7.93280090e+02 7.55779743e-01]	[4.95638885e+02 7.85577698e+02 7.62832999e-01]	[418.68115234 793.28643799 0.81394994]	[400.73876953 790.67364502 0.82746166]	[4.26453003e+02 7.72795837e+02 7.37105608e-01]
[418.64605713 231.39463806 0.9286027 ]	[416.02203369 280.24761963 0.87103581]	[357.11767578 290.45278931 0.86715972]	[336.60705566 382.75570679 0.88815928]	[331.49411011 462.36120605 0.87137216]	[464.92355347 277.54110718 0.90041602]	[485.3861084 367.35409546 0.84757751]	[508.53643799 446.96221924 0.82295924]	[423.92532349 462.32037354 0.74695778]	[390.46661377 464.89489746 0.72247243]	[405.8996582 626.58843994 0.75164306]	[421.21618652 767.6574707 0.89480281]	[462.40875244 459.79394531 0.77520096]	[480.35766602 621.35803223 0.85339189]	[500.85183716 777.84735107 0.85734779]	[403.25015259 216.11625671 0.92908442]	[423.91101074 215.97311401 0.91706192]	[382.81674194 216.006073 0.85790491]	[441.90020752 210.88891602 0.85994935]	[5.16194580e+02 8.08586182e+02 7.41252065e-01]	[5.26434692e+02 7.98405762e+02 7.43733168e-01]	[495.60418701 790.59216309 0.79871547]	[418.64120483 793.31567383 0.8110764 ]	[400.70959473 790.67468262 0.82978743]	[4.28927460e+02 7.72828186e+02 7.42484570e-01]
[418.57635498 233.85150146 0.92844427]	[413.48760986 282.73440552 0.84739357]	[357.05303955 292.93927002 0.87222028]	[336.55639648 385.31851196 0.87635547]	[331.40579224 464.85983276 0.84315908]	[464.8659668 277.58779907 0.90465081]	[482.97763062 367.34332275 0.85964674]	[508.49020386 452.06448364 0.83134878]	[423.90084839 462.37054443 0.75628 ]	[390.42034912 464.94418335 0.71979463]	[405.88589478 626.59643555 0.75436169]	[421.20651245 767.63806152 0.89428926]	[462.38980103 462.24139404 0.78325474]	[480.29025269 623.82244873 0.84303832]	[500.85336304 775.33404541 0.84842002]	[400.82437134 218.54960632 0.92729139]	[423.84484863 216.05210876 0.91784716]	[382.72146606 216.12882996 0.86727792]	[441.84732056 213.3434906 0.86217761]	[5.05997040e+02 8.06031250e+02 7.39028096e-01]	[5.23867615e+02 7.95823914e+02 7.60818005e-01]	[4.98134552e+02 7.88211121e+02 7.42774129e-01]	[418.63104248 793.33837891 0.81648487]	[400.70483398 790.68377686 0.83398551]	[4.26451416e+02 7.72788330e+02 7.44913995e-01]
[416.08996582 233.95445251 0.92336214]	[410.94277954 285.31112671 0.83661604]	[357.01693726 293.02606201 0.87173033]	[336.49862671 387.94293213 0.85210168]	[328.9017334 467.42184448 0.82408065]	[462.43850708 277.65240479 0.90495491]	[482.92480469 367.4263916 0.8611095 ]	[506.01934814 454.57647705 0.83905941]	[423.81448364 464.8739624 0.75564259]	[385.38931274 467.45678711 0.71389693]	[405.86444092 626.60168457 0.75288761]	[421.21841431 767.67175293 0.8989656 ]	[462.33963013 462.31817627 0.78110439]	[480.15460205 626.48059082 0.83220029]	[500.75692749 777.9151001 0.83895826]	[400.69235229 218.6547699 0.91762173]	[421.33639526 216.15766907 0.91230923]	[380.3013916 218.5634613 0.86319572]	[441.71508789 213.46209717 0.89164054]	[5.03425873e+02 8.06099792e+02 7.40243316e-01]	[5.21301758e+02 7.98395081e+02 7.43439853e-01]	[4.98126160e+02 7.88240662e+02 7.06891298e-01]	[418.62179565 793.29693604 0.82010239]	[400.7109375 790.65863037 0.84150523]	[4.28921295e+02 7.72822449e+02 7.51549721e-01]
[416.04345703 234.05517578 0.92597246]	[408.40713501 290.3800354 0.84783512]	[354.5953064 295.46115112 0.87418497]	[336.47451782 390.5090332 0.85325044]	[326.31494141 470.02011108 0.81563419]	[462.3711853 280.11819458 0.90131778]	[482.86166382 372.50802612 0.87685889]	[505.9786377 459.60693359 0.87727976]	[423.77572632 464.90267944 0.74928337]	[385.37796021 467.4753418 0.70836639]	[405.85449219 629.08850098 0.75115699]	[421.215271 767.70635986 0.88884443]	[462.27578735 462.36181641 0.77277613]	[480.13458252 626.56188965 0.82572752]	[498.20230103 785.50518799 0.82698143]	[400.62765503 223.66616821 0.90956539]	[421.29431152 218.64646912 0.90531671]	[380.23214722 221.11335754 0.84452194]	[441.67053223 215.93678284 0.87854427]	[5.05964081e+02 8.08632446e+02 7.21866131e-01]	[5.21366150e+02 8.03471802e+02 7.32244730e-01]	[4.87922363e+02 7.93222229e+02 7.17905939e-01]	[418.66247559 793.3260498 0.81389326]	[400.73175049 790.68182373 0.82849455]	[4.26440338e+02 7.75283813e+02 7.41457522e-01]
[413.5736084 236.5327301 0.91035265]	[405.88290405 292.96514893 0.87895173]	[354.56384277 295.55792236 0.87858248]	[336.45916748 395.5458374 0.87044752]	[323.79431152 475.13943481 0.83414572]	[462.30685425 282.68786621 0.88827497]	[482.83383179 377.525177 0.89386207]	[505.88641357 459.69125366 0.8998552 ]	[421.34463501 467.41220093 0.74449331]	[382.87451172 470.03076172 0.70538062]	[405.84725952 629.14538574 0.7711615 ]	[421.22592163 767.65661621 0.89739728]	[462.20635986 462.39221191 0.75398457]	[477.65997314 629.02435303 0.79728919]	[495.60778809 783.01538086 0.79156071]	[398.26437378 228.79266357 0.91583806]	[421.26394653 223.7416687 0.89424908]	[380.18896484 223.73506165 0.83994675]	[439.30819702 216.07504272 0.89174086]	[5.03272217e+02 8.08726318e+02 7.91898251e-01]	[5.18737549e+02 8.06057739e+02 7.71085978e-01]	[4.85379028e+02 7.90736755e+02 7.30085552e-01]	[418.68377686 793.32977295 0.81910801]	[400.74676514 790.68859863 0.83389032]	[4.26417908e+02 7.72804871e+02 7.51937211e-01]
[413.54232788 239.05227661 0.88735282]	[405.82473755 295.42730713 0.90016854]	[354.49349976 298.03381348 0.87279087]	[336.44802856 395.62075806 0.88007855]	[323.77810669 477.58938599 0.84215623]	[462.25442505 285.27172852 0.88008958]	[482.79812622 377.615448 0.90322602]	[503.48681641 459.80090332 0.9069798 ]	[421.30657959 475.07818604 0.75061649]	[382.83572388 477.67575073 0.72613382]	[408.4664917 629.11712646 0.75069147]	[421.22219849 767.68530273 0.89094639]	[459.85418701 469.96655273 0.74105585]	[475.10760498 631.66192627 0.74831879]	[495.62826538 788.11138916 0.82009149]	[398.23812866 231.40322876 0.94631624]	[421.24301147 228.85774231 0.91019726]	[380.15002441 228.87367249 0.83549351]	[439.28927612 218.54901123 0.87129027]	[5.03326019e+02 8.11322693e+02 7.37240553e-01]	[5.18786133e+02 8.08657532e+02 7.62071490e-01]	[4.85384735e+02 7.95783203e+02 7.23349631e-01]	[418.68560791 793.34777832 0.8108291 ]	[400.73397827 790.69329834 0.82696497]	[4.26421539e+02 7.72832886e+02 7.34455705e-01]
[413.49020386 239.15687561 0.86953241]	[403.39398193 295.5612793 0.91023695]	[354.48800659 298.15161133 0.86569637]	[336.45336914 398.13174438 0.90340602]	[323.77255249 480.1446228 0.86872864]	[462.22753906 290.39373779 0.8858276 ]	[482.77807617 377.74740601 0.90899777]	[503.45608521 462.22860718 0.90968001]	[421.24057007 477.69082642 0.77867556]	[382.76327515 480.2489624 0.74874341]	[408.46139526 631.59155273 0.75561601]	[421.234375 767.63439941 0.89215851]	[459.79559326 475.12283325 0.75095177]	[475.08584595 636.74353027 0.748613 ]	[490.49871826 788.19189453 0.80556363]	[398.20541382 233.86935425 0.96309769]	[421.21130371 231.36994934 0.93156362]	[380.11254883 233.83662415 0.86124492]	[439.22280884 221.16348267 0.85122049]	[5.00772491e+02 8.16324951e+02 6.97009265e-01]	[5.18665833e+02 8.11193115e+02 7.38115191e-01]	[4.82849579e+02 7.95793213e+02 7.17023194e-01]	[418.69021606 793.3503418 0.8241815 ]	[400.74380493 790.67962646 0.84321547]	[4.26453064e+02 7.72761841e+02 7.41847038e-01]
[411.02474976 241.70729065 0.85206902]	[403.35238647 298.06051636 0.91747427]	[354.46679688 300.71127319 0.8454088 ]	[334.04660034 400.62332153 0.90180361]	[321.30569458 480.30187988 0.89362788]	[462.21618652 292.99090576 0.91044289]	[482.74511719 380.2638855 0.89962977]	[503.40283203 462.42358398 0.9052403 ]	[421.19116211 480.23025513 0.80012536]	[380.3381958 482.75637817 0.76423723]	[408.42901611 631.63885498 0.76617312]	[421.21273804 767.70782471 0.8908205 ]	[459.7406311 477.71176147 0.76410526]	[472.57092285 639.35302734 0.76316112]	[488.01983643 790.73834229 0.81385791]	[398.18829346 233.98957825 0.97919214]	[421.1852417 233.84411621 0.95266128]	[377.74557495 233.96543884 0.88176793]	[439.17883301 226.23127747 0.83696651]	[5.00868286e+02 8.18950562e+02 7.04811215e-01]	[5.18716125e+02 8.11278137e+02 7.57773519e-01]	[4.82786865e+02 8.03545959e+02 7.13420630e-01]	[418.67221069 795.7857666 0.81055897]	[400.71578979 790.6918335 0.83897489]	[4.26413757e+02 7.75264954e+02 7.29637623e-01]
[411.02505493 241.70683289 0.85206628]	[403.35269165 298.05978394 0.91733617]	[354.4680481 300.71081543 0.84568328]	[334.03973389 400.61801147 0.90133828]	[321.30221558 480.30267334 0.8945505 ]	[462.21438599 292.99014282 0.91032362]	[482.74685669 380.26028442 0.89931512]	[503.40103149 462.4230957 0.90568614]	[421.18835449 480.22436523 0.79965901]	[380.33721924 482.74978638 0.76453215]	[408.421875 631.61047363 0.7711308 ]	[421.21298218 767.70751953 0.89043641]	[459.7381897 477.70767212 0.76368994]	[472.5536499 639.3114624 0.76219374]	[488.02444458 790.74383545 0.81274581]	[398.18814087 233.98962402 0.97922331]	[421.18481445 233.84359741 0.95253485]	[377.74490356 233.96655273 0.88210273]	[439.17883301 226.23146057 0.83736724]	[5.03274170e+02 8.18947998e+02 7.04813600e-01]	[5.18716614e+02 8.11273010e+02 7.58433342e-01]	[4.82790802e+02 8.03560486e+02 7.13889778e-01]	[418.67733765 795.78845215 0.81016433]	[400.72201538 790.6940918 0.83715683]	[4.26412262e+02 7.75266541e+02 7.27808714e-01]
[411.01800537 249.30621338 0.84537107]	[403.30172729 298.22344971 0.9102096 ]	[351.98840332 305.79727173 0.81740993]	[334.03353882 400.75637817 0.89635926]	[321.27496338 482.74395752 0.89582694]	[459.84683228 295.50592041 0.93581748]	[482.71673584 382.81515503 0.880871 ]	[503.36642456 464.92349243 0.89268523]	[418.80706787 480.32220459 0.81052601]	[380.28353882 482.83462524 0.7745502 ]	[408.39215088 631.66503906 0.76665968]	[421.22698975 770.07104492 0.89478832]	[459.68206787 480.23959351 0.77487922]	[469.95977783 636.75262451 0.76700348]	[485.47808838 790.70843506 0.82887506]	[398.18218994 236.43759155 0.97548151]	[421.19567871 233.99359131 0.97117603]	[377.74850464 234.07017517 0.89070606]	[439.21142578 228.82672119 0.83900446]	[5.00733826e+02 8.21488770e+02 7.20821381e-01]	[5.16140076e+02 8.11330017e+02 7.64644027e-01]	[4.80324310e+02 8.00987549e+02 7.10982621e-01]	[418.66564941 795.80609131 0.80751264]	[400.72366333 790.69683838 0.83628309]	[4.26441132e+02 7.75292358e+02 7.29352534e-01]
[411.00488281 251.97715759 0.87687886]	[403.30255127 300.75274658 0.88899791]	[351.94369507 310.89364624 0.81507725]	[333.96380615 403.3168335 0.85335815]	[321.2706604 482.87988281 0.88017136]	[462.22387695 298.02423096 0.93637162]	[480.34613037 385.36740112 0.87305427]	[503.33093262 472.60198975 0.873321 ]	[418.73571777 482.87936401 0.79588968]	[380.20394897 485.4307251 0.76590198]	[408.4437561 636.79504395 0.77323949]	[421.22372437 767.6618042 0.89626873]	[459.61209106 482.78955078 0.75481528]	[464.92868042 641.89538574 0.80568266]	[482.96243286 793.23699951 0.81468976]	[398.17318726 236.63746643 0.94557166]	[421.19888306 236.51260376 0.95897985]	[377.73339844 236.58956909 0.88034832]	[439.22061157 233.8649292 0.8762123 ]	[4.98176270e+02 8.21523376e+02 6.75277770e-01]	[5.08519867e+02 8.13763428e+02 7.32623458e-01]	[4.80177216e+02 8.06132019e+02 7.02064693e-01]	[418.68161011 795.80389404 0.81829661]	[400.72497559 790.70068359 0.84863591]	[4.26433441e+02 7.72790222e+02 7.28664458e-01]
[410.97421265 254.58598328 0.89694166]	[403.25750732 310.9515686 0.88389981]	[349.45019531 315.96575928 0.8395946 ]	[333.98757935 408.42715454 0.84068972]	[321.20080566 485.46008301 0.86186421]	[462.20373535 300.6937561 0.9086203 ]	[480.27230835 393.06088257 0.86082411]	[500.90335083 480.2505188 0.922683 ]	[418.65472412 493.07070923 0.75700045]	[380.12872314 495.64916992 0.75323677]	[408.38214111 644.39086914 0.81424403]	[421.2355957 767.67901611 0.88562846]	[457.17562866 488.00042725 0.71998954]	[464.8380127 644.52648926 0.82392812]	[482.79397583 795.89099121 0.79962897]	[398.15270996 244.22229004 0.90607929]	[421.13897705 239.16249084 0.92177862]	[377.72741699 241.7098999 0.84144419]	[439.1706543 236.47285461 0.88786799]	[4.85449799e+02 8.29048035e+02 6.61570311e-01]	[5.03356354e+02 8.21457581e+02 6.78591669e-01]	[4.77689667e+02 8.08617554e+02 6.87463582e-01]	[418.65658569 795.81390381 0.80140227]	[400.7237854 790.69110107 0.84630406]	[4.28939392e+02 7.72815735e+02 7.10985839e-01]
[408.46636963 257.11523438 0.88809359]	[403.25 313.49838257 0.9038884 ]	[349.44049072 316.08026123 0.84857452]	[333.92028809 411.03347778 0.82803106]	[321.17453003 493.11486816 0.85036337]	[459.8480835 303.24768066 0.889476 ]	[480.28665161 395.63772583 0.88723683]	[500.83822632 480.34417725 0.92904246]	[418.6121521 495.65319824 0.75544846]	[380.10317993 498.19229126 0.75805217]	[405.84140015 644.36035156 0.82113016]	[421.26293945 767.60803223 0.88048208]	[457.11639404 493.08963013 0.70853215]	[462.42062378 646.94818115 0.83255106]	[482.74822998 806.04724121 0.81729174]	[398.14309692 249.34188843 0.91433609]	[421.14450073 246.81646729 0.90124607]	[377.7177124 244.2322998 0.83376443]	[439.18231201 236.66969299 0.86847609]	[4.85435822e+02 8.29275330e+02 6.87646031e-01]	[5.03281036e+02 8.26606995e+02 7.21105814e-01]	[4.77667969e+02 8.11271790e+02 6.88704252e-01]	[4.18672028e+02 7.95835815e+02 7.74029791e-01]	[400.73632812 790.70355225 0.82994223]	[4.28981323e+02 7.72695129e+02 7.00872600e-01]
[408.40414429 259.59429932 0.87647456]	[403.25982666 315.97225952 0.91724485]	[349.4515686 318.53845215 0.85434955]	[328.93591309 413.5423584 0.82134867]	[321.18572998 498.16680908 0.87504876]	[459.83291626 308.39123535 0.88020909]	[480.23428345 398.16275024 0.9040845 ]	[500.84680176 482.92480469 0.91874868]	[418.57351685 500.67803955 0.77323872]	[377.74707031 500.7791748 0.78307605]	[403.2946167 644.55895996 0.84594488]	[421.27172852 767.58374023 0.8860454 ]	[454.60165405 498.16717529 0.71297985]	[462.3885498 647.10174561 0.83465862]	[480.36209106 806.04833984 0.81913412]	[398.11618042 251.92945862 0.93457246]	[418.77615356 251.8266449 0.91583633]	[377.72879028 251.88873291 0.82497841]	[439.14788818 239.16459656 0.85423756]	[4.82863586e+02 8.31726379e+02 7.16350913e-01]	[5.00783813e+02 8.29093750e+02 7.35998929e-01]	[4.77626465e+02 8.11234619e+02 6.81846023e-01]	[4.18709656e+02 7.95835266e+02 7.86993802e-01]	[400.77819824 790.70117188 0.83815044]	[4.31487885e+02 7.70257263e+02 7.15965748e-01]
[408.41418457 259.72296143 0.85763735]	[400.86709595 316.09832764 0.92561138]	[349.43936157 318.63201904 0.85875052]	[331.39071655 413.59204102 0.83138251]	[318.75970459 498.19689941 0.89495713]	[459.75592041 313.44866943 0.89979172]	[480.19165039 400.69711304 0.9118467 ]	[500.80838013 485.35839844 0.91483766]	[418.55563354 500.81051636 0.79076153]	[377.7260437 503.31707764 0.79504526]	[400.87432861 647.08282471 0.84363675]	[421.29043579 767.60229492 0.88340235]	[454.58331299 500.70935059 0.73333573]	[462.39505005 652.20703125 0.8022269 ]	[480.29348755 808.69494629 0.84348005]	[398.12472534 254.41900635 0.96026349]	[418.76727295 251.9510498 0.9436546 ]	[377.67376709 251.96554565 0.84205627]	[439.06735229 241.73390198 0.82470989]	[4.82873688e+02 8.36836853e+02 7.23704338e-01]	[5.00771942e+02 8.31704895e+02 7.84061730e-01]	[4.75134583e+02 8.13883179e+02 6.48331046e-01]	[4.18656250e+02 7.95864502e+02 7.52907634e-01]	[400.76135254 790.72088623 0.81819832]	[4.31540436e+02 7.70257202e+02 7.07612932e-01]
[405.88415527 264.73724365 0.8452425 ]	[400.83856201 318.58410645 0.9293105 ]	[349.39208984 321.15298462 0.84286004]	[326.30361938 418.55548096 0.85882068]	[318.7298584 498.27166748 0.90387565]	[459.73944092 315.97061157 0.92322135]	[480.19696045 400.86395264 0.89575648]	[500.81738281 488.01153564 0.87851524]	[416.15213013 500.81170654 0.7648443 ]	[377.69381714 503.32531738 0.77770871]	[400.81192017 649.60296631 0.84893936]	[421.31466675 767.53863525 0.88264662]	[452.05212402 500.71664429 0.71860331]	[462.31469727 652.18566895 0.8196696 ]	[480.22570801 808.74493408 0.84089589]	[398.0614624 254.53089905 0.95707583]	[418.71002197 254.42271423 0.96018189]	[377.58560181 254.46936035 0.85753989]	[439.06015015 246.79421997 0.81297636]	[4.80273041e+02 8.36924377e+02 7.13690877e-01]	[4.98200500e+02 8.31824402e+02 7.53736138e-01]	[4.75110352e+02 8.16338257e+02 6.32624030e-01]	[4.18650208e+02 7.98369873e+02 7.56576240e-01]	[400.76867676 790.73358154 0.81845003]	[4.34038635e+02 7.70163086e+02 7.25399554e-01]
[403.39230347 272.35760498 0.86846292]	[400.79940796 318.73025513 0.93376255]	[346.90008545 323.82321167 0.81234014]	[323.74996948 418.64294434 0.87741172]	[318.71304321 500.72900391 0.91827297]	[459.7328186 316.0592041 0.93707883]	[480.13018799 403.33053589 0.86516881]	[500.78274536 495.6232605 0.87283295]	[416.16070557 503.26998901 0.76369768]	[377.70846558 503.40097046 0.77336818]	[400.77157593 649.68621826 0.84633201]	[421.33648682 767.5166626 0.88228697]	[452.0269165 500.76004028 0.71949452]	[462.25598145 654.70166016 0.82625729]	[480.20254517 811.19189453 0.82285231]	[398.02423096 257.02087402 0.94586897]	[418.69100952 256.94909668 0.96901792]	[377.55770874 254.59832764 0.86643595]	[436.68765259 251.93682861 0.84237427]	[4.80312134e+02 8.42023376e+02 7.21728563e-01]	[4.98239502e+02 8.34309265e+02 7.63096690e-01]	[4.72559326e+02 8.18949341e+02 6.03990436e-01]	[4.16132568e+02 7.98351074e+02 7.60626733e-01]	[400.70397949 790.70959473 0.83285451]	[4.34102814e+02 7.70148071e+02 7.44407415e-01]
[405.83203125 274.89718628 0.89335299]	[400.77163696 323.71551514 0.9092536 ]	[346.82949829 331.41586304 0.81189597]	[321.24362183 421.2913208 0.88289744]	[318.63934326 503.26239014 0.93792558]	[459.75189209 318.58273315 0.94082159]	[480.15615845 408.43127441 0.83749443]	[500.72363281 498.1937561 0.88444543]	[416.16046143 505.93371582 0.74022555]	[377.70449829 508.48007202 0.74495465]	[400.76696777 654.70166016 0.84021378]	[421.33798218 767.5612793 0.88037807]	[452.07113647 503.42791748 0.71573663]	[459.84619141 662.3538208 0.82963276]	[4.80136932e+02 8.11339355e+02 7.94808507e-01]	[395.63522339 257.20755005 0.91176242]	[418.68481445 257.07870483 0.95482522]	[377.52023315 257.12533569 0.84020144]	[436.697052 254.35694885 0.84385711]	[4.82795349e+02 8.44586426e+02 6.79665267e-01]	[4.98260895e+02 8.34397034e+02 7.14475691e-01]	[4.69996063e+02 8.24055115e+02 5.91766953e-01]	[4.16137848e+02 7.98389648e+02 7.42511213e-01]	[400.71112061 790.73925781 0.81722468]	[4.34107422e+02 7.70181641e+02 7.31707573e-01]
[403.37069702 275.01425171 0.91509026]	[400.77404785 326.3052063 0.89943653]	[346.86355591 333.96209717 0.82363552]	[321.2220459 426.36096191 0.85181987]	[318.61825562 503.43899536 0.93404305]	[459.75100708 318.68081665 0.93001729]	[480.1569519 411.02328491 0.84424722]	[500.7338562 500.69647217 0.90777814]	[416.13800049 508.51745605 0.7309345 ]	[377.68814087 513.57342529 0.7394945 ]	[400.7131958 657.32788086 0.84446263]	[421.35119629 767.57177734 0.8779301 ]	[452.04995728 505.97290039 0.70693088]	[459.83108521 662.39849854 0.83854944]	[4.77700836e+02 8.13794434e+02 7.54596114e-01]	[395.58950806 259.70553589 0.89200699]	[418.65567017 257.19033813 0.93765724]	[377.49487305 259.63381958 0.80348265]	[436.675354 254.44445801 0.85269833]	[4.75103638e+02 8.47048401e+02 5.97106159e-01]	[4.87961548e+02 8.41964661e+02 6.43726408e-01]	[4.75071533e+02 8.24043518e+02 5.71137309e-01]	[4.16161896e+02 7.98387085e+02 7.63106704e-01]	[400.74401855 790.72174072 0.82467562]	[4.36555908e+02 7.70207031e+02 7.25901902e-01]
[403.26669312 277.47872925 0.93243754]	[400.76300049 331.42312622 0.89941984]	[346.83145142 336.44894409 0.83405733]	[321.16107178 428.95834351 0.84666383]	[318.59854126 505.8729248 0.92235994]	[459.72229004 321.19265747 0.90430129]	[480.16073608 416.0585022 0.86727822]	[500.72122192 500.72445679 0.91400719]	[416.10098267 513.57824707 0.71990538]	[377.6600647 516.15307617 0.74006224]	[400.6618042 659.87835693 0.84859192]	[421.38052368 767.58178711 0.87319845]	[449.496521 508.52069092 0.69564837]	[459.79907227 664.88079834 0.84235704]	[4.77718353e+02 8.24018555e+02 7.55031466e-01]	[395.51385498 264.73724365 0.8682974 ]	[418.57696533 262.16769409 0.90368938]	[375.10464478 262.20831299 0.76832598]	[436.63839722 256.99203491 0.86348891]	[4.82760773e+02 8.49759949e+02 6.87477112e-01]	[4.98213074e+02 8.47093689e+02 7.11168885e-01]	[4.69969086e+02 8.31662659e+02 6.01310909e-01]	[4.16142700e+02 7.98434937e+02 7.44935453e-01]	[400.72802734 790.7588501 0.8182537 ]	[4.36598389e+02 7.70217224e+02 7.33687460e-01]
[403.26245117 277.64450073 0.92161649]	[400.74758911 333.97610474 0.9153052 ]	[344.33822632 336.552948 0.85325933]	[321.14685059 428.98492432 0.84640926]	[318.55911255 508.51968384 0.89277649]	[459.67324829 323.7461853 0.87209123]	[480.13818359 416.12216187 0.87304306]	[500.76281738 500.84918213 0.91795689]	[416.03283691 516.14520264 0.71937263]	[377.61224365 518.70001221 0.75211638]	[400.66259766 664.8894043 0.85473895]	[421.3838501 767.61346436 0.86672223]	[446.96203613 513.57452393 0.6983062 ]	[459.81408691 665.06390381 0.84768254]	[4.77681732e+02 8.29119202e+02 7.82827258e-01]	[395.52255249 269.85595703 0.8744086 ]	[418.57583618 267.32562256 0.89893067]	[375.07943726 267.31222534 0.75299555]	[436.62042236 257.1355896 0.83554435]	[4.82877991e+02 8.52257202e+02 6.84303403e-01]	[5.00681488e+02 8.49604187e+02 7.23749995e-01]	[4.67418640e+02 8.34339844e+02 5.92596471e-01]	[4.16097870e+02 7.98383484e+02 7.53842711e-01]	[400.71026611 790.72192383 0.83551371]	[4.36618408e+02 7.70239990e+02 7.23291576e-01]
[403.25653076 280.10568237 0.91069114]	[400.73324585 336.44012451 0.93294358]	[344.28851318 336.69882202 0.8661654 ]	[318.70910645 436.54608154 0.86775541]	[318.52301025 513.59716797 0.88380849]	[459.63171387 326.30822754 0.85423571]	[480.15844727 418.61947632 0.8904562 ]	[500.76803589 503.3409729 0.92215765]	[416.02157593 518.74694824 0.73329031]	[377.59381104 521.25048828 0.76842833]	[400.67279053 664.91607666 0.85465705]	[423.7722168 767.60357666 0.86210084]	[449.43292236 518.66802979 0.70332587]	[459.81143188 667.63439941 0.83301622]	[4.77673370e+02 8.29112976e+02 7.67243028e-01]	[395.48986816 272.4703064 0.89486212]	[418.53787231 269.90209961 0.8981933 ]	[375.05722046 274.86987305 0.79576075]	[436.55062866 259.57876587 0.80659842]	[4.80296692e+02 8.52376831e+02 6.24414265e-01]	[4.98156738e+02 8.49768555e+02 6.72765732e-01]	[4.69954224e+02 8.34273499e+02 5.66019356e-01]	[4.16050812e+02 7.98389893e+02 7.51874566e-01]	[400.70004272 790.71380615 0.83602881]	[4.36650146e+02 7.70242004e+02 7.20464885e-01]
[400.8717041 282.68243408 0.88532627]	[400.74212646 336.5748291 0.9444977 ]	[344.28030396 339.16119385 0.86583459]	[318.70227051 436.61883545 0.87718201]	[318.5168457 518.65802002 0.89296639]	[459.6088562 331.45272827 0.86039275]	[480.15930176 418.69055176 0.89938402]	[500.78619385 503.42456055 0.91759348]	[416.0362854 521.26141357 0.74691892]	[377.60299683 521.35906982 0.77723706]	[400.67922974 664.96221924 0.85961366]	[423.76745605 767.62921143 0.85784423]	[449.443573 518.77593994 0.71434468]	[459.81317139 670.13641357 0.80899996]	[4.77605164e+02 8.29098145e+02 7.36033797e-01]	[393.06674194 274.98840332 0.91892797]	[416.11779785 272.46105957 0.9020685 ]	[375.06378174 274.99450684 0.81837368]	[434.02072144 259.67810059 0.79241085]	[4.77703949e+02 8.54818237e+02 5.92436135e-01]	[4.93087646e+02 8.52215393e+02 6.53182805e-01]	[4.67470917e+02 8.31831665e+02 5.50968885e-01]	[4.13575287e+02 7.98391052e+02 7.46145189e-01]	[400.68881226 790.71459961 0.83112246]	[4.36652802e+02 7.72695312e+02 7.10337937e-01]
[400.84597778 287.87780762 0.8847537 ]	[400.75650024 336.70309448 0.94538814]	[344.3001709 339.2947998 0.85356182]	[318.67687988 439.26852417 0.90274709]	[316.13989258 518.78833008 0.90621209]	[459.61889648 334.0015564 0.88657373]	[480.17965698 421.1946106 0.91196555]	[500.81359863 505.91946411 0.90621692]	[416.0519104 521.27197266 0.74826914]	[377.61083984 521.36962891 0.77080148]	[400.73388672 664.96466064 0.86117691]	[421.39468384 767.63269043 0.86056721]	[449.44317627 521.20098877 0.71133333]	[459.79064941 670.13513184 0.81390989]	[4.77637756e+02 8.29218750e+02 7.43104458e-01]	[393.03091431 277.47592163 0.92207778]	[416.12438965 275.02374268 0.9339869 ]	[375.0272522 275.10308838 0.7960428 ]	[434.01501465 264.74682617 0.76835573]	[4.80189819e+02 8.57411133e+02 6.08693182e-01]	[4.95663147e+02 8.52330566e+02 6.73410118e-01]	[4.69966522e+02 8.34386353e+02 5.23423135e-01]	[4.13577759e+02 7.98414185e+02 7.53291726e-01]	[400.66918945 790.72314453 0.83867335]	[4.36628601e+02 7.72696106e+02 7.08579838e-01]
[400.80825806 292.93667603 0.91373187]	[400.73364258 339.18914795 0.94828755]	[344.29818726 344.27243042 0.82815897]	[318.65274048 439.30279541 0.90857941]	[316.09927368 521.26837158 0.92497581]	[459.60925293 336.47979736 0.89994979]	[480.19021606 421.25442505 0.91162938]	[500.82437134 505.96755981 0.90444362]	[416.03137207 521.37506104 0.75246847]	[377.59848022 523.85546875 0.77372587]	[400.8253479 662.44824219 0.85748023]	[421.38842773 767.67034912 0.8562181 ]	[449.43374634 521.30413818 0.72363639]	[459.73947144 667.66394043 0.8169114 ]	[4.77643311e+02 8.29118469e+02 7.12622702e-01]	[392.99737549 277.62918091 0.90557051]	[416.11880493 277.52185059 0.93672615]	[375.01065063 277.53637695 0.80521989]	[434.01947021 269.86398315 0.77484572]	[4.80273773e+02 8.57403564e+02 6.01229489e-01]	[4.98183502e+02 8.52287292e+02 6.68060899e-01]	[4.69985870e+02 8.34289429e+02 5.11135042e-01]	[4.13584381e+02 7.98383301e+02 7.55978227e-01]	[400.652771 790.7020874 0.84242147]	[4.36623962e+02 7.72754456e+02 6.91906869e-01]
[400.78637695 295.44271851 0.93300974]	[400.69287109 341.6887207 0.93628746]	[344.25961304 349.39541626 0.82034063]	[318.6756897 441.70568848 0.915075 ]	[316.09292603 521.34906006 0.93658066]	[459.62103271 336.58764648 0.91484892]	[480.22280884 423.81588745 0.89595401]	[500.85861206 508.54324341 0.88808429]	[416.02023315 523.84997559 0.75545669]	[377.61239624 523.94500732 0.77035272]	[403.24945068 664.99707031 0.84662223]	[423.76834106 767.6776123 0.85501158]	[446.93945312 521.36999512 0.73195684]	[459.7237854 672.67687988 0.79879886]	[4.77658112e+02 8.31718872e+02 7.54803598e-01]	[390.49816895 280.09823608 0.88701272]	[416.10281372 277.62738037 0.92396754]	[374.97268677 277.7024231 0.78233534]	[431.55932617 272.43560791 0.79103255]	[4.82871002e+02 8.60008911e+02 6.27750576e-01]	[5.00712952e+02 8.52361755e+02 6.95634484e-01]	[4.67442627e+02 8.42028748e+02 5.31550109e-01]	[4.13564056e+02 7.95891785e+02 7.57700086e-01]	[400.66253662 790.68426514 0.84849465]	[4.36644073e+02 7.72742554e+02 6.96469545e-01]
[400.78875732 295.55401611 0.9454208 ]	[400.68453979 341.77728271 0.92709529]	[344.24633789 351.92059326 0.82550037]	[318.68960571 441.77047729 0.91190279]	[316.08166504 523.76348877 0.94242811]	[459.61605835 336.6914978 0.91585422]	[480.22088623 423.91067505 0.88484097]	[500.86230469 513.62567139 0.88408315]	[413.5291748 523.84100342 0.74443471]	[377.54910278 523.93432617 0.76596731]	[403.32809448 664.94445801 0.82557154]	[421.39190674 767.69476318 0.85024154]	[444.44970703 521.35791016 0.72742927]	[459.67855835 672.68664551 0.78030556]	[4.77647308e+02 8.31838745e+02 7.35765338e-01]	[390.51495361 280.22561646 0.86979997]	[416.09152222 280.09939575 0.90259075]	[374.97131348 280.12530518 0.76427972]	[434.04507446 272.49176025 0.80679655]	[4.82904449e+02 8.62557495e+02 5.84481180e-01]	[5.00727478e+02 8.54800171e+02 6.61781311e-01]	[4.67421997e+02 8.47148071e+02 5.24660528e-01]	[4.13561401e+02 7.95851074e+02 7.63286233e-01]	[400.6541748 790.67077637 0.85123336]	[4.36615723e+02 7.72770142e+02 6.87841415e-01]
[400.80841064 295.6484375 0.94415754]	[400.67285156 344.34152222 0.90877867]	[344.25720215 354.46026611 0.8341049 ]	[318.64282227 444.38824463 0.8837564 ]	[316.07366943 523.82958984 0.94135255]	[459.6000061 339.15179443 0.91350412]	[480.22460938 428.92062378 0.86697513]	[500.8710022 518.67102051 0.89539188]	[413.52822876 523.93200684 0.74383581]	[377.53713989 526.43481445 0.75509357]	[403.37738037 665.01672363 0.81733954]	[421.38583374 767.68811035 0.84186119]	[444.44696045 523.84698486 0.72766018]	[459.67044067 675.25939941 0.77066082]	[4.77659424e+02 8.31744568e+02 7.15213239e-01]	[392.98876953 282.77584839 0.85917634]	[416.10391235 280.22738647 0.8896668 ]	[374.99118042 282.67514038 0.76334029]	[434.02197266 275.05374146 0.81994039]	[4.82802063e+02 8.62518188e+02 5.82456291e-01]	[4.98237488e+02 8.54805054e+02 6.46732509e-01]	[4.67477356e+02 8.44543152e+02 4.89972860e-01]	[4.13576691e+02 7.95829041e+02 7.65249014e-01]	[400.66213989 790.65856934 0.85007161]	[4.36617889e+02 7.72776184e+02 6.73297286e-01]
[400.77127075 298.11917114 0.94469583]	[400.65292358 349.36480713 0.90514064]	[344.25112915 354.53363037 0.84819859]	[318.61035156 446.8821106 0.8767637 ]	[316.06057739 523.85321045 0.93900549]	[457.2116394 339.26028442 0.89729863]	[480.23168945 434.07043457 0.86888725]	[500.8699646 521.18469238 0.91532439]	[413.49624634 523.96539307 0.73735034]	[377.52246094 526.44329834 0.75335711]	[403.33349609 665.08197021 0.82127833]	[421.35177612 770.11175537 0.83712071]	[444.42260742 523.91070557 0.72924572]	[459.66345215 680.35595703 0.76969612]	[4.77708008e+02 8.39433105e+02 7.17171192e-01]	[392.96542358 287.88369751 0.85169256]	[416.07931519 285.32672119 0.874511 ]	[374.97299194 282.77407837 0.74077392]	[434.015625 277.53036499 0.8296386 ]	[4.87941895e+02 8.70105713e+02 6.31366432e-01]	[5.00817322e+02 8.59955200e+02 6.75493002e-01]	[4.67426208e+02 8.52252869e+02 5.43020546e-01]	[4.13569092e+02 7.95817261e+02 7.55251706e-01]	[400.65600586 790.67443848 0.83995742]	[4.36582581e+02 7.75313599e+02 6.52263701e-01]
[400.80517578 298.21035767 0.93566251]	[400.64382935 351.91171265 0.90841848]	[341.80178833 356.99554443 0.86414856]	[318.61407471 449.46871948 0.86836809]	[316.08016968 524.00140381 0.92735314]	[459.59405518 339.30307007 0.89244229]	[480.22573853 434.10507202 0.86871696]	[500.8331604 521.21020508 0.91999173]	[411.02157593 526.46795654 0.72807139]	[375.11807251 526.52185059 0.73993921]	[403.26367188 667.49267578 0.83841467]	[421.33053589 770.09777832 0.85117185]	[444.40222168 526.41918945 0.725061 ]	[459.70507812 682.9041748 0.78794909]	[4.77701447e+02 8.47076111e+02 7.47211397e-01]	[393.01629639 292.89730835 0.87541544]	[416.10064697 290.36148071 0.88349569]	[375.02630615 287.87533569 0.74252129]	[434.04104614 277.60818481 0.81784511]	[4.85430054e+02 8.70291321e+02 6.98528290e-01]	[5.00775421e+02 8.65119690e+02 7.20991790e-01]	[4.67389740e+02 8.54830383e+02 5.73750675e-01]	[4.13600037e+02 7.95832520e+02 7.61812031e-01]	[400.66586304 790.68963623 0.84642041]	[4.34115387e+02 7.75267395e+02 6.75007761e-01]
[400.84320068 298.25531006 0.92330211]	[400.65179443 351.99731445 0.91026723]	[341.81091309 357.08694458 0.87033409]	[318.61398315 449.48620605 0.86851501]	[316.08877563 528.99688721 0.90135384]	[459.59658813 341.70367432 0.88713408]	[480.22131348 436.54949951 0.86945623]	[500.80593872 521.28686523 0.92388499]	[411.00463867 526.42053223 0.73196787]	[375.12768555 526.4800415 0.74528372]	[400.8399353 667.52099609 0.85058707]	[421.32000732 770.09112549 0.85226703]	[444.37631226 523.95410156 0.73299116]	[459.65890503 680.40472412 0.77764595]	[4.77725464e+02 8.44602966e+02 7.22130477e-01]	[393.02737427 293.00500488 0.89271575]	[416.10232544 290.41586304 0.88672173]	[375.04348755 292.94586182 0.7750423 ]	[434.02206421 277.65447998 0.8031171 ]	[4.85389343e+02 8.72811401e+02 6.46148443e-01]	[5.00769012e+02 8.67705688e+02 6.95573270e-01]	[4.69947083e+02 8.52335144e+02 5.35497844e-01]	[4.13588409e+02 7.95885437e+02 7.48817980e-01]	[400.64743042 790.71929932 0.83862245]	[4.34127167e+02 7.72811523e+02 6.74176693e-01]
[400.85266113 300.67379761 0.91181874]	[400.64672852 354.48260498 0.92227644]	[341.7923584 357.17654419 0.87903285]	[318.5897522 452.03948975 0.87621331]	[316.08682251 531.52893066 0.88880247]	[457.20999146 341.76834106 0.87528586]	[480.209198 436.62527466 0.88373756]	[500.77630615 521.33911133 0.92714375]	[410.99237061 526.46966553 0.73008978]	[377.49963379 528.97235107 0.74472457]	[400.81576538 667.5814209 0.85641366]	[421.30508423 770.12536621 0.85046309]	[444.3578186 526.41455078 0.73517084]	[459.62426758 682.97906494 0.79253232]	[4.77729736e+02 8.44584473e+02 7.12250710e-01]	[393.02105713 295.42105103 0.90318775]	[416.10446167 292.88449097 0.89156348]	[375.02328491 295.40106201 0.78896707]	[431.52325439 280.11889648 0.78329325]	[4.82903564e+02 8.72751587e+02 6.47844195e-01]	[5.00737854e+02 8.67664917e+02 6.82384193e-01]	[4.69991333e+02 8.52283997e+02 5.35182357e-01]	[4.13566254e+02 7.95882263e+02 7.50050962e-01]	[400.62979126 790.71252441 0.84182984]	[4.34108734e+02 7.75314392e+02 6.68587923e-01]
[400.84277344 303.27990723 0.88811958]	[400.67208862 354.56167603 0.93089974]	[341.79776001 359.57556152 0.87575686]	[318.56445312 454.61480713 0.887694 ]	[316.17825317 536.64379883 0.88491392]	[457.20727539 344.2678833 0.86039197]	[480.1963501 436.69128418 0.88546091]	[500.75045776 521.39593506 0.91966116]	[411.03997803 528.9866333 0.72486043]	[377.52880859 529.05255127 0.74468857]	[400.78137207 667.5947876 0.85525626]	[421.30300903 770.12963867 0.84554261]	[444.37817383 526.49890137 0.72437096]	[459.58312988 682.93243408 0.78945392]	[4.77606232e+02 8.34365540e+02 6.69799507e-01]	[393.03103638 295.5557251 0.92193866]	[416.08639526 295.39776611 0.90569973]	[375.01367188 295.43252563 0.78955144]	[431.48071289 280.15814209 0.76912767]	[4.80188873e+02 8.70248901e+02 5.68596959e-01]	[4.95621460e+02 8.67588318e+02 5.91888726e-01]	[4.70023651e+02 8.47123779e+02 5.08399129e-01]	[4.13527435e+02 7.98359558e+02 7.47824550e-01]	[398.26290894 790.70556641 0.84269643]	[4.34095520e+02 7.75340576e+02 6.54306769e-01]
[400.8508606 305.78726196 0.88393337]	[400.67459106 354.58700562 0.93407917]	[341.79077148 359.60592651 0.87626219]	[318.58831787 454.60498047 0.88793099]	[318.60162354 539.21850586 0.90430689]	[457.1882019 344.30383301 0.85726953]	[480.20025635 439.10726929 0.89473486]	[500.73690796 523.81262207 0.92126733]	[411.03695679 529.01391602 0.72052264]	[377.53253174 531.5592041 0.74202877]	[400.75183105 667.6338501 0.84471101]	[421.28903198 770.11981201 0.84287852]	[444.37582397 528.97265625 0.72079855]	[457.2142334 682.95141602 0.78812099]	[4.77631042e+02 8.44535583e+02 6.63535118e-01]	[393.02835083 295.58966064 0.92444336]	[416.1015625 295.4463501 0.9172349]	[374.97631836 295.44512939 0.79713297]	[428.99084473 280.22149658 0.74597782]	[4.77729736e+02 8.72857422e+02 5.43543041e-01]	[4.93062073e+02 8.70260498e+02 5.83702683e-01]	[4.70014465e+02 8.49774963e+02 5.03105342e-01]	[4.13524994e+02 7.95881226e+02 7.42894292e-01]	[400.62860107 790.71112061 0.83456397]	[4.34080231e+02 7.75326965e+02 6.49104238e-01]
[400.83334351 308.39123535 0.88853693]	[400.69589233 356.99264526 0.94046968]	[341.80722046 359.62942505 0.87388581]	[318.5803833 457.08700562 0.89418185]	[318.67883301 539.28216553 0.90647542]	[457.20605469 346.85064697 0.84999913]	[480.19647217 439.16906738 0.90221226]	[500.73080444 523.86517334 0.91827345]	[413.51159668 529.02246094 0.722027 ]	[377.53860474 531.56103516 0.74108016]	[400.7616272 667.63043213 0.84484088]	[421.28393555 770.09954834 0.84261829]	[444.41625977 526.51751709 0.71604645]	[459.59292603 682.92578125 0.7805047 ]	[4.77621704e+02 8.42003784e+02 6.20429993e-01]	[392.99517822 297.98181152 0.91848302]	[416.10375977 295.52746582 0.93110514]	[372.49493408 295.47085571 0.7961446 ]	[431.48822021 280.25253296 0.73946375]	[4.77621857e+02 8.72865601e+02 4.86455023e-01]	[4.88004364e+02 8.70279175e+02 5.33192158e-01]	[4.72529144e+02 8.49749329e+02 4.53701258e-01]	[4.13515198e+02 7.95864136e+02 7.45323122e-01]	[398.25167847 790.68933105 0.84008873]	[4.34069702e+02 7.75324158e+02 6.42762780e-01]
[400.79992676 310.92922974 0.90545321]	[400.71340942 357.04232788 0.94765019]	[341.80044556 359.64767456 0.87600034]	[318.59783936 457.1668396 0.90386653]	[318.74807739 541.74102783 0.91645944]	[459.60662842 349.4382019 0.85130262]	[480.20608521 439.26321411 0.91309935]	[500.74533081 523.95068359 0.9157598 ]	[413.54354858 531.57330322 0.72575891]	[377.56033325 534.11810303 0.74792349]	[400.75598145 667.63067627 0.85160768]	[421.28787231 767.69763184 0.852938 ]	[444.44482422 529.04925537 0.71310651]	[457.2098999 685.4052124 0.78547096]	[4.77657593e+02 8.49631104e+02 6.93951011e-01]	[390.50735474 298.05126953 0.91459942]	[416.0819397 295.60467529 0.92979693]	[372.45858765 295.53161621 0.79527462]	[431.47341919 282.73239136 0.73653501]	[4.82811279e+02 8.75391418e+02 5.67499399e-01]	[4.98174438e+02 8.72738464e+02 6.23039544e-01]	[4.67431030e+02 8.57374695e+02 4.96735483e-01]	[4.13547974e+02 7.95867126e+02 7.59671986e-01]	[398.26553345 790.6942749 0.8503207 ]	[4.34077393e+02 7.72786926e+02 6.62936687e-01]
[400.71664429 313.48486328 0.93401283]	[400.71569824 357.09771729 0.95296484]	[341.77749634 359.7038269 0.87716728]	[318.61837769 459.60296631 0.91122973]	[321.16116333 539.30877686 0.89712948]	[459.62069702 351.97396851 0.86182672]	[480.20623779 441.67932129 0.90998602]	[500.73538208 524.0123291 0.90765333]	[413.58776855 534.1262207 0.73256409]	[377.61154175 536.66149902 0.75971973]	[400.76815796 667.59301758 0.8608169 ]	[421.27688599 767.68182373 0.86604983]	[446.88058472 531.60717773 0.71052134]	[459.63522339 685.41418457 0.7920509 ]	[4.77612457e+02 8.49687012e+02 6.74385726e-01]	[390.41567993 298.16546631 0.90246809]	[413.59301758 298.06591797 0.91445196]	[369.97070312 295.62567139 0.78862977]	[428.99966431 285.29434204 0.74255258]	[4.82802124e+02 8.80497253e+02 5.02274573e-01]	[4.95667786e+02 8.72908081e+02 5.68755984e-01]	[4.64922852e+02 8.57442932e+02 4.80974883e-01]	[4.16051178e+02 7.98363342e+02 7.61337280e-01]	[400.64578247 790.73492432 0.85080284]	[4.34047272e+02 7.72743530e+02 6.84890091e-01]
[400.71536255 313.53823853 0.94208163]	[400.73016357 357.17675781 0.9532761 ]	[341.81112671 359.80038452 0.86288947]	[318.64508057 459.69967651 0.92542863]	[321.17776489 541.79742432 0.9141674 ]	[459.61581421 354.45187378 0.87103742]	[480.20913696 441.73083496 0.91161495]	[500.73608398 526.43548584 0.90175253]	[416.03875732 536.66607666 0.73966551]	[377.65917969 539.19024658 0.76791883]	[400.81726074 667.59814453 0.85720557]	[421.29342651 767.67388916 0.86699927]	[446.89807129 534.13250732 0.71078563]	[459.67697144 685.45635986 0.79540294]	[4.77617065e+02 8.49706421e+02 6.83872104e-01]	[387.943573 298.20492554 0.89880598]	[413.59573364 298.10018921 0.9148739 ]	[369.97161865 298.02120972 0.79183173]	[428.94793701 287.80480957 0.76174241]	[4.80326660e+02 8.83059448e+02 5.65213561e-01]	[4.95672150e+02 8.75376831e+02 6.22088313e-01]	[4.67401337e+02 8.57415222e+02 4.74138826e-01]	[4.16043488e+02 7.98372192e+02 7.69880176e-01]	[400.65292358 790.72607422 0.86055028]	[4.34083862e+02 7.72734863e+02 6.89256668e-01]
[400.70397949 315.96575928 0.9495402 ]	[400.73434448 359.58172607 0.95260257]	[341.81677246 362.26608276 0.85174882]	[318.66818237 459.69314575 0.91602755]	[321.24276733 541.8883667 0.91797 ]	[459.61346436 354.50823975 0.88189393]	[480.2359314 441.83181763 0.91073656]	[500.73297119 526.48223877 0.89975089]	[416.12625122 539.23944092 0.76873827]	[377.74072266 541.73205566 0.79264563]	[400.85891724 667.59667969 0.85125035]	[421.2868042 767.64050293 0.86926031]	[449.44696045 539.18707275 0.71022004]	[459.70733643 685.38391113 0.8013469 ]	[4.77631134e+02 8.49689331e+02 6.78659499e-01]	[387.91744995 298.2600708 0.88964289]	[413.59246826 298.15414429 0.9071123 ]	[369.91873169 298.04150391 0.78129333]	[428.97640991 285.33117676 0.76920599]	[4.82807068e+02 8.85593140e+02 5.78436732e-01]	[4.98173340e+02 8.75397522e+02 6.35650456e-01]	[4.64910828e+02 8.57439819e+02 4.71736968e-01]	[4.16039612e+02 7.98374878e+02 7.69015372e-01]	[400.63845825 790.72155762 0.8635574 ]	[4.34077637e+02 7.70261719e+02 7.04926908e-01]
[400.71426392 316.01037598 0.95394552]	[400.74310303 359.65496826 0.95177263]	[344.26300049 364.78112793 0.83376962]	[318.71514893 459.75738525 0.91473311]	[321.2935791 544.30767822 0.90520477]	[459.62509155 354.55886841 0.89145178]	[480.2359314 441.84286499 0.90831971]	[500.75299072 528.98291016 0.88798422]	[416.1434021 539.28540039 0.77619493]	[377.74554443 541.79089355 0.79811883]	[403.31045532 667.6194458 0.83508641]	[421.30184937 767.63708496 0.85789967]	[449.48336792 539.2142334 0.71145821]	[459.68130493 685.50292969 0.80324113]	[4.77663544e+02 8.52222412e+02 6.78629339e-01]	[387.94046021 300.65985107 0.88506222]	[413.59289551 298.20510864 0.90179563]	[369.90673828 298.11837769 0.78723782]	[428.93460083 290.37380981 0.77130789]	[4.82862244e+02 8.88105042e+02 5.69824398e-01]	[4.98250092e+02 8.77884155e+02 6.27535164e-01]	[4.64922272e+02 8.65077393e+02 4.66438413e-01]	[4.13577271e+02 7.95893127e+02 7.70552576e-01]	[400.63342285 790.70147705 0.86567515]	[4.34091309e+02 7.72709045e+02 6.82910204e-01]
[400.7232666 316.07675171 0.95853806]	[400.73144531 359.75012207 0.9496972 ]	[344.25894165 367.37612915 0.8183006 ]	[318.74060059 462.29562378 0.91528153]	[326.29489136 544.46496582 0.87501341]	[459.63354492 357.00390625 0.90490609]	[480.25683594 441.88815308 0.89997494]	[500.77844238 531.54095459 0.87536538]	[418.52728271 541.74768066 0.78433609]	[380.10247803 541.83007812 0.80407077]	[403.39505005 667.62799072 0.82400912]	[421.32733154 767.6763916 0.85201079]	[449.50448608 539.28363037 0.71410763]	[459.73440552 685.56488037 0.82256603]	[4.77684998e+02 8.49637146e+02 6.42164350e-01]	[387.9541626 300.7505188 0.87053394]	[413.59411621 300.64025879 0.89001042]	[369.92102051 298.16976929 0.77822924]	[428.95361328 290.43380737 0.77168089]	[4.82767975e+02 8.88123108e+02 5.13777614e-01]	[4.98186951e+02 8.77922607e+02 5.74541390e-01]	[4.67479309e+02 8.54863770e+02 4.56497699e-01]	[4.13582184e+02 7.98349304e+02 7.72616982e-01]	[398.26586914 790.68334961 0.8666628 ]	[4.36559937e+02 7.72748108e+02 6.68509901e-01]
[400.73080444 316.11737061 0.95821917]	[400.73352051 359.81851196 0.93980747]	[341.82315063 369.98312378 0.82116657]	[318.72299194 464.85980225 0.90062809]	[328.89840698 544.52502441 0.8633365 ]	[459.65203857 357.05551147 0.91347492]	[480.29925537 444.4385376 0.87365454]	[500.82550049 536.70758057 0.88608611]	[418.57702637 541.79077148 0.8051818 ]	[380.14492798 541.87963867 0.80558956]	[405.86618042 667.61334229 0.82480907]	[421.33758545 767.59002686 0.84521937]	[452.02197266 541.73431396 0.71644628]	[459.68780518 688.03973389 0.8233223 ]	[4.80142731e+02 8.52279358e+02 6.63868248e-01]	[387.95196533 303.21954346 0.86217368]	[413.59603882 300.69104004 0.88655627]	[369.9559021 300.62658691 0.77828074]	[426.42254639 295.40539551 0.79245061]	[4.82778900e+02 8.90691345e+02 5.27551293e-01]	[4.98209229e+02 8.83053711e+02 5.83358049e-01]	[4.72559235e+02 8.65085876e+02 4.32432890e-01]	[4.16052185e+02 7.98355896e+02 7.68587351e-01]	[400.63131714 790.69134521 0.86186439]	[4.34127167e+02 7.70214905e+02 6.67989552e-01]
[400.73144531 316.11734009 0.95793164]	[400.73327637 359.8223877 0.93914777]	[341.82385254 369.98815918 0.82133693]	[318.72174072 464.86187744 0.90108055]	[328.89694214 544.52178955 0.86395103]	[459.65209961 357.0579834 0.9140451 ]	[480.3013916 446.86608887 0.8739146 ]	[500.82919312 536.72174072 0.88707924]	[418.57000732 541.79492188 0.80474162]	[380.1395874 541.88348389 0.80624461]	[405.86358643 667.61486816 0.82459259]	[421.33612061 767.58837891 0.84542239]	[452.01037598 541.7401123 0.71635127]	[459.68597412 688.04064941 0.8235718 ]	[4.80139008e+02 8.52249878e+02 6.61891341e-01]	[387.95303345 303.21990967 0.86188871]	[413.5958252 300.690979 0.88650972]	[369.96014404 300.62789917 0.77891612]	[426.42193604 295.40652466 0.79310083]	[4.82771240e+02 8.90654785e+02 5.14616609e-01]	[4.98200897e+02 8.83014771e+02 5.74500561e-01]	[4.72569061e+02 8.62562256e+02 4.28174794e-01]	[4.16062714e+02 7.98361328e+02 7.70276248e-01]	[400.6366272 790.69647217 0.86220455]	[4.34122192e+02 7.70210144e+02 6.67977452e-01]
[400.71704102 318.54190063 0.95949107]	[400.74731445 362.26638794 0.92585087]	[344.2868042 372.49520874 0.8219772 ]	[318.7822876 464.8742981 0.89157367]	[331.41183472 546.91815186 0.8672502 ]	[459.67758179 357.13375854 0.92306066]	[480.32568359 444.43838501 0.86623025]	[500.84429932 539.24084473 0.90197349]	[418.59408569 541.78704834 0.80874538]	[380.15380859 541.88226318 0.80838847]	[408.40478516 667.59771729 0.81757945]	[421.33969116 767.59155273 0.84949732]	[452.05172729 539.31420898 0.71346134]	[459.76547241 688.00836182 0.80934232]	[4.80216797e+02 8.54907837e+02 6.82204783e-01]	[390.41946411 305.80899048 0.84584081]	[413.57394409 303.23135376 0.86937785]	[372.48141479 300.72253418 0.76442027]	[428.92718506 295.53289795 0.82796991]	[4.82889160e+02 8.93361816e+02 5.27370214e-01]	[5.00687866e+02 8.90644531e+02 6.08391404e-01]	[4.75101349e+02 8.70179932e+02 4.64028567e-01]	[4.16080536e+02 7.98358276e+02 7.80723333e-01]	[400.65264893 790.69818115 0.86867088]	[4.34130768e+02 7.70199280e+02 6.87990904e-01]
[400.75369263 318.6121521 0.94959527]	[400.76119995 362.34124756 0.90901989]	[344.35552979 372.54736328 0.82106209]	[321.19992065 464.93933105 0.87072814]	[331.46035767 546.92120361 0.86723119]	[459.70040894 359.5675354 0.92261374]	[480.36291504 446.94403076 0.85199296]	[500.84765625 541.69958496 0.91220117]	[418.55807495 541.72583008 0.78597772]	[380.12374878 541.83050537 0.80394864]	[410.95474243 667.57446289 0.822245 ]	[421.34677124 767.55853271 0.84109449]	[451.99816895 539.25323486 0.70377243]	[459.78649902 688.0489502 0.80842811]	[4.80268250e+02 8.65106873e+02 7.21657813e-01]	[390.47732544 308.3762207 0.84613395]	[416.04562378 305.80111694 0.87108272]	[372.51119995 303.22793579 0.75494438]	[431.49203491 297.98989868 0.83178592]	[4.85361328e+02 8.95925842e+02 6.10716105e-01]	[5.00755432e+02 8.90783630e+02 6.83555782e-01]	[4.75143494e+02 8.72834717e+02 4.96952266e-01]	[4.16066681e+02 7.98348083e+02 7.83470154e-01]	[400.64627075 790.67938232 0.86897588]	[4.34126617e+02 7.70179016e+02 6.98024631e-01]
[403.2677002 318.7416687 0.92187977]	[400.84643555 367.34521484 0.88332987]	[349.40008545 375.03146362 0.82791978]	[323.75 464.96044922 0.83884639]	[333.97360229 546.96191406 0.87056363]	[459.81201172 359.70806885 0.91603714]	[482.76947021 459.60415649 0.88149965]	[500.84503174 541.86981201 0.93291163]	[418.54153442 541.82214355 0.79497719]	[380.09713745 541.91882324 0.80695504]	[413.57418823 667.62744141 0.80017346]	[421.31393433 767.6036377 0.8447789 ]	[449.51602173 541.76147461 0.71120167]	[459.78594971 690.62316895 0.78238612]	[4.80351715e+02 8.70150818e+02 7.38500595e-01]	[395.52230835 313.41122437 0.88335472]	[418.55163574 308.40640259 0.89361721]	[377.50015259 308.37252808 0.72276282]	[436.61849976 298.09255981 0.85566878]	[4.90500885e+02 8.95954285e+02 6.01076007e-01]	[5.03301544e+02 8.90795959e+02 6.77110970e-01]	[4.75163849e+02 8.77972778e+02 5.09070158e-01]	[4.16099823e+02 7.98365784e+02 7.80766606e-01]	[400.64620972 790.70544434 0.85465842]	[4.34057281e+02 7.70200134e+02 7.02730000e-01]
[403.35412598 318.75619507 0.90959966]	[403.28158569 367.35549927 0.86889541]	[351.92498779 375.03652954 0.83104914]	[326.28289795 464.91842651 0.83825552]	[334.00421143 546.9821167 0.8716436 ]	[462.21182251 359.7371521 0.91433018]	[482.79544067 459.61550903 0.88149297]	[500.81472778 541.93792725 0.93574947]	[418.54428101 541.82983398 0.78828418]	[380.10980225 544.31542969 0.79847437]	[416.02734375 670.16723633 0.78567904]	[421.30935669 767.59637451 0.84581292]	[449.51092529 541.76617432 0.70365667]	[459.78112793 690.67047119 0.78137749]	[4.80343964e+02 8.70155945e+02 7.20282793e-01]	[395.6031189 313.42300415 0.89634228]	[418.62127686 308.41461182 0.9025318 ]	[377.5690918 310.86776733 0.72145993]	[436.69250488 298.12741089 0.85891563]	[4.87922546e+02 8.98448364e+02 5.60256660e-01]	[5.00855774e+02 8.93239441e+02 6.41563356e-01]	[4.77608032e+02 8.77969421e+02 4.82575715e-01]	[4.16115967e+02 7.98380981e+02 7.89049208e-01]	[400.65335083 790.7154541 0.86125869]	[4.34044220e+02 7.70181091e+02 7.02507854e-01]
[405.89065552 318.78091431 0.88599497]	[403.34521484 367.39755249 0.85956722]	[352.00125122 375.06317139 0.84226954]	[326.30651855 464.93386841 0.83085245]	[334.03033447 547.00714111 0.87208086]	[462.26989746 359.77758789 0.91405725]	[482.81573486 459.675354 0.89613366]	[500.79296875 544.32159424 0.93475187]	[418.59133911 541.86975098 0.80344462]	[380.1524353 544.3571167 0.79947281]	[416.09838867 672.6763916 0.7895124 ]	[421.30767822 767.61639404 0.84248507]	[452.03036499 541.79632568 0.7112093 ]	[459.74200439 690.71069336 0.76677185]	[4.80311798e+02 8.67684387e+02 7.35641122e-01]	[398.05212402 313.4407959 0.91365564]	[418.73129272 310.88061523 0.90600574]	[377.63931274 308.3487854 0.7610395 ]	[439.14971924 298.11950684 0.88104516]	[4.85405243e+02 8.98482483e+02 5.79859972e-01]	[5.00801697e+02 8.93260193e+02 6.48841023e-01]	[4.75143433e+02 8.75407837e+02 4.96467382e-01]	[4.16139557e+02 7.98359985e+02 7.90380955e-01]	[400.66973877 790.70593262 0.8621124 ]	[4.34051575e+02 7.70199951e+02 6.98576510e-01]
[405.92300415 321.16964722 0.87583685]	[403.38467407 369.91027832 0.85495973]	[354.4647522 375.06118774 0.8490485 ]	[326.32965088 467.40304565 0.82440817]	[334.05337524 546.99804688 0.87779438]	[462.31164551 362.20477295 0.9031862 ]	[482.84631348 459.7975769 0.90753907]	[500.76928711 544.3807373 0.93443346]	[418.58093262 541.88757324 0.80017704]	[380.13763428 544.36956787 0.79610586]	[416.16430664 672.65643311 0.80509496]	[421.32110596 767.66674805 0.84109807]	[452.01797485 541.82086182 0.71134973]	[459.72445679 693.23583984 0.76150358]	[4.80269135e+02 8.70286072e+02 7.67158508e-01]	[398.08230591 313.46514893 0.91989982]	[418.76535034 310.92501831 0.90874958]	[377.69311523 308.35110474 0.75812018]	[439.18603516 298.14178467 0.89546835]	[4.85449677e+02 9.03562927e+02 6.59211457e-01]	[5.00810944e+02 8.93371460e+02 7.28201628e-01]	[4.75083527e+02 8.83090515e+02 5.22230625e-01]	[4.16132050e+02 7.98363159e+02 7.76182055e-01]	[400.66809082 790.71429443 0.84917927]	[4.34055573e+02 7.70269348e+02 6.86510742e-01]
[408.45373535 321.20422363 0.86620253]	[405.86975098 369.96939087 0.84817892]	[354.50930786 375.08087158 0.85767055]	[328.849823 467.39889526 0.82899117]	[334.07177734 546.97143555 0.88784939]	[462.37036133 362.24462891 0.89480078]	[482.85565186 462.2293396 0.91521156]	[500.75112915 544.44592285 0.9310053 ]	[418.58477783 541.83050537 0.79807395]	[380.1343689 544.32727051 0.7979148 ]	[416.13479614 670.18353271 0.80655915]	[421.31008911 767.69610596 0.8350184 ]	[452.02713013 541.75915527 0.70469236]	[459.70767212 693.19726562 0.7560733 ]	[4.80241058e+02 8.72777649e+02 7.84962833e-01]	[398.13772583 313.53039551 0.93358839]	[421.13543701 313.40774536 0.91565329]	[380.11437988 310.93713379 0.77959907]	[439.20175171 300.62771606 0.8822422 ]	[4.85417603e+02 9.06106628e+02 6.75300181e-01]	[5.00786896e+02 8.93430420e+02 7.31680989e-01]	[4.72595612e+02 8.88113708e+02 5.40347695e-01]	[4.16111969e+02 7.95876221e+02 7.78569996e-01]	[400.67611694 790.68786621 0.847404 ]	[4.31567352e+02 7.72745667e+02 6.68982983e-01]
[410.97964478 321.2180481 0.86728907]	[405.90963745 372.44735718 0.84318024]	[354.56436157 375.08554077 0.86396873]	[328.8901062 467.38998413 0.83054101]	[334.04806519 546.97747803 0.88090932]	[462.37844849 362.26672363 0.88978189]	[482.84625244 462.22091675 0.91681355]	[500.73397827 544.50006104 0.92177922]	[418.55438232 541.87628174 0.78891706]	[380.09915161 544.37585449 0.7945841 ]	[416.15377808 672.64367676 0.80428922]	[421.32983398 770.07196045 0.83409947]	[452.00405884 541.81170654 0.70284504]	[459.71725464 695.73681641 0.75409782]	[4.80243805e+02 8.72798157e+02 7.89059103e-01]	[398.1802063 313.53656006 0.93856347]	[421.1897583 313.42089844 0.92008734]	[380.16241455 310.91049194 0.77972448]	[439.24639893 298.25613403 0.87773287]	[4.85383179e+02 9.06125916e+02 6.92312956e-01]	[5.00772614e+02 8.95840454e+02 7.43071258e-01]	[4.75087311e+02 8.85658997e+02 5.43069780e-01]	[4.16092743e+02 7.95874268e+02 7.75712729e-01]	[400.66601562 790.68347168 0.84911746]	[4.34058685e+02 7.72755676e+02 6.75725758e-01]
[410.98187256 321.22335815 0.86832869]	[408.40963745 372.48242188 0.84178537]	[354.59655762 375.08648682 0.86803597]	[328.93530273 467.45425415 0.82753086]	[334.03491211 546.96563721 0.87992412]	[462.41174316 362.30401611 0.876553 ]	[482.84805298 462.2321167 0.91805553]	[500.72973633 546.94030762 0.91373003]	[418.56723022 541.91912842 0.79101086]	[380.1149292 544.41662598 0.79422677]	[416.16690063 672.64508057 0.80843174]	[421.32357788 770.08404541 0.83830822]	[452.02529907 541.84674072 0.70675254]	[459.73675537 693.22686768 0.75346804]	[4.80283417e+02 8.72753784e+02 7.72974014e-01]	[398.18783569 313.52600098 0.93476641]	[421.21194458 313.44564819 0.92235696]	[380.1756897 308.41046143 0.77833426]	[439.27627563 300.68948364 0.87622684]	[4.85429352e+02 9.06135193e+02 6.77115381e-01]	[5.00800598e+02 8.95856873e+02 7.27304757e-01]	[4.75114014e+02 8.85629883e+02 5.27318180e-01]	[4.16090698e+02 7.95869263e+02 7.74804056e-01]	[400.6625061 790.67852783 0.84664512]	[4.34065582e+02 7.72788086e+02 6.85490370e-01]
[413.5067749 321.21743774 0.87406218]	[408.44488525 372.52606201 0.8439787 ]	[356.98413086 375.0949707 0.87161708]	[328.93170166 467.45922852 0.82800996]	[334.01983643 546.93377686 0.88126808]	[462.43569946 362.3470459 0.86436707]	[482.83834839 462.21755981 0.92165506]	[500.71118164 546.94696045 0.91102099]	[418.5788269 544.32293701 0.7899093 ]	[380.11373901 544.41467285 0.79151279]	[416.16226196 672.65008545 0.80774683]	[421.30465698 767.71173096 0.84304041]	[452.05645752 541.86474609 0.70674479]	[459.77468872 693.23254395 0.75597 ]	[4.80326385e+02 8.72742676e+02 7.56421447e-01]	[398.22897339 313.51623535 0.93380958]	[421.26303101 313.43307495 0.91924167]	[380.20751953 310.87197876 0.80092204]	[439.32580566 300.70718384 0.87705535]	[4.85462524e+02 9.06088135e+02 6.48563027e-01]	[5.00839478e+02 8.93432800e+02 7.12705612e-01]	[4.75171356e+02 8.85619812e+02 5.11100113e-01]	[4.16135406e+02 7.95894104e+02 7.71395802e-01]	[400.67248535 790.70629883 0.84202105]	[4.34031067e+02 7.72746460e+02 6.88264549e-01]
[413.5696106 321.18893433 0.88447165]	[408.47561646 372.51086426 0.84215903]	[357.00234985 375.07754517 0.87226921]	[328.89691162 467.42327881 0.82952863]	[334.03384399 546.9564209 0.88131887]	[464.82049561 362.32675171 0.86405933]	[482.82278442 459.79705811 0.92049074]	[500.68267822 546.93292236 0.90419829]	[418.58358765 544.35437012 0.79050374]	[380.12124634 544.44165039 0.78826553]	[418.5375061 672.69720459 0.80067331]	[421.30911255 767.70330811 0.83888614]	[452.0632019 541.90026855 0.70796341]	[459.77554321 693.23712158 0.75322402]	[4.80316742e+02 8.70302979e+02 7.50152588e-01]	[398.26956177 313.49835205 0.93143415]	[421.29467773 313.40737915 0.91198635]	[380.23483276 308.40386963 0.8049525 ]	[441.68139648 300.65722656 0.88255835]	[4.85452057e+02 9.03614868e+02 6.29285395e-01]	[5.00817841e+02 8.93414246e+02 6.98531866e-01]	[4.77613129e+02 8.83089111e+02 4.99268681e-01]	[4.16129089e+02 7.95891235e+02 7.70854712e-01]	[400.66598511 790.70141602 0.84398186]	[4.34038696e+02 7.72746582e+02 6.78624868e-01]
[416.02368164 321.16445923 0.89250582]	[410.95779419 372.47817993 0.83713013]	[357.0027771 375.06814575 0.87052071]	[328.90161133 464.9666748 0.82939529]	[334.02731323 546.92657471 0.88120896]	[464.83502197 362.3057251 0.8667447 ]	[482.81777954 459.79562378 0.92228436]	[500.68829346 544.5401001 0.90709901]	[418.59841919 544.3236084 0.79195452]	[380.13134766 544.41589355 0.78837383]	[416.16207886 672.69128418 0.79986525]	[421.31652832 767.70855713 0.83731103]	[452.08618164 541.87304688 0.70781505]	[459.76339722 693.2532959 0.75576967]	[4.80312347e+02 8.70285522e+02 7.40370810e-01]	[400.61593628 313.48086548 0.93065012]	[421.32376099 310.97296143 0.90480602]	[380.25537109 308.40548706 0.80625993]	[441.70321655 300.63427734 0.88406372]	[4.85470673e+02 9.03562683e+02 6.10062718e-01]	[5.00833954e+02 8.93376770e+02 6.85385704e-01]	[4.75152618e+02 8.85575073e+02 4.92136657e-01]	[4.16111603e+02 7.95894714e+02 7.68393338e-01]	[400.66030884 790.69824219 0.84297204]	[4.34048126e+02 7.72758484e+02 6.77549601e-01]
[416.02380371 321.16488647 0.89241618]	[410.95877075 372.47842407 0.83720744]	[357.00390625 375.06921387 0.87077087]	[328.90661621 464.96414185 0.83002692]	[334.02368164 546.92822266 0.87978375]	[464.8352356 362.3067627 0.8663041]	[482.82214355 459.80749512 0.92287922]	[500.68502808 544.53735352 0.90704978]	[418.60015869 541.92047119 0.79312009]	[380.13259888 544.40594482 0.78926152]	[416.15414429 672.68804932 0.79886788]	[421.31729126 767.6998291 0.84005922]	[454.54476929 541.86706543 0.70861387]	[459.76586914 695.7366333 0.75583357]	[4.80317505e+02 8.70254944e+02 7.38826275e-01]	[400.61593628 313.48120117 0.93074453]	[421.32385254 310.97384644 0.90494943]	[380.25445557 308.40414429 0.80652577]	[441.70251465 300.63595581 0.88369316]	[4.87935974e+02 9.03549622e+02 6.03037119e-01]	[5.00844238e+02 8.93369751e+02 6.79602563e-01]	[4.75154144e+02 8.83074646e+02 4.91204858e-01]	[4.16123688e+02 7.98353821e+02 7.70655811e-01]	[400.66427612 790.70672607 0.84405637]	[4.34046173e+02 7.72746521e+02 6.78014815e-01]
[416.05401611 321.16500854 0.89691311]	[410.94778442 369.97329712 0.83403701]	[356.99603271 375.02075195 0.86099553]	[328.8939209 464.89764404 0.8394115 ]	[334.04623413 546.9319458 0.88436556]	[464.83538818 362.27578735 0.87116039]	[482.80929565 459.76739502 0.91471958]	[500.69528198 544.4944458 0.91043741]	[418.5763855 541.90338135 0.79132569]	[380.11895752 544.38330078 0.79092383]	[416.15725708 672.69299316 0.80083531]	[421.32998657 770.07824707 0.83552396]	[452.03381348 541.84661865 0.70882487]	[459.73440552 695.76391602 0.75506157]	[4.80334625e+02 8.72717407e+02 7.61716485e-01]	[400.6446228 313.47119141 0.93159848]	[421.35140991 310.97302246 0.90073127]	[380.26409912 308.40713501 0.79218888]	[441.74700928 298.22616577 0.88321197]	[4.85455811e+02 9.03618408e+02 6.44990683e-01]	[5.00834351e+02 8.93418274e+02 7.06280947e-01]	[4.77615906e+02 8.85584656e+02 5.17644644e-01]	[4.16126404e+02 7.98365784e+02 7.62192547e-01]	[400.67080688 790.71893311 0.83364773]	[4.34075775e+02 7.72767334e+02 6.77454174e-01]
[416.04217529 318.78109741 0.89557433]	[408.47476196 369.89065552 0.83794898]	[354.59954834 372.54226685 0.84888136]	[328.88613892 462.42077637 0.85327679]	[334.04443359 544.52532959 0.89216632]	[464.85357666 362.24935913 0.87304664]	[482.81015015 459.78482056 0.91391647]	[500.68563843 544.41540527 0.919038 ]	[418.53494263 541.89715576 0.78056204]	[377.74853516 544.36901855 0.79107159]	[418.58322144 672.69903564 0.81728631]	[421.33169556 770.07049561 0.83305651]	[449.51495361 541.84313965 0.70714992]	[459.72381592 693.23016357 0.75200236]	[4.80313660e+02 8.72740845e+02 7.86528409e-01]	[400.63812256 313.43374634 0.92356932]	[421.33679199 310.93978882 0.90014994]	[380.27322388 305.83053589 0.77066237]	[441.75643921 298.15719604 0.90238142]	[4.85439728e+02 9.03542175e+02 6.61755800e-01]	[5.00833618e+02 8.93350647e+02 7.30359137e-01]	[4.75158752e+02 8.85638733e+02 5.42896748e-01]	[4.16134644e+02 7.95898621e+02 7.62484670e-01]	[400.67773438 790.7064209 0.83246046]	[4.34057281e+02 7.72775879e+02 6.66066766e-01]
[416.09451294 318.64178467 0.92560869]	[408.44104004 364.78543091 0.85693949]	[354.5993042 367.39651489 0.83839142]	[326.37454224 462.24673462 0.86873555]	[334.06756592 544.39807129 0.91188025]	[464.86651611 359.8039856 0.88374591]	[482.78872681 459.61618042 0.8891145 ]	[500.68786621 544.3024292 0.91586661]	[416.16067505 541.81054688 0.76796222]	[377.72451782 541.88372803 0.78376532]	[418.54632568 670.19012451 0.80575585]	[421.31964111 770.09002686 0.83243626]	[449.4744873 541.76898193 0.70118982]	[459.72277832 693.19744873 0.73695105]	[4.80310516e+02 8.70245850e+02 7.84637749e-01]	[400.67984009 308.41116333 0.90310341]	[421.38049316 305.85656738 0.87582374]	[380.33102417 300.78118896 0.77291626]	[441.79620361 298.03820801 0.90906477]	[4.85459076e+02 8.98489136e+02 6.27258539e-01]	[5.00832947e+02 8.93262634e+02 6.99209332e-01]	[4.75137207e+02 8.83034729e+02 5.28150737e-01]	[4.16109772e+02 7.95899109e+02 7.60093093e-01]	[400.66445923 790.70391846 0.83062482]	[4.34041077e+02 7.72804443e+02 6.64720893e-01]
[416.13290405 318.52575684 0.94369709]	[408.43978882 362.3081665 0.86646241]	[354.5916748 364.83447266 0.84392411]	[328.847229 459.84127808 0.87427914]	[334.05877686 544.29711914 0.91288531]	[464.86468506 359.76855469 0.88736582]	[482.78845215 457.1574707 0.8743664 ]	[500.67196655 541.91101074 0.91324604]	[416.14645386 541.81848145 0.76501501]	[377.70275879 541.88977051 0.78527397]	[418.54742432 672.64697266 0.80405313]	[421.29647827 770.14746094 0.83132923]	[449.47351074 541.78216553 0.70169789]	[459.71298218 693.20343018 0.73336583]	[4.80300629e+02 8.70178101e+02 7.89468706e-01]	[400.70983887 305.78213501 0.90108591]	[421.39639282 303.22741699 0.88018996]	[380.36407471 300.6496582 0.80759454]	[441.80749512 295.60528564 0.90639329]	[4.90512054e+02 8.95968384e+02 6.58466280e-01]	[5.03293793e+02 8.90812622e+02 7.26730466e-01]	[4.75084900e+02 8.80494995e+02 5.51836252e-01]	[4.16108948e+02 7.98351440e+02 7.53657281e-01]	[400.65887451 790.71020508 0.82237697]	[4.31546478e+02 7.75323669e+02 6.60590291e-01]
[416.14675903 316.0859375 0.93834406]	[408.3956604 359.81347656 0.88318676]	[354.58630371 362.26391602 0.86165309]	[328.86199951 459.70761108 0.86708832]	[334.05886841 541.82501221 0.90516973]	[462.44522095 359.66741943 0.90171331]	[482.76126099 454.62698364 0.84780014]	[500.67739868 541.89892578 0.90736604]	[416.09536743 541.78607178 0.75428718]	[377.66372681 541.8303833 0.77893239]	[416.16897583 672.66125488 0.79870963]	[421.29095459 770.21490479 0.83045709]	[446.96121216 541.76379395 0.70631105]	[459.722229 690.67816162 0.74744684]	[4.80264587e+02 8.59974548e+02 7.64989197e-01]	[400.7467041 300.73361206 0.91984439]	[423.79925537 300.65896606 0.89591289]	[380.34118652 298.12756348 0.84668916]	[441.84454346 295.46762085 0.87446666]	[4.87975800e+02 8.93233276e+02 6.83872163e-01]	[5.03258392e+02 8.85618896e+02 7.22878277e-01]	[4.72539215e+02 8.72740540e+02 5.83060026e-01]	[4.16063568e+02 7.95880615e+02 7.43434191e-01]	[400.63412476 790.7086792 0.81947047]	[4.31539703e+02 7.77863892e+02 6.68614328e-01]
[416.12304688 313.55114746 0.91473532]	[408.43826294 359.66598511 0.89455742]	[354.56982422 359.74850464 0.87622261]	[328.87670898 457.20672607 0.84683776]	[334.06619263 541.70465088 0.8928299 ]	[462.44400024 357.14001465 0.90179086]	[482.75311279 452.00244141 0.83333218]	[500.64038086 541.74121094 0.88605678]	[416.11700439 541.74554443 0.74803138]	[377.67633057 541.79528809 0.77012295]	[416.12316895 670.15228271 0.79326516]	[421.30441284 770.12982178 0.84115839]	[449.43942261 539.29656982 0.69904363]	[459.76583862 690.6083374 0.74755895]	[4.80213959e+02 8.54832642e+02 7.89064646e-01]	[400.73782349 298.22509766 0.95110869]	[423.76879883 298.12454224 0.94068438]	[380.34344482 298.00375366 0.85553116]	[441.84783936 292.90289307 0.84779513]	[4.85428345e+02 8.85652588e+02 6.64367735e-01]	[5.00812042e+02 8.75397156e+02 7.32772708e-01]	[4.72531494e+02 8.70143982e+02 5.80507755e-01]	[4.16068878e+02 7.95892578e+02 7.52132416e-01]	[400.63970947 790.7131958 0.83292556]	[4.31564514e+02 7.75289673e+02 6.76679015e-01]
[416.15603638 310.8777771 0.88159961]	[408.40725708 357.12936401 0.89527178]	[354.56576538 359.57351685 0.88317376]	[328.85949707 454.62374878 0.82265937]	[334.06790161 539.19708252 0.86995643]	[462.40847778 354.56048584 0.88555688]	[482.74215698 444.36898804 0.85442352]	[498.19631958 534.13574219 0.8351801 ]	[416.08755493 536.69396973 0.72152197]	[377.64575195 539.22052002 0.74586952]	[416.14352417 670.06799316 0.80640364]	[421.31057739 770.13977051 0.83834857]	[449.434021 534.15026855 0.68505138]	[459.79367065 685.55914307 0.76671445]	[4.80220978e+02 8.49646423e+02 7.54545391e-01]	[400.74752808 298.03787231 0.96917927]	[423.79342651 295.60891724 0.94109583]	[380.32189941 295.47073364 0.86153471]	[441.84051514 287.85498047 0.83537257]	[4.82787628e+02 8.77950073e+02 6.46378338e-01]	[4.98243927e+02 8.72813110e+02 6.90849841e-01]	[4.75106232e+02 8.54858826e+02 5.36474347e-01]	[4.13589844e+02 7.95862305e+02 7.45105624e-01]	[400.62191772 790.68695068 0.83290392]	[4.34052979e+02 7.75313049e+02 6.72811925e-01]
[418.5440979 300.7507019 0.89782697]	[405.90490723 354.5980835 0.8775208 ]	[354.57659912 357.01715088 0.87449622]	[328.86401367 449.48696899 0.81598598]	[336.44387817 531.61126709 0.85387844]	[462.35794067 351.9291687 0.86368072]	[480.37783813 441.79873657 0.87314427]	[498.20925903 528.9888916 0.85495102]	[416.07766724 531.58837891 0.71684611]	[377.644104 534.17297363 0.73244619]	[416.02816772 667.52301025 0.80851454]	[421.38064575 770.12677002 0.82697731]	[449.44351196 529.00793457 0.69050527]	[459.78942871 685.46691895 0.75564444]	[4.80236938e+02 8.44564026e+02 7.49370158e-01]	[400.78381348 295.4576416 0.95585454]	[423.82305908 293.01348877 0.90926129]	[380.31964111 292.9493103 0.8451755 ]	[441.84448242 282.66766357 0.84920597]	[4.85444733e+02 8.72758423e+02 6.67818785e-01]	[5.00816864e+02 8.67665771e+02 6.99091792e-01]	[4.75094025e+02 8.52244202e+02 5.67917407e-01]	[4.13534882e+02 7.95843079e+02 7.63478041e-01]	[398.26855469 790.64941406 0.85143477]	[4.36594910e+02 7.75316772e+02 6.76729500e-01]
[416.16864014 298.17105103 0.93523622]	[405.89059448 349.44927979 0.84404922]	[354.55502319 352.02661133 0.84412277]	[328.90634155 444.31582642 0.84965742]	[336.440979 523.96234131 0.90251195]	[462.36737061 341.77963257 0.88858509]	[480.37017822 439.18917847 0.88411188]	[498.17346191 523.82513428 0.8852433 ]	[416.08883667 526.48614502 0.72485965]	[377.65634155 529.03918457 0.73254842]	[416.04827881 665.02648926 0.82301462]	[421.36904907 770.08599854 0.84625036]	[449.46286011 523.95880127 0.69749844]	[462.18417358 682.92150879 0.78369886]	[4.80289551e+02 8.36852844e+02 7.81717300e-01]	[400.79507446 290.40872192 0.90431064]	[423.80383301 290.35220337 0.87949109]	[382.74075317 280.24951172 0.80120945]	[441.83560181 277.59057617 0.88737059]	[4.88013885e+02 8.67654114e+02 6.55098021e-01]	[5.03313263e+02 8.57367310e+02 6.83362186e-01]	[4.72596924e+02 8.49712097e+02 5.91861248e-01]	[4.16036530e+02 7.95823914e+02 7.68700957e-01]	[400.6399231 790.65472412 0.86229765]	[4.36573975e+02 7.72775330e+02 6.95251405e-01]
[418.58853149 295.5786438 0.95641935]	[405.90988159 341.76593018 0.87106222]	[354.55545044 344.31039429 0.83948225]	[328.86624146 439.31243896 0.8689608 ]	[336.4440918 523.80682373 0.91054624]	[462.39657593 339.19717407 0.9140082 ]	[480.32592773 436.55862427 0.85136276]	[498.22140503 521.28186035 0.88819385]	[416.08465576 523.87634277 0.75500339]	[377.65615845 523.94720459 0.76075906]	[413.59216309 664.86151123 0.80995154]	[421.32748413 767.70605469 0.86132592]	[446.97583008 523.79705811 0.71249545]	[462.23071289 675.26062012 0.79475778]	[4.80375031e+02 8.31865723e+02 8.01942885e-01]	[400.84866333 282.68545532 0.90432709]	[423.86416626 280.17904663 0.87916094]	[382.75979614 277.69161987 0.85459894]	[441.83605957 275.05273438 0.88504827]	[4.90515015e+02 8.62548828e+02 6.54550850e-01]	[5.03386108e+02 8.52357117e+02 7.08700776e-01]	[4.75169373e+02 8.47125854e+02 6.09855831e-01]	[4.16106110e+02 7.95864929e+02 7.83409953e-01]	[400.67556763 790.68951416 0.86590874]	[4.34068665e+02 7.72726501e+02 7.15251684e-01]
[418.55239868 292.95089722 0.91800565]	[405.89559937 339.08685303 0.90069091]	[354.5300293 339.18734741 0.87714285]	[326.35998535 436.66104126 0.8411051 ]	[334.05841064 521.20635986 0.89019692]	[462.34838867 336.51473999 0.91701508]	[480.31582642 426.37844849 0.84655344]	[498.13671875 513.62719727 0.82778966]	[416.06259155 521.25219727 0.75425571]	[377.65032959 521.35516357 0.78232294]	[410.95910645 659.83972168 0.78659576]	[421.3142395 770.09802246 0.86927801]	[446.95718384 518.75939941 0.71502221]	[462.29592896 667.57098389 0.82600015]	[4.82814209e+02 8.29143433e+02 7.89783359e-01]	[400.80215454 277.67108154 0.94971776]	[423.81369019 277.54476929 0.93940961]	[380.35327148 275.08361816 0.86761832]	[441.8241272 269.89923096 0.82288516]	[4.98204407e+02 8.52333069e+02 6.32072687e-01]	[5.08451447e+02 8.47181213e+02 6.57885134e-01]	[4.77689392e+02 8.36893005e+02 6.00805759e-01]	[4.18611359e+02 7.98359924e+02 7.75409281e-01]	[400.70611572 790.71612549 0.84833282]	[4.34064880e+02 7.72731262e+02 7.28661895e-01]
[418.57516479 282.72418213 0.89415282]	[405.81695557 336.49050903 0.89755917]	[354.49890137 336.61471558 0.86948562]	[326.3125 431.55563354 0.81548238]	[336.44314575 516.20501709 0.86545759]	[462.26443481 331.42559814 0.88129312]	[480.28729248 421.19485474 0.89353538]	[498.13104248 503.47772217 0.86583245]	[416.06576538 513.60845947 0.71696842]	[377.65155029 516.21276855 0.74320889]	[403.39709473 654.77130127 0.80121571]	[421.30349731 767.71063232 0.88409758]	[446.95529175 508.53158569 0.69350868]	[462.31845093 664.94030762 0.83441597]	[4.82956512e+02 8.24002869e+02 7.54712462e-01]	[400.80383301 275.02764893 0.96533656]	[423.82980347 274.9276123 0.91991365]	[380.35513306 274.88500977 0.85442454]	[441.82373047 262.22094727 0.82001054]	[5.00797394e+02 8.47150269e+02 6.01344228e-01]	[5.13614319e+02 8.36880676e+02 6.22253299e-01]	[4.80203125e+02 8.31855225e+02 6.50747538e-01]	[4.16161102e+02 7.95878479e+02 7.91995585e-01]	[400.67376709 790.70422363 0.85946459]	[4.34037903e+02 7.72726562e+02 7.54009843e-01]
[418.54269409 277.62640381 0.94232881]	[403.355896 333.91625977 0.8724001 ]	[352.01580811 334.01757812 0.84303069]	[326.32122803 423.85238647 0.83254957]	[336.45306396 508.45452881 0.86607641]	[462.28152466 323.7442627 0.88838053]	[480.26928711 418.55105591 0.87582839]	[498.1647644 500.82772827 0.87877357]	[416.09637451 508.51693726 0.73210829]	[377.66448975 513.59375 0.74210107]	[403.28848267 654.74786377 0.80563986]	[421.24517822 770.11755371 0.8939625 ]	[449.49865723 505.95053101 0.7061193 ]	[464.82131958 662.42126465 0.8105343 ]	[4.85481750e+02 8.13747559e+02 7.91793346e-01]	[400.79748535 269.88861084 0.90992153]	[423.78155518 267.365448 0.87745118]	[380.33099365 262.19924927 0.81408221]	[441.75079346 257.08557129 0.82508463]	[4.95674438e+02 8.44520630e+02 6.96660519e-01]	[5.08517517e+02 8.34329773e+02 7.15099514e-01]	[4.82758240e+02 8.26574585e+02 6.94149852e-01]	[4.16091705e+02 7.95859253e+02 7.88134038e-01]	[398.27081299 790.70245361 0.86396277]	[4.31488037e+02 7.72828796e+02 7.42488325e-01]
[416.17575073 275.05047607 0.94448352]	[403.33483887 323.72128296 0.88053 ]	[351.99163818 328.87368774 0.81329691]	[326.31930542 421.23748779 0.86529535]	[334.04678345 503.37661743 0.90560734]	[462.27902222 318.61322021 0.93352157]	[480.22695923 410.97634888 0.83373696]	[498.17712402 498.11746216 0.83871728]	[416.12722778 505.8812561 0.74751586]	[377.66748047 508.44732666 0.75078261]	[400.86776733 652.15118408 0.83505571]	[421.24569702 767.70062256 0.90043819]	[452.04504395 503.34915161 0.72083294]	[464.87878418 659.81195068 0.80543578]	[4.90560791e+02 8.11274536e+02 8.00252438e-01]	[400.78463745 262.17651367 0.91467625]	[421.40310669 259.63635254 0.89223564]	[380.33721924 259.57516479 0.87141389]	[441.68276978 254.54804993 0.81875968]	[5.00763794e+02 8.34307617e+02 7.17400312e-01]	[5.16195984e+02 8.29253601e+02 7.30077803e-01]	[4.82907928e+02 8.26621216e+02 7.00138807e-01]	[4.16142731e+02 7.95846008e+02 7.93525815e-01]	[400.64587402 790.72210693 0.85663062]	[4.28984222e+02 7.72761719e+02 7.42754996e-01]
[416.11392212 272.38009644 0.89863199]	[403.29125977 318.59750366 0.91805369]	[351.94921875 318.77749634 0.84341675]	[323.8237915 418.68432617 0.87433767]	[334.06219482 500.87521362 0.91433656]	[462.20587158 315.96783447 0.92254841]	[480.21508789 403.34634399 0.87088734]	[498.17449951 487.98141479 0.83671182]	[416.1746521 500.81167603 0.7533384 ]	[377.69210815 503.34222412 0.77303511]	[400.82061768 647.14093018 0.84977704]	[421.23666382 767.70465088 0.9028824 ]	[454.54452515 500.6968689 0.70474744]	[464.96792603 652.19006348 0.78414714]	[495.66122437 808.70025635 0.81938815]	[400.71694946 257.08590698 0.96507537]	[421.38064575 256.97772217 0.95063549]	[380.24435425 254.53964233 0.88956904]	[441.67483521 251.887146 0.7840513 ]	[5.05886353e+02 8.31678284e+02 6.90191805e-01]	[5.21298767e+02 8.26597046e+02 7.18532443e-01]	[4.85395325e+02 8.21502930e+02 6.99717462e-01]	[416.15737915 795.83081055 0.80387628]	[400.66223145 790.71557617 0.85557234]	[4.28982910e+02 7.72768066e+02 7.67363071e-01]
[416.06558228 262.19458008 0.87886202]	[403.27893066 315.99661255 0.91570091]	[351.91723633 318.54360962 0.85247958]	[323.78244019 416.10604858 0.84724641]	[334.0369873 500.6628418 0.89168084]	[459.8515625 310.91152954 0.88770002]	[480.19137573 398.26766968 0.89289677]	[498.23425293 482.81936646 0.89338231]	[416.15930176 498.13790894 0.73820817]	[377.66995239 500.70812988 0.77686346]	[400.85751343 644.55749512 0.85543579]	[421.23999023 770.12792969 0.89624041]	[454.56344604 493.09487915 0.69431144]	[467.40762329 647.01147461 0.81776506]	[4.98208557e+02 8.03511780e+02 7.78596461e-01]	[400.66915894 254.50067139 0.97918677]	[421.30288696 254.38200378 0.94355798]	[380.19281006 251.931427 0.86286443]	[439.28198242 241.71601868 0.76999611]	[5.03404785e+02 8.29114685e+02 7.28960752e-01]	[5.21276855e+02 8.18963440e+02 7.19019175e-01]	[4.90515717e+02 8.11318420e+02 6.57482088e-01]	[4.16072052e+02 7.95815308e+02 7.81039894e-01]	[398.26513672 790.68682861 0.84408242]	[4.31477020e+02 7.75340881e+02 7.58134604e-01]
[413.57928467 257.20578003 0.89460742]	[400.88153076 313.43533325 0.89632511]	[349.43234253 315.96200562 0.83816838]	[326.2989502 410.99377441 0.81556374]	[334.06488037 495.65692139 0.86482042]	[459.85546875 303.26263428 0.88751477]	[480.21438599 398.07351685 0.87800097]	[498.24700928 480.27529907 0.89000118]	[418.53070068 490.49050903 0.72532439]	[377.69995117 493.11828613 0.73615825]	[403.24456787 641.93481445 0.83836263]	[421.21743774 770.06915283 0.90192372]	[454.5831604 485.44155884 0.70247829]	[470.04171753 644.45648193 0.79722512]	[5.00638245e+02 8.00918762e+02 7.91146040e-01]	[398.27252197 251.86196899 0.93177283]	[421.27520752 249.3944397 0.91129744]	[380.14508057 246.75920105 0.83728385]	[439.23031616 239.12458801 0.76307309]	[5.05925995e+02 8.26613342e+02 7.30030060e-01]	[5.21389160e+02 8.13880737e+02 7.59376168e-01]	[4.93030060e+02 8.11224304e+02 6.88157022e-01]	[416.1734314 795.809021 0.79710048]	[400.65527344 790.70098877 0.84564245]	[4.28956238e+02 7.72819397e+02 7.63762176e-01]
[413.5769043 256.9367981 0.91705853]	[400.85601807 305.79064941 0.88495684]	[349.39245605 310.95028687 0.81266999]	[326.28063965 403.31558228 0.83555871]	[334.07546997 487.99411011 0.85574156]	[462.21228027 298.22555542 0.91811168]	[480.21353149 393.01400757 0.84408295]	[500.64175415 480.1468811 0.87896013]	[416.17028809 482.8576355 0.75594741]	[377.6980896 485.41894531 0.7462936 ]	[403.26785278 641.87463379 0.81574303]	[421.23098755 770.09906006 0.90232092]	[452.08096313 482.74728394 0.71233034]	[472.54067993 639.36077881 0.76803547]	[500.70455933 790.75878906 0.8585735 ]	[398.24749756 244.19485474 0.91097504]	[421.26177979 241.62554932 0.90338063]	[380.11880493 239.19792175 0.84340435]	[439.22903442 236.50837708 0.78872746]	[5.03417175e+02 8.18881409e+02 7.22416162e-01]	[5.21307251e+02 8.11228271e+02 7.89141953e-01]	[4.95634094e+02 8.06035217e+02 6.71306074e-01]	[418.58218384 795.78533936 0.79994017]	[400.67300415 790.68444824 0.8505407 ]	[4.28968964e+02 7.75287842e+02 7.57750928e-01]
[413.5824585 254.39810181 0.90064359]	[400.79302979 300.68167114 0.92212611]	[346.86196899 308.34286499 0.80634212]	[326.31945801 400.75341797 0.85985684]	[336.48324585 482.8812561 0.91348779]	[459.79632568 295.63720703 0.93717104]	[480.18994141 387.89813232 0.84595078]	[500.6819458 475.13061523 0.85694677]	[418.61911011 482.77105713 0.76463538]	[380.08996582 482.91394043 0.7479769 ]	[403.29385376 639.36627197 0.79954374]	[421.2104187 770.14447021 0.8925873 ]	[457.08255005 480.2215271 0.71403849]	[475.10842896 636.7154541 0.77238464]	[500.74108887 790.61505127 0.84751898]	[398.26467896 239.06239319 0.93902355]	[421.27713013 236.58720398 0.94159651]	[380.0897522 236.66192627 0.87696517]	[439.20050049 234.00485229 0.76068461]	[5.05882294e+02 8.13801880e+02 7.12519944e-01]	[5.21363281e+02 8.08729614e+02 7.78942406e-01]	[4.95680573e+02 7.98433044e+02 6.49490714e-01]	[418.57669067 793.33532715 0.806292 ]	[400.67431641 790.66253662 0.85024422]	[4.28932739e+02 7.77844849e+02 7.37910092e-01]
[413.52133179 251.86581421 0.8714869 ]	[400.83407593 298.09121704 0.93313658]	[349.36645508 300.71563721 0.8285287 ]	[326.32128906 398.19784546 0.87132621]	[336.51217651 482.74926758 0.92174351]	[459.78271484 295.45236206 0.92273712]	[480.18487549 382.78625488 0.8693561 ]	[500.67385864 467.39709473 0.86503661]	[418.59677124 480.25598145 0.76304102]	[377.73614502 482.80892944 0.76478362]	[400.87774658 636.72302246 0.81056517]	[421.19927979 770.15289307 0.89364266]	[457.08139038 477.70492554 0.70685065]	[477.61251831 634.16583252 0.76852417]	[500.81900024 788.0324707 0.85714704]	[398.22006226 236.53431702 0.9647541 ]	[421.25210571 236.44377136 0.96953857]	[377.74951172 234.07157898 0.88507819]	[439.19265747 233.82991028 0.77621758]	[5.03449768e+02 8.11143250e+02 7.45350540e-01]	[5.21328308e+02 8.06131653e+02 7.72410393e-01]	[4.98249481e+02 7.93241333e+02 7.19536364e-01]	[418.56964111 793.30883789 0.80311191]	[400.66705322 790.65435791 0.84633261]	[4.28919434e+02 7.77868286e+02 7.35481679e-01]
[413.49801636 241.72958374 0.85299826]	[400.82873535 295.56945801 0.93347621]	[346.90200806 298.13586426 0.85041296]	[326.32409668 395.6177063 0.84456605]	[336.50186157 480.21652222 0.90593326]	[459.76239014 292.90969849 0.89640009]	[480.17474365 380.12750244 0.89132375]	[500.66903687 462.34960938 0.90304011]	[418.61251831 480.17971802 0.75924486]	[377.74325562 480.33508301 0.76457846]	[400.86172485 631.67767334 0.8057251 ]	[421.19610596 770.11486816 0.89406681]	[457.12689209 475.16317749 0.704741 ]	[477.63616943 629.10040283 0.79497623]	[500.86767578 788.03387451 0.8751651 ]	[398.20858765 233.98083496 0.97396302]	[421.21795654 233.88166809 0.95653772]	[377.75231934 233.88487244 0.86547214]	[439.14013672 228.8062439 0.70369029]	[5.08504486e+02 8.08628784e+02 7.04472899e-01]	[5.23826538e+02 8.03533508e+02 7.36814857e-01]	[4.98245636e+02 7.93275085e+02 7.24836528e-01]	[418.59881592 793.315979 0.81405759]	[400.69436646 790.66693115 0.8494094 ]	[4.28915375e+02 7.75354126e+02 7.34582067e-01]
[413.52990723 239.1375885 0.87971735]	[400.83169556 295.44033813 0.9247961 ]	[346.8815918 298.03271484 0.85159832]	[326.36474609 395.50570679 0.82810026]	[336.53283691 477.70108032 0.89139193]	[459.77703857 287.88265991 0.87194616]	[480.18566895 377.68789673 0.89449811]	[500.70452881 462.29464722 0.91084802]	[418.65884399 477.68145752 0.75903296]	[380.11392212 480.2585144 0.76634067]	[403.24359131 629.08294678 0.79560131]	[421.19622803 770.10748291 0.890697 ]	[457.19772339 472.60110474 0.71158773]	[475.17251587 624.01080322 0.8196609 ]	[500.90036011 780.46893311 0.84049737]	[398.22891235 233.83738708 0.95723867]	[421.20944214 231.38206482 0.93249655]	[377.72842407 228.87989807 0.83666658]	[439.0975647 221.13674927 0.64918965]	[5.06000763e+02 8.06092224e+02 7.17046618e-01]	[5.23835510e+02 7.98375610e+02 7.39694774e-01]	[5.00645355e+02 7.90633789e+02 7.38765776e-01]	[418.58731079 793.26751709 0.81550068]	[400.68618774 790.62976074 0.8476913 ]	[4.28930328e+02 7.77830139e+02 7.27830648e-01]
[413.49526978 236.65332031 0.89120156]	[400.82049561 292.97128296 0.91298354]	[346.8765564 295.57910156 0.84759945]	[328.93661499 392.99987793 0.81759572]	[336.5788269 477.681427 0.89013213]	[459.78967285 282.74215698 0.87450415]	[480.20968628 377.56796265 0.87985206]	[500.71292114 462.25308228 0.91170979]	[418.69921875 475.14846802 0.75083327]	[380.14450073 480.17144775 0.75004303]	[403.2543335 626.47167969 0.80567259]	[421.20861816 767.70178223 0.89233053]	[459.62033081 472.51870728 0.71208304]	[477.69052124 623.99530029 0.82912606]	[503.2562561 782.98913574 0.8521589 ]	[398.21841431 231.33015442 0.93317485]	[421.20361328 228.85073853 0.91032827]	[377.75164795 228.77474976 0.83509892]	[439.1229248 218.63420105 0.66662836]	[5.16188293e+02 8.06127808e+02 7.00422168e-01]	[5.26456360e+02 7.95881958e+02 7.07776606e-01]	[4.98202759e+02 7.90776611e+02 7.66110778e-01]	[418.63641357 793.23449707 0.8287791 ]	[400.72161865 790.61462402 0.84785444]	[4.28953766e+02 7.75308350e+02 7.30680943e-01]
[413.53067017 236.52636719 0.90998775]	[400.82168579 290.45315552 0.89927304]	[346.89083862 295.46539307 0.8381716 ]	[331.4675293 390.43637085 0.81971574]	[336.6178894 475.11566162 0.87626797]	[459.8079834 280.21081543 0.89511216]	[480.23257446 375.08102417 0.87082201]	[500.74298096 459.75091553 0.90875649]	[418.73327637 472.55239868 0.74571764]	[380.16641235 477.6630249 0.74153018]	[403.25717163 626.41131592 0.79644924]	[421.19989014 767.67987061 0.89466715]	[459.65625 464.92987061 0.72839123]	[480.14584351 623.91229248 0.81866276]	[503.29293823 780.43261719 0.84986889]	[398.23379517 226.30915833 0.91079503]	[421.22225952 226.21879578 0.89823043]	[377.75820923 221.20881653 0.83442515]	[439.13848877 216.11807251 0.69210672]	[5.13575867e+02 8.06048950e+02 7.28645682e-01]	[5.23962402e+02 7.95847900e+02 7.58905053e-01]	[5.00651764e+02 7.90670959e+02 7.90443540e-01]	[418.67025757 793.2322998 0.82760221]	[400.74234009 790.62817383 0.84543401]	[4.28919952e+02 7.72837341e+02 7.34559834e-01]
[413.53665161 234.07771301 0.91085172]	[400.8218689 287.87911987 0.88873613]	[346.89996338 292.99554443 0.82456464]	[331.46002197 385.39849854 0.82237017]	[336.63568115 470.02667236 0.87069905]	[459.82913208 280.10940552 0.91098237]	[480.22598267 372.49313354 0.84746951]	[500.74987793 457.21484375 0.88985384]	[418.77038574 469.9956665 0.7466194 ]	[380.18692017 475.13363647 0.73594928]	[400.85913086 626.49377441 0.79809225]	[421.23379517 767.64593506 0.89144421]	[459.70507812 464.86096191 0.74234539]	[480.15551758 623.87335205 0.83252406]	[503.32574463 777.89624023 0.83934021]	[398.21765137 223.67436218 0.90737587]	[421.23556519 218.67585754 0.90934587]	[377.72064209 221.10250854 0.84875554]	[439.1288147 215.99554443 0.70660371]	[5.13641418e+02 8.08547485e+02 7.11780369e-01]	[5.26446594e+02 7.98417114e+02 7.11352587e-01]	[5.00674316e+02 7.88218506e+02 7.76762545e-01]	[418.60284424 793.22631836 0.82390553]	[400.69992065 790.6015625 0.84935403]	[4.29005249e+02 7.72834534e+02 7.33732760e-01]
[413.57556152 233.98068237 0.91452396]	[400.80786133 285.28085327 0.8918072 ]	[346.88378906 292.92382812 0.82097691]	[331.43060303 385.31326294 0.82486248]	[336.65664673 467.46856689 0.88196862]	[459.8182373 277.64135742 0.92658669]	[480.24841309 369.96337891 0.84348261]	[500.72958374 457.15155029 0.88083243]	[418.77322388 467.4548645 0.75102752]	[380.18466187 472.59405518 0.7331084 ]	[400.85797119 626.56365967 0.7877118 ]	[421.24960327 767.64276123 0.89302194]	[459.70202637 462.384552 0.74621117]	[480.13653564 621.28424072 0.81315482]	[503.38705444 775.3302002 0.82403255]	[398.24847412 221.10671997 0.91809839]	[421.24597168 218.54066467 0.92285246]	[377.72772217 218.6125946 0.86158758]	[439.13421631 215.89646912 0.68776131]	[5.11055328e+02 8.08574768e+02 7.23643899e-01]	[5.26467834e+02 8.00937134e+02 7.07714021e-01]	[5.00751190e+02 7.88152832e+02 7.63211489e-01]	[418.5942688 793.25268555 0.81866419]	[400.69741821 790.6126709 0.85174501]	[4.31493347e+02 7.72821838e+02 7.39887953e-01]
[413.59344482 233.91067505 0.90648639]	[400.8291626 282.73416138 0.89661938]	[346.90075684 290.44711304 0.81359625]	[331.47909546 385.33377075 0.82073063]	[336.70169067 467.43322754 0.88589352]	[459.83227539 277.58279419 0.93566316]	[480.25680542 367.38363647 0.84639901]	[500.7550354 454.62771606 0.87125051]	[421.13796997 464.91674805 0.75575453]	[380.22763062 470.02102661 0.73004669]	[403.25534058 626.55334473 0.79734588]	[421.243927 767.66564941 0.89377403]	[459.74472046 462.31433105 0.75878388]	[480.16940308 618.76989746 0.81292069]	[503.46984863 775.27044678 0.81575698]	[400.61068726 218.58724976 0.93141448]	[421.27664185 216.10632324 0.93175364]	[380.10183716 216.14634705 0.87943965]	[439.16244507 213.5324707 0.69936514]	[5.08495483e+02 8.06083496e+02 7.57730424e-01]	[5.23988220e+02 7.98374695e+02 7.45070994e-01]	[5.00864838e+02 7.88050232e+02 7.61224508e-01]	[418.61486816 793.25830078 0.80637938]	[400.70474243 790.6262207 0.83751267]	[4.31499420e+02 7.72830505e+02 7.42624640e-01]
[413.58981323 233.86550903 0.90156561]	[400.83642578 282.6789856 0.89943403]	[346.89682007 290.38363647 0.80846065]	[333.92822266 385.29690552 0.82887232]	[339.06494141 467.39346313 0.89353305]	[459.83444214 277.54956055 0.93763793]	[480.27911377 367.33111572 0.84989715]	[500.76623535 454.59625244 0.86820704]	[421.20013428 464.85940552 0.76019514]	[380.28314209 467.47955322 0.72741669]	[400.85385132 626.51696777 0.78752381]	[421.24121094 767.64251709 0.89478904]	[459.80551147 462.26116943 0.76499498]	[480.19522095 616.26263428 0.81109709]	[505.87155151 772.78753662 0.81452316]	[398.2635498 218.53161621 0.93655449]	[421.27810669 216.04118347 0.94556463]	[380.09594727 216.11366272 0.88537925]	[439.21411133 213.4367218 0.81188715]	[5.11045135e+02 8.08541077e+02 7.26934850e-01]	[5.26444031e+02 7.98419556e+02 7.14335382e-01]	[5.03265259e+02 7.85594604e+02 7.62196243e-01]	[418.60522461 793.2913208 0.80500734]	[400.6930542 790.65106201 0.84009981]	[4.31506287e+02 7.72805176e+02 7.52749503e-01]
[413.58184814 231.44795227 0.88840103]	[400.83581543 280.19723511 0.90968895]	[346.89663696 287.88998413 0.80328625]	[333.97323608 382.79364014 0.85671216]	[339.1065979 464.9246521 0.89988321]	[459.81713867 277.48098755 0.93691796]	[480.27987671 364.84085083 0.85630274]	[500.7739563 452.01101685 0.86789775]	[421.23431396 462.35281372 0.76160884]	[380.31747437 464.94747925 0.72316623]	[400.86590576 624.00201416 0.77567703]	[421.24264526 767.69110107 0.88232601]	[459.83483887 459.78335571 0.76312721]	[480.27185059 618.7557373 0.8244378 ]	[505.89126587 772.79211426 0.81366676]	[398.26251221 216.11346436 0.94300747]	[421.28268433 216.00523376 0.95072442]	[380.10546875 216.09898376 0.89054883]	[439.22277832 213.44898987 0.80770159]	[5.13586243e+02 8.06049316e+02 7.25464225e-01]	[5.26467224e+02 7.95836365e+02 7.32746243e-01]	[5.03297424e+02 7.85576599e+02 7.60643780e-01]	[418.61502075 793.31573486 0.80053121]	[400.70397949 790.67614746 0.83018768]	[4.31513214e+02 7.75286621e+02 7.45294034e-01]
[416.04943848 231.39042664 0.89165133]	[400.86169434 280.1583252 0.90971678]	[349.38366699 287.8338623 0.80344129]	[334.04504395 382.76901245 0.86809057]	[339.12408447 462.43807983 0.91205078]	[459.84039307 275.10693359 0.93810546]	[480.2980957 362.33450317 0.86800671]	[500.81356812 449.44241333 0.87695283]	[421.25305176 462.33108521 0.75727403]	[380.32183838 464.9312439 0.72114211]	[403.28594971 624.00738525 0.78412104]	[421.24563599 767.652771 0.88174081]	[462.19802856 459.75326538 0.76071811]	[480.26940918 613.69219971 0.82112992]	[505.87728882 770.18969727 0.84100837]	[400.63601685 216.07290649 0.95543939]	[421.30697632 215.96151733 0.9498443 ]	[380.12420654 216.07203674 0.90455341]	[439.21990967 213.4133606 0.76442802]	[5.11057312e+02 8.00961304e+02 7.40967810e-01]	[5.26430237e+02 7.93227722e+02 7.72346139e-01]	[5.03296997e+02 7.77872986e+02 7.17043519e-01]	[418.60949707 793.28765869 0.80734682]	[400.69668579 790.65246582 0.83340281]	[4.31509125e+02 7.72821655e+02 7.45054901e-01]
[416.06216431 231.38316345 0.8939805 ]	[400.87319946 280.12426758 0.91327292]	[349.40338135 287.80639648 0.80466104]	[336.46829224 382.74490356 0.87532777]	[339.15524292 462.44262695 0.90669286]	[459.8336792 275.05938721 0.93936449]	[480.31799316 362.30923462 0.86968005]	[500.83676147 446.94927979 0.88022023]	[421.27084351 462.26681519 0.76484019]	[382.72937012 464.87774658 0.72609282]	[403.29443359 623.90075684 0.77981716]	[421.22827148 767.60638428 0.88500291]	[462.20343018 459.67703247 0.75845224]	[480.24526978 611.13922119 0.82400376]	[503.49234009 767.68615723 0.84831256]	[400.64752197 216.0708313 0.95817006]	[421.3145752 215.95541382 0.9511072 ]	[380.13552856 216.07801819 0.90789747]	[439.23074341 213.39788818 0.77207446]	[5.08541565e+02 7.95866150e+02 7.66890407e-01]	[526.40124512 790.73114014 0.79637551]	[5.03271759e+02 7.72831177e+02 7.25432813e-01]	[418.63934326 793.31195068 0.81851846]	[400.71090698 790.67419434 0.83751601]	[4.28991943e+02 7.72747986e+02 7.51501083e-01]
[416.07211304 231.36058044 0.8920638 ]	[403.26330566 280.14596558 0.90758955]	[349.41577148 287.83041382 0.80603248]	[336.49685669 382.82641602 0.86949509]	[339.17935181 464.82141113 0.90401906]	[462.2052002 275.05990601 0.9371925 ]	[480.35882568 364.79351807 0.86050481]	[500.85876465 446.90606689 0.88457966]	[421.26773071 459.81234741 0.76522094]	[382.73449707 464.83966064 0.72793263]	[403.27850342 623.8661499 0.78629208]	[421.21817017 767.62536621 0.87440372]	[462.19827271 457.20358276 0.74568141]	[480.20077515 608.60626221 0.83815259]	[503.47125244 767.67169189 0.85121155]	[400.65341187 216.05648804 0.95938224]	[421.32113647 215.9356842 0.9495073 ]	[380.14257812 216.05209351 0.91214651]	[439.24234009 213.36532593 0.76734513]	[5.11039185e+02 7.95818298e+02 7.68987596e-01]	[526.42694092 790.68939209 0.79545945]	[5.00860504e+02 7.72839539e+02 7.34900475e-01]	[418.62045288 793.28723145 0.80885839]	[400.69946289 790.67224121 0.82841015]	[4.31480560e+02 7.72807190e+02 7.40087271e-01]
[416.07821655 231.34884644 0.89103818]	[403.33044434 280.13858032 0.9000743 ]	[349.46380615 287.82489014 0.80688727]	[336.51763916 382.77746582 0.88152784]	[339.18902588 462.42907715 0.90917379]	[462.26239014 275.07791138 0.93482375]	[482.74383545 364.79360962 0.85270113]	[500.86499023 444.41329956 0.89754295]	[421.29458618 462.26452637 0.76285207]	[382.74035645 464.88238525 0.72494906]	[403.2951355 623.99975586 0.78313863]	[421.22421265 767.68920898 0.87383091]	[462.22891235 459.66702271 0.75516278]	[480.25183105 611.12548828 0.83786201]	[503.45645142 767.66107178 0.85561192]	[400.6680603 216.04298401 0.96042371]	[421.33349609 215.92434692 0.9476518 ]	[380.16241455 215.98440552 0.91252863]	[439.27734375 213.30093384 0.77523941]	[5.08534088e+02 7.95821594e+02 7.63057232e-01]	[5.23990356e+02 7.90681274e+02 7.88372040e-01]	[5.00863953e+02 7.72833984e+02 7.48145819e-01]	[418.59133911 793.31243896 0.79909819]	[400.68289185 790.69152832 0.82520747]	[4.31500793e+02 7.75306702e+02 7.40960300e-01]
[416.09689331 231.31114197 0.88997805]	[403.35079956 280.11114502 0.89859337]	[351.9644165 287.79959106 0.80979788]	[336.55804443 382.85604858 0.86524856]	[339.19732666 462.41055298 0.91200417]	[462.26364136 275.05700684 0.93460023]	[482.77151489 364.76828003 0.85823685]	[500.89273071 444.43771362 0.89451963]	[421.30740356 462.256073 0.76066816]	[382.75805664 464.86981201 0.72389257]	[403.31051636 624.01623535 0.78010148]	[421.24417114 767.69952393 0.86992013]	[462.24468994 459.66610718 0.7559154 ]	[480.24468994 611.1137085 0.83838528]	[503.44354248 767.67059326 0.85847723]	[400.68240356 216.01472473 0.96359706]	[421.3550415 215.89396667 0.94470602]	[380.17526245 215.9042511 0.90965509]	[439.31008911 210.87030029 0.76550913]	[5.11050537e+02 7.95818848e+02 7.60071456e-01]	[5.26398193e+02 7.90678772e+02 7.87053585e-01]	[5.00841187e+02 7.75282471e+02 7.51702368e-01]	[418.5871582 793.30493164 0.79477698]	[400.68481445 790.68084717 0.82409406]	[4.31521301e+02 7.75305725e+02 7.39082754e-01]
[416.11676025 231.30259705 0.8900857 ]	[405.81558228 280.09707642 0.89198697]	[354.45394897 285.3086853 0.81687677]	[336.5994873 385.31838989 0.86257428]	[339.21984863 462.37988281 0.91162425]	[462.29116821 275.06036377 0.93296343]	[482.78146362 362.33990479 0.86025017]	[500.89633179 444.37231445 0.91226774]	[421.33551025 462.27267456 0.75861144]	[382.77322388 464.89309692 0.72212082]	[403.31604004 623.97009277 0.78895473]	[421.23391724 767.66265869 0.87717789]	[462.27539062 459.67092896 0.76164162]	[480.24499512 611.11889648 0.83991051]	[503.41009521 767.61895752 0.87216061]	[400.69458008 216.00332642 0.96571797]	[421.38424683 213.56356812 0.94481504]	[380.19467163 213.55186462 0.9091258 ]	[441.6809082 210.86170959 0.78530461]	[5.08542145e+02 7.93338806e+02 7.72661746e-01]	[523.96966553 790.62475586 0.80370283]	[5.00826782e+02 7.72777893e+02 7.64492631e-01]	[418.59371948 793.29077148 0.80414915]	[400.6869812 790.66693115 0.83217204]	[4.31493195e+02 7.72827820e+02 7.44247198e-01]
[416.13842773 228.86412048 0.88906205]	[405.84326172 277.73205566 0.89110047]	[354.48864746 285.28479004 0.82299203]	[336.63128662 382.86343384 0.8721199 ]	[339.2611084 462.37698364 0.90711761]	[462.31152344 275.06176758 0.92992854]	[482.82727051 367.33374023 0.85167181]	[503.23492432 444.40264893 0.90655231]	[421.35876465 462.29934692 0.75499767]	[382.81384277 464.90707397 0.71683532]	[403.32281494 623.92932129 0.78888804]	[421.22146606 767.64984131 0.8799305 ]	[462.28015137 459.71450806 0.76408947]	[480.2454834 611.12072754 0.83759177]	[503.35818481 767.56512451 0.87901753]	[400.71279907 215.99191284 0.96386313]	[421.40429688 213.55328369 0.94000328]	[380.21365356 213.50949097 0.90607667]	[441.7026062 210.83909607 0.78655839]	[5.08474457e+02 7.93314819e+02 7.81616628e-01]	[523.90130615 788.23535156 0.82156014]	[5.00785858e+02 7.72712708e+02 7.65358984e-01]	[418.62249756 793.28771973 0.80630404]	[400.70184326 790.6729126 0.83254731]	[4.29000336e+02 7.72817688e+02 7.42208898e-01]
[416.17172241 228.8740387 0.89461839]	[405.89440918 277.72045898 0.89010304]	[354.54159546 285.26242065 0.83094138]	[336.61535645 382.73934937 0.89198661]	[339.26571655 462.36416626 0.90919846]	[462.34710693 275.05053711 0.92663443]	[482.85913086 367.33731079 0.84949797]	[503.2359314 444.40246582 0.90802079]	[421.38394165 462.29226685 0.7484473 ]	[382.83703613 464.88504028 0.71208262]	[403.32012939 623.96459961 0.79309249]	[421.23623657 767.62994385 0.88453877]	[462.29849243 459.71688843 0.75838256]	[480.28112793 613.6494751 0.83515954]	[503.34399414 767.58197021 0.88228095]	[400.74417114 216.00787354 0.9612084 ]	[423.78637695 213.56016541 0.93543339]	[380.25460815 213.51327515 0.90601408]	[441.72277832 210.81422424 0.77723694]	[5.08480957e+02 7.95790283e+02 7.77947009e-01]	[523.92059326 790.61480713 0.82325572]	[5.00763336e+02 7.72743469e+02 7.61066735e-01]	[418.63131714 793.2902832 0.81629944]	[400.71466064 790.66546631 0.84062409]	[4.31483582e+02 7.72776672e+02 7.54312456e-01]
[418.54119873 231.32147217 0.9022783 ]	[405.89889526 277.72229004 0.88908112]	[354.54544067 285.26367188 0.8326475 ]	[336.61627197 380.25891113 0.91591817]	[339.27633667 462.36083984 0.90949464]	[462.35824585 275.05319214 0.92382425]	[482.8644104 367.34402466 0.84858793]	[503.23153687 444.42608643 0.90275198]	[421.37438965 462.28326416 0.75290048]	[382.83435059 464.86972046 0.71790594]	[403.3258667 623.93804932 0.77616119]	[421.23706055 767.64685059 0.88578725]	[462.29434204 459.71044922 0.75940681]	[480.27825928 613.63128662 0.83025485]	[503.3326416 767.56323242 0.88043702]	[400.76809692 216.03883362 0.9549486 ]	[423.81072998 215.90591431 0.93361306]	[380.27658081 213.51481628 0.90229279]	[441.75479126 210.8114624 0.78245234]	[505.91204834 795.82891846 0.7966575 ]	[523.82305908 790.65240479 0.82630831]	[5.00792603e+02 7.70314575e+02 7.58490205e-01]	[418.61248779 793.3046875 0.81406176]	[400.70639038 790.66772461 0.84334135]	[4.31482697e+02 7.72796448e+02 7.52198875e-01]
[418.57553101 231.34925842 0.91421455]	[408.39474487 277.7199707 0.88527369]	[354.58099365 285.26702881 0.83557039]	[336.64801025 380.23883057 0.92003036]	[339.28460693 462.36077881 0.90709919]	[462.38586426 275.04956055 0.9208715 ]	[482.8765564 367.33996582 0.843674 ]	[500.89474487 446.87521362 0.8967936 ]	[421.40142822 462.28875732 0.75324792]	[382.86154175 464.87588501 0.7170375 ]	[403.32324219 623.91619873 0.77846789]	[421.23751831 767.63244629 0.88554734]	[462.32128906 459.72409058 0.76461172]	[480.27508545 613.63067627 0.82919252]	[503.33102417 767.55279541 0.87967646]	[400.81225586 216.0769043 0.94651312]	[423.83840942 215.936203 0.93069434]	[380.30499268 213.55274963 0.89556551]	[441.771698 210.82286072 0.76816839]	[505.9382019 795.8125 0.79654324]	[523.85333252 790.63763428 0.82893407]	[5.00787262e+02 7.70297852e+02 7.56492257e-01]	[418.61102295 793.29241943 0.81769705]	[400.70654297 790.65722656 0.84544837]	[4.31488037e+02 7.72788391e+02 7.52474606e-01]
[418.59075928 231.35458374 0.91766995]	[408.43548584 277.72451782 0.88063323]	[356.97555542 285.27633667 0.83681512]	[336.67401123 380.28198242 0.91284299]	[339.29336548 462.35498047 0.90582716]	[462.40402222 275.05523682 0.91628909]	[482.89227295 367.34890747 0.83970964]	[500.86535645 444.40011597 0.90595549]	[421.37774658 459.8069458 0.75426495]	[382.83694458 462.38742065 0.72341543]	[403.32144165 623.86749268 0.77726752]	[421.23709106 767.66009521 0.87699389]	[462.30450439 459.64810181 0.75242376]	[480.26068115 611.13372803 0.83523893]	[503.30892944 767.56988525 0.88056219]	[400.82949829 216.07455444 0.94478905]	[423.86621094 215.94822693 0.92654967]	[380.31088257 215.89376831 0.89594865]	[441.79803467 210.86720276 0.7665503 ]	[5.05924164e+02 7.95837097e+02 7.91735172e-01]	[523.83789062 790.65039062 0.82637817]	[5.00768890e+02 7.72694092e+02 7.49418736e-01]	[418.61416626 793.29754639 0.81982309]	[400.71340942 790.66418457 0.8428359 ]	[4.31492462e+02 7.75267456e+02 7.41598725e-01]
[418.59173584 231.35374451 0.91755706]	[408.44009399 277.72265625 0.8811245 ]	[356.97732544 285.27655029 0.83694547]	[336.67681885 380.27853394 0.91182047]	[339.29556274 462.35958862 0.904221 ]	[462.40856934 275.050354 0.91461891]	[482.89260864 367.35913086 0.84048164]	[500.87182617 444.40127563 0.90554702]	[421.37509155 459.79650879 0.75623751]	[382.83712769 462.38409424 0.72504354]	[403.32348633 623.88067627 0.77500015]	[421.24209595 767.67486572 0.87440813]	[462.30133057 457.21594238 0.75200963]	[480.26657104 611.15081787 0.8336094 ]	[503.30599976 767.581604 0.88313115]	[400.82946777 216.07417297 0.9448666 ]	[423.86801147 215.94644165 0.92639488]	[380.30581665 213.55645752 0.89650321]	[441.79977417 210.86131287 0.76964247]	[5.05921265e+02 7.95831909e+02 7.93367743e-01]	[523.83319092 790.6496582 0.8269996 ]	[5.00769379e+02 7.72705322e+02 7.51003683e-01]	[418.60031128 793.29748535 0.81603456]	[400.70635986 790.66088867 0.84149331]	[4.31506317e+02 7.75289246e+02 7.42294252e-01]
[418.62039185 231.36447144 0.9258014 ]	[410.9515686 280.10336304 0.87497807]	[357.00695801 285.29995728 0.83734816]	[336.68295288 380.28625488 0.90692008]	[341.67138672 462.36056519 0.90023959]	[462.43591309 275.08102417 0.90707868]	[482.91165161 367.3913269 0.83096635]	[500.87371826 444.38848877 0.90669328]	[421.38214111 459.81414795 0.75447595]	[382.84536743 462.38632202 0.7209329 ]	[403.29876709 623.89611816 0.77405721]	[421.23886108 767.6618042 0.87797683]	[462.2991333 459.67022705 0.75592732]	[480.25991821 613.628479 0.83139437]	[503.28466797 767.58843994 0.88205159]	[400.85964966 216.07989502 0.94158757]	[423.89520264 215.95599365 0.92155498]	[380.32119751 215.90516663 0.89616525]	[441.83605957 210.87072754 0.76615208]	[503.46838379 795.86791992 0.79969537]	[523.78479004 790.66876221 0.81638992]	[5.00762787e+02 7.72720703e+02 7.43982852e-01]	[418.60037231 793.30664062 0.81598032]	[400.70428467 790.66748047 0.84160709]	[4.31490997e+02 7.72833679e+02 7.43764877e-01]
[418.64990234 231.36634827 0.92953354]	[410.99661255 280.10299683 0.87747544]	[357.02120972 285.32095337 0.84146702]	[336.68621826 380.2645874 0.91133744]	[341.68289185 462.36044312 0.90056324]	[464.84017944 275.08691406 0.90314054]	[482.93371582 367.39782715 0.83207101]	[500.89389038 444.42111206 0.89972824]	[421.38049316 459.76605225 0.76018035]	[382.83776855 462.35128784 0.7290929 ]	[403.25674438 623.85961914 0.78223073]	[421.23834229 767.63769531 0.8792308 ]	[462.30886841 457.1867981 0.7529605 ]	[480.21835327 611.09191895 0.83387977]	[503.26235962 767.57006836 0.86917961]	[403.25265503 216.07273865 0.93699038]	[423.92773438 215.95692444 0.91511124]	[380.34759521 215.89846802 0.89831948]	[441.87191772 210.87113953 0.77555192]	[5.05903992e+02 7.95888977e+02 7.85785913e-01]	[523.81817627 790.66461182 0.81095833]	[5.00724213e+02 7.72710510e+02 7.21620917e-01]	[418.59179688 793.30456543 0.81993037]	[400.70089722 790.66766357 0.84373367]	[4.31493011e+02 7.72792480e+02 7.50067055e-01]
[418.70095825 231.37219238 0.93578434]	[413.51953125 277.70751953 0.89004737]	[357.06317139 285.27420044 0.85180998]	[339.07052612 380.20663452 0.91958779]	[341.68093872 462.33877563 0.90345198]	[464.89251709 275.06362915 0.89780176]	[482.97332764 367.34243774 0.83214676]	[503.27886963 444.41564941 0.90140313]	[423.77871704 459.80203247 0.75861984]	[382.85919189 462.37966919 0.72672355]	[403.26483154 623.82739258 0.77781177]	[421.22354126 767.62213135 0.88035834]	[462.34194946 459.64608765 0.76232994]	[480.19113159 611.0871582 0.82606226]	[500.88684082 765.02990723 0.85543299]	[403.3135376 216.06494141 0.9309783 ]	[426.4133606 215.96499634 0.90480155]	[382.76397705 213.53060913 0.87789744]	[441.91473389 210.86540222 0.75598937]	[503.32095337 795.82269287 0.81185538]	[521.26757812 790.6206665 0.81863928]	[5.00725586e+02 7.70162415e+02 7.26990879e-01]	[418.60778809 793.28509521 0.81962276]	[400.70898438 790.6619873 0.83911943]	[4.28994049e+02 7.72773193e+02 7.53851295e-01]
[418.72705078 231.39620972 0.9404313 ]	[413.56268311 277.7293396 0.89123482]	[357.08612061 285.29995728 0.85434145]	[339.08892822 380.20639038 0.92147696]	[341.69137573 462.35021973 0.90308589]	[464.93389893 275.08981323 0.89551753]	[482.97268677 367.33926392 0.83493972]	[503.27264404 444.43051147 0.89969814]	[423.7923584 462.23834229 0.75662899]	[382.86459351 462.40689087 0.72329181]	[403.29736328 623.8706665 0.78141785]	[421.22354126 767.60253906 0.88420248]	[462.35128784 459.68151855 0.76673651]	[480.17144775 611.11047363 0.83326131]	[500.815979 764.96643066 0.85474086]	[403.34121704 216.08114624 0.92422837]	[426.45843506 215.98001099 0.89891011]	[382.79522705 213.52233887 0.86830831]	[444.3114624 210.84715271 0.77777165]	[500.78900146 795.78936768 0.82036078]	[518.70703125 790.61517334 0.80883098]	[5.00697205e+02 7.70114685e+02 7.22127020e-01]	[418.59240723 793.28961182 0.8259117 ]	[400.70098877 790.65423584 0.85156637]	[4.28987610e+02 7.72748230e+02 7.62687624e-01]
[418.75317383 231.38787842 0.93923783]	[416.04788208 277.72644043 0.9011848 ]	[357.14901733 285.28945923 0.85510695]	[339.08520508 380.17288208 0.92171264]	[341.69299316 462.35281372 0.90031904]	[464.96658325 275.09661865 0.89180678]	[482.96826172 367.39019775 0.83678538]	[503.29162598 444.4319458 0.89982301]	[423.81494141 462.26721191 0.75172585]	[385.31802368 464.84707642 0.71710593]	[403.31381226 623.8583374 0.78078616]	[421.23095703 767.63995361 0.8809669 ]	[462.36605835 459.71176147 0.76704556]	[480.15237427 611.09796143 0.83233792]	[500.79406738 764.97210693 0.85673362]	[403.3710022 216.08088684 0.91980863]	[428.93508911 215.97589111 0.89581198]	[382.86300659 213.55462646 0.84739679]	[444.34136963 210.84861755 0.78414041]	[500.69332886 793.29693604 0.79390359]	[516.19403076 788.2376709 0.79017764]	[5.00752106e+02 7.70105774e+02 7.31761515e-01]	[418.58331299 793.29333496 0.81833798]	[400.70046997 790.65435791 0.8477512 ]	[4.31471619e+02 7.72804138e+02 7.58958876e-01]
[418.78112793 231.39814758 0.94039166]	[416.06311035 277.72506714 0.90444183]	[357.16741943 285.29776001 0.85266501]	[339.11114502 380.1918335 0.92054588]	[341.70932007 462.37277222 0.89465439]	[467.40386963 275.09292603 0.8898735 ]	[482.95166016 367.35244751 0.84374338]	[503.29019165 444.4239502 0.90223908]	[423.82781982 462.24053955 0.74990469]	[385.33816528 462.4135437 0.71634108]	[403.31240845 623.87890625 0.78307587]	[421.22961426 767.63531494 0.87813973]	[462.36987305 459.68261719 0.76398003]	[480.16619873 611.09552002 0.83746552]	[500.78756714 764.97454834 0.86034721]	[405.81906128 216.09516907 0.91123819]	[428.97601318 215.9846344 0.89158666]	[385.35855103 215.91317749 0.82784814]	[444.35168457 210.83770752 0.76732004]	[5.00680664e+02 7.93368958e+02 7.89697170e-01]	[5.16167786e+02 7.90656067e+02 7.88836420e-01]	[5.00732025e+02 7.70125671e+02 7.29964793e-01]	[418.57592773 793.28259277 0.81611109]	[400.69250488 790.65020752 0.846003 ]	[4.31472260e+02 7.72799194e+02 7.55975008e-01]
[418.79968262 231.40237427 0.93993193]	[416.10018921 277.71304321 0.91397798]	[357.18084717 285.29302979 0.85201579]	[339.12652588 380.19274902 0.91766888]	[341.71298218 462.3666687 0.89320976]	[467.4357605 275.07754517 0.88587862]	[482.97958374 367.33474731 0.83874923]	[503.3187561 444.42660522 0.9000774 ]	[423.84490967 459.81573486 0.74745733]	[385.35491943 462.38909912 0.71701789]	[403.32165527 623.85723877 0.78138304]	[421.23049927 767.63806152 0.87883186]	[462.38421631 459.67178345 0.76030058]	[480.14453125 611.0871582 0.83331144]	[500.79037476 765.02258301 0.86012083]	[405.85626221 216.09785461 0.90771013]	[431.47314453 215.99343872 0.88773787]	[385.38287354 215.89352417 0.8257013 ]	[444.35638428 210.83491516 0.75380623]	[5.00722412e+02 7.95819153e+02 7.91328192e-01]	[516.20922852 790.67364502 0.79411608]	[5.00723663e+02 7.70179565e+02 7.23400414e-01]	[418.5730896 793.30529785 0.81027675]	[400.69009399 790.6630249 0.84420878]	[4.31471588e+02 7.72798218e+02 7.53857374e-01]
[421.15145874 231.42114258 0.93859577]	[416.11547852 277.7276001 0.91565865]	[357.19766235 285.30099487 0.85457039]	[339.14672852 380.24975586 0.91209149]	[341.71572876 462.35931396 0.89277321]	[467.47463989 275.09768677 0.88102251]	[485.34988403 367.35394287 0.83952057]	[503.34457397 446.88189697 0.89271843]	[423.81900024 459.74658203 0.74711531]	[385.34317017 462.32745361 0.72130662]	[403.32778931 621.3704834 0.77297628]	[421.23196411 767.62493896 0.88353336]	[462.34915161 457.17047119 0.75142026]	[480.16165161 611.09002686 0.83173168]	[500.78179932 765.01715088 0.85858607]	[405.89685059 216.10681152 0.9016068 ]	[431.52185059 216.00656128 0.8878119 ]	[385.39675903 215.90565491 0.8264125 ]	[444.38143921 210.85476685 0.7358036 ]	[5.00783661e+02 7.93365295e+02 7.83838511e-01]	[518.68737793 790.62103271 0.79298931]	[5.00674774e+02 7.70182190e+02 7.19761372e-01]	[418.5670166 793.30438232 0.81496054]	[400.68899536 790.65545654 0.8485499 ]	[4.29000092e+02 7.72774231e+02 7.60201275e-01]
[421.18572998 231.44793701 0.93962312]	[416.14059448 280.1036377 0.91573942]	[357.21200562 285.30819702 0.85644543]	[339.16915894 380.31289673 0.89843762]	[341.73486328 462.35546875 0.88993216]	[469.95748901 275.12878418 0.87854326]	[485.37197876 367.34692383 0.83670038]	[503.36590576 446.91342163 0.88510233]	[423.81350708 459.75918579 0.74405128]	[385.34429932 462.34088135 0.71810675]	[403.34484863 621.34967041 0.77358836]	[421.23471069 767.62866211 0.8847059 ]	[462.33932495 457.18588257 0.750561 ]	[480.17947388 611.11260986 0.83683038]	[500.77001953 765.0456543 0.85658449]	[408.39413452 216.12127686 0.89503837]	[434.03411865 216.02389526 0.89037156]	[387.86239624 215.93760681 0.82302302]	[444.43173218 210.85423279 0.72658724]	[5.00786285e+02 7.93350098e+02 7.78976202e-01]	[518.69128418 790.61541748 0.79087675]	[5.00661072e+02 7.70212952e+02 7.15933204e-01]	[418.56613159 793.29937744 0.81694049]	[400.6862793 790.64916992 0.85131764]	[4.29003693e+02 7.72785645e+02 7.57574201e-01]
[421.20428467 233.81793213 0.9401781 ]	[418.53417969 277.73477173 0.9219901 ]	[359.58413696 285.27990723 0.85906279]	[339.18460083 380.30895996 0.89181113]	[341.74224854 462.33166504 0.8929376 ]	[469.98751831 275.12634277 0.87959683]	[485.41256714 367.3477478 0.82760978]	[503.40408325 449.44241333 0.87052941]	[423.84616089 459.75216675 0.74134588]	[385.37094116 462.33706665 0.71855682]	[403.36755371 621.41119385 0.77678043]	[421.23007202 767.61230469 0.8888129 ]	[462.37768555 457.1791687 0.74978673]	[480.20089722 613.63500977 0.83717418]	[500.77276611 767.48522949 0.86180532]	[408.41860962 216.12008667 0.89610744]	[434.07843018 216.02435303 0.89688838]	[387.90710449 215.97349548 0.80984408]	[446.91595459 210.84197998 0.74008095]	[5.00820831e+02 7.95795166e+02 7.78642118e-01]	[518.72729492 790.63482666 0.7919817 ]	[4.98254181e+02 7.70258057e+02 7.19479740e-01]	[418.59466553 793.30297852 0.8217482 ]	[400.69918823 790.6585083 0.85051709]	[4.28985138e+02 7.72755066e+02 7.64991820e-01]
[421.21496582 233.82078552 0.94040251]	[418.55838013 280.12191772 0.9240461 ]	[359.59194946 285.29110718 0.85716474]	[339.18847656 380.31240845 0.88777643]	[341.75442505 462.3427124 0.8901931 ]	[470.04394531 277.5045166 0.87864059]	[485.45025635 369.900177 0.8207702 ]	[503.43273926 446.97695923 0.86645812]	[423.87155151 459.80911255 0.73959005]	[385.39697266 462.387146 0.71316034]	[403.34939575 623.84844971 0.77889144]	[421.21292114 767.62780762 0.88384563]	[462.39471436 459.65942383 0.75547326]	[480.20205688 611.11993408 0.84279275]	[500.78988647 765.07214355 0.86308622]	[408.43359375 216.11885071 0.89702976]	[434.09954834 216.02600098 0.89813387]	[387.93951416 215.99084473 0.80601448]	[446.93276978 210.87619019 0.72600037]	[5.00871613e+02 7.95821899e+02 7.74897993e-01]	[5.18782776e+02 7.90645508e+02 7.90243268e-01]	[4.98246887e+02 7.70236938e+02 7.29059398e-01]	[418.60360718 793.32049561 0.81309974]	[400.70199585 790.6852417 0.84078407]	[4.28955414e+02 7.72780823e+02 7.54969537e-01]
[421.24624634 233.82722473 0.93896675]	[418.60021973 280.16891479 0.92863435]	[359.60656738 287.79400635 0.85673559]	[339.22198486 380.28158569 0.88864249]	[341.76553345 462.33703613 0.88967186]	[472.59240723 277.53240967 0.88090777]	[485.45101929 369.90896606 0.82606077]	[503.4866333 446.95852661 0.85902071]	[423.89794922 459.79525757 0.73507428]	[387.88302612 462.38131714 0.7101903 ]	[403.33538818 623.83087158 0.78090948]	[421.20562744 767.62298584 0.88677454]	[462.42807007 459.64215088 0.7495544 ]	[480.24697876 613.66625977 0.83334488]	[500.79156494 767.4942627 0.86592692]	[410.94839478 216.12313843 0.89477628]	[436.54840088 216.02590942 0.90286607]	[390.44812012 215.98997498 0.80343008]	[446.96426392 210.84753418 0.71550357]	[5.00858429e+02 7.95871155e+02 7.76290774e-01]	[5.18767273e+02 7.90684998e+02 7.90458381e-01]	[4.98238678e+02 7.70265564e+02 7.22685814e-01]	[418.62759399 793.33758545 0.81591803]	[400.71499634 790.69744873 0.83900291]	[4.28933533e+02 7.72765137e+02 7.57735729e-01]
[421.29763794 233.82847595 0.93461764]	[418.64254761 280.17868042 0.93420261]	[359.64428711 287.81509399 0.86139226]	[339.25946045 380.32684326 0.87996811]	[341.77798462 462.32498169 0.88765359]	[475.10705566 277.5428772 0.88850039]	[487.93515015 367.4057312 0.81314898]	[505.86633301 449.44274902 0.85126048]	[426.33764648 459.81781006 0.7332986 ]	[387.90805054 462.4052124 0.70908821]	[403.36706543 623.83282471 0.78317714]	[421.21697998 767.60943604 0.8927561 ]	[464.81988525 459.66674805 0.7478683 ]	[480.27050781 613.67687988 0.83038551]	[500.78921509 767.50561523 0.86853576]	[411.02505493 216.1254425 0.89766383]	[436.60919189 216.02288818 0.91346091]	[390.4704895 215.97854614 0.80245143]	[449.46893311 210.79881287 0.69336468]	[5.00835571e+02 7.95813843e+02 7.81637669e-01]	[518.75012207 790.64782715 0.80144072]	[5.00654083e+02 7.70279541e+02 7.20100045e-01]	[418.65872192 793.31439209 0.82448786]	[400.73907471 790.68389893 0.84180075]	[4.28937378e+02 7.72739075e+02 7.62871265e-01]
[421.29730225 233.82757568 0.93458313]	[418.64144897 280.17816162 0.93433768]	[359.64425659 287.81387329 0.86124218]	[339.259552 380.32644653 0.87973768]	[341.77398682 462.32290649 0.8885892 ]	[475.1055603 277.54248047 0.88835621]	[487.93731689 367.39929199 0.81273794]	[505.86856079 449.44274902 0.85098809]	[423.91650391 459.80770874 0.73473758]	[387.88986206 462.40057373 0.71023023]	[403.35412598 623.8458252 0.78164899]	[421.21533203 767.61584473 0.89250541]	[464.81564331 459.65859985 0.74707031]	[480.2649231 613.63757324 0.83376998]	[500.78759766 767.50970459 0.86806846]	[411.02645874 216.1242981 0.89773941]	[436.60858154 216.02227783 0.91327196]	[390.4732666 215.97215271 0.80256331]	[449.46395874 210.79498291 0.69279188]	[5.00836060e+02 7.95805847e+02 7.79688776e-01]	[518.74829102 790.64202881 0.79914206]	[5.00652222e+02 7.70283447e+02 7.16752887e-01]	[418.65594482 793.3112793 0.82423973]	[400.73825073 790.68273926 0.84062403]	[4.28936157e+02 7.72746338e+02 7.62401879e-01]
[421.35931396 233.83229065 0.92620218]	[418.68417358 280.1980896 0.9348349 ]	[359.68978882 287.81890869 0.86109591]	[339.27105713 382.72055054 0.87418902]	[341.78439331 462.32235718 0.8902393 ]	[477.60940552 277.56115723 0.89540958]	[488.00888062 369.9175415 0.80517292]	[505.90457153 449.50704956 0.84675622]	[426.38452148 462.22949219 0.72997791]	[390.41705322 464.83734131 0.70522243]	[403.38894653 623.83258057 0.78079426]	[421.2114563 767.62139893 0.89424801]	[464.84844971 459.67260742 0.74350911]	[480.26019287 608.62921143 0.84481734]	[500.7828064 767.49005127 0.86507642]	[413.53915405 216.12287903 0.90420723]	[436.68536377 216.00559998 0.92564005]	[392.98019409 215.97114563 0.80448747]	[451.99609375 210.78994751 0.6603449 ]	[5.00871185e+02 7.95826599e+02 7.75495112e-01]	[518.77478027 790.64312744 0.7969436 ]	[4.98255157e+02 7.70261047e+02 7.13281035e-01]	[418.67214966 793.30548096 0.82850915]	[400.7479248 790.68414307 0.84200335]	[4.28922211e+02 7.72748169e+02 7.63070405e-01]
[421.40063477 231.43902588 0.91460562]	[418.75811768 280.17959595 0.93677247]	[359.78503418 285.30886841 0.84742975]	[339.28018188 382.76504517 0.86985463]	[341.81838989 462.31228638 0.88625872]	[477.68804932 277.53460693 0.91010195]	[490.55059814 367.39871216 0.79516321]	[505.99172974 449.52304077 0.83194184]	[426.40698242 459.81030273 0.73213595]	[390.43289185 462.41107178 0.71108484]	[403.38220215 621.37518311 0.77416438]	[421.20779419 767.60986328 0.89731216]	[464.8850708 459.65148926 0.74106431]	[480.28955078 608.5947876 0.83668381]	[500.77716064 767.48553467 0.86635524]	[413.5894165 216.1035614 0.91095006]	[439.06820679 215.97021484 0.93279868]	[393.04943848 216.01417542 0.81116289]	[452.03018188 208.35609436 0.6771692 ]	[5.00888641e+02 7.95816650e+02 7.78932452e-01]	[518.7833252 790.63415527 0.7993772 ]	[4.98223602e+02 7.70257385e+02 7.13175595e-01]	[418.66854858 793.30297852 0.83489567]	[400.74597168 790.67962646 0.84787911]	[4.28912445e+02 7.72724854e+02 7.68307090e-01]
[423.86477661 231.38059998 0.8919661 ]	[421.19546509 280.20181274 0.92900068]	[362.32818604 287.82641602 0.8225475 ]	[341.75769043 382.73779297 0.85508454]	[344.2878418 462.31912231 0.87729424]	[480.14154053 277.52926636 0.92188388]	[498.12149048 369.90286255 0.80708277]	[508.5451355 452.06939697 0.81972015]	[428.94903564 459.78500366 0.72043514]	[393.0090332 462.38937378 0.71173239]	[403.32595825 621.37347412 0.76591557]	[421.20724487 767.61328125 0.89688289]	[464.95956421 457.19915771 0.71993518]	[480.32373047 611.10693359 0.8308636 ]	[500.77597046 767.49182129 0.86561954]	[416.10687256 216.06913757 0.92944771]	[439.13494873 215.92674255 0.94822901]	[395.61282349 216.01312256 0.83931905]	[454.63308716 210.80053711 0.75264335]	[5.03257202e+02 7.95816223e+02 7.79896438e-01]	[518.78601074 790.63397217 0.80780309]	[4.98228485e+02 7.70265686e+02 7.12307811e-01]	[418.67437744 793.32012939 0.83320826]	[400.75222778 790.69073486 0.84892559]	[4.26453705e+02 7.72732056e+02 7.63463438e-01]
[423.92559814 231.34579468 0.87496984]	[421.22958374 280.19134521 0.92895174]	[364.81161499 287.79147339 0.81612545]	[341.81182861 380.28775024 0.85699713]	[344.33389282 462.29751587 0.87148285]	[480.17370605 277.55038452 0.92806858]	[498.22250366 369.9503479 0.82743752]	[508.53796387 454.5536499 0.82499737]	[431.51339722 462.24588013 0.71868742]	[395.51373291 464.8609314 0.71296209]	[403.35354614 623.871521 0.77592945]	[421.20223999 767.6293335 0.89875489]	[467.46542358 459.6791687 0.71244156]	[480.3145752 613.64691162 0.83217865]	[500.76034546 767.50292969 0.8637293 ]	[416.15927124 216.03646851 0.94226623]	[439.18075562 213.56196594 0.95220017]	[398.03097534 216.01620483 0.84040993]	[457.1003418 210.8241272 0.76428294]	[5.03275146e+02 7.95815552e+02 7.88692713e-01]	[521.18865967 790.62927246 0.81430149]	[4.98202576e+02 7.70286438e+02 7.05858529e-01]	[418.68701172 793.33123779 0.83436847]	[400.75973511 790.69842529 0.846515 ]	[4.26438507e+02 7.72751038e+02 7.62655854e-01]
[426.44503784 231.34127808 0.86591405]	[421.29278564 280.17926025 0.92311287]	[364.87741089 285.30673218 0.80923724]	[349.36715698 380.20236206 0.84716868]	[346.90530396 462.26785278 0.86698109]	[480.27294922 277.53479004 0.93940479]	[500.66116333 369.93371582 0.83641714]	[508.55609131 454.60110474 0.83070809]	[434.0625 462.32723999 0.72509128]	[395.62261963 464.91131592 0.72369277]	[403.35452271 623.97235107 0.77269602]	[421.20333862 767.63110352 0.90181184]	[469.99685669 459.790802 0.71397614]	[480.33456421 616.21075439 0.83129764]	[500.75430298 767.49078369 0.86416936]	[418.58590698 216.00091553 0.95523393]	[439.27682495 215.88929749 0.96636677]	[398.07406616 213.55180359 0.86765194]	[459.60211182 210.82434082 0.7997579 ]	[503.28814697 793.36730957 0.80030417]	[521.19073486 790.60980225 0.82219929]	[4.98179230e+02 7.70281799e+02 7.09100425e-01]	[418.67837524 793.32397461 0.83430314]	[400.7520752 790.69128418 0.85017687]	[4.26439667e+02 7.72756470e+02 7.62253940e-01]
[428.99163818 231.32121277 0.85637802]	[421.33416748 280.1663208 0.91799265]	[367.40951538 285.29901123 0.80768192]	[351.94796753 380.24359131 0.85923928]	[351.91244507 462.29324341 0.86796951]	[480.30334473 277.50958252 0.9373368 ]	[500.67285156 364.86120605 0.84365451]	[511.05883789 449.5100708 0.8145225 ]	[434.09631348 462.30328369 0.72370428]	[395.64810181 464.88711548 0.72610557]	[405.84887695 624.01776123 0.75220412]	[421.19534302 767.62664795 0.90268755]	[470.03979492 459.77252197 0.70617509]	[480.36526489 618.75476074 0.83077234]	[500.76156616 767.51470947 0.86959517]	[418.66073608 215.98257446 0.9670763 ]	[441.66687012 213.55906677 0.9649123 ]	[398.20751953 213.55036926 0.87507409]	[459.64819336 210.8624115 0.82444936]	[5.03304199e+02 7.95819275e+02 7.95484722e-01]	[521.20965576 790.63433838 0.82443875]	[4.98171875e+02 7.70299561e+02 7.16929793e-01]	[418.68310547 793.31414795 0.83870476]	[400.75543213 790.67938232 0.8529256 ]	[4.26424835e+02 7.72752075e+02 7.65151799e-01]
[431.53799438 228.85775757 0.85252106]	[421.38989258 280.15979004 0.90826923]	[369.91763306 285.30975342 0.80724567]	[354.53448486 380.33169556 0.86174369]	[351.99560547 462.34936523 0.86078602]	[480.36694336 277.49581909 0.93438554]	[500.76586914 364.83831787 0.8430239 ]	[513.6159668 452.01242065 0.81087613]	[436.62554932 462.37054443 0.73634279]	[398.12295532 464.92944336 0.73567694]	[405.84817505 626.484375 0.76156861]	[421.18948364 767.60565186 0.90154201]	[475.08377075 462.26226807 0.71394938]	[480.36495972 618.737854 0.83993864]	[500.75567627 767.53131104 0.8679322 ]	[418.71228027 215.9384613 0.96962357]	[441.73596191 213.52874756 0.96639919]	[400.60653687 213.48731995 0.88278073]	[459.71612549 210.85891724 0.84300476]	[5.03329620e+02 7.95801819e+02 7.93656051e-01]	[521.22302246 790.62585449 0.82512826]	[4.98142181e+02 7.72705872e+02 7.14019895e-01]	[418.67144775 793.28753662 0.84068519]	[400.73794556 790.65759277 0.85391718]	[4.26431610e+02 7.72740173e+02 7.66875207e-01]
[434.07745361 228.81117249 0.85854006]	[423.84835815 280.19491577 0.88969541]	[372.47631836 285.33206177 0.81213665]	[357.00418091 380.28878784 0.88194036]	[354.47824097 462.25820923 0.8814159 ]	[482.80001831 277.53292847 0.93620694]	[500.82965088 367.33709717 0.83689636]	[516.159729 449.44787598 0.82021129]	[439.06277466 462.37579346 0.75566083]	[398.16430664 464.9125061 0.74858499]	[405.89117432 626.45178223 0.74664533]	[421.18603516 767.61334229 0.90027082]	[477.62738037 462.29550171 0.73927689]	[482.73272705 616.26702881 0.83626211]	[500.75921631 767.53198242 0.86913586]	[418.75790405 215.93563843 0.97093815]	[441.7807312 213.49085999 0.96201956]	[400.65249634 213.54234314 0.89014387]	[459.7723999 210.82357788 0.84141308]	[503.32946777 793.36114502 0.79866421]	[521.22241211 790.61230469 0.82649577]	[4.98142883e+02 7.72710510e+02 7.19409049e-01]	[418.68798828 793.28717041 0.83840674]	[400.74932861 790.66217041 0.84820485]	[4.26416107e+02 7.72745911e+02 7.63030589e-01]
[436.55709839 228.77554321 0.86437547]	[426.41375732 280.18713379 0.8710435 ]	[375.04959106 285.30966187 0.83027029]	[357.06991577 380.34262085 0.88413739]	[354.55651855 462.21350098 0.89710087]	[482.91622925 277.57183838 0.91957659]	[503.25915527 369.91403198 0.82289445]	[518.67938232 449.52267456 0.83066374]	[439.16500854 462.35995483 0.77192688]	[398.234375 464.90332031 0.75235981]	[405.91821289 623.96575928 0.73990434]	[421.17300415 767.61187744 0.89526278]	[477.73901367 462.27536011 0.75334257]	[482.76156616 616.19146729 0.83383572]	[500.75708008 767.53521729 0.87232989]	[421.14556885 215.92201233 0.96806711]	[441.85943604 213.47315979 0.94670802]	[400.72067261 213.51815796 0.89115369]	[462.18719482 210.8417511 0.84907091]	[503.32568359 793.35839844 0.79924959]	[521.22052002 790.6159668 0.83003849]	[4.98134766e+02 7.72719604e+02 7.25731969e-01]	[418.68847656 793.27740479 0.8392598 ]	[400.74731445 790.66003418 0.8463099 ]	[4.26395355e+02 7.72748840e+02 7.59915113e-01]
[436.65869141 226.28773499 0.87833601]	[431.48590088 280.21569824 0.8560372 ]	[377.51785278 287.84887695 0.84580594]	[357.16867065 380.20428467 0.89440608]	[357.01290894 462.24078369 0.91181362]	[485.36541748 277.56152344 0.90389025]	[503.30813599 367.40307617 0.8314786 ]	[518.78271484 449.4798584 0.84830713]	[439.24841309 462.37866211 0.77595651]	[400.62124634 464.92233276 0.75055271]	[405.93060303 626.46289062 0.73911494]	[421.18652344 767.63061523 0.89339799]	[480.19152832 462.28552246 0.76689076]	[482.80905151 616.27593994 0.82310748]	[500.75491333 767.52532959 0.86897939]	[421.22879028 215.90689087 0.96899074]	[444.29821777 213.44979858 0.92990625]	[400.81048584 213.51135254 0.87889159]	[462.26907349 210.83610535 0.85322702]	[503.31832886 793.36920166 0.80401856]	[521.21386719 790.62200928 0.83114064]	[4.98134430e+02 7.72710876e+02 7.22711742e-01]	[418.70349121 793.29888916 0.83233261]	[400.76568604 790.67926025 0.83641422]	[4.26410370e+02 7.72764282e+02 7.54872501e-01]
[439.07928467 223.74145508 0.8827228 ]	[434.09524536 280.228302 0.86680776]	[377.63580322 287.8444519 0.86035627]	[359.59237671 380.18670654 0.90899295]	[357.07226562 462.26132202 0.92572719]	[485.45373535 277.59036255 0.89401817]	[503.40899658 372.4508667 0.8399753 ]	[521.23242188 452.03875732 0.86542499]	[439.31304932 462.39794922 0.77361917]	[400.68411255 464.94369507 0.74819344]	[410.93768311 626.45111084 0.75378489]	[421.18630981 767.61340332 0.88779074]	[480.24850464 462.29727173 0.76636314]	[482.81735229 618.77801514 0.82989895]	[500.75900269 767.52893066 0.86876768]	[421.30953979 213.54020691 0.962358 ]	[444.35629272 213.41397095 0.92190754]	[403.25390625 213.54574585 0.86783099]	[462.35098267 210.83372498 0.860111 ]	[503.33862305 793.35858154 0.80327713]	[521.2255249 790.6151123 0.83130401]	[4.98124542e+02 7.72718201e+02 7.23953605e-01]	[418.70114136 793.296875 0.83444148]	[400.76425171 790.67498779 0.83561724]	[4.26408783e+02 7.72749023e+02 7.52659321e-01]
[439.17730713 223.677948 0.90004945]	[436.66757202 280.24368286 0.89696652]	[377.72262573 287.84112549 0.86359906]	[359.72915649 382.74847412 0.88526261]	[357.206604 462.27600098 0.94073403]	[488.01885986 277.61077881 0.87711751]	[503.45657349 372.49932861 0.84729582]	[521.27612305 452.0632019 0.87440807]	[441.71664429 462.37353516 0.77074373]	[400.77154541 464.90237427 0.74302524]	[413.51034546 623.98773193 0.758057 ]	[421.19281006 767.61645508 0.89003265]	[480.32348633 462.27804565 0.7652247 ]	[482.85235596 618.7434082 0.82546949]	[500.76306152 767.52191162 0.86596692]	[423.79125977 213.49462891 0.94021034]	[446.87734985 213.38435364 0.90270221]	[405.82836914 213.52685547 0.83617902]	[462.44296265 210.79658508 0.83675432]	[503.31381226 795.78686523 0.79799742]	[521.21661377 790.63098145 0.82883513]	[4.98139282e+02 7.72707031e+02 7.20151961e-01]	[418.70932007 793.31707764 0.83063889]	[400.76757812 790.68707275 0.83384115]	[4.26407501e+02 7.72745972e+02 7.53426611e-01]
[439.26852417 223.67218018 0.90895557]	[439.13925171 282.68103027 0.91774255]	[380.16241455 287.8727417 0.86199927]	[359.78985596 382.74160767 0.8701722 ]	[359.66378784 462.33422852 0.94096446]	[493.0619812 277.63616943 0.87529427]	[505.87734985 369.94937134 0.83324844]	[521.37371826 452.00137329 0.88183582]	[441.8248291 462.38296509 0.76812243]	[400.865448 464.89450073 0.73500305]	[416.03890991 623.9072876 0.75773847]	[421.19381714 767.59844971 0.88298059]	[482.75601196 462.29675293 0.77531898]	[482.90106201 616.21484375 0.81643295]	[500.76358032 767.53283691 0.86480296]	[423.88372803 213.50485229 0.92864454]	[446.97512817 213.36341858 0.88869739]	[408.42230225 215.90011597 0.81067044]	[464.88412476 208.34182739 0.8260479 ]	[503.31677246 793.36218262 0.80136001]	[521.22601318 790.61865234 0.83225071]	[4.98153412e+02 7.72704529e+02 7.25344658e-01]	[418.7137146 793.31628418 0.83325255]	[400.77209473 790.68548584 0.83532745]	[4.26403870e+02 7.72735352e+02 7.48039007e-01]
[441.67053223 223.67469788 0.90628111]	[439.26931763 280.22348022 0.93395245]	[380.32305908 287.79788208 0.84517163]	[362.2807312 380.30181885 0.85637027]	[359.68423462 462.2512207 0.93784982]	[495.64431763 277.63800049 0.88377702]	[505.9984436 369.96652222 0.81320256]	[523.80725098 452.05258179 0.88032544]	[441.91760254 464.85971069 0.74345148]	[403.31793213 464.91278076 0.71961123]	[413.59512329 623.94299316 0.73230851]	[421.20321655 767.66412354 0.88300586]	[482.82952881 462.37393188 0.76390034]	[482.93792725 618.77844238 0.81669855]	[500.75900269 767.56494141 0.86949027]	[426.39840698 213.49667358 0.91418093]	[451.99285889 213.35124207 0.88265854]	[408.46417236 215.88885498 0.79974008]	[467.38934326 205.73376465 0.80183715]	[503.29873657 793.31921387 0.81562036]	[521.19848633 790.59631348 0.83771491]	[4.98150513e+02 7.72735168e+02 7.16771901e-01]	[418.66662598 793.347229 0.82117081]	[400.74414062 790.70129395 0.8332808 ]	[4.26436035e+02 7.72821594e+02 7.40168869e-01]
[441.79248047 223.69311523 0.9000594 ]	[441.70230103 280.20617676 0.92876494]	[382.85302734 285.32391357 0.82228363]	[367.41140747 380.16070557 0.85004473]	[359.72888184 462.25778198 0.93933219]	[498.19943237 277.58435059 0.90669131]	[511.07965088 369.97616577 0.79471397]	[523.99621582 454.55130005 0.86961472]	[444.33413696 462.33111572 0.75099981]	[403.39590454 462.38549805 0.72003174]	[416.10641479 623.86425781 0.7597084 ]	[421.22232056 767.64050293 0.87987018]	[482.88253784 462.27774048 0.77422816]	[482.94787598 611.1585083 0.80954748]	[500.74963379 767.52313232 0.8637296 ]	[431.49511719 213.49954224 0.90998971]	[454.6109314 213.34613037 0.89301312]	[413.57781982 213.54730225 0.80363822]	[469.96542358 205.71670532 0.78264993]	[503.30484009 793.32244873 0.8192296 ]	[521.20300293 790.58905029 0.83766335]	[4.98127716e+02 7.70311462e+02 7.21669078e-01]	[418.63809204 793.34240723 0.82349825]	[400.71936035 790.68908691 0.8359111 ]	[4.28921082e+02 7.72811829e+02 7.42711365e-01]
[441.9012146 223.75135803 0.87897503]	[441.76477051 280.20733643 0.92287475]	[385.35067749 287.80801392 0.81686378]	[374.98519897 380.22463989 0.86462778]	[362.20617676 462.30157471 0.90836799]	[500.67520142 277.53924561 0.92111897]	[516.21917725 369.93484497 0.80706108]	[526.49719238 457.06567383 0.86158162]	[444.39083862 462.33679199 0.74382514]	[405.88360596 462.40692139 0.71287751]	[416.12985229 623.87957764 0.76273441]	[421.22238159 767.67242432 0.88315213]	[482.94219971 462.27252197 0.76396137]	[485.36721802 618.77069092 0.804618 ]	[500.76583862 767.52703857 0.86355752]	[434.08938599 213.5372467 0.91948867]	[457.1461792 213.35534668 0.908692 ]	[416.0909729 213.56494141 0.82797301]	[472.59487915 205.69476318 0.78510481]	[503.31466675 793.34649658 0.81085652]	[521.22351074 790.60125732 0.83216244]	[4.98144104e+02 7.70313354e+02 7.23820150e-01]	[418.64559937 793.34954834 0.81761104]	[400.72924805 790.69580078 0.83097214]	[4.28933411e+02 7.75266113e+02 7.40812600e-01]
[444.32778931 223.74188232 0.86381072]	[441.82711792 280.20474243 0.91269326]	[387.87454224 285.3215332 0.80809623]	[377.52261353 380.32211304 0.88580251]	[362.27249146 462.3203125 0.89489818]	[500.75875854 277.54336548 0.93183595]	[518.737854 367.35882568 0.82677871]	[529.01837158 454.64224243 0.84616756]	[446.86590576 462.32617188 0.73960012]	[408.4201355 462.39819336 0.71186465]	[416.15048218 621.38842773 0.75073522]	[421.2203064 767.65686035 0.88586795]	[485.35314941 462.26629639 0.75534099]	[485.40036011 611.1151123 0.79623657]	[500.7645874 767.50140381 0.85976171]	[436.5920105 213.51300049 0.93184853]	[459.60177612 213.3709259 0.93170685]	[416.16351318 213.5521698 0.83775651]	[477.61749268 205.74395752 0.80750382]	[503.30450439 793.35968018 0.81089914]	[521.21704102 790.60351562 0.82993871]	[4.98133484e+02 7.70276489e+02 7.25549817e-01]	[418.63522339 793.36090088 0.8182224 ]	[400.72067261 790.69671631 0.83262146]	[4.28916382e+02 7.72824402e+02 7.45295525e-01]
[444.40786743 223.66879272 0.85873437]	[441.86254883 280.18273926 0.90992665]	[387.90698242 287.79815674 0.80686682]	[377.61950684 382.78805542 0.88107604]	[362.34399414 462.30639648 0.88047123]	[500.81674194 277.51394653 0.93499655]	[521.21569824 369.8989563 0.84550285]	[534.09881592 454.63253784 0.83122849]	[446.96069336 462.27636719 0.72510308]	[410.99041748 462.36175537 0.70326459]	[418.53265381 623.95855713 0.75178766]	[421.21774292 767.6572876 0.88031983]	[485.447052 459.80172729 0.73431718]	[485.44708252 613.68237305 0.78422409]	[500.77404785 767.49560547 0.85679436]	[436.68728638 213.47703552 0.94448167]	[459.65292358 213.34057617 0.94058508]	[418.62207031 213.48718262 0.85503072]	[477.67034912 205.76548767 0.81889254]	[503.31317139 793.32507324 0.80832946]	[521.22607422 790.5848999 0.82687587]	[4.98131409e+02 7.70279846e+02 7.25690663e-01]	[418.65264893 793.35357666 0.8140378 ]	[400.73443604 790.70019531 0.82336688]	[4.26452240e+02 7.72824219e+02 7.36008227e-01]
[446.87145996 221.20556641 0.85311562]	[444.29174805 280.21386719 0.89676189]	[390.46548462 285.32659912 0.80980122]	[377.63400269 380.32250977 0.87675762]	[367.34405518 462.38327026 0.85264814]	[503.24758911 277.55172729 0.93115395]	[521.31738281 369.89886475 0.84333807]	[534.15527344 454.59765625 0.81951207]	[449.50949097 462.3944397 0.71645182]	[413.57089233 464.89266968 0.70881748]	[418.55664062 623.97747803 0.75925577]	[421.20849609 767.66955566 0.88024712]	[487.94168091 462.3298645 0.71869612]	[485.46847534 616.24945068 0.7831018 ]	[500.76904297 765.08166504 0.85411352]	[439.08880615 213.46308899 0.94941849]	[459.71218872 213.33108521 0.94993424]	[418.67840576 213.47247314 0.84484893]	[480.10858154 208.27049255 0.84487391]	[503.29702759 793.31732178 0.80702233]	[521.20593262 788.23895264 0.82443148]	[4.98138092e+02 7.70256714e+02 7.31198013e-01]	[418.65792847 793.35113525 0.81593525]	[400.73950195 790.70397949 0.82206684]	[4.26443359e+02 7.75267944e+02 7.33851671e-01]
[446.94500732 223.6673584 0.84645718]	[444.35418701 280.21051025 0.88908631]	[392.98468018 285.32998657 0.81521922]	[377.69024658 380.20492554 0.8836503 ]	[369.98123169 462.37042236 0.85814548]	[503.31954956 277.56384277 0.93155974]	[521.34454346 367.37597656 0.84941792]	[539.16522217 454.57977295 0.82923079]	[452.05517578 462.38308716 0.7161566 ]	[416.04595947 464.88043213 0.71233326]	[418.5585022 623.99932861 0.76050502]	[421.20428467 767.66375732 0.88127232]	[490.49490356 462.32440186 0.71140611]	[485.46878052 613.70410156 0.78387338]	[500.76956177 765.07824707 0.85395765]	[439.12771606 213.47724915 0.95761132]	[459.77398682 213.32305908 0.9530918 ]	[418.72952271 213.53396606 0.84695578]	[480.17758179 205.79165649 0.85360008]	[503.30911255 793.32012939 0.80811626]	[521.21435547 788.23687744 0.82524902]	[4.98127228e+02 7.70252258e+02 7.31535673e-01]	[418.64828491 795.79516602 0.81291032]	[400.72747803 790.71813965 0.82118243]	[4.26433777e+02 7.72826294e+02 7.40398288e-01]
[449.49963379 221.19311523 0.84613431]	[444.41873169 280.21331787 0.87881517]	[393.06356812 285.30908203 0.82087374]	[377.71389771 380.10067749 0.89301348]	[372.45571899 462.33413696 0.86574388]	[503.37869263 277.59564209 0.92342556]	[521.38494873 367.34301758 0.84676355]	[539.25897217 454.62356567 0.85175651]	[452.07128906 462.38452148 0.71430671]	[416.0831604 464.88037109 0.71571362]	[418.58178711 626.45892334 0.76221406]	[421.20770264 767.65673828 0.88155437]	[490.47979736 462.33822632 0.71230233]	[487.93249512 616.2588501 0.77849942]	[500.77233887 765.08728027 0.85429901]	[439.19268799 213.47457886 0.97105289]	[459.84078979 213.31044006 0.94987738]	[418.79980469 213.52932739 0.87595898]	[480.23205566 205.77601624 0.86143684]	[503.32992554 793.32312012 0.80558842]	[521.23779297 788.23376465 0.82164323]	[4.95684631e+02 7.70257263e+02 7.31889248e-01]	[418.65740967 795.81152344 0.81491125]	[400.7336731 790.72747803 0.82326859]	[4.26432312e+02 7.72813049e+02 7.39135563e-01]
[451.99328613 223.6600647 0.84273678]	[446.90316772 280.20883179 0.87009281]	[395.55429077 285.29351807 0.83396769]	[377.74734497 380.10656738 0.90341669]	[372.47091675 462.35650635 0.86452472]	[503.43569946 277.62036133 0.91094351]	[523.762146 367.39468384 0.83925772]	[539.30108643 454.62347412 0.86239684]	[454.54244995 462.34518433 0.72064257]	[416.08676147 464.85284424 0.72018433]	[418.6083374 626.43139648 0.76454407]	[421.20315552 767.63531494 0.87461787]	[490.52526855 462.30297852 0.71677619]	[487.95593262 616.25463867 0.77317327]	[500.76651001 765.08294678 0.85387182]	[439.21923828 213.47009277 0.97014856]	[462.20214844 213.32106018 0.95159054]	[421.16668701 213.50511169 0.86574388]	[480.27502441 208.25749207 0.86675876]	[503.33337402 793.32672119 0.80462861]	[521.23242188 788.23980713 0.82030332]	[4.95656158e+02 7.70247803e+02 7.33380198e-01]	[418.64736938 795.80090332 0.81339973]	[400.72268677 790.71472168 0.82158238]	[4.26432831e+02 7.72799194e+02 7.34683931e-01]
[452.07067871 221.20396423 0.8484509 ]	[446.96395874 280.1963501 0.86686915]	[395.58511353 285.27557373 0.83768666]	[377.7555542 380.16918945 0.89745301]	[372.5171814 462.38058472 0.8676213 ]	[503.4744873 277.61993408 0.90372878]	[523.79064941 369.90667725 0.84292871]	[539.30987549 457.07473755 0.86674762]	[454.55389404 462.39651489 0.72053069]	[416.10900879 464.91186523 0.72123522]	[418.60006714 626.45318604 0.76426578]	[421.20217896 767.63769531 0.87378061]	[490.52731323 462.35183716 0.71846801]	[487.94168091 616.24182129 0.77277046]	[500.76602173 765.081604 0.85413468]	[439.26196289 213.46313477 0.97191393]	[462.25531006 213.32164001 0.94448984]	[421.21438599 213.50001526 0.86611974]	[480.33312988 208.28405762 0.8623758 ]	[503.34655762 793.32855225 0.80524975]	[521.23876953 788.23907471 0.82160556]	[4.95649750e+02 7.70243896e+02 7.35507905e-01]	[418.64477539 795.79724121 0.81407422]	[400.72125244 790.71350098 0.82299393]	[4.26434326e+02 7.72804138e+02 7.32717037e-01]
[454.55795288 221.19737244 0.85275286]	[449.44070435 280.20214844 0.86351657]	[395.60766602 285.28915405 0.83870602]	[380.09469604 380.25738525 0.89174461]	[372.51113892 462.35678101 0.87120384]	[503.48944092 277.61782837 0.90077233]	[523.8104248 369.94229126 0.84259546]	[541.68029785 457.14526367 0.88076091]	[454.57772827 462.40386963 0.7236535 ]	[416.13790894 464.92080688 0.72791564]	[418.61288452 626.44122314 0.76564205]	[421.20092773 767.62298584 0.87564218]	[490.54550171 462.36032104 0.71740043]	[487.93280029 616.20275879 0.76907426]	[500.76281738 765.07727051 0.85445452]	[439.28378296 213.46894836 0.973176 ]	[462.28561401 213.31939697 0.94367099]	[421.24679565 213.54071045 0.85872829]	[480.36633301 208.33996582 0.86524266]	[503.3477478 793.32696533 0.80658835]	[521.2376709 788.23803711 0.82259959]	[4.95639282e+02 7.70240845e+02 7.36449242e-01]	[418.65478516 795.79589844 0.8150174 ]	[400.72714233 790.71337891 0.8225221 ]	[4.26422180e+02 7.72785889e+02 7.36532211e-01]
[454.56707764 221.20370483 0.85295427]	[449.46936035 280.22399902 0.85869181]	[395.61575317 285.31118774 0.83779639]	[380.09747314 380.28775024 0.88885748]	[372.52713013 462.35180664 0.87447405]	[505.88726807 277.63357544 0.8945151 ]	[523.82489014 369.95849609 0.83553863]	[541.68902588 457.17422485 0.88439065]	[454.57949829 464.83508301 0.72340685]	[416.13803101 464.94223022 0.72749394]	[418.60583496 624.00878906 0.76883554]	[421.21176147 767.61218262 0.87420416]	[490.56411743 462.38269043 0.71788204]	[487.93569946 616.28088379 0.7733686 ]	[500.75985718 765.07806396 0.85545689]	[439.2958374 213.47094727 0.97232413]	[462.29632568 213.33137512 0.9460063 ]	[421.25680542 213.53106689 0.85623741]	[480.38308716 210.78051758 0.87062228]	[503.35675049 793.34637451 0.80282348]	[521.25372314 790.59326172 0.82190108]	[4.95617004e+02 7.70240479e+02 7.38989651e-01]	[418.64175415 793.36474609 0.81296474]	[400.72055054 790.69976807 0.82184643]	[4.26441406e+02 7.72782410e+02 7.33616590e-01]
[454.57418823 221.20327759 0.85390323]	[449.49105835 280.22839355 0.85712481]	[395.63330078 287.79830933 0.83700961]	[380.10241699 380.30529785 0.88983256]	[372.53225708 462.34851074 0.876849 ]	[505.88787842 277.63085938 0.89629424]	[523.8168335 369.96759033 0.83675009]	[541.68499756 457.18087769 0.88371688]	[454.57327271 464.8288269 0.72237504]	[416.12789917 464.93115234 0.72578049]	[418.60751343 626.46142578 0.78015316]	[421.20071411 767.59533691 0.87186259]	[490.56167603 462.37893677 0.7171979 ]	[487.949646 618.79541016 0.77753699]	[500.76754761 767.48040771 0.85436261]	[439.30062866 213.4740448 0.97326887]	[462.30133057 213.32937622 0.94430768]	[421.27203369 213.54263306 0.85162807]	[482.70605469 210.77879333 0.87194443]	[503.33798218 793.33013916 0.80259514]	[521.24694824 790.59094238 0.82343167]	[4.95642792e+02 7.70253235e+02 7.38070548e-01]	[418.64764404 793.35150146 0.81663615]	[400.7197876 790.69458008 0.82454103]	[4.26423737e+02 7.72764526e+02 7.36180484e-01]
[454.57608032 221.19702148 0.85429573]	[449.4888916 280.22955322 0.85755652]	[395.63122559 287.80422974 0.8381331 ]	[380.11508179 380.29528809 0.89185119]	[372.52404785 462.35238647 0.8775332 ]	[505.89044189 277.62600708 0.89668858]	[523.82904053 369.93075562 0.84007019]	[539.31488037 457.12854004 0.8745985 ]	[454.5774231 462.40722656 0.72221303]	[416.12750244 464.91607666 0.72570407]	[418.60906982 626.4342041 0.78448778]	[421.20715332 767.59448242 0.87260389]	[490.57583618 462.37203979 0.71879661]	[487.95205688 618.77374268 0.77266353]	[500.77099609 767.49243164 0.85613471]	[439.30224609 213.46864319 0.97270274]	[462.29980469 213.32437134 0.94314456]	[421.26757812 213.53860474 0.8528223 ]	[480.38421631 210.77400208 0.87242579]	[503.33380127 793.32769775 0.80347061]	[521.24505615 790.59417725 0.82456356]	[4.95647705e+02 7.70265686e+02 7.35582948e-01]	[418.65362549 793.33258057 0.82122302]	[400.72619629 790.68218994 0.82749623]	[4.26429382e+02 7.72767029e+02 7.36537993e-01]
[454.55157471 221.20553589 0.85111505]	[449.46884155 280.22467041 0.8587423 ]	[395.61126709 287.79730225 0.83581054]	[380.11340332 380.30245972 0.88907152]	[372.52355957 462.35635376 0.87602669]	[505.88116455 277.62506104 0.89740908]	[523.80450439 369.94088745 0.83820647]	[539.29522705 457.14859009 0.87488204]	[454.56967163 462.3878479 0.72090721]	[416.11502075 464.89880371 0.72281981]	[418.60244751 626.44122314 0.78505272]	[421.20333862 767.59332275 0.87395841]	[490.57263184 462.34729004 0.7181558 ]	[487.93716431 616.27319336 0.77143919]	[500.77249146 767.48846436 0.85550064]	[439.2883606 213.47242737 0.97313476]	[462.2805481 213.32806396 0.94421732]	[421.25839233 213.52656555 0.85408098]	[480.3760376 208.30926514 0.86853451]	[503.33660889 793.32641602 0.80358487]	[521.24597168 790.5927124 0.82377738]	[4.95644409e+02 7.70260498e+02 7.34454572e-01]	[418.67193604 793.34533691 0.81938255]	[400.73803711 790.69573975 0.82464164]	[4.26416656e+02 7.72755737e+02 7.37514198e-01]
[454.53436279 221.20579529 0.84870321]	[446.97695923 280.21899414 0.86108571]	[395.58139038 287.79980469 0.83339131]	[377.75531006 380.1965332 0.89773065]	[372.51092529 462.33786011 0.87604421]	[503.48861694 277.62167358 0.90114152]	[523.77832031 369.8961792 0.84093076]	[539.26831055 457.12771606 0.86984056]	[454.56481934 462.37026978 0.71711743]	[416.10855103 464.86886597 0.71781361]	[418.60229492 626.44085693 0.78337485]	[421.20275879 767.56970215 0.87496424]	[490.55389404 462.33630371 0.71368659]	[487.9211731 618.77416992 0.78056514]	[500.76806641 765.07556152 0.85414523]	[439.27575684 213.46255493 0.97119921]	[462.27307129 213.32536316 0.94498605]	[421.23071289 213.50982666 0.85840255]	[480.35900879 208.30033875 0.8626318 ]	[503.33532715 793.32403564 0.80645925]	[521.2401123 790.58776855 0.82558405]	[4.95645233e+02 7.70238647e+02 7.34424531e-01]	[418.66610718 793.3572998 0.81995571]	[400.73254395 790.69995117 0.82707793]	[4.26412201e+02 7.72723572e+02 7.41860211e-01]
[452.02380371 221.19877625 0.84582579]	[446.91665649 280.1993103 0.87153345]	[395.55206299 285.28161621 0.83181065]	[377.73312378 380.11062622 0.90312582]	[372.48205566 462.28860474 0.87926042]	[503.43515015 277.60089111 0.91100401]	[521.41430664 367.39147949 0.84901136]	[539.23553467 457.15945435 0.86913377]	[452.0708313 462.3678894 0.71438468]	[416.06472778 464.8611145 0.71263468]	[418.61917114 626.50170898 0.78428841]	[421.20092773 767.59460449 0.87622243]	[490.51293945 462.3248291 0.71163362]	[485.48294067 621.28216553 0.79606271]	[500.77050781 767.48382568 0.85537255]	[439.24002075 213.44952393 0.96744049]	[462.23348999 213.32289124 0.95103621]	[421.19573975 213.5115509 0.85197604]	[480.30880737 208.33210754 0.86989522]	[503.32089233 793.32263184 0.79998118]	[521.23345947 790.59020996 0.82073873]	[4.95664459e+02 7.70254395e+02 7.32393086e-01]	[418.66748047 793.34997559 0.82059449]	[400.73461914 790.70050049 0.82837683]	[4.26413849e+02 7.72753784e+02 7.35855579e-01]
[truncated: 166 more rows]
