# Supplementary material for: Evaluation of functional tests performance using a camera-based and machine learning approach
Source: PLoS One. 2023 Nov 3;18(11):e0288279. doi: 10.1371/journal.pone.0288279 (PMC10624324; doi:10.1371/journal.pone.0288279)
Supplement: S1 Data — This dataset includes all the extracted keypoints of movements and the associated features and statistics, which were used for the analyses presented in the main manuscript. (ZIP) [file pone.0288279.s001.zip › PLOS_data_28032023/original_movement_data/CSV/000020_PNJN_P_crop.csv]

[518.79388428 274.88922119 0.91857481]	[508.43737793 354.54971313 0.87567061]	[444.41275024 354.51565552 0.83062685]	[426.41259766 464.9442749 0.83989686]	[421.2517395 564.9942627 0.91609788]	[570.03808594 354.49975586 0.82249701]	[588.10858154 462.43585205 0.8260693 ]	[603.34143066 564.84576416 0.90726995]	[513.64727783 544.37127686 0.68592179]	[472.52206421 544.39178467 0.66266924]	[462.31427002 705.92120361 0.79530847]	[4.59651276e+02 8.52382324e+02 8.40251386e-01]	[559.73358154 544.36700439 0.69668359]	[557.19958496 706.04498291 0.75108373]	[5.62457703e+02 8.59990540e+02 8.06051373e-01]	[503.36413574 257.13421631 0.95216477]	[526.53314209 257.15762329 0.90442103]	[480.37173462 269.90390015 0.90147907]	[544.35723877 269.84524536 0.8226434 ]	[5.70101440e+02 8.95914673e+02 7.54211605e-01]	[5.85535522e+02 8.90744019e+02 7.97356009e-01]	[5.54702209e+02 8.72802551e+02 7.02607691e-01]	[4.62206329e+02 8.93343201e+02 8.44973683e-01]	[4.41807404e+02 8.90768555e+02 8.29191685e-01]	[4.59793091e+02 8.67622375e+02 6.94849372e-01]
[518.74743652 274.90774536 0.91928262]	[505.98922729 354.54138184 0.88143301]	[444.3789978 354.52026367 0.83883065]	[426.38424683 464.95123291 0.83998203]	[421.24569702 564.99353027 0.91631472]	[570.01776123 354.47454834 0.82248646]	[588.09033203 462.4125061 0.83486813]	[603.33435059 564.83227539 0.90726495]	[513.62896729 544.3760376 0.68487769]	[472.51019287 544.4083252 0.66209722]	[462.30203247 705.96166992 0.79851812]	[4.59650391e+02 8.52383911e+02 8.39918673e-01]	[559.7097168 544.36047363 0.69071233]	[557.1998291 706.05084229 0.7537446 ]	[5.62460754e+02 8.60002991e+02 8.06294620e-01]	[503.34283447 257.15435791 0.95266706]	[526.46740723 257.18014526 0.91214937]	[480.36676025 269.8520813 0.89870858]	[544.32183838 269.81893921 0.83994341]	[5.70105774e+02 8.95921387e+02 7.54508913e-01]	[5.85540161e+02 8.90750305e+02 7.97786713e-01]	[5.57164856e+02 8.72809326e+02 7.02379644e-01]	[4.62204803e+02 8.93347351e+02 8.43980789e-01]	[4.41804596e+02 8.90771667e+02 8.29103112e-01]	[4.59792725e+02 8.67621155e+02 6.95298374e-01]
[518.74621582 274.91201782 0.91912365]	[505.96975708 354.53744507 0.88381273]	[444.35461426 354.52728271 0.84133244]	[426.36392212 464.94308472 0.84096086]	[421.24841309 564.98956299 0.91816586]	[570.01171875 354.46511841 0.8214677 ]	[588.07232666 462.37637329 0.84158361]	[603.33740234 562.4697876 0.90717554]	[513.63531494 544.38525391 0.682715 ]	[472.50991821 544.41687012 0.66003978]	[462.30474854 705.95758057 0.79846299]	[4.59648987e+02 8.52386169e+02 8.38872910e-01]	[559.72167969 544.3684082 0.69044173]	[557.20092773 706.05932617 0.75406349]	[5.62463318e+02 8.62504517e+02 8.05915177e-01]	[503.34658813 257.15414429 0.9505567 ]	[526.47320557 257.18737793 0.90848392]	[480.36279297 267.34570312 0.89744979]	[544.31713867 269.81558228 0.8351987 ]	[5.72583557e+02 8.95938599e+02 7.50810683e-01]	[5.85550110e+02 8.90757751e+02 7.96579480e-01]	[5.57164246e+02 8.72833313e+02 7.00254977e-01]	[4.59843964e+02 8.93353699e+02 8.43704939e-01]	[4.41803680e+02 8.90774414e+02 8.28848839e-01]	[4.59792572e+02 8.67623901e+02 6.94175899e-01]
[518.75817871 274.91824341 0.92003691]	[505.96533203 354.53143311 0.88339752]	[444.34741211 354.54238892 0.84250432]	[423.90414429 467.40844727 0.84067571]	[421.25662231 565.01489258 0.91350728]	[570.01391602 354.44744873 0.81929439]	[588.06903076 462.38952637 0.8408044 ]	[603.33197021 562.46435547 0.9083569 ]	[513.63513184 544.38043213 0.68304628]	[470.04824829 544.42352295 0.65983915]	[462.30291748 705.96966553 0.79831016]	[4.59642426e+02 8.52391052e+02 8.36508989e-01]	[559.72113037 544.36010742 0.69120896]	[557.20385742 706.05773926 0.75223756]	[5.62462036e+02 8.62506104e+02 8.06321979e-01]	[503.35687256 257.15338135 0.94847506]	[526.48565674 257.18814087 0.90584904]	[480.36883545 267.3237915 0.89847887]	[544.32250977 267.36505127 0.83227956]	[5.72583984e+02 8.95937195e+02 7.51551330e-01]	[5.85550476e+02 8.90756470e+02 7.98126817e-01]	[5.54700684e+02 8.72837708e+02 7.00266957e-01]	[4.62206085e+02 8.93344849e+02 8.43847930e-01]	[4.41804932e+02 8.90772095e+02 8.27434003e-01]	[4.59784668e+02 8.67623169e+02 6.92931473e-01]
[518.76348877 274.91040039 0.91859245]	[505.97140503 354.53643799 0.88306749]	[444.35809326 354.55224609 0.8413927 ]	[423.89337158 467.41812134 0.84411728]	[421.24707031 564.97668457 0.92438579]	[567.58782959 352.02633667 0.82002735]	[588.07366943 462.39697266 0.83800519]	[603.33654785 562.46948242 0.90873814]	[513.62628174 544.3659668 0.68543303]	[470.0413208 544.40942383 0.66241306]	[462.30877686 705.93060303 0.79428458]	[4.59645325e+02 8.52386047e+02 8.36764216e-01]	[559.71533203 544.35101318 0.69203049]	[557.17712402 706.03875732 0.7512731 ]	[5.62459534e+02 8.62520874e+02 8.06999862e-01]	[503.36798096 257.13772583 0.95012844]	[526.50732422 257.18490601 0.90269452]	[480.36773682 267.32827759 0.89856505]	[544.32421875 269.86386108 0.83836067]	[5.72581848e+02 8.95941895e+02 7.49844134e-01]	[5.85545532e+02 8.90760864e+02 7.97674835e-01]	[5.54700134e+02 8.72847046e+02 7.00002372e-01]	[4.62208527e+02 8.93331909e+02 8.43836844e-01]	[4.41806030e+02 8.90757996e+02 8.26650620e-01]	[4.59789124e+02 8.67611816e+02 6.92007482e-01]
[518.76263428 274.91629028 0.91987538]	[505.97232056 354.53921509 0.88349915]	[444.36663818 354.54214478 0.84011841]	[423.90014648 467.39596558 0.84470826]	[421.24798584 564.98028564 0.92308784]	[570.01361084 354.45480347 0.81990123]	[588.0802002 462.36700439 0.84145176]	[603.32879639 562.46777344 0.90668756]	[513.62915039 544.36120605 0.68407029]	[470.04330444 544.3927002 0.66071451]	[462.31515503 703.50360107 0.79199874]	[4.59646698e+02 8.52384094e+02 8.36563885e-01]	[559.71624756 544.35821533 0.69119632]	[557.18780518 706.03778076 0.75337255]	[5.62455994e+02 8.62511597e+02 8.07349145e-01]	[503.36471558 257.14349365 0.94995719]	[526.50756836 257.19174194 0.90119493]	[480.37039185 267.34289551 0.8987186 ]	[544.3125 269.88961792 0.83991838]	[5.72578979e+02 8.95940735e+02 7.50494659e-01]	[5.85541565e+02 8.90758606e+02 7.98829675e-01]	[5.54696655e+02 8.72837708e+02 7.01146364e-01]	[4.62212189e+02 8.93324036e+02 8.44413579e-01]	[4.41808960e+02 8.90750366e+02 8.27417016e-01]	[4.59789124e+02 8.67605469e+02 6.90128624e-01]
[518.76495361 274.91168213 0.91995275]	[505.96862793 354.54187012 0.88407654]	[444.36068726 354.53823853 0.84106225]	[423.89874268 467.39935303 0.84483528]	[421.24731445 564.96435547 0.92469043]	[570.01348877 354.47610474 0.82182419]	[588.08453369 462.39257812 0.83734959]	[603.31451416 562.46697998 0.90449262]	[513.60998535 544.34033203 0.68322748]	[470.04052734 544.37176514 0.66111541]	[462.31643677 703.49224854 0.79189998]	[4.59645416e+02 8.52377869e+02 8.37231278e-01]	[557.26599121 544.33740234 0.68643308]	[557.17254639 706.0177002 0.75194126]	[5.62461060e+02 8.62512573e+02 8.06996226e-01]	[503.36444092 257.14083862 0.9504931 ]	[526.50994873 257.18548584 0.90157688]	[480.36331177 267.35644531 0.89799887]	[544.31500244 269.88821411 0.83791035]	[5.70116028e+02 8.95934448e+02 7.50316501e-01]	[5.85541443e+02 8.90761169e+02 7.96588361e-01]	[5.57165588e+02 8.72833740e+02 6.99374378e-01]	[4.62214417e+02 8.93323792e+02 8.42033684e-01]	[4.41809082e+02 8.90750305e+02 8.25782061e-01]	[4.59785492e+02 8.67599243e+02 6.89112067e-01]
[518.77545166 274.90786743 0.92109454]	[505.97039795 354.54516602 0.88466668]	[444.36087036 354.52627563 0.84112883]	[423.91751099 464.9574585 0.84553468]	[421.24871826 564.97979736 0.91996092]	[570.01293945 354.48706055 0.82381111]	[588.07580566 462.36956787 0.84440279]	[603.30181885 562.45385742 0.90254873]	[513.60217285 544.32824707 0.68253946]	[470.03964233 544.36413574 0.66143131]	[462.32315063 703.46813965 0.79112518]	[4.59645172e+02 8.52378723e+02 8.36382985e-01]	[557.25427246 541.89691162 0.68453217]	[557.15771484 705.99237061 0.74649715]	[5.62458252e+02 8.62504150e+02 8.07122588e-01]	[503.36672974 257.13909912 0.95032275]	[526.52124023 257.17913818 0.9013986 ]	[480.35787964 267.36502075 0.89691275]	[544.31640625 269.88040161 0.82868958]	[5.70118652e+02 8.95935791e+02 7.50043631e-01]	[5.85544739e+02 8.90760620e+02 7.96769559e-01]	[5.57161926e+02 8.72828857e+02 7.00012982e-01]	[4.62215179e+02 8.93325378e+02 8.41010094e-01]	[4.41809174e+02 8.90751953e+02 8.24170172e-01]	[4.59786499e+02 8.67601196e+02 6.87591910e-01]
[518.77038574 274.90606689 0.92057323]	[505.98898315 354.5453186 0.88163221]	[444.38858032 354.51431274 0.836079 ]	[423.90921021 464.96548462 0.84640443]	[421.25265503 564.96490479 0.92356509]	[570.02191162 354.50057983 0.82445085]	[588.07702637 464.86288452 0.82371062]	[603.30609131 562.43640137 0.90171051]	[513.56951904 544.38006592 0.68170547]	[469.99368286 544.41870117 0.66461694]	[462.31872559 703.47094727 0.7894575 ]	[4.59641327e+02 8.52375549e+02 8.35601449e-01]	[557.25115967 544.36120605 0.68965286]	[557.16192627 705.99462891 0.74453843]	[5.62463684e+02 8.62522644e+02 8.06653440e-01]	[503.35855103 257.14535522 0.94898862]	[526.50823975 257.17443848 0.90417546]	[480.3550415 269.83001709 0.89686203]	[544.32330322 269.85943604 0.83826512]	[5.72587463e+02 8.95950745e+02 7.47758031e-01]	[5.85551453e+02 8.90766968e+02 7.95697093e-01]	[5.57167419e+02 8.72845398e+02 6.99586332e-01]	[4.62216217e+02 8.93317749e+02 8.40906024e-01]	[4.41809296e+02 8.90744385e+02 8.23602676e-01]	[4.59781250e+02 8.67594543e+02 6.86190784e-01]
[518.76617432 274.90151978 0.91942894]	[505.99627686 354.54971313 0.88035607]	[444.3991394 354.51473999 0.83414346]	[423.90499878 467.38934326 0.84572506]	[421.25210571 564.9654541 0.92462808]	[570.01940918 354.5067749 0.82536495]	[588.07165527 464.86914062 0.82440543]	[603.30987549 562.42443848 0.90172029]	[511.09512329 544.37145996 0.68216681]	[469.98016357 544.40844727 0.6655075 ]	[462.31915283 703.44104004 0.78834999]	[4.59639465e+02 8.52377869e+02 8.34720850e-01]	[557.22521973 544.34851074 0.68762374]	[557.15991211 705.97906494 0.74162251]	[5.62462463e+02 8.62512146e+02 8.06450725e-01]	[503.35391235 257.14190674 0.94992566]	[526.50787354 257.17123413 0.90446424]	[480.35882568 269.84268188 0.89696139]	[544.32141113 269.87463379 0.83978516]	[5.72579407e+02 8.95947937e+02 7.48717010e-01]	[5.85545471e+02 8.90764526e+02 7.96960235e-01]	[5.57166748e+02 8.72836487e+02 6.98785961e-01]	[4.62220825e+02 8.93318237e+02 8.39394093e-01]	[4.41810547e+02 8.90746460e+02 8.22036386e-01]	[4.59777802e+02 8.67597351e+02 6.86465025e-01]
[518.76831055 274.90066528 0.91990614]	[505.99755859 354.55508423 0.88136649]	[444.39291382 354.52435303 0.83587754]	[423.89239502 467.39898682 0.84766865]	[421.25189209 564.9677124 0.92417103]	[570.02032471 354.50500488 0.82507944]	[588.06176758 464.85464478 0.8280912 ]	[603.31561279 562.425354 0.90300035]	[511.09863281 544.37536621 0.68328786]	[469.98272705 544.4185791 0.6662693 ]	[462.31643677 703.43988037 0.78660285]	[4.59639008e+02 8.52375610e+02 8.34714770e-01]	[557.22998047 544.3458252 0.68852478]	[557.15899658 705.97949219 0.74164832]	[5.62462280e+02 8.62510925e+02 8.06318104e-01]	[503.3543396 257.14147949 0.95008367]	[526.51123047 257.1673584 0.90483582]	[480.35855103 269.83981323 0.89650214]	[544.33087158 269.86123657 0.84029675]	[5.72578979e+02 8.95948425e+02 7.48457074e-01]	[5.85544983e+02 8.90764526e+02 7.96703994e-01]	[5.57166199e+02 8.72834656e+02 6.98551655e-01]	[4.62223083e+02 8.93315125e+02 8.39123189e-01]	[4.41812164e+02 8.90743347e+02 8.21593165e-01]	[4.59777069e+02 8.67591553e+02 6.85980380e-01]
[518.76220703 274.88949585 0.91820836]	[505.99990845 354.54528809 0.88008428]	[444.39361572 354.52258301 0.83550447]	[426.36398315 464.96282959 0.84243292]	[421.24249268 564.9788208 0.92272407]	[570.02288818 354.49813843 0.82351041]	[588.04504395 462.35998535 0.85117334]	[603.31323242 562.43237305 0.9006176 ]	[513.62481689 541.89782715 0.67935538]	[472.53231812 544.33215332 0.65756208]	[462.32147217 703.4487915 0.7860111 ]	[4.59648315e+02 8.52376526e+02 8.39328349e-01]	[557.26434326 541.89129639 0.68260086]	[554.70019531 705.95166016 0.74130803]	[5.62467163e+02 8.59993103e+02 8.03511798e-01]	[503.34585571 257.13632202 0.95292312]	[526.50482178 257.15847778 0.90932226]	[480.35247803 269.87255859 0.89989799]	[544.32299805 269.87582397 0.84767461]	[5.70091614e+02 8.95931335e+02 7.48747885e-01]	[5.85528137e+02 8.90759705e+02 7.94420779e-01]	[5.57178955e+02 8.72807251e+02 7.00289547e-01]	[4.62216980e+02 8.93327087e+02 8.40939701e-01]	[4.41809296e+02 8.90755737e+02 8.24624300e-01]	[4.59787476e+02 8.67610840e+02 6.88125730e-01]
[518.7734375 274.88586426 0.91847634]	[505.99591064 354.53771973 0.87940907]	[444.38949585 354.52746582 0.83680069]	[426.35617065 464.96960449 0.84167999]	[421.24612427 564.98565674 0.91873479]	[570.01483154 354.47286987 0.8219074 ]	[588.03948975 462.36178589 0.84980816]	[603.31689453 562.44824219 0.89942336]	[513.65405273 541.88354492 0.68077517]	[472.55709839 541.88879395 0.65825474]	[462.31695557 703.47589111 0.790254 ]	[4.59651794e+02 8.52377319e+02 8.40492070e-01]	[559.72052002 541.87908936 0.68597311]	[557.15899658 705.97021484 0.74399924]	[5.62467529e+02 8.59986145e+02 8.02975357e-01]	[503.35272217 257.131073 0.95305717]	[526.5145874 257.15093994 0.90973681]	[480.35482788 269.881073 0.90099359]	[544.33398438 269.87612915 0.84331143]	[5.70082642e+02 8.95926392e+02 7.50573575e-01]	[5.85524963e+02 8.90756165e+02 7.95456290e-01]	[5.57176575e+02 8.72798523e+02 6.96803689e-01]	[4.62213989e+02 8.93326843e+02 8.41954887e-01]	[4.41805573e+02 8.90757507e+02 8.26957226e-01]	[4.59793518e+02 8.67613464e+02 6.91063285e-01]
[518.77612305 274.88116455 0.91628134]	[506.003479 354.54101562 0.87832582]	[444.39572144 354.52801514 0.83450443]	[426.35549927 464.96463013 0.84165442]	[421.24081421 564.96820068 0.92030329]	[570.01971436 354.48202515 0.82217324]	[588.03717041 462.3835144 0.84691674]	[603.31567383 564.81439209 0.8988961 ]	[513.65527344 541.85870361 0.67994791]	[472.55944824 541.85900879 0.65664649]	[462.31726074 703.47509766 0.79118419]	[4.59650452e+02 8.52371643e+02 8.41404676e-01]	[559.7244873 541.85681152 0.68502843]	[557.15789795 705.96478271 0.74342299]	[5.62465515e+02 8.59993896e+02 8.03239942e-01]	[503.35501099 257.1277771 0.95214969]	[526.51519775 257.14645386 0.90942359]	[480.35574341 269.88815308 0.9012472 ]	[544.33953857 269.87249756 0.84378898]	[5.70074951e+02 8.95925476e+02 7.50167012e-01]	[5.85523010e+02 8.90757446e+02 7.94228911e-01]	[5.57174500e+02 8.72803955e+02 6.98352575e-01]	[4.62213928e+02 8.93336365e+02 8.39799643e-01]	[4.41804901e+02 8.90765869e+02 8.26881886e-01]	[4.59788208e+02 8.67610474e+02 6.89682662e-01]
[518.78125 274.87689209 0.91399968]	[506.00183105 354.54086304 0.8786301 ]	[444.39492798 354.53439331 0.83512086]	[426.37432861 464.94485474 0.84534913]	[421.23748779 564.97125244 0.9207508 ]	[570.01947021 354.46829224 0.82070625]	[588.03399658 462.38555908 0.84745282]	[603.31481934 562.47045898 0.8988235 ]	[513.65673828 541.84020996 0.67897135]	[472.56240845 541.84338379 0.65668482]	[462.30892944 703.49304199 0.79308885]	[4.59652344e+02 8.52373596e+02 8.41971934e-01]	[559.72021484 541.83837891 0.6820426 ]	[557.15844727 705.96826172 0.74248904]	[5.62464783e+02 8.59989990e+02 8.02916884e-01]	[503.35610962 257.12533569 0.95232636]	[526.51782227 257.14282227 0.90976703]	[480.35412598 269.89193726 0.90217441]	[544.33520508 269.8835144 0.84458727]	[5.70078003e+02 8.95923889e+02 7.49683976e-01]	[5.85523926e+02 8.90755493e+02 7.94310331e-01]	[5.57172913e+02 8.72802490e+02 6.97505057e-01]	[4.62213776e+02 8.93329956e+02 8.41268301e-01]	[4.41806824e+02 8.90760498e+02 8.27346444e-01]	[4.59791992e+02 8.67611816e+02 6.90960765e-01]
[518.78375244 274.87338257 0.91328228]	[506.00320435 354.54394531 0.87882876]	[444.40066528 354.54571533 0.83444923]	[426.37606812 464.94073486 0.84622014]	[421.2305603 564.96740723 0.92220575]	[570.02075195 354.46759033 0.81977284]	[588.03930664 462.39450073 0.84505177]	[603.30993652 564.8236084 0.89791965]	[513.6427002 541.84436035 0.67838073]	[472.55505371 541.85443115 0.65610063]	[462.31246948 703.4934082 0.79337835]	[4.59651672e+02 8.52374207e+02 8.41118097e-01]	[559.70684814 541.8359375 0.67955792]	[554.70788574 705.96490479 0.74392277]	[5.62463989e+02 8.60011780e+02 8.02889645e-01]	[503.35855103 257.12716675 0.95094681]	[526.51641846 257.14117432 0.90982974]	[480.35861206 269.89990234 0.90300274]	[544.33508301 269.88189697 0.84486592]	[5.70101746e+02 8.95937988e+02 7.47404277e-01]	[5.85532166e+02 8.90765198e+02 7.95186162e-01]	[5.57167114e+02 8.72819885e+02 6.97476029e-01]	[4.62217560e+02 8.93332458e+02 8.40070486e-01]	[4.41809814e+02 8.90760864e+02 8.25809717e-01]	[4.59787872e+02 8.67605896e+02 6.89040184e-01]
[518.78320312 274.86984253 0.91213834]	[506.0017395 354.54278564 0.87910199]	[444.3968811 354.54006958 0.83583486]	[426.36703491 464.94570923 0.84358835]	[421.24261475 564.98968506 0.91807914]	[570.02478027 354.47189331 0.82015496]	[588.02978516 462.36904907 0.85016787]	[603.31494141 564.82232666 0.89803267]	[513.64422607 541.84356689 0.68103647]	[472.55123901 541.85314941 0.65701163]	[462.30813599 703.49615479 0.7936371 ]	[4.59650360e+02 8.52370178e+02 8.39677870e-01]	[559.69842529 541.83728027 0.6794638 ]	[554.69946289 705.9730835 0.74475795]	[5.62466431e+02 8.59997070e+02 8.03202450e-01]	[503.35903931 257.12158203 0.95148587]	[526.51928711 257.13754272 0.90985614]	[480.35595703 269.90283203 0.90343308]	[544.34197998 269.88949585 0.84465992]	[5.70082764e+02 8.95924683e+02 7.52005041e-01]	[5.85525574e+02 8.90757141e+02 7.97204971e-01]	[5.57177612e+02 8.72807800e+02 6.99144244e-01]	[4.62236053e+02 8.93332153e+02 8.39682519e-01]	[4.41825653e+02 8.90762207e+02 8.22587371e-01]	[4.59779724e+02 8.67595703e+02 6.85516000e-01]
[518.78967285 274.87078857 0.91241533]	[506.00143433 354.54000854 0.87849683]	[444.39907837 354.53091431 0.83452785]	[426.3710022 464.94610596 0.84251511]	[421.24462891 565.00079346 0.91644937]	[570.02484131 354.47329712 0.82007748]	[588.03240967 462.37561035 0.85014236]	[603.32043457 562.47052002 0.89940202]	[513.64300537 541.84356689 0.68088746]	[472.55303955 541.85400391 0.65772337]	[462.31082153 703.48620605 0.7939257 ]	[4.59649414e+02 8.52376648e+02 8.39943886e-01]	[559.69799805 541.83666992 0.67874444]	[554.70617676 705.98687744 0.7463671 ]	[5.62463684e+02 8.59990906e+02 8.03616941e-01]	[503.36328125 257.12142944 0.95107275]	[526.52368164 257.13864136 0.90851128]	[480.35351562 269.90447998 0.90318686]	[544.34509277 269.88571167 0.84187406]	[5.70077820e+02 8.95918335e+02 7.53197968e-01]	[5.85522156e+02 8.90752441e+02 7.97955751e-01]	[5.57175049e+02 8.72801880e+02 6.99401498e-01]	[4.62232086e+02 8.93327148e+02 8.41869473e-01]	[4.41823456e+02 8.90758667e+02 8.23987722e-01]	[4.59779205e+02 8.67604736e+02 6.88687742e-01]
[518.79193115 274.87283325 0.9129951 ]	[506.00131226 354.53765869 0.87822801]	[444.40261841 354.53063965 0.83452165]	[426.37875366 464.94387817 0.84251416]	[421.23901367 564.99041748 0.91915071]	[570.02062988 354.47305298 0.82104486]	[588.04742432 462.36404419 0.85039532]	[603.31762695 562.46148682 0.90095943]	[513.63842773 541.85137939 0.68366867]	[472.54946899 541.86938477 0.65997809]	[462.31167603 703.48590088 0.79510552]	[4.59649445e+02 8.52375671e+02 8.39456916e-01]	[557.26806641 541.84082031 0.68066937]	[554.69085693 705.97412109 0.74534553]	[5.62461121e+02 8.59976562e+02 8.03570747e-01]	[503.36437988 257.12216187 0.95203871]	[526.5269165 257.14160156 0.90795785]	[480.35293579 269.90005493 0.90287495]	[544.34661865 269.88708496 0.84200954]	[5.70072083e+02 8.95915405e+02 7.53593802e-01]	[5.85517517e+02 8.90748718e+02 7.98463047e-01]	[5.57174988e+02 8.72793274e+02 6.99913263e-01]	[4.62234344e+02 8.93328308e+02 8.40838373e-01]	[4.41825012e+02 8.90759644e+02 8.22615147e-01]	[4.59778717e+02 8.67600037e+02 6.88243985e-01]
[518.79217529 274.87020874 0.91285479]	[506.00424194 354.53100586 0.87652886]	[444.4050293 354.52481079 0.83380306]	[426.38104248 464.96578979 0.8378256 ]	[421.23709106 565.01409912 0.91277063]	[570.02648926 354.4631958 0.81917071]	[588.04351807 462.34933472 0.85038453]	[603.31799316 562.47039795 0.90222144]	[513.64666748 541.86260986 0.68380457]	[472.552948 541.87634277 0.66025615]	[462.29656982 705.93231201 0.79842508]	[4.59652740e+02 8.52381104e+02 8.40664208e-01]	[559.69775391 541.85797119 0.68239325]	[554.70050049 706.00042725 0.7478987 ]	[5.62466431e+02 8.59969360e+02 8.03936541e-01]	[503.36535645 257.12017822 0.95170313]	[526.52862549 257.13803101 0.90849769]	[480.35305786 269.89477539 0.90245378]	[544.35211182 269.87741089 0.84210718]	[5.70057556e+02 8.95912476e+02 7.56054282e-01]	[5.85512817e+02 8.90748169e+02 7.99106479e-01]	[5.57188354e+02 8.72782837e+02 6.99847877e-01]	[4.62224976e+02 8.93331543e+02 8.44657540e-01]	[4.41820862e+02 8.90763672e+02 8.27719092e-01]	[4.59787079e+02 8.67612854e+02 6.92930222e-01]
[518.7947998 274.8677063 0.9119339]	[505.99743652 354.53869629 0.87816566]	[444.39904785 354.53726196 0.83599925]	[426.39486694 464.92523193 0.84219873]	[421.23114014 564.97991943 0.91722381]	[570.02703857 354.47216797 0.82032835]	[588.05456543 462.38876343 0.84062791]	[603.32910156 564.8269043 0.90313649]	[513.65209961 541.87231445 0.68388617]	[472.56011963 541.88189697 0.65904367]	[462.30969238 705.91815186 0.79637933]	[4.59655853e+02 8.52388367e+02 8.40583086e-01]	[559.71697998 541.8706665 0.68606311]	[554.69958496 705.99102783 0.75142258]	[5.62465515e+02 8.59969971e+02 8.04103911e-01]	[503.36758423 257.11581421 0.9515655 ]	[526.53399658 257.13497925 0.90817386]	[480.35287476 269.88421631 0.90168983]	[544.35748291 269.87695312 0.84190434]	[5.70066223e+02 8.95913940e+02 7.54994810e-01]	[5.85520325e+02 8.90746643e+02 7.97019541e-01]	[5.57183655e+02 8.72781555e+02 6.97727561e-01]	[4.62221832e+02 8.93339783e+02 8.45618546e-01]	[4.41818909e+02 8.90773193e+02 8.29084635e-01]	[4.59790771e+02 8.67625854e+02 6.93170488e-01]
[518.80047607 272.50375366 0.91122448]	[506.00030518 354.54159546 0.87810355]	[444.4019165 354.53890991 0.83589089]	[426.41018677 464.89859009 0.84634185]	[421.2315979 564.98529053 0.91388398]	[570.02758789 354.47564697 0.82017887]	[588.07971191 462.41394043 0.82978511]	[603.33630371 564.83599854 0.90205181]	[516.12677002 541.86901855 0.68551069]	[472.58331299 541.87658691 0.65943462]	[462.31552124 703.51062012 0.79427797]	[4.59654266e+02 8.52394958e+02 8.39764416e-01]	[559.74859619 541.87548828 0.69054556]	[554.70196533 705.97753906 0.74896348]	[5.62465637e+02 8.59967285e+02 8.04298937e-01]	[503.37155151 257.11404419 0.95125425]	[526.53845215 257.13421631 0.90779769]	[480.35971069 269.88143921 0.9016186 ]	[544.36254883 269.88079834 0.84411764]	[5.70065918e+02 8.95913452e+02 7.55116284e-01]	[5.85520386e+02 8.90745789e+02 7.96961188e-01]	[5.57184021e+02 8.72780090e+02 6.98341012e-01]	[4.62225281e+02 8.93336792e+02 8.46783340e-01]	[4.41822754e+02 8.90772278e+02 8.29508543e-01]	[4.59785889e+02 8.67631409e+02 6.93925858e-01]
[518.79992676 272.5039978 0.91064507]	[506.00131226 354.53930664 0.87753701]	[444.40237427 354.53878784 0.83546579]	[426.4152832 464.90475464 0.84497875]	[421.23007202 564.9798584 0.91459858]	[570.02770996 354.47094727 0.81973541]	[588.08050537 462.4258728 0.82703179]	[603.33642578 564.83624268 0.90196782]	[516.12872314 541.86303711 0.68465424]	[472.58282471 541.86920166 0.65819436]	[462.31420898 703.50799561 0.79402924]	[4.59650696e+02 8.54791382e+02 8.38327408e-01]	[559.75286865 541.87121582 0.69056094]	[554.6998291 705.98028564 0.75068629]	[5.62466492e+02 8.59968262e+02 8.04403841e-01]	[503.37255859 257.11065674 0.95168304]	[526.54034424 257.13476562 0.90736127]	[480.36035156 269.87240601 0.90104628]	[544.36529541 269.88494873 0.84489882]	[5.70065063e+02 8.95914001e+02 7.54891872e-01]	[5.85517822e+02 8.90747559e+02 7.96677589e-01]	[5.57186340e+02 8.72781921e+02 6.99247181e-01]	[4.62223206e+02 8.93339355e+02 8.46458316e-01]	[4.41820282e+02 8.90775452e+02 8.29328656e-01]	[4.59783691e+02 8.67637024e+02 6.93763554e-01]
[521.15917969 272.49069214 0.90971291]	[506.0010376 354.53509521 0.87670112]	[444.4022522 354.54074097 0.83541948]	[426.4085083 464.92889404 0.84177274]	[421.23739624 564.99029541 0.91283989]	[570.03063965 354.45956421 0.81735492]	[588.07824707 462.40750122 0.83150655]	[603.34161377 564.83831787 0.90279114]	[516.13909912 541.86138916 0.68582284]	[472.59848022 541.86517334 0.6595962 ]	[462.31207275 705.94250488 0.79807639]	[4.59652191e+02 8.54790222e+02 8.38017225e-01]	[559.7557373 541.86938477 0.69046211]	[557.15802002 705.99707031 0.75109732]	[5.62466614e+02 8.59965393e+02 8.03846717e-01]	[503.37805176 257.1038208 0.95038486]	[526.54730225 257.12457275 0.90705955]	[480.36410522 269.87600708 0.90129173]	[544.37231445 269.88546753 0.84399784]	[5.70079102e+02 8.95920471e+02 7.53267646e-01]	[5.85528992e+02 8.90748291e+02 7.95165777e-01]	[5.57179565e+02 8.72774841e+02 6.96932554e-01]	[4.62221130e+02 8.93336182e+02 8.47181976e-01]	[4.41820526e+02 8.90771912e+02 8.29296708e-01]	[4.59784882e+02 8.67637756e+02 6.92978680e-01]
[521.15948486 272.4800415 0.90831226]	[506.00244141 354.53948975 0.87687624]	[444.40219116 354.54043579 0.83545977]	[426.40505981 464.92565918 0.84272999]	[421.23529053 564.99780273 0.91328323]	[570.03643799 354.47027588 0.81824434]	[588.08093262 462.37631226 0.83575898]	[603.34503174 564.83630371 0.90216321]	[516.13598633 541.89154053 0.68512928]	[472.60067749 541.90063477 0.65922409]	[462.30410767 705.96905518 0.80393147]	[4.59649597e+02 8.54792664e+02 8.38033080e-01]	[559.75292969 541.89471436 0.69128025]	[557.16101074 705.99731445 0.75169283]	[5.62465088e+02 8.59948364e+02 8.03672791e-01]	[503.37783813 257.09912109 0.95068485]	[526.54766846 257.11575317 0.90825546]	[480.36569214 269.88134766 0.90241188]	[544.38250732 269.87786865 0.84736532]	[5.70086182e+02 8.95924744e+02 7.53283322e-01]	[5.85535034e+02 8.90748718e+02 7.95573115e-01]	[5.57176025e+02 8.72767151e+02 6.98464155e-01]	[4.62215179e+02 8.93342529e+02 8.46185863e-01]	[4.41812958e+02 8.90778259e+02 8.30851793e-01]	[4.59784332e+02 8.67641968e+02 6.93349600e-01]
[521.1574707 272.47424316 0.90636963]	[506.00799561 354.52645874 0.87403178]	[444.41326904 354.5177002 0.83157808]	[426.40914917 464.9513855 0.83569169]	[421.23016357 564.99597168 0.91258597]	[570.0368042 354.4664917 0.81805527]	[588.08569336 462.40472412 0.827815 ]	[603.35552979 564.83166504 0.90266496]	[516.14129639 541.88830566 0.68561286]	[475.06558228 541.89837646 0.66107839]	[462.31408691 705.99664307 0.80499947]	[4.59653748e+02 8.54790955e+02 8.38728309e-01]	[559.74859619 541.88867188 0.69019574]	[557.16864014 706.00042725 0.75090086]	[5.62464539e+02 8.59953064e+02 8.03989232e-01]	[503.37771606 257.09463501 0.95100707]	[526.54779053 257.11221313 0.90836161]	[480.37017822 269.86859131 0.90169382]	[544.38891602 269.87298584 0.84906423]	[5.70090759e+02 8.95932251e+02 7.52182841e-01]	[5.85537170e+02 8.90753052e+02 7.95030653e-01]	[5.57173523e+02 8.72767700e+02 6.98940039e-01]	[4.62218384e+02 8.93342041e+02 8.45812619e-01]	[4.41816437e+02 8.90776611e+02 8.29940081e-01]	[4.59788940e+02 8.67639709e+02 6.91169262e-01]
[518.7979126 272.46810913 0.90491128]	[506.01013184 354.52560425 0.87344468]	[444.41796875 354.51651001 0.83094639]	[426.4151001 464.95437622 0.83549929]	[421.22833252 564.99969482 0.91189033]	[570.04223633 354.46289062 0.81724584]	[588.08050537 462.38684082 0.83144981]	[603.35925293 564.831604 0.90145785]	[516.13861084 541.87341309 0.68519408]	[475.06512451 541.88250732 0.66022277]	[462.31442261 705.99108887 0.80530977]	[4.59653137e+02 8.54795227e+02 8.38536859e-01]	[559.74414062 541.8727417 0.68872905]	[557.16748047 705.99633789 0.75170946]	[5.62468323e+02 8.59963013e+02 8.03789973e-01]	[503.37191772 257.08773804 0.95255339]	[526.54705811 257.10244751 0.91089588]	[480.37423706 269.8767395 0.90210712]	[544.39147949 269.88122559 0.85212034]	[5.70086914e+02 8.95932251e+02 7.52595901e-01]	[5.85535095e+02 8.90755005e+02 7.94800282e-01]	[5.57182068e+02 8.72774292e+02 6.98644698e-01]	[4.62214508e+02 8.93347046e+02 8.45457971e-01]	[4.41812805e+02 8.90781555e+02 8.30803752e-01]	[4.59789490e+02 8.67644653e+02 6.92934692e-01]
[518.79779053 272.46585083 0.90452355]	[506.01974487 354.52664185 0.87200451]	[444.4354248 354.51031494 0.82674521]	[426.41122437 464.96514893 0.83451504]	[421.22875977 565.00653076 0.91310185]	[570.04229736 354.46453857 0.817469 ]	[588.07727051 462.36257935 0.83489287]	[603.36981201 564.82946777 0.90303814]	[516.13439941 541.87872314 0.68446463]	[475.06155396 541.8850708 0.6611923 ]	[462.31668091 705.99511719 0.80499411]	[4.59652344e+02 8.52395813e+02 8.38407815e-01]	[559.73883057 541.88214111 0.68750238]	[557.18481445 706.01531982 0.75328863]	[5.62469849e+02 8.59963257e+02 8.03756058e-01]	[503.36947632 257.08712769 0.95349407]	[528.9631958 257.09967041 0.9111867 ]	[480.37561035 269.88116455 0.90261436]	[544.3951416 269.88256836 0.85317922]	[5.70080322e+02 8.95931335e+02 7.52865851e-01]	[5.85530212e+02 8.90755066e+02 7.95251548e-01]	[5.57187988e+02 8.72772705e+02 6.99931383e-01]	[4.62216827e+02 8.93340698e+02 8.45613480e-01]	[4.41815491e+02 8.90773010e+02 8.29795599e-01]	[4.59784180e+02 8.67631409e+02 6.91701293e-01]
[521.15643311 272.45056152 0.90409571]	[508.44213867 354.5149231 0.86863959]	[444.44039917 354.49935913 0.82553983]	[426.41043091 464.96240234 0.83551627]	[421.23651123 565.01025391 0.91127574]	[570.05706787 352.02990723 0.81439835]	[588.07067871 462.32543945 0.83814502]	[603.38079834 564.82275391 0.90430266]	[516.14501953 541.84906006 0.68673974]	[475.07055664 541.85247803 0.66206694]	[462.32937622 705.96826172 0.80432004]	[4.59653046e+02 8.54791077e+02 8.38137329e-01]	[559.74871826 541.85717773 0.68900537]	[557.1895752 706.00262451 0.75351048]	[5.62471252e+02 8.59972351e+02 8.03045988e-01]	[503.37490845 257.08062744 0.95401907]	[528.96844482 257.09094238 0.91272277]	[480.37896729 269.8795166 0.90197396]	[544.39440918 269.87954712 0.851071 ]	[5.70088867e+02 8.95943542e+02 7.49330580e-01]	[5.85536194e+02 8.90763062e+02 7.91499376e-01]	[5.57186096e+02 8.72778320e+02 6.98250830e-01]	[4.62215698e+02 8.93345032e+02 8.43732297e-01]	[4.41813660e+02 8.90775513e+02 8.28278899e-01]	[4.59786194e+02 8.67633911e+02 6.90695345e-01]
[521.16113281 272.45492554 0.90622962]	[508.44360352 354.50415039 0.86621666]	[444.440979 354.49697876 0.82495224]	[426.41845703 464.96255493 0.83343452]	[421.2388916 565.00897217 0.910712 ]	[570.05480957 352.00732422 0.8138696 ]	[588.07922363 462.26104736 0.84854674]	[603.37896729 562.47174072 0.90389299]	[516.14196777 541.86071777 0.68744403]	[475.06829834 541.86938477 0.66316181]	[462.33312988 705.94018555 0.80290091]	[4.59653137e+02 8.54790955e+02 8.38655591e-01]	[559.74438477 541.86627197 0.69091797]	[557.18969727 705.99591064 0.75311244]	[5.62472046e+02 8.59961243e+02 8.02914083e-01]	[503.37850952 257.08428955 0.95206285]	[528.96954346 257.09292603 0.91199261]	[480.37753296 269.88366699 0.90206665]	[544.39337158 269.87658691 0.84833324]	[5.70081543e+02 8.95939026e+02 7.50606060e-01]	[5.85532837e+02 8.90760071e+02 7.91598797e-01]	[5.57189270e+02 8.72770691e+02 6.97867632e-01]	[4.62215912e+02 8.93346130e+02 8.44161451e-01]	[4.41813660e+02 8.90777344e+02 8.28895330e-01]	[4.59786621e+02 8.67632507e+02 6.91603303e-01]
[521.15661621 272.44744873 0.90382355]	[508.44232178 354.50512695 0.86621833]	[444.43643188 354.5007019 0.82627571]	[426.42669678 464.96075439 0.83216327]	[421.23699951 565.01062012 0.91113627]	[570.05944824 352.00579834 0.81257617]	[588.07580566 462.25241089 0.85015231]	[603.38226318 562.4619751 0.90466487]	[516.13659668 541.84893799 0.68700647]	[475.07028198 541.85498047 0.66302556]	[462.33312988 705.9309082 0.79954934]	[4.59652740e+02 8.54788635e+02 8.38716030e-01]	[559.73272705 541.85455322 0.68888664]	[557.1887207 705.99676514 0.75354779]	[5.62476318e+02 8.59956055e+02 8.01667929e-01]	[503.37432861 257.07849121 0.95296001]	[528.96551514 257.08633423 0.91313267]	[480.37710571 269.8782959 0.90147853]	[544.39556885 269.87640381 0.85132933]	[5.70072144e+02 8.95927856e+02 7.51360416e-01]	[5.85528931e+02 8.90753540e+02 7.89969921e-01]	[5.57198425e+02 8.72765869e+02 6.94531083e-01]	[4.62217438e+02 8.93343201e+02 8.44424427e-01]	[4.41815186e+02 8.90775513e+02 8.29100251e-01]	[4.59788757e+02 8.67630859e+02 6.91184700e-01]
[521.15484619 272.43984985 0.90217686]	[508.45092773 354.515625 0.86693835]	[444.44000244 354.50808716 0.82553822]	[426.42984009 464.96405029 0.83035678]	[421.23376465 565.01000977 0.91113502]	[570.07330322 352.02261353 0.81236571]	[588.0769043 462.25933838 0.85175782]	[603.38562012 562.46380615 0.90579605]	[516.1338501 541.84893799 0.6871959 ]	[475.0692749 541.85955811 0.66351318]	[462.32522583 705.9185791 0.7975741 ]	[4.59652222e+02 8.54789001e+02 8.38575244e-01]	[559.73077393 541.85131836 0.68886024]	[557.19970703 705.99578857 0.75235176]	[5.62474670e+02 8.59956909e+02 8.01351368e-01]	[503.37588501 257.07330322 0.95271939]	[528.96502686 257.08175659 0.9135924 ]	[482.71350098 269.87078857 0.90034306]	[544.3994751 269.87594604 0.85478556]	[5.70067444e+02 8.95931458e+02 7.50474989e-01]	[5.85529053e+02 8.90756165e+02 7.88474917e-01]	[5.57194336e+02 8.72765442e+02 6.93920732e-01]	[4.62214111e+02 8.93348206e+02 8.43933463e-01]	[4.41811615e+02 8.90778564e+02 8.29410911e-01]	[4.59787415e+02 8.67630798e+02 6.91109598e-01]
[521.15557861 272.44552612 0.90311021]	[506.0234375 354.51382446 0.86879694]	[444.43560791 354.50689697 0.82671118]	[426.43447876 464.96200562 0.83107615]	[421.23083496 565.0012207 0.91402406]	[570.05126953 352.02536011 0.81475478]	[588.07830811 462.26333618 0.85166079]	[603.38684082 562.47003174 0.90533131]	[516.13195801 541.87017822 0.68765056]	[472.60678101 541.8838501 0.66281193]	[462.33227539 705.93823242 0.80204564]	[4.59651428e+02 8.54798706e+02 8.38164210e-01]	[559.73828125 541.87353516 0.69124317]	[557.20159912 706.00842285 0.75340617]	[5.62478210e+02 8.59953064e+02 8.00923288e-01]	[503.3755188 257.07537842 0.95305407]	[528.96618652 257.08477783 0.91328269]	[482.709198 269.86169434 0.89994687]	[544.40118408 269.87490845 0.85444224]	[5.70065613e+02 8.95933228e+02 7.51458466e-01]	[5.85528687e+02 8.90758362e+02 7.89683998e-01]	[5.57205017e+02 8.72767334e+02 6.94669664e-01]	[4.62219666e+02 8.93351013e+02 8.42477262e-01]	[4.41816833e+02 8.90782471e+02 8.27145517e-01]	[4.59785156e+02 8.67639099e+02 6.92201972e-01]
[521.15612793 272.44781494 0.90291303]	[508.43869019 354.51577759 0.86852342]	[444.43670654 354.50338745 0.82607609]	[426.43017578 464.96075439 0.83181697]	[421.23242188 564.9989624 0.91455036]	[570.0536499 352.02905273 0.81468254]	[588.078125 462.26229858 0.85201848]	[603.38775635 564.82049561 0.90592229]	[516.1307373 541.87359619 0.68821764]	[472.60345459 541.88952637 0.66378552]	[462.33093262 705.93670654 0.8010357 ]	[4.59648438e+02 8.54806519e+02 8.36346865e-01]	[559.73913574 541.87322998 0.69183886]	[557.20617676 706.01654053 0.75368702]	[5.62478210e+02 8.59957642e+02 8.00714195e-01]	[503.37524414 257.07598877 0.9526279 ]	[528.96795654 257.08538818 0.91274738]	[482.7093811 269.86343384 0.90061462]	[544.40124512 269.87255859 0.85427618]	[5.70067871e+02 8.95934937e+02 7.50615299e-01]	[5.85529419e+02 8.90759399e+02 7.89058626e-01]	[5.57204773e+02 8.72773132e+02 6.94902778e-01]	[4.62220581e+02 8.93354858e+02 8.40555847e-01]	[4.41817047e+02 8.90785095e+02 8.24888945e-01]	[4.59783356e+02 8.67641724e+02 6.92202091e-01]
[518.79925537 272.45001221 0.9025985 ]	[508.43844604 354.51928711 0.86906302]	[444.43695068 354.50149536 0.82597566]	[426.43127441 464.95776367 0.83275175]	[421.23220825 564.99798584 0.91492265]	[570.05773926 354.45324707 0.81563234]	[588.07989502 462.26754761 0.85116428]	[603.38769531 564.82519531 0.90634179]	[516.12731934 541.86834717 0.68844628]	[472.59970093 541.88549805 0.66422302]	[462.33239746 705.93603516 0.80023342]	[4.59648621e+02 8.54806152e+02 8.36695731e-01]	[559.7355957 541.86657715 0.69071186]	[557.20562744 706.01159668 0.75311458]	[5.62475830e+02 8.59950562e+02 8.00891757e-01]	[503.37060547 257.0760498 0.95306712]	[528.96453857 257.0836792 0.91340905]	[480.38134766 269.86990356 0.90074962]	[544.40026855 269.86813354 0.85241944]	[5.70065918e+02 8.95932251e+02 7.50303984e-01]	[5.85527344e+02 8.90757446e+02 7.89149284e-01]	[5.57200378e+02 8.72768433e+02 6.94649637e-01]	[4.62221039e+02 8.93355042e+02 8.41410637e-01]	[4.41817780e+02 8.90785217e+02 8.25708210e-01]	[4.59782623e+02 8.67640747e+02 6.92518771e-01]
[521.16015625 272.44891357 0.90549749]	[508.44021606 354.52166748 0.86910629]	[444.43530273 354.50457764 0.82670653]	[426.43768311 464.962677 0.83149165]	[421.23199463 564.99743652 0.91484523]	[570.05999756 354.45297241 0.81530756]	[588.07989502 462.26821899 0.8512609 ]	[603.38427734 564.82305908 0.90612072]	[516.13330078 541.85961914 0.68836629]	[475.06030273 541.87054443 0.66428351]	[462.33258057 705.93365479 0.80027771]	[4.59647217e+02 8.54809753e+02 8.36370826e-01]	[559.73638916 541.86187744 0.69089842]	[557.20111084 706.00964355 0.75263953]	[5.62475464e+02 8.59950989e+02 8.00873816e-01]	[503.38668823 257.07321167 0.95222127]	[528.96624756 257.09262085 0.91076177]	[482.71057129 269.85409546 0.89791048]	[544.39581299 269.84603882 0.84430951]	[5.70067871e+02 8.95934998e+02 7.49953687e-01]	[5.85526550e+02 8.90760071e+02 7.89537787e-01]	[5.57199280e+02 8.72770386e+02 6.95834279e-01]	[4.62221130e+02 8.93353882e+02 8.42182994e-01]	[4.41818024e+02 8.90784424e+02 8.26299787e-01]	[4.59778900e+02 8.67644348e+02 6.93479955e-01]
[518.79760742 272.47506714 0.90828115]	[508.43844604 354.51806641 0.86753118]	[444.4342041 354.50219727 0.82669878]	[426.42669678 464.96340942 0.83240747]	[421.23535156 565.01037598 0.91101974]	[570.05126953 354.45355225 0.81608844]	[588.0881958 462.2805481 0.85076022]	[603.37561035 564.83105469 0.90626413]	[516.14562988 541.87365723 0.69020796]	[475.07067871 541.8848877 0.66565931]	[462.32745361 705.95318604 0.80438042]	[4.59643585e+02 8.54807434e+02 8.36549401e-01]	[559.74688721 541.87762451 0.69287187]	[557.20141602 706.03094482 0.75382674]	[5.62475464e+02 8.59959412e+02 8.01403761e-01]	[503.37127686 257.0836792 0.95388049]	[528.96826172 257.10784912 0.90927285]	[480.36706543 269.85290527 0.89751446]	[544.39862061 269.85568237 0.84159851]	[5.70064148e+02 8.95926697e+02 7.51616061e-01]	[5.85523376e+02 8.90756165e+02 7.90633440e-01]	[5.57200378e+02 8.72776123e+02 6.97428703e-01]	[4.62218781e+02 8.93359802e+02 8.40913713e-01]	[4.41815430e+02 8.90789612e+02 8.24972153e-01]	[4.59774963e+02 8.67643616e+02 6.93533063e-01]
[518.77496338 272.47854614 0.90837038]	[506.01989746 354.51577759 0.86865175]	[444.4286499 354.50015259 0.82791144]	[426.41363525 464.9588623 0.83457869]	[421.24066162 565.0144043 0.90982521]	[570.05065918 354.45574951 0.81706142]	[588.09246826 462.29968262 0.84802037]	[603.36785889 564.8392334 0.90566415]	[516.14105225 541.88891602 0.69037974]	[475.06356812 541.90447998 0.6655395 ]	[462.32644653 705.97521973 0.80546427]	[4.59644745e+02 8.54817932e+02 8.36053491e-01]	[559.74377441 541.88989258 0.69366091]	[557.20782471 706.0423584 0.75492418]	[5.62476685e+02 8.59975586e+02 8.01688075e-01]	[503.35430908 257.08972168 0.9565708 ]	[526.52557373 257.11172485 0.91479176]	[480.36123657 269.85559082 0.89844888]	[544.37677002 269.85345459 0.84870815]	[5.70073059e+02 8.95936340e+02 7.49798059e-01]	[5.85527161e+02 8.90763367e+02 7.89821982e-01]	[5.57199463e+02 8.72785706e+02 6.97800100e-01]	[4.62219299e+02 8.93367065e+02 8.38493884e-01]	[4.41815857e+02 8.90795105e+02 8.23466122e-01]	[4.59776978e+02 8.67650818e+02 6.94392920e-01]
[518.77209473 272.46426392 0.90753543]	[506.01391602 354.52401733 0.87102169]	[444.41921997 354.50906372 0.83043414]	[426.42034912 464.94384766 0.83580291]	[421.23977661 565.00946045 0.90969723]	[570.04632568 354.46386719 0.81871128]	[588.07720947 462.30392456 0.84740722]	[603.36035156 564.83032227 0.9053154 ]	[516.13574219 541.87133789 0.68910205]	[475.06640625 541.88458252 0.66486979]	[462.3291626 705.96832275 0.80402958]	[4.59646667e+02 8.54816772e+02 8.36057603e-01]	[559.73162842 541.87176514 0.68989491]	[557.21185303 706.04095459 0.75432873]	[5.62477234e+02 8.59976807e+02 8.01478148e-01]	[503.34945679 257.07879639 0.95827073]	[526.52539062 257.09814453 0.91694629]	[480.35345459 269.865448 0.89942765]	[544.371521 269.85830688 0.84415358]	[5.70072998e+02 8.95933044e+02 7.50629067e-01]	[5.85525757e+02 8.90760864e+02 7.91108906e-01]	[5.57203613e+02 8.72787842e+02 6.97559237e-01]	[4.62222900e+02 8.93366455e+02 8.38107407e-01]	[4.41818634e+02 8.90794678e+02 8.22710633e-01]	[4.59777954e+02 8.67648376e+02 6.93624675e-01]
[518.76275635 272.44732666 0.90553337]	[506.01608276 354.53930664 0.87304205]	[444.4151001 354.52575684 0.83253759]	[426.41766357 464.93643188 0.83716291]	[421.23904419 565.01489258 0.90765417]	[570.05706787 354.47390747 0.81881517]	[588.07800293 462.31628418 0.84661478]	[603.35784912 564.83355713 0.90509176]	[516.13879395 541.87316895 0.68768263]	[475.06903076 541.88616943 0.66322792]	[462.32965088 705.95440674 0.80444229]	[4.59648102e+02 8.54814941e+02 8.35944414e-01]	[559.73352051 541.87713623 0.68988967]	[557.21307373 706.03430176 0.75450903]	[5.62476685e+02 8.59984802e+02 8.01307201e-01]	[503.34503174 257.0758667 0.96119285]	[526.50512695 257.0854187 0.92345601]	[480.35238647 269.86935425 0.89994627]	[544.36859131 269.81268311 0.84118402]	[5.70082825e+02 8.95938232e+02 7.48124063e-01]	[5.85531189e+02 8.90764526e+02 7.89799631e-01]	[5.57196838e+02 8.72794434e+02 6.96727276e-01]	[4.62233643e+02 8.93364014e+02 8.37719977e-01]	[4.41826508e+02 8.90792969e+02 8.21300983e-01]	[4.59776428e+02 8.67642822e+02 6.92253530e-01]
[518.73931885 272.43133545 0.90017092]	[506.01330566 354.53994751 0.87436515]	[444.41131592 354.52285767 0.83312237]	[426.40597534 464.94927979 0.83688527]	[421.24203491 565.0112915 0.9100228 ]	[570.05841064 354.47283936 0.81871271]	[588.07824707 462.33148193 0.84386861]	[603.34698486 564.83813477 0.90357095]	[516.12194824 541.88110352 0.68658316]	[472.5927124 541.89691162 0.6601553 ]	[462.33270264 705.95385742 0.80461061]	[4.59644592e+02 8.54814819e+02 8.34913850e-01]	[559.7230835 541.88330078 0.68997478]	[557.20617676 706.02587891 0.75251102]	[5.62476807e+02 8.59974854e+02 8.01073313e-01]	[503.32839966 257.06408691 0.96294415]	[526.48077393 257.07369995 0.92973769]	[480.34915161 269.86688232 0.9001615 ]	[544.35394287 267.3588562 0.84670544]	[5.70077454e+02 8.95932556e+02 7.47349799e-01]	[5.85528015e+02 8.90760315e+02 7.87428379e-01]	[5.57198425e+02 8.72788086e+02 6.97483718e-01]	[4.62233429e+02 8.93362549e+02 8.36328030e-01]	[4.41826050e+02 8.90792114e+02 8.19158852e-01]	[4.59771942e+02 8.67643860e+02 6.91341758e-01]
[518.71826172 272.43215942 0.89706814]	[506.01309204 354.55300903 0.87675297]	[444.40640259 354.55526733 0.83560181]	[426.37631226 464.96115112 0.83709568]	[421.25186157 565.01916504 0.90715748]	[570.04333496 354.48419189 0.82155818]	[588.05828857 462.32861328 0.84502292]	[603.34088135 564.83605957 0.90410602]	[513.65124512 544.38415527 0.68371826]	[472.52682495 544.41687012 0.66212261]	[462.34823608 705.95635986 0.80118972]	[4.59653168e+02 8.54800964e+02 8.37922454e-01]	[559.75531006 544.37548828 0.69669235]	[557.18096924 706.01208496 0.75334162]	[5.62467163e+02 8.59950562e+02 8.02496552e-01]	[503.30316162 257.0632019 0.96283418]	[526.46313477 257.07113647 0.932082 ]	[480.33850098 269.87286377 0.90073812]	[544.35089111 267.3548584 0.84774077]	[5.70043823e+02 8.95916626e+02 7.53964186e-01]	[5.85518188e+02 8.90744202e+02 7.89071798e-01]	[5.57191711e+02 8.72762939e+02 6.94608390e-01]	[4.62213776e+02 8.93369751e+02 8.35696220e-01]	[4.41808350e+02 8.90791809e+02 8.22496176e-01]	[4.59792053e+02 8.67637878e+02 6.93603098e-01]
[518.71179199 272.42950439 0.89624202]	[505.99456787 354.55789185 0.88138497]	[444.38772583 354.56521606 0.83992463]	[426.37713623 464.94927979 0.84085238]	[421.24295044 565.00427246 0.91039491]	[570.0333252 354.4805603 0.82188845]	[588.05249023 462.3338623 0.8441506 ]	[603.33203125 564.84338379 0.90427423]	[513.63934326 544.37530518 0.68442822]	[472.52233887 544.41625977 0.66292006]	[462.35223389 705.94195557 0.79969949]	[4.59655792e+02 8.54800415e+02 8.38149011e-01]	[559.73071289 544.35772705 0.69399738]	[557.17938232 705.99157715 0.75103247]	[5.62466125e+02 8.59948792e+02 8.02679181e-01]	[503.2958374 257.06491089 0.96266675]	[526.45159912 257.06777954 0.93355978]	[480.3293457 269.89572144 0.9023549 ]	[544.34283447 267.33691406 0.84208375]	[5.70044495e+02 8.95915527e+02 7.54469275e-01]	[5.85517639e+02 8.90743408e+02 7.89972544e-01]	[5.57190063e+02 8.72762573e+02 6.95023179e-01]	[4.62215210e+02 8.93371765e+02 8.36486578e-01]	[4.41811401e+02 8.90793518e+02 8.22731078e-01]	[4.59795044e+02 8.67638855e+02 6.92840934e-01]
[518.70776367 272.42733765 0.8957023 ]	[505.98562622 354.56420898 0.88486832]	[444.38378906 354.56619263 0.84107351]	[426.36749268 464.95373535 0.84254229]	[421.24328613 565.01477051 0.90761298]	[570.02233887 354.487854 0.82299393]	[588.04327393 462.36056519 0.84572268]	[603.33502197 564.84051514 0.90401071]	[513.6348877 544.32958984 0.68148148]	[472.52508545 544.3604126 0.66090423]	[462.35519409 705.92712402 0.79859221]	[4.59655823e+02 8.54800781e+02 8.39042246e-01]	[559.70782471 541.90209961 0.68767715]	[557.17700195 705.96795654 0.751176 ]	[5.62464355e+02 8.59947632e+02 8.03302467e-01]	[503.2925415 257.06243896 0.96210057]	[526.44506836 257.06307983 0.9351843 ]	[480.32498169 269.90060425 0.90352225]	[544.32977295 267.3291626 0.83776999]	[5.70045776e+02 8.95915771e+02 7.54706144e-01]	[5.85518921e+02 8.90743408e+02 7.89963126e-01]	[5.57186462e+02 8.72763672e+02 6.96590960e-01]	[4.62215607e+02 8.93370789e+02 8.36808741e-01]	[4.41811462e+02 8.90793152e+02 8.23272467e-01]	[4.59795074e+02 8.67641052e+02 6.93780899e-01]
[518.69769287 272.42037964 0.8942852 ]	[505.99151611 354.55715942 0.88154185]	[444.37567139 354.56747437 0.84143645]	[426.37124634 464.92572021 0.84512562]	[421.23461914 565.01611328 0.90967405]	[570.02270508 354.48101807 0.8215431 ]	[588.03594971 462.34869385 0.85131645]	[603.32312012 564.828125 0.9031657 ]	[513.64569092 541.90258789 0.68206918]	[472.53643799 544.3460083 0.65913343]	[462.36050415 703.50909424 0.79805356]	[4.59658478e+02 8.54800110e+02 8.38597238e-01]	[559.70135498 541.89733887 0.68608844]	[554.70672607 705.9654541 0.75128406]	[5.62466492e+02 8.59934692e+02 8.02764475e-01]	[503.28366089 257.06008911 0.96011621]	[526.43054199 257.05419922 0.93818367]	[480.31469727 269.92019653 0.90512079]	[544.31707764 267.33117676 0.83990979]	[5.70043579e+02 8.95907288e+02 7.55773067e-01]	[5.85520935e+02 8.90737061e+02 7.87774563e-01]	[5.57194153e+02 8.72758240e+02 6.96633279e-01]	[4.62213806e+02 8.93365234e+02 8.36470723e-01]	[4.41809723e+02 8.90787231e+02 8.23110819e-01]	[4.59802582e+02 8.67638306e+02 6.93331003e-01]
[518.67926025 272.42858887 0.89293599]	[505.97994995 354.56039429 0.88389915]	[444.3651123 354.56900024 0.84347701]	[423.91903687 464.95703125 0.84523141]	[421.22164917 565.01501465 0.91343486]	[570.02093506 354.48535156 0.82155782]	[588.03546143 462.36236572 0.8498072 ]	[603.31219482 564.82019043 0.90175939]	[513.61254883 541.89294434 0.68159592]	[470.03384399 544.33636475 0.65917492]	[462.34017944 705.92163086 0.80041921]	[4.59654724e+02 8.54806458e+02 8.36517870e-01]	[557.25354004 541.88726807 0.68461794]	[554.69195557 705.97229004 0.74899042]	[5.62465393e+02 8.59946350e+02 8.03293109e-01]	[503.27319336 257.06713867 0.95960289]	[526.4140625 257.06469727 0.93935525]	[480.3164978 269.92434692 0.90601462]	[544.30450439 267.33657837 0.84229624]	[5.70048096e+02 8.95916748e+02 7.55644500e-01]	[5.85524841e+02 8.90745300e+02 7.90042818e-01]	[5.57185181e+02 8.72769775e+02 6.97533548e-01]	[4.62209381e+02 8.93365295e+02 8.39457691e-01]	[4.41805206e+02 8.90790161e+02 8.25113773e-01]	[4.59803986e+02 8.67642700e+02 6.93099678e-01]
[518.66070557 272.42816162 0.8903023 ]	[505.9793396 354.56097412 0.8841989 ]	[444.36047363 354.56896973 0.84321344]	[423.86169434 467.39990234 0.84985018]	[421.20968628 565.00958252 0.91784632]	[570.02655029 354.48703003 0.82030457]	[588.012146 462.35842896 0.85432142]	[603.30377197 562.43707275 0.90086269]	[513.57159424 544.33758545 0.67955226]	[469.98898315 544.36621094 0.66019022]	[462.34326172 703.50109863 0.80043221]	[4.59654724e+02 8.54806152e+02 8.35967600e-01]	[557.20959473 544.33453369 0.68211883]	[554.66870117 705.97772217 0.74975002]	[5.62461731e+02 8.59937134e+02 8.04255903e-01]	[503.25942993 257.06643677 0.96087348]	[526.39587402 257.07067871 0.94305056]	[480.30380249 269.92700195 0.90732884]	[544.28430176 267.36026001 0.84561676]	[5.70038269e+02 8.95909546e+02 7.57725239e-01]	[5.85514648e+02 8.90740234e+02 7.92348683e-01]	[5.57186035e+02 8.72765320e+02 6.98970497e-01]	[4.62212738e+02 8.93365845e+02 8.37521076e-01]	[4.41806702e+02 8.90791260e+02 8.23105812e-01]	[4.59802399e+02 8.67640198e+02 6.92262411e-01]
[516.22766113 272.45037842 0.88677406]	[505.96984863 354.55758667 0.88537371]	[444.36169434 354.57778931 0.8431536 ]	[423.80117798 467.43252563 0.85733598]	[421.20101929 565.0078125 0.91758513]	[570.01824951 354.46600342 0.81954998]	[587.98693848 462.31274414 0.86256224]	[603.28125 562.41912842 0.89904869]	[511.0574646 544.3694458 0.68210876]	[467.47036743 544.39489746 0.66368562]	[462.33337402 703.50952148 0.79854023]	[4.59649872e+02 8.54801758e+02 8.33638191e-01]	[554.70715332 544.36621094 0.67990655]	[554.64654541 705.9866333 0.75038213]	[5.62463928e+02 8.59936096e+02 8.04746330e-01]	[503.22943115 257.08242798 0.96092957]	[524.01202393 257.07318115 0.94849366]	[480.30175781 269.9251709 0.9077993 ]	[544.27740479 267.34164429 0.85406822]	[5.70041382e+02 8.95914673e+02 7.57339358e-01]	[5.85517090e+02 8.90742920e+02 7.92956114e-01]	[5.57196411e+02 8.72766541e+02 6.99147522e-01]	[4.62215332e+02 8.93360901e+02 8.35858762e-01]	[4.41808411e+02 8.90787598e+02 8.21160138e-01]	[4.59799500e+02 8.67633728e+02 6.89484835e-01]
[516.1784668 272.46432495 0.8841725 ]	[505.96417236 354.54916382 0.88613397]	[444.35266113 354.56790161 0.84297842]	[423.78079224 467.46240234 0.8561514 ]	[421.16293335 564.95159912 0.92650491]	[570.01531982 354.45211792 0.81872785]	[585.6060791 462.32467651 0.86601758]	[600.89569092 562.39709473 0.89853382]	[511.0378418 544.34204102 0.68128192]	[467.43499756 544.36553955 0.66636592]	[462.32086182 703.4710083 0.79206896]	[4.59655792e+02 8.54795654e+02 8.34812999e-01]	[554.70672607 544.34002686 0.67671883]	[554.61828613 705.95422363 0.74992901]	[5.62457092e+02 8.59930298e+02 8.05609465e-01]	[500.87145996 257.09396362 0.9604345 ]	[523.97631836 257.0788269 0.95761734]	[480.28121948 269.92462158 0.90815914]	[541.94677734 267.36193848 0.86167574]	[5.70033691e+02 8.95917236e+02 7.57033646e-01]	[5.85507263e+02 8.90744263e+02 7.93885469e-01]	[5.57188721e+02 8.72757568e+02 6.99111223e-01]	[4.62212128e+02 8.93358765e+02 8.37028503e-01]	[4.41807159e+02 8.90784058e+02 8.22041750e-01]	[4.59806732e+02 8.67627563e+02 6.88835621e-01]
[516.11566162 272.4680481 0.8776778 ]	[505.93884277 354.55291748 0.89042199]	[444.33441162 354.56066895 0.84589875]	[421.38049316 469.95437622 0.85346889]	[418.79663086 564.87750244 0.92825317]	[567.56750488 354.45504761 0.8219583 ]	[585.58416748 462.30209351 0.87017691]	[600.85314941 562.3782959 0.89471424]	[511.01846313 544.3951416 0.68184805]	[467.40997314 544.42974854 0.66956568]	[462.31835938 703.49523926 0.79276091]	[4.59653198e+02 8.52395508e+02 8.34740043e-01]	[554.68933105 544.38031006 0.67641646]	[554.62341309 705.98577881 0.7548874 ]	[5.62458557e+02 8.59938416e+02 8.06430280e-01]	[500.83279419 257.09075928 0.95802963]	[523.93939209 257.09115601 0.96379751]	[480.26724243 269.92324829 0.90737033]	[541.92669678 269.87091064 0.87866759]	[5.70039978e+02 8.95920837e+02 7.56768227e-01]	[5.85508911e+02 8.90747620e+02 7.95449913e-01]	[5.57191223e+02 8.72762573e+02 6.99713647e-01]	[4.62212799e+02 8.93354797e+02 8.34324360e-01]	[4.41805847e+02 8.90778442e+02 8.18630338e-01]	[4.59804932e+02 8.67616394e+02 6.87265873e-01]
[513.56787109 272.49066162 0.87118691]	[505.93212891 354.55487061 0.89113426]	[444.31433105 354.54962158 0.84652102]	[421.36975098 469.95788574 0.85575622]	[418.76599121 564.89129639 0.92835176]	[567.54821777 354.45404053 0.82578647]	[585.57824707 462.32147217 0.87109739]	[600.81750488 562.40563965 0.89247537]	[511.0262146 544.40020752 0.68187487]	[467.4140625 544.42877197 0.67283911]	[462.3107605 703.48626709 0.79310584]	[4.59656647e+02 8.52388062e+02 8.35832834e-01]	[554.69970703 544.39196777 0.67458314]	[554.61499023 705.99334717 0.75692248]	[5.62458618e+02 8.59946411e+02 8.06254327e-01]	[500.77081299 257.09628296 0.95519269]	[523.88165283 257.09927368 0.9715094 ]	[480.24633789 269.91366577 0.90553063]	[541.88684082 269.84603882 0.88860774]	[5.70049744e+02 8.95923035e+02 7.56217718e-01]	[5.85511169e+02 8.90749146e+02 7.96280265e-01]	[5.57191345e+02 8.72771729e+02 6.99721754e-01]	[4.62218079e+02 8.93355591e+02 8.32185388e-01]	[4.41809326e+02 8.90777893e+02 8.16860259e-01]	[4.59804321e+02 8.67601013e+02 6.84315681e-01]
[511.04174805 274.86471558 0.8705585 ]	[505.90753174 354.57037354 0.89498532]	[441.89544678 354.57351685 0.84996581]	[421.35653687 467.49099731 0.85672373]	[418.79748535 564.97216797 0.91773295]	[567.52069092 354.46142578 0.82681805]	[585.57409668 462.33370972 0.87362462]	[600.80206299 562.43597412 0.89316303]	[508.53262329 544.42474365 0.68055391]	[464.95205688 544.45092773 0.67255247]	[462.30944824 705.92510986 0.79919755]	[4.59658691e+02 8.52380066e+02 8.38193238e-01]	[554.62866211 544.40057373 0.66829878]	[552.12976074 706.00183105 0.75945961]	[5.62456482e+02 8.57457520e+02 8.06757629e-01]	[500.72085571 257.10839844 0.94844639]	[523.83728027 257.10678101 0.97160774]	[480.19818115 272.3442688 0.9035247 ]	[541.86083984 267.35778809 0.89382941]	[5.70037354e+02 8.95912903e+02 7.57249892e-01]	[5.85508606e+02 8.90739197e+02 7.95784235e-01]	[5.57196472e+02 8.72752441e+02 6.99621260e-01]	[4.62210358e+02 8.93353333e+02 8.31894755e-01]	[4.41802063e+02 8.90774109e+02 8.18368554e-01]	[4.59809235e+02 8.67593689e+02 6.84572339e-01]
[508.54296875 274.87579346 0.87287819]	[505.89169312 354.56521606 0.89779812]	[441.87667847 354.58184814 0.85318291]	[421.34933472 469.98553467 0.85448253]	[418.79342651 565.05688477 0.90407258]	[567.49041748 352.01675415 0.82656276]	[585.54876709 462.42312622 0.86844003]	[600.7756958 564.82818604 0.89021248]	[508.51266479 544.47509766 0.67392182]	[464.90057373 544.49023438 0.67667997]	[462.30126953 705.98864746 0.80495727]	[4.59664825e+02 8.52387817e+02 8.37631762e-01]	[554.6340332 544.44219971 0.66471869]	[552.15130615 706.0559082 0.7658087 ]	[5.62457153e+02 8.59933594e+02 8.04817379e-01]	[500.68334961 257.13296509 0.93566751]	[523.80102539 257.12167358 0.96924615]	[480.14794922 272.36611938 0.90366936]	[541.83172607 269.83825684 0.90105546]	[5.70033020e+02 8.95909119e+02 7.55642116e-01]	[5.85509399e+02 8.90738220e+02 7.92232633e-01]	[5.57189758e+02 8.72768921e+02 7.00566828e-01]	[4.62215881e+02 8.93363098e+02 8.29976201e-01]	[4.41806061e+02 8.90781555e+02 8.17871332e-01]	[4.59818634e+02 8.67596191e+02 6.84011936e-01]
[508.50079346 274.89526367 0.87712646]	[505.86572266 354.57189941 0.90153611]	[441.84616089 356.97750854 0.85779393]	[421.33181763 469.97998047 0.86236423]	[418.75534058 565.03240967 0.91404259]	[567.46826172 352.01855469 0.82749122]	[585.52374268 462.42697144 0.86785054]	[600.7769165 564.82299805 0.8872596 ]	[508.45135498 546.95770264 0.67279571]	[464.8338623 546.97497559 0.67795682]	[462.29342651 705.94415283 0.79883885]	[4.59664551e+02 8.54792053e+02 8.35257113e-01]	[552.1272583 544.46032715 0.65994841]	[552.12750244 706.0355835 0.76724422]	[5.62462158e+02 8.59939392e+02 8.04013848e-01]	[500.65289307 257.1385498 0.92749339]	[523.7711792 257.14038086 0.96391803]	[480.11651611 269.92871094 0.89362586]	[541.77874756 269.84695435 0.89205092]	[5.70042419e+02 8.95908203e+02 7.56062984e-01]	[5.85520935e+02 8.90736389e+02 7.91159511e-01]	[5.57193054e+02 8.72771118e+02 6.99643373e-01]	[4.62221527e+02 8.93364441e+02 8.30092251e-01]	[4.41809052e+02 8.90784546e+02 8.16427469e-01]	[4.59816376e+02 8.67605042e+02 6.84608638e-01]
[506.01083374 274.89450073 0.88907206]	[503.48043823 354.57855225 0.90588546]	[441.8263855 354.59536743 0.86080235]	[421.30023193 469.99856567 0.85962939]	[418.70526123 564.94500732 0.92383665]	[567.4588623 354.47717285 0.83487147]	[585.49871826 462.42926025 0.86649507]	[600.79602051 562.44781494 0.88928711]	[506.00973511 546.94842529 0.68135452]	[464.83364868 546.9621582 0.68114311]	[462.28515625 705.9630127 0.80763346]	[4.59664124e+02 8.54800720e+02 8.34403992e-01]	[552.08422852 544.45574951 0.66695023]	[552.10137939 706.04174805 0.76976573]	[5.62465332e+02 8.59961792e+02 8.04600835e-01]	[498.22122192 257.13739014 0.92308289]	[521.40527344 257.15252686 0.96441889]	[477.69332886 272.34625244 0.88537842]	[541.74865723 269.89187622 0.89353442]	[5.70055237e+02 8.95915100e+02 7.55093277e-01]	[5.85527893e+02 8.90743347e+02 7.92267561e-01]	[5.57196716e+02 8.72787231e+02 7.02231407e-01]	[4.62213989e+02 8.93371643e+02 8.30298543e-01]	[4.41805420e+02 8.90792053e+02 8.16994071e-01]	[4.59821564e+02 8.67616394e+02 6.86106682e-01]
[505.93722534 274.91891479 0.90074289]	[503.42709351 354.56726074 0.91497523]	[441.78051758 354.58465576 0.86680412]	[421.25881958 469.99041748 0.85956061]	[418.67858887 564.97814941 0.91558999]	[565.01623535 352.03045654 0.84065533]	[585.50006104 464.82159424 0.85100663]	[598.32232666 562.41766357 0.87957275]	[505.91506958 547.00408936 0.68245012]	[462.39373779 547.03369141 0.6747337 ]	[462.26541138 706.00598145 0.81670791]	[4.59656616e+02 8.54811707e+02 8.32169116e-01]	[547.06958008 544.49023438 0.66542339]	[552.06890869 706.07122803 0.78079212]	[5.62468811e+02 8.59978638e+02 8.04255784e-01]	[498.14682007 257.1651001 0.90861768]	[521.34130859 257.16522217 0.96197486]	[477.63729858 272.37219238 0.87757051]	[541.72363281 269.88284302 0.89958441]	[5.70064453e+02 8.95908081e+02 7.55237103e-01]	[5.85528992e+02 8.90739563e+02 7.91194201e-01]	[5.57202148e+02 8.72800110e+02 7.05426037e-01]	[4.62213531e+02 8.93380859e+02 8.29006135e-01]	[4.41802979e+02 8.90800415e+02 8.17436934e-01]	[4.59811737e+02 8.67623108e+02 6.88585997e-01]
[503.44961548 274.9425354 0.91868544]	[503.37362671 354.58374023 0.92387098]	[441.71676636 357.0166626 0.8766042 ]	[421.21728516 470.01403809 0.86616504]	[418.63491821 565.01074219 0.91130567]	[564.93707275 352.00402832 0.85430205]	[585.48120117 464.91455078 0.84890044]	[598.24536133 562.44372559 0.86965108]	[505.86734009 546.99285889 0.68663299]	[462.32162476 547.02130127 0.68171751]	[462.24822998 706.03369141 0.81370962]	[4.59645050e+02 8.54827759e+02 8.26346695e-01]	[547.0302124 544.47741699 0.67219317]	[549.58148193 706.07263184 0.78444481]	[5.62472229e+02 8.60003845e+02 8.03712010e-01]	[495.62301636 257.17886353 0.89470142]	[521.2555542 257.19570923 0.95023429]	[475.11685181 272.3493042 0.86117983]	[541.69415283 272.3739624 0.90539277]	[5.70071228e+02 8.95911377e+02 7.58058548e-01]	[5.85536011e+02 8.90742249e+02 7.95424044e-01]	[5.57209473e+02 8.72815063e+02 7.06197679e-01]	[4.62226776e+02 8.93394714e+02 8.22767735e-01]	[4.41809113e+02 8.90814026e+02 8.10225964e-01]	[4.59796478e+02 8.67618103e+02 6.84328079e-01]
[503.38742065 274.98434448 0.92689514]	[503.30914307 354.54928589 0.92604339]	[441.68792725 356.98101807 0.87318981]	[421.18411255 469.97943115 0.86940211]	[418.55688477 565.02154541 0.8922621 ]	[564.86694336 351.95111084 0.85432798]	[585.41650391 462.3583374 0.87501276]	[595.67724609 562.46594238 0.86087835]	[503.42416382 546.95996094 0.6991601 ]	[462.26351929 546.9675293 0.68455011]	[462.18753052 706.08959961 0.80819893]	[4.59639465e+02 8.54809631e+02 8.26284528e-01]	[544.53356934 544.46533203 0.68752062]	[547.04901123 706.10375977 0.80199683]	[5.62472107e+02 8.59997070e+02 8.05169344e-01]	[493.08425903 257.21603394 0.88129288]	[521.19073486 259.57696533 0.92836148]	[475.0696106 272.37200928 0.85404581]	[539.29034424 269.90753174 0.8902958 ]	[5.70067688e+02 8.95917969e+02 7.58532286e-01]	[5.85540710e+02 8.90744873e+02 7.95800567e-01]	[5.57216492e+02 8.72813232e+02 7.08759367e-01]	[4.62227692e+02 8.93383789e+02 8.22572291e-01]	[4.41809174e+02 8.90802185e+02 8.10159922e-01]	[4.59792358e+02 8.67598511e+02 6.85353994e-01]
[503.27902222 275.06234741 0.93417847]	[500.88311768 354.55023193 0.92855 ]	[439.25494385 356.98428345 0.87288952]	[421.15872192 467.39886475 0.88199794]	[416.1335144 565.04803467 0.87961489]	[562.44909668 351.95214844 0.85490358]	[582.98968506 462.21289062 0.88147074]	[593.10955811 562.40753174 0.85608447]	[503.3866272 546.99182129 0.70215768]	[462.20977783 547.02996826 0.67832589]	[459.83798218 706.04333496 0.81822115]	[4.59628815e+02 8.54836609e+02 8.20839465e-01]	[544.49810791 544.48474121 0.69120133]	[546.99951172 706.10870361 0.81812978]	[5.62471130e+02 8.59999878e+02 8.06319177e-01]	[488.01947021 259.63476562 0.86897409]	[518.75091553 259.66845703 0.90023923]	[472.51376343 269.92401123 0.84424305]	[539.1965332 272.34866333 0.87677425]	[5.70055298e+02 8.95917480e+02 7.62723625e-01]	[5.85535217e+02 8.90746765e+02 7.95907497e-01]	[5.57234741e+02 8.72817993e+02 7.13145256e-01]	[4.62231812e+02 8.93389343e+02 8.19005966e-01]	[4.41812225e+02 8.90811951e+02 8.06931078e-01]	[4.59780731e+02 8.67620117e+02 6.89449191e-01]
[500.80044556 275.10144043 0.93956345]	[500.77688599 354.55786133 0.93037122]	[439.18862915 354.59692383 0.86619258]	[418.72058105 467.40011597 0.87812746]	[413.56750488 567.45574951 0.84842157]	[562.34533691 351.96011353 0.84967124]	[582.87921143 459.72335815 0.88721538]	[590.62585449 562.35308838 0.85685921]	[503.30142212 544.44812012 0.71757865]	[459.80477905 544.45770264 0.69173008]	[459.81338501 705.98297119 0.81817698]	[4.59616364e+02 8.54840576e+02 8.17626476e-01]	[544.41815186 544.42663574 0.70936924]	[546.95410156 706.07305908 0.83868212]	[5.62465698e+02 8.60011230e+02 8.06887448e-01]	[485.39526367 259.68798828 0.88522065]	[516.15252686 259.70736694 0.85711247]	[467.45983887 272.38903809 0.85300398]	[534.11004639 272.38458252 0.85526538]	[5.70061340e+02 8.95924683e+02 7.62713850e-01]	[5.85541199e+02 8.90752563e+02 7.96640038e-01]	[5.57228638e+02 8.72834839e+02 7.14548290e-01]	[4.62229645e+02 8.93394470e+02 8.14355314e-01]	[4.41807861e+02 8.90816956e+02 8.06215703e-01]	[4.59772095e+02 8.67621460e+02 6.88393414e-01]
[500.69400024 277.49209595 0.93890524]	[500.7008667 354.58740234 0.92586172]	[439.13381958 356.99127197 0.86171401]	[418.63601685 467.3946228 0.87486708]	[408.45620728 565.03479004 0.84197378]	[562.24743652 352.01147461 0.83618397]	[582.75897217 459.7868042 0.87978184]	[588.08508301 562.3848877 0.87744832]	[500.88796997 544.42504883 0.7189523 ]	[459.70974731 544.42675781 0.69562823]	[459.75354004 705.9821167 0.82136488]	[4.59615082e+02 8.54807983e+02 8.22054505e-01]	[544.36737061 544.4175415 0.71404386]	[544.54620361 706.04968262 0.83370376]	[5.62460632e+02 8.59990295e+02 8.06939363e-01]	[482.92181396 262.20266724 0.89701653]	[511.01721191 262.19122314 0.83766925]	[464.918396 272.39276123 0.86979663]	[526.53668213 269.92382812 0.86026734]	[5.70059448e+02 8.95931885e+02 7.59944677e-01]	[5.85539185e+02 8.90758362e+02 7.95363784e-01]	[5.57219055e+02 8.72828247e+02 7.09319055e-01]	[4.62231232e+02 8.93388916e+02 8.18459272e-01]	[4.41815155e+02 8.90812073e+02 8.06632161e-01]	[4.59769287e+02 8.67592407e+02 6.91482306e-01]
[498.21548462 277.59182739 0.92734045]	[498.21798706 356.98245239 0.90442622]	[436.60519409 357.05142212 0.84113473]	[418.58859253 467.43209839 0.85981834]	[403.3399353 564.93255615 0.87383991]	[559.78546143 354.47317505 0.82375515]	[580.32073975 462.31350708 0.86907011]	[588.00146484 562.45831299 0.89810985]	[500.81121826 544.40185547 0.72326159]	[459.61334229 544.40637207 0.6878143 ]	[459.67446899 706.02130127 0.80155069]	[4.59611694e+02 8.54812378e+02 8.24619710e-01]	[544.33880615 544.41162109 0.7181018 ]	[544.47821045 706.05950928 0.8428154 ]	[5.62464233e+02 8.59954407e+02 8.07579339e-01]	[482.82403564 264.77191162 0.90451586]	[506.02645874 264.77941895 0.84347016]	[464.81564331 272.39727783 0.87709683]	[526.45379639 272.43884277 0.88161784]	[5.70035400e+02 8.95916748e+02 7.64634848e-01]	[5.85532715e+02 8.90748718e+02 7.96516657e-01]	[5.57233643e+02 8.72798035e+02 7.06059933e-01]	[4.62233643e+02 8.93372009e+02 8.22050691e-01]	[4.41820251e+02 8.90800171e+02 8.08138609e-01]	[4.59771027e+02 8.67601440e+02 7.01427102e-01]
[495.6668396 277.70397949 0.89154321]	[495.6368103 356.96624756 0.87744296]	[434.05160522 357.01681519 0.82667983]	[416.10821533 464.94857788 0.85399586]	[400.88009644 565.05487061 0.88178504]	[557.23022461 354.45751953 0.81109285]	[577.7666626 464.82470703 0.82670319]	[585.56982422 562.38092041 0.92135096]	[500.73583984 544.48114014 0.71009171]	[457.20404053 546.94012451 0.67621112]	[459.6451416 706.05987549 0.79824847]	[4.59591400e+02 8.54828125e+02 8.17080498e-01]	[541.94781494 544.46881104 0.71111757]	[544.44348145 706.02923584 0.84193003]	[5.62457458e+02 8.57443787e+02 8.09049606e-01]	[482.7149353 269.81536865 0.9141801 ]	[505.89816284 269.83255005 0.87022614]	[462.30780029 272.44857788 0.90887892]	[524.02111816 272.49026489 0.90037096]	[5.70021606e+02 8.95910034e+02 7.63736248e-01]	[5.85523193e+02 8.90741272e+02 7.94163048e-01]	[5.57231689e+02 8.72774597e+02 7.05934227e-01]	[4.62240936e+02 8.93355652e+02 8.23964238e-01]	[4.41827667e+02 8.90791077e+02 8.07090402e-01]	[4.59755890e+02 8.67602112e+02 6.99270964e-01]
[490.52828979 280.15576172 0.86710036]	[493.03921509 354.56271362 0.86102545]	[428.96411133 354.58831787 0.81558722]	[413.51010132 464.90481567 0.84065855]	[400.78967285 565.02264404 0.9031496 ]	[554.62780762 354.44644165 0.80466282]	[575.19891357 464.8447876 0.80903858]	[585.37030029 562.46337891 0.92165065]	[498.21099854 544.37756348 0.69023985]	[454.63037109 544.39044189 0.6589632 ]	[457.1739502 706.07861328 0.77948141]	[4.59586090e+02 8.54834167e+02 8.15253556e-01]	[541.81365967 544.40197754 0.70530933]	[544.40612793 706.05084229 0.8398385 ]	[5.62445740e+02 8.57385559e+02 8.09211016e-01]	[480.26815796 269.890625 0.91659796]	[503.36273193 272.34429932 0.91001415]	[462.18267822 272.4697876 0.90829778]	[523.90405273 272.49349976 0.93203807]	[5.67581238e+02 8.95903137e+02 7.59849548e-01]	[5.85515015e+02 8.90731018e+02 7.88422704e-01]	[5.57226440e+02 8.72729431e+02 6.93531930e-01]	[4.62242767e+02 8.93373718e+02 8.21541548e-01]	[4.41823181e+02 8.90808350e+02 8.08079362e-01]	[4.59761627e+02 8.67603210e+02 7.00271606e-01]
[487.9387207 280.25167847 0.86015195]	[487.95913696 354.56539917 0.87589318]	[426.37399292 354.56759644 0.8278923 ]	[408.39712524 464.94396973 0.8296563 ]	[400.7043457 564.97180176 0.92316318]	[549.58215332 354.4694519 0.81330657]	[570.02081299 462.34561157 0.82997996]	[582.95965576 564.82348633 0.92114079]	[495.67630005 541.90612793 0.69418555]	[452.03286743 541.89556885 0.65649056]	[457.08175659 706.07049561 0.77059668]	[4.57217743e+02 8.54806213e+02 8.13966990e-01]	[541.73309326 544.35205078 0.70857638]	[544.34356689 706.03448486 0.83954692]	[5.62447449e+02 8.57380920e+02 8.08280230e-01]	[480.16415405 272.37765503 0.91163564]	[503.24649048 272.42605591 0.93963474]	[459.70324707 272.50048828 0.91039938]	[523.78210449 274.86932373 0.94339895]	[5.67572021e+02 8.95895020e+02 7.62924135e-01]	[5.85509094e+02 8.90725891e+02 7.93002248e-01]	[5.57240479e+02 8.72722229e+02 6.89794123e-01]	[4.62248413e+02 8.93397644e+02 8.15431178e-01]	[4.41825989e+02 8.90825134e+02 8.03002357e-01]	[4.59732635e+02 8.67575745e+02 6.98641658e-01]
[485.40307617 282.70492554 0.86818552]	[485.40316772 354.57247925 0.89580202]	[423.81768799 354.58584595 0.84735799]	[403.25021362 467.45803833 0.84578049]	[398.26416016 564.98748779 0.92042327]	[547.02612305 354.46484375 0.82519972]	[567.47259521 462.24264526 0.8636536 ]	[582.84661865 562.46185303 0.91730744]	[493.07711792 544.40093994 0.67966044]	[446.96725464 544.42950439 0.65782446]	[452.06900024 708.53790283 0.74392784]	[4.57188660e+02 8.54797607e+02 8.09356987e-01]	[539.21911621 544.39904785 0.69080925]	[544.32580566 706.03790283 0.85394686]	[5.62442017e+02 8.54920044e+02 8.08967650e-01]	[477.69134521 272.42526245 0.89799273]	[500.80554199 272.46887207 0.93967235]	[459.59973145 274.88473511 0.89920855]	[521.32501221 272.48178101 0.93761075]	[5.67560669e+02 8.95895142e+02 7.60556936e-01]	[5.85506287e+02 8.90722961e+02 7.89632559e-01]	[5.57242432e+02 8.72700317e+02 6.83744907e-01]	[4.62242004e+02 8.93396362e+02 8.15012097e-01]	[4.41822784e+02 8.90831177e+02 8.05033743e-01]	[4.59725189e+02 8.65124634e+02 7.00443268e-01]
[482.94631958 285.29928589 0.86704737]	[482.95248413 354.5916748 0.90879244]	[421.32077026 357.01547241 0.86471868]	[400.77697754 470.00192261 0.85242808]	[398.17800903 564.96295166 0.92416698]	[544.53540039 354.44778442 0.83463025]	[564.9934082 462.3338623 0.87435329]	[580.33117676 562.44329834 0.89948761]	[490.48245239 546.95025635 0.66975808]	[444.40524292 547.00384521 0.66336352]	[452.03790283 706.10791016 0.7439189 ]	[4.57198151e+02 8.54792969e+02 8.09844136e-01]	[536.64697266 544.45782471 0.67130595]	[544.28851318 706.00653076 0.84219944]	[5.62431824e+02 8.57363403e+02 8.06348681e-01]	[477.60458374 274.88671875 0.90158218]	[500.71810913 274.93994141 0.94788516]	[457.12493896 274.88098145 0.87133819]	[521.26702881 272.47424316 0.91799259]	[5.67562744e+02 8.95901978e+02 7.57467866e-01]	[5.85500000e+02 8.90723389e+02 7.91216969e-01]	[5.57238464e+02 8.72695435e+02 6.73632383e-01]	[4.62258789e+02 8.93400513e+02 8.12260330e-01]	[4.41832458e+02 8.90833923e+02 8.01370144e-01]	[4.59732788e+02 8.65121521e+02 6.96618557e-01]
[482.82937622 287.86016846 0.89435416]	[482.84686279 354.59344482 0.92496288]	[421.20709229 357.02270508 0.87617731]	[400.69894409 467.48300171 0.86669481]	[398.10299683 565.03723145 0.90723187]	[544.41174316 354.44543457 0.8528145 ]	[564.93682861 462.42337036 0.86234474]	[580.23999023 564.81329346 0.88448155]	[485.47250366 546.98083496 0.68393201]	[441.91183472 549.50384521 0.67191637]	[449.43103027 706.11004639 0.75751114]	[4.57189636e+02 8.54826660e+02 8.07561338e-01]	[529.07183838 544.46533203 0.6662491 ]	[541.91638184 705.94012451 0.83882058]	[5.62424377e+02 8.57403931e+02 7.99579382e-01]	[472.58447266 274.9664917 0.89445782]	[498.25436401 275.01254272 0.93299884]	[454.60900879 274.94476318 0.86393893]	[521.15826416 274.93652344 0.91167736]	[5.70037964e+02 8.95926697e+02 7.51051247e-01]	[5.85515564e+02 8.90737915e+02 7.91018009e-01]	[5.57214050e+02 8.72747864e+02 6.68904126e-01]	[4.62242310e+02 8.93398499e+02 8.11722100e-01]	[4.41814331e+02 8.90835510e+02 8.03656816e-01]	[4.59751709e+02 8.67594971e+02 6.99060917e-01]
[482.71005249 290.44839478 0.90517551]	[482.71697998 354.603302 0.93252057]	[418.77285767 357.05426025 0.87658417]	[400.62445068 467.40771484 0.88233918]	[395.63381958 565.03424072 0.88487822]	[541.91674805 352.02481079 0.85878885]	[564.83349609 462.2684021 0.8839196 ]	[577.72320557 562.42510986 0.86771178]	[485.40090942 544.48553467 0.69326168]	[441.84536743 547.01379395 0.68147886]	[446.88165283 708.54162598 0.77513987]	[4.57190704e+02 8.54846313e+02 8.05220306e-01]	[526.54327393 544.39807129 0.67631549]	[541.88824463 705.91424561 0.83171976]	[5.62403931e+02 8.57406616e+02 8.01557124e-01]	[467.49700928 275.07983398 0.8919878 ]	[498.14334106 275.11437988 0.91837239]	[452.08056641 274.99752808 0.84970576]	[518.67553711 274.97860718 0.91406965]	[5.70045349e+02 8.95925354e+02 7.52136886e-01]	[5.85503601e+02 8.90735657e+02 7.95967340e-01]	[5.57201904e+02 8.72744080e+02 6.67207360e-01]	[4.62222412e+02 8.93398621e+02 8.19075286e-01]	[4.41809509e+02 8.90842529e+02 8.06670129e-01]	[4.59779541e+02 8.67617737e+02 7.00388432e-01]
[480.24960327 292.95684814 0.91457069]	[480.28744507 356.99258423 0.93888509]	[418.69573975 357.07327271 0.87182379]	[398.16940308 467.41830444 0.87021333]	[395.53170776 567.46392822 0.85344255]	[541.80334473 354.51800537 0.86385798]	[562.37109375 462.20166016 0.88142353]	[575.16522217 562.41925049 0.85434848]	[482.93762207 546.96258545 0.69359291]	[441.74935913 547.02227783 0.6799944 ]	[444.37481689 708.51885986 0.79673761]	[4.57211975e+02 8.54823059e+02 8.14647973e-01]	[526.41326904 544.42913818 0.6815235 ]	[541.82501221 705.98345947 0.8409822 ]	[5.62383850e+02 8.57398499e+02 8.03731561e-01]	[464.91040039 277.52249146 0.91424805]	[493.09243774 277.53955078 0.87983102]	[449.48068237 275.01654053 0.84465265]	[513.59277344 275.08389282 0.90071219]	[5.70038818e+02 8.95940491e+02 7.50553787e-01]	[5.85494507e+02 8.90742920e+02 7.98258781e-01]	[5.57177490e+02 8.72731018e+02 6.62623107e-01]	[4.62210724e+02 8.93397095e+02 8.27069879e-01]	[4.41800507e+02 8.90842773e+02 8.18019748e-01]	[4.59800201e+02 8.67610657e+02 7.01663613e-01]
[480.24035645 292.95574951 0.91247976]	[480.2878418 356.99203491 0.9384172 ]	[418.69506836 357.07284546 0.87134302]	[398.16958618 467.42578125 0.86926478]	[395.53088379 567.46557617 0.85345 ]	[541.80102539 354.5149231 0.86299622]	[562.36834717 462.20526123 0.88381869]	[575.16552734 562.42504883 0.85557991]	[482.93893433 546.9798584 0.68971294]	[441.73913574 549.51849365 0.67596996]	[444.36364746 708.54260254 0.79933572]	[4.57213501e+02 8.54819641e+02 8.15223694e-01]	[526.42669678 544.43536377 0.67927867]	[541.82910156 705.99493408 0.84096766]	[5.62383972e+02 8.57396301e+02 8.03326130e-01]	[464.9039917 277.51998901 0.91573501]	[493.08035278 277.54373169 0.87846798]	[449.47839355 275.00967407 0.8438282 ]	[513.59301758 275.08969116 0.9013207 ]	[5.70043396e+02 8.95939880e+02 7.51441002e-01]	[5.85497131e+02 8.90740906e+02 7.98503637e-01]	[5.57183105e+02 8.72728943e+02 6.62327349e-01]	[4.62220062e+02 8.93395752e+02 8.26770842e-01]	[4.41808197e+02 8.90841370e+02 8.15710783e-01]	[4.59801605e+02 8.67605591e+02 7.00875044e-01]
[480.23513794 292.95809937 0.91090655]	[480.27819824 356.99285889 0.93910623]	[418.68725586 357.0723877 0.87294567]	[398.18692017 467.43862915 0.87227798]	[395.50054932 567.44628906 0.85151458]	[541.79193115 354.51000977 0.86285198]	[562.37969971 462.21328735 0.89271969]	[575.15344238 562.40209961 0.85430938]	[482.92730713 546.96704102 0.69444704]	[441.72543335 549.51538086 0.6797443 ]	[444.36196899 708.57763672 0.79437125]	[4.57211029e+02 8.54835876e+02 8.12893391e-01]	[526.41448975 544.40869141 0.68253112]	[541.82055664 705.99383545 0.84532702]	[5.62379883e+02 8.57403076e+02 8.04034650e-01]	[464.90176392 277.5171814 0.91687775]	[493.07449341 277.54766846 0.8780933 ]	[449.47619629 275.01681519 0.84583282]	[513.59710693 275.10354614 0.90177017]	[5.70087646e+02 8.95969299e+02 7.49909639e-01]	[5.85515442e+02 8.90758301e+02 8.04739594e-01]	[5.57177124e+02 8.72732727e+02 6.67120457e-01]	[4.62230988e+02 8.93406067e+02 8.24213207e-01]	[4.41820251e+02 8.93219116e+02 8.15675616e-01]	[4.59805603e+02 8.67617737e+02 7.02225506e-01]
[480.23651123 292.95675659 0.91139543]	[480.27441406 356.99401855 0.93889809]	[418.68273926 357.07418823 0.8726939 ]	[398.18807983 467.44473267 0.87037832]	[395.51837158 567.45263672 0.85404575]	[541.78942871 354.51220703 0.86275315]	[562.3760376 462.20361328 0.89201599]	[575.15509033 562.4005127 0.85432959]	[482.92547607 546.99505615 0.69278944]	[441.72335815 549.54840088 0.67889351]	[444.35586548 708.58178711 0.79450172]	[4.57209412e+02 8.54829468e+02 8.13208699e-01]	[526.41650391 544.43371582 0.68143922]	[541.82141113 705.99523926 0.84537613]	[5.62378723e+02 8.57412170e+02 8.03381681e-01]	[464.90301514 277.51605225 0.91690528]	[493.07739258 277.54696655 0.87866247]	[449.47286987 275.01306152 0.84613788]	[513.59545898 275.10491943 0.90246868]	[5.70087708e+02 8.95968384e+02 7.49809802e-01]	[5.85519470e+02 8.90759949e+02 8.04942310e-01]	[5.57170837e+02 8.72744446e+02 6.69414997e-01]	[4.62241608e+02 8.93409363e+02 8.22724640e-01]	[4.41825806e+02 8.93221191e+02 8.13717544e-01]	[4.59801727e+02 8.67607910e+02 6.99356675e-01]
[480.14071655 295.45181274 0.91584021]	[480.15533447 357.00027466 0.92988145]	[418.58657837 357.06384277 0.86268628]	[398.1098938 464.95251465 0.86615288]	[390.43130493 567.48748779 0.83321387]	[539.30810547 354.51986694 0.84345198]	[562.22155762 459.83309937 0.87982559]	[572.58502197 562.32928467 0.85501969]	[482.76446533 546.93322754 0.7122708 ]	[439.2593689 547.00689697 0.69109803]	[444.35055542 708.51544189 0.78609806]	[4.57214600e+02 8.54801208e+02 8.13485920e-01]	[523.93438721 544.38653564 0.6995002 ]	[541.77032471 705.94311523 0.82985973]	[5.62386292e+02 8.57428833e+02 8.00454497e-01]	[462.42037964 277.65670776 0.91948295]	[487.99255371 277.66223145 0.86705434]	[444.45001221 275.03656006 0.86034107]	[508.45303345 277.48123169 0.90712982]	[5.70101013e+02 8.95969116e+02 7.45509028e-01]	[5.85526062e+02 8.90761475e+02 7.99213231e-01]	[5.57186707e+02 8.72769836e+02 6.69709146e-01]	[4.62267853e+02 8.93410156e+02 8.14570904e-01]	[4.41842834e+02 8.93218933e+02 8.05195034e-01]	[4.59790131e+02 8.67577881e+02 6.95043325e-01]
[477.66052246 295.48913574 0.9099946 ]	[477.64608765 356.99996948 0.90609282]	[416.06936646 357.07391357 0.84275287]	[398.02157593 467.44110107 0.84986776]	[385.30050659 567.45526123 0.84977055]	[539.20257568 354.48147583 0.82531601]	[559.78271484 462.2918396 0.8692466 ]	[570.03759766 562.33947754 0.87360501]	[480.33935547 544.48223877 0.71193814]	[439.15731812 547.00244141 0.68366224]	[444.29147339 708.58691406 0.80035931]	[4.57221252e+02 8.54804138e+02 8.13307226e-01]	[523.88031006 544.39202881 0.70070094]	[541.73638916 706.01171875 0.83994377]	[5.62385864e+02 8.57408752e+02 8.04775834e-01]	[462.30838013 277.68609619 0.93622851]	[485.44302368 277.69241333 0.87806201]	[444.32290649 275.07315063 0.87821889]	[505.97033691 277.51327515 0.9105075 ]	[5.70081787e+02 8.95968140e+02 7.48016298e-01]	[5.85521362e+02 8.90756409e+02 7.98297644e-01]	[5.57192261e+02 8.72749573e+02 6.71320736e-01]	[4.62261383e+02 8.93406555e+02 8.16726625e-01]	[4.41839783e+02 8.90854858e+02 8.06388259e-01]	[4.59800873e+02 8.67588013e+02 6.99820638e-01]
[467.4954834 297.99658203 0.89514053]	[464.90661621 354.59365845 0.90105748]	[403.31787109 356.97079468 0.84281784]	[380.35247803 467.4994812 0.84565765]	[377.71414185 564.99176025 0.92106825]	[526.52838135 354.52990723 0.8320213 ]	[546.98266602 459.75857544 0.85737842]	[565.00244141 562.26220703 0.90083015]	[477.58892822 544.35754395 0.67778569]	[431.4992981 544.41784668 0.65129226]	[441.77069092 708.51062012 0.80085731]	[4.57202515e+02 8.54822510e+02 8.08170497e-01]	[521.23284912 541.87207031 0.68707395]	[539.17956543 703.48815918 0.78838778]	[5.62404419e+02 8.54903259e+02 8.14766824e-01]	[459.65447998 280.25848389 0.88844073]	[482.76654053 282.70159912 0.89533359]	[439.2507019 277.51303101 0.89055997]	[503.28137207 277.52996826 0.93177634]	[5.70069458e+02 8.98418762e+02 7.51957417e-01]	[5.85514404e+02 8.90766724e+02 7.96900511e-01]	[5.57241333e+02 8.70304932e+02 6.67995691e-01]	[4.62258362e+02 8.93396973e+02 8.13810587e-01]	[4.41843689e+02 8.93233093e+02 8.04015994e-01]	[4.59809753e+02 8.67590088e+02 6.92028165e-01]
[464.95339966 298.03646851 0.91300637]	[462.44799805 354.56381226 0.9112587 ]	[400.86437988 356.97451782 0.85014343]	[380.29043579 470.00787354 0.85571939]	[377.64831543 564.99530029 0.92082775]	[526.39501953 354.46578979 0.83696508]	[544.52166748 459.72885132 0.85753477]	[564.89776611 562.3260498 0.90673441]	[475.08337402 541.90167236 0.67538625]	[428.93807983 544.39373779 0.6552555 ]	[441.74301147 708.59936523 0.78644198]	[4.57219208e+02 8.54855896e+02 8.05667996e-01]	[518.78735352 541.82592773 0.68291032]	[536.70654297 703.47418213 0.78167856]	[5.62403870e+02 8.54803589e+02 8.25366676e-01]	[459.59320068 282.70187378 0.87965918]	[480.37191772 285.2802124 0.89301169]	[439.15283203 277.52615356 0.89191508]	[500.87371826 277.61508179 0.92647493]	[5.67532715e+02 8.95915222e+02 7.64905989e-01]	[5.85459351e+02 8.90704651e+02 7.90385187e-01]	[5.59721252e+02 8.70187561e+02 6.62483275e-01]	[4.62239288e+02 8.93403503e+02 8.11012924e-01]	[4.41831757e+02 8.93233459e+02 8.02139401e-01]	[4.62213104e+02 8.67621948e+02 6.93271339e-01]
[464.8951416 298.06515503 0.91876888]	[462.37329102 354.55371094 0.92269349]	[400.7711792 357.01190186 0.86395359]	[380.21911621 467.4581604 0.87008244]	[377.55126953 564.99993896 0.90969086]	[523.91552734 351.99328613 0.84488618]	[544.43237305 459.67449951 0.86125922]	[564.85107422 562.30596924 0.90426856]	[472.55664062 541.84820557 0.66891134]	[426.40911865 544.33648682 0.65350151]	[441.72894287 708.64318848 0.78656757]	[4.57217529e+02 8.54864746e+02 8.08751583e-01]	[518.69799805 541.76812744 0.66691333]	[536.67504883 703.48815918 0.77765298]	[5.62380676e+02 8.52362366e+02 8.31057072e-01]	[457.18304443 282.75341797 0.87471479]	[480.30776978 285.32577515 0.89215076]	[439.07955933 277.51791382 0.87804371]	[500.83493042 277.56921387 0.92531526]	[5.67511841e+02 8.95846924e+02 7.80022860e-01]	[5.85427795e+02 8.90649231e+02 8.03609252e-01]	[5.59705078e+02 8.70153442e+02 6.60910487e-01]	[4.62223663e+02 8.93396423e+02 8.14158797e-01]	[4.41820435e+02 8.93228394e+02 8.05492461e-01]	[4.62217926e+02 8.67637207e+02 7.02495337e-01]
[462.43572998 298.15924072 0.92401975]	[462.28353882 354.57849121 0.93601197]	[400.68972778 357.01855469 0.87359893]	[380.13775635 469.97824097 0.85754919]	[377.52328491 567.54797363 0.86738789]	[523.80010986 352.01293945 0.85875982]	[544.35302734 457.17947388 0.83646011]	[564.80706787 562.28259277 0.90033853]	[469.96975708 541.86456299 0.68286282]	[423.86193848 544.3727417 0.67271191]	[441.68475342 708.6595459 0.77751416]	[4.57220062e+02 8.54856873e+02 8.11309099e-01]	[516.17559814 541.76806641 0.66825044]	[534.1762085 703.4909668 0.76910746]	[5.62362793e+02 8.54822815e+02 8.23157370e-01]	[457.10180664 285.28289795 0.86217201]	[480.23284912 290.35794067 0.89687097]	[436.62667847 277.53970337 0.8501991 ]	[500.7711792 277.62988281 0.90812552]	[5.67501465e+02 8.95868347e+02 7.90291786e-01]	[5.85418274e+02 8.90678040e+02 8.25922430e-01]	[5.57242859e+02 8.70233093e+02 6.66063786e-01]	[4.62227753e+02 8.93419312e+02 8.16244900e-01]	[4.41833038e+02 8.93248962e+02 8.05473447e-01]	[4.62218903e+02 8.67638367e+02 7.00965643e-01]
[462.3380127 298.24411011 0.92148054]	[462.20407104 354.59350586 0.94058007]	[400.64672852 357.04684448 0.8762207 ]	[377.72653198 470.03939819 0.85964429]	[375.08758545 567.57629395 0.84090191]	[521.37304688 352.00628662 0.85830218]	[541.95184326 457.21469116 0.8580218 ]	[562.43914795 562.31591797 0.90465766]	[467.44351196 544.36083984 0.68296731]	[421.38415527 544.45977783 0.67930758]	[441.67837524 711.13793945 0.77653778]	[4.57225403e+02 8.54843384e+02 8.13173652e-01]	[513.64849854 541.81732178 0.66631442]	[531.61682129 703.4979248 0.77854085]	[5.62326721e+02 8.54848328e+02 8.23828220e-01]	[454.57846069 287.83636475 0.84252357]	[480.15930176 290.44824219 0.90690386]	[434.1114502 277.58782959 0.83020622]	[500.71963501 277.6875 0.89253962]	[5.67447327e+02 8.95862732e+02 7.93579996e-01]	[5.85370911e+02 8.90671082e+02 8.26882184e-01]	[5.57205505e+02 8.70233398e+02 6.69911385e-01]	[4.62214417e+02 8.93428955e+02 8.13488066e-01]	[4.41819275e+02 8.93247375e+02 8.07383299e-01]	[4.62231384e+02 8.67610596e+02 6.98042989e-01]
[462.27017212 300.64746094 0.92462593]	[459.81832886 356.96987915 0.94485605]	[398.24420166 357.05899048 0.8734231 ]	[377.64041138 469.96310425 0.8612417 ]	[374.97845459 567.5168457 0.83765531]	[521.31817627 352.01571655 0.86110473]	[541.89984131 457.20223999 0.85844696]	[562.38995361 562.35424805 0.91011608]	[464.95773315 544.40576172 0.68293214]	[421.32598877 546.94396973 0.6781643 ]	[439.32443237 708.68188477 0.7761963 ]	[4.59587616e+02 8.54804504e+02 8.23677301e-01]	[511.08328247 541.86535645 0.66127598]	[531.60552979 705.97747803 0.7916286 ]	[5.62310730e+02 8.52348206e+02 8.36021066e-01]	[451.99569702 290.36453247 0.83984381]	[477.70428467 292.88043213 0.89571053]	[434.0249939 277.64007568 0.81966043]	[500.63418579 277.7225647 0.87970209]	[5.64845886e+02 8.93255127e+02 8.48773956e-01]	[5.82834412e+02 8.88137207e+02 8.46873581e-01]	[5.59750000e+02 8.70114136e+02 6.62743926e-01]	[4.62205872e+02 8.93446472e+02 8.22198033e-01]	[4.41822876e+02 8.93257019e+02 8.15054178e-01]	[4.62233276e+02 8.67586487e+02 6.98417425e-01]
[462.21777344 300.68450928 0.92102742]	[459.76376343 357.00418091 0.95010996]	[398.22341919 357.09127808 0.87373054]	[377.57055664 470.0177002 0.84624946]	[367.35012817 567.56762695 0.81270427]	[521.23901367 354.47369385 0.85891455]	[541.84118652 459.70565796 0.8856678 ]	[562.36450195 562.38671875 0.91372049]	[464.91033936 547.02850342 0.6717357 ]	[421.30215454 552.10192871 0.66124684]	[439.30331421 711.17816162 0.7845248 ]	[4.59586761e+02 8.52381775e+02 8.33179414e-01]	[511.02215576 544.44665527 0.66107106]	[529.06536865 706.08050537 0.80273914]	[5.59799561e+02 8.52293945e+02 8.20331633e-01]	[449.43792725 290.43218994 0.85285008]	[477.61038208 292.90505981 0.88140827]	[431.54672241 277.7019043 0.81592733]	[498.14569092 277.7298584 0.87020379]	[5.62307495e+02 8.90700928e+02 8.14074397e-01]	[5.80238708e+02 8.83034180e+02 7.68270373e-01]	[5.54705750e+02 8.67599487e+02 6.27650380e-01]	[4.59831207e+02 8.93446411e+02 8.29031348e-01]	[4.41814575e+02 8.93248779e+02 8.21537852e-01]	[4.62244843e+02 8.65132080e+02 6.99011981e-01]
[459.81155396 300.70367432 0.92352879]	[459.6973877 356.98950195 0.94486344]	[398.13348389 357.07867432 0.86742151]	[377.49972534 472.56140137 0.84396845]	[364.78048706 570.06225586 0.82047713]	[521.20385742 352.02590942 0.84843326]	[541.74786377 459.65875244 0.86416554]	[562.35198975 562.3581543 0.91228223]	[464.84030151 546.98095703 0.68664938]	[421.22662354 552.07958984 0.66814756]	[439.31643677 711.22576904 0.78303033]	[4.59604401e+02 8.52354370e+02 8.42648149e-01]	[508.4833374 544.3848877 0.67253143]	[526.50708008 708.50695801 0.83307552]	[5.54651489e+02 8.52226746e+02 7.92586386e-01]	[446.89303589 292.87207031 0.86440516]	[475.09008789 292.94000244 0.87531519]	[428.98196411 277.7019043 0.80999476]	[495.59976196 277.72097778 0.85091507]	[5.62273438e+02 8.90666748e+02 8.21821928e-01]	[5.77731873e+02 8.80506409e+02 7.68373609e-01]	[5.46980591e+02 8.65052124e+02 6.77805722e-01]	[4.59785492e+02 8.95864624e+02 8.33964944e-01]	[4.41778351e+02 8.93259644e+02 8.36010993e-01]	[4.62282166e+02 8.65092285e+02 6.94109857e-01]
[459.77191162 300.72930908 0.91722369]	[459.65460205 356.99572754 0.94063985]	[398.09457397 357.10464478 0.86566353]	[375.1100769 470.043396 0.84329152]	[362.24481201 567.59460449 0.85050833]	[518.78625488 352.02407837 0.84451205]	[541.71209717 459.66705322 0.86329561]	[562.34075928 562.39764404 0.91220915]	[464.83633423 546.98443604 0.69030273]	[421.25595093 552.08227539 0.67119515]	[441.6789856 713.70233154 0.78573805]	[4.59615112e+02 8.54822632e+02 8.40255916e-01]	[506.02062988 544.39117432 0.67528653]	[526.43823242 706.13592529 0.84320819]	[5.46985168e+02 8.49652283e+02 8.11934233e-01]	[444.4309082 292.89822388 0.8769753 ]	[472.5753479 292.96035767 0.87184525]	[428.91827393 277.71310425 0.81885332]	[493.05200195 280.105896 0.84249717]	[5.59712524e+02 8.88116516e+02 7.99977064e-01]	[5.70102234e+02 8.75424683e+02 7.79827237e-01]	[5.44381775e+02 8.54912903e+02 7.06556737e-01]	[4.59783569e+02 8.95853882e+02 8.46233308e-01]	[4.41781616e+02 8.93258545e+02 8.48407626e-01]	[4.62298950e+02 8.67620972e+02 7.09781647e-01]
[459.74942017 300.76947021 0.90946633]	[459.62759399 357.00598145 0.93846697]	[398.07717896 357.10980225 0.86449957]	[374.99530029 469.97235107 0.83001465]	[359.79196167 570.04193115 0.8540256 ]	[518.76464844 354.47952271 0.84776652]	[539.30157471 459.67129517 0.85918063]	[562.33605957 562.40496826 0.91457355]	[464.86688232 547.02600098 0.68982077]	[421.29812622 552.12628174 0.67206997]	[441.66555786 713.74731445 0.78540558]	[4.59628357e+02 8.52365112e+02 8.49836409e-01]	[508.48355103 544.42315674 0.67365938]	[523.94360352 708.50109863 0.86240107]	[5.44354065e+02 8.47059265e+02 8.28515708e-01]	[444.39700317 292.95593262 0.88813627]	[470.05334473 292.99603271 0.87326777]	[426.4125061 280.13018799 0.82382888]	[490.5305481 280.11190796 0.84115762]	[5.54636963e+02 8.80472290e+02 7.62163639e-01]	[5.67494141e+02 8.72756226e+02 7.97659338e-01]	[5.41725586e+02 8.52368713e+02 7.00640917e-01]	[4.59787048e+02 8.95857788e+02 8.51556063e-01]	[4.41784760e+02 8.93256287e+02 8.49810660e-01]	[4.62300293e+02 8.65121216e+02 6.96205378e-01]
[459.72201538 303.1993103 0.90151376]	[457.2210083 357.03533936 0.93290377]	[398.03985596 357.14276123 0.85994667]	[372.52233887 470.0368042 0.82160896]	[359.68127441 570.08740234 0.86555183]	[518.71136475 354.5067749 0.84593588]	[539.25238037 459.65429688 0.85571349]	[562.3336792 562.33001709 0.90967846]	[464.84188843 547.01904297 0.68659925]	[421.28924561 552.10595703 0.67235947]	[441.65719604 711.2277832 0.78985554]	[4.59609406e+02 8.52334900e+02 8.46162558e-01]	[506.02313232 544.42053223 0.66757601]	[523.87719727 706.0994873 0.86340272]	[5.41707458e+02 8.36872559e+02 8.04207802e-01]	[444.36032104 292.98892212 0.89556378]	[469.9916687 293.01394653 0.87432957]	[426.34963989 280.1401062 0.83169299]	[488.00997925 280.11071777 0.85129845]	[5.49534729e+02 8.75418945e+02 7.57451653e-01]	[5.64884827e+02 8.70192993e+02 8.13954353e-01]	[5.31547974e+02 8.49802673e+02 6.48687005e-01]	[4.59789368e+02 8.95853271e+02 8.41055632e-01]	[4.41781891e+02 8.93262512e+02 8.42199922e-01]	[4.62291321e+02 8.65083862e+02 6.98296607e-01]
[459.68984985 303.25012207 0.89320046]	[457.15237427 357.05230713 0.92769766]	[395.57519531 357.18081665 0.85716164]	[372.48995972 467.50482178 0.82132345]	[357.23464966 567.4833374 0.89692527]	[518.67523193 354.52520752 0.8426559 ]	[539.20562744 459.64859009 0.84815407]	[562.28076172 562.34906006 0.90324807]	[462.41656494 549.53820801 0.69388509]	[421.22320557 554.63909912 0.67618114]	[441.7154541 713.69720459 0.79326671]	[4.59600952e+02 8.52385498e+02 8.36200535e-01]	[505.96200562 544.46856689 0.67208278]	[523.79785156 706.07720947 0.86740774]	[5.36654053e+02 8.34279419e+02 7.94465184e-01]	[444.3137207 295.39599609 0.90702271]	[467.50366211 295.40988159 0.88256097]	[423.85467529 280.16479492 0.84046704]	[487.97097778 280.13510132 0.8363905 ]	[5.44415344e+02 8.72745178e+02 8.49500835e-01]	[5.62312500e+02 8.65136230e+02 8.18386793e-01]	[5.26449036e+02 8.47157532e+02 6.77617848e-01]	[4.59807129e+02 8.95862244e+02 8.35630774e-01]	[4.41797028e+02 8.93278687e+02 8.41532886e-01]	[4.62270203e+02 8.67579651e+02 6.95904970e-01]
[459.64666748 303.28707886 0.88542467]	[457.1166687 357.08200073 0.92372775]	[395.55551147 357.20578003 0.8565824 ]	[369.98492432 467.49899292 0.82003945]	[357.16308594 565.04919434 0.91482049]	[518.64605713 354.5758667 0.84587622]	[539.21392822 459.69012451 0.85302776]	[562.23907471 562.37695312 0.89659429]	[462.38146973 546.95098877 0.7044667 ]	[421.22067261 549.53631592 0.68095934]	[441.75872803 713.71020508 0.79066634]	[4.59606110e+02 8.52391418e+02 8.32977235e-01]	[505.8770752 544.37231445 0.68988442]	[521.40478516 705.97747803 0.84728891]	[5.28971863e+02 8.29227112e+02 8.23686481e-01]	[441.90655518 295.42575073 0.92002469]	[467.45785522 295.45025635 0.89556861]	[423.8012085 280.18051147 0.84476209]	[487.93930054 280.19638062 0.81982398]	[5.41808472e+02 8.70151550e+02 8.51249456e-01]	[5.57178650e+02 8.57436340e+02 7.66122341e-01]	[5.23853943e+02 8.34396179e+02 7.14732051e-01]	[4.59833527e+02 8.95857117e+02 8.26894283e-01]	[4.41814972e+02 8.93266968e+02 8.30134213e-01]	[4.62241913e+02 8.65107117e+02 6.98727608e-01]
[459.62576294 305.79745483 0.88350743]	[457.08535767 357.1421814 0.92050093]	[395.54092407 359.60229492 0.85616446]	[364.81106567 470.00991821 0.82507384]	[357.08117676 567.50640869 0.89956665]	[516.19207764 357.00222778 0.85161889]	[536.73596191 459.72116089 0.85542238]	[562.21948242 562.43695068 0.89728647]	[462.34628296 547.00921631 0.7049194 ]	[421.19363403 552.09423828 0.67867553]	[441.76104736 713.70428467 0.78282529]	[4.59611389e+02 8.52369568e+02 8.30959857e-01]	[503.46514893 544.41900635 0.68621796]	[521.31323242 706.01544189 0.82514548]	[523.96569824 826.60302734 0.8474406 ]	[441.86566162 295.49865723 0.94213021]	[467.42993164 295.48474121 0.90502119]	[423.78210449 282.74761963 0.81477368]	[487.94317627 282.67279053 0.80427986]	[5.39266296e+02 8.65140198e+02 7.79690981e-01]	[5.49568665e+02 8.52381226e+02 7.53734648e-01]	[5.21292480e+02 8.31717773e+02 7.05498934e-01]	[4.59832092e+02 8.95870667e+02 8.21248353e-01]	[4.41816589e+02 8.93270386e+02 8.22736621e-01]	[4.62246460e+02 8.65059937e+02 6.94287598e-01]
[459.60336304 308.38131714 0.88298684]	[457.05810547 357.21014404 0.91463208]	[395.52993774 359.64382935 0.85679257]	[362.31933594 469.95614624 0.83684778]	[357.05291748 567.50317383 0.88750648]	[516.15612793 357.08721924 0.86029696]	[536.70178223 459.79000854 0.84781963]	[559.78985596 562.46765137 0.8879739 ]	[462.30630493 549.50244141 0.70764834]	[421.16604614 552.11688232 0.67964888]	[441.78829956 713.71820068 0.78254467]	[4.59598938e+02 8.52329956e+02 8.27282727e-01]	[503.41598511 544.45678711 0.68975204]	[521.27258301 706.06738281 0.82630181]	[521.36895752 818.96575928 0.82871544]	[441.83831787 295.56005859 0.9576596 ]	[467.42950439 295.56289673 0.90949273]	[421.41720581 285.29348755 0.80855066]	[487.9402771 285.28201294 0.79001164]	[5.34138489e+02 8.59999146e+02 7.35270441e-01]	[5.44525574e+02 8.52173706e+02 7.86127508e-01]	[5.11086273e+02 8.29186096e+02 6.25792384e-01]	[4.62221802e+02 8.95887573e+02 8.04080248e-01]	[4.41825653e+02 8.93276550e+02 8.08501720e-01]	[4.62238190e+02 8.62521484e+02 6.91512585e-01]
[457.21743774 310.89434814 0.88211155]	[454.61129761 359.60147095 0.90909672]	[393.06518555 359.722229 0.8491087 ]	[362.22741699 470.04135132 0.84741724]	[356.9916687 567.56103516 0.86895001]	[516.13964844 357.14553833 0.86108786]	[536.70269775 462.29171753 0.84128886]	[559.75231934 564.93762207 0.8776257 ]	[462.32418823 554.62176514 0.71167016]	[421.18930054 557.23223877 0.69002819]	[441.72833252 713.77996826 0.77427739]	[4.59589630e+02 8.52300537e+02 8.26075613e-01]	[503.43878174 549.51019287 0.68439639]	[521.23638916 706.05914307 0.79920906]	[521.18048096 811.32562256 0.84340966]	[441.81396484 295.59112549 0.96143341]	[467.41836548 295.61367798 0.91115636]	[421.3949585 285.31256104 0.8140738 ]	[487.93780518 287.82284546 0.79316604]	[5.26480835e+02 8.54819885e+02 7.77926028e-01]	[5.44357178e+02 8.47179260e+02 7.96460450e-01]	[5.05959717e+02 8.21444519e+02 6.27858460e-01]	[4.59822540e+02 8.95872681e+02 8.04530263e-01]	[4.41816986e+02 8.93263428e+02 8.11707735e-01]	[4.62244873e+02 8.60008301e+02 6.83239520e-01]
[457.18652344 310.95385742 0.8844654 ]	[454.59439087 359.66201782 0.90742159]	[393.03125 359.77590942 0.84077567]	[359.80856323 475.07580566 0.86203676]	[354.58050537 570.06585693 0.84901732]	[516.12640381 357.21981812 0.85889477]	[536.72338867 462.41217041 0.83341402]	[559.71838379 564.96868896 0.87311542]	[462.34118652 557.24389648 0.71667874]	[421.21633911 559.82818604 0.69629151]	[441.75799561 713.7401123 0.78206384]	[4.57210510e+02 8.52224487e+02 8.18467021e-01]	[503.45132446 554.63909912 0.67389393]	[521.19030762 706.05010986 0.77585316]	[516.2277832 808.62219238 0.81643951]	[441.79089355 295.64474487 0.96185958]	[467.39447021 297.98825073 0.91193885]	[421.37808228 285.29486084 0.8163895 ]	[487.91714478 287.86035156 0.80705237]	[5.23933838e+02 8.49804504e+02 8.26697111e-01]	[5.41861145e+02 8.41983215e+02 7.88796186e-01]	[5.03440552e+02 8.11280701e+02 6.93813741e-01]	[4.62242615e+02 8.93427856e+02 7.93820679e-01]	[4.41842743e+02 8.93225525e+02 7.94640362e-01]	[4.59824829e+02 8.59932434e+02 6.78044319e-01]
[457.13961792 313.45254517 0.89312297]	[452.07275391 359.72763062 0.89552975]	[390.49127197 362.23175049 0.82734817]	[359.78787231 475.11871338 0.87148815]	[354.58291626 572.64660645 0.84067106]	[513.63323975 359.61462402 0.86104733]	[536.6963501 464.85693359 0.81966281]	[557.26367188 564.99981689 0.85595834]	[462.31750488 554.69940186 0.7212739 ]	[421.19534302 559.76751709 0.69878972]	[441.73803711 713.76696777 0.7762568 ]	[4.57197113e+02 8.52205383e+02 8.16497266e-01]	[503.41796875 552.08856201 0.684861 ]	[518.78625488 705.95721436 0.72503507]	[5.16127991e+02 8.06011902e+02 7.86634445e-01]	[441.76928711 298.04190063 0.96079814]	[464.95370483 298.06271362 0.9156847 ]	[421.34375 287.84420776 0.82097399]	[485.45220947 290.4402771 0.82740241]	[5.23778320e+02 8.47121826e+02 8.08535695e-01]	[5.41712402e+02 8.34270630e+02 7.93953955e-01]	[5.03399658e+02 8.08687866e+02 6.72906637e-01]	[4.62231079e+02 8.93404846e+02 7.93006957e-01]	[4.41826263e+02 8.90829163e+02 7.89691150e-01]	[4.59827057e+02 8.57458435e+02 6.71581149e-01]
[457.09463501 313.5428772 0.8927145 ]	[452.06921387 359.78427124 0.88614208]	[390.49487305 362.31933594 0.81912857]	[359.77859497 475.15664673 0.87344253]	[354.552948 575.20477295 0.83842134]	[513.63879395 359.66812134 0.8591643 ]	[536.74212646 469.96405029 0.79902905]	[557.21203613 567.46704102 0.83770591]	[462.3215332 559.77124023 0.72546816]	[421.20690918 562.31793213 0.70973688]	[441.79135132 721.40710449 0.78180861]	[4.57184753e+02 8.52195862e+02 8.17434251e-01]	[503.43130493 557.2177124 0.68405992]	[521.22930908 711.17297363 0.74181885]	[5.11030518e+02 7.98361694e+02 7.77256370e-01]	[441.71548462 298.11312866 0.95135331]	[464.91387939 298.13208008 0.91296333]	[421.30822754 290.40087891 0.82233691]	[485.41452026 292.9152832 0.8431747 ]	[5.21345764e+02 8.42001099e+02 7.91552305e-01]	[5.39251221e+02 8.31714844e+02 7.81636596e-01]	[5.00875061e+02 8.03519287e+02 6.57889426e-01]	[4.62229309e+02 8.93384705e+02 7.87196696e-01]	[4.41803406e+02 8.90800659e+02 7.86948800e-01]	[4.59793945e+02 8.57431458e+02 6.73008978e-01]
[457.09841919 315.97497559 0.90450513]	[452.06207275 362.20645142 0.87755156]	[392.96810913 364.80841064 0.81281531]	[359.7694397 477.69924927 0.89239889]	[354.52859497 577.69787598 0.83945417]	[513.62591553 359.7303772 0.85691273]	[536.68359375 467.48980713 0.78863311]	[554.70837402 567.56848145 0.8137238 ]	[462.32757568 559.76416016 0.72582489]	[421.21939087 562.31359863 0.71296442]	[441.80593872 723.92755127 0.79034412]	[4.57194763e+02 8.52310059e+02 8.27551246e-01]	[503.42623901 557.2010498 0.68942362]	[5.21233154e+02 7.13755920e+02 7.13051736e-01]	[506.01654053 790.73730469 0.8272354 ]	[441.7053833 298.19393921 0.9419148 ]	[464.89794922 298.18353271 0.9040553 ]	[421.30227661 292.99368286 0.83507818]	[485.38867188 292.99768066 0.8583374 ]	[5.21264893e+02 8.34404785e+02 7.86963284e-01]	[5.36700928e+02 8.29150024e+02 7.54042029e-01]	[5.00753540e+02 7.90808105e+02 7.06705630e-01]	[4.62264862e+02 8.93383972e+02 7.98043966e-01]	[4.41830475e+02 8.90833679e+02 7.96968341e-01]	[4.59793640e+02 8.62526550e+02 6.76578283e-01]
[457.07940674 316.05932617 0.90831971]	[452.03359985 362.27319336 0.8665508 ]	[390.48577881 364.86022949 0.80681276]	[359.78256226 480.15576172 0.90451628]	[354.51608276 580.22125244 0.84901142]	[513.63983154 359.78787231 0.84978253]	[536.70465088 472.60565186 0.78996688]	[554.69219971 570.0947876 0.80942357]	[462.34481812 559.82043457 0.72443253]	[421.23913574 562.36199951 0.71483868]	[441.82580566 724.01446533 0.80125988]	[4.57219177e+02 8.52364990e+02 8.26958418e-01]	[503.43710327 559.72186279 0.68546999]	[521.18963623 713.77294922 0.71509838]	[505.96252441 788.20452881 0.84111047]	[441.6835022 298.25048828 0.92674398]	[464.88241577 298.26119995 0.89085299]	[421.28430176 292.99545288 0.83909875]	[485.36477661 295.41012573 0.86783189]	[5.18740295e+02 8.34350220e+02 7.81259656e-01]	[5.31591980e+02 8.29102783e+02 7.38083363e-01]	[5.00717010e+02 7.88205627e+02 7.32308865e-01]	[4.62278137e+02 8.93388489e+02 8.01606119e-01]	[4.41849060e+02 8.90845337e+02 8.01272511e-01]	[4.59815796e+02 8.62574707e+02 6.87035859e-01]
[457.08544922 316.09710693 0.91233456]	[452.03106689 362.32739258 0.8600173 ]	[390.49160767 367.36251831 0.80260712]	[359.78778076 480.18832397 0.90953934]	[354.55111694 580.2467041 0.86012524]	[513.62249756 362.20318604 0.84299529]	[539.15979004 475.10168457 0.79960358]	[554.69830322 570.0670166 0.80862963]	[462.3164978 559.80603027 0.72490978]	[421.1980896 562.36499023 0.71062386]	[441.8913269 726.45782471 0.8010096 ]	[4.59586548e+02 8.54808655e+02 8.29719543e-01]	[503.41265869 557.25042725 0.68176383]	[521.2600708 726.46508789 0.775383 ]	[503.47668457 788.05651855 0.85372257]	[441.69421387 300.65093994 0.91869724]	[464.89697266 300.65997314 0.8846128 ]	[421.31253052 295.49478149 0.85664767]	[485.3588562 295.48007202 0.87521064]	[5.16206177e+02 8.34274902e+02 7.66329110e-01]	[5.29004822e+02 8.26629028e+02 7.24812269e-01]	[4.98191223e+02 7.85607117e+02 7.13034749e-01]	[4.62265869e+02 8.93415466e+02 8.12674046e-01]	[4.41844635e+02 8.93234680e+02 8.18064153e-01]	[4.59818359e+02 8.65089966e+02 6.92167163e-01]
[454.64859009 316.13833618 0.91064847]	[452.06491089 364.81811523 0.85292685]	[392.97940063 367.42486572 0.80243337]	[359.79278564 480.33743286 0.91988617]	[354.58639526 580.36694336 0.87892157]	[513.60687256 362.25601196 0.83699489]	[539.15899658 475.14807129 0.81176007]	[554.70269775 572.58612061 0.80973077]	[462.30987549 562.40679932 0.73181659]	[421.20239258 564.92724609 0.70948356]	[444.29849243 726.4418335 0.79067761]	[4.59636810e+02 8.52370178e+02 8.37751150e-01]	[503.40603638 562.32647705 0.70259804]	[521.21734619 723.96533203 0.76176423]	[503.46279907 788.00317383 0.85203069]	[441.67697144 300.68121338 0.91369814]	[464.87936401 300.71685791 0.87775952]	[421.32434082 295.51596069 0.85580111]	[485.38140869 295.4864502 0.87497276]	[5.13624146e+02 8.31806702e+02 7.86489546e-01]	[5.26508240e+02 8.26575500e+02 7.39319146e-01]	[4.98186188e+02 7.85555237e+02 7.21748888e-01]	[4.62257324e+02 8.93414917e+02 8.15704823e-01]	[4.41853363e+02 8.93219910e+02 8.15785229e-01]	[4.62241241e+02 8.65058533e+02 6.85403109e-01]
[457.08087158 318.52767944 0.91813254]	[454.59197998 369.90072632 0.85000193]	[393.02410889 372.44573975 0.80739802]	[359.82736206 482.71890259 0.91496211]	[356.96707153 582.79888916 0.88501167]	[516.11279297 364.80709839 0.8178879 ]	[536.70843506 475.13461304 0.80409771]	[554.68518066 572.62890625 0.80600363]	[462.26116943 562.32867432 0.73540175]	[421.15905762 564.85717773 0.71125603]	[446.86453247 726.45556641 0.76969218]	[4.59650726e+02 8.52355713e+02 8.50064039e-01]	[503.37625122 559.80273438 0.69805884]	[518.79217529 721.41674805 0.73321337]	[503.39099121 783.01293945 0.85173798]	[441.69927979 300.76858521 0.90697354]	[464.8895874 303.23568726 0.86648631]	[421.37765503 295.64276123 0.84583646]	[485.38998413 297.99981689 0.88311452]	[5.13572876e+02 8.31751404e+02 7.86108017e-01]	[5.26436829e+02 8.24076965e+02 7.25819826e-01]	[4.95686615e+02 7.82936707e+02 7.06511497e-01]	[4.62290955e+02 8.93382568e+02 8.25024128e-01]	[4.41874939e+02 8.90827271e+02 8.24723542e-01]	[4.62218689e+02 8.62558777e+02 6.90392852e-01]
[457.09008789 318.58758545 0.92133719]	[454.63101196 372.51174927 0.86251068]	[395.50003052 374.97064209 0.81882876]	[362.19940186 482.89111328 0.90382046]	[356.96496582 582.87280273 0.89374316]	[516.12799072 367.39074707 0.8039608 ]	[539.16290283 477.72506714 0.83146149]	[554.644104 577.77056885 0.81478643]	[462.28509521 562.3951416 0.73087883]	[421.17150879 564.9385376 0.70159817]	[446.88800049 726.54772949 0.77103788]	[459.65542603 852.35284424 0.85696065]	[503.40756226 562.29272461 0.70004594]	[5.16222229e+02 7.21406067e+02 6.94245219e-01]	[503.28219604 783.00671387 0.86082405]	[441.69943237 303.2762146 0.89916986]	[464.88467407 305.77008057 0.86646259]	[421.37347412 297.99499512 0.83629745]	[485.43518066 298.00482178 0.87384266]	[5.11022614e+02 8.31733643e+02 8.01084220e-01]	[5.23956604e+02 8.24034302e+02 7.48453617e-01]	[4.93075073e+02 7.80458679e+02 6.93949819e-01]	[4.62299347e+02 8.93410278e+02 8.30985546e-01]	[4.41881927e+02 8.90848022e+02 8.33370686e-01]	[4.62205231e+02 8.62546448e+02 6.96015596e-01]
[457.11251831 318.65158081 0.91806537]	[454.64639282 375.02478027 0.87963724]	[395.52713013 375.08364868 0.83577389]	[362.22335815 482.96032715 0.89198959]	[356.99688721 582.91497803 0.89825952]	[516.17852783 369.93768311 0.80467802]	[536.72686768 480.12701416 0.83332473]	[552.11749268 582.82122803 0.84058815]	[462.26184082 562.35998535 0.72681528]	[421.14758301 564.88208008 0.7027145 ]	[446.95053101 726.59381104 0.76794958]	[459.66629028 852.35809326 0.85909849]	[503.36856079 562.2868042 0.69496351]	[5.16177856e+02 7.24002747e+02 7.07239449e-01]	[500.9119873 783.02893066 0.85708427]	[441.70678711 305.83416748 0.89331806]	[464.88903809 305.85900879 0.86776984]	[421.35687256 298.08312988 0.83211905]	[485.46228027 298.02435303 0.87711561]	[5.05988800e+02 8.31790649e+02 8.15202653e-01]	[5.23826172e+02 8.24095032e+02 7.70793259e-01]	[4.90518799e+02 7.80455139e+02 6.88073993e-01]	[4.62283020e+02 8.93440613e+02 8.22641611e-01]	[4.41876648e+02 8.93226135e+02 8.29561532e-01]	[4.62213379e+02 8.62526794e+02 7.02749491e-01]
[457.11260986 318.66140747 0.91673881]	[454.65124512 375.03515625 0.88177371]	[395.51422119 375.10464478 0.83336753]	[362.22631836 485.34298706 0.89026439]	[356.98953247 582.92004395 0.89750457]	[516.17614746 369.94833374 0.80646801]	[539.1786499 480.20355225 0.84756589]	[552.14794922 582.84265137 0.84358388]	[462.27047729 562.39483643 0.72741818]	[421.15441895 564.91595459 0.70112944]	[446.94503784 726.61724854 0.7720263 ]	[459.67617798 854.80413818 0.85844254]	[503.39147949 562.31567383 0.69708622]	[516.20581055 726.51226807 0.73586154]	[500.90716553 783.03387451 0.85299838]	[441.70245361 305.84701538 0.89236426]	[464.89099121 308.31915283 0.86806804]	[421.35379028 298.12136841 0.83012682]	[485.4928894 298.0302124 0.87523234]	[5.08454071e+02 8.31803284e+02 8.03046703e-01]	[5.23831116e+02 8.26535828e+02 7.68185973e-01]	[4.90499756e+02 7.80440735e+02 6.85281634e-01]	[4.62276428e+02 8.95859192e+02 8.20554912e-01]	[4.41876312e+02 8.93256042e+02 8.39409649e-01]	[4.62226044e+02 8.65059631e+02 6.99448466e-01]
[457.15197754 318.7260437 0.91288972]	[457.0788269 377.49185181 0.90314454]	[395.53762817 377.56808472 0.84699869]	[362.22814941 485.44488525 0.8761065 ]	[357.00384521 582.93078613 0.9019081 ]	[516.20495605 372.5501709 0.81546056]	[539.17749023 480.32403564 0.85274041]	[552.13763428 582.96282959 0.85324109]	[462.20742798 564.87768555 0.72004431]	[418.76245117 564.97943115 0.69792569]	[446.89230347 726.48632812 0.76508075]	[459.67626953 852.36645508 0.85494679]	[503.32711792 562.36956787 0.69867307]	[5.13606506e+02 7.23939636e+02 6.97213054e-01]	[500.86520386 785.50140381 0.84776425]	[441.73675537 308.39459229 0.89534736]	[464.92718506 308.41821289 0.87187314]	[421.38574219 298.19503784 0.83118057]	[485.49990845 298.13604736 0.86377126]	[503.45654297 831.81030273 0.83933741]	[5.21334717e+02 8.26579895e+02 7.76287258e-01]	[4.87989380e+02 7.82979553e+02 6.67112768e-01]	[4.62278900e+02 8.95872437e+02 8.12090695e-01]	[4.41873260e+02 8.93257812e+02 8.25398326e-01]	[4.62246368e+02 8.62520935e+02 7.02344060e-01]
[457.15274048 318.72601318 0.91301823]	[457.07635498 377.49282837 0.90318173]	[395.53582764 377.56686401 0.84700811]	[362.22677612 485.44555664 0.87650812]	[357.00350952 582.92144775 0.90147781]	[516.20446777 372.55151367 0.81555051]	[539.17895508 480.32589722 0.85316056]	[552.14337158 582.96295166 0.85288584]	[462.20822144 564.88647461 0.72126007]	[418.76119995 564.98828125 0.69809079]	[446.89584351 726.4888916 0.76541519]	[459.67800903 852.3661499 0.85564184]	[503.33016968 562.37774658 0.69983393]	[5.13616394e+02 7.23978943e+02 7.05381632e-01]	[500.86462402 785.49865723 0.84793878]	[441.7381897 308.39578247 0.89541745]	[464.92687988 308.41867065 0.87163788]	[421.38742065 298.20080566 0.83284962]	[485.49978638 298.13537598 0.86370873]	[503.45715332 831.80914307 0.83895725]	[5.21334045e+02 8.26577087e+02 7.75277913e-01]	[4.87986725e+02 7.82970825e+02 6.68349028e-01]	[4.62282196e+02 8.95874023e+02 8.11693430e-01]	[4.41876648e+02 8.93259521e+02 8.24973106e-01]	[4.62246582e+02 8.62516052e+02 7.04260528e-01]
[457.19952393 321.17889404 0.90553808]	[457.09078979 377.54943848 0.9161396 ]	[395.55761719 377.60171509 0.8538661 ]	[362.24395752 485.47119141 0.87529254]	[356.99337769 582.92010498 0.90429902]	[516.19934082 375.0692749 0.83309484]	[539.16589355 482.87426758 0.84427792]	[552.0647583 585.37335205 0.85777783]	[459.83966064 564.92791748 0.73811799]	[418.70043945 565.02160645 0.70065302]	[446.93084717 726.58062744 0.76071018]	[4.59671326e+02 8.54850586e+02 8.40780914e-01]	[503.30822754 564.86236572 0.71856123]	[513.64807129 729.10638428 0.75506628]	[500.73550415 782.96466064 0.83260316]	[441.77954102 310.96929932 0.90912843]	[464.95965576 310.96411133 0.87944126]	[421.41607666 300.65072632 0.82468265]	[487.92739868 298.21182251 0.85464919]	[5.03373810e+02 8.34293335e+02 8.31178069e-01]	[5.21204041e+02 8.26641785e+02 7.47018874e-01]	[4.85398407e+02 7.80391968e+02 6.88835800e-01]	[4.62296783e+02 8.95858887e+02 8.15371513e-01]	[4.41872925e+02 8.93254883e+02 8.24447513e-01]	[4.62224213e+02 8.65073792e+02 7.03494906e-01]
[457.21939087 321.26391602 0.8916586 ]	[457.13162231 377.63778687 0.92733276]	[395.61126709 377.67211914 0.862252 ]	[362.23483276 485.47940063 0.87265348]	[354.58395386 585.37017822 0.90115285]	[518.66229248 377.59277344 0.86794502]	[536.74645996 485.41259766 0.82590562]	[549.53967285 585.38806152 0.86307889]	[459.84881592 567.51092529 0.71691072]	[418.7348938 570.03027344 0.68686974]	[446.90344238 726.63702393 0.74023139]	[4.59660400e+02 8.54889587e+02 8.27246130e-01]	[503.28439331 567.45428467 0.69871187]	[513.61419678 729.12548828 0.75797671]	[498.27603149 783.03582764 0.83032322]	[441.81530762 313.47027588 0.91961056]	[467.39584351 313.47723389 0.88703847]	[421.41885376 300.67404175 0.83385772]	[487.925354 300.69180298 0.8336162 ]	[503.25064087 834.38549805 0.84699172]	[5.18662231e+02 8.29116821e+02 7.62217939e-01]	[4.82910919e+02 7.82932068e+02 7.31750607e-01]	[4.62285706e+02 8.95867676e+02 8.10677290e-01]	[4.41868896e+02 8.93267517e+02 8.16902757e-01]	[4.62217682e+02 8.65112427e+02 6.95097446e-01]
[457.21746826 323.72424316 0.88207144]	[457.09057617 377.70889282 0.9207617 ]	[395.55697632 377.73773193 0.85757017]	[362.20272827 487.96066284 0.87200278]	[354.56915283 585.39898682 0.90465194]	[516.22174072 377.67010498 0.87195581]	[536.67205811 485.42160034 0.81041926]	[549.51586914 585.40551758 0.8622039 ]	[459.77331543 567.49359131 0.71900439]	[418.64892578 567.55639648 0.6865657 ]	[444.39807129 729.0647583 0.76278782]	[4.59621460e+02 8.54918396e+02 8.15899014e-01]	[500.87628174 567.456604 0.70383215]	[516.11004639 729.15319824 0.74966013]	[4.95603455e+02 7.80399109e+02 7.76772261e-01]	[441.81921387 313.51330566 0.92723715]	[467.39907837 313.51379395 0.88892174]	[421.41497803 300.71472168 0.83521914]	[487.91842651 300.72070312 0.82866877]	[5.00821930e+02 8.34286072e+02 8.17187190e-01]	[5.13602112e+02 8.26592041e+02 7.19321370e-01]	[4.82737427e+02 7.75270813e+02 7.25349307e-01]	[4.62269623e+02 8.95855286e+02 8.21552217e-01]	[4.41853271e+02 8.93278198e+02 8.33802044e-01]	[4.59814331e+02 8.67625916e+02 6.88136697e-01]
[457.19320679 323.74026489 0.87815964]	[454.64797974 377.73962402 0.9117676 ]	[395.5100708 380.11785889 0.85250431]	[359.82067871 490.48757935 0.86719704]	[354.54541016 585.46392822 0.90050966]	[516.19836426 377.67965698 0.87115705]	[534.18682861 485.41156006 0.80514336]	[549.52587891 585.40167236 0.85924637]	[459.77108765 570.04840088 0.70749617]	[418.65090942 572.62237549 0.67575788]	[444.38491821 729.09698486 0.76023126]	[4.59612030e+02 8.57398376e+02 8.13629091e-01]	[500.87475586 567.52923584 0.69345766]	[513.63946533 729.16760254 0.74709362]	[4.95586456e+02 7.77848022e+02 7.72102177e-01]	[441.80181885 313.53146362 0.93115067]	[464.97225952 313.52999878 0.89076889]	[421.40307617 300.73916626 0.8343451 ]	[485.50158691 300.74026489 0.82616132]	[5.00785950e+02 8.31843567e+02 8.20377290e-01]	[5.11092499e+02 8.26532227e+02 7.11976588e-01]	[4.82745026e+02 7.72766235e+02 7.33064175e-01]	[4.62255768e+02 8.95850891e+02 8.26654851e-01]	[4.41845886e+02 8.93275818e+02 8.39318514e-01]	[4.59806671e+02 8.67678406e+02 7.02110529e-01]
[457.14123535 323.77166748 0.87007546]	[454.61212158 380.11584473 0.90660429]	[393.07263184 380.18338013 0.85343015]	[359.78561401 490.5350647 0.8664608 ]	[354.50363159 585.53948975 0.87330347]	[516.15197754 377.70983887 0.86764729]	[536.64538574 487.96780396 0.80068523]	[549.50964355 585.44244385 0.8606354 ]	[459.75842285 570.05749512 0.70819014]	[418.64852905 572.64245605 0.6726976 ]	[444.3475647 729.04925537 0.76381922]	[4.59613190e+02 8.57404114e+02 8.15482736e-01]	[500.85443115 567.53173828 0.69628698]	[516.12481689 729.19158936 0.74938089]	[495.62948608 775.36523438 0.78707528]	[441.75088501 315.91519165 0.93577015]	[464.93145752 313.54168701 0.89931571]	[421.38323975 300.76202393 0.82708448]	[485.49435425 300.73950195 0.82829893]	[5.00802643e+02 8.31833313e+02 8.16853881e-01]	[5.13573364e+02 8.26532349e+02 7.05274284e-01]	[4.82743011e+02 7.72733765e+02 7.62153029e-01]	[4.62270416e+02 8.95854858e+02 8.27599585e-01]	[4.41858887e+02 8.93279846e+02 8.38288605e-01]	[4.59809570e+02 8.67683228e+02 7.10443377e-01]
[457.09860229 323.78323364 0.86420506]	[454.5894165 380.15170288 0.90564597]	[393.0512085 380.2253418 0.85388035]	[359.76318359 490.57720947 0.86684358]	[354.46633911 588.04119873 0.84498876]	[516.1159668 377.73690796 0.86272633]	[534.15716553 487.93722534 0.79944468]	[549.4956665 585.43444824 0.8629331 ]	[459.74661255 567.50756836 0.71510488]	[418.63989258 570.05285645 0.67595714]	[441.84786987 729.1038208 0.76921737]	[4.59598938e+02 8.57381592e+02 8.14473450e-01]	[500.84765625 565.00891113 0.70247734]	[516.16113281 729.15032959 0.74795109]	[495.68585205 777.82977295 0.79541564]	[441.71557617 315.9213562 0.93855363]	[464.87960815 313.54629517 0.90388536]	[421.3765564 303.25985718 0.82577974]	[485.47039795 300.7772522 0.83228856]	[5.00807617e+02 8.31831848e+02 8.27096283e-01]	[5.13635559e+02 8.26543640e+02 7.07106352e-01]	[4.82762909e+02 7.72760437e+02 7.58803368e-01]	[4.62297241e+02 8.95854431e+02 8.25604260e-01]	[4.41887115e+02 8.93286987e+02 8.29414845e-01]	[4.59806000e+02 8.67654297e+02 7.10946620e-01]
[454.61953735 323.79116821 0.8541047 ]	[454.5340271 380.19296265 0.89779276]	[392.98480225 380.26455688 0.84419906]	[359.76361084 493.06259155 0.8670103 ]	[354.46905518 588.09442139 0.83936763]	[513.64398193 380.1282959 0.86348975]	[534.1003418 487.95941162 0.79140389]	[549.49951172 585.44708252 0.86129588]	[459.73693848 570.05517578 0.71127337]	[418.63565063 572.6260376 0.67288524]	[441.85110474 729.13867188 0.77838647]	[4.59583984e+02 8.57444458e+02 8.13348472e-01]	[500.83999634 567.54266357 0.69842601]	[516.12609863 729.13409424 0.74147058]	[498.1651001 777.84197998 0.79767501]	[441.67919922 315.91265869 0.93312645]	[464.82485962 315.92071533 0.91034138]	[421.34213257 303.2428894 0.83457285]	[485.41464233 303.23742676 0.83573759]	[5.00826721e+02 8.31820801e+02 8.29793155e-01]	[5.13627441e+02 8.26537964e+02 7.06938207e-01]	[4.82815277e+02 7.72781921e+02 7.23780870e-01]	[4.62318359e+02 8.95852722e+02 8.32556546e-01]	[4.44296417e+02 8.93297974e+02 8.33573699e-01]	[4.59783173e+02 8.67709412e+02 7.23926544e-01]
[452.07577515 323.8024292 0.84640968]	[452.07723999 380.19281006 0.89784592]	[392.97628784 380.27737427 0.84184235]	[359.75918579 493.11126709 0.86877364]	[354.46539307 590.58410645 0.83658195]	[513.6194458 380.13070679 0.86191881]	[531.61114502 487.94900513 0.79163677]	[549.49554443 585.47894287 0.86009562]	[459.74957275 570.08709717 0.70813113]	[418.65063477 572.6583252 0.67462969]	[441.81002808 729.0960083 0.78571957]	[4.59579559e+02 8.57395508e+02 8.13537180e-01]	[500.84414673 570.04467773 0.69397908]	[516.12487793 729.15081787 0.7344175 ]	[498.24447632 777.91345215 0.79908025]	[439.29656982 315.921875 0.93357027]	[462.38946533 315.947052 0.93480146]	[421.30899048 305.78656006 0.8220945 ]	[482.97399902 305.79162598 0.84543467]	[5.00833130e+02 8.31809753e+02 8.28091204e-01]	[5.13656799e+02 8.26543762e+02 7.04126954e-01]	[4.82872162e+02 7.75298340e+02 7.02620685e-01]	[4.62312744e+02 8.95850220e+02 8.29777062e-01]	[4.41908752e+02 8.93293091e+02 8.31075430e-01]	[4.59790100e+02 8.67674377e+02 7.14876115e-01]
[452.01934814 323.78289795 0.84729749]	[452.01187134 380.21398926 0.89288467]	[390.490448 380.31951904 0.83739942]	[359.76141357 495.62393188 0.8725282 ]	[354.47250366 593.10662842 0.83152628]	[513.5680542 380.14593506 0.85932577]	[531.55993652 487.97293091 0.79206771]	[549.49920654 585.4954834 0.85554397]	[459.75799561 572.62420654 0.70669132]	[418.66149902 575.21105957 0.67989945]	[441.83731079 729.13354492 0.77644616]	[4.57216400e+02 8.57390320e+02 8.11411381e-01]	[500.85452271 570.08233643 0.69366795]	[516.15643311 729.14398193 0.73574507]	[498.20965576 780.4331665 0.79792416]	[439.26202393 315.90640259 0.93313736]	[462.34002686 315.93127441 0.93629897]	[421.28140259 305.84542847 0.82554168]	[482.91589355 305.78457642 0.86164707]	[5.00845276e+02 8.31816040e+02 8.17467093e-01]	[5.13658630e+02 8.26546448e+02 7.00105786e-01]	[4.82856964e+02 7.75353882e+02 7.01027811e-01]	[4.62299316e+02 8.95848022e+02 8.28259230e-01]	[4.41891174e+02 8.93289673e+02 8.30440760e-01]	[4.59775848e+02 8.67673035e+02 7.10668206e-01]
[449.50689697 323.76153564 0.84795177]	[449.48086548 380.24804688 0.88922226]	[390.45071411 382.74407959 0.82976002]	[359.75860596 495.68151855 0.87446868]	[354.49682617 595.68426514 0.83154947]	[511.08163452 380.16912842 0.85814285]	[531.53466797 487.97427368 0.793118 ]	[547.07202148 585.49328613 0.85789555]	[459.74505615 572.6439209 0.70537347]	[418.66363525 577.70721436 0.68390799]	[441.83810425 729.17626953 0.76902592]	[4.57197327e+02 8.57379272e+02 8.08076501e-01]	[500.8364563 570.09423828 0.69562215]	[516.17980957 729.14758301 0.73495805]	[498.2381897 780.46264648 0.80419147]	[439.22238159 313.53210449 0.93043393]	[462.30090332 313.543396 0.93393064]	[421.21188354 308.36218262 0.83459884]	[482.90594482 303.29266357 0.86449289]	[5.00859924e+02 8.31804260e+02 8.13475251e-01]	[5.16148193e+02 8.26534790e+02 6.99777126e-01]	[4.82866608e+02 7.77848450e+02 7.06511796e-01]	[4.62313995e+02 8.95838867e+02 8.26615751e-01]	[4.41898041e+02 8.93286377e+02 8.28198731e-01]	[4.59750763e+02 8.67654907e+02 7.05648959e-01]
[449.46728516 323.77197266 0.84659261]	[449.45001221 380.28390503 0.88665193]	[387.95321655 382.78887939 0.82505941]	[359.7701416 498.13851929 0.87863219]	[354.5213623 593.18731689 0.83850759]	[511.04660034 380.20843506 0.85704958]	[529.081604 487.97848511 0.79436481]	[549.48907471 585.49688721 0.8577472 ]	[459.74560547 572.62091064 0.71089649]	[418.64767456 575.22180176 0.68431705]	[441.80682373 729.12988281 0.77568233]	[4.57191254e+02 8.57359619e+02 8.07573438e-01]	[500.84164429 570.07415771 0.6983465 ]	[5.16127869e+02 7.29067383e+02 6.96969926e-01]	[500.66061401 780.41668701 0.81337893]	[439.19213867 313.53329468 0.92823231]	[462.2727356 313.54348755 0.93945372]	[421.16098022 308.36968994 0.82514405]	[482.85269165 305.77746582 0.86706847]	[5.00850189e+02 8.31858765e+02 8.08895648e-01]	[5.16162659e+02 8.26608215e+02 7.01553226e-01]	[4.82905121e+02 7.77827698e+02 6.87059045e-01]	[4.62311371e+02 8.95844910e+02 8.25498521e-01]	[4.41897949e+02 8.93288086e+02 8.26077223e-01]	[4.59753967e+02 8.67629700e+02 7.05132782e-01]
[446.9770813 323.79534912 0.8439858 ]	[446.97937012 380.29574585 0.88550186]	[387.92553711 382.82476807 0.82162482]	[359.78436279 498.1656189 0.88276434]	[354.55691528 595.71679688 0.84645844]	[511.03274536 380.21151733 0.85631126]	[529.07568359 487.940979 0.7965458 ]	[549.48876953 585.49658203 0.85988152]	[459.76242065 575.15673828 0.71323174]	[418.65194702 577.74713135 0.68922472]	[441.83602905 729.22784424 0.76380974]	[4.57184845e+02 8.57397766e+02 8.04729462e-01]	[500.86837769 572.59197998 0.70011646]	[5.16164001e+02 7.29137268e+02 7.08284199e-01]	[500.67098999 780.48223877 0.81992799]	[439.16134644 313.53863525 0.92772567]	[462.2416687 313.54544067 0.94290984]	[418.80477905 305.85635376 0.81760877]	[482.81134033 303.24746704 0.87922895]	[5.00837402e+02 8.31854675e+02 8.14165950e-01]	[5.16155457e+02 8.26617554e+02 7.08763301e-01]	[4.82929077e+02 7.77882263e+02 6.97762907e-01]	[4.62314270e+02 8.95851074e+02 8.24288964e-01]	[4.41900421e+02 8.93296021e+02 8.23689520e-01]	[4.59741547e+02 8.67663147e+02 7.11898804e-01]
[446.94570923 323.78421021 0.84722191]	[446.97421265 380.29696655 0.88545483]	[387.91778564 382.83721924 0.81963259]	[359.78961182 498.24411011 0.89142168]	[356.96704102 595.72454834 0.85125804]	[511.03323364 380.21054077 0.85538822]	[531.53155518 487.9359436 0.79525673]	[549.48773193 585.50280762 0.85935295]	[459.75994873 575.16931152 0.71015227]	[418.6255188 577.77166748 0.68777192]	[441.86032104 731.69036865 0.76845056]	[4.57204407e+02 8.57414917e+02 8.09058547e-01]	[500.88653564 572.59643555 0.69851005]	[5.16178833e+02 7.31662354e+02 7.16871202e-01]	[500.67654419 782.94836426 0.83807909]	[439.14318848 313.53601074 0.92527258]	[462.21142578 313.53875732 0.94069111]	[418.78237915 305.79931641 0.8225702 ]	[482.77441406 303.21084595 0.89293903]	[5.00840210e+02 8.34307617e+02 8.23359132e-01]	[5.16164001e+02 8.29072815e+02 7.20826805e-01]	[4.85345612e+02 7.77845276e+02 7.26614118e-01]	[4.62305756e+02 8.95858337e+02 8.25938225e-01]	[4.41898773e+02 8.93300842e+02 8.26499283e-01]	[4.59756592e+02 8.67669617e+02 7.23527133e-01]
[446.92922974 323.78414917 0.84768808]	[449.43600464 380.30358887 0.88379985]	[387.94256592 382.84353638 0.81804097]	[362.20239258 498.16854858 0.87411785]	[357.00878906 600.75927734 0.86584842]	[511.04055786 380.21530151 0.85464829]	[531.55316162 487.98175049 0.79227352]	[549.49713135 585.49200439 0.86154944]	[459.76464844 575.2088623 0.71168184]	[418.63314819 580.26184082 0.68897116]	[441.91293335 731.68951416 0.75248063]	[4.57209106e+02 8.57405762e+02 8.07778537e-01]	[500.89682007 572.6137085 0.70093071]	[5.16172058e+02 7.31711121e+02 7.22637355e-01]	[498.26223755 782.97058105 0.81756926]	[439.13116455 313.52859497 0.92168874]	[462.20065308 313.5333252 0.94251138]	[418.75692749 303.29916382 0.82617533]	[482.76043701 300.76947021 0.89619619]	[5.00813171e+02 8.34273254e+02 8.32570314e-01]	[5.13664612e+02 8.26664307e+02 7.22920895e-01]	[4.82912598e+02 7.77869202e+02 7.17622340e-01]	[4.62323364e+02 8.95862183e+02 8.29513609e-01]	[4.44298492e+02 8.93309998e+02 8.27132702e-01]	[4.59746643e+02 8.67666199e+02 7.22549498e-01]
[446.92446899 323.77828979 0.84880793]	[449.45291138 380.2862854 0.88602191]	[390.42807007 382.83364868 0.82039446]	[362.24050903 495.68795776 0.85840839]	[357.04641724 598.29833984 0.8657918 ]	[511.04650879 380.18383789 0.85824746]	[531.56280518 485.44897461 0.79970193]	[549.52380371 585.48834229 0.85838723]	[459.77288818 575.14581299 0.70815784]	[418.65893555 577.7666626 0.68332911]	[444.34597778 731.66711426 0.74917549]	[4.59577698e+02 8.57432068e+02 8.10631990e-01]	[500.88317871 570.07141113 0.70060551]	[5.16140625e+02 7.31725037e+02 7.19522297e-01]	[498.18225098 780.45428467 0.78665829]	[439.12936401 313.52749634 0.9216193 ]	[462.19665527 313.53353882 0.94184864]	[418.75234985 303.29995728 0.82786351]	[482.76193237 300.76657104 0.89671683]	[5.00799011e+02 8.34257751e+02 8.16394150e-01]	[5.13600769e+02 8.26617615e+02 7.14210629e-01]	[4.82837158e+02 7.75351501e+02 6.90866053e-01]	[4.62313782e+02 8.95876587e+02 8.28464389e-01]	[4.41905731e+02 8.93313843e+02 8.32669556e-01]	[4.59749939e+02 8.67690613e+02 7.24358857e-01]
[446.92938232 323.75949097 0.8504442 ]	[449.47747803 380.27133179 0.88761073]	[390.443573 382.82162476 0.82259685]	[362.33685303 495.65826416 0.84046453]	[357.09585571 593.15661621 0.86736995]	[511.07159424 380.16101074 0.85856616]	[534.11981201 487.95437622 0.78878433]	[549.54864502 585.52355957 0.85266978]	[459.80758667 575.1519165 0.70570672]	[418.67593384 577.75189209 0.68099153]	[444.42095947 729.22454834 0.74321163]	[4.59586700e+02 8.57389954e+02 8.12235832e-01]	[503.26626587 570.09503174 0.69429725]	[5.16161499e+02 7.34257263e+02 7.20650256e-01]	[4.93131958e+02 7.80474426e+02 7.65353262e-01]	[439.13531494 313.51956177 0.92241049]	[462.19821167 313.52157593 0.94038689]	[418.76187134 303.30654907 0.82863194]	[482.76556396 300.76803589 0.89630413]	[500.72900391 831.83764648 0.8354193 ]	[5.11024261e+02 8.26559814e+02 7.21756339e-01]	[4.82731934e+02 7.75257080e+02 7.04892039e-01]	[4.62321655e+02 8.95882812e+02 8.27100515e-01]	[4.41909729e+02 8.93316345e+02 8.31449687e-01]	[4.59750793e+02 8.67659668e+02 7.16795981e-01]
[446.93951416 323.74682617 0.85146099]	[451.99523926 380.26889038 0.8871718 ]	[390.48336792 382.81008911 0.8237806 ]	[364.86935425 495.64916992 0.8248226 ]	[357.15054321 595.70880127 0.86382705]	[513.58721924 380.16122437 0.85912228]	[536.64349365 490.51379395 0.787296 ]	[549.55407715 585.52758789 0.85099226]	[459.80770874 575.15826416 0.70739973]	[418.68984985 577.76422119 0.68271923]	[446.88162231 729.15966797 0.73200333]	[4.59629272e+02 8.57417358e+02 8.14424455e-01]	[503.25418091 572.58551025 0.69322658]	[5.16159302e+02 7.39425354e+02 7.32474625e-01]	[4.88005432e+02 7.77909302e+02 7.58012772e-01]	[439.14404297 313.5090332 0.92290926]	[462.21234131 313.51190186 0.93792927]	[418.79986572 305.78363037 0.82078105]	[482.78518677 300.77456665 0.89429545]	[500.66610718 831.77740479 0.83653224]	[5.05977051e+02 8.24029114e+02 7.29893744e-01]	[4.80240570e+02 7.72688354e+02 7.00229585e-01]	[4.62325806e+02 8.95895935e+02 8.18298519e-01]	[4.41901306e+02 8.93313538e+02 8.22843671e-01]	[4.59790253e+02 8.67664734e+02 7.16118336e-01]
[446.93292236 323.72817993 0.85455453]	[452.01901245 380.27114868 0.8886869 ]	[390.487854 382.8348999 0.82167649]	[369.93157959 495.67645264 0.82082129]	[357.22799683 595.7510376 0.86025268]	[513.59130859 380.13183594 0.86197072]	[534.18756104 487.97842407 0.79169244]	[549.55438232 585.50994873 0.85284483]	[459.83096313 575.16552734 0.70786858]	[418.71282959 577.75946045 0.6843406 ]	[4.46908966e+02 7.29176086e+02 7.10120022e-01]	[4.59630096e+02 8.57428406e+02 8.13790739e-01]	[503.27139282 572.60699463 0.69284075]	[5.13605408e+02 7.36806946e+02 7.15812683e-01]	[4.87987427e+02 7.80402344e+02 7.57143557e-01]	[439.14544678 313.48770142 0.91900969]	[462.21420288 313.50527954 0.93375379]	[421.15142822 305.81689453 0.8089267 ]	[482.802948 303.21969604 0.89183915]	[498.26864624 831.78015137 0.83948475]	[5.05989380e+02 8.24048523e+02 7.35648036e-01]	[4.80262787e+02 7.72715271e+02 6.94279373e-01]	[4.62314362e+02 8.95891724e+02 8.20675194e-01]	[4.41890167e+02 8.93310486e+02 8.27172041e-01]	[4.59797577e+02 8.67675415e+02 7.15250969e-01]
[446.94503784 323.7244873 0.85227817]	[452.07019043 380.2713623 0.89008033]	[392.987854 382.83654785 0.82501513]	[372.443573 495.66876221 0.8205207 ]	[359.61218262 598.30432129 0.87229961]	[513.62866211 380.13952637 0.86332679]	[534.18170166 485.48071289 0.7999118 ]	[549.56622314 585.50335693 0.85157889]	[459.84793091 572.63061523 0.71121287]	[418.7364502 577.71417236 0.68512499]	[4.46939728e+02 7.29184753e+02 7.08705187e-01]	[4.59647797e+02 8.57365845e+02 8.19702804e-01]	[503.27536011 570.07580566 0.69617057]	[513.65625 741.9786377 0.74567062]	[4.82907410e+02 7.77892334e+02 7.70646691e-01]	[439.1555481 313.48571777 0.92033523]	[462.22720337 313.493927 0.93262231]	[421.19033813 308.38583374 0.79968655]	[482.83932495 303.22363281 0.88885009]	[5.00654114e+02 8.31748047e+02 8.27307940e-01]	[5.03464294e+02 8.21508484e+02 7.46764064e-01]	[4.77698822e+02 7.70245850e+02 6.40193224e-01]	[4.62305206e+02 8.95885925e+02 8.21718752e-01]	[4.41879395e+02 8.93297302e+02 8.30050886e-01]	[4.59801636e+02 8.67614319e+02 7.04368651e-01]
[446.96270752 321.29519653 0.85147518]	[454.58636475 380.25808716 0.89874327]	[393.06317139 382.78359985 0.83506995]	[372.48834229 495.6947937 0.82786798]	[359.63668823 598.3190918 0.88237262]	[516.13861084 380.13360596 0.86748028]	[536.68597412 487.93835449 0.80146688]	[549.58068848 585.52429199 0.84783214]	[462.19403076 572.6217041 0.71536636]	[418.75857544 577.69805908 0.68798041]	[4.46933350e+02 7.31653992e+02 7.04185367e-01]	[4.59660492e+02 8.54907227e+02 8.25781107e-01]	[503.28640747 570.07952881 0.70196337]	[5.13611084e+02 7.39403748e+02 7.27524519e-01]	[4.82918030e+02 7.77883057e+02 7.68688917e-01]	[439.17321777 313.47067261 0.91966832]	[462.2401123 313.48184204 0.92927289]	[421.22937012 308.37051392 0.79472005]	[482.86465454 303.21746826 0.88829035]	[5.00666534e+02 8.31776978e+02 8.17811310e-01]	[5.03467682e+02 8.24009277e+02 7.41436362e-01]	[4.77704132e+02 7.70250244e+02 6.32763147e-01]	[4.62305450e+02 8.95890564e+02 8.18248332e-01]	[4.41880249e+02 8.93295471e+02 8.27782333e-01]	[4.59819275e+02 8.65124268e+02 6.97769344e-01]
[446.96533203 321.29119873 0.85179925]	[454.58813477 380.25579834 0.89873618]	[393.06338501 382.78182983 0.8349908 ]	[372.48132324 495.67956543 0.8268134 ]	[359.64785767 600.74884033 0.88117146]	[516.13897705 380.12820435 0.86716574]	[536.68597412 487.94110107 0.8008433 ]	[549.58068848 585.52105713 0.84807104]	[462.19204712 572.62365723 0.7146073 ]	[418.74850464 577.706604 0.68875009]	[4.46943756e+02 7.31658508e+02 7.04485297e-01]	[4.59656525e+02 8.54913452e+02 8.24457407e-01]	[503.28857422 570.07678223 0.70212483]	[5.13605713e+02 7.39393127e+02 7.26783037e-01]	[4.82920380e+02 7.77897156e+02 7.69202650e-01]	[439.17453003 313.46865845 0.92013526]	[462.24093628 313.47824097 0.92829704]	[421.22888184 308.36862183 0.7956413 ]	[482.86395264 303.21548462 0.88823897]	[5.00665070e+02 8.31783142e+02 8.18708956e-01]	[5.03468353e+02 8.24016479e+02 7.42611349e-01]	[4.77707428e+02 7.70264404e+02 6.31614327e-01]	[4.62304626e+02 8.95887939e+02 8.20112705e-01]	[4.41879578e+02 8.93294434e+02 8.28746557e-01]	[4.59815247e+02 8.65134521e+02 6.97510898e-01]
[449.44302368 321.26553345 0.85413748]	[454.63037109 380.24853516 0.90468925]	[395.52502441 382.76150513 0.8409977 ]	[372.51882935 498.12216187 0.83290291]	[359.65447998 598.31951904 0.87800086]	[516.1774292 380.11923218 0.87000644]	[536.72613525 485.44592285 0.81336421]	[549.57287598 585.51251221 0.84881741]	[462.21453857 572.61230469 0.71322608]	[418.76931763 575.22137451 0.68985492]	[4.46901581e+02 7.29223083e+02 7.07294285e-01]	[4.59655121e+02 8.54915955e+02 8.23208332e-01]	[503.30960083 570.05883789 0.70224768]	[5.11033844e+02 7.39344177e+02 7.29012847e-01]	[4.82961914e+02 7.80415283e+02 7.70375133e-01]	[439.1937561 313.45373535 0.91995257]	[462.25985718 313.45761108 0.9228155 ]	[421.27352905 308.34823608 0.77559042]	[482.87884521 303.19613647 0.88629502]	[5.00657410e+02 8.31762573e+02 8.19260538e-01]	[5.03483063e+02 8.23993530e+02 7.41967738e-01]	[4.80158234e+02 7.72707397e+02 6.53989851e-01]	[4.62286163e+02 8.95892151e+02 8.17339957e-01]	[4.41867645e+02 8.93290527e+02 8.28967750e-01]	[4.59820984e+02 8.65129089e+02 7.00667262e-01]
[449.47824097 321.24899292 0.85624248]	[457.06311035 380.22393799 0.91133744]	[395.53225708 382.73269653 0.84350049]	[372.54544067 495.65484619 0.82998341]	[359.66308594 598.25115967 0.87005675]	[516.22052002 380.09246826 0.87256777]	[536.75280762 485.41827393 0.81982857]	[549.5536499 585.47991943 0.85284626]	[462.23330688 570.09259033 0.71086538]	[418.78601074 572.65710449 0.68163693]	[4.46933197e+02 7.29173584e+02 7.07284927e-01]	[4.59662506e+02 8.54923157e+02 8.24206173e-01]	[503.32049561 570.04602051 0.69732738]	[5.11010803e+02 7.41887512e+02 7.36323416e-01]	[4.82920288e+02 7.77877930e+02 7.67763615e-01]	[439.20858765 313.4324646 0.91811681]	[462.29467773 313.43762207 0.92250144]	[421.30093384 308.36224365 0.76283836]	[482.90188599 303.19403076 0.88142377]	[5.00652618e+02 8.31726685e+02 8.15615714e-01]	[5.03438416e+02 8.21504028e+02 7.42566109e-01]	[4.80156525e+02 7.70246887e+02 6.33221924e-01]	[4.62277618e+02 8.95913147e+02 8.15616250e-01]	[4.41857788e+02 8.93296204e+02 8.31430376e-01]	[4.59820953e+02 8.65122681e+02 7.01240301e-01]
[452.01556396 321.17773438 0.86758715]	[457.15002441 380.13262939 0.93191385]	[395.62246704 380.26785278 0.86158043]	[372.52090454 495.63476562 0.8257519 ]	[359.63775635 595.72949219 0.87195396]	[518.69842529 377.68286133 0.87556881]	[539.17047119 482.95193481 0.83558345]	[549.53533936 585.40594482 0.86104006]	[462.23855591 570.08312988 0.71237832]	[418.78817749 572.66217041 0.68203121]	[4.46956268e+02 7.29182190e+02 7.20855415e-01]	[4.59655762e+02 8.54905884e+02 8.26525688e-01]	[503.31454468 570.02478027 0.69722939]	[508.53344727 739.34960938 0.74182332]	[480.34411621 772.84008789 0.77759415]	[439.2416687 310.95144653 0.90680337]	[462.35073853 310.94381714 0.90299487]	[421.34048462 305.83172607 0.74972743]	[485.34017944 300.68728638 0.87973362]	[4.98254364e+02 8.26636963e+02 7.66265035e-01]	[5.03341370e+02 8.13800537e+02 7.66174912e-01]	[4.72572479e+02 7.70159424e+02 5.53569078e-01]	[4.62289673e+02 8.95911804e+02 8.21432769e-01]	[4.41868225e+02 8.93293091e+02 8.37046981e-01]	[4.59789307e+02 8.65115234e+02 6.93017483e-01]
[454.53839111 321.16101074 0.87437832]	[457.20040894 380.09735107 0.93860078]	[398.04534912 380.22866821 0.86691177]	[372.54498291 493.12411499 0.82219559]	[359.61398315 593.17614746 0.86845487]	[518.72821045 377.65792847 0.87904918]	[539.19787598 485.34432983 0.83701181]	[549.53540039 585.39556885 0.86126035]	[462.27883911 567.54107666 0.71214068]	[421.1890564 570.07769775 0.68141675]	[446.94338989 729.06359863 0.72916526]	[4.59659515e+02 8.54900330e+02 8.27652693e-01]	[503.33157349 567.49499512 0.69870645]	[508.49700928 734.28118896 0.75623441]	[482.86737061 770.22973633 0.81342173]	[439.28594971 310.92959595 0.90380335]	[462.40457153 310.90722656 0.89180923]	[421.38345337 303.28097534 0.74702328]	[485.38327026 298.25064087 0.87783092]	[4.98185028e+02 8.26517578e+02 8.04985642e-01]	[5.03401337e+02 8.11283508e+02 8.04285347e-01]	[4.77646759e+02 7.67550476e+02 6.24054670e-01]	[4.62293854e+02 8.95907471e+02 8.14711988e-01]	[4.41865143e+02 8.93283325e+02 8.29141915e-01]	[4.59810547e+02 8.65104187e+02 7.04071641e-01]
[454.57528687 318.77755737 0.88156015]	[457.21688843 377.74472046 0.94052744]	[398.05426025 380.18609619 0.87071592]	[372.55374146 493.06079102 0.82465732]	[357.23092651 590.60223389 0.87424022]	[518.75665283 377.64508057 0.88051569]	[539.2388916 485.37161255 0.83913088]	[549.5291748 585.38989258 0.86445987]	[462.26992798 567.51184082 0.72091305]	[421.16537476 570.0534668 0.68785375]	[4.46962341e+02 7.26628967e+02 7.22204447e-01]	[4.59673920e+02 8.54914978e+02 8.24562252e-01]	[503.34692383 567.45062256 0.71070808]	[508.47720337 734.25024414 0.76259142]	[482.8659668 767.70446777 0.81528425]	[439.3104248 310.90618896 0.9007656 ]	[462.43338013 310.88104248 0.88490528]	[421.38095093 303.20864868 0.77665281]	[485.42462158 298.21463013 0.87955922]	[4.95697571e+02 8.21494141e+02 7.97437489e-01]	[503.32263184 811.18591309 0.82815117]	[4.77694885e+02 7.64977539e+02 6.11969709e-01]	[4.62314270e+02 8.95913269e+02 8.07435036e-01]	[4.41880219e+02 8.93287903e+02 8.16377282e-01]	[4.59821838e+02 8.65125916e+02 7.08901286e-01]
[454.61135864 318.75424194 0.8880018 ]	[459.59020996 377.72409058 0.94194555]	[398.05841064 380.16543579 0.86944771]	[372.52603149 490.52508545 0.82654762]	[357.21621704 588.08551025 0.88965291]	[521.17340088 377.63995361 0.88322574]	[539.23382568 482.92944336 0.85072595]	[549.54022217 585.35955811 0.86616409]	[462.27639771 567.52496338 0.72190869]	[421.1762085 570.08355713 0.68573821]	[4.46946716e+02 7.29090454e+02 7.09469974e-01]	[4.59675385e+02 8.57372620e+02 8.23737144e-01]	[503.34280396 565.01959229 0.71159315]	[508.49017334 731.73980713 0.76579481]	[482.74938965 767.51904297 0.78683567]	[441.66348267 310.86956787 0.89509636]	[464.81890869 308.40249634 0.87718278]	[421.39178467 300.72885132 0.79574209]	[485.46011353 298.18603516 0.8769033 ]	[4.98151215e+02 8.16336792e+02 7.75334656e-01]	[5.0325470e+02 8.0863678e+02 8.0232501e-01]	[4.77646790e+02 7.57355652e+02 5.45251906e-01]	[4.62338257e+02 8.95892700e+02 8.08801472e-01]	[4.44297699e+02 8.93281250e+02 8.13229144e-01]	[4.59806580e+02 8.67599060e+02 7.18310177e-01]
[457.06634521 318.71731567 0.90050399]	[459.61203003 377.69058228 0.9468087 ]	[398.07736206 380.14712524 0.87099832]	[372.52600098 490.49978638 0.82650048]	[357.16503906 587.9855957 0.90660167]	[521.18560791 377.58758545 0.87974393]	[539.23114014 482.85211182 0.86162651]	[549.52819824 585.34063721 0.87079221]	[462.27005005 564.9967041 0.72589457]	[421.18725586 567.51171875 0.69081974]	[4.46938751e+02 7.26554138e+02 6.96575642e-01]	[4.59662689e+02 8.54879700e+02 8.25170219e-01]	[503.33209229 564.94122314 0.72157073]	[505.96780396 729.16082764 0.7494368 ]	[482.94763184 765.02563477 0.78763294]	[441.68167114 308.3977356 0.89454949]	[464.8581543 308.34667969 0.87118179]	[421.4095459 300.74215698 0.79255557]	[487.93432617 298.15591431 0.87054586]	[4.93086731e+02 8.13813965e+02 7.94647574e-01]	[5.03254303e+02 8.08594421e+02 8.03087413e-01]	[4.80216064e+02 7.54791992e+02 6.16565108e-01]	[4.62331329e+02 8.95877563e+02 8.01189840e-01]	[4.44295074e+02 8.93270325e+02 7.99596727e-01]	[4.59805878e+02 8.65110229e+02 7.09888637e-01]
[457.07095337 318.71612549 0.90176594]	[459.61749268 377.69030762 0.94737852]	[398.08004761 380.14379883 0.87104177]	[372.52584839 490.50195312 0.82627553]	[357.16241455 588.00628662 0.90250552]	[521.19372559 377.59210205 0.88137454]	[539.23956299 482.87045288 0.85811132]	[549.53112793 585.34265137 0.87099046]	[462.26864624 565.00250244 0.72403955]	[421.18395996 567.51660156 0.68921155]	[4.46933563e+02 7.26552795e+02 6.95400417e-01]	[4.59654846e+02 8.54886597e+02 8.22613299e-01]	[503.32894897 564.94805908 0.71983308]	[505.97052002 729.17120361 0.74822181]	[482.92642212 764.99810791 0.78215408]	[441.68643188 308.40087891 0.89491379]	[464.85733032 308.35177612 0.87141651]	[421.41259766 300.74755859 0.79284501]	[487.92630005 298.1600647 0.87137586]	[4.93096924e+02 8.13800293e+02 7.91083217e-01]	[5.03252808e+02 8.08574585e+02 7.93114483e-01]	[4.80202454e+02 7.54754517e+02 6.07563972e-01]	[4.62326263e+02 8.95865845e+02 7.99095094e-01]	[4.41899902e+02 8.93258240e+02 7.98018873e-01]	[4.59798279e+02 8.65120789e+02 7.08027720e-01]
[457.08050537 318.70635986 0.90526807]	[459.61758423 377.67480469 0.94861317]	[398.09481812 380.11633301 0.87239462]	[372.47702026 490.54827881 0.82007325]	[357.15600586 585.56970215 0.90710568]	[521.18621826 377.58013916 0.87935722]	[539.25006104 482.86547852 0.85487193]	[549.53430176 585.34619141 0.86722142]	[462.25024414 564.99481201 0.72969651]	[421.17715454 567.50579834 0.69341916]	[4.46955566e+02 7.26529419e+02 6.83357477e-01]	[4.59642426e+02 8.54887390e+02 8.24037910e-01]	[503.30654907 564.94702148 0.72182816]	[505.98025513 729.15582275 0.73843008]	[4.82919464e+02 7.62417603e+02 7.62072623e-01]	[441.69467163 308.38470459 0.89268851]	[464.8611145 308.34255981 0.87075007]	[423.77313232 300.70587158 0.77681541]	[487.93643188 298.15200806 0.87229621]	[490.49331665 811.30554199 0.81641465]	[5.00838684e+02 8.06101624e+02 7.93440878e-01]	[4.80232300e+02 7.49762817e+02 6.18392110e-01]	[4.62318573e+02 8.95866760e+02 8.00870419e-01]	[4.41888123e+02 8.93256348e+02 8.05317879e-01]	[4.59783020e+02 8.65119690e+02 7.09280133e-01]
[457.09805298 318.70498657 0.90989381]	[459.63250732 377.68817139 0.94954062]	[398.10717773 380.11978149 0.8732965 ]	[372.44107056 490.55487061 0.81821263]	[357.11160278 588.02514648 0.89691597]	[521.19750977 377.61886597 0.88384503]	[539.24908447 482.9342041 0.84789872]	[549.53942871 585.39190674 0.86315149]	[462.26367188 567.48876953 0.72331941]	[421.16140747 567.56274414 0.68618035]	[4.46899292e+02 7.26514282e+02 6.82566166e-01]	[4.59647461e+02 8.54882568e+02 8.27261388e-01]	[503.32907104 565.00024414 0.71509695]	[506.00228882 729.18640137 0.74004656]	[482.85900879 757.31494141 0.75876778]	[441.70825195 308.39041138 0.89236736]	[464.87005615 308.35177612 0.86983091]	[423.79110718 300.72381592 0.76976532]	[487.94400024 298.1600647 0.87226397]	[4.90524567e+02 8.08682617e+02 7.92587340e-01]	[5.03244232e+02 7.98370300e+02 7.65611053e-01]	[4.80164520e+02 7.49602417e+02 5.97489595e-01]	[4.62280579e+02 8.95860779e+02 8.04287493e-01]	[4.41872040e+02 8.93246094e+02 8.11684847e-01]	[4.59787567e+02 8.65130066e+02 7.07389832e-01]
[457.09170532 318.74069214 0.90379256]	[459.65332031 380.08786011 0.94842732]	[398.10427856 380.19094849 0.87538046]	[372.44021606 490.51104736 0.81680357]	[357.08007812 588.06054688 0.89309818]	[521.23114014 377.70700073 0.89271206]	[539.23901367 485.40505981 0.83644676]	[549.52941895 585.44207764 0.86254501]	[462.24990845 570.06237793 0.72012752]	[421.14407349 570.09777832 0.69117969]	[4.46935913e+02 7.29098022e+02 6.94483519e-01]	[4.59639923e+02 8.57401550e+02 8.29235852e-01]	[503.32327271 570.03955078 0.70493197]	[508.44830322 731.72613525 0.77966428]	[4.80329712e+02 7.62486572e+02 7.50925601e-01]	[441.72183228 310.87994385 0.89539087]	[464.87145996 310.86923218 0.8759445 ]	[423.82385254 303.20077515 0.7454257 ]	[487.92779541 298.25128174 0.85768831]	[4.95639435e+02 8.06123962e+02 7.53305197e-01]	[5.00858704e+02 7.93321899e+02 7.77884007e-01]	[4.77632629e+02 7.52194397e+02 4.92132992e-01]	[4.62265320e+02 8.95902893e+02 8.20764482e-01]	[4.41867889e+02 8.93287537e+02 8.35053325e-01]	[4.59757874e+02 8.67656799e+02 7.17177808e-01]
[457.08276367 321.17333984 0.89287239]	[459.63308716 380.13772583 0.94718337]	[398.08752441 380.23947144 0.87489647]	[369.96011353 493.05288696 0.81574833]	[357.08789062 588.06152344 0.89469922]	[521.23028564 377.74255371 0.89575803]	[539.19165039 485.3899231 0.83345777]	[549.54406738 585.46972656 0.85733151]	[462.2557373 570.09735107 0.72258621]	[421.15194702 572.61682129 0.69081759]	[4.46934052e+02 7.29125671e+02 6.92861497e-01]	[4.59633362e+02 8.57453125e+02 8.22381020e-01]	[503.32067871 570.07263184 0.70239365]	[508.44760132 734.23754883 0.77049875]	[4.80340302e+02 7.59874878e+02 7.42402911e-01]	[441.70889282 310.96102905 0.90773076]	[464.87387085 310.9359436 0.88585711]	[423.81921387 303.29763794 0.74417454]	[487.91427612 300.68685913 0.84687907]	[4.93126282e+02 8.06072998e+02 7.47879088e-01]	[5.00820801e+02 7.93267822e+02 7.78891683e-01]	[4.77687775e+02 7.49651978e+02 4.91105199e-01]	[4.62267273e+02 8.95906128e+02 8.18673074e-01]	[4.41866241e+02 8.93295898e+02 8.35433900e-01]	[4.59753998e+02 8.67694458e+02 7.14678645e-01]
[457.09176636 321.21395874 0.88931596]	[459.62271118 380.16098022 0.9465481 ]	[398.07998657 380.24212646 0.87565696]	[369.94995117 493.07623291 0.81674141]	[357.09417725 588.05108643 0.89765221]	[521.23120117 380.10620117 0.89505363]	[539.17852783 485.40493774 0.83193231]	[549.5333252 585.52233887 0.85268062]	[462.23110962 570.09985352 0.71850008]	[418.77999878 572.62329102 0.68970913]	[4.46923279e+02 7.29119568e+02 6.93899632e-01]	[4.59634460e+02 8.57452576e+02 8.17395449e-01]	[503.31604004 570.081604 0.69816464]	[508.52508545 734.21990967 0.76805431]	[4.82718903e+02 7.57311218e+02 7.37076938e-01]	[441.72018433 313.43453979 0.92072892]	[464.86773682 310.97692871 0.88879794]	[423.82980347 305.85171509 0.75604719]	[485.48568726 300.74224854 0.84518433]	[4.93075775e+02 8.06071167e+02 7.44456410e-01]	[5.00797516e+02 7.93276611e+02 7.71852493e-01]	[4.77736328e+02 7.47163513e+02 4.94337022e-01]	[4.62270874e+02 8.95905823e+02 8.14806581e-01]	[4.41868866e+02 8.93296143e+02 8.30044210e-01]	[4.59755890e+02 8.67693176e+02 7.07935929e-01]
[457.08370972 321.25619507 0.88001752]	[459.60705566 380.19033813 0.943124 ]	[398.07366943 380.26196289 0.87432468]	[369.94451904 493.08551025 0.81634718]	[357.08889771 588.07830811 0.89260685]	[521.21234131 380.12710571 0.89460504]	[539.19042969 487.92266846 0.82016444]	[549.51531982 585.57983398 0.84376097]	[462.20864868 572.60662842 0.71574748]	[418.76516724 572.65924072 0.68633687]	[4.46947449e+02 7.29192383e+02 7.03317106e-01]	[4.59636322e+02 8.59977844e+02 8.17235112e-01]	[503.29421997 572.58776855 0.69720483]	[508.50796509 734.24835205 0.76451498]	[4.82751434e+02 7.57379700e+02 7.44556189e-01]	[441.7154541 313.47564697 0.92917299]	[464.86856079 313.42706299 0.89477664]	[423.81546021 308.33374023 0.75768769]	[485.48977661 300.78015137 0.83843255]	[4.93090576e+02 8.06097778e+02 7.51078725e-01]	[5.00811707e+02 7.93301086e+02 7.74644613e-01]	[4.80135071e+02 7.49585999e+02 5.09566903e-01]	[4.62268402e+02 8.95888550e+02 8.19374263e-01]	[4.41872559e+02 8.93291870e+02 8.33745778e-01]	[4.59752441e+02 8.70155029e+02 7.10562110e-01]
[454.64126587 323.73699951 0.86038506]	[459.59362793 380.23025513 0.93833739]	[398.06820679 380.31188965 0.86991972]	[369.93051147 493.09283447 0.81573832]	[357.09967041 588.05859375 0.89381015]	[521.19433594 380.14691162 0.89513773]	[536.74468994 487.97564697 0.80765033]	[549.50549316 587.9989624 0.83671445]	[462.20864868 572.63323975 0.71744853]	[418.75717163 575.17352295 0.68901324]	[4.46872589e+02 7.31728088e+02 6.93095207e-01]	[4.59621887e+02 8.60000610e+02 8.16811383e-01]	[503.30090332 572.61175537 0.69743562]	[508.48776245 739.34533691 0.7538538 ]	[4.82734161e+02 7.59924438e+02 7.31488109e-01]	[441.69656372 313.52142334 0.92893302]	[464.84362793 313.48364258 0.90671051]	[423.78689575 308.35287476 0.74927187]	[485.49853516 303.21789551 0.8367371 ]	[4.93056519e+02 8.06109375e+02 7.48326182e-01]	[5.00768982e+02 7.93333374e+02 7.53927112e-01]	[4.80150665e+02 7.49651428e+02 5.07108033e-01]	[4.62257324e+02 8.95873230e+02 8.27810764e-01]	[4.41869720e+02 8.93291077e+02 8.45138073e-01]	[4.59750793e+02 8.70179932e+02 7.16463625e-01]
[454.64031982 323.73672485 0.86054415]	[459.59658813 380.22808838 0.93867373]	[398.07305908 380.30981445 0.87085432]	[369.93066406 493.09317017 0.8164053 ]	[357.10272217 588.07617188 0.89224023]	[521.19586182 380.14562988 0.8953228 ]	[536.75091553 487.98678589 0.80624551]	[549.50738525 587.9967041 0.83650964]	[462.21270752 572.63946533 0.71803087]	[418.76248169 575.17462158 0.68902469]	[4.46869598e+02 7.31733215e+02 6.92099333e-01]	[4.59622192e+02 8.60001770e+02 8.16829860e-01]	[503.30267334 572.62030029 0.69746476]	[508.48526001 739.35632324 0.75375652]	[4.82735901e+02 7.59910522e+02 7.26409733e-01]	[441.69619751 313.52130127 0.92907304]	[464.84356689 313.48410034 0.90689492]	[423.78720093 308.35333252 0.74788386]	[485.5010376 303.22012329 0.83591664]	[4.90569519e+02 8.06100708e+02 7.42812395e-01]	[5.00750000e+02 7.93328674e+02 7.47125864e-01]	[4.80163391e+02 7.49633545e+02 5.02995610e-01]	[4.62262695e+02 8.95875916e+02 8.28514338e-01]	[4.41877045e+02 8.93295776e+02 8.45229208e-01]	[4.59746246e+02 8.70180176e+02 7.16289937e-01]
[454.61535645 323.77737427 0.85472506]	[459.57806396 380.27792358 0.93343478]	[398.05926514 380.33889771 0.86542898]	[369.91479492 493.10882568 0.81638414]	[357.10995483 588.09667969 0.88757306]	[518.79455566 380.20001221 0.89013648]	[536.72589111 485.48300171 0.80553943]	[549.48828125 585.56848145 0.84591252]	[462.1895752 572.62823486 0.71205819]	[418.74307251 572.64703369 0.68192506]	[4.44378265e+02 7.31694885e+02 6.84454858e-01]	[4.59634735e+02 8.62491577e+02 8.14855516e-01]	[503.27352905 572.62402344 0.69736409]	[508.4480896 739.4241333 0.75233281]	[4.80349060e+02 7.59908569e+02 7.05354035e-01]	[441.6746521 315.91485596 0.93373621]	[464.81570435 313.51602173 0.91438603]	[423.76586914 308.39910889 0.73903322]	[487.91641235 303.26483154 0.82930136]	[4.87962982e+02 8.06111816e+02 7.46468067e-01]	[5.00663361e+02 7.93352051e+02 7.16037929e-01]	[4.80152710e+02 7.49620361e+02 4.83091235e-01]	[4.62266174e+02 8.95891235e+02 8.22179437e-01]	[4.41889404e+02 8.93314392e+02 8.34509730e-01]	[4.59777130e+02 8.70197266e+02 7.12016761e-01]
[454.57913208 323.79962158 0.85018063]	[457.21124268 380.32022095 0.92451638]	[398.0463562 382.75723267 0.85870832]	[369.92053223 495.61077881 0.82069492]	[357.10366821 590.56512451 0.88187933]	[518.76824951 380.24127197 0.88723451]	[539.1730957 490.51034546 0.80164152]	[547.05541992 588.01983643 0.84054428]	[459.83560181 572.63323975 0.70791638]	[418.72024536 572.65447998 0.68031287]	[4.44371826e+02 7.31694153e+02 6.88165367e-01]	[4.59635986e+02 8.62509705e+02 8.14656615e-01]	[503.24481201 572.63372803 0.69687819]	[505.99645996 741.94549561 0.75411648]	[4.80280670e+02 7.54840515e+02 6.59720957e-01]	[439.32965088 315.93545532 0.93829054]	[462.42727661 313.54522705 0.92262989]	[421.41168213 308.41641235 0.7576617 ]	[485.45425415 305.77856445 0.83615905]	[4.85482391e+02 8.06108582e+02 7.24688113e-01]	[4.98198151e+02 7.93357788e+02 6.86070025e-01]	[4.80153900e+02 7.47078735e+02 4.22742307e-01]	[4.62254913e+02 8.95912048e+02 8.19297671e-01]	[4.41882904e+02 8.93330261e+02 8.34144831e-01]	[4.59789368e+02 8.70211182e+02 7.05592573e-01]
[454.58566284 323.8135376 0.85029203]	[457.19274902 382.74130249 0.91529667]	[398.03482056 382.81164551 0.85138428]	[367.42550659 498.15411377 0.83443964]	[357.09405518 590.61956787 0.87432104]	[518.72979736 380.29388428 0.88019013]	[536.68664551 490.51223755 0.78366774]	[547.06207275 588.10998535 0.82347232]	[459.8135376 572.62176514 0.7003004 ]	[418.69921875 572.6463623 0.67664433]	[4.44344177e+02 7.29184204e+02 7.07880616e-01]	[4.59627411e+02 8.62513428e+02 8.14867735e-01]	[500.9039917 572.61553955 0.69777799]	[505.95626831 741.96606445 0.7716285 ]	[4.80294495e+02 7.52247070e+02 7.07823157e-01]	[441.66085815 315.94229126 0.93848622]	[462.44094849 315.91836548 0.91841888]	[421.39382935 310.88278198 0.78214937]	[485.41976929 305.84616089 0.83273059]	[4.82959930e+02 8.08533813e+02 7.80108273e-01]	[4.95681091e+02 7.95857178e+02 6.95382476e-01]	[4.77741669e+02 7.47003479e+02 4.70267355e-01]	[4.62271667e+02 8.95914551e+02 8.22313488e-01]	[4.41890656e+02 8.93344116e+02 8.35551620e-01]	[4.59787415e+02 8.70217651e+02 7.15009749e-01]
[454.56289673 323.80554199 0.84815168]	[457.17953491 382.72186279 0.91498315]	[398.0256958 382.7973938 0.85214484]	[369.91552734 498.12210083 0.83058399]	[357.1149292 590.60412598 0.87269372]	[518.7121582 380.27023315 0.88303316]	[536.65338135 490.51034546 0.78038037]	[547.03710938 588.08825684 0.8308537 ]	[459.82330322 572.64593506 0.70245111]	[418.70858765 572.65454102 0.67722976]	[4.44343781e+02 7.29214050e+02 7.06474125e-01]	[4.59616394e+02 8.62544495e+02 8.16362023e-01]	[503.23706055 572.65924072 0.69824803]	[505.92584229 741.94580078 0.78142059]	[4.80251007e+02 7.52266541e+02 6.96093559e-01]	[439.32345581 315.93261719 0.93579137]	[462.4197998 315.91842651 0.9231838 ]	[421.38650513 308.41098022 0.77976102]	[485.40948486 305.82998657 0.83745378]	[4.82865143e+02 8.08675903e+02 8.03027630e-01]	[4.93058441e+02 8.01002136e+02 6.78677678e-01]	[4.77709106e+02 7.47036682e+02 4.59930599e-01]	[4.62263641e+02 8.95932983e+02 8.20318580e-01]	[4.41879822e+02 8.93357788e+02 8.35593164e-01]	[4.59779175e+02 8.70252441e+02 7.15395868e-01]
[454.53759766 323.79589844 0.84582609]	[457.15341187 380.32299805 0.91575468]	[395.64239502 382.75222778 0.85619807]	[369.91625977 495.69625854 0.82716781]	[357.12811279 590.5447998 0.8844803 ]	[518.68475342 380.24462891 0.87956065]	[534.16223145 487.96557617 0.78003198]	[546.99523926 588.04174805 0.84157127]	[459.802948 572.61401367 0.71100616]	[418.67434692 572.60620117 0.68235797]	[4.44298584e+02 7.29196045e+02 6.96226776e-01]	[4.59608734e+02 8.62546692e+02 8.10282409e-01]	[500.89752197 572.6295166 0.70164186]	[505.90093994 741.98980713 0.77219951]	[4.82717987e+02 7.52216003e+02 6.66455030e-01]	[439.30966187 315.92471313 0.93462777]	[462.3999939 315.91540527 0.92778099]	[421.38284302 308.4050293 0.77234 ]	[485.39996338 305.81973267 0.84184098]	[4.82830994e+02 8.08723206e+02 7.86378920e-01]	[4.93053650e+02 8.03541077e+02 6.64475858e-01]	[4.80254913e+02 7.46989807e+02 4.70743179e-01]	[4.62259521e+02 8.95947205e+02 8.20729554e-01]	[4.41872986e+02 8.93367859e+02 8.32779467e-01]	[4.59776825e+02 8.70266418e+02 7.08733678e-01]
[454.56552124 323.7802124 0.85025263]	[457.15023804 380.24237061 0.9266327 ]	[395.63735962 380.30734253 0.86267138]	[367.43136597 495.60614014 0.81735647]	[357.12890625 588.05871582 0.88995975]	[518.68389893 380.16323853 0.87938225]	[534.14172363 487.9211731 0.78660709]	[546.98175049 587.98693848 0.85671538]	[459.83517456 567.49438477 0.71623415]	[418.69955444 567.48968506 0.69292623]	[4.41915070e+02 7.29120483e+02 7.06876755e-01]	[4.59601135e+02 8.62521606e+02 8.03608060e-01]	[503.26235962 567.53033447 0.70467269]	[503.49523926 736.85479736 0.76201344]	[4.80293091e+02 7.59881226e+02 7.33862638e-01]	[439.31112671 313.53933716 0.92730641]	[462.43331909 313.52807617 0.92258441]	[421.36843872 308.32196045 0.78113902]	[485.41842651 303.28588867 0.83803028]	[482.89956665 811.28790283 0.84627074]	[4.93105499e+02 8.08558228e+02 7.58518815e-01]	[4.77664886e+02 7.49703491e+02 5.21486104e-01]	[4.62257172e+02 8.95940796e+02 8.15922081e-01]	[4.41860321e+02 8.93358887e+02 8.29048395e-01]	[4.59780029e+02 8.70242493e+02 6.97696567e-01]
[454.62176514 321.27645874 0.86891037]	[457.12869263 380.15795898 0.92735571]	[395.61160278 380.25460815 0.8642782 ]	[367.42474365 493.08322144 0.81147546]	[357.1366272 588.04998779 0.89287972]	[518.66552734 377.72644043 0.87330687]	[534.12982178 485.47695923 0.80088055]	[546.98498535 585.51678467 0.87943602]	[459.84786987 567.45507812 0.7179895 ]	[418.71139526 567.47564697 0.6923821 ]	[4.41893463e+02 7.26573730e+02 6.83140397e-01]	[4.57219788e+02 8.59954163e+02 7.93089151e-01]	[503.27084351 567.45452881 0.71344912]	[503.48052979 734.30004883 0.7619943 ]	[4.80225708e+02 7.62448730e+02 7.19094217e-01]	[441.66400146 313.47683716 0.92650634]	[462.46051025 313.43884277 0.90110469]	[421.39602661 305.84381104 0.79616827]	[485.41531372 300.76986694 0.84923053]	[4.85359039e+02 8.13745483e+02 7.99956322e-01]	[4.93123169e+02 8.08608032e+02 7.46878445e-01]	[4.75155640e+02 7.52224854e+02 5.02839983e-01]	[4.62246918e+02 8.95921082e+02 8.16262245e-01]	[4.41844086e+02 8.93340637e+02 8.28633547e-01]	[4.59755371e+02 8.70165588e+02 6.75389588e-01]
[454.62393188 321.17156982 0.88475603]	[457.13320923 377.69558716 0.93023932]	[395.63009644 380.12167358 0.86619854]	[369.92459106 487.97918701 0.82085854]	[357.14871216 585.5670166 0.90407103]	[516.21112061 377.57852173 0.85913754]	[534.12298584 482.89581299 0.8205691 ]	[547.03125 585.40057373 0.87618357]	[459.84451294 567.4786377 0.71844524]	[418.69949341 567.53564453 0.68776351]	[4.44330139e+02 7.29134766e+02 7.25317538e-01]	[4.57190002e+02 8.59964661e+02 7.88667321e-01]	[503.26577759 567.45880127 0.71496642]	[505.91662598 734.27056885 0.77446508]	[480.30984497 767.62414551 0.78526747]	[441.66775513 310.94482422 0.90489388]	[464.82824707 310.92700195 0.88747215]	[421.37728882 303.209198 0.81046391]	[485.44168091 300.6418457 0.86274987]	[4.85406647e+02 8.21441711e+02 7.81761944e-01]	[4.98141693e+02 8.11220032e+02 7.86717653e-01]	[4.72597717e+02 7.62460449e+02 5.29494703e-01]	[4.62259460e+02 8.95896301e+02 8.04857135e-01]	[4.41845459e+02 8.93332214e+02 8.19651246e-01]	[4.59715881e+02 8.70164856e+02 6.80529296e-01]
[454.65286255 318.69656372 0.90392113]	[457.15258789 377.59085083 0.92795658]	[398.03527832 377.63674927 0.86074924]	[369.94656372 485.42922974 0.84131819]	[357.17666626 585.50585938 0.91664088]	[516.21063232 377.49487305 0.84016281]	[534.13311768 482.77124023 0.83378625]	[547.03717041 582.93658447 0.88359749]	[462.20428467 564.99310303 0.71736836]	[418.72756958 567.49023438 0.6865381 ]	[444.31350708 729.14483643 0.75164092]	[4.57159729e+02 8.57364502e+02 7.94403076e-01]	[503.28717041 564.97137451 0.71288276]	[505.956604 731.6618042 0.78551185]	[4.80177399e+02 7.75276184e+02 7.54025578e-01]	[441.67422485 308.35058594 0.89091539]	[464.85317993 308.32125854 0.87159681]	[421.37426758 300.63320923 0.79886073]	[485.49551392 298.12774658 0.87490976]	[4.88017090e+02 8.26577820e+02 7.55496979e-01]	[5.00660248e+02 8.13799011e+02 7.68823206e-01]	[4.67397491e+02 7.70219482e+02 5.22535801e-01]	[4.62287048e+02 8.93441406e+02 8.02925229e-01]	[4.41845795e+02 8.93282288e+02 8.14545274e-01]	[4.59684296e+02 8.67630859e+02 6.64214969e-01]
[457.08004761 318.57055664 0.91880614]	[457.11383057 377.50930786 0.90788609]	[395.61709595 377.55828857 0.84999281]	[369.92736816 485.35009766 0.84852982]	[357.1847229 585.39086914 0.91378635]	[516.1829834 374.98461914 0.81650436]	[534.09289551 480.25338745 0.82808155]	[547.02191162 582.77734375 0.87453139]	[459.8085022 564.9074707 0.70497286]	[418.69180298 564.99017334 0.68084329]	[441.87966919 726.503479 0.76291907]	[4.57151001e+02 8.54878601e+02 7.80912399e-01]	[500.89205933 562.42364502 0.70640647]	[508.45736694 729.18865967 0.78371221]	[480.32720947 777.87719727 0.78095675]	[441.69692993 303.26351929 0.89727843]	[464.86938477 303.25140381 0.86656016]	[421.3951416 298.11465454 0.82690662]	[485.48217773 298.06311035 0.88263601]	[4.90534668e+02 8.29143860e+02 7.81505108e-01]	[5.00813690e+02 8.18888611e+02 7.60677993e-01]	[4.69973541e+02 7.72734131e+02 5.58470249e-01]	[4.62296173e+02 8.95850769e+02 7.85136521e-01]	[4.41842194e+02 8.93296448e+02 7.97145903e-01]	[4.59704834e+02 8.65076355e+02 6.43129230e-01]
[457.087677 316.17553711 0.91544694]	[457.10787964 374.99713135 0.88332289]	[395.59970093 375.04870605 0.84173316]	[369.93536377 482.88421631 0.86752725]	[357.19937134 582.98791504 0.91082525]	[516.2041626 367.42901611 0.80804646]	[534.15637207 480.24102783 0.84056759]	[547.07330322 580.22833252 0.84434116]	[459.84436035 562.36236572 0.71406782]	[418.70739746 562.42218018 0.70106071]	[441.83920288 724.03497314 0.78030545]	[4.57160828e+02 8.52352539e+02 7.90399492e-01]	[503.28781128 562.31915283 0.70287246]	[508.51345825 726.59307861 0.78314811]	[482.81002808 785.54187012 0.79783118]	[441.71261597 300.74798584 0.90850568]	[464.8767395 300.76559448 0.86606407]	[421.40881348 298.05062866 0.85527462]	[485.41894531 298.04803467 0.89611679]	[4.98178497e+02 8.34284973e+02 7.93348074e-01]	[5.03476837e+02 8.26615112e+02 7.51577854e-01]	[4.72555054e+02 7.82952515e+02 6.07975423e-01]	[4.62288727e+02 8.93436157e+02 7.89773762e-01]	[4.41836334e+02 8.93272522e+02 7.89807260e-01]	[4.59734070e+02 8.60000854e+02 6.34788573e-01]
[457.10372925 316.13983154 0.92078972]	[457.09640503 372.43753052 0.86321825]	[395.55245972 372.48809814 0.82267165]	[369.94137573 482.80667114 0.87112921]	[359.58959961 582.91601562 0.90424073]	[516.18212891 364.84243774 0.82011229]	[534.11730957 475.1661377 0.79973298]	[549.51318359 570.07434082 0.81454146]	[459.81170654 562.2802124 0.72276962]	[418.67355347 562.35919189 0.70760703]	[441.83023071 723.99609375 0.78728938]	[4.57162231e+02 8.52384705e+02 7.64767408e-01]	[503.25674438 559.79516602 0.71134675]	[511.06356812 726.48522949 0.75374216]	[488.0256958 790.609375 0.81736988]	[441.7081604 300.69763184 0.91709137]	[464.89318848 300.68334961 0.8782168 ]	[421.40823364 295.63998413 0.84526289]	[485.40649414 295.59753418 0.88553458]	[5.00641663e+02 8.44516113e+02 7.76697576e-01]	[5.06020020e+02 8.31784851e+02 7.56721139e-01]	[4.80210205e+02 7.88154297e+02 7.52769470e-01]	[4.62282288e+02 8.93430298e+02 7.88912714e-01]	[4.41832764e+02 8.93261047e+02 7.85598576e-01]	[4.59773773e+02 8.62489136e+02 6.35057569e-01]
[457.14974976 316.05517578 0.92406845]	[457.1008606 364.8664856 0.86904562]	[395.55490112 369.90740967 0.81747174]	[369.93603516 480.29959106 0.8809818 ]	[359.62057495 582.79644775 0.90278351]	[516.17547607 362.28582764 0.84129465]	[534.16912842 475.07458496 0.79658693]	[549.5614624 567.49926758 0.83036315]	[462.18756104 557.24224854 0.71339685]	[418.74725342 559.79608154 0.69659263]	[441.82891846 718.88092041 0.77375579]	[4.57162689e+02 8.49794006e+02 7.83849955e-01]	[503.27069092 554.6887207 0.69971734]	[5.11031555e+02 7.18820374e+02 7.15375483e-01]	[498.14355469 793.33477783 0.8183347 ]	[441.74688721 300.61968994 0.92918003]	[464.93240356 298.22332764 0.89024293]	[421.39685059 295.52114868 0.84112686]	[485.44259644 295.44812012 0.86840999]	[5.00845459e+02 8.49615173e+02 8.40763509e-01]	[5.16219543e+02 8.36890503e+02 7.47880399e-01]	[4.82801025e+02 7.95852783e+02 7.20761716e-01]	[4.62268799e+02 8.93395020e+02 7.83288240e-01]	[4.41825989e+02 8.90819458e+02 7.74405718e-01]	[4.59815125e+02 8.54858276e+02 6.70015991e-01]
[457.17062378 315.94888306 0.91463542]	[457.0954895 362.31466675 0.88706619]	[395.55664062 364.86572266 0.82195807]	[367.42282104 480.22525024 0.8707056 ]	[359.64706421 580.28997803 0.88909364]	[516.20928955 362.20864868 0.85339677]	[536.66912842 472.51364136 0.78550619]	[549.54595947 567.44763184 0.8364085 ]	[459.85580444 557.20855713 0.70770746]	[418.73638916 559.77819824 0.69394773]	[441.80767822 718.84313965 0.78310972]	[4.57221130e+02 8.49744507e+02 8.09911013e-01]	[503.27664185 554.62677002 0.69446725]	[511.04904175 708.60430908 0.73198444]	[500.82415771 808.53625488 0.84652996]	[441.78198242 298.17248535 0.94327962]	[464.95819092 298.13967896 0.90363294]	[421.4102478 295.40362549 0.82172191]	[485.4776001 292.97579956 0.84903312]	[5.05906525e+02 8.52258606e+02 7.84688175e-01]	[5.21375549e+02 8.44588623e+02 7.66563535e-01]	[4.87943268e+02 8.08704224e+02 6.52707398e-01]	[4.62308319e+02 8.93421326e+02 7.89969504e-01]	[4.41866791e+02 8.90833191e+02 7.73481965e-01]	[4.62236542e+02 8.54837585e+02 6.94083393e-01]
[457.19937134 313.47836304 0.90370816]	[457.06072998 359.82159424 0.89690036]	[395.53012085 362.31103516 0.83400238]	[367.39480591 477.66574097 0.83635682]	[359.63995361 577.72241211 0.87387282]	[516.20220947 359.73410034 0.86709827]	[536.68780518 469.96740723 0.79375613]	[549.58862305 565.03387451 0.84122932]	[459.84918213 557.24328613 0.71082586]	[418.71853638 559.79931641 0.69449902]	[441.74786377 716.32519531 0.77792078]	[4.57185150e+02 8.49744812e+02 8.05927753e-01]	[503.29541016 554.66705322 0.69621634]	[516.16827393 708.70123291 0.74885118]	[503.49453735 811.15490723 0.83931261]	[441.8135376 298.06112671 0.95382732]	[467.39544678 298.05029297 0.90732229]	[423.76934814 292.88214111 0.81360507]	[485.50204468 290.41921997 0.82440788]	[5.16123352e+02 8.52295776e+02 7.77937829e-01]	[5.26543091e+02 8.47082886e+02 7.59325385e-01]	[4.98193054e+02 8.13800842e+02 6.70472145e-01]	[4.62236053e+02 8.93439819e+02 7.76989520e-01]	[4.41820129e+02 8.90825317e+02 7.75204778e-01]	[4.62245361e+02 8.54852966e+02 6.97603643e-01]
[459.60385132 310.96557617 0.89771378]	[454.63861084 359.67868042 0.9108569 ]	[395.52362061 359.77633667 0.84713829]	[367.36880493 475.13735962 0.82175618]	[359.68109131 577.7388916 0.86898792]	[516.17285156 359.59170532 0.86846572]	[534.1895752 464.85449219 0.81948125]	[552.07208252 564.90881348 0.85085046]	[462.22070312 552.08532715 0.69982511]	[418.75210571 554.69848633 0.67748654]	[441.74645996 713.78741455 0.78432149]	[4.57194550e+02 8.52277039e+02 8.14297199e-01]	[503.33175659 547.02838135 0.6860562 ]	[518.66021729 711.15441895 0.76585227]	[5.11055328e+02 8.24019226e+02 7.80874789e-01]	[441.83685303 295.64932251 0.95840919]	[467.4329834 295.63763428 0.9084059 ]	[421.39584351 287.84732056 0.81246841]	[487.94104004 287.81869507 0.80453014]	[5.21216858e+02 8.62545227e+02 7.94340312e-01]	[5.36645447e+02 8.52317444e+02 7.72438884e-01]	[5.03338104e+02 8.29211060e+02 6.88725054e-01]	[4.59816986e+02 8.95873779e+02 7.90655077e-01]	[4.41811890e+02 8.93258423e+02 7.93440640e-01]	[4.62263641e+02 8.59976135e+02 7.05945253e-01]
[459.6300354 308.40866089 0.89195931]	[457.05706787 359.59802246 0.91345376]	[395.53088379 359.70587158 0.85623348]	[367.36077881 472.60998535 0.81356502]	[359.70947266 572.65899658 0.86326522]	[516.15576172 357.16168213 0.86359644]	[536.67584229 462.37857056 0.83814633]	[552.12005615 564.83984375 0.85728312]	[462.22839355 552.0769043 0.70150644]	[418.75177002 557.18554688 0.67958909]	[441.74984741 713.7701416 0.77887809]	[4.57211243e+02 8.52326660e+02 8.15514386e-01]	[503.36437988 546.99798584 0.6914897 ]	[518.78851318 708.60412598 0.81262672]	[5.18728516e+02 8.29065857e+02 8.13826382e-01]	[441.84945679 295.56994629 0.95558655]	[467.45370483 295.54580688 0.90699977]	[421.39334106 285.31011963 0.82006288]	[487.96615601 285.271698 0.79491401]	[5.23928101e+02 8.70103638e+02 7.93108225e-01]	[5.41795654e+02 8.57376770e+02 7.80708373e-01]	[5.05908325e+02 8.34278809e+02 6.60073936e-01]	[4.62214783e+02 8.95888428e+02 7.97190666e-01]	[4.41824829e+02 8.93278320e+02 8.02388370e-01]	[4.62259094e+02 8.62525146e+02 7.01490879e-01]
[459.68008423 305.83425903 0.89685082]	[457.08828735 357.19464111 0.92375362]	[395.55630493 359.67828369 0.85848492]	[367.3588562 472.56100464 0.81373996]	[359.73382568 572.64459229 0.85923946]	[516.15557861 357.04489136 0.85446036]	[536.71252441 462.32009888 0.85496873]	[554.62408447 562.46270752 0.85909557]	[462.24084473 547.01434326 0.7010721 ]	[418.76324463 552.10333252 0.67353636]	[441.7796936 711.18945312 0.77719766]	[4.59608185e+02 8.52331848e+02 8.18148136e-01]	[503.37280273 544.4430542 0.6993345 ]	[521.21820068 708.57580566 0.85019082]	[521.35540771 831.75244141 0.86520863]	[441.90499878 295.52758789 0.94072294]	[467.45928955 295.48120117 0.90319347]	[423.81259155 285.30889893 0.81883842]	[487.92825317 282.73287964 0.80635417]	[5.29047424e+02 8.72867065e+02 7.73573279e-01]	[5.44449158e+02 8.67666626e+02 7.96198905e-01]	[5.13576477e+02 8.41993469e+02 6.22873485e-01]	[4.62247589e+02 8.95926636e+02 7.97570884e-01]	[4.41851562e+02 8.93308228e+02 8.03116202e-01]	[4.62297974e+02 8.62566650e+02 6.94577634e-01]
[459.71206665 305.79660034 0.89676875]	[457.1177063 357.11578369 0.92868924]	[395.5737915 359.60830688 0.86071759]	[367.36242676 470.0440979 0.81221622]	[359.74804688 572.59344482 0.8597526 ]	[516.20721436 354.59124756 0.84522885]	[536.67907715 459.81707764 0.85651255]	[554.7041626 562.37158203 0.85816896]	[462.277771 544.47784424 0.70902175]	[418.79644775 549.51544189 0.67982113]	[441.75494385 711.14160156 0.78890842]	[4.59618683e+02 8.52375244e+02 8.22364688e-01]	[503.40924072 544.34082031 0.70498705]	[521.23345947 706.0435791 0.84766513]	[5.24018127e+02 8.34401245e+02 8.08780074e-01]	[444.30654907 295.4826355 0.92397672]	[469.95968628 295.45324707 0.89038992]	[423.83346558 282.70602417 0.83535683]	[487.94396973 280.22991943 0.8185997 ]	[5.39283081e+02 8.77937012e+02 7.58392155e-01]	[5.52065002e+02 8.70312012e+02 7.54131854e-01]	[5.21291382e+02 8.49646851e+02 7.05639720e-01]	[4.62273621e+02 8.95927673e+02 8.03337336e-01]	[4.41862183e+02 8.93321838e+02 8.03266287e-01]	[4.62292755e+02 8.65104248e+02 6.97223663e-01]
[459.7472229 303.27380371 0.89987063]	[457.14459229 357.06835938 0.92907739]	[395.61611938 357.17721558 0.86052871]	[367.42614746 467.49121094 0.81256068]	[359.76522827 570.05633545 0.85877091]	[516.19854736 354.55773926 0.83700943]	[536.72344971 459.79785156 0.85824341]	[557.17108154 562.33935547 0.8612504 ]	[462.27636719 547.02490234 0.7079826 ]	[418.77481079 554.62817383 0.68095255]	[441.72225952 711.21282959 0.79143417]	[4.59605927e+02 8.52375854e+02 8.30833316e-01]	[503.4274292 544.41473389 0.70304543]	[521.31268311 708.5614624 0.85744327]	[5.31536255e+02 8.47089111e+02 7.85568476e-01]	[444.36135864 295.40838623 0.90630174]	[470.02471924 295.40008545 0.87682581]	[423.89590454 280.22091675 0.82697397]	[488.02032471 280.14645386 0.8331992 ]	[5.41863708e+02 8.88110413e+02 8.12238097e-01]	[5.59714478e+02 8.75343445e+02 7.90156364e-01]	[5.23931152e+02 8.52343445e+02 7.26406634e-01]	[4.62243256e+02 8.95929688e+02 8.18686903e-01]	[4.41842316e+02 8.93314758e+02 8.15581203e-01]	[4.62245270e+02 8.65129517e+02 6.92179739e-01]
[459.77749634 303.24420166 0.90425259]	[457.17910767 357.02282715 0.93038499]	[398.04382324 357.12582397 0.86301613]	[369.92831421 464.96502686 0.82530475]	[359.75921631 567.54364014 0.8676424 ]	[518.65997314 354.4750061 0.83222437]	[539.16021729 459.74783325 0.85802352]	[557.20025635 562.31207275 0.85461092]	[462.30627441 546.93280029 0.71272707]	[418.80020142 549.53845215 0.681943 ]	[441.67871094 711.22802734 0.79138291]	[4.59613464e+02 8.52386780e+02 8.34644079e-01]	[503.44610596 544.3425293 0.70303404]	[521.33728027 706.06079102 0.86277521]	[5.39232605e+02 8.49620422e+02 8.13502014e-01]	[444.4041748 293.01080322 0.89535296]	[472.54919434 295.38693237 0.87391889]	[426.35229492 280.19186401 0.82711238]	[490.51333618 280.13537598 0.8299287 ]	[5.44337585e+02 8.88179932e+02 7.95349836e-01]	[5.62264404e+02 8.75442627e+02 7.95320272e-01]	[5.29015686e+02 8.57385315e+02 6.40017629e-01]	[4.62212158e+02 8.95895996e+02 8.31426382e-01]	[4.41823425e+02 8.93289001e+02 8.26631308e-01]	[4.62254059e+02 8.65127197e+02 6.98243737e-01]
[459.8125 303.22753906 0.9056859 ]	[457.20965576 357.01760864 0.93442237]	[398.06481934 357.10476685 0.86601573]	[369.9175415 464.97393799 0.82436508]	[359.76647949 567.5057373 0.87073189]	[518.68438721 354.48641968 0.83860385]	[539.17315674 459.66369629 0.8485114 ]	[557.25549316 559.83526611 0.8472718 ]	[462.3147583 546.94262695 0.70877236]	[421.1421814 549.54870605 0.6741116 ]	[441.66149902 713.74554443 0.79581529]	[4.59608856e+02 8.54802429e+02 8.35186064e-01]	[503.45220947 544.35864258 0.69648796]	[521.38354492 706.10736084 0.86611867]	[5.41748596e+02 8.49774109e+02 8.38513017e-01]	[444.44610596 292.96975708 0.88593668]	[472.6116333 293.00396729 0.8750537 ]	[426.3729248 280.14389038 0.83118725]	[490.53588867 280.1078186 0.82972866]	[5.44515869e+02 8.90742798e+02 7.92727709e-01]	[5.62429749e+02 8.83014648e+02 7.96442688e-01]	[5.34114380e+02 8.62558899e+02 6.25288725e-01]	[4.59830109e+02 8.95919922e+02 8.37656379e-01]	[4.41815125e+02 8.93300476e+02 8.29285920e-01]	[4.62254425e+02 8.67595886e+02 6.99404180e-01]
[459.83734131 303.22753906 0.90571809]	[459.58609009 356.99060059 0.93359768]	[398.08197021 357.07565308 0.86403579]	[369.92572021 464.96615601 0.82593083]	[359.75708008 567.52416992 0.87530726]	[518.69818115 352.02825928 0.83439314]	[539.21795654 459.61923218 0.8415848 ]	[559.70739746 559.8013916 0.8519156 ]	[462.34848022 546.96453857 0.71255261]	[421.16134644 549.57104492 0.67487192]	[441.66842651 713.70599365 0.79348975]	[4.59613068e+02 8.54817261e+02 8.34549189e-01]	[503.49481201 544.37902832 0.69770879]	[521.42852783 706.04772949 0.85796845]	[5.41952454e+02 8.52287354e+02 8.38089228e-01]	[446.90545654 292.97390747 0.87913114]	[475.08813477 293.00750732 0.88007581]	[426.45544434 280.13613892 0.82705724]	[493.03952026 280.10891724 0.82725 ]	[5.46965759e+02 8.93240662e+02 7.85922885e-01]	[5.64889038e+02 8.85639099e+02 7.90363610e-01]	[5.39285522e+02 8.67633728e+02 6.64513648e-01]	[4.59835785e+02 8.95919678e+02 8.32730412e-01]	[4.41807404e+02 8.93299438e+02 8.27148616e-01]	[4.62265320e+02 8.67611389e+02 6.91422343e-01]
[462.23440552 303.24804688 0.90193951]	[459.60461426 356.99313354 0.93507314]	[398.08856201 357.08255005 0.86376631]	[372.43756104 464.93127441 0.8333742 ]	[359.76846313 567.5045166 0.8762477 ]	[518.72576904 352.02438354 0.83926696]	[539.25408936 459.60028076 0.8428095 ]	[559.70715332 559.73327637 0.84001982]	[462.37796021 546.96813965 0.70717186]	[421.18328857 552.07067871 0.67281264]	[439.33078003 713.75769043 0.78953385]	[4.59621460e+02 8.54828125e+02 8.31980407e-01]	[505.88235474 544.3760376 0.69510072]	[523.78875732 706.03320312 0.85892224]	[5.44366333e+02 8.52327698e+02 8.26522827e-01]	[449.46350098 292.99060059 0.86884731]	[475.17047119 293.0194397 0.88902378]	[428.98532104 280.13204956 0.81976241]	[495.59240723 277.71066284 0.83587021]	[5.52061523e+02 8.93328796e+02 7.73884654e-01]	[5.67447632e+02 8.88134399e+02 7.69411206e-01]	[5.41730347e+02 8.67690430e+02 6.78450763e-01]	[4.59820496e+02 8.95929382e+02 8.28822970e-01]	[4.41796722e+02 8.93300476e+02 8.26871991e-01]	[4.62294220e+02 8.67614807e+02 6.89564347e-01]
[462.2796936 303.26986694 0.89403766]	[459.61709595 356.9876709 0.93473208]	[398.0786438 357.07971191 0.86271763]	[372.47705078 464.88330078 0.84276199]	[359.79077148 567.48834229 0.8749581 ]	[518.76342773 352.02526855 0.84343022]	[539.31970215 457.20233154 0.84416473]	[559.7487793 559.76879883 0.84852165]	[462.39111328 547.01782227 0.70135427]	[421.18850708 552.12548828 0.67396981]	[441.66708374 713.74511719 0.7905879 ]	[4.59626160e+02 8.54825378e+02 8.32794011e-01]	[505.90408325 544.42156982 0.68713355]	[523.83312988 706.0680542 0.85359675]	[5.44416870e+02 8.52289001e+02 8.17784250e-01]	[451.98675537 292.99645996 0.86767143]	[477.64819336 295.39627075 0.90329361]	[431.48040771 280.1010437 0.82068968]	[495.62033081 277.7104187 0.81739074]	[5.52061096e+02 8.90844116e+02 7.73652315e-01]	[5.67489685e+02 8.85636169e+02 7.61695087e-01]	[5.41823364e+02 8.67662781e+02 6.75209999e-01]	[4.59814026e+02 8.95918457e+02 8.28566730e-01]	[4.41792786e+02 8.93288879e+02 8.28195751e-01]	[4.62291779e+02 8.67609497e+02 6.86618209e-01]
[462.34182739 303.26235962 0.88806725]	[459.65426636 356.98602295 0.93994498]	[398.10394287 357.06008911 0.8637017 ]	[372.51193237 464.86114502 0.84983939]	[359.77462769 567.46710205 0.87880802]	[521.1774292 352.0296936 0.84931684]	[541.7166748 459.62844849 0.85724974]	[559.84344482 562.27618408 0.88132322]	[462.39651489 547.02166748 0.70039475]	[421.19436646 552.13116455 0.67628175]	[441.67108154 713.7265625 0.78757089]	[4.59617035e+02 8.54827209e+02 8.31786454e-01]	[505.91213989 544.42303467 0.68693888]	[523.85803223 706.11083984 0.85999554]	[5.44469177e+02 8.54794678e+02 8.03577721e-01]	[452.07949829 292.9786377 0.86956877]	[477.71810913 293.01608276 0.90783954]	[431.53393555 277.68252563 0.82703745]	[498.13623047 277.65441895 0.84621441]	[5.54685730e+02 8.93351685e+02 7.53668725e-01]	[5.67571533e+02 8.88178955e+02 7.54568100e-01]	[5.41834106e+02 8.70145996e+02 7.16223717e-01]	[4.59822510e+02 8.95915222e+02 8.29335928e-01]	[4.41798279e+02 8.93291077e+02 8.30571115e-01]	[4.62290405e+02 8.67609436e+02 6.86843812e-01]
[462.44778442 303.23416138 0.872859 ]	[459.69537354 356.98587036 0.94228613]	[398.15060425 357.04464722 0.86503065]	[372.512146 464.87600708 0.84726381]	[359.7980957 567.46240234 0.87640113]	[521.21350098 354.46887207 0.86035717]	[541.75292969 459.6713562 0.86299253]	[562.22790527 562.29437256 0.89122415]	[462.43865967 547.02093506 0.69356596]	[421.23492432 554.62286377 0.67574316]	[441.68630981 713.72058105 0.78742427]	[4.59619171e+02 8.54821472e+02 8.33418310e-01]	[505.94949341 544.41662598 0.68563092]	[523.90240479 708.52874756 0.85628968]	[5.46936584e+02 8.54825928e+02 7.86993265e-01]	[457.0632019 292.95300293 0.87884164]	[480.18731689 292.97903442 0.92003858]	[431.55926514 277.66238403 0.829759 ]	[498.22460938 277.66766357 0.86046219]	[5.59712769e+02 8.93399414e+02 7.72048950e-01]	[5.72614807e+02 8.90644836e+02 7.62045503e-01]	[5.41925354e+02 8.70182861e+02 7.24550009e-01]	[4.59829498e+02 8.95919922e+02 8.31010759e-01]	[4.41807709e+02 8.93296631e+02 8.32653701e-01]	[4.62290314e+02 8.67600403e+02 6.89802051e-01]
[464.88711548 303.23114014 0.86724079]	[459.73822021 354.58978271 0.94388521]	[398.19503784 357.02114868 0.86762774]	[374.9697876 464.83026123 0.85361707]	[359.81643677 565.0534668 0.87637049]	[521.23724365 351.99478149 0.85810858]	[541.7991333 459.61459351 0.85990965]	[562.28009033 562.29858398 0.90089464]	[464.84005737 546.97393799 0.69979298]	[421.26565552 552.06433105 0.67907089]	[441.70410156 711.16912842 0.79015255]	[4.59633575e+02 8.54836426e+02 8.33840907e-01]	[506.01165771 544.38781738 0.68697792]	[523.97479248 706.13189697 0.84856486]	[5.47013123e+02 8.52377563e+02 7.81256557e-01]	[457.14416504 292.93969727 0.89023495]	[480.2673645 292.98202515 0.93102622]	[434.06628418 277.65310669 0.83192533]	[500.6789856 277.66705322 0.87005997]	[5.59713501e+02 8.93358215e+02 7.68527031e-01]	[5.72619812e+02 8.88237122e+02 7.56847560e-01]	[5.44364990e+02 8.70126526e+02 7.03138709e-01]	[4.59823181e+02 8.95926208e+02 8.31443548e-01]	[4.41802521e+02 8.93305176e+02 8.33053887e-01]	[4.62312683e+02 8.67636719e+02 6.92269146e-01]
[467.39196777 300.75888062 0.86473733]	[459.77664185 354.59002686 0.94535363]	[398.21749878 357.03771973 0.87017953]	[375.08016968 462.44680786 0.88012278]	[359.83407593 564.91729736 0.89324355]	[521.28302002 351.98220825 0.85909534]	[541.84692383 459.64657593 0.86965919]	[562.3324585 562.36224365 0.90803081]	[464.84799194 544.46636963 0.70208907]	[421.27877808 549.50280762 0.67710668]	[441.67422485 711.17974854 0.77511024]	[4.59615814e+02 8.54830444e+02 8.29091907e-01]	[506.01348877 544.33117676 0.68575418]	[526.42578125 708.50531006 0.8260783 ]	[5.49508911e+02 8.52375610e+02 7.80039966e-01]	[457.22366333 292.88912964 0.89752984]	[480.33047485 292.92410278 0.92101514]	[434.09927368 277.60583496 0.84144253]	[500.74893188 277.61187744 0.88745606]	[5.59785828e+02 8.93339966e+02 7.91814268e-01]	[5.72668762e+02 8.88216614e+02 7.67912388e-01]	[5.44407227e+02 8.70100830e+02 7.23055005e-01]	[4.59830078e+02 8.95915405e+02 8.31047058e-01]	[4.41807129e+02 8.93299438e+02 8.30493212e-01]	[4.62285004e+02 8.67624573e+02 6.93275988e-01]
[469.96658325 298.21166992 0.87921524]	[462.22070312 354.56729126 0.93820536]	[400.66342163 357.00930786 0.86870283]	[377.5322876 462.43533325 0.9019829 ]	[362.29849243 564.97723389 0.87512714]	[521.37384033 351.9942627 0.8612352 ]	[544.2913208 459.72628784 0.8653878 ]	[562.40600586 562.37463379 0.90987253]	[464.95507812 544.46716309 0.68784153]	[421.35723877 547.00354004 0.68038839]	[441.74179077 711.13323975 0.77669495]	[4.59616943e+02 8.54835693e+02 8.28579843e-01]	[511.05245972 544.3682251 0.67089403]	[526.49908447 706.11572266 0.8284514 ]	[5.52139587e+02 8.52331604e+02 7.85351932e-01]	[459.67477417 287.83358765 0.89904714]	[482.77819824 290.36526489 0.89519489]	[436.68453979 277.51235962 0.87197018]	[500.85665894 277.61651611 0.88857728]	[5.59786316e+02 8.93277832e+02 8.02605748e-01]	[5.75171997e+02 8.88182068e+02 7.70887673e-01]	[5.46950684e+02 8.67625427e+02 6.88075721e-01]	[4.62215607e+02 8.95898132e+02 8.29037726e-01]	[4.41822662e+02 8.93299194e+02 8.24092090e-01]	[4.62265045e+02 8.67623840e+02 6.93516850e-01]
[469.96575928 298.21191406 0.87926769]	[462.22225952 354.56686401 0.93782759]	[400.66329956 357.00836182 0.86873257]	[377.53295898 462.43582153 0.90269935]	[362.29492188 564.97772217 0.87557876]	[521.37573242 351.9934082 0.86127377]	[544.29528809 459.7272644 0.86405259]	[562.40551758 562.38031006 0.90962076]	[464.94784546 544.49023438 0.68592447]	[421.35409546 547.02862549 0.67779899]	[441.7416687 711.12908936 0.77735496]	[4.59615234e+02 8.54833679e+02 8.28716695e-01]	[511.0480957 544.39044189 0.6702795 ]	[526.50134277 706.11322021 0.82876313]	[5.52140869e+02 8.52331055e+02 7.85363495e-01]	[459.67501831 287.83483887 0.89932573]	[482.77761841 290.36633301 0.89507294]	[436.68475342 277.51443481 0.87134606]	[500.85714722 277.61804199 0.88784587]	[5.59786865e+02 8.93277954e+02 8.02370965e-01]	[5.75172974e+02 8.88181824e+02 7.70645559e-01]	[5.46951904e+02 8.67625244e+02 6.87785864e-01]	[4.62212463e+02 8.95896423e+02 8.30357254e-01]	[4.41820831e+02 8.93296570e+02 8.24941754e-01]	[4.62263062e+02 8.67622314e+02 6.93803906e-01]
[470.03326416 298.12927246 0.89091605]	[462.28701782 354.58670044 0.93553901]	[400.70809937 357.02191162 0.86895072]	[377.59146118 462.45169067 0.91060835]	[362.31399536 564.83666992 0.88576132]	[523.79919434 354.44824219 0.862198 ]	[544.35528564 459.81884766 0.86886948]	[564.80847168 562.46148682 0.90610015]	[467.45721436 544.43652344 0.67898357]	[423.79421997 546.95996094 0.67683166]	[441.79367065 708.7052002 0.7845003 ]	[4.59617493e+02 8.54852844e+02 8.29726815e-01]	[513.64715576 544.34655762 0.66702741]	[528.97241211 706.13116455 0.80110401]	[5.54676819e+02 8.52277039e+02 7.93264985e-01]	[459.70770264 285.29574585 0.89733118]	[482.81881714 287.8215332 0.89160156]	[439.11282349 277.55908203 0.88316995]	[500.859375 277.62109375 0.87205046]	[5.59746033e+02 8.93247070e+02 7.90567577e-01]	[5.72664062e+02 8.88120667e+02 7.56738603e-01]	[5.47036804e+02 8.65079590e+02 6.59873188e-01]	[4.62238190e+02 8.95896790e+02 8.30636919e-01]	[4.41845184e+02 8.93301758e+02 8.22550178e-01]	[4.62253174e+02 8.67638977e+02 6.99107170e-01]
[472.60699463 298.05007935 0.90368569]	[462.34246826 354.53219604 0.92736298]	[400.78140259 354.56781006 0.86110157]	[377.66326904 462.30447388 0.92214382]	[364.86782837 564.97998047 0.8660835 ]	[523.83770752 352.00067139 0.86175621]	[544.39477539 459.64483643 0.83832836]	[564.87145996 562.37506104 0.90106797]	[467.49707031 544.36730957 0.67888272]	[423.85812378 544.49639893 0.6790874 ]	[441.84811401 708.67889404 0.79220057]	[4.59613403e+02 8.54870789e+02 8.29241276e-01]	[516.12445068 541.83673096 0.67090082]	[529.03253174 706.0703125 0.79752862]	[5.57169373e+02 8.52330750e+02 7.92574286e-01]	[459.79296875 282.72909546 0.90409285]	[482.88272095 285.28457642 0.88588405]	[439.2142334 277.54983521 0.90086037]	[503.24255371 277.66226196 0.84528965]	[5.59816223e+02 8.93264832e+02 8.02772403e-01]	[5.75187622e+02 8.88156494e+02 7.65039325e-01]	[5.49494385e+02 8.67610107e+02 6.68684602e-01]	[4.62231781e+02 8.95894531e+02 8.25983047e-01]	[4.41840881e+02 8.93296326e+02 8.22046280e-01]	[4.62237366e+02 8.67645996e+02 7.08513975e-01]
[475.15237427 295.65267944 0.91850269]	[462.41522217 354.56384277 0.91789818]	[400.81265259 354.56304932 0.85893446]	[377.73806763 462.27017212 0.92445642]	[369.98355103 562.43969727 0.8654319 ]	[523.98931885 354.49264526 0.8519063 ]	[544.49938965 462.25759888 0.85954726]	[565.01397705 562.44628906 0.8994416 ]	[475.07180786 544.35028076 0.6680252 ]	[428.94464111 544.44573975 0.65956455]	[441.91070557 708.63616943 0.79221594]	[4.59615143e+02 8.54870544e+02 8.28257501e-01]	[518.73498535 541.82318115 0.677109 ]	[531.53363037 706.04675293 0.78526616]	[5.57168396e+02 8.52341187e+02 7.92668045e-01]	[462.21286011 280.21511841 0.91353762]	[482.95825195 282.72592163 0.87760752]	[441.65612793 277.55239868 0.92894351]	[503.35638428 277.68515015 0.86676466]	[5.62308044e+02 8.93347351e+02 8.29590380e-01]	[5.77775940e+02 8.88223145e+02 7.92327344e-01]	[5.47002380e+02 8.67637512e+02 6.96008801e-01]	[4.62245941e+02 8.95880127e+02 8.22364569e-01]	[4.41847839e+02 8.93288330e+02 8.15733135e-01]	[4.62231079e+02 8.67650269e+02 7.07515419e-01]
[477.63064575 295.5894165 0.9254427 ]	[464.82617188 354.60061646 0.91052794]	[403.25085449 354.5506897 0.84565032]	[380.12149048 462.30963135 0.92049319]	[375.04708862 564.87408447 0.89165729]	[526.40167236 354.55819702 0.85532594]	[546.99707031 462.2611084 0.85481799]	[567.46826172 562.43817139 0.89165878]	[475.16134644 544.41467285 0.67180204]	[431.50775146 546.92926025 0.65093124]	[441.90713501 708.66064453 0.78812385]	[4.59612366e+02 8.54897339e+02 8.25224340e-01]	[521.18969727 544.33361816 0.67949319]	[534.17285156 706.04168701 0.78950632]	[5.59718018e+02 8.54822388e+02 7.92949855e-01]	[462.26306152 280.14880371 0.91892886]	[485.38031006 280.1895752 0.87688792]	[441.75079346 277.50073242 0.9279812 ]	[503.42193604 277.62792969 0.89890701]	[5.62451233e+02 8.93416504e+02 8.36255968e-01]	[5.80336975e+02 8.90651489e+02 8.22912335e-01]	[5.49516296e+02 8.70139526e+02 6.87581301e-01]	[4.62259674e+02 8.95868896e+02 8.25803161e-01]	[4.41863007e+02 8.93281738e+02 8.13102782e-01]	[4.62232056e+02 8.67673523e+02 7.18396306e-01]
[477.72174072 295.54888916 0.93455732]	[464.92724609 354.59863281 0.89401835]	[403.35668945 354.57531738 0.83387113]	[380.22921753 462.38327026 0.91165328]	[377.50045776 564.93597412 0.9135263 ]	[526.51611328 354.55285645 0.83863115]	[549.50256348 462.25985718 0.84361988]	[567.55334473 562.36999512 0.88059658]	[480.14578247 544.40057373 0.70248044]	[436.62057495 544.45281982 0.6698727 ]	[444.29483032 708.59472656 0.79694885]	[4.59622284e+02 8.54861023e+02 8.27915192e-01]	[521.34191895 544.33551025 0.70332789]	[536.72662354 706.03747559 0.79027915]	[5.59768311e+02 8.54805664e+02 7.95407593e-01]	[462.36923218 277.72854614 0.92358011]	[487.92098999 280.13867188 0.86598742]	[441.86322021 275.01992798 0.9049598 ]	[505.89633179 277.58465576 0.88258225]	[5.64935608e+02 8.93421631e+02 8.39443505e-01]	[5.82863159e+02 8.90643921e+02 8.51545095e-01]	[5.49526123e+02 8.70145569e+02 6.80505097e-01]	[4.62248169e+02 8.95862732e+02 8.28053474e-01]	[4.41860291e+02 8.93271667e+02 8.12097728e-01]	[4.62240509e+02 8.67651367e+02 7.13692486e-01]
[480.14254761 295.47610474 0.92956686]	[467.47415161 354.56512451 0.87476265]	[405.92205811 354.50741577 0.81325471]	[380.30718994 464.91610718 0.88950235]	[377.52709961 564.82147217 0.91594714]	[529.04772949 354.52676392 0.82670116]	[552.09381104 462.25588989 0.83207458]	[570.04602051 562.40264893 0.86896205]	[480.25427246 544.3760376 0.71216482]	[439.13204956 544.44482422 0.68705428]	[444.34988403 708.53869629 0.79146403]	[4.59636597e+02 8.54852966e+02 8.32392871e-01]	[521.40588379 541.88806152 0.69999903]	[539.18408203 705.9866333 0.79646564]	[5.59838196e+02 8.54833740e+02 8.00490975e-01]	[462.42382812 277.63116455 0.9295671 ]	[488.00714111 277.68859863 0.87064439]	[441.89944458 274.97229004 0.90197325]	[505.99276733 277.54290771 0.88624889]	[5.65029419e+02 8.95859070e+02 8.01236689e-01]	[5.82942993e+02 8.90681274e+02 8.52416754e-01]	[5.49576233e+02 8.70207764e+02 6.78252220e-01]	[4.62261719e+02 8.95854980e+02 8.32426250e-01]	[4.41867310e+02 8.93267334e+02 8.13431859e-01]	[4.62244965e+02 8.67638306e+02 7.09025979e-01]
[480.22753906 295.41143799 0.92917323]	[472.59564209 354.55718994 0.86566401]	[411.03207397 354.54602051 0.81358433]	[382.80801392 464.83828735 0.87804639]	[377.61474609 562.37811279 0.91807485]	[531.62091064 354.49755859 0.81826186]	[557.175354 462.20205688 0.82198095]	[572.64691162 562.42266846 0.84983277]	[482.73773193 546.96795654 0.70897812]	[439.23971558 549.52111816 0.67947602]	[446.9258728 708.55834961 0.76457131]	[4.59662201e+02 8.54818787e+02 8.39984119e-01]	[523.9262085 544.42492676 0.69546396]	[541.6897583 706.02362061 0.8235507 ]	[5.62252441e+02 8.54879822e+02 8.04948330e-01]	[464.90026855 277.54498291 0.92080379]	[493.07427979 277.62271118 0.87510771]	[444.34005737 274.93429565 0.89405316]	[508.50140381 277.49740601 0.88288683]	[5.65045776e+02 8.95921936e+02 7.95255125e-01]	[5.82980957e+02 8.90735168e+02 8.47286701e-01]	[5.52132751e+02 8.70249512e+02 6.52472019e-01]	[4.62260864e+02 8.95846375e+02 8.31859827e-01]	[4.41867584e+02 8.93247620e+02 8.15154195e-01]	[4.62259491e+02 8.67611206e+02 7.10743487e-01]
[480.32287598 292.97787476 0.92387986]	[477.60598755 354.59719849 0.88556319]	[416.05426025 357.0105896 0.8368569 ]	[390.50872803 462.44000244 0.85321647]	[377.75112915 564.88763428 0.92376608]	[536.71405029 354.48974609 0.82366538]	[559.74755859 459.77703857 0.84930038]	[575.20532227 562.35003662 0.85049653]	[482.83621216 546.93914795 0.70864362]	[439.30490112 549.53192139 0.67986929]	[449.49734497 708.58721924 0.74008703]	[4.59668945e+02 8.54860535e+02 8.34229290e-01]	[524.01837158 544.34729004 0.69020873]	[541.73657227 706.02380371 0.83513927]	[5.62254700e+02 8.54909180e+02 8.04021955e-01]	[467.44692993 277.46884155 0.89680511]	[495.68817139 277.55978394 0.90205055]	[446.90344238 274.94042969 0.86620915]	[511.08657837 277.47167969 0.8625437 ]	[5.67457092e+02 8.95963440e+02 7.83316970e-01]	[5.82979309e+02 8.90762268e+02 8.34912181e-01]	[5.52114319e+02 8.70278748e+02 6.65932655e-01]	[4.62259460e+02 8.95840332e+02 8.25370371e-01]	[4.41863434e+02 8.93244995e+02 8.09610724e-01]	[4.62277771e+02 8.67641113e+02 7.06210077e-01]
[482.82284546 292.90768433 0.91144001]	[480.14584351 356.97387695 0.91017175]	[418.58892822 357.02813721 0.85122633]	[395.537323 462.42288208 0.87731683]	[380.25793457 564.92834473 0.90555018]	[539.2925415 354.50192261 0.8436625 ]	[562.30969238 459.76226807 0.87090456]	[577.7755127 562.31658936 0.85715115]	[482.93893433 546.9342041 0.70255214]	[441.76965332 549.50158691 0.68976867]	[452.07693481 708.54901123 0.73927432]	[4.59669830e+02 8.54814331e+02 8.34381163e-01]	[526.42095947 544.37908936 0.68525136]	[541.82141113 706.01818848 0.8280071 ]	[5.62247986e+02 8.54896057e+02 8.03104818e-01]	[472.58691406 275.03329468 0.89991462]	[500.65713501 277.49023438 0.94478011]	[452.0166626 274.97854614 0.86518294]	[518.67352295 275.09921265 0.87165725]	[5.67482788e+02 8.95975098e+02 7.78714597e-01]	[5.85350586e+02 8.90777954e+02 8.31262171e-01]	[5.52078979e+02 8.70276672e+02 6.70940876e-01]	[4.62258209e+02 8.95845764e+02 8.17432106e-01]	[4.41856659e+02 8.93244690e+02 8.05658698e-01]	[4.62273376e+02 8.67598633e+02 6.92493379e-01]
[482.96862793 290.38208008 0.86935431]	[480.28845215 356.96157837 0.92861319]	[418.70593262 357.01043701 0.86310971]	[395.64508057 464.91259766 0.87047446]	[382.75476074 565.04711914 0.86539662]	[541.79492188 354.4777832 0.8619101 ]	[562.45617676 459.77593994 0.87656933]	[580.35705566 562.32489014 0.88821024]	[485.40881348 544.46020508 0.69226491]	[441.82565308 546.99755859 0.68387753]	[457.17822266 706.11828613 0.78519481]	[4.59646973e+02 8.54822510e+02 8.29758048e-01]	[529.01953125 544.36877441 0.66676944]	[541.90606689 706.07299805 0.83588332]	[5.62253296e+02 8.54887146e+02 8.06154191e-01]	[477.6305542 274.95275879 0.91833538]	[500.77206421 275.06637573 0.96499014]	[454.59533691 274.87759399 0.85901171]	[521.18121338 275.03543091 0.90999043]	[5.67481567e+02 8.95954102e+02 7.82010376e-01]	[5.82980896e+02 8.90760376e+02 8.34906220e-01]	[5.52085449e+02 8.70268005e+02 6.82560444e-01]	[4.62267120e+02 8.93445007e+02 8.19496930e-01]	[4.41851318e+02 8.93241760e+02 8.07740808e-01]	[4.62218201e+02 8.67619141e+02 6.96074307e-01]
[487.96655273 285.25482178 0.8474856 ]	[482.91290283 354.5406189 0.91396356]	[421.3298645 356.97299194 0.85954237]	[400.64593506 464.86645508 0.89652759]	[395.55508423 565.05145264 0.86195093]	[544.45922852 351.9647522 0.8497352 ]	[564.98608398 462.21890259 0.8734144 ]	[582.99816895 562.27392578 0.89861608]	[493.06469727 544.39489746 0.66946059]	[446.95346069 544.47601318 0.65688729]	[459.6463623 708.51080322 0.79164225]	[4.59625671e+02 8.54884827e+02 8.15925717e-01]	[536.74523926 544.33538818 0.66368735]	[544.32458496 706.0880127 0.8457427 ]	[5.62255859e+02 8.57389160e+02 7.99461901e-01]	[480.17712402 274.85919189 0.93328536]	[503.25888062 274.9319458 0.9684431 ]	[459.60321045 272.47253418 0.89139849]	[521.35601807 274.8927002 0.91160649]	[5.67492004e+02 8.95959351e+02 7.73706794e-01]	[5.82974243e+02 8.90777466e+02 8.34517002e-01]	[5.52081726e+02 8.70313232e+02 6.87616229e-01]	[4.62310425e+02 8.93447205e+02 8.12506616e-01]	[4.41883698e+02 8.93250488e+02 7.97651529e-01]	[4.59787231e+02 8.67653198e+02 6.98150635e-01]
[487.96588135 285.25405884 0.84765732]	[482.91604614 354.54116821 0.91360956]	[421.32861328 356.972229 0.85954028]	[400.64630127 464.86526489 0.89698541]	[395.55233765 565.04406738 0.86326474]	[544.46795654 351.96957397 0.84838343]	[564.99053955 462.22531128 0.87353837]	[582.99816895 562.27593994 0.8986761 ]	[493.06182861 544.39837646 0.66936755]	[446.94876099 544.47784424 0.65739 ]	[459.6427002 708.51367188 0.79130387]	[4.59624359e+02 8.54879333e+02 8.16569090e-01]	[536.74578857 544.340271 0.66398722]	[544.32318115 706.08843994 0.84626663]	[5.62258362e+02 8.57392517e+02 7.99993634e-01]	[480.17727661 274.86004639 0.9333744 ]	[503.25857544 274.93249512 0.96819913]	[459.60391235 272.47485352 0.89115781]	[521.35662842 274.89401245 0.911919 ]	[5.67487549e+02 8.95959412e+02 7.74252474e-01]	[5.82971436e+02 8.90779114e+02 8.35691512e-01]	[5.52083374e+02 8.70316711e+02 6.87340558e-01]	[4.62314758e+02 8.93445007e+02 8.13666105e-01]	[4.41886200e+02 8.93247864e+02 7.98294425e-01]	[4.59783417e+02 8.67647278e+02 6.97568834e-01]
[490.53741455 282.73425293 0.85072166]	[485.4024353 354.55316162 0.89468664]	[423.84509277 354.58306885 0.84485841]	[400.80343628 464.94210815 0.88180012]	[398.03897095 564.95385742 0.89931196]	[546.98596191 352.0246582 0.83372468]	[567.58428955 462.25314331 0.84267247]	[585.45068359 562.2277832 0.89760339]	[495.64425659 541.87341309 0.67834258]	[452.0569458 544.3314209 0.65479261]	[459.69171143 708.54589844 0.79524946]	[4.59627899e+02 8.54880554e+02 8.16236973e-01]	[539.24749756 541.83850098 0.6757527 ]	[544.38110352 708.49951172 0.84881216]	[5.62296509e+02 8.57380493e+02 8.07065725e-01]	[480.24853516 272.46096802 0.93021631]	[503.35217285 274.88369751 0.94929063]	[459.7059021 274.92654419 0.93066704]	[523.78363037 274.9848938 0.95073116]	[5.67452087e+02 8.95926575e+02 7.88329959e-01]	[5.82954834e+02 8.90761108e+02 8.40554237e-01]	[5.52141418e+02 8.70306335e+02 6.88126445e-01]	[4.62293823e+02 8.93435425e+02 8.17497075e-01]	[4.41871368e+02 8.93232971e+02 7.99300015e-01]	[4.59784454e+02 8.67652954e+02 6.91517055e-01]
[495.59350586 280.21252441 0.86414725]	[487.96453857 354.54696655 0.87217969]	[426.44186401 356.97244263 0.820952 ]	[403.32583618 464.90023804 0.86792111]	[398.17962646 564.84875488 0.91904068]	[549.54748535 352.01834106 0.81751186]	[575.21362305 462.32174683 0.82930732]	[588.00073242 562.28405762 0.89185089]	[498.27389526 544.42010498 0.69301111]	[457.10723877 544.43670654 0.66606843]	[459.73675537 706.07165527 0.80517936]	[4.59633820e+02 8.54854919e+02 8.21097970e-01]	[541.83081055 544.42706299 0.70089251]	[544.42340088 706.09484863 0.85349274]	[5.62315979e+02 8.57370361e+02 8.10125709e-01]	[480.37161255 272.36993408 0.9325555 ]	[503.45800781 272.43377686 0.91442841]	[462.23095703 274.86471558 0.92431223]	[523.88433838 275.00634766 0.95721102]	[5.65046082e+02 8.95897339e+02 7.91339278e-01]	[5.82941833e+02 8.90747253e+02 8.38699341e-01]	[5.54662292e+02 8.70303711e+02 6.94968760e-01]	[4.62277161e+02 8.93430969e+02 8.20688128e-01]	[4.41854034e+02 8.93223328e+02 8.00517499e-01]	[4.59786530e+02 8.67647827e+02 6.92263842e-01]
[498.15274048 280.15353394 0.88990629]	[493.09265137 354.58294678 0.86719102]	[431.55877686 357.04544067 0.82401609]	[413.52575684 462.43490601 0.85448587]	[400.73449707 565.01715088 0.9038251 ]	[554.66381836 351.98272705 0.80559802]	[580.27038574 462.24990845 0.86463434]	[590.56628418 562.25128174 0.86122203]	[500.79296875 544.42938232 0.72726482]	[459.65936279 544.48254395 0.68699217]	[459.82376099 706.03540039 0.80824327]	[4.59636993e+02 8.54823975e+02 8.27287734e-01]	[541.93676758 544.40301514 0.71457368]	[544.45092773 706.07232666 0.8606419 ]	[5.62325806e+02 8.57374207e+02 8.12406480e-01]	[482.78009033 269.89022827 0.9180187 ]	[505.96466064 272.36175537 0.87658322]	[462.35055542 272.48431396 0.91723764]	[523.9989624 275.02828979 0.945279 ]	[5.65053406e+02 8.95897827e+02 7.91965604e-01]	[5.82952393e+02 8.90749207e+02 8.35987449e-01]	[5.54669617e+02 8.70317627e+02 7.01773286e-01]	[4.62282593e+02 8.93427124e+02 8.18735719e-01]	[4.41852966e+02 8.90854431e+02 7.98655093e-01]	[4.59772919e+02 8.67611450e+02 6.89233065e-01]
[498.2612915 280.11843872 0.90672505]	[498.11798096 354.5697937 0.87537158]	[436.59533691 357.04544067 0.84243435]	[416.13186646 464.90570068 0.87170261]	[403.26605225 567.51953125 0.85794723]	[557.26049805 349.4420166 0.80732536]	[582.74920654 459.74276733 0.88043666]	[593.16888428 559.76647949 0.82014036]	[503.25836182 546.94470215 0.71163589]	[459.76089478 547.00109863 0.68477124]	[462.22491455 706.08874512 0.81828475]	[4.59643372e+02 8.54838684e+02 8.28798950e-01]	[544.41149902 544.44470215 0.69889283]	[546.92016602 706.02539062 0.82454938]	[5.62335754e+02 8.57380127e+02 8.11266243e-01]	[482.87780762 269.82489014 0.90637374]	[508.50765991 269.92874146 0.86281502]	[462.46383667 272.42584229 0.89361823]	[526.46862793 274.99490356 0.9203155 ]	[5.65051636e+02 8.95885193e+02 7.92725265e-01]	[5.82943481e+02 8.90745544e+02 8.34883451e-01]	[5.54650574e+02 8.70324219e+02 7.09293604e-01]	[4.62276489e+02 8.93424866e+02 8.21607888e-01]	[4.41845764e+02 8.90853088e+02 8.02807927e-01]	[4.59778992e+02 8.67636108e+02 6.90097630e-01]
[500.67269897 277.68936157 0.92955762]	[500.6882019 354.54858398 0.91029519]	[439.15670776 356.97991943 0.85628551]	[418.63412476 464.8482666 0.898803 ]	[405.83111572 564.89862061 0.86593825]	[559.79846191 351.92904663 0.8213352 ]	[582.91912842 459.72763062 0.88092685]	[595.722229 559.8157959 0.83465147]	[503.3583374 546.94274902 0.71280402]	[459.82513428 546.9942627 0.69231141]	[462.29058838 705.9833374 0.82624888]	[4.59669067e+02 8.54798157e+02 8.40360403e-01]	[544.51104736 544.44268799 0.6941269 ]	[546.98937988 706.04919434 0.81564701]	[5.62343994e+02 8.57425720e+02 8.09463620e-01]	[482.9697876 267.33648682 0.88805073]	[511.0055542 269.87539673 0.84939599]	[464.9642334 272.44290161 0.86422926]	[526.53997803 274.95947266 0.91515326]	[5.67445862e+02 8.95899902e+02 7.86305010e-01]	[5.82952148e+02 8.90755737e+02 8.30241859e-01]	[5.54635071e+02 8.72703613e+02 7.08890557e-01]	[4.62302277e+02 8.93432678e+02 8.18862975e-01]	[4.41867798e+02 8.90854370e+02 8.00732017e-01]	[4.59779724e+02 8.67594849e+02 6.80883408e-01]
[500.7678833 277.68753052 0.93780828]	[500.83578491 354.53051758 0.92466426]	[439.2572937 356.98965454 0.87010527]	[418.75827026 464.88458252 0.89992738]	[413.56576538 564.98669434 0.85579777]	[562.33905029 349.4413147 0.8478663 ]	[585.3336792 462.21795654 0.88334495]	[598.30609131 559.82550049 0.8482874 ]	[503.50213623 546.94641113 0.69995779]	[462.27166748 546.99163818 0.68903142]	[462.34237671 706.04003906 0.82539022]	[4.59708527e+02 8.54807861e+02 8.41371059e-01]	[547.04071045 544.44586182 0.6738407 ]	[549.515625 706.1038208 0.7877264]	[5.62337402e+02 8.59943665e+02 8.05891752e-01]	[485.44204712 267.29187012 0.86516207]	[513.64520264 269.86486816 0.85408616]	[469.97546387 272.37194824 0.84377009]	[531.60791016 274.92486572 0.89709443]	[5.67453979e+02 8.95903931e+02 7.79346108e-01]	[5.82948853e+02 8.90763794e+02 8.27290058e-01]	[5.54615234e+02 8.72754578e+02 7.09005177e-01]	[4.62302002e+02 8.93423584e+02 8.11674535e-01]	[4.41870819e+02 8.90833740e+02 7.93887973e-01]	[4.62217133e+02 8.67606812e+02 6.74032390e-01]
[500.89401245 277.62789917 0.93891084]	[503.29684448 354.50131226 0.92002785]	[441.70901489 357.0145874 0.87535226]	[421.20925903 464.94012451 0.88831168]	[418.56277466 565.00061035 0.9039709 ]	[564.83270264 346.85147095 0.85242188]	[585.44152832 462.32550049 0.87977678]	[600.84344482 559.82843018 0.87618554]	[508.46514893 544.47991943 0.6856758 ]	[464.83605957 546.95935059 0.68189764]	[462.39138794 706.04309082 0.82019597]	[4.59719940e+02 8.54849426e+02 8.34184885e-01]	[552.14886475 544.43255615 0.66598481]	[549.58990479 706.12011719 0.77795255]	[5.62341125e+02 8.59930237e+02 8.02948236e-01]	[487.99771118 264.78747559 0.84261763]	[518.67980957 267.30752563 0.87035739]	[472.6109314 272.40646362 0.85027933]	[539.16027832 274.87075806 0.89459777]	[5.67458984e+02 8.95906250e+02 7.75622249e-01]	[5.82952881e+02 8.90762024e+02 8.21421742e-01]	[5.54616699e+02 8.72745239e+02 7.02624559e-01]	[4.62293976e+02 8.93422058e+02 8.08916390e-01]	[4.41866119e+02 8.90833008e+02 7.90879369e-01]	[4.62242310e+02 8.67650269e+02 6.69600248e-01]
[503.30352783 277.60339355 0.94604445]	[503.40048218 354.51113892 0.91456562]	[441.80828857 357.0083313 0.87154138]	[421.30685425 467.43832397 0.86792797]	[418.67230225 564.97613525 0.91957289]	[564.94805908 346.87991333 0.84411651]	[585.4977417 459.83389282 0.8944521 ]	[603.33422852 562.22979736 0.88544434]	[511.08914185 544.41009521 0.66185272]	[467.40405273 544.47784424 0.6538921 ]	[464.84161377 705.98651123 0.80599594]	[4.59727783e+02 8.54835510e+02 8.42671931e-01]	[559.7109375 544.3447876 0.65912902]	[554.6729126 706.05090332 0.76346695]	[5.62342285e+02 8.57450745e+02 8.03228498e-01]	[490.55844116 264.76315308 0.84179014]	[518.77001953 264.80206299 0.88975269]	[475.14181519 272.41809082 0.85869628]	[539.28234863 272.48684692 0.90253067]	[5.65044495e+02 8.95858887e+02 7.75632322e-01]	[5.82948608e+02 8.90741821e+02 8.16162944e-01]	[5.52142822e+02 8.72736877e+02 7.04747438e-01]	[4.62284668e+02 8.93435974e+02 8.17933321e-01]	[4.41856995e+02 8.90843262e+02 8.03325891e-01]	[4.62240265e+02 8.67672058e+02 6.75371170e-01]
[503.3470459 277.58944702 0.9460994 ]	[503.48562622 354.51397705 0.8968007 ]	[441.90802002 356.99002075 0.85833055]	[423.7789917 467.39251709 0.86024261]	[418.78613281 564.89355469 0.92353642]	[565.04852295 349.41091919 0.82133347]	[587.98382568 459.81802368 0.86723197]	[603.45477295 559.83868408 0.88194025]	[513.59783936 544.35357666 0.66889179]	[467.47991943 544.39776611 0.6540994 ]	[464.82687378 706.0133667 0.80099916]	[4.59724518e+02 8.54830872e+02 8.45384777e-01]	[559.74066162 541.89727783 0.66657609]	[557.22949219 706.05389404 0.76415467]	[5.62335327e+02 8.57450623e+02 8.03427100e-01]	[493.11343384 264.72393799 0.84846896]	[521.18261719 267.26998901 0.90061414]	[477.6184082 272.39404297 0.85906821]	[541.70263672 274.88018799 0.90822178]	[5.65045227e+02 8.95839172e+02 7.76635289e-01]	[5.82953430e+02 8.90726501e+02 8.17308068e-01]	[5.52128662e+02 8.72731812e+02 7.04964221e-01]	[4.62275085e+02 8.93430298e+02 8.22929978e-01]	[4.41853271e+02 8.90840332e+02 8.06896150e-01]	[4.62230591e+02 8.67681885e+02 6.82495594e-01]
[503.39938354 277.55563354 0.9463467 ]	[505.94927979 354.47479248 0.87482256]	[444.41360474 354.59393311 0.83658636]	[428.9402771 464.86367798 0.84619069]	[421.24481201 564.85980225 0.92446953]	[567.53668213 346.87683105 0.81341535]	[590.54382324 459.82467651 0.85098046]	[603.44812012 559.72027588 0.86595351]	[516.21307373 541.86260986 0.67635834]	[472.60696411 541.86425781 0.644449 ]	[464.83465576 706.03222656 0.78834498]	[4.59726166e+02 8.54824280e+02 8.42958272e-01]	[562.23156738 541.88226318 0.68195689]	[559.71734619 706.0803833 0.76580167]	[5.62334534e+02 8.57461426e+02 8.01453412e-01]	[495.64135742 262.25231934 0.85735697]	[521.2286377 264.77902222 0.90879422]	[477.70617676 272.38320923 0.86160994]	[541.75268555 272.43566895 0.91337991]	[5.65042419e+02 8.95850342e+02 7.75036573e-01]	[5.82954102e+02 8.90733643e+02 8.14464688e-01]	[5.52110718e+02 8.72731140e+02 7.02557206e-01]	[4.62275787e+02 8.93419006e+02 8.20774436e-01]	[4.41853668e+02 8.90827026e+02 8.02729070e-01]	[4.62234283e+02 8.67664185e+02 6.79162145e-01]
[505.9112854 277.56939697 0.92158788]	[508.54937744 354.46273804 0.84634274]	[449.4765625 357.01812744 0.82612664]	[436.54083252 464.87295532 0.85403574]	[421.40307617 564.97503662 0.89491183]	[572.64447021 344.34796143 0.80121034]	[595.73553467 462.24151611 0.84476095]	[605.95349121 559.83148193 0.88641286]	[518.78112793 541.75299072 0.69196886]	[477.63464355 539.29492188 0.66760206]	[464.9354248 706.01586914 0.76172721]	[4.59727509e+02 8.54836121e+02 8.42606187e-01]	[562.33105469 541.80377197 0.70213479]	[559.84729004 706.01098633 0.78606462]	[5.62350769e+02 8.57443115e+02 8.01755607e-01]	[498.21932983 264.72958374 0.87472093]	[521.33703613 264.77728271 0.91266364]	[480.23150635 272.43252563 0.89835036]	[541.83526611 272.40206909 0.92338115]	[5.67458252e+02 8.95870178e+02 7.67366290e-01]	[5.82968628e+02 8.90741211e+02 8.04504871e-01]	[5.52109680e+02 8.72724792e+02 7.01323271e-01]	[4.62279602e+02 8.93422119e+02 8.21241319e-01]	[4.41862488e+02 8.90828674e+02 8.02149773e-01]	[4.62220367e+02 8.67689209e+02 6.80144548e-01]
[505.91177368 277.56945801 0.92158574]	[508.55010986 354.46472168 0.84668469]	[449.47659302 357.01834106 0.82606971]	[436.54135132 464.87374878 0.85408425]	[421.40216064 564.97363281 0.89546341]	[572.64440918 344.35153198 0.80070329]	[595.73144531 462.25814819 0.84240127]	[605.95202637 559.83203125 0.88655174]	[518.7800293 541.75421143 0.69219851]	[477.63354492 539.29626465 0.66785461]	[464.93463135 706.01452637 0.76192594]	[4.59729462e+02 8.54834961e+02 8.42641890e-01]	[562.33105469 541.80560303 0.70245707]	[559.84667969 706.00775146 0.78593093]	[5.62351074e+02 8.57442078e+02 8.01675558e-01]	[498.21975708 264.73010254 0.87471932]	[521.33728027 264.7772522 0.91263193]	[480.23098755 272.43353271 0.89836234]	[541.83428955 272.40234375 0.92311728]	[5.67450928e+02 8.95867432e+02 7.67089188e-01]	[5.82964783e+02 8.90738464e+02 8.03095043e-01]	[5.52112610e+02 8.72723389e+02 6.99896753e-01]	[4.62280029e+02 8.93418213e+02 8.21399510e-01]	[4.41864044e+02 8.90825439e+02 8.01599145e-01]	[4.62223389e+02 8.67687927e+02 6.80949152e-01]
[505.91186523 277.56982422 0.92113841]	[508.5501709 354.46484375 0.846439 ]	[449.47872925 357.01879883 0.82577103]	[436.54153442 464.87036133 0.85460305]	[421.40353394 564.97613525 0.89527136]	[572.64050293 344.3527832 0.80054837]	[595.74798584 462.26977539 0.84439236]	[605.95068359 559.84442139 0.88809115]	[518.78747559 541.75286865 0.69494575]	[477.6411438 539.29785156 0.67024535]	[464.93600464 706.0112915 0.76143366]	[4.59732819e+02 8.54834290e+02 8.42868090e-01]	[562.33520508 541.80670166 0.70471942]	[562.19836426 706.00488281 0.78491247]	[5.62352173e+02 8.57462524e+02 7.99387395e-01]	[498.21908569 264.73034668 0.87453389]	[521.33648682 264.77728271 0.9125877 ]	[480.23071289 272.43243408 0.89897269]	[541.83422852 272.40261841 0.92331743]	[5.67473694e+02 8.95885620e+02 7.65923679e-01]	[5.82978455e+02 8.90749390e+02 8.04132581e-01]	[5.52104980e+02 8.72744263e+02 6.98683023e-01]	[4.62276367e+02 8.93420471e+02 8.21008861e-01]	[4.41861267e+02 8.90826233e+02 8.01463068e-01]	[4.62227478e+02 8.67686279e+02 6.79806709e-01]
[505.91162109 277.56942749 0.92121249]	[508.5508728 354.4654541 0.84656072]	[449.47866821 357.01867676 0.82582057]	[436.54199219 464.86953735 0.85465258]	[421.40390015 564.97625732 0.89521933]	[572.64117432 344.35317993 0.80049723]	[595.7543335 462.28646851 0.84291643]	[605.95068359 562.22088623 0.88936973]	[518.7868042 541.75341797 0.69505262]	[477.64096069 539.29858398 0.67016554]	[464.93603516 706.01062012 0.76141578]	[4.59731506e+02 8.54837646e+02 8.42722654e-01]	[562.33496094 541.80712891 0.70468903]	[562.19873047 706.00592041 0.78473073]	[5.62352112e+02 8.59935852e+02 7.99241841e-01]	[498.21878052 264.72994995 0.87452561]	[521.33666992 264.77728271 0.91255283]	[480.2300415 272.43328857 0.89904249]	[541.83398438 272.40298462 0.92362583]	[5.67479980e+02 8.95890564e+02 7.65213192e-01]	[5.82982239e+02 8.90753967e+02 8.04740369e-01]	[5.52106140e+02 8.72755676e+02 6.98482096e-01]	[4.62274536e+02 8.93421631e+02 8.21845591e-01]	[4.41860260e+02 8.90827332e+02 8.02261353e-01]	[4.62225189e+02 8.67689636e+02 6.80542946e-01]
[505.99310303 277.56759644 0.90883511]	[513.5826416 354.49282837 0.85216987]	[452.08319092 357.03329468 0.82556325]	[436.67156982 464.89160156 0.87733185]	[423.80343628 564.96258545 0.89233291]	[575.18817139 344.34738159 0.80363047]	[598.27575684 462.28994751 0.85242391]	[606.01763916 559.8269043 0.89637375]	[521.19281006 541.78106689 0.70077646]	[477.66781616 541.77911377 0.67077255]	[467.43914795 705.9666748 0.75359517]	[4.59730804e+02 8.54820190e+02 8.43003392e-01]	[562.38763428 541.82458496 0.71069181]	[562.20739746 706.04040527 0.80116969]	[5.62362366e+02 8.59955017e+02 7.98191845e-01]	[500.65054321 264.7557373 0.88641667]	[521.38568115 264.76037598 0.91249329]	[480.28186035 272.45892334 0.91198301]	[541.87414551 272.42056274 0.92965239]	[5.67485352e+02 8.95900146e+02 7.60570526e-01]	[5.82978516e+02 8.90763794e+02 8.00397635e-01]	[5.52118042e+02 8.72775696e+02 6.98867738e-01]	[4.62277924e+02 8.93432678e+02 8.19276214e-01]	[4.41863434e+02 8.90835083e+02 7.99756587e-01]	[4.62214355e+02 8.67670532e+02 6.74355924e-01]
[506.0123291 277.60333252 0.90621734]	[513.63568115 354.52996826 0.85948926]	[454.56747437 357.06533813 0.83093232]	[439.09307861 464.94778442 0.87538677]	[423.84274292 564.98730469 0.88053358]	[577.70037842 346.84417725 0.80057395]	[600.78491211 462.2243042 0.86729425]	[606.11907959 559.81268311 0.8831585 ]	[521.20562744 541.8762207 0.70692623]	[477.66687012 541.86627197 0.6764437 ]	[467.44818115 706.03155518 0.7569294 ]	[4.59738617e+02 8.54836609e+02 8.43383610e-01]	[562.41247559 544.33947754 0.7118746 ]	[559.84179688 706.06304932 0.80169249]	[5.62357056e+02 8.59948914e+02 7.98436940e-01]	[500.67526245 264.7749939 0.89222193]	[521.42822266 267.27249146 0.90922624]	[480.32015991 272.44580078 0.9040128 ]	[541.93054199 272.48580933 0.94591641]	[5.67475891e+02 8.95889038e+02 7.61113763e-01]	[5.82966248e+02 8.90757446e+02 8.00479949e-01]	[5.52115112e+02 8.72773376e+02 7.02646375e-01]	[4.62279449e+02 8.93440002e+02 8.21346343e-01]	[4.41867950e+02 8.90843872e+02 8.01238179e-01]	[4.62224213e+02 8.67693054e+02 6.77455306e-01]
[511.00778198 277.66592407 0.88890618]	[518.68060303 354.52047729 0.88406777]	[457.16870117 357.03570557 0.85128438]	[439.17593384 464.9390564 0.87861043]	[426.40679932 564.93890381 0.86055541]	[580.22009277 346.83892822 0.80953819]	[600.88562012 459.72671509 0.86360347]	[608.58850098 557.25830078 0.83911914]	[521.31445312 544.37268066 0.71757579]	[480.1211853 544.36480713 0.68830812]	[469.97235107 706.0456543 0.74796599]	[4.59735504e+02 8.54823120e+02 8.43517363e-01]	[564.85089111 544.4263916 0.71414816]	[562.30212402 706.03869629 0.83388686]	[5.62358887e+02 8.59940308e+02 7.99545109e-01]	[500.76937866 267.29351807 0.90610367]	[523.86859131 267.35256958 0.90584844]	[482.75015259 272.45126343 0.8975997 ]	[544.41595459 274.86184692 0.94231594]	[5.67468933e+02 8.95890381e+02 7.65531957e-01]	[5.82972046e+02 8.90763489e+02 8.06233585e-01]	[5.52090881e+02 8.72757751e+02 6.98537946e-01]	[4.62272095e+02 8.93448181e+02 8.18600595e-01]	[4.41863525e+02 8.90846985e+02 7.98696995e-01]	[4.62216003e+02 8.67679138e+02 6.73259616e-01]
[511.02832031 277.67211914 0.88816929]	[518.71331787 354.52536011 0.8895421 ]	[457.18106079 357.02856445 0.85205418]	[439.18222046 464.95275879 0.87839472]	[428.91802979 564.99328613 0.84996253]	[580.25457764 346.85348511 0.81354249]	[603.27087402 459.70428467 0.86265135]	[608.64013672 559.72888184 0.83941656]	[521.33056641 544.38336182 0.72202551]	[480.13528442 544.35198975 0.69283545]	[467.5015564 706.06835938 0.7432704 ]	[4.59741394e+02 8.54818115e+02 8.43135715e-01]	[564.8560791 544.45025635 0.71110493]	[562.3180542 706.04724121 0.83352673]	[5.62372437e+02 8.57463867e+02 8.00675213e-01]	[500.78631592 267.3114624 0.9080224 ]	[523.88824463 267.36135864 0.90255147]	[482.79147339 274.85708618 0.89470077]	[544.43652344 274.88400269 0.94208318]	[5.67460754e+02 8.95888428e+02 7.63516009e-01]	[5.82970459e+02 8.90763062e+02 8.01878572e-01]	[5.52106018e+02 8.72745789e+02 6.96856737e-01]	[4.62269562e+02 8.93444153e+02 8.18135619e-01]	[4.41863434e+02 8.90841431e+02 7.98992276e-01]	[4.62221893e+02 8.67669006e+02 6.70058787e-01]
[511.05102539 277.68917847 0.88455164]	[518.73590088 354.53384399 0.89406955]	[457.18408203 357.03564453 0.85230184]	[439.20141602 464.93695068 0.88496965]	[428.93148804 564.98120117 0.85100138]	[580.28826904 346.87564087 0.81585878]	[603.30718994 459.72506714 0.87120682]	[608.64538574 559.75946045 0.84384012]	[521.35357666 544.37719727 0.72444856]	[480.16534424 544.35174561 0.69489694]	[469.95495605 706.08441162 0.74201047]	[4.59741730e+02 8.54810974e+02 8.44032228e-01]	[564.86340332 544.44421387 0.71466106]	[562.32843018 706.06829834 0.83659613]	[5.62374939e+02 8.57457764e+02 8.01475763e-01]	[500.80163574 267.32763672 0.90901458]	[523.91619873 269.82589722 0.89889002]	[482.81439209 272.49432373 0.89050102]	[544.47650146 274.89810181 0.93837774]	[5.67463013e+02 8.95892578e+02 7.64988542e-01]	[5.82976868e+02 8.90762695e+02 8.02110970e-01]	[5.52109314e+02 8.72740845e+02 6.98787153e-01]	[4.62269562e+02 8.93449829e+02 8.17177773e-01]	[4.41862610e+02 8.90843140e+02 7.98183799e-01]	[4.62220276e+02 8.67660950e+02 6.68365240e-01]
[511.10119629 277.69726562 0.882797 ]	[518.75567627 354.53338623 0.8967039 ]	[457.19848633 357.03088379 0.85377771]	[439.20916748 464.94396973 0.88545883]	[428.96887207 564.99285889 0.84615523]	[580.30407715 346.8777771 0.81725091]	[603.31762695 459.74050903 0.87055695]	[611.07067871 559.76519775 0.84178609]	[521.36413574 544.39611816 0.71831596]	[480.16436768 544.37438965 0.69032532]	[469.95361328 706.06738281 0.7410202 ]	[4.59743408e+02 8.54801880e+02 8.44672620e-01]	[564.87432861 544.44805908 0.70948589]	[562.33190918 706.06347656 0.83653915]	[5.62380188e+02 8.57462341e+02 8.00794840e-01]	[500.82577515 267.34277344 0.90869653]	[523.95410156 269.83074951 0.89208752]	[482.83410645 274.8604126 0.89267004]	[544.50219727 274.90032959 0.93317842]	[5.67463684e+02 8.95900024e+02 7.62349129e-01]	[5.82978271e+02 8.90769470e+02 7.99042463e-01]	[5.52113403e+02 8.72744141e+02 6.99339986e-01]	[4.62268860e+02 8.93439331e+02 8.17838430e-01]	[4.41864075e+02 8.90831726e+02 7.97695041e-01]	[4.62224579e+02 8.67648193e+02 6.68123662e-01]
[513.61047363 277.71017456 0.88268715]	[518.76104736 354.53607178 0.89772516]	[457.20455933 357.0307312 0.85463911]	[439.20980835 464.94238281 0.88600391]	[428.96908569 564.99230957 0.84719503]	[580.30725098 346.88513184 0.81698388]	[603.31689453 459.71917725 0.86897433]	[611.07073975 559.75750732 0.84172153]	[521.37115479 544.39343262 0.72303337]	[480.18011475 544.37414551 0.69569767]	[467.49484253 706.05688477 0.73762792]	[4.59734863e+02 8.54802185e+02 8.45214069e-01]	[564.87530518 544.44067383 0.71180362]	[562.31732178 706.00854492 0.83489752]	[5.62374634e+02 8.57432373e+02 8.02532673e-01]	[500.85403442 267.36300659 0.91145509]	[523.98999023 269.83581543 0.88718116]	[482.85369873 274.8633728 0.89792335]	[544.53283691 274.90252686 0.92523634]	[5.67465942e+02 8.95882996e+02 7.62536168e-01]	[5.82975708e+02 8.90754822e+02 7.98692822e-01]	[5.52107971e+02 8.72731323e+02 7.03907192e-01]	[4.62266235e+02 8.93449890e+02 8.17660511e-01]	[4.41857361e+02 8.90842529e+02 7.98579097e-01]	[4.59824524e+02 8.67658630e+02 6.72271013e-01]
[513.65167236 277.69744873 0.887923 ]	[518.76251221 354.53488159 0.89666587]	[457.20883179 357.02218628 0.85413611]	[439.20465088 464.94625854 0.8840732 ]	[428.96768188 565.00811768 0.8461948 ]	[580.31109619 346.89294434 0.81670702]	[603.31329346 459.71798706 0.87015653]	[611.08227539 559.76733398 0.84200442]	[521.37524414 544.38909912 0.72678024]	[480.18746948 544.36706543 0.70013738]	[467.49700928 706.02886963 0.73524356]	[4.59739563e+02 8.54799866e+02 8.46421599e-01]	[564.8815918 544.43566895 0.71436179]	[562.31585693 706.00726318 0.83523428]	[5.62372620e+02 8.57439026e+02 8.02558482e-01]	[500.8788147 267.36547852 0.91191351]	[524.02624512 269.83065796 0.8807584 ]	[482.89666748 274.88571167 0.8946985 ]	[544.54296875 274.9269104 0.92321706]	[5.67465393e+02 8.95881836e+02 7.63050079e-01]	[5.82975525e+02 8.90754761e+02 7.99847066e-01]	[5.52106201e+02 8.72733582e+02 7.04989374e-01]	[4.62252625e+02 8.95837708e+02 8.18252325e-01]	[4.41849396e+02 8.90843262e+02 8.00036430e-01]	[4.62221283e+02 8.67669678e+02 6.73832834e-01]
[516.14959717 277.69869995 0.89331782]	[518.77709961 354.53448486 0.89855546]	[457.21810913 357.01342773 0.85361886]	[439.20736694 464.89099121 0.89218926]	[428.95523071 565.00854492 0.84848732]	[580.31243896 349.36990356 0.81509548]	[603.31915283 459.71185303 0.86689055]	[611.08355713 559.79663086 0.84368521]	[521.39361572 544.3815918 0.72620618]	[480.21661377 544.36480713 0.70127803]	[467.49874878 706.03973389 0.74150163]	[4.59744110e+02 8.54809387e+02 8.46751511e-01]	[564.88336182 544.42614746 0.71466935]	[562.30639648 706.01257324 0.83602268]	[5.62369568e+02 8.57430603e+02 8.03186595e-01]	[503.23175049 267.35842896 0.91434115]	[526.43713379 269.84161377 0.87471533]	[482.93847656 274.8637085 0.88623333]	[546.93432617 274.93740845 0.91634202]	[5.67468872e+02 8.95879578e+02 7.61867702e-01]	[5.82974304e+02 8.90753601e+02 8.00209403e-01]	[5.52099060e+02 8.72733887e+02 7.08577096e-01]	[4.62260162e+02 8.95843689e+02 8.18203151e-01]	[4.41855896e+02 8.90851868e+02 8.00927877e-01]	[4.62224243e+02 8.67682739e+02 6.74532413e-01]
[516.1697998 277.69595337 0.89523703]	[518.78076172 354.53204346 0.89845002]	[457.21865845 357.00656128 0.85222095]	[439.20788574 464.88473511 0.89288461]	[428.9498291 565.01287842 0.84752578]	[580.31292725 349.37374878 0.81548691]	[603.33056641 459.72381592 0.8677057 ]	[611.07989502 559.80047607 0.84339565]	[521.39825439 544.38708496 0.72829115]	[480.21905518 544.37072754 0.70238984]	[467.49151611 706.06781006 0.74401534]	[4.59734131e+02 8.54820007e+02 8.47495139e-01]	[564.89086914 544.43377686 0.71592003]	[562.31188965 706.02532959 0.83505303]	[5.62364319e+02 8.57420715e+02 8.02792192e-01]	[503.24633789 267.35513306 0.9146753 ]	[526.4552002 269.84005737 0.87252444]	[482.95858765 274.85974121 0.88292503]	[546.94537354 274.92559814 0.91263354]	[5.67476135e+02 8.95878296e+02 7.59203076e-01]	[5.82977966e+02 8.90750366e+02 7.99037278e-01]	[5.52084412e+02 8.72726562e+02 7.09000766e-01]	[4.62255859e+02 8.95844482e+02 8.19699943e-01]	[4.41849579e+02 8.90854187e+02 8.05013478e-01]	[4.59826080e+02 8.67694641e+02 6.77910089e-01]
[516.21777344 277.68414307 0.90181577]	[518.78942871 354.52371216 0.89785165]	[457.21911621 357.00515747 0.85224253]	[439.20880127 464.87979126 0.89352566]	[428.94110107 564.99468994 0.85050964]	[580.32397461 346.8894043 0.81814599]	[603.34448242 459.78549194 0.8881427 ]	[611.07159424 559.83117676 0.84980386]	[521.40441895 544.40179443 0.72743946]	[480.22116089 544.38812256 0.70034903]	[467.48843384 706.04437256 0.74099898]	[4.59733246e+02 8.54815918e+02 8.46581280e-01]	[564.89562988 544.44458008 0.71665668]	[562.31317139 706.02209473 0.83423144]	[5.62368286e+02 8.57432739e+02 8.02969217e-01]	[503.2734375 267.34835815 0.91668624]	[526.48626709 269.83883667 0.86972761]	[482.96908569 272.48693848 0.88462132]	[546.95269775 274.93838501 0.91496766]	[5.67462158e+02 8.95859131e+02 7.61839092e-01]	[5.82966797e+02 8.90741943e+02 8.02126169e-01]	[5.52103638e+02 8.72736938e+02 7.09061444e-01]	[4.62259491e+02 8.95846558e+02 8.18066597e-01]	[4.41851013e+02 8.90855469e+02 8.01862836e-01]	[4.59824585e+02 8.67685120e+02 6.78144336e-01]
[518.65307617 277.6739502 0.90806818]	[521.15350342 354.5227356 0.89974976]	[459.61083984 356.99615479 0.85341936]	[439.20742798 464.87826538 0.89323252]	[428.94067383 564.99609375 0.85006797]	[580.3237915 346.89440918 0.81760859]	[603.34332275 459.77310181 0.88305426]	[611.06787109 559.83551025 0.84990305]	[521.40289307 544.39904785 0.7296648 ]	[480.22265625 544.38531494 0.70053762]	[467.4961853 706.03314209 0.73983896]	[4.59732086e+02 8.54812988e+02 8.47209334e-01]	[564.88916016 544.44238281 0.72042066]	[562.31750488 706.03308105 0.83718127]	[5.62367737e+02 8.57433289e+02 8.02957237e-01]	[503.29446411 267.33969116 0.91554892]	[526.50616455 269.83068848 0.86726618]	[482.9833374 272.47601318 0.88046169]	[546.96588135 274.90936279 0.90648019]	[5.67463440e+02 8.95864014e+02 7.61619806e-01]	[5.82968567e+02 8.90744995e+02 8.02369595e-01]	[5.52100342e+02 8.72736572e+02 7.07994998e-01]	[4.62259674e+02 8.95845459e+02 8.18453133e-01]	[4.41851166e+02 8.90854431e+02 8.03150296e-01]	[4.59823212e+02 8.67682312e+02 6.78008318e-01]
[518.65313721 277.67483521 0.90787923]	[521.152771 354.52313232 0.89961541]	[459.60974121 356.99942017 0.85357398]	[439.20733643 464.88378906 0.89224434]	[428.94418335 564.9921875 0.85025042]	[580.32324219 346.88711548 0.81798756]	[603.34289551 459.77090454 0.8825891 ]	[611.07055664 559.83026123 0.84915638]	[521.40472412 544.39874268 0.73054767]	[480.22094727 544.3861084 0.70168144]	[467.49002075 706.03607178 0.74083698]	[4.59735596e+02 8.54814026e+02 8.47323060e-01]	[564.89373779 544.44335938 0.72103375]	[562.31860352 706.03308105 0.8371613 ]	[5.62369385e+02 8.57439026e+02 8.02853823e-01]	[503.29559326 267.33856201 0.91559124]	[526.50732422 269.83026123 0.86706704]	[482.98406982 272.47271729 0.88047189]	[546.97454834 274.90939331 0.90656579]	[5.67467285e+02 8.95865723e+02 7.61458397e-01]	[5.82971863e+02 8.90746155e+02 8.02598774e-01]	[5.52102783e+02 8.72741943e+02 7.08506227e-01]	[4.62259888e+02 8.95844177e+02 8.18961143e-01]	[4.41852020e+02 8.90853394e+02 8.02371979e-01]	[4.62214325e+02 8.67686890e+02 6.79170966e-01]
[518.66595459 277.66867065 0.91141933]	[521.1574707 354.51742554 0.89911991]	[459.61703491 356.99450684 0.85355693]	[439.20440674 464.88418579 0.89099014]	[428.93591309 564.98376465 0.85089678]	[580.3260498 346.87658691 0.82005131]	[603.33959961 459.77636719 0.88448095]	[611.07629395 559.84185791 0.84950387]	[521.42059326 544.39086914 0.73034322]	[480.23123169 544.38397217 0.70073426]	[467.48483276 706.03094482 0.74057281]	[4.59735809e+02 8.54818115e+02 8.46225441e-01]	[564.91217041 544.43103027 0.71904296]	[562.32299805 706.04168701 0.83721101]	[5.62370239e+02 8.57442688e+02 8.03240001e-01]	[503.30734253 267.3394165 0.91412753]	[526.51287842 269.83117676 0.86689615]	[485.35128784 272.46716309 0.87538028]	[546.98364258 274.90438843 0.90511572]	[5.67462952e+02 8.95864075e+02 7.61511207e-01]	[5.82966125e+02 8.90748047e+02 8.02685976e-01]	[5.52104858e+02 8.72744934e+02 7.10396647e-01]	[4.62262390e+02 8.95849915e+02 8.17132056e-01]	[4.41854431e+02 8.93218079e+02 7.99877524e-01]	[4.62217224e+02 8.67687683e+02 6.79610252e-01]
[518.66772461 277.6817627 0.90870482]	[521.17474365 354.51950073 0.90353727]	[459.62802124 356.98474121 0.85497558]	[439.212677 464.8878479 0.89047259]	[428.93322754 564.97241211 0.8535471 ]	[580.34112549 346.89663696 0.81942588]	[603.34503174 459.77072144 0.88590389]	[611.07928467 559.81274414 0.84449613]	[523.76361084 544.38195801 0.73008263]	[480.23895264 544.38122559 0.70318359]	[467.48712158 706.01544189 0.73780096]	[4.59742065e+02 8.54810730e+02 8.47170591e-01]	[564.91589355 544.42108154 0.72094792]	[562.31646729 706.05413818 0.83727157]	[5.62360413e+02 8.59930176e+02 8.01346302e-01]	[503.3164978 267.33554077 0.91152102]	[526.52435303 269.84942627 0.86796337]	[485.35626221 272.41732788 0.86980367]	[546.99285889 274.91897583 0.90849423]	[5.67462463e+02 8.95861084e+02 7.61405349e-01]	[5.82963745e+02 8.90750916e+02 8.03602099e-01]	[5.52095459e+02 8.72769043e+02 7.10200071e-01]	[4.62271545e+02 8.95855286e+02 8.16503465e-01]	[4.41862457e+02 8.93222412e+02 7.98719525e-01]	[4.62222839e+02 8.67679565e+02 6.77197933e-01]
[518.67687988 277.69815063 0.90658778]	[521.1895752 354.5239563 0.90908706]	[459.64123535 356.97845459 0.85721558]	[439.2175293 464.87545776 0.89260924]	[428.93585205 564.97711182 0.8529138 ]	[580.35632324 346.90783691 0.82062483]	[603.34289551 459.70126343 0.8748132 ]	[611.09094238 559.7845459 0.83954203]	[523.76184082 544.35717773 0.72709745]	[480.23190308 544.35961914 0.70035797]	[467.49163818 706.00634766 0.73829657]	[4.59740448e+02 8.54802002e+02 8.48247886e-01]	[564.91125488 544.39465332 0.72040427]	[562.33190918 706.04174805 0.83814168]	[5.62365723e+02 8.59927734e+02 8.02280545e-01]	[503.33181763 267.34039307 0.90846485]	[526.5368042 269.87112427 0.86798322]	[485.36743164 272.37966919 0.86506879]	[546.99328613 274.9211731 0.90961599]	[5.67464478e+02 8.95862122e+02 7.60223567e-01]	[5.82967529e+02 8.90751770e+02 8.02555561e-01]	[5.52094666e+02 8.72767151e+02 7.11176276e-01]	[4.62269409e+02 8.95854736e+02 8.17755699e-01]	[4.41862122e+02 8.93220337e+02 7.99089909e-01]	[4.62218262e+02 8.67674683e+02 6.76809251e-01]
[518.6907959 277.69955444 0.90955913]	[521.20153809 354.515625 0.91167313]	[459.65264893 354.59051514 0.85844886]	[439.22116089 464.8638916 0.89562136]	[428.93786621 564.96447754 0.85279834]	[580.362854 346.90609741 0.82303399]	[603.34741211 459.68612671 0.87512612]	[611.09576416 559.77764893 0.83712173]	[523.76806641 544.33807373 0.72702622]	[480.2388916 541.90582275 0.70073515]	[467.50286865 705.98291016 0.7318778 ]	[4.59741241e+02 8.54800232e+02 8.47454548e-01]	[564.91345215 544.38793945 0.71760368]	[562.33679199 706.05749512 0.83999634]	[5.62365234e+02 8.59937561e+02 8.03135574e-01]	[503.34988403 267.34341431 0.90706325]	[526.54534912 269.87911987 0.86872005]	[485.39413452 272.37670898 0.86048675]	[546.9942627 274.92895508 0.9103483 ]	[5.67466919e+02 8.95862793e+02 7.61171997e-01]	[5.82969421e+02 8.90753723e+02 8.03919017e-01]	[5.52091614e+02 8.72775024e+02 7.12225497e-01]	[4.62266510e+02 8.95857910e+02 8.17511439e-01]	[4.41861023e+02 8.93222168e+02 7.98808813e-01]	[4.62218384e+02 8.67671753e+02 6.74883962e-01]
[518.70550537 277.70806885 0.91024965]	[521.21148682 354.51971436 0.91399336]	[459.66036987 354.5960083 0.85975134]	[439.22033691 464.88937378 0.8931393 ]	[428.93225098 564.96881104 0.85251206]	[580.36859131 349.37042236 0.82341731]	[603.35852051 459.69500732 0.87811905]	[611.0894165 559.80102539 0.84038174]	[523.78149414 541.90093994 0.72336197]	[480.24768066 541.88690186 0.69928789]	[469.9581604 705.97668457 0.72947156]	[4.59745483e+02 8.54802856e+02 8.48444700e-01]	[564.91986084 544.3739624 0.71485794]	[562.32373047 706.05303955 0.8390913 ]	[5.62370667e+02 8.57463562e+02 8.03613424e-01]	[503.37368774 267.3494873 0.90396005]	[528.96789551 269.90148926 0.86974221]	[485.41784668 272.36929321 0.85563642]	[546.99700928 274.92956543 0.91150057]	[5.67449768e+02 8.95858337e+02 7.64337242e-01]	[5.82960327e+02 8.90752991e+02 8.04335535e-01]	[5.52106262e+02 8.72764221e+02 7.12867320e-01]	[4.62262970e+02 8.95860840e+02 8.18674743e-01]	[4.41858307e+02 8.93223511e+02 8.00442398e-01]	[4.62224609e+02 8.67677979e+02 6.75307870e-01]
[518.71051025 277.71109009 0.90984184]	[521.20782471 354.52816772 0.9144069 ]	[459.65176392 356.98092651 0.85912424]	[439.2237854 464.9336853 0.88376373]	[428.94580078 564.95697021 0.85294378]	[580.36798096 349.37625122 0.82369202]	[603.35925293 459.71936035 0.88284928]	[611.10321045 559.81903076 0.84244359]	[523.78076172 541.89782715 0.71958029]	[480.24606323 541.88922119 0.69546294]	[469.95922852 705.97692871 0.73265702]	[4.59743164e+02 8.54800964e+02 8.47477138e-01]	[564.91870117 544.36688232 0.70966214]	[562.33551025 706.04205322 0.83725274]	[5.62369263e+02 8.57463196e+02 8.02713811e-01]	[503.37759399 267.34689331 0.90297198]	[528.9833374 269.90646362 0.87019992]	[485.42654419 272.36361694 0.85545695]	[547.01092529 274.93927002 0.90949494]	[5.67455505e+02 8.95862183e+02 7.62436688e-01]	[5.82963867e+02 8.90754456e+02 8.03670287e-01]	[5.52106384e+02 8.72763733e+02 7.10540414e-01]	[4.62258850e+02 8.95856262e+02 8.18550467e-01]	[4.41853699e+02 8.93220581e+02 8.00449312e-01]	[4.62223663e+02 8.67676208e+02 6.73982978e-01]
[518.72503662 277.71347046 0.91041046]	[521.21136475 354.52481079 0.91451657]	[459.65634155 356.98718262 0.85971248]	[439.22155762 464.92944336 0.88813883]	[428.9744873 564.96380615 0.85165954]	[582.7479248 346.89605713 0.82589984]	[603.36602783 459.68667603 0.88271886]	[611.10919189 559.82305908 0.84185064]	[523.77252197 541.87011719 0.71885747]	[480.24484253 541.86230469 0.69652683]	[469.97903442 705.95776367 0.73380417]	[4.59738159e+02 8.54801331e+02 8.47748160e-01]	[564.90875244 544.33856201 0.7052201 ]	[562.33258057 706.04840088 0.83898318]	[5.62368835e+02 8.57459290e+02 8.02040040e-01]	[503.38845825 267.34912109 0.9012509 ]	[528.99761963 269.90579224 0.86781561]	[485.43795776 272.37579346 0.85866755]	[547.01708984 274.93661499 0.90850568]	[5.67460999e+02 8.95862671e+02 7.61693180e-01]	[5.82965332e+02 8.90753418e+02 8.02417874e-01]	[5.52104065e+02 8.72760132e+02 7.10094333e-01]	[4.62262421e+02 8.95856079e+02 8.18737984e-01]	[4.41856110e+02 8.93222656e+02 8.00634742e-01]	[4.62214508e+02 8.67680359e+02 6.73024893e-01]
[518.74847412 277.72885132 0.90873075]	[521.2121582 354.52636719 0.91424483]	[459.65997314 356.9911499 0.86153197]	[439.22875977 464.95977783 0.88350546]	[431.46496582 564.93457031 0.85238755]	[582.74987793 346.89660645 0.82659411]	[603.38653564 459.66485596 0.8823179 ]	[611.12469482 559.82867432 0.84158003]	[523.78826904 541.88189697 0.71946824]	[480.25073242 541.87866211 0.69536358]	[470.00085449 705.94360352 0.73214781]	[4.59741272e+02 8.54792969e+02 8.48362565e-01]	[564.9354248 544.34204102 0.70344728]	[562.34069824 706.03192139 0.84451091]	[5.62368835e+02 8.57458496e+02 8.01939547e-01]	[503.40649414 267.36190796 0.89906478]	[529.02032471 269.91546631 0.86680555]	[485.45220947 272.36987305 0.85583472]	[547.03741455 274.91815186 0.90080667]	[5.67462158e+02 8.95865417e+02 7.63025880e-01]	[5.82967041e+02 8.90753052e+02 8.01985323e-01]	[5.52104370e+02 8.72758789e+02 7.07150519e-01]	[4.62262817e+02 8.95853882e+02 8.17248821e-01]	[4.41858490e+02 8.93220520e+02 7.98942208e-01]	[4.62216736e+02 8.67673462e+02 6.71412945e-01]
[518.76879883 277.72842407 0.91136825]	[521.21893311 354.52374268 0.91451991]	[459.66757202 356.99362183 0.8634569 ]	[439.24798584 464.94317627 0.88883716]	[431.472229 564.95117188 0.85138309]	[582.75549316 346.8977356 0.82788742]	[603.39849854 459.62402344 0.87010217]	[611.1338501 559.82598877 0.83802354]	[523.80145264 541.871521 0.71693724]	[480.2673645 541.86450195 0.69305092]	[469.99325562 705.95367432 0.73672158]	[4.59745361e+02 8.52396301e+02 8.50626111e-01]	[564.93408203 544.33642578 0.70028925]	[562.33648682 706.04614258 0.84493899]	[5.62368530e+02 8.59929443e+02 8.02197993e-01]	[503.42297363 267.36352539 0.89833373]	[529.03009033 269.91171265 0.8653146 ]	[485.47015381 272.38388062 0.85536909]	[547.04382324 274.91906738 0.90174699]	[5.67461365e+02 8.95870117e+02 7.64486969e-01]	[5.82967102e+02 8.90756226e+02 8.03293943e-01]	[5.52106262e+02 8.72763123e+02 7.06732273e-01]	[4.62261169e+02 8.95844482e+02 8.20501447e-01]	[4.41857422e+02 8.90854370e+02 8.02233696e-01]	[4.62221558e+02 8.67672424e+02 6.72182441e-01]
[518.76916504 277.72790527 0.91147399]	[521.22119141 354.52410889 0.91486037]	[459.67279053 356.99401855 0.86381876]	[439.24679565 464.94287109 0.88831002]	[431.47244263 564.96105957 0.85022211]	[582.75891113 346.90130615 0.82827806]	[603.39868164 459.62850952 0.87149584]	[611.1385498 559.83404541 0.83725309]	[523.79772949 541.88366699 0.71711075]	[480.26379395 541.87487793 0.69344115]	[469.99505615 705.95092773 0.73564517]	[4.59741730e+02 8.54791016e+02 8.49145055e-01]	[564.92889404 544.34820557 0.70222402]	[562.34197998 706.0423584 0.84507257]	[5.62369080e+02 8.59946960e+02 8.02458882e-01]	[503.42449951 267.36331177 0.89821595]	[529.02996826 269.91207886 0.86543322]	[485.47174072 272.38223267 0.85485542]	[547.04266357 274.91955566 0.90212691]	[5.67469360e+02 8.95873596e+02 7.64352560e-01]	[5.82974609e+02 8.90759094e+02 8.05797935e-01]	[5.52101990e+02 8.72777283e+02 7.08426058e-01]	[4.62268463e+02 8.95851990e+02 8.18710804e-01]	[4.41859619e+02 8.93219177e+02 7.99798250e-01]	[4.62216949e+02 8.67677002e+02 6.70205414e-01]
[518.77984619 280.10598755 0.91003358]	[521.22558594 354.52212524 0.9145748 ]	[459.68392944 356.99502563 0.86589682]	[439.23184204 464.95465088 0.88115299]	[431.46731567 564.95819092 0.85313624]	[582.75915527 346.89178467 0.82882833]	[603.40618896 459.66934204 0.88041371]	[611.13659668 562.23681641 0.84532154]	[523.81658936 544.34954834 0.72348291]	[480.28033447 544.33770752 0.70366132]	[469.99755859 705.97363281 0.7405439 ]	[4.59741608e+02 8.54804077e+02 8.43695879e-01]	[564.94610596 544.38342285 0.70915163]	[562.36218262 706.05853271 0.8534348 ]	[5.62382141e+02 8.57459961e+02 8.03985655e-01]	[503.43582153 269.82919312 0.89888203]	[529.03814697 272.34039307 0.86774641]	[485.4772644 272.39273071 0.8571049 ]	[547.05383301 274.90722656 0.89547241]	[5.67468933e+02 8.95875977e+02 7.68966138e-01]	[5.82985840e+02 8.90754089e+02 8.11159015e-01]	[5.52126160e+02 8.72755798e+02 7.06911445e-01]	[4.62269440e+02 8.95837463e+02 8.17343593e-01]	[4.41862823e+02 8.90846741e+02 7.98049450e-01]	[4.62217682e+02 8.67661560e+02 6.69559479e-01]
[518.78027344 280.10565186 0.91013837]	[521.22637939 354.5223999 0.91460747]	[459.68429565 356.99465942 0.8658002 ]	[439.23187256 464.95413208 0.88122594]	[431.46707153 564.95831299 0.85313499]	[582.75946045 346.89395142 0.82860398]	[603.40765381 459.66989136 0.88062501]	[611.137146 562.23681641 0.84555632]	[523.81896973 544.34344482 0.72371024]	[480.28457642 541.90551758 0.70372391]	[469.99804688 705.9710083 0.74044454]	[4.59741669e+02 8.54804321e+02 8.43722045e-01]	[564.94818115 544.37976074 0.70904833]	[562.3616333 706.05804443 0.8533662 ]	[5.62382141e+02 8.57459961e+02 8.03966641e-01]	[503.43606567 269.82928467 0.89880592]	[529.03857422 272.34066772 0.86777592]	[485.4770813 272.39303589 0.85709512]	[547.05334473 274.90628052 0.89499879]	[5.67468811e+02 8.95875916e+02 7.68959701e-01]	[5.82985657e+02 8.90753723e+02 8.11176777e-01]	[5.52126465e+02 8.72755798e+02 7.06895292e-01]	[4.62269440e+02 8.95837524e+02 8.17346394e-01]	[4.41863037e+02 8.90846985e+02 7.98020959e-01]	[4.62217926e+02 8.67661682e+02 6.69595420e-01]
[518.78027344 280.10565186 0.91021544]	[521.22570801 354.52410889 0.91499984]	[459.68429565 356.99563599 0.8660084 ]	[439.23168945 464.95507812 0.88118958]	[431.46716309 564.95782471 0.85325998]	[582.75836182 346.89569092 0.82866639]	[603.40509033 459.66738892 0.88015652]	[611.13598633 562.23693848 0.84569156]	[523.81622314 544.34771729 0.72363472]	[480.2819519 544.33575439 0.70408499]	[469.99719238 705.97174072 0.74060184]	[4.59742310e+02 8.54803406e+02 8.44048023e-01]	[564.94458008 544.38134766 0.70926869]	[562.3616333 706.05883789 0.85338527]	[5.62382080e+02 8.57460266e+02 8.03970814e-01]	[503.43661499 269.82925415 0.8987354 ]	[529.03814697 272.34042358 0.86780524]	[485.47814941 272.39355469 0.85664022]	[547.05169678 274.90426636 0.89495111]	[5.67468811e+02 8.95876038e+02 7.68957376e-01]	[5.82985657e+02 8.90753967e+02 8.11178446e-01]	[5.52126465e+02 8.72756042e+02 7.06917286e-01]	[4.62268921e+02 8.95837036e+02 8.17586184e-01]	[4.41862762e+02 8.90846924e+02 7.98227549e-01]	[4.62218964e+02 8.67661499e+02 6.69576108e-01]
[518.79455566 280.0993042 0.91156453]	[521.23449707 354.52593994 0.91530442]	[459.69332886 357.00601196 0.86652398]	[439.24313354 464.95327759 0.8826732 ]	[431.47113037 564.94616699 0.8536582 ]	[582.76605225 346.89776611 0.82928687]	[603.43475342 459.68405151 0.88321102]	[611.14208984 562.22497559 0.84253347]	[523.82086182 544.36212158 0.72254372]	[480.28649902 544.34857178 0.70402217]	[470.00897217 705.95031738 0.73944455]	[4.59754761e+02 8.52391846e+02 8.41767430e-01]	[564.95001221 544.39489746 0.70824933]	[562.36175537 706.05700684 0.85513365]	[5.62369385e+02 8.59937927e+02 8.01734686e-01]	[503.44937134 269.82928467 0.8967573 ]	[529.04492188 269.93112183 0.86545885]	[485.48468018 272.39767456 0.85683751]	[547.06158447 274.90853882 0.89463204]	[5.67495728e+02 8.95896240e+02 7.65681803e-01]	[5.85370361e+02 8.90769714e+02 8.12883854e-01]	[5.52100647e+02 8.72768982e+02 7.06215680e-01]	[4.62256989e+02 8.93446167e+02 8.12781453e-01]	[4.41850494e+02 8.90834534e+02 7.93761849e-01]	[4.62239807e+02 8.67642395e+02 6.60987496e-01]
[521.15649414 280.09613037 0.91290677]	[521.24536133 354.53656006 0.91805124]	[459.70095825 357.01086426 0.86714971]	[439.24575806 464.9586792 0.88165468]	[431.48074341 564.94537354 0.85443008]	[582.77947998 349.37445068 0.82994789]	[603.45196533 459.72833252 0.88959849]	[611.15081787 562.24676514 0.84659892]	[523.82263184 544.3727417 0.72223413]	[480.28921509 544.3560791 0.70284259]	[470.04373169 705.92437744 0.73622638]	[4.59756744e+02 8.52389832e+02 8.42412531e-01]	[564.94958496 544.40527344 0.70705265]	[562.37023926 706.05059814 0.85689974]	[5.62364807e+02 8.59933350e+02 8.02283347e-01]	[503.45507812 269.82293701 0.89693952]	[529.05249023 269.91894531 0.86368251]	[485.49725342 272.4045105 0.85401207]	[547.07208252 274.92819214 0.89677584]	[5.67488037e+02 8.95895020e+02 7.66096294e-01]	[5.85361145e+02 8.90769043e+02 8.12713981e-01]	[5.52093384e+02 8.72764404e+02 7.09115267e-01]	[4.62255859e+02 8.93448669e+02 8.12333286e-01]	[4.41849670e+02 8.90837280e+02 7.93754458e-01]	[4.62240997e+02 8.67644775e+02 6.61913693e-01]
[521.1618042 280.11291504 0.91109532]	[521.2354126 354.53314209 0.91736174]	[459.70083618 357.00360107 0.86822569]	[439.24078369 464.95440674 0.88331658]	[428.98184204 564.96234131 0.85367495]	[582.76989746 346.90322876 0.8288669 ]	[603.42877197 459.6555481 0.87750614]	[611.12298584 562.23217773 0.84573013]	[523.78863525 544.36541748 0.71936882]	[480.26034546 544.35931396 0.70098346]	[472.52056885 703.48321533 0.73449904]	[4.59757812e+02 8.52388550e+02 8.43046963e-01]	[564.91949463 544.39538574 0.71001786]	[562.3614502 706.03118896 0.85292685]	[5.62364868e+02 8.59949890e+02 8.01409543e-01]	[503.46084595 269.83517456 0.89668083]	[529.05780029 272.3444519 0.86409807]	[485.4944458 272.40081787 0.85633898]	[547.0637207 274.94866943 0.90185297]	[5.67493713e+02 8.95900635e+02 7.63629258e-01]	[5.85365234e+02 8.90774841e+02 8.13742876e-01]	[5.52094666e+02 8.72775085e+02 7.07068563e-01]	[4.62255371e+02 8.93448120e+02 8.13351750e-01]	[4.41852905e+02 8.90837280e+02 7.92712212e-01]	[4.62243134e+02 8.67648193e+02 6.63939357e-01]
[521.16137695 280.12420654 0.90801138]	[521.22479248 354.53729248 0.91737002]	[459.68637085 357.0015564 0.86655426]	[439.24182129 464.95593262 0.88106424]	[428.95803833 564.98419189 0.85217577]	[582.76544189 346.909729 0.8270092 ]	[603.41552734 459.66360474 0.87827462]	[611.10925293 559.8380127 0.84360969]	[523.76379395 544.35089111 0.7211799 ]	[480.2321167 544.3371582 0.69925034]	[472.54058838 703.46795654 0.730986 ]	[4.59765076e+02 8.52392822e+02 8.41603100e-01]	[564.89978027 544.39624023 0.71662736]	[562.36291504 706.03253174 0.85425854]	[5.62367004e+02 8.59960205e+02 8.02796304e-01]	[503.46298218 269.84625244 0.897587 ]	[529.05700684 272.35525513 0.86598051]	[485.49365234 272.40930176 0.85680068]	[547.05792236 274.96298218 0.90689296]	[5.67508911e+02 8.95913574e+02 7.63775110e-01]	[5.85374329e+02 8.90783325e+02 8.16591978e-01]	[5.52090576e+02 8.72777222e+02 7.09055305e-01]	[4.62247711e+02 8.95839905e+02 8.10034692e-01]	[4.41852081e+02 8.90840515e+02 7.90483415e-01]	[4.62254364e+02 8.67646545e+02 6.62746787e-01]
[518.79058838 280.13442993 0.90346628]	[521.22021484 354.54364014 0.91634297]	[459.68249512 356.98269653 0.86383486]	[439.22680664 464.94668579 0.88224369]	[428.93743896 564.99279785 0.85267216]	[582.75042725 349.4024353 0.82375264]	[603.41015625 459.79586792 0.89218235]	[608.64746094 562.27270508 0.85988873]	[521.42022705 544.38439941 0.72203821]	[480.23318481 544.36968994 0.7002992 ]	[470.02764893 705.96392822 0.74149394]	[4.59765350e+02 8.54802124e+02 8.43164802e-01]	[564.88964844 544.42297363 0.71507478]	[562.340271 706.06365967 0.85381544]	[5.62363953e+02 8.59973389e+02 8.02011430e-01]	[503.45626831 269.8581543 0.89950198]	[529.04589844 272.37234497 0.86992007]	[485.48709106 272.41345215 0.85608435]	[547.05438232 274.96917725 0.91018915]	[5.67514465e+02 8.95914734e+02 7.61676073e-01]	[5.85373840e+02 8.90784668e+02 8.15486312e-01]	[5.52086609e+02 8.72789307e+02 7.09682345e-01]	[4.62244568e+02 8.95839722e+02 8.15936685e-01]	[4.41848267e+02 8.90842712e+02 7.98079491e-01]	[4.62257538e+02 8.67669067e+02 6.67390049e-01]
[518.76544189 280.15203857 0.8988713 ]	[521.21618652 354.54406738 0.91525531]	[459.67504883 356.98068237 0.86180204]	[439.23181152 464.90332031 0.89143103]	[426.4413147 564.97961426 0.85810965]	[582.75256348 349.40710449 0.82332778]	[603.39019775 459.8387146 0.89836872]	[608.63555908 562.26782227 0.86414284]	[521.39764404 544.35137939 0.71587366]	[480.20504761 544.33856201 0.69379932]	[470.00308228 705.98931885 0.74709916]	[4.59773346e+02 8.54789429e+02 8.45139205e-01]	[564.88476562 544.38665771 0.71173024]	[562.31835938 706.03570557 0.84803891]	[5.62363342e+02 8.59954834e+02 8.01450133e-01]	[503.43762207 269.86981201 0.90293932]	[529.03387451 272.39050293 0.87437457]	[485.46923828 272.40960693 0.85497999]	[547.04815674 274.98001099 0.91343594]	[5.67512939e+02 8.95916443e+02 7.61204481e-01]	[5.85374329e+02 8.90783020e+02 8.14473152e-01]	[5.52093018e+02 8.72775085e+02 7.09390461e-01]	[4.62250031e+02 8.95837830e+02 8.16636086e-01]	[4.41852234e+02 8.90838013e+02 7.98195362e-01]	[4.62264771e+02 8.67658630e+02 6.65833354e-01]
[518.66357422 280.18954468 0.88200504]	[518.78955078 354.57879639 0.90142614]	[459.61444092 357.02401733 0.85229874]	[439.21130371 464.86154175 0.89558017]	[423.91171265 564.83435059 0.88416249]	[580.30615234 351.9269104 0.81395787]	[603.28936768 459.8069458 0.87829256]	[608.59094238 562.22845459 0.87247264]	[521.315979 544.41534424 0.70612329]	[480.11355591 544.40136719 0.67967421]	[469.99111938 705.99804688 0.75542825]	[4.59763397e+02 8.54795776e+02 8.48616302e-01]	[564.85314941 544.46008301 0.70221609]	[562.26611328 706.09521484 0.83803701]	[5.62367004e+02 8.59981567e+02 8.02977085e-01]	[503.34848022 269.90557861 0.91575092]	[528.96868896 272.43209839 0.87985188]	[485.37158203 272.43017578 0.85735524]	[547.03704834 275.02020264 0.91656208]	[5.67531555e+02 8.95929077e+02 7.56882071e-01]	[5.85382019e+02 8.90795349e+02 8.14367056e-01]	[5.52090454e+02 8.72799805e+02 7.13788748e-01]	[4.62262268e+02 8.93446777e+02 8.24874222e-01]	[4.41856659e+02 8.90840027e+02 8.06025803e-01]	[4.62250031e+02 8.67667480e+02 6.73835933e-01]
[516.21221924 280.18450928 0.87751085]	[518.76269531 354.57052612 0.90009761]	[457.20791626 357.02966309 0.84985805]	[439.16067505 464.92446899 0.88113564]	[423.87512207 564.87225342 0.88759279]	[580.30615234 349.43930054 0.81243706]	[600.89086914 459.76599121 0.8702445 ]	[608.5456543 562.24066162 0.88654184]	[521.31304932 544.39434814 0.72180593]	[480.1171875 544.387146 0.69273698]	[467.4881897 706.01696777 0.75750715]	[4.59775604e+02 8.54793701e+02 8.48323524e-01]	[564.84265137 544.43408203 0.71650875]	[562.23327637 706.07806396 0.82981348]	[5.62369324e+02 8.59983765e+02 8.01506817e-01]	[503.30578613 269.92990112 0.92465657]	[526.49981689 272.43014526 0.885324 ]	[485.34735107 272.43597412 0.85802478]	[546.99523926 275.01638794 0.92486447]	[5.67515198e+02 8.95924744e+02 7.58576989e-01]	[5.85373352e+02 8.90791077e+02 8.12619567e-01]	[5.52101990e+02 8.72798340e+02 7.09939361e-01]	[4.62266174e+02 8.93442627e+02 8.26105058e-01]	[4.41862732e+02 8.90835815e+02 8.06035519e-01]	[4.62268250e+02 8.67665283e+02 6.71133280e-01]
[516.17425537 280.19671631 0.87271452]	[518.70593262 354.56622314 0.89217234]	[457.16854858 357.03924561 0.84953392]	[439.12023926 464.95315552 0.87019813]	[423.88757324 565.015625 0.86973232]	[580.26867676 349.41891479 0.81023121]	[600.88354492 462.22991943 0.88183242]	[608.50335693 562.3079834 0.89396954]	[521.28216553 544.40863037 0.71419513]	[477.74319458 544.39324951 0.68661904]	[467.45028687 706.02056885 0.75639594]	[4.59766693e+02 8.54788513e+02 8.49429727e-01]	[562.47338867 544.45599365 0.71370482]	[562.2086792 706.08081055 0.82009184]	[5.62361511e+02 8.59977295e+02 8.00679743e-01]	[503.27008057 272.35623169 0.93084663]	[526.45318604 272.43643188 0.89218646]	[482.96496582 272.45755005 0.87218428]	[546.94464111 275.03063965 0.92981374]	[5.67497131e+02 8.95912231e+02 7.62739420e-01]	[5.85357849e+02 8.90780945e+02 8.11169684e-01]	[5.52115417e+02 8.72794128e+02 7.10315645e-01]	[4.62261536e+02 8.93436584e+02 8.28101754e-01]	[4.41855621e+02 8.90831787e+02 8.08080912e-01]	[4.62258698e+02 8.67668823e+02 6.71814203e-01]
[513.62567139 280.2131958 0.86140877]	[516.21759033 354.54797363 0.87558293]	[457.09695435 357.03240967 0.83933997]	[439.08337402 464.94628906 0.87076318]	[423.81719971 564.95556641 0.89185232]	[577.77874756 349.38623047 0.80669808]	[600.85174561 462.31912231 0.87428141]	[606.11785889 562.31134033 0.89910442]	[521.22558594 544.35302734 0.70495242]	[477.68606567 544.3548584 0.67532116]	[467.3963623 705.99194336 0.7571255 ]	[4.59758514e+02 8.54793274e+02 8.49537790e-01]	[562.42797852 544.38616943 0.71760392]	[559.82312012 706.05279541 0.81520152]	[5.62364014e+02 8.59964783e+02 8.01868796e-01]	[500.89404297 269.93148804 0.92499751]	[524.02410889 272.44155884 0.90501904]	[482.89550781 272.44546509 0.8742854 ]	[544.55023193 275.05599976 0.94118184]	[5.67478577e+02 8.95897583e+02 7.67377555e-01]	[5.82984009e+02 8.90765747e+02 8.11027288e-01]	[5.52129822e+02 8.72786255e+02 7.10563958e-01]	[4.62265289e+02 8.93433716e+02 8.28875899e-01]	[4.41859344e+02 8.90833679e+02 8.06927860e-01]	[4.62250671e+02 8.67673706e+02 6.76022887e-01]
[511.07855225 280.2119751 0.85962015]	[516.14971924 354.56109619 0.87045372]	[454.61056519 357.02560425 0.83163452]	[436.64318848 464.92547607 0.86421895]	[421.39724731 564.94671631 0.90382195]	[577.75744629 349.43869019 0.80225503]	[600.80566406 462.30795288 0.86435449]	[606.06896973 562.31945801 0.91692019]	[521.19152832 544.3371582 0.70519477]	[477.66442871 544.35290527 0.67274356]	[464.96157837 706.00726318 0.76635045]	[4.59757019e+02 8.52392212e+02 8.50915372e-01]	[562.39074707 544.37207031 0.71812487]	[562.20275879 706.0680542 0.81613797]	[5.62367065e+02 8.59950684e+02 8.03397715e-01]	[500.84851074 269.91918945 0.92436147]	[523.95275879 272.44824219 0.92092913]	[482.82455444 272.44317627 0.88549918]	[544.4888916 275.07028198 0.95757377]	[5.67466309e+02 8.95885742e+02 7.70709097e-01]	[5.82976013e+02 8.90757568e+02 8.12436461e-01]	[5.52137634e+02 8.72771179e+02 7.08797038e-01]	[4.62268890e+02 8.93438171e+02 8.26059103e-01]	[4.41860016e+02 8.90835388e+02 8.05941820e-01]	[4.62251160e+02 8.67652832e+02 6.77731633e-01]
[511.07788086 280.2142334 0.85936975]	[516.14764404 354.56134033 0.87041795]	[454.60983276 357.02825928 0.83157468]	[436.64422607 464.92523193 0.86454481]	[421.39642334 564.94506836 0.90447581]	[577.75891113 349.44088745 0.80215871]	[600.80737305 462.30715942 0.86525202]	[606.07177734 562.32055664 0.91680807]	[521.19067383 544.33398438 0.70535159]	[477.66448975 544.35064697 0.6727258 ]	[464.95828247 706.00488281 0.76571155]	[4.59759735e+02 8.52392212e+02 8.50660682e-01]	[562.38946533 544.36773682 0.71806186]	[562.20410156 706.06835938 0.81600046]	[5.62365417e+02 8.59955811e+02 8.02951992e-01]	[500.84777832 269.91921997 0.92465496]	[523.95263672 272.44857788 0.92143047]	[482.82427979 272.44009399 0.88524592]	[544.48913574 275.07025146 0.95751131]	[5.67476135e+02 8.95893372e+02 7.69725263e-01]	[5.82980713e+02 8.90762451e+02 8.12969208e-01]	[5.52130981e+02 8.72775635e+02 7.09584594e-01]	[4.62271423e+02 8.93440063e+02 8.23983073e-01]	[4.41861267e+02 8.90835876e+02 8.03989172e-01]	[4.62254181e+02 8.67652954e+02 6.76448047e-01]
[511.04138184 280.2494812 0.85413724]	[513.63354492 354.53921509 0.85982358]	[452.08065796 357.02383423 0.82339621]	[436.58679199 464.89874268 0.85950977]	[421.34094238 564.95892334 0.91203886]	[577.71502686 349.42056274 0.79737443]	[598.28875732 462.42190552 0.82182926]	[605.98602295 562.315979 0.90508735]	[518.77349854 541.91064453 0.69518328]	[477.59860229 544.33215332 0.6625486 ]	[464.88446045 706.00146484 0.77848876]	[4.59746490e+02 8.54796082e+02 8.49415779e-01]	[562.35852051 544.3692627 0.7149303 ]	[559.83251953 706.05419922 0.79879034]	[5.62367676e+02 8.59946167e+02 8.02467108e-01]	[500.82525635 272.35198975 0.92690939]	[523.90960693 272.4753418 0.93122208]	[482.76016235 272.45220947 0.90134585]	[544.4498291 275.02819824 0.95679986]	[5.67468933e+02 8.95893433e+02 7.69399881e-01]	[5.82974976e+02 8.90762756e+02 8.11593711e-01]	[5.54619507e+02 8.72763733e+02 7.09237635e-01]	[4.62259583e+02 8.93431519e+02 8.24104309e-01]	[4.41852997e+02 8.90829224e+02 8.02657306e-01]	[4.62250305e+02 8.67662048e+02 6.84398115e-01]
[508.51751709 282.68389893 0.856664 ]	[511.07531738 354.50482178 0.85148478]	[449.52108765 356.99423218 0.81717104]	[434.10031128 464.89215088 0.84954727]	[421.26953125 564.87463379 0.92223388]	[575.15856934 349.39483643 0.79620337]	[598.22583008 462.40432739 0.8317973 ]	[605.86993408 562.29516602 0.90210581]	[518.7043457 541.8692627 0.68431127]	[475.13452148 541.88781738 0.65673018]	[464.85223389 706.03497314 0.78946966]	[4.59751343e+02 8.54819641e+02 8.47566307e-01]	[562.29675293 541.89807129 0.69885194]	[559.73797607 706.03637695 0.78077149]	[5.62356934e+02 8.59964966e+02 8.02383602e-01]	[500.76745605 272.37319946 0.92094678]	[523.8447876 272.47756958 0.94248527]	[482.7093811 272.47460938 0.90431559]	[544.37469482 274.9828186 0.96530306]	[5.67460876e+02 8.95902954e+02 7.69671321e-01]	[5.82965210e+02 8.90769470e+02 8.15416455e-01]	[5.54613281e+02 8.72773071e+02 7.06944466e-01]	[4.62257996e+02 8.93441284e+02 8.23293507e-01]	[4.41852112e+02 8.90841614e+02 8.04556131e-01]	[4.62264740e+02 8.67680603e+02 6.84410334e-01]
[508.43771362 282.74682617 0.85577738]	[508.54977417 354.49725342 0.85470045]	[449.45941162 356.98065186 0.82260984]	[434.03735352 464.87747192 0.84471381]	[421.21328735 564.86236572 0.93888968]	[572.62982178 349.39916992 0.79669875]	[593.18188477 462.40307617 0.81116116]	[603.4810791 562.32904053 0.89994311]	[516.20513916 541.90820312 0.68264228]	[475.06735229 544.33843994 0.66026986]	[464.83856201 706.02087402 0.79373252]	[4.59737518e+02 8.54839111e+02 8.44316542e-01]	[559.83782959 544.35198975 0.69170123]	[557.26135254 706.02062988 0.76428223]	[5.62350708e+02 8.59977356e+02 8.01606119e-01]	[500.69772339 272.43435669 0.920995 ]	[523.78460693 274.87521362 0.95652801]	[480.32119751 274.86651611 0.89831781]	[544.31835938 274.96258545 0.96481276]	[5.67464478e+02 8.95908997e+02 7.68854797e-01]	[5.82968506e+02 8.90775024e+02 8.15139234e-01]	[5.52134155e+02 8.72793457e+02 7.06944168e-01]	[4.62261047e+02 8.93439514e+02 8.23451042e-01]	[4.41851746e+02 8.90842041e+02 8.03395987e-01]	[4.62253357e+02 8.67685669e+02 6.84203982e-01]
[505.95101929 282.75921631 0.86126584]	[506.01831055 354.51663208 0.87353158]	[446.90029907 354.59432983 0.83135223]	[431.48672485 464.84231567 0.84655565]	[418.7923584 562.45782471 0.93357265]	[570.04443359 349.44174194 0.812195 ]	[590.5960083 462.31381226 0.82430238]	[603.4609375 562.37701416 0.90570182]	[516.16827393 541.86468506 0.68257856]	[472.53869629 541.87713623 0.6529727 ]	[464.86679077 705.940979 0.78741181]	[4.59742249e+02 8.54818726e+02 8.47823441e-01]	[559.82458496 541.8760376 0.68596536]	[557.20391846 706.01867676 0.75871861]	[5.62352905e+02 8.59967712e+02 8.02089155e-01]	[500.63644409 272.42962646 0.90467656]	[521.39782715 274.89620972 0.96138835]	[480.20870972 274.87579346 0.90726501]	[541.90270996 275.01168823 0.96710443]	[5.67450806e+02 8.95906555e+02 7.69104183e-01]	[5.82960876e+02 8.90773315e+02 8.13687146e-01]	[5.52142456e+02 8.72779297e+02 7.09834933e-01]	[4.62264435e+02 8.93431519e+02 8.23762774e-01]	[4.41853455e+02 8.90834534e+02 8.03629041e-01]	[4.62257446e+02 8.67674927e+02 6.82567239e-01]
[505.89715576 285.25671387 0.86350787]	[505.95330811 354.52062988 0.88779557]	[444.40930176 354.59448242 0.84101272]	[426.36380005 464.92791748 0.84296876]	[418.74536133 564.81634521 0.93419158]	[567.55322266 349.44274902 0.81452453]	[588.07427979 462.30706787 0.84883571]	[603.29772949 562.34289551 0.89635718]	[511.09765625 544.39971924 0.67498326]	[467.43969727 544.4498291 0.65909123]	[464.83120728 706.02563477 0.8057453 ]	[4.59729065e+02 8.54840393e+02 8.46486032e-01]	[557.25549316 544.37896729 0.67575568]	[554.66156006 706.0645752 0.75817096]	[5.62351990e+02 8.59970398e+02 8.01313519e-01]	[498.22918701 272.4564209 0.90250289]	[521.35351562 274.92404175 0.96326166]	[480.17437744 274.88156128 0.90331334]	[541.86553955 275.00576782 0.96137947]	[5.67466309e+02 8.95901367e+02 7.68021822e-01]	[5.82968567e+02 8.90768005e+02 8.13588738e-01]	[5.52127747e+02 8.72786255e+02 7.12442994e-01]	[4.62264191e+02 8.93427063e+02 8.26025128e-01]	[4.41853058e+02 8.90835938e+02 8.06680620e-01]	[4.62247070e+02 8.67694214e+02 6.83850527e-01]
[503.45739746 285.3265686 0.87429494]	[505.90939331 354.55316162 0.89521623]	[444.33300781 354.57501221 0.84895575]	[423.76687622 467.40142822 0.86130798]	[418.67300415 564.89672852 0.93170244]	[567.52105713 352.00585938 0.82247818]	[587.99676514 462.27996826 0.86772001]	[600.89355469 562.24920654 0.88604832]	[511.02667236 546.9286499 0.67012709]	[464.96466064 546.96435547 0.65946829]	[462.43069458 705.99743652 0.80955446]	[4.59719208e+02 8.54847595e+02 8.44856918e-01]	[554.69915771 544.45874023 0.66818023]	[552.13439941 706.08496094 0.76323855]	[5.62349854e+02 8.59974670e+02 8.01466525e-01]	[498.16870117 272.49072266 0.8996979 ]	[521.28796387 274.97982788 0.9599334 ]	[480.13070679 272.50027466 0.88503456]	[541.83306885 275.04373169 0.96286422]	[5.67463135e+02 8.95904785e+02 7.70081699e-01]	[5.82965881e+02 8.90769958e+02 8.16066861e-01]	[5.52130554e+02 8.72792542e+02 7.10354209e-01]	[4.62257263e+02 8.93430786e+02 8.24535072e-01]	[4.41841370e+02 8.90839478e+02 8.06823671e-01]	[4.62243683e+02 8.67692078e+02 6.84170008e-01]
[503.31594849 287.79220581 0.89011931]	[503.39459229 354.54586792 0.91782427]	[441.77664185 356.99224854 0.87255114]	[421.24121094 467.42156982 0.87670857]	[416.13772583 564.94873047 0.90465081]	[564.92572021 351.93701172 0.84559929]	[585.47637939 462.40844727 0.86887598]	[600.74102783 562.30780029 0.87113774]	[505.94015503 546.97460938 0.68720633]	[462.40945435 546.98931885 0.67882955]	[462.34823608 706.07904053 0.82722098]	[4.59704407e+02 8.54855713e+02 8.44012022e-01]	[547.05639648 546.92797852 0.67322046]	[549.50427246 706.11700439 0.78763151]	[5.62333740e+02 8.59975098e+02 8.02215755e-01]	[495.59326172 274.87854004 0.88812113]	[518.79333496 275.00125122 0.93559742]	[477.62329102 274.91720581 0.87034601]	[541.69384766 275.10928345 0.95148873]	[5.67461975e+02 8.95901733e+02 7.76608169e-01]	[5.82967407e+02 8.90760925e+02 8.22576761e-01]	[5.52130920e+02 8.72794861e+02 7.11607158e-01]	[4.62249664e+02 8.93426025e+02 8.32130730e-01]	[4.41836090e+02 8.90840637e+02 8.14002693e-01]	[4.62240509e+02 8.67687927e+02 6.92972243e-01]
[500.89587402 287.8331604 0.89138585]	[503.30065918 354.53335571 0.9204843 ]	[441.70736694 357.01895142 0.87801015]	[421.2064209 464.94332886 0.8922717 ]	[416.02944946 565.02319336 0.86424643]	[564.82354736 349.44744873 0.84488916]	[585.4263916 462.3147583 0.87533593]	[598.21875 559.84063721 0.83831847]	[503.49575806 546.97320557 0.69509423]	[462.30328369 546.99346924 0.68536818]	[462.31021118 706.00811768 0.82088089]	[4.59691895e+02 8.54828064e+02 8.40329945e-01]	[546.98083496 546.93737793 0.68356949]	[547.05560303 706.09436035 0.78846526]	[5.62332336e+02 8.59976013e+02 8.00887644e-01]	[490.54449463 274.90646362 0.88836956]	[518.68450928 275.03936768 0.91317749]	[475.11901855 274.92169189 0.85712862]	[539.24346924 277.46807861 0.94240123]	[5.67474976e+02 8.95912842e+02 7.73106515e-01]	[5.82973511e+02 8.90765564e+02 8.20740938e-01]	[5.52122437e+02 8.72795410e+02 7.12279916e-01]	[4.62248535e+02 8.93414856e+02 8.28135431e-01]	[4.41831665e+02 8.90829285e+02 8.09308767e-01]	[4.62225464e+02 8.67644226e+02 6.87207937e-01]
[500.84719849 290.39855957 0.90065491]	[500.88031006 354.51345825 0.92275763]	[439.30715942 357.00198364 0.87536812]	[421.18060303 464.86871338 0.89717704]	[408.47714233 562.42773438 0.86881691]	[562.3793335 349.39416504 0.84736335]	[585.37487793 462.21673584 0.88056546]	[593.19458008 562.26599121 0.83838516]	[503.44113159 544.46923828 0.70818335]	[462.24642944 546.93670654 0.69569862]	[462.30325317 705.98828125 0.82030624]	[4.59678558e+02 8.54819824e+02 8.36218178e-01]	[546.92779541 544.43322754 0.69306988]	[546.98498535 706.04229736 0.81517196]	[5.62322876e+02 8.59943298e+02 8.01023662e-01]	[488.02639771 274.99505615 0.89961362]	[516.20654297 275.12783813 0.89671171]	[472.60864258 274.93591309 0.84877884]	[536.73297119 277.48861694 0.9268555 ]	[5.67450684e+02 8.95903320e+02 7.78373659e-01]	[5.82965637e+02 8.90756775e+02 8.23610604e-01]	[5.52121521e+02 8.72768433e+02 7.11699665e-01]	[4.62254669e+02 8.93406006e+02 8.25544357e-01]	[4.41834595e+02 8.90821472e+02 8.07054162e-01]	[4.59817627e+02 8.67618408e+02 6.83747768e-01]
[500.75057983 290.43963623 0.90001917]	[500.80090332 354.55093384 0.92757666]	[439.25601196 356.98605347 0.86863661]	[418.7350769 464.89416504 0.89920849]	[405.83221436 564.84295654 0.8834123 ]	[562.28741455 351.94604492 0.84390616]	[582.91973877 459.6555481 0.86798978]	[593.12860107 559.8192749 0.82502514]	[503.34173584 544.43878174 0.72715741]	[459.82528687 544.45324707 0.70392925]	[462.26712036 705.98986816 0.81596375]	[4.59670624e+02 8.54801208e+02 8.35385025e-01]	[544.48406982 544.43481445 0.7049427 ]	[544.54193115 705.99407959 0.82585156]	[5.62307495e+02 8.57432068e+02 7.99354017e-01]	[485.46008301 275.05984497 0.91974068]	[513.59753418 277.47689819 0.8783192 ]	[470.04840088 274.97375488 0.83865905]	[534.09057617 277.49014282 0.91250169]	[5.67446167e+02 8.95895386e+02 7.76222467e-01]	[5.82965698e+02 8.90741211e+02 8.17259550e-01]	[5.52109497e+02 8.72729675e+02 7.02184856e-01]	[4.62255737e+02 8.93402466e+02 8.26616406e-01]	[4.41836639e+02 8.90822083e+02 8.08742166e-01]	[4.59814606e+02 8.67601562e+02 6.86306834e-01]
[498.25350952 292.87612915 0.8850497 ]	[500.71640015 354.60067749 0.92332029]	[439.17977905 357.00524902 0.86566496]	[418.64944458 464.85928345 0.90570831]	[403.3142395 564.96154785 0.88536543]	[562.23236084 354.46975708 0.8381778 ]	[582.8069458 459.76184082 0.87194026]	[590.60894775 562.26934814 0.84543902]	[503.2762146 544.45288086 0.70510346]	[459.7727356 544.49035645 0.68871045]	[459.85430908 706.08966064 0.80405259]	[4.59663940e+02 8.54793518e+02 8.33231211e-01]	[544.4095459 544.43554688 0.69463742]	[544.52319336 706.10931396 0.83772928]	[5.62303101e+02 8.57433838e+02 8.02424192e-01]	[482.94775391 275.0753479 0.94823676]	[508.51361084 277.50622559 0.88474959]	[467.40750122 274.93630981 0.84276676]	[529.03015137 277.56982422 0.91016054]	[5.65054138e+02 8.95883972e+02 7.79339731e-01]	[5.82955811e+02 8.90738403e+02 8.22840691e-01]	[5.52118835e+02 8.72719788e+02 7.06279874e-01]	[4.62269775e+02 8.93404053e+02 8.22781801e-01]	[4.41849304e+02 8.90822021e+02 8.05083752e-01]	[4.59807526e+02 8.67576416e+02 6.84652686e-01]
[498.12310791 292.99588013 0.88432521]	[498.25854492 354.5958252 0.90642095]	[439.08291626 357.03656006 0.8530671 ]	[418.55703735 464.88079834 0.88611805]	[400.84164429 564.89331055 0.9076246 ]	[559.76983643 352.00180054 0.81902993]	[580.37133789 462.20297241 0.88348562]	[588.11437988 562.24261475 0.86405605]	[500.86984253 544.41357422 0.71781278]	[459.70288086 544.4642334 0.69082475]	[459.80130005 708.5559082 0.79324758]	[4.59654175e+02 8.54798706e+02 8.27663720e-01]	[544.35040283 544.39154053 0.7081632 ]	[544.47558594 706.08514404 0.84145182]	[5.62295837e+02 8.59925903e+02 7.99486876e-01]	[482.85018921 277.51351929 0.95517355]	[505.99005127 277.61087036 0.89289528]	[464.86160278 274.89331055 0.84658504]	[528.98651123 277.56884766 0.90233308]	[5.67457703e+02 8.95892029e+02 7.82159865e-01]	[5.82962585e+02 8.90741943e+02 8.29354405e-01]	[5.52123413e+02 8.72738586e+02 7.05413461e-01]	[4.62274750e+02 8.93402527e+02 8.19129288e-01]	[4.41852814e+02 8.90825806e+02 8.01937163e-01]	[4.59797729e+02 8.65141541e+02 6.82845533e-01]
[495.62008667 295.42102051 0.88376617]	[495.68823242 354.59213257 0.88435674]	[436.59075928 357.04351807 0.84284008]	[416.121521 464.83840942 0.88012707]	[400.70877075 564.94824219 0.92032331]	[557.21020508 351.95950317 0.80769336]	[580.24383545 462.3024292 0.85271686]	[588.00793457 562.29211426 0.88883668]	[500.80026245 544.41711426 0.71737069]	[459.6522522 544.46673584 0.68912864]	[459.77966309 708.54315186 0.7922076 ]	[4.59649200e+02 8.52392456e+02 8.28385234e-01]	[544.29150391 544.40368652 0.71202493]	[544.45684814 706.04882812 0.83557785]	[5.62289734e+02 8.57448975e+02 7.98022211e-01]	[482.76678467 277.56497192 0.95903385]	[505.90356445 277.65130615 0.9018392 ]	[462.40847778 274.96307373 0.87812936]	[526.48352051 277.6177063 0.91085583]	[5.67460876e+02 8.95895203e+02 7.80554831e-01]	[5.82966431e+02 8.90740417e+02 8.27603042e-01]	[5.52108215e+02 8.72733276e+02 7.02184439e-01]	[4.62267822e+02 8.93390198e+02 8.22760642e-01]	[4.41847748e+02 8.90814270e+02 8.04073393e-01]	[4.59795380e+02 8.65134888e+02 6.86196566e-01]
[495.65270996 295.42456055 0.88832104]	[495.68612671 354.58999634 0.88282382]	[436.58691406 357.04226685 0.84266818]	[416.08078003 464.92175293 0.85741556]	[400.73190308 565.01403809 0.91144228]	[557.20599365 351.96194458 0.80641067]	[580.29571533 462.30325317 0.87106961]	[587.9954834 562.32495117 0.89793533]	[500.77035522 544.43499756 0.71123433]	[459.64208984 544.46850586 0.68718863]	[459.79815674 708.52227783 0.80084479]	[4.59657013e+02 8.52389099e+02 8.30692470e-01]	[541.91656494 544.42590332 0.70759195]	[544.4465332 706.0838623 0.84544736]	[5.62299194e+02 8.57406616e+02 8.03843677e-01]	[482.78442383 277.559021 0.96012223]	[505.93081665 277.64065552 0.90319246]	[462.42080688 274.95291138 0.87512541]	[526.51281738 277.61425781 0.90234005]	[5.67444763e+02 8.95894043e+02 7.81872630e-01]	[5.82961121e+02 8.90737305e+02 8.21503222e-01]	[5.52138062e+02 8.72702820e+02 7.06839383e-01]	[4.62293030e+02 8.93415344e+02 8.07204783e-01]	[4.41850739e+02 8.90824402e+02 7.90674210e-01]	[4.59790375e+02 8.65099731e+02 6.87105834e-01]
[490.55526733 295.47332764 0.89062744]	[495.59649658 354.58587646 0.87593496]	[434.05117798 357.02148438 0.83192956]	[416.06051636 462.42852783 0.87075281]	[398.25662231 562.46057129 0.92398429]	[557.17602539 351.99169922 0.80751997]	[577.75805664 464.84350586 0.82435751]	[585.58459473 562.31219482 0.90497392]	[500.71212769 544.41888428 0.70388973]	[457.21585083 544.45916748 0.67526639]	[459.75341797 708.53387451 0.79654247]	[4.59639771e+02 8.54797607e+02 8.23357522e-01]	[541.88397217 544.40771484 0.70713639]	[544.42327881 706.08465576 0.8488028 ]	[5.62299133e+02 8.57414551e+02 8.02491009e-01]	[480.32983398 277.58331299 0.95948768]	[503.45965576 277.69677734 0.92315674]	[462.30630493 275.04275513 0.89930463]	[526.39764404 277.72088623 0.90229642]	[5.65042419e+02 8.95880249e+02 7.85189748e-01]	[5.82947327e+02 8.90735596e+02 8.22840869e-01]	[5.52132263e+02 8.72703735e+02 7.01205969e-01]	[4.62294373e+02 8.93423462e+02 8.07360291e-01]	[4.41850494e+02 8.90836914e+02 7.91279018e-01]	[4.59772736e+02 8.65110718e+02 6.84619844e-01]
[490.49407959 295.51739502 0.89634168]	[490.53927612 354.57479858 0.8686322 ]	[428.99594116 357.01522827 0.82032347]	[411.01522827 462.37713623 0.85432971]	[398.16680908 562.40472412 0.91336852]	[554.62384033 352.01004028 0.80499756]	[575.14337158 462.42953491 0.81629694]	[585.53393555 562.36657715 0.91667765]	[498.25888062 544.40551758 0.68766135]	[457.1199646 544.42315674 0.66118526]	[459.71051025 708.59301758 0.78993404]	[4.59637024e+02 8.54799377e+02 8.19913208e-01]	[541.81311035 544.4072876 0.70011038]	[544.36523438 706.08709717 0.84592485]	[5.62268921e+02 8.59950989e+02 7.96014845e-01]	[480.26547241 277.65377808 0.94528711]	[503.38742065 280.09802246 0.92657298]	[462.24124146 277.47540283 0.91338497]	[523.99163818 277.69070435 0.91466862]	[5.67453918e+02 8.95916382e+02 7.88737297e-01]	[5.82964294e+02 8.90754761e+02 8.36931050e-01]	[5.52088501e+02 8.72748169e+02 6.97484076e-01]	[4.62294250e+02 8.93447327e+02 7.97609210e-01]	[4.41846893e+02 8.90852173e+02 7.82802165e-01]	[4.59781219e+02 8.65099731e+02 6.78006053e-01]
[487.92874146 295.56045532 0.90957308]	[487.94354248 356.97631836 0.88898742]	[426.40310669 357.01123047 0.82980609]	[403.31323242 464.89517212 0.86650312]	[398.09396362 562.45935059 0.91738498]	[549.55950928 354.54257202 0.82608879]	[570.08605957 462.32382202 0.83678216]	[585.41143799 562.27618408 0.91194642]	[498.13793945 544.33538818 0.67120188]	[454.59561157 544.3692627 0.64999819]	[459.71655273 708.56506348 0.78455603]	[4.59644318e+02 8.54807129e+02 8.22974741e-01]	[541.7097168 541.88067627 0.6822899 ]	[544.32061768 706.02758789 0.84793413]	[5.62255615e+02 8.57450073e+02 7.96308517e-01]	[480.16711426 277.71530151 0.92066997]	[503.28747559 280.15551758 0.9258191 ]	[459.86535645 275.10256958 0.89532173]	[523.87567139 277.61703491 0.93890464]	[5.65054871e+02 8.95912292e+02 7.85756171e-01]	[5.82956604e+02 8.90752441e+02 8.31725717e-01]	[5.52076355e+02 8.72718323e+02 6.95707798e-01]	[4.62289429e+02 8.93445984e+02 7.97246933e-01]	[4.41842255e+02 8.90849915e+02 7.84565806e-01]	[4.59794128e+02 8.65121582e+02 6.75910473e-01]
[485.42633057 295.61734009 0.92788112]	[485.43273926 356.97549438 0.90000767]	[423.86523438 357.03063965 0.84944189]	[400.85299683 464.96490479 0.87122887]	[398.05285645 564.95611572 0.91248387]	[547.04956055 354.51452637 0.82799673]	[567.53302002 462.20355225 0.85480791]	[582.98730469 562.26751709 0.90230906]	[495.61575317 541.89611816 0.66757941]	[452.05322266 544.38452148 0.64726603]	[459.71795654 708.60632324 0.79354608]	[4.59648621e+02 8.54831360e+02 8.21106017e-01]	[539.20721436 541.83837891 0.66527438]	[544.31030273 706.07073975 0.8533709 ]	[5.62271545e+02 8.57428284e+02 7.97712028e-01]	[477.73156738 280.13012695 0.90445113]	[500.8855896 280.20736694 0.91843015]	[459.80960083 275.10534668 0.88453406]	[523.79248047 277.56262207 0.93288171]	[5.67442749e+02 8.95923157e+02 7.81407714e-01]	[5.82959473e+02 8.90751648e+02 8.25970650e-01]	[5.52100464e+02 8.72701416e+02 6.87584937e-01]	[4.62280640e+02 8.93434814e+02 7.97334671e-01]	[4.41836609e+02 8.90841370e+02 7.87170410e-01]	[4.59812744e+02 8.67579285e+02 6.76274598e-01]
[482.84332275 298.11019897 0.9446159 ]	[482.89059448 356.99475098 0.92714792]	[421.31051636 357.09570312 0.86997449]	[400.7053833 464.95401001 0.881733 ]	[390.4994812 564.93981934 0.85580158]	[544.42370605 354.49890137 0.86104882]	[564.97210693 459.81140137 0.86201465]	[582.84631348 562.29229736 0.89981508]	[490.53701782 544.44842529 0.67585856]	[446.89651489 546.96960449 0.66114539]	[459.67562866 708.60449219 0.79957616]	[4.59655518e+02 8.54833374e+02 8.25111628e-01]	[536.67266846 544.38262939 0.67263085]	[541.95355225 706.02062988 0.83416998]	[5.62273315e+02 8.57390320e+02 8.00201237e-01]	[475.12161255 282.73239136 0.85485172]	[500.69567871 287.86660767 0.89212316]	[459.58892822 275.09136963 0.84955335]	[521.29394531 277.66159058 0.90849531]	[5.67452209e+02 8.95919678e+02 7.79434085e-01]	[5.82970276e+02 8.90747498e+02 8.23693037e-01]	[5.52099609e+02 8.70330627e+02 6.87980294e-01]	[4.62269775e+02 8.93420959e+02 8.04063976e-01]	[4.41833527e+02 8.90833862e+02 7.93012381e-01]	[4.59825012e+02 8.67587402e+02 6.85189366e-01]
[482.71127319 298.1942749 0.94675732]	[482.79730225 354.59674072 0.93585598]	[421.2225647 357.06622314 0.8799659 ]	[400.63430786 464.87689209 0.89727348]	[385.39138794 562.46606445 0.86963308]	[544.30963135 351.98883057 0.85528588]	[564.90368652 462.34799194 0.87062484]	[582.77008057 562.32623291 0.90016675]	[487.98040771 544.44085693 0.68673599]	[444.35546875 546.94171143 0.67773497]	[459.67153931 708.57855225 0.80297279]	[4.59667023e+02 8.54831482e+02 8.28889728e-01]	[534.13659668 544.37036133 0.67375004]	[541.91638184 706.0682373 0.84885168]	[5.62256348e+02 8.57362854e+02 8.01930904e-01]	[469.99795532 285.29788208 0.8395642 ]	[498.21084595 290.4173584 0.88815737]	[457.10568237 277.49160767 0.8015632 ]	[521.17163086 277.72927856 0.86861646]	[5.65043701e+02 8.95887695e+02 7.90493250e-01]	[5.82954224e+02 8.90728333e+02 8.31876338e-01]	[5.52095215e+02 8.70305176e+02 6.88824773e-01]	[4.62265167e+02 8.93421265e+02 8.08705747e-01]	[4.41830414e+02 8.90832031e+02 7.96867490e-01]	[4.62218292e+02 8.67590088e+02 6.88476503e-01]
[480.33041382 298.20941162 0.94122273]	[480.36343384 356.98034668 0.94370878]	[418.79370117 357.08755493 0.87515259]	[398.1918335 464.85449219 0.8974191 ]	[382.86239624 564.88140869 0.87425864]	[541.86810303 354.456604 0.8625558 ]	[564.81689453 462.31924438 0.87749201]	[580.31488037 562.31958008 0.88300776]	[485.44842529 546.97509766 0.68501914]	[441.89706421 547.04138184 0.6706875 ]	[459.62686157 708.68792725 0.79403621]	[4.59665802e+02 8.54854187e+02 8.28065395e-01]	[528.99981689 544.46051025 0.66815108]	[541.91619873 708.57800293 0.85330886]	[5.62269775e+02 8.57389160e+02 8.02759767e-01]	[467.43655396 287.81048584 0.84636986]	[495.69390869 290.41531372 0.87006611]	[452.0557251 277.57363892 0.80080742]	[518.69543457 277.72729492 0.86725068]	[5.65037659e+02 8.95893677e+02 7.93420255e-01]	[5.82949890e+02 8.90738159e+02 8.35775495e-01]	[5.52113708e+02 8.70320679e+02 6.81434631e-01]	[4.62263550e+02 8.93432434e+02 8.09006572e-01]	[4.41832794e+02 8.90845520e+02 7.98138916e-01]	[4.62216858e+02 8.67605713e+02 6.93730533e-01]
[480.24435425 298.21856689 0.93557161]	[480.27896118 357.01693726 0.94669914]	[418.73434448 357.09927368 0.87371469]	[398.11825562 464.9382019 0.89022779]	[382.78833008 565.03399658 0.87111473]	[541.77087402 354.52587891 0.86641783]	[562.38879395 462.2633667 0.89022112]	[580.25976562 562.29974365 0.8782621 ]	[485.35360718 546.98773193 0.69441253]	[441.82498169 549.5135498 0.6814236 ]	[459.61584473 708.60308838 0.80724353]	[4.59658630e+02 8.54872192e+02 8.27739477e-01]	[526.49816895 544.44726562 0.68000412]	[541.8168335 706.06213379 0.83787382]	[5.62245850e+02 8.54914185e+02 8.03079128e-01]	[464.91296387 287.85162354 0.86785513]	[493.08392334 290.42657471 0.85660785]	[449.49636841 277.61383057 0.80657846]	[513.63677979 277.72323608 0.85246021]	[5.65028625e+02 8.95883118e+02 7.96259046e-01]	[5.82939880e+02 8.90726501e+02 8.36017430e-01]	[5.52095093e+02 8.70290771e+02 6.83855057e-01]	[4.62259857e+02 8.93439575e+02 8.13928306e-01]	[4.41834229e+02 8.93218567e+02 8.04410756e-01]	[4.62212891e+02 8.67619995e+02 6.99424803e-01]
[480.1819458 298.24185181 0.92071623]	[480.17532349 357.03378296 0.94095588]	[418.64489746 357.08627319 0.86859125]	[398.04263306 464.92993164 0.87885749]	[380.33325195 564.94439697 0.90140772]	[539.28991699 354.58123779 0.85645914]	[562.2399292 459.81201172 0.88153428]	[577.76165771 562.2401123 0.84839988]	[482.92944336 546.93847656 0.70961148]	[441.74838257 547.03051758 0.68679351]	[459.59494019 708.67614746 0.78860319]	[4.59661774e+02 8.54860046e+02 8.34335089e-01]	[526.4163208 544.39007568 0.69574058]	[541.7878418 706.11737061 0.84075594]	[5.62244141e+02 8.57363647e+02 8.02885830e-01]	[464.837677 287.87701416 0.87866402]	[490.51754761 292.8678894 0.860111 ]	[446.96627808 277.60552979 0.81315327]	[511.05361938 277.73309326 0.8486799 ]	[5.65036499e+02 8.95872498e+02 7.96476722e-01]	[5.82941284e+02 8.90719055e+02 8.39314163e-01]	[5.52103882e+02 8.70307373e+02 6.87029719e-01]	[4.62236389e+02 8.93444580e+02 8.27286005e-01]	[4.41827759e+02 8.93226379e+02 8.18482041e-01]	[4.62214386e+02 8.67621155e+02 7.06278861e-01]
[477.74276733 300.62518311 0.90707195]	[477.71646118 357.03582764 0.92770064]	[416.14813232 357.1000061 0.85728592]	[395.59390259 464.947052 0.85920197]	[380.24926758 565.01196289 0.90139532]	[539.23522949 354.55441284 0.84609932]	[559.74377441 459.82141113 0.86746538]	[575.17559814 562.36108398 0.85203433]	[482.82342529 546.96392822 0.71461815]	[439.31585693 549.5201416 0.68564123]	[457.16088867 708.62231445 0.78139639]	[4.59658997e+02 8.54896973e+02 8.29328835e-01]	[523.98486328 544.40911865 0.69446039]	[541.74316406 706.06311035 0.82754427]	[5.62211243e+02 8.54910645e+02 8.00410390e-01]	[462.3984375 290.36633301 0.894274 ]	[487.95870972 292.88626099 0.87420744]	[444.43389893 277.64645386 0.82131106]	[508.51089478 280.15649414 0.83981586]	[5.65040527e+02 8.95879089e+02 8.00753295e-01]	[5.82942688e+02 8.90716187e+02 8.46840501e-01]	[5.52060730e+02 8.70276611e+02 6.90164566e-01]	[4.62234802e+02 8.95858643e+02 8.21075797e-01]	[4.41830994e+02 8.93248962e+02 8.14830899e-01]	[4.62228333e+02 8.67642578e+02 7.05670238e-01]
[477.65991211 300.64553833 0.89891803]	[475.14282227 357.06967163 0.91122794]	[416.03323364 357.12963867 0.84779763]	[395.55065918 464.87088013 0.86666375]	[380.16372681 565.02825928 0.90906501]	[534.17407227 356.97921753 0.83868515]	[557.17895508 462.27972412 0.8395294 ]	[570.12286377 562.3996582 0.86142218]	[480.37133789 546.9508667 0.70637983]	[439.24700928 549.51824951 0.68188405]	[454.61343384 708.64678955 0.75566989]	[4.59648773e+02 8.54906006e+02 8.25786889e-01]	[523.85559082 544.39959717 0.69950694]	[539.30328369 706.06744385 0.81853467]	[5.62209778e+02 8.57377991e+02 7.93470502e-01]	[462.31817627 290.39907837 0.90566051]	[485.48190308 292.900177 0.87886626]	[444.30181885 277.72079468 0.8379811 ]	[508.43774414 280.2479248 0.82114702]	[5.67478882e+02 8.95895386e+02 7.93995440e-01]	[5.82968933e+02 8.90716431e+02 8.48958015e-01]	[5.52062622e+02 8.70324341e+02 6.83934927e-01]	[4.62233307e+02 8.95840332e+02 8.23757589e-01]	[4.41830933e+02 8.93236877e+02 8.17145586e-01]	[4.62237854e+02 8.67645264e+02 7.10007310e-01]
[477.65997314 300.64648438 0.89874327]	[475.14224243 357.06781006 0.91125929]	[416.03311157 357.12976074 0.84790695]	[395.55102539 464.86709595 0.8668744 ]	[380.16278076 565.02404785 0.90947157]	[534.17138672 356.97692871 0.83831966]	[557.17895508 462.27194214 0.8394801 ]	[570.12365723 562.40032959 0.86102837]	[480.37033081 546.95013428 0.70679164]	[439.24682617 549.51922607 0.68194139]	[454.60733032 708.64752197 0.75533539]	[4.59650299e+02 8.54912048e+02 8.24515641e-01]	[523.85327148 544.39685059 0.6994586 ]	[539.30230713 706.06445312 0.81823391]	[5.62211731e+02 8.57372559e+02 7.94030309e-01]	[462.31802368 290.39996338 0.90580732]	[485.48129272 292.90081787 0.87929595]	[444.30142212 277.72277832 0.83799052]	[506.02444458 280.25360107 0.82124805]	[5.67471313e+02 8.95895386e+02 7.94786513e-01]	[5.82965454e+02 8.90716064e+02 8.48941028e-01]	[5.52068481e+02 8.70315125e+02 6.81779981e-01]	[4.62233154e+02 8.95844971e+02 8.22716653e-01]	[4.41831360e+02 8.93241516e+02 8.16573024e-01]	[4.62240509e+02 8.67650818e+02 7.09275007e-01]
[477.65985107 300.64559937 0.89889771]	[475.14196777 357.06878662 0.91109216]	[416.03582764 357.12997437 0.84835249]	[395.5541687 464.86761475 0.86746562]	[380.16268921 565.01751709 0.91174197]	[534.16827393 356.97717285 0.83837849]	[557.18103027 462.28097534 0.83929753]	[570.12194824 562.39904785 0.86062711]	[480.36938477 546.96374512 0.70575106]	[439.24609375 549.53356934 0.68076187]	[454.60733032 708.65032959 0.75502276]	[4.59646729e+02 8.54898193e+02 8.26206625e-01]	[523.85266113 544.41229248 0.69904953]	[539.30145264 706.0715332 0.81865704]	[5.62211853e+02 8.57374329e+02 7.93953121e-01]	[462.31787109 290.39916992 0.90583223]	[485.48141479 292.90014648 0.8788873 ]	[444.30212402 277.72143555 0.83782136]	[506.02536011 280.2522583 0.82146204]	[5.67468994e+02 8.95893677e+02 7.94977903e-01]	[5.82963501e+02 8.90715759e+02 8.49394441e-01]	[5.52068787e+02 8.70318176e+02 6.82150066e-01]	[4.62246857e+02 8.95848755e+02 8.22990358e-01]	[4.41842285e+02 8.93246460e+02 8.14888299e-01]	[4.62231110e+02 8.67636658e+02 7.08847225e-01]
[477.65948486 300.64642334 0.89884812]	[475.14019775 357.06808472 0.91114908]	[416.0355835 357.13046265 0.8484562 ]	[395.55221558 464.86550903 0.86707932]	[380.16268921 565.02026367 0.91111964]	[534.16534424 356.97564697 0.83811247]	[557.18341064 462.28695679 0.83896452]	[570.12042236 562.39953613 0.8607887 ]	[480.36773682 546.95269775 0.70666945]	[439.24707031 549.52093506 0.68224412]	[454.60958862 708.64678955 0.7555427 ]	[4.59646515e+02 8.54892700e+02 8.26769352e-01]	[523.84985352 544.40124512 0.69982809]	[539.30224609 706.06976318 0.81868428]	[5.62212524e+02 8.57375305e+02 7.94117808e-01]	[462.31719971 290.39916992 0.90600049]	[485.48141479 292.9006958 0.87894177]	[444.29824829 277.72027588 0.83851904]	[506.02468872 280.25241089 0.82152373]	[5.67476013e+02 8.95898315e+02 7.94342756e-01]	[5.82967529e+02 8.90718750e+02 8.49702001e-01]	[5.52067505e+02 8.70318970e+02 6.83035970e-01]	[4.62248260e+02 8.95842773e+02 8.24718356e-01]	[4.41845093e+02 8.93242126e+02 8.14560592e-01]	[4.62229919e+02 8.67632019e+02 7.09682107e-01]
[475.12921143 300.69113159 0.8748067 ]	[472.5871582 357.03585815 0.89554191]	[413.53033447 357.07189941 0.83507478]	[392.99234009 464.84487915 0.84831011]	[377.70147705 564.86071777 0.92624396]	[531.57836914 356.99353027 0.83725584]	[554.63238525 462.38504028 0.83723372]	[570.03869629 562.34228516 0.87650108]	[480.29833984 546.99554443 0.7057631 ]	[439.16275024 549.53063965 0.67829502]	[449.50857544 708.60223389 0.75186014]	[4.59633087e+02 8.54875549e+02 8.30573678e-01]	[523.8168335 544.46710205 0.69321144]	[539.2489624 706.08538818 0.82451743]	[5.62224121e+02 8.54912537e+02 7.97993958e-01]	[462.22573853 290.45230103 0.91055179]	[485.387146 292.95419312 0.89793265]	[441.87887573 280.14480591 0.84142315]	[505.91226196 282.75338745 0.83007663]	[5.67467957e+02 8.95879517e+02 8.03312182e-01]	[5.85349060e+02 8.90710449e+02 8.54380012e-01]	[5.52074646e+02 8.70302429e+02 6.72495246e-01]	[4.62263733e+02 8.93438110e+02 8.34578097e-01]	[4.41864197e+02 8.93232971e+02 8.17085862e-01]	[4.62220062e+02 8.67620544e+02 7.12180674e-01]
[472.56832886 300.72024536 0.8624016 ]	[469.96786499 357.03005981 0.89508241]	[408.459198 357.06222534 0.8240639 ]	[382.87322998 464.95623779 0.84233069]	[377.60797119 564.84112549 0.92154312]	[531.52850342 356.98254395 0.83606148]	[549.58728027 462.29241943 0.84668636]	[567.51239014 562.36547852 0.88853335]	[480.17874146 547.02386475 0.68764496]	[436.69720459 549.54425049 0.66391784]	[446.9152832 708.69195557 0.76459891]	[4.59628540e+02 8.54866882e+02 8.34552884e-01]	[521.34570312 546.93426514 0.68757361]	[539.23071289 708.50311279 0.82002479]	[5.59811279e+02 8.54845276e+02 7.96837151e-01]	[459.82452393 292.87915039 0.91191423]	[482.92062378 292.97509766 0.91728544]	[441.82897949 280.15341187 0.8382898 ]	[503.48898315 282.684021 0.85560173]	[5.64904541e+02 8.93346802e+02 8.39876235e-01]	[5.82844727e+02 8.88226379e+02 8.58190060e-01]	[5.52070679e+02 8.70220703e+02 6.60686076e-01]	[4.62268127e+02 8.93437561e+02 8.33839417e-01]	[4.41866241e+02 8.93231689e+02 8.19767654e-01]	[4.62220734e+02 8.67615356e+02 7.14275062e-01]
[464.89889526 303.21627808 0.86237603]	[462.34698486 357.13757324 0.94769073]	[400.80340576 357.22735596 0.88113999]	[380.1338501 467.42300415 0.88196552]	[367.38540649 564.97698975 0.86128831]	[523.8571167 357.01522827 0.89449978]	[544.40484619 464.82312012 0.85844642]	[562.4197998 562.46716309 0.92335236]	[472.53741455 547.02197266 0.66109645]	[426.43740845 552.07012939 0.64873576]	[444.43023682 713.76989746 0.77464944]	[4.59655365e+02 8.54797729e+02 8.47969651e-01]	[516.21057129 544.47283936 0.66970628]	[526.41223145 708.59143066 0.84159607]	[544.39984131 849.6708374 0.85441494]	[457.20108032 292.91479492 0.89354903]	[480.31903076 295.39312744 0.94720721]	[439.08462524 280.16381836 0.86051893]	[500.83120728 280.2376709 0.87166852]	[5.54684448e+02 8.80492310e+02 7.69464135e-01]	[5.67527527e+02 8.72822693e+02 8.18362236e-01]	[5.41776978e+02 8.57425720e+02 6.88695312e-01]	[4.62227356e+02 8.95845154e+02 8.43867898e-01]	[4.41840729e+02 8.93236511e+02 8.31085980e-01]	[4.62239655e+02 8.65093689e+02 7.12202847e-01]
[462.44924927 303.2116394 0.86991036]	[462.32583618 357.19787598 0.9481442 ]	[400.77978516 359.62304688 0.87920183]	[377.71282959 467.45019531 0.88263977]	[364.77636719 567.5100708 0.84301317]	[523.82672119 357.08285522 0.90007687]	[544.38336182 464.95291138 0.85178506]	[562.35803223 564.83148193 0.92509633]	[470.02801514 549.50531006 0.66462159]	[426.39923096 552.10559082 0.65211391]	[444.3973999 716.32885742 0.76990539]	[4.59633667e+02 8.54835571e+02 8.48120332e-01]	[516.15710449 544.49029541 0.6712029 ]	[523.9822998 708.60125732 0.848526 ]	[5.41880737e+02 8.47105713e+02 8.40137303e-01]	[457.14056396 292.93408203 0.88833332]	[480.22235107 295.41000366 0.9429087 ]	[436.66345215 280.19104004 0.84877247]	[500.74783325 282.69589233 0.85685694]	[5.49550171e+02 8.77886658e+02 7.71473587e-01]	[5.64948364e+02 8.70301758e+02 8.48483920e-01]	[5.36705322e+02 8.54821838e+02 6.80529356e-01]	[4.62217316e+02 8.95846680e+02 8.53511035e-01]	[4.41838196e+02 8.93255188e+02 8.40457857e-01]	[4.62216400e+02 8.67589783e+02 7.18044043e-01]
[462.38201904 303.23364258 0.88062251]	[462.28561401 357.20010376 0.94907928]	[400.73910522 359.65481567 0.88515031]	[377.61376953 469.97720337 0.86952829]	[362.29901123 570.02636719 0.84438139]	[523.76501465 357.05899048 0.90034062]	[544.30822754 462.37948608 0.86675704]	[562.3248291 562.46276855 0.92182159]	[469.98046875 549.5612793 0.66127563]	[426.38415527 554.66271973 0.65346199]	[444.42767334 718.81982422 0.76183939]	[4.59631348e+02 8.54801819e+02 8.45593095e-01]	[513.63677979 546.96618652 0.65696466]	[523.93933105 708.66143799 0.85107177]	[5.39275452e+02 8.42035095e+02 8.04610729e-01]	[454.64331055 292.9576416 0.87862116]	[480.14151001 295.41442871 0.93188393]	[436.58880615 282.67282104 0.82034761]	[500.6763916 282.69143677 0.84424865]	[5.46982361e+02 8.72912659e+02 8.02296877e-01]	[5.62438354e+02 8.70161255e+02 8.56448531e-01]	[5.28973999e+02 8.52301392e+02 7.17643738e-01]	[4.62231354e+02 8.95845276e+02 8.49818408e-01]	[4.41844330e+02 8.93251465e+02 8.32685292e-01]	[4.62212524e+02 8.65113220e+02 7.22378790e-01]
[462.31524658 303.28555298 0.8828643 ]	[462.25531006 359.57131958 0.94785041]	[400.71817017 359.70626831 0.88312697]	[377.56869507 472.5333252 0.8654111 ]	[362.21459961 567.51031494 0.86735642]	[521.39056396 357.09240723 0.90608126]	[544.27947998 462.4354248 0.86842948]	[562.30072021 564.84887695 0.9156183 ]	[467.50106812 549.54949951 0.66686386]	[426.38165283 554.64666748 0.65420568]	[446.8939209 718.82940674 0.74679637]	[4.59633911e+02 8.54794678e+02 8.39569032e-01]	[513.58129883 546.94732666 0.6589514 ]	[523.89196777 708.66442871 0.85325313]	[5.34106140e+02 8.34295959e+02 8.01319778e-01]	[454.5501709 292.98077393 0.87437451]	[477.72808838 295.43865967 0.92754102]	[434.11376953 282.68145752 0.81319553]	[498.24728394 282.77386475 0.82815015]	[5.44373169e+02 8.70297363e+02 8.51316035e-01]	[5.62246155e+02 8.65064026e+02 8.07835996e-01]	[5.23933777e+02 8.47142517e+02 7.26959527e-01]	[4.62235687e+02 8.95843018e+02 8.37121248e-01]	[4.41837006e+02 8.93242188e+02 8.29352021e-01]	[4.62226868e+02 8.65080811e+02 7.13601053e-01]
[462.275177 305.76586914 0.88551617]	[462.20880127 359.61160278 0.94962215]	[400.67486572 359.74868774 0.88316131]	[377.52145386 472.53713989 0.85776258]	[359.75888062 570.04827881 0.86103725]	[521.36566162 357.1272583 0.90901023]	[541.89953613 462.35671997 0.88106668]	[562.31610107 564.88476562 0.91192579]	[467.48040771 549.54144287 0.6674338 ]	[426.35513306 554.65460205 0.65411949]	[446.95428467 718.85113525 0.7448197 ]	[4.59650787e+02 8.52380127e+02 8.43879044e-01]	[513.58233643 544.48535156 0.66136193]	[523.82928467 708.67645264 0.85781986]	[526.49017334 831.7119751 0.8531127 ]	[452.0402832 293.0241394 0.87447536]	[477.66726685 295.4503479 0.917413 ]	[434.10083008 282.75378418 0.7977159 ]	[498.22277832 282.75982666 0.82825887]	[5.44315125e+02 8.70182251e+02 8.45322609e-01]	[5.59723206e+02 8.59926025e+02 7.77643263e-01]	[5.21394043e+02 8.39487305e+02 7.33801603e-01]	[4.62233368e+02 8.95874023e+02 8.33475411e-01]	[4.41836456e+02 8.93257141e+02 8.27748358e-01]	[4.62243469e+02 8.65050659e+02 7.04878449e-01]
[462.26724243 305.78579712 0.88955206]	[459.85375977 359.63424683 0.94908524]	[400.65185547 359.76119995 0.88040435]	[375.11022949 470.03509521 0.84578484]	[359.61309814 567.51452637 0.8965258 ]	[521.34863281 357.16757202 0.91006607]	[541.89642334 462.34255981 0.8835001 ]	[562.3203125 564.88952637 0.91705221]	[467.46411133 549.53283691 0.67043924]	[426.34738159 554.63995361 0.65904957]	[446.90914917 716.2635498 0.75041568]	[4.59655273e+02 8.52365417e+02 8.42067778e-01]	[511.081604 544.48876953 0.65772444]	[523.76507568 708.5680542 0.84480298]	[523.94720459 829.18743896 0.87511969]	[452.03509521 295.40975952 0.87899089]	[477.64263916 295.47171021 0.91406554]	[434.09991455 285.28390503 0.80387843]	[498.19015503 285.23687744 0.83000302]	[5.41803223e+02 8.67673828e+02 8.14152598e-01]	[5.54639343e+02 8.54882446e+02 7.61858225e-01]	[5.21214355e+02 8.34311829e+02 7.23557472e-01]	[4.62238495e+02 8.95872681e+02 8.21507335e-01]	[4.41845062e+02 8.93260132e+02 8.18480790e-01]	[4.62255035e+02 8.62572266e+02 7.10825801e-01]
[462.22875977 308.31448364 0.88867933]	[459.82122803 359.67611694 0.94852424]	[398.26000977 359.80279541 0.87559384]	[375.06054688 472.54129028 0.84177369]	[357.18154907 567.44689941 0.90894181]	[521.35809326 357.21478271 0.91373974]	[541.86169434 462.33938599 0.89433903]	[562.25231934 564.89263916 0.902098 ]	[467.42929077 552.12371826 0.67365539]	[426.3453064 557.24346924 0.66971821]	[446.93560791 716.30718994 0.74998367]	[4.59633209e+02 8.52301147e+02 8.41485143e-01]	[511.02639771 547.02160645 0.65275502]	[521.40606689 708.61688232 0.83834726]	[523.82330322 826.61962891 0.87550473]	[451.98544312 295.42501831 0.87687802]	[477.63983154 295.52178955 0.92460108]	[434.04995728 285.30331421 0.80034065]	[498.15319824 287.82183838 0.81839174]	[5.41753174e+02 8.67594971e+02 7.86345661e-01]	[5.52062805e+02 8.52363403e+02 7.52338648e-01]	[5.18687378e+02 8.31702332e+02 7.00866878e-01]	[4.62266449e+02 8.95855774e+02 8.03658247e-01]	[4.41857269e+02 8.93244690e+02 7.98774600e-01]	[4.62219940e+02 8.59979553e+02 7.06483662e-01]
[462.22784424 308.39682007 0.89547092]	[459.81600952 359.73538208 0.94755363]	[398.25238037 362.22384644 0.8704896 ]	[375.04980469 472.603302 0.84164602]	[357.12228394 567.48046875 0.89885294]	[521.3605957 359.60824585 0.91262639]	[541.82800293 464.93179321 0.87853956]	[562.24316406 564.98791504 0.89473873]	[467.42321777 557.21087646 0.67285317]	[423.9069519 559.80682373 0.67688864]	[449.43685913 723.92449951 0.75800085]	[4.59658051e+02 8.52318909e+02 8.42298985e-01]	[511.00997925 552.09820557 0.64123791]	[521.41210938 711.2366333 0.78564811]	[521.33648682 821.50793457 0.84028077]	[451.99353027 295.4815979 0.89010072]	[477.64630127 295.57299805 0.92859232]	[434.06027222 287.81509399 0.80114788]	[498.14959717 287.88757324 0.82276326]	[5.39203613e+02 8.62510254e+02 7.56232738e-01]	[5.46988342e+02 8.52188416e+02 7.73381472e-01]	[5.08519958e+02 8.29200439e+02 6.54572368e-01]	[4.62276428e+02 8.95880127e+02 7.98016012e-01]	[4.41870392e+02 8.93256470e+02 8.00491214e-01]	[4.62239410e+02 8.59987915e+02 6.98105156e-01]
[462.22738647 308.39691162 0.8953588 ]	[459.81265259 359.73516846 0.9475202 ]	[398.24899292 362.22229004 0.87061113]	[375.05136108 472.60073853 0.8418498 ]	[357.12054443 567.4798584 0.89873511]	[521.36022949 359.60842896 0.91247541]	[541.83258057 464.92312622 0.88022798]	[562.24285889 564.98779297 0.89485759]	[467.4161377 557.22180176 0.67400044]	[423.90139771 559.8170166 0.67854846]	[449.43692017 723.93908691 0.75982565]	[4.59660797e+02 8.52315552e+02 8.43511164e-01]	[508.55157471 552.10784912 0.64176059]	[521.40820312 711.23553467 0.78620631]	[521.33868408 821.51635742 0.84061229]	[451.99291992 295.48120117 0.89001191]	[477.64682007 295.57318115 0.92878556]	[434.05966187 287.81591797 0.80020684]	[498.14859009 287.89068604 0.82247895]	[5.39199707e+02 8.62509827e+02 7.58433640e-01]	[5.46983215e+02 8.52188538e+02 7.77460158e-01]	[5.08529816e+02 8.29206360e+02 6.53091908e-01]	[4.62286072e+02 8.95883545e+02 7.97203124e-01]	[4.41878815e+02 8.93259338e+02 7.99049079e-01]	[4.62238434e+02 8.59978210e+02 6.98940456e-01]
[462.22753906 308.39813232 0.89540577]	[459.81393433 359.73449707 0.94748199]	[398.25 362.22341919 0.87035477]	[375.05206299 472.6005249 0.84212285]	[357.11978149 567.47723389 0.89893341]	[521.36029053 359.60617065 0.91269457]	[541.83209229 464.92987061 0.87921518]	[562.24249268 564.98803711 0.8947534 ]	[467.41744995 557.21588135 0.67345291]	[423.90267944 559.81317139 0.67826867]	[449.43405151 723.93225098 0.7587564 ]	[4.59658569e+02 8.52316345e+02 8.42471719e-01]	[508.5526123 552.10015869 0.64125353]	[521.40765381 711.23376465 0.78600359]	[521.3369751 821.51928711 0.8398273 ]	[451.99389648 295.48098755 0.89018124]	[477.64819336 295.57363892 0.92946947]	[434.05935669 287.82077026 0.80020583]	[498.14929199 290.34735107 0.82364857]	[5.39197205e+02 8.62504578e+02 7.57519245e-01]	[5.46980164e+02 8.52186768e+02 7.78074503e-01]	[5.08527649e+02 8.29210266e+02 6.52336299e-01]	[4.62286102e+02 8.95885437e+02 7.96412230e-01]	[4.41878052e+02 8.93260437e+02 7.98765242e-01]	[4.62237335e+02 8.59980713e+02 6.98472917e-01]
[462.22003174 310.96148682 0.91291893]	[459.769104 359.76937866 0.94677991]	[398.21951294 362.24642944 0.87204039]	[375.02645874 472.54382324 0.83476931]	[357.0866394 567.5234375 0.89521283]	[521.32012939 359.64794922 0.9144311 ]	[541.82165527 467.49121094 0.86262316]	[559.82666016 564.99481201 0.88862801]	[467.39361572 559.7387085 0.67560017]	[423.89047241 562.29217529 0.68115413]	[449.49789429 723.99029541 0.76701742]	[4.59664032e+02 8.52291931e+02 8.47600698e-01]	[508.49975586 554.66156006 0.64267772]	[521.39129639 713.73730469 0.77736574]	[521.15716553 813.75183105 0.84090316]	[451.98629761 295.54364014 0.89755344]	[477.67321777 297.98620605 0.93263173]	[434.07577515 287.88555908 0.80051154]	[498.14404297 290.43515015 0.83399963]	[5.31598633e+02 8.57385376e+02 7.40226567e-01]	[5.44460632e+02 8.49656128e+02 7.95460820e-01]	[5.05875153e+02 8.21482117e+02 6.55219734e-01]	[4.62295807e+02 8.95884888e+02 7.90403605e-01]	[4.41882690e+02 8.93257019e+02 7.99163640e-01]	[4.62229736e+02 8.59950256e+02 6.99684143e-01]
[462.20852661 313.46337891 0.92742264]	[459.74810791 359.81399536 0.94180155]	[398.20068359 362.26708984 0.87177891]	[374.98794556 472.58422852 0.83006644]	[357.05880737 570.01538086 0.88498616]	[521.29351807 359.71969604 0.90935677]	[541.82098389 469.9564209 0.86327952]	[559.7991333 564.996521 0.88460356]	[464.95718384 557.26159668 0.67937499]	[423.86160278 559.83636475 0.6814633 ]	[449.48071289 723.92340088 0.75688493]	[4.59663879e+02 8.52310303e+02 8.42538357e-01]	[508.49349976 554.67614746 0.64654344]	[521.38183594 711.24578857 0.77839643]	[518.69299316 811.19329834 0.84673291]	[449.51306152 295.65768433 0.89522249]	[477.66455078 298.0585022 0.93010503]	[434.06091309 290.39645386 0.79811168]	[498.13409424 292.90991211 0.84087729]	[5.29017395e+02 8.52265076e+02 7.78323710e-01]	[5.44383545e+02 8.44538818e+02 7.81223059e-01]	[5.03398010e+02 8.16324402e+02 6.94267154e-01]	[4.62281372e+02 8.95865479e+02 7.87167847e-01]	[4.41874359e+02 8.93246582e+02 8.02029073e-01]	[4.62219238e+02 8.59971313e+02 6.92869902e-01]
[462.23706055 315.99636841 0.94286495]	[459.73504639 362.25308228 0.93814689]	[398.1975708 364.78201294 0.85838407]	[372.53720093 475.12219238 0.83334374]	[357.00570679 570.09979248 0.86709654]	[521.28131104 359.78353882 0.89910424]	[541.77648926 469.96890259 0.8456741 ]	[559.7545166 567.47241211 0.86319983]	[464.90045166 559.74871826 0.69351393]	[423.82958984 562.28198242 0.68798852]	[452.05239868 721.45977783 0.75567007]	[459.67953491 852.2911377 0.86046714]	[505.96859741 557.20568848 0.66119981]	[521.38470459 718.88427734 0.75760788]	[513.65917969 795.81591797 0.79843915]	[449.5213623 298.19064331 0.88176709]	[477.6697998 298.2182312 0.90228611]	[434.0838623 295.41833496 0.82649934]	[495.68777466 295.42953491 0.86437559]	[5.26471558e+02 8.42006897e+02 7.69129753e-01]	[5.41909973e+02 8.31654480e+02 8.16204071e-01]	[5.03284821e+02 7.98422607e+02 7.03785777e-01]	[4.62262665e+02 8.95850342e+02 8.12323332e-01]	[4.41865265e+02 8.93222107e+02 8.25220644e-01]	[4.59834137e+02 8.59993713e+02 6.79394901e-01]
[462.21279907 316.03726196 0.94577086]	[459.74487305 362.26785278 0.93808275]	[398.20709229 364.79885864 0.85655522]	[372.5335083 475.1166687 0.83098179]	[357.01416016 570.08477783 0.86831313]	[521.27563477 359.7973938 0.89747429]	[541.76696777 469.97113037 0.83954906]	[559.7510376 567.52856445 0.85236317]	[464.91412354 559.824646 0.69705307]	[423.84121704 562.3616333 0.69506246]	[452.00561523 723.92749023 0.74628961]	[459.69772339 852.27734375 0.86452395]	[505.96960449 559.73651123 0.66652757]	[521.32214355 718.87408447 0.73841679]	[508.54211426 788.20330811 0.81732857]	[449.4861145 298.23339844 0.87534052]	[477.64709473 300.6194458 0.89140332]	[434.0758667 295.47195435 0.8275522 ]	[495.68151855 295.49832153 0.87413806]	[5.23928955e+02 8.34344543e+02 7.88106203e-01]	[5.41791809e+02 8.29063416e+02 7.90741444e-01]	[5.00751343e+02 7.88223572e+02 7.43522644e-01]	[4.62281555e+02 8.93434082e+02 8.18128288e-01]	[4.41880890e+02 8.90844360e+02 8.23874056e-01]	[4.62217407e+02 8.60002625e+02 6.86859906e-01]
[462.19439697 316.0803833 0.9462496 ]	[459.73861694 362.284729 0.93553531]	[398.21078491 364.81637573 0.85479021]	[372.54800415 475.14138794 0.83342981]	[357.0239563 570.09466553 0.87210286]	[521.27319336 359.80517578 0.8968057 ]	[541.75134277 470.03411865 0.82936734]	[559.71203613 570.02044678 0.83015925]	[464.90383911 562.33465576 0.7092281 ]	[423.83224487 562.42181396 0.70114982]	[452.06762695 724.03607178 0.7591098 ]	[459.71600342 852.3046875 0.86469883]	[505.94882202 562.26904297 0.68112248]	[521.34338379 726.44641113 0.8061834 ]	[508.54370117 785.60119629 0.81416756]	[449.44482422 300.63690186 0.8645125 ]	[477.6333313 300.66690063 0.8866837 ]	[434.05279541 295.47650146 0.82764566]	[495.68643188 295.5329895 0.88481712]	[5.23885071e+02 8.31812134e+02 8.06335449e-01]	[5.41710388e+02 8.26539551e+02 7.56532013e-01]	[5.00788971e+02 7.85520386e+02 7.66843021e-01]	[4.62313995e+02 8.93435608e+02 8.12149584e-01]	[4.41900269e+02 8.90844177e+02 8.12869191e-01]	[4.62236084e+02 8.60010681e+02 6.97328687e-01]
[462.18988037 316.10919189 0.94396973]	[459.73040771 362.30001831 0.93242526]	[398.20422363 364.83297729 0.85391867]	[374.97573853 477.60290527 0.84398401]	[357.02255249 572.58288574 0.87326181]	[521.27893066 359.81445312 0.89461476]	[541.72094727 470.04174805 0.82100099]	[557.23657227 570.08544922 0.81423682]	[462.45050049 559.78240967 0.70363963]	[421.37402344 562.30889893 0.69971967]	[452.02810669 723.91131592 0.74244696]	[459.70477295 852.21759033 0.86683613]	[503.49783325 557.24755859 0.67611241]	[521.24511719 718.82678223 0.75882709]	[508.5406189 785.4921875 0.7993921]	[449.42837524 300.66864014 0.86188257]	[477.62353516 300.69219971 0.88341469]	[434.0475769 295.5090332 0.83281797]	[495.69125366 295.54330444 0.88848639]	[521.37884521 829.21685791 0.83248043]	[5.39228149e+02 8.18922485e+02 7.40966618e-01]	[5.00819000e+02 7.85466187e+02 7.33652592e-01]	[4.62308624e+02 8.93412048e+02 8.10057938e-01]	[4.41899506e+02 8.90817017e+02 8.01802039e-01]	[4.62219025e+02 8.57447632e+02 7.00312018e-01]
[462.22003174 316.12786865 0.94506246]	[459.73162842 362.33901978 0.9262473 ]	[398.21136475 364.85690308 0.85139555]	[374.98669434 477.63226318 0.85188735]	[357.03063965 572.62158203 0.87259823]	[521.28051758 362.21640015 0.89013618]	[541.72558594 472.57702637 0.82488906]	[557.24053955 570.03009033 0.82008451]	[462.42391968 559.76159668 0.71312463]	[421.34719849 562.30725098 0.70560598]	[449.48919678 721.36669922 0.72327667]	[459.7215271 852.21453857 0.87172204]	[503.47692871 557.21966553 0.68527633]	[518.79486084 713.71185303 0.73551381]	[505.87734985 772.78173828 0.82902873]	[449.46835327 300.69119263 0.8604266 ]	[477.64886475 300.70578003 0.88615417]	[434.07870483 295.5791626 0.8385216 ]	[495.69555664 295.55395508 0.88321364]	[5.21370056e+02 8.24075989e+02 7.94523299e-01]	[5.39192444e+02 8.11258545e+02 7.47342825e-01]	[4.98226807e+02 7.72785645e+02 6.94315135e-01]	[4.62310425e+02 8.93430786e+02 8.01254869e-01]	[4.41900116e+02 8.90836304e+02 7.98601985e-01]	[4.62258789e+02 8.57442505e+02 7.00198114e-01]
[462.23306274 316.13842773 0.94437283]	[459.74691772 364.77713013 0.92501557]	[398.24139404 364.84899902 0.85257214]	[374.9967041 477.63446045 0.85515028]	[357.03466797 570.11950684 0.87219191]	[521.2824707 362.2611084 0.88405454]	[541.72711182 475.12811279 0.83343267]	[557.22113037 570.05993652 0.81629044]	[462.40591431 557.24841309 0.71662748]	[421.32250977 559.8203125 0.70329106]	[446.95715332 716.32067871 0.72148138]	[459.71231079 852.17590332 0.86973846]	[503.46286011 554.68695068 0.68707001]	[518.6897583 708.64233398 0.71350533]	[505.90768433 770.19616699 0.85092157]	[449.49661255 300.70129395 0.85902381]	[477.66494751 300.73464966 0.88435638]	[434.10263062 295.58096313 0.83932507]	[498.11837769 295.59042358 0.88816953]	[5.21181152e+02 8.18929565e+02 7.98068285e-01]	[5.31580566e+02 8.08746277e+02 7.42785811e-01]	[5.00678802e+02 7.70165527e+02 7.25083947e-01]	[4.62293671e+02 8.95842773e+02 7.95081735e-01]	[4.41904999e+02 8.93219788e+02 7.90782213e-01]	[4.62242096e+02 8.57416626e+02 7.01946616e-01]
[462.23757935 316.15194702 0.94387794]	[459.7588501 364.81951904 0.92427856]	[398.24172974 364.8560791 0.85198152]	[375.00927734 477.68670654 0.86823219]	[357.02941895 572.5980835 0.87104815]	[521.31970215 362.31396484 0.87683713]	[541.72808838 475.14584351 0.83642846]	[557.20397949 570.05847168 0.81353235]	[462.35778809 554.65612793 0.71844542]	[421.28057861 557.24761963 0.69631213]	[4.46968536e+02 7.16321960e+02 7.08140731e-01]	[459.73724365 852.19458008 0.87237489]	[503.39718628 552.08319092 0.6940549 ]	[5.16172485e+02 7.13714294e+02 6.68028235e-01]	[503.40740967 767.51831055 0.85089338]	[449.50769043 300.70758057 0.85755676]	[477.68218994 300.76083374 0.88310564]	[434.10339355 295.57046509 0.84048373]	[498.12814331 295.63009644 0.89152467]	[5.18682312e+02 8.13822998e+02 7.97244370e-01]	[5.29003296e+02 8.08549927e+02 7.39919901e-01]	[4.95677917e+02 7.65005981e+02 6.66294098e-01]	[4.62267334e+02 8.95863770e+02 7.94650435e-01]	[4.41891479e+02 8.93228577e+02 7.94047296e-01]	[4.62288696e+02 8.57431213e+02 7.06000447e-01]
[462.23434448 316.16027832 0.94549477]	[459.75967407 364.85702515 0.92220998]	[398.24053955 364.88180542 0.85032892]	[375.00152588 477.71185303 0.87077463]	[357.03268433 572.60101318 0.8713038 ]	[521.33087158 362.33596802 0.87501091]	[541.73516846 477.61257935 0.84446549]	[554.66314697 570.12353516 0.80152011]	[462.34066772 552.12658691 0.71586329]	[421.28015137 557.19342041 0.69259292]	[4.46973358e+02 7.16262939e+02 7.08214104e-01]	[459.73913574 852.17657471 0.86750335]	[503.35183716 549.53912354 0.69741422]	[5.16122742e+02 7.11170715e+02 6.42371595e-01]	[503.34747314 765.04125977 0.84726542]	[449.50408936 300.71264648 0.85588276]	[477.68600464 300.77386475 0.88112348]	[434.11807251 295.58178711 0.84276128]	[498.13555908 297.99157715 0.89651978]	[5.18682312e+02 8.11233948e+02 8.10699999e-01]	[5.28968384e+02 8.03524658e+02 7.25482345e-01]	[4.95606934e+02 7.62479431e+02 6.55591965e-01]	[4.62260651e+02 8.95844177e+02 7.96052337e-01]	[4.41883911e+02 8.90837891e+02 7.92137742e-01]	[4.62296021e+02 8.57419556e+02 7.11558223e-01]
[462.22821045 316.15524292 0.94781303]	[459.76873779 364.87683105 0.91946 ]	[398.24206543 367.34832764 0.84995997]	[374.98895264 477.7394104 0.87161791]	[357.02371216 572.67077637 0.86981148]	[521.34039307 362.34817505 0.87220347]	[541.71502686 477.60855103 0.83651519]	[554.65142822 572.59118652 0.80157256]	[462.31890869 552.11279297 0.72489965]	[421.25772095 554.69543457 0.69664747]	[4.46952515e+02 7.13764648e+02 7.10377872e-01]	[459.72528076 852.19342041 0.86994869]	[503.33505249 549.54925537 0.70516557]	[5.11051086e+02 7.06038025e+02 6.19140208e-01]	[503.3397522 764.99194336 0.84525347]	[449.49633789 300.7086792 0.85798818]	[477.67956543 300.76373291 0.88131171]	[434.11898804 295.60455322 0.84117079]	[498.1333313 298.00402832 0.8966341 ]	[5.16126526e+02 8.11149170e+02 8.02770734e-01]	[5.26433105e+02 8.00977905e+02 7.49436498e-01]	[4.95657745e+02 7.62429871e+02 6.36740923e-01]	[4.62249481e+02 8.93441101e+02 7.99615681e-01]	[4.41869720e+02 8.90825806e+02 7.98659682e-01]	[4.62278076e+02 8.57421631e+02 7.17666686e-01]
[462.22457886 316.15185547 0.94710284]	[459.76907349 367.33584595 0.91822159]	[398.24291992 367.35025024 0.84964842]	[374.98745728 477.7359314 0.8708083 ]	[357.02575684 572.671875 0.87013918]	[521.34033203 364.77557373 0.86962634]	[541.72949219 477.68075562 0.85641623]	[554.65136719 572.60131836 0.80210304]	[462.32327271 552.11804199 0.72430521]	[421.25540161 557.17626953 0.69680411]	[4.46951874e+02 7.13765869e+02 7.10074246e-01]	[459.72070312 852.19555664 0.86949897]	[503.34637451 549.55541992 0.70330489]	[5.11062531e+02 7.06088318e+02 6.25948012e-01]	[503.3248291 764.98675537 0.84414661]	[449.49307251 300.70651245 0.85778511]	[477.67523193 300.76132202 0.88078737]	[434.12258911 295.61148071 0.84122348]	[498.12963867 298.01034546 0.89650732]	[5.16130432e+02 8.11156982e+02 7.96731651e-01]	[5.26427429e+02 8.00979187e+02 7.45459139e-01]	[4.95632080e+02 7.62417297e+02 6.34707153e-01]	[4.62243286e+02 8.93433960e+02 8.04308236e-01]	[4.41866486e+02 8.90822083e+02 8.03257704e-01]	[4.62278870e+02 8.57427917e+02 7.17642486e-01]
[462.21923828 316.14505005 0.94703019]	[459.76879883 367.36972046 0.91734213]	[398.24111938 367.38250732 0.84889096]	[372.55526733 480.12731934 0.87117702]	[357.00131226 575.18377686 0.86837918]	[521.33679199 364.80249023 0.86693108]	[541.70141602 477.62094116 0.83445573]	[554.65179443 572.6640625 0.80361307]	[462.34341431 554.6348877 0.72389674]	[421.2767334 557.20550537 0.69521439]	[446.89318848 708.68768311 0.72210997]	[459.69891357 852.18658447 0.86725873]	[503.37225342 552.0725708 0.70505196]	[5.08527985e+02 7.08606567e+02 6.42291844e-01]	[503.28198242 759.89086914 0.82870078]	[449.48571777 300.7024231 0.85760558]	[477.66738892 300.74777222 0.88165897]	[434.12811279 295.62158203 0.83949512]	[498.14031982 298.00396729 0.89873326]	[5.11095062e+02 8.08538574e+02 7.93799460e-01]	[5.23979919e+02 7.93315369e+02 7.65813947e-01]	[4.95611115e+02 7.54759644e+02 6.41396224e-01]	[4.62213776e+02 8.93440063e+02 8.12039018e-01]	[4.41847748e+02 8.90826416e+02 8.08009684e-01]	[4.62273621e+02 8.57434082e+02 7.26334453e-01]
[462.21075439 316.13943481 0.94698137]	[459.76379395 367.39660645 0.91633821]	[398.23861694 367.39776611 0.84896564]	[372.54708862 477.73223877 0.86400753]	[357.00308228 577.69842529 0.8731128 ]	[521.32977295 364.82226562 0.86453342]	[541.6963501 477.64349365 0.83508158]	[554.64630127 575.17431641 0.80544299]	[462.34350586 554.67974854 0.72719789]	[421.26599121 557.25842285 0.69898891]	[444.42797852 711.13409424 0.71710885]	[459.69592285 852.2130127 0.86582816]	[503.38916016 552.11376953 0.70741755]	[5.08501709e+02 7.00889954e+02 5.65684199e-01]	[503.3331604 752.29284668 0.82970399]	[449.47174072 300.6987915 0.85728401]	[477.65774536 300.73876953 0.88133818]	[436.53790283 295.63452148 0.8386519 ]	[498.13476562 298.00134277 0.89759731]	[5.08537109e+02 8.00994690e+02 7.74019957e-01]	[523.95172119 790.67974854 0.80170447]	[4.98150665e+02 7.49719543e+02 6.40308082e-01]	[4.62214508e+02 8.93428833e+02 8.12881351e-01]	[4.41851044e+02 8.90828979e+02 8.06516349e-01]	[4.62279480e+02 8.57456970e+02 7.27517664e-01]
[462.18588257 316.14007568 0.94700933]	[459.77905273 369.93829346 0.91571057]	[398.25390625 369.92987061 0.84654737]	[372.52496338 480.15078735 0.87337172]	[356.9631958 575.20782471 0.85839182]	[521.32000732 367.35055542 0.8540141 ]	[541.69140625 475.14227295 0.81823361]	[554.64135742 575.16882324 0.80744362]	[462.3494873 557.22131348 0.73548555]	[421.26950073 559.7744751 0.70886487]	[444.38287354 713.69995117 0.71760112]	[459.68762207 852.21411133 0.85905915]	[503.40609741 554.67224121 0.71007413]	[5.08461243e+02 6.93236755e+02 5.79366446e-01]	[503.34713745 752.17749023 0.8354947 ]	[449.43783569 300.69812012 0.85768825]	[477.63119507 300.73312378 0.87970132]	[434.10644531 297.9956665 0.83569771]	[495.69174194 298.03204346 0.8916465 ]	[5.05982208e+02 7.95846069e+02 7.72161543e-01]	[523.86779785 788.19702148 0.82044542]	[4.98167114e+02 7.49649536e+02 6.31887376e-01]	[4.59835938e+02 8.93445984e+02 8.11630487e-01]	[4.41840515e+02 8.90842407e+02 8.08407664e-01]	[4.62268921e+02 8.59945862e+02 7.04240441e-01]
[459.83618164 316.13867188 0.94851577]	[459.75369263 372.47015381 0.91678834]	[398.23242188 372.47167969 0.85258526]	[372.51385498 480.16137695 0.87364292]	[356.96612549 577.75592041 0.86257839]	[521.28912354 367.40185547 0.84801936]	[541.67956543 475.12857056 0.81142277]	[554.63824463 575.22601318 0.81010687]	[462.33706665 559.79907227 0.73841023]	[421.2649231 562.32385254 0.71659482]	[4.46903595e+02 7.18821960e+02 7.17403293e-01]	[459.67507935 852.28210449 0.85945374]	[503.39474487 557.26177979 0.71034586]	[5.13592651e+02 7.18840637e+02 6.78216219e-01]	[503.28820801 749.63586426 0.82668138]	[446.95275879 300.69299316 0.86010742]	[477.60128784 300.73379517 0.87360591]	[434.07693481 295.64373779 0.83245122]	[495.64260864 298.04660034 0.88932914]	[5.05955658e+02 7.95871887e+02 7.44067013e-01]	[521.39239502 788.1852417 0.79677439]	[4.95639404e+02 7.46976257e+02 6.28570437e-01]	[4.62218811e+02 8.93417480e+02 8.23977768e-01]	[4.41843292e+02 8.90831665e+02 8.19711566e-01]	[4.62235565e+02 8.62491394e+02 7.14293361e-01]
[459.81954956 316.137146 0.94682533]	[459.7333374 372.51605225 0.9173969 ]	[398.21646118 372.51141357 0.85375959]	[372.52523804 480.17584229 0.87720209]	[354.59155273 577.75048828 0.85923678]	[521.25567627 369.90036011 0.84258527]	[541.6751709 477.64419556 0.81963646]	[554.64251709 580.25915527 0.8292104 ]	[462.31552124 559.83062744 0.74899077]	[421.24057007 562.35174561 0.72528028]	[446.87704468 718.87573242 0.72712505]	[459.66430664 852.28234863 0.86135304]	[503.39389038 559.74829102 0.71589661]	[5.13567383e+02 7.11141296e+02 6.52427256e-01]	[503.38616943 749.77886963 0.83991462]	[446.92218018 300.69760132 0.86123282]	[475.16995239 300.72790527 0.87029141]	[434.04510498 295.64953613 0.83211422]	[495.62823486 298.04052734 0.8904525 ]	[5.05937775e+02 7.93331177e+02 7.84313321e-01]	[523.80157471 788.15301514 0.83068502]	[4.98213348e+02 7.49568054e+02 6.79457784e-01]	[4.62212708e+02 8.93433899e+02 8.25128078e-01]	[4.41844910e+02 8.90847412e+02 8.24435949e-01]	[4.62229553e+02 8.60008362e+02 7.23683655e-01]
[459.80148315 316.13931274 0.94581795]	[459.72244263 374.98614502 0.92309314]	[398.20547485 374.98648071 0.85838431]	[372.51867676 480.25421143 0.88874042]	[354.5826416 580.23193359 0.86719239]	[521.22717285 369.96691895 0.84032619]	[541.68896484 480.1519165 0.84877038]	[554.61590576 580.34136963 0.83989292]	[462.34225464 562.35699463 0.75845355]	[421.26437378 562.43017578 0.73104668]	[446.93118286 721.38500977 0.722597 ]	[459.66970825 852.2756958 0.86327875]	[503.41757202 562.28448486 0.72261101]	[5.13605835e+02 7.13728333e+02 6.82870209e-01]	[503.36245728 752.19067383 0.82849652]	[446.89089966 300.7064209 0.86227655]	[475.14379883 300.72836304 0.86639041]	[434.02224731 298.01138306 0.82902628]	[495.60354614 298.04116821 0.88793278]	[5.05917999e+02 7.95793945e+02 7.78630674e-01]	[523.77233887 788.17932129 0.82492203]	[4.98200958e+02 7.49574829e+02 6.67962372e-01]	[4.62215149e+02 8.93421326e+02 8.29467535e-01]	[4.41843994e+02 8.90834534e+02 8.26231003e-01]	[4.62232910e+02 8.59986938e+02 7.20705926e-01]
[459.78427124 316.15466309 0.94717705]	[459.71615601 375.03216553 0.92783439]	[398.19992065 375.04678345 0.86547256]	[372.54226685 480.33328247 0.89671993]	[354.58712769 580.30615234 0.88090229]	[521.20220947 372.46279907 0.83780998]	[541.71533203 480.22750854 0.86754662]	[552.1182251 582.77758789 0.84697974]	[462.35067749 562.2935791 0.74265206]	[421.27960205 562.3739624 0.72127312]	[446.90744019 716.33538818 0.71905625]	[459.69143677 852.31079102 0.8640244 ]	[503.41662598 559.79644775 0.70718449]	[5.11059387e+02 7.11184021e+02 6.45068526e-01]	[503.32867432 752.18536377 0.83157516]	[444.44546509 300.73419189 0.86508662]	[475.11685181 300.74105835 0.86092985]	[431.53674316 298.04107666 0.82499874]	[493.1307373 298.04251099 0.88745147]	[5.05925537e+02 7.95812988e+02 7.76373327e-01]	[521.41638184 788.18505859 0.82000417]	[4.98170471e+02 7.49589172e+02 6.57124102e-01]	[4.59842438e+02 8.93448730e+02 8.26367855e-01]	[4.41839508e+02 8.90851929e+02 8.27413797e-01]	[4.62257935e+02 8.62525146e+02 7.18804955e-01]
[459.7515564 316.17352295 0.94820929]	[459.70907593 375.07794189 0.93062556]	[398.20855713 375.07943726 0.86867595]	[372.53491211 482.75204468 0.89234328]	[354.59512329 580.36907959 0.88588673]	[521.19055176 372.53097534 0.8387289 ]	[541.69708252 480.26971436 0.86679959]	[552.13287354 582.91400146 0.85410476]	[462.35745239 564.89312744 0.73544264]	[421.25860596 564.95953369 0.71056902]	[449.4730835 723.94848633 0.72939849]	[459.69458008 852.36047363 0.85808396]	[503.43661499 562.39862061 0.71079093]	[5.16119141e+02 7.23914368e+02 6.97560310e-01]	[500.90264893 749.6932373 0.8120296 ]	[444.40750122 300.76126099 0.86785436]	[475.06433105 300.76498413 0.84930396]	[431.52069092 298.03546143 0.81776851]	[493.12545776 298.02993774 0.89240134]	[5.05971710e+02 7.95853516e+02 7.32123494e-01]	[521.34191895 788.16235352 0.79534674]	[4.93112885e+02 7.47016479e+02 6.09951615e-01]	[4.62228943e+02 8.93439331e+02 8.27665448e-01]	[4.41849213e+02 8.93216187e+02 8.29498410e-01]	[4.62248657e+02 8.65046265e+02 7.10941195e-01]
[459.72463989 318.52645874 0.95100921]	[459.71234131 375.10440063 0.93599379]	[398.22033691 375.09576416 0.87058365]	[372.54608154 482.79421997 0.88943732]	[356.97009277 582.76879883 0.89071 ]	[521.19549561 374.98632812 0.84574711]	[541.67700195 480.26098633 0.86376745]	[552.12994385 582.97021484 0.85519767]	[462.32617188 564.91210938 0.73418498]	[421.22613525 564.97833252 0.70528817]	[452.00698853 726.49212646 0.73383093]	[459.69406128 852.38092041 0.85627091]	[503.41482544 562.41033936 0.70896244]	[516.15197754 726.45013428 0.73056579]	[500.82894897 749.62402344 0.81761742]	[444.37625122 303.19979858 0.8696605 ]	[472.57870483 303.19778442 0.84532821]	[431.48773193 298.05667114 0.80785877]	[493.10525513 298.05978394 0.89340067]	[5.03456024e+02 7.98377930e+02 7.37449348e-01]	[5.21229309e+02 7.88224670e+02 7.83444285e-01]	[4.93053955e+02 7.44487732e+02 6.04902744e-01]	[4.62219788e+02 8.95836853e+02 8.28243554e-01]	[4.41842529e+02 8.93216858e+02 8.31720948e-01]	[4.62237396e+02 8.65048828e+02 7.18458056e-01]
[459.70855713 318.54138184 0.95232028]	[459.709198 377.48797607 0.93666583]	[398.21444702 375.12451172 0.86959267]	[372.54620361 482.85098267 0.88744807]	[356.97817993 582.82537842 0.90009838]	[521.20050049 375.01687622 0.8511669 ]	[539.31616211 480.35580444 0.87071073]	[552.12915039 585.34008789 0.85662919]	[462.34396362 564.90942383 0.72829622]	[421.23623657 564.97515869 0.70475543]	[452.00836182 726.5569458 0.73505682]	[4.59704163e+02 8.54803833e+02 8.53842735e-01]	[503.42364502 562.41497803 0.70670199]	[516.18634033 726.5401001 0.75475079]	[500.75894165 749.71234131 0.82127601]	[444.35598755 303.22241211 0.8715474 ]	[472.5534668 303.23446655 0.841582 ]	[431.47232056 298.06417847 0.79803318]	[493.08724976 298.07998657 0.89152932]	[5.03368286e+02 7.98435242e+02 7.41995633e-01]	[5.18728699e+02 7.90629272e+02 7.69523025e-01]	[4.90504578e+02 7.46973938e+02 6.08328044e-01]	[4.62228912e+02 8.93441101e+02 8.29403937e-01]	[4.41851257e+02 8.93215759e+02 8.31263900e-01]	[4.62243256e+02 8.65081726e+02 7.22814441e-01]
[459.69940186 318.54119873 0.95114219]	[459.71322632 377.49942017 0.94005007]	[398.21755981 377.50552368 0.87091911]	[372.5428772 482.84268188 0.88469058]	[356.96432495 582.83355713 0.89689136]	[521.2086792 375.04611206 0.85776532]	[539.30358887 482.74884033 0.86466461]	[552.09484863 585.36102295 0.85513586]	[462.35095215 564.90899658 0.73243111]	[421.24816895 564.98651123 0.70769686]	[452.02966309 726.50457764 0.72995138]	[4.59702087e+02 8.54816772e+02 8.48634362e-01]	[503.42181396 562.4107666 0.70879632]	[516.19018555 726.53363037 0.7291348 ]	[500.70950317 749.59143066 0.80933428]	[444.34710693 303.22805786 0.87238896]	[472.53222656 303.23532104 0.8400628 ]	[431.46673584 298.06237793 0.79716837]	[493.07345581 298.08633423 0.8875885 ]	[5.03278961e+02 7.98401245e+02 7.56295502e-01]	[5.16205078e+02 7.90625427e+02 7.65790105e-01]	[4.88003662e+02 7.41969788e+02 5.91975212e-01]	[4.62234161e+02 8.93443176e+02 8.30214500e-01]	[4.41857147e+02 8.93222961e+02 8.31301212e-01]	[4.62250732e+02 8.65105713e+02 7.21507668e-01]
[459.69891357 318.54812622 0.94984478]	[459.73114014 377.50952148 0.94373155]	[398.24200439 377.50952148 0.87203765]	[372.49557495 482.83218384 0.8770479 ]	[354.58392334 582.81079102 0.89059031]	[521.22076416 375.07449341 0.86264962]	[539.26446533 482.73980713 0.86123997]	[549.59173584 582.98602295 0.86318183]	[462.33163452 562.42572021 0.74224436]	[421.24093628 564.92388916 0.72124171]	[4.54557922e+02 7.23997864e+02 7.05426157e-01]	[4.59700989e+02 8.54843140e+02 8.41558635e-01]	[503.40203857 562.36553955 0.71955031]	[5.13646729e+02 7.26460266e+02 6.94803059e-01]	[498.13449097 749.5836792 0.7840544 ]	[444.35345459 303.23876953 0.87053877]	[472.53112793 303.24526978 0.83955371]	[431.48461914 298.08422852 0.79604965]	[493.07794189 298.09951782 0.8834607 ]	[5.03265717e+02 7.98442139e+02 7.74668455e-01]	[5.16117920e+02 7.90622620e+02 7.81720698e-01]	[4.85364868e+02 7.41968262e+02 6.04764402e-01]	[4.62270050e+02 8.93444336e+02 8.22560370e-01]	[4.41882721e+02 8.93228088e+02 8.21911812e-01]	[4.62236694e+02 8.65138855e+02 7.17203438e-01]
[459.70068359 318.54803467 0.949808 ]	[459.72851562 377.51065063 0.94391382]	[398.23834229 377.50918579 0.87245119]	[372.49932861 482.83132935 0.8775599 ]	[354.58404541 582.80871582 0.89006543]	[521.22045898 375.07595825 0.86318678]	[539.26293945 482.73651123 0.86168033]	[549.58770752 582.98468018 0.86369896]	[462.32995605 562.41741943 0.74306136]	[421.24334717 564.91094971 0.72324258]	[4.54562195e+02 7.23990295e+02 7.03669071e-01]	[4.59700439e+02 8.54856323e+02 8.39958668e-01]	[503.39816284 562.36071777 0.71979231]	[5.13648621e+02 7.26462524e+02 6.94418371e-01]	[498.13504028 749.58447266 0.78366154]	[444.35574341 303.23843384 0.87003857]	[472.534729 303.24615479 0.83956921]	[431.48971558 298.08703613 0.79661179]	[493.08203125 298.10128784 0.88348836]	[5.03265442e+02 8.00908020e+02 7.73814797e-01]	[5.16119446e+02 7.90623413e+02 7.80877292e-01]	[4.85366486e+02 7.41971130e+02 6.04229748e-01]	[4.62267212e+02 8.95843323e+02 8.22335958e-01]	[4.41883423e+02 8.93237915e+02 8.23957324e-01]	[4.62238861e+02 8.67588501e+02 7.15878069e-01]
[459.70388794 318.55374146 0.94896245]	[459.73114014 377.53268433 0.94702548]	[398.24414062 377.53292847 0.8709473 ]	[369.92929077 482.85296631 0.87140101]	[354.55056763 582.92376709 0.89238811]	[521.23504639 375.12210083 0.86753684]	[539.27587891 482.86297607 0.86058837]	[549.54595947 582.97265625 0.86914086]	[462.32287598 564.93878174 0.73228401]	[421.2326355 564.9956665 0.70842242]	[457.10751343 726.54858398 0.75544047]	[4.59694305e+02 8.54908081e+02 8.36330891e-01]	[503.38226318 564.87945557 0.71189106]	[516.20446777 729.043396 0.77526361]	[495.67279053 749.64666748 0.77625161]	[444.35671997 303.24456787 0.86981642]	[472.53567505 303.25445557 0.83755279]	[431.4961853 298.10604858 0.79299688]	[493.10018921 298.10641479 0.88370526]	[5.00845673e+02 8.03479614e+02 7.72838235e-01]	[5.08503937e+02 7.90708374e+02 7.57734656e-01]	[4.85380157e+02 7.44421875e+02 6.19352341e-01]	[4.62296692e+02 8.95839233e+02 8.20764363e-01]	[4.41896851e+02 8.93239014e+02 8.22390854e-01]	[4.62207611e+02 8.67627197e+02 7.20410585e-01]
[459.71496582 318.54797363 0.95011711]	[459.75576782 377.57562256 0.95442629]	[398.26638794 377.58068848 0.87515247]	[362.33123779 482.86706543 0.89375931]	[349.42974854 582.74993896 0.85111582]	[521.28344727 377.56726074 0.88861823]	[539.2635498 485.35217285 0.84666461]	[549.53063965 585.37573242 0.86028141]	[462.27929688 567.45983887 0.73129237]	[421.18887329 567.49041748 0.71176857]	[4.54603058e+02 7.26608032e+02 7.19270170e-01]	[4.59701233e+02 8.54872742e+02 8.32734525e-01]	[503.34066772 564.98236084 0.70508516]	[511.08032227 729.10241699 0.74205613]	[4.88011047e+02 7.52214417e+02 7.50947416e-01]	[444.37011719 303.22683716 0.87062156]	[472.56573486 303.22747803 0.84442759]	[431.54064941 298.16094971 0.78303671]	[495.58901978 298.15280151 0.87704575]	[4.98211395e+02 8.03563416e+02 7.59880543e-01]	[5.03442444e+02 7.90802673e+02 7.79960394e-01]	[4.82820984e+02 7.47056702e+02 6.57551825e-01]	[4.62285980e+02 8.95857788e+02 8.15439880e-01]	[4.41896118e+02 8.93247131e+02 8.24455678e-01]	[4.59821411e+02 8.65127319e+02 7.08313763e-01]
[459.71578979 318.53393555 0.9491142 ]	[459.77218628 377.59570312 0.95518452]	[400.62484741 377.59957886 0.87578368]	[362.22598267 482.95437622 0.89562649]	[344.34835815 582.84210205 0.86092424]	[521.30010986 377.59512329 0.88892126]	[539.24401855 485.43557739 0.83628458]	[549.49273682 585.39208984 0.86398852]	[462.25830078 567.47680664 0.73505694]	[421.16571045 567.51403809 0.71203154]	[4.54565948e+02 7.26593262e+02 6.90002501e-01]	[4.59707977e+02 8.54873840e+02 8.34302723e-01]	[503.31869507 565.00823975 0.70831108]	[511.01965332 729.13781738 0.7441256 ]	[4.85411346e+02 7.52312134e+02 7.47486055e-01]	[444.37744141 303.20718384 0.87022483]	[472.57388306 303.21557617 0.84496528]	[431.55853271 298.16055298 0.78072107]	[495.58792114 298.15951538 0.87709707]	[4.98194855e+02 8.03506165e+02 7.60509491e-01]	[503.38580322 790.76611328 0.80511039]	[4.80340302e+02 7.47144714e+02 6.31558955e-01]	[4.62280396e+02 8.95873169e+02 8.16043079e-01]	[4.41899628e+02 8.93256348e+02 8.27388227e-01]	[4.59828735e+02 8.65113220e+02 7.08676398e-01]
[459.72982788 318.53665161 0.94881612]	[459.76754761 377.62747192 0.95583808]	[400.62393188 377.62945557 0.87820077]	[362.21722412 482.94433594 0.8928498 ]	[341.8081665 582.74353027 0.86319363]	[521.30828857 377.63540649 0.89360237]	[539.23431396 485.43887329 0.83225447]	[547.04125977 585.44818115 0.86830902]	[462.22613525 567.49700928 0.73141867]	[418.78250122 567.5201416 0.70912522]	[4.52038849e+02 7.26571594e+02 6.84128940e-01]	[4.59696808e+02 8.54890198e+02 8.36933255e-01]	[503.29104614 567.47558594 0.70622087]	[508.47595215 729.13562012 0.7451815 ]	[487.93338013 752.24578857 0.75852376]	[444.40048218 303.21414185 0.86564541]	[472.58755493 303.22567749 0.84412479]	[434.01519775 298.16262817 0.79043549]	[495.5843811 298.15652466 0.87594086]	[4.98151337e+02 8.03466492e+02 7.50500023e-01]	[503.3527832 790.74884033 0.81436962]	[4.82769348e+02 7.47089661e+02 6.63258612e-01]	[4.62269745e+02 8.95865784e+02 8.28037739e-01]	[4.41891876e+02 8.93261292e+02 8.38887632e-01]	[4.59832825e+02 8.65138489e+02 7.15366900e-01]
[459.7338562 318.57598877 0.9506709 ]	[459.76077271 377.67538452 0.95779186]	[398.26983643 377.67211914 0.8820622 ]	[362.20361328 482.89709473 0.90440923]	[341.73907471 582.74475098 0.87569177]	[521.31066895 377.68395996 0.89823323]	[539.24243164 487.97836304 0.81826282]	[547.02209473 585.543396 0.86164939]	[462.19293213 567.487854 0.72534937]	[418.7539978 567.50836182 0.70417637]	[4.49493164e+02 7.26522522e+02 6.84044600e-01]	[4.59671326e+02 8.54893433e+02 8.36479187e-01]	[503.26596069 567.4675293 0.70529479]	[505.9984436 729.07623291 0.741072 ]	[485.44979858 754.81140137 0.77282673]	[444.40194702 303.24676514 0.8633709 ]	[472.60440063 303.28936768 0.83981359]	[434.02502441 298.14401245 0.77259874]	[495.64221191 298.15588379 0.87963617]	[4.95641357e+02 8.03567871e+02 7.80021906e-01]	[503.35354614 790.81500244 0.83695769]	[4.80316650e+02 7.49592529e+02 6.98060036e-01]	[4.62269348e+02 8.95903625e+02 8.23499262e-01]	[4.41891479e+02 8.93289734e+02 8.39378595e-01]	[4.59801697e+02 8.65129517e+02 7.25205481e-01]
[459.73416138 318.60726929 0.9480893 ]	[459.74334717 377.71951294 0.95594525]	[398.26370239 377.7008667 0.88331658]	[359.81130981 482.88116455 0.9080686 ]	[339.28036499 582.80633545 0.8958118 ]	[521.29388428 377.73394775 0.89967841]	[539.25006104 490.55963135 0.81404316]	[546.9677124 587.97363281 0.85821128]	[459.85400391 567.49456787 0.72698826]	[418.78536987 567.49243164 0.70585579]	[4.49442322e+02 7.26566895e+02 6.88599288e-01]	[4.59659271e+02 8.54875488e+02 8.38194966e-01]	[500.89849854 567.51098633 0.701612 ]	[508.45709229 729.24523926 0.7443313 ]	[485.35125732 752.27337646 0.76859862]	[444.4041748 303.27661133 0.86100483]	[475.06289673 305.80184937 0.84065384]	[434.0222168 298.19448853 0.77826744]	[495.65039062 298.20187378 0.87022364]	[4.93123657e+02 8.03536377e+02 7.62889624e-01]	[503.26226807 790.79144287 0.82821035]	[4.80292267e+02 7.47039001e+02 6.44186854e-01]	[4.62279205e+02 8.95912170e+02 8.20003629e-01]	[4.41883392e+02 8.93295471e+02 8.36938679e-01]	[4.59786469e+02 8.65105042e+02 7.25690067e-01]
[459.72781372 318.66357422 0.94501102]	[459.73471069 377.75234985 0.95557529]	[398.26412964 377.71191406 0.88556862]	[359.79650879 482.92822266 0.91160387]	[339.20755005 582.85070801 0.91205978]	[521.27972412 380.11947632 0.90011883]	[539.1932373 493.03411865 0.8051998 ]	[546.98626709 588.03656006 0.8477239 ]	[459.79122925 567.4909668 0.72282404]	[418.71029663 567.50256348 0.69752657]	[4.46916901e+02 7.26537598e+02 6.92829847e-01]	[4.59656677e+02 8.54866333e+02 8.40240180e-01]	[500.85195923 567.47918701 0.70253766]	[505.97137451 731.72052002 0.75255471]	[485.36715698 754.76855469 0.76417881]	[444.39978027 305.79281616 0.8598032 ]	[472.60806274 308.35403442 0.84567535]	[434.01422119 300.63250732 0.77676564]	[495.64025879 300.62835693 0.85678518]	[4.93070984e+02 8.03565186e+02 7.73682058e-01]	[503.27111816 790.8069458 0.83647454]	[4.80306091e+02 7.47111511e+02 6.50757432e-01]	[4.62287292e+02 8.95916870e+02 8.14139068e-01]	[4.41892395e+02 8.93298828e+02 8.30814838e-01]	[4.59788391e+02 8.65088623e+02 7.29879260e-01]
[459.7093811 318.69537354 0.94033355]	[459.71109009 380.13665771 0.95282847]	[398.23977661 380.10131836 0.8889395 ]	[359.76678467 482.94189453 0.91063344]	[339.19351196 582.90808105 0.91793096]	[521.24780273 380.18112183 0.89670742]	[539.17730713 493.09152222 0.80365539]	[547.00714111 588.08642578 0.83738589]	[459.77639771 570.03137207 0.71751517]	[418.66842651 570.04656982 0.68909317]	[4.44448486e+02 7.29149780e+02 7.05172777e-01]	[4.59646271e+02 8.57423584e+02 8.30091774e-01]	[500.86010742 570.03051758 0.69811887]	[506.01098633 734.2557373 0.7570076 ]	[482.9642334 754.83215332 0.75894016]	[444.37179565 305.83605957 0.86411422]	[472.56613159 308.39044189 0.84555924]	[431.54727173 300.6413269 0.77630419]	[495.60028076 300.63729858 0.85612887]	[4.93079132e+02 8.05997253e+02 7.66964912e-01]	[503.25473022 790.81719971 0.82891071]	[4.80289520e+02 7.47145142e+02 6.17639303e-01]	[4.62266876e+02 8.95934692e+02 8.19299400e-01]	[4.41877411e+02 8.93318848e+02 8.38986099e-01]	[4.59790253e+02 8.67644104e+02 7.38105893e-01]
[459.70562744 318.73416138 0.93435323]	[459.69689941 380.17703247 0.9506166 ]	[398.2164917 380.13174438 0.89196342]	[359.76071167 485.41821289 0.90206772]	[339.19610596 582.94348145 0.91988021]	[521.25445557 380.21710205 0.89672107]	[539.16143799 495.64273071 0.80525953]	[546.98651123 590.56860352 0.83387482]	[459.78540039 570.06732178 0.71110153]	[418.66183472 570.07287598 0.68517911]	[4.44356781e+02 7.31666809e+02 7.00824916e-01]	[4.59606842e+02 8.59963257e+02 8.13695014e-01]	[500.88452148 570.07073975 0.69348133]	[508.49359131 736.80651855 0.75338227]	[4.82863190e+02 7.54769714e+02 7.50216842e-01]	[444.35943604 308.34436035 0.86787778]	[472.54214478 310.89749146 0.85107762]	[431.50827026 300.6993103 0.7841109 ]	[493.10299683 300.66748047 0.85079479]	[4.93047943e+02 8.06009277e+02 7.71082044e-01]	[500.84262085 790.83447266 0.80855489]	[4.80234039e+02 7.47085754e+02 5.72101176e-01]	[4.62236328e+02 8.95944763e+02 8.24870944e-01]	[4.41871552e+02 8.93345398e+02 8.36996794e-01]	[4.59771576e+02 8.70139282e+02 7.42352962e-01]
[459.67385864 318.75531006 0.92983097]	[459.6762085 380.23791504 0.9451322 ]	[398.17816162 380.19281006 0.89020896]	[359.74188232 485.49438477 0.89156282]	[339.23202515 585.39703369 0.91425908]	[521.25262451 380.27548218 0.89551723]	[536.67681885 495.62045288 0.78905088]	[546.96594238 590.61553955 0.83313286]	[459.78881836 570.1015625 0.70520854]	[418.68261719 572.59320068 0.67625594]	[441.89321899 731.73498535 0.74297887]	[4.57207367e+02 8.62489868e+02 8.07116389e-01]	[500.8840332 572.58587646 0.69037765]	[508.4805603 739.33978271 0.76250398]	[482.8944397 752.28808594 0.75940633]	[444.33123779 308.36288452 0.87352473]	[470.03778076 310.95230103 0.8560127 ]	[431.49539185 300.70123291 0.77993447]	[493.07202148 300.75857544 0.83310395]	[4.90497314e+02 8.03546082e+02 7.74193227e-01]	[500.73260498 790.8258667 0.80671632]	[4.80258484e+02 7.46987610e+02 5.95085621e-01]	[4.62257782e+02 8.95927673e+02 8.28940809e-01]	[4.41874146e+02 8.93365601e+02 8.35471272e-01]	[4.59725006e+02 8.70199341e+02 7.46300459e-01]
[459.6473999 318.76339722 0.91992778]	[459.64004517 380.30126953 0.93386894]	[398.12860107 380.24359131 0.88560414]	[359.74987793 487.95248413 0.88490307]	[339.28317261 585.36938477 0.90722769]	[521.22131348 380.34225464 0.87902224]	[536.64129639 495.63928223 0.79610586]	[546.95111084 593.11553955 0.83379179]	[459.79776001 572.60760498 0.71286505]	[418.66983032 572.61798096 0.68339765]	[441.75042725 729.06915283 0.7400291 ]	[4.57194397e+02 8.57450989e+02 8.01977098e-01]	[503.24334717 572.6227417 0.69759858]	[511.08599854 736.80700684 0.74004054]	[4.85349579e+02 7.49779053e+02 7.49407232e-01]	[444.30780029 308.3807373 0.87748176]	[469.99264526 310.9609375 0.85789502]	[428.93695068 300.77032471 0.80080968]	[490.49395752 303.25036621 0.82444578]	[4.87951202e+02 8.03551819e+02 7.88777888e-01]	[500.73519897 793.22167969 0.80173904]	[4.80297943e+02 7.44520386e+02 5.96747458e-01]	[4.62282349e+02 8.95902771e+02 8.21506441e-01]	[4.41895264e+02 8.93347900e+02 8.20947111e-01]	[4.59724457e+02 8.70137939e+02 7.20785499e-01]
[459.5904541 321.15533447 0.90784466]	[459.60733032 380.3444519 0.92509943]	[398.08465576 380.32876587 0.87226284]	[359.74536133 490.49118042 0.87540859]	[341.68026733 585.39044189 0.90598494]	[521.20001221 380.34771729 0.87961656]	[536.65246582 495.66601562 0.80399394]	[546.9697876 590.63519287 0.83274037]	[459.75881958 572.64318848 0.70934379]	[418.62289429 575.15112305 0.67984819]	[441.70617676 729.06036377 0.73784131]	[4.57169098e+02 8.57451538e+02 8.00665259e-01]	[500.88525391 572.62615967 0.69987512]	[511.0652771 739.38476562 0.7400986 ]	[4.85442444e+02 7.49723877e+02 7.23204434e-01]	[441.88769531 308.40991211 0.88852811]	[467.47363281 310.97497559 0.8665098 ]	[426.41921997 303.22113037 0.79115033]	[487.99368286 303.29345703 0.82197261]	[4.87990356e+02 8.03539612e+02 7.82531023e-01]	[500.76651001 790.8348999 0.81092525]	[4.82778564e+02 7.44458496e+02 5.85675657e-01]	[4.62272278e+02 8.95900635e+02 8.24663877e-01]	[4.41886688e+02 8.93348938e+02 8.24389756e-01]	[4.59704712e+02 8.70130371e+02 7.25694835e-01]
[457.17791748 321.18780518 0.89813751]	[457.22045898 382.74053955 0.91524994]	[398.05526733 382.74194336 0.86363512]	[359.77105713 490.55007935 0.86972845]	[341.76806641 585.47399902 0.8823024 ]	[518.79437256 382.73205566 0.87462986]	[536.67248535 495.69168091 0.8107003 ]	[546.97869873 593.13323975 0.83236867]	[459.72473145 575.16363525 0.69943589]	[418.61264038 575.19042969 0.67507797]	[441.67297363 726.63555908 0.73742175]	[4.57179749e+02 8.57451660e+02 8.03188205e-01]	[500.8449707 572.64984131 0.69592458]	[513.58734131 741.91162109 0.74281085]	[4.85417419e+02 7.49562500e+02 7.15956211e-01]	[441.83984375 310.89993286 0.89781046]	[467.40859985 313.40771484 0.8787629 ]	[426.36358643 303.20559692 0.78003055]	[487.95147705 303.30371094 0.8222276 ]	[4.88015320e+02 8.03503235e+02 7.72348881e-01]	[500.77078247 790.80285645 0.80574894]	[4.82788300e+02 7.39367920e+02 5.66790879e-01]	[4.62273376e+02 8.95900879e+02 8.26880574e-01]	[4.41887604e+02 8.93345215e+02 8.27070534e-01]	[4.59720490e+02 8.70130676e+02 7.25877285e-01]
[457.1335144 321.19839478 0.89478582]	[457.17178345 382.73764038 0.90744019]	[398.04000854 382.73034668 0.86195409]	[359.79046631 490.56045532 0.86810249]	[344.27731323 585.58422852 0.84916937]	[518.73162842 382.75268555 0.8643496 ]	[536.65490723 495.66757202 0.80236971]	[546.97546387 593.13531494 0.83115959]	[459.68777466 575.20831299 0.69744855]	[418.5776062 577.71130371 0.67232788]	[441.66998291 729.10162354 0.74484354]	[4.57186188e+02 8.59928284e+02 8.04030120e-01]	[500.80899048 575.17724609 0.69523424]	[513.59661865 741.94641113 0.74429584]	[4.90549255e+02 7.47094543e+02 6.57105267e-01]	[441.80386353 310.94216919 0.90796506]	[464.9437561 313.42218018 0.88862443]	[423.89944458 303.22970581 0.79053658]	[485.48529053 305.79476929 0.82693624]	[4.90532227e+02 8.03480957e+02 7.20856249e-01]	[5.00787109e+02 7.90806824e+02 7.52553523e-01]	[4.85359283e+02 7.36779968e+02 5.12088418e-01]	[4.62270538e+02 8.95925171e+02 8.29754293e-01]	[4.41884796e+02 8.93362793e+02 8.28127265e-01]	[4.59737610e+02 8.70141052e+02 7.26578951e-01]
[457.08364868 321.22937012 0.88234556]	[457.14205933 382.77407837 0.89837056]	[395.63949585 382.76763916 0.85470939]	[359.80612183 493.04519653 0.86812955]	[346.81704712 585.53717041 0.85423642]	[518.70373535 382.77798462 0.85908896]	[536.67352295 498.17388916 0.81835353]	[546.95959473 593.15606689 0.83280468]	[459.71231079 577.7300415 0.70567602]	[418.59671021 577.75097656 0.67993665]	[441.71813965 729.11737061 0.74568057]	[4.57199982e+02 8.60013794e+02 8.04477930e-01]	[500.83102417 577.71765137 0.69688475]	[5.13561279e+02 7.41935547e+02 7.32555270e-01]	[4.93086670e+02 7.47166260e+02 6.65696025e-01]	[441.76098633 310.97183228 0.91452181]	[464.91357422 313.45040894 0.89357567]	[423.83270264 305.7618103 0.79381287]	[485.47436523 308.36190796 0.82808828]	[4.90522339e+02 8.00916260e+02 6.96371496e-01]	[5.00763733e+02 7.90740662e+02 7.48864532e-01]	[4.85394287e+02 7.39383789e+02 5.17124772e-01]	[4.62287231e+02 8.95934998e+02 8.27355146e-01]	[4.41897644e+02 8.93377319e+02 8.25425804e-01]	[4.59741730e+02 8.70212952e+02 7.31437027e-01]
[457.0630188 321.25875854 0.8741011 ]	[457.13214111 382.80978394 0.89209348]	[395.60974121 382.81784058 0.84670019]	[359.81536865 495.59228516 0.86894751]	[349.41931152 585.57293701 0.8525275 ]	[518.71087646 382.79278564 0.85736716]	[536.66290283 498.22003174 0.83091193]	[546.9510498 595.67150879 0.83385789]	[459.7086792 580.27593994 0.71187741]	[418.60446167 580.27655029 0.68803746]	[441.77053833 731.65130615 0.74697536]	[4.57198181e+02 8.62542603e+02 8.08940887e-01]	[500.82635498 580.26861572 0.70018852]	[5.11079468e+02 7.41971130e+02 7.28695750e-01]	[4.98152374e+02 7.47061340e+02 6.47359133e-01]	[441.73458862 313.43283081 0.92625058]	[464.89492798 313.47747803 0.8969661 ]	[423.81323242 308.36715698 0.78899992]	[485.44363403 310.89987183 0.83801973]	[4.90503265e+02 7.95867798e+02 6.40917778e-01]	[5.00774292e+02 7.90674194e+02 6.83971286e-01]	[4.87981964e+02 7.36814636e+02 4.70412314e-01]	[4.62275452e+02 8.95939575e+02 8.25980306e-01]	[4.41887878e+02 8.93379272e+02 8.27619135e-01]	[4.59736664e+02 8.70255920e+02 7.37742186e-01]
[454.62924194 321.29226685 0.86613798]	[457.11914062 382.82061768 0.88864076]	[395.59609985 382.82888794 0.84385848]	[359.81774902 495.64212036 0.87199736]	[351.927948 588.06744385 0.83976275]	[518.69958496 382.79370117 0.85637778]	[536.6385498 498.21380615 0.83386356]	[546.94293213 595.69152832 0.83552861]	[459.73483276 580.25 0.71223456]	[418.62536621 580.25201416 0.68925285]	[441.79568481 731.68652344 0.74979752]	[4.57211639e+02 8.62509094e+02 8.10923219e-01]	[500.84182739 577.78302002 0.69951206]	[5.11049011e+02 7.41990784e+02 7.30534315e-01]	[4.98209625e+02 7.47102844e+02 6.59783304e-01]	[441.71414185 313.4821167 0.93237722]	[464.86257935 313.5083313 0.90430212]	[423.79937744 308.40994263 0.78214264]	[485.4197998 310.93533325 0.84613121]	[4.93045227e+02 7.95827148e+02 6.42500758e-01]	[5.00806244e+02 7.90649414e+02 6.89427555e-01]	[4.88013123e+02 7.39367981e+02 4.69529063e-01]	[4.62291046e+02 8.95925171e+02 8.28739524e-01]	[4.41903778e+02 8.93368958e+02 8.31502795e-01]	[4.59741669e+02 8.70229919e+02 7.40253568e-01]
[454.61914062 323.75210571 0.85793412]	[457.10269165 382.82513428 0.88562292]	[395.59069824 382.85604858 0.8406691 ]	[362.21075439 495.63519287 0.86500937]	[354.45562744 590.63574219 0.83680725]	[518.66027832 382.79226685 0.85082078]	[534.15600586 498.26220703 0.83540571]	[544.55010986 595.72717285 0.84426093]	[459.71884155 580.28533936 0.7180481 ]	[418.60916138 580.28497314 0.68909699]	[441.83786011 731.70227051 0.74891782]	[4.59586151e+02 8.62520325e+02 8.16395700e-01]	[500.82455444 580.28302002 0.70554566]	[5.08516754e+02 7.44414368e+02 7.39314735e-01]	[4.98130188e+02 7.49584351e+02 6.49139345e-01]	[441.70404053 313.53289795 0.93415821]	[464.84716797 313.54638672 0.90995717]	[423.77548218 310.87033081 0.78663778]	[485.40270996 310.93359375 0.84734762]	[4.90563843e+02 7.93337891e+02 6.47140265e-01]	[5.00784271e+02 7.90614380e+02 6.96963012e-01]	[4.87972961e+02 7.41945251e+02 4.83727992e-01]	[4.62280853e+02 8.95934631e+02 8.37323546e-01]	[4.41903473e+02 8.93369141e+02 8.38624120e-01]	[4.59760162e+02 8.70233459e+02 7.41713822e-01]
[454.56463623 323.7855835 0.85085142]	[457.08615112 382.83474731 0.8805083 ]	[395.58209229 385.29428101 0.83594435]	[362.24014282 495.68972778 0.86585039]	[354.47283936 593.19592285 0.83528322]	[516.21911621 382.80145264 0.84514248]	[534.14776611 498.25973511 0.8345018 ]	[544.5322876 595.73699951 0.84659028]	[459.68206787 580.26708984 0.71246332]	[418.57455444 580.26947021 0.68487608]	[441.86849976 731.7086792 0.73542368]	[4.59583374e+02 8.60011169e+02 8.11399043e-01]	[500.79241943 580.26074219 0.70191342]	[5.08485565e+02 7.44426147e+02 7.40279317e-01]	[4.98145294e+02 7.49614014e+02 6.35821462e-01]	[441.68118286 315.92333984 0.93823552]	[462.43041992 315.93807983 0.92521954]	[423.77249146 310.92880249 0.77678859]	[485.37783813 310.97381592 0.85164404]	[4.93082977e+02 7.93299072e+02 5.90973079e-01]	[5.00836823e+02 7.88223511e+02 6.35576785e-01]	[4.87998077e+02 7.44448547e+02 4.77563322e-01]	[4.62290619e+02 8.95924072e+02 8.41359973e-01]	[4.44297211e+02 8.93359619e+02 8.44878614e-01]	[4.59750366e+02 8.70193054e+02 7.30313540e-01]
[454.57232666 323.79696655 0.85194319]	[457.06497192 382.86239624 0.86918074]	[395.55056763 385.3135376 0.83192325]	[362.25067139 498.19802856 0.8775965 ]	[354.5406189 595.67810059 0.84022075]	[516.19897461 382.82159424 0.83928627]	[534.1428833 500.68405151 0.84719497]	[544.52655029 598.23461914 0.85208607]	[459.63189697 580.25592041 0.70765167]	[416.16018677 580.25390625 0.68206948]	[441.86151123 731.70300293 0.74056685]	[4.59586212e+02 8.62490784e+02 8.09634745e-01]	[500.74432373 577.78375244 0.69541579]	[5.08506378e+02 7.44428040e+02 7.36334801e-01]	[4.98214935e+02 7.49645386e+02 6.47209167e-01]	[441.6892395 315.94308472 0.94482619]	[462.4357605 315.95605469 0.92395532]	[423.77130127 310.97775269 0.79156822]	[485.35058594 313.42437744 0.85796523]	[4.95598755e+02 7.93284973e+02 5.68483591e-01]	[5.00876251e+02 7.88211975e+02 6.12647176e-01]	[4.90493805e+02 7.44515564e+02 4.91577625e-01]	[4.62286072e+02 8.95921631e+02 8.37424517e-01]	[4.41906433e+02 8.93354065e+02 8.41510952e-01]	[4.59755432e+02 8.70211304e+02 7.27101684e-01]
[454.56869507 326.30807495 0.84762698]	[454.65029907 385.29196167 0.8644799 ]	[395.55038452 385.3298645 0.83092701]	[362.28753662 498.19915771 0.87549388]	[354.55389404 595.66986084 0.84118772]	[516.17077637 382.81744385 0.839733 ]	[534.1473999 500.71853638 0.85317177]	[544.5324707 598.30474854 0.8620342 ]	[459.62078857 580.27471924 0.71104878]	[416.16030884 580.24908447 0.68226576]	[441.84765625 731.68341064 0.75888807]	[4.59583221e+02 8.62500244e+02 8.14892232e-01]	[500.72857666 580.28155518 0.69485545]	[508.52178955 744.45800781 0.74939489]	[4.98136383e+02 7.47137512e+02 6.22899055e-01]	[441.69094849 315.96453857 0.94857907]	[462.45584106 315.99743652 0.92809546]	[421.4140625 313.39639282 0.79723769]	[485.35003662 313.47897339 0.86622155]	[4.90575104e+02 7.93256287e+02 6.09809816e-01]	[5.00799438e+02 7.88195801e+02 6.47024632e-01]	[4.88004669e+02 7.41926392e+02 4.55239356e-01]	[4.62276398e+02 8.95921936e+02 8.39498281e-01]	[4.41898651e+02 8.93357483e+02 8.43431532e-01]	[4.59760437e+02 8.70222534e+02 7.42757499e-01]
[454.56427002 326.33651733 0.84442979]	[454.63861084 385.2935791 0.86295146]	[395.55456543 385.32528687 0.83183128]	[362.30184937 498.224823 0.87776238]	[354.57550049 595.74780273 0.8460989 ]	[516.14379883 382.81365967 0.83909923]	[534.11950684 500.71875 0.85037601]	[544.52941895 600.74639893 0.86630398]	[459.6026001 580.32122803 0.70744306]	[416.16775513 580.29119873 0.68170255]	[441.85803223 731.71258545 0.7493605 ]	[4.59575531e+02 8.62506836e+02 8.13953698e-01]	[500.69177246 580.32104492 0.68399912]	[511.01135254 744.52960205 0.75650579]	[4.93086609e+02 7.47013062e+02 5.74361384e-01]	[441.68743896 315.97521973 0.94963539]	[462.4598999 316.01025391 0.9269253 ]	[421.40463257 313.40609741 0.80344403]	[485.37051392 313.49633789 0.87015277]	[4.90542603e+02 7.90781250e+02 6.33474171e-01]	[5.00786713e+02 7.88097290e+02 6.53195381e-01]	[4.87928192e+02 7.36780701e+02 3.94230008e-01]	[4.62279602e+02 8.95919678e+02 8.41281831e-01]	[4.41896332e+02 8.93354614e+02 8.44831109e-01]	[4.59746094e+02 8.70226440e+02 7.43336380e-01]
[454.56625366 326.3364563 0.84442312]	[454.6321106 385.29321289 0.86270255]	[395.55441284 385.32473755 0.83199126]	[362.30441284 498.22143555 0.87685144]	[354.57113647 595.74432373 0.8459484 ]	[516.13635254 382.81161499 0.83879519]	[534.12011719 500.72039795 0.85062718]	[544.52807617 600.74572754 0.86630714]	[459.60583496 580.31933594 0.70777535]	[418.54925537 580.29626465 0.68192661]	[441.85852051 731.71826172 0.74904144]	[4.59574799e+02 8.62509521e+02 8.14261079e-01]	[500.69204712 580.31921387 0.68384576]	[511.00991821 744.52856445 0.75571173]	[4.93080231e+02 7.47014038e+02 5.74668229e-01]	[441.6885376 315.97454834 0.949534 ]	[464.81781006 316.00830078 0.92652392]	[421.40435791 313.40893555 0.80482936]	[485.37435913 313.50094604 0.87093943]	[4.90538574e+02 7.90780212e+02 6.35045826e-01]	[5.00784058e+02 7.88095154e+02 6.53861701e-01]	[4.85479065e+02 7.36775818e+02 3.94981116e-01]	[4.62280426e+02 8.95920654e+02 8.41242611e-01]	[4.41896820e+02 8.93356812e+02 8.44538331e-01]	[4.59746216e+02 8.70229248e+02 7.44313478e-01]
[454.56488037 326.33596802 0.84457624]	[454.62872314 385.29498291 0.8614012 ]	[395.55029297 385.3265686 0.83077729]	[362.30392456 498.22799683 0.87759256]	[354.57330322 595.73553467 0.84625846]	[516.13793945 382.81338501 0.83863497]	[534.12219238 500.72265625 0.85124409]	[544.52734375 600.74987793 0.86666191]	[459.60559082 580.32012939 0.70847237]	[416.16677856 580.2890625 0.68127763]	[441.85687256 731.70996094 0.74923068]	[4.59576324e+02 8.62501282e+02 8.13727558e-01]	[500.69519043 580.32263184 0.68544585]	[511.0105896 744.52886963 0.75633311]	[4.93079407e+02 7.47012939e+02 5.73425114e-01]	[441.68792725 315.97470093 0.95009565]	[464.818573 316.00970459 0.92631161]	[421.40252686 313.41519165 0.80816728]	[485.37036133 313.51104736 0.87303776]	[4.90541412e+02 7.90779541e+02 6.32971466e-01]	[5.00785645e+02 7.88094299e+02 6.52037680e-01]	[4.87925079e+02 7.36780579e+02 3.93218011e-01]	[4.62281494e+02 8.95916992e+02 8.41835320e-01]	[4.41897156e+02 8.93352539e+02 8.44713271e-01]	[4.59747894e+02 8.70224609e+02 7.42540717e-01]
[454.57705688 328.87149048 0.84422749]	[454.62213135 385.32376099 0.85767472]	[395.53985596 385.35690308 0.82609296]	[362.31628418 498.22128296 0.87269759]	[354.59213257 598.21875 0.84862947]	[516.14141846 382.83901978 0.83611178]	[534.1315918 500.7989502 0.85627174]	[544.54071045 600.77215576 0.86949289]	[459.62286377 580.32122803 0.70716214]	[418.56143188 580.31182861 0.67830038]	[441.86309814 731.74511719 0.74703521]	[4.59581635e+02 8.62505188e+02 8.15577567e-01]	[500.71142578 580.30462646 0.68525672]	[513.58068848 744.51031494 0.74801219]	[4.90525848e+02 7.44451721e+02 5.65528452e-01]	[441.69332886 316.00744629 0.95526302]	[464.84390259 316.05563354 0.92180508]	[421.38314819 310.96630859 0.80240113]	[485.39309692 313.53375244 0.86985147]	[4.90521545e+02 7.90741211e+02 6.45641148e-01]	[5.00782532e+02 7.88038940e+02 6.45146370e-01]	[4.85383667e+02 7.29186279e+02 3.90188307e-01]	[4.62290100e+02 8.95922058e+02 8.42934847e-01]	[4.41906219e+02 8.93354919e+02 8.44772100e-01]	[4.59752197e+02 8.70224365e+02 7.44113147e-01]
[454.56454468 331.39950562 0.8488012 ]	[454.61941528 385.36920166 0.85189551]	[395.51602173 387.85772705 0.81428212]	[362.33129883 500.65795898 0.87761664]	[356.9916687 600.74664307 0.85718775]	[516.13653564 382.8581543 0.83231956]	[534.11132812 500.79077148 0.85754955]	[544.5279541 600.76116943 0.86878103]	[459.60791016 580.34796143 0.71119702]	[418.56268311 580.33392334 0.68223906]	[441.87335205 731.75897217 0.73769367]	[4.59579437e+02 8.62495667e+02 8.11400175e-01]	[500.69277954 580.33703613 0.6861465 ]	[5.16109985e+02 7.44565125e+02 7.43530929e-01]	[4.88002563e+02 7.41952332e+02 5.55319488e-01]	[441.69598389 316.05419922 0.96326935]	[464.83810425 316.12475586 0.9253583 ]	[421.37924194 310.97073364 0.80281508]	[485.39138794 315.95303345 0.87551308]	[4.90485107e+02 7.90684082e+02 6.35467887e-01]	[5.00765015e+02 7.85594177e+02 6.17354035e-01]	[4.82921356e+02 7.29111633e+02 3.68511260e-01]	[4.62281372e+02 8.95922546e+02 8.39630365e-01]	[4.41897003e+02 8.93350647e+02 8.41508210e-01]	[4.59762909e+02 8.70224243e+02 7.34584570e-01]
[454.58300781 333.9992981 0.87468928]	[454.55072021 387.89797974 0.83843189]	[393.03323364 387.93850708 0.80366296]	[364.78765869 500.66543579 0.86936522]	[356.98175049 600.76861572 0.86145502]	[516.13452148 385.34854126 0.81925178]	[529.0703125 500.66384888 0.83818632]	[544.50878906 600.81842041 0.87314457]	[459.61737061 580.30084229 0.70653725]	[418.5519104 580.27886963 0.67985064]	[441.88644409 731.7520752 0.73881197]	[4.59578796e+02 8.62558594e+02 8.14649582e-01]	[500.69799805 580.29266357 0.68488747]	[5.11094147e+02 7.46953674e+02 7.31293321e-01]	[4.87936951e+02 7.41945068e+02 5.77914655e-01]	[441.68795776 318.54141235 0.95536125]	[464.83932495 318.5864563 0.92624992]	[421.36761475 313.44354248 0.81376195]	[485.40777588 316.03149414 0.88709998]	[4.87944458e+02 7.90700195e+02 6.50316596e-01]	[5.00711792e+02 7.85607056e+02 6.29533648e-01]	[4.82883423e+02 7.29095215e+02 3.91022444e-01]	[4.62287048e+02 8.95939575e+02 8.35424900e-01]	[4.41901825e+02 8.93375122e+02 8.35823774e-01]	[4.59757446e+02 8.70269531e+02 7.39445567e-01]
[454.57229614 334.03286743 0.87627649]	[454.55493164 387.93978882 0.8355571 ]	[393.02658081 390.41726685 0.80212861]	[364.80319214 500.70916748 0.87552023]	[356.98712158 600.81744385 0.86855662]	[516.14941406 385.38900757 0.81345642]	[529.06732178 500.69241333 0.83761966]	[544.50549316 600.82299805 0.87411857]	[459.61230469 580.32067871 0.70813513]	[418.5635376 580.30023193 0.6842466 ]	[441.90139771 731.76306152 0.73338383]	[4.59577148e+02 8.62559692e+02 8.14256310e-01]	[500.67727661 580.31677246 0.68486905]	[5.11075592e+02 7.46958130e+02 7.30042577e-01]	[4.85415436e+02 7.44441772e+02 5.98313749e-01]	[441.69683838 318.56011963 0.95554656]	[464.84283447 318.63787842 0.91925013]	[421.36331177 313.46096802 0.82686913]	[485.40042114 316.11129761 0.89671683]	[4.85480377e+02 7.90716370e+02 6.55500889e-01]	[4.98270355e+02 7.88011963e+02 6.32606864e-01]	[4.82835907e+02 7.29132874e+02 4.13512230e-01]	[4.62284943e+02 8.95941284e+02 8.33823264e-01]	[4.41896545e+02 8.93374817e+02 8.35471034e-01]	[4.59753967e+02 8.70270264e+02 7.36609399e-01]
[454.58435059 334.06253052 0.88016504]	[454.56265259 390.43060303 0.83720565]	[393.019104 390.43533325 0.80215043]	[364.82681274 500.72225952 0.87674719]	[357.01791382 600.83728027 0.87288982]	[516.15014648 387.87612915 0.80899841]	[529.06219482 500.67932129 0.83700103]	[544.50585938 600.81530762 0.87322587]	[459.62982178 580.28729248 0.70617324]	[418.5743103 580.27197266 0.68005455]	[4.41921936e+02 7.31756470e+02 7.30908275e-01]	[4.57221893e+02 8.62552612e+02 8.13634276e-01]	[500.69454956 580.28424072 0.685399 ]	[5.11052246e+02 7.46949707e+02 7.33815074e-01]	[4.85346436e+02 7.44457458e+02 6.08275473e-01]	[441.70791626 318.59069824 0.9562462 ]	[464.84887695 318.66342163 0.91621709]	[421.37548828 313.51226807 0.83230788]	[485.40591431 316.11984253 0.89784187]	[4.85455719e+02 7.90716675e+02 6.64617002e-01]	[4.98234863e+02 7.88004517e+02 6.35236740e-01]	[4.82800903e+02 7.29143921e+02 4.14650261e-01]	[4.62295319e+02 8.95934875e+02 8.35609496e-01]	[4.41907349e+02 8.93374390e+02 8.36469471e-01]	[4.59738403e+02 8.70269165e+02 7.37832546e-01]
[454.58758545 336.45181274 0.8839376 ]	[454.56585693 390.42169189 0.83817756]	[393.01559448 390.43075562 0.80261463]	[364.86395264 500.71255493 0.87053335]	[357.02993774 600.77661133 0.86593151]	[516.15020752 387.86474609 0.81068164]	[529.02130127 498.25723267 0.83602035]	[544.50604248 600.79095459 0.87008613]	[459.62921143 580.27789307 0.700701 ]	[418.5809021 580.26531982 0.67514336]	[4.44292206e+02 7.34256104e+02 7.27661371e-01]	[4.57217926e+02 8.62564697e+02 8.12840581e-01]	[500.68737793 580.27154541 0.67851222]	[5.11043823e+02 7.46996582e+02 7.42272437e-01]	[4.82928467e+02 7.44458801e+02 6.09265387e-01]	[441.71643066 318.61679077 0.95545197]	[464.85540771 318.68878174 0.91210181]	[421.37924194 315.91690063 0.8415212 ]	[485.41177368 316.13241577 0.89760458]	[4.85418945e+02 7.90721802e+02 6.64643407e-01]	[4.98186005e+02 7.88007935e+02 6.29202724e-01]	[4.82778351e+02 7.29140076e+02 4.05496836e-01]	[4.62294647e+02 8.95937195e+02 8.35663080e-01]	[4.41905334e+02 8.93375122e+02 8.36541057e-01]	[4.59733612e+02 8.70281616e+02 7.35840380e-01]
[454.58132935 336.4654541 0.88535106]	[454.56240845 390.43771362 0.8389293 ]	[393.00939941 390.43630981 0.8026768 ]	[367.33612061 500.7270813 0.87275672]	[357.05749512 598.26898193 0.85940504]	[516.14044189 387.87939453 0.80920124]	[529.03204346 500.65740967 0.83668548]	[544.50274658 600.79174805 0.8716315 ]	[459.63671875 580.30059814 0.69997656]	[418.58215332 580.28845215 0.67445904]	[4.41923431e+02 7.36779297e+02 7.26387262e-01]	[4.59575562e+02 8.65040283e+02 8.15024912e-01]	[500.69708252 580.29754639 0.67868072]	[508.54354858 747.01861572 0.74753815]	[4.82916901e+02 7.44476685e+02 6.07257605e-01]	[441.71295166 318.63394165 0.95357341]	[464.84335327 318.70687866 0.90955645]	[421.38412476 315.9414978 0.84944201]	[485.40292358 316.14294434 0.90013504]	[4.85392639e+02 7.90740906e+02 6.66448772e-01]	[4.98162476e+02 7.88032166e+02 6.34040236e-01]	[4.82782166e+02 7.29165344e+02 3.96571457e-01]	[4.62294403e+02 8.95936951e+02 8.36620510e-01]	[4.41905792e+02 8.93376221e+02 8.37254703e-01]	[4.59741058e+02 8.70290466e+02 7.38611102e-01]
[454.58407593 336.47750854 0.88827306]	[454.56954956 390.4604187 0.83986622]	[393.01443481 390.45773315 0.80326056]	[367.34347534 500.7612915 0.87683845]	[357.09887695 598.27856445 0.86128539]	[516.14611816 387.89437866 0.80855608]	[529.03344727 500.66519165 0.83782446]	[544.5032959 600.7980957 0.87290257]	[459.64056396 580.32501221 0.69962442]	[418.58837891 580.32678223 0.67553687]	[4.44299469e+02 7.36836609e+02 7.27753520e-01]	[4.59576019e+02 8.65056885e+02 8.15681994e-01]	[500.70843506 580.31347656 0.68237865]	[508.53616333 747.00567627 0.75127214]	[4.82914062e+02 7.44510742e+02 6.08040631e-01]	[441.7147522 318.64788818 0.95334899]	[464.84310913 318.71511841 0.90817487]	[421.3883667 315.96453857 0.85346818]	[485.40307617 316.15371704 0.90073466]	[4.85347137e+02 7.90780212e+02 6.54179573e-01]	[4.95697845e+02 7.88088440e+02 6.21243536e-01]	[4.82785797e+02 7.31655762e+02 3.96667600e-01]	[4.62304016e+02 8.95941162e+02 8.32402527e-01]	[4.44298004e+02 8.93386963e+02 8.34281325e-01]	[4.59736420e+02 8.70299011e+02 7.35036910e-01]
[454.5887146 336.48632812 0.89034891]	[454.56820679 390.46154785 0.84111333]	[393.01495361 390.4581604 0.80390924]	[367.38064575 500.76779175 0.87486631]	[357.1270752 600.78186035 0.86955523]	[516.1439209 387.89953613 0.80768251]	[529.03381348 500.67150879 0.83940113]	[544.50933838 600.80291748 0.87275457]	[459.64816284 582.79681396 0.69698358]	[418.5932312 582.80914307 0.67579371]	[4.44300354e+02 7.36851562e+02 7.25353003e-01]	[4.59587158e+02 8.65061218e+02 8.19858313e-01]	[500.71783447 580.34405518 0.6838299 ]	[5.08486176e+02 7.46994934e+02 7.44886279e-01]	[4.85378662e+02 7.47012939e+02 6.08958483e-01]	[441.71972656 318.65997314 0.95172179]	[464.8444519 318.72647095 0.90629005]	[421.39703369 315.974823 0.8542341 ]	[485.40228271 316.16220093 0.90069938]	[4.82947998e+02 7.93273743e+02 6.49936020e-01]	[4.98133209e+02 7.88190002e+02 6.31628573e-01]	[4.82848999e+02 7.34211060e+02 4.20496136e-01]	[4.62305267e+02 8.95947083e+02 8.34634840e-01]	[4.44300659e+02 8.93391846e+02 8.37416172e-01]	[4.59748199e+02 8.70300659e+02 7.35835850e-01]
[454.57870483 336.50131226 0.89215398]	[454.56933594 390.46749878 0.84073406]	[393.01693726 390.46182251 0.80425805]	[367.40722656 500.84030151 0.88045913]	[357.13729858 600.87249756 0.87905383]	[516.14825439 387.90744019 0.80726099]	[529.03417969 500.68817139 0.84334952]	[544.51293945 600.78723145 0.86987287]	[459.63583374 582.79614258 0.69869298]	[418.5769043 582.80078125 0.67899686]	[4.44297455e+02 7.39362305e+02 7.23863006e-01]	[4.57224457e+02 8.62564636e+02 8.14607561e-01]	[500.71588135 580.34368896 0.68490899]	[508.47567749 747.043396 0.76304781]	[4.85375519e+02 7.47036682e+02 6.11164629e-01]	[441.71020508 318.6647644 0.95131046]	[464.84405518 318.73883057 0.90450418]	[421.38867188 315.97543335 0.85312515]	[485.41213989 316.17520142 0.89856613]	[4.82936981e+02 7.93263428e+02 6.61444306e-01]	[4.95656342e+02 7.88195190e+02 6.36371493e-01]	[4.82855164e+02 7.34266541e+02 4.21932489e-01]	[4.62316498e+02 8.95939392e+02 8.31604481e-01]	[4.44309387e+02 8.93386169e+02 8.32660198e-01]	[4.59737122e+02 8.70274475e+02 7.34584212e-01]
[454.57537842 336.50167847 0.8914963 ]	[454.5696106 390.47650146 0.84098697]	[393.00509644 390.47494507 0.80369395]	[367.38861084 500.85534668 0.8822419 ]	[357.17831421 600.88830566 0.87489712]	[516.15490723 387.90463257 0.80785251]	[529.03649902 500.69549561 0.84318411]	[544.51959229 600.76544189 0.86456168]	[459.662323 582.84100342 0.70360255]	[418.58746338 582.84405518 0.68236715]	[4.44296021e+02 7.39343506e+02 7.28619337e-01]	[4.59579559e+02 8.62568359e+02 8.16787481e-01]	[500.75125122 582.83032227 0.69282895]	[508.4508667 746.99816895 0.78560328]	[4.82963013e+02 7.47078979e+02 6.37418270e-01]	[441.70968628 318.66571045 0.95105743]	[464.84185791 318.73919678 0.9048152 ]	[421.38928223 315.98251343 0.85488045]	[485.40084839 318.52029419 0.89856046]	[4.82915497e+02 7.93261658e+02 6.94081664e-01]	[4.95606049e+02 7.88191162e+02 6.62610888e-01]	[4.82852753e+02 7.36794800e+02 4.47106481e-01]	[4.62314209e+02 8.95934937e+02 8.32243800e-01]	[4.44310913e+02 8.93383362e+02 8.32285523e-01]	[4.59744873e+02 8.70280029e+02 7.38052249e-01]
[454.57138062 336.49258423 0.88999468]	[454.56671143 390.46289062 0.84095991]	[393.00900269 390.46127319 0.80408418]	[367.4208374 500.84472656 0.88317269]	[357.1880188 600.87084961 0.87609196]	[516.14562988 387.89691162 0.8079232 ]	[529.02386475 500.70294189 0.84615201]	[544.51501465 600.76519775 0.86489499]	[459.65444946 582.82885742 0.70025396]	[418.58349609 582.83758545 0.68200767]	[4.44318115e+02 7.39400024e+02 7.35109925e-01]	[4.59583984e+02 8.62572632e+02 8.17829192e-01]	[500.74420166 582.81378174 0.68808323]	[506.02926636 747.00537109 0.79329652]	[4.82901215e+02 7.47090637e+02 6.58736706e-01]	[441.70541382 318.66003418 0.95179492]	[464.83862305 318.73147583 0.90758836]	[421.38702393 315.98373413 0.8546102 ]	[485.39611816 318.5206604 0.89934021]	[4.82895599e+02 7.93255920e+02 7.16634870e-01]	[4.93104431e+02 7.88192627e+02 6.78546190e-01]	[4.82804016e+02 7.36819946e+02 4.50920463e-01]	[4.62318909e+02 8.95938354e+02 8.31038892e-01]	[4.44315887e+02 8.93386292e+02 8.32539797e-01]	[4.59742859e+02 8.70278076e+02 7.37590909e-01]
[454.56262207 336.48602295 0.88781869]	[454.572052 390.45788574 0.84142166]	[393.0184021 390.4571228 0.80503345]	[369.89056396 500.83990479 0.88287687]	[357.19940186 600.85699463 0.8777498 ]	[516.144104 387.89447021 0.80776054]	[529.02172852 500.69741821 0.84413695]	[544.51330566 600.77978516 0.86801726]	[459.66671753 582.8348999 0.70004088]	[418.59481812 582.84558105 0.68041861]	[4.41920258e+02 7.39392273e+02 7.35411406e-01]	[4.59590240e+02 8.62569397e+02 8.18407416e-01]	[500.75457764 582.81134033 0.6871599 ]	[505.99423218 747.0189209 0.79923153]	[4.82896942e+02 7.47038818e+02 6.53690875e-01]	[441.70159912 318.65145874 0.9532783 ]	[464.83532715 318.72744751 0.90895718]	[421.39135742 315.97399902 0.851385 ]	[485.39154053 318.521698 0.90053421]	[4.82864014e+02 7.93237061e+02 7.09748149e-01]	[4.93062653e+02 7.88173523e+02 6.63581729e-01]	[4.82818695e+02 7.36775146e+02 4.42807227e-01]	[4.62318176e+02 8.95937500e+02 8.31530154e-01]	[4.44312653e+02 8.93384216e+02 8.32816362e-01]	[4.59755890e+02 8.70278503e+02 7.34620571e-01]
[454.56088257 336.46835327 0.88441491]	[454.56387329 390.44158936 0.8396076 ]	[393.00198364 390.44674683 0.80337918]	[367.42785645 500.86083984 0.88235408]	[357.21276855 600.8885498 0.87848765]	[516.14355469 387.87585449 0.80906963]	[529.03259277 500.72781372 0.84363806]	[544.50201416 600.78942871 0.87248665]	[459.63937378 582.81817627 0.69669098]	[418.57540894 582.83166504 0.67978191]	[441.92034912 739.39782715 0.74042183]	[4.59591187e+02 8.65044922e+02 8.19561303e-01]	[500.72622681 580.35614014 0.68383992]	[505.97888184 746.95776367 0.79552585]	[4.82864044e+02 7.47100037e+02 6.75504804e-01]	[441.69805908 318.63592529 0.9539035 ]	[464.83215332 318.71002197 0.9135136 ]	[421.38208008 315.95391846 0.84941256]	[485.39031982 316.16577148 0.89944261]	[4.82863861e+02 7.90813416e+02 7.24811375e-01]	[4.93048004e+02 7.88136536e+02 6.80226505e-01]	[4.82793701e+02 7.36838989e+02 4.59972262e-01]	[4.62317505e+02 8.95943542e+02 8.25856447e-01]	[4.44308044e+02 8.93389221e+02 8.27991128e-01]	[4.59750549e+02 8.70289551e+02 7.36326814e-01]
[454.57733154 336.46102905 0.88510978]	[454.56054688 390.42782593 0.83845556]	[393.00689697 390.43673706 0.80347824]	[369.88973999 500.837677 0.88098526]	[357.20492554 600.86553955 0.87792468]	[516.13952637 387.86184692 0.80948985]	[529.03735352 500.72521973 0.84021252]	[544.50561523 600.80914307 0.87627041]	[459.63406372 582.83013916 0.70192039]	[418.572052 582.85235596 0.68421882]	[4.41919983e+02 7.36847900e+02 7.35954404e-01]	[4.59582031e+02 8.65038147e+02 8.17790210e-01]	[500.72219849 582.80194092 0.68773949]	[505.94976807 744.56738281 0.79470944]	[4.82841888e+02 7.47101379e+02 6.83052540e-01]	[441.69934082 318.63519287 0.95399696]	[464.83761597 318.69467163 0.91585106]	[421.36981201 315.93933105 0.84670579]	[485.38140869 316.12841797 0.89468843]	[4.82863892e+02 7.90786438e+02 7.22934425e-01]	[4.90562225e+02 7.88120544e+02 6.77776873e-01]	[4.82785370e+02 7.36849548e+02 4.64331537e-01]	[4.62312836e+02 8.95936707e+02 8.27546716e-01]	[4.44304810e+02 8.93386841e+02 8.28903139e-01]	[4.59731506e+02 8.70283020e+02 7.41080344e-01]
[454.56988525 334.06259155 0.87815529]	[454.55059814 387.92474365 0.83722878]	[393.00720215 387.95358276 0.80220318]	[369.90267944 500.82296753 0.8778162 ]	[357.19894409 600.8314209 0.87005639]	[516.13818359 385.37213135 0.81442922]	[529.03930664 500.69430542 0.83652341]	[544.50927734 600.80389404 0.87682354]	[459.63656616 580.33032227 0.70252341]	[418.56079102 580.34661865 0.67876548]	[4.41923981e+02 7.36807556e+02 7.30578780e-01]	[4.57224487e+02 8.65038696e+02 8.15137088e-01]	[500.73251343 580.30706787 0.68968433]	[505.92776489 744.54162598 0.78127527]	[4.82785614e+02 7.47116211e+02 6.85584486e-01]	[441.69039917 318.60043335 0.9552803 ]	[464.82385254 318.65936279 0.92328161]	[421.35256958 313.54055786 0.83943081]	[485.37921143 316.09265137 0.89044714]	[4.82878906e+02 7.90738647e+02 7.25600958e-01]	[4.90569580e+02 7.88071777e+02 6.77224040e-01]	[4.82741608e+02 7.36850464e+02 4.52414423e-01]	[4.62313385e+02 8.95934387e+02 8.22035730e-01]	[4.44298737e+02 8.93387939e+02 8.25023055e-01]	[4.59725037e+02 8.70282776e+02 7.37306237e-01]
[454.55126953 334.019104 0.87382472]	[454.55575562 387.87667847 0.84032279]	[393.00790405 387.91177368 0.80434686]	[369.89562988 500.7741394 0.87294894]	[357.20605469 600.80981445 0.86909246]	[516.14544678 385.35061646 0.81786031]	[529.06030273 500.72210693 0.83481443]	[544.49859619 600.78399658 0.87920624]	[459.6512146 577.78747559 0.70513517]	[418.57080078 580.25 0.67725492]	[4.41914246e+02 7.34225464e+02 7.13126600e-01]	[4.59577606e+02 8.62531921e+02 8.10199618e-01]	[500.74700928 577.75506592 0.68882257]	[505.87554932 744.51885986 0.76458228]	[4.82745514e+02 7.47057739e+02 6.63887262e-01]	[441.66409302 318.56030273 0.95834023]	[462.45169067 318.60662842 0.93338484]	[421.33557129 313.47042847 0.82322186]	[485.36242676 316.02438354 0.87868309]	[4.82859711e+02 7.90697388e+02 7.02762485e-01]	[4.90554565e+02 7.88023621e+02 6.51748002e-01]	[4.80346558e+02 7.36802734e+02 4.27845687e-01]	[4.62322449e+02 8.95910706e+02 8.18982422e-01]	[4.44307587e+02 8.93364685e+02 8.19074452e-01]	[4.59732605e+02 8.70233337e+02 7.26768672e-01]
[454.54101562 331.49755859 0.8569119 ]	[452.07687378 385.38079834 0.83936799]	[392.98864746 387.88537598 0.804299 ]	[367.39407349 500.71783447 0.86551869]	[357.19714355 600.78924561 0.86812437]	[516.12347412 385.30606079 0.82117671]	[529.03222656 498.2706604 0.82361412]	[544.49932861 598.30780029 0.86968058]	[459.62176514 580.29937744 0.70535469]	[418.55899048 580.31176758 0.68246675]	[4.44294525e+02 7.34233215e+02 7.14724362e-01]	[4.57218536e+02 8.62531799e+02 8.06521297e-01]	[500.71325684 580.28234863 0.68310905]	[503.47293091 744.49816895 0.75287497]	[4.82730164e+02 7.47107483e+02 6.64644301e-01]	[441.66815186 316.1378479 0.95899785]	[462.45449829 318.52850342 0.93736458]	[421.34689331 313.41186523 0.8123225 ]	[485.35372925 316.00524902 0.87838817]	[4.82867737e+02 7.90670471e+02 7.03927159e-01]	[4.93048248e+02 7.85604614e+02 6.52738571e-01]	[4.80336182e+02 7.36853943e+02 4.34622347e-01]	[4.62301453e+02 8.95920654e+02 8.19423378e-01]	[4.41901642e+02 8.93364197e+02 8.20176184e-01]	[4.59722076e+02 8.70236389e+02 7.25534976e-01]
[454.54220581 331.41854858 0.85040861]	[452.05877686 385.31634521 0.84617889]	[392.98867798 385.39962769 0.80537361]	[367.36431885 500.65969849 0.85522133]	[357.17523193 598.30932617 0.86152387]	[513.6395874 382.84439087 0.82551092]	[529.04125977 498.23913574 0.82330561]	[544.52111816 598.27636719 0.86500919]	[459.62637329 580.25805664 0.69986689]	[418.55282593 580.26153564 0.67462313]	[4.41915924e+02 7.34243469e+02 7.17106402e-01]	[4.59575653e+02 8.62519592e+02 8.07266176e-01]	[500.72280884 577.78424072 0.68212116]	[503.44387817 744.51361084 0.75898933]	[4.82725006e+02 7.47102905e+02 6.63719475e-01]	[441.67468262 316.07858276 0.96022063]	[464.8175354 316.1633606 0.93382442]	[421.34841919 310.97097778 0.80952132]	[485.34655762 315.97579956 0.87291902]	[4.82863770e+02 7.90652161e+02 7.00358212e-01]	[4.90569916e+02 7.85596619e+02 6.45177841e-01]	[4.80334839e+02 7.36849243e+02 4.42937702e-01]	[4.62278625e+02 8.95921143e+02 8.22879970e-01]	[4.41893219e+02 8.93359619e+02 8.22673857e-01]	[4.59740936e+02 8.70232056e+02 7.27295578e-01]
[454.5512085 328.89813232 0.84530336]	[452.02072144 382.86102295 0.84967887]	[390.50180054 385.37942505 0.80442727]	[364.86880493 500.64834595 0.8557477 ]	[357.1605835 595.75500488 0.85508919]	[513.62799072 382.80209351 0.83069271]	[531.54663086 500.68911743 0.8332153 ]	[544.52252197 595.75488281 0.85131204]	[459.64157104 577.7868042 0.7085582 ]	[416.16751099 580.24847412 0.67743838]	[4.41861023e+02 7.31668213e+02 7.20716238e-01]	[4.57214813e+02 8.59997803e+02 8.03174913e-01]	[500.75436401 577.75976562 0.69312692]	[5.03447906e+02 7.44457947e+02 7.33173728e-01]	[4.82727356e+02 7.47106506e+02 6.55531585e-01]	[441.67550659 316.02947998 0.9580189 ]	[464.8319397 316.10369873 0.92899269]	[421.33248901 310.92694092 0.81745332]	[485.35198975 315.93099976 0.8622008 ]	[4.82917267e+02 7.88218018e+02 6.97191238e-01]	[4.93106079e+02 7.85504578e+02 6.41701758e-01]	[4.80326721e+02 7.36838013e+02 4.33718622e-01]	[4.62279663e+02 8.95911926e+02 8.22019160e-01]	[4.41890778e+02 8.93351318e+02 8.21331918e-01]	[4.59734344e+02 8.70196960e+02 7.20111012e-01]
[452.08435059 328.83847046 0.84119952]	[452.03009033 382.81356812 0.85661989]	[392.96841431 385.30319214 0.81302309]	[364.8644104 498.15463257 0.83615053]	[357.17288208 595.69732666 0.85288221]	[513.63372803 382.78076172 0.83326173]	[529.06964111 498.199646 0.81938303]	[544.54101562 593.19885254 0.84160757]	[459.64379883 580.30541992 0.7038542 ]	[418.55731201 580.33514404 0.67812812]	[441.84420776 729.21496582 0.72997183]	[4.57207703e+02 8.62486145e+02 8.03279877e-01]	[500.74923706 580.26843262 0.69052458]	[5.03452606e+02 7.44434937e+02 7.42842495e-01]	[4.82767639e+02 7.47069458e+02 6.57903671e-01]	[441.66400146 315.99191284 0.95174611]	[462.44842529 316.05789185 0.93228078]	[421.32678223 310.87109375 0.82304978]	[482.9781189 313.50411987 0.86207795]	[4.82934967e+02 7.88145813e+02 6.72906697e-01]	[4.95596313e+02 7.83005615e+02 6.24182463e-01]	[4.82749359e+02 7.36800720e+02 4.32631314e-01]	[4.62279022e+02 8.95906250e+02 8.24164510e-01]	[4.41896118e+02 8.93352112e+02 8.21213543e-01]	[4.59725281e+02 8.70212097e+02 7.20369875e-01]
[452.07992554 326.32098389 0.84351373]	[452.03305054 382.76657104 0.86290771]	[392.97241211 382.82910156 0.82154542]	[364.8314209 495.64666748 0.82968003]	[357.17550659 595.68676758 0.85048491]	[513.640625 382.74645996 0.83874148]	[529.06732178 498.12084961 0.80522686]	[544.52178955 593.18762207 0.84348595]	[459.63336182 577.75909424 0.70246452]	[418.54498291 577.74151611 0.67167306]	[4.41791382e+02 7.29159851e+02 7.27600217e-01]	[4.57206329e+02 8.62509277e+02 8.03095877e-01]	[500.75323486 577.74755859 0.69217563]	[5.03452118e+02 7.44428772e+02 7.38646686e-01]	[4.82767639e+02 7.44478149e+02 6.64000511e-01]	[441.66519165 315.96072388 0.9454816 ]	[462.43600464 316.02600098 0.93683469]	[421.3571167 308.40014648 0.81761712]	[482.95773315 313.45794678 0.85670465]	[4.82924683e+02 7.85602417e+02 6.64270341e-01]	[4.95643311e+02 7.77889282e+02 6.07704699e-01]	[4.80332031e+02 7.31696777e+02 4.48137015e-01]	[4.62259216e+02 8.95921997e+02 8.20696712e-01]	[4.41875977e+02 8.93354736e+02 8.18850994e-01]	[4.59742340e+02 8.70224854e+02 7.20951438e-01]
[454.54309082 323.82067871 0.84606129]	[452.02828979 380.33959961 0.87237185]	[392.97052002 382.75369263 0.82993203]	[364.81295776 493.10122681 0.82464772]	[357.16757202 593.13989258 0.85892338]	[513.61914062 380.31573486 0.84626693]	[529.05224609 495.6315918 0.7999863 ]	[544.50872803 593.12353516 0.84421897]	[459.61514282 575.16668701 0.68842441]	[416.150177 575.16149902 0.66227555]	[4.41722412e+02 7.29087830e+02 7.24823952e-01]	[4.57199097e+02 8.59969421e+02 8.00244749e-01]	[500.73703003 572.65539551 0.68151146]	[5.03466400e+02 7.44422668e+02 7.07140088e-01]	[4.82859558e+02 7.41972534e+02 6.30612016e-01]	[441.66616821 315.93899536 0.94080997]	[462.4239502 315.99252319 0.93399012]	[421.3553772 308.34927368 0.82128745]	[482.96520996 310.94161987 0.84519631]	[4.82910461e+02 7.85555298e+02 6.35224044e-01]	[4.95621887e+02 7.77855103e+02 5.83685219e-01]	[4.82790375e+02 7.31671509e+02 4.34718668e-01]	[4.62260773e+02 8.95922424e+02 8.21099937e-01]	[4.41878021e+02 8.93351196e+02 8.17751169e-01]	[4.59738342e+02 8.70168030e+02 7.14467287e-01]
[452.06848145 323.787323 0.84839559]	[452.02856445 380.25875854 0.88666451]	[392.97692871 380.29837036 0.8397823 ]	[364.78085327 493.05697632 0.82876343]	[357.16659546 593.11816406 0.86208254]	[513.61608887 380.22616577 0.85655886]	[529.03399658 493.12506104 0.80217183]	[544.49511719 590.59570312 0.84984392]	[459.60772705 575.16259766 0.687994 ]	[416.1472168 575.14953613 0.65849346]	[441.75509644 726.5748291 0.74096644]	[4.57200989e+02 8.59949646e+02 8.00369978e-01]	[500.72927856 572.64111328 0.67859709]	[5.03507446e+02 7.41957336e+02 7.21123278e-01]	[4.82860413e+02 7.34297607e+02 5.79265952e-01]	[439.31802368 313.54705811 0.93278211]	[462.40856934 315.95986938 0.93471873]	[421.35772705 305.80389404 0.81377679]	[482.97589111 310.87594604 0.83811581]	[4.82948303e+02 7.85496887e+02 5.94027758e-01]	[4.95670624e+02 7.75276794e+02 5.57107329e-01]	[4.82816223e+02 7.26604858e+02 3.71081114e-01]	[4.62265289e+02 8.95913452e+02 8.15466523e-01]	[4.41877197e+02 8.93341064e+02 8.13586235e-01]	[4.59734406e+02 8.70163025e+02 7.11584151e-01]
[454.54772949 321.30288696 0.85732836]	[452.05984497 380.20358276 0.89525938]	[392.98822021 380.23629761 0.84728378]	[364.76901245 490.54953003 0.82991344]	[357.16397095 590.57165527 0.87142622]	[513.61767578 380.17248535 0.85776085]	[529.02325439 493.0562439 0.80078149]	[544.4541626 588.06561279 0.87020552]	[459.6267395 570.09448242 0.68942541]	[416.14855957 570.10461426 0.65985042]	[4.41764191e+02 7.26503723e+02 7.22876310e-01]	[4.57187195e+02 8.59957336e+02 8.01073909e-01]	[500.73864746 570.05657959 0.68252331]	[5.03491364e+02 7.41908569e+02 6.92594051e-01]	[4.85366577e+02 7.36812683e+02 5.53501785e-01]	[441.66775513 313.47979736 0.92860514]	[462.4463501 315.91830444 0.91688049]	[421.35665894 303.2472229 0.82921642]	[485.36022949 308.40478516 0.83552194]	[4.82889709e+02 7.85552246e+02 5.82606673e-01]	[4.93132721e+02 7.77837341e+02 5.39497018e-01]	[4.82887573e+02 7.29064880e+02 3.89216870e-01]	[4.62253662e+02 8.95918274e+02 8.19220662e-01]	[4.41873962e+02 8.93349365e+02 8.15609813e-01]	[4.59720642e+02 8.70174988e+02 7.17259049e-01]
[454.55105591 321.25692749 0.86636776]	[452.08276367 380.15066528 0.8971135 ]	[393.01690674 380.18273926 0.85143709]	[362.32653809 490.47613525 0.83973396]	[357.17138672 588.02416992 0.88894296]	[513.63848877 380.1222229 0.85835177]	[529.03393555 490.49118042 0.79832804]	[544.45446777 585.55181885 0.89335835]	[459.63043213 570.08709717 0.69127029]	[416.1427002 572.60290527 0.66040605]	[441.74908447 726.51184082 0.73082852]	[4.57180573e+02 8.59930908e+02 7.98774540e-01]	[500.75079346 570.04638672 0.69043809]	[5.05868958e+02 7.34311401e+02 6.98432446e-01]	[4.82841187e+02 7.36784668e+02 6.19966209e-01]	[441.66949463 313.41479492 0.91932178]	[464.81765747 313.51629639 0.9078021 ]	[421.33093262 300.73806763 0.84846359]	[485.34918213 308.37911987 0.83448428]	[4.82876404e+02 7.85538269e+02 6.85480714e-01]	[4.93116516e+02 7.75322449e+02 6.08648181e-01]	[4.82759888e+02 7.26561951e+02 4.41095978e-01]	[4.62272400e+02 8.95894714e+02 8.12278569e-01]	[4.41891907e+02 8.93338989e+02 8.10575306e-01]	[4.59715759e+02 8.70157776e+02 7.08018124e-01]
[454.56921387 321.17178345 0.87822354]	[454.5569458 377.75262451 0.90024781]	[393.0307312 380.09875488 0.84753531]	[362.3394165 487.95855713 0.8432411 ]	[357.16876221 587.96679688 0.89672351]	[513.65270996 377.72259521 0.85706758]	[529.04058838 487.98028564 0.80138826]	[544.44042969 585.52288818 0.90096384]	[457.2069397 567.46154785 0.6991815 ]	[416.10488892 567.48382568 0.67936379]	[4.41693481e+02 7.26471619e+02 7.11676478e-01]	[4.57149597e+02 8.57431519e+02 7.93729424e-01]	[500.69552612 564.99072266 0.69638485]	[5.03503479e+02 7.31692810e+02 7.04784095e-01]	[4.82772766e+02 7.34240417e+02 6.37500465e-01]	[441.68215942 310.90383911 0.90391767]	[464.82971191 313.40963745 0.89368743]	[421.35665894 300.64398193 0.84871709]	[485.39031982 303.23535156 0.83788842]	[4.82853058e+02 7.85538452e+02 7.20916808e-01]	[4.93064941e+02 7.75309570e+02 6.31937683e-01]	[4.80302277e+02 7.26511780e+02 4.57147986e-01]	[4.62250671e+02 8.95904297e+02 8.04103494e-01]	[4.41861694e+02 8.93343567e+02 8.10846865e-01]	[4.59703339e+02 8.67712585e+02 6.95542991e-01]
[454.53964233 318.73477173 0.88646799]	[452.07788086 377.65960693 0.89574587]	[393.02572632 377.67745972 0.84535164]	[362.3503418 485.47518921 0.84860069]	[357.15658569 585.45788574 0.91710979]	[513.62054443 377.61535645 0.84954345]	[529.00158691 485.39099121 0.82089138]	[544.45153809 585.43499756 0.90965241]	[457.19665527 567.54223633 0.68185532]	[416.11624146 570.02539062 0.65900356]	[441.66223145 724.03009033 0.72554791]	[4.57145386e+02 8.59930237e+02 7.85667896e-01]	[500.66656494 567.50592041 0.67568064]	[5.03474976e+02 7.31643921e+02 7.18156219e-01]	[4.82772461e+02 7.31760193e+02 6.61687315e-01]	[441.66589355 308.33673096 0.89473611]	[464.8236084 310.91253662 0.88172889]	[421.35339355 298.19540405 0.84236586]	[485.40597534 300.70550537 0.85187715]	[4.82811676e+02 7.83038330e+02 7.25916266e-01]	[4.90513763e+02 7.72822388e+02 6.45078421e-01]	[4.80302582e+02 7.26483826e+02 4.88989860e-01]	[4.62242218e+02 8.95905579e+02 7.97876000e-01]	[4.41853058e+02 8.93349243e+02 8.03210139e-01]	[4.59711548e+02 8.70142578e+02 6.87681496e-01]
[454.53857422 318.73480225 0.88636225]	[452.08007812 377.66033936 0.89577878]	[393.02709961 377.67886353 0.84544408]	[362.34799194 485.47921753 0.84820968]	[357.15682983 585.4576416 0.91742295]	[513.62084961 377.61514282 0.84944642]	[529.01031494 485.40789795 0.81810594]	[544.45269775 585.43768311 0.9094609 ]	[457.20025635 567.53997803 0.68233281]	[416.12347412 570.02404785 0.65900576]	[441.66207886 724.02734375 0.72558701]	[4.57146179e+02 8.59929932e+02 7.86752403e-01]	[500.66799927 567.50494385 0.67504925]	[5.03474915e+02 7.31644592e+02 7.18608320e-01]	[4.82771057e+02 7.31761169e+02 6.60924792e-01]	[441.66546631 308.33590698 0.89459658]	[464.82305908 310.91287231 0.88172108]	[421.35159302 298.19445801 0.84278762]	[485.40356445 300.70672607 0.8520444 ]	[4.82810120e+02 7.83037659e+02 7.25550532e-01]	[4.90510834e+02 7.72821594e+02 6.44730806e-01]	[4.80302399e+02 7.26484741e+02 4.88169730e-01]	[4.62239136e+02 8.95902954e+02 7.99212337e-01]	[4.41849579e+02 8.93346802e+02 8.04891467e-01]	[4.59714630e+02 8.70146118e+02 6.88727200e-01]
[452.08123779 318.63851929 0.90001106]	[452.02401733 377.55957031 0.88798517]	[393.00509644 377.58267212 0.83585131]	[362.34292603 485.44631958 0.8518877 ]	[357.15576172 585.41235352 0.91466808]	[511.07287598 375.11669922 0.82662833]	[528.99951172 482.89831543 0.83445841]	[544.47155762 585.34643555 0.9091661 ]	[457.22088623 564.94030762 0.70087558]	[416.11532593 564.97613525 0.67698783]	[4.41691254e+02 7.23939880e+02 7.23326147e-01]	[4.57141998e+02 8.59971008e+02 7.87814796e-01]	[500.70755005 564.91485596 0.69657713]	[5.03420410e+02 7.29130188e+02 7.28716433e-01]	[4.80356903e+02 7.34235107e+02 6.78984344e-01]	[441.66897583 303.27151489 0.90258437]	[464.82720947 308.38546753 0.87274104]	[421.33377075 298.08029175 0.86006403]	[485.39682007 300.67147827 0.85690427]	[4.82815491e+02 7.83001465e+02 7.19573677e-01]	[4.90507782e+02 7.72767883e+02 6.63099587e-01]	[4.80268250e+02 7.26525269e+02 4.96864855e-01]	[4.62236755e+02 8.95881165e+02 8.02627444e-01]	[4.41837769e+02 8.93331177e+02 8.07724416e-01]	[4.59714111e+02 8.70197266e+02 6.90950632e-01]
[454.53903198 318.54232788 0.90615511]	[452.00863647 377.4881897 0.87222087]	[392.98513794 377.50442505 0.8231703 ]	[362.30429077 485.41531372 0.86222661]	[357.14703369 582.95574951 0.91182637]	[511.07275391 375.03625488 0.81652772]	[529.02978516 482.83135986 0.84731954]	[544.45404053 582.97058105 0.91167134]	[459.59188843 564.86730957 0.69770622]	[416.1534729 564.89630127 0.6805917 ]	[441.68591309 723.9498291 0.73026931]	[4.57147247e+02 8.59958740e+02 7.92055964e-01]	[500.703125 562.4185791 0.68430966]	[503.41946411 726.659729 0.74258006]	[4.80296204e+02 7.31661621e+02 7.01747537e-01]	[441.66921997 300.7437439 0.91244018]	[462.45547485 305.76846313 0.86458158]	[421.32897949 298.0246582 0.87105906]	[485.41397095 298.23510742 0.87539005]	[4.82775085e+02 7.80432617e+02 7.21475244e-01]	[4.87987610e+02 7.70295715e+02 6.77809358e-01]	[4.80223236e+02 7.24003662e+02 5.02697825e-01]	[4.59837952e+02 8.95888916e+02 8.09194267e-01]	[4.41821014e+02 8.93325745e+02 8.13897312e-01]	[4.59727509e+02 8.70198364e+02 6.97831631e-01]
[452.07287598 316.10287476 0.90290511]	[452.02856445 372.54434204 0.84403342]	[390.49740601 372.54693604 0.80439657]	[362.31222534 482.89959717 0.87850732]	[357.13635254 582.85784912 0.90132707]	[513.60168457 369.9732666 0.80254668]	[529.00439453 480.33825684 0.85293394]	[544.41558838 582.79162598 0.9057498 ]	[457.19961548 562.34753418 0.70387423]	[416.10739136 562.39611816 0.68078554]	[439.32342529 723.91235352 0.73764122]	[4.57141541e+02 8.57446838e+02 7.93980896e-01]	[500.67990112 562.30767822 0.68503535]	[5.03347351e+02 7.26494324e+02 7.17223585e-01]	[4.80364380e+02 7.31698608e+02 7.29167104e-01]	[439.32629395 298.25863647 0.92897642]	[462.43780518 300.71524048 0.89169079]	[421.32870483 295.58834839 0.87893969]	[485.36831665 298.14932251 0.89970398]	[4.82782837e+02 7.80415527e+02 7.58116245e-01]	[4.88022095e+02 7.70279846e+02 7.18973994e-01]	[4.80164429e+02 7.24022705e+02 5.38142502e-01]	[4.62229401e+02 8.95879517e+02 8.06921303e-01]	[4.41852295e+02 8.93330627e+02 8.10890615e-01]	[4.59728333e+02 8.70167603e+02 6.94324136e-01]
[454.55679321 316.04486084 0.90060914]	[452.02954102 369.97000122 0.83527416]	[390.50250244 369.980896 0.79885966]	[362.31451416 482.74423218 0.88845932]	[357.13833618 582.76629639 0.88401222]	[513.60302734 367.3916626 0.80594629]	[526.54742432 480.18048096 0.85145432]	[544.42645264 580.25921631 0.88107467]	[457.20788574 562.35455322 0.69670403]	[416.12225342 562.40301514 0.67817336]	[441.67141724 723.96850586 0.74171245]	[4.57135071e+02 8.59949402e+02 7.95667470e-01]	[500.67819214 562.30505371 0.68013155]	[5.03320740e+02 7.23944458e+02 6.73687339e-01]	[480.35171509 731.6539917 0.75452191]	[441.68701172 298.19625854 0.95038372]	[464.82791138 300.65161133 0.89626473]	[421.32098389 295.51602173 0.88552523]	[485.35910034 298.10897827 0.90133828]	[4.80362335e+02 7.80451294e+02 7.74195969e-01]	[4.87950195e+02 7.72697327e+02 7.34912515e-01]	[4.77704834e+02 7.24004456e+02 5.54659307e-01]	[4.62245422e+02 8.95866089e+02 8.09354544e-01]	[4.41872101e+02 8.93327637e+02 8.06668103e-01]	[4.59709900e+02 8.70201294e+02 7.14315891e-01]
[454.55599976 315.95916748 0.88609684]	[452.03390503 367.35586548 0.83553916]	[392.96551514 367.39138794 0.79971772]	[362.33361816 480.25073242 0.88176191]	[357.12887573 580.33233643 0.8769502 ]	[513.60656738 364.83389282 0.81453532]	[526.53692627 477.71524048 0.83738738]	[544.43188477 577.75622559 0.86637938]	[457.19161987 559.80487061 0.68524551]	[416.12249756 562.30664062 0.67596489]	[4.41661499e+02 7.23909668e+02 7.18801975e-01]	[4.57104889e+02 8.57451721e+02 7.89405346e-01]	[500.64660645 559.72851562 0.66597056]	[5.03322723e+02 7.24006836e+02 7.03068733e-01]	[480.30493164 729.24133301 0.75129259]	[441.70251465 298.1178894 0.95490181]	[464.83093262 298.21017456 0.90930253]	[421.34933472 295.41619873 0.86120915]	[485.35162354 298.03768921 0.90157241]	[482.73654175 780.44580078 0.78184801]	[4.85487610e+02 7.70300598e+02 7.46837020e-01]	[4.77682770e+02 7.23980286e+02 5.22638798e-01]	[4.62224731e+02 8.95854492e+02 8.24759901e-01]	[4.41846466e+02 8.93320190e+02 8.21785152e-01]	[4.59690002e+02 8.70173828e+02 7.00724602e-01]
[454.58135986 313.52252197 0.87870276]	[451.99511719 364.82177734 0.84288806]	[390.49313354 367.34368896 0.80278051]	[362.31866455 480.12316895 0.8634395 ]	[357.14511108 577.79406738 0.86777198]	[513.59387207 362.34231567 0.82032591]	[526.54772949 477.61062622 0.82186186]	[544.39904785 572.61328125 0.86302239]	[457.20800781 559.8059082 0.69365323]	[416.12765503 562.30297852 0.67749679]	[4.39283783e+02 7.21404297e+02 7.13024378e-01]	[4.57087616e+02 8.57438171e+02 7.83704162e-01]	[500.66308594 559.74749756 0.67204207]	[5.03273041e+02 7.21450317e+02 6.91311657e-01]	[480.29315186 729.23046875 0.76269323]	[441.70141602 298.04907227 0.95878893]	[464.84933472 298.12765503 0.92290294]	[421.33633423 292.93106079 0.83423209]	[485.39099121 295.5536499 0.88143009]	[4.82734039e+02 7.82986084e+02 7.82555342e-01]	[4.87946259e+02 7.72736450e+02 7.38082528e-01]	[4.77657288e+02 7.23979614e+02 5.40977478e-01]	[4.62215088e+02 8.95846680e+02 8.20476174e-01]	[4.41829437e+02 8.93307922e+02 8.15240085e-01]	[4.59679626e+02 8.70169128e+02 6.93259835e-01]
[454.61239624 310.94064331 0.86186385]	[449.51599121 362.31594849 0.85446006]	[390.49221802 364.80358887 0.81189167]	[362.29516602 477.64364624 0.85524547]	[357.14639282 577.73376465 0.86098576]	[511.10125732 362.2772522 0.8275829 ]	[528.97851562 475.09738159 0.80843222]	[544.4307251 570.05737305 0.86624926]	[459.62399292 559.73803711 0.69315815]	[418.55007935 559.80218506 0.67564648]	[4.39290253e+02 7.18860413e+02 7.09796309e-01]	[4.57098541e+02 8.57444824e+02 7.84489036e-01]	[500.71725464 557.23297119 0.68018854]	[5.03243378e+02 7.16327332e+02 6.98604226e-01]	[480.23846436 731.75311279 0.75684309]	[441.72555542 295.57388306 0.96055776]	[464.87615967 297.99609375 0.9235301 ]	[421.34732056 287.88195801 0.82837677]	[485.37677002 295.43386841 0.86809528]	[482.77371216 785.47650146 0.80513501]	[4.90494232e+02 7.72799072e+02 7.39507377e-01]	[4.75091187e+02 7.26553955e+02 5.25944114e-01]	[4.59839661e+02 8.95863831e+02 8.17546248e-01]	[4.41824310e+02 8.93317200e+02 8.14602554e-01]	[4.59708801e+02 8.70184692e+02 6.97731495e-01]
[457.06390381 308.31958008 0.84800541]	[451.99124146 362.21014404 0.86782861]	[392.97198486 362.23620605 0.83222377]	[362.29046631 475.12524414 0.84587651]	[357.14691162 572.62969971 0.86250418]	[513.56787109 362.22799683 0.83206201]	[529.03601074 472.59515381 0.80284524]	[544.43115234 570.03143311 0.86944705]	[459.61398315 554.64599609 0.6854955 ]	[416.15234375 557.19207764 0.66003561]	[4.39244019e+02 7.08655701e+02 6.74731612e-01]	[4.57087433e+02 8.57380310e+02 7.81902075e-01]	[500.72088623 552.10333252 0.67652881]	[5.00886505e+02 7.11235718e+02 6.84925497e-01]	[480.24200439 729.24468994 0.782543 ]	[441.73339844 295.46780396 0.95061523]	[464.90100098 295.53930664 0.91418147]	[421.34399414 285.30999756 0.83459646]	[485.38589478 292.91821289 0.84544402]	[482.7600708 788.08666992 0.86593157]	[4.90558044e+02 7.77910706e+02 7.39429355e-01]	[4.72576324e+02 7.26485107e+02 5.52261710e-01]	[4.62210114e+02 8.93438110e+02 8.13327968e-01]	[4.41830994e+02 8.93291931e+02 8.06699634e-01]	[4.59689178e+02 8.70136169e+02 6.84794724e-01]
[457.12442017 305.77255249 0.85931784]	[452.02426147 359.75048828 0.88680315]	[392.99020386 359.76077271 0.84424871]	[362.27441406 472.56100464 0.84279764]	[357.13043213 570.05480957 0.87201232]	[513.57763672 359.73571777 0.85321158]	[529.0045166 469.96929932 0.80591756]	[544.43341064 565.05731201 0.89767313]	[459.65515137 549.56616211 0.69691801]	[418.55661011 554.62097168 0.65908533]	[4.39223297e+02 7.08640015e+02 6.89033329e-01]	[4.57115662e+02 8.57380859e+02 7.82927036e-01]	[500.75827026 549.50964355 0.68669593]	[5.03252808e+02 7.13693726e+02 6.87772989e-01]	[480.2911377 734.30316162 0.75853682]	[441.79602051 295.41989136 0.93843329]	[464.92230225 295.48580933 0.9057712 ]	[421.39157104 282.73614502 0.8429262 ]	[485.38671875 287.88037109 0.83257532]	[482.84115601 790.7333374 0.84411359]	[4.95633667e+02 7.85536804e+02 7.42234528e-01]	[4.75086456e+02 7.29072266e+02 5.46080947e-01]	[4.62216003e+02 8.95844421e+02 8.06920946e-01]	[4.41845093e+02 8.93308044e+02 8.02359819e-01]	[4.59718750e+02 8.70141174e+02 6.82625771e-01]
[457.16644287 303.2428894 0.87000614]	[454.5333252 359.6628418 0.89913976]	[393.04119873 359.66390991 0.85421038]	[362.28860474 469.96682739 0.84018439]	[357.17999268 567.46740723 0.89412409]	[513.60656738 359.65258789 0.85841292]	[529.0098877 467.43032837 0.80994576]	[544.46362305 564.96325684 0.90666628]	[459.63189697 547.03240967 0.68790108]	[416.16946411 549.56939697 0.65786469]	[4.39258026e+02 7.11221008e+02 7.04195559e-01]	[4.57105560e+02 8.54898254e+02 7.84089863e-01]	[500.7175293 546.9654541 0.68414611]	[503.32287598 711.16937256 0.77827799]	[480.35253906 744.48614502 0.7876929 ]	[441.83831787 292.97427368 0.9231317 ]	[464.97833252 295.42858887 0.89474285]	[421.41925049 280.20495605 0.85585093]	[485.42895508 285.28598022 0.82246894]	[4.85365784e+02 7.95884460e+02 7.89273024e-01]	[500.67221069 788.18334961 0.79331464]	[4.75132690e+02 7.34296509e+02 5.59457541e-01]	[4.62232178e+02 8.93444885e+02 8.10267150e-01]	[4.41854919e+02 8.93297974e+02 8.03246975e-01]	[4.59708557e+02 8.67698608e+02 6.73908591e-01]
[459.60482788 300.71347046 0.89735669]	[454.5609436 359.57861328 0.90366745]	[393.06570435 359.57693481 0.85011041]	[362.30303955 467.43670654 0.84888154]	[357.20089722 567.44403076 0.90219164]	[513.6227417 359.57434082 0.85874778]	[529.00671387 464.89111328 0.82004654]	[544.50231934 564.91461182 0.90301049]	[459.67782593 549.55908203 0.68923759]	[418.58911133 552.12634277 0.6626063 ]	[439.29772949 711.14001465 0.72219038]	[4.57098267e+02 8.57359619e+02 7.71474421e-01]	[500.75543213 547.02813721 0.67806685]	[503.42059326 711.1217041 0.79046983]	[482.81335449 749.74475098 0.81491059]	[441.90710449 290.44482422 0.89876473]	[467.46743774 292.97671509 0.87599182]	[423.82165527 280.14379883 0.86294812]	[485.46630859 282.72509766 0.82101262]	[4.87950500e+02 8.06032837e+02 8.00952852e-01]	[500.84515381 793.23571777 0.80382073]	[4.77614441e+02 7.47121094e+02 6.00764513e-01]	[4.62274353e+02 8.93445618e+02 8.07080090e-01]	[4.41876617e+02 8.93305359e+02 8.01413536e-01]	[4.59675293e+02 8.67702759e+02 6.69426322e-01]
[459.62176514 300.62414551 0.91485125]	[454.57843018 357.17721558 0.90518534]	[393.06176758 357.15106201 0.84836638]	[362.27960205 467.39428711 0.85222954]	[357.21844482 564.98999023 0.91375136]	[513.65533447 357.17996216 0.85725236]	[529.08276367 464.85983276 0.81460601]	[546.91882324 564.82147217 0.90258318]	[459.72943115 546.98547363 0.70181292]	[418.61914062 549.54089355 0.6710484 ]	[439.23800659 708.62823486 0.75429398]	[4.57064697e+02 8.54891724e+02 7.65449166e-01]	[500.83282471 544.46313477 0.70044547]	[503.44924927 706.03619385 0.76565731]	[485.36108398 757.38989258 0.7751556 ]	[441.90982056 290.34472656 0.88997817]	[467.48901367 292.87405396 0.85912514]	[423.82485962 277.67532349 0.86691433]	[487.93103027 280.14776611 0.83856928]	[488.00588989 808.7008667 0.81820166]	[5.03318817e+02 8.00955872e+02 7.67987370e-01]	[4.80201385e+02 7.54750549e+02 6.48086011e-01]	[4.62305084e+02 8.93437500e+02 8.01437378e-01]	[4.41889343e+02 8.93301025e+02 7.92053580e-01]	[4.59640198e+02 8.67651550e+02 6.55314565e-01]
[459.65594482 298.15719604 0.94116199]	[454.59417725 357.10083008 0.90449917]	[395.50741577 357.08279419 0.84628093]	[362.27206421 464.95449829 0.85757613]	[357.20117188 564.94384766 0.91852927]	[516.12316895 357.09475708 0.85401291]	[531.54241943 462.42404175 0.82365292]	[546.97424316 562.46228027 0.89715421]	[459.76422119 546.99682617 0.70508724]	[418.64584351 549.55633545 0.67403072]	[439.22515869 708.690979 0.76350242]	[4.57111633e+02 8.52386230e+02 7.87587583e-01]	[500.87826538 544.46160889 0.69828546]	[506.02011108 708.56518555 0.77553135]	[495.68209839 765.03857422 0.81500971]	[444.31582642 287.80770874 0.87932843]	[469.96099854 290.35070801 0.8461107 ]	[423.90805054 277.59188843 0.85925287]	[487.95727539 277.70489502 0.85850722]	[4.98158264e+02 8.16413574e+02 7.63842583e-01]	[5.05961121e+02 8.11155334e+02 7.48601556e-01]	[4.82833679e+02 7.64951477e+02 7.30500400e-01]	[4.62299225e+02 8.95847229e+02 7.90561497e-01]	[4.41869873e+02 8.93300049e+02 7.86978066e-01]	[4.59715088e+02 8.65088318e+02 6.56965494e-01]
[459.68060303 298.12628174 0.94780129]	[454.63833618 357.0645752 0.90566736]	[395.53146362 357.04003906 0.84202057]	[362.26699829 464.93838501 0.86294824]	[357.17816162 564.87854004 0.91999871]	[516.16381836 357.08181763 0.85399657]	[531.58007812 462.36639404 0.83997291]	[547.00683594 562.42120361 0.89511585]	[459.78561401 544.46936035 0.71383005]	[418.67230225 547.00598145 0.68638206]	[439.20681763 708.5279541 0.80126464]	[4.57080658e+02 8.49799683e+02 7.87497580e-01]	[500.89663696 544.38244629 0.69936144]	[508.45010376 703.49163818 0.72666579]	[500.76724243 772.80187988 0.85677767]	[444.33496094 285.3034668 0.87528408]	[470.00869751 287.85076904 0.84070998]	[423.9324646 277.54284668 0.85509777]	[488.00256348 277.66033936 0.86344582]	[500.69656372 826.59710693 0.83592761]	[5.16184204e+02 8.13882141e+02 7.21279919e-01]	[4.87951508e+02 7.75282043e+02 6.67670667e-01]	[4.62305573e+02 8.95861816e+02 7.77415574e-01]	[4.41873871e+02 8.93282104e+02 7.72194505e-01]	[4.59681946e+02 8.57381348e+02 6.53453946e-01]
[459.70248413 298.1156311 0.95352125]	[454.63781738 357.02218628 0.9016304 ]	[395.52896118 357.01306152 0.83926892]	[362.2885437 464.91033936 0.86256939]	[357.19656372 564.85211182 0.91811609]	[516.13409424 357.00888062 0.84123969]	[531.57867432 462.33139038 0.8407737 ]	[547.04656982 562.28790283 0.88371515]	[459.80889893 546.96289062 0.71299011]	[418.67868042 549.52844238 0.68254489]	[439.24249268 706.05603027 0.80262947]	[4.57154297e+02 8.49733521e+02 7.99949348e-01]	[503.28594971 544.43353271 0.7017647 ]	[508.47570801 695.81274414 0.72120094]	[503.31896973 788.02282715 0.85650355]	[444.35778809 285.27801514 0.87236792]	[472.51446533 287.83331299 0.84393507]	[426.34744263 277.54275513 0.85600358]	[488.00106812 277.67654419 0.84801787]	[5.03452667e+02 8.29260925e+02 8.27998698e-01]	[5.23825378e+02 8.24015930e+02 7.65488386e-01]	[4.98172485e+02 7.88166809e+02 6.61503673e-01]	[4.62317505e+02 8.93431458e+02 7.78292358e-01]	[4.41889801e+02 8.93245972e+02 7.63018966e-01]	[4.59771393e+02 8.54881775e+02 6.61627471e-01]
[459.74847412 298.09533691 0.95478255]	[457.0680542 356.99642944 0.90044999]	[395.54785156 356.97705078 0.83595383]	[362.30059814 464.87194824 0.86536723]	[357.1914978 564.84063721 0.9192884 ]	[516.13067627 356.96923828 0.83349407]	[531.61883545 462.36886597 0.83036864]	[547.07098389 562.31262207 0.88147962]	[459.82904053 546.95361328 0.70642608]	[418.68344116 549.53259277 0.67599463]	[439.24942017 708.51269531 0.80581772]	[4.57166931e+02 8.49752930e+02 8.10233474e-01]	[503.31842041 544.40661621 0.69668645]	[508.55386353 693.24597168 0.70741856]	[506.00714111 790.69451904 0.8238312 ]	[444.42581177 285.23452759 0.8556453 ]	[472.59585571 287.81469727 0.84404653]	[426.43951416 277.49401855 0.85276574]	[490.53857422 277.65689087 0.85141557]	[5.11007263e+02 8.34355530e+02 7.83076644e-01]	[5.26472595e+02 8.29171753e+02 7.82606602e-01]	[5.00882538e+02 7.93298218e+02 6.78757966e-01]	[4.62291870e+02 8.95843506e+02 7.82953024e-01]	[4.41868195e+02 8.93246033e+02 7.68285036e-01]	[4.59811005e+02 8.54893372e+02 6.68775260e-01]
[459.80438232 298.10531616 0.95585763]	[457.07647705 356.97427368 0.89751834]	[395.55133057 354.58181763 0.83641744]	[362.32461548 464.85864258 0.86353612]	[357.21087646 564.83502197 0.91910583]	[516.15203857 354.55618286 0.83147418]	[531.61914062 462.27581787 0.83703756]	[547.06219482 562.3604126 0.88196939]	[459.84475708 546.94329834 0.69975382]	[418.68978882 549.53869629 0.67120886]	[439.26174927 708.60101318 0.8039757 ]	[4.57157471e+02 8.49795410e+02 8.10942888e-01]	[503.31481934 544.38287354 0.68880045]	[516.2164917 700.92260742 0.7254979 ]	[5.18653748e+02 8.03523438e+02 7.86087871e-01]	[446.90814209 285.23544312 0.84722739]	[475.13964844 287.82702637 0.85304523]	[428.94363403 277.49029541 0.84249705]	[493.08682251 277.6343689 0.8465997 ]	[5.18764832e+02 8.42049683e+02 7.84139335e-01]	[5.36663574e+02 8.31824341e+02 7.72730768e-01]	[5.08451843e+02 8.08625488e+02 6.00094497e-01]	[4.62289368e+02 8.93437073e+02 7.86877811e-01]	[4.41883514e+02 8.93242615e+02 7.68904269e-01]	[4.62217102e+02 8.57406433e+02 6.67362452e-01]
[462.18530273 298.09918213 0.95410407]	[457.08834839 356.96661377 0.89662266]	[395.56204224 354.59338379 0.83706343]	[362.34191895 464.85232544 0.85984111]	[359.57666016 564.84368896 0.91690743]	[516.19128418 354.50741577 0.82778203]	[534.12567139 462.20263672 0.83954215]	[549.52142334 562.29882812 0.86951602]	[462.22888184 546.95922852 0.69931316]	[418.71694946 549.55169678 0.66986263]	[439.22015381 708.62261963 0.79895037]	[4.57199615e+02 8.52225342e+02 8.12549174e-01]	[503.39086914 544.37438965 0.68130797]	[518.70678711 700.87780762 0.74009228]	[521.27008057 811.13458252 0.83846027]	[446.96878052 282.76339722 0.84513062]	[477.62802124 287.80755615 0.86205709]	[428.94747925 277.47610474 0.84641236]	[493.12005615 277.62698364 0.83454597]	[5.23858093e+02 8.52216064e+02 8.09505343e-01]	[5.41861267e+02 8.44560974e+02 7.74669528e-01]	[5.16119263e+02 8.13877930e+02 5.71282327e-01]	[4.62314026e+02 8.95863281e+02 7.89979577e-01]	[4.41894867e+02 8.93269165e+02 7.78990984e-01]	[4.62259216e+02 8.59966797e+02 6.60365999e-01]
[462.23638916 298.08981323 0.95587331]	[457.11752319 354.59100342 0.89843583]	[395.59014893 354.57339478 0.84143019]	[364.78341675 462.44781494 0.8637355 ]	[359.58700562 562.37805176 0.91276169]	[516.21368408 354.49572754 0.82758868]	[536.63482666 462.27426147 0.84368759]	[549.56359863 562.27587891 0.86943108]	[462.26437378 544.4486084 0.71459866]	[418.74786377 547.01586914 0.68238723]	[439.22363281 708.60723877 0.79926312]	[4.57194489e+02 8.52252319e+02 8.18111539e-01]	[503.42019653 541.88934326 0.68862218]	[521.21673584 700.88049316 0.79013604]	[523.85235596 813.82696533 0.84681046]	[449.51693726 282.72653198 0.84815526]	[477.69619751 287.8024292 0.87140596]	[428.9972229 275.08612061 0.84928918]	[495.62576294 277.64581299 0.82058305]	[5.31604858e+02 8.57459167e+02 7.60769904e-01]	[5.46962280e+02 8.49772278e+02 8.09324682e-01]	[5.21210205e+02 8.24059875e+02 6.22542024e-01]	[4.62284790e+02 8.95873962e+02 8.01205575e-01]	[4.41864899e+02 8.93276672e+02 7.94886708e-01]	[4.62244293e+02 8.60007263e+02 6.59792423e-01]
[462.28231812 298.06903076 0.95358366]	[457.15164185 354.58309937 0.90206611]	[395.61087036 354.55926514 0.84382409]	[364.80883789 462.41818237 0.86580873]	[359.59494019 562.296875 0.91013181]	[518.67980957 354.515625 0.83545113]	[536.67840576 462.26397705 0.85351646]	[549.60119629 562.2298584 0.85181844]	[462.26470947 544.39044189 0.71846837]	[418.77075195 546.95166016 0.69337773]	[439.22201538 708.59002686 0.79911679]	[4.57217865e+02 8.52291260e+02 8.25991750e-01]	[503.3999939 541.8314209 0.69022024]	[521.33984375 698.34490967 0.8081162 ]	[5.28965027e+02 8.24005554e+02 7.93392897e-01]	[452.05535889 282.67730713 0.85510623]	[480.10971069 285.32278442 0.87869346]	[431.48248291 275.05355835 0.85338295]	[495.69244385 277.63528442 0.81660479]	[5.41749695e+02 8.67568604e+02 8.11200738e-01]	[5.54683289e+02 8.54790833e+02 7.67528474e-01]	[5.23887268e+02 8.29249756e+02 7.10793376e-01]	[4.62284576e+02 8.95868713e+02 8.06490362e-01]	[4.41864960e+02 8.93287537e+02 7.95977414e-01]	[4.62239990e+02 8.62538757e+02 6.69297338e-01]
[462.33258057 298.03189087 0.9431197 ]	[457.18267822 354.55950928 0.90176499]	[395.63500977 354.5402832 0.84375185]	[367.33041382 462.32266235 0.86917269]	[359.63275146 562.34643555 0.91717178]	[518.70001221 354.49755859 0.83656466]	[536.67840576 459.83609009 0.8512134 ]	[554.62365723 559.83117676 0.83824271]	[462.2789917 544.44946289 0.71347749]	[418.79037476 546.99639893 0.6879335 ]	[439.24417114 708.61486816 0.80130398]	[4.57208130e+02 8.52353271e+02 8.20656896e-01]	[503.41372681 541.89599609 0.69042569]	[521.41943359 703.46466064 0.83235991]	[5.36705383e+02 8.31753357e+02 8.04271698e-01]	[454.55172729 280.23440552 0.86051714]	[480.14004517 285.24725342 0.88665718]	[431.53555298 275.04302979 0.85550654]	[498.15029907 277.57626343 0.83347595]	[5.44405762e+02 8.70296631e+02 8.29164863e-01]	[5.62320190e+02 8.62536194e+02 7.91640639e-01]	[5.26504089e+02 8.44539917e+02 6.50929153e-01]	[4.62295471e+02 8.95867310e+02 8.07797670e-01]	[4.41876312e+02 8.93304382e+02 7.97170520e-01]	[4.62230713e+02 8.65112244e+02 6.69719160e-01]
[462.40383911 298.00857544 0.93121105]	[457.19204712 354.52139282 0.89834523]	[398.0401001 354.50158691 0.84189665]	[367.42416382 462.30487061 0.86534625]	[359.6713562 562.40057373 0.92146814]	[518.67687988 354.46136475 0.83009732]	[536.70581055 459.73632812 0.85978913]	[554.65942383 559.81536865 0.84048402]	[462.33633423 544.47589111 0.71177655]	[421.19174194 547.01629639 0.6835891 ]	[439.27539062 708.64569092 0.79945493]	[4.57221344e+02 8.52352051e+02 8.22810590e-01]	[503.4543457 544.34124756 0.68803072]	[523.80462646 705.91827393 0.85809398]	[5.41758362e+02 8.34335266e+02 8.19636226e-01]	[454.6156311 280.21923828 0.86696988]	[480.18789673 282.74258423 0.89974344]	[434.03979492 275.0552063 0.8587079 ]	[498.19747925 277.55352783 0.84762597]	[5.49489136e+02 8.75394043e+02 7.62621820e-01]	[5.64888611e+02 8.70167480e+02 7.95625687e-01]	[5.34131592e+02 8.49654175e+02 6.19471073e-01]	[4.62258118e+02 8.95860107e+02 8.12573075e-01]	[4.41848083e+02 8.93295349e+02 8.04447949e-01]	[4.62251892e+02 8.65123291e+02 6.66531503e-01]
[462.44787598 295.64752197 0.92511594]	[457.22143555 354.52761841 0.90115166]	[398.08499146 354.47817993 0.8430686 ]	[369.91055298 462.29663086 0.86242253]	[359.69067383 564.85809326 0.92109102]	[518.68182373 354.49810791 0.83571666]	[536.74530029 459.70199585 0.85953003]	[557.18157959 559.69952393 0.82211202]	[462.35324097 544.46850586 0.71661067]	[421.20095825 547.01531982 0.69002956]	[439.26599121 708.69360352 0.7919997 ]	[4.59589661e+02 8.52372314e+02 8.22921753e-01]	[503.47558594 541.90911865 0.69440305]	[523.84088135 703.43792725 0.8454814 ]	[5.41955688e+02 8.36897766e+02 8.18621099e-01]	[457.08203125 280.18243408 0.87755257]	[480.23556519 282.70300293 0.91174233]	[434.10818481 275.04901123 0.86668319]	[498.25396729 277.55871582 0.85318547]	[5.52144348e+02 8.80502441e+02 7.44637132e-01]	[5.67481079e+02 8.72719543e+02 7.68863142e-01]	[5.39294067e+02 8.49751526e+02 6.49760127e-01]	[4.62236328e+02 8.95855591e+02 8.18173230e-01]	[4.41834564e+02 8.93284119e+02 8.10436547e-01]	[4.62260040e+02 8.65142700e+02 6.65727198e-01]
[464.84259033 295.63217163 0.92560565]	[459.6335144 354.53466797 0.91474736]	[398.12127686 354.51538086 0.85269743]	[372.48025513 462.25561523 0.87423009]	[359.72189331 562.46813965 0.91459012]	[518.73803711 354.45217896 0.83616018]	[539.16583252 459.63397217 0.8477549 ]	[557.26361084 559.71875 0.82982212]	[462.38751221 547.00579834 0.70783108]	[421.21414185 549.56872559 0.67925793]	[439.24938965 711.14111328 0.7928701 ]	[4.59589203e+02 8.52368164e+02 8.27330887e-01]	[505.89349365 544.44482422 0.68239743]	[523.940979 705.94842529 0.84322798]	[5.44549561e+02 8.47079407e+02 8.01831722e-01]	[457.12609863 280.15917969 0.88653713]	[480.26367188 282.67675781 0.91882694]	[436.57263184 275.03573608 0.88203681]	[498.26821899 277.5539856 0.84944338]	[5.59691772e+02 8.88103638e+02 7.74884105e-01]	[5.70058228e+02 8.75369141e+02 7.54449069e-01]	[5.44307007e+02 8.52336365e+02 7.20461011e-01]	[4.62248444e+02 8.95859131e+02 8.21895599e-01]	[4.41841034e+02 8.93287292e+02 8.16945970e-01]	[4.62270721e+02 8.67588501e+02 6.74587429e-01]
[464.91229248 295.61853027 0.91883856]	[459.69302368 354.53314209 0.9251135 ]	[398.14297485 354.51721191 0.85449582]	[372.55279541 462.24526978 0.88157952]	[359.75888062 562.43920898 0.90521413]	[521.18615723 354.46142578 0.84756041]	[539.27844238 459.66400146 0.8610127 ]	[559.71850586 559.77496338 0.84629881]	[462.41256714 546.99188232 0.70376086]	[421.2180481 549.57983398 0.68087763]	[439.3079834 708.62597656 0.81324679]	[4.59613983e+02 8.52375244e+02 8.29695463e-01]	[505.89627075 544.41772461 0.68420213]	[524.01275635 703.51037598 0.8168242 ]	[5.49596313e+02 8.49703247e+02 7.85407543e-01]	[457.1786499 280.16119385 0.89301986]	[480.30429077 280.23443604 0.92240918]	[436.59658813 275.05667114 0.89244777]	[500.65164185 277.54165649 0.85434133]	[5.59843140e+02 8.90657654e+02 7.94137061e-01]	[5.75190063e+02 8.80467834e+02 7.43185461e-01]	[5.44492126e+02 8.57418884e+02 6.88864231e-01]	[4.62245636e+02 8.95872192e+02 8.17519844e-01]	[4.41834167e+02 8.93289490e+02 8.10285449e-01]	[4.62291565e+02 8.67596191e+02 6.85209870e-01]
[467.38934326 295.60879517 0.90950257]	[459.74053955 354.52166748 0.9297384 ]	[398.19354248 354.50180054 0.85627669]	[375.00787354 462.2477417 0.89354259]	[359.80737305 564.85113525 0.90693074]	[521.22174072 354.45727539 0.85446483]	[541.7053833 459.67016602 0.86529887]	[559.84594727 559.81695557 0.87527752]	[464.84313965 546.953125 0.70478028]	[421.2628479 549.52557373 0.68723267]	[439.2868042 708.58032227 0.8054769 ]	[4.59603668e+02 8.52371399e+02 8.28004539e-01]	[505.99691772 544.38391113 0.68432719]	[526.53564453 703.49475098 0.79653549]	[5.54627136e+02 8.49796631e+02 7.86013007e-01]	[459.59838867 280.15667725 0.89870447]	[480.35446167 280.22207642 0.91776401]	[436.63696289 275.04684448 0.8945207 ]	[500.72088623 277.52511597 0.8549946 ]	[5.62386169e+02 8.90688049e+02 8.27021301e-01]	[5.80289246e+02 8.80507202e+02 7.69255638e-01]	[5.44501587e+02 8.62551208e+02 6.93521738e-01]	[4.62251343e+02 8.95865662e+02 8.11685979e-01]	[4.41835602e+02 8.93285706e+02 8.03312063e-01]	[4.62277222e+02 8.67579590e+02 6.86685503e-01]
[467.43823242 295.61410522 0.90634149]	[459.76559448 354.49465942 0.92799753]	[398.23687744 354.51345825 0.85939336]	[375.03695679 462.30245972 0.89504957]	[362.19772339 562.46710205 0.89928341]	[521.2322998 351.97869873 0.85393625]	[541.73486328 459.61993408 0.85643023]	[562.27392578 562.24963379 0.89150643]	[464.86914062 544.44580078 0.7010411 ]	[421.30117798 546.98223877 0.68495661]	[439.24627686 708.63604736 0.7925598 ]	[4.59595856e+02 8.52391846e+02 8.22770000e-01]	[508.44564819 544.33270264 0.67332095]	[526.53930664 705.91027832 0.80061525]	[5.57270142e+02 8.52344299e+02 7.86042273e-01]	[459.62762451 280.15576172 0.90562761]	[482.72363281 280.22973633 0.91605359]	[436.66278076 275.07949829 0.89788598]	[500.74856567 277.55725098 0.83245462]	[5.64923218e+02 8.90848083e+02 8.33808303e-01]	[5.82872314e+02 8.85627136e+02 8.04319799e-01]	[5.47045410e+02 8.70120972e+02 6.92574084e-01]	[4.62228577e+02 8.95867432e+02 8.14151645e-01]	[4.41820709e+02 8.93288574e+02 8.06910992e-01]	[4.62283478e+02 8.67596069e+02 6.84599340e-01]
[467.49258423 295.60043335 0.89931351]	[459.81045532 354.49182129 0.92655873]	[400.62136841 354.52435303 0.86017042]	[375.1217041 462.27005005 0.90788203]	[362.24450684 564.83007812 0.89668864]	[521.26763916 351.9838562 0.85569984]	[541.82427979 457.2142334 0.86433572]	[562.38415527 562.25909424 0.90358478]	[464.92224121 544.425354 0.70230275]	[421.34863281 546.93182373 0.68813711]	[439.27545166 708.62426758 0.78502131]	[4.59591858e+02 8.54808716e+02 8.20931256e-01]	[508.5093689 544.33990479 0.67073703]	[531.53063965 703.50787354 0.77512372]	[5.59801697e+02 8.52382996e+02 7.98810363e-01]	[459.66781616 280.13943481 0.91397452]	[482.76956177 280.20928955 0.91719365]	[439.06912231 275.07815552 0.90557134]	[500.80041504 277.57321167 0.84339219]	[5.64964539e+02 8.93328003e+02 8.37467670e-01]	[5.82914185e+02 8.88166626e+02 8.31421375e-01]	[5.49585083e+02 8.70154297e+02 6.78481460e-01]	[4.62222137e+02 8.95850708e+02 8.12699318e-01]	[4.41818573e+02 8.93276672e+02 8.08200002e-01]	[4.62279846e+02 8.67613953e+02 6.92854404e-01]
[truncated: 269 more rows]
